# Supplementary material for: Genome-wide bioinformatic analyses predict key host and viral factors in SARS-CoV-2 pathogenesis
Source: Commun Biol. 2021 May 17;4:590. doi: 10.1038/s42003-021-02095-0 (PMC8128904; doi:10.1038/s42003-021-02095-0)
Supplement: Supplementary file 5 — Supplementary Data 3 [file 42003_2021_2095_MOESM5_ESM.zip › GSE147507_MainDataset/Series8_HPIV3/des_Condition/ControlVsInfected_genes.DESeq2.tsv]

gene_id	ensembl_gene_id_version	description	external_gene_name	gene_biotype	uniprotswissprot	entrezgene_id	LimmaV_AveExpr	edgeR_logCPM	DESeq2_baseMean	LimmaV_FC	edgeR_FC	DESeq2_FC	LimmaV_padj	edgeR_padj	DESeq2_padj	Series8_A549_Mock_1	Series8_A549_Mock_2	Series8_A549_Mock_3	Series8_A549_HPIV3_1	Series8_A549_HPIV3_2	Series8_A549_HPIV3_3
ENSG00000182393	ENSG00000182393.3	interferon lambda 1 [Source:HGNC Symbol;Acc:HGNC:18363]	IFNL1	protein_coding	Q8IU54	282618	1.2270997747542525	6.014192485546653	1086.4776359419875	11.539425042275768	14.338119642551016	14.478146979777424	0.002190646381903067	0.008023028419190418	2.8601179015703265e-23	0	0	0	3261	3672	3453
ENSG00000132530	ENSG00000132530.17	XIAP associated factor 1 [Source:HGNC Symbol;Acc:HGNC:30932]	XAF1	protein_coding	Q6GPH4	54739	0.9095569313406153	5.384917873225204	703.4072512784359	10.905409904849162	13.70627088891108	13.801929531827223	0.002896967434701253	0.008023028419190418	1.2270257445427434e-20	0	0	0	2974	1673	2218
ENSG00000134321	ENSG00000134321.12	radical S-adenosyl methionine domain containing 2 [Source:HGNC Symbol;Acc:HGNC:30908]	RSAD2	protein_coding	Q8WXG1	91543	0.7718890931762051	5.095602536357055	574.1982301034636	10.629406427621582	13.415385387721578	13.486716538253289	0.002190646381903067	0.008023028419190418	2.1866755916886153e-20	0	0	0	2113	1594	1848
ENSG00000183709	ENSG00000183709.8	interferon lambda 2 [Source:HGNC Symbol;Acc:HGNC:18364]	IFNL2	protein_coding	Q8IZJ0	282616	0.5746366302536786	4.711916875277561	438.6909459087525	10.232782414654215	13.029076585942079	13.028899102226665	0.002896967434701253	0.008023028419190418	9.753832423680732e-19	0	0	0	1327	1395	1480
ENSG00000137965	ENSG00000137965.11	interferon induced protein 44 [Source:HGNC Symbol;Acc:HGNC:16938]	IFI44	protein_coding	Q8TCB0	10561	0.5373749365156388	4.641145324392586	418.55177448990383	10.162289166588678	12.957673791797044	12.954284731393992	0.0030978221607023274	0.008023028419190418	2.945889712140029e-18	0	0	0	1711	1012	1355
ENSG00000183486	ENSG00000183486.13	MX dynamin like GTPase 2 [Source:HGNC Symbol;Acc:HGNC:7533]	MX2	protein_coding	P20592	4600	0.46719231399761374	4.501974207708848	379.728923175193	10.021751893116594	12.81729948544467	12.813428850040243	0.0030978221607023274	0.008023028419190418	8.638433824454964e-18	0	0	0	1466	902	1325
ENSG00000197110	ENSG00000197110.9	interferon lambda 3 [Source:HGNC Symbol;Acc:HGNC:18365]	IFNL3	protein_coding	A0A0C4DGW8,Q8IZI9	282617	0.3207951726151825	4.259626587421149	319.02811277173817	9.721106828722837	12.572692705168377	12.508084378786554	0.006922425016902468	0.014697459501046284	6.582308782745686e-16	0	0	0	747	1242	1027
ENSG00000171855	ENSG00000171855.7	interferon beta 1 [Source:HGNC Symbol;Acc:HGNC:5434]	IFNB1	protein_coding	P01574	3456	0.302476156288404	4.164332593927285	299.2965749025102	9.69015622868603	12.476247756144403	12.429904629024998	0.002896967434701253	0.008023028419190418	3.264790191176142e-17	0	0	0	1082	886	921
ENSG00000169245	ENSG00000169245.6	C-X-C motif chemokine ligand 10 [Source:HGNC Symbol;Acc:HGNC:10637]	CXCL10	protein_coding	A0A024RDA4,P02778	3627	0.15874455692942488	3.8842864376068356	246.13211012704332	9.404140148466558	12.192648071727701	12.111319473683754	0.0031279080952483144	0.008023028419190418	4.3667838480299833e-16	0	0	0	933	633	822
ENSG00000169248	ENSG00000169248.13	C-X-C motif chemokine ligand 11 [Source:HGNC Symbol;Acc:HGNC:10638]	CXCL11	protein_coding	O14625	6373	-0.2875078928936728	3.0282515807005943	134.594820620251	8.511682412397219	11.320542674034982	11.108803062130411	0.006922425016902468	0.01430402088888943	7.432520267621002e-13	0	0	0	588	301	428
ENSG00000137959	ENSG00000137959.16	interferon induced protein 44 like [Source:HGNC Symbol;Acc:HGNC:17817]	IFI44L	protein_coding	B4E019,Q53G44	10964	-0.31311426514434754	2.964915726716717	128.5828611909458	8.459898687051385	11.255670632189494	11.042533918157242	0.006296744983881619	0.012370699378544923	5.201113090633568e-13	0	0	0	536	320	397
ENSG00000138135	ENSG00000138135.7	cholesterol 25-hydroxylase [Source:HGNC Symbol;Acc:HGNC:1907]	CH25H	protein_coding	O95992	9023	-0.4533258040688996	2.6974227517743974	106.02461578932645	8.17806593926089	10.980983852004881	10.718894669350004	0.006922425016902468	0.01454894249214641	3.840875410625994e-12	0	0	0	297	341	375
ENSG00000226025	ENSG00000226025.9	Charcot-Leyden crystal protein pseudogene	LGALS17A	pseudogene	NA	400696	-0.5644748256398403	2.4805431679389316	90.98636463270064	7.95677992457542	10.756683622821788	10.462189985819421	0.006922425016902468	0.014697459501046284	1.7064372519009355e-11	0	0	0	388	220	280
ENSG00000155918	ENSG00000155918.8	retinoic acid early transcript 1L [Source:HGNC Symbol;Acc:HGNC:16798]	RAET1L	protein_coding	Q5VY80	154064	-0.6966805000583983	2.2103362511446307	74.81620814017114	7.69197963621689	10.476313683585822	10.148030972540232	0.006565722692601705	0.01430402088888943	4.0217997032765753e-11	0	0	0	268	209	246
ENSG00000128284	ENSG00000128284.19	apolipoprotein L3 [Source:HGNC Symbol;Acc:HGNC:14868]	APOL3	protein_coding	A0A024R1G6,O95236	80833	-0.801891130394492	2.0148486207851017	64.88082951820422	7.480978329848969	10.272351249484176	9.899662382340699	0.006989926080684396	0.016860560021771043	2.011122428254867e-10	0	0	0	199	203	220
ENSG00000154451	ENSG00000154451.14	guanylate binding protein 5 [Source:HGNC Symbol;Acc:HGNC:19895]	GBP5	protein_coding	Q96PP8	115362	-0.8887554040793265	1.8428035673807277	57.28275464828183	7.307801297137732	10.091539218055857	9.692645922629561	0.006922425016902468	0.016860560021771043	4.638355797864131e-10	0	0	0	201	162	190
ENSG00000108771	ENSG00000108771.13	DExH-box helicase 58 [Source:HGNC Symbol;Acc:HGNC:29517]	DHX58	protein_coding	A0A024R1Y5,Q96C10	79132	-0.8953916630903214	1.8435158177225548	57.22856648603176	7.293322886697194	10.092610680513626	9.682690678297625	0.008597647552077205	0.01976947029497011	8.748781873739667e-10	0	0	0	177	200	170
ENSG00000102524	ENSG00000102524.11	TNF superfamily member 13b [Source:HGNC Symbol;Acc:HGNC:11929]	TNFSF13B	protein_coding	A0A0U5J7Q1,Q9Y275	10673	-0.9309182903936661	1.7676202355487138	54.25101910384837	7.224310436144248	10.012103870831123	9.597022629942826	0.0075476804034202895	0.018373766076701284	1.0237368343905735e-9	0	0	0	213	140	174
ENSG00000272772	ENSG00000272772.1	novel protein	CTD-2410N18.5	protein_coding	NA	NA	-1.0635281878624174	1.6428266964498202	49.62406978084108	6.965876450108306	9.87923685395123	9.35417863778588	0.044878982184740866	0.06230412771595502	9.378469484797299e-8	0	0	0	274	75	145
ENSG00000137198	ENSG00000137198.10	guanosine monophosphate reductase [Source:HGNC Symbol;Acc:HGNC:4376]	GMPR	protein_coding	P36959	2766	-1.050702283165243	1.5432592129013234	46.009476750464266	6.98549571428394	9.774375829220816	9.312918347346011	0.008805814560005492	0.02066530457555447	4.468595333751724e-9	0	0	0	177	114	156
ENSG00000214872	ENSG00000214872.8	smoothelin like 1 [Source:HGNC Symbol;Acc:HGNC:32394]	SMTNL1	protein_coding	A8MU46,E9PPJ3	219537	-1.1073901317262473	1.4298151317316814	42.27722530219144	6.871023752692243	9.653634281677958	9.174261237466492	0.008204739676339315	0.02066530457555447	6.302008534347789e-9	0	0	0	157	119	133
ENSG00000182782	ENSG00000182782.8	hydroxycarboxylic acid receptor 2 [Source:HGNC Symbol;Acc:HGNC:24827]	HCAR2	protein_coding	Q8TDS4	338442	-1.1468750609378457	1.3719221009623195	40.471598224525124	6.7886899522216835	9.592194621968108	9.082620253815888	0.01237691448753154	0.025566064730560206	1.7571539943650236e-8	0	0	0	113	126	148
ENSG00000110446	ENSG00000110446.11	solute carrier family 15 member 3 [Source:HGNC Symbol;Acc:HGNC:18068]	SLC15A3	protein_coding	Q8IY34	51296	-1.223312651907232	1.2298468389225654	36.40527685883689	6.634942784415083	9.439681349594453	8.897618391704437	0.012942177600235534	0.028327713249655443	4.343867464524313e-8	0	0	0	101	114	133
ENSG00000119922	ENSG00000119922.10	interferon induced protein with tetratricopeptide repeats 2 [Source:HGNC Symbol;Acc:HGNC:5409]	IFIT2	protein_coding	P09913,Q05DN2	3433	5.718315586055935	9.255066126797695	10333.152613744509	8.892502035953582	8.929848381205897	8.822229926651511	7.699186828054902e-4	0.005088942114813857	2.456264153975603e-112	8	30	73	42366	25141	32966
ENSG00000153993	ENSG00000153993.13	semaphorin 3D [Source:HGNC Symbol;Acc:HGNC:10726]	SEMA3D	protein_coding	O95025	223117	-1.2818098809707597	1.118495968350406	33.53973611201218	6.525286543485625	9.318559577187521	8.755973304534102	0.012644793973570264	0.028344475082888083	8.399889215558611e-8	0	0	0	126	78	122
ENSG00000006075	NA	NA	CCL3	protein_coding	NA	NA	-1.3531173517695743	1.0812973107554762	32.507539949677394	6.3635592900404845	9.280245053185384	8.62224185551905	0.051004537470232356	0.0735314618720109	1.144255468356227e-6	0	0	0	60	136	109
ENSG00000133106	ENSG00000133106.14	epithelial stromal interaction 1 [Source:HGNC Symbol;Acc:HGNC:16465]	EPSTI1	protein_coding	Q96J88	94240	-1.3416716007515856	0.9987292847460295	30.6178482638229	6.40394485778419	9.18868001640839	8.605835598645132	0.01237691448753154	0.028344475082888083	1.1686962695335491e-7	0	0	0	122	86	89
ENSG00000111335	ENSG00000111335.13	2'-5'-oligoadenylate synthetase 2 [Source:HGNC Symbol;Acc:HGNC:8087]	OAS2	protein_coding	P29728,Q7Z6D0	4939	3.498232665942476	6.9552042544140456	2095.2086255971863	9.13418117647801	8.7524517099713	8.584645727248809	0.0031454717037754515	0.008023028419190418	1.6602046555349174e-38	5	11	3	7883	5216	7184
ENSG00000185745	ENSG00000185745.10	interferon induced protein with tetratricopeptide repeats 1 [Source:HGNC Symbol;Acc:HGNC:5407]	IFIT1	protein_coding	P09914	3434	5.991874336351379	9.434973295688955	11714.047534356709	8.626369255320256	8.625177422440073	8.533658008155129	0.0020136191241009456	0.008023028419190418	1.4741138598493148e-66	8	46	106	49730	25655	38865
ENSG00000264324	ENSG00000264324.1	novel protein	RP11-287D1.3	protein_coding	NA	NA	-1.49768397738566	1.1354733692345296	33.74174323256447	6.065619181834002	9.33984748115101	8.490399191247423	0.18968241796300112	0.19031532699641784	4.631966720184725e-5	0	0	0	73	207	32
ENSG00000129277	NA	NA	CCL4	protein_coding	NA	NA	-1.416007612645109	0.8884553326546328	28.11512090878826	6.246032165152846	9.069424256002016	8.427981229892582	0.01989835082514718	0.04601942410073772	5.386692264654934e-7	0	0	0	88	108	72
ENSG00000135114	ENSG00000135114.12	2'-5'-oligoadenylate synthetase like [Source:HGNC Symbol;Acc:HGNC:8090]	OASL	protein_coding	Q15646	8638	4.318941831773977	7.4899552089926384	3033.761896073349	8.452469306767211	8.357769570938645	8.292066300876847	7.699186828054902e-4	0.0034958707658754263	1.1684830005672902e-82	11	11	16	10465	8711	9982
ENSG00000162654	ENSG00000162654.9	guanylate binding protein 4 [Source:HGNC Symbol;Acc:HGNC:20480]	GBP4	protein_coding	Q96PP9	115361	1.158083010900207	4.643060023138289	418.7973305691982	8.793318811387559	8.429403229131433	8.26278208634191	0.006855868220751148	0.014666461134420179	7.136087812180209e-28	0	0	6	1618	1116	1321
ENSG00000188282	ENSG00000188282.12	RUN and FYVE domain containing 4 [Source:HGNC Symbol;Acc:HGNC:24804]	RUFY4	protein_coding	Q6ZNE9	285180	-1.5774126718087758	0.5894648684929913	22.375318889544996	5.920402312079657	8.739461027953654	8.017532729075423	0.024507372888314838	0.05672333626859522	2.6813880048595233e-6	0	0	0	58	76	79
ENSG00000131203	ENSG00000131203.13	indoleamine 2,3-dioxygenase 1 [Source:HGNC Symbol;Acc:HGNC:6059]	IDO1	protein_coding	P14902	3620	0.9793432796139933	4.382874080641327	349.4549397299098	8.902924893612967	8.171506138004577	8.010525800555506	0.01237691448753154	0.02797217587467631	7.305819225201099e-19	0	5	0	1396	804	1194
ENSG00000136514	ENSG00000136514.3	receptor transporter protein 4 [Source:HGNC Symbol;Acc:HGNC:23992]	RTP4	protein_coding	Q96DX8	64108	-1.6144325032519808	0.5885804922027793	22.39337649060994	5.874286568813697	8.735234373614926	7.954257652338131	0.04779481844082702	0.08002205712031943	1.2820489138330215e-5	0	0	0	123	44	55
ENSG00000157601	ENSG00000157601.14	MX dynamin like GTPase 1 [Source:HGNC Symbol;Acc:HGNC:7532]	MX1	protein_coding	P20591	4599	5.253933864964636	8.2493754978521	5142.968845203111	7.894733928705878	7.946269265367128	7.841745276350705	7.699186828054902e-4	0.0034958707658754263	5.886572525725551e-156	11	32	59	19738	12994	17004
ENSG00000079215	ENSG00000079215.14	solute carrier family 1 member 3 [Source:HGNC Symbol;Acc:HGNC:10941]	SLC1A3	protein_coding	A0A024R050,A0A087WT87,A0A087X0U3,B4DF14,P43003,Q7Z5T0,Q8N169	6507	-1.6637432738153333	0.40917703519064774	19.457016671623357	5.758495719556497	8.536269899200944	7.794717869393304	0.01652534001047721	0.05255708667059778	3.598880677604317e-6	0	0	0	70	55	63
ENSG00000134716	ENSG00000134716.11	cytochrome P450 family 2 subfamily J member 2 [Source:HGNC Symbol;Acc:HGNC:2634]	CYP2J2	protein_coding	P51589	1573	-1.7328069793086052	0.2870752170458181	17.67542248420961	5.621416328321346	8.39793618990105	7.615734718995401	0.017453675508175715	0.05798308925483063	7.820989754294337e-6	0	0	0	65	49	57
ENSG00000010030	ENSG00000010030.14	ETS variant transcription factor 7 [Source:HGNC Symbol;Acc:HGNC:18160]	ETV7	protein_coding	Q9Y603	51513	-1.757945025642176	0.2707536803069809	17.430336244033406	5.558323016083644	8.381133936212688	7.551763653166728	0.029544106277810556	0.07502027021793356	1.864170455544354e-5	0	0	0	53	67	46
ENSG00000124256	ENSG00000124256.15	Z-DNA binding protein 1 [Source:HGNC Symbol;Acc:HGNC:16176]	ZBP1	protein_coding	Q9H171	81030	-1.8218586976827917	0.14143856485944772	15.739160442720985	5.4466431221784974	8.231001562085483	7.38183821568779	0.0247871524652205	0.0735314618720109	2.5760269312755572e-5	0	0	0	66	44	43
ENSG00000264668	ENSG00000264668.2	novel protein	ZFP41	protein_coding	NA	NA	-2.212850066221111	0.7865824693927621	26.163732541855488	4.784337949616175	8.953019444340876	7.336921639110065	0.36529883930048757	0.2955957898800617	0.008146865528748552	0	0	0	158	1	106
ENSG00000225492	ENSG00000225492.6	guanylate binding protein 1 pseudogene 1 [Source:HGNC Symbol;Acc:HGNC:39561]	GBP1P1	pseudogene	NA	400759	-1.8459510389535407	0.11526505995802579	15.422592758027077	5.406313285176525	8.199895916349796	7.320548065144722	0.03148912688949835	0.07998234417004967	4.459096726000891e-5	0	0	0	67	33	51
ENSG00000153253	ENSG00000153253.18	sodium voltage-gated channel alpha subunit 3 [Source:HGNC Symbol;Acc:HGNC:10590]	SCN3A	protein_coding	Q9C007,Q9NY46	6328	-1.8510499384394041	0.086276861862184	15.05519869736658	5.380752553545883	8.168574411902346	7.302960736527109	0.0247871524652205	0.07516212435448756	3.113898456844294e-5	0	0	0	55	49	41
ENSG00000166863	ENSG00000166863.12	tachykinin precursor 3 [Source:HGNC Symbol;Acc:HGNC:11521]	TAC3	protein_coding	A0A024RB47,A0A024RB97,Q9UHF0	6866	-1.852926875415544	0.1043568425896017	15.293075872237912	5.38935498233091	8.187797178450243	7.301886353687057	0.03303077277399683	0.07998234417004967	4.8615381691870806e-5	0	0	0	58	32	59
ENSG00000132274	ENSG00000132274.16	tripartite motif containing 22 [Source:HGNC Symbol;Acc:HGNC:16379]	TRIM22	protein_coding	B4DQS5,Q8IYM9	10346	2.5941996759349517	5.630624980008576	834.5132872270786	7.700353456103715	7.3621284775994615	7.230850314452577	0.00921659701497949	0.017462435025889237	8.159269137080136e-42	0	9	17	3328	1991	2764
ENSG00000101342	ENSG00000101342.10	TBC/LysM-associated domain containing 2 [Source:HGNC Symbol;Acc:HGNC:16112]	TLDC2	protein_coding	A0PJX2	140711	-1.9074489415696765	0.029359028675576337	14.383689058543302	5.250955017740372	8.104925178938656	7.155288363788222	0.04950100902974558	0.09308261603346858	1.0915564816984387e-4	0	0	0	33	55	48
ENSG00000119917	ENSG00000119917.14	interferon induced protein with tetratricopeptide repeats 3 [Source:HGNC Symbol;Acc:HGNC:5411]	IFIT3	protein_coding	O14879,Q5T765	3437	5.749506181611633	8.3710729896154	5596.698047650169	7.170989852303729	7.186532761225372	7.094769152722911	7.699186828054902e-4	0.0034958707658754263	2.3492275566154788e-138	21	69	91	21664	14175	18142
ENSG00000134326	ENSG00000134326.11	cytidine/uridine monophosphate kinase 2 [Source:HGNC Symbol;Acc:HGNC:27015]	CMPK2	protein_coding	Q5EBM0	129607	1.8023906048823395	5.271943609754198	648.9693103716742	8.559486824800146	7.231470236351358	7.054082493147841	0.019399919419114016	0.0788865178937417	2.372220686872981e-8	0	0	25	2246	1891	2088
ENSG00000243978	ENSG00000243978.8	retrotransposon Gag like 9 [Source:HGNC Symbol;Acc:HGNC:29245]	RGAG1	protein_coding	Q8NET4	57529	-1.9528644755018083	-0.02413162691634221	13.785126502048128	5.201868578646422	8.037201963347778	7.040069343858094	0.055227248364577444	0.10850196512946238	2.1742334732264296e-4	0	0	0	65	23	48
ENSG00000007171	ENSG00000007171.18	nitric oxide synthase 2 [Source:HGNC Symbol;Acc:HGNC:7873]	NOS2	protein_coding	P35228	4843	-1.9693108997890263	-0.10006960713953812	12.96086119304103	5.1547480899698765	7.950259507860476	6.983001914378975	0.03694725517855486	0.09134254906677396	1.3998933260940302e-4	0	0	0	47	28	51
ENSG00000078081	ENSG00000078081.8	lysosomal associated membrane protein 3 [Source:HGNC Symbol;Acc:HGNC:14582]	LAMP3	protein_coding	Q9UQV4	27074	1.9696277248501566	4.829149136668854	477.7813191243923	7.310903110186289	7.039381079653424	6.909616801928516	0.012644793973570264	0.019266743850859344	1.12203631767866e-24	0	4	15	2074	979	1600
ENSG00000077522	ENSG00000077522.13	actinin alpha 2 [Source:HGNC Symbol;Acc:HGNC:164]	ACTN2	protein_coding	F6THM6,P35609,Q59FD9	88	-2.002298932150257	-0.18206135660917594	12.112401007693746	5.0812731200664345	7.854791878070697	6.890181534498612	0.028345738607828935	0.08599461410705872	1.2281772849213933e-4	0	0	0	43	34	40
ENSG00000197646	ENSG00000197646.8	programmed cell death 1 ligand 2 [Source:HGNC Symbol;Acc:HGNC:18731]	PDCD1LG2	protein_coding	Q9BQ51	80380	-2.0144761758485443	-0.20310986154131994	11.903283342615051	5.056957306740002	7.829897748069935	6.856181331965237	0.028533842114420872	0.08784167752327833	1.3783196198897455e-4	0	0	0	43	34	38
ENSG00000254788	ENSG00000254788.7	CKLF-CMTM1 readthrough [Source:HGNC Symbol;Acc:HGNC:39977]	CKLF-CMTM1	protein_coding	A0A087WVB3,A0A087X286,E9PSG2	100529251	-2.0536096300326863	-0.16381898910655068	12.30398551110267	4.952510652001311	7.879615602230604	6.764025122827002	0.09359354479497646	0.15090188525310458	6.533639018073435e-4	0	0	0	21	43	52
ENSG00000214982	NA	NA	PARGP1	pseudogene	NA	NA	-2.04962117465277	-0.2614707979797663	11.343788356859443	4.981764486144888	7.761440139128596	6.756351921146944	0.03148912688949835	0.09308261603346858	1.9406559473129066e-4	0	0	0	37	35	37
ENSG00000256262	ENSG00000256262.1	USP30 antisense RNA 1 [Source:HGNC Symbol;Acc:HGNC:40909]	USP30-AS1	antisense	NA	NA	-2.0984767057332907	-0.3325289864001586	10.692926910765966	4.895907969215291	7.674491390476453	6.616701387484936	0.03826475044832659	0.10492386890827778	3.5656796295684037e-4	0	0	0	41	25	38
ENSG00000101188	ENSG00000101188.5	neurotensin receptor 1 [Source:HGNC Symbol;Acc:HGNC:8039]	NTSR1	protein_coding	P30989	4923	-2.104078693183627	-0.35320210122118045	10.510185972381244	4.872960274483293	7.651735798291829	6.600586392138658	0.03480429375735814	0.10323962569764979	3.18233089832319e-4	0	0	0	34	32	35
ENSG00000151883	ENSG00000151883.19	poly(ADP-ribose) polymerase family member 8 [Source:HGNC Symbol;Acc:HGNC:26124]	PARP8	protein_coding	B2RB27,E9PFI7,Q8N3A8	79668	-2.1101145528853813	-0.2840962125897283	11.13036083126073	4.8890617156044485	7.729917229244345	6.59286066611187	0.06835483184203878	0.1437857478680448	8.408846334446619e-4	0	0	0	54	18	38
ENSG00000225963	ENSG00000225963.8	novel transcript, antisense to SP110	AC009950.2	antisense	NA	NA	-2.1818247407033438	-0.45446966960965907	9.652119045100124	4.731829482439219	7.526870778651689	6.370928208662253	0.050327559006661915	0.13383532347390434	9.299606105598589e-4	0	0	0	36	20	38
ENSG00000178685	ENSG00000178685.14	poly(ADP-ribose) polymerase family member 10 [Source:HGNC Symbol;Acc:HGNC:25895]	PARP10	protein_coding	B4E0C4,E9PK67,E9PNI7,Q53GL7	84875	0.2606435291135045	2.912794729283286	123.25622466818382	6.841105688325378	6.473577989728561	6.287438171064164	0.044878982184740866	0.05596679035129538	1.5422038709305776e-9	0	0	7	265	538	346
ENSG00000268510	ENSG00000268510.1	interferon lambda 3 pseudogene 1 [Source:HGNC Symbol;Acc:HGNC:44483]	IFNL3P1	pseudogene	NA	NA	-2.249534140872819	-0.4843426175876689	9.413748359781891	4.556264159860776	7.498267843960231	6.173862832022567	0.10790730988397862	0.18672092603039506	0.002944406096370127	0	0	0	19	45	24
ENSG00000115267	ENSG00000115267.8	interferon induced with helicase C domain 1 [Source:HGNC Symbol;Acc:HGNC:18873]	IFIH1	protein_coding	Q9BYX4	64135	4.771844781398072	7.0685616105105735	2268.0644987409305	6.29418013911458	6.213431506605871	6.103264474460446	0.006530156994537969	0.017462435025889237	2.369965948279412e-28	6	58	96	9288	5256	7290
ENSG00000183785	ENSG00000183785.15	tubulin alpha 8 [Source:HGNC Symbol;Acc:HGNC:12410]	TUBA8	protein_coding	Q9NY65	51807	-2.2727357032802042	-0.5732220948321388	8.711336307469447	4.561425444933564	7.379122896636162	6.093088411729726	0.06925039459274257	0.16444376454761392	0.00250942571250854	0	0	0	43	16	27
ENSG00000185885	ENSG00000185885.16	interferon induced transmembrane protein 1 [Source:HGNC Symbol;Acc:HGNC:5412]	IFITM1	protein_coding	A0A024R210,P13164	8519	2.974662400993495	5.317941320082623	671.502355698497	6.7748149550561845	6.380811783927446	6.006343314485156	0.006922425016902468	0.023517438839653088	1.2294831688394878e-14	14	4	12	1883	1831	2634
ENSG00000137752	ENSG00000137752.24	caspase 1 [Source:HGNC Symbol;Acc:HGNC:1499]	CASP1	protein_coding	A8K249,A8K257,P29466	834	-0.21926023653041982	2.141318411034483	71.27706745922629	6.677958790021241	6.173541458771018	5.959783495274352	0.029544106277810556	0.0735314618720109	1.0682124350233341e-9	0	4	0	283	169	233
ENSG00000161570	NA	NA	CCL5	protein_coding	NA	NA	3.9058958826249985	5.951110678452699	1042.3649413170726	6.131617312763916	6.04288688542377	5.947579636652819	0.0020136191241009456	0.005088942114813857	2.0188377315701054e-50	17	19	29	3427	3188	3239
ENSG00000089558	ENSG00000089558.9	potassium voltage-gated channel subfamily H member 4 [Source:HGNC Symbol;Acc:HGNC:6253]	KCNH4	protein_coding	Q9UQ05	23415	-2.319354561110275	-0.6921267125530645	7.875081473429845	4.43354443718966	7.238618407735153	5.943972278591218	0.05779552987189547	0.15782726092247096	0.00250942571250854	0	0	0	21	27	27
ENSG00000269640	NA	NA	CTD-2521M24.9	lincRNA	NA	NA	-2.3222183026842633	-0.6983678914827212	7.824972451894317	4.434122043060382	7.229811037536909	5.935960280557944	0.05478231175785297	0.15782726092247096	0.002508183987969124	0	0	0	27	28	20
ENSG00000152784	ENSG00000152784.16	PR/SET domain 8 [Source:HGNC Symbol;Acc:HGNC:13993]	PRDM8	protein_coding	A0A024RDC4,Q05CA1,Q9NQV8	56978	-2.3430967542734087	-0.7335534905753764	7.582515750040229	4.409154861495453	7.181716779075582	5.87044171882856	0.0533274897824087	0.15782726092247096	0.0028903962723065882	0	0	0	32	18	24
ENSG00000121858	ENSG00000121858.11	TNF superfamily member 10 [Source:HGNC Symbol;Acc:HGNC:11925]	TNFSF10	protein_coding	P50591,Q6IBA9	8743	2.4259059105362324	4.429943216634482	361.8259281151833	5.864975287962176	5.977900367082862	5.863907550357313	0.006296744983881619	0.005088942114813857	1.1561198538806078e-32	4	8	14	1641	758	1095
ENSG00000149131	ENSG00000149131.16	serpin family G member 1 [Source:HGNC Symbol;Acc:HGNC:1228]	SERPING1	protein_coding	E9KL26,P05155	710	-0.029559185359427403	2.425491449919773	87.53067582735545	6.882975477742861	6.154077758697658	5.861472953425641	0.03480429375735814	0.07998234417004967	1.4746735643124828e-8	0	5	0	352	189	302
ENSG00000198326	ENSG00000198326.9	transmembrane protein 239 [Source:HGNC Symbol;Acc:HGNC:40044]	TMEM239	protein_coding	Q8WW34	100288797	-2.348962414716471	-0.753238850958243	7.459961174332484	4.387476793662875	7.159141115013265	5.8541300782301695	0.051004537470232356	0.15782726092247096	0.002753745298228768	0	0	0	25	20	27
ENSG00000225886	ENSG00000225886.3	novel transcript, antisense to IFI6	RP11-288L9.4	antisense	NA	NA	-2.355807952342696	-0.7332545941984923	7.599771227538278	4.35535899096272	7.1882330221707225	5.822437193168977	0.0711367216200707	0.17778485413852052	0.003908745731319756	0	0	0	18	28	26
ENSG00000258559	ENSG00000258559.2	novel transcript, sense overlapping ABCD4	AC005519.4	sense_overlapping	NA	NA	-2.3966927828395623	-0.8335450881409332	6.946041505608221	4.290866418750549	7.057742189451773	5.697576432337234	0.052928926897473805	0.16486641497988622	0.0038739674934569167	0	0	0	25	21	21
ENSG00000131401	ENSG00000131401.11	napsin B aspartic peptidase, pseudogene [Source:HGNC Symbol;Acc:HGNC:13396]	NAPSB	pseudogene	NA	256236	-2.419681188396034	-0.8418738615984881	6.8956857288492435	4.238057636196744	7.049109808644386	5.609688126495598	0.07101946348569478	0.18672092603039506	0.0058959854592183425	0	0	0	24	26	16
ENSG00000263006	ENSG00000263006.6	Rho associated coiled-coil containing protein kinase 1 pseudogene 1 [Source:HGNC Symbol;Acc:HGNC:37832]	ROCK1P1	pseudogene	NA	727758	-2.4212123404917225	-0.8291241108129657	6.963081156831092	4.251224662508166	7.060920407643221	5.602544586160442	0.07747157578076364	0.18687771233590886	0.006509308262241861	0	0	0	33	20	15
ENSG00000119698	ENSG00000119698.12	protein phosphatase 4 regulatory subunit 4 [Source:HGNC Symbol;Acc:HGNC:23788]	PPP4R4	protein_coding	Q6NUP7	57718	-2.4266321563463853	-0.7663479518404749	7.35207148445793	4.2540259156230125	7.137045009413553	5.585015965114507	0.12274024517885587	0.21483775955730092	0.00941205622528423	0	0	0	43	16	14
ENSG00000117228	ENSG00000117228.10	guanylate binding protein 1 [Source:HGNC Symbol;Acc:HGNC:4182]	GBP1	protein_coding	P32455	2633	3.7764240988402604	5.736785420899515	898.7454780820441	5.763146278851219	5.6894145312434485	5.571205728023338	0.003539733951475922	0.010845542760506002	7.074666023504808e-37	6	39	36	3350	2203	3006
ENSG00000260269	ENSG00000260269.5	novel transcript	CTD-2323K18.1	processed_transcript	NA	NA	-2.437362950249113	-0.7950207465551422	7.205021436998994	4.185075411054228	7.1108970520053365	5.544995794394602	0.14117058719092776	0.21819073501510222	0.009655965184124095	0	0	0	12	24	32
ENSG00000050730	ENSG00000050730.16	TNFAIP3 interacting protein 3 [Source:HGNC Symbol;Acc:HGNC:19315]	TNIP3	protein_coding	Q96KP6	79931	-2.4494064984589072	-0.9101224871199098	6.483433705588462	4.192835982115466	6.957787722516092	5.515346469162603	0.0598798593014544	0.18154506743424526	0.006167903471053718	0	0	0	25	16	22
ENSG00000162641	ENSG00000162641.20	AKNA domain containing 1 [Source:HGNC Symbol;Acc:HGNC:28398]	AKNAD1	protein_coding	Q5T1N1	254268	-2.455808988775132	-0.9207372560402528	6.427071710693589	4.173427175514325	6.945670605464736	5.492522412276098	0.0618208479845627	0.1830440943204009	0.00645107248453585	0	0	0	21	17	24
ENSG00000254929	ENSG00000254929.6	novel transcript	RP11-144G6.12	processed_transcript	NA	NA	-2.462319623905193	-0.9159984145644171	6.446023545807513	4.172805384024502	6.948838220093656	5.464643135109143	0.06835483184203878	0.18672092603039506	0.0074463152919839555	0	0	0	27	14	22
ENSG00000129048	ENSG00000129048.7	atypical chemokine receptor 4 [Source:HGNC Symbol;Acc:HGNC:1611]	ACKR4	protein_coding	Q9NPB9	51554	-2.4762851134060546	-0.9494462374936032	6.262326515477264	4.125631279260591	6.910542987239827	5.4176411379466485	0.06698493527858396	0.18687771233590886	0.007496294006708529	0	0	0	21	22	17
ENSG00000120738	ENSG00000120738.8	early growth response 1 [Source:HGNC Symbol;Acc:HGNC:3238]	EGR1	protein_coding	P18146,Q546S1	1958	1.7715345730888612	4.006056914713469	267.9319420769459	5.999996868390767	5.552662150936463	5.402522757794104	0.026572799614021047	0.05123591621430717	4.0696425900206886e-15	0	6	25	974	745	826
ENSG00000248187	ENSG00000248187.1	novel transcript	RP11-184M15.1	lincRNA	NA	NA	-2.4806922176065473	-0.9506722988672862	6.245780374701292	4.134288149563501	6.904257355083385	5.4010615279100005	0.06698493527858396	0.1874484454226827	0.008018448203875324	0	0	0	27	15	19
ENSG00000163565	ENSG00000163565.18	interferon gamma inducible protein 16 [Source:HGNC Symbol;Acc:HGNC:5395]	IFI16	protein_coding	Q16666	3428	2.649669160858271	4.996474271800836	536.6835812933765	6.165157037767394	5.549964048170174	5.362809941806736	0.04388694371527792	0.07998234417004967	1.0169484994504541e-10	0	28	29	2266	1197	1681
ENSG00000177409	ENSG00000177409.12	sterile alpha motif domain containing 9 like [Source:HGNC Symbol;Acc:HGNC:1349]	SAMD9L	protein_coding	Q8IVG5	219285	2.964571651631821	5.359190909407299	691.1535624206352	6.181521017992424	5.554766482763639	5.349637635656605	0.051004537470232356	0.08901115592940986	2.1104205231674484e-9	0	31	46	2919	1515	2193
ENSG00000164188	ENSG00000164188.8	RAN binding protein 3 like [Source:HGNC Symbol;Acc:HGNC:26353]	RANBP3L	protein_coding	Q86VV4	202151	-2.5107919311780527	-0.9591536514275077	6.218663382336971	4.045486435202716	6.89972959670209	5.276657174404261	0.1111780565865277	0.21483775955730092	0.012040399087375796	0	0	0	13	20	26
ENSG00000168685	ENSG00000168685.15	interleukin 7 receptor [Source:HGNC Symbol;Acc:HGNC:6024]	IL7R	protein_coding	P16871	3575	-2.5118022233092527	-0.9392898464064562	6.333052800794319	4.041190373904435	6.925675959512481	5.270030701896118	0.1283942667868579	0.22327139299561286	0.013189411355641945	0	0	0	12	20	28
ENSG00000108700	ENSG00000108700.5	C-C motif chemokine ligand 8 [Source:HGNC Symbol;Acc:HGNC:10635]	CCL8	protein_coding	P80075	6355	-2.5179801110759845	-0.9924879832256792	6.009083135759649	4.064736282749079	6.8485151893502865	5.258310056446417	0.07923559361519943	0.20367603169421836	0.011112323258673212	0	0	0	28	13	18
ENSG00000138646	ENSG00000138646.9	HECT and RLD domain containing E3 ubiquitin protein ligase 5 [Source:HGNC Symbol;Acc:HGNC:24368]	HERC5	protein_coding	B4DXV3,Q9UII4	51191	5.463866831232026	7.192851306296428	2474.691789293033	5.302223402745498	5.339797149033187	5.232749626347099	0.0020136191241009456	0.006157987347276048	1.152211244047257e-67	33	87	177	10078	5726	7733
ENSG00000106571	ENSG00000106571.14	GLI family zinc finger 3 [Source:HGNC Symbol;Acc:HGNC:4319]	GLI3	protein_coding	P10071	2737	-2.534523247124268	-1.0203300060246046	5.8726268511283495	4.005170413712314	6.819515248892928	5.194673759836918	0.08790977613340778	0.21026845696868965	0.012228379816709573	0	0	0	19	23	14
ENSG00000204965	ENSG00000204965.9	protocadherin alpha 5 [Source:HGNC Symbol;Acc:HGNC:8671]	PCDHA5	protein_coding	Q9Y5H7	56143	-2.5393018714650037	-1.0384896002243231	5.780766880343581	3.9925977206942496	6.795841142986227	5.180665231883544	0.08346516895011323	0.20748642739555023	0.011941217000269516	0	0	0	15	20	20
ENSG00000107201	ENSG00000107201.10	DExD/H-box helicase 58 [Source:HGNC Symbol;Acc:HGNC:19102]	DDX58	protein_coding	O95786	23586	6.250537030833545	7.986220969420483	4289.5700369325095	5.324724650397872	5.278926833242669	5.168176263506132	0.0030978221607023274	0.009919327848780806	2.247149533877709e-39	47	142	387	17434	10278	13021
ENSG00000196684	ENSG00000196684.12	hematopoietic SH2 domain containing [Source:HGNC Symbol;Acc:HGNC:24920]	HSH2D	protein_coding	Q96JZ2	84941	-1.5994332919501595	0.09932409010963643	15.428922821965607	4.845520245324399	5.6609238029025875	5.135971754105686	0.07247693303201685	0.12075273897872703	5.172061056079642e-4	1	0	0	42	52	48
ENSG00000173114	ENSG00000173114.13	leucine rich repeat neuronal 3 [Source:HGNC Symbol;Acc:HGNC:17200]	LRRN3	protein_coding	A4D0T1,Q9H3W5,Q9NUU4	54674	-0.9841591539526666	0.9920131405257525	30.826943230442044	5.648539830436891	5.738435250164827	5.118243347179427	0.06212104014737443	0.12492732842586497	1.389661702716149e-4	2	0	0	130	69	92
ENSG00000145700	ENSG00000145700.10	ankyrin repeat domain 31 [Source:HGNC Symbol;Acc:HGNC:26853]	ANKRD31	protein_coding	Q8N7Z5	256006	-2.562313734581927	-1.0815621246185783	5.551988043428886	3.950241151785778	6.738469592791574	5.096723817988099	0.0783176934645421	0.2099231041306277	0.013061879731534679	0	0	0	17	20	16
ENSG00000144035	ENSG00000144035.4	N-acetyltransferase 8 (putative) [Source:HGNC Symbol;Acc:HGNC:18069]	NAT8	protein_coding	Q9UHE5	9027	-2.5677051975315703	-1.054877725954935	5.692044851858128	3.934561239550675	6.775475709693394	5.059352578748272	0.10790730988397862	0.22350787980294398	0.016105335614470688	0	0	0	17	24	13
ENSG00000267041	ENSG00000267041.6	zinc finger protein 850 [Source:HGNC Symbol;Acc:HGNC:27994]	ZNF850	protein_coding	A0A087X0M6,A8MQ14	342892	-2.5884868484723182	-1.132845287283161	5.287711230624295	3.9071603543584086	6.6675708160439715	5.003440263776007	0.07173954592291895	0.2100899331705145	0.01441800984847803	0	0	0	19	16	16
ENSG00000170006	ENSG00000170006.12	transmembrane protein 154 [Source:HGNC Symbol;Acc:HGNC:26489]	TMEM154	protein_coding	D6R923,Q6P9G4	201799	-2.5920458281323824	-1.1346167184878115	5.279792828597347	3.9020550670087064	6.664574245520185	4.986060120140122	0.07356969578876998	0.21204806745260443	0.015084448442392956	0	0	0	18	14	19
ENSG00000061918	ENSG00000061918.13	guanylate cyclase 1 soluble subunit beta 1 [Source:HGNC Symbol;Acc:HGNC:4687]	GUCY1B3	protein_coding	B7Z685,B7Z6G8,B7Z9H9,D6RC99,E9PCN2,Q02153	2983	-2.5876165557878013	-1.090510566046941	5.487245065008438	3.926775864229376	6.7188421763637445	4.983722819484737	0.09811340611601584	0.22327139299561286	0.01761241836491719	0	0	0	27	12	15
ENSG00000136244	ENSG00000136244.12	interleukin 6 [Source:HGNC Symbol;Acc:HGNC:6018]	IL6	protein_coding	B4DNQ5,B4DVM1,B5MC21,P05231,Q75MH2	3569	-0.059374104903561875	2.057420774077548	66.949699135147	5.835152272848721	5.131465261240599	4.885912143989459	0.040023118575494725	0.10397255973743375	1.8055742153853215e-6	0	0	10	238	197	198
ENSG00000182179	ENSG00000182179.13	ubiquitin like modifier activating enzyme 7 [Source:HGNC Symbol;Acc:HGNC:12471]	UBA7	protein_coding	P41226	7318	1.4818971230211333	3.083993513030298	140.3962859121105	5.091201640590428	4.957392952804226	4.7772757188935415	0.01614624448365257	0.02066530457555447	4.15294191415179e-15	6	2	11	400	401	496
ENSG00000137628	ENSG00000137628.17	DExD/H-box helicase 60 [Source:HGNC Symbol;Acc:HGNC:25942]	DDX60	protein_coding	Q6B0F7,Q8IY21,Q9H616,Q9NXV7	55601	3.435556126117639	5.732529543772676	895.5633324895031	5.88968417692242	5.100154921293441	4.755671927356955	0.08549070834794238	0.15782726092247096	1.3173975704439502e-5	0	54	86	3415	2166	2889
ENSG00000163202	ENSG00000163202.5	late cornified envelope 3D [Source:HGNC Symbol;Acc:HGNC:16615]	LCE3D	protein_coding	Q9BYE3	84648	-2.6644290617056288	-1.2408495685800525	4.777615929682137	3.754207028751128	6.521969344084907	4.679824088621104	0.09056728074228253	0.22761380597635392	0.024315083838613673	0	0	0	15	13	18
ENSG00000255433	ENSG00000255433.5	long intergenic non-protein coding RNA 2735 [Source:HGNC Symbol;Acc:HGNC:54252]	AP000479.1	lincRNA	NA	101927120	-2.6679013122751565	-1.2479300690389532	4.739249677955662	3.7546735817847208	6.510226365389235	4.667662499867377	0.08790977613340778	0.22746508001597626	0.024404256689732114	0	0	0	18	12	16
ENSG00000225964	ENSG00000225964.6	negative regulator of interferon response [Source:HGNC Symbol;Acc:HGNC:51269]	AC017076.5	antisense	NA	NA	-2.669085793357533	-1.230360185569711	4.813360660795483	3.7560156349258387	6.532903278994879	4.646477797922393	0.10434153256981206	0.23151950590799042	0.026654921167294617	0	0	0	22	13	12
ENSG00000183900	NA	NA	AC099522.1	pseudogene	NA	NA	-2.66414971322985	-1.0988932570761276	5.443828687091596	3.790936105498309	6.705072867132325	4.623484752589165	0.18968241796300112	0.26348159369515406	0.03511207514931678	0	0	0	26	6	22
ENSG00000165309	ENSG00000165309.14	armadillo repeat containing 3 [Source:HGNC Symbol;Acc:HGNC:30964]	ARMC3	protein_coding	B4DXS3,Q5W041	219681	-2.68126303705582	-1.253042138197449	4.729172336814212	3.7086118722243904	6.508676090557823	4.591938177140586	0.11150459802756968	0.2330832582775174	0.02821516306325224	0	0	0	12	16	17
ENSG00000203797	ENSG00000203797.11	D-aspartate oxidase [Source:HGNC Symbol;Acc:HGNC:2727]	DDO	protein_coding	Q99489	8528	-2.689789655418624	-1.285414871549028	4.577372758575916	3.701576803417357	6.461619168143454	4.572875651751935	0.09056728074228253	0.2301050151395874	0.027054295679637585	0	0	0	15	14	15
ENSG00000146666	ENSG00000146666.5	long intergenic non-protein coding RNA 525 [Source:HGNC Symbol;Acc:HGNC:40290]	LINC00525	antisense	NA	84847	-2.691938936084045	-1.2853524598557802	4.57641666663039	3.697299037769653	6.461835884598281	4.559955471600339	0.09381379320024202	0.2315107351454331	0.027701228798393665	0	0	0	16	15	13
ENSG00000205413	ENSG00000205413.8	sterile alpha motif domain containing 9 [Source:HGNC Symbol;Acc:HGNC:1348]	SAMD9	protein_coding	Q5K651	54809	4.00885345603361	6.4005520507359295	1426.260190780792	5.94650389349973	5.036424045106972	4.557990939290911	0.12781652750481468	0.2091124139069934	2.86273460390131e-4	0	86	153	6158	3120	4286
ENSG00000255398	ENSG00000255398.3	hydroxycarboxylic acid receptor 3 [Source:HGNC Symbol;Acc:HGNC:16824]	HCAR3	protein_coding	P49019	8843	-1.291254755603351	0.6059219279802395	22.620150314925425	4.556165158802805	5.131462235045212	4.545356257200285	0.2711504085690606	0.19128508987928697	0.004330446395125414	0	0	3	90	105	17
ENSG00000137265	ENSG00000137265.15	interferon regulatory factor 4 [Source:HGNC Symbol;Acc:HGNC:6119]	IRF4	protein_coding	Q15306	3662	-2.7079748219605952	-1.3018147899205195	4.5102240858175175	3.657526317157117	6.441442532815382	4.4763464995560565	0.10790730988397862	0.23706168535645566	0.031163384355323138	0	0	0	13	16	14
ENSG00000120217	ENSG00000120217.14	CD274 molecule [Source:HGNC Symbol;Acc:HGNC:17635]	CD274	protein_coding	Q0GN75,Q9NZQ7	29126	1.862661022268818	3.358831907558741	170.4870815778669	4.945590806791781	4.654737751056736	4.445823089724105	0.017007339680608632	0.028344475082888083	7.348002997988802e-12	4	17	6	631	408	550
ENSG00000254166	ENSG00000254166.3	cancer susceptibility 19 [Source:HGNC Symbol;Acc:HGNC:49476]	RP11-255B23.4	lincRNA	NA	103164619	-2.7163450441707018	-1.310988147404187	4.462027248173042	3.650299920242104	6.425988846450839	4.434815895666497	0.10878863391252223	0.23893536234758603	0.03256888602515079	0	0	0	17	15	11
ENSG00000248596	ENSG00000248596.8	novel transcript	RP11-844P9.2	lincRNA	NA	643201	-2.707807378239705	-1.217806732873368	4.899676994942983	3.639387374926837	6.560118522155956	4.419227365921602	0.18356357122738304	0.26348159369515406	0.03886033232029458	0	0	0	8	19	19
ENSG00000105559	ENSG00000105559.12	pleckstrin homology domain containing A4 [Source:HGNC Symbol;Acc:HGNC:14339]	PLEKHA4	protein_coding	Q9H4M7	57664	2.113055746903209	4.45013971811048	366.9900727080465	6.689341382146637	5.3074122158588	4.419089485962134	0.05683036433638149	0.168387631748686	6.592327006845305e-4	18	0	15	1009	1173	1212
ENSG00000174343	ENSG00000174343.6	cholinergic receptor nicotinic alpha 9 subunit [Source:HGNC Symbol;Acc:HGNC:14079]	CHRNA9	protein_coding	Q9UGM1	55584	-2.724857408269747	-1.3222760174812558	4.407824192392672	3.6458147839394544	6.406399457578055	4.392919485669437	0.10790730988397862	0.23893536234758603	0.033881500239074415	0	0	0	18	10	15
ENSG00000234465	ENSG00000234465.11	phospholipase A2 inhibitor and LY6/PLAUR domain containing [Source:HGNC Symbol;Acc:HGNC:44206]	PINLYP	protein_coding	A6NC86	390940	-2.7219403114614567	-1.2782925349904164	4.617651194193444	3.6277127617809684	6.473320492440931	4.368394460711598	0.14543068744581844	0.25496788346300175	0.03802619675599245	0	0	0	10	13	21
ENSG00000130303	ENSG00000130303.13	bone marrow stromal cell antigen 2 [Source:HGNC Symbol;Acc:HGNC:1119]	BST2	protein_coding	A0A024R7H5,Q10589	684	0.538718253585738	3.3655981766412397	171.04181653225743	7.704890886038651	6.11623158492381	4.361960315737845	0.0533274897824087	0.18672092603039506	0.0098444971866168	8	0	0	406	639	534
ENSG00000099998	ENSG00000099998.17	gamma-glutamyltransferase 5 [Source:HGNC Symbol;Acc:HGNC:4260]	GGT5	protein_coding	B4DEL3,P36269	2687	-2.729514139921651	-1.2616400016871732	4.697521639945709	3.598337516330811	6.5017289778863185	4.311026138959033	0.16953322342947252	0.26348159369515406	0.04138284882552011	0	0	0	10	22	12
ENSG00000164342	ENSG00000164342.13	toll like receptor 3 [Source:HGNC Symbol;Acc:HGNC:11849]	TLR3	protein_coding	O15455	7098	2.5647463134553146	3.919655979578883	252.8529937750228	4.394807678003968	4.424923526296939	4.276206599672919	0.008597647552077205	0.012661633286470448	1.7563932616914343e-26	4	18	35	946	591	814
ENSG00000102970	ENSG00000102970.11	C-C motif chemokine ligand 17 [Source:HGNC Symbol;Acc:HGNC:10615]	CCL17	protein_coding	Q92583	6361	-2.7480193586531083	-1.3564108464045985	4.275439030766927	3.582979840612434	6.363650530705582	4.27308625296059	0.11769918659649226	0.2455276623634764	0.03824834335646857	0	0	0	12	12	17
ENSG00000168062	ENSG00000168062.10	basic leucine zipper ATF-like transcription factor 2 [Source:HGNC Symbol;Acc:HGNC:25163]	BATF2	protein_coding	B4DV37,Q8N1L9	116071	2.56303392975476	3.837006437360345	238.2137892580405	4.272476951316586	4.345179361617212	4.199791012356114	0.0075476804034202895	0.008023028419190418	6.879283472600739e-26	7	13	35	666	798	699
ENSG00000184530	ENSG00000184530.9	chromosome 6 open reading frame 58 [Source:HGNC Symbol;Acc:HGNC:20960]	C6orf58	protein_coding	Q6P5S2	352999	-2.751362058886937	-1.2747083735489249	4.637312366029445	3.5626301867648853	6.479246482040279	4.180142537100642	0.18701247472675575	0.27420575198585506	0.046248384664399005	0	0	0	8	13	23
ENSG00000273443	ENSG00000273443.1	novel transcript	RP11-54O7.18	lincRNA	NA	NA	-2.7574574213646548	-1.310994719825932	4.480485572840067	3.542145857510765	6.43365815024419	4.163263696406339	0.17208747647094155	0.2663733809275838	0.04518971621575305	0	0	0	9	20	13
ENSG00000146197	ENSG00000146197.9	signal peptide, CUB domain and EGF like domain containing 3 [Source:HGNC Symbol;Acc:HGNC:13655]	SCUBE3	protein_coding	Q8IX30	222663	-2.7765807617051053	-1.3929915370543933	4.1118966827195775	3.5376810854198792	6.308810134524746	4.1166280519022775	0.12274024517885587	0.25496788346300175	0.04351045245560273	0	0	0	18	12	10
ENSG00000176826	ENSG00000176826.15	FKBP prolyl isomerase 9 pseudogene 1 [Source:HGNC Symbol;Acc:HGNC:23568]	FKBP9L	pseudogene	NA	360132	-2.783436136686643	-1.4150244080810677	4.028911205907284	3.5215171302829398	6.278606249699129	4.0936535407900605	0.11511942579705489	0.2529257420329478	0.04351045245560273	0	0	0	14	10	15
ENSG00000106560	ENSG00000106560.11	GTPase, IMAP family member 2 [Source:HGNC Symbol;Acc:HGNC:21789]	GIMAP2	protein_coding	A0A090N8H4,Q9UG22	26157	-1.1880668205108131	0.37401887527016714	18.949972731890664	4.507873213847947	4.505502592406555	4.080734571515884	0.06212104014737443	0.15456888434376045	6.058630823094429e-4	0	0	4	79	41	60
ENSG00000164185	ENSG00000164185.6	zinc finger protein 474 [Source:HGNC Symbol;Acc:HGNC:23245]	ZNF474	protein_coding	Q6S9Z5	133923	-2.7855854173520638	-1.4129075446808705	4.035873515988705	3.5141379698444637	6.2826935700980044	4.074498597249976	0.12274024517885587	0.25548411755485734	0.04452963635341932	0	0	0	16	13	10
ENSG00000120051	ENSG00000120051.15	cilia and flagella associated protein 58 [Source:HGNC Symbol;Acc:HGNC:26676]	CCDC147	protein_coding	Q5T655	159686	-2.7750261280125854	-1.3333041732623079	4.34884067688467	3.554053276912202	6.387701480823677	4.0614639768140375	0.16178172195858914	0.2663733809275838	0.04873606448588668	0	0	0	24	10	9
ENSG00000213512	ENSG00000213512.3	guanylate binding protein 7 [Source:HGNC Symbol;Acc:HGNC:29606]	GBP7	protein_coding	Q8N8V2	388646	-2.7879876043887513	-1.400832208569732	4.075442614884156	3.5241091659283224	6.294821989300265	4.039897845726639	0.1283942667868579	0.257427279202869	0.046558245302486326	0	0	0	19	9	12
ENSG00000110324	ENSG00000110324.11	interleukin 10 receptor subunit alpha [Source:HGNC Symbol;Acc:HGNC:5964]	IL10RA	protein_coding	Q13651	3587	-2.796629800658057	-1.4227871204863412	3.9895888622352826	3.5025019907015076	6.26505931812173	4.002511310240186	0.12387562259747752	0.25693971329580895	0.047204318701282014	0	0	0	18	10	11
ENSG00000256268	ENSG00000256268.2	long intergenic non-protein coding RNA 2454 [Source:HGNC Symbol;Acc:HGNC:53387]	RP11-221N13.3	lincRNA	NA	105369807	-2.8022655861567642	-1.4333501262439463	3.962718625094411	3.4744091496356804	6.255346927787697	3.9686399614143273	0.13054951122742597	0.26039452956877635	0.04846150626249922	0	0	0	11	11	16
ENSG00000154263	ENSG00000154263.17	ATP binding cassette subfamily A member 10 [Source:HGNC Symbol;Acc:HGNC:30]	ABCA10	protein_coding	Q8WWZ4	10349	-2.8040906360835214	-1.425218748989536	3.9972605090387803	3.463285611831432	6.270204374385496	3.941499892181851	0.14118168527748728	0.26348159369515406	0.04989454474662736	0	0	0	12	16	10
ENSG00000169876	ENSG00000169876.14	mucin 17, cell surface associated [Source:HGNC Symbol;Acc:HGNC:16800]	MUC17	protein_coding	Q685J3	140453	-2.8050641158483645	-1.4248507212512371	3.9816704602083353	3.489841020017057	6.261171262567862	3.935989694574645	0.13366088588828703	0.2623510622494029	0.049960961672196	0	0	0	17	8	14
ENSG00000163016	ENSG00000163016.10	ALMS1 pseudogene 1 [Source:HGNC Symbol;Acc:HGNC:29586]	ALMS1P	pseudogene	NA	200420	-2.80965040224126	-1.4472337227171217	3.8958167075594616	3.475832342202512	6.230687726240484	3.9310966611495544	0.12274024517885587	0.25861881608963383	0.04933855315145795	0	0	0	16	9	13
ENSG00000259250	ENSG00000259250.1	novel transcript, antisense to ADAM10	RP11-50C13.1	antisense	NA	NA	-2.80965040224126	-1.4413254427195652	3.9253084653134627	3.4697787498635866	6.241091578416024	3.920893012019766	0.12992700196832754	0.2622605349032859	0.049960961672196	0	0	0	13	9	16
ENSG00000147003	ENSG00000147003.7	collectrin, amino acid transport regulator [Source:HGNC Symbol;Acc:HGNC:29437]	TMEM27	protein_coding	Q9HBJ8	57393	-0.699766205293481	0.9705891206967434	29.990314088698128	4.7877974084824935	4.264707573858737	3.887411288305502	0.06212104014737443	0.18707372411724987	4.581551284952022e-4	0	0	8	109	79	92
ENSG00000181381	ENSG00000181381.13	DExD/H-box 60 like [Source:HGNC Symbol;Acc:HGNC:26429]	DDX60L	protein_coding	Q5H9U9	91351	5.582027933572507	6.897141650550869	2013.624387030955	4.30908666320129	4.0599096625342534	3.85767900670889	0.039718958067655546	0.08292436674413058	8.186759740664687e-9	20	199	420	7784	4797	5910
ENSG00000221963	ENSG00000221963.6	apolipoprotein L6 [Source:HGNC Symbol;Acc:HGNC:14870]	APOL6	protein_coding	B3KTP4,Q9BWW8	80830	5.033099028455803	6.153512964639873	1201.8475049609217	3.9827910617603983	3.975088264429367	3.8570803771691082	0.006530156994537969	0.013767463349474405	9.689738687135309e-34	32	106	236	4013	3209	3671
ENSG00000187608	ENSG00000187608.10	ISG15 ubiquitin like modifier [Source:HGNC Symbol;Acc:HGNC:4053]	ISG15	protein_coding	P05161	9636	4.98555236075529	6.647879430230201	1700.8810743342633	5.4328573128000395	4.428278577134962	3.7445835396552973	0.027407638428025648	0.18140092951884929	4.438321795761523e-4	140	37	45	4415	5343	5616
ENSG00000138496	ENSG00000138496.16	poly(ADP-ribose) polymerase family member 9 [Source:HGNC Symbol;Acc:HGNC:24118]	PARP9	protein_coding	Q59ER9,Q8IXQ6	83666	5.697987898239834	6.811714685741875	1900.863216449808	3.946638825431235	3.8723294031083757	3.737728873057201	0.012644793973570264	0.02709265530141887	6.126206933303376e-17	42	219	371	7366	4100	5873
ENSG00000100342	ENSG00000100342.21	apolipoprotein L1 [Source:HGNC Symbol;Acc:HGNC:618]	APOL1	protein_coding	B1AH95,O14791,Q2KHQ6	8542	4.894415115160253	5.912332374035545	1018.216555554296	3.8331039596690117	3.8279617281368257	3.714069447475145	0.002896967434701253	0.008023028419190418	4.4414116679756537e-44	55	81	172	3266	2976	2866
ENSG00000163644	ENSG00000163644.15	protein phosphatase, Mg2+/Mn2+ dependent 1K [Source:HGNC Symbol;Acc:HGNC:25415]	PPM1K	protein_coding	Q8N3J5	152926	1.50943984798487	3.032296099101375	134.773929722723	4.413289457708659	3.8969129703227305	3.6793109232821783	0.09408374745073154	0.1561135935665783	1.99261712644325e-7	0	19	25	467	388	370
ENSG00000152689	ENSG00000152689.18	RAS guanyl releasing protein 3 [Source:HGNC Symbol;Acc:HGNC:14545]	RASGRP3	protein_coding	Q8IV61	25780	2.66412932767453	3.6797281470098917	214.37847164757227	3.7475815397496293	3.8022642197129777	3.678867513581505	0.0075476804034202895	0.008023028419190418	5.3272767805689376e-24	10	20	37	807	465	671
ENSG00000117226	ENSG00000117226.12	guanylate binding protein 3 [Source:HGNC Symbol;Acc:HGNC:4184]	GBP3	protein_coding	Q9H0R5	2635	3.839352129353012	4.923854018590738	510.8014771876832	3.8033678625280056	3.815831886519789	3.67829373427039	0.01129200496546694	0.022045024300884702	5.7934606362606656e-21	12	55	110	1849	1228	1551
ENSG00000165949	ENSG00000165949.12	interferon alpha inducible protein 27 [Source:HGNC Symbol;Acc:HGNC:5397]	IFI27	protein_coding	A0A087WZF8,A8K0H0,P40305,Q7Z5R2	3429	2.3187038657525703	5.1066094661539125	581.9099515843262	8.223793039649546	5.187638020420094	3.559788643866355	0.058915478288462234	0.29380431871734053	0.027105502680476477	37	4	0	1747	1615	2033
ENSG00000105675	ENSG00000105675.9	ATPase H+/K+ transporting subunit alpha [Source:HGNC Symbol;Acc:HGNC:819]	ATP4A	protein_coding	P20648,Q658V6	495	-1.1015679956343185	0.3930718765402696	19.21120658299304	4.26096450668958	4.002776486607601	3.5096308101198788	0.10076102162668481	0.22493856822096447	0.0038739674934569167	0	0	6	53	70	52
ENSG00000165731	ENSG00000165731.20	ret proto-oncogene [Source:HGNC Symbol;Acc:HGNC:9967]	RET	protein_coding	A0A024R7T2,P07949	5979	-0.3729502805763734	1.5403450226853612	45.98997157708258	5.685957677718798	4.329707245839242	3.504931371859509	0.07247693303201685	0.2562511292046738	0.01252580208807014	0	9	0	148	125	150
ENSG00000141682	ENSG00000141682.12	phorbol-12-myristate-13-acetate-induced protein 1 [Source:HGNC Symbol;Acc:HGNC:9108]	PMAIP1	protein_coding	A0A0S2Z490,Q13794	5366	4.407975796031714	5.4771152671390775	750.464703419766	3.730833502415863	3.662159609165736	3.50162566627212	0.02464547434886554	0.057371094188477405	1.4316401397901917e-11	14	101	178	2766	1935	2044
ENSG00000130775	ENSG00000130775.16	thymocyte selection associated family member 2 [Source:HGNC Symbol;Acc:HGNC:16839]	THEMIS2	protein_coding	Q5TEJ8	9473	1.6930780752416719	2.626992476663616	101.74027077056097	3.6313692690133603	3.5511434558974653	3.4135962184632724	0.017007339680608632	0.01976947029497011	4.272743906231337e-13	6	16	12	321	274	303
ENSG00000173193	ENSG00000173193.15	poly(ADP-ribose) polymerase family member 14 [Source:HGNC Symbol;Acc:HGNC:29232]	PARP14	protein_coding	Q460N5,Q8N546	54625	7.135822944548106	8.088391302127816	4610.567034157072	3.6210508569058293	3.515636284599771	3.3775767281378317	0.017007339680608632	0.0338239453758053	8.31553926022018e-15	132	630	1194	17296	10548	13351
ENSG00000198626	ENSG00000198626.17	ryanodine receptor 2 [Source:HGNC Symbol;Acc:HGNC:10484]	RYR2	protein_coding	Q92736	6262	-1.6836731921455212	-0.3647684388573506	10.428519464483632	3.783955947229275	4.019891045222243	3.372913717818246	0.10076102162668481	0.22761380597635392	0.012987655845067453	0	0	3	33	23	41
ENSG00000133328	ENSG00000133328.4	phospholipase A and acyltransferase 2 [Source:HGNC Symbol;Acc:HGNC:17824]	HRASLS2	protein_coding	Q9NWW9	54979	-1.1562328444243521	0.2788597113663003	17.579723633910696	4.1591592312826995	3.872012846407119	3.371574614199916	0.08790977613340778	0.2321749891830652	0.004598574875132778	0	0	6	52	50	59
ENSG00000118160	ENSG00000118160.14	solute carrier family 8 member A2 [Source:HGNC Symbol;Acc:HGNC:11069]	SLC8A2	protein_coding	Q9UPR5	6543	-1.18263827406081	0.25376002494676436	17.224319098282702	4.097363226052378	3.8444208991251787	3.3023837196476205	0.11307185375405458	0.24111298519857388	0.0077309109664961155	0	0	6	44	60	52
ENSG00000168016	ENSG00000168016.14	tetratricopeptide repeat and ankyrin repeat containing 1 [Source:HGNC Symbol;Acc:HGNC:29011]	TRANK1	protein_coding	O15050	9881	5.278114890853006	6.2820639553522595	1313.2794465108575	3.6506466692747064	3.4768006372736346	3.2951494203097997	0.03790046091537911	0.07998234417004967	7.814398350333174e-9	26	174	403	4259	3394	3975
ENSG00000162772	ENSG00000162772.17	activating transcription factor 3 [Source:HGNC Symbol;Acc:HGNC:785]	ATF3	protein_coding	P18847	467	3.093991119889471	3.9277139957691585	254.9358432301872	3.3290702050191054	3.37026629408755	3.2554755670241224	0.006922425016902468	0.008023028419190418	4.007226629445343e-34	14	34	59	775	708	744
ENSG00000237276	ENSG00000237276.8	anoctamin 7 like 1 (pseudogene) [Source:HGNC Symbol;Acc:HGNC:32248]	ANO7P1	pseudogene	NA	NA	-1.5280840684365244	-0.19745902503693666	11.985441972667145	3.813599944675169	3.8500269222637336	3.228886871187171	0.11150459802756968	0.2413841457184042	0.01351263628268767	0	0	4	33	30	47
ENSG00000185404	ENSG00000185404.16	SP140 nuclear body protein like [Source:HGNC Symbol;Acc:HGNC:25105]	SP140L	protein_coding	H7BYP4,Q9H930,U5Y3L1	93349	2.98152973851968	3.814787720720632	235.6164269147977	3.302301278978031	3.348516881990689	3.221546446905839	0.008204739676339315	0.010807266543653334	1.6377854842346313e-28	12	32	58	825	589	659
ENSG00000079385	ENSG00000079385.22	CEA cell adhesion molecule 1 [Source:HGNC Symbol;Acc:HGNC:1814]	CEACAM1	protein_coding	P13688,Q3KRG8	634	4.446873808034059	5.33826748428217	683.3724692056645	3.3069295217472527	3.3107181794151743	3.1416477998820307	0.029544106277810556	0.05672333626859522	1.948591569048422e-10	22	94	219	2655	1271	2145
ENSG00000089127	ENSG00000089127.13	2'-5'-oligoadenylate synthetase 1 [Source:HGNC Symbol;Acc:HGNC:8086]	OAS1	protein_coding	F8VXY3,P00973	4938	7.275265831810177	8.038191428748963	4461.65379500464	3.210601489431459	3.20276829117597	3.1039006097125754	0.006296744983881619	0.012370699378544923	2.6828510820594175e-51	252	689	1186	14679	10587	13522
ENSG00000135899	ENSG00000135899.17	SP110 nuclear body protein [Source:HGNC Symbol;Acc:HGNC:5401]	SP110	protein_coding	Q9HB58	3431	4.446608348860032	5.311764080874713	674.7891544750985	3.484237209180831	3.3471390171757336	3.078938615803394	0.012466754898753356	0.028344475082888083	7.436648895402305e-9	68	50	135	2503	1466	1962
ENSG00000126709	ENSG00000126709.15	interferon alpha inducible protein 6 [Source:HGNC Symbol;Acc:HGNC:4054]	IFI6	protein_coding	P09912	2537	5.922187646611908	7.227209703579035	2559.235459791136	4.460300938550074	3.754952515422449	3.0786898374627154	0.050327559006661915	0.20223021193218066	0.0025286741965880716	308	71	170	10121	5876	6983
ENSG00000250508	ENSG00000250508.1	long intergenic non-protein coding RNA 2701 [Source:HGNC Symbol;Acc:HGNC:54216]	RP11-757G1.6	lincRNA	NA	105369364	-1.0314029173946724	0.436096836819791	19.910599726730226	4.138092212053487	3.6665862588075337	3.052893604296012	0.14065123256583104	0.2780649057682509	0.017822044981407045	0	0	8	86	37	62
ENSG00000163840	ENSG00000163840.10	deltex E3 ubiquitin ligase 3L [Source:HGNC Symbol;Acc:HGNC:30323]	DTX3L	protein_coding	Q8TDB6	151636	6.043395917836981	6.866075146956547	1973.1593076912977	3.3122870678103697	3.1735556123841255	3.017814592520669	0.027407638428025648	0.057371094188477405	4.271807520288426e-11	66	308	691	6837	4975	5358
ENSG00000133083	ENSG00000133083.14	doublecortin like kinase 1 [Source:HGNC Symbol;Acc:HGNC:2700]	DCLK1	protein_coding	B7Z5K4,O15075,Q5VZY9	9201	0.7738162208236852	1.5388148925360157	46.528997524115994	3.0705966893265084	3.1541850160679354	2.9820865611169487	0.03401994808403308	0.02066530457555447	1.4162769796666019e-8	4	6	11	140	107	154
ENSG00000184979	ENSG00000184979.10	ubiquitin specific peptidase 18 [Source:HGNC Symbol;Acc:HGNC:12616]	USP18	protein_coding	Q9UMW8	11274	4.087249975967385	4.972090210056359	527.6086688961985	3.2685705951170068	3.1672838805225587	2.9712597808589982	0.04878410488747102	0.09308261603346858	1.2386224240403483e-7	12	106	161	1628	1436	1506
ENSG00000133640	ENSG00000133640.20	leucine rich repeats and IQ motif containing 1 [Source:HGNC Symbol;Acc:HGNC:25708]	LRRIQ1	protein_coding	A0A140VJN5,Q96JM4	84125	-1.1803584211780733	0.19379130980171444	16.430106021103683	3.9578854639324788	3.569017193942725	2.9631057092157733	0.1193931820186498	0.27838522607368055	0.01672172516668768	0	0	7	56	51	42
ENSG00000166250	ENSG00000166250.12	CXADR like membrane protein [Source:HGNC Symbol;Acc:HGNC:24039]	CLMP	protein_coding	B4E3S3,Q9H6B4	79827	2.6747961761085843	3.5763653486657216	198.7891246192176	3.2141620759954743	3.167675671914561	2.9583292124909377	0.051004537470232356	0.0877590831873018	3.1200198034498267e-7	5	25	81	711	443	590
ENSG00000101347	ENSG00000101347.10	SAM and HD domain containing deoxynucleoside triphosphate triphosphohydrolase 1 [Source:HGNC Symbol;Acc:HGNC:15925]	SAMHD1	protein_coding	Q59H15,Q9Y3Z3	25939	6.063588484293165	6.765660557431273	1846.304088036135	3.0618300757933	3.0548048363919946	2.9536610589501286	0.006530156994537969	0.012370699378544923	4.218795568106945e-49	119	308	529	6145	4345	5395
ENSG00000111331	ENSG00000111331.13	2'-5'-oligoadenylate synthetase 3 [Source:HGNC Symbol;Acc:HGNC:8088]	OAS3	protein_coding	Q9Y6K5	4940	8.095721031355719	9.019702048464715	8775.045298783654	3.4775333911864843	3.193373308428516	2.9505964733428405	0.07417139646925938	0.14996141789259201	1.114410315967458e-5	166	1709	2853	26564	22995	26540
ENSG00000115415	ENSG00000115415.20	signal transducer and activator of transcription 1 [Source:HGNC Symbol;Acc:HGNC:11362]	STAT1	protein_coding	P42224	6772	8.577118718152262	9.478320353309307	12082.018698177028	3.4080287519141765	3.1711050314537013	2.948689917084753	0.0711367216200707	0.13717682440696854	6.115197418502791e-6	257	2246	4128	44570	25831	35459
ENSG00000138642	ENSG00000138642.15	HECT and RLD domain containing E3 ubiquitin protein ligase family member 6 [Source:HGNC Symbol;Acc:HGNC:26072]	HERC6	protein_coding	Q8IVU3	55008	4.659893632987605	5.3609299839863125	695.8284684490175	3.0191181034558654	3.0432979728537606	2.9278942914045443	0.006922425016902468	0.012370699378544923	4.806111039645774e-30	47	112	202	2533	1565	1910
ENSG00000122643	ENSG00000122643.22	5'-nucleotidase, cytosolic IIIA [Source:HGNC Symbol;Acc:HGNC:17820]	NT5C3A	protein_coding	A0A024RA81,A0A090N7U2,Q9H0P0	51251	5.91270221029878	6.714514264004186	1777.4323673457577	3.236177112449435	3.091350155971449	2.9244477311754036	0.03694725517855486	0.0735314618720109	2.6313352544015e-9	58	321	619	6334	3912	5200
ENSG00000142089	ENSG00000142089.16	interferon induced transmembrane protein 3 [Source:HGNC Symbol;Acc:HGNC:5414]	IFITM3	protein_coding	Q01628	10410	4.634594449950043	5.3530056774795325	692.8226741118716	3.1169232085696628	3.0749632671538345	2.8994845769637645	0.008204739676339315	0.01562713836712601	1.0065521136290681e-14	68	105	136	1833	1914	2131
ENSG00000258790	ENSG00000258790.1	novel transcript	KIAA0391	protein_coding	NA,O15091	9692	4.6365167548875	5.299638328924536	666.4044317998917	2.9454445008251886	2.963674629827775	2.8535614258354616	0.006855868220751148	0.010845542760506002	2.0257133920639858e-34	54	109	189	2077	1902	1664
ENSG00000087074	ENSG00000087074.8	protein phosphatase 1 regulatory subunit 15A [Source:HGNC Symbol;Acc:HGNC:14375]	PPP1R15A	protein_coding	O75807	23645	6.771924646386307	7.463537166214504	3004.0323577340487	3.041994459213544	3.0158895552496903	2.8256154981339425	0.006922425016902468	0.014697459501046284	1.111681039732381e-14	313	432	650	8340	8321	8742
ENSG00000185507	ENSG00000185507.21	interferon regulatory factor 7 [Source:HGNC Symbol;Acc:HGNC:6122]	IRF7	protein_coding	A0A024RCA2,B4E1B1,M9RSF4,Q92985	3665	4.140510683416736	4.950108100165918	522.7260319564111	3.182182029017	3.1340297596695232	2.7940863093292747	0.04031136876564385	0.07162213127647135	6.318254460125901e-6	61	59	94	972	1942	1447
ENSG00000155629	ENSG00000155629.15	phosphoinositide-3-kinase adaptor protein 1 [Source:HGNC Symbol;Acc:HGNC:30034]	PIK3AP1	protein_coding	Q6ZUJ8,Q86YV3	118788	2.364497220291035	3.8676163435415867	243.35355387567046	4.085770841699809	3.3474731310102803	2.774995257288881	0.21165817516817928	0.2890084303697505	0.012865533418005332	0	35	92	846	546	771
ENSG00000140853	ENSG00000140853.15	NLR family CARD domain containing 5 [Source:HGNC Symbol;Acc:HGNC:29933]	NLRC5	protein_coding	Q6MZW3,Q86WI3,Q9H6Y0	84166	4.3282430110455845	4.981640538462882	534.4386692087526	2.8872235789313483	2.904331255285512	2.7399918819268905	0.01237691448753154	0.017462435025889237	1.111681039732381e-14	53	77	155	1251	1608	1590
ENSG00000134363	ENSG00000134363.12	follistatin [Source:HGNC Symbol;Acc:HGNC:3971]	FST	protein_coding	A0A024QZU6,P19883	10468	3.354854411619471	3.9815094128272532	265.8514572029742	2.831532832397284	2.8532232320030726	2.7359667738738915	0.009511291077802903	0.012370699378544923	7.729199075275092e-24	24	40	88	858	675	707
ENSG00000170581	ENSG00000170581.14	signal transducer and activator of transcription 2 [Source:HGNC Symbol;Acc:HGNC:11363]	STAT2	protein_coding	P52630,R9QE65	6773	6.03916076643959	6.706823336207736	1769.021005467195	2.9466172213356328	2.8650122206520363	2.730595002789586	0.01989835082514718	0.04048869341313682	1.0043017403934647e-14	88	348	672	5663	4376	4942
ENSG00000168394	ENSG00000168394.11	transporter 1, ATP binding cassette subfamily B member [Source:HGNC Symbol;Acc:HGNC:43]	TAP1	protein_coding	A0A0S2Z5A6,B7Z7P4,Q03518	6890	5.4408935016249815	6.146406951720015	1196.0374198146167	2.9818541150242845	2.8699870262766414	2.7026653493690826	0.039718958067655546	0.07707854827341679	3.7215798078906254e-9	48	282	409	3303	3430	3319
ENSG00000058085	ENSG00000058085.15	laminin subunit gamma 2 [Source:HGNC Symbol;Acc:HGNC:6493]	LAMC2	protein_coding	Q13753	3918	5.957771401691719	6.599174507841056	1641.2939888801127	2.8808952260305376	2.8153844700444504	2.6876016277068606	0.017453675508175715	0.03390887056906412	7.213565853365658e-17	89	350	598	4937	4382	4458
ENSG00000168811	ENSG00000168811.7	interleukin 12A [Source:HGNC Symbol;Acc:HGNC:5969]	IL12A	protein_coding	O60595,P29459	3592	-0.2553170175808475	0.7448506044125848	25.385568626268803	3.175861487128683	3.0175303338204857	2.686395723586039	0.1352824609886678	0.22327139299561286	3.229990543342371e-4	0	6	8	96	59	68
ENSG00000132554	ENSG00000132554.20	regulator of G protein signaling 22 [Source:HGNC Symbol;Acc:HGNC:24499]	RGS22	protein_coding	G3V112,Q8NE09	26166	-1.4016728387792003	-0.065064856448035	13.353468461682043	3.6947325421549246	3.4685152326691444	2.66957838221365	0.18163166832436026	0.2955957898800617	0.04260709294609663	0	0	6	64	23	37
ENSG00000178033	ENSG00000178033.6	calcium homeostasis modulator family member 5 [Source:HGNC Symbol;Acc:HGNC:21568]	FAM26E	protein_coding	Q8N5C1	254228	-1.723254484017647	-0.5249278068672405	9.108150438324396	3.4294840125758146	3.45038794355792	2.665928221318153	0.13408223738639521	0.29380431871734053	0.041040763427912325	0	0	4	34	25	24
ENSG00000130589	ENSG00000130589.16	helicase with zinc finger 2 [Source:HGNC Symbol;Acc:HGNC:30021]	HELZ2	protein_coding	Q9BYK8	85441	5.481817342894703	6.194886318660842	1234.731916178816	2.862890549038036	2.8312954400934545	2.6220415690807015	0.06212104014737443	0.09943649235720749	9.724309029532548e-7	54	280	455	2448	4372	3356
ENSG00000078018	ENSG00000078018.20	microtubule associated protein 2 [Source:HGNC Symbol;Acc:HGNC:6839]	MAP2	protein_coding	A0A024R3Y8,A0A024R3Z1,A0A024R407,A0A024R409,P11137,Q6NYC5	4133	2.0546273745379535	2.7238987912731902	109.16685502191852	2.740094567308045	2.8038555157682925	2.617300518970536	0.04388694371527792	0.04344515006913097	2.760755337588029e-9	6	22	40	418	220	295
ENSG00000152778	ENSG00000152778.9	interferon induced protein with tetratricopeptide repeats 5 [Source:HGNC Symbol;Acc:HGNC:13328]	IFIT5	protein_coding	Q13325	24138	5.145689177217164	5.742609534356859	907.8397518043242	2.736008605448473	2.7358803883794645	2.6117670532640194	0.013388532607959209	0.024351360568169975	3.6218802484315407e-19	63	184	340	3230	1913	2507
ENSG00000050344	ENSG00000050344.9	nuclear factor, erythroid 2 like 3 [Source:HGNC Symbol;Acc:HGNC:7783]	NFE2L3	protein_coding	Q9Y4A8	9603	4.659640674226806	5.363953291401775	694.4012061997522	2.9007532716976905	2.7860089536433605	2.592270809026316	0.054436653157436704	0.10397255973743375	7.158768096268525e-7	24	175	260	2207	1738	1905
ENSG00000002549	ENSG00000002549.12	leucine aminopeptidase 3 [Source:HGNC Symbol;Acc:HGNC:18449]	LAP3	protein_coding	P28838	51056	6.400155782072731	6.977791917684983	2139.129082922032	2.729209856572118	2.6965675299422855	2.589512531859961	0.01237691448753154	0.023826562820359377	2.486050297542756e-26	147	465	806	6734	5165	5919
ENSG00000117009	ENSG00000117009.12	kynurenine 3-monooxygenase [Source:HGNC Symbol;Acc:HGNC:6381]	KMO	protein_coding	A8K693,O15229	8564	-1.3059851276872252	0.03451443119111318	14.469626192035587	3.7242084061784513	3.3800405373081044	2.5666209320788713	0.1801268806797529	0.2955957898800617	0.046223541029209586	0	0	7	69	33	31
ENSG00000059378	ENSG00000059378.13	poly(ADP-ribose) polymerase family member 12 [Source:HGNC Symbol;Acc:HGNC:21919]	PARP12	protein_coding	A4D1T0,G5E9U9,Q9H0J9	64761	5.624445440175001	6.215018100984494	1266.1159358235784	2.778158972886181	2.7488265024031735	2.5578618355977656	0.00921659701497949	0.019266743850859344	5.360648640503893e-12	156	183	371	3800	2975	3753
ENSG00000164308	ENSG00000164308.17	endoplasmic reticulum aminopeptidase 2 [Source:HGNC Symbol;Acc:HGNC:29499]	ERAP2	protein_coding	B2R769,Q6P179	64167	2.3144699006171785	3.105744527163575	142.8945769663806	2.800150037249528	2.8121858077484476	2.551163430483783	0.12319803938311354	0.15771165698184578	1.1052739419278736e-4	4	30	61	562	222	450
ENSG00000124882	ENSG00000124882.4	epiregulin [Source:HGNC Symbol;Acc:HGNC:3443]	EREG	protein_coding	O14944	2069	5.326798042121511	6.18584378049632	1228.5206027549646	3.2313477485471886	2.871547848623666	2.5459579226765663	0.13366088588828703	0.2255881077512544	9.844106071129238e-4	21	292	505	4086	2889	3498
ENSG00000138035	ENSG00000138035.15	polyribonucleotide nucleotidyltransferase 1 [Source:HGNC Symbol;Acc:HGNC:23166]	PNPT1	protein_coding	Q8TCS8	87178	6.719622750082662	7.361322336926972	2788.027137606042	2.820626929723104	2.6956734361303614	2.5206957638566907	0.051004537470232356	0.09047082214182439	1.968744904763879e-7	123	683	1144	10030	5860	7581
ENSG00000123977	ENSG00000123977.10	dynein assembly factor with WD repeats 1 [Source:HGNC Symbol;Acc:HGNC:26383]	DAW1	protein_coding	A0A140VKH6,B4DX89,G5EA46,Q8N136	164781	-1.1419658705329205	-0.1418253049587411	12.665536978042004	3.0951728453841567	3.089295001589641	2.520311644419142	0.16953322342947252	0.2759041723147318	0.01686593613240493	0	4	2	29	39	41
ENSG00000115008	ENSG00000115008.6	interleukin 1 alpha [Source:HGNC Symbol;Acc:HGNC:5991]	IL1A	protein_coding	P01583	3552	0.9790258321052859	1.6035149566382594	49.140168918360466	2.7294084748685465	2.727545743213826	2.502475705438232	0.062411354577454385	0.05798308925483063	1.5742579005632806e-5	6	10	11	170	91	150
ENSG00000156587	ENSG00000156587.16	ubiquitin conjugating enzyme E2 L6 [Source:HGNC Symbol;Acc:HGNC:12490]	UBE2L6	protein_coding	O14933	9246	6.4037359877918725	6.991855806209456	2172.6374956036443	2.7728309785405822	2.7247931663209033	2.4978584270520052	0.01237691448753154	0.02408542930766779	2.0614200697266427e-9	287	363	519	6326	5376	6267
ENSG00000163661	ENSG00000163661.4	pentraxin 3 [Source:HGNC Symbol;Acc:HGNC:9692]	PTX3	protein_coding	P26022	5806	-0.10720095527366669	0.85940128292452	27.670910542466526	3.0334279388785452	2.8324733266052227	2.483464898408532	0.1665611226065798	0.2468019388218265	7.377342876823292e-4	0	6	12	75	79	82
ENSG00000166710	ENSG00000166710.20	beta-2-microglobulin [Source:HGNC Symbol;Acc:HGNC:914]	B2M	protein_coding	P61769	567	8.84138613175548	9.378460397135045	11364.395790497812	2.5620416980232523	2.5973522655535524	2.457494942190507	0.012942177600235534	0.025381092664318452	2.711304389261444e-14	1141	2280	4077	41439	20036	33203
ENSG00000197536	ENSG00000197536.11	IRF1 antisense RNA 1 [Source:HGNC Symbol;Acc:HGNC:33838]	C5orf56	protein_coding	NA	441108	0.8558419318457967	1.542914309027082	46.64125775321544	2.829740961179014	2.712905699354992	2.4481904348463273	0.06835483184203878	0.10950945067697848	1.069367336914417e-4	3	15	9	160	101	131
ENSG00000067066	ENSG00000067066.17	SP100 nuclear antigen [Source:HGNC Symbol;Acc:HGNC:11206]	SP100	protein_coding	P23497,Q6ZMK3	6672	5.984033872491533	6.50939766231714	1548.0815063408868	2.5739468288306755	2.560570641171816	2.447007218687439	0.01308589031233329	0.024351360568169975	2.55850044462311e-22	125	343	636	5196	3319	4268
ENSG00000112297	ENSG00000112297.17	crystallin beta-gamma domain containing 1 [Source:HGNC Symbol;Acc:HGNC:356]	AIM1	protein_coding	B3KPT0,Q9Y4K1	202	1.6856973906450659	2.257618732580971	78.39021035515299	2.544669133646022	2.6003358554616387	2.430662677018631	0.038388192725088616	0.03040186008787709	1.1321481803493806e-9	6	18	29	267	169	216
ENSG00000004468	ENSG00000004468.13	CD38 molecule [Source:HGNC Symbol;Acc:HGNC:1667]	CD38	protein_coding	B4E006,P28907	952	4.86671652362531	5.395141915709388	713.8037170212509	2.5488448426805097	2.557426475222046	2.4283649219259287	0.01614624448365257	0.025566064730560206	6.054509886865071e-17	60	145	308	2496	1481	1929
ENSG00000135318	ENSG00000135318.12	5'-nucleotidase ecto [Source:HGNC Symbol;Acc:HGNC:8021]	NT5E	protein_coding	P21589,Q6NZX3	4907	6.423028568973803	7.031650317366327	2217.929126854988	2.730305595451443	2.5905513020260877	2.403641353627188	0.0598798593014544	0.10636753715323956	1.4415718746432694e-6	101	549	1029	7642	4568	6255
ENSG00000172183	ENSG00000172183.15	interferon stimulated exonuclease gene 20 [Source:HGNC Symbol;Acc:HGNC:6130]	ISG20	protein_coding	Q96AZ6	3669	4.994793590444441	5.878670073578384	1004.7976301131416	3.4933561537182216	3.0213153406994904	2.39863271130932	0.0533274897824087	0.19237981974316098	0.006509308262241861	173	71	123	2610	3181	2594
ENSG00000133401	ENSG00000133401.16	PDZ domain containing 2 [Source:HGNC Symbol;Acc:HGNC:18486]	PDZD2	protein_coding	A0A024RE15,O15018	23037	-0.615672985023471	0.31240625363872615	18.21803414234094	2.938593895068328	2.7940177517758085	2.3556705493018764	0.17258970340679441	0.27838522607368055	0.007454481326457587	0	6	5	61	36	60
ENSG00000111801	ENSG00000111801.16	butyrophilin subfamily 3 member A3 [Source:HGNC Symbol;Acc:HGNC:1140]	BTN3A3	protein_coding	A0A024R042,O00478	10384	2.539469065733949	3.0549188388980655	138.54758810476272	2.454335855770703	2.4887608456772137	2.3460216768769215	0.028069917426581992	0.025566064730560206	9.918276081361772e-13	12	35	52	461	300	375
ENSG00000171522	ENSG00000171522.6	prostaglandin E receptor 4 [Source:HGNC Symbol;Acc:HGNC:9596]	PTGER4	protein_coding	A0PJF5,P35408	5734	0.90709862315069	1.9917696662796898	63.918368116778716	3.1902433207166014	2.7382628866124463	2.334963729692693	0.22963310201959392	0.2955957898800617	0.007451030870655684	0	15	31	149	195	191
ENSG00000059728	ENSG00000059728.11	MAX dimerization protein 1 [Source:HGNC Symbol;Acc:HGNC:6761]	MXD1	protein_coding	B7ZLI7,Q05195	4084	3.182445882619337	3.76836988968802	228.05666477842922	2.5103210686603403	2.50755381131693	2.3242059833097444	0.058915478288462234	0.09308261603346858	1.7850725934690415e-7	11	56	113	744	520	615
ENSG00000023445	ENSG00000023445.16	baculoviral IAP repeat containing 3 [Source:HGNC Symbol;Acc:HGNC:591]	BIRC3	protein_coding	Q13489	330	6.231934488904431	6.746877340855908	1822.1872314551547	2.5139645729055946	2.431256678702334	2.286146268107845	0.04217208820433073	0.07707854827341679	2.7712560756007203e-9	115	513	820	6069	4019	4771
ENSG00000096968	ENSG00000096968.14	Janus kinase 2 [Source:HGNC Symbol;Acc:HGNC:6192]	JAK2	protein_coding	A8K910,B4DYV1,O60674	3717	3.475523049092127	4.375834179777113	347.8245614149361	2.9977328568546024	2.7060540842617113	2.276175488018565	0.18701247472675575	0.2795503243063531	0.009655965184124095	4	82	178	1223	811	904
ENSG00000198959	ENSG00000198959.12	transglutaminase 2 [Source:HGNC Symbol;Acc:HGNC:11778]	TGM2	protein_coding	B4DIT7,B4DTN7,P21980,V9HWG3	7052	9.32231222168246	9.827970019157124	15423.492873415638	2.487990136499258	2.4178315221444104	2.2730846474790383	0.04311478544050031	0.07878368456285825	1.2179537112349586e-9	1027	4002	7538	38527	40597	44595
ENSG00000142611	ENSG00000142611.17	PR/SET domain 16 [Source:HGNC Symbol;Acc:HGNC:14000]	PRDM16	protein_coding	Q9HAZ2	63976	-0.2897239156496581	0.604099373711707	22.831608201154577	2.841921162182378	2.638858139709171	2.265217196622804	0.18326861917403867	0.27974548288581685	0.003102994434569063	0	7	9	68	52	73
ENSG00000124201	ENSG00000124201.15	zinc finger NFX1-type containing 1 [Source:HGNC Symbol;Acc:HGNC:29271]	ZNFX1	protein_coding	Q9P2E3	57169	6.973203453017408	7.472868025328487	3015.398085488366	2.4665265504377527	2.3965596716032787	2.258013855887582	0.04217208820433073	0.07707854827341679	1.6163217889109207e-9	196	792	1509	9363	6856	8190
ENSG00000125347	ENSG00000125347.14	interferon regulatory factor 1 [Source:HGNC Symbol;Acc:HGNC:6116]	IRF1	protein_coding	P10914,Q6FHN8	3659	5.674594005771892	6.129143495334709	1191.8944713716683	2.3820556468403735	2.387317452923681	2.2372872732915865	0.01237691448753154	0.02066530457555447	2.4164373142084203e-15	156	241	469	3121	3286	3064
ENSG00000196116	ENSG00000196116.8	tudor domain containing 7 [Source:HGNC Symbol;Acc:HGNC:30831]	TDRD7	protein_coding	Q8NHU6	23424	5.757549173915976	6.230421562909398	1275.4984010232606	2.3970283835961985	2.367245533901607	2.234194198905192	0.029166984844937526	0.05312099919892885	2.6805895318766127e-12	103	313	632	4375	2616	3352
ENSG00000164171	ENSG00000164171.11	integrin subunit alpha 2 [Source:HGNC Symbol;Acc:HGNC:6137]	ITGA2	protein_coding	P17301	3673	6.29978652838964	7.380958085108931	2813.262675027433	3.7278631943837857	2.8538715224197877	2.2170914876988133	0.23933140227779487	0.2955957898800617	0.03045348087484758	17	655	1317	9064	6865	7986
ENSG00000188313	ENSG00000188313.13	phospholipid scramblase 1 [Source:HGNC Symbol;Acc:HGNC:9092]	PLSCR1	protein_coding	O15162	5359	6.235093263633351	7.049192180993316	2237.94318467741	3.1516939311331824	2.6293301257145396	2.2041628323795868	0.18968241796300112	0.2912628265994277	0.009954492791215899	36	619	1092	7423	4942	6332
ENSG00000243649	ENSG00000243649.9	complement factor B [Source:HGNC Symbol;Acc:HGNC:1037]	CFB	protein_coding	A0A1U9X7H8,P00751	629	5.156594708142615	5.596456650185941	825.1763590856757	2.345127576357552	2.3450608548703817	2.1935615586999146	0.012643258460398741	0.02066530457555447	1.764078496894728e-13	113	181	306	2585	1709	2318
ENSG00000204642	ENSG00000204642.14	major histocompatibility complex, class I, F [Source:HGNC Symbol;Acc:HGNC:4963]	HLA-F	protein_coding	P30511,Q5JZ47,Q5JZ48	3134	2.5244157382817134	3.0507312253619743	139.52542304424725	2.6005334138422005	2.4699926341681904	2.191828529957491	0.04196885356473831	0.07316736751962685	4.883279849841975e-5	24	25	36	443	272	413
ENSG00000159167	ENSG00000159167.12	stanniocalcin 1 [Source:HGNC Symbol;Acc:HGNC:11373]	STC1	protein_coding	P52823	6781	3.942883206760431	4.462024805938381	371.51695695783144	2.368265482335385	2.3674041744019325	2.179693576255784	0.06212104014737443	0.1002840519238885	1.4951631394154183e-6	23	89	208	1340	766	922
ENSG00000140105	ENSG00000140105.18	tryptophanyl-tRNA synthetase 1 [Source:HGNC Symbol;Acc:HGNC:12729]	WARS	protein_coding	A0A024R6K8,P23381	7453	7.9993841853451295	8.443440461885539	5959.264077878194	2.3757116358295813	2.3550075729965507	2.1770644728222166	0.01237691448753154	0.02408542930766779	9.13438847357496e-11	870	1259	2070	18248	12781	16659
ENSG00000072858	ENSG00000072858.10	SID1 transmembrane family member 1 [Source:HGNC Symbol;Acc:HGNC:25967]	SIDT1	protein_coding	Q9NXL6	54847	2.0763358176913016	2.64974872353438	103.54731975882818	2.4238985194606117	2.4229411985507427	2.174467185995013	0.07499772706465438	0.11667952312859997	6.283854050728468e-5	7	16	65	294	238	310
ENSG00000213928	ENSG00000213928.9	interferon regulatory factor 9 [Source:HGNC Symbol;Acc:HGNC:6131]	IRF9	protein_coding	Q00978	10379	4.718314839395678	5.256277157891436	650.7799342214392	2.5874439631511863	2.4611665975410504	2.164747467068911	0.050327559006661915	0.08599461410705872	7.856265620754011e-5	95	70	297	2035	1713	1496
ENSG00000116741	ENSG00000116741.8	regulator of G protein signaling 2 [Source:HGNC Symbol;Acc:HGNC:9998]	RGS2	protein_coding	A0A024R939,P41220	5997	4.708671102297883	5.124146195650881	592.3395148055752	2.2494228401440206	2.2561567112717884	2.1376533268015723	0.017007339680608632	0.025566064730560206	1.4546571137545006e-18	65	168	244	1842	1243	1624
ENSG00000144837	ENSG00000144837.9	phospholipase A1 member A [Source:HGNC Symbol;Acc:HGNC:17661]	PLA1A	protein_coding	G5E9W0,Q53H76	51365	0.0802746226967791	1.2044213856916424	36.602639488908906	3.635097797546954	2.916238092914814	2.1244938122992325	0.21739111650019613	0.2955957898800617	0.03735195555381765	5	0	15	138	72	102
ENSG00000165312	ENSG00000165312.6	OTU deubiquitinase 1 [Source:HGNC Symbol;Acc:HGNC:27346]	OTUD1	protein_coding	Q5VV17	220213	3.0743097340904777	3.7411357409846606	223.26941729041948	2.578355284289825	2.423179759617898	2.1232939797343815	0.14192818934870258	0.2318167029929179	0.0019157451328149229	6	76	102	703	512	610
ENSG00000136826	ENSG00000136826.15	Kruppel like factor 4 [Source:HGNC Symbol;Acc:HGNC:6348]	KLF4	protein_coding	O43474	9314	3.572566447875403	4.204209389558407	308.81319488978085	2.526005895040006	2.401539563664239	2.113934781706565	0.1352824609886678	0.2247726566507405	0.0013702315335489173	10	107	139	771	792	925
ENSG00000132109	ENSG00000132109.10	tripartite motif containing 21 [Source:HGNC Symbol;Acc:HGNC:11312]	TRIM21	protein_coding	P19474	6737	5.682556703853896	6.107394596814122	1178.653521604667	2.2815569109997353	2.2855156145088404	2.103705935817862	0.017403355830871756	0.02797217587467631	9.34421270799015e-10	173	249	463	3899	2293	3213
ENSG00000106785	ENSG00000106785.15	tripartite motif containing 14 [Source:HGNC Symbol;Acc:HGNC:16283]	TRIM14	protein_coding	A0A024R165,Q14142	9830	5.840994569706851	6.2407931569913035	1285.1038433030792	2.212543484422526	2.18438275667378	2.0672126120808016	0.024714282044823045	0.04554304040544408	9.040397154375987e-18	125	337	699	3676	3045	3359
ENSG00000123609	ENSG00000123609.11	N-myc and STAT interactor [Source:HGNC Symbol;Acc:HGNC:7854]	NMI	protein_coding	Q13287	9111	5.502449065426405	5.896240704465201	1015.7156442129153	2.187866943760234	2.200393119614672	2.06534043559769	0.017007339680608632	0.026647338394550205	1.1260971333063407e-14	130	275	421	3464	2083	2492
ENSG00000128567	ENSG00000128567.17	podocalyxin like [Source:HGNC Symbol;Acc:HGNC:9171]	PODXL	protein_coding	O00592,Q96N83	5420	6.3125650548290295	6.732790118797119	1804.7040197696385	2.241079196391081	2.1994021681594056	2.0616267872322225	0.040880621916378083	0.0735314618720109	1.042076776945296e-10	153	572	871	4636	4916	4537
ENSG00000135842	ENSG00000135842.17	niban apoptosis regulator 1 [Source:HGNC Symbol;Acc:HGNC:16784]	FAM129A	protein_coding	A0A024R978,Q9BZQ8	116496	3.144406553668906	3.6028952083817263	203.45138000500938	2.206020578041259	2.213052471514508	2.0427532343049206	0.059891156158896355	0.09047082214182439	4.200997224912933e-8	14	65	103	633	470	512
ENSG00000011422	ENSG00000011422.12	plasminogen activator, urokinase receptor [Source:HGNC Symbol;Acc:HGNC:9053]	PLAUR	protein_coding	M0R1I2,Q03405	5329	6.021017105388031	6.4298038094083125	1473.0518402357807	2.2412384502872413	2.2312665793497035	2.0340902655831985	0.01933541565680305	0.033021952367224654	1.4162769796666019e-8	236	306	583	3681	3893	3886
ENSG00000136147	ENSG00000136147.18	PHD finger protein 11 [Source:HGNC Symbol;Acc:HGNC:17024]	PHF11	protein_coding	B4DDL5,Q9UIL8	51131	3.3892996658227545	3.805872393992377	236.47550689380964	2.180707475561147	2.208474661077559	2.0306323548337346	0.044878982184740866	0.047743341466207526	1.6948908864695963e-7	30	67	92	828	404	651
ENSG00000049249	ENSG00000049249.9	TNF receptor superfamily member 9 [Source:HGNC Symbol;Acc:HGNC:11924]	TNFRSF9	protein_coding	Q07011	3604	0.1780530474251717	1.0745314895509641	32.65701953639486	2.8193552325394546	2.4147722992259255	2.014305925978369	0.22005153786501153	0.2955957898800617	0.010201492009735094	0	13	13	102	82	85
ENSG00000125538	ENSG00000125538.12	interleukin 1 beta [Source:HGNC Symbol;Acc:HGNC:5992]	IL1B	protein_coding	P01584	3553	-0.38588300305738726	0.5016168702707954	21.081912272625864	2.658499162052444	2.5052007511904013	1.9874371623850282	0.24592299849905733	0.2955957898800617	0.02809674829491724	0	5	12	87	36	57
ENSG00000055332	ENSG00000055332.18	eukaryotic translation initiation factor 2 alpha kinase 2 [Source:HGNC Symbol;Acc:HGNC:9437]	EIF2AK2	protein_coding	P19525,Q8IW76	5610	7.351476565924332	7.8341894109026	3873.5564719125487	2.3261972353744937	2.2021313873550734	1.9864087092130003	0.11150459802756968	0.18672092603039506	2.2533704297966406e-4	212	1225	2246	13050	7711	10123
ENSG00000163814	ENSG00000163814.8	CUB domain containing protein 1 [Source:HGNC Symbol;Acc:HGNC:24357]	CDCP1	protein_coding	Q9H5V8	64866	5.017205804953605	5.3745305382526745	706.4529466463359	2.0908340401150594	2.095549771008109	1.9703969167261504	0.017007339680608632	0.025566064730560206	8.414465013898355e-17	101	200	300	1844	1771	1813
ENSG00000136010	ENSG00000136010.14	aldehyde dehydrogenase 1 family member L2 [Source:HGNC Symbol;Acc:HGNC:26777]	ALDH1L2	protein_coding	B4DTU7,Q3SY69	160428	3.0175038527164366	3.696642452403063	216.295391315633	2.497970492509186	2.3325290938165057	1.9698761998955518	0.18968241796300112	0.27838522607368055	0.009491918218789929	5	60	137	663	466	625
ENSG00000138347	ENSG00000138347.15	myopalladin [Source:HGNC Symbol;Acc:HGNC:23246]	MYPN	protein_coding	A0A087WX60,Q86TC9	84665	0.3112549170825965	1.2088262752013936	36.103617506597345	2.7937733082078857	2.3728891478562733	1.967696123996444	0.23130049454041116	0.2955957898800617	0.012412206911841058	0	14	16	118	86	93
ENSG00000185880	ENSG00000185880.13	tripartite motif containing 69 [Source:HGNC Symbol;Acc:HGNC:17857]	TRIM69	protein_coding	H0YL66,Q86WT6	140691	4.333561738439707	4.718561322991244	445.63422625807635	2.0917216033350936	2.0728907795207285	1.9241118612296317	0.050327559006661915	0.07998234417004967	7.506037759550772e-9	41	162	209	1364	938	1166
ENSG00000143384	ENSG00000143384.13	MCL1 apoptosis regulator, BCL2 family member [Source:HGNC Symbol;Acc:HGNC:6943]	MCL1	protein_coding	A0A087WT64,C8YZ26,Q07820	4170	8.161574439123472	8.563677088513204	6431.89618135986	2.1522453085347926	2.076676866668624	1.9146493597431478	0.0711367216200707	0.12939434529320895	3.186381909407207e-6	478	2085	3843	19871	13890	16356
ENSG00000196352	ENSG00000196352.16	CD55 molecule (Cromer blood group) [Source:HGNC Symbol;Acc:HGNC:2665]	CD55	protein_coding	B1AP13,P08174	1604	5.988509740354335	6.381019984371088	1417.5153811935968	2.1115861818951984	2.0721348349941393	1.9093637433050383	0.06272411034097489	0.10323962569764979	9.882548710794346e-7	122	464	784	4853	2571	3694
ENSG00000164307	ENSG00000164307.13	endoplasmic reticulum aminopeptidase 1 [Source:HGNC Symbol;Acc:HGNC:18173]	ERAP1	protein_coding	Q9NZ08	51752	5.3633864651784275	5.871990546029794	990.7706372154801	2.376322927130433	2.170953321116494	1.9040382686791866	0.14285889829839116	0.23046111314232415	0.0020140093777758386	46	296	651	3278	2000	2595
ENSG00000105939	ENSG00000105939.13	zinc finger CCCH-type containing, antiviral 1 [Source:HGNC Symbol;Acc:HGNC:23721]	ZC3HAV1	protein_coding	Q7Z2W4	56829	7.343925664895311	7.703331639257807	3547.965171357085	2.0477765505973635	2.0192704130664376	1.8904874862023977	0.04902128862826421	0.08178054327972184	9.787809796108721e-10	335	1089	2145	10883	7626	8873
ENSG00000235884	ENSG00000235884.4	long intergenic non-protein coding RNA 941 [Source:HGNC Symbol;Acc:HGNC:48635]	LINC00941	lincRNA	NA	NA	3.0936745696860943	3.4702818601265126	185.9667364941219	2.0094043137898163	2.04067024363274	1.8864549238116934	0.05273609525336268	0.0735314618720109	2.2381154507032424e-9	18	61	99	540	385	515
ENSG00000118503	ENSG00000118503.15	TNF alpha induced protein 3 [Source:HGNC Symbol;Acc:HGNC:11896]	TNFAIP3	protein_coding	P21580	7128	5.023125047138651	5.908754330628577	1011.9276390803382	3.094530599291588	2.499401728978667	1.8679830852866506	0.2508697446836769	0.2955957898800617	0.04453994278821126	10	301	558	3061	2469	2778
ENSG00000134470	ENSG00000134470.21	interleukin 15 receptor subunit alpha [Source:HGNC Symbol;Acc:HGNC:5978]	IL15RA	protein_coding	A0A0A0MS77,G8CVM3,Q13261	3601	2.237787374826465	2.768127441383538	114.69325973503614	2.656786228670705	2.334578458833911	1.8677459645264636	0.0644112651380549	0.1720089891683206	0.008043991545593876	25	22	22	326	287	285
ENSG00000204267	ENSG00000204267.16	transporter 2, ATP binding cassette subfamily B member [Source:HGNC Symbol;Acc:HGNC:44]	TAP2	protein_coding	Q03519,Q5JNW1,Q9UP03,X5CMH5	6891	4.74714975572263	5.1899826912489635	616.0975916403966	2.137819912520792	2.089681130570896	1.8557413964709837	0.12274024517885587	0.18672092603039506	3.5746314455977726e-4	43	242	298	1250	1785	1676
ENSG00000110427	ENSG00000110427.16	KIAA1549 like [Source:HGNC Symbol;Acc:HGNC:24836]	KIAA1549L	protein_coding	Q12914,Q6ZVL6	25758	3.387596139336959	3.7569331845813156	227.35243554842612	1.990606511465216	1.9987901684124822	1.8438132546646266	0.058915478288462234	0.08599461410705872	1.7787261128498206e-8	21	83	118	684	493	574
ENSG00000158125	ENSG00000158125.10	xanthine dehydrogenase [Source:HGNC Symbol;Acc:HGNC:12805]	XDH	protein_coding	P47989	7498	2.487794993691582	2.8632370328751406	121.04217497968868	1.992401617112699	2.0032062129652135	1.8369847402578283	0.06212104014737443	0.08413316543099178	1.1309531110293073e-7	12	45	58	322	304	299
ENSG00000044574	ENSG00000044574.8	heat shock protein family A (Hsp70) member 5 [Source:HGNC Symbol;Acc:HGNC:5238]	HSPA5	protein_coding	P11021,V9HWB4	3309	9.955999964532795	10.265702417736591	21072.782409958836	1.9422250598628286	1.945812780783023	1.8266975410516941	0.017453675508175715	0.04082056873758326	3.301588422520727e-19	3005	6467	10584	65543	43259	51710
ENSG00000132256	ENSG00000132256.19	tripartite motif containing 5 [Source:HGNC Symbol;Acc:HGNC:16276]	TRIM5	protein_coding	Q9C035	85363	5.16409043161938	5.66433767646837	857.2712664118004	2.3272308112003155	2.111854738099197	1.8257297486014783	0.1653025347876916	0.2511124450659067	0.004222429620036349	38	292	546	2786	1762	2208
ENSG00000164520	ENSG00000164520.11	retinoic acid early transcript 1E [Source:HGNC Symbol;Acc:HGNC:16793]	RAET1E	protein_coding	Q8TD07	135250	1.2978078685544225	1.6839657277262925	52.09146176825377	1.9575268641421357	2.015167757432712	1.8150298648389707	0.07857319853982404	0.07998234417004967	2.2497422068176594e-5	6	16	27	152	107	143
ENSG00000159399	ENSG00000159399.10	hexokinase 2 [Source:HGNC Symbol;Acc:HGNC:4923]	HK2	protein_coding	P52789	3099	0.6658978275766676	1.5870567114005407	47.712091992751425	2.7478652986410643	2.2805048166538757	1.7962009660866538	0.2654604552513857	0.29610180702382405	0.03473384061044185	0	15	30	163	108	119
ENSG00000125266	ENSG00000125266.8	ephrin B2 [Source:HGNC Symbol;Acc:HGNC:3227]	EFNB2	protein_coding	P52799	1948	0.33862046131632995	1.2144003687490241	36.226010519879075	2.654011068887186	2.2555106808487513	1.7944272101843404	0.2632533554670579	0.29610180702382405	0.028884252448826527	0	14	19	86	101	103
ENSG00000106415	ENSG00000106415.13	glucocorticoid induced 1 [Source:HGNC Symbol;Acc:HGNC:18713]	GLCCI1	protein_coding	Q86VQ1	113263	0.43174317608696844	1.3264435341895786	39.35499645216183	2.683948040596375	2.265730594875102	1.7896564160450372	0.2601022961031402	0.29610180702382405	0.033250932452646716	0	11	27	113	87	120
ENSG00000151014	ENSG00000151014.6	nocturnin [Source:HGNC Symbol;Acc:HGNC:14254]	CCRN4L	protein_coding	Q9UK39	25819	2.864600041992542	3.296130906441924	163.70379158600812	2.0284926791155926	1.9915927824752186	1.76811527348361	0.1283942667868579	0.19977384703135226	3.2309761883218694e-4	10	66	91	431	406	418
ENSG00000129226	ENSG00000129226.14	CD68 molecule [Source:HGNC Symbol;Acc:HGNC:1693]	CD68	protein_coding	P34810	968	5.0924949901499375	5.472750385071974	757.034360765733	1.9305438382494382	2.000129508686912	1.7549328295366426	0.10805802340651814	0.14091449651610444	3.9074377594731355e-4	97	188	457	3190	1430	1291
ENSG00000255248	ENSG00000255248.9	mir-100-let-7a-2-mir-125b-1 cluster host gene [Source:HGNC Symbol;Acc:HGNC:39522]	RP11-166D19.1	sense_overlapping	NA	399959	2.522051699097552	2.884437121764998	123.55173100818931	1.9514103481248029	1.9605986315827166	1.7466462059921128	0.07676219187251385	0.09291304248372739	5.1463648361115744e-5	18	24	82	379	265	299
ENSG00000112343	ENSG00000112343.11	tripartite motif containing 38 [Source:HGNC Symbol;Acc:HGNC:10059]	TRIM38	protein_coding	A0A024QZY4,O00635	10475	4.825911276940348	5.120865667919516	591.933324372761	1.8584428400788673	1.8584224253114083	1.7371023820452165	0.0362202100619006	0.05672333626859522	9.193602693239667e-15	77	187	355	1770	1240	1441
ENSG00000183287	ENSG00000183287.14	collagen and calcium binding EGF domains 1 [Source:HGNC Symbol;Acc:HGNC:29426]	CCBE1	protein_coding	Q6UXH8	147372	2.023778614260282	2.417488139280162	87.8992757769269	1.9202494014447402	1.9453065853267295	1.736019125230866	0.11159935764330582	0.15456888434376045	2.841350782329901e-5	7	32	52	227	227	214
ENSG00000182326	ENSG00000182326.15	complement C1s [Source:HGNC Symbol;Acc:HGNC:1247]	C1S	protein_coding	F8WCZ6,P09871	716	5.550614555388898	6.296095884133079	1326.517240916773	2.8656930855511757	2.2990731418780026	1.72589396660797	0.2508697446836769	0.2955957898800617	0.04664617187336197	21	447	797	4353	2780	3586
ENSG00000056558	ENSG00000056558.11	TNF receptor associated factor 1 [Source:HGNC Symbol;Acc:HGNC:12031]	TRAF1	protein_coding	Q13077	7185	4.181886379304769	4.497282598111965	383.80301766506864	1.8851646619954059	1.9035753656075631	1.7223987732098176	0.05105673448771201	0.07162213127647135	1.034836513627391e-6	62	126	169	806	1004	1034
ENSG00000234290	ENSG00000234290.2	novel transcript	AC116366.6	antisense	NA	NA	-0.7817767838370626	-0.005212016476955266	14.210022990117542	2.416569162800028	2.277504077317249	1.7220788399620757	0.23767224528876998	0.2955957898800617	0.04450582942949692	0	6	6	41	30	45
ENSG00000113594	ENSG00000113594.10	LIF receptor subunit alpha [Source:HGNC Symbol;Acc:HGNC:6597]	LIFR	protein_coding	A8K1Z4,P42702	3977	3.4960784429189524	4.092341818302145	285.9398739717929	2.301071369128268	2.1191791467923897	1.713830412031027	0.22571179241878903	0.2955957898800617	0.025020597003923128	8	110	171	956	552	761
ENSG00000026950	ENSG00000026950.17	butyrophilin subfamily 3 member A1 [Source:HGNC Symbol;Acc:HGNC:1138]	BTN3A1	protein_coding	A8K547,O00481	11119	4.262900287536905	4.572414047255998	402.94886125316617	1.8400028739602612	1.8364763098640273	1.6914162904110073	0.062411354577454385	0.09308261603346858	1.8852851403304917e-8	43	144	251	1150	812	1064
ENSG00000175471	ENSG00000175471.19	multiple C2 and transmembrane domain containing 1 [Source:HGNC Symbol;Acc:HGNC:26183]	MCTP1	protein_coding	B7Z4G1,Q6DN14	79772	3.6941520871583067	4.069822269380393	282.74235191402414	1.9005764450069396	1.9004419839450595	1.6899787539117257	0.13162088508852057	0.18672092603039506	3.531940378558198e-4	22	96	195	965	589	611
ENSG00000139278	ENSG00000139278.10	GLI pathogenesis related 1 [Source:HGNC Symbol;Acc:HGNC:17001]	GLIPR1	protein_coding	P48060	11010	4.732386354009887	5.024353165455038	553.1088286712634	1.8223836738477417	1.8176323293831322	1.6848881753124443	0.050327559006661915	0.0788865178937417	2.1998324716194588e-10	67	187	346	1616	1085	1440
ENSG00000130813	ENSG00000130813.18	shiftless antiviral inhibitor of ribosomal frameshifting [Source:HGNC Symbol;Acc:HGNC:25649]	C19orf66	protein_coding	Q9NUL5	55337	4.743402746007904	5.036726675916657	560.8140502100042	1.8758729883052023	1.8542015860382683	1.6753958071531312	0.03674219265891521	0.057371094188477405	3.325241736468429e-7	103	133	315	1507	1274	1385
ENSG00000234362	ENSG00000234362.6	long intergenic non-protein coding RNA 1914 [Source:HGNC Symbol;Acc:HGNC:52733]	AC104654.2	lincRNA	NA	101929723	0.7255868350862915	1.1304526298437827	35.17775043125679	2.017862699858095	1.9928289635515908	1.6660234697302765	0.15722236422116861	0.17919215864447002	0.009427119349708139	7	10	12	120	60	89
ENSG00000128335	ENSG00000128335.14	apolipoprotein L2 [Source:HGNC Symbol;Acc:HGNC:619]	APOL2	protein_coding	A0A024R1M8,J3KQL8,Q9BQE5	23780	5.736281029682772	6.082839937117964	1164.71872496346	2.0328331703738836	1.9654265252385672	1.6634807371330214	0.050327559006661915	0.09291304248372739	9.711587588338532e-4	253	236	486	3219	2756	2785
ENSG00000138166	ENSG00000138166.6	dual specificity phosphatase 5 [Source:HGNC Symbol;Acc:HGNC:3071]	DUSP5	protein_coding	Q16690	1847	5.987954569856468	6.250695271734278	1302.0498488220535	1.774520352405371	1.778454408423086	1.6611244400167462	0.028533842114420872	0.047743341466207526	7.213565853365658e-17	205	408	759	3542	2667	3408
ENSG00000163131	ENSG00000163131.11	cathepsin S [Source:HGNC Symbol;Acc:HGNC:2545]	CTSS	protein_coding	P25774	1520	5.24929871142318	5.554052439876707	797.9083821158957	1.8585528334538348	1.8052587192150047	1.6532656383846422	0.07090444258012603	0.1223414468640245	4.937822717349571e-7	81	278	547	2262	1666	2030
ENSG00000204592	ENSG00000204592.9	major histocompatibility complex, class I, E [Source:HGNC Symbol;Acc:HGNC:4962]	HLA-E	protein_coding	A8K8M6,O19682,P13747,Q6DU44	3133	5.209144230890905	5.4931477819013965	766.3563594195666	1.7849192678097403	1.7997974393298435	1.6528482989126754	0.05268025266846852	0.0788865178937417	5.784061084001702e-9	107	240	480	1656	1992	1963
ENSG00000174804	ENSG00000174804.4	frizzled class receptor 4 [Source:HGNC Symbol;Acc:HGNC:4042]	FZD4	protein_coding	Q9ULV1	8322	2.489975125389786	2.8765551552465207	122.2056352524445	1.8521467278640598	1.8985528292556568	1.646280748942457	0.1488134940435534	0.18672092603039506	0.0015650614135801573	11	32	94	371	213	352
ENSG00000104332	ENSG00000104332.12	secreted frizzled related protein 1 [Source:HGNC Symbol;Acc:HGNC:10776]	SFRP1	protein_coding	Q8N474	6422	5.61276353186142	6.062686712660775	1130.6739799020302	2.2042693345662605	1.9495393439404294	1.641111939156973	0.18456781792807905	0.2792048067840019	0.01112555739102309	55	494	667	3414	2540	2714
ENSG00000139289	ENSG00000139289.13	pleckstrin homology like domain family A member 1 [Source:HGNC Symbol;Acc:HGNC:8933]	PHLDA1	protein_coding	Q8WV24	22822	6.439567231150023	6.723339868200961	1798.4964811677653	1.806300417683957	1.7704504344999303	1.6408503916470583	0.0611242894675146	0.10323962569764979	4.806835952376736e-9	200	691	1125	4748	4231	4284
ENSG00000067082	ENSG00000067082.15	Kruppel like factor 6 [Source:HGNC Symbol;Acc:HGNC:2235]	KLF6	protein_coding	D3GC14,Q99612	1316	6.290256286526689	6.661258168296328	1716.588371013284	2.0121525391019968	1.8600946275415702	1.6355421462387545	0.14620963216047173	0.23064896268217555	0.0018059504590940325	116	664	1182	5056	3752	4156
ENSG00000047365	ENSG00000047365.12	ArfGAP with RhoGAP domain, ankyrin repeat and PH domain 2 [Source:HGNC Symbol;Acc:HGNC:16924]	ARAP2	protein_coding	A7E2A5,Q8WZ64	116984	1.5642703326105039	2.0848517320668147	69.06395023773995	2.0013878163185415	1.9846883856522248	1.632409598123805	0.23130049454041116	0.27974548288581685	0.016501527878811064	3	26	44	269	121	155
ENSG00000124813	ENSG00000124813.23	RUNX family transcription factor 2 [Source:HGNC Symbol;Acc:HGNC:10472]	RUNX2	protein_coding	A0A0D9SEN7,Q13950,Q32MY8	860	0.7588432326776873	1.1422488681820515	35.45793531068001	1.9999881348784103	1.9260805180754048	1.6294147942913813	0.14118168527748728	0.18672092603039506	0.007454481326457587	7	12	11	85	86	92
ENSG00000168961	ENSG00000168961.17	galectin 9 [Source:HGNC Symbol;Acc:HGNC:6570]	LGALS9	protein_coding	A0A024QZ02,A0A024QZ55,O00182	3965	2.58901995864082	3.2075264079383605	157.10586351137053	2.8598870004429235	2.363698506988536	1.6284070410913734	0.0711367216200707	0.2562511292046738	0.0467069748892535	40	15	34	451	370	411
ENSG00000010810	ENSG00000010810.17	FYN proto-oncogene, Src family tyrosine kinase [Source:HGNC Symbol;Acc:HGNC:4037]	FYN	protein_coding	P06241	2534	1.462074578553271	1.8562191345413046	58.805788568729895	1.8248325430044932	1.8768424019554453	1.6094640766576518	0.16178172195858914	0.19031532699641784	0.002035550649831644	5	18	42	194	111	146
ENSG00000029153	ENSG00000029153.14	aryl hydrocarbon receptor nuclear translocator like 2 [Source:HGNC Symbol;Acc:HGNC:18984]	ARNTL2	protein_coding	Q8WYA1	56938	5.486028636200531	5.956073530364559	1048.7445582314112	2.2379842762968893	1.9497275395646319	1.6081629014453553	0.20525471796834036	0.2955957898800617	0.01784185158625916	45	433	682	2864	2491	2650
ENSG00000103647	ENSG00000103647.13	coronin 2B [Source:HGNC Symbol;Acc:HGNC:2256]	CORO2B	protein_coding	Q9UQ03	10391	2.180145041269125	2.4705473767612136	92.08019194944532	1.7280729353006146	1.7639675437225613	1.6021600951153976	0.0733562190707145	0.07998234417004967	2.0640672615129212e-6	13	33	52	231	198	249
ENSG00000121060	ENSG00000121060.18	tripartite motif containing 25 [Source:HGNC Symbol;Acc:HGNC:12932]	TRIM25	protein_coding	Q14258	7706	7.1370582948407355	7.4246277771669	2923.5873730527555	1.790468242339949	1.7449674853436583	1.598860418302007	0.08270647709074988	0.14996141789259201	2.6649876865713588e-6	300	1194	1860	7690	6907	6887
ENSG00000234745	ENSG00000234745.11	major histocompatibility complex, class I, B [Source:HGNC Symbol;Acc:HGNC:4932]	HLA-B	protein_coding	E5FQ95,P01889	3106	2.3301781687609435	2.764541115738758	114.64577210469595	2.228147945797055	2.0516027331155384	1.5835363531500088	0.10878863391252223	0.20367603169421836	0.019851059405479852	28	19	40	230	306	319
ENSG00000116514	ENSG00000116514.16	ring finger protein 19B [Source:HGNC Symbol;Acc:HGNC:26886]	RNF19B	protein_coding	Q6ZMZ0	127544	5.048693219444733	5.316058873038431	677.5368978763978	1.7421735181071414	1.7158602194612929	1.5826077957178672	0.06212104014737443	0.09943649235720749	8.05467344771531e-9	82	275	407	1874	1376	1728
ENSG00000173821	ENSG00000173821.19	ring finger protein 213 [Source:HGNC Symbol;Acc:HGNC:14539]	RNF213	protein_coding	A0A0A0MTC1,A0A0A0MTR7,Q63HN8	57674	9.638131182772302	10.005738490275174	17457.21000528475	2.00936703138822	1.8135813544182484	1.5696896130259648	0.18294445922131125	0.26348159369515406	0.005668923876347474	1131	6823	12807	48171	37794	44672
ENSG00000168310	ENSG00000168310.11	interferon regulatory factor 2 [Source:HGNC Symbol;Acc:HGNC:6117]	IRF2	protein_coding	P14316	3660	4.610926174349688	5.023910854679566	550.0565994941323	1.987452234301343	1.8631017643973038	1.5686668885420836	0.20045682612768556	0.27838522607368055	0.011648708510859631	32	223	373	1874	942	1395
ENSG00000113739	ENSG00000113739.10	stanniocalcin 2 [Source:HGNC Symbol;Acc:HGNC:11374]	STC2	protein_coding	O76061,Q6FHC9	8614	4.297024233041334	4.596142250410738	408.79248340600304	1.743573285234797	1.7459950513004159	1.5684185357170848	0.10957621966691346	0.15782726092247096	2.7833602050965193e-5	43	155	275	1016	1113	859
ENSG00000169429	ENSG00000169429.11	C-X-C motif chemokine ligand 8 [Source:HGNC Symbol;Acc:HGNC:6025]	IL8	protein_coding	A0A024RDA5,P10145	3576	5.613816197835702	6.110709890297158	1168.2284845693473	2.2826762758695285	1.9462734551357603	1.5493300853880705	0.2300067744857822	0.2955957898800617	0.03256888602515079	44	445	846	3668	2420	2907
ENSG00000128590	ENSG00000128590.5	DnaJ heat shock protein family (Hsp40) member B9 [Source:HGNC Symbol;Acc:HGNC:6968]	DNAJB9	protein_coding	Q6FIF1,Q9UBS3	4189	4.195265551586841	4.581887523853004	403.83569968430896	1.9129660564075928	1.814771026216877	1.5441966627781742	0.18705456179779256	0.2652022642508098	0.00752665086430746	25	155	300	1122	782	1134
ENSG00000166401	ENSG00000166401.15	serpin family B member 8 [Source:HGNC Symbol;Acc:HGNC:8952]	SERPINB8	protein_coding	A0A024R2B1,A0A1B0GU38,P50452	5271	4.201371083434017	4.438348813137299	369.4057593349351	1.6458848524432772	1.6586729464567729	1.524552918965539	0.050252930198336314	0.06813922650503894	4.1154723407080585e-9	63	128	217	1098	709	880
ENSG00000240476	ENSG00000240476.1	long intergenic non-protein coding RNA 973 [Source:HGNC Symbol;Acc:HGNC:48868]	LINC00973	lincRNA	NA	NA	2.7545027218373006	3.0336179593258494	138.5678937707668	1.821172868062297	1.7430952894671063	1.5233971711929384	0.06386445202701757	0.09291304248372739	4.005791919110991e-4	31	41	60	374	316	316
ENSG00000146592	ENSG00000146592.17	cAMP responsive element binding protein 5 [Source:HGNC Symbol;Acc:HGNC:16844]	CREB5	protein_coding	Q02930	9586	1.8954483079111581	2.254534806548327	80.0325437949785	2.0334684913064067	1.8846149664096656	1.5218025752965203	0.09748588302136964	0.1830440943204009	0.012095235145782188	20	18	29	248	152	196
ENSG00000116701	ENSG00000116701.15	neutrophil cytosolic factor 2 [Source:HGNC Symbol;Acc:HGNC:7661]	NCF2	protein_coding	A0A0S2Z457,P19878	4688	2.2154054810593244	2.5158837116677955	95.97007837834663	1.8028075892256428	1.7607129204365655	1.5209938055787668	0.09295347602451036	0.12826959889086806	0.0012692053711564882	21	21	54	243	196	261
ENSG00000147010	ENSG00000147010.18	SH3 domain containing kinase binding protein 1 [Source:HGNC Symbol;Acc:HGNC:13867]	SH3KBP1	protein_coding	B7Z6E8,Q5JPT6,Q96B97	30011	7.568208837789091	7.799095830356391	3810.4460755239256	1.6304325166788565	1.632354667291305	1.5161213346854339	0.050327559006661915	0.08599461410705872	4.349467957086269e-12	554	1465	2412	11308	7472	8861
ENSG00000051108	ENSG00000051108.15	homocysteine inducible ER protein with ubiquitin like domain 1 [Source:HGNC Symbol;Acc:HGNC:13744]	HERPUD1	protein_coding	A4UAE9,Q15011,Q53FP9	9709	5.838945132234501	6.146329342599996	1201.5975993911688	1.8212576892598915	1.7029888852253434	1.5007234420353373	0.1439630680679406	0.22761380597635392	0.0010802629873575584	101	487	889	3197	2756	2848
ENSG00000070081	ENSG00000070081.17	nucleobindin 2 [Source:HGNC Symbol;Acc:HGNC:8044]	NUCB2	protein_coding	P80303,Q2L696,V9HW75	4925	5.951220178670704	6.2019388035383	1264.4727347349078	1.683428468897946	1.6958766398720717	1.493582176842837	0.053760253292390564	0.08282580625498949	3.807442991445594e-5	247	365	720	4078	2240	2959
ENSG00000172936	ENSG00000172936.15	MYD88 innate immune signal transduction adaptor [Source:HGNC Symbol;Acc:HGNC:7562]	MYD88	protein_coding	A0A0A0MS70,A0A0A0MSI9,A0A0A0MST0,Q99836	4615	6.228285571388156	6.514742736537528	1554.005813834988	1.7672279652984655	1.6736933997434575	1.4909718855921108	0.1279733920186999	0.20939037185609805	3.490968249084882e-4	145	690	1040	4199	3381	3758
ENSG00000140379	ENSG00000140379.8	BCL2 related protein A1 [Source:HGNC Symbol;Acc:HGNC:991]	BCL2A1	protein_coding	Q16548	597	3.6005652859120816	3.9873497656451153	271.77898203313794	2.198165311526219	1.9454710748433415	1.480593877134634	0.08272259425997497	0.19977384703135226	0.024872103019219303	69	63	74	818	583	637
ENSG00000075213	ENSG00000075213.11	semaphorin 3A [Source:HGNC Symbol;Acc:HGNC:10723]	SEMA3A	protein_coding	Q14563	10371	4.277377780332519	4.701019496113087	438.91637204596793	1.9441077892256846	1.8116831487745624	1.4703487449330046	0.23368576939115698	0.2955957898800617	0.027698495669668227	23	190	304	1460	734	1142
ENSG00000163297	ENSG00000163297.17	ANTXR cell adhesion molecule 2 [Source:HGNC Symbol;Acc:HGNC:21732]	ANTXR2	protein_coding	A4FUA5,J3KPY9,P58335,Q32Q26	118429	1.3799866200076627	1.6926519901363077	52.48634545280116	1.6676308661340522	1.6887852558809715	1.4680295498320413	0.14273560291865964	0.1830440943204009	9.873692602782834e-4	6	23	30	140	108	137
ENSG00000177606	ENSG00000177606.7	Jun proto-oncogene, AP-1 transcription factor subunit [Source:HGNC Symbol;Acc:HGNC:6204]	JUN	protein_coding	P05412	3725	5.969032812684914	6.305697657315446	1340.3267436846118	1.8609856236492843	1.7246703721478658	1.4662607523659448	0.17560259674619236	0.26348159369515406	0.0072093389140893355	106	663	786	3096	3607	3057
ENSG00000149948	ENSG00000149948.13	high mobility group AT-hook 2 [Source:HGNC Symbol;Acc:HGNC:5009]	HMGA2	protein_coding	F5H2A4,F5H6H0,P52926,Q1M183	8091	4.770946460592585	5.070838045520735	569.0338454260076	1.7588393789515566	1.6669516639373494	1.4623541609032213	0.1538739893474928	0.23005705146341224	0.0012926871941838915	49	232	431	1591	1200	1371
ENSG00000115963	ENSG00000115963.13	Rho family GTPase 3 [Source:HGNC Symbol;Acc:HGNC:671]	RND3	protein_coding	B2R838,P61587	390	5.675152731543956	6.105130802300486	1164.7848549316257	2.099317232975334	1.8167500303449444	1.4599483649356995	0.2300067744857822	0.2955957898800617	0.032544299197463523	55	469	891	3586	2340	2867
ENSG00000166825	ENSG00000166825.14	alanyl aminopeptidase, membrane [Source:HGNC Symbol;Acc:HGNC:500]	ANPEP	protein_coding	A0A024RC61,P15144,Q59E93	290	4.142414635829915	4.384608242993994	356.33491128334526	1.6531785589666967	1.6491824419698478	1.4584397115313452	0.06268904045917711	0.08599461410705872	3.42550595758922e-5	72	99	218	790	848	901
ENSG00000248527	ENSG00000248527.1	MT-ATP6 pseudogene 1 [Source:HGNC Symbol;Acc:HGNC:44575]	MTATP6P1	pseudogene	NA	NA	9.853760078932034	10.305361004104563	21696.22409461635	1.6669344766668241	1.9148198456612777	1.4555915921504312	0.29152276896011353	0.2955957898800617	0.041408949641137054	2545	6300	13782	95453	15878	58853
ENSG00000106366	ENSG00000106366.9	serpin family E member 1 [Source:HGNC Symbol;Acc:HGNC:8583]	SERPINE1	protein_coding	A0A024QYT5,P05121	5054	9.33941967893365	9.619872092719692	13389.88548109927	1.731278044722457	1.6541822138911004	1.4519489901085985	0.14118168527748728	0.22327139299561286	7.468077079406375e-4	1364	6299	8256	28930	33365	33894
ENSG00000269728	NA	NA	RP11-145M9.4	lincRNA	NA	NA	3.081148147479078	3.41332166701734	178.74910601126916	1.6570063691681565	1.7043576917224958	1.4500837106857867	0.19635708915719255	0.2369260512457905	0.00649535178806082	16	68	133	627	286	425
ENSG00000144583	ENSG00000144583.5	membrane associated ring-CH-type finger 4 [Source:HGNC Symbol;Acc:HGNC:29269]	MARCH4	protein_coding	Q9P2E8	57574	4.973359607980168	5.221305582086768	638.4878623922854	1.6866784006061741	1.6596039175056838	1.445465784984843	0.06516533691136375	0.1002840519238885	1.8887533053754617e-4	126	252	267	1511	1495	1563
ENSG00000082074	ENSG00000082074.18	FYN binding protein 1 [Source:HGNC Symbol;Acc:HGNC:4036]	FYB	protein_coding	O15117	2533	5.006301918218503	5.231626737750588	641.2594662666644	1.59137401218918	1.5848931613394026	1.4372473156701964	0.06442327207644316	0.0984537328612454	4.437048582026726e-7	101	206	476	1807	1187	1615
ENSG00000060982	ENSG00000060982.15	branched chain amino acid transaminase 1 [Source:HGNC Symbol;Acc:HGNC:976]	BCAT1	protein_coding	A0A024RAV0,P54687	586	3.630103296759523	3.871979232305223	247.51263758602914	1.5769554346253636	1.5956185666192721	1.4356512289289096	0.09170503332957061	0.1184191961052818	2.505686994815105e-6	34	83	191	697	530	554
ENSG00000171310	ENSG00000171310.11	carbohydrate sulfotransferase 11 [Source:HGNC Symbol;Acc:HGNC:17422]	CHST11	protein_coding	A0A024RBL0,Q9NPF2	50515	5.487463898820199	5.7131953179893635	893.4174011391235	1.5920246488696816	1.5587115671210325	1.425503002755225	0.07923559361519943	0.13794607242390985	9.621107648059655e-8	117	339	678	2277	1901	2185
ENSG00000152503	ENSG00000152503.9	tripartite motif containing 36 [Source:HGNC Symbol;Acc:HGNC:16280]	TRIM36	protein_coding	E9PBG3,Q4R1Q4,Q9NQ86	55521	0.5715370901785746	0.9337820972014869	29.95215718913841	1.703831309604548	1.7153537284319629	1.422095711220026	0.18391010202544908	0.23893536234758603	0.011333218906082737	3	14	16	80	66	75
ENSG00000022267	ENSG00000022267.19	four and a half LIM domains 1 [Source:HGNC Symbol;Acc:HGNC:3702]	FHL1	protein_coding	B7Z9A1,Q13642,Q5JXI2	2273	4.3984315097674545	4.732572647295423	449.0833899530396	1.7803100655944974	1.668856334496369	1.4075172278573582	0.20277823010584006	0.2792048067840019	0.011509133052674548	32	208	318	1359	892	1055
ENSG00000167034	ENSG00000167034.10	NK3 homeobox 1 [Source:HGNC Symbol;Acc:HGNC:7838]	NKX3-1	protein_coding	Q99801	4824	3.7690736701087073	3.9851195393966887	268.62733151407514	1.5396069092435005	1.5414016772922847	1.4066154531827433	0.0711367216200707	0.09308261603346858	9.708304422019869e-8	43	118	154	706	583	614
ENSG00000126778	ENSG00000126778.12	SIX homeobox 1 [Source:HGNC Symbol;Acc:HGNC:10887]	SIX1	protein_coding	Q15475	6495	3.5114360784877463	3.827552163286559	238.38664796151315	1.6686541340358851	1.6389380651501009	1.4048133788083508	0.18968241796300112	0.25861881608963383	0.005074799383901577	19	93	197	612	542	577
ENSG00000100906	ENSG00000100906.11	NFKB inhibitor alpha [Source:HGNC Symbol;Acc:HGNC:7797]	NFKBIA	protein_coding	P25963	4792	6.600246501401012	6.878991180215311	1999.4253875816387	1.6991661146836965	1.599421328991382	1.3983501241003928	0.17115614344453453	0.2470726626636519	0.0028132483109811913	179	842	1582	5101	4542	4725
ENSG00000138134	ENSG00000138134.12	STAM binding protein like 1 [Source:HGNC Symbol;Acc:HGNC:24105]	STAMBPL1	protein_coding	Q96FJ0	57559	5.085114787065679	5.318472233588084	678.9872458095784	1.5830751070432276	1.5454335612287708	1.3888868531599872	0.11264747054849987	0.17778485413852052	3.42550595758922e-5	83	301	468	1921	1257	1686
ENSG00000121966	ENSG00000121966.7	C-X-C motif chemokine receptor 4 [Source:HGNC Symbol;Acc:HGNC:2561]	CXCR4	protein_coding	A0A0U3FJG0,A0A0U3GXA9,P61073	7852	0.5490244992908977	0.9041934519129873	29.430684854738477	1.6215356384126869	1.7280192251896969	1.370216985079802	0.23480778896664767	0.23005705146341224	0.02990172020367755	4	9	20	84	46	89
ENSG00000072041	ENSG00000072041.17	solute carrier family 6 member 15 [Source:HGNC Symbol;Acc:HGNC:13621]	SLC6A15	protein_coding	Q8IXG2,Q9H2J7,Q9NW50	55117	2.163745266347707	2.4187918484838105	88.56814929406943	1.515702734954348	1.5500633885080508	1.362398085363305	0.14006639357943695	0.1776139163087808	1.244223555396656e-4	11	38	61	224	199	208
ENSG00000159403	ENSG00000159403.18	complement C1r [Source:HGNC Symbol;Acc:HGNC:1246]	C1R	protein_coding	NA,P00736	715	6.6283800555215215	6.835429024543604	1962.4703747815531	1.551823060849262	1.549254884796171	1.3610115178910416	0.052928926897473805	0.08599461410705872	2.1093325206443968e-5	418	616	1187	4414	4457	4886
ENSG00000184557	ENSG00000184557.4	suppressor of cytokine signaling 3 [Source:HGNC Symbol;Acc:HGNC:19391]	SOCS3	protein_coding	O14543,Q6FI39	9021	4.32361602007383	4.608617240185411	412.4989636824373	1.594907180568007	1.6034973109977324	1.350543869722611	0.18968241796300112	0.24550545504845	0.007348243438782985	47	205	237	776	1193	942
ENSG00000166750	ENSG00000166750.10	schlafen family member 5 [Source:HGNC Symbol;Acc:HGNC:28286]	SLFN5	protein_coding	B4E128,Q08AF3	162394	5.089687833399041	5.474131633509216	751.6506831060962	1.9303544602387661	1.6982017891917256	1.349163017869519	0.23891386835536418	0.2955957898800617	0.038654034101298564	41	319	606	2274	1446	1851
ENSG00000171055	ENSG00000171055.15	fasciculation and elongation protein zeta 2 [Source:HGNC Symbol;Acc:HGNC:3660]	FEZ2	protein_coding	Q9UHY8	9637	6.131473717908841	6.400733459738693	1437.450578436426	1.6493584668387593	1.5633795719282602	1.3479805651821168	0.17962320533196063	0.25611154819384263	0.004724336675569341	137	640	1094	4450	2587	3360
ENSG00000238266	ENSG00000238266.2	long intergenic non-protein coding RNA 707 [Source:HGNC Symbol;Acc:HGNC:44691]	LINC00707	lincRNA	NA	100507127	3.7008706112594507	3.8989105406323246	254.0353052203917	1.4928690530353983	1.4929232184781691	1.3469503131038965	0.06925039459274257	0.08599461410705872	3.946143717527494e-6	50	100	146	705	481	601
ENSG00000151470	ENSG00000151470.13	chromosome 4 open reading frame 33 [Source:HGNC Symbol;Acc:HGNC:27025]	C4orf33	protein_coding	Q8N1A6	132321	3.0956098904276903	3.3358181127303532	170.01638526663305	1.486865738807044	1.536469417556611	1.345633715117547	0.14532751697290172	0.16710009673490214	4.589175349061811e-4	23	64	129	500	286	435
ENSG00000038210	ENSG00000038210.14	phosphatidylinositol 4-kinase type 2 beta [Source:HGNC Symbol;Acc:HGNC:18215]	PI4K2B	protein_coding	G5E9Z4,Q8TCG2	55300	4.405786064845035	4.599378565674598	412.54039702551194	1.4626945428138929	1.4652143811823626	1.3430437359354501	0.0728452586213903	0.10397255973743375	1.7436254215322827e-10	65	169	291	1076	845	967
ENSG00000162645	ENSG00000162645.13	guanylate binding protein 2 [Source:HGNC Symbol;Acc:HGNC:4183]	GBP2	protein_coding	P32456,Q8TCE5	2634	3.1828646719025206	3.472711325874639	189.2999075625058	1.75197912389867	1.6823045194415314	1.3429056932129395	0.1321474159281185	0.1885137416717988	0.016872521565012857	45	39	111	604	314	462
ENSG00000135378	ENSG00000135378.4	proline rich and Gla domain 4 [Source:HGNC Symbol;Acc:HGNC:30799]	PRRG4	protein_coding	A0A0S2Z5N9,Q9BZD6	79056	1.5156633993841706	1.8344409174260083	57.99470141748124	1.5789543912142945	1.6142571171504316	1.3355492896859595	0.18968241796300112	0.23893536234758603	0.009263711615629035	6	18	51	159	125	138
ENSG00000105825	ENSG00000105825.14	tissue factor pathway inhibitor 2 [Source:HGNC Symbol;Acc:HGNC:11761]	TFPI2	protein_coding	P48307	7980	7.078354934694905	7.315625657821599	2711.792819203342	1.5654517563193637	1.5050546264051439	1.3309635538838702	0.15598804235606625	0.2321749891830652	0.0011482973063691507	295	1323	1905	6357	6169	6548
ENSG00000137496	ENSG00000137496.18	interleukin 18 binding protein [Source:HGNC Symbol;Acc:HGNC:5987]	IL18BP	protein_coding	A0A024R5G2,A0A024R5I1,A0A024R5M7,G3V1C5,O95998	10068	3.3989377449995275	3.6836815680846655	215.94905677864176	1.5596806312568303	1.5571882157437955	1.3248055500152098	0.20004091677493588	0.257828930931457	0.006438637486009615	20	85	184	540	416	594
ENSG00000039560	ENSG00000039560.14	retinoic acid induced 14 [Source:HGNC Symbol;Acc:HGNC:14873]	RAI14	protein_coding	Q9P0K7	26064	7.262341278064011	7.63963813471811	3383.3895135722787	1.891607506748161	1.6817584520221214	1.3241226706370384	0.25077141445295764	0.2955957898800617	0.04351045245560273	187	1523	2637	10465	6395	8158
ENSG00000166598	ENSG00000166598.15	heat shock protein 90 beta family member 1 [Source:HGNC Symbol;Acc:HGNC:12028]	HSP90B1	protein_coding	P14625,V9HWP2	7184	10.19073517054109	10.376600086128061	22881.023714093495	1.4751936027957107	1.479885460789342	1.3232468591110158	0.050327559006661915	0.09339320755396649	7.751936180583923e-7	4645	7890	14863	66274	43398	51098
ENSG00000171877	ENSG00000171877.21	FERM domain containing 5 [Source:HGNC Symbol;Acc:HGNC:28214]	FRMD5	protein_coding	A0A087WVP2,B3KVN9,B5MC67,H0YKW6,Q7Z6J6	84978	2.7085006739333095	2.9453306422267467	128.8279605664536	1.4729449951331455	1.4890755539550564	1.3089098745772316	0.14543068744581844	0.1917628753509845	2.337650519264594e-4	16	61	87	357	268	287
ENSG00000081041	ENSG00000081041.9	C-X-C motif chemokine ligand 2 [Source:HGNC Symbol;Acc:HGNC:4603]	CXCL2	protein_coding	A0A024RDD9,P19875	2920	4.409214181597916	4.607611641137304	414.2205534163849	1.4493219439500498	1.4442397322023315	1.3027919335059595	0.10790730988397862	0.15771165698184578	7.799427524506909e-7	60	167	323	1103	905	882
ENSG00000006652	ENSG00000006652.14	interferon related developmental regulator 1 [Source:HGNC Symbol;Acc:HGNC:5456]	IFRD1	protein_coding	A4D0U1,O00458	3475	5.328293504054863	5.557999375772432	800.859645453795	1.555528493448819	1.4811319171798787	1.3015482631568993	0.14543068744581844	0.22804571622075528	9.409161525323044e-4	93	413	521	1941	1740	1939
ENSG00000204616	ENSG00000204616.11	tripartite motif containing 31 [Source:HGNC Symbol;Acc:HGNC:16289]	TRIM31	protein_coding	Q2L6J1,Q9BZY9	11074	2.355923827113531	2.7290212017246382	109.82280245673348	1.640578519576041	1.630412780464166	1.3012430023836996	0.2545770935170005	0.2955957898800617	0.036305241279754104	7	49	85	378	192	244
ENSG00000122861	ENSG00000122861.16	plasminogen activator, urokinase [Source:HGNC Symbol;Acc:HGNC:9052]	PLAU	protein_coding	A0A024QZM9,B4DNJ4,P00749,Q59GZ8	5328	6.631901987136147	6.83676179207847	1948.9829194546094	1.4766012706976723	1.4491421861987073	1.2992752411647124	0.12274024517885587	0.19128508987928697	4.21528997557282e-5	260	927	1354	4441	4599	4471
ENSG00000136643	ENSG00000136643.12	ribosomal protein S6 kinase C1 [Source:HGNC Symbol;Acc:HGNC:10439]	RPS6KC1	protein_coding	A0A087X1U5,F5H7T0,F6RJM5,Q96S38	26750	4.888596794933969	5.224400406511133	632.9042143638776	1.7659353387310528	1.607665148610279	1.2930659508698927	0.2382966750852554	0.2955957898800617	0.033881500239074415	43	300	480	1974	1090	1569
ENSG00000185201	ENSG00000185201.16	interferon induced transmembrane protein 2 [Source:HGNC Symbol;Acc:HGNC:5413]	IFITM2	protein_coding	Q01629	10581	6.075518947931494	6.3486120540038415	1408.3387512628965	1.755165902847351	1.6676729489208768	1.2916657929344773	0.09295347602451036	0.1858216220276613	0.022574574193000664	374	333	633	3668	2799	3637
ENSG00000131459	ENSG00000131459.13	glutamine-fructose-6-phosphate transaminase 2 [Source:HGNC Symbol;Acc:HGNC:4242]	GFPT2	protein_coding	A0A0S2Z4X9,B3KMR8,O94808	9945	5.7706091551247924	5.9443901304471565	1053.2768099795996	1.4143524578635895	1.4045725451032363	1.291488971003139	0.06893283042737487	0.11427984126793579	1.1662380441456169e-11	179	469	700	2623	2181	2461
ENSG00000143067	ENSG00000143067.5	zinc finger protein 697 [Source:HGNC Symbol;Acc:HGNC:32034]	ZNF697	protein_coding	Q5TEC3	90874	2.2921863348401836	2.5744965742892476	98.72964927366296	1.5505412863208232	1.5229883820021193	1.2845205620905333	0.18467198398155316	0.2623510622494029	0.00709516521216602	10	53	60	253	231	217
ENSG00000163347	ENSG00000163347.6	claudin 1 [Source:HGNC Symbol;Acc:HGNC:2032]	CLDN1	protein_coding	A5JSJ9,O95832	9076	6.2950789851892255	6.551200097464427	1594.2991980236409	1.607170702371054	1.5000854013736358	1.281853816895993	0.18968241796300112	0.277429813842031	0.0077723823965441495	149	712	1319	4435	3160	3738
ENSG00000135678	ENSG00000135678.12	carboxypeptidase M [Source:HGNC Symbol;Acc:HGNC:2311]	CPM	protein_coding	P14384	1368	2.6733539211766746	2.8744579679699958	123.47736983493323	1.4198036107436516	1.4445430656454379	1.2736001216406128	0.118478104553146	0.1244271208166794	1.7957142469608655e-4	24	40	92	313	238	308
ENSG00000135655	ENSG00000135655.16	ubiquitin specific peptidase 15 [Source:HGNC Symbol;Acc:HGNC:12613]	USP15	protein_coding	Q9Y4E8	9958	5.354960441801462	5.667857323231962	861.40514390177	1.744569713299063	1.5604818825573088	1.2695796373879458	0.23105282282147332	0.2955957898800617	0.03188258547131505	62	367	753	2518	1641	2063
ENSG00000116668	ENSG00000116668.13	SWT1 RNA endoribonuclease homolog [Source:HGNC Symbol;Acc:HGNC:16785]	SWT1	protein_coding	B3KXU9,Q5T5J6	54823	2.0941122238597476	2.4457772357075944	89.85567621255534	1.5735843737834287	1.5972430188927527	1.26476955448202	0.2545770935170005	0.2955957898800617	0.03822826884476713	7	31	83	284	146	231
ENSG00000164181	ENSG00000164181.14	ELOVL fatty acid elongase 7 [Source:HGNC Symbol;Acc:HGNC:26292]	ELOVL7	protein_coding	A1L3X0,D6RHD0	79993	4.423673021068788	4.742091467061521	451.8313485557465	1.6998366028508538	1.5599188273008793	1.2625486610650918	0.2359820815009823	0.2955957898800617	0.031940075373847604	32	185	408	1264	906	1087
ENSG00000102921	ENSG00000102921.8	NEDD4 binding protein 1 [Source:HGNC Symbol;Acc:HGNC:29850]	N4BP1	protein_coding	O75113	9683	5.086155921661604	5.310720134885414	674.8863590642533	1.5067627861699018	1.447587712622526	1.2619732418828389	0.17115614344453453	0.23893536234758603	0.0020461219494340255	78	288	563	1930	1199	1633
ENSG00000157111	ENSG00000157111.13	transmembrane protein 171 [Source:HGNC Symbol;Acc:HGNC:27031]	TMEM171	protein_coding	Q8WVE6	134285	1.194636861142941	1.4404959394203667	44.04091220452384	1.4371137022591043	1.496271929041825	1.260837602878622	0.18294445922131125	0.1874484454226827	0.007009719247450982	8	15	31	110	106	92
ENSG00000120162	ENSG00000120162.10	MOB kinase activator 3B [Source:HGNC Symbol;Acc:HGNC:23825]	MOB3B	protein_coding	Q86TA1	79817	3.129565340226913	3.4914196536221884	187.98384284358877	1.6906916558133094	1.5916626135094607	1.2581491032477237	0.24997877479451563	0.2955957898800617	0.042368636060636226	11	98	134	503	400	459
ENSG00000106070	ENSG00000106070.20	growth factor receptor bound protein 10 [Source:HGNC Symbol;Acc:HGNC:4564]	GRB10	protein_coding	Q13322	2887	6.437850906120402	6.632333265483834	1692.0131857900424	1.4407034604068953	1.4016166261576473	1.2577637629318068	0.13366088588828703	0.20939037185609805	5.697385386784618e-5	220	767	1336	4344	3453	3930
ENSG00000134548	ENSG00000134548.11	spexin hormone [Source:HGNC Symbol;Acc:HGNC:28139]	C12orf39	protein_coding	Q9BT56	80763	3.426257114094791	3.6902013406788243	217.55259654078603	1.4795377132687206	1.502416565564346	1.2555360546424312	0.21592559258176597	0.26176609716761295	0.011974056947827222	24	79	195	683	352	528
ENSG00000120549	ENSG00000120549.18	KIAA1217 [Source:HGNC Symbol;Acc:HGNC:25428]	KIAA1217	protein_coding	B7ZM29,Q5T5P2	56243	4.714361212906062	4.937499422302917	520.6032492971218	1.4876853197372086	1.4449890154131921	1.255366916246086	0.17115614344453453	0.2321749891830652	0.0018994031868310682	62	215	441	1497	915	1261
ENSG00000238045	ENSG00000238045.9	novel transcript, antisense to C16orf53 and MVP	AC009133.14	antisense	NA	NA	3.2531515941166576	3.4959802594608744	190.80943350264616	1.5175472025432335	1.513801905524607	1.25124651827739	0.18294445922131125	0.21819073501510222	0.011043682039276385	33	93	91	346	436	544
ENSG00000105708	ENSG00000105708.9	zinc finger protein 14 [Source:HGNC Symbol;Acc:HGNC:12924]	ZNF14	protein_coding	P17017	7561	1.0709897923699978	1.3506942680594487	40.91397129181843	1.451947585554869	1.5078488082321861	1.2420126447891822	0.20293364784742615	0.2369260512457905	0.01077128566048572	5	16	32	113	84	95
ENSG00000133816	ENSG00000133816.15	microtubule associated monooxygenase, calponin and LIM domain containing 2 [Source:HGNC Symbol;Acc:HGNC:24693]	MICAL2	protein_coding	O94851,Q6ZW33	84953,9645	6.358836475826811	6.625519874698064	1676.6249147798223	1.622441880481761	1.4840055711941689	1.2362767044943588	0.21854381986059224	0.2955957898800617	0.018587973382144154	143	828	1326	4291	3591	3950
ENSG00000076067	ENSG00000076067.13	RNA binding motif single stranded interacting protein 2 [Source:HGNC Symbol;Acc:HGNC:9909]	RBMS2	protein_coding	Q15434	5939	5.613765666647799	5.830767731482167	969.4152106075487	1.4822442137238767	1.4264130363293708	1.2362169488985846	0.17208747647094155	0.23917839766639878	0.0022958587800181495	115	426	799	2747	1672	2393
ENSG00000165806	ENSG00000165806.21	caspase 7 [Source:HGNC Symbol;Acc:HGNC:1508]	CASP7	protein_coding	A0A0A0MRL7,B4DWA2,P55210	840	5.261824480552268	5.521959442454642	779.1976191286136	1.6034714991266077	1.4680660820659481	1.2344435510251748	0.21434486823295984	0.29380431871734053	0.015565019215526422	69	371	641	2098	1580	1824
ENSG00000176597	ENSG00000176597.12	UDP-GlcNAc:betaGal beta-1,3-N-acetylglucosaminyltransferase 5 [Source:HGNC Symbol;Acc:HGNC:15684]	B3GNT5	protein_coding	Q9BYG0	84002	3.5652271785010923	3.8250427963958633	238.57793128916967	1.504169927793798	1.4650731371771901	1.2340985166737126	0.21084808866291727	0.2787195339547251	0.010436471046342998	23	127	166	575	495	607
ENSG00000110888	ENSG00000110888.17	caprin family member 2 [Source:HGNC Symbol;Acc:HGNC:21259]	CAPRIN2	protein_coding	Q6IMN6	65981	5.06362810858061	5.3532424199754285	692.8680741049076	1.6469107274713675	1.5022884938951004	1.2220709778024426	0.23678979888047735	0.2955957898800617	0.032544299197463523	55	325	575	2075	1216	1674
ENSG00000157168	ENSG00000157168.20	neuregulin 1 [Source:HGNC Symbol;Acc:HGNC:7997]	NRG1	protein_coding	A0A024QY88,A5YAK6,A5YAK8,A6MW54,A6MW55,A6MW56,B0FWZ3,B0FYA7,B0FYA8,B0FYA9,B7Z1D7,B7Z1E3,E3SFM9,F6RJN6,Q02297,Q6PK61,Q7RTW3,Q7RTW5	3084	6.933933142577831	7.1163821440156525	2372.251835958234	1.3840273037253465	1.367247060597337	1.2203347787817358	0.13408948638018053	0.20404930851045167	9.665436431728072e-5	337	1125	1770	6537	4223	5653
ENSG00000197608	ENSG00000197608.11	zinc finger protein 841 [Source:HGNC Symbol;Acc:HGNC:27611]	ZNF841	protein_coding	Q6ZN19	284371	0.6220541325811346	0.9036690272847512	29.646825853146776	1.509072869860032	1.517648498199548	1.2196244037561506	0.21739111650019613	0.25496788346300175	0.033057331355095004	5	14	15	86	63	61
ENSG00000160710	ENSG00000160710.17	adenosine deaminase RNA specific [Source:HGNC Symbol;Acc:HGNC:225]	ADAR	protein_coding	P55265	103	8.542863462782623	8.765319832544462	7419.86731396914	1.4966618245586893	1.4117833854522244	1.2185690031446104	0.19635708915719255	0.27838522607368055	0.007403323928269915	794	3481	6163	20584	13535	17800
ENSG00000178726	ENSG00000178726.7	thrombomodulin [Source:HGNC Symbol;Acc:HGNC:11784]	THBD	protein_coding	P07204	7056	5.616669192127668	5.868788746877432	991.5728760005088	1.5828047063631823	1.4475318549929421	1.2121953377697199	0.21462772535426322	0.29543712391336074	0.015725838474095904	90	478	820	2553	2125	2273
ENSG00000130066	ENSG00000130066.16	spermidine/spermine N1-acetyltransferase 1 [Source:HGNC Symbol;Acc:HGNC:10540]	SAT1	protein_coding	P21673	6303	8.359007421205408	8.520732519429274	6303.987880905102	1.3396451383273345	1.341793054505076	1.2079044779931847	0.08929998751048458	0.15782726092247096	9.350766228364249e-7	1108	2533	4925	17755	10999	14569
ENSG00000150630	ENSG00000150630.4	vascular endothelial growth factor C [Source:HGNC Symbol;Acc:HGNC:12682]	VEGFC	protein_coding	P49767	7424	3.683375797124034	3.9033227760756937	252.804192662432	1.4009655634494715	1.4036716133837837	1.2023067939229277	0.18968241796300112	0.24053450851696537	0.0040194210818119535	31	101	226	745	468	558
ENSG00000167004	ENSG00000167004.13	protein disulfide isomerase family A member 3 [Source:HGNC Symbol;Acc:HGNC:4606]	PDIA3	protein_coding	P30101,V9HVY3	2923	8.492983266798278	8.675203499047143	6989.84178139785	1.3877538184584863	1.3518563482997688	1.1986861802412636	0.14543068744581844	0.22493856822096447	2.840245488937804e-4	962	3056	5880	19729	12840	15678
ENSG00000158290	ENSG00000158290.18	cullin 4B [Source:HGNC Symbol;Acc:HGNC:2555]	CUL4B	protein_coding	K4DI93,Q13620	8450	6.290402476889605	6.5665413848966	1611.1629095916237	1.5983049777153775	1.4731674745717986	1.1970818648978772	0.23919281622926597	0.2955957898800617	0.035393813982257	138	675	1492	5059	2861	3573
ENSG00000120129	ENSG00000120129.6	dual specificity phosphatase 1 [Source:HGNC Symbol;Acc:HGNC:3064]	DUSP1	protein_coding	B4DU40,P28562	1843	6.794301657793723	7.027974564219939	2218.7666159542177	1.5012553143970435	1.4112132159578603	1.1899595890849615	0.21323017504684974	0.29380431871734053	0.013817989797607084	224	1165	1682	5193	5227	4914
ENSG00000116815	ENSG00000116815.16	CD58 molecule [Source:HGNC Symbol;Acc:HGNC:1688]	CD58	protein_coding	P19256	965	3.913967574607535	4.143429142522088	299.23499256731384	1.4071671334060731	1.4128376808201049	1.1857891205228572	0.21592559258176597	0.26348159369515406	0.011112323258673212	36	122	263	941	480	691
ENSG00000198604	ENSG00000198604.11	bromodomain adjacent to zinc finger domain 1A [Source:HGNC Symbol;Acc:HGNC:960]	BAZ1A	protein_coding	Q9NRL2	11177	6.255313547217002	6.469045414647636	1507.3515326782508	1.4582245036532968	1.3741292091710664	1.1776338051861452	0.19635708915719255	0.2787195339547251	0.007288837608167023	164	707	1300	3978	3158	3282
ENSG00000180628	ENSG00000180628.15	polycomb group ring finger 5 [Source:HGNC Symbol;Acc:HGNC:28264]	PCGF5	protein_coding	Q86SE9	84333	5.67517053335654	5.8782942708076416	1003.2635741324044	1.4105282826903045	1.36976192786459	1.1716930687259954	0.18356357122738304	0.2562511292046738	0.0057108532412777505	132	395	918	3057	1700	2234
ENSG00000071054	ENSG00000071054.16	mitogen-activated protein kinase kinase kinase kinase 4 [Source:HGNC Symbol;Acc:HGNC:6866]	MAP4K4	protein_coding	B7Z3V5,O95819,V9HWH3	9448	7.799000916885174	8.00588091353618	4384.19754337387	1.4250137341182165	1.3620585710439341	1.1711388994111898	0.20045682612768556	0.27838522607368055	0.007348243438782985	496	2123	3655	12058	8012	10294
ENSG00000106829	ENSG00000106829.19	TLE family member 4, transcriptional corepressor [Source:HGNC Symbol;Acc:HGNC:11840]	TLE4	protein_coding	Q04727	7091	3.135275356601014	3.3881518743489543	175.5137357435305	1.413245357315451	1.407486023174845	1.168039662179491	0.23502426213343233	0.29380431871734053	0.016694978046283507	17	75	162	469	343	417
ENSG00000223960	ENSG00000223960.7	cholesterol induced regulator of metabolism RNA [Source:HGNC Symbol;Acc:HGNC:54059]	AC009948.5	antisense	NA	101927027	3.095567753122835	3.311012892827613	166.89864560341846	1.349718269253562	1.3752193147401834	1.1625140896279735	0.20045682612768556	0.23917839766639878	0.006273176846163529	22	62	156	455	304	401
ENSG00000171132	ENSG00000171132.14	protein kinase C epsilon [Source:HGNC Symbol;Acc:HGNC:9401]	PRKCE	protein_coding	L7RTI5,Q02156	5581	3.966006279641787	4.20405346980139	311.21606300095465	1.4504494357916449	1.389032220867922	1.1608274266868486	0.22638355096180932	0.29380431871734053	0.015565019215526422	31	170	230	805	640	716
ENSG00000170542	ENSG00000170542.6	serpin family B member 9 [Source:HGNC Symbol;Acc:HGNC:8955]	SERPINB9	protein_coding	A0A024QZT4,P50453	5272	4.594989241938789	4.880917549554788	498.5016354404883	1.5865835264443737	1.4559247065788463	1.1578348808304468	0.2545770935170005	0.2955957898800617	0.04453994278821126	39	241	425	1505	893	1146
ENSG00000112276	ENSG00000112276.14	blood vessel epicardial substance [Source:HGNC Symbol;Acc:HGNC:1152]	BVES	protein_coding	Q8NE79	11149	3.5463865916299087	3.7857897912097096	232.22423740889585	1.4058566663976249	1.3817638618081287	1.1527339946185595	0.23480778896664767	0.29380431871734053	0.015565019215526422	23	112	198	605	438	573
ENSG00000196141	ENSG00000196141.14	spermatogenesis associated serine rich 2 like [Source:HGNC Symbol;Acc:HGNC:24574]	SPATS2L	protein_coding	A0A024R3V0,B8ZZZ7,Q9NUQ6	26010	7.2805294459868986	7.446001577154583	2982.8473869737736	1.3136117723625569	1.2967681347406395	1.1526665132870713	0.14543068744581844	0.22327139299561286	1.389661702716149e-4	440	1453	2320	7923	5361	7030
ENSG00000211448	ENSG00000211448.13	iodothyronine deiodinase 2 [Source:HGNC Symbol;Acc:HGNC:2884]	DIO2	protein_coding	A8K845,Q92813	1734	2.601776546146933	2.78929530449452	115.76243139847838	1.2818212204105364	1.326539509831136	1.1381568052973108	0.18356357122738304	0.20748642739555023	0.001973356347363231	19	53	85	273	284	226
ENSG00000020577	ENSG00000020577.14	sterile alpha motif domain containing 4A [Source:HGNC Symbol;Acc:HGNC:23023]	SAMD4A	protein_coding	G3V2R1,Q8WW19,Q9UPU9	23034	3.921871524987717	4.140551758249654	297.8479564314067	1.385239141604501	1.3464065381329726	1.1374378109298642	0.22535569361217486	0.2912628265994277	0.010113757300373102	32	151	245	717	615	713
ENSG00000182742	ENSG00000182742.6	homeobox B4 [Source:HGNC Symbol;Acc:HGNC:5115]	HOXB4	protein_coding	P17483	3214	1.0126059239011542	1.2856771682245898	39.06332442196873	1.394071879411388	1.4335078933736254	1.1333090473867455	0.24957107795992375	0.290410033816546	0.03744568102340032	5	20	25	92	101	78
ENSG00000141458	ENSG00000141458.13	NPC intracellular cholesterol transporter 1 [Source:HGNC Symbol;Acc:HGNC:7897]	NPC1	protein_coding	O15118	4864	6.943041337592627	7.136937950004241	2397.8917120714764	1.3770691337558105	1.3193568535623985	1.1302433522447082	0.19635708915719255	0.27838522607368055	0.006558773505909997	290	1282	1838	5484	5414	5360
ENSG00000137819	ENSG00000137819.14	progestin and adipoQ receptor family member 5 [Source:HGNC Symbol;Acc:HGNC:29645]	PAQR5	protein_coding	A0A024R607,Q9NXK6	54852	7.326678854872375	7.4643895708602415	3029.2751930049135	1.2328040203173378	1.2333858723219449	1.1185654935321871	0.11150459802756968	0.181338463671117	3.5496001136418044e-8	540	1377	2407	7894	5561	6831
ENSG00000184898	ENSG00000184898.7	RNA binding motif protein 43 [Source:HGNC Symbol;Acc:HGNC:24790]	RBM43	protein_coding	Q6ZSC3	375287	3.5639392141056874	3.8313805192550467	239.36553733895053	1.4471542139201377	1.3984338966029726	1.1182880888128224	0.2576537602443501	0.2955957898800617	0.04145795925721795	21	99	237	677	483	516
ENSG00000176142	ENSG00000176142.13	transmembrane protein 39A [Source:HGNC Symbol;Acc:HGNC:25600]	TMEM39A	protein_coding	Q9NV64	55254	4.78521524687359	5.007494034143032	545.6990814922402	1.434300358302634	1.3447894057543572	1.1148745644572224	0.23130049454041116	0.2955957898800617	0.02179096667045044	57	253	497	1444	972	1355
ENSG00000175874	ENSG00000175874.10	cellular repressor of E1A stimulated genes 2 [Source:HGNC Symbol;Acc:HGNC:14272]	CREG2	protein_coding	Q8IUH2	200407	2.0247931967875634	2.1958437440181733	76.39152773318067	1.2623845427256146	1.2847234784021884	1.1118031755171363	0.17041578930157794	0.18424975736201762	0.0025966850882648243	16	32	53	200	159	155
ENSG00000104321	ENSG00000104321.11	transient receptor potential cation channel subfamily A member 1 [Source:HGNC Symbol;Acc:HGNC:497]	TRPA1	protein_coding	O75762	8989	4.4371963499546325	4.65044963217355	425.82132060705254	1.3875379120433153	1.3300321941781275	1.1106508182740753	0.22908878510633532	0.29380431871734053	0.017106066362900844	48	189	396	1241	766	936
ENSG00000108691	ENSG00000108691.9	C-C motif chemokine ligand 2 [Source:HGNC Symbol;Acc:HGNC:10618]	CCL2	protein_coding	P13500	6347	6.47151788241869	6.606058946739661	1675.6169570297889	1.2466902645304354	1.2467188543493593	1.1101321589470103	0.0843239948809815	0.14134419154929806	1.8627517921464948e-6	358	747	1130	4377	3072	3765
ENSG00000116717	ENSG00000116717.13	growth arrest and DNA damage inducible alpha [Source:HGNC Symbol;Acc:HGNC:4095]	GADD45A	protein_coding	A5JUZ3,P24522	1647	3.9632974241464916	4.1307959996763195	297.19347134964244	1.2472932663942775	1.2748227525930917	1.1010244528270903	0.18286647732550723	0.22327139299561286	0.0011438892694208159	49	129	247	672	739	573
ENSG00000142188	ENSG00000142188.17	transmembrane protein 50B [Source:HGNC Symbol;Acc:HGNC:1280]	TMEM50B	protein_coding	P56557	757	2.8159998716267864	2.993822441688539	134.15484848622194	1.2425650070158878	1.2942495917342043	1.1002538615107063	0.18968241796300112	0.2120022736618344	0.004840092770395883	23	58	105	407	225	287
ENSG00000164136	ENSG00000164136.17	interleukin 15 [Source:HGNC Symbol;Acc:HGNC:5977]	IL15	protein_coding	P40933	3600	3.0917821891206083	3.300573838583638	165.42684479368194	1.2959474920517435	1.310371668400733	1.0985466414678968	0.22908878510633532	0.27838522607368055	0.01000137942637884	20	70	157	436	329	368
ENSG00000153294	ENSG00000153294.12	adhesion G protein-coupled receptor F4 [Source:HGNC Symbol;Acc:HGNC:19011]	GPR115	protein_coding	Q8IZF3	221393	3.39931794586623	3.6473252326988033	210.5820854490189	1.3768104372414116	1.3587807592653431	1.0979170127508373	0.2584914464134467	0.2955957898800617	0.03511207514931678	20	98	193	621	422	422
ENSG00000023318	ENSG00000023318.8	endoplasmic reticulum protein 44 [Source:HGNC Symbol;Acc:HGNC:18311]	ERP44	protein_coding	Q9BS26	23071	6.089941203863836	6.233529919620998	1293.302734337679	1.237154309601505	1.2543392695500872	1.0915565565347167	0.12274024517885587	0.17908152975970806	2.882452172672495e-4	266	515	1001	3822	2189	2725
ENSG00000107485	ENSG00000107485.18	GATA binding protein 3 [Source:HGNC Symbol;Acc:HGNC:4172]	GATA3	protein_coding	P23771	2625	2.559561078409539	2.7137611715396104	110.72692115359064	1.2436582321591845	1.248461072668019	1.0863586356150678	0.14732203973035005	0.1720089891683206	0.001404968454597012	26	41	81	260	225	250
ENSG00000196639	ENSG00000196639.6	histamine receptor H1 [Source:HGNC Symbol;Acc:HGNC:5182]	HRH1	protein_coding	P35367	3269	2.939426656996968	3.1568935961391995	149.31450946577198	1.2921484361106808	1.3101135212367612	1.0863404193749209	0.23976045068995236	0.29380431871734053	0.014533194241030905	17	68	137	388	330	302
ENSG00000165046	ENSG00000165046.12	leucine zipper and EF-hand containing transmembrane protein 2 [Source:HGNC Symbol;Acc:HGNC:14648]	LETM2	protein_coding	A8K1M9,E9PMA4,Q2VYF4	137994	2.6172310379988675	2.7777087395154076	115.56856346680094	1.2300890484631257	1.2577219317919242	1.0777965065284252	0.17208747647094155	0.18672092603039506	0.0027993129725337198	25	43	90	302	251	219
ENSG00000169213	ENSG00000169213.7	RAB3B, member RAS oncogene family [Source:HGNC Symbol;Acc:HGNC:9778]	RAB3B	protein_coding	P20337	5865	5.193796946362858	5.421949363320152	727.024549938912	1.460611927403845	1.3241068304207786	1.0756534392835777	0.24592299849905733	0.2955957898800617	0.037008747354711026	69	370	647	1848	1509	1623
ENSG00000124783	ENSG00000124783.14	signal sequence receptor subunit 1 [Source:HGNC Symbol;Acc:HGNC:11323]	SSR1	protein_coding	C9JBX5,P43307	6745	6.779725461769533	6.959512397114352	2123.9918639568587	1.305927613425606	1.2598417937900404	1.072970883387563	0.21739111650019613	0.2912628265994277	0.01077128566048572	270	966	1998	5759	3746	4903
ENSG00000173145	ENSG00000173145.11	NOC3 like DNA replication regulator [Source:HGNC Symbol;Acc:HGNC:24034]	NOC3L	protein_coding	Q8WTT2	64318	5.271374950880442	5.506244398298368	770.7766438895145	1.4759041182807136	1.3317126307777736	1.0713548638617605	0.2508697446836769	0.2955957898800617	0.042611037914238356	71	386	698	2066	1601	1632
ENSG00000196776	ENSG00000196776.16	CD47 molecule [Source:HGNC Symbol;Acc:HGNC:1682]	CD47	protein_coding	A0A0A1TSG4,Q08722	961	5.746696586785465	5.902969612692264	1021.8243302641624	1.2648919845873305	1.2265287298133494	1.0638001039389602	0.17560259674619236	0.25186896012503956	0.0014565492890931304	156	424	977	2618	1906	2322
ENSG00000112773	ENSG00000112773.16	terminal nucleotidyltransferase 5A [Source:HGNC Symbol;Acc:HGNC:18345]	FAM46A	protein_coding	Q96IP4	55603	4.290361295680812	4.42550794896491	368.38490332404007	1.2270367156544313	1.2203952504892428	1.0597115832840835	0.1156425645252908	0.15782726092247096	3.5656796295684037e-4	88	134	279	914	729	794
ENSG00000138760	ENSG00000138760.10	scavenger receptor class B member 2 [Source:HGNC Symbol;Acc:HGNC:1665]	SCARB2	protein_coding	A0A024RDG6,Q14108	950	6.942437822602355	7.089959718844317	2331.254815140285	1.2223830502583664	1.2061099665905703	1.058476436978277	0.17560259674619236	0.24476433286920968	7.468077079406375e-4	365	1017	2165	6123	4212	5235
ENSG00000178105	ENSG00000178105.11	DEAD-box helicase 10 [Source:HGNC Symbol;Acc:HGNC:2735]	DDX10	protein_coding	Q13206	1662	5.704817014315861	5.833126171123487	980.9588880096537	1.2057366609420248	1.2091530417520349	1.0572303985288782	0.10432787997971832	0.15782726092247096	9.140487542243435e-5	223	425	675	2641	1765	2111
ENSG00000180914	ENSG00000180914.10	oxytocin receptor [Source:HGNC Symbol;Acc:HGNC:8529]	OXTR	protein_coding	B2R9L7,P30559	5021	2.8149417708908304	3.006262182807051	134.949006612338	1.2992000016007406	1.2696164281928708	1.0559108873082401	0.20525471796834036	0.27530670626122494	0.014942075980453452	20	80	83	354	274	284
ENSG00000164442	ENSG00000164442.10	Cbp/p300 interacting transactivator with Glu/Asp rich carboxy-terminal domain 2 [Source:HGNC Symbol;Acc:HGNC:1987]	CITED2	protein_coding	A0A0A0MTM3,D9ZGF1,Q99967	10370	3.4509042571318473	3.652773585530891	212.49912269901915	1.2608377550252752	1.287508918717921	1.0491329444620727	0.24637542065123885	0.2912628265994277	0.028884252448826527	29	84	206	652	338	472
ENSG00000145779	ENSG00000145779.8	TNF alpha induced protein 8 [Source:HGNC Symbol;Acc:HGNC:17260]	TNFAIP8	protein_coding	B3KUI2,O95379	25816	5.530017528822175	5.757605615946551	918.9553305850383	1.4447299393742188	1.3092698442209127	1.048716654908484	0.25302242568037875	0.2955957898800617	0.04755537502994294	89	424	900	2570	1682	2066
ENSG00000106993	ENSG00000106993.12	cell division cycle 37 like 1 [Source:HGNC Symbol;Acc:HGNC:17179]	CDC37L1	protein_coding	Q7L3B6	55664	4.377756677040796	4.554237655316511	399.4591930954349	1.2568891482916869	1.2429906480520587	1.0433940386299336	0.22535569361217486	0.2792048067840019	0.012533931001014458	56	182	362	1176	645	893
ENSG00000103966	ENSG00000103966.11	EH domain containing 4 [Source:HGNC Symbol;Acc:HGNC:3245]	EHD4	protein_coding	A0A024R9N6,A8K9B9,Q9H223	30844	4.992919383401949	5.2127406074551805	628.4468669024277	1.399708693261515	1.2893961074576457	1.0351424625968668	0.2545770935170005	0.2955957898800617	0.04358822355894623	64	356	506	1442	1493	1305
ENSG00000110330	ENSG00000110330.8	baculoviral IAP repeat containing 2 [Source:HGNC Symbol;Acc:HGNC:590]	BIRC2	protein_coding	Q13490	329	5.387333656551002	5.574261134941841	810.726349004597	1.3254095403301864	1.2409506240396992	1.0309909384977973	0.23485975898776978	0.2955957898800617	0.022977219060987424	96	402	744	2254	1458	1776
ENSG00000112096	ENSG00000112096.18	superoxide dismutase 2 [Source:HGNC Symbol;Acc:HGNC:11180]	SOD2	protein_coding	G5E9P6,P04179,Q96AM7,Q9UG59	6648	7.743399946147324	7.922543352891388	4137.688917510565	1.297650401610051	1.2250433781178165	1.0268955099207842	0.2359820815009823	0.2955957898800617	0.021656126751023994	497	1942	4048	10585	8126	9038
ENSG00000254154	ENSG00000254154.8	CRYZL2P-SEC16B readthrough [Source:HGNC Symbol;Acc:HGNC:53757]	RP4-798P15.3	processed_transcript	NA	NA	2.157482683575321	2.3640581436508614	85.37078076948518	1.2060607871307056	1.285824967238483	1.0263364232183279	0.2649059839309835	0.28014849807391645	0.033161040125148894	13	35	76	165	222	183
ENSG00000198855	ENSG00000198855.7	FIC domain containing [Source:HGNC Symbol;Acc:HGNC:18416]	FICD	protein_coding	A0A024RBM8,Q9BVA6	11153	3.1840678823334527	3.3358467145649144	170.65763688092576	1.1594236694772764	1.1971319285635345	1.0235515666353663	0.19635708915719255	0.2238274310366825	0.002560260736822651	30	76	145	476	340	321
ENSG00000143870	ENSG00000143870.13	protein disulfide isomerase family A member 6 [Source:HGNC Symbol;Acc:HGNC:30168]	PDIA6	protein_coding	Q15084	10130	9.141827173570869	9.2591535246232	10542.648094681777	1.1463615339193083	1.147034052622691	1.022607289923944	0.12045962553997709	0.20223021193218066	2.5197337981431754e-6	2132	4769	8510	28223	18326	22801
ENSG00000175354	ENSG00000175354.20	protein tyrosine phosphatase non-receptor type 2 [Source:HGNC Symbol;Acc:HGNC:9650]	PTPN2	protein_coding	A8K3N4,D3DUJ3,K7EQG9,P17706,Q59F91	5771	4.887319442224606	5.025768923604016	556.6040642734458	1.1802543594997144	1.1735330054708442	1.0222851998808467	0.18009603532404173	0.2321749891830652	8.994086508029308e-4	96	275	449	1561	942	1200
ENSG00000114529	ENSG00000114529.12	chromosome 3 open reading frame 52 [Source:HGNC Symbol;Acc:HGNC:26255]	C3orf52	protein_coding	Q5BVD1	79669	2.924423370470862	3.100748100088429	144.07031541911238	1.190857637185295	1.2121109184739947	1.0209001107727835	0.2308207858609853	0.27838522607368055	0.007906885242156153	20	75	119	392	278	297
ENSG00000101846	ENSG00000101846.8	steroid sulfatase [Source:HGNC Symbol;Acc:HGNC:11425]	STS	protein_coding	A6PYA4,P08842,Q0W975	412	3.3607863566276386	3.5719689544629794	200.17465717065036	1.263684991089952	1.2579597465022716	1.0207760213668586	0.2649059839309835	0.2955957898800617	0.035796311135931035	22	102	179	576	354	436
ENSG00000221914	ENSG00000221914.11	protein phosphatase 2 regulatory subunit Balpha [Source:HGNC Symbol;Acc:HGNC:9304]	PPP2R2A	protein_coding	A0A140VJT0,P63151	5520	5.882101721924714	6.0263085940318595	1115.4172168635653	1.1890922220618936	1.180427219774823	1.0188921243070865	0.19127398990829425	0.257461320467362	0.0029584455475932998	182	540	947	3191	1807	2452
ENSG00000196954	ENSG00000196954.14	caspase 4 [Source:HGNC Symbol;Acc:HGNC:1505]	CASP4	protein_coding	P49662	837	3.670246471542486	3.8401981970098067	245.9190695514668	1.3343837323970726	1.296108930106205	1.0182644831753471	0.16156065157721827	0.21483775955730092	0.033881500239074415	67	88	142	706	397	559
ENSG00000119326	ENSG00000119326.15	catenin alpha like 1 [Source:HGNC Symbol;Acc:HGNC:2512]	CTNNAL1	protein_coding	B3KMX6,Q9UBT7	8727	6.058253643669087	6.189512133986503	1249.8737964535574	1.174386207586455	1.155221807067744	1.0168364145245103	0.16719233847854634	0.2369260512457905	2.8033949454516746e-4	216	666	951	3313	2252	2684
ENSG00000149218	ENSG00000149218.5	endonuclease domain containing 1 [Source:HGNC Symbol;Acc:HGNC:29129]	ENDOD1	protein_coding	O94919	23052	4.6350917532559075	4.766109006813779	465.0414504488588	1.1581845591258555	1.1604328853500805	1.016652165276038	0.16879972250176792	0.21819073501510222	3.0164040899158246e-4	86	225	370	1269	791	1018
ENSG00000168404	ENSG00000168404.13	mixed lineage kinase domain like pseudokinase [Source:HGNC Symbol;Acc:HGNC:26617]	MLKL	protein_coding	Q8NB16	197259	5.671777997508075	5.833994069581735	986.4989700142836	1.3207162960191179	1.2932836132482552	1.0097614251463933	0.1372224074797063	0.21026845696868965	0.03230624014722261	272	364	539	2800	1742	2108
ENSG00000137842	ENSG00000137842.7	transmembrane protein 62 [Source:HGNC Symbol;Acc:HGNC:26269]	TMEM62	protein_coding	Q0P6H9	80021	4.5946458709590186	4.719243641049689	451.3077882362525	1.1443910235669945	1.1566127926337262	1.0068013209312954	0.14734896809917084	0.19031532699641784	4.1320045354726367e-4	96	197	355	1116	749	1102
ENSG00000180817	ENSG00000180817.12	inorganic pyrophosphatase 1 [Source:HGNC Symbol;Acc:HGNC:9226]	PPA1	protein_coding	Q15181,V9HWB5	5464	7.392205187503256	7.518008427121738	3141.970228652939	1.1420246862936962	1.1327524257703872	1.0032431123187744	0.17208747647094155	0.24112302447149467	1.6370856482741228e-4	536	1608	2606	8189	5593	6852
ENSG00000148154	ENSG00000148154.10	UDP-glucose ceramide glucosyltransferase [Source:HGNC Symbol;Acc:HGNC:12524]	UGCG	protein_coding	A0A024R157,Q16739	7357	3.9990423700099234	4.200062656680167	310.74048633861156	1.2842094226802148	1.2330384987981593	1.0013786349509814	0.2632533554670579	0.2955957898800617	0.03681794985116669	34	162	282	851	581	669
ENSG00000163162	ENSG00000163162.9	ring finger protein 149 [Source:HGNC Symbol;Acc:HGNC:23137]	RNF149	protein_coding	Q8NC42	284996	5.5381029694960295	5.653115782686128	862.1876482006527	1.1232675908269754	1.1173773787698746	0.9993884760080535	0.14273560291865964	0.20748642739555023	2.532375782891869e-7	169	385	751	2076	1721	1801
ENSG00000133805	ENSG00000133805.15	adenosine monophosphate deaminase 3 [Source:HGNC Symbol;Acc:HGNC:470]	AMPD3	protein_coding	Q01432	272	2.6901187719663593	2.9138518923959182	125.77470844898978	1.2609069885642443	1.2486100324057439	0.9987264770638534	0.2687231976918762	0.2955957898800617	0.04299504309681977	13	71	104	329	233	292
ENSG00000073792	ENSG00000073792.16	insulin like growth factor 2 mRNA binding protein 2 [Source:HGNC Symbol;Acc:HGNC:28867]	IGF2BP2	protein_coding	B3FTN5,B4DKT5,F8W930,Q9Y6M1	10644	3.873137470434327	4.037967175825763	278.58208417406564	1.185290222897475	1.1884772493514622	0.9966656793646319	0.23703987348050248	0.28902364767480415	0.013234918044535585	40	142	239	750	450	665
ENSG00000248323	ENSG00000248323.7	lung cancer associated transcript 1 [Source:HGNC Symbol;Acc:HGNC:48498]	LUCAT1	lincRNA	NA	100505994	3.23479098845882	3.406815575487606	178.88186600121702	1.1732970780750234	1.1995292547251046	0.9961158427155432	0.23933140227779487	0.2792048067840019	0.015565019215526422	26	78	172	480	304	416
ENSG00000173334	ENSG00000173334.4	tribbles pseudokinase 1 [Source:HGNC Symbol;Acc:HGNC:16891]	TRIB1	protein_coding	Q96RU8	10221	5.0444214847880255	5.2106674556415475	630.3503150662407	1.2455855171641237	1.1832962397360791	0.9909500909236069	0.23480778896664767	0.2955957898800617	0.017472187091248995	83	313	587	1707	1099	1405
ENSG00000135148	ENSG00000135148.12	TRAF-type zinc finger domain containing 1 [Source:HGNC Symbol;Acc:HGNC:24808]	TRAFD1	protein_coding	A0A024RBK4,O14545	10906	5.292174446331351	5.465319711190751	750.9657064011003	1.2696816766114316	1.185741257302147	0.9872796856106876	0.24339368709481293	0.2955957898800617	0.023897191665998158	92	393	689	1752	1624	1591
ENSG00000164379	ENSG00000164379.7	forkhead box Q1 [Source:HGNC Symbol;Acc:HGNC:20951]	FOXQ1	protein_coding	Q9C009	94234	2.9183690301033143	3.1222174373329934	145.95151524471666	1.20204621554097	1.2322527300220152	0.9856450374430635	0.2711504085690606	0.2955957898800617	0.041763628877956885	18	64	145	429	285	275
ENSG00000113356	ENSG00000113356.12	RNA polymerase III subunit G [Source:HGNC Symbol;Acc:HGNC:30075]	POLR3G	protein_coding	A0A024RAM1,O15318	10622	3.698750826486435	3.893420467122112	250.9564126189759	1.234500941585697	1.2128746478403871	0.9845613763359237	0.2683886372746743	0.2955957898800617	0.037528289630643454	29	128	232	690	434	569
ENSG00000140993	ENSG00000140993.11	tigger transposable element derived 7 [Source:HGNC Symbol;Acc:HGNC:18331]	TIGD7	protein_coding	Q6NT04	91151	1.611453047832034	1.8049708539153475	57.4809243423886	1.2038903713978115	1.2371640407592175	0.9840427103040109	0.2559524743854183	0.2816853678209857	0.04387058196189598	10	30	39	169	117	101
ENSG00000092108	ENSG00000092108.21	sec1 family domain containing 1 [Source:HGNC Symbol;Acc:HGNC:20726]	SCFD1	protein_coding	B7Z5N7,B7Z738,Q8WVM8	23256	5.671469989229875	5.822944490515794	967.6009088958367	1.184023276061599	1.1653493284536525	0.9831504327453363	0.22963310201959392	0.2912628265994277	0.013509792281325482	148	472	864	2792	1500	2166
ENSG00000062194	ENSG00000062194.16	GC-rich promoter binding protein 1 [Source:HGNC Symbol;Acc:HGNC:29520]	GPBP1	protein_coding	D4PHA4,Q86WP2	65056	6.009835477822297	6.165268448435429	1224.6410002559471	1.2138213723567026	1.162576131681167	0.9825672601293118	0.22963310201959392	0.2955957898800617	0.013151390507988173	169	593	1170	3325	2228	2577
ENSG00000105829	ENSG00000105829.13	Bet1 golgi vesicular membrane trafficking protein [Source:HGNC Symbol;Acc:HGNC:14562]	BET1	protein_coding	O15155,Q53XK0	10282	4.787443591931626	4.970558846695811	532.4405498314762	1.276126731413054	1.1963192636465454	0.9770112793958854	0.25302242568037875	0.2955957898800617	0.03692595577083633	64	251	532	1478	1017	1072
ENSG00000168917	ENSG00000168917.9	solute carrier family 35 member G2 [Source:HGNC Symbol;Acc:HGNC:28480]	SLC35G2	protein_coding	Q8TBE7	80723	3.7720248293745895	3.9579016563355367	262.261154672631	1.2154012081843568	1.1877166333019615	0.9699641325878494	0.26758603761827593	0.2955957898800617	0.031940075373847604	31	132	251	608	571	559
ENSG00000155660	ENSG00000155660.11	protein disulfide isomerase family A member 4 [Source:HGNC Symbol;Acc:HGNC:30167]	PDIA4	protein_coding	A0A090N8Y2,P13667	9601	8.803098566297564	8.907745086573978	8251.084842745971	1.0827890811462737	1.075411934489065	0.9687328322823447	0.14192818934870258	0.22748288438270559	4.021605481361609e-9	1641	4022	6917	18284	16789	17797
ENSG00000142677	ENSG00000142677.4	interleukin 22 receptor subunit alpha 1 [Source:HGNC Symbol;Acc:HGNC:13700]	IL22RA1	protein_coding	Q8N6P7	58985	3.0344658660328285	3.158629615989147	151.5289407494937	1.1025922061448121	1.117392217683717	0.9632605745499002	0.18033965898070156	0.20043122300702326	0.0018079707553465773	35	61	125	370	306	305
ENSG00000086061	ENSG00000086061.16	DnaJ heat shock protein family (Hsp40) member A1 [Source:HGNC Symbol;Acc:HGNC:5229]	DNAJA1	protein_coding	B7Z5C0,P31689	3301	9.06793490797881	9.20349741353572	10089.67669495316	1.1689340951975513	1.115012815211021	0.9630600309474932	0.22005153786501153	0.2955957898800617	0.0063875045663572385	1504	5408	8898	25942	18381	21743
ENSG00000164543	ENSG00000164543.7	serine/threonine kinase 17a [Source:HGNC Symbol;Acc:HGNC:11395]	STK17A	protein_coding	Q9UEE5	9263	5.527343193072724	5.639192086492998	855.3797140691245	1.091674077106537	1.0961099114898811	0.9606152182329694	0.16178172195858914	0.22171401051653186	1.456240571903029e-4	176	397	709	2340	1516	1711
ENSG00000258890	ENSG00000258890.7	centrosomal protein 95 [Source:HGNC Symbol;Acc:HGNC:25141]	CEP95	protein_coding	Q96GE4	90799	4.317705456512815	4.454298172952741	373.29097942304725	1.1269038410193106	1.1202581278678858	0.9575217728826619	0.22005153786501153	0.2753974946849724	0.004724336675569341	61	187	329	1029	645	782
ENSG00000172331	ENSG00000172331.12	bisphosphoglycerate mutase [Source:HGNC Symbol;Acc:HGNC:1093]	BPGM	protein_coding	A0A024R782,P07738	669	4.792038786884874	4.923071673956804	517.4806459620112	1.13071804005799	1.1045918645447277	0.9530900187812115	0.21222173572818978	0.2770131766027208	0.0026547552493782632	84	276	439	1350	917	1116
ENSG00000075131	ENSG00000075131.10	TIMELESS interacting protein [Source:HGNC Symbol;Acc:HGNC:30750]	TIPIN	protein_coding	B4DRF3,Q9BVW5	54962	4.520587386666553	4.63437780686812	424.0024558067099	1.0826899785854287	1.0778586778563894	0.9522992055527209	0.18138032681617186	0.2321749891830652	2.1173900811630996e-5	80	220	345	985	838	906
ENSG00000058729	ENSG00000058729.11	RIO kinase 2 [Source:HGNC Symbol;Acc:HGNC:18999]	RIOK2	protein_coding	Q9BVS4	55781	4.598603831916716	4.757383964669414	460.2362646653969	1.1816303087420286	1.1503408233927195	0.9510318181955337	0.24709161366482416	0.2955957898800617	0.024498443052955694	65	232	423	1340	772	951
ENSG00000159200	ENSG00000159200.18	regulator of calcineurin 1 [Source:HGNC Symbol;Acc:HGNC:3040]	RCAN1	protein_coding	B7Z1F0,E9PDJ2,P53805,Q6FGP2,Q6ZMM3,V9GYW9	1827	3.746611645785848	3.9243864672878597	256.50610880710343	1.1906269597558183	1.1601758463016765	0.9489989514891531	0.2683886372746743	0.2955957898800617	0.03305799706205343	31	141	230	655	482	565
ENSG00000090339	ENSG00000090339.9	intercellular adhesion molecule 1 [Source:HGNC Symbol;Acc:HGNC:5344]	ICAM1	protein_coding	P05362	3383	4.71110895662543	4.828435792223759	486.6113475165377	1.0857724167572047	1.1069143443765375	0.9451157052701709	0.18286647732550723	0.22350787980294398	0.001965246167227844	108	229	367	937	1084	1090
ENSG00000166780	ENSG00000166780.11	bMERB domain containing 1 [Source:HGNC Symbol;Acc:HGNC:19213]	C16orf45	protein_coding	A0A024QZI8,Q96MC5	89927	5.898346988438291	6.009089958393024	1102.7965917205704	1.079632679123996	1.0627667966727803	0.9407872429693651	0.18294445922131125	0.25496788346300175	4.09237370731681e-5	201	586	918	2498	2159	2415
ENSG00000153975	ENSG00000153975.10	zinc finger containing ubiquitin peptidase 1 [Source:HGNC Symbol;Acc:HGNC:21224]	ZUFSP	protein_coding	A0A0S2Z644,Q96AP4	221302	3.4614527602009284	3.612094198672284	207.38372855128992	1.1050640297947196	1.1441580708034196	0.9384371461630072	0.24709161366482416	0.27838522607368055	0.025236359935574867	36	90	193	588	312	477
ENSG00000138785	ENSG00000138785.15	integrator complex subunit 12 [Source:HGNC Symbol;Acc:HGNC:25067]	INTS12	protein_coding	A0A024RDK4,Q96CB8	57117	3.7545289210942636	3.8982166331287513	253.19766660414115	1.1000081569274016	1.1222613194518916	0.9348814167835513	0.2402558469483607	0.27974548288581685	0.015944852684588524	42	122	228	738	414	521
ENSG00000198042	ENSG00000198042.11	MAK16 homolog [Source:HGNC Symbol;Acc:HGNC:13703]	MAK16	protein_coding	Q9BXY0	84549	5.519833668912915	5.644517588307979	856.0105540424915	1.106150482904394	1.0886735185457972	0.9324737623721735	0.21090352463921241	0.27838522607368055	0.004724336675569341	149	393	816	2287	1421	1876
ENSG00000148798	ENSG00000148798.11	internexin neuronal intermediate filament protein alpha [Source:HGNC Symbol;Acc:HGNC:6057]	INA	protein_coding	Q16352	9118	6.1515799430734965	6.258350480149645	1314.3774357985963	1.061830167606527	1.0603856494921993	0.9299505343326187	0.17560259674619236	0.23893536234758603	1.9505950064519176e-4	260	678	1060	3398	2222	2864
ENSG00000118242	ENSG00000118242.16	melanoregulin [Source:HGNC Symbol;Acc:HGNC:25478]	MREG	protein_coding	Q8N565	55686	2.8885886568542425	3.0762821172542485	141.29213303630502	1.157215248414713	1.156354345120896	0.9297156214705286	0.2746308504535617	0.2955957898800617	0.04138284882552011	17	81	121	319	276	338
ENSG00000166546	ENSG00000166546.14	brain expressed associated with NEDD4 1 [Source:HGNC Symbol;Acc:HGNC:24160]	BEAN1	protein_coding	Q3B7T3	146227	2.2630516282560014	2.403804542652133	88.4695741171646	1.0684506612393745	1.1107348283119636	0.9292396634114416	0.22908878510633532	0.2510869238605661	0.009882507272957594	17	40	77	218	160	199
ENSG00000106080	ENSG00000106080.11	FKBP prolyl isomerase 14 [Source:HGNC Symbol;Acc:HGNC:18625]	FKBP14	protein_coding	A0A090N7V8,Q9NWM8	55033	4.1770065892890145	4.299454123978801	335.26888888159567	1.0739982802607995	1.074653366400511	0.9256905109944589	0.21739111650019613	0.26348159369515406	0.001737254378585306	59	168	298	878	646	647
ENSG00000139192	ENSG00000139192.12	TAP binding protein like [Source:HGNC Symbol;Acc:HGNC:30683]	TAPBPL	protein_coding	Q9BX59	55080	2.439730863138132	2.6008011701217852	102.22188894211226	1.1718678420762105	1.173220256920128	0.924053943351797	0.23606995012818752	0.27611695163961997	0.04494038576924202	25	31	91	220	230	214
ENSG00000124145	ENSG00000124145.6	syndecan 4 [Source:HGNC Symbol;Acc:HGNC:10661]	SDC4	protein_coding	B4E1S6,P31431	6385	5.769164595643282	5.8872336641735465	1019.0235685594085	1.1013340189093914	1.1187575949668658	0.9219036935885293	0.17490555015535802	0.2247726566507405	0.009601799640476158	255	425	751	1929	2289	2290
ENSG00000121864	ENSG00000121864.10	zinc finger protein 639 [Source:HGNC Symbol;Acc:HGNC:30950]	ZNF639	protein_coding	Q9UID6	51193	3.6853353551031303	3.8248305384876424	240.10048301089137	1.0879888385584682	1.0899553499362564	0.9201355621881077	0.2444476402655403	0.29380431871734053	0.008843580945938697	37	127	215	603	428	534
ENSG00000112763	ENSG00000112763.17	butyrophilin subfamily 2 member A1 [Source:HGNC Symbol;Acc:HGNC:1136]	BTN2A1	protein_coding	Q7KYR7	11120	4.889016237788821	5.052481646374876	563.9209678727685	1.2069982770950771	1.121972559032677	0.917709277550853	0.2633517246800497	0.2955957898800617	0.03990723929136824	70	314	519	1422	1076	1205
ENSG00000197943	ENSG00000197943.10	phospholipase C gamma 2 [Source:HGNC Symbol;Acc:HGNC:9066]	PLCG2	protein_coding	P16885	5336	3.5031045073463987	3.6162406898227633	208.70834094772044	1.048771405788786	1.0636393389249263	0.9151674309620302	0.19067869223215334	0.22350787980294398	0.0012897691174996416	45	88	188	497	385	458
ENSG00000095794	ENSG00000095794.19	cAMP responsive element modulator [Source:HGNC Symbol;Acc:HGNC:2352]	CREM	protein_coding	Q03060	1390	4.93624379386685	5.0530494767977014	567.1852690227017	1.0758374990857955	1.0538514375925054	0.9108051992908399	0.21434486823295984	0.27838522607368055	0.0019790146505284634	99	309	478	1451	999	1210
ENSG00000023608	ENSG00000023608.5	small nuclear RNA activating complex polypeptide 1 [Source:HGNC Symbol;Acc:HGNC:11134]	SNAPC1	protein_coding	B2RC42,Q16533	6617	4.658603646578209	4.793794122138686	472.36369599146184	1.113814663724789	1.07977412751296	0.9088909286073951	0.23939129737275847	0.2955957898800617	0.013061879731534679	73	232	460	1262	877	935
ENSG00000135605	ENSG00000135605.13	tec protein tyrosine kinase [Source:HGNC Symbol;Acc:HGNC:11719]	TEC	protein_coding	P42680	7006	1.8008701292898743	1.9609804853871828	64.26806574117289	1.0687472474123871	1.1171703612321808	0.9047708854928087	0.2545770935170005	0.2912628265994277	0.02720522400976481	11	30	58	160	121	140
ENSG00000115368	ENSG00000115368.10	WD repeat domain 75 [Source:HGNC Symbol;Acc:HGNC:25725]	WDR75	protein_coding	Q8IWA0	84128	6.216311680794778	6.353012756199205	1399.4804117792771	1.10350343028172	1.089744901259046	0.9012332583264013	0.24769259674347702	0.2955957898800617	0.027547398925128634	224	781	1162	4019	2139	3026
ENSG00000147454	ENSG00000147454.14	solute carrier family 25 member 37 [Source:HGNC Symbol;Acc:HGNC:29786]	SLC25A37	protein_coding	Q71JB2,Q9NYZ2	51312	6.795856720463964	6.891615457387647	2037.9981671112375	1.0102161592758319	1.0092737968314878	0.8994250118469477	0.18163166832436026	0.25239547688377434	7.736351743742111e-7	404	1013	1826	4665	4033	4195
ENSG00000080608	ENSG00000080608.10	pumilio RNA binding family member 3 [Source:HGNC Symbol;Acc:HGNC:29676]	KIAA0020	protein_coding	Q15397	9933	6.278675088438371	6.390964029959243	1438.2765238124794	1.0577186173890964	1.0418354513768913	0.8994081598123121	0.21136295224048243	0.2816853678209857	0.0027852094228648086	256	800	1188	3790	2506	2967
ENSG00000104231	ENSG00000104231.11	zinc finger AN1-type containing 1 [Source:HGNC Symbol;Acc:HGNC:25858]	ZFAND1	protein_coding	Q8TCF1	79752	4.434425765047235	4.5900062141084925	409.0334021418878	1.1501494238944043	1.095369286258173	0.8919542243783187	0.2700600597461869	0.2955957898800617	0.04000668053181686	54	232	369	1064	718	896
ENSG00000067533	ENSG00000067533.6	ribosomal RNA processing 15 homolog [Source:HGNC Symbol;Acc:HGNC:24255]	RRP15	protein_coding	Q9Y3B9	51018	4.6884238156591564	4.833980227601075	484.6351263416561	1.1313619991699235	1.0757915205169326	0.8862800443953135	0.2632533554670579	0.2955957898800617	0.02892384825022225	67	269	449	1118	1028	981
ENSG00000173226	ENSG00000173226.17	IQ motif containing B1 [Source:HGNC Symbol;Acc:HGNC:28949]	IQCB1	protein_coding	Q15051	9657	4.108232315608246	4.254436560693183	323.67959700300935	1.1012921537175933	1.06832131082976	0.879519475505473	0.2702061316502188	0.2955957898800617	0.03106141314194737	45	174	310	831	612	658
ENSG00000186470	ENSG00000186470.14	butyrophilin subfamily 3 member A2 [Source:HGNC Symbol;Acc:HGNC:1139]	BTN3A2	protein_coding	A8K4B5,P78410	11118	4.276001626181186	4.374591948329245	355.8615050493503	1.0198809412970318	1.0258205173840518	0.8779409670110104	0.18121602480070106	0.22350787980294398	0.0022172163447413944	86	156	294	892	607	768
ENSG00000013374	ENSG00000013374.16	negative regulator of ubiquitin like proteins 1 [Source:HGNC Symbol;Acc:HGNC:17623]	NUB1	protein_coding	A0A090N8Q5,H3BM14,H3BM74,Q9Y5A7	51667	6.752984284028542	6.843270760332474	1980.8780775849282	1.0168002986552092	1.0189888275591894	0.8778898116846509	0.14273560291865964	0.21426313831667715	2.67032417439307e-4	488	879	1604	4903	3641	4018
ENSG00000145016	ENSG00000145016.16	rubicon autophagy regulator [Source:HGNC Symbol;Acc:HGNC:28991]	KIAA0226	protein_coding	Q8N4U6,Q92622	9711	3.7245785755442986	3.8450433076351	244.3885788395414	1.0319659634891492	1.043466468738756	0.8687239408366964	0.23703987348050248	0.27838522607368055	0.013343111193052594	47	104	243	542	434	588
ENSG00000164647	ENSG00000164647.9	STEAP family member 1 [Source:HGNC Symbol;Acc:HGNC:11378]	STEAP1	protein_coding	Q9UHE8	26872	5.172255866441164	5.289190250108569	668.5935579979559	1.0599439683431517	1.029991611251306	0.8652246368534168	0.23105282282147332	0.2955957898800617	0.012412206911841058	119	296	690	1685	1143	1464
ENSG00000146776	ENSG00000146776.14	ataxin 7 like 1 [Source:HGNC Symbol;Acc:HGNC:22210]	ATXN7L1	protein_coding	A4D0Q3,Q9BTQ8,Q9ULK2	222255	3.322477121975398	3.4333889548149314	184.20548706892194	1.0170406742259206	1.0385581320905102	0.8611348709760386	0.22005153786501153	0.23893536234758603	0.01795167448844046	44	82	149	509	301	373
ENSG00000120833	ENSG00000120833.14	suppressor of cytokine signaling 2 [Source:HGNC Symbol;Acc:HGNC:19382]	SOCS2	protein_coding	A0A024RBD2,O14508	8835	3.504691750109037	3.655889311729543	212.72839040395507	1.065376264685096	1.0579431295458919	0.8607858390203923	0.2781602409369656	0.2955957898800617	0.03744568102340032	29	117	203	476	428	466
ENSG00000177576	ENSG00000177576.11	chromosome 18 open reading frame 32 [Source:HGNC Symbol;Acc:HGNC:31690]	C18orf32	protein_coding	Q8TCD1	497661	4.394729324767335	4.510954059815519	391.5359627044018	1.078486305142824	1.0691753354292723	0.8598786666315572	0.20525471796834036	0.2562511292046738	0.029701075250975473	100	138	345	802	755	933
ENSG00000087299	ENSG00000087299.12	L-2-hydroxyglutarate dehydrogenase [Source:HGNC Symbol;Acc:HGNC:20499]	L2HGDH	protein_coding	Q9H9P8	79944	4.006441000524494	4.1522760797592575	301.136396532744	1.0771401976408852	1.0508524223427653	0.8555765800816648	0.2774099217506387	0.2955957898800617	0.03936871288494486	42	159	299	684	644	604
ENSG00000109689	ENSG00000109689.17	stromal interaction molecule 2 [Source:HGNC Symbol;Acc:HGNC:19205]	STIM2	protein_coding	A0A1W2PRA1,B3KUB5,Q9P246	57620	4.470708359996423	4.613330137220336	416.60236766323527	1.0795428767745239	1.0559689885687074	0.8496052574578898	0.27711621697031474	0.2955957898800617	0.049440175107419895	62	222	394	1213	678	826
ENSG00000026508	ENSG00000026508.19	CD44 molecule (Indian blood group) [Source:HGNC Symbol;Acc:HGNC:1681]	CD44	protein_coding	P16070	960	9.025355238262646	9.118114423741698	9548.738808678667	0.9889852848002717	0.9696515637767741	0.8472974620897517	0.20606849883765033	0.29296023580960956	5.371842948174473e-4	1849	4710	9180	23247	16554	20432
ENSG00000134046	ENSG00000134046.12	methyl-CpG binding domain protein 2 [Source:HGNC Symbol;Acc:HGNC:6917]	MBD2	protein_coding	A0A024R2B8,Q9UBB5	8932	5.754813901504159	5.882664926546774	1013.0686826100177	1.0282919301817293	1.057415049470484	0.8449674508320032	0.2683886372746743	0.2955957898800617	0.049846744446432424	197	452	950	3074	1381	2158
ENSG00000115758	ENSG00000115758.13	ornithine decarboxylase 1 [Source:HGNC Symbol;Acc:HGNC:8109]	ODC1	protein_coding	B4DXF8,P11926	4953	7.022810582891744	7.150520695959476	2428.46698840138	1.0632297054266115	1.015462386134527	0.837368927575939	0.2683886372746743	0.2955957898800617	0.03981550980687023	353	1443	2194	5949	4342	5251
ENSG00000176102	ENSG00000176102.13	cleavage stimulation factor subunit 3 [Source:HGNC Symbol;Acc:HGNC:2485]	CSTF3	protein_coding	Q12996	1479	5.900954123402146	6.027817990330106	1114.1242462652735	1.0667658146645869	1.008207676558791	0.8303900243729903	0.2683886372746743	0.2955957898800617	0.03989046435639802	164	655	1019	2747	1946	2432
ENSG00000101311	ENSG00000101311.15	fermitin family member 1 [Source:HGNC Symbol;Acc:HGNC:15889]	FERMT1	protein_coding	Q49AC8,Q54A15,Q9BQL6	55612	4.918252028373144	5.052672343390164	565.2963409625413	1.0825824151449077	1.0178076459191385	0.8282539009830792	0.2746308504535617	0.2955957898800617	0.047204318701282014	81	339	506	1413	983	1232
ENSG00000198856	ENSG00000198856.13	oligosaccharyltransferase complex non-catalytic subunit [Source:HGNC Symbol;Acc:HGNC:24448]	OSTC	protein_coding	A0A024RDJ1,A0A087WUD3,Q9NRP0	58505	5.5208960708193295	5.630056237395958	846.3942456297264	1.0159494209137223	0.9773848398313779	0.8257352965850611	0.24957107795992375	0.2955957898800617	0.013061879731534679	143	420	873	1984	1548	1817
ENSG00000130787	ENSG00000130787.14	huntingtin interacting protein 1 related [Source:HGNC Symbol;Acc:HGNC:18415]	HIP1R	protein_coding	B3KQW8,B4DPL0,O75146	9026	5.483015983160668	5.586523680728456	827.10988859953	1.003338862362562	1.0250647122333834	0.82551273597308	0.22005153786501153	0.26348159369515406	0.02486442179058589	209	392	606	1490	1813	1865
ENSG00000003402	ENSG00000003402.20	CASP8 and FADD like apoptosis regulator [Source:HGNC Symbol;Acc:HGNC:1876]	CFLAR	protein_coding	A0A024R3Y3,A0A024R3Z7,B4E361,E9PAP3,O15519,Q59F61	8837	6.914730585470039	6.991588217668129	2193.6036724291357	0.9357681656554184	0.9389044941750814	0.8228895996360912	0.17175019808127243	0.23893536234758603	4.395419881713566e-6	525	1074	1853	5112	4102	4415
ENSG00000146872	ENSG00000146872.17	tousled like kinase 2 [Source:HGNC Symbol;Acc:HGNC:11842]	TLK2	protein_coding	B4DUC2,J3QLK5,Q86UE8	11011	5.643666750419482	5.734301297202049	917.27521524706	0.961951571480257	0.9758072409125141	0.8124581399539511	0.2091242152480476	0.2623510622494029	0.010818472924515151	220	431	764	2443	1421	1941
ENSG00000164291	ENSG00000164291.17	arylsulfatase family member K [Source:HGNC Symbol;Acc:HGNC:25239]	ARSK	protein_coding	Q6UWY0	153642	3.0126218543964347	3.137833443400695	148.60877149852507	0.9634244539390674	0.9972012416756982	0.808696023390212	0.27711621697031474	0.2955957898800617	0.04000668053181686	26	81	133	395	237	320
ENSG00000123595	ENSG00000123595.8	RAB9A, member RAS oncogene family [Source:HGNC Symbol;Acc:HGNC:9792]	RAB9A	protein_coding	A0A024RBV5,P51151	9367	4.602633234682273	4.726066906385381	450.9471321435029	1.0233751306881398	0.990034337157057	0.8085686374395078	0.27711621697031474	0.2955957898800617	0.04257875591763998	71	240	447	1198	739	947
ENSG00000136098	ENSG00000136098.17	NIMA related kinase 3 [Source:HGNC Symbol;Acc:HGNC:7746]	NEK3	protein_coding	P51956,Q6ZN64	4752	3.0556788611885053	3.167448498321587	152.63275968656396	0.9644033033504216	0.9989120032327246	0.806290637016541	0.2564561002224554	0.2787195339547251	0.04138284882552011	35	66	138	422	240	312
ENSG00000132664	ENSG00000132664.12	RNA polymerase III subunit F [Source:HGNC Symbol;Acc:HGNC:15763]	POLR3F	protein_coding	Q05DB8,Q9H1D9	10621	4.0823315355168965	4.179993585159317	309.36576746729526	0.9456161602763608	0.9531039587654626	0.8028412741939065	0.24592299849905733	0.2912628265994277	0.00891058791195777	62	154	292	787	511	652
ENSG00000206190	ENSG00000206190.12	ATPase phospholipid transporting 10A (putative) [Source:HGNC Symbol;Acc:HGNC:13542]	ATP10A	protein_coding	O60312	57194	4.700592447125887	4.800604091436015	475.7647048445542	0.9683448499321787	0.9460197788964683	0.8023337907662613	0.2509170473920947	0.2955957898800617	0.007448073732139052	87	282	406	1066	945	958
ENSG00000110218	ENSG00000110218.9	pannexin 1 [Source:HGNC Symbol;Acc:HGNC:8599]	PANX1	protein_coding	A0A024R397,Q96RD7	24145	4.225757482726225	4.334003664210787	343.88976401452544	0.9670615489452536	0.9652725790688194	0.801331141914873	0.26740761249435613	0.2955957898800617	0.023758483239266694	62	189	313	901	550	731
ENSG00000105793	ENSG00000105793.16	GTP binding protein 10 [Source:HGNC Symbol;Acc:HGNC:25106]	GTPBP10	protein_coding	A4D1E9	101927446,85865	4.411025189674145	4.506782306939542	388.5529910743636	0.9569604648056774	0.9468889864621478	0.7963485770320108	0.23919281622926597	0.29380431871734053	0.008318945854870812	79	176	396	926	684	825
ENSG00000077238	ENSG00000077238.14	interleukin 4 receptor [Source:HGNC Symbol;Acc:HGNC:6015]	IL4R	protein_coding	B2RBY1,P24394	3566	4.890422155111498	5.015181036356281	550.4807200488926	1.0214276839762042	0.9824466262178694	0.7961699113096908	0.2800009390115425	0.29610180702382405	0.047204318701282014	85	321	511	1121	1222	1109
ENSG00000128203	ENSG00000128203.7	aspartate beta-hydroxylase domain containing 2 [Source:HGNC Symbol;Acc:HGNC:30437]	ASPHD2	protein_coding	A0A024R1D0,Q6ICH7	57168	2.0408406644281682	2.1714634146292795	74.97987706169144	0.9658369503334914	0.9889416176551356	0.793435455526568	0.27711621697031474	0.2955957898800617	0.04933855315145795	14	43	61	178	131	167
ENSG00000136816	ENSG00000136816.16	torsin family 1 member B [Source:HGNC Symbol;Acc:HGNC:11995]	TOR1B	protein_coding	O14657	27348	5.285171476273556	5.377903040826452	712.482068740942	0.9450650570433539	0.9329420674041917	0.7918464197379887	0.24592299849905733	0.2955957898800617	0.007834785512177953	138	379	665	1818	1166	1488
ENSG00000142867	ENSG00000142867.14	BCL10 immune signaling adaptor [Source:HGNC Symbol;Acc:HGNC:989]	BCL10	protein_coding	A2TDT2,O95999	8915	3.7771283425686732	3.861442718128355	248.419953288855	0.9116032334630595	0.9233996707878656	0.7872048301003474	0.22908878510633532	0.2595795054585474	0.003121374009328469	60	117	220	527	488	516
ENSG00000125952	ENSG00000125952.20	MYC associated factor X [Source:HGNC Symbol;Acc:HGNC:6913]	MAX	protein_coding	A0A024R682,G3V302,P61244,Q8TAX8	4149	5.484198714219847	5.572526176274818	816.1965242654319	0.9335956325282514	0.9223268402594762	0.786783566294723	0.23933140227779487	0.2955957898800617	0.005163909505669293	163	457	716	1955	1338	1801
ENSG00000203791	ENSG00000203791.15	EEF1A lysine methyltransferase 2 [Source:HGNC Symbol;Acc:HGNC:33787]	METTL10	protein_coding	Q5JPI9,Q8TC28,Q8WYV4	399818	3.245306048216878	3.3627746522631017	173.80794132319028	0.942710678853919	0.9626233778965061	0.7864460791854002	0.27744480176203573	0.2955957898800617	0.028043149525908643	30	86	179	399	345	349
ENSG00000113407	ENSG00000113407.13	threonyl-tRNA synthetase 1 [Source:HGNC Symbol;Acc:HGNC:11572]	TARS	protein_coding	P26639	6897	7.865238711344174	7.974689345685678	4310.353454429141	0.981405375696385	0.9525992643976997	0.7840167582659525	0.2750803202178154	0.2955957898800617	0.040712775270651765	702	2396	4217	11204	6982	9089
ENSG00000173210	ENSG00000173210.19	actin binding LIM protein family member 3 [Source:HGNC Symbol;Acc:HGNC:29132]	ABLIM3	protein_coding	A0A0C4DGA7,O94929	22885	4.155584578471094	4.244914532379252	324.0445582855352	0.9274299510216749	0.924390248366512	0.7829935285947359	0.23933140227779487	0.2912628265994277	0.006681297224815223	70	190	251	713	631	661
ENSG00000104689	ENSG00000104689.10	TNF receptor superfamily member 10a [Source:HGNC Symbol;Acc:HGNC:11904]	TNFRSF10A	protein_coding	O00220	8797	4.7578478745724775	4.871178717677393	498.49177150347043	0.9926058651446555	0.9468399291990577	0.7811644722371712	0.27711621697031474	0.2955957898800617	0.033881500239074415	79	294	469	1133	991	997
ENSG00000198839	ENSG00000198839.10	zinc finger protein 277 [Source:HGNC Symbol;Acc:HGNC:13070]	ZNF277	protein_coding	Q9NRM2	11179	4.384077351130162	4.483481063225638	381.47418150452125	0.9436955226984017	0.9282576662674894	0.779290368645002	0.26525724275744117	0.2955957898800617	0.012556673311777209	69	202	376	943	679	766
ENSG00000065600	ENSG00000065600.12	proton activated chloride channel 1 [Source:HGNC Symbol;Acc:HGNC:25593]	TMEM206	protein_coding	B4DHQ5,Q9H813	55248	3.7550746652298526	3.8522997632644973	245.86585433225954	0.927374877072142	0.9339699635876157	0.7783433582110367	0.2545770935170005	0.2955957898800617	0.011926735892713059	50	113	251	580	468	485
ENSG00000135698	ENSG00000135698.10	M-phase phosphoprotein 6 [Source:HGNC Symbol;Acc:HGNC:7214]	MPHOSPH6	protein_coding	H3BNT4,Q99547	10200	4.428645975167902	4.518837784938467	391.56026009316633	0.91952976400471	0.9109788333298812	0.7750080299302194	0.25302242568037875	0.2955957898800617	0.004463372122421973	76	212	368	927	682	826
ENSG00000137947	ENSG00000137947.12	general transcription factor IIB [Source:HGNC Symbol;Acc:HGNC:4648]	GTF2B	protein_coding	Q00403	2959	4.271636601302844	4.387601405738422	356.3472548755011	0.9723643378864615	0.9497873147841057	0.7714065528578369	0.28202015741692055	0.2955957898800617	0.04855958907834311	58	211	326	913	580	761
ENSG00000180611	ENSG00000180611.7	Mab-21 domain containing 2 [Source:HGNC Symbol;Acc:HGNC:30438]	MB21D2	protein_coding	Q8IYB1	151963	3.162508187545952	3.2501408029712975	161.65469741698297	0.8889726099496379	0.9090800058756447	0.7706716990446653	0.24592299849905733	0.27530670626122494	0.006036740352351669	37	81	144	363	301	334
ENSG00000137275	ENSG00000137275.14	receptor interacting serine/threonine kinase 1 [Source:HGNC Symbol;Acc:HGNC:10019]	RIPK1	protein_coding	A0A024QZU0,Q13546	8737	4.862906120365323	4.945324783118217	527.6290308379719	0.905433055809746	0.8952098301575739	0.7700914200726602	0.2403148153751424	0.2955957898800617	0.0012784244101812139	108	289	481	1226	923	1113
ENSG00000140598	ENSG00000140598.15	elongation factor like GTPase 1 [Source:HGNC Symbol;Acc:HGNC:25789]	EFTUD1	protein_coding	Q7Z2Z2	79631	6.090504570556978	6.18072220436899	1245.1883855924125	0.9237029033882229	0.9148637006937259	0.7691694602252567	0.2531082690984685	0.2955957898800617	0.015219461180316765	243	719	1085	3107	1967	2705
ENSG00000180672	NA	NA	AC007362.1	pseudogene	NA	NA	4.471978827888907	4.557446274269897	402.94230629122677	0.9052959721923933	0.9058906283821663	0.7672639190722539	0.24592299849905733	0.29404509653340644	0.0058959854592183425	85	204	382	1024	704	777
ENSG00000115514	ENSG00000115514.12	thioredoxin domain containing 9 [Source:HGNC Symbol;Acc:HGNC:24110]	TXNDC9	protein_coding	O14530	10190	5.066104429480795	5.146844862268818	609.4513996677443	0.904064831176886	0.912886712053631	0.7645563747870537	0.23055709395725418	0.27838522607368055	0.010427660244936868	145	303	526	1549	954	1291
ENSG00000163312	ENSG00000163312.11	helicase, POLQ like [Source:HGNC Symbol;Acc:HGNC:18536]	HELQ	protein_coding	Q8TDG4	113510	2.795653645354711	2.9030146987951384	126.03444931035902	0.8968314587328828	0.9301035218871961	0.7614210822886214	0.27711621697031474	0.2955957898800617	0.024498443052955694	24	65	122	288	229	270
ENSG00000147687	ENSG00000147687.19	TatD DNase domain containing 1 [Source:HGNC Symbol;Acc:HGNC:24220]	TATDN1	protein_coding	A0A0D9SGD3,Q6P1N9	83940	5.174144847344785	5.270830076605812	661.2007803773606	0.9411737507388626	0.921770947601285	0.760777613014527	0.2632533554670579	0.2955957898800617	0.03105670420847628	128	310	697	1725	1093	1325
ENSG00000079332	ENSG00000079332.15	secretion associated Ras related GTPase 1A [Source:HGNC Symbol;Acc:HGNC:10534]	SAR1A	protein_coding	Q5SQT9,Q9NR31	56681	6.96463837631453	7.046468773333401	2287.3113403721604	0.9477091601211506	0.9442464850324401	0.7604804757984565	0.18701247472675575	0.2623510622494029	0.027054295679637585	625	954	1932	5741	3889	4629
ENSG00000125354	ENSG00000125354.23	septin 6 [Source:HGNC Symbol;Acc:HGNC:15848]	SEPT6	protein_coding	B1AMS2,Q14141,Q541S4,Q548C9	23157	4.458912993127238	4.5350338166033195	397.9653641499675	0.8848822661754643	0.8910993624857521	0.7585471821014215	0.22908878510633532	0.2759041723147318	0.0034823172183771705	96	199	347	927	666	859
ENSG00000138821	ENSG00000138821.13	solute carrier family 39 member 8 [Source:HGNC Symbol;Acc:HGNC:20862]	SLC39A8	protein_coding	A0A024RDG0,Q9C0K1	64116	5.140125903867266	5.217052647395283	638.0223532026957	0.8857560426424617	0.8775950071635719	0.7547723544417289	0.23814368939565075	0.2955957898800617	9.156011754144937e-4	137	323	618	1505	1129	1291
ENSG00000130935	ENSG00000130935.10	nucleolar protein 11 [Source:HGNC Symbol;Acc:HGNC:24557]	NOL11	protein_coding	Q9H8H0	25926	6.558175856746283	6.663295974658322	1736.1860741187168	0.9409709689882202	0.9246704003124555	0.7545921031844474	0.2812279348307111	0.29610180702382405	0.04959031369055265	293	945	1751	4667	2819	3439
ENSG00000184371	ENSG00000184371.14	colony stimulating factor 1 [Source:HGNC Symbol;Acc:HGNC:2432]	CSF1	protein_coding	A0A024R0A1,P09603	1435	5.7411841534298205	5.825521037346209	972.8360132761131	0.8943270687104393	0.8970307936578943	0.7531209959293607	0.2545770935170005	0.2955957898800617	0.010197489899050201	206	548	839	1842	2034	2064
ENSG00000121895	ENSG00000121895.8	transmembrane protein 156 [Source:HGNC Symbol;Acc:HGNC:26260]	TMEM156	protein_coding	A0A024R9T9,Q8N614	80008	4.567826449273486	4.658132860334283	432.94714531977706	0.9106873497115233	0.9182246944116407	0.7517086571941328	0.2564561002224554	0.2955957898800617	0.031804480206054316	96	201	419	1136	659	914
ENSG00000166197	ENSG00000166197.17	nucleolar and coiled-body phosphoprotein 1 [Source:HGNC Symbol;Acc:HGNC:15608]	NOLC1	protein_coding	B2RAU8,Q14978,Q96J17	9221	7.718656806268857	7.817464283850659	3865.413397907309	0.9387299168301958	0.9070096099890252	0.748544656193709	0.27711621697031474	0.29610180702382405	0.03670623618093309	648	2273	3707	9563	6665	7876
ENSG00000174173	ENSG00000174173.7	tRNA methyltransferase 10C, mitochondrial RNase P subunit [Source:HGNC Symbol;Acc:HGNC:26022]	TRMT10C	protein_coding	Q7L0Y3	54931	4.846766612987842	4.9214993838421845	520.7137290230914	0.8739024756012541	0.8795745220804658	0.7445266283292261	0.23480778896664767	0.28431717333065265	0.005166791715139939	124	266	457	1319	919	968
ENSG00000162623	ENSG00000162623.16	tRNA-yW synthesizing protein 3 homolog [Source:HGNC Symbol;Acc:HGNC:24757]	TYW3	protein_coding	Q6IPR3,Q96GE7	127253	4.468312776158253	4.5742769755795365	406.0645647711103	0.943953617593935	0.9153302979946735	0.7435826111107039	0.28124671137121326	0.2955957898800617	0.04679008064473656	70	205	435	1036	710	795
ENSG00000113460	ENSG00000113460.13	biogenesis of ribosomes BRX1 [Source:HGNC Symbol;Acc:HGNC:24170]	BRIX1	protein_coding	Q8TDN6	55299	5.886364950423335	5.957213218831176	1068.4179262800756	0.8593982279038933	0.8589300974533624	0.7408473604087712	0.23480778896664767	0.2955957898800617	5.371842948174473e-4	239	552	1006	2581	1857	2107
ENSG00000124784	ENSG00000124784.9	RIO kinase 1 [Source:HGNC Symbol;Acc:HGNC:18656]	RIOK1	protein_coding	Q9BRS2	83732	3.9662489837495767	4.05596779870819	283.72303527942853	0.8823258112298791	0.8904803982282739	0.7406082452732505	0.2711504085690606	0.2955957898800617	0.019237574121726678	57	156	262	720	468	574
ENSG00000171729	ENSG00000171729.14	transmembrane protein 51 [Source:HGNC Symbol;Acc:HGNC:25488]	TMEM51	protein_coding	A0A024QZ97,Q9BSA0,Q9NW97	55092	5.144534832786864	5.221638554280832	640.3192994982838	0.8728750058560298	0.874180605332902	0.73756177622514	0.24709161366482416	0.2955957898800617	0.006207717933717195	145	363	532	1298	1325	1269
ENSG00000119537	ENSG00000119537.18	3-ketodihydrosphingosine reductase [Source:HGNC Symbol;Acc:HGNC:4021]	KDSR	protein_coding	A0A024R292,Q06136	2531	4.907905608102251	4.990451933652847	544.3267570298079	0.8847330801155577	0.8720138707795378	0.7366105192958311	0.2632533554670579	0.2955957898800617	0.009101029465732526	109	302	512	1354	927	1078
ENSG00000107937	ENSG00000107937.19	GTP binding protein 4 [Source:HGNC Symbol;Acc:HGNC:21535]	GTPBP4	protein_coding	D2CFK9,Q9BZE4	23560	6.808316731417091	6.888650189301108	2032.9316397841474	0.866662030018822	0.8542640957171596	0.7285014066486647	0.2700600597461869	0.2955957898800617	0.009491918218789929	386	1147	1999	4811	3629	4020
ENSG00000166579	ENSG00000166579.15	nudE neurodevelopment protein 1 like 1 [Source:HGNC Symbol;Acc:HGNC:17620]	NDEL1	protein_coding	A6NIZ0,Q9GZM8	81565	5.706559269207586	5.806474530082653	957.3308779543279	0.9305320179088421	0.89381336173829	0.7267434208838404	0.28202015741692055	0.29610180702382405	0.0485718516775419	162	558	934	2467	1636	1860
ENSG00000138772	ENSG00000138772.13	annexin A3 [Source:HGNC Symbol;Acc:HGNC:541]	ANXA3	protein_coding	P12429	306	6.643894405780866	6.725034365380513	1815.1914119815813	0.8683290606144543	0.8528883834045036	0.7200577392857247	0.2711504085690606	0.2955957898800617	0.015248645467005533	345	1081	1688	4215	3092	3820
ENSG00000133641	ENSG00000133641.18	chromosome 12 open reading frame 29 [Source:HGNC Symbol;Acc:HGNC:25322]	C12orf29	protein_coding	Q8N999	91298	4.460842950088795	4.559016193578622	401.7970077408733	0.9037181428654276	0.8707401931009632	0.7105401898525614	0.2862481737821855	0.29610180702382405	0.04766826512856755	69	249	373	922	703	852
ENSG00000171497	ENSG00000171497.5	peptidylprolyl isomerase D [Source:HGNC Symbol;Acc:HGNC:9257]	PPID	protein_coding	E5KN55,Q08752	5481	5.73232570645737	5.81377398044161	964.9944020225018	0.8673920005509427	0.8518364203120488	0.7099747724911254	0.2746308504535617	0.2955957898800617	0.02486442179058589	190	569	884	2409	1557	1969
ENSG00000101608	ENSG00000101608.12	myosin light chain 12A [Source:HGNC Symbol;Acc:HGNC:16701]	MYL12A	protein_coding	J3QRS3,O14950,P19105	10627	7.653111889076055	7.7221788325344844	3646.4365467927128	0.8420097771441866	0.8528021214754664	0.70740533183586	0.23545709567954007	0.2955957898800617	0.01573341148673137	895	1775	3368	9265	5666	7431
ENSG00000143322	ENSG00000143322.21	ABL proto-oncogene 2, non-receptor tyrosine kinase [Source:HGNC Symbol;Acc:HGNC:77]	ABL2	protein_coding	P42684	27	5.507067453307038	5.581645963162741	820.7406040024975	0.8406377029631695	0.8213457325496408	0.6947084277992368	0.2746308504535617	0.2955957898800617	0.008318945854870812	164	444	842	1856	1501	1618
ENSG00000183291	ENSG00000183291.17	selenoprotein F [Source:HGNC Symbol;Acc:HGNC:17705]	SEP15	protein_coding	O60613	9403	6.530656081511988	6.601962821566228	1668.6656476999576	0.8175315415770278	0.8130209562213673	0.6871400586683342	0.2753716586282585	0.2955957898800617	0.011112323258673212	342	900	1703	4042	2886	3200
ENSG00000049883	ENSG00000049883.15	pentatricopeptide repeat domain 2 [Source:HGNC Symbol;Acc:HGNC:25734]	PTCD2	protein_coding	A0A024RAM6,B3KPU6,B7Z8R2,F6S289,Q8WV60	79810	4.018476004037229	4.10106723255095	292.5361262222873	0.8301189178335195	0.8268023082460123	0.6834152374769242	0.2850850989672667	0.2955957898800617	0.025529204968823913	57	170	282	677	503	602
ENSG00000147535	ENSG00000147535.17	phospholipid phosphatase 5 [Source:HGNC Symbol;Acc:HGNC:25026]	PPAPDC1B	protein_coding	A0A140VK38,Q8NEB5	84513	4.940080242132084	5.001067603560212	550.8248731038556	0.8004222668898417	0.8015844370391974	0.6819606754807266	0.2508697446836769	0.2955957898800617	0.002560260736822651	136	293	496	1255	940	1119
ENSG00000155438	ENSG00000155438.12	nucleolar protein interacting with the FHA domain of MKI67 [Source:HGNC Symbol;Acc:HGNC:17838]	MKI67IP	protein_coding	Q9BYG3	84365	5.746431195582232	5.814457892588566	970.5814230526786	0.8220788397894442	0.8331244590353564	0.6811795196364385	0.2545770935170005	0.2955957898800617	0.030385161078408413	243	506	844	2545	1545	1835
ENSG00000133773	ENSG00000133773.12	coiled-coil domain containing 59 [Source:HGNC Symbol;Acc:HGNC:25005]	CCDC59	protein_coding	Q9P031	29080	4.435462644861086	4.505447013470807	389.65079734345443	0.8113597518255399	0.8248903668117701	0.6797768858645573	0.2709796125656258	0.2955957898800617	0.022975312843241492	96	209	339	865	803	675
ENSG00000134058	ENSG00000134058.12	cyclin dependent kinase 7 [Source:HGNC Symbol;Acc:HGNC:1778]	CDK7	protein_coding	A0A0S2Z3F9,D6R9G1,D6RFL0,P50613	1022	5.120522319169336	5.18165945371825	624.7034975293437	0.8037822336258168	0.8027160070800312	0.6792375037590102	0.24997877479451563	0.2955957898800617	0.004571659050952197	155	347	534	1441	1070	1249
ENSG00000172548	ENSG00000172548.14	NIPA like domain containing 4 [Source:HGNC Symbol;Acc:HGNC:28018]	NIPAL4	protein_coding	Q0D2K0	348938	3.458696525855853	3.5296452930813227	197.53081787237429	0.8189974279152002	0.8217188599915476	0.6763566979590062	0.2683886372746743	0.2955957898800617	0.036130688221756434	52	107	159	465	355	372
ENSG00000141141	NA	NA	DDX52	protein_coding	NA	NA	6.0445658197008685	6.121660359605573	1193.9637030780325	0.8283107235085982	0.8088826841039625	0.6728747534824341	0.28360915514054447	0.29610180702382405	0.032544299197463523	228	695	1194	2900	2044	2308
ENSG00000104213	ENSG00000104213.13	platelet derived growth factor receptor like [Source:HGNC Symbol;Acc:HGNC:8805]	PDGFRL	protein_coding	Q15198	5157	4.712964877265931	4.7825295182705645	473.8728086308099	0.8315741804329221	0.8353829170092713	0.6715913098051299	0.2564561002224554	0.2955957898800617	0.04122394151874331	129	210	440	932	914	998
ENSG00000136048	ENSG00000136048.14	DNA damage regulated autophagy modulator 1 [Source:HGNC Symbol;Acc:HGNC:25645]	DRAM1	protein_coding	A0A024RBF9,Q8N682	55332	5.543162064916036	5.615363206299215	840.9192945970192	0.8147216100576029	0.8000168224329154	0.6685455999530189	0.2815212289004976	0.29610180702382405	0.022809005210756694	171	469	848	2057	1412	1626
ENSG00000135697	ENSG00000135697.10	beta-carotene oxygenase 1 [Source:HGNC Symbol;Acc:HGNC:13815]	BCMO1	protein_coding	Q9HAY6	53630	3.81844270205386	3.8905980794841333	254.15131554930392	0.8079778267246562	0.8238531008851201	0.6685059241306059	0.27711621697031474	0.2955957898800617	0.04640659319735845	64	132	223	619	389	537
ENSG00000058272	ENSG00000058272.19	protein phosphatase 1 regulatory subunit 12A [Source:HGNC Symbol;Acc:HGNC:7618]	PPP1R12A	protein_coding	B2RAH5,O14974	4659	5.857041179577125	5.9347352509213716	1048.958079583827	0.8268087828526961	0.8085788021952697	0.6672810299908695	0.2850850989672667	0.29610180702382405	0.040665561751528724	202	604	1054	2592	1714	2076
ENSG00000180964	ENSG00000180964.17	transcription elongation factor A like 8 [Source:HGNC Symbol;Acc:HGNC:28683]	TCEAL8	protein_coding	Q8IYN2	90843	4.616856522474132	4.689001074258549	442.99614689116004	0.8129804490054083	0.8210782347910304	0.6666311108852592	0.27711621697031474	0.2955957898800617	0.04368267148294097	105	220	430	1147	688	866
ENSG00000119048	ENSG00000119048.8	ubiquitin conjugating enzyme E2 B [Source:HGNC Symbol;Acc:HGNC:12473]	UBE2B	protein_coding	P63146	7320	5.03070978931156	5.111306121236182	591.2934664256975	0.8314636478793765	0.8019701556001193	0.655617708792293	0.2945545613142693	0.2976375949441294	0.04959031369055265	111	337	614	1436	999	1154
ENSG00000073803	ENSG00000073803.14	mitogen-activated protein kinase kinase kinase 13 [Source:HGNC Symbol;Acc:HGNC:6852]	MAP3K13	protein_coding	O43283	9175	3.968286187601703	4.032616034544414	281.01908731300773	0.7962206295002802	0.7979782415482223	0.6537865198209456	0.2681268085803172	0.2955957898800617	0.03221169869652475	76	131	263	639	484	562
ENSG00000020426	ENSG00000020426.11	MNAT1 component of CDK activating kinase [Source:HGNC Symbol;Acc:HGNC:7181]	MNAT1	protein_coding	A0A024R669,A0A024R688,P51948	4331	4.821334324496573	4.897608438338629	509.8069284333647	0.8166435642030946	0.7904151067518308	0.6468914600410212	0.2902340803716564	0.29610180702382405	0.04131187554588783	101	265	562	1150	921	998
ENSG00000109971	ENSG00000109971.14	heat shock protein family A (Hsp70) member 8 [Source:HGNC Symbol;Acc:HGNC:5241]	HSPA8	protein_coding	P11142,Q53HF2,V9HW22	3312	11.270250849605661	11.329328491584105	44456.91334405009	0.7861084894513831	0.7874733927110292	0.6447511525779176	0.2545770935170005	0.2955957898800617	0.016875896348768203	10907	25318	38122	109683	70478	87648
ENSG00000132603	ENSG00000132603.15	nucleolar pre-rRNA processing protein NIP7 [Source:HGNC Symbol;Acc:HGNC:24328]	NIP7	protein_coding	Q9Y221	51388	5.39030140422075	5.465351610252772	756.4487195144212	0.7966161174134555	0.7864514963218143	0.6414796878929393	0.29732399597431575	0.2976375949441294	0.04496649062241745	152	428	773	1496	1580	1430
ENSG00000140006	ENSG00000140006.11	WD repeat domain 89 [Source:HGNC Symbol;Acc:HGNC:20489]	WDR89	protein_coding	A0A024R667,Q96FK6	112840	3.8257073693856216	3.903462184710415	255.06240040398532	0.7882007187900096	0.7920415427260004	0.6396639152605758	0.29732399597431575	0.29610180702382405	0.04980389948005513	53	131	274	563	432	542
ENSG00000118564	ENSG00000118564.15	F-box and leucine rich repeat protein 5 [Source:HGNC Symbol;Acc:HGNC:13602]	FBXL5	protein_coding	Q9UKA1	26234	5.018369540819021	5.090286194691278	583.6889608477298	0.7948699449625217	0.7767578509669817	0.6378438278262994	0.29306624474756354	0.29610180702382405	0.042186449941507186	118	346	571	1387	935	1195
ENSG00000158411	ENSG00000158411.11	microtubule interacting and trafficking domain containing 1 [Source:HGNC Symbol;Acc:HGNC:25207]	MITD1	protein_coding	Q8WV92	129531	4.636699967508029	4.700217552975918	445.487408712975	0.7707260454760756	0.7630211981294748	0.6362175066263048	0.28202015741692055	0.2955957898800617	0.010732151894979806	98	261	421	999	764	897
ENSG00000134480	ENSG00000134480.16	cyclin H [Source:HGNC Symbol;Acc:HGNC:1594]	CCNH	protein_coding	P51946	902	5.113940923993847	5.177357738713348	623.1063281035863	0.7749744231428346	0.7841270516330285	0.6359557060748346	0.2781602409369656	0.2955957898800617	0.04490606944826932	154	328	578	1522	928	1305
ENSG00000153879	ENSG00000153879.9	CCAAT enhancer binding protein gamma [Source:HGNC Symbol;Acc:HGNC:1837]	CEBPG	protein_coding	P53567	1054	6.474895360072365	6.529147654905359	1592.7401170037492	0.7352854207692133	0.7428134287173267	0.6173335337391851	0.27711621697031474	0.2955957898800617	0.015815760828668916	387	874	1518	3878	2557	3048
ENSG00000087263	ENSG00000087263.17	2-oxoglutarate and iron dependent oxygenase domain containing 1 [Source:HGNC Symbol;Acc:HGNC:25585]	OGFOD1	protein_coding	Q8N543	55239	5.940159365938523	6.006065971187833	1103.7139165624615	0.7594311835350996	0.7460245843709897	0.6118570868131735	0.2986055786324893	0.298679806580569	0.04933855315145795	227	670	1080	2628	1751	2218
ENSG00000138050	ENSG00000138050.15	THUMP domain containing 2 [Source:HGNC Symbol;Acc:HGNC:14890]	THUMPD2	protein_coding	B4DP37,D6W593,Q969Z2,Q9BTF0	80745	4.160225713078232	4.223989597819259	319.76633555113614	0.740039690901761	0.7429168749820982	0.6063064344771556	0.29732399597431575	0.29610180702382405	0.04000668053181686	72	173	328	707	520	674
ENSG00000099968	ENSG00000099968.18	BCL2 like 13 [Source:HGNC Symbol;Acc:HGNC:17164]	BCL2L13	protein_coding	A0A087WTL4,A0A087WW80,A0A087WX97,A0A0A0MR90,A8K5Y4,B2RB43,B7Z238,B7Z737,E9PDD6,F6VJB4,Q86T62,Q9BXK5	23786	5.880748847693697	5.942333724825267	1055.1121652236245	0.7409244683222136	0.7276009374059259	0.6051461121717767	0.2987008149344982	0.298679806580569	0.02482359334325291	220	611	1098	2197	1988	2031
ENSG00000183726	ENSG00000183726.11	transmembrane protein 50A [Source:HGNC Symbol;Acc:HGNC:30590]	TMEM50A	protein_coding	B7Z5M7,O95807,Q7RU07	23585	6.462096142798806	6.526182713083699	1581.9928941845901	0.7427071942436062	0.7291988933678131	0.6026429692746523	0.302279036413396	0.3010070807121926	0.041706692642701444	318	902	1708	3555	2823	2992
ENSG00000125482	ENSG00000125482.13	transcription termination factor 1 [Source:HGNC Symbol;Acc:HGNC:12397]	TTF1	protein_coding	A0A024R8C1,A0A087WY09,Q15361	7270	4.150300169603868	4.213854479816341	317.5995093050307	0.7354070752460674	0.7394177627790409	0.6002819618454428	0.29990423962058355	0.29610180702382405	0.04773771671897561	72	172	325	762	515	615
ENSG00000100664	ENSG00000100664.11	eukaryotic translation initiation factor 5 [Source:HGNC Symbol;Acc:HGNC:3299]	EIF5	protein_coding	A0A024R6Q1,P55010	1983	7.989250684681276	8.047508381864937	4551.85345790913	0.731853546004775	0.7190157222285711	0.5987968288249329	0.2955161941059116	0.29958999008705356	0.030255849624080452	962	2716	4597	10739	7695	8512
ENSG00000171793	ENSG00000171793.16	CTP synthase 1 [Source:HGNC Symbol;Acc:HGNC:2519]	CTPS1	protein_coding	B4E1E0,P17812	1503	7.270090215079326	7.319087313307392	2763.1738882903473	0.7367583208871751	0.7363983692033523	0.5906189849435182	0.2564561002224554	0.2955957898800617	0.03625156569376245	778	1490	2336	5635	5248	5298
ENSG00000137200	ENSG00000137200.13	cap methyltransferase 1 [Source:HGNC Symbol;Acc:HGNC:21077]	CMTR1	protein_coding	Q8N1G2	23070	5.705169343763548	5.767218687690959	934.151121914844	0.733072096832748	0.7185946518406016	0.5903277863477211	0.3042814739477435	0.3007638368383577	0.040712775270651765	195	571	930	1892	1814	1774
ENSG00000148841	ENSG00000148841.17	inositol 1,4,5-trisphosphate receptor interacting protein [Source:HGNC Symbol;Acc:HGNC:29370]	ITPRIP	protein_coding	Q8IWB1	85450	5.514016988119483	5.574500973380577	818.0902840033182	0.7278988048969968	0.7222377327301303	0.5878398892601798	0.3018471579982623	0.298679806580569	0.04675055244024566	182	506	762	1550	1607	1628
ENSG00000001630	ENSG00000001630.17	cytochrome P450 family 51 subfamily A member 1 [Source:HGNC Symbol;Acc:HGNC:2649]	CYP51A1	protein_coding	A0A0C4DFL7,Q16850	1595	7.04324752358087	7.1021707505047	2363.052578478704	0.7146745009599276	0.7124267824213347	0.5853128030741874	0.303164715500565	0.3007638368383577	0.047204318701282014	504	1340	2508	5707	3983	4288
ENSG00000041880	ENSG00000041880.14	poly(ADP-ribose) polymerase family member 3 [Source:HGNC Symbol;Acc:HGNC:273]	PARP3	protein_coding	A0A024R2X5,Q9Y6F1	10039	4.23519698571679	4.2917551519398955	335.48573302654296	0.7082761957208051	0.7068338467904841	0.5822473959270321	0.3011654221621646	0.29610180702382405	0.029880146379303914	78	205	310	738	583	649
ENSG00000080824	ENSG00000080824.19	heat shock protein 90 alpha family class A member 1 [Source:HGNC Symbol;Acc:HGNC:5253]	HSP90AA1	protein_coding	K9JA46,P07900,Q86SX1	3320	11.167154211041806	11.21806509648395	41056.71906677651	0.7180536847150566	0.7015792081256647	0.5783009030904864	0.2850850989672667	0.3007638368383577	0.00941205622528423	9310	25307	38739	92437	71615	76885
ENSG00000144118	ENSG00000144118.14	RAS like proto-oncogene B [Source:HGNC Symbol;Acc:HGNC:9840]	RALB	protein_coding	A0A024RAG3,P11234	5899	6.321981974393726	6.369933152168036	1425.9286453203022	0.6840391066511953	0.6876255706089068	0.5689202156628757	0.2923069814373502	0.29702769178908633	0.021770293368664224	346	822	1385	3326	2269	2763
ENSG00000137876	ENSG00000137876.10	ribosomal L24 domain containing 1 [Source:HGNC Symbol;Acc:HGNC:18479]	RSL24D1	protein_coding	A0A024R5U8,Q9UHA3	51187	6.76804677609727	6.816379954381206	1942.8328541399253	0.6803276017297174	0.6830674417241929	0.5644535877800464	0.2956612440786348	0.298679806580569	0.024498443052955694	465	1036	2065	4381	3148	3830
ENSG00000135625	ENSG00000135625.8	early growth response 4 [Source:HGNC Symbol;Acc:HGNC:3241]	EGR4	protein_coding	B7ZKU3,Q05215	1961	-2.695411186653572	-0.9558062172399066	6.235479189575679	3.665828215623585	6.909956510653675	0.5554739119350577	0.27711621697031474	0.2955957898800617	0.04518971621575305	0	0	0	16	37	5
ENSG00000122644	ENSG00000122644.13	ADP ribosylation factor like GTPase 4A [Source:HGNC Symbol;Acc:HGNC:695]	ARL4A	protein_coding	A0A024R9Z2,P40617	10124	4.915176501144588	4.961402779059818	536.3905563882623	0.6766762602562153	0.6754248754362097	0.5532973762010768	0.2955161941059116	0.29610180702382405	0.03163360523651052	140	321	475	1135	973	998
ENSG00000173221	ENSG00000173221.14	glutaredoxin [Source:HGNC Symbol;Acc:HGNC:4330]	GLRX	protein_coding	A0A024RAM2,P35754	2745	6.075739594361876	6.122760303462785	1200.6028501986968	0.6656287129987616	0.666560643417419	0.5478495706019079	0.30236903989466085	0.29958999008705356	0.032544299197463523	287	699	1199	2707	1881	2407
ENSG00000125676	ENSG00000125676.20	THO complex 2 [Source:HGNC Symbol;Acc:HGNC:19073]	THOC2	protein_coding	Q8NI27	57187	6.780529274414663	6.825390065166144	1958.2868249486407	0.6640242055593142	0.6712206129771632	0.5464476590848109	0.2953558144681186	0.29844506682261623	0.040616723928773295	502	1030	2017	4637	3206	3570
ENSG00000134910	ENSG00000134910.14	STT3 oligosaccharyltransferase complex catalytic subunit A [Source:HGNC Symbol;Acc:HGNC:6172]	STT3A	protein_coding	P46977	3703	7.311157244408143	7.356230967935005	2825.5213456495076	0.643924668201609	0.6459181830501267	0.5284416520499637	0.3092086026444205	0.3064561121822961	0.04387058196189598	668	1689	2842	6446	4373	5568
ENSG00000115525	ENSG00000115525.18	ST3 beta-galactoside alpha-2,3-sialyltransferase 5 [Source:HGNC Symbol;Acc:HGNC:10872]	ST3GAL5	protein_coding	A0A0S2Z4Q7,Q9UNP4	8869	6.028037121640391	6.068833485565738	1159.8412695945515	0.6502377291315145	0.6514269371748749	0.5259531017215846	0.2953558144681186	0.29844506682261623	0.04604514083384497	312	676	1057	2620	1847	2241
ENSG00000131746	ENSG00000131746.13	tensin 4 [Source:HGNC Symbol;Acc:HGNC:24352]	TNS4	protein_coding	Q6PJP3,Q8IZW8	84951	7.64473252603176	7.684242806927372	3558.2141537960088	0.6495666138283056	0.6514434246577148	0.5197533428827735	0.2850850989672667	0.2976375949441294	0.04351045245560273	982	1827	3586	7025	6186	7210
ENSG00000104131	ENSG00000104131.13	eukaryotic translation initiation factor 3 subunit J [Source:HGNC Symbol;Acc:HGNC:3270]	EIF3J	protein_coding	A0A024R5S5,O75822	8669	6.258308165086195	6.296281722764277	1359.3262875117846	0.642102596682271	0.6450505727305158	0.5178361155199446	0.289526914333201	0.29610180702382405	0.04138284882552011	386	722	1301	2888	2431	2476
ENSG00000134375	ENSG00000134375.11	translocase of inner mitochondrial membrane 17A [Source:HGNC Symbol;Acc:HGNC:17315]	TIMM17A	protein_coding	Q99595	10440	6.314350911655202	6.3454043117968535	1404.1993049377538	0.5571397704419269	0.5600613272951567	0.4548058082930185	0.3161261610571983	0.31903945152683116	0.02494064372810549	373	815	1456	2866	2339	2682
ENSG00000259066	ENSG00000259066.5	novel protein	RP11-371E8.4	protein_coding	NA	NA	-2.635867658653632	-0.5547693755574491	8.820020103201907	3.875458746805954	7.393890427380823	0.43858567276826205	0.303164715500565	0.2955957898800617	0.03822826884476713	0	0	0	77	7	7
ENSG00000216588	ENSG00000216588.9	immunoglobulin superfamily member 23 [Source:HGNC Symbol;Acc:HGNC:40040]	IGSF23	protein_coding	A1L1A6	147710	-3.5420444292351814	-0.9066909188333512	11.636119031069038	-3.755278559180312	-7.51673097137274	-0.18219972139675555	0.34981604273019123	0.29610180702382405	0.04494038576924202	17	11	0	0	0	0
ENSG00000101335	ENSG00000101335.10	myosin light chain 9 [Source:HGNC Symbol;Acc:HGNC:15754]	MYL9	protein_coding	P24844	10398	-3.264522287667658	-0.10907446014619707	20.560955886996172	-4.767355150818483	-8.318585787573854	-0.20107364605220404	0.3184623416020165	0.2955957898800617	0.016105335614470688	34	0	18	0	0	0
ENSG00000101203	ENSG00000101203.16	collagen type XX alpha 1 chain [Source:HGNC Symbol;Acc:HGNC:14670]	COL20A1	protein_coding	Q9P218	57642	-3.3587884836433624	-0.7026073904651071	10.877615169515277	-4.841790513779964	-7.558605123105121	-0.2173419165742283	0.310581408568635	0.2955957898800617	0.033147326741089556	11	0	37	0	0	0
ENSG00000171903	ENSG00000171903.16	cytochrome P450 family 4 subfamily F member 11 [Source:HGNC Symbol;Acc:HGNC:13265]	CYP4F11	protein_coding	Q9HBI6	57834	5.880309408301957	5.901238676353192	1043.7840687136193	-0.454098922064795	-0.4474975651784165	-0.499844940208788	0.33901311710076243	0.3723224517164282	0.03256888602515079	408	834	1511	1399	1300	1399
ENSG00000141736	ENSG00000141736.13	erb-b2 receptor tyrosine kinase 2 [Source:HGNC Symbol;Acc:HGNC:3430]	ERBB2	protein_coding	F5H1T4,J3QLU9,P04626,X5DNK3	2064	6.243126194509091	6.2702961392075665	1344.061970808466	-0.47134994202671204	-0.4645230531456714	-0.506582777746387	0.34085470559437725	0.37835316984002565	0.04351045245560273	482	1100	2086	1736	1681	1834
ENSG00000139998	ENSG00000139998.16	RAB15, member RAS oncogene family [Source:HGNC Symbol;Acc:HGNC:20150]	RAB15	protein_coding	G3V196,G5EMR8,P59190	376267	6.185652534261013	6.216371611224338	1291.6821541199322	-0.4693125361162685	-0.4720661883823397	-0.5087047881171303	0.34601494593538173	0.3853363832745881	0.04260709294609663	429	1130	2014	1774	1527	1762
ENSG00000148926	ENSG00000148926.10	adrenomedullin [Source:HGNC Symbol;Acc:HGNC:259]	ADM	protein_coding	P35318	133	4.743223286645141	4.7754186631569	475.65831788781026	-0.4963518429163232	-0.5041821971238527	-0.5450461222640594	0.3404909480317848	0.35915513583340214	0.029110343206600484	168	393	763	658	561	619
ENSG00000125648	ENSG00000125648.15	solute carrier family 25 member 23 [Source:HGNC Symbol;Acc:HGNC:19375]	SLC25A23	protein_coding	Q9BV35	79085	5.137841363116731	5.166487572801238	628.1481795817288	-0.5426717351474895	-0.5399265011862299	-0.5835263564930889	0.3215886157479171	0.32120992355413736	0.019552935626595876	260	490	946	842	718	817
ENSG00000115425	ENSG00000115425.14	peroxisomal trans-2-enoyl-CoA reductase [Source:HGNC Symbol;Acc:HGNC:18281]	PECR	protein_coding	Q9BY49	55825	3.9817610098366156	4.0209398304446005	281.3191976193034	-0.5452561311647248	-0.5528249384427323	-0.5847378199262805	0.33054383865046394	0.33730966211666835	0.03105670420847628	99	242	452	396	310	363
ENSG00000100422	ENSG00000100422.14	ceramide kinase [Source:HGNC Symbol;Acc:HGNC:19256]	CERK	protein_coding	A0A024R4U8,Q8TCT0	64781	5.028130916771131	5.057246323441552	581.8888055664484	-0.544072217488181	-0.5424333612843247	-0.5870043714980888	0.3220062333865321	0.32120992355413736	0.013565958619823553	237	503	808	800	702	697
ENSG00000108448	ENSG00000108448.21	tripartite motif containing 16 like [Source:HGNC Symbol;Acc:HGNC:32670]	TRIM16L	protein_coding	Q309B1	147166	7.403467464587038	7.431146877002959	3028.3059804457635	-0.5536935759159906	-0.5514354299020381	-0.6006888726904103	0.31247831912726315	0.31722219915763206	0.015248645467005533	1299	2517	4173	4034	3675	3654
ENSG00000055163	ENSG00000055163.20	cytoplasmic FMR1 interacting protein 2 [Source:HGNC Symbol;Acc:HGNC:13760]	CYFIP2	protein_coding	B7Z8N7,E7EVJ5,Q96F07	26999	5.289830962827395	5.327702511633418	699.1606090907668	-0.5775344031324096	-0.5808544106147246	-0.6180659087817763	0.32216545118481565	0.32120992355413736	0.008880927339548202	253	620	1090	1033	742	855
ENSG00000121716	ENSG00000121716.20	paired immunoglobin like type 2 receptor beta [Source:HGNC Symbol;Acc:HGNC:18297]	PILRB	protein_coding	Q9UKJ0	29990	5.134600637821373	5.175401293021009	632.0441392401602	-0.6221093533609694	-0.6181880835096208	-0.6395340085463042	0.3154212450694445	0.30817444249055764	0.03368092630162481	259	584	863	768	665	881
ENSG00000105397	ENSG00000105397.14	tyrosine kinase 2 [Source:HGNC Symbol;Acc:HGNC:12440]	TYK2	protein_coding	A0A024R7E4,P29597	7297	5.508888103511154	5.552729011788173	821.3867715685257	-0.6452421400572587	-0.6288863178206632	-0.6475539997851967	0.31365094747279554	0.3108636615165038	0.040712775270651765	342	737	1152	901	1031	1034
ENSG00000170004	ENSG00000170004.17	chromodomain helicase DNA binding protein 3 [Source:HGNC Symbol;Acc:HGNC:1918]	CHD3	protein_coding	B3KWV4,Q12873,Q2TAZ1	1107	8.081711147694968	8.115060844220082	4876.644149892264	-0.6051170113621909	-0.6056450754888524	-0.6532825562842693	0.2990169301224151	0.30144429993586963	0.021770293368664224	2205	3742	7152	6217	5558	6088
ENSG00000166851	ENSG00000166851.15	polo like kinase 1 [Source:HGNC Symbol;Acc:HGNC:9077]	PLK1	protein_coding	P53350	5347	6.909324442755953	6.945932029430021	2170.171153082488	-0.6254473301409751	-0.6253566248338289	-0.6576703827212214	0.29759137495838806	0.29958999008705356	0.031579566945525335	1004	1797	2924	2626	2514	2717
ENSG00000198848	ENSG00000198848.13	carboxylesterase 1 [Source:HGNC Symbol;Acc:HGNC:1863]	CES1	protein_coding	P23141	1066	4.354578616096043	4.394290240394185	368.78402972494257	-0.6382911856593787	-0.6381897196461234	-0.6614790695085084	0.3092086026444205	0.298679806580569	0.02886531129580497	168	282	552	496	416	423
ENSG00000260539	NA	NA	RP11-252A24.7	lincRNA	NA	NA	3.259782938156672	3.303193546754456	171.86033753570746	-0.6509532546868609	-0.6455218233999727	-0.6639011688954369	0.3092086026444205	0.298532083427944	0.022250978522106838	73	150	246	219	193	209
ENSG00000198074	ENSG00000198074.10	aldo-keto reductase family 1 member B10 [Source:HGNC Symbol;Acc:HGNC:382]	AKR1B10	protein_coding	O60218	57016	11.082196919744849	11.117614013486847	39075.152741592996	-0.6312667228334489	-0.6280839524473614	-0.6648964493630275	0.28986629600044966	0.30250539462809467	0.012556673311777209	17302	32432	55384	57124	39882	46083
ENSG00000100350	ENSG00000100350.14	FAD dependent oxidoreductase domain containing 2 [Source:HGNC Symbol;Acc:HGNC:26264]	FOXRED2	protein_coding	Q8IWF2	80020	4.955009064910766	5.00509816789775	558.9164072662503	-0.6521335212586855	-0.6477976537187261	-0.6661911052753374	0.3169191396222259	0.3120601002918613	0.026047731979761266	209	461	952	652	696	668
ENSG00000186815	ENSG00000186815.12	two pore segment channel 1 [Source:HGNC Symbol;Acc:HGNC:18182]	TPCN1	protein_coding	B3KSG7,B7Z3R2,Q9ULQ1	53373	5.811018493966012	5.86243103678998	1012.7665598255925	-0.6645554068237922	-0.6539165180248616	-0.6695091441064757	0.3154340378288108	0.3141742208841667	0.023659876020038436	366	884	1695	1131	1203	1314
ENSG00000130270	ENSG00000130270.16	ATPase phospholipid transporting 8B3 [Source:HGNC Symbol;Acc:HGNC:13535]	ATP8B3	protein_coding	O60423	148229	2.8810602412519497	2.940689636038895	132.0564904763304	-0.6704435331097078	-0.6612938261262578	-0.6709273533420335	0.3169191396222259	0.3141742208841667	0.03718038702606432	45	123	218	176	143	161
ENSG00000110171	ENSG00000110171.20	tripartite motif containing 3 [Source:HGNC Symbol;Acc:HGNC:10064]	TRIM3	protein_coding	B7Z5Y8,O75382	10612	3.966014064450009	4.017521982844163	281.2743997613584	-0.6655388471540581	-0.6597035599890037	-0.6792938746812673	0.3154340378288108	0.3055291886494168	0.02150941999008915	106	254	442	342	356	312
ENSG00000132005	ENSG00000132005.9	regulatory factor X1 [Source:HGNC Symbol;Acc:HGNC:9982]	RFX1	protein_coding	P22670	5989	3.036321403322629	3.0905740154033587	148.17759965742036	-0.7038186103970273	-0.6867488020645779	-0.6831555377760155	0.3092086026444205	0.298679806580569	0.04997956799503148	64	122	228	162	170	191
ENSG00000044090	ENSG00000044090.10	cullin 7 [Source:HGNC Symbol;Acc:HGNC:21024]	CUL7	protein_coding	Q14999	9820	4.533389080527555	4.584032074421575	419.67494438780625	-0.6965379421993318	-0.676634121152099	-0.6861952795320071	0.3092086026444205	0.30036074138639957	0.040616723928773295	182	356	621	455	538	488
ENSG00000179029	ENSG00000179029.15	transmembrane protein 107 [Source:HGNC Symbol;Acc:HGNC:28128]	TMEM107	protein_coding	Q6UX40	84314	2.8475775529404115	2.898306648011863	130.10740173694356	-0.6924255198090843	-0.6921140957997896	-0.6874483397688289	0.30199727506066026	0.29610180702382405	0.04710819744459727	61	104	189	159	147	152
ENSG00000079805	ENSG00000079805.17	dynamin 2 [Source:HGNC Symbol;Acc:HGNC:2974]	DNM2	protein_coding	P50570,Q8N1K8	1785	6.6220388189974635	6.66761377572446	1773.13650366588	-0.6626861019120573	-0.659926323535492	-0.7016378865099755	0.3011654221621646	0.3007638368383577	8.900382552208034e-4	660	1561	2886	2148	2008	2233
ENSG00000233483	ENSG00000233483.3	novel pseudogene, ortholog of 1700023F06Rik (M. musculus)	CTD-2020K17.4	antisense	NA	NA	-2.407792166696275	-0.8401857697203345	11.045278764811577	-4.386066487253559	-4.201484906675713	-0.7027868201493116	0.20525471796834036	0.2955957898800617	0.04933855315145795	14	7	11	0	4	0
ENSG00000116771	ENSG00000116771.6	agmatinase [Source:HGNC Symbol;Acc:HGNC:18407]	AGMAT	protein_coding	A0A024QZ78,Q9BSE5	79814	3.4602788763092716	3.5093278889211588	199.43233221285868	-0.6949360699591739	-0.6961139219046614	-0.7028234648408133	0.2983498061185901	0.29610180702382405	0.03381135011435324	94	154	298	243	223	235
ENSG00000134243	ENSG00000134243.12	sortilin 1 [Source:HGNC Symbol;Acc:HGNC:11186]	SORT1	protein_coding	Q99523	6272	5.171741905854759	5.227974339996354	652.102645583271	-0.6880608520713624	-0.6940351945146794	-0.7041776207073773	0.313442640646019	0.3010070807121926	0.017594241282066315	235	552	1152	959	667	717
ENSG00000111679	ENSG00000111679.17	protein tyrosine phosphatase non-receptor type 6 [Source:HGNC Symbol;Acc:HGNC:9658]	PTPN6	protein_coding	P29350,Q53XS4	5777	4.411814989698247	4.462153950424112	387.72847824268484	-0.703851319303927	-0.704903413374333	-0.7079771407945616	0.2990169301224151	0.29610180702382405	0.04403726703870646	187	285	592	468	394	498
ENSG00000116133	ENSG00000116133.13	24-dehydrocholesterol reductase [Source:HGNC Symbol;Acc:HGNC:2859]	DHCR24	protein_coding	Q15392	1718	6.973797152204412	7.041187923657684	2285.761434785608	-0.7067246654252783	-0.720200359977075	-0.7101129621486552	0.3154340378288108	0.3123724484808325	0.030255849624080452	736	2186	4005	2601	2737	2697
ENSG00000141258	ENSG00000141258.13	small G protein signaling modulator 2 [Source:HGNC Symbol;Acc:HGNC:29026]	SGSM2	protein_coding	B9A6J3,O43147	9905	5.665255316808774	5.716533971193497	920.2939355691642	-0.7131678306335797	-0.6932430639182801	-0.7111413138287265	0.2983498061185901	0.298679806580569	0.018283538261801815	384	821	1365	980	1138	1114
ENSG00000149577	ENSG00000149577.16	SID1 transmembrane family member 2 [Source:HGNC Symbol;Acc:HGNC:24272]	SIDT2	protein_coding	Q8NBJ9	51092	3.3011228330649343	3.3522521391070423	178.59151270164472	-0.7199724382057127	-0.7172453169608348	-0.7227426798526436	0.2850850989672667	0.2955957898800617	0.023897191665998158	82	153	253	221	180	224
ENSG00000010322	ENSG00000010322.16	nischarin [Source:HGNC Symbol;Acc:HGNC:18006]	NISCH	protein_coding	Q9Y2I1	11188	4.749521665453843	4.802200144765346	487.4278468199292	-0.7144673795460548	-0.7026857635609989	-0.7237224736966893	0.3011654221621646	0.2976375949441294	0.013842338387009961	202	400	793	544	596	569
ENSG00000163050	ENSG00000163050.17	coenzyme Q8A [Source:HGNC Symbol;Acc:HGNC:16812]	ADCK3	protein_coding	A0A024R3S3,Q8NI60	56997	4.371590375851388	4.425528808804539	376.72336866221804	-0.7373504668202561	-0.7222938353553976	-0.7334130068070708	0.2923069814373502	0.29610180702382405	0.02551348907825807	171	318	552	406	458	439
ENSG00000176974	ENSG00000176974.20	serine hydroxymethyltransferase 1 [Source:HGNC Symbol;Acc:HGNC:10850]	SHMT1	protein_coding	P34896	6470	6.364485882802347	6.41887993048267	1511.1997046455754	-0.7335802757645079	-0.7324800435221366	-0.7368165584780022	0.28202015741692055	0.29610180702382405	0.045187517344375955	760	1226	2046	1649	1810	1724
ENSG00000134824	ENSG00000134824.14	fatty acid desaturase 2 [Source:HGNC Symbol;Acc:HGNC:3575]	FADS2	protein_coding	O95864	9415	9.836160380575935	9.891098737617174	16710.78966649222	-0.7457941397119402	-0.7276610379269774	-0.7368495575815933	0.2800009390115425	0.298679806580569	0.030385161078408413	7704	13843	24611	17111	20569	19834
ENSG00000135127	ENSG00000135127.11	BICD family like cargo adaptor 1 [Source:HGNC Symbol;Acc:HGNC:28095]	CCDC64	protein_coding	Q6ZP65	92558	3.368802272631326	3.4427367081263203	187.89204112446546	-0.7394950398480205	-0.7564589405947262	-0.7402570451133641	0.313442640646019	0.298679806580569	0.0405600096098347	67	149	365	245	197	213
ENSG00000141905	ENSG00000141905.19	nuclear factor I C [Source:HGNC Symbol;Acc:HGNC:7786]	NFIC	protein_coding	B7Z4T6,P08651	4782	6.077118855535391	6.130732821871023	1236.4877902165983	-0.7380015799762633	-0.7396921179559027	-0.7517661588505558	0.2781602409369656	0.2955957898800617	0.03145773954910314	613	924	1852	1401	1414	1428
ENSG00000196123	ENSG00000196123.13	KIAA0895 like [Source:HGNC Symbol;Acc:HGNC:34408]	KIAA0895L	protein_coding	Q68EN5	653319	3.3421425398666167	3.405082263911501	184.56414130132853	-0.7797767294708251	-0.763097220435503	-0.7655476892139073	0.2850850989672667	0.2955957898800617	0.019829976355586795	79	170	272	199	223	207
ENSG00000213853	ENSG00000213853.10	epithelial membrane protein 2 [Source:HGNC Symbol;Acc:HGNC:3334]	EMP2	protein_coding	P54851,Q7Z4B3	2013	5.510654445227594	5.563763571412781	832.8097044041613	-0.7470839123072905	-0.7458479493855786	-0.7665855978906349	0.27711621697031474	0.2955957898800617	0.014645218651521205	398	629	1296	976	937	947
ENSG00000196535	ENSG00000196535.16	myosin XVIIIA [Source:HGNC Symbol;Acc:HGNC:31104]	MYO18A	protein_coding	A0A024QZ63,Q92614,Q9NYE8	399687	7.29844761401711	7.368130527990255	2870.666316839412	-0.7417637911381241	-0.767355031075314	-0.7666767963473831	0.3054312179962353	0.298679806580569	0.008848522842280845	950	2618	5308	3471	3062	3403
ENSG00000226137	ENSG00000226137.5	BAIAP2 divergent transcript [Source:HGNC Symbol;Acc:HGNC:44342]	BAIAP2-AS1	lincRNA	NA	440465	3.380470690876745	3.443229973144882	191.44455471598835	-0.7794148109393422	-0.7911243794529779	-0.775598158009962	0.28124671137121326	0.2955957898800617	0.04000668053181686	98	168	244	230	207	206
ENSG00000145882	ENSG00000145882.11	prenylcysteine oxidase 1 like [Source:HGNC Symbol;Acc:HGNC:28477]	PCYOX1L	protein_coding	Q8NBM8	78991	3.05740938963749	3.131318007420548	153.1777064087341	-0.7915278037417157	-0.8083987859649168	-0.7786833695775766	0.29631531879732553	0.2955957898800617	0.04933855315145795	73	104	270	179	163	171
ENSG00000141556	ENSG00000141556.21	tubulin folding cofactor D [Source:HGNC Symbol;Acc:HGNC:11581]	TBCD	protein_coding	Q9BTW9	6904	6.250828079348906	6.311526170233446	1402.602191984685	-0.7830187249760954	-0.783975232693333	-0.7877954980253354	0.2702061316502188	0.2955957898800617	0.02720522400976481	702	1224	1845	1500	1622	1585
ENSG00000103257	ENSG00000103257.9	solute carrier family 7 member 5 [Source:HGNC Symbol;Acc:HGNC:11063]	SLC7A5	protein_coding	Q01650	8140	9.584900820281208	9.668925672807124	14172.120253053947	-0.8175220119997074	-0.8142685367662337	-0.7879323256671079	0.3031266370553671	0.3010070807121926	0.03631252099518691	4982	14567	23118	13430	17887	15988
ENSG00000167632	ENSG00000167632.17	trafficking protein particle complex 9 [Source:HGNC Symbol;Acc:HGNC:30832]	TRAPPC9	protein_coding	Q96Q05	83696	4.805423321353715	4.870606619187581	518.0773144392166	-0.799435570350899	-0.8071328376305049	-0.7955823341683542	0.2772243572927896	0.2955957898800617	0.04299504309681977	280	401	707	568	561	590
ENSG00000141510	ENSG00000141510.17	tumor protein p53 [Source:HGNC Symbol;Acc:HGNC:11998]	TP53	protein_coding	A0A087WT22,A0A087WXZ1,A0A087X1Q1,H2EHT1,K7PPA8,P04637,Q53GA5	7157	6.293574264026566	6.3569912103082835	1451.80153260818	-0.784060454590962	-0.8033175823808517	-0.8002121565897127	0.2687231976918762	0.2955957898800617	0.03617611408220238	768	1024	2205	1827	1493	1544
ENSG00000022567	ENSG00000022567.9	solute carrier family 45 member 4 [Source:HGNC Symbol;Acc:HGNC:29196]	SLC45A4	protein_coding	B2RXG1,E7EV90,Q5BKX6	57210	5.369738306480267	5.435163980961009	753.0687593127784	-0.7789058684482898	-0.7786830200037568	-0.8030966900307706	0.2850850989672667	0.29610180702382405	0.0012926871941838915	274	715	1263	840	841	894
ENSG00000133067	ENSG00000133067.17	leucine rich repeat containing G protein-coupled receptor 6 [Source:HGNC Symbol;Acc:HGNC:19719]	LGR6	protein_coding	Q9HBX8	59352	2.043493916154549	2.123761206711267	74.86555089990507	-0.8543252889251501	-0.823763997650462	-0.8039317178087318	0.28202015741692055	0.29610180702382405	0.02990172020367755	30	67	126	83	77	91
ENSG00000106976	ENSG00000106976.21	dynamin 1 [Source:HGNC Symbol;Acc:HGNC:2972]	DNM1	protein_coding	B4DK06,B7ZAC0,Q05193	1759	7.151412920246744	7.2053061463727515	2588.09035593814	-0.7651891966929533	-0.7639695324634599	-0.8076119986965278	0.2508697446836769	0.2955957898800617	2.0121515708974586e-4	1099	2150	4247	3061	2646	3187
ENSG00000162063	ENSG00000162063.13	cyclin F [Source:HGNC Symbol;Acc:HGNC:1591]	CCNF	protein_coding	P41002,Q59HD0	899	4.940240394888018	5.013221151151985	560.8546074657539	-0.7910297637180225	-0.7989885186253906	-0.8088333799204023	0.2986055786324893	0.29610180702382405	0.004668939120253686	196	539	972	615	634	653
ENSG00000186350	ENSG00000186350.12	retinoid X receptor alpha [Source:HGNC Symbol;Acc:HGNC:10477]	RXRA	protein_coding	F1D8Q5,P19793,Q6P3U7	6256	5.6644072627498385	5.732253681481326	931.0816082801338	-0.828770059192704	-0.8014495415108529	-0.8110858224985045	0.273707531584923	0.2955957898800617	0.010611133335353644	398	824	1474	973	1175	964
ENSG00000197296	ENSG00000197296.6	fat storage inducing transmembrane protein 2 [Source:HGNC Symbol;Acc:HGNC:16135]	FITM2	protein_coding	Q8N6M3	128486	4.173960693282162	4.249088342672875	329.7240193836252	-0.7917146478639622	-0.8107861235066061	-0.81649888939331	0.2987008149344982	0.29610180702382405	0.0057108532412777505	115	305	596	421	310	394
ENSG00000169174	ENSG00000169174.11	proprotein convertase subtilisin/kexin type 9 [Source:HGNC Symbol;Acc:HGNC:20001]	PCSK9	protein_coding	Q8NBP7	255738	5.190239502840757	5.272202133765614	677.6844365803893	-0.8856912719673675	-0.8531481551877053	-0.8316444608362109	0.2781602409369656	0.2955957898800617	0.030385161078408413	300	660	971	605	830	767
ENSG00000136720	ENSG00000136720.7	heparan sulfate 6-O-sulfotransferase 1 [Source:HGNC Symbol;Acc:HGNC:5201]	HS6ST1	protein_coding	O60243	9394	4.385341684728751	4.467145832638667	384.98786599074174	-0.8584400781884507	-0.8426039688760969	-0.8319369668039729	0.28442322754625415	0.2955957898800617	0.015565019215526422	149	353	663	440	483	350
ENSG00000157851	ENSG00000157851.17	dihydropyrimidinase like 5 [Source:HGNC Symbol;Acc:HGNC:20637]	DPYSL5	protein_coding	Q9BPU6	56896	4.100754404266356	4.166164830192473	315.05024597505843	-0.8232808223558825	-0.8236630544361558	-0.8352324563662535	0.26461509549556544	0.2955957898800617	0.0066108201839202175	146	303	423	352	344	350
ENSG00000143158	ENSG00000143158.11	mitochondrial pyruvate carrier 2 [Source:HGNC Symbol;Acc:HGNC:24515]	MPC2	protein_coding	A0A024R8Z5,O95563	25874	6.077220900611483	6.135639312194831	1230.2396930037398	-0.7957030280548567	-0.7884368656135456	-0.8368764223964408	0.2510558602634219	0.2955957898800617	1.3254054892788571e-5	503	1110	1974	1522	1375	1287
ENSG00000138835	ENSG00000138835.22	regulator of G protein signaling 3 [Source:HGNC Symbol;Acc:HGNC:9999]	RGS3	protein_coding	A0A024R831,A0A024R833,A0A024R841,B3KVT7,B3KWG8,H7BXY1,P49796,Q53GP3	5998	5.011635585017602	5.091563255196847	602.4527583045015	-0.8852410029308252	-0.8760980097363935	-0.8563492003574473	0.2683886372746743	0.2955957898800617	0.03203852301383792	311	544	789	568	684	679
ENSG00000105486	ENSG00000105486.14	DNA ligase 1 [Source:HGNC Symbol;Acc:HGNC:6598]	LIG1	protein_coding	B4DM52,F5GZ28,P18858	3978	6.151317389087264	6.220622802116706	1314.0429099474484	-0.8533972547562877	-0.8460087774517296	-0.8594012067705522	0.2444476402655403	0.2955957898800617	0.007818374359816206	630	1216	1803	1354	1512	1429
ENSG00000167880	ENSG00000167880.8	envoplakin [Source:HGNC Symbol;Acc:HGNC:3503]	EVPL	protein_coding	B7ZLH8,K7EKI0,Q92817	2125	5.420638020900664	5.48848378826628	792.0598440738975	-0.8514685591998582	-0.8478595927565418	-0.8617375653684471	0.2444476402655403	0.2955957898800617	0.007818374359816206	394	694	1103	866	901	821
ENSG00000137171	ENSG00000137171.15	kinesin light chain 4 [Source:HGNC Symbol;Acc:HGNC:21624]	KLC4	protein_coding	A0A024RCZ8,Q9NSK0	89953	3.77688828678962	3.8476119710000236	253.92616833216636	-0.8630543054428254	-0.8684140456301401	-0.8674003297267001	0.24592299849905733	0.290410033816546	0.011791766951423805	132	217	348	295	264	265
ENSG00000136881	ENSG00000136881.11	bile acid-CoA:amino acid N-acyltransferase [Source:HGNC Symbol;Acc:HGNC:932]	BAAT	protein_coding	Q14032	570	4.716628666532451	4.805578757157746	487.8512573373399	-0.9026390943660071	-0.8950552340214993	-0.869209556493105	0.27711621697031474	0.2955957898800617	0.014961662616650247	190	428	895	695	378	539
ENSG00000107736	ENSG00000107736.21	cadherin related 23 [Source:HGNC Symbol;Acc:HGNC:13733]	CDH23	protein_coding	A0A087WYR8,A5D6V9,Q6P152,Q8N5B3,Q9H251	64072	1.467883480461985	1.5687436537916082	51.08689908587501	-0.9566853792135385	-0.9461640953265522	-0.8710362512189984	0.27744480176203573	0.2955957898800617	0.04723833997572563	24	50	73	55	57	48
ENSG00000198246	ENSG00000198246.9	solute carrier family 29 member 3 [Source:HGNC Symbol;Acc:HGNC:23096]	SLC29A3	protein_coding	Q9BZD2	55315	4.137263004600204	4.22302282008173	332.3437760768258	-0.8929114012056696	-0.9198325163129474	-0.8793228046612601	0.26460032591561033	0.2955957898800617	0.04453994278821126	197	262	423	381	320	347
ENSG00000196576	ENSG00000196576.15	plexin B2 [Source:HGNC Symbol;Acc:HGNC:9104]	PLXNB2	protein_coding	O15031	23654	7.452183796223257	7.528174406407052	3245.3499025650967	-0.8922166852384992	-0.8708597794897526	-0.8799523605895846	0.23767224528876998	0.2955957898800617	0.00600340807096639	1471	2991	4877	3030	3683	3780
ENSG00000182054	ENSG00000182054.10	isocitrate dehydrogenase (NADP(+)) 2 [Source:HGNC Symbol;Acc:HGNC:5383]	IDH2	protein_coding	B4DSZ6,P48735	3418	5.154493334005753	5.236441827885903	670.1939351510418	-0.8870836826779006	-0.9063206024519755	-0.8832061921357772	0.2545770935170005	0.2955957898800617	0.03413700108538046	384	531	887	781	706	640
ENSG00000074370	ENSG00000074370.18	ATPase sarcoplasmic/endoplasmic reticulum Ca2+ transporting 3 [Source:HGNC Symbol;Acc:HGNC:813]	ATP2A3	protein_coding	A8K9K1,Q93084	489	3.9733905192554086	4.055223540245083	293.389853019133	-0.9134212891198782	-0.9048518910345567	-0.8905592931161411	0.2508697446836769	0.2955957898800617	0.019552935626595876	154	239	429	295	335	299
ENSG00000167693	ENSG00000167693.17	nucleoredoxin [Source:HGNC Symbol;Acc:HGNC:18008]	NXN	protein_coding	Q6DKJ4	64359	4.689361452547692	4.776822457361772	486.90510149777714	-0.908940616819999	-0.9260883940438197	-0.8914845134314543	0.2629529117666389	0.2955957898800617	0.037528289630643454	275	429	595	498	458	575
ENSG00000131242	ENSG00000131242.18	RAB11 family interacting protein 4 [Source:HGNC Symbol;Acc:HGNC:30267]	RAB11FIP4	protein_coding	Q86YS3	84440	3.0626138057970422	3.159691667515481	153.90660415470538	-0.9000615389652158	-0.9007869678299774	-0.8922929802256389	0.28202015741692055	0.2955957898800617	0.007454481326457587	52	154	280	171	167	163
ENSG00000162430	ENSG00000162430.17	selenoprotein N [Source:HGNC Symbol;Acc:HGNC:15999]	SEPN1	protein_coding	Q9NZV5	57190	6.264512499779438	6.34142338872321	1434.2726034910586	-0.8962720984030352	-0.8909537841397832	-0.8933982922022272	0.23130049454041116	0.2955957898800617	0.01249218568939998	743	1214	2031	1408	1593	1575
ENSG00000099308	ENSG00000099308.10	microtubule associated serine/threonine kinase 3 [Source:HGNC Symbol;Acc:HGNC:19036]	MAST3	protein_coding	O60307	23031	2.8833670030547354	2.9806832665156127	136.69419687298836	-0.947105435056966	-0.9210515299279057	-0.8966939968166421	0.2703867557597284	0.2955957898800617	0.01630179045771457	55	118	252	131	158	146
ENSG00000105011	ENSG00000105011.9	anti-silencing function 1B histone chaperone [Source:HGNC Symbol;Acc:HGNC:20996]	ASF1B	protein_coding	A0A024R7G4,Q9NVP2	55723	4.933615592363199	5.028494042265647	580.5117363239516	-0.9268845163807802	-0.9494236984940811	-0.9057183938727683	0.2683886372746743	0.2955957898800617	0.04238007940081933	336	515	689	571	620	603
ENSG00000134253	ENSG00000134253.10	tripartite motif containing 45 [Source:HGNC Symbol;Acc:HGNC:19018]	TRIM45	protein_coding	Q9H8W5	80263	1.7767554907692034	1.8904999305950632	63.476600697796016	-1.0148208938094805	-0.9682735625358838	-0.9111570212432792	0.2711504085690606	0.2955957898800617	0.03270599689373975	25	66	103	64	75	59
ENSG00000162144	ENSG00000162144.10	cytochrome b561 family member A3 [Source:HGNC Symbol;Acc:HGNC:23014]	CYB561A3	protein_coding	F5H1Q2,Q8NBI2	220002	5.436046196781485	5.546712365417596	825.8083813945572	-1.0221244639747218	-0.975741946928935	-0.9128480269070094	0.2683886372746743	0.2955957898800617	0.046223541029209586	425	773	1131	634	1004	871
ENSG00000115073	ENSG00000115073.8	actin related protein 1B [Source:HGNC Symbol;Acc:HGNC:168]	ACTR1B	protein_coding	P42025	10120	5.2043567258955825	5.307292627011647	701.8666224025725	-0.9913836944678017	-0.9639384391176191	-0.9130885276497533	0.25942856647178314	0.2955957898800617	0.04285368615791262	386	583	988	587	837	719
ENSG00000076351	ENSG00000076351.13	solute carrier family 46 member 1 [Source:HGNC Symbol;Acc:HGNC:30521]	SLC46A1	protein_coding	A0A024QZ15,A0A024QZ44,Q96NT5	113235	1.6914941836491149	1.8186094877134942	59.7021031463269	-0.9985406607270395	-0.9724214369865264	-0.9163764627216963	0.28202015741692055	0.29610180702382405	0.031598587215880915	19	64	110	72	59	59
ENSG00000113924	ENSG00000113924.12	homogentisate 1,2-dioxygenase [Source:HGNC Symbol;Acc:HGNC:4892]	HGD	protein_coding	B3KW64,Q93099	3081	5.593223106639764	5.695697079668292	924.8795065283712	-0.9411587149139062	-0.978796665452706	-0.9172786013653874	0.2632533554670579	0.2955957898800617	0.04997956799503148	558	614	1395	1137	741	984
ENSG00000129353	ENSG00000129353.15	solute carrier family 44 member 2 [Source:HGNC Symbol;Acc:HGNC:17292]	SLC44A2	protein_coding	A0A088QCU6,Q8IWA5	57153	3.619240055073549	3.712487583210549	230.8706058389954	-0.9697672225024381	-0.9503140717100748	-0.9173204673351713	0.24592299849905733	0.29404509653340644	0.023038460674392396	118	190	357	211	214	295
ENSG00000111907	ENSG00000111907.21	TPD52 like 1 [Source:HGNC Symbol;Acc:HGNC:12006]	TPD52L1	protein_coding	E9PNK6,E9PPQ1,J3KNE7,Q15730,Q16890	7164	5.401032460273132	5.481047996141777	779.4560035390905	-0.8936265769801127	-0.8962636672085579	-0.9182500825641731	0.24709161366482416	0.2955957898800617	1.9269382497361947e-4	301	695	1423	964	697	890
ENSG00000182749	ENSG00000182749.5	progestin and adipoQ receptor family member 7 [Source:HGNC Symbol;Acc:HGNC:23146]	PAQR7	protein_coding	Q86WK9	164091	2.282430615156525	2.3755463408962085	90.84678161242235	-0.9580581029563892	-0.965542244086249	-0.9216448429345651	0.2470467882924623	0.29380431871734053	0.02090264377404821	47	83	126	90	89	102
ENSG00000165475	ENSG00000165475.15	crystallin lambda 1 [Source:HGNC Symbol;Acc:HGNC:18246]	CRYL1	protein_coding	Q9Y2S2,V9HWG2	51084	2.7649963007539893	2.8505364805421474	126.77813831116504	-0.9324626226198662	-0.943881141342958	-0.923216298946012	0.2333824127723521	0.27838522607368055	0.011697567789489554	67	101	193	138	125	134
ENSG00000234616	ENSG00000234616.9	Jrk helix-turn-helix protein [Source:HGNC Symbol;Acc:HGNC:6199]	JRK	processed_transcript	D3DWI5,O75564,Q86XJ5	8629	3.2921064258082255	3.376610945694058	183.31969323978805	-0.932901752114995	-0.9428085553231209	-0.926685186881486	0.23105282282147332	0.2688672303324742	0.012239342602031597	99	156	254	202	189	182
ENSG00000011028	ENSG00000011028.14	mannose receptor C type 2 [Source:HGNC Symbol;Acc:HGNC:16875]	MRC2	protein_coding	Q9UBG0	9902	6.422553479611199	6.520013662137042	1609.521225132026	-0.9905162108195457	-0.9492623960412574	-0.9306967006720986	0.2444476402655403	0.2955957898800617	0.0110149642720243	702	1438	2740	1348	1885	1777
ENSG00000141314	ENSG00000141314.13	rhomboid like 3 [Source:HGNC Symbol;Acc:HGNC:16502]	RHBDL3	protein_coding	P58872	162494	2.6099206012926444	2.703961900115408	112.56237261373607	-0.9557016965003717	-0.9354360514288812	-0.9347943708910342	0.2485499813938138	0.2955957898800617	0.0033360359110312116	44	114	185	118	121	119
ENSG00000108852	ENSG00000108852.14	membrane palmitoylated protein 2 [Source:HGNC Symbol;Acc:HGNC:7220]	MPP2	protein_coding	A0A0A0MRU0,A0A0C4DH75,B4DRL7,B4DZ84,D3DX48,D3DX49,Q14168	4355	3.2889722250029756	3.4040062891195233	186.31072654374057	-1.04572654932251	-1.007610526399448	-0.935869809133025	0.2649059839309835	0.2955957898800617	0.042611037914238356	96	178	255	142	209	208
ENSG00000100075	ENSG00000100075.10	solute carrier family 25 member 1 [Source:HGNC Symbol;Acc:HGNC:10979]	SLC25A1	protein_coding	B4DP62,D9HTE9,P53007	6576	5.209700154781484	5.3106360045034124	703.8196966451992	-0.9875162430033402	-0.9792098301447343	-0.9419594827012727	0.24804060154288982	0.2955957898800617	0.029729948613341238	388	632	917	625	806	709
ENSG00000111319	ENSG00000111319.13	sodium channel epithelial 1 subunit alpha [Source:HGNC Symbol;Acc:HGNC:10599]	SCNN1A	protein_coding	P37088	6337	2.3535959836422458	2.4468323616578265	95.21232417218225	-0.9788938769152012	-0.9737254538309233	-0.9443721498120476	0.23130049454041116	0.28014849807391645	0.010535635005060249	47	87	141	96	88	111
ENSG00000090006	ENSG00000090006.18	latent transforming growth factor beta binding protein 4 [Source:HGNC Symbol;Acc:HGNC:6717]	LTBP4	protein_coding	A0A0C4DH07,B3KXY6,Q8N2S1	8425	5.889414534780851	5.996789541696353	1128.7242176472146	-1.0305699607667826	-0.9901903983025818	-0.9476652005845163	0.2440909427795037	0.2955957898800617	0.029014476196491164	584	1017	1620	920	1372	1119
ENSG00000008853	ENSG00000008853.17	Rho related BTB domain containing 2 [Source:HGNC Symbol;Acc:HGNC:18756]	RHOBTB2	protein_coding	Q9BYZ6	23221	5.34393439266309	5.454511389501492	767.2196042069725	-1.0371374478223483	-0.9890736663373305	-0.9503538570817444	0.2546954301354386	0.2955957898800617	0.016105335614470688	322	771	1239	603	901	840
ENSG00000101445	ENSG00000101445.10	protein phosphatase 1 regulatory subunit 16B [Source:HGNC Symbol;Acc:HGNC:15850]	PPP1R16B	protein_coding	Q96T49	26051	1.0457552023297407	1.178813741448259	38.06570516224729	-1.063203954761612	-1.0283592245782984	-0.9538160714652375	0.2753716586282585	0.2955957898800617	0.036305241279754104	14	40	67	42	38	37
ENSG00000168077	ENSG00000168077.14	scavenger receptor class A member 3 [Source:HGNC Symbol;Acc:HGNC:19000]	SCARA3	protein_coding	Q6AZY7	51435	5.983179191733124	6.0689056989678205	1189.8083994333604	-0.9500422103689067	-0.9542079416324551	-0.9571831770019067	0.2091242152480476	0.27598015846117036	0.007454481326457587	641	1016	1661	1185	1262	1241
ENSG00000101076	ENSG00000101076.16	hepatocyte nuclear factor 4 alpha [Source:HGNC Symbol;Acc:HGNC:5024]	HNF4A	protein_coding	A0A087WXV4,B9VVT8,F1D8S2,F1D8T0,F1D8T1,P41235	3172	5.543852208841266	5.633390615736875	864.8712813747464	-0.9340484757509303	-0.9398497442783726	-0.9574245548029452	0.24221974669885055	0.2955957898800617	1.0832128193847992e-4	320	805	1615	977	804	987
ENSG00000124006	ENSG00000124006.15	obscurin like cytoskeletal adaptor 1 [Source:HGNC Symbol;Acc:HGNC:29092]	OBSL1	protein_coding	O75147,Q9H8B3	23363	5.092249094759809	5.2085493474289075	661.0766958106411	-1.003792052560098	-1.0290821241229067	-0.9584463964398482	0.2628949118783875	0.2955957898800617	0.04997956799503148	417	519	831	615	723	616
ENSG00000168955	ENSG00000168955.4	transmembrane 4 L six family member 20 [Source:HGNC Symbol;Acc:HGNC:26230]	TM4SF20	protein_coding	Q53R12	79853	5.676349975329385	5.829322527734569	987.0119372749848	-1.0666391419911865	-1.0862075525235286	-0.9617034689332625	0.2862481737821855	0.2955957898800617	0.04494038576924202	324	841	2284	1328	662	1023
ENSG00000103249	ENSG00000103249.18	chloride voltage-gated channel 7 [Source:HGNC Symbol;Acc:HGNC:2025]	CLCN7	protein_coding	P51798	1186	5.855279903397995	5.977997473877323	1124.4780958213846	-1.046014622401603	-1.0450250911434136	-0.9673723635802937	0.2531082690984685	0.2955957898800617	0.04756265487579624	684	911	1478	925	1296	1068
ENSG00000095321	ENSG00000095321.17	carnitine O-acetyltransferase [Source:HGNC Symbol;Acc:HGNC:2342]	CRAT	protein_coding	P43155	1384	5.7490265251374355	5.867284484605312	1046.7201402659161	-0.989029278252019	-1.0445576151571068	-0.968040868193299	0.2558248856401678	0.2955957898800617	0.049480839640234545	685	736	1387	1012	1016	1054
ENSG00000183729	ENSG00000183729.3	neuropeptides B and W receptor 1 [Source:HGNC Symbol;Acc:HGNC:4522]	NPBWR1	protein_coding	H9NIL7,P48145	2831	2.2313088258632576	2.3485573169659486	87.85326649774707	-1.0554230950925092	-1.023496593357363	-0.9735878871792711	0.24592299849905733	0.2955957898800617	0.01491109106811131	35	92	145	94	67	110
ENSG00000161558	ENSG00000161558.11	transmembrane protein 143 [Source:HGNC Symbol;Acc:HGNC:25603]	TMEM143	protein_coding	B4DMT0,B4DPF8,Q96AN5	55260	2.534618580157061	2.6243756952539625	107.66589454675591	-0.9816400965967526	-0.9793245073380794	-0.9736279924679834	0.20525471796834036	0.25611154819384263	0.001958535825249475	52	95	170	126	99	110
ENSG00000088340	ENSG00000088340.17	fer-1 like family member 4 (pseudogene) [Source:HGNC Symbol;Acc:HGNC:15801]	FER1L4	pseudogene	NA	80307	2.3516064050030834	2.465342788881033	96.9539633381362	-1.0233646618461023	-1.0383296914455873	-0.9756682847516015	0.2508697446836769	0.29380431871734053	0.0288414910600868	53	68	167	98	101	90
ENSG00000167889	ENSG00000167889.12	alpha-1,6-mannosylglycoprotein 6-beta-N-acetylglucosaminyltransferase B [Source:HGNC Symbol;Acc:HGNC:24140]	MGAT5B	protein_coding	Q3V5L5	146664	5.401919536153939	5.516034061929943	812.0402480388622	-1.0530255958014874	-1.0285117155172603	-0.9777845753282307	0.24168781617163704	0.2955957898800617	0.030926820080852083	453	708	1118	646	923	836
ENSG00000105357	ENSG00000105357.18	myosin heavy chain 14 [Source:HGNC Symbol;Acc:HGNC:23212]	MYH14	protein_coding	A1L2Z2,B3KWH4,Q7Z406	79784	4.2915731700005235	4.408204749517302	379.0400693801281	-1.03177309891019	-1.0467752842349098	-0.980442006509148	0.2508697446836769	0.29380431871734053	0.04149581432131161	236	297	496	330	379	404
ENSG00000106789	ENSG00000106789.13	coronin 2A [Source:HGNC Symbol;Acc:HGNC:2255]	CORO2A	protein_coding	A0A024R150,A8K9S3,Q92828	7464	2.822868978395639	2.945947964265098	132.48247785152842	-1.0104000880095294	-1.020149718640879	-0.9838561989837517	0.26874989431255464	0.2955957898800617	0.00941205622528423	45	120	279	153	126	132
ENSG00000177303	ENSG00000177303.10	CASK interacting protein 2 [Source:HGNC Symbol;Acc:HGNC:18200]	CASKIN2	protein_coding	Q8WXE0	57513	4.435877567337777	4.534547638078992	407.5404939390759	-1.0207410178827612	-0.9937728135060357	-0.9863282514426133	0.2250221942042934	0.2792048067840019	0.005139479743808902	196	377	624	358	462	420
ENSG00000155465	ENSG00000155465.19	solute carrier family 7 member 7 [Source:HGNC Symbol;Acc:HGNC:11065]	SLC7A7	protein_coding	A0A0S2Z502,Q9UM01	9056	5.274375987731105	5.372436115441725	732.1234625731014	-0.990084995458427	-1.002616260389524	-0.9885193704693436	0.22401707974098867	0.2711284959507068	0.007709982991099948	377	517	1309	826	618	807
ENSG00000119227	ENSG00000119227.8	phosphatidylinositol glycan anchor biosynthesis class Z [Source:HGNC Symbol;Acc:HGNC:30596]	PIGZ	protein_coding	B4DL68,Q86VD9	80235	1.1444367106470499	1.2727912870143234	41.84234853307028	-1.098383075421751	-1.0957126494888982	-0.9885624051975681	0.2584914464134467	0.2955957898800617	0.04169943379732961	23	33	68	39	42	40
ENSG00000145920	ENSG00000145920.15	complexin 2 [Source:HGNC Symbol;Acc:HGNC:2310]	CPLX2	protein_coding	Q6PUV4	10814	10.647864936717715	10.737106456066892	30244.702102485277	-0.9842776396541282	-0.9784942516558988	-0.9889065605644364	0.18391010202544908	0.27838522607368055	0.003645705459109642	16047	24706	45859	29522	32249	30961
ENSG00000166965	ENSG00000166965.12	RCC1 domain containing 1 [Source:HGNC Symbol;Acc:HGNC:30457]	RCCD1	protein_coding	A0A024RC72,A6NED2	91433	5.022314819757534	5.134930605366554	613.8671440688066	-1.0533191903529202	-1.0170858669024736	-0.9925205004799625	0.23933140227779487	0.2955957898800617	0.006558773505909997	252	614	1036	539	746	571
ENSG00000183092	ENSG00000183092.16	brain enriched guanylate kinase associated [Source:HGNC Symbol;Acc:HGNC:24163]	BEGAIN	protein_coding	Q9BUH8	57596	1.0150905730406625	1.1544125861675183	38.01240911596817	-1.1553118904588757	-1.1039662147917502	-0.9985726349829166	0.2564561002224554	0.2955957898800617	0.04131187554588783	18	35	64	33	42	35
ENSG00000136378	ENSG00000136378.15	ADAM metallopeptidase with thrombospondin type 1 motif 7 [Source:HGNC Symbol;Acc:HGNC:223]	ADAMTS7	protein_coding	Q9UFZ4,Q9UKP4	11173	2.2284334932296312	2.3715996789080647	91.16258930529769	-1.159663160970673	-1.1234091578868224	-1.008723318059826	0.25671315281953594	0.2955957898800617	0.04925313283967358	52	77	135	63	98	96
ENSG00000120211	ENSG00000120211.4	insulin like 4 [Source:HGNC Symbol;Acc:HGNC:6087]	INSL4	protein_coding	Q14641	3641	4.86207598105524	4.969132135452996	556.2491603856054	-1.0311065159530177	-1.0425414863840226	-1.0095243998210763	0.22087734757875457	0.26348159369515406	0.014904001430533713	313	398	911	668	426	585
ENSG00000056998	ENSG00000056998.20	glycogenin 2 [Source:HGNC Symbol;Acc:HGNC:4700]	GYG2	protein_coding	B3KUV6,O15488,Q1ZYL7	8908	3.633938888013862	3.7505440903191785	239.45380025627395	-1.0694794466601856	-1.0748819796732547	-1.0137026521681103	0.22543500292115295	0.2663733809275838	0.02688218666736785	142	198	328	281	167	262
ENSG00000167281	ENSG00000167281.19	RNA binding fox-1 homolog 3 [Source:HGNC Symbol;Acc:HGNC:27097]	RBFOX3	protein_coding	A6NFN3	146713	3.870231730400169	4.0000411417917086	285.7845871393713	-1.0616725705171854	-1.0961629976236116	-1.0146878413054279	0.2545770935170005	0.29380431871734053	0.041763628877956885	182	189	434	254	278	288
ENSG00000072310	ENSG00000072310.17	sterol regulatory element binding transcription factor 1 [Source:HGNC Symbol;Acc:HGNC:11289]	SREBF1	protein_coding	A8MTU8,B3KR77,P36956	6720	7.176260006663773	7.286204601438248	2742.8708790653877	-1.0667380532177184	-1.0318531001663591	-1.0188371547424553	0.2092923352374902	0.2912628265994277	0.004277488882043193	1239	2742	4258	2269	3180	2752
ENSG00000106351	ENSG00000106351.13	ArfGAP with FG repeats 2 [Source:HGNC Symbol;Acc:HGNC:5177]	AGFG2	protein_coding	A4D2D6,O95081	3268	4.714123526353133	4.8321466571380896	500.7188379484978	-1.0975753515401905	-1.057493068291553	-1.0265945998273514	0.22863138868577806	0.2912628265994277	0.009379713119737182	239	422	879	408	584	483
ENSG00000151632	ENSG00000151632.17	aldo-keto reductase family 1 member C2 [Source:HGNC Symbol;Acc:HGNC:385]	AKR1C2	protein_coding	B4DK69,P52895	1646	10.435072856709663	10.563093947826708	27197.119358777425	-1.0560338033443841	-1.1028827131839112	-1.0295493465205534	0.22963310201959392	0.29380431871734053	0.03784385456870838	18264	19601	35088	27974	23270	27050
ENSG00000235823	ENSG00000235823.3	oligodendrocyte maturation-associated long intergenic non-coding RNA [Source:HGNC Symbol;Acc:HGNC:28060]	LINC00263	processed_transcript	NA	90271	2.026292485832472	2.1632962376292206	79.52090986155372	-1.0888180358845616	-1.1495537649025724	-1.0324691289243484	0.2508697446836769	0.2912628265994277	0.04354349483310634	50	67	103	90	54	82
ENSG00000069424	ENSG00000069424.15	potassium voltage-gated channel subfamily A regulatory beta subunit 2 [Source:HGNC Symbol;Acc:HGNC:6229]	KCNAB2	protein_coding	A0A024R4E3,B2R776,Q13303	8514	4.548726401738469	4.667512833492596	447.95151260680143	-1.1079342695952343	-1.0693961602658566	-1.0366406473182868	0.22005153786501153	0.27974548288581685	0.010201492009735094	225	428	664	364	523	421
ENSG00000135722	ENSG00000135722.9	F-box and leucine rich repeat protein 8 [Source:HGNC Symbol;Acc:HGNC:17875]	FBXL8	protein_coding	Q96CD0	55336	1.6285886208985039	1.7903757863540468	60.05262724687873	-1.248271235770212	-1.1722906283379917	-1.0380603021949437	0.25302242568037875	0.2955957898800617	0.04789617849724272	30	61	90	42	72	52
ENSG00000091583	ENSG00000091583.11	apolipoprotein H [Source:HGNC Symbol;Acc:HGNC:616]	APOH	protein_coding	P02749	350	3.151583750220544	3.31751486914945	173.32286007496495	-1.2205918468870545	-1.1691707309668746	-1.0393718309134383	0.2545770935170005	0.2955957898800617	0.03860043809804788	70	156	353	246	95	168
ENSG00000162390	ENSG00000162390.17	acyl-CoA thioesterase 11 [Source:HGNC Symbol;Acc:HGNC:18156]	ACOT11	protein_coding	Q8WXI4	26027	1.5738116111148681	1.722927694776794	56.89908509065061	-1.1901264065106412	-1.139066368391249	-1.0419520511634988	0.2508697446836769	0.2955957898800617	0.03272256541962915	27	44	112	47	62	53
ENSG00000170482	ENSG00000170482.17	solute carrier family 23 member 1 [Source:HGNC Symbol;Acc:HGNC:10974]	SLC23A1	protein_coding	Q9UHI7	9963	2.8542265627750862	3.0333460022353345	139.97176568441654	-1.1342259164664565	-1.1730985945425358	-1.0513087076760044	0.2825300974578115	0.2955957898800617	0.029140024251792136	39	146	316	155	105	149
ENSG00000161996	ENSG00000161996.19	WD repeat domain 90 [Source:HGNC Symbol;Acc:HGNC:26960]	WDR90	protein_coding	Q96KV7	197335	3.513245873967907	3.6673300576611014	222.4629569672826	-1.2276112963329837	-1.1490289789476957	-1.0555464652708118	0.24709161366482416	0.2955957898800617	0.029117603296455824	103	224	361	140	250	235
ENSG00000129195	ENSG00000129195.16	PICALM interacting mitotic regulator [Source:HGNC Symbol;Acc:HGNC:25483]	FAM64A	protein_coding	A0A0S2Z5C7,A0A0S2Z5F0,Q9BSJ6	54478	5.013956705633009	5.180672764418715	642.0375471361289	-1.2500048661126337	-1.1734704800473446	-1.0582126202776583	0.2508697446836769	0.2955957898800617	0.04470176453800752	346	654	866	407	789	565
ENSG00000105204	ENSG00000105204.14	dual specificity tyrosine phosphorylation regulated kinase 1B [Source:HGNC Symbol;Acc:HGNC:3092]	DYRK1B	protein_coding	A0A024R0I0,A0A024R0J6,A0A024R0M8,Q9Y463	9149	4.343604233229665	4.480646032425516	400.49819118505	-1.104428830587522	-1.14708954824119	-1.072117470930136	0.23479117851339332	0.2759041723147318	0.03235656284069586	267	282	555	367	353	403
ENSG00000164626	ENSG00000164626.9	potassium two pore domain channel subfamily K member 5 [Source:HGNC Symbol;Acc:HGNC:6280]	KCNK5	protein_coding	A0A024RD32,A0A0B6VPR3,O95279	8645	3.5561422533755582	3.686686278282056	223.9276884470855	-1.1279269294999306	-1.1038082557773565	-1.075952758268679	0.22908878510633532	0.2788638346248971	0.0033399913590762428	90	219	414	185	250	217
ENSG00000169903	ENSG00000169903.7	transmembrane 4 L six family member 4 [Source:HGNC Symbol;Acc:HGNC:11856]	TM4SF4	protein_coding	P48230	7104	5.706276059539813	5.80734483301304	988.8663969874306	-1.0570941568042516	-1.06108625636287	-1.0811581653274458	0.16178172195858914	0.22327139299561286	1.6370856482741228e-4	497	780	1735	1070	849	1038
ENSG00000171303	ENSG00000171303.7	potassium two pore domain channel subfamily K member 3 [Source:HGNC Symbol;Acc:HGNC:6278]	KCNK3	protein_coding	O14649	3777	2.6848905970930326	2.791648339753271	121.5076704166821	-1.0849828680009883	-1.0885771056731308	-1.0822188156224268	0.16953322342947252	0.21292800927793298	5.746705481567603e-4	62	113	184	131	104	123
ENSG00000140451	ENSG00000140451.13	PIF1 5'-to-3' DNA helicase [Source:HGNC Symbol;Acc:HGNC:26220]	PIF1	protein_coding	Q9H611	80119	3.551885316557771	3.689255907511838	226.85778703975322	-1.1820440393754572	-1.138530984376039	-1.0830117839234314	0.22087734757875457	0.27838522607368055	0.01249218568939998	113	232	330	163	244	234
ENSG00000141959	ENSG00000141959.17	phosphofructokinase, liver type [Source:HGNC Symbol;Acc:HGNC:8876]	PFKL	protein_coding	P17858,Q7L2M7	5211	6.153986293305343	6.305109681919479	1423.349006188772	-1.1168646468122017	-1.1789530539867872	-1.0855040574681996	0.23545709567954007	0.290410033816546	0.03824834335646857	986	1034	1826	1256	1397	1251
ENSG00000124602	ENSG00000124602.10	unc-5 family C-terminal like [Source:HGNC Symbol;Acc:HGNC:21203]	UNC5CL	protein_coding	H8YHX0,Q8IV45	222643	0.8388983741729354	1.0380129940254026	34.01290387393319	-1.2383445298363105	-1.2126726985858436	-1.0868603871736282	0.27711621697031474	0.2955957898800617	0.03718038702606432	10	39	70	35	30	32
ENSG00000157637	ENSG00000157637.13	solute carrier family 38 member 10 [Source:HGNC Symbol;Acc:HGNC:28237]	SLC38A10	protein_coding	Q9HBR0	124565	7.010773711617702	7.166261509837304	2569.6192543829534	-1.1955717144031321	-1.1809762922544293	-1.0903162680234877	0.22422618907759032	0.29380431871734053	0.0340192309981496	1632	2032	3572	1942	2922	2147
ENSG00000148180	ENSG00000148180.19	gelsolin [Source:HGNC Symbol;Acc:HGNC:4620]	GSN	protein_coding	A0A0A0MS51,A0A0A0MT01,B7Z4U6,P06396	2934	5.397781778210111	5.512330171295581	810.6154129974354	-1.0985936682613513	-1.106109970530489	-1.0987585465377343	0.17784571360402443	0.22911494182219982	0.003121374009328469	457	616	1319	751	750	840
ENSG00000163346	ENSG00000163346.17	PBX homeobox interacting protein 1 [Source:HGNC Symbol;Acc:HGNC:21199]	PBXIP1	protein_coding	B4E0K4,Q96AQ6	57326	5.109207595425473	5.216733837410696	656.0303593304402	-1.086697643732132	-1.0847480100484344	-1.1009850818597209	0.17115614344453453	0.22327139299561286	2.1989842762554159e-4	329	521	1165	634	613	681
ENSG00000198933	ENSG00000198933.9	TBK1 binding protein 1 [Source:HGNC Symbol;Acc:HGNC:30140]	TBKBP1	protein_coding	A7MCY6	9755	2.584568939560681	2.751120632097061	119.96283677021825	-1.207023458986042	-1.2302609112892995	-1.1018022481599787	0.25302242568037875	0.29380431871734053	0.04257875591763998	76	114	141	83	114	123
ENSG00000105227	ENSG00000105227.15	periaxin [Source:HGNC Symbol;Acc:HGNC:13797]	PRX	protein_coding	Q9BXM0	57716	2.2222149956034354	2.409529298361539	93.69607416613239	-1.3444160432441128	-1.2614942224128503	-1.1065110337091768	0.23919281622926597	0.2955957898800617	0.04786980193316583	54	85	140	60	114	71
ENSG00000163931	ENSG00000163931.16	transketolase [Source:HGNC Symbol;Acc:HGNC:11834]	TKT	protein_coding	A0A0B4J1R6,P29401,V9HWD9	7086	10.32177474185698	10.437400137464314	24554.015047662684	-1.1240685884187815	-1.1014708767053607	-1.111620353399939	0.16210960043055195	0.25453847806066193	0.0017199307479774638	12896	22183	37311	20612	26248	23910
ENSG00000163435	ENSG00000163435.16	E74 like ETS transcription factor 3 [Source:HGNC Symbol;Acc:HGNC:3318]	ELF3	protein_coding	A0A024R974,P78545	1999	7.421311284164273	7.536411773213164	3299.8638493710996	-1.1105356142298082	-1.1117777168019303	-1.1126404408353183	0.15290247283479	0.22761380597635392	0.0022958587800181495	1865	2645	5137	2979	3270	3225
ENSG00000165795	ENSG00000165795.23	NDRG family member 2 [Source:HGNC Symbol;Acc:HGNC:14460]	NDRG2	protein_coding	Q9UN36	57447	2.693288312429762	2.833524623781113	123.00531791044918	-1.1601620687650627	-1.142108890064782	-1.1128321987045235	0.21993867819996865	0.27598015846117036	0.0022958587800181495	46	120	245	111	107	139
ENSG00000072071	ENSG00000072071.16	adhesion G protein-coupled receptor L1 [Source:HGNC Symbol;Acc:HGNC:20973]	LPHN1	protein_coding	O94910	22859	2.56015698174053	2.6872443326705002	112.04733710278018	-1.1633208537109099	-1.1336594963545472	-1.1129643426637414	0.18456781792807905	0.2395022483172577	0.0015316079515600226	50	109	193	100	93	131
ENSG00000266714	ENSG00000266714.9	myosin XVB [Source:HGNC Symbol;Acc:HGNC:14083]	MYO15B	protein_coding	Q96JP2,Q9H614	80022	6.380649812789331	6.562650127936958	1704.0796509849695	-1.2098819031261474	-1.2460493794583503	-1.1142399493521042	0.25302242568037875	0.2955957898800617	0.04980682193254261	1210	1181	2291	1167	1689	1626
ENSG00000219438	ENSG00000219438.9	TAFA chemokine like family member 5 [Source:HGNC Symbol;Acc:HGNC:21592]	FAM19A5	protein_coding	Q7Z5A7	25817	2.576070390742459	2.743210773963694	115.4869973671747	-1.2600657618950775	-1.2064904141606874	-1.1288665883402926	0.23394850724333924	0.29380431871734053	0.011043682039276385	43	130	209	82	118	121
ENSG00000182871	ENSG00000182871.16	collagen type XVIII alpha 1 chain [Source:HGNC Symbol;Acc:HGNC:2195]	COL18A1	protein_coding	D3DSM4,D3DSM5,P39060	80781	7.276484366820454	7.461710390137579	3148.0105696651967	-1.3167881844058196	-1.2521598108755012	-1.1296085424213924	0.23026112353475311	0.2955957898800617	0.04029524963083407	1947	2799	4268	1955	3718	2578
ENSG00000143434	ENSG00000143434.15	semaphorin 6C [Source:HGNC Symbol;Acc:HGNC:10740]	SEMA6C	protein_coding	Q9H3T2	10500	1.391710823618356	1.5312895527855923	50.15043056397713	-1.2059845600006038	-1.1990423092617342	-1.1300769599661942	0.20393223532340252	0.25611154819384263	0.00846071311559229	26	48	78	44	43	52
ENSG00000075461	ENSG00000075461.6	calcium voltage-gated channel auxiliary subunit gamma 4 [Source:HGNC Symbol;Acc:HGNC:1408]	CACNG4	protein_coding	A0A024R8J8,Q9UBN1	27092	4.110174413149198	4.2346141107236015	334.1608212495559	-1.1521495252585785	-1.1485217301385158	-1.1305627543454169	0.17560259674619236	0.22350787980294398	0.0035020007962727807	191	299	472	321	343	278
ENSG00000262580	ENSG00000262580.5	novel transcript, antisense to CARD14	RP11-334C17.5	antisense	NA	NA	1.8931552266101646	2.0285622429463284	71.53436066213024	-1.1761616788768798	-1.186172556188712	-1.1315047588706002	0.1925403012276847	0.23917839766639878	0.007180765242501483	40	56	121	71	67	61
ENSG00000115657	ENSG00000115657.14	ATP binding cassette subfamily B member 6 (Langereis blood group) [Source:HGNC Symbol;Acc:HGNC:47]	ABCB6	protein_coding	Q9NP58	10058	5.270463050307057	5.3823634084954755	740.2527710591653	-1.1150012080340816	-1.1249743999097153	-1.1399258379263761	0.14285889829839116	0.19031532699641784	3.136407858556475e-4	410	673	1056	734	683	708
ENSG00000164050	ENSG00000164050.13	plexin B1 [Source:HGNC Symbol;Acc:HGNC:9103]	PLXNB1	protein_coding	O43157	5364	4.459364530773801	4.58901563529255	421.05447834510596	-1.1687461939137038	-1.1461169988078665	-1.1444481000361377	0.18456781792807905	0.23915921904445603	2.933013895869834e-4	182	408	757	353	454	392
ENSG00000165238	ENSG00000165238.16	WNK lysine deficient protein kinase 2 [Source:HGNC Symbol;Acc:HGNC:14542]	WNK2	protein_coding	F8W9F9,Q9Y3S1	65268	3.475600802383915	3.620339128433162	219.89043785080798	-1.1850429241023865	-1.212598224959278	-1.1505217673497972	0.19150356508007724	0.2321749891830652	0.014613824853566647	142	175	302	188	183	227
ENSG00000161267	ENSG00000161267.12	3-hydroxybutyrate dehydrogenase 1 [Source:HGNC Symbol;Acc:HGNC:1027]	BDH1	protein_coding	Q02338	622	2.068217845739712	2.2431611150692894	84.717681620977	-1.2012097608524355	-1.2882475207905417	-1.1547623430863645	0.2444476402655403	0.2788638346248971	0.03822826884476713	59	56	127	84	75	62
ENSG00000005882	ENSG00000005882.12	pyruvate dehydrogenase kinase 2 [Source:HGNC Symbol;Acc:HGNC:8810]	PDK2	protein_coding	Q15119	5164	4.433701581652603	4.565476955964216	423.21461290769656	-1.1597210612420337	-1.1870151822964754	-1.1579126429783244	0.17208747647094155	0.213959634567474	0.006167903471053718	266	334	601	440	343	394
ENSG00000204128	ENSG00000204128.6	chromosome 2 open reading frame 72 [Source:HGNC Symbol;Acc:HGNC:27418]	C2orf72	protein_coding	A6NCS6	257407	3.8128825773936077	3.965175810881947	270.87960639035595	-1.1880609445928279	-1.196574706315628	-1.1639560080386566	0.22337887636936432	0.26348159369515406	0.001181547713367497	99	271	553	221	261	279
ENSG00000170604	ENSG00000170604.5	interferon regulatory factor 2 binding protein 1 [Source:HGNC Symbol;Acc:HGNC:21728]	IRF2BP1	protein_coding	Q8IU81	26145	5.039164621568741	5.2370772814549085	675.5290501125135	-1.347354958832047	-1.3030339128722712	-1.170441218740637	0.23545709567954007	0.2955957898800617	0.03917340050310114	441	582	896	404	755	563
ENSG00000084636	ENSG00000084636.18	collagen type XVI alpha 1 chain [Source:HGNC Symbol;Acc:HGNC:2193]	COL16A1	protein_coding	Q07092	1307	2.6585239527996376	2.857371650626818	129.28240791527676	-1.3319549622618292	-1.3241250040490549	-1.172490683848172	0.23933140227779487	0.29380431871734053	0.04122394151874331	83	127	153	92	145	90
ENSG00000226950	ENSG00000226950.7	differentiation antagonizing non-protein coding RNA [Source:HGNC Symbol;Acc:HGNC:28964]	DANCR	processed_transcript	NA	57291	4.119112129364941	4.312518425881547	360.2093302155016	-1.216158868433337	-1.3132117384277044	-1.1734036309552158	0.2564561002224554	0.2912628265994277	0.04470176453800752	274	286	378	324	311	287
ENSG00000168481	ENSG00000168481.9	leucine rich repeat LGI family member 3 [Source:HGNC Symbol;Acc:HGNC:18711]	LGI3	protein_coding	Q8N145	203190	0.9763924859814475	1.1609900038705856	38.75303213901028	-1.3469743992080676	-1.3138405894423872	-1.1743585810021036	0.23130049454041116	0.29380431871734053	0.030385161078408413	22	30	70	30	40	30
ENSG00000140398	ENSG00000140398.14	nei like DNA glycosylase 1 [Source:HGNC Symbol;Acc:HGNC:18448]	NEIL1	protein_coding	Q96FI4	79661	1.7529118855004517	1.9295185505146506	65.77611341839565	-1.343497692250704	-1.2729013633454982	-1.1754157935328162	0.21208660222423134	0.27974548288581685	0.013842338387009961	29	71	112	46	52	79
ENSG00000225138	ENSG00000225138.8	SLC9A3 antisense RNA 1 [Source:HGNC Symbol;Acc:HGNC:40550]	CTD-2228K2.7	processed_transcript	NA	NA	1.7979455549773962	2.0111782630451303	68.75486698590262	-1.411123605013362	-1.3172484224913013	-1.1757994762780868	0.24168781617163704	0.2955957898800617	0.026387488005497818	24	75	142	43	62	77
ENSG00000161847	ENSG00000161847.14	ribonucleoprotein, PTB binding 1 [Source:HGNC Symbol;Acc:HGNC:30296]	RAVER1	protein_coding	E9PAU2,Q8IY67	125950	5.5039042216965415	5.707795277219851	943.9657103829227	-1.28633654020306	-1.3212182617898962	-1.1781004064996645	0.24709161366482416	0.2955957898800617	0.04470176453800752	689	719	1159	634	980	766
ENSG00000105088	ENSG00000105088.8	olfactomedin 2 [Source:HGNC Symbol;Acc:HGNC:17189]	OLFM2	protein_coding	K7EIS8,O95897	93145	3.0097424286566983	3.143846397743935	153.53025892139135	-1.1881825949011706	-1.175583800537681	-1.1841372848544607	0.17208747647094155	0.22327139299561286	4.442860205077438e-5	63	155	282	161	150	126
ENSG00000173295	ENSG00000173295.7	family with sequence similarity 86 member B3, pseudogene [Source:HGNC Symbol;Acc:HGNC:44371]	FAM86B3P	pseudogene	NA	286042	1.410901994727828	1.6029070218026389	54.27527770760722	-1.2640778709216474	-1.3630014314404657	-1.1853856866911037	0.25079721447695125	0.28014849807391645	0.04257875591763998	38	45	69	58	31	49
ENSG00000141401	ENSG00000141401.12	inositol monophosphatase 2 [Source:HGNC Symbol;Acc:HGNC:6051]	IMPA2	protein_coding	O14732	3613	4.918234648381091	5.081245086718028	609.8733664027783	-1.2023894054068442	-1.2629853945686005	-1.1877388590666595	0.2095686420912938	0.24550545504845	0.020229415349500946	428	463	779	555	539	517
ENSG00000176248	ENSG00000176248.9	anaphase promoting complex subunit 2 [Source:HGNC Symbol;Acc:HGNC:19989]	ANAPC2	protein_coding	Q9UJX6	29882	5.352037230806959	5.553162584015439	846.8260373326434	-1.30203175133237	-1.3243460340426647	-1.1915455140466085	0.23919281622926597	0.29380431871734053	0.03981550980687023	607	653	1070	563	879	692
ENSG00000136213	ENSG00000136213.10	carbohydrate sulfotransferase 12 [Source:HGNC Symbol;Acc:HGNC:17423]	CHST12	protein_coding	A0A024R860,Q9NRB3	55501	3.756746838964522	3.9214491574875945	272.5635820706921	-1.224075157882906	-1.2735028616783486	-1.194096205258898	0.20533560365384534	0.2395022483172577	0.020229415349500946	190	206	358	244	246	225
ENSG00000168010	ENSG00000168010.11	autophagy related 16 like 2 [Source:HGNC Symbol;Acc:HGNC:25464]	ATG16L2	protein_coding	Q8NAA4,Q9H7Q5	89849	2.1945259275427125	2.341621683109548	87.154111390775455	-1.2211197399404023	-1.2027105091590462	-1.196148090739829	0.18306136986169433	0.23915921904445603	2.604435821484523e-4	33	90	169	91	74	82
ENSG00000187994	ENSG00000187994.14	Ras and Rab interactor like [Source:HGNC Symbol;Acc:HGNC:24795]	RINL	protein_coding	Q6ZS11	126432	1.11921285412503	1.3275081100876183	43.44322872418459	-1.4599868279950965	-1.3618483768368077	-1.202604185907704	0.22087734757875457	0.2955957898800617	0.0337610397272966	23	41	74	29	50	30
ENSG00000169682	ENSG00000169682.18	sphingolipid transporter 1 (putative) [Source:HGNC Symbol;Acc:HGNC:30621]	SPNS1	protein_coding	A0A024QZ93,H3BMF4,Q9H2V7	83985	5.692043051946131	5.9052199381790835	1087.9828569037725	-1.2610227176911213	-1.3558293499603289	-1.2041696554946926	0.25326581447686497	0.29380431871734053	0.04518971621575305	845	781	1263	783	1010	907
ENSG00000175274	ENSG00000175274.18	tumor protein p53 inducible protein 11 [Source:HGNC Symbol;Acc:HGNC:16842]	TP53I11	protein_coding	O14683,Q8N8U5,U3KQ32	9537	5.994844679067499	6.129269372488041	1243.968711133286	-1.2126714962173821	-1.2083888211141607	-1.2085658345989452	0.13504278045851692	0.19977384703135226	7.262393908397551e-4	706	1042	1973	1034	1189	1181
ENSG00000198758	ENSG00000198758.10	EPS8 like 3 [Source:HGNC Symbol;Acc:HGNC:21297]	EPS8L3	protein_coding	A8K2J6,Q8TE67	79574	2.360804927276841	2.515560666456021	99.57848382593707	-1.2705712871804902	-1.2516355883601695	-1.2127348648174205	0.17560259674619236	0.22835182460109646	0.001906574916175873	47	83	198	87	76	109
ENSG00000064687	ENSG00000064687.13	ATP binding cassette subfamily A member 7 [Source:HGNC Symbol;Acc:HGNC:37]	ABCA7	protein_coding	B3KUJ3,Q8IZY2	10347	3.9890577960450146	4.177025727394716	325.0186276429504	-1.3189804066280284	-1.3229822387355679	-1.2164165181886792	0.22005153786501153	0.2652022642508098	0.02584581964805488	223	262	428	215	312	297
ENSG00000185100	ENSG00000185100.10	adenylosuccinate synthase 1 [Source:HGNC Symbol;Acc:HGNC:20093]	ADSSL1	protein_coding	B3KTV4,Q8N142	122622	2.3879590397073494	2.5966423085270316	103.21137504504875	-1.3258296867728976	-1.3204886321259395	-1.2171050344992431	0.244135503892015	0.2955957898800617	0.01000137942637884	31	111	235	93	102	81
ENSG00000111077	ENSG00000111077.18	tensin 2 [Source:HGNC Symbol;Acc:HGNC:19737]	TENC1	protein_coding	A0A024RB48,Q63HR2	23371	5.020994409515512	5.175613597659957	645.090288360729	-1.2600708045398157	-1.2573672383908872	-1.2183400722387407	0.17208747647094155	0.2247726566507405	0.005964490454010777	398	515	981	495	631	583
ENSG00000141934	ENSG00000141934.10	phospholipid phosphatase 2 [Source:HGNC Symbol;Acc:HGNC:9230]	PPAP2C	protein_coding	O43688	8612	5.872847908211046	6.110646006624706	1251.3266153733591	-1.3769959680267119	-1.3990006204259127	-1.2208361544182564	0.25302242568037875	0.2955957898800617	0.04933855315145795	947	914	1572	723	1296	995
ENSG00000160209	ENSG00000160209.19	pyridoxal kinase [Source:HGNC Symbol;Acc:HGNC:8819]	PDXK	protein_coding	A0A0B4J2C9,F2Z2Y4,O00764,V9HWC3	105372824,8566	8.215223442642293	8.427942349064484	6267.534283927018	-1.263182209194183	-1.3670822838259287	-1.2229488431524431	0.24167493268161871	0.2912628265994277	0.041205501878714204	4994	4337	7134	5190	5148	5240
ENSG00000259802	ENSG00000259802.1	novel transcript, antisense to MARCH6	CTD-2256P15.2	antisense	NA	NA	0.1836128135829101	0.3896665035318708	22.35184946496076	-1.423805423701714	-1.4211605802461003	-1.2280176238008818	0.2308207858609853	0.29380431871734053	0.036130688221756434	13	20	37	17	16	22
ENSG00000187650	ENSG00000187650.4	vimentin type intermediate filament associated coiled-coil protein [Source:HGNC Symbol;Acc:HGNC:33803]	VMAC	protein_coding	Q2NL98	400673	0.5680777698234183	0.7857019903478628	30.045648125349718	-1.4514986487629933	-1.4323975954291241	-1.2282975706793788	0.2374874141221594	0.2955957898800617	0.04238007940081933	19	26	46	21	31	20
ENSG00000184363	ENSG00000184363.10	plakophilin 3 [Source:HGNC Symbol;Acc:HGNC:9025]	PKP3	protein_coding	Q9Y446	11187	5.197136923804617	5.406589843537861	759.6206722287754	-1.4070687404678421	-1.355768147129587	-1.2288545542631226	0.22087734757875457	0.2912628265994277	0.029971800068336565	494	667	1032	434	829	623
ENSG00000161682	ENSG00000161682.15	family with sequence similarity 171 member A2 [Source:HGNC Symbol;Acc:HGNC:30480]	FAM171A2	protein_coding	A8MVW0	284069	1.986352048516127	2.230784179344381	82.25034581124478	-1.5846804696374848	-1.425647930684629	-1.2313630757706198	0.22005153786501153	0.2955957898800617	0.04141697206909366	44	82	136	43	100	55
ENSG00000007968	ENSG00000007968.7	E2F transcription factor 2 [Source:HGNC Symbol;Acc:HGNC:3114]	E2F2	protein_coding	Q14209	1870	3.1888463108666616	3.332630145900976	177.0264605701536	-1.2648882246026405	-1.2399289518578185	-1.2322873463335373	0.14387339743494573	0.19128508987928697	2.806177983467678e-4	89	174	285	150	182	147
ENSG00000213199	ENSG00000213199.8	acid sensing ion channel subunit 3 [Source:HGNC Symbol;Acc:HGNC:101]	ASIC3	protein_coding	A0A090N7X8,A0A090N8Q1,A0A090N8Z6,Q9UHC3	9311	2.7179241357477983	2.950868871117456	140.4234803211388	-1.3279110723384804	-1.42327874601731	-1.233121577486472	0.2564561002224554	0.2955957898800617	0.049960961672196	111	99	169	95	134	105
ENSG00000211584	ENSG00000211584.14	solute carrier family 48 member 1 [Source:HGNC Symbol;Acc:HGNC:26035]	SLC48A1	protein_coding	Q6P1K1	55652	5.382211835112517	5.604774292390527	886.2304836039	-1.2643999327066	-1.391605240961472	-1.2366692326566773	0.2545770935170005	0.2912628265994277	0.04299504309681977	714	604	1018	712	768	686
ENSG00000185585	ENSG00000185585.20	olfactomedin like 2A [Source:HGNC Symbol;Acc:HGNC:27270]	OLFML2A	protein_coding	Q68BL7	169611	3.9384890758599056	4.135432160458425	303.07840181042764	-1.2579213959635556	-1.3225648767954077	-1.2379366875893292	0.2508697446836769	0.27838522607368055	0.003535559160311145	91	342	664	269	230	315
ENSG00000105767	ENSG00000105767.3	cell adhesion molecule 4 [Source:HGNC Symbol;Acc:HGNC:30825]	CADM4	protein_coding	Q8NFZ8	199731	3.754862319159607	3.9395746647134695	273.37863483158355	-1.3702479516216033	-1.3286138748831018	-1.246460816117889	0.18456781792807905	0.2514897571238954	0.013071865256316107	168	244	394	196	301	197
ENSG00000146828	ENSG00000146828.18	solute carrier family 12 member 9 [Source:HGNC Symbol;Acc:HGNC:17435]	SLC12A9	protein_coding	Q9BXP2,Q9H7I6	56996	4.223162860900155	4.468069729343888	399.37768220864285	-1.4613190167717056	-1.4307456340323819	-1.248412522913918	0.24592299849905733	0.2955957898800617	0.04496649062241745	290	329	496	210	418	318
ENSG00000179023	ENSG00000179023.8	kelch domain containing 7A [Source:HGNC Symbol;Acc:HGNC:26791]	KLHDC7A	protein_coding	Q5VTJ3	127707	2.8200369906720297	3.024502864702472	140.4508136538028	-1.3611924902068144	-1.3513445244788798	-1.2536049725655012	0.22087734757875457	0.27611695163961997	0.0068586630302903745	49	186	239	100	113	154
ENSG00000180155	ENSG00000180155.20	Ly6/neurotoxin 1 [Source:HGNC Symbol;Acc:HGNC:29604]	LYNX1	protein_coding	P0DP58	66004	2.451702082076745	2.6674887129671156	113.74158951237622	-1.4087881547014551	-1.4053129633900583	-1.2592105215034763	0.22005153786501153	0.27838522607368055	0.031071093121479692	78	85	171	74	120	81
ENSG00000063176	ENSG00000063176.16	sphingosine kinase 2 [Source:HGNC Symbol;Acc:HGNC:18859]	SPHK2	protein_coding	A0A024QZH5,B3KV83,E9PCV4,Q9NRA0	56848	4.0938879202354475	4.318558619157883	359.03873907673074	-1.4208734022936853	-1.4079634993513068	-1.2620030122233052	0.23368576939115698	0.28466850687645584	0.03278516588700591	250	327	424	201	348	318
ENSG00000253982	ENSG00000253982.2	novel transcript	CTD-2336O2.1	antisense	NA	101927752	3.466951427151346	3.712373673987666	238.5827985313091	-1.3647917329511015	-1.4557031416801696	-1.2706414643932589	0.2564561002224554	0.29380431871734053	0.04518971621575305	191	190	247	158	217	184
ENSG00000130517	ENSG00000130517.14	pyroglutamyl-peptidase I [Source:HGNC Symbol;Acc:HGNC:13568]	PGPEP1	protein_coding	Q9NXJ5,S4R2Y9,U3KQ24	54858	3.7679220303295105	4.0246531297195975	296.5247118521704	-1.3756761731280953	-1.4711385301850586	-1.2737599589938737	0.2671380012784768	0.2955957898800617	0.04855044929592749	242	172	404	190	264	235
ENSG00000101049	ENSG00000101049.17	serum/glucocorticoid regulated kinase 2 [Source:HGNC Symbol;Acc:HGNC:13900]	SGK2	protein_coding	Q9HBY8	10110	3.017296912576124	3.161923898831044	156.60287093876724	-1.2736866367589512	-1.2644529173589845	-1.2752597533130738	0.124240429226571	0.16486641497988622	6.230250693169384e-6	73	169	251	136	137	150
ENSG00000092096	ENSG00000092096.17	solute carrier family 22 member 17 [Source:HGNC Symbol;Acc:HGNC:23095]	SLC22A17	protein_coding	Q8WUG5	51310	3.1117183603722043	3.358597926795459	185.06148866471088	-1.4712096890910205	-1.457133828102485	-1.2754744518039796	0.23489302992202132	0.29380431871734053	0.04149581432131161	136	139	252	105	196	131
ENSG00000198055	ENSG00000198055.11	G protein-coupled receptor kinase 6 [Source:HGNC Symbol;Acc:HGNC:4545]	GRK6	protein_coding	B3KPS5,P43250	2870	4.828998219659596	5.045267070903282	599.5214566882214	-1.319198214012055	-1.4084996481810197	-1.2818183725611711	0.2308207858609853	0.26519051102231783	0.029701075250975473	466	436	715	454	518	482
ENSG00000130522	ENSG00000130522.6	JunD proto-oncogene, AP-1 transcription factor subunit [Source:HGNC Symbol;Acc:HGNC:6206]	JUND	protein_coding	P17535	3727	5.988789998392623	6.2504121037024465	1394.5385789234351	-1.3006203054992458	-1.4769783605971425	-1.2822250056607087	0.2711504085690606	0.2955957898800617	0.04910576063710045	1201	933	1452	1058	1148	1040
ENSG00000132437	ENSG00000132437.18	dopa decarboxylase [Source:HGNC Symbol;Acc:HGNC:2719]	DDC	protein_coding	A0A087WV24,P20711,Q53Y41	1644	1.7488645101453535	1.9269220285118782	66.09681732885105	-1.379478802570047	-1.3500557665237725	-1.2881605988444729	0.1665611226065798	0.22350787980294398	0.0026547552493782632	33	57	128	57	44	71
ENSG00000172830	ENSG00000172830.13	slingshot protein phosphatase 3 [Source:HGNC Symbol;Acc:HGNC:30581]	SSH3	protein_coding	A0A024R5J4,Q8TE77	54961	4.57207640529177	4.7280641068008675	469.14420929367196	-1.3031108856694427	-1.2992525132761905	-1.2896070307775755	0.1363772458153738	0.1830440943204009	2.8430297871582876e-4	250	504	656	366	389	480
ENSG00000160255	ENSG00000160255.18	integrin subunit beta 2 [Source:HGNC Symbol;Acc:HGNC:6155]	ITGB2	protein_coding	B4E0R1,P05107	3689	0.35036970070848117	0.5889858590907986	25.063978270138037	-1.4934667947009048	-1.456396730314889	-1.2899564582226821	0.22767477726962	0.29404509653340644	0.02332884640294408	10	30	46	24	14	25
ENSG00000272214	NA	NA	AC079602.1	protein_coding	NA	NA	1.2184897175870113	1.450741127072594	48.10977756571742	-1.4996339691298326	-1.4734760886772929	-1.2904711772266086	0.22337887636936432	0.2787195339547251	0.030683634286210758	30	38	83	58	35	24
ENSG00000126878	ENSG00000126878.13	allograft inflammatory factor 1 like [Source:HGNC Symbol;Acc:HGNC:28904]	AIF1L	protein_coding	Q9BQI0	83543	1.791387676493244	1.9638644797719866	69.02535375914903	-1.3217699896551034	-1.371932280063545	-1.2953173699395555	0.17115614344453453	0.20223021193218066	0.004442450994155879	42	68	93	62	48	65
ENSG00000177427	ENSG00000177427.13	mitochondrial elongation factor 2 [Source:HGNC Symbol;Acc:HGNC:17920]	MIEF2	protein_coding	Q96C03	125170	2.8948849925438376	3.084897668033216	148.40002644861954	-1.4018642985359966	-1.3623548873914477	-1.2991909790767284	0.17560259674619236	0.2321749891830652	0.0029173392221114192	69	179	221	106	156	115
ENSG00000177943	ENSG00000177943.14	MAM domain containing 4 [Source:HGNC Symbol;Acc:HGNC:24083]	MAMDC4	protein_coding	Q6UXC1	158056	2.7167386509733222	2.9641730354724425	140.61682251497984	-1.4861681723159572	-1.4777228232643658	-1.3003753482958478	0.22963310201959392	0.2912628265994277	0.037098711315313976	102	118	178	80	147	98
ENSG00000186193	ENSG00000186193.9	suppressor APC domain containing 2 [Source:HGNC Symbol;Acc:HGNC:28055]	SAPCD2	protein_coding	Q86UD0	89958	5.331450911870397	5.564862835827292	838.0010425611172	-1.5528762125466997	-1.4290260685778478	-1.3006828885243953	0.19150356508007724	0.28466850687645584	0.01761241836491719	452	872	1311	438	975	604
ENSG00000112576	ENSG00000112576.13	cyclin D3 [Source:HGNC Symbol;Acc:HGNC:1585]	CCND3	protein_coding	B3KP19,D6RI00,P30281,Q5T8J1	896	7.202448754852365	7.370599780837553	2955.025533224534	-1.339576721555585	-1.332141939710297	-1.3081081325992003	0.12402300992403813	0.1917628753509845	0.001583592191236729	1807	2691	4199	2175	2786	2589
ENSG00000102904	ENSG00000102904.14	translin associated factor X interacting protein 1 [Source:HGNC Symbol;Acc:HGNC:18586]	TSNAXIP1	protein_coding	A0A024R6Y0,B4DXD0,E7ENJ7,Q2TAA8	55815	0.02119321878113702	0.2723909340834794	20.91032884160552	-1.5492825546285665	-1.5672872280788523	-1.3097343522076	0.23933140227779487	0.2955957898800617	0.04397942731301206	14	18	32	18	18	11
ENSG00000121753	ENSG00000121753.12	adhesion G protein-coupled receptor B2 [Source:HGNC Symbol;Acc:HGNC:944]	BAI2	protein_coding	O60241	576	3.209889177609763	3.412496353123014	191.512199122884	-1.379155697808196	-1.4084254804477314	-1.3098412701477131	0.18701247472675575	0.2321749891830652	0.014848128445976534	135	145	271	136	180	149
ENSG00000177225	ENSG00000177225.17	glutamine amidotransferase like class 1 domain containing 1 [Source:HGNC Symbol;Acc:HGNC:26616]	PDDC1	protein_coding	B7Z1J9,B7ZKW3,B7ZKW4,E9PLI5,Q8NB37	347862	5.002174499667465	5.275352128417815	701.2622213931544	-1.528659157915674	-1.5066570555374819	-1.3148432371114793	0.23870441579530194	0.2955957898800617	0.04131187554588783	532	527	922	359	737	495
ENSG00000167549	ENSG00000167549.18	coronin 6 [Source:HGNC Symbol;Acc:HGNC:21356]	CORO6	protein_coding	B3KRY9,B3KSZ9,Q6QEF8	84940	1.9211333707044012	2.1282750809083573	77.89153694131711	-1.3364315099672495	-1.441798124502668	-1.3151046118132212	0.23130049454041116	0.23917839766639878	0.01575781845521306	50	87	83	63	66	59
ENSG00000145217	ENSG00000145217.14	solute carrier family 26 member 1 [Source:HGNC Symbol;Acc:HGNC:10993]	SLC26A1	protein_coding	Q9H2B4	10861	0.6213648596515099	0.9326974677508161	31.76376705906894	-1.4864094776419812	-1.5735441185007522	-1.315634143386894	0.27711621697031474	0.2955957898800617	0.04097049533736726	9	54	48	25	25	25
ENSG00000109794	ENSG00000109794.13	family with sequence similarity 149 member A [Source:HGNC Symbol;Acc:HGNC:24527]	FAM149A	protein_coding	A5PLN7	25854	2.629472195312202	2.820237071583333	125.8557163073445	-1.3630193088198586	-1.3955009683456039	-1.3177810442729536	0.1781366676568941	0.21819073501510222	0.00730810550131339	81	89	216	117	112	84
ENSG00000065717	ENSG00000065717.15	TLE family member 2, transcriptional corepressor [Source:HGNC Symbol;Acc:HGNC:11838]	TLE2	protein_coding	K7EMK7,Q04725	7089	1.2850194134126363	1.4977731138380652	49.81147602208529	-1.4380460176197245	-1.4528812533491011	-1.3184119635832987	0.21084808866291727	0.2562511292046738	0.01673871262555657	32	35	89	34	44	41
ENSG00000117115	ENSG00000117115.13	peptidyl arginine deiminase 2 [Source:HGNC Symbol;Acc:HGNC:18341]	PADI2	protein_coding	A0A024RA98,Q9Y2J8	11240	1.3763789269203202	1.5600611073925565	50.75515243354042	-1.4052673579341055	-1.3769843549457739	-1.321097401583343	0.16178172195858914	0.22327139299561286	0.0013276679152627229	23	55	89	45	34	52
ENSG00000095539	ENSG00000095539.15	semaphorin 4G [Source:HGNC Symbol;Acc:HGNC:10735]	SEMA4G	protein_coding	Q9NTN9,Q9NWU8	57715	4.002512194272836	4.183367122176557	315.4322355188483	-1.308826318155783	-1.3475755122243944	-1.323332590499631	0.17962320533196063	0.21483775955730092	6.86774794392537e-5	115	308	706	315	228	293
ENSG00000178814	ENSG00000178814.17	5-oxoprolinase, ATP-hydrolysing [Source:HGNC Symbol;Acc:HGNC:8149]	OPLAH	protein_coding	O14841	26873	2.622382017949388	2.8857818494742653	132.78421846627083	-1.5681219188827424	-1.5156318898164387	-1.3251813635959575	0.2308207858609853	0.2912628265994277	0.036412669052227786	93	119	172	62	133	106
ENSG00000142623	ENSG00000142623.11	peptidyl arginine deiminase 1 [Source:HGNC Symbol;Acc:HGNC:18367]	PADI1	protein_coding	Q9ULC6	29943	1.4577625942091534	1.6805119348166468	57.64884826796568	-1.3888866760169347	-1.4893246637349769	-1.3254445686858665	0.22470389609863525	0.2610678266993827	0.026977579157000484	43	44	77	47	50	37
ENSG00000197852	ENSG00000197852.12	inka box actin regulator 2 [Source:HGNC Symbol;Acc:HGNC:28045]	FAM212B	protein_coding	A0A1W2PL72,Q9NTI7	55924	2.1851700063696278	2.3516949546954007	89.8692568066464	-1.3605051363572056	-1.3580741812126207	-1.3254692297411232	0.13162088508852057	0.1776139163087808	4.8374271669797685e-4	50	88	138	70	74	85
ENSG00000111665	ENSG00000111665.11	cell division cycle associated 3 [Source:HGNC Symbol;Acc:HGNC:14624]	CDCA3	protein_coding	F5GX58,F8WDL1,J3KMY0,Q99618	83461	4.257042584040529	4.488468209387515	406.50013383330094	-1.4164408816425942	-1.460376331214032	-1.3311127456445526	0.21739111650019613	0.2623510622494029	0.024319793748517296	307	331	478	285	387	284
ENSG00000172725	ENSG00000172725.14	coronin 1B [Source:HGNC Symbol;Acc:HGNC:2253]	CORO1B	protein_coding	A0A024R5K1,Q9BR76	57175	6.364956193222137	6.651907784109038	1845.382167239407	-1.37071117598405	-1.5400402796917056	-1.3316552611918162	0.2683886372746743	0.2955957898800617	0.0467069748892535	1627	1161	2013	1270	1555	1309
ENSG00000170412	ENSG00000170412.18	G protein-coupled receptor class C group 5 member C [Source:HGNC Symbol;Acc:HGNC:13309]	GPRC5C	protein_coding	A0A024R8N9,A0A0C4DFY5,Q9BSP0,Q9NQ84	55890	5.3042260638732275	5.604760665063136	891.1052706595423	-1.4546436402952463	-1.561108957651468	-1.335466039898204	0.2683886372746743	0.2955957898800617	0.04933855315145795	769	573	1032	498	820	641
ENSG00000006534	ENSG00000006534.16	aldehyde dehydrogenase 3 family member B1 [Source:HGNC Symbol;Acc:HGNC:410]	ALDH3B1	protein_coding	A0A024R5D8,A0A024R5K0,A0A087X2D4,P43353	221	7.751651313272998	7.950258487414483	4458.380731989202	-1.3785578732903865	-1.4046906226511848	-1.3362402091443717	0.16178172195858914	0.2247726566507405	0.008848522842280845	3143	3637	5818	3146	3861	3894
ENSG00000104081	ENSG00000104081.14	Bcl2 modifying factor [Source:HGNC Symbol;Acc:HGNC:24132]	BMF	protein_coding	Q96LC9	90427	0.8490955019627981	1.0743003766372798	35.964062923546855	-1.5473319262400342	-1.4639927285732923	-1.3453631210802777	0.18559327169218565	0.2684374589838021	0.010427660244936868	17	37	67	27	37	23
ENSG00000228109	ENSG00000228109.1	MELTF antisense RNA 1 [Source:HGNC Symbol;Acc:HGNC:40373]	MFI2-AS1	antisense	NA	100507057	0.03988947945606217	0.2962487693352559	21.684605862390622	-1.4797601802636238	-1.6317984680178688	-1.345599609827061	0.2632533554670579	0.29380431871734053	0.04518971621575305	16	21	25	19	14	14
ENSG00000125966	ENSG00000125966.10	matrix metallopeptidase 24 [Source:HGNC Symbol;Acc:HGNC:7172]	MMP24	protein_coding	Q86VV6,Q9Y5R2	10893	6.208694118503276	6.404875955057653	1511.8523113846802	-1.4358036584497709	-1.3995975207151157	-1.3459354865707795	0.1439630680679406	0.22350787980294398	0.003926042655114176	921	1417	2194	1021	1574	1115
ENSG00000184381	ENSG00000184381.20	phospholipase A2 group VI [Source:HGNC Symbol;Acc:HGNC:9039]	PLA2G6	protein_coding	O60733	8398	2.291687221057397	2.570088148344921	108.28736843897894	-1.4661057095403143	-1.566328302556991	-1.3462399164706758	0.2531082690984685	0.29380431871734053	0.04387058196189598	89	78	129	57	88	93
ENSG00000159184	ENSG00000159184.8	homeobox B13 [Source:HGNC Symbol;Acc:HGNC:5112]	HOXB13	protein_coding	Q4KR72,Q92826	10481	2.985475491717826	3.1884758926537247	163.46580953874104	-1.41910255695081	-1.432564281150384	-1.3479325899751378	0.17208747647094155	0.21819073501510222	0.008856922248695989	111	137	228	107	145	141
ENSG00000167702	ENSG00000167702.12	kinesin family member C2 [Source:HGNC Symbol;Acc:HGNC:29530]	KIFC2	protein_coding	Q96AC6	90990	4.7211077788826685	4.957780215125073	564.6487706351589	-1.403995379526055	-1.4810427408581506	-1.3526831976043932	0.22005153786501153	0.2562511292046738	0.023358825819681177	443	419	682	380	478	457
ENSG00000186564	ENSG00000186564.6	forkhead box D2 [Source:HGNC Symbol;Acc:HGNC:3803]	FOXD2	protein_coding	O60548	2306	0.9326325128217826	1.156951354269633	37.80227197731242	-1.4917043230308404	-1.4552575962589314	-1.3545259557423766	0.19635708915719255	0.26348159369515406	0.0063726107909719215	15	48	65	28	35	30
ENSG00000196557	ENSG00000196557.13	calcium voltage-gated channel subunit alpha1 H [Source:HGNC Symbol;Acc:HGNC:1395]	CACNA1H	protein_coding	A0A1W2PQW2,B3KQH9,O95180	8912	4.4328575401830905	4.610793693181924	430.7350433375014	-1.4112902680004138	-1.3705230649591844	-1.356120539793993	0.13162088508852057	0.18672092603039506	1.6756001957772532e-4	217	421	752	288	412	388
ENSG00000108821	ENSG00000108821.14	collagen type I alpha 1 chain [Source:HGNC Symbol;Acc:HGNC:2197]	COL1A1	protein_coding	P02452	1277	3.9008094647161853	4.062806045801942	297.1738237811577	-1.3609977832115479	-1.3659221312130885	-1.3748354461118664	0.08932497133164684	0.11702129090283576	2.5760269312755572e-5	175	266	465	257	246	252
ENSG00000141480	ENSG00000141480.18	arrestin beta 2 [Source:HGNC Symbol;Acc:HGNC:712]	ARRB2	protein_coding	K7ENA6,P32121,Q59EM5,Q68DZ5	409	6.261869190371321	6.592360071225867	1783.9040109327218	-1.3827106858561133	-1.6342247841968511	-1.382201021934765	0.281430110004032	0.2955957898800617	0.04997956799503148	1692	1055	1758	1253	1178	1382
ENSG00000112561	ENSG00000112561.18	transcription factor EB [Source:HGNC Symbol;Acc:HGNC:11753]	TFEB	protein_coding	A0A024RCY3,B0QYS6,P19484	7942	2.389652161354025	2.652333858132393	114.97400544185706	-1.3731188957180138	-1.5695967104523405	-1.3850816367181518	0.24957107795992375	0.26348159369515406	0.03270599689373975	96	93	114	91	80	85
ENSG00000185340	ENSG00000185340.15	growth arrest specific 2 like 1 [Source:HGNC Symbol;Acc:HGNC:16955]	GAS2L1	protein_coding	A0A5E8,Q99501	10634	4.046146621030886	4.352572483420776	371.7125606020856	-1.594165652825281	-1.6018168228083223	-1.3857406436958977	0.24709161366482416	0.2955957898800617	0.04034604809028899	297	315	403	172	348	280
ENSG00000143443	ENSG00000143443.10	chromosome 1 open reading frame 56 [Source:HGNC Symbol;Acc:HGNC:26045]	C1orf56	protein_coding	Q9BUN1	54964	3.370149454800379	3.6910320558825744	237.9747870911985	-1.4808176182731596	-1.6342843600240269	-1.3873749777863011	0.2711504085690606	0.2955957898800617	0.04855958907834311	216	154	250	132	182	189
ENSG00000187134	ENSG00000187134.14	aldo-keto reductase family 1 member C1 [Source:HGNC Symbol;Acc:HGNC:384]	AKR1C1	protein_coding	Q04828	1645	9.401241127086292	9.642822979982766	14554.795619836445	-1.419210972158567	-1.5169530251503895	-1.4003033162597143	0.18705456179779256	0.23893536234758603	0.01581777099667625	11649	9350	19622	12260	9644	11880
ENSG00000102878	ENSG00000102878.17	heat shock transcription factor 4 [Source:HGNC Symbol;Acc:HGNC:5227]	HSF4	protein_coding	A0A024R6X7,Q9ULV5	3299	2.667207108228587	2.9503217401184565	141.22479287483498	-1.4818896844535387	-1.596458769391299	-1.4014914088102493	0.23767224528876998	0.27838522607368055	0.03457063504677077	118	105	159	93	126	87
ENSG00000158865	ENSG00000158865.12	solute carrier family 5 member 11 [Source:HGNC Symbol;Acc:HGNC:23091]	SLC5A11	protein_coding	B7Z8N3,Q8WWX8	115584	1.0563368537545879	1.261193282898097	41.394810646765265	-1.4951672904373678	-1.4798127836920292	-1.4024069386482005	0.15302660868753062	0.20748642739555023	0.0017039460864274067	21	44	70	43	31	27
ENSG00000180525	ENSG00000180525.13	proline rich 26 [Source:HGNC Symbol;Acc:HGNC:30724]	PRR26	protein_coding	NA	414235	0.9305984880975608	1.159868136223805	39.12822187356442	-1.5382752910055113	-1.5461964524981635	-1.408604141242319	0.17962320533196063	0.22911494182219982	0.009138127306961107	24	33	68	41	20	31
ENSG00000177106	ENSG00000177106.16	EPS8 like 2 [Source:HGNC Symbol;Acc:HGNC:21296]	EPS8L2	protein_coding	Q9H6S3	64787	6.778447888571369	7.011830859039383	2336.018179571299	-1.4555534988290912	-1.502064542791081	-1.4086466521383825	0.17208747647094155	0.23005705146341224	0.010931444792451783	1747	1885	2924	1558	2070	1768
ENSG00000230699	ENSG00000230699.2	novel transcript	RP11-54O7.1	lincRNA	NA	NA	0.49555721082559273	0.7506233530124736	29.71712419444962	-1.5729407055546347	-1.6184516661026587	-1.4125877948666403	0.21462772535426322	0.26348159369515406	0.024731573733194585	21	23	47	19	18	28
ENSG00000168237	ENSG00000168237.18	glycerate kinase [Source:HGNC Symbol;Acc:HGNC:24247]	GLYCTK	protein_coding	A0A024R302,Q8IVS8	132158	2.047924515364647	2.352660259704668	94.07992940285733	-1.4237206512553988	-1.6528344445074747	-1.4127123060180051	0.2702061316502188	0.2912628265994277	0.04299504309681977	84	68	94	59	71	67
ENSG00000130304	ENSG00000130304.17	solute carrier family 27 member 1 [Source:HGNC Symbol;Acc:HGNC:10995]	SLC27A1	protein_coding	Q6PCB7	376497	2.71301702858573	2.9886835237137124	144.64691663987807	-1.5018950695530904	-1.5918169155896493	-1.413814025259308	0.22908878510633532	0.26374992038023265	0.029140024251792136	118	101	184	81	116	118
ENSG00000241388	ENSG00000241388.5	HNF1A antisense RNA 1 [Source:HGNC Symbol;Acc:HGNC:26785]	HNF1A-AS1	antisense	NA	283460	0.7705385818855861	1.0890315865893396	38.18231849254048	-1.5733473674572218	-1.7032339332872213	-1.4145332226810898	0.2746308504535617	0.2955957898800617	0.045694511381904154	30	19	70	22	24	33
ENSG00000125170	ENSG00000125170.11	docking protein 4 [Source:HGNC Symbol;Acc:HGNC:19868]	DOK4	protein_coding	A0A024R6S2,H3BQ19,Q8TEW6	55715	6.735513752880711	6.9069414941480565	2141.340799039191	-1.3899892519739658	-1.4000513581204608	-1.4153915687142438	0.07069490385674757	0.11860370071571064	2.4512183579085698e-5	1293	1832	3445	1751	1726	1862
ENSG00000213722	ENSG00000213722.9	dimethylarginine dimethylaminohydrolase 2 [Source:HGNC Symbol;Acc:HGNC:2716]	DDAH2	protein_coding	O95865,V9HW53	23564	3.5311783088489515	3.842626901241674	262.6077087226743	-1.565929641484945	-1.632229020769016	-1.4155864983291304	0.24709161366482416	0.2912628265994277	0.03891470428448965	224	184	305	129	218	209
ENSG00000063660	ENSG00000063660.9	glypican 1 [Source:HGNC Symbol;Acc:HGNC:4449]	GPC1	protein_coding	H7C410,P35052	2817	6.891490581350192	7.151729424306304	2579.2650217373453	-1.5135885580279	-1.5466618933242222	-1.4179435068106747	0.19150356508007724	0.25611154819384263	0.017688543588846306	1985	2077	3132	1486	2328	1967
ENSG00000137491	ENSG00000137491.15	solute carrier organic anion transporter family member 2B1 [Source:HGNC Symbol;Acc:HGNC:10962]	SLCO2B1	protein_coding	A0A024R5I4,A0A0A0MTF1,O94956	11309	2.4411912431351968	2.763633835004499	115.26999884938104	-1.5440005605742617	-1.6233731038664185	-1.4194490754386826	0.2683886372746743	0.29380431871734053	0.01419026823185277	26	162	263	84	84	99
ENSG00000197587	ENSG00000197587.11	diencephalon/mesencephalon homeobox 1 [Source:HGNC Symbol;Acc:HGNC:19026]	DMBX1	protein_coding	Q8NFW5	127343	1.2942019920641066	1.545917901065932	50.326723916200905	-1.5423557438290987	-1.5570616094116057	-1.4212202565028689	0.20525471796834036	0.25101709657838744	0.008057654821567338	22	72	70	32	38	47
ENSG00000215039	ENSG00000215039.7	CD27 antisense RNA 1 [Source:HGNC Symbol;Acc:HGNC:43896]	CD27-AS1	antisense	NA	678655	-0.28056322522942867	0.043224693594505696	17.716902775776177	-1.767384308390422	-1.7585358161275206	-1.421966683770042	0.22982429574364377	0.2955957898800617	0.04787160191251493	12	15	30	20	8	9
ENSG00000117984	ENSG00000117984.14	cathepsin D [Source:HGNC Symbol;Acc:HGNC:2529]	CTSD	protein_coding	P07339,V9HWI3	1509	8.544071506314186	8.88887258834116	8724.206083003706	-1.556094083305157	-1.6748269071942643	-1.4353627030889657	0.2584914464134467	0.2955957898800617	0.042588580484296694	7973	5355	9720	4598	7387	6026
ENSG00000114626	ENSG00000114626.18	ankyrin repeat and BTB domain containing 1 [Source:HGNC Symbol;Acc:HGNC:18275]	ABTB1	protein_coding	Q969K4	80325	4.038455938150949	4.387724257616439	387.1415557234232	-1.5036752648273544	-1.692305075549734	-1.435918097897259	0.27683962523686395	0.2955957898800617	0.04664617187336197	367	220	419	246	309	238
ENSG00000185813	ENSG00000185813.11	phosphate cytidylyltransferase 2, ethanolamine [Source:HGNC Symbol;Acc:HGNC:8756]	PCYT2	protein_coding	B3KSC8,B7Z4W6,I3L1R7,Q99447	5833	5.419731638866048	5.787328099653449	1022.9518552071532	-1.47855166995459	-1.7149838174903251	-1.4459658319454163	0.28202015741692055	0.2955957898800617	0.04846150626249922	991	598	1015	596	792	678
ENSG00000181035	ENSG00000181035.14	solute carrier family 25 member 42 [Source:HGNC Symbol;Acc:HGNC:28380]	SLC25A42	protein_coding	A0A024R7K2,Q86VD7,Q8NHH2	284439	0.9899139646205962	1.2178445909779487	40.42355012531866	-1.5773935532123353	-1.5441471711563803	-1.4465254198271182	0.16300077356599418	0.22327139299561286	0.003958208049803894	23	34	77	28	36	29
ENSG00000108840	ENSG00000108840.15	histone deacetylase 5 [Source:HGNC Symbol;Acc:HGNC:14068]	HDAC5	protein_coding	Q9UQL6	10014	3.990341579159804	4.2840003191399285	357.46477635104986	-1.4754061344018465	-1.626373975480798	-1.448907401764078	0.23919281622926597	0.26519051102231783	0.028884252448826527	313	208	455	257	258	255
ENSG00000101417	ENSG00000101417.12	peroxisomal membrane protein 4 [Source:HGNC Symbol;Acc:HGNC:15920]	PXMP4	protein_coding	Q9Y6I8	11264	2.3255098161118286	2.603579598519354	110.5338634686358	-1.523261461792665	-1.6219358442395482	-1.449576683524854	0.22005153786501153	0.25693971329580895	0.023940942157805126	88	94	123	71	98	68
ENSG00000223573	ENSG00000223573.7	TINCR ubiquitin domain containing [Source:HGNC Symbol;Acc:HGNC:14607]	TINCR	lincRNA	NA	257000	0.4301262937085362	0.7342039898404047	29.35484828136384	-1.7296538491949076	-1.7070461560796135	-1.4508999149156165	0.23130049454041116	0.29296023580960956	0.033881500239074415	20	30	39	13	27	20
ENSG00000158555	ENSG00000158555.15	glycerophosphodiester phosphodiesterase domain containing 5 [Source:HGNC Symbol;Acc:HGNC:28804]	GDPD5	protein_coding	Q8WTR4	81544	2.716906079963796	2.978928571170223	142.79066153949694	-1.5241364389151268	-1.589876687609294	-1.4518353499813892	0.1925403012276847	0.2369260512457905	0.01575781845521306	110	96	212	89	124	100
ENSG00000197119	ENSG00000197119.13	solute carrier family 25 member 29 [Source:HGNC Symbol;Acc:HGNC:20116]	SLC25A29	protein_coding	Q8N8R3	123096	4.000784129069234	4.21142940016474	331.62186176732075	-1.505543845812072	-1.4980469350696093	-1.4571165913268678	0.12274024517885587	0.16744338250323829	0.0011862697017251912	216	281	511	216	286	273
ENSG00000175567	ENSG00000175567.10	uncoupling protein 2 [Source:HGNC Symbol;Acc:HGNC:12518]	UCP2	protein_coding	A0A024R5N5,P55851	7351	5.39755896909534	5.78109642241665	1023.1028585628969	-1.4393443239828052	-1.748892108570619	-1.4616998553269196	0.2902952663849774	0.2955957898800617	0.049960961672196	1029	532	1012	745	585	727
ENSG00000187796	ENSG00000187796.15	caspase recruitment domain family member 9 [Source:HGNC Symbol;Acc:HGNC:16391]	CARD9	protein_coding	A0A024R8F1,Q9H257	64170	1.5468195012953525	1.8206082888746336	63.808312332113104	-1.5680006136690992	-1.6402085070014194	-1.4632340784093645	0.208001384282621	0.25186896012503956	0.02064103503218788	49	49	88	52	54	31
ENSG00000129355	ENSG00000129355.7	cyclin dependent kinase inhibitor 2D [Source:HGNC Symbol;Acc:HGNC:1790]	CDKN2D	protein_coding	A0A024R796,P55273	1032	1.3078661759619366	1.6254409233870648	55.931092783974705	-1.645869871002386	-1.712360990512906	-1.4657972395671588	0.23933140227779487	0.290410033816546	0.03605490201078677	44	51	63	29	53	31
ENSG00000130720	ENSG00000130720.13	fibrinogen C domain containing 1 [Source:HGNC Symbol;Acc:HGNC:25922]	FIBCD1	protein_coding	Q8N539	84929	2.3127590297033147	2.6521310680026744	115.21385118812351	-1.6310168310890245	-1.718017741909402	-1.4697209909343436	0.24592299849905733	0.29380431871734053	0.03981550980687023	99	89	126	57	106	68
ENSG00000149823	ENSG00000149823.9	VPS51 subunit of GARP complex [Source:HGNC Symbol;Acc:HGNC:1172]	VPS51	protein_coding	Q9UID3	738	5.4661703448205845	5.831243933416627	1046.3590907011692	-1.6335350588966808	-1.7229006336778871	-1.4726523937973945	0.2564561002224554	0.2955957898800617	0.04138284882552011	940	703	1167	466	927	701
ENSG00000171219	ENSG00000171219.9	CDC42 binding protein kinase gamma [Source:HGNC Symbol;Acc:HGNC:29829]	CDC42BPG	protein_coding	Q6DT37	55561	0.7755825375187759	1.1331708620719274	36.5775480110335	-1.8262926140778983	-1.7149685789534368	-1.4750131261868527	0.22425297136716676	0.2955957898800617	0.023897191665998158	11	48	82	23	37	19
ENSG00000257028	NA	NA	C15ORF37	protein_coding	NA	NA	0.6930978196851074	0.9275518885264926	32.54010311440829	-1.5969335195470744	-1.5734917763515257	-1.4752920394561453	0.1524618656755883	0.213959634567474	0.0022958587800181495	16	35	59	29	18	29
ENSG00000101098	ENSG00000101098.13	regulating synaptic membrane exocytosis 4 [Source:HGNC Symbol;Acc:HGNC:16183]	RIMS4	protein_coding	Q9H426	140730	1.5679806212328253	1.8765217265500609	65.3427506874586	-1.7133312786667743	-1.684828255513879	-1.4754804300408186	0.22178489124675102	0.27838522607368055	0.024315083838613673	42	77	77	30	64	42
ENSG00000184489	ENSG00000184489.12	protein tyrosine phosphatase 4A3 [Source:HGNC Symbol;Acc:HGNC:9636]	PTP4A3	protein_coding	O75365	11156	2.396225406004658	2.689539876192383	117.70998671527406	-1.5638111734739213	-1.6609790874110018	-1.4795469233430671	0.22005153786501153	0.2562511292046738	0.024315083838613673	97	87	145	62	87	98
ENSG00000141738	ENSG00000141738.14	growth factor receptor bound protein 7 [Source:HGNC Symbol;Acc:HGNC:4567]	GRB7	protein_coding	A0A0S2Z4F6,Q14451	2886	4.0964751288325365	4.366081977727541	376.52700615288194	-1.5038348163291075	-1.6083318131129818	-1.4796733528100297	0.19511583392273382	0.2318167029929179	0.01499881282343059	312	270	452	264	283	274
ENSG00000141542	ENSG00000141542.11	RAB40B, member RAS oncogene family [Source:HGNC Symbol;Acc:HGNC:18284]	RAB40B	protein_coding	Q12829	10966	3.2718871787205415	3.4539697641978364	192.56422562086425	-1.4598235285330627	-1.4555655996962307	-1.4814889932268862	0.06835483184203878	0.08958577289751597	2.760755337588029e-9	95	191	354	173	131	172
ENSG00000092929	ENSG00000092929.11	unc-13 homolog D [Source:HGNC Symbol;Acc:HGNC:23147]	UNC13D	protein_coding	Q70J99	201294	3.5108992717498686	3.8708868665800966	267.62429312153796	-1.741139148340813	-1.7353435704765718	-1.4892470753222662	0.2403148153751424	0.2943545882754182	0.03784385456870838	227	204	311	105	240	187
ENSG00000135424	ENSG00000135424.18	integrin subunit alpha 7 [Source:HGNC Symbol;Acc:HGNC:6143]	ITGA7	protein_coding	J3KNV4,Q13683,Q4LE35	3679	1.351331639125996	1.5908564787870125	53.35483605425202	-1.5938995405648708	-1.6025401055865696	-1.4947693246727995	0.16178172195858914	0.20367603169421836	0.004230823173924295	34	53	77	31	40	47
ENSG00000101400	ENSG00000101400.6	syntrophin alpha 1 [Source:HGNC Symbol;Acc:HGNC:11167]	SNTA1	protein_coding	Q13424	6640	3.4433171618699014	3.8298061785569923	263.77683469610395	-1.5744405910477364	-1.7789617552660508	-1.495242326330957	0.27744480176203573	0.2955957898800617	0.045888564894783296	256	135	308	134	187	192
ENSG00000162426	ENSG00000162426.14	solute carrier family 45 member 1 [Source:HGNC Symbol;Acc:HGNC:17939]	SLC45A1	protein_coding	Q9Y2W3	50651	1.7672746253570397	2.0194595838621705	73.02192903665531	-1.5552488171993817	-1.6205205252670023	-1.4961776928965032	0.17490555015535802	0.21524440407171472	0.008880927339548202	54	59	102	44	58	56
ENSG00000239521	ENSG00000239521.8	CASTOR family member 3 [Source:HGNC Symbol;Acc:HGNC:29954]	GATS	pseudogene	A0A087WV49,Q8NAP1	352954	4.1616348625764825	4.399829158372689	380.1519110896113	-1.5431234449417541	-1.5683130882677587	-1.496874480167819	0.14285889829839116	0.18672092603039506	0.00331514860674946	268	270	623	355	293	218
ENSG00000168517	ENSG00000168517.10	HEXIM P-TEFb complex subunit 2 [Source:HGNC Symbol;Acc:HGNC:28591]	HEXIM2	protein_coding	Q96MH2	124790	3.8652590907654685	4.277152957529127	360.3442614116804	-1.6217434034165523	-1.805767130863098	-1.4977818418776965	0.27970812622245217	0.2955957898800617	0.049960961672196	357	217	345	174	292	219
ENSG00000132517	ENSG00000132517.15	solute carrier family 52 member 1 [Source:HGNC Symbol;Acc:HGNC:30225]	SLC52A1	protein_coding	Q9NWF4	55065	0.46764903636431954	0.7761624035921667	30.511149193454322	-1.7212214187651786	-1.7431168103715202	-1.4984995376935861	0.22005153786501153	0.27838522607368055	0.029729948613341238	23	22	49	16	27	18
ENSG00000107821	ENSG00000107821.15	Kazal type serine peptidase inhibitor domain 1 [Source:HGNC Symbol;Acc:HGNC:25460]	KAZALD1	protein_coding	Q96I82	81621	2.6831754245542774	3.0402079814359864	150.96031787452085	-1.6886608941872177	-1.7502187803641494	-1.5018046503318108	0.23919281622926597	0.29380431871734053	0.0376815770156195	132	104	182	71	139	87
ENSG00000133247	ENSG00000133247.14	lysine methyltransferase 5C [Source:HGNC Symbol;Acc:HGNC:28405]	SUV420H2	protein_coding	A0A0D9SF94,Q86Y97	84787	2.673366355153099	3.0325075745042165	149.23602933247454	-1.7778219420296197	-1.7512218810353013	-1.5028385554808266	0.2333824127723521	0.29380431871734053	0.036130688221756434	123	111	194	56	136	102
ENSG00000161277	ENSG00000161277.11	THAP domain containing 8 [Source:HGNC Symbol;Acc:HGNC:23191]	THAP8	protein_coding	B4DKM9,H9CWI5,Q8NA92	199745	2.711478271745793	3.067005395273881	154.2828951969966	-1.6310162419116798	-1.750849204467933	-1.5029639573237472	0.2508697446836769	0.2912628265994277	0.03807045591475361	139	95	190	73	128	103
ENSG00000133466	ENSG00000133466.14	C1q and TNF related 6 [Source:HGNC Symbol;Acc:HGNC:14343]	C1QTNF6	protein_coding	A0A024R1J0,Q9BXI9	114904	5.3692310763770745	5.689035011318431	948.1245200974196	-1.5180641710918605	-1.6874690602065767	-1.5073180859338564	0.236056575090448	0.2663733809275838	0.025529204968823913	848	562	1170	592	693	682
ENSG00000160957	ENSG00000160957.14	RecQ like helicase 4 [Source:HGNC Symbol;Acc:HGNC:9949]	RECQL4	protein_coding	O94761	9401	5.629084416441975	6.036420766732737	1212.1123042954196	-1.6713511883244705	-1.7960666564901044	-1.5093043862243962	0.2711504085690606	0.2955957898800617	0.044932609727610796	1144	816	1214	494	1022	804
ENSG00000205744	ENSG00000205744.10	DENN domain containing 1C [Source:HGNC Symbol;Acc:HGNC:26225]	DENND1C	protein_coding	Q8IV53	79958	0.7617145088420676	1.0805527420471113	35.397666603990764	-1.716471809510448	-1.6924866549999076	-1.5117792577725073	0.21209361405739804	0.26348159369515406	0.011794941064788242	13	30	98	28	20	31
ENSG00000182327	ENSG00000182327.8	glycolipid transfer protein domain containing 2 [Source:HGNC Symbol;Acc:HGNC:33756]	GLTPD2	protein_coding	A6NH11	388323	0.09705884457107565	0.4123878921350454	23.256815912189015	-1.790130925212589	-1.7661874734932141	-1.5123335567500202	0.21536932264022327	0.28014849807391645	0.027698495669668227	16	20	38	19	19	9
ENSG00000063180	ENSG00000063180.9	carbonic anhydrase 11 [Source:HGNC Symbol;Acc:HGNC:1370]	CA11	protein_coding	O75493	770	3.4502075649556545	3.8545103370730165	269.6741468759993	-1.544403596449905	-1.8116962053411285	-1.5132132709384198	0.28202015741692055	0.2955957898800617	0.047573338876986566	273	136	283	158	189	168
ENSG00000130600	ENSG00000130600.19	H19 imprinted maternally expressed transcript [Source:HGNC Symbol;Acc:HGNC:4713]	H19	processed_transcript	NA	283120	1.0902081160476393	1.3517431824460946	45.42078960510504	-1.610046132417204	-1.6572508807241133	-1.5172492306729335	0.18138032681617186	0.22350787980294398	0.008734820724025833	32	32	79	31	37	29
ENSG00000090238	ENSG00000090238.12	yippee like 3 [Source:HGNC Symbol;Acc:HGNC:18327]	YPEL3	protein_coding	A0A024R624,P61236	83719	2.246462578362788	2.4954393364482916	101.07284386664364	-1.5991516366814185	-1.6196491471646397	-1.5282830943762578	0.14285889829839116	0.18672092603039506	0.003570773380656926	70	79	163	59	73	89
ENSG00000182310	ENSG00000182310.14	sperm acrosome associated 6 [Source:HGNC Symbol;Acc:HGNC:27113]	LINC00085	processed_transcript	W5XKT8	147650	2.8764138913784416	3.2333676539354017	172.5941161936714	-1.6240691228511601	-1.7638497966350064	-1.529273529153812	0.25326581447686497	0.28014849807391645	0.03278516588700591	152	89	257	87	137	116
ENSG00000180340	ENSG00000180340.7	frizzled class receptor 2 [Source:HGNC Symbol;Acc:HGNC:4040]	FZD2	protein_coding	Q14332,Q86UZ8	2535	5.534852421639872	5.963610716488227	1157.1740369285708	-1.6609542898072922	-1.8344287052185309	-1.5305588487272253	0.2774099217506387	0.2955957898800617	0.04639392869888634	1137	706	1151	484	943	737
ENSG00000131584	ENSG00000131584.19	ArfGAP with coiled-coil, ankyrin repeat and PH domains 3 [Source:HGNC Symbol;Acc:HGNC:16754]	ACAP3	protein_coding	Q8WTZ1,Q96P50	116983	3.916197923036757	4.230514039047319	343.6818080941271	-1.61419836883198	-1.6985062714007055	-1.5320728685208693	0.21090352463921241	0.25496788346300175	0.01985783683163877	294	249	401	210	291	205
ENSG00000167900	ENSG00000167900.12	thymidine kinase 1 [Source:HGNC Symbol;Acc:HGNC:11830]	TK1	protein_coding	K7ES52,P04183	7083	7.101889680157184	7.506140584681924	3372.6388653951312	-1.5986538462477664	-1.8089674138998655	-1.5381847381851517	0.2711504085690606	0.2955957898800617	0.041015125618228315	3334	2083	3159	1762	2551	2138
ENSG00000168268	ENSG00000168268.11	5'-nucleotidase domain containing 2 [Source:HGNC Symbol;Acc:HGNC:25717]	NT5DC2	protein_coding	Q9H857	64943	5.938506288548776	6.343046105283544	1509.7016995497315	-1.5344254907403365	-1.818015027529012	-1.5491275339364865	0.27744480176203573	0.2955957898800617	0.0405600096098347	1521	842	1472	867	1020	1000
ENSG00000204228	ENSG00000204228.4	hydroxysteroid 17-beta dehydrogenase 8 [Source:HGNC Symbol;Acc:HGNC:3554]	HSD17B8	protein_coding	A0A1U9X7U3,Q92506	7923	2.211132504794881	2.5671112537927234	109.95301766158134	-1.534150788658643	-1.7987669465279073	-1.5558607891522733	0.2590913352157195	0.27838522607368055	0.033250932452646716	104	76	107	65	67	81
ENSG00000137103	ENSG00000137103.20	transmembrane protein 8B [Source:HGNC Symbol;Acc:HGNC:21427]	TMEM8B	protein_coding	A6NDV4	51754	1.9433659434617105	2.197439808060716	81.61151607286543	-1.6398527639031077	-1.6469972206959849	-1.5582038858274805	0.13366088588828703	0.18047104765735883	0.002088026215015753	53	63	148	51	50	77
ENSG00000236829	ENSG00000236829.9	ribosomal protein L23a (RPL23A) pseudogene	Z97634.3	pseudogene	NA	100134368	-0.6247798469773097	-0.2817540089107078	14.490467928487869	-1.7746452487497089	-1.9318680762020801	-1.5602040245958657	0.23933140227779487	0.29380431871734053	0.04257875591763998	12	12	19	9	9	8
ENSG00000243566	ENSG00000243566.6	uroplakin 3B [Source:HGNC Symbol;Acc:HGNC:21444]	UPK3B	protein_coding	A0A0J9YVS6,Q9BT76	105375355	1.3138037662354356	1.7632475489626351	61.05011835689254	-2.1249304689439668	-1.922736273630028	-1.5602486289809132	0.2444476402655403	0.2955957898800617	0.045187517344375955	44	65	78	13	49	48
ENSG00000099822	ENSG00000099822.3	hyperpolarization activated cyclic nucleotide gated potassium and sodium channel 2 [Source:HGNC Symbol;Acc:HGNC:4846]	HCN2	protein_coding	Q9UL51	610	4.074736296477386	4.322153506986272	361.4127011414921	-1.587185412435993	-1.6222835099003416	-1.5619545045602503	0.12132346475413644	0.1582337565400358	0.0017039460864274067	265	299	499	241	283	264
ENSG00000225151	ENSG00000225151.10	GOLGA2 pseudogene 7 [Source:HGNC Symbol;Acc:HGNC:49516]	AC103965.1	pseudogene	NA	388152	1.524210796042141	1.9301898742209427	71.29018285440384	-1.5759627770144653	-1.8863893973947714	-1.562110052224642	0.28202015741692055	0.2955957898800617	0.04592438440940206	71	46	67	34	50	45
ENSG00000160298	ENSG00000160298.18	chromosome 21 open reading frame 58 [Source:HGNC Symbol;Acc:HGNC:1300]	C21orf58	protein_coding	P58505	54058	3.3360115635399765	3.649935007871206	227.04717975341117	-1.7601998404779406	-1.715812550626808	-1.5634191243941562	0.18138032681617186	0.23893536234758603	0.012556673311777209	170	198	302	101	207	154
ENSG00000187954	ENSG00000187954.12	cysteine and histidine rich 1 [Source:HGNC Symbol;Acc:HGNC:17806]	CYHR1	protein_coding	E9PJD7,Q6ZMK1	50626	5.576737567461067	6.002039905153482	1191.869963680411	-1.5974020204507944	-1.8524500760144331	-1.5676126519912232	0.2788253656280847	0.2955957898800617	0.04138284882552011	1200	738	1073	584	867	769
ENSG00000169297	ENSG00000169297.8	nuclear receptor subfamily 0 group B member 1 [Source:HGNC Symbol;Acc:HGNC:7960]	NR0B1	protein_coding	F1D8P4,P51843	190	4.546730490497584	4.869490955330162	537.8200728514774	-1.5700694757163203	-1.734774412837929	-1.5761261076922513	0.21739111650019613	0.23915921904445603	0.01686593613240493	483	375	581	375	366	352
ENSG00000185361	ENSG00000185361.9	TNF alpha induced protein 8 like 1 [Source:HGNC Symbol;Acc:HGNC:28279]	TNFAIP8L1	protein_coding	Q8WVP5	126282	3.4935429768477926	3.7796882354674275	249.6751617943853	-1.642250037613926	-1.6958693964028368	-1.58955663025343	0.15728452710889063	0.20078311354211767	0.006509308262241861	198	184	344	154	202	162
ENSG00000127586	ENSG00000127586.17	chromosome transmission fidelity factor 18 [Source:HGNC Symbol;Acc:HGNC:18435]	CHTF18	protein_coding	Q8WVB6	63922	4.30706941571324	4.672636439405425	470.26323154935017	-1.6596352156787024	-1.7979301057437853	-1.5939081530982688	0.23480778896664767	0.2711284959507068	0.02482359334325291	433	331	488	250	367	292
ENSG00000164488	ENSG00000164488.12	dishevelled binding antagonist of beta catenin 2 [Source:HGNC Symbol;Acc:HGNC:21231]	DACT2	protein_coding	Q5SW24	168002	0.8469893616749565	1.2494178583098583	42.23600923464693	-2.0807540461909797	-1.8896823213865197	-1.5957844239451293	0.21592559258176597	0.29380431871734053	0.031577151061521876	29	37	72	11	35	32
ENSG00000241935	ENSG00000241935.9	4-hydroxy-2-oxoglutarate aldolase 1 [Source:HGNC Symbol;Acc:HGNC:25155]	HOGA1	protein_coding	Q86XE5	112817	2.3779988505317196	2.6719706561139467	114.07351226991526	-1.7775390533161803	-1.7162401807633834	-1.598455125940339	0.14285889829839116	0.21389289664164213	0.005163909505669293	77	105	174	55	106	73
ENSG00000104870	ENSG00000104870.13	Fc fragment of IgG receptor and transporter [Source:HGNC Symbol;Acc:HGNC:3621]	FCGRT	protein_coding	A0A024QZI2,P55899	2217	3.84255319367072	4.270760054452661	359.27124687106925	-1.686938316308758	-1.8817590170422882	-1.5987368792146182	0.2703867557597284	0.2955957898800617	0.0388998149465983	360	211	359	162	252	243
ENSG00000068137	ENSG00000068137.15	pleckstrin homology, MyTH4 and FERM domain containing H3 [Source:HGNC Symbol;Acc:HGNC:26105]	PLEKHH3	protein_coding	Q7Z736,X6R3U4	79990	3.888921448415293	4.179357888707816	326.8557987481106	-1.7296636746527312	-1.70116771411886	-1.6000045446259608	0.14543068744581844	0.20389657111993498	0.004593914713527384	236	289	456	159	280	237
ENSG00000162062	ENSG00000162062.15	tubulin epsilon and delta complex 2 [Source:HGNC Symbol;Acc:HGNC:25849]	C16orf59	protein_coding	Q7L2K0	80178	4.056741657876613	4.549949864643679	437.555403672962	-1.7645675685071243	-1.9560668454653503	-1.602374972302594	0.28202015741692055	0.2955957898800617	0.048534955448188574	454	277	369	161	331	267
ENSG00000175873	NA	NA	AC004840.9	lincRNA	NA	NA	0.3270155484692919	0.6556787020806986	28.435199007586117	-1.7444065421483719	-1.8644332510137307	-1.6180143806207716	0.22087734757875457	0.25693971329580895	0.02193088314562764	23	25	35	16	22	15
ENSG00000100429	ENSG00000100429.18	histone deacetylase 10 [Source:HGNC Symbol;Acc:HGNC:18128]	HDAC10	protein_coding	Q969S8	83933	1.3151932412006966	1.729509710682278	62.28655794619886	-1.5407157383283956	-1.940087287081989	-1.6186281061289622	0.2923069814373502	0.29380431871734053	0.04149581432131161	63	44	51	35	38	37
ENSG00000076826	ENSG00000076826.9	calmodulin regulated spectrin associated protein family member 3 [Source:HGNC Symbol;Acc:HGNC:29307]	CAMSAP3	protein_coding	Q9P1Y5	57662	2.8362831871177887	3.175873013921811	165.90520841866189	-1.6847595737705476	-1.7956230031424136	-1.6229525952523112	0.19635708915719255	0.23893536234758603	0.01570603981503131	145	119	198	93	132	97
ENSG00000172771	ENSG00000172771.12	EF-hand calcium binding domain 12 [Source:HGNC Symbol;Acc:HGNC:28061]	EFCAB12	protein_coding	B3KXU6,Q6NXP0	90288	0.6700507578888049	1.036771904540548	37.72197366267047	-1.6714746806736756	-1.9141800906122248	-1.6232263101551612	0.2634085797255439	0.2697592090875291	0.03130332304962407	33	34	37	29	14	27
ENSG00000128274	ENSG00000128274.17	alpha 1,4-galactosyltransferase (P blood group) [Source:HGNC Symbol;Acc:HGNC:18149]	A4GALT	protein_coding	A0A0S2Z5J1,Q9NPC4	53947	3.287993369589013	3.6509028881395245	232.15160506516057	-1.651442360783959	-1.8234170980748734	-1.6254948948596835	0.22908878510633532	0.2562511292046738	0.02150941999008915	216	165	235	150	168	127
ENSG00000127220	ENSG00000127220.6	abhydrolase domain containing 8 [Source:HGNC Symbol;Acc:HGNC:23759]	ABHD8	protein_coding	B2C6G3,Q96I13	79575	2.494314731068857	2.8505923784699476	132.90050646568065	-1.6776015305344374	-1.8354756123943998	-1.6418015404072248	0.21739111650019613	0.24476433286920968	0.01824613843133616	120	84	168	68	93	91
ENSG00000245848	ENSG00000245848.3	CCAAT enhancer binding protein alpha [Source:HGNC Symbol;Acc:HGNC:1833]	CEBPA	protein_coding	P49715	1050	3.2103753253329823	3.5365859371574255	207.3196396719159	-1.9007878478222922	-1.7859380525324464	-1.6652604018325103	0.13054951122742597	0.21420006179113718	0.003958208049803894	134	190	352	99	204	107
ENSG00000137486	ENSG00000137486.17	arrestin beta 1 [Source:HGNC Symbol;Acc:HGNC:711]	ARRB1	protein_coding	B7Z1Q3,P49407	408	3.400254222944998	3.6334729516250444	218.10307384936	-1.6356352369863427	-1.644870400751755	-1.6679085387856936	0.05832165794711963	0.07998234417004967	9.787809796108721e-10	108	200	466	178	156	153
ENSG00000106009	ENSG00000106009.16	BRCA1 associated ATM activator 1 [Source:HGNC Symbol;Acc:HGNC:21701]	BRAT1	protein_coding	Q6PJG6	221927	5.4690389015965035	5.991944244060115	1186.625823058274	-1.8421357568403782	-2.0163564149943523	-1.671228620438933	0.27711621697031474	0.2955957898800617	0.04258154823662629	1229	753	1058	442	991	551
ENSG00000162066	ENSG00000162066.15	amidohydrolase domain containing 2 [Source:HGNC Symbol;Acc:HGNC:24262]	AMDHD2	protein_coding	Q9Y303	51005	3.8340443686545123	4.398847658404922	394.1937978763184	-1.981605478547381	-2.073152427932895	-1.673126718096656	0.2792115260992587	0.2955957898800617	0.04855958907834311	410	267	333	107	314	213
ENSG00000104833	ENSG00000104833.12	tubulin beta 4A class IVa [Source:HGNC Symbol;Acc:HGNC:20774]	TUBB4A	protein_coding	P04350	10382	3.431216062138907	3.729091841378457	241.27841645338347	-1.7004516202482152	-1.7638851500373505	-1.6755068360583705	0.13171556261476777	0.17132258328927608	0.0028903962723065882	192	202	302	151	180	153
ENSG00000235241	ENSG00000235241.1	cyclin-dependent kinase 5 (CDK5) pseudogene	RP11-108M9.5	pseudogene	NA	NA	0.2653546239997055	0.6294841783226556	28.51239173382464	-1.7067093543272658	-1.9692917788803346	-1.6786705787950742	0.2508697446836769	0.2623510622494029	0.027547398925128634	26	23	30	16	15	19
ENSG00000244187	ENSG00000244187.8	transmembrane protein 141 [Source:HGNC Symbol;Acc:HGNC:28211]	TMEM141	protein_coding	Q96I45	85014	5.045101314665935	5.590654017637863	906.9074445366391	-1.6985326261759337	-2.0548511492037136	-1.68773612031218	0.29745741386980734	0.2955957898800617	0.04494038576924202	1014	416	824	386	607	497
ENSG00000130762	ENSG00000130762.15	Rho guanine nucleotide exchange factor 16 [Source:HGNC Symbol;Acc:HGNC:15515]	ARHGEF16	protein_coding	B3KTS4,Q5VV41	27237	2.3404506163339382	2.6900175809581257	118.11815184377531	-1.7728178128640104	-1.8565392839125892	-1.6901844538954596	0.18294445922131125	0.2247726566507405	0.010872745803125737	100	87	155	54	74	95
ENSG00000106927	ENSG00000106927.12	alpha-1-microglobulin/bikunin precursor [Source:HGNC Symbol;Acc:HGNC:453]	AMBP	protein_coding	P02760	259	3.527629499289608	3.9599382529918365	290.74288846399423	-1.6715260130324847	-1.944596752902904	-1.6923466440283172	0.2564561002224554	0.27838522607368055	0.02832293826336784	299	157	299	174	162	184
ENSG00000260806	ENSG00000260806.1	novel transcript, antisense to PAPOLA	RP11-872J21.3	antisense	NA	NA	0.094542473192327	0.5474671993171508	27.578842615673615	-1.6571056911610058	-2.1149261804052624	-1.6949975403156476	0.3092086026444205	0.2955957898800617	0.04621815308577433	28	23	20	15	12	17
ENSG00000179886	ENSG00000179886.6	tigger transposable element derived 5 [Source:HGNC Symbol;Acc:HGNC:18336]	TIGD5	protein_coding	Q53EQ6	84948	3.694070529457112	4.2010402951810715	343.014231532914	-1.9054698429982946	-2.0270230946412147	-1.7019023441698087	0.2666907204808696	0.2955957898800617	0.03784385456870838	350	216	332	112	259	200
ENSG00000242612	ENSG00000242612.7	2,4-dienoyl-CoA reductase 2 [Source:HGNC Symbol;Acc:HGNC:2754]	DECR2	protein_coding	Q9NUI1	26063	4.265654035647659	4.768792378288497	511.020648098408	-1.7444716973645877	-2.023683994380191	-1.708611118164202	0.27970812622245217	0.2955957898800617	0.03704944459072178	547	308	419	226	348	284
ENSG00000182809	ENSG00000182809.11	cysteine rich protein 2 [Source:HGNC Symbol;Acc:HGNC:2361]	CRIP2	protein_coding	P52943	1397	3.7319470998454785	4.098919680790076	314.31663886233025	-1.7951419642309756	-1.869198983239475	-1.7100931737703131	0.18456781792807905	0.23005705146341224	0.010576219387073243	273	258	343	150	239	197
ENSG00000184990	ENSG00000184990.13	SIVA1 apoptosis inducing factor [Source:HGNC Symbol;Acc:HGNC:17712]	SIVA1	protein_coding	O15304	10572	5.656539735701566	6.140868495527945	1308.644447447545	-1.8705559387817212	-1.9977069697035832	-1.7148713254740728	0.2508697446836769	0.2955957898800617	0.030683634286210758	1289	912	1259	488	1072	666
ENSG00000105518	ENSG00000105518.14	transmembrane protein 205 [Source:HGNC Symbol;Acc:HGNC:29631]	TMEM205	protein_coding	A0A024R7D3,Q6UW68	374882	6.313485923492097	6.943078248795938	2333.88448160327	-1.673604513531634	-2.162312525966709	-1.7252913734829907	0.313442640646019	0.2955957898800617	0.049960961672196	2794	1026	1667	956	1374	1264
ENSG00000227799	ENSG00000227799.1	pseudogene similar to RIKEN cDNA 2210021J22	AC012358.4	pseudogene	NA	NA	-0.5093400602929543	-0.11466252684503565	16.18164789697427	-1.9873999823786948	-2.0578041130570446	-1.7308434617716784	0.22087734757875457	0.27838522607368055	0.026654921167294617	12	18	20	7	12	8
ENSG00000142235	ENSG00000142235.11	lemur tyrosine kinase 3 [Source:HGNC Symbol;Acc:HGNC:19295]	LMTK3	protein_coding	A0A0A0MQW5,Q96Q04	114783	2.7178854272064004	3.2978749491738886	185.67120149243047	-1.8950534999961535	-2.138267920927497	-1.7333498020449374	0.2850850989672667	0.2955957898800617	0.04590917435992214	205	96	172	53	116	119
ENSG00000149809	ENSG00000149809.16	transmembrane 7 superfamily member 2 [Source:HGNC Symbol;Acc:HGNC:11863]	TM7SF2	protein_coding	A0A024R577,O76062	7108	4.018020815528867	4.5193352047650155	429.5392227481568	-1.7955314695605926	-2.0373745560788676	-1.734865212232799	0.2711504085690606	0.2955957898800617	0.03332175348209435	456	245	395	178	292	245
ENSG00000143416	ENSG00000143416.21	selenium binding protein 1 [Source:HGNC Symbol;Acc:HGNC:10719]	SELENBP1	protein_coding	Q13228,V9HWG1	8991	3.649273970087652	3.96236212977895	283.7294797793626	-1.7426548400549255	-1.8193215943216487	-1.7385815651202396	0.12274024517885587	0.15782726092247096	0.0017722263719885734	228	193	436	197	195	164
ENSG00000171703	ENSG00000171703.17	transcription elongation factor A2 [Source:HGNC Symbol;Acc:HGNC:11614]	TCEA2	protein_coding	Q15560,Q6IB64	6919	3.7986908555476715	4.419371369248384	406.5659382306776	-1.7378068193653609	-2.16915244396119	-1.7390941546089334	0.3092086026444205	0.2955957898800617	0.04933855315145795	483	162	337	194	259	170
ENSG00000165272	ENSG00000165272.16	aquaporin 3 (Gill blood group) [Source:HGNC Symbol;Acc:HGNC:636]	AQP3	protein_coding	Q92482	360	3.09397393332082	3.4141175153705805	183.9798262397231	-1.7663264178011655	-1.818562583504856	-1.7566749040112404	0.1279733920186999	0.15782726092247096	2.0753571293949386e-5	63	198	476	139	131	110
ENSG00000091262	ENSG00000091262.15	ATP binding cassette subfamily C member 6 [Source:HGNC Symbol;Acc:HGNC:57]	ABCC6	protein_coding	O95255	368	1.1041634224104584	1.4114501865445763	45.833116012626434	-1.8976483684394436	-1.8212961448615632	-1.7576089364981509	0.10878863391252223	0.16138437087738874	1.5724622545635385e-4	22	47	99	24	34	34
ENSG00000173991	ENSG00000173991.6	titin-cap [Source:HGNC Symbol;Acc:HGNC:11610]	TCAP	protein_coding	A2TDC0,O15273	8557	0.37191418887020267	0.7089101940344634	29.597670522695395	-1.7831654037679316	-1.9618787331983596	-1.7594940671043147	0.19115561066704212	0.21023443727510208	0.008832739909385543	24	28	35	18	16	19
ENSG00000168101	ENSG00000168101.14	nudix hydrolase 16 like 1 [Source:HGNC Symbol;Acc:HGNC:28154]	NUDT16L1	protein_coding	B2RD96,Q9BRJ7,W4VSQ8	84309	3.5269287265503735	3.9204688201093965	278.7752041381927	-1.850109944361633	-1.9348775605555364	-1.7630143034672316	0.18559327169218565	0.23032482775508029	0.01077128566048572	251	212	314	121	193	186
ENSG00000172794	ENSG00000172794.20	RAB37, member RAS oncogene family [Source:HGNC Symbol;Acc:HGNC:30268]	RAB37	protein_coding	A0A024R8K6,B3KPZ5,B7Z3L0,Q96AX2	326624	2.7403868688356825	3.0736192008123626	147.0298131737367	-1.8897376452835442	-1.8584326804793134	-1.7633480677039428	0.11264747054849987	0.1582337565400358	2.5766530064019554e-4	67	138	357	136	55	110
ENSG00000122971	ENSG00000122971.9	acyl-CoA dehydrogenase short chain [Source:HGNC Symbol;Acc:HGNC:90]	ACADS	protein_coding	B4DUH1,E5KSD5,E9PE82,P16219	35	3.5995077871220156	4.2283973475039955	352.9990173082454	-2.0382670140017582	-2.1894822394213542	-1.765185749227338	0.27970812622245217	0.2955957898800617	0.04604030439433912	391	204	297	100	278	149
ENSG00000128311	ENSG00000128311.14	thiosulfate sulfurtransferase [Source:HGNC Symbol;Acc:HGNC:12388]	TST	protein_coding	Q16762	7263	5.311070337298909	5.829472224412494	1059.0241489845641	-1.9099442696892348	-2.0663128836827296	-1.7690160767800232	0.2545770935170005	0.2955957898800617	0.03019061166525893	1085	611	1132	357	799	572
ENSG00000188883	ENSG00000188883.5	killer cell lectin like receptor G2 [Source:HGNC Symbol;Acc:HGNC:24778]	KLRG2	protein_coding	A4D1S0	346689	-0.17163742796095943	0.291131907749482	22.424472343330635	-1.9884582356579772	-2.1543939646896844	-1.7691368233193547	0.25302242568037875	0.2912628265994277	0.036305241279754104	21	12	35	8	11	16
ENSG00000165804	ENSG00000165804.16	zinc finger protein 219 [Source:HGNC Symbol;Acc:HGNC:13011]	ZNF219	protein_coding	Q9P2Y4	51222	5.009848406761022	5.305632755406071	708.0904774814527	-1.8327456896822412	-1.800413218420987	-1.7707931276393298	0.0728452586213903	0.11592669544394878	6.013101674093861e-5	456	726	1082	364	574	467
ENSG00000254815	ENSG00000254815.6	LMNTD2 antisense RNA 1 [Source:HGNC Symbol;Acc:HGNC:41204]	RP11-496I9.1	antisense	NA	692247	0.4027312866985865	0.7897675033343552	31.809614884510058	-1.830627870005319	-2.036444461693285	-1.78440922506584	0.21739111650019613	0.23893536234758603	0.016710840394298855	29	21	43	21	19	14
ENSG00000153048	ENSG00000153048.11	calcium regulated heat stable protein 1 [Source:HGNC Symbol;Acc:HGNC:17150]	CARHSP1	protein_coding	Q9Y2V2	23589	6.1577919857199985	6.7116713049610786	1973.2569785946205	-1.7348790356299295	-2.1166141551648487	-1.7902711794455055	0.28202015741692055	0.2955957898800617	0.033881500239074415	2222	965	1712	877	1168	1104
ENSG00000146540	ENSG00000146540.15	chromosome 7 open reading frame 50 [Source:HGNC Symbol;Acc:HGNC:22421]	C7orf50	protein_coding	Q9BRJ6	84310	5.9772676587884925	6.65731896621078	1915.7686384393255	-1.7956270072092269	-2.2453226290833914	-1.7930934815296984	0.310581408568635	0.2955957898800617	0.04772598114267971	2306	954	1237	679	1271	834
ENSG00000105655	ENSG00000105655.19	inositol-3-phosphate synthase 1 [Source:HGNC Symbol;Acc:HGNC:29821]	ISYNA1	protein_coding	A0A140VK73,Q9NPH2	51477	4.138799737083645	4.728537257614695	502.2363335293368	-1.7543401338558686	-2.1637883956774426	-1.7948565503254847	0.29692624028668574	0.2955957898800617	0.03981550980687023	585	239	391	234	299	243
ENSG00000188959	ENSG00000188959.9	chromosome 9 open reading frame 152 [Source:HGNC Symbol;Acc:HGNC:31455]	C9orf152	protein_coding	A8K2L3,Q5JTZ5	401546	0.49797529000032714	0.9212279932898214	32.10051524128009	-2.1400476682465106	-2.013171376457941	-1.795909037730982	0.16178172195858914	0.2369260512457905	0.006573965077503596	14	35	76	32	9	20
ENSG00000254827	ENSG00000254827.6	solute carrier family 22 member 18 antisense [Source:HGNC Symbol;Acc:HGNC:10965]	SLC22A18AS	protein_coding	Q8N1D0	5003	2.614840869034983	3.1407960540554596	166.74497485223762	-1.7335460043368869	-2.1177491409983644	-1.7972435418528065	0.2793708815615443	0.29380431871734053	0.032905117629143936	185	82	156	79	98	88
ENSG00000064205	ENSG00000064205.10	cellular communication network factor 5 [Source:HGNC Symbol;Acc:HGNC:12770]	WISP2	protein_coding	O76076	8839	3.5377806551986275	3.96728184299209	289.5875747754868	-1.8683573005658967	-2.000272067466664	-1.8045361985064905	0.20266962556044307	0.23917839766639878	0.012865533418005332	275	216	294	159	212	129
ENSG00000165716	ENSG00000165716.11	divergent protein kinase domain 1B [Source:HGNC Symbol;Acc:HGNC:28290]	FAM69B	protein_coding	A0A024R8I5,Q5VUD6	138311	3.7709452527772114	4.19287288461587	336.7593763134116	-1.9304422684562188	-1.9881900174715015	-1.8057312093222004	0.1850586444717865	0.2369260512457905	0.010818472924515151	305	258	383	136	255	192
ENSG00000185522	ENSG00000185522.9	lamin tail domain containing 2 [Source:HGNC Symbol;Acc:HGNC:28561]	C11orf35	protein_coding	Q8IXW0	256329	1.4886639913025341	2.003224926102473	75.98698134200393	-1.74586989409373	-2.1488083267335663	-1.8107269398651915	0.28202015741692055	0.29380431871734053	0.033250932452646716	82	49	62	30	41	47
ENSG00000095906	ENSG00000095906.17	nucleotide binding protein 2 [Source:HGNC Symbol;Acc:HGNC:8042]	NUBP2	protein_coding	B7Z6P0,H3BQR2,Q9Y5Y2	10101	5.508324148636835	6.141249444303469	1333.6002806422748	-1.854738083625447	-2.215745217530928	-1.8203719891654655	0.29306624474756354	0.2955957898800617	0.039926755991281246	1546	670	1051	455	896	627
ENSG00000183779	ENSG00000183779.7	zinc finger protein 703 [Source:HGNC Symbol;Acc:HGNC:25883]	ZNF703	protein_coding	Q9H7S9	80139	3.877236688036726	4.265908567194159	353.8055187751877	-1.865168155365821	-1.962773218246567	-1.825829306933788	0.16178172195858914	0.20367603169421836	0.005523062519649941	317	238	465	171	239	218
ENSG00000108602	ENSG00000108602.18	aldehyde dehydrogenase 3 family member A1 [Source:HGNC Symbol;Acc:HGNC:405]	ALDH3A1	protein_coding	I3L3I9,P30838,Q6PKA6	218	10.266499691554726	10.796478878369717	33404.35491892379	-1.7944270705442422	-2.1175124729518378	-1.8259791982879263	0.26525724275744117	0.2912628265994277	0.02486442179058589	36985	17138	29948	17327	17937	18597
ENSG00000090661	ENSG00000090661.12	ceramide synthase 4 [Source:HGNC Symbol;Acc:HGNC:23747]	CERS4	protein_coding	Q53HF9,Q9HA82	79603	1.8800128393657636	2.3476231509713084	95.6120880284434	-1.7557477087500923	-2.09306776589556	-1.8276206954606937	0.2508697446836769	0.2623510622494029	0.021970115394327625	99	51	108	52	41	64
ENSG00000161618	ENSG00000161618.10	aldehyde dehydrogenase 16 family member A1 [Source:HGNC Symbol;Acc:HGNC:28114]	ALDH16A1	protein_coding	Q8IZ83	126133	4.965417654536588	5.527744315868058	861.597527365372	-1.9906864920102556	-2.146289919883052	-1.8293888316969698	0.2564561002224554	0.2955957898800617	0.02987001707400841	903	546	809	270	653	413
ENSG00000103426	ENSG00000103426.12	CORO7-PAM16 readthrough [Source:HGNC Symbol;Acc:HGNC:44424]	CORO7-PAM16	protein_coding	A0A0A6YYL4	100529144	1.6247725490671896	2.3696954564209056	86.94722571580412	-2.3832269935864674	-2.3921576714744304	-1.8401089532447563	0.2758796130980302	0.2955957898800617	0.03917340050310114	20	62	354	22	35	74
ENSG00000188486	ENSG00000188486.3	H2A.X variant histone [Source:HGNC Symbol;Acc:HGNC:4739]	H2AFX	protein_coding	P16104	3014	6.635994180361889	7.220536075200986	2802.5133422205886	-1.8834460028645996	-2.175581699105407	-1.8437778695889437	0.27711621697031474	0.2955957898800617	0.031321080671198584	3113	1703	2138	1021	1851	1417
ENSG00000177595	ENSG00000177595.18	p53-induced death domain protein 1 [Source:HGNC Symbol;Acc:HGNC:16491]	PIDD	protein_coding	Q9HB75	55367	3.5483958489451966	4.119855339015194	327.71190401717536	-1.9089224268671952	-2.176880181250251	-1.8470418341090824	0.273707531584923	0.2955957898800617	0.03145773954910314	364	174	295	116	208	176
ENSG00000127445	ENSG00000127445.14	peptidylprolyl cis/trans isomerase, NIMA-interacting 1 [Source:HGNC Symbol;Acc:HGNC:8988]	PIN1	protein_coding	Q13526	5300	5.5977922759756185	6.239895862642925	1432.6741234579144	-1.7777577438904046	-2.2407911751266054	-1.854452162154143	0.30199727506066026	0.2955957898800617	0.03822826884476713	1702	716	1001	577	868	661
ENSG00000108479	ENSG00000108479.12	galactokinase 1 [Source:HGNC Symbol;Acc:HGNC:4118]	GALK1	protein_coding	P51570,V9HWE7	2584	5.479560919127477	6.155897931289436	1353.2123651291224	-1.8378361839045865	-2.273813647907898	-1.8547257168769986	0.30422211581949843	0.2955957898800617	0.04145795925721795	1624	644	969	468	869	599
ENSG00000256802	ENSG00000256802.2	novel transcript, antisense to TJP1	RP11-680F8.1	antisense	NA	100130111	4.942242496706764	5.488432482548481	840.7496396353176	-1.904394321905887	-2.1454531203587637	-1.8554073837945595	0.2584914464134467	0.2914817130635209	0.02529393284439298	901	489	788	305	570	437
ENSG00000135617	ENSG00000135617.4	protease associated domain containing 1 [Source:HGNC Symbol;Acc:HGNC:16047]	PRADC1	protein_coding	Q9BSG0	84279	3.579616727835107	4.328369256804783	385.81222170107566	-1.798096127483197	-2.358693204902802	-1.8576905793487877	0.3169191396222259	0.2955957898800617	0.04935292574133427	492	160	228	133	208	182
ENSG00000129354	ENSG00000129354.11	adaptor related protein complex 1 subunit mu 2 [Source:HGNC Symbol;Acc:HGNC:558]	AP1M2	protein_coding	Q53GI5,Q9Y6Q5	10053	5.166815291023136	5.7688771473678395	1028.9272536110723	-1.8404647809672723	-2.2029952676602877	-1.8578207570872263	0.28202015741692055	0.2955957898800617	0.03287723378722486	1177	521	855	396	663	488
ENSG00000087076	ENSG00000087076.9	hydroxysteroid 17-beta dehydrogenase 14 [Source:HGNC Symbol;Acc:HGNC:23238]	HSD17B14	protein_coding	A0A140VJH8,Q9BPX1	51171	3.2855546161371167	3.7870563400816417	258.85139589469884	-1.86121964224581	-2.118551067855126	-1.8672448019874457	0.23933140227779487	0.2663733809275838	0.01943402439029853	274	145	261	138	164	113
ENSG00000142046	ENSG00000142046.15	transmembrane protein 91 [Source:HGNC Symbol;Acc:HGNC:32393]	TMEM91	protein_coding	Q6ZNR0	641649	2.106340302448401	2.8501477273306555	139.4298514078845	-1.7718038457379364	-2.389995143248383	-1.8734271167109413	0.3169191396222259	0.2955957898800617	0.04990064898940197	177	55	94	41	72	71
ENSG00000073350	ENSG00000073350.14	LLGL scribble cell polarity complex component 2 [Source:HGNC Symbol;Acc:HGNC:6629]	LLGL2	protein_coding	A0PJJ0,J3QRV5,Q6P1M3	3993	5.781641414817963	6.134468684793461	1273.302561344515	-1.9318866138409774	-1.9375778914066406	-1.8744909548076707	0.08810204230389264	0.14328898580713126	4.257779086925549e-4	971	1133	1813	591	950	775
ENSG00000111671	ENSG00000111671.9	splA/ryanodine receptor domain and SOCS box containing 2 [Source:HGNC Symbol;Acc:HGNC:29522]	SPSB2	protein_coding	Q99619	105369632,84727	2.1530024140511532	2.844927961150937	137.89309946643215	-1.84409489074008	-2.3376948715755463	-1.8765770981509429	0.3092086026444205	0.2955957898800617	0.04470176453800752	167	72	89	49	89	50
ENSG00000130881	ENSG00000130881.14	LDL receptor related protein 3 [Source:HGNC Symbol;Acc:HGNC:6695]	LRP3	protein_coding	O75074	4037	5.738240546653036	6.360780906050455	1549.0211745318065	-1.9197379843009377	-2.236372544940716	-1.8851793707672433	0.27970812622245217	0.2955957898800617	0.032066896468922114	1762	839	1265	504	1014	758
ENSG00000149489	ENSG00000149489.8	retinal outer segment membrane protein 1 [Source:HGNC Symbol;Acc:HGNC:10254]	ROM1	protein_coding	Q03395	6094	0.8120559773537532	1.1800066173194688	40.80768057383962	-1.9914565483403779	-2.0303801465907885	-1.8863124531051951	0.13875218945786677	0.181338463671117	0.0023557445272561757	31	38	59	17	27	26
ENSG00000065621	ENSG00000065621.15	glutathione S-transferase omega 2 [Source:HGNC Symbol;Acc:HGNC:23064]	GSTO2	protein_coding	Q9H4Y5	119391	0.5890163164698721	1.264659013597138	47.278390907224825	-1.6347011238292342	-2.413369685827341	-1.8880483814314257	0.3229744342196577	0.2955957898800617	0.04980389948005513	60	20	31	24	19	19
ENSG00000188483	ENSG00000188483.8	immediate early response 5 like [Source:HGNC Symbol;Acc:HGNC:23679]	IER5L	protein_coding	Q5T953	389792	7.183009314262487	7.860509841825724	4411.31856033821	-1.8743750079706307	-2.292228587304356	-1.8891042583864202	0.29706953789320384	0.2955957898800617	0.03784385456870838	5330	2018	3207	1559	2595	2117
ENSG00000090920	NA	NA	FCGBP	protein_coding	NA	NA	5.445055479927842	5.751279582183165	954.0742471383766	-1.8731507847694626	-1.8818528207827105	-1.8912058882100378	0.050327559006661915	0.07667937264184607	7.436648895402305e-9	517	791	2210	600	634	622
ENSG00000178623	ENSG00000178623.12	G protein-coupled receptor 35 [Source:HGNC Symbol;Acc:HGNC:4492]	GPR35	protein_coding	A8K2J1,B2RA17,Q9HC97	2859	0.08920094368818797	0.5681992365617065	27.546067306666693	-1.9847645920468846	-2.225320648312891	-1.8953275691771287	0.24592299849905733	0.2663733809275838	0.024315083838613673	27	14	41	11	16	14
ENSG00000186204	ENSG00000186204.15	cytochrome P450 family 4 subfamily F member 12 [Source:HGNC Symbol;Acc:HGNC:18857]	CYP4F12	protein_coding	A0A0A0MR49,Q9HCS2	66002	2.035545546935036	2.415444828485371	97.50418226675843	-1.9277260694445086	-2.031731871942383	-1.9096688468905123	0.12274024517885587	0.15704821595477425	0.0018427020814626785	81	74	143	69	36	67
ENSG00000112667	ENSG00000112667.13	2'-deoxynucleoside 5'-phosphate N-hydrolase 1 [Source:HGNC Symbol;Acc:HGNC:21218]	DNPH1	protein_coding	O43598	10591	4.76608576798011	5.531928867254254	878.2402378847056	-2.1073205557445944	-2.392636113723151	-1.9163788928029983	0.2950490647324951	0.2955957898800617	0.04299504309681977	1052	480	597	211	626	318
ENSG00000116661	ENSG00000116661.11	F-box protein 2 [Source:HGNC Symbol;Acc:HGNC:13581]	FBXO2	protein_coding	Q9UK22	26232	2.5923843570680734	3.06283657533972	156.48168065486777	-1.8471288649816253	-2.1271256509143854	-1.919142369428565	0.21739111650019613	0.2321749891830652	0.011755104167690905	161	95	164	82	86	83
ENSG00000100116	ENSG00000100116.16	glycine C-acetyltransferase [Source:HGNC Symbol;Acc:HGNC:4188]	GCAT	protein_coding	A8K228,O75600	23464	1.4597362327543384	2.1437341057270225	85.16937490747009	-1.8698559542942124	-2.3770120348026578	-1.9203038661697422	0.305015689084549	0.2955957898800617	0.042098460743573686	103	34	76	27	52	34
ENSG00000119333	ENSG00000119333.11	WD repeat domain 34 [Source:HGNC Symbol;Acc:HGNC:28296]	WDR34	protein_coding	Q96EX3	89891	6.851152956485972	7.491853880642653	3396.4706185798764	-1.9669415957352807	-2.272323903878217	-1.921756026750385	0.27711621697031474	0.2955957898800617	0.03037446976996197	3914	1828	2679	1117	2174	1596
ENSG00000004777	ENSG00000004777.18	Rho GTPase activating protein 33 [Source:HGNC Symbol;Acc:HGNC:23085]	ARHGAP33	protein_coding	A1A5D2,O14559	115703	1.9819678554311406	2.318542286289207	90.102556129847	-1.8941363046448438	-1.9862781296954193	-1.924503760652129	0.07957415028657652	0.08958577289751597	9.914105345719015e-5	66	96	115	59	45	59
ENSG00000174851	ENSG00000174851.16	Yip1 interacting factor homolog A, membrane trafficking protein [Source:HGNC Symbol;Acc:HGNC:16688]	YIF1A	protein_coding	A6NGW1,A8K509,O95070	10897	5.5373966258713025	6.138540067967074	1327.51651599242	-1.8944823345109247	-2.239311976369281	-1.9257100840011498	0.273707531584923	0.29380431871734053	0.025361475606877435	1504	704	1135	503	830	626
ENSG00000271380	ENSG00000271380.1	uncharacterized LOC101928120 [Source:NCBI gene;Acc:101928120]	RP11-307C12.12	antisense	NA	101928120	-1.3449285515930718	-0.7860889578192782	10.014457500858365	-2.321446303460694	-2.4428184173613348	-1.928661013201254	0.22982429574364377	0.2955957898800617	0.041763628877956885	9	6	18	4	6	3
ENSG00000100033	ENSG00000100033.16	proline dehydrogenase 1 [Source:HGNC Symbol;Acc:HGNC:9453]	PRODH	protein_coding	O43272	102724788,5625	1.3482905539216934	1.7288259266593355	59.82692840342163	-2.0432213835362854	-2.048813214746013	-1.9293675965017603	0.12117329017145752	0.15977446155917763	0.0012692053711564882	45	55	90	23	37	42
ENSG00000167700	ENSG00000167700.9	major facilitator superfamily domain containing 3 [Source:HGNC Symbol;Acc:HGNC:25157]	MFSD3	protein_coding	Q96ES6	113655	4.815647754678197	5.495250500422787	853.7741084264495	-2.0010800669939823	-2.3176444983622235	-1.9294178405324998	0.28202015741692055	0.2955957898800617	0.03413700108538046	1000	425	698	252	569	366
ENSG00000161888	ENSG00000161888.11	SPC24 component of NDC80 kinetochore complex [Source:HGNC Symbol;Acc:HGNC:26913]	SPC24	protein_coding	B4E086,Q8NBT2	147841	4.326355973751286	4.868634601991409	549.7549767979727	-1.860631115539881	-2.190731791493912	-1.9320792157990019	0.25302242568037875	0.2696259444468566	0.017913132386569	607	305	489	262	277	309
ENSG00000174917	ENSG00000174917.8	mitochondrial contact site and cristae organizing system subunit 13 [Source:HGNC Symbol;Acc:HGNC:33702]	C19orf70	protein_coding	A0A140TA84,A0A140TA86,Q5XKP0	125988	4.541426581431867	5.293135695906015	750.4086520821721	-1.843638765254215	-2.3903819472203054	-1.9329601231504547	0.313442640646019	0.2955957898800617	0.04169619649575648	950	324	461	279	430	292
ENSG00000204839	ENSG00000204839.9	maestro heat like repeat family member 6 [Source:HGNC Symbol;Acc:HGNC:27814]	MROH6	protein_coding	A6NGR9	642475	2.6168602438308466	3.1514865185016205	166.41666628396362	-2.026986053661006	-2.200120471528046	-1.936263046678415	0.22982429574364377	0.2652022642508098	0.017594241282066315	172	108	168	56	112	83
ENSG00000103316	ENSG00000103316.11	crystallin mu [Source:HGNC Symbol;Acc:HGNC:2418]	CRYM	protein_coding	Q14894	1428	0.954878223545444	1.3010309167273149	43.948325563623364	-1.9917818216534646	-2.0259972350958586	-1.943966957969772	0.08790977613340778	0.10950945067697848	1.5754206195949105e-4	31	37	79	23	26	28
ENSG00000168061	ENSG00000168061.17	SAC3 domain containing 1 [Source:HGNC Symbol;Acc:HGNC:30179]	SAC3D1	protein_coding	F8WC89	29901	4.449026183515412	5.2450325485045886	727.3506566584207	-1.8794172273483754	-2.43876156335881	-1.9459880327147188	0.3154340378288108	0.2955957898800617	0.04397942731301206	934	322	404	223	408	306
ENSG00000180448	ENSG00000180448.10	Rho GTPase activating protein 45 [Source:HGNC Symbol;Acc:HGNC:17102]	HMHA1	protein_coding	B3KVA9,B3KXW7,F5H1R4,K7ES92,K7ES98,Q8IYN3,Q92619	23526	2.8234811570990983	3.21952163525698	170.80064571977078	-1.9779619059018845	-2.058220590398453	-1.9477072583072859	0.11197975193752441	0.15190972707072234	0.0015316079515600226	146	140	220	91	73	129
ENSG00000099330	ENSG00000099330.9	occludin/ELL domain containing 1 [Source:HGNC Symbol;Acc:HGNC:26221]	OCEL1	protein_coding	M0QZ36,Q9H607	79629	2.6380772433544335	3.2385418820751273	179.13827446878994	-1.9172211314904364	-2.2831836141808353	-1.9579445092959933	0.273707531584923	0.2912628265994277	0.025529204968823913	204	101	145	64	86	108
ENSG00000273472	ENSG00000273472.1	novel transcript	RP11-102N12.3	lincRNA	NA	NA	-1.7108698126103916	-1.020518400954641	7.568205402517526	-2.7143221973792238	-2.545731019355995	-1.966272983679202	0.18356357122738304	0.2955957898800617	0.04723833997572563	4	9	17	3	1	6
ENSG00000173566	NA	NA	NUDT18	protein_coding	NA	NA	3.634558630706778	4.371559267541758	397.31818230508173	-1.8398537843001443	-2.4029336524333393	-1.9670235728034255	0.310581408568635	0.2955957898800617	0.03843386883830778	505	161	258	156	194	179
ENSG00000130203	ENSG00000130203.10	apolipoprotein E [Source:HGNC Symbol;Acc:HGNC:613]	APOE	protein_coding	A0A0S2Z3D5,P02649	348	1.641908000502869	2.3648892042830414	99.77021117850187	-1.7945908439575071	-2.4363782154713522	-1.968536965366072	0.313442640646019	0.2955957898800617	0.041205501878714204	125	35	84	35	36	59
ENSG00000261067	ENSG00000261067.7	novel transcript	RP11-264B17.3	processed_transcript	NA	NA	0.48696453221522196	1.2272461347533492	44.30416644158399	-1.700390557330258	-2.5181462597801554	-1.969859912556156	0.35283920085856446	0.2955957898800617	0.044129346595588384	44	56	14	21	22	13
ENSG00000180096	ENSG00000180096.12	septin 1 [Source:HGNC Symbol;Acc:HGNC:2879]	SEPT1	protein_coding	J3KNL2,Q8WYJ6	1731	0.687177606242348	1.467731871164893	54.84556110421288	-1.6662371666150635	-2.5471369989739334	-1.9745001620334106	0.3283675133982352	0.2955957898800617	0.049590175447779494	73	18	36	22	18	26
ENSG00000170476	ENSG00000170476.16	marginal zone B and B1 cell specific protein [Source:HGNC Symbol;Acc:HGNC:30125]	MZB1	protein_coding	Q8WU39	51237	-0.9150071158146504	-0.4049588731427184	11.860016529978049	-2.2475720244133206	-2.2542933122834135	-1.9786696796329204	0.17962320533196063	0.2623510622494029	0.011791766951423805	4	18	26	6	7	6
ENSG00000242574	ENSG00000242574.9	major histocompatibility complex, class II, DM beta [Source:HGNC Symbol;Acc:HGNC:4935]	HLA-DMB	protein_coding	A0A1V0E3P2,P28068	3109	1.9166558885506173	2.3168915594761508	89.83792413567463	-2.073086993605285	-2.0948831436712325	-1.9823903577241133	0.10432787997971832	0.13717682440696854	6.065326992267801e-4	66	69	167	70	28	58
ENSG00000273145	ENSG00000273145.1	novel transcript	CITF22-92A6.1	lincRNA	NA	NA	-0.43495384309655205	0.18273152098654138	22.093194155981664	-2.0136429134906337	-2.4957158492306135	-1.9836236733923807	0.29152276896011353	0.2955957898800617	0.042186449941507186	26	12	19	8	12	7
ENSG00000134533	ENSG00000134533.6	RAS like estrogen regulated growth inhibitor [Source:HGNC Symbol;Acc:HGNC:15980]	RERG	protein_coding	A0A024RAT4,Q96A58	85004	0.7598863090877286	1.2611927033288792	39.876700460698785	-2.1836324665047355	-2.189793608259858	-1.9848651451536041	0.18456781792807905	0.2247726566507405	0.0020779554480139222	10	56	106	32	19	18
ENSG00000182580	ENSG00000182580.3	EPH receptor B3 [Source:HGNC Symbol;Acc:HGNC:3394]	EPHB3	protein_coding	P54753	2049	0.568841922652696	0.9770058600823817	35.07577769736527	-2.173537904959498	-2.1355346657639798	-1.9880592725119395	0.12402300992403813	0.18047104765735883	0.0015316079515600226	25	33	59	12	21	24
ENSG00000143412	ENSG00000143412.10	annexin A9 [Source:HGNC Symbol;Acc:HGNC:547]	ANXA9	protein_coding	O76027	8416	1.4776136977503151	1.8928844245891532	68.10519483468578	-1.9733824607225037	-2.134388910066877	-1.9906642092693534	0.1439630680679406	0.16138437087738874	0.0022958587800181495	59	43	111	41	27	44
ENSG00000115255	ENSG00000115255.11	receptor accessory protein 6 [Source:HGNC Symbol;Acc:HGNC:30078]	REEP6	protein_coding	A0A1L5BXV2,Q96HR9	92840	2.615701109835096	3.323969265842904	192.55986290917497	-1.8394227851631455	-2.4060992883898575	-1.990705392392206	0.30422211581949843	0.2955957898800617	0.03510599799334937	240	81	139	77	70	111
ENSG00000249641	ENSG00000249641.2	HOXC13 antisense RNA [Source:HGNC Symbol;Acc:HGNC:43753]	HOXC-AS5	antisense	NA	100874366	-0.10510120967289698	0.3629889103006098	23.151315778820205	-2.128921546989232	-2.273599374091835	-1.9909828512794718	0.2100305624363194	0.23064896268217555	0.010931444792451783	18	28	25	11	7	17
ENSG00000176058	ENSG00000176058.13	taperin [Source:HGNC Symbol;Acc:HGNC:26894]	TPRN	protein_coding	Q4KMQ1	286262	3.1918148957151335	3.849668728490114	273.1240301239456	-2.090200915470082	-2.3478800669018987	-1.9979009305096238	0.2700600597461869	0.2955957898800617	0.02701668598634547	313	156	221	75	164	135
ENSG00000168453	ENSG00000168453.15	HR lysine demethylase and nuclear receptor corepressor [Source:HGNC Symbol;Acc:HGNC:5172]	HR	protein_coding	O43593	55806	5.038159363714192	5.397448100578099	762.412283170768	-1.9952845720367705	-2.0272847732397508	-2.005137741234715	0.054775790813258736	0.07998234417004967	1.0798030045352659e-5	567	595	1335	391	452	494
ENSG00000100162	ENSG00000100162.15	centromere protein M [Source:HGNC Symbol;Acc:HGNC:18352]	CENPM	protein_coding	A0A024R1Q3,B1AHQ6,B1AHQ7,B1AHQ8,Q9NSP4	79019	3.8198337915156593	4.720336490107468	506.585180795662	-2.184155843441577	-2.5661391807649037	-2.008856672064304	0.30818993191418853	0.2955957898800617	0.045888564894783296	656	223	301	114	333	147
ENSG00000224420	ENSG00000224420.3	adrenomedullin 5 (putative) [Source:HGNC Symbol;Acc:HGNC:27293]	ADM5	protein_coding	C9JUS6	199800	1.2538414408650653	1.972992208177906	75.59004495582946	-2.04633486562772	-2.466351478561885	-2.0091036549516508	0.3018471579982623	0.2955957898800617	0.037575087753532126	89	48	50	16	41	38
ENSG00000173825	ENSG00000173825.7	tigger transposable element derived 3 [Source:HGNC Symbol;Acc:HGNC:18334]	TIGD3	protein_coding	Q6B0B8	220359	-0.3121448615868637	0.4108686974233959	26.31211480733949	-2.042593025255557	-2.602060983367466	-2.012144495760278	0.3092086026444205	0.2955957898800617	0.04783080072518533	33	11	22	6	10	14
ENSG00000174939	ENSG00000174939.11	aspartate beta-hydroxylase domain containing 1 [Source:HGNC Symbol;Acc:HGNC:27380]	ASPHD1	protein_coding	Q5U4P2	253982	3.3905645247198075	4.1486855266109846	338.3977566432192	-2.1383011450203617	-2.445140922968455	-2.0130106122766143	0.28202015741692055	0.2955957898800617	0.03546169611620965	412	160	259	91	222	119
ENSG00000260456	ENSG00000260456.7	chromosome 16 open reading frame 95 [Source:HGNC Symbol;Acc:HGNC:40033]	C16orf95	protein_coding	A0A087X224,H3BNZ7,Q9H693	100506581	1.1373706707608768	1.6393926082731185	58.06849300090722	-2.1004277567081777	-2.254514467192795	-2.017428767609844	0.19150356508007724	0.2330832582775174	0.010611133335353644	56	42	69	21	40	24
ENSG00000254531	ENSG00000254531.1	novel transcript	AP001816.1	protein_coding	NA	90024	2.006508623959268	2.796136313849313	134.98321682904304	-1.796443063348621	-2.5084260509130454	-2.021971901326758	0.3169191396222259	0.2955957898800617	0.04105031248892315	176	49	90	46	68	52
ENSG00000223764	ENSG00000223764.2	long intergenic non-protein coding RNA 2593 [Source:HGNC Symbol;Acc:HGNC:53933]	RP11-54O7.3	lincRNA	NA	100130417	2.6107393926794793	3.051244738441163	152.70505930027718	-2.028360349657646	-2.157600503564124	-2.0343536023710973	0.13366088588828703	0.16284651953335816	0.0018526983804705104	138	96	230	76	95	72
ENSG00000177202	ENSG00000177202.3	sperm acrosome associated 4 [Source:HGNC Symbol;Acc:HGNC:16441]	SPACA4	protein_coding	A0A140VJU1,Q8TDM5	171169	-1.997461236125191	-1.3859439962390474	5.846383055709542	-2.503949301626976	-2.627159563838642	-2.044721361310265	0.17115614344453453	0.2792048067840019	0.045888564894783296	4	7	10	3	2	2
ENSG00000159224	ENSG00000159224.4	gastric inhibitory polypeptide [Source:HGNC Symbol;Acc:HGNC:4270]	GIP	protein_coding	P09681	2695	1.5907566308892398	2.4525554023534775	107.5464786003548	-1.6841084488288567	-2.602471378978004	-2.0456263941430883	0.3283675133982352	0.2955957898800617	0.045145450269093806	146	30	71	55	39	33
ENSG00000103254	ENSG00000103254.10	adenine nucleotide translocase lysine methyltransferase [Source:HGNC Symbol;Acc:HGNC:14152]	FAM173A	protein_coding	J3KMW5,Q9BQD7	65990	3.992786158580669	4.69464178755886	489.6768191952301	-2.1561157442200507	-2.4067525140461177	-2.046212736466714	0.2715733699056392	0.2955957898800617	0.02584581964805488	562	318	344	129	314	203
ENSG00000006611	ENSG00000006611.16	USH1 protein network component harmonin [Source:HGNC Symbol;Acc:HGNC:12597]	USH1C	protein_coding	A0A0S2Z4U9,A0A0S2Z4V1,Q9Y6N9	10083	3.39284585937045	3.7619037275385323	246.15358417395578	-2.032645811135637	-2.075967233417954	-2.0495735791771317	0.051004537470232356	0.0735314618720109	1.114410315967458e-5	190	199	402	136	127	158
ENSG00000260193	ENSG00000260193.1	long intergenic non-protein coding RNA 2846 [Source:HGNC Symbol;Acc:HGNC:54381]	RP11-83N9.5	lincRNA	NA	NA	-0.24105702246799227	0.40521696798771073	25.740613619301097	-2.101699892654908	-2.5360948907323997	-2.058684455497615	0.28202015741692055	0.2955957898800617	0.03634714909648942	30	15	22	11	14	6
ENSG00000160446	ENSG00000160446.19	zinc finger DHHC-type palmitoyltransferase 12 [Source:HGNC Symbol;Acc:HGNC:19159]	ZDHHC12	protein_coding	Q96GR4	84885	5.542382897891985	6.3500770788328005	1558.098661673809	-2.043230746361279	-2.5033201698383984	-2.0618978968696027	0.29996333773840156	0.2955957898800617	0.033881500239074415	1966	683	1068	409	928	589
ENSG00000204257	ENSG00000204257.15	major histocompatibility complex, class II, DM alpha [Source:HGNC Symbol;Acc:HGNC:4934]	HLA-DMA	protein_coding	P28067,Q31604,Q6ICR9	3108	1.658446556945958	2.1605871756680584	83.90796003057557	-1.9491690656476643	-2.2722157846408906	-2.0685710680347076	0.20525471796834036	0.21382293236509908	0.00730810550131339	86	45	108	50	36	39
ENSG00000168913	ENSG00000168913.7	energy homeostasis associated [Source:HGNC Symbol;Acc:HGNC:24838]	ENHO	protein_coding	Q6UWT2	375704	-0.42806155928368095	0.22890223636566084	22.826812195776927	-1.8628107443409179	-2.587485453637241	-2.0692521337040524	0.3223268759925877	0.2955957898800617	0.03891470428448965	26	20	11	10	8	9
ENSG00000256092	ENSG00000256092.2	SBNO1 antisense RNA 1 [Source:HGNC Symbol;Acc:HGNC:54355]	hsa-mir-8072	lincRNA	NA	NA	0.7727057527895288	1.3040531529020885	46.84003588398534	-1.987601665145682	-2.342179593723306	-2.070774598684687	0.23480778896664767	0.23915921904445603	0.013408398772516763	50	27	52	20	25	20
ENSG00000183048	ENSG00000183048.12	solute carrier family 25 member 10 [Source:HGNC Symbol;Acc:HGNC:10980]	SLC25A10	protein_coding	A0A0S2Z382,A0A0S2Z3G3,B4E1E9,F6RGN5,Q9UBX3	1468	5.089775996598736	5.91105123872312	1143.5083515897	-2.2664367533340823	-2.5237074192572613	-2.0768570520016194	0.28202015741692055	0.2955957898800617	0.033250932452646716	1387	595	851	226	756	406
ENSG00000104899	ENSG00000104899.8	anti-Mullerian hormone [Source:HGNC Symbol;Acc:HGNC:464]	AMH	protein_coding	P03971	268	2.342210480013182	3.001262962004956	149.7050979302416	-2.4461632685674974	-2.404929754373406	-2.077712932997766	0.22005153786501153	0.28342276784605736	0.018802628725649688	152	109	161	28	104	66
ENSG00000265962	ENSG00000265962.1	gastric cancer associated transcript 2 [Source:HGNC Symbol;Acc:HGNC:50516]	RP11-674N23.1	antisense	NA	100287082	3.3604209385732644	3.865239162909576	271.49087740191476	-2.0749421851515906	-2.250466651309707	-2.082613774715619	0.16471383892467992	0.1981383536359749	0.004364195669083068	270	205	272	130	104	178
ENSG00000160867	ENSG00000160867.15	fibroblast growth factor receptor 4 [Source:HGNC Symbol;Acc:HGNC:3691]	FGFR4	protein_coding	B4DVP5,J3KPQ0,P22455	2264	5.625876741660427	6.022559825255194	1178.6542403901974	-2.104700894126286	-2.118717357692264	-2.089347092973193	0.05433876837232053	0.08599461410705872	1.6622275593071026e-5	903	1011	1887	523	753	669
ENSG00000130518	ENSG00000130518.17	IQ motif containing N [Source:HGNC Symbol;Acc:HGNC:29350]	KIAA1683	protein_coding	A0JP07,Q9H0B3	80726	0.3238487672768497	0.7350198286394459	30.08701191400403	-2.120661316933122	-2.2347711576833436	-2.0896230197184162	0.12124146248002968	0.14351041920937646	9.299606105598589e-4	24	29	42	15	17	14
ENSG00000179403	ENSG00000179403.12	von Willebrand factor A domain containing 1 [Source:HGNC Symbol;Acc:HGNC:30910]	VWA1	protein_coding	Q6PCB0	64856	3.828955139705116	4.398115572238471	394.5683441975808	-2.136202010767812	-2.308112702668033	-2.0910538683001785	0.19635708915719255	0.23893536234758603	0.008848522842280845	415	251	406	140	248	174
ENSG00000171604	ENSG00000171604.12	CXXC finger protein 5 [Source:HGNC Symbol;Acc:HGNC:26943]	CXXC5	protein_coding	Q7LFL8	51523	4.359351477357976	4.744887596465322	488.25865608214735	-2.0519404478571124	-2.1149902507233196	-2.091099319688958	0.051004537470232356	0.07419240303421683	1.1913595789655652e-5	392	389	763	319	252	249
ENSG00000137880	ENSG00000137880.6	GTP cyclohydrolase I feedback regulator [Source:HGNC Symbol;Acc:HGNC:4194]	GCHFR	protein_coding	P30047	2644	1.6730488706107751	2.4477725428980452	106.2178618426599	-1.833096384770082	-2.54352630492882	-2.0926243749269053	0.31365094747279554	0.2955957898800617	0.034655975220369735	137	46	66	34	49	45
ENSG00000176046	ENSG00000176046.9	nuclear protein 1, transcriptional regulator [Source:HGNC Symbol;Acc:HGNC:29990]	NUPR1	protein_coding	A0A024QZC4,O60356	26471	2.658314673255091	3.5642401069773078	230.42481596846073	-1.8426324913241083	-2.630349681498327	-2.092910732201868	0.32356124997738034	0.2955957898800617	0.04172700684324012	314	89	107	75	109	79
ENSG00000187244	ENSG00000187244.12	basal cell adhesion molecule (Lutheran blood group) [Source:HGNC Symbol;Acc:HGNC:6722]	BCAM	protein_coding	A0A087WXM8,P50895	4059	5.598655881381937	6.088274573232264	1264.3275596187602	-2.003867659490976	-2.228812007491521	-2.097060709340874	0.14751532776859194	0.18403445991553516	0.0023690139877375663	1262	786	1518	643	598	700
ENSG00000175482	ENSG00000175482.9	DNA polymerase delta 4, accessory subunit [Source:HGNC Symbol;Acc:HGNC:14106]	POLD4	protein_coding	A0A024R5D7,Q6NSD7,Q9HCU8	57804	5.797160282889201	6.664455190181881	1948.7350495059081	-1.8414396824361097	-2.5824437532787528	-2.097206786115172	0.3223268759925877	0.2955957898800617	0.03586565991420365	2550	1022	777	1011	785	576
ENSG00000167680	ENSG00000167680.16	semaphorin 6B [Source:HGNC Symbol;Acc:HGNC:10739]	SEMA6B	protein_coding	Q9H3T3	10501	2.477430972013557	2.97799379107478	146.71314920538336	-2.098695436712865	-2.265002312652326	-2.1011896756921247	0.16178172195858914	0.19128508987928697	0.0038739674934569167	144	100	175	55	77	85
ENSG00000197982	ENSG00000197982.14	chromosome 1 open reading frame 122 [Source:HGNC Symbol;Acc:HGNC:24789]	C1orf122	protein_coding	Q6ZSJ8	127687	4.60534541378592	5.586360909627218	925.1317847526343	-2.2440705701862536	-2.679335538572486	-2.106002379972806	0.3104135750114626	0.29610180702382405	0.04258734555960437	1229	374	543	152	544	314
ENSG00000126217	ENSG00000126217.21	MCF.2 cell line derived transforming sequence like [Source:HGNC Symbol;Acc:HGNC:14576]	MCF2L	protein_coding	O15068	23263	-0.015136406222348067	0.8016266410823059	28.378151162769267	-2.7110358228474216	-2.6324428527374737	-2.107242970153154	0.2444476402655403	0.29380431871734053	0.02580832263401867	5	48	78	25	8	6
ENSG00000091592	ENSG00000091592.16	NLR family pyrin domain containing 1 [Source:HGNC Symbol;Acc:HGNC:14374]	NLRP1	protein_coding	I3L2G5,Q9C000	22861	-0.7118705145756765	-0.26773772543466273	13.858491178356353	-2.286309323977934	-2.2991867585631853	-2.1092449990436477	0.10957621966691346	0.18672092603039506	0.0022958587800181495	8	16	27	7	7	7
ENSG00000258674	ENSG00000258674.5	novel protein	CTC-260F20.3	protein_coding	NA	NA	0.5133392070930544	1.1199788036458496	42.03548817672237	-1.941197956526194	-2.4614327359131023	-2.1108726187764715	0.27711621697031474	0.27544270521696285	0.02216675248364757	49	22	38	20	19	15
ENSG00000244242	ENSG00000244242.2	interferon induced transmembrane protein 10 [Source:HGNC Symbol;Acc:HGNC:40022]	IFITM10	protein_coding	A6NMD0	402778	2.041738996163596	2.7372235253596324	126.6137644726446	-2.080474821360981	-2.4700875223425474	-2.1141905988773697	0.28202015741692055	0.2912628265994277	0.022287422590571274	144	43	167	35	64	63
ENSG00000076864	ENSG00000076864.19	RAP1 GTPase activating protein [Source:HGNC Symbol;Acc:HGNC:9858]	RAP1GAP	protein_coding	A0A024RAB5,P47736,X6R8W7	5909	5.745444799322054	6.0940465982131045	1223.3210913981336	-2.062319912481031	-2.073861017189445	-2.116756188670405	0.017453675508175715	0.028327713249655443	9.299415707027734e-14	786	1144	2326	754	652	726
ENSG00000099864	ENSG00000099864.18	paralemmin [Source:HGNC Symbol;Acc:HGNC:8594]	PALM	protein_coding	A0A024R1Y6,A0A024R207,O75781	5064	3.8184276757595703	4.434735562279234	407.73823918824576	-2.1025732689338072	-2.3721613418048593	-2.12097525517022	0.2300067744857822	0.25693971329580895	0.011563814425828944	455	249	354	142	226	190
ENSG00000105289	ENSG00000105289.15	tight junction protein 3 [Source:HGNC Symbol;Acc:HGNC:11829]	TJP3	protein_coding	O95049	27134	2.6886913325776014	3.079386707543674	153.29655487391815	-2.096878143469854	-2.1542029540728906	-2.122627659976502	0.050327559006661915	0.06813922650503894	6.210575851474646e-6	118	123	262	88	69	95
ENSG00000167711	ENSG00000167711.13	serpin family F member 2 [Source:HGNC Symbol;Acc:HGNC:9075]	SERPINF2	protein_coding	P08697	5345	1.7666487285286778	2.3656857800872455	97.46078341493111	-2.088095609456451	-2.3918518225997816	-2.1240643505372376	0.23480778896664767	0.25453847806066193	0.012556673311777209	106	48	117	34	57	40
ENSG00000007255	ENSG00000007255.10	trafficking protein particle complex 6A [Source:HGNC Symbol;Acc:HGNC:23069]	TRAPPC6A	protein_coding	B7TZ90,O75865	79090	3.989853927628151	4.723838034260801	504.19850096503205	-2.0594204176177366	-2.4808241442067054	-2.126638777421929	0.2781602409369656	0.2955957898800617	0.023038460674392396	620	223	398	165	271	203
ENSG00000161513	ENSG00000161513.12	ferredoxin reductase [Source:HGNC Symbol;Acc:HGNC:3642]	FDXR	protein_coding	A0A0A0MSZ4,A0A0A0MT64,A0A0A0MTN9,A0A0A0MTR6,A0A0C4DFN8,A0A0C4DGN7,P22570	2232	5.449261749812599	6.139578600527541	1337.5979126895386	-2.010020138710352	-2.440134799099419	-2.1342274942543975	0.2703867557597284	0.2846309444252013	0.01686593613240493	1599	672	1057	476	705	571
ENSG00000141854	ENSG00000141854.9	MISP family member 3 [Source:HGNC Symbol;Acc:HGNC:26963]	hsa-mir-1199	protein_coding	Q96FF7	113230	1.9742239416370353	2.7611102918594503	131.63043445230602	-1.8908346930584459	-2.5661843868245926	-2.1349085981438494	0.310581408568635	0.2955957898800617	0.031321080671198584	170	56	84	41	58	58
ENSG00000221821	ENSG00000221821.4	chromosome 6 open reading frame 226 [Source:HGNC Symbol;Acc:HGNC:34431]	C6orf226	protein_coding	Q5I0X4	441150	1.597476597063952	2.2682019302998366	92.55986342104784	-1.9929797531442832	-2.481782974673764	-2.1448407681845314	0.27711621697031474	0.27838522607368055	0.019961560378111802	110	43	85	31	35	52
ENSG00000103253	ENSG00000103253.18	hydroxyacylglutathione hydrolase like [Source:HGNC Symbol;Acc:HGNC:14177]	HAGHL	protein_coding	B4DED4,Q6PII5	84264	3.0825594614641196	4.048525379388064	321.1754297433143	-2.1305020741837755	-2.7013369563917315	-2.1495030516664895	0.31365094747279554	0.2955957898800617	0.04055860406482977	436	120	174	64	165	118
ENSG00000178026	ENSG00000178026.13	leucine rich repeat containing 75B [Source:HGNC Symbol;Acc:HGNC:33155]	FAM211B	protein_coding	Q2VPJ9	388886	2.9977372102003446	3.602226145324871	228.99751549081748	-2.091510468607621	-2.3931345372235073	-2.157219173334017	0.22963310201959392	0.23893536234758603	0.009263711615629035	250	169	173	85	107	120
ENSG00000171227	ENSG00000171227.7	transmembrane protein 37 [Source:HGNC Symbol;Acc:HGNC:18216]	TMEM37	protein_coding	E7EMC0,Q86SV2,Q8WXS4	140738	3.6331386015640814	4.101106623983499	316.25836563602354	-2.1553058870467643	-2.2639086937241815	-2.170889996243798	0.08932497133164684	0.11706288074885737	4.1320045354726367e-4	287	212	470	202	115	170
ENSG00000130005	ENSG00000130005.13	guanidinoacetate N-methyltransferase [Source:HGNC Symbol;Acc:HGNC:4136]	GAMT	protein_coding	Q14353,V9HWB2	2593	3.897994695302387	4.840710649484097	553.3688395629223	-2.1840952271093426	-2.704595357979732	-2.211852335021484	0.30801322930556013	0.2955957898800617	0.03310866736796118	741	206	340	114	282	204
ENSG00000167136	ENSG00000167136.7	endonuclease G [Source:HGNC Symbol;Acc:HGNC:3346]	ENDOG	protein_coding	E5KNL5,Q14249	2021	3.002230526766814	3.875539385145453	283.8705292759964	-1.977952616548478	-2.6613337048477432	-2.2161284268276034	0.31365094747279554	0.2955957898800617	0.029302306466999148	373	149	121	102	126	94
ENSG00000271737	ENSG00000271737.1	novel transcript	CTB-113I20.2	lincRNA	NA	NA	0.245677583153252	1.2154071644751872	47.132422358258964	-1.7138400287277573	-2.8663151555767477	-2.2218887202862976	0.3437073902891064	0.2955957898800617	0.04452963635341932	67	18	18	15	12	19
ENSG00000270344	ENSG00000270344.3	POC1B antisense RNA 1 [Source:HGNC Symbol;Acc:HGNC:52949]	RP11-734K2.4	antisense	NA	NA	-0.44823018488604605	0.1755979004353367	21.668281579849005	-2.272680691331421	-2.62527436961145	-2.231412567671008	0.24637542065123885	0.26348159369515406	0.020131177764312332	24	14	22	6	7	12
ENSG00000183628	ENSG00000183628.14	DiGeorge syndrome critical region gene 6 [Source:HGNC Symbol;Acc:HGNC:2846]	DGCR6	protein_coding	Q14129,X5D7D2	8214	3.602205681956892	4.388824576456089	401.7778006700797	-2.1097688657043543	-2.591763672430802	-2.238154011889678	0.27885805552765613	0.29380431871734053	0.019325311400529368	508	190	268	145	199	133
ENSG00000101197	ENSG00000101197.13	baculoviral IAP repeat containing 7 [Source:HGNC Symbol;Acc:HGNC:13702]	BIRC7	protein_coding	Q96CA5	79444	1.210245859697031	1.8309648628028017	66.86986686713995	-2.368669222127239	-2.4968307849432394	-2.241856170099913	0.18968241796300112	0.2330832582775174	0.008146865528748552	68	49	75	16	41	27
ENSG00000254402	ENSG00000254402.7	leucine rich repeat containing 24 [Source:HGNC Symbol;Acc:HGNC:28947]	LRRC24	protein_coding	Q50LG9	441381	-1.0796945463878629	-0.3352299604102368	14.866717422981214	-2.68294291980636	-2.794598190137307	-2.255298516473213	0.2403148153751424	0.2955957898800617	0.03275149707651683	16	8	21	2	8	5
ENSG00000101210	ENSG00000101210.12	eukaryotic translation elongation factor 1 alpha 2 [Source:HGNC Symbol;Acc:HGNC:3192]	EEF1A2	protein_coding	Q05639	1917	6.30154600177937	7.101553174984297	2628.098382041234	-2.041540578692468	-2.6029041074051276	-2.2553979518863887	0.28202015741692055	0.29380431871734053	0.017741106333487605	3366	1065	1900	922	1157	1039
ENSG00000169692	ENSG00000169692.13	1-acylglycerol-3-phosphate O-acyltransferase 2 [Source:HGNC Symbol;Acc:HGNC:325]	AGPAT2	protein_coding	A0A024R8F9,A0A024R8I7,O15120	10555	6.309564595864535	7.139315565975044	2698.6855379970134	-2.0985797879389056	-2.6288232942444147	-2.2594880482979147	0.28457441272111095	0.2955957898800617	0.019851059405479852	3467	1220	1733	814	1316	994
ENSG00000197774	ENSG00000197774.13	essential meiotic structure-specific endonuclease subunit 2 [Source:HGNC Symbol;Acc:HGNC:27289]	EME2	protein_coding	A4GXA9	197342	2.810639469784554	3.580322436483961	215.54302939502261	-3.0738418674747323	-2.6193076343106196	-2.2619845372696266	0.14387339743494573	0.2711284959507068	0.010611133335353644	150	275	317	27	55	186
ENSG00000128242	ENSG00000128242.13	galactose-3-O-sulfotransferase 1 [Source:HGNC Symbol;Acc:HGNC:24240]	GAL3ST1	protein_coding	A0A024R1D7,B2R7S4,Q99999	9514	4.408890812515645	4.922317358631903	562.7342030881264	-2.1847381407528697	-2.3605446489901682	-2.2658498375828815	0.098325757509326	0.12583084254208576	4.329592254581048e-4	550	384	710	312	230	266
ENSG00000227039	ENSG00000227039.6	ITGB2 antisense RNA 1 [Source:HGNC Symbol;Acc:HGNC:44304]	ITGB2-AS1	antisense	NA	100505746	0.261582783947975	0.7069399348831648	28.808810604949105	-2.3237506457104535	-2.3675788944455185	-2.269858522288539	0.06835483184203878	0.08599461410705872	2.9429723666454586e-5	19	34	47	14	11	17
ENSG00000018280	ENSG00000018280.17	solute carrier family 11 member 1 [Source:HGNC Symbol;Acc:HGNC:10907]	SLC11A1	protein_coding	A0A024R474,P49279	6556	-0.38599222138867173	0.27628741361012754	23.125613224122723	-2.1122732307260197	-2.6816530860291983	-2.2724124212911003	0.3053334373286585	0.26897076342752757	0.019961560378111802	24	25	13	9	10	7
ENSG00000272593	NA	NA	RP11-339B21.11	lincRNA	NA	NA	-0.46022578631316613	0.45888651309106365	28.11637954390578	-2.0444088777762763	-2.925749684315838	-2.2732102946633894	0.3223268759925877	0.2955957898800617	0.04299504309681977	39	11	15	6	7	13
ENSG00000168140	ENSG00000168140.5	vasorin [Source:HGNC Symbol;Acc:HGNC:18517]	VASN	protein_coding	Q6EMK4	114990	2.597078448297731	3.069963202124147	151.64771683712462	-2.378900104699073	-2.333159361297679	-2.2754800772132233	0.058915478288462234	0.08599461410705872	1.4554304907420147e-5	110	169	222	49	83	89
ENSG00000099849	ENSG00000099849.15	Ras association domain family member 7 [Source:HGNC Symbol;Acc:HGNC:1166]	RASSF7	protein_coding	A0A024RCE4,Q02833	8045	5.0096426395763904	5.782547261041343	1047.007058748776	-2.210996540359748	-2.593090144613627	-2.276978619869632	0.2576537602443501	0.2836578208726816	0.014143519129006106	1275	507	864	283	562	393
ENSG00000140961	ENSG00000140961.14	oxidative stress induced growth inhibitor 1 [Source:HGNC Symbol;Acc:HGNC:30093]	OSGIN1	protein_coding	Q9UJX0	29948	4.999257540100184	5.64873534741401	945.859050096416	-2.1595539273253905	-2.4939889851061112	-2.283616348528164	0.20525471796834036	0.22911494182219982	0.00536103164418494	1070	574	839	349	458	406
ENSG00000110628	ENSG00000110628.16	solute carrier family 22 member 18 [Source:HGNC Symbol;Acc:HGNC:10964]	SLC22A18	protein_coding	E9PRM7,Q96BI1	5002	4.5175931121522614	5.190625278852365	685.0291785771354	-2.3549642736616105	-2.514069029461258	-2.2856486850513256	0.18456781792807905	0.23893536234758603	0.006419416042240146	744	393	775	209	426	223
ENSG00000167799	ENSG00000167799.10	nudix hydrolase 8 [Source:HGNC Symbol;Acc:HGNC:8055]	NUDT8	protein_coding	Q8WV74	254552	2.6807472808383475	3.5830246980311653	232.84216233590206	-2.02988792311201	-2.7281945298184955	-2.28699463542841	0.310581408568635	0.2955957898800617	0.02672233435005055	312	105	114	65	91	96
ENSG00000166866	ENSG00000166866.13	myosin IA [Source:HGNC Symbol;Acc:HGNC:7595]	MYO1A	protein_coding	B2R643,Q9UBC5	4640	-0.010490529019899516	0.5721039268819703	27.239579944260573	-2.351187213913941	-2.559015265810223	-2.3077879369874466	0.2006370887354324	0.20606488148448887	0.005163909505669293	25	13	54	12	13	9
ENSG00000247095	ENSG00000247095.3	MIR210 host gene [Source:HGNC Symbol;Acc:HGNC:39524]	MIR210HG	lincRNA	NA	100506211	0.4456841337861222	1.0017441602692962	37.482017455070626	-2.2903749157088655	-2.5222647449651845	-2.312142265630583	0.16313748892044655	0.1830440943204009	0.0032666146271915523	37	24	53	16	11	21
ENSG00000152475	ENSG00000152475.7	zinc finger protein 837 [Source:HGNC Symbol;Acc:HGNC:25164]	ZNF837	protein_coding	Q96EG3	116412	1.2416333563511743	1.9468852734504833	74.37850227838743	-2.0796404461489653	-2.6233426790188195	-2.3133737172493523	0.27711621697031474	0.25867310180460423	0.012556673311777209	88	49	51	24	26	37
ENSG00000197766	ENSG00000197766.8	complement factor D [Source:HGNC Symbol;Acc:HGNC:2771]	CFD	protein_coding	A6XNE2,K7ERG9,P00746	1675	3.5516735029013367	4.4320514153341515	416.0457964568445	-2.205110993614225	-2.7189781087850187	-2.324890290394512	0.2850850989672667	0.2955957898800617	0.02055071741217195	544	189	250	101	180	172
ENSG00000133519	ENSG00000133519.12	ZDHHC8 pseudogene 1 [Source:HGNC Symbol;Acc:HGNC:26461]	ZDHHC8P1	pseudogene	NA	NA	1.232073402817712	1.702880040229232	58.266569827676	-2.3762954390725812	-2.3934131464494843	-2.336777180369572	0.055227248364577444	0.0735314618720109	2.9609205610827664e-6	41	49	120	36	28	20
ENSG00000148362	ENSG00000148362.11	PAXX non-homologous end joining factor [Source:HGNC Symbol;Acc:HGNC:27849]	C9orf142	protein_coding	Q9BUH6	286257	4.784765085825006	5.8272293513494455	1100.7291911756715	-2.1388809812237386	-2.847627081725671	-2.341477542756906	0.3154340378288108	0.2955957898800617	0.02990172020367755	1530	429	504	225	501	367
ENSG00000165887	ENSG00000165887.12	ankyrin repeat domain 2 [Source:HGNC Symbol;Acc:HGNC:495]	ANKRD2	protein_coding	A0A0A0MRN9,Q5T457,Q9GZV1	26287	1.5400648933739896	2.3480327978371176	99.1982256433839	-2.004849183394451	-2.7154431105491774	-2.3453532858182626	0.3018471579982623	0.290410033816546	0.017871308970435498	127	53	57	32	33	44
ENSG00000188747	ENSG00000188747.8	NADPH oxidase activator 1 [Source:HGNC Symbol;Acc:HGNC:10668]	NOXA1	protein_coding	Q86UR1	10811	1.4788874355672286	2.3402199667908716	98.65145429517243	-2.10389971354068	-2.7606393903157564	-2.345839236843935	0.3092086026444205	0.2955957898800617	0.021970115394327625	126	58	51	22	39	43
ENSG00000206417	ENSG00000206417.8	H1FX antisense RNA 1 [Source:HGNC Symbol;Acc:HGNC:27953]	H1FX-AS1	antisense	NA	NA	-0.4828540643638061	0.3006399149327937	23.26542490710768	-2.5181229369226727	-2.8206021312269094	-2.3540346536669383	0.2709694134725296	0.2787195339547251	0.023261738661751172	25	8	41	15	5	5
ENSG00000103260	ENSG00000103260.9	meteorin, glial cell differentiation regulator [Source:HGNC Symbol;Acc:HGNC:14151]	METRN	protein_coding	Q9UJH8	79006	5.281871874035634	6.1311773052639005	1341.0779104395679	-2.20792846759797	-2.7051981702631616	-2.3641769358960887	0.27711621697031474	0.2912628265994277	0.01449005111176905	1708	656	888	371	666	441
ENSG00000115718	ENSG00000115718.18	protein C, inactivator of coagulation factors Va and VIIIa [Source:HGNC Symbol;Acc:HGNC:9451]	PROC	protein_coding	P04070	5624	2.593302352591547	3.285912567516867	185.4447168035012	-2.2816355138421107	-2.6140471430981127	-2.391117170216755	0.20525471796834036	0.22493856822096447	0.005269141766570341	214	112	163	60	86	73
ENSG00000147813	ENSG00000147813.16	nicotinate phosphoribosyltransferase [Source:HGNC Symbol;Acc:HGNC:30450]	NAPRT1	protein_coding	Q6XQN6	93100	3.5964390590713617	4.458403472093409	422.24605634439496	-2.3108850349271997	-2.7416599164228974	-2.395489550205205	0.2683886372746743	0.2912628265994277	0.014461808184654368	541	184	315	110	208	135
ENSG00000130545	ENSG00000130545.16	crumbs cell polarity complex component 3 [Source:HGNC Symbol;Acc:HGNC:20237]	CRB3	protein_coding	Q9BUF7	92359	1.348072258329482	2.0569385509233418	77.89037423923426	-2.6597678241917375	-2.6587870952512183	-2.3986796991104513	0.15881146211390423	0.2321749891830652	0.006036740352351669	78	53	106	22	51	16
ENSG00000162040	ENSG00000162040.7	heparan sulfate-glucosamine 3-sulfotransferase 6 [Source:HGNC Symbol;Acc:HGNC:14178]	HS3ST6	protein_coding	Q96QI5	64711	-0.2774997564696733	0.7135492008781077	33.41986113554049	-2.034271092969121	-3.0238513079470652	-2.4042201274724624	0.3305278064059083	0.2955957898800617	0.03692595577083633	46	18	12	6	10	13
ENSG00000272556	ENSG00000272556.2	general transcription factor IIi pseudogene 13 [Source:HGNC Symbol;Acc:HGNC:51725]	RP11-638I8.1	lincRNA	NA	NA	-1.0036061387491213	-0.14925730104394938	18.45425550898775	-2.1544823802204562	-3.0184908150429597	-2.4067667990039543	0.3154340378288108	0.2955957898800617	0.03634714909648942	25	9	10	6	6	4
ENSG00000131187	ENSG00000131187.9	coagulation factor XII [Source:HGNC Symbol;Acc:HGNC:3530]	F12	protein_coding	P00748,Q8IZZ5	2161	3.672988502183921	4.646575611821082	483.1118799640739	-2.405566967555445	-2.838061178413378	-2.4131112434627355	0.2815212289004976	0.2955957898800617	0.02064103503218788	639	222	287	98	251	133
ENSG00000125534	ENSG00000125534.10	pancreatic progenitor cell differentiation and proliferation factor [Source:HGNC Symbol;Acc:HGNC:16142]	PPDPF	protein_coding	Q9H3Y8	79144	5.799913637038302	6.750670397446421	2067.4317469840985	-2.3518658682413367	-2.8143442760243387	-2.416933073255444	0.27970812622245217	0.2955957898800617	0.017639144849451057	2713	880	1403	406	1032	667
ENSG00000267288	ENSG00000267288.2	novel transcript, antisense to HEXIM2	RP13-890H12.2	antisense	NA	105371795	2.7565437040136476	3.5705465904995615	229.29874493360077	-2.1492350826643745	-2.7304710612862153	-2.4181802448644794	0.2715733699056392	0.26897076342752757	0.011509133052674548	295	96	172	95	74	85
ENSG00000273027	ENSG00000273027.1	novel transcript, sense intronic to ITGB2	LL21NC02-1C16.1	sense_intronic	NA	NA	-0.961248202166001	-0.00337075579104017	20.332617720328713	-2.1947227492076915	-3.0888333816465057	-2.4189381152511653	0.3204039352491237	0.2955957898800617	0.039926755991281246	28	4	20	7	6	4
ENSG00000125652	ENSG00000125652.8	alkB homolog 7 [Source:HGNC Symbol;Acc:HGNC:21306]	ALKBH7	protein_coding	Q9BT30	84266	3.808266756725249	4.799780054679017	536.8975077262422	-2.47000328427141	-2.8602888008703498	-2.431178995754036	0.27744480176203573	0.2955957898800617	0.02046702690740123	710	230	354	97	282	148
ENSG00000267280	ENSG00000267280.5	TBX2 antisense RNA 1 [Source:HGNC Symbol;Acc:HGNC:50355]	RP11-332H18.4	antisense	NA	103689912	0.7432511612280358	1.4952684684284916	55.06965734956415	-2.1535847025231565	-2.7637035233110447	-2.4461574126761194	0.2746308504535617	0.25496788346300175	0.01112555739102309	68	30	42	24	20	15
ENSG00000163794	ENSG00000163794.6	urocortin [Source:HGNC Symbol;Acc:HGNC:12516]	UCN	protein_coding	P55089	7349	-0.3206543833753074	0.804768773767782	36.15424468842718	-1.9822619373070207	-3.1587398930936916	-2.467878623517707	0.34085470559437725	0.2955957898800617	0.0400030058902101	53	14	12	13	11	5
ENSG00000130751	ENSG00000130751.10	neuronal PAS domain protein 1 [Source:HGNC Symbol;Acc:HGNC:7894]	NPAS1	protein_coding	Q99742	4861	1.4872749637878002	2.2588732939891925	92.59194926450904	-2.228638726660916	-2.7593711977277877	-2.476438277995449	0.2531082690984685	0.24605709391360717	0.008415639716615	114	47	77	32	40	27
ENSG00000171443	ENSG00000171443.7	zinc finger protein 524 [Source:HGNC Symbol;Acc:HGNC:28322]	ZNF524	protein_coding	Q96C55	147807	3.305736547727353	4.283754553474271	376.31612319103857	-2.458998800480148	-2.8845773972382283	-2.482413540921422	0.27744480176203573	0.2955957898800617	0.016879185120471138	499	159	251	64	166	136
ENSG00000182511	ENSG00000182511.12	FES proto-oncogene, tyrosine kinase [Source:HGNC Symbol;Acc:HGNC:3657]	FES	protein_coding	A0A024RC92,P07332	2242	0.47425598941280345	1.8175302564537068	71.35019115847108	-2.4722260111796626	-3.260241315849941	-2.507955481925914	0.3233207128929741	0.29610180702382405	0.040712775270651765	106	19	35	6	32	14
ENSG00000270006	ENSG00000270006.2	novel transcript, antisense to FBXO31 and C16orf95 readthrough	RP11-178L8.7	antisense	NA	101928659	-1.365441708285284	-0.2212381053028554	18.06522104446376	-2.3922714700724357	-3.3711331750617783	-2.5310237640908286	0.3283675133982352	0.2955957898800617	0.04494038576924202	26	9	6	3	7	2
ENSG00000142694	ENSG00000142694.6	eva-1 homolog B [Source:HGNC Symbol;Acc:HGNC:25558]	EVA1B	protein_coding	Q9NVM1	55194	2.603657014673951	3.790227270871887	272.1601923852122	-2.2102917032141685	-3.089151344102377	-2.555133067971487	0.320481579067488	0.2955957898800617	0.02601357244025621	395	104	94	47	96	88
ENSG00000176912	ENSG00000176912.5	TYMS opposite strand [Source:HGNC Symbol;Acc:HGNC:29553]	C18orf56	protein_coding	NA,Q8TAI1	494514	0.29449994779994626	0.9833692333319227	36.89946248168476	-2.7334001322562727	-2.7846937131455203	-2.5586399154589783	0.14192818934870258	0.1917628753509845	0.0023557445272561757	35	34	45	8	21	10
ENSG00000179698	ENSG00000179698.14	WD repeat domain 97 [Source:HGNC Symbol;Acc:HGNC:26959]	KIAA1875	protein_coding	A6NE52	340390	0.5043891989523546	1.1133783478762405	39.70028124413278	-2.6431257634664216	-2.70552510772522	-2.5601709739245053	0.08790977613340778	0.11592669544394878	2.3394819501672688e-4	34	37	60	25	13	9
ENSG00000165644	ENSG00000165644.11	catechol-O-methyltransferase domain containing 1 [Source:HGNC Symbol;Acc:HGNC:26309]	COMTD1	protein_coding	Q86VU5	118881	4.022065106788563	5.14712013662225	690.7855580683806	-2.29675096675268	-3.0479598056619235	-2.5948065148764434	0.3092086026444205	0.2955957898800617	0.01887433564392755	985	259	301	141	269	196
ENSG00000104883	ENSG00000104883.8	peroxisomal biogenesis factor 11 gamma [Source:HGNC Symbol;Acc:HGNC:20208]	PEX11G	protein_coding	Q96HA9	92960	0.9275116345284519	1.8110700961425195	68.91062798324849	-2.330076761921766	-2.956710591085384	-2.620971442753553	0.27711621697031474	0.26348159369515406	0.010057592900406143	89	35	48	15	26	23
ENSG00000168874	ENSG00000168874.13	atonal bHLH transcription factor 8 [Source:HGNC Symbol;Acc:HGNC:24126]	ATOH8	protein_coding	Q96SQ7	84913	1.278844809921823	1.949003877392421	71.78777180917612	-2.715913167752348	-2.7677693001131307	-2.62826751179983	0.10393094701597315	0.13717682440696854	3.251819012801481e-4	68	55	106	15	33	30
ENSG00000103154	ENSG00000103154.9	N-terminal EF-hand calcium binding protein 2 [Source:HGNC Symbol;Acc:HGNC:23746]	NECAB2	protein_coding	Q7Z6G3	54550	1.2007282505663224	2.011698139052137	78.26593547610612	-2.352313790782815	-2.894090971050642	-2.6325360993461255	0.23933140227779487	0.23005705146341224	0.005333099714669129	97	35	76	25	30	22
ENSG00000136883	ENSG00000136883.14	kinesin family member 12 [Source:HGNC Symbol;Acc:HGNC:21495]	KIF12	protein_coding	B1ALC3,Q96FN5	113220	2.8645156495649724	3.535614257291038	214.89634473898508	-2.727557219972626	-2.7445684435303015	-2.642601705803418	0.0711367216200707	0.11564829246907836	1.1383268707751454e-4	205	159	318	59	113	66
ENSG00000262188	ENSG00000262188.2	long intergenic non-protein coding RNA 1978 [Source:HGNC Symbol;Acc:HGNC:52806]	RP11-353N14.4	lincRNA	NA	101928738	-1.8755455451260736	-0.7839353861582962	10.343068617376623	-3.543533920585364	-3.3525178646000233	-2.671285530023616	0.22087734757875457	0.2955957898800617	0.032255804470958514	9	14	11	6	0	2
ENSG00000164638	ENSG00000164638.10	solute carrier family 29 member 4 [Source:HGNC Symbol;Acc:HGNC:23097]	SLC29A4	protein_coding	Q7RTT9	222962	4.024194067544868	4.650249304575659	464.67425832778684	-2.61389990405553	-2.716826205327068	-2.6714170681047884	0.050327559006661915	0.07502027021793356	5.783895622657713e-6	442	356	663	153	187	193
ENSG00000064787	ENSG00000064787.13	breast carcinoma amplified sequence 1 [Source:HGNC Symbol;Acc:HGNC:974]	BCAS1	protein_coding	B2RCQ5,G3XAF7,O75363,Q05CL3	8537	1.2180004654743235	1.869744258902302	62.27918162990794	-2.749310845982145	-2.7645290768332744	-2.676025721418873	0.06925039459274257	0.08178054327972184	1.9204436217675729e-7	20	94	161	34	20	22
ENSG00000212864	ENSG00000212864.3	ring finger protein 208 [Source:HGNC Symbol;Acc:HGNC:25420]	RNF208	protein_coding	Q9H0X6	727800	-1.0194348025082807	0.02769206491748629	21.240324255965394	-2.289062490386504	-3.3091203184135867	-2.6845164642263613	0.32356124997738034	0.2955957898800617	0.030255849624080452	30	11	8	4	7	4
ENSG00000121410	ENSG00000121410.12	alpha-1-B glycoprotein [Source:HGNC Symbol;Acc:HGNC:5]	A1BG	protein_coding	P04217,V9HWD8	1	1.5090726419293976	2.648694411143421	124.3079717132924	-2.3163411675489627	-3.161703351968999	-2.702560927524324	0.31140491042094315	0.2955957898800617	0.017271931577768265	178	42	66	20	45	35
ENSG00000175311	ENSG00000175311.7	ankyrin repeat and sterile alpha motif domain containing 4B [Source:HGNC Symbol;Acc:HGNC:26795]	ANKS4B	protein_coding	Q8N8V4	257629	1.381427674994871	2.009699222021	71.19549866643325	-2.7897927076129787	-2.7800681342095195	-2.720514846051025	0.0470185722739503	0.057371094188477405	7.211880327146176e-8	43	62	186	38	16	30
ENSG00000243449	ENSG00000243449.6	chromosome 4 open reading frame 48 [Source:HGNC Symbol;Acc:HGNC:34437]	C4orf48	protein_coding	NA,Q5BLP8	401115	2.5112897454195235	3.9229940384453545	300.705732743301	-2.3367745474432344	-3.332924170525203	-2.7218303948725584	0.3268311707834198	0.2955957898800617	0.02688218666736785	458	94	85	40	111	64
ENSG00000026036	ENSG00000026036.22	RTEL1-TNFRSF6B readthrough (NMD candidate) [Source:HGNC Symbol;Acc:HGNC:44095]	RTEL1-TNFRSF6B	protein_coding	NA	100533107	1.6851564409654527	2.867497440288471	144.3344328739328	-2.2415454088366733	-3.1979747706331607	-2.7226497049739904	0.32097787772418984	0.2955957898800617	0.017639144849451057	206	68	48	29	54	31
ENSG00000145198	ENSG00000145198.14	von Willebrand factor A domain containing 5B2 [Source:HGNC Symbol;Acc:HGNC:25144]	VWA5B2	protein_coding	B4DF13,E9PF42,Q8N398,Q9BVH8	90113	0.13425999436360814	0.8486004327002922	33.629088768328884	-2.7766266109965927	-2.922175851183552	-2.7289295614858027	0.1372224074797063	0.15782726092247096	8.556252911414874e-4	33	20	58	7	13	13
ENSG00000170099	ENSG00000170099.6	serpin family A member 6 [Source:HGNC Symbol;Acc:HGNC:1540]	SERPINA6	protein_coding	P08185	866	1.9631812446894437	2.658711740244663	118.94801700499379	-2.579735579693428	-2.8444900887420728	-2.7333871825520135	0.10466768984689342	0.10397255973743375	1.5121540115326505e-4	126	73	160	46	33	47
ENSG00000233493	ENSG00000233493.4	transmembrane protein 238 [Source:HGNC Symbol;Acc:HGNC:40042]	TMEM238	protein_coding	C9JI98	388564	0.3875028292594475	1.7501650702200602	68.59923440230108	-2.3381569679364858	-3.3983416754692035	-2.7531744408769985	0.3283675133982352	0.2955957898800617	0.029117603296455824	104	20	26	7	25	14
ENSG00000235034	ENSG00000235034.7	chromosome 19 open reading frame 81 [Source:HGNC Symbol;Acc:HGNC:40041]	C19orf81	protein_coding	C9J6K1	342918	1.06419127209567	2.5634577328455412	117.17548258884436	-3.307635653780183	-3.467042003948224	-2.7806193428615242	0.28202015741692055	0.2955957898800617	0.029140024251792136	167	45	69	6	56	13
ENSG00000264187	ENSG00000264187.1	novel protein	RP11-45M22.4	protein_coding	NA	NA	-2.073011212051905	-0.8212975074883361	8.386208469269368	-3.8483129787384716	-3.49547418443361	-2.7864711509301707	0.2073104092073386	0.2955957898800617	0.029701075250975473	2	14	25	0	3	3
ENSG00000268798	ENSG00000268798.1	novel transcript	AC027307.3	protein_coding	NA	NA	-2.4180761000338045	-1.2664494967559434	6.397079968384272	-3.573948720556024	-3.5848429746300843	-2.832806098305422	0.21854381986059224	0.2955957898800617	0.03680774877062922	3	14	8	0	2	2
ENSG00000182853	ENSG00000182853.12	vitelline membrane outer layer 1 homolog [Source:HGNC Symbol;Acc:HGNC:30387]	VMO1	protein_coding	Q7Z5L0	284013	0.0013427379583876946	0.9539656233216036	38.37341381024417	-2.628858612633802	-3.2013135406185875	-2.840089224535583	0.2715733699056392	0.2507815838945822	0.008080915987700988	48	27	24	8	6	17
ENSG00000261829	ENSG00000261829.1	novel transcript	RP11-223I10.1	sense_overlapping	NA	NA	-1.6927347464890774	-0.46115806142711263	14.329960331238935	-3.4910627159983973	-3.5849901377138225	-2.8698300879906538	0.25942856647178314	0.2955957898800617	0.031321080671198584	18	6	18	5	0	4
ENSG00000105516	ENSG00000105516.11	D-box binding PAR bZIP transcription factor [Source:HGNC Symbol;Acc:HGNC:2697]	DBP	protein_coding	Q10586	1628	1.008745462124713	1.8209420588294867	67.36274858537634	-2.7675765672568566	-3.0529372682114406	-2.8780245142266305	0.14543068744581844	0.15782726092247096	6.271788669621674e-4	75	37	91	22	26	13
ENSG00000124507	ENSG00000124507.11	protein kinase C and casein kinase substrate in neurons 1 [Source:HGNC Symbol;Acc:HGNC:8570]	PACSIN1	protein_coding	Q5TZC3,Q9BY11	29993	-1.9495672802592687	-0.26271317944078615	13.6889549660746	-5.095002018207597	-4.0164858438336575	-2.8784837707633044	0.11511942579705489	0.2955957898800617	0.04431901566434571	6	22	34	0	0	7
ENSG00000142765	ENSG00000142765.18	synaptotagmin like 1 [Source:HGNC Symbol;Acc:HGNC:15584]	SYTL1	protein_coding	Q8IYJ3	84958	-2.2158962169743597	-0.6372024689492716	12.304659979756451	-4.64307265254527	-4.08861830679665	-2.881010537791967	0.17208747647094155	0.2955957898800617	0.048793479135327215	14	9	16	0	5	0
ENSG00000148702	ENSG00000148702.15	hyaluronan binding protein 2 [Source:HGNC Symbol;Acc:HGNC:4798]	HABP2	protein_coding	Q14520	3026	0.47806837549172926	1.181273107088438	39.17289547255229	-3.0168602964931686	-2.9650388750150976	-2.8910115997535653	0.050327559006661915	0.06829371267729888	1.6948908864695963e-7	20	40	110	13	9	19
ENSG00000137731	ENSG00000137731.14	FXYD domain containing ion transport regulator 2 [Source:HGNC Symbol;Acc:HGNC:4026]	FXYD2	protein_coding	P54710	486	4.445965062911845	5.607567983372722	947.4751386404331	-2.5416831243629123	-3.267038004177246	-2.924759367656171	0.27711621697031474	0.27838522607368055	0.006509308262241861	1336	240	752	196	303	233
ENSG00000259001	ENSG00000259001.3	ribonuclease P RNA component H1	RPPH1	antisense	NA	NA	0.3171814120091056	1.746113288234558	69.09181976912201	-2.0515740112058367	-3.5384199233434432	-2.933923425566619	0.3419808222333866	0.2955957898800617	0.02311381893718568	109	12	27	13	18	12
ENSG00000068078	ENSG00000068078.18	fibroblast growth factor receptor 3 [Source:HGNC Symbol;Acc:HGNC:3690]	FGFR3	protein_coding	P22607,Q0IJ44	2261	0.830118712804204	1.5606047168402906	50.94592639272917	-3.117444844961077	-3.0037683091224396	-2.9489655075972445	0.04311478544050031	0.07262542971083126	1.7562347640239588e-8	23	68	128	13	24	14
ENSG00000224124	ENSG00000224124.3	POM121 transmembrane nucleoporin like 10, pseudogene [Source:HGNC Symbol;Acc:HGNC:35448]	POM121L10P	pseudogene	NA	NA	-0.8643379567744893	0.9840335532566801	40.778007982038346	-4.100483148868831	-3.999277556264484	-2.981512578571602	0.28866512874709993	0.2955957898800617	0.038654034101298564	60	14	26	0	13	5
ENSG00000187186	ENSG00000187186.15	uncharacterized LOC730098 [Source:NCBI gene;Acc:730098]	RP11-195F19.5	protein_coding	B7Z3J9	730098	1.2831452834922499	2.319706947467711	97.39063044179564	-2.8008518047112556	-3.2729144266224206	-2.9913586270716457	0.23933140227779487	0.2330832582775174	0.0033221777010049684	125	60	65	14	35	25
ENSG00000088002	ENSG00000088002.12	sulfotransferase family 2B member 1 [Source:HGNC Symbol;Acc:HGNC:11459]	SULT2B1	protein_coding	O00204	6820	3.161842272875233	4.085668688458507	325.16852877994046	-2.7913273224213295	-3.158299204923109	-2.9949067899696336	0.14543068744581844	0.1781516047532118	5.304117226189701e-4	404	170	304	87	106	82
ENSG00000261713	ENSG00000261713.6	SSTR5 antisense RNA 1 [Source:HGNC Symbol;Acc:HGNC:26502]	SSTR5-AS1	processed_transcript	NA	146336	-1.237870952110667	0.012745037094798052	18.375127340248316	-3.9121797580000517	-3.5210702838135064	-3.0008659837068863	0.2095686420912938	0.2912628265994277	0.012556673311777209	17	10	42	8	0	5
ENSG00000272449	ENSG00000272449.2	novel transcript	RP3-395M20.12	lincRNA	NA	NA	-1.3591137332521142	0.03221692082906954	20.42093156827019	-3.9065893054524072	-3.7260289118244008	-3.014555872745432	0.2545770935170005	0.2955957898800617	0.026047731979761266	26	9	24	0	6	5
ENSG00000124664	ENSG00000124664.11	SAM pointed domain containing ETS transcription factor [Source:HGNC Symbol;Acc:HGNC:17257]	SPDEF	protein_coding	O95238	25803	3.8948612764673682	4.8043823420618335	529.2398949675195	-2.953898807707717	-3.158035731084351	-3.0159627772485225	0.10957621966691346	0.15782726092247096	2.3156483540302426e-4	616	331	561	99	195	152
ENSG00000187634	ENSG00000187634.12	sterile alpha motif domain containing 11 [Source:HGNC Symbol;Acc:HGNC:28706]	SAMD11	protein_coding	Q96NU1	148398	5.260798107632106	6.282267325262716	1492.6843022910148	-2.7800382387169855	-3.232577207221128	-3.019788407035438	0.18391010202544908	0.21483775955730092	0.0011858774628214436	1934	740	1199	273	448	473
ENSG00000180425	ENSG00000180425.11	chromosome 11 open reading frame 71 [Source:HGNC Symbol;Acc:HGNC:25937]	C11orf71	protein_coding	A0A0A8K8C2,Q6IPW1	54494	-0.5088831405918854	0.6197855313598568	31.432980482511496	-2.7283721776487395	-3.471236583001643	-3.0207188408407744	0.28202015741692055	0.27838522607368055	0.011983761348451296	44	11	24	7	3	11
ENSG00000102109	ENSG00000102109.9	proprotein convertase subtilisin/kexin type 1 inhibitor [Source:HGNC Symbol;Acc:HGNC:17301]	PCSK1N	protein_coding	Q9UHG2	27344	1.675650961004444	2.9889709067669705	157.05579993097174	-2.832751620148371	-3.4708158184352604	-3.047175475035257	0.2850850989672667	0.29380431871734053	0.00951253952489405	227	54	91	15	53	35
ENSG00000228812	ENSG00000228812.7	LAMA5 antisense RNA 1 [Source:HGNC Symbol;Acc:HGNC:40334]	RP11-157P1.5	antisense	NA	101928158	-0.27293564640029133	0.9289524839581494	39.46401127908589	-2.3630216811495885	-3.524143234171234	-3.070272857861047	0.3154340378288108	0.2912628265994277	0.012219079511350055	59	11	21	9	8	8
ENSG00000254429	ENSG00000254429.1	novel transcript	CTD-2562J17.7	antisense	NA	NA	0.015195756379538775	0.824444235311885	32.92582557143651	-3.1086063763757963	-3.2283984109671575	-3.0818723093038782	0.07356969578876998	0.09047082214182439	5.8952903409535515e-5	31	25	57	15	5	8
ENSG00000272702	ENSG00000272702.1	novel transcript	RP11-44N22.3	processed_transcript	NA	NA	-0.7277824343285844	0.38365175313299527	27.07723791370062	-2.5775681398559467	-3.545275959230649	-3.1157275285040695	0.2943927150251637	0.26849767036977373	0.010437024894129537	39	9	18	7	4	6
ENSG00000231156	ENSG00000231156.1	novel transcript	AC093702.1	lincRNA	NA	NA	-1.717353594662447	-0.10230555845191415	20.137465237150334	-3.236672957785851	-4.037485632868407	-3.122513881852369	0.3154340378288108	0.2955957898800617	0.03670623618093309	31	7	8	5	0	4
ENSG00000105472	ENSG00000105472.13	C-type lectin domain containing 11A [Source:HGNC Symbol;Acc:HGNC:10576]	CLEC11A	protein_coding	Q9Y240	6320	2.138957243871087	3.3618987313179147	202.0238826450963	-2.785752830505234	-3.4642571872344927	-3.1438640561681175	0.2711504085690606	0.26158639247601106	0.004060424003859054	286	90	104	28	54	54
ENSG00000272438	ENSG00000272438.1	novel transcript	RP11-54O7.16	lincRNA	NA	NA	-2.695552539002711	-1.3889513788677337	6.377760635898349	-4.168913498555415	-3.9744748605037716	-3.158831305151665	0.13366088588828703	0.2955957898800617	0.040021477260208785	6	6	11	3	0	0
ENSG00000162009	ENSG00000162009.8	somatostatin receptor 5 [Source:HGNC Symbol;Acc:HGNC:11334]	SSTR5	protein_coding	P35346	6755	-1.0102244237161166	0.08434719976013941	21.39931296941561	-3.1794830185257763	-3.6796279029614127	-3.3116015087298933	0.2250221942042934	0.23064896268217555	0.005163909505669293	28	10	21	2	6	4
ENSG00000167964	ENSG00000167964.13	RAB26, member RAS oncogene family [Source:HGNC Symbol;Acc:HGNC:14259]	RAB26	protein_coding	Q9ULW5	25837	1.8327905995279115	2.87283994700056	140.39126350486123	-3.2434890081329932	-3.4655784932825813	-3.311947739615331	0.12274024517885587	0.15090188525310458	1.559931376377114e-4	168	86	151	20	46	30
ENSG00000255508	ENSG00000255508.7	novel protein	MIR3654	protein_coding	F5H0R1,Q9H6E5	64852	3.9301657426567127	5.846551397091294	977.5150263839308	-2.657032220783908	-4.131341964409509	-3.42496230611721	0.3283675133982352	0.2955957898800617	0.007454481326457587	155	87	6066	182	153	170
ENSG00000213347	ENSG00000213347.10	MAX dimerization protein 3 [Source:HGNC Symbol;Acc:HGNC:14008]	MXD3	protein_coding	A0A024R7S0,Q9BW11	83463	4.287077270316671	5.489584450604334	866.1754040217802	-3.1824291523726256	-3.624595057164252	-3.440941320757768	0.14543068744581844	0.18672092603039506	2.8033949454516746e-4	1155	443	665	120	234	180
ENSG00000168350	ENSG00000168350.8	delta 4-desaturase, sphingolipid 2 [Source:HGNC Symbol;Acc:HGNC:20113]	DEGS2	protein_coding	Q6QHC5	123099	-0.9083461086320066	0.4761627309669238	26.246357610692126	-4.326445803642211	-3.934802620595419	-3.6282336885213784	0.14543068744581844	0.22350787980294398	0.001009792178559038	26	25	38	8	0	6
ENSG00000160318	ENSG00000160318.6	claudin domain containing 2 [Source:HGNC Symbol;Acc:HGNC:28511]	CLDND2	protein_coding	Q8NHS1	125875	0.4863848286594254	1.973705010059356	79.49572566256225	-3.094089855959211	-4.071343516195139	-3.769079213387766	0.27711621697031474	0.2330832582775174	0.0014911661032983995	119	22	53	10	8	18
ENSG00000260018	ENSG00000260018.1	novel transcript, antisense to MBTPS1	RP11-505K9.1	antisense	NA	NA	-0.17144695258672557	1.384061534297584	52.69831303234335	-3.516992142388841	-4.207214019259399	-3.851847775083077	0.27978525159415163	0.23893536234758603	0.0019980583717060744	73	37	21	3	13	5
ENSG00000170477	ENSG00000170477.13	keratin 4 [Source:HGNC Symbol;Acc:HGNC:6441]	KRT4	protein_coding	B4DRS2,P19013	3851	0.8139804384241677	1.8786688001330414	68.07069882867759	-3.812910520578658	-3.943459454691405	-3.9343282375263464	0.021114854282345163	0.017462435025889237	1.0338890058353512e-11	62	56	134	12	12	12
ENSG00000270005	NA	NA	RP11-380L11.3	antisense	NA	NA	-2.7495631788746033	-1.1305756377306693	8.609185571159657	-3.817749736469157	-4.792925481959463	-4.049664761303396	0.2850850989672667	0.2787195339547251	0.02720522400976481	11	1	17	1	1	0
ENSG00000267436	ENSG00000267436.1	novel transcript, antisense to MFSD12	AC005786.7	antisense	NA	NA	-3.1165021557362116	-1.5081452345560096	4.580587851738342	-4.410925431655899	-4.892962282041826	-4.0861178019661315	0.12045962553997709	0.2507815838945822	0.027154639624596886	1	7	17	0	0	1
ENSG00000250799	ENSG00000250799.10	proline dehydrogenase 2 [Source:HGNC Symbol;Acc:HGNC:17325]	PRODH2	protein_coding	Q9UF12	58510	-1.785698088034515	0.09015271288334127	18.449135834615845	-5.623310856620567	-4.963843688679629	-4.686970673224526	0.05273609525336268	0.1917628753509845	1.732595806449954e-4	11	28	41	5	0	0
ENSG00000273253	ENSG00000273253.2	novel transcript, antisense TRABD	RP3-402G11.26	antisense	NA	NA	-3.4292192016987277	-1.8898804399020368	4.214399485114934	-4.517901473966693	-6.170053776145894	-5.671413623979845	0.07029996704158611	0.24731011459330263	0.014025036717049603	4	6	5	0	0	0
ENSG00000255337	ENSG00000255337.1	novel transcript	RP11-315O6.1	antisense	NA	101928424	-3.4292192016987277	-1.8546692771077689	4.611842781115898	-4.4602727148581005	-6.260156652899986	-5.748684823367727	0.10695076237573074	0.26348159369515406	0.015429838830189096	5	6	4	0	0	0
ENSG00000134258	ENSG00000134258.17	V-set domain containing T cell activation inhibitor 1 [Source:HGNC Symbol;Acc:HGNC:28873]	VTCN1	protein_coding	Q7Z7D3	79679	-3.3379712358149787	-1.7615228441112556	4.522411018768832	-4.782536251963308	-6.304375458076825	-6.022153246962676	0.04121230016503821	0.2229811009784258	0.006553857623831236	4	5	9	0	0	0
ENSG00000236384	ENSG00000236384.7	long intergenic non-protein coding RNA 479 [Source:HGNC Symbol;Acc:HGNC:19727]	LINC00479	lincRNA	NA	150135	-3.2762962283973898	-1.6036541578217536	5.748625283455874	-4.764924802932713	-6.593966870305554	-6.376990238200305	0.08632011646600878	0.2369260512457905	0.005899854837472091	6	8	5	0	0	0
ENSG00000169583	ENSG00000169583.13	chloride intracellular channel 3 [Source:HGNC Symbol;Acc:HGNC:2064]	CLIC3	protein_coding	O95833,Q6FGP1	9022	-3.297803219231013	-1.564357152091111	6.546566577698188	-4.701252643636922	-6.704297474741138	-6.463086922340671	0.10539139815359055	0.26348159369515406	0.008057061165462598	9	4	6	0	0	0
ENSG00000183484	ENSG00000183484.12	G protein-coupled receptor 132 [Source:HGNC Symbol;Acc:HGNC:17482]	GPR132	protein_coding	Q9UNW8	29933	-3.222147505936562	-1.44677329666636	6.3307639740795185	-5.010157408020791	-6.741853139408281	-6.601482218197165	0.06698493527858396	0.23005705146341224	0.004222429620036349	7	3	14	0	0	0
ENSG00000116014	ENSG00000116014.10	KISS1 receptor [Source:HGNC Symbol;Acc:HGNC:4510]	KISS1R	protein_coding	Q969F8,U3KQ86	84634	-3.0444836536299142	-1.2560319963932212	7.529204545935103	-5.313420805280996	-6.993133375793131	-7.120641536061017	0.03570444093174972	0.18047104765735883	6.592327006845305e-4	8	7	12	0	0	0
ENSG00000230212	ENSG00000230212.6	novel transcript	AP000688.14	sense_intronic	NA	100133286	-1.9602693710271784	0.4565279168512538	23.760912522879874	-6.540676070507083	-7.190031102083535	-7.212744921607215	0.03448740023987101	0.040149611614058195	2.2229556367303132e-6	11	54	38	0	0	1
ENSG00000169668	ENSG00000169668.11	BCR pseudogene 2 [Source:HGNC Symbol;Acc:HGNC:1015]	BCRP2	pseudogene	NA	NA	-3.0020631693002016	-1.1421034344773089	7.710845238317399	-5.488200617931601	-7.07390620490634	-7.244887731200798	0.029544106277810556	0.15782726092247096	3.5746314455977726e-4	7	6	19	0	0	0
ENSG00000149926	ENSG00000149926.13	TLC domain containing 3B [Source:HGNC Symbol;Acc:HGNC:25295]	FAM57B	protein_coding	F1T0F5,Q71RH2	83723	-2.990640457478912	-1.1541368323649013	7.372005309591658	-5.502589190639787	-7.050834343792776	-7.2460941462713935	0.021114854282345163	0.1437857478680448	2.041154923010964e-4	5	12	14	0	0	0
ENSG00000159674	ENSG00000159674.12	spondin 2 [Source:HGNC Symbol;Acc:HGNC:11253]	SPON2	protein_coding	Q9BUD6	10417	-2.966016188162348	-1.102084883763016	8.46879275139479	-5.487029168816022	-7.165705543412755	-7.375612532705225	0.03148912688949835	0.16095916352127662	3.2309761883218694e-4	9	7	15	0	0	0
ENSG00000154025	ENSG00000154025.15	solute carrier family 5 member 10 [Source:HGNC Symbol;Acc:HGNC:23155]	SLC5A10	protein_coding	A0PJK1	125206	-3.046376963990672	-1.0530781710287334	9.648902551064218	-5.118695650006758	-7.298254616577246	-7.385218296781914	0.1363772458153738	0.2318167029929179	0.0016053168220828437	12	11	5	0	0	0
ENSG00000162551	ENSG00000162551.14	alkaline phosphatase, biomineralization associated [Source:HGNC Symbol;Acc:HGNC:438]	ALPL	protein_coding	A0A024RAG0,P05186	249	-2.9733667352856834	-1.0406423039897912	8.678207136608542	-5.52023218216867	-7.213804203926789	-7.396406780195465	0.04388694371527792	0.1776139163087808	4.383196837831391e-4	9	5	20	0	0	0
ENSG00000142233	ENSG00000142233.12	netrin 5 [Source:HGNC Symbol;Acc:HGNC:25208]	NTN5	protein_coding	Q8WTR8	126147	-2.9746045716023617	-1.0123946688842647	9.599464569882073	-5.432756097143308	-7.302951560389487	-7.485494783168611	0.05478231175785297	0.1980999292599908	6.915646338662531e-4	12	5	15	0	0	0
ENSG00000165269	ENSG00000165269.13	aquaporin 7 [Source:HGNC Symbol;Acc:HGNC:640]	AQP7	protein_coding	B7Z4U2,O14520,Q5T5M0,Q5T5M1,Q6P5T0	112267859,364	-2.8807198291428158	-0.951268699964746	9.245071036658338	-5.692025420752034	-7.31562608264532	-7.611719271833228	0.023792120970943745	0.13383532347390434	1.0967480855836651e-4	9	8	19	0	0	0
ENSG00000169562	ENSG00000169562.12	gap junction protein beta 1 [Source:HGNC Symbol;Acc:HGNC:4283]	GJB1	protein_coding	P08034	2705	-2.8827132015830377	-0.8126099580681868	11.432536515783834	-5.581089560195451	-7.54051808292027	-7.815341277505379	0.0570026423650525	0.19128508987928697	3.769742690939172e-4	15	6	15	0	0	0
ENSG00000171695	ENSG00000171695.10	LKAAEAR motif containing 1 [Source:HGNC Symbol;Acc:HGNC:33718]	C20orf201	protein_coding	Q8TD35	198437	-2.920122083380573	-0.7584494707463988	12.550988245937653	-5.382072447658666	-7.641616099818389	-7.882630082349574	0.10878863391252223	0.22911494182219982	7.377342876823292e-4	18	8	8	0	0	0
ENSG00000159618	ENSG00000159618.16	adhesion G protein-coupled receptor G5 [Source:HGNC Symbol;Acc:HGNC:19010]	GPR114	protein_coding	B4E148,Q8IZF4	221188	-2.7879876043887517	-0.6606022305537825	11.595568901427747	-5.898694131992259	-7.6340931325121675	-7.978943234007575	0.04388694371527792	0.15090188525310458	9.675773863359502e-5	12	6	28	0	0	0
ENSG00000163354	ENSG00000163354.15	DC-STAMP domain containing 2 [Source:HGNC Symbol;Acc:HGNC:26562]	DCST2	protein_coding	Q5T1A1	127579	-2.9108152034164525	-0.6055398333070771	14.35017581515526	-5.391877623261053	-7.815992024451407	-8.07207082523521	0.1279733920186999	0.24476433286920968	8.323307263125352e-4	22	6	9	0	0	0
ENSG00000258539	ENSG00000258539.1	novel transcript, METTL10-FAM53B readthrough	RP11-12J10.3	protein_coding	NA	NA	-2.435689793047306	0.8925524110218075	30.02017071681945	-7.084075921977656	-9.187311748453913	-9.51708524503207	0.19483807951262208	0.22746508001597626	4.586735044270276e-5	1	75	88	0	0	0
