# Supplementary material for: Genome-wide bioinformatic analyses predict key host and viral factors in SARS-CoV-2 pathogenesis
Source: Commun Biol. 2021 May 17;4:590. doi: 10.1038/s42003-021-02095-0 (PMC8128904; doi:10.1038/s42003-021-02095-0)
Supplement: Supplementary file 5 — Supplementary Data 3 [file 42003_2021_2095_MOESM5_ESM.zip › GSE147507_MainDataset/Series8_HPIV3/des_Condition/enrichment/ControlVsInfected_enrichment.over.tsv]

p_value	term_size	query_size	intersection_size	precision	recall	term_id	source	term_name	effective_domain_size	source_order
0.016614750161248516	2	21	2	0.09523809523809523	1	CORUM:7384	CORUM	DTX3L-PARP9 complex	3629	2812
0.04967017810819349	3	21	2	0.09523809523809523	0.6666666666666666	CORUM:7385	CORUM	DTX3L-PARP9-STAT1 complex	3629	2813
1.7734691593490684e-46	251	119	43	0.36134453781512604	0.17131474103585656	GO:0051607	GO:BP	defense response to virus	17906	16304
8.787347031782407e-44	337	119	45	0.37815126050420167	0.13353115727002968	GO:0009615	GO:BP	response to virus	17906	4031
3.373574327285009e-42	1583	119	72	0.6050420168067226	0.045483259633607075	GO:0009607	GO:BP	response to biotic stimulus	17906	4024
1.3589135165081775e-41	1551	119	71	0.5966386554621849	0.04577691811734365	GO:0051707	GO:BP	response to other organism	17906	16391
1.4836782603831715e-41	1553	119	71	0.5966386554621849	0.04571796522858983	GO:0043207	GO:BP	response to external biotic stimulus	17906	12351
8.459200272180182e-39	1212	119	63	0.5294117647058824	0.05198019801980198	GO:0098542	GO:BP	defense response to other organism	17906	22455
3.0576782779083355e-35	1783	119	69	0.5798319327731093	0.038698822209758836	GO:0006952	GO:BP	defense response	17906	2929
6.6685166407824e-35	1010	119	56	0.47058823529411764	0.055445544554455446	GO:0045087	GO:BP	innate immune response	17906	13312
3.7517304321401426e-32	2923	119	80	0.6722689075630253	0.027369141293191925	GO:0009605	GO:BP	response to external stimulus	17906	4022
1.3953805115154205e-31	3072	119	81	0.680672268907563	0.0263671875	GO:0051704	GO:BP	multi-organism process	17906	16389
2.8567858276252165e-31	2294	119	72	0.6050420168067226	0.03138622493461203	GO:0006955	GO:BP	immune response	17906	2932
1.967376719778752e-30	1225	119	56	0.47058823529411764	0.045714285714285714	GO:0034097	GO:BP	response to cytokine	17906	9754
5.7072624804787806e-30	99	119	25	0.21008403361344538	0.25252525252525254	GO:0034340	GO:BP	response to type I interferon	17906	9938
6.415850934131177e-30	3235	119	81	0.680672268907563	0.025038639876352395	GO:0002376	GO:BP	immune system process	17906	1047
1.170214283195792e-28	95	119	24	0.20168067226890757	0.25263157894736843	GO:0071357	GO:BP	cellular response to type I interferon	17906	19745
1.170214283195792e-28	95	119	24	0.20168067226890757	0.25263157894736843	GO:0060337	GO:BP	type I interferon signaling pathway	17906	17466
1.0462910781119667e-25	1130	119	50	0.42016806722689076	0.04424778761061947	GO:0071345	GO:BP	cellular response to cytokine stimulus	17906	19733
1.0330357972785105e-24	799	119	43	0.36134453781512604	0.05381727158948686	GO:0019221	GO:BP	cytokine-mediated signaling pathway	17906	6540
3.4277342084552836e-23	1281	119	50	0.42016806722689076	0.039032006245121	GO:0002252	GO:BP	immune effector process	17906	923
3.458636091942893e-23	227	119	27	0.226890756302521	0.11894273127753303	GO:0043901	GO:BP	negative regulation of multi-organism process	17906	12660
4.6348949437944544e-23	774	119	41	0.3445378151260504	0.05297157622739018	GO:0043900	GO:BP	regulation of multi-organism process	17906	12659
8.479261386975837e-22	200	119	25	0.21008403361344538	0.125	GO:0034341	GO:BP	response to interferon-gamma	17906	9939
1.242306413109529e-19	4147	119	78	0.6554621848739496	0.018808777429467086	GO:0006950	GO:BP	response to stress	17906	2928
1.2486239145449681e-18	180	119	22	0.18487394957983194	0.12222222222222222	GO:0071346	GO:BP	cellular response to interferon-gamma	17906	19734
2.6665327346045103e-18	63	119	16	0.13445378151260504	0.25396825396825395	GO:0045071	GO:BP	negative regulation of viral genome replication	17906	13296
1.5490779475123223e-17	105	119	18	0.15126050420168066	0.17142857142857143	GO:0048525	GO:BP	negative regulation of viral process	17906	15146
2.2598618440441757e-17	88	119	17	0.14285714285714285	0.19318181818181818	GO:1903901	GO:BP	negative regulation of viral life cycle	17906	27152
5.937511710128323e-17	3421	119	68	0.5714285714285714	0.019877228880444315	GO:0010033	GO:BP	response to organic substance	17906	4358
2.2968005657006267e-16	100	119	17	0.14285714285714285	0.17	GO:0045069	GO:BP	regulation of viral genome replication	17906	13294
6.206109530870864e-16	152	119	19	0.15966386554621848	0.125	GO:1903900	GO:BP	regulation of viral life cycle	17906	27151
7.564668098999427e-16	87	119	16	0.13445378151260504	0.1839080459770115	GO:0060333	GO:BP	interferon-gamma-mediated signaling pathway	17906	17462
1.87450835562066e-15	2813	119	60	0.5042016806722689	0.02132954141485958	GO:0071310	GO:BP	cellular response to organic substance	17906	19700
4.7682801629334505e-15	764	119	33	0.2773109243697479	0.04319371727748691	GO:0001817	GO:BP	regulation of cytokine production	17906	602
1.8249705638157004e-14	128	119	17	0.14285714285714285	0.1328125	GO:0019079	GO:BP	viral genome replication	17906	6502
1.9268542237412827e-14	212	119	20	0.16806722689075632	0.09433962264150944	GO:0050792	GO:BP	regulation of viral process	17906	15655
6.816315919202187e-14	226	119	20	0.16806722689075632	0.08849557522123894	GO:0043903	GO:BP	regulation of symbiosis, encompassing mutualism through parasitism	17906	12662
7.224934999314337e-14	837	119	33	0.2773109243697479	0.03942652329749104	GO:0001816	GO:BP	cytokine production	17906	601
1.5277067664048894e-13	4897	119	76	0.6386554621848739	0.015519705942413723	GO:0042221	GO:BP	response to chemical	17906	11745
2.3692007503160493e-13	3418	119	63	0.5294117647058824	0.018431831480397894	GO:0070887	GO:BP	cellular response to chemical stimulus	17906	19465
4.76750057807828e-13	128	119	16	0.13445378151260504	0.125	GO:0032479	GO:BP	regulation of type I interferon production	17906	8867
6.139081013074521e-13	130	119	16	0.13445378151260504	0.12307692307692308	GO:0032606	GO:BP	type I interferon production	17906	8936
8.403832320192406e-13	515	119	26	0.2184873949579832	0.05048543689320388	GO:0002831	GO:BP	regulation of response to biotic stimulus	17906	1501
2.517153225232958e-12	945	119	33	0.2773109243697479	0.03492063492063492	GO:0044419	GO:BP	interspecies interaction between organisms	17906	12959
3.3926683811402354e-12	1688	119	43	0.36134453781512604	0.0254739336492891	GO:0002682	GO:BP	regulation of immune system process	17906	1352
4.632830589034442e-12	838	119	31	0.2605042016806723	0.03699284009546539	GO:0016032	GO:BP	viral process	17906	5700
4.652829540583841e-12	3197	119	59	0.4957983193277311	0.018454801376290273	GO:0007166	GO:BP	cell surface receptor signaling pathway	17906	3111
7.274485630970809e-12	1116	119	35	0.29411764705882354	0.03136200716845878	GO:0050776	GO:BP	regulation of immune response	17906	15645
8.251853308580481e-12	9455	119	103	0.865546218487395	0.010893707033315707	GO:0050896	GO:BP	response to stimulus	17906	15742
1.2615034602733761e-11	807	119	30	0.25210084033613445	0.03717472118959108	GO:0031347	GO:BP	regulation of defense response	17906	8359
2.4630361289815247e-11	891	119	31	0.2605042016806723	0.03479236812570146	GO:0044403	GO:BP	symbiotic process	17906	12947
1.7491700121820926e-10	892	119	30	0.25210084033613445	0.033632286995515695	GO:0050778	GO:BP	positive regulation of immune response	17906	15647
3.6825245408865637e-10	1199	119	34	0.2857142857142857	0.02835696413678065	GO:0002684	GO:BP	positive regulation of immune system process	17906	1354
4.2605247272627933e-10	1132	119	33	0.2773109243697479	0.029151943462897525	GO:0032101	GO:BP	regulation of response to external stimulus	17906	8622
1.3316602149289962e-9	333	119	19	0.15966386554621848	0.057057057057057055	GO:0019058	GO:BP	viral life cycle	17906	6484
2.7393690497253896e-9	444	119	21	0.17647058823529413	0.0472972972972973	GO:0045088	GO:BP	regulation of innate immune response	17906	13313
6.470913233431844e-9	318	119	18	0.15126050420168066	0.05660377358490566	GO:0001818	GO:BP	negative regulation of cytokine production	17906	603
2.8763102518891636e-8	30	119	8	0.06722689075630252	0.26666666666666666	GO:0035456	GO:BP	response to interferon-beta	17906	10491
3.088392760992086e-8	46	119	9	0.07563025210084033	0.1956521739130435	GO:0032480	GO:BP	negative regulation of type I interferon production	17906	8868
4.7725136974114004e-8	5681	119	73	0.6134453781512605	0.012849850378454498	GO:0048519	GO:BP	negative regulation of biological process	17906	15140
6.496446294889152e-8	2542	119	46	0.3865546218487395	0.01809598741148702	GO:0048584	GO:BP	positive regulation of response to stimulus	17906	15195
1.5219954038695125e-7	1574	119	35	0.29411764705882354	0.022236340533672173	GO:0080134	GO:BP	regulation of response to stress	17906	21328
3.8345358670408687e-7	60	119	9	0.07563025210084033	0.15	GO:0045824	GO:BP	negative regulation of innate immune response	17906	13832
5.168972869536322e-7	470	119	19	0.15966386554621848	0.04042553191489362	GO:0001819	GO:BP	positive regulation of cytokine production	17906	604
1.641102507463265e-6	97	119	10	0.08403361344537816	0.10309278350515463	GO:0002832	GO:BP	negative regulation of response to biotic stimulus	17906	1502
1.9592650973160466e-6	451	119	18	0.15126050420168066	0.03991130820399113	GO:0002697	GO:BP	regulation of immune effector process	17906	1367
2.1825659043748943e-6	4421	119	60	0.5042016806722689	0.013571590137977834	GO:0048583	GO:BP	regulation of response to stimulus	17906	15194
5.033979148861957e-6	539	119	19	0.15966386554621848	0.03525046382189239	GO:0043902	GO:BP	positive regulation of multi-organism process	17906	12661
5.162254038074169e-6	6366	119	74	0.6218487394957983	0.011624253848570531	GO:0048518	GO:BP	positive regulation of biological process	17906	15139
6.578644188074373e-6	3356	119	50	0.42016806722689076	0.014898688915375448	GO:0051239	GO:BP	regulation of multicellular organismal process	17906	16032
6.995305082278807e-6	57	119	8	0.06722689075630252	0.14035087719298245	GO:0060760	GO:BP	positive regulation of response to cytokine stimulus	17906	17871
7.028081068535662e-6	21	119	6	0.05042016806722689	0.2857142857142857	GO:0035455	GO:BP	response to interferon-alpha	17906	10490
7.723194762567934e-6	492	119	18	0.15126050420168066	0.036585365853658534	GO:0002683	GO:BP	negative regulation of immune system process	17906	1353
8.979850363909317e-6	6296	119	73	0.6134453781512605	0.01159466327827192	GO:0007165	GO:BP	signal transduction	17906	3110
9.395909829318414e-6	190	119	12	0.10084033613445378	0.06315789473684211	GO:0060759	GO:BP	regulation of response to cytokine stimulus	17906	17870
9.62179582946197e-6	7772	119	83	0.6974789915966386	0.010679361811631498	GO:0051716	GO:BP	cellular response to stimulus	17906	16399
1.31120762988712e-5	509	119	18	0.15126050420168066	0.03536345776031434	GO:0031349	GO:BP	positive regulation of defense response	17906	8361
1.3589828714169265e-5	393	119	16	0.13445378151260504	0.04071246819338423	GO:0002833	GO:BP	positive regulation of response to biotic stimulus	17906	1503
1.5312564723464814e-5	158	119	11	0.09243697478991597	0.06962025316455696	GO:0050777	GO:BP	negative regulation of immune response	17906	15646
2.415109150168051e-5	1358	119	29	0.24369747899159663	0.021354933726067747	GO:0051241	GO:BP	negative regulation of multicellular organismal process	17906	16034
3.8189134964541445e-5	6772	119	75	0.6302521008403361	0.011075014766686356	GO:0023052	GO:BP	signaling	17906	7722
4.6138315621776386e-5	6798	119	75	0.6302521008403361	0.011032656663724626	GO:0007154	GO:BP	cell communication	17906	3099
5.071690310251493e-5	374	119	15	0.12605042016806722	0.040106951871657755	GO:0045089	GO:BP	positive regulation of innate immune response	17906	13314
5.0985495514235194e-5	6	119	4	0.03361344537815126	0.6666666666666666	GO:0032020	GO:BP	ISG15-protein conjugation	17906	8573
6.466506860467082e-5	75	119	8	0.06722689075630252	0.10666666666666667	GO:0050688	GO:BP	regulation of defense response to virus	17906	15573
6.997355216349254e-5	50	119	7	0.058823529411764705	0.14	GO:0032648	GO:BP	regulation of interferon-beta production	17906	8978
7.992647800346654e-5	640	119	19	0.15966386554621848	0.0296875	GO:0032103	GO:BP	positive regulation of response to external stimulus	17906	8624
9.270044598912523e-5	52	119	7	0.058823529411764705	0.1346153846153846	GO:0032608	GO:BP	interferon-beta production	17906	8938
9.78120967787028e-5	79	119	8	0.06722689075630252	0.10126582278481013	GO:0032481	GO:BP	positive regulation of type I interferon production	17906	8869
1.7639369126441046e-4	18	119	5	0.04201680672268908	0.2777777777777778	GO:0071360	GO:BP	cellular response to exogenous dsRNA	17906	19748
1.9715403911923834e-4	159	119	10	0.08403361344537816	0.06289308176100629	GO:0002819	GO:BP	regulation of adaptive immune response	17906	1489
2.325807188119462e-4	36	119	6	0.05042016806722689	0.16666666666666666	GO:0006471	GO:BP	protein ADP-ribosylation	17906	2493
5.300271250450526e-4	3	119	3	0.025210084033613446	1	GO:0034344	GO:BP	regulation of type III interferon production	17906	9942
5.300271250450526e-4	3	119	3	0.025210084033613446	1	GO:0034343	GO:BP	type III interferon production	17906	9941
5.372142719819177e-4	177	119	10	0.08403361344537816	0.05649717514124294	GO:0001959	GO:BP	regulation of cytokine-mediated signaling pathway	17906	700
6.745894660348587e-4	23	119	5	0.04201680672268908	0.21739130434782608	GO:0071359	GO:BP	cellular response to dsRNA	17906	19747
6.978160067918082e-4	736	119	19	0.15966386554621848	0.025815217391304348	GO:0009617	GO:BP	response to bacterium	17906	4033
0.0017590011944198314	50	119	6	0.05042016806722689	0.12	GO:0001961	GO:BP	positive regulation of cytokine-mediated signaling pathway	17906	702
0.0019186802166000815	28	119	5	0.04201680672268908	0.17857142857142858	GO:0039528	GO:BP	cytoplasmic pattern recognition receptor signaling pathway in response to virus	17906	11411
0.0027527095317635346	30	119	5	0.04201680672268908	0.16666666666666666	GO:0032647	GO:BP	regulation of interferon-alpha production	17906	8977
0.002757010636122511	164	119	9	0.07563025210084033	0.054878048780487805	GO:0007259	GO:BP	receptor signaling pathway via JAK-STAT	17906	3196
0.003090617486129064	86	119	7	0.058823529411764705	0.08139534883720931	GO:0002718	GO:BP	regulation of cytokine production involved in immune response	17906	1388
0.0031233558267753886	55	119	6	0.05042016806722689	0.10909090909090909	GO:0043331	GO:BP	response to dsRNA	17906	12415
0.003264705462469594	31	119	5	0.04201680672268908	0.16129032258064516	GO:0002828	GO:BP	regulation of type 2 immune response	17906	1498
0.0033832596757127314	5605	119	62	0.5210084033613446	0.011061552185548617	GO:0048522	GO:BP	positive regulation of cellular process	17906	15143
0.0038488035748412645	32	119	5	0.04201680672268908	0.15625	GO:0032728	GO:BP	positive regulation of interferon-beta production	17906	9058
0.0038488035748412645	32	119	5	0.04201680672268908	0.15625	GO:0032607	GO:BP	interferon-alpha production	17906	8937
0.0038488035748412645	32	119	5	0.04201680672268908	0.15625	GO:0002724	GO:BP	regulation of T cell cytokine production	17906	1394
0.004502006491580455	174	119	9	0.07563025210084033	0.05172413793103448	GO:0097696	GO:BP	receptor signaling pathway via STAT	17906	22380
0.006957499869269525	97	119	7	0.058823529411764705	0.07216494845360824	GO:0002456	GO:BP	T cell mediated immunity	17906	1127
0.007053989821909407	36	119	5	0.04201680672268908	0.1388888888888889	GO:0060338	GO:BP	regulation of type I interferon-mediated signaling pathway	17906	17467
0.007125576129159885	184	119	9	0.07563025210084033	0.04891304347826087	GO:0043123	GO:BP	positive regulation of I-kappaB kinase/NF-kappaB signaling	17906	12311
0.009292874997376145	38	119	5	0.04201680672268908	0.13157894736842105	GO:0042092	GO:BP	type 2 immune response	17906	11649
0.009855766173617886	144	119	8	0.06722689075630252	0.05555555555555555	GO:0002822	GO:BP	regulation of adaptive immune response based on somatic recombination of immune receptors built from immunoglobulin superfamily domains	17906	1492
0.010076721088124787	67	119	6	0.05042016806722689	0.08955223880597014	GO:0002709	GO:BP	regulation of T cell mediated immunity	17906	1379
0.010446794625715856	6	119	3	0.025210084033613446	0.5	GO:0009597	GO:BP	detection of virus	17906	4016
0.011799523971329225	105	119	7	0.058823529411764705	0.06666666666666667	GO:0002367	GO:BP	cytokine production involved in immune response	17906	1038
0.014540110478844188	255	119	10	0.08403361344537816	0.0392156862745098	GO:0031348	GO:BP	negative regulation of defense response	17906	8360
0.015418689851903956	42	119	5	0.04201680672268908	0.11904761904761904	GO:0002369	GO:BP	T cell cytokine production	17906	1040
0.01588626349703357	1853	119	29	0.24369747899159663	0.015650296815974095	GO:0051240	GO:BP	positive regulation of multicellular organismal process	17906	16033
0.016956218658078462	155	119	8	0.06722689075630252	0.05161290322580645	GO:0051250	GO:BP	negative regulation of lymphocyte activation	17906	16040
0.018193124356365553	7	119	3	0.025210084033613446	0.42857142857142855	GO:0045343	GO:BP	regulation of MHC class I biosynthetic process	17906	13426
0.018193124356365553	7	119	3	0.025210084033613446	0.42857142857142855	GO:0045341	GO:BP	MHC class I biosynthetic process	17906	13424
0.01883243952843559	21	119	4	0.03361344537815126	0.19047619047619047	GO:0035458	GO:BP	cellular response to interferon-beta	17906	10493
0.0284120126325446	120	119	7	0.058823529411764705	0.058333333333333334	GO:0050868	GO:BP	negative regulation of T cell activation	17906	15719
0.029049882179749947	11940	119	100	0.8403361344537815	0.008375209380234505	GO:0050789	GO:BP	regulation of biological process	17906	15653
0.02999231250004971	121	119	7	0.058823529411764705	0.05785123966942149	GO:0002698	GO:BP	negative regulation of immune effector process	17906	1368
0.030065072565683006	48	119	5	0.04201680672268908	0.10416666666666667	GO:0043330	GO:BP	response to exogenous dsRNA	17906	12414
0.03292456729346458	24	119	4	0.03361344537815126	0.16666666666666666	GO:0032727	GO:BP	positive regulation of interferon-alpha production	17906	9057
0.03330470378026645	49	119	5	0.04201680672268908	0.10204081632653061	GO:0044764	GO:BP	multi-organism cellular process	17906	13154
0.04038556626772103	417	119	12	0.10084033613445378	0.02877697841726619	GO:0032102	GO:BP	negative regulation of response to external stimulus	17906	8623
0.040924476705254786	3061	119	39	0.3277310924369748	0.01274093433518458	GO:0065009	GO:BP	regulation of molecular function	17906	18955
0.04215493139346126	721	119	16	0.13445378151260504	0.022191400832177532	GO:0002253	GO:BP	activation of immune response	17906	924
0.04324069751862786	9	119	3	0.025210084033613446	0.3333333333333333	GO:0060700	GO:BP	regulation of ribonuclease activity	17906	17813
0.008027873385553604	5154	120	54	0.45	0.010477299185098952	GO:0005829	GO:CC	cytosol	18856	487
2.884412882231594e-4	74	120	7	0.058333333333333334	0.0945945945945946	GO:0003725	GO:MF	double-stranded RNA binding	18126	457
3.4073547436377195e-4	26	120	5	0.041666666666666664	0.19230769230769232	GO:0003950	GO:MF	NAD+ ADP-ribosyltransferase activity	18126	641
0.00728208346457788	218	120	9	0.075	0.04128440366972477	GO:0005125	GO:MF	cytokine activity	18126	1652
0.014129155234967734	54	120	5	0.041666666666666664	0.09259259259259259	GO:0016763	GO:MF	transferase activity, transferring pentosyl groups	18126	3776
0.014855119814175451	15944	120	118	0.9833333333333333	0.007400903161063723	GO:0005488	GO:MF	binding	18126	1889
0.026756096112069572	2269	120	31	0.25833333333333336	0.013662406346408109	GO:0097367	GO:MF	carbohydrate derivative binding	18126	10428
0.03380494246277283	1756	120	26	0.21666666666666667	0.014806378132118452	GO:0042802	GO:MF	identical protein binding	18126	6760
0.025833316146382575	9	29	3	0.10344827586206896	0.3333333333333333	HP:0030355	HP	Abnormal serum interferon-gamma level	4225	10438
0.025833316146382575	9	29	3	0.10344827586206896	0.3333333333333333	HP:0030354	HP	Abnormal serum interferon level	4225	10437
7.577399582565109e-8	167	79	14	0.17721518987341772	0.08383233532934131	KEGG:05164	KEGG	Influenza A	7788	419
1.6083577725860772e-6	177	79	13	0.16455696202531644	0.07344632768361582	KEGG:04621	KEGG	NOD-like receptor signaling pathway	7788	303
3.10918662637622e-5	155	79	11	0.13924050632911392	0.07096774193548387	KEGG:05160	KEGG	Hepatitis C	7788	415
4.615014956309399e-5	197	79	12	0.1518987341772152	0.06091370558375635	KEGG:05169	KEGG	Epstein-Barr virus infection	7788	424
2.1489195204610746e-4	62	79	7	0.08860759493670886	0.11290322580645161	KEGG:04623	KEGG	Cytosolic DNA-sensing pathway	7788	305
4.908680891613353e-4	70	79	7	0.08860759493670886	0.1	KEGG:04622	KEGG	RIG-I-like receptor signaling pathway	7788	304
7.729284452929722e-4	138	79	9	0.11392405063291139	0.06521739130434782	KEGG:05162	KEGG	Measles	7788	417
0.02706645336524707	487	79	14	0.17721518987341772	0.028747433264887063	KEGG:05168	KEGG	Herpes simplex virus 1 infection	7788	423
0.045290356481519904	102	79	6	0.0759493670886076	0.058823529411764705	KEGG:04620	KEGG	Toll-like receptor signaling pathway	7788	302
1.4927000336710003e-13	199	107	19	0.17757009345794392	0.09547738693467336	MIRNA:hsa-miR-146a-5p	MIRNA	hsa-miR-146a-5p	14722	252
1.6390411818629254e-35	193	91	35	0.38461538461538464	0.18134715025906736	REAC:R-HSA-913531	REAC	Interferon Signaling	10594	1058
8.945024155889454e-26	831	91	47	0.5164835164835165	0.056558363417569195	REAC:R-HSA-1280215	REAC	Cytokine Signaling in Immune system	10594	379
1.2967278781155718e-25	67	91	21	0.23076923076923078	0.31343283582089554	REAC:R-HSA-909733	REAC	Interferon alpha/beta signaling	10594	1059
2.2146352339620564e-22	2147	91	64	0.7032967032967034	0.029809035863996275	REAC:R-HSA-168256	REAC	Immune System	10594	1007
6.290638874990142e-15	87	91	16	0.17582417582417584	0.1839080459770115	REAC:R-HSA-877300	REAC	Interferon gamma signaling	10594	1060
9.57021111838053e-10	79	91	12	0.13186813186813187	0.1518987341772152	REAC:R-HSA-1169410	REAC	Antiviral mechanism by IFN-stimulated genes	10594	143
4.019697720989062e-7	78	91	10	0.10989010989010989	0.1282051282051282	REAC:R-HSA-168928	REAC	DDX58/IFIH1-mediated induction of interferon-alpha/beta	10594	389
3.2002594810907134e-6	71	91	9	0.0989010989010989	0.1267605633802817	REAC:R-HSA-1169408	REAC	ISG15 antiviral mechanism	10594	1005
4.752095295240225e-6	34	91	7	0.07692307692307693	0.20588235294117646	REAC:R-HSA-936440	REAC	Negative regulators of DDX58/IFIH1 signaling	10594	1354
2.4265006864597672e-4	9	91	4	0.04395604395604396	0.4444444444444444	REAC:R-HSA-8983711	REAC	OAS antiviral response	10594	1400
0.0018652858146228064	14	91	4	0.04395604395604396	0.2857142857142857	REAC:R-HSA-918233	REAC	TRAF3-dependent IRF activation pathway	10594	2073
0.021927857312882732	25	91	4	0.04395604395604396	0.16	REAC:R-HSA-8854691	REAC	Interleukin-20 family signaling	10594	1073
0.021927857312882732	25	91	4	0.04395604395604396	0.16	REAC:R-HSA-983170	REAC	Antigen Presentation: Folding, assembly and peptide loading of class I MHC	10594	137
0.04010375874661716	29	91	4	0.04395604395604396	0.13793103448275862	REAC:R-HSA-933541	REAC	TRAF6 mediated IRF7 activation	10594	2074
0.040883196698360644	1092	91	22	0.24175824175824176	0.020146520146520148	REAC:R-HSA-168249	REAC	Innate Immune System	10594	1035
7.93931985741021e-37	278	126	38	0.30158730158730157	0.1366906474820144	TF:M09957	TF	Factor: IRF-2; motif: NAAANNGAAAGTGAAASTRN	19945	6140
7.93931985741021e-37	278	126	38	0.30158730158730157	0.1366906474820144	TF:M09957_0	TF	Factor: IRF-2; motif: NAAANNGAAAGTGAAASTRN; match class: 0	19945	6141
1.31753700653957e-35	448	126	43	0.3412698412698413	0.09598214285714286	TF:M07216	TF	Factor: IRF1; motif: NNNYASTTTCACTTTCNNTTT	19945	6119
1.31753700653957e-35	448	126	43	0.3412698412698413	0.09598214285714286	TF:M07216_0	TF	Factor: IRF1; motif: NNNYASTTTCACTTTCNNTTT; match class: 0	19945	6120
1.8307831875083475e-34	1651	126	66	0.5238095238095238	0.039975772259236826	TF:M11685_0	TF	Factor: IRF-8; motif: NCGAAACYGAAACYN; match class: 0	19945	6264
1.8307831875083475e-34	1651	126	66	0.5238095238095238	0.039975772259236826	TF:M11685	TF	Factor: IRF-8; motif: NCGAAACYGAAACYN	19945	6263
1.1389475849024052e-31	2814	126	78	0.6190476190476191	0.02771855010660981	TF:M08775_1	TF	Factor: IRF-2; motif: NAANYGAAASYR; match class: 1	19945	6139
4.940479022582289e-31	360	126	37	0.29365079365079366	0.10277777777777777	TF:M10080_0	TF	Factor: STAT2; motif: RRGRAANNGAAACTGAAAN; match class: 0	19945	11619
4.940479022582289e-31	360	126	37	0.29365079365079366	0.10277777777777777	TF:M10080	TF	Factor: STAT2; motif: RRGRAANNGAAACTGAAAN	19945	11618
1.15004237974279e-30	1295	126	57	0.4523809523809524	0.044015444015444015	TF:M08887	TF	Factor: IRF; motif: NNGAAANTGAAANN	19945	6278
1.15004237974279e-30	1295	126	57	0.4523809523809524	0.044015444015444015	TF:M08887_0	TF	Factor: IRF; motif: NNGAAANTGAAANN; match class: 0	19945	6279
1.8868454429960885e-30	284	126	34	0.2698412698412698	0.11971830985915492	TF:M04014_0	TF	Factor: IRF3; motif: NNRRAANGGAAACCGAAACYR; match class: 0	19945	6153
1.8868454429960885e-30	284	126	34	0.2698412698412698	0.11971830985915492	TF:M04014	TF	Factor: IRF3; motif: NNRRAANGGAAACCGAAACYR	19945	6152
1.1389535869487705e-29	1684	126	62	0.49206349206349204	0.03681710213776722	TF:M11664_0	TF	Factor: IRF-2; motif: NGAAASYGAAAS; match class: 0	19945	6144
1.1389535869487705e-29	1684	126	62	0.49206349206349204	0.03681710213776722	TF:M11664	TF	Factor: IRF-2; motif: NGAAASYGAAAS	19945	6143
7.263430477797755e-28	875	126	47	0.373015873015873	0.053714285714285714	TF:M11670	TF	Factor: IRF-5; motif: NYGAAACCGAAACY	19945	6209
7.263430477797755e-28	875	126	47	0.373015873015873	0.053714285714285714	TF:M11670_0	TF	Factor: IRF-5; motif: NYGAAACCGAAACY; match class: 0	19945	6210
1.2743510193296935e-27	343	126	34	0.2698412698412698	0.09912536443148688	TF:M09629_0	TF	Factor: IRF-1; motif: NAAANNGAAAGTGAAASTRN; match class: 0	19945	6123
1.2743510193296935e-27	343	126	34	0.2698412698412698	0.09912536443148688	TF:M09629	TF	Factor: IRF-1; motif: NAAANNGAAAGTGAAASTRN	19945	6122
1.8942687996612505e-27	1001	126	49	0.3888888888888889	0.04895104895104895	TF:M04020_0	TF	Factor: IRF8; motif: NCGAAACCGAAACT; match class: 0	19945	6249
1.8942687996612505e-27	1001	126	49	0.3888888888888889	0.04895104895104895	TF:M04020	TF	Factor: IRF8; motif: NCGAAACCGAAACT	19945	6248
1.9355386181672212e-27	380	126	35	0.2777777777777778	0.09210526315789473	TF:M09733_1	TF	Factor: STAT2; motif: NRGAAANNGAAACTNA; match class: 1	19945	11617
4.569134471912807e-27	2434	126	69	0.5476190476190477	0.028348397699260477	TF:M11665	TF	Factor: IRF-2; motif: NGAAASYGAAAS	19945	6146
4.569134471912807e-27	2434	126	69	0.5476190476190477	0.028348397699260477	TF:M11665_0	TF	Factor: IRF-2; motif: NGAAASYGAAAS; match class: 0	19945	6147
4.492498536089392e-26	120	126	24	0.19047619047619047	0.2	TF:M11685_1	TF	Factor: IRF-8; motif: NCGAAACYGAAACYN; match class: 1	19945	6265
6.139858188187706e-26	2903	126	73	0.5793650793650794	0.025146400275576988	TF:M09733	TF	Factor: STAT2; motif: NRGAAANNGAAACTNA	19945	11615
6.139858188187706e-26	2903	126	73	0.5793650793650794	0.025146400275576988	TF:M09733_0	TF	Factor: STAT2; motif: NRGAAANNGAAACTNA; match class: 0	19945	11616
9.218663116359077e-26	2052	126	63	0.5	0.03070175438596491	TF:M04015_0	TF	Factor: IRF-4; motif: NCGAAACCGAAACYA; match class: 0	19945	6174
9.218663116359077e-26	2052	126	63	0.5	0.03070175438596491	TF:M04015	TF	Factor: IRF-4; motif: NCGAAACCGAAACYA	19945	6173
1.9455635864667342e-24	545	126	37	0.29365079365079366	0.06788990825688074	TF:M04788	TF	Factor: IRF-1; motif: STTTCACTTTCNNT	19945	6116
1.9455635864667342e-24	545	126	37	0.29365079365079366	0.06788990825688074	TF:M04788_0	TF	Factor: IRF-1; motif: STTTCACTTTCNNT; match class: 0	19945	6117
2.528368205048585e-24	549	126	37	0.29365079365079366	0.06739526411657559	TF:M07045_0	TF	Factor: IRF-1; motif: NNRAAANNGAAASN; match class: 0	19945	6129
2.528368205048585e-24	549	126	37	0.29365079365079366	0.06739526411657559	TF:M07045	TF	Factor: IRF-1; motif: NNRAAANNGAAASN	19945	6128
9.745215592183142e-24	3444	126	76	0.6031746031746031	0.022067363530778164	TF:M11686	TF	Factor: IRF-4; motif: NYGAAASYGAAACYN	19945	6188
9.745215592183142e-24	3444	126	76	0.6031746031746031	0.022067363530778164	TF:M11686_0	TF	Factor: IRF-4; motif: NYGAAASYGAAACYN; match class: 0	19945	6189
6.125839926790468e-23	3647	126	77	0.6111111111111112	0.02111324376199616	TF:M11687	TF	Factor: IRF-4; motif: NCGAAACCGAAACYN	19945	6191
6.125839926790468e-23	3647	126	77	0.6111111111111112	0.02111324376199616	TF:M11687_0	TF	Factor: IRF-4; motif: NCGAAACCGAAACYN; match class: 0	19945	6192
6.815433217807609e-23	3137	126	72	0.5714285714285714	0.02295186483901817	TF:M00453	TF	Factor: IRF-7; motif: TNSGAAWNCGAAANTNNN	19945	6227
6.815433217807609e-23	3137	126	72	0.5714285714285714	0.02295186483901817	TF:M00453_0	TF	Factor: IRF-7; motif: TNSGAAWNCGAAANTNNN; match class: 0	19945	6228
2.5305840284894673e-22	342	126	30	0.23809523809523808	0.08771929824561403	TF:M00453_1	TF	Factor: IRF-7; motif: TNSGAAWNCGAAANTNNN; match class: 1	19945	6229
3.1552109705501245e-22	3847	126	78	0.6190476190476191	0.020275539381336107	TF:M11682_0	TF	Factor: IRF-8; motif: NYGAAASYGAAACYN; match class: 0	19945	6255
3.1552109705501245e-22	3847	126	78	0.6190476190476191	0.020275539381336107	TF:M11682	TF	Factor: IRF-8; motif: NYGAAASYGAAACYN	19945	6254
3.5178851647593834e-22	75	126	19	0.15079365079365079	0.25333333333333335	TF:M08887_1	TF	Factor: IRF; motif: NNGAAANTGAAANN; match class: 1	19945	6280
3.137183003869797e-21	825	126	40	0.31746031746031744	0.048484848484848485	TF:M11683_1	TF	Factor: IRF-8; motif: NCGAAACCGAAACYN; match class: 1	19945	6259
9.549715873670949e-21	850	126	40	0.31746031746031744	0.047058823529411764	TF:M00258	TF	Factor: ISGF-3; motif: CAGTTTCWCTTTYCC	19945	6338
9.549715873670949e-21	850	126	40	0.31746031746031744	0.047058823529411764	TF:M00258_0	TF	Factor: ISGF-3; motif: CAGTTTCWCTTTYCC; match class: 0	19945	6339
1.7076948311970116e-20	322	126	28	0.2222222222222222	0.08695652173913043	TF:M09956	TF	Factor: IRF-1; motif: NAAANNGAAASTGAAASNRN	19945	6125
1.7076948311970116e-20	322	126	28	0.2222222222222222	0.08695652173913043	TF:M09956_0	TF	Factor: IRF-1; motif: NAAANNGAAASTGAAASNRN; match class: 0	19945	6126
2.475539779350472e-20	480	126	32	0.25396825396825395	0.06666666666666667	TF:M11687_1	TF	Factor: IRF-4; motif: NCGAAACCGAAACYN; match class: 1	19945	6193
2.6985688138027235e-20	1049	126	43	0.3412698412698413	0.04099142040038131	TF:M00772_0	TF	Factor: IRF; motif: RRAANTGAAASYGNV; match class: 0	19945	6282
2.6985688138027235e-20	1049	126	43	0.3412698412698413	0.04099142040038131	TF:M00772	TF	Factor: IRF; motif: RRAANTGAAASYGNV	19945	6281
5.191207917391385e-20	628	126	35	0.2777777777777778	0.05573248407643312	TF:M04018	TF	Factor: IRF7; motif: NCGAAARYGAAANT	19945	6230
5.191207917391385e-20	628	126	35	0.2777777777777778	0.05573248407643312	TF:M04018_0	TF	Factor: IRF7; motif: NCGAAARYGAAANT; match class: 0	19945	6231
5.76741797816749e-20	630	126	35	0.2777777777777778	0.05555555555555555	TF:M11679	TF	Factor: IRF-7; motif: NCGAAANCGAAANYN	19945	6239
5.76741797816749e-20	630	126	35	0.2777777777777778	0.05555555555555555	TF:M11679_0	TF	Factor: IRF-7; motif: NCGAAANCGAAANYN; match class: 0	19945	6240
6.522614343234023e-20	4764	126	83	0.6587301587301587	0.017422334172963894	TF:M11683	TF	Factor: IRF-8; motif: NCGAAACCGAAACYN	19945	6257
6.522614343234023e-20	4764	126	83	0.6587301587301587	0.017422334172963894	TF:M11683_0	TF	Factor: IRF-8; motif: NCGAAACCGAAACYN; match class: 0	19945	6258
9.899581199755878e-20	849	126	39	0.30952380952380953	0.045936395759717315	TF:M11684_1	TF	Factor: IRF-8; motif: NYGAAACYGAAACTN; match class: 1	19945	6262
1.6854206748605092e-19	249	126	25	0.1984126984126984	0.10040160642570281	TF:M11665_1	TF	Factor: IRF-2; motif: NGAAASYGAAAS; match class: 1	19945	6148
1.7681026294742856e-19	388	126	29	0.23015873015873015	0.07474226804123711	TF:M11671	TF	Factor: IRF-5; motif: NCGAAACCGAAACY	19945	6212
1.7681026294742856e-19	388	126	29	0.23015873015873015	0.07474226804123711	TF:M11671_0	TF	Factor: IRF-5; motif: NCGAAACCGAAACY; match class: 0	19945	6213
2.330415711052901e-19	473	126	31	0.24603174603174602	0.06553911205073996	TF:M11677_0	TF	Factor: IRF-3; motif: NGGAAACNGAAACCGAAACN; match class: 0	19945	6168
2.330415711052901e-19	473	126	31	0.24603174603174602	0.06553911205073996	TF:M11677	TF	Factor: IRF-3; motif: NGGAAACNGAAACCGAAACN	19945	6167
2.742535636457496e-19	4738	126	82	0.6507936507936508	0.017306880540312368	TF:M11684	TF	Factor: IRF-8; motif: NYGAAACYGAAACTN	19945	6260
2.742535636457496e-19	4738	126	82	0.6507936507936508	0.017306880540312368	TF:M11684_0	TF	Factor: IRF-8; motif: NYGAAACYGAAACTN; match class: 0	19945	6261
3.1579032795580847e-19	567	126	33	0.2619047619047619	0.0582010582010582	TF:M11676_0	TF	Factor: IRF-3; motif: NGGAAANGGAAASNGAAACN; match class: 0	19945	6165
3.1579032795580847e-19	567	126	33	0.2619047619047619	0.0582010582010582	TF:M11676	TF	Factor: IRF-3; motif: NGGAAANGGAAASNGAAACN	19945	6164
1.7801180015917718e-18	552	126	32	0.25396825396825395	0.057971014492753624	TF:M11682_1	TF	Factor: IRF-8; motif: NYGAAASYGAAACYN; match class: 1	19945	6256
1.1673798256622064e-17	970	126	39	0.30952380952380953	0.04020618556701031	TF:M07323	TF	Factor: IRF-4; motif: KRAAMNGAAANYN	19945	6194
1.1673798256622064e-17	970	126	39	0.30952380952380953	0.04020618556701031	TF:M07323_0	TF	Factor: IRF-4; motif: KRAAMNGAAANYN; match class: 0	19945	6195
1.3752226959021928e-16	97	126	17	0.1349206349206349	0.17525773195876287	TF:M11681	TF	Factor: IRF-9; motif: NCGAAACYGAAACYN	19945	6275
1.3752226959021928e-16	97	126	17	0.1349206349206349	0.17525773195876287	TF:M11681_0	TF	Factor: IRF-9; motif: NCGAAACYGAAACYN; match class: 0	19945	6276
1.9437714256621838e-16	454	126	28	0.2222222222222222	0.06167400881057269	TF:M11686_1	TF	Factor: IRF-4; motif: NYGAAASYGAAACYN; match class: 1	19945	6190
6.757859178008733e-16	1223	126	41	0.3253968253968254	0.033524121013900246	TF:M00699_0	TF	Factor: ICSBP; motif: RAARTGAAACTG; match class: 0	19945	6051
6.757859178008733e-16	1223	126	41	0.3253968253968254	0.033524121013900246	TF:M00699	TF	Factor: ICSBP; motif: RAARTGAAACTG	19945	6050
1.3227585514569142e-15	133	126	18	0.14285714285714285	0.13533834586466165	TF:M11680	TF	Factor: IRF-9; motif: NYGAAACYGAAACYN	19945	6272
1.3227585514569142e-15	133	126	18	0.14285714285714285	0.13533834586466165	TF:M11680_0	TF	Factor: IRF-9; motif: NYGAAACYGAAACYN; match class: 0	19945	6273
2.4801002245801534e-15	44	126	13	0.10317460317460317	0.29545454545454547	TF:M04020_1	TF	Factor: IRF8; motif: NCGAAACCGAAACT; match class: 1	19945	6250
5.057818907321683e-15	143	126	18	0.14285714285714285	0.1258741258741259	TF:M11664_1	TF	Factor: IRF-2; motif: NGAAASYGAAAS; match class: 1	19945	6145
7.044303590206526e-15	2014	126	50	0.3968253968253968	0.024826216484607744	TF:M00972	TF	Factor: IRF; motif: RAAANTGAAAN	19945	6284
7.044303590206526e-15	2014	126	50	0.3968253968253968	0.024826216484607744	TF:M00972_0	TF	Factor: IRF; motif: RAAANTGAAAN; match class: 0	19945	6285
7.099121877362714e-15	121	126	17	0.1349206349206349	0.14049586776859505	TF:M11672_0	TF	Factor: IRF-5; motif: NCGAAACCGAAACY; match class: 0	19945	6216
7.099121877362714e-15	121	126	17	0.1349206349206349	0.14049586776859505	TF:M11672	TF	Factor: IRF-5; motif: NCGAAACCGAAACY	19945	6215
1.5965990253391548e-14	37	126	12	0.09523809523809523	0.32432432432432434	TF:M11670_1	TF	Factor: IRF-5; motif: NYGAAACCGAAACY; match class: 1	19945	6211
3.530743410706072e-14	159	126	18	0.14285714285714285	0.11320754716981132	TF:M04015_1	TF	Factor: IRF-4; motif: NCGAAACCGAAACYA; match class: 1	19945	6175
1.0919796710056795e-13	57	126	13	0.10317460317460317	0.22807017543859648	TF:M00772_1	TF	Factor: IRF; motif: RRAANTGAAASYGNV; match class: 1	19945	6283
1.1731656490554223e-13	306	126	22	0.1746031746031746	0.0718954248366013	TF:M04016_0	TF	Factor: IRF5; motif: CCGAAACCGAAACY; match class: 0	19945	6204
1.1731656490554223e-13	306	126	22	0.1746031746031746	0.0718954248366013	TF:M04016	TF	Factor: IRF5; motif: CCGAAACCGAAACY	19945	6203
7.271811943060436e-13	8513	126	99	0.7857142857142857	0.011629272876776694	TF:M08775	TF	Factor: IRF-2; motif: NAANYGAAASYR	19945	6137
7.271811943060436e-13	8513	126	99	0.7857142857142857	0.011629272876776694	TF:M08775_0	TF	Factor: IRF-2; motif: NAANYGAAASYR; match class: 0	19945	6138
1.8896926914081484e-11	46	126	11	0.0873015873015873	0.2391304347826087	TF:M00699_1	TF	Factor: ICSBP; motif: RAARTGAAACTG; match class: 1	19945	6052
1.426000180431505e-10	26	126	9	0.07142857142857142	0.34615384615384615	TF:M11679_1	TF	Factor: IRF-7; motif: NCGAAANCGAAANYN; match class: 1	19945	6241
1.6699406784540078e-10	10	126	7	0.05555555555555555	0.7	TF:M10080_1	TF	Factor: STAT2; motif: RRGRAANNGAAACTGAAAN; match class: 1	19945	11620
9.488026638073297e-10	205	126	16	0.12698412698412698	0.07804878048780488	TF:M00972_1	TF	Factor: IRF; motif: RAAANTGAAAN; match class: 1	19945	6286
2.0045143861663174e-9	603	126	24	0.19047619047619047	0.03980099502487562	TF:M09958_0	TF	Factor: IRF-3; motif: RAAARGGAAANNGAAASNGA; match class: 0	19945	6156
2.0045143861663174e-9	603	126	24	0.19047619047619047	0.03980099502487562	TF:M09958	TF	Factor: IRF-3; motif: RAAARGGAAANNGAAASNGA	19945	6155
1.6948726426281888e-8	60	126	10	0.07936507936507936	0.16666666666666666	TF:M11673_0	TF	Factor: IRF-5; motif: NCGAAACCGAAACY; match class: 0	19945	6219
1.6948726426281888e-8	60	126	10	0.07936507936507936	0.16666666666666666	TF:M11673	TF	Factor: IRF-5; motif: NCGAAACCGAAACY	19945	6218
3.241780323806778e-8	29	126	8	0.06349206349206349	0.27586206896551724	TF:M00258_1	TF	Factor: ISGF-3; motif: CAGTTTCWCTTTYCC; match class: 1	19945	6340
1.0237644723696198e-7	20	126	7	0.05555555555555555	0.35	TF:M07045_1	TF	Factor: IRF-1; motif: NNRAAANNGAAASN; match class: 1	19945	6130
7.60813698897813e-6	182	126	12	0.09523809523809523	0.06593406593406594	TF:M11678_0	TF	Factor: IRF-7; motif: NNGAAAGTGAAANTR; match class: 0	19945	6237
7.60813698897813e-6	182	126	12	0.09523809523809523	0.06593406593406594	TF:M11678	TF	Factor: IRF-7; motif: NNGAAAGTGAAANTR	19945	6236
8.210402209310656e-6	35	126	7	0.05555555555555555	0.2	TF:M07216_1	TF	Factor: IRF1; motif: NNNYASTTTCACTTTCNNTTT; match class: 1	19945	6121
4.273367832656961e-5	259	126	13	0.10317460317460317	0.05019305019305019	TF:M01882_0	TF	Factor: IRF-2; motif: NNRAAAGTGAAASNNA; match class: 0	19945	6150
4.273367832656961e-5	259	126	13	0.10317460317460317	0.05019305019305019	TF:M01882	TF	Factor: IRF-2; motif: NNRAAAGTGAAASNNA	19945	6149
5.203867152570925e-5	3509	126	49	0.3888888888888889	0.01396409233399829	TF:M09745_0	TF	Factor: HELIOS; motif: RNARRRGGAASTGARAN; match class: 0	19945	4767
5.203867152570925e-5	3509	126	49	0.3888888888888889	0.01396409233399829	TF:M09745	TF	Factor: HELIOS; motif: RNARRRGGAASTGARAN	19945	4766
9.907208986826224e-5	29	126	6	0.047619047619047616	0.20689655172413793	TF:M09629_1	TF	Factor: IRF-1; motif: NAAANNGAAAGTGAAASTRN; match class: 1	19945	6124
1.4291498983567654e-4	591	126	18	0.14285714285714285	0.030456852791878174	TF:M00062_0	TF	Factor: IRF-1; motif: SAAAAGYGAAACC; match class: 0	19945	6114
1.4291498983567654e-4	591	126	18	0.14285714285714285	0.030456852791878174	TF:M00062	TF	Factor: IRF-1; motif: SAAAAGYGAAACC	19945	6113
2.253969608960911e-4	17	126	5	0.03968253968253968	0.29411764705882354	TF:M04788_1	TF	Factor: IRF-1; motif: STTTCACTTTCNNT; match class: 1	19945	6118
2.8205827814577655e-4	690	126	19	0.15079365079365079	0.02753623188405797	TF:M00063	TF	Factor: IRF-2; motif: GAAAAGYGAAASY	19945	6134
2.8205827814577655e-4	690	126	19	0.15079365079365079	0.02753623188405797	TF:M00063_0	TF	Factor: IRF-2; motif: GAAAAGYGAAASY; match class: 0	19945	6135
7.263504896518445e-4	21	126	5	0.03968253968253968	0.23809523809523808	TF:M09957_1	TF	Factor: IRF-2; motif: NAAANNGAAAGTGAAASTRN; match class: 1	19945	6142
7.563546910416818e-4	40	126	6	0.047619047619047616	0.15	TF:M11676_1	TF	Factor: IRF-3; motif: NGGAAANGGAAASNGAAACN; match class: 1	19945	6166
0.001858455192707848	25	126	5	0.03968253968253968	0.2	TF:M04018_1	TF	Factor: IRF7; motif: NCGAAARYGAAANT; match class: 1	19945	6232
0.002233347737167511	4840	126	56	0.4444444444444444	0.011570247933884297	TF:M01665_0	TF	Factor: IRF-8; motif: AGTTTCW; match class: 0	19945	6267
0.002233347737167511	4840	126	56	0.4444444444444444	0.011570247933884297	TF:M01665	TF	Factor: IRF-8; motif: AGTTTCW	19945	6266
0.00408413911718649	4	126	3	0.023809523809523808	0.75	TF:M11680_1	TF	Factor: IRF-9; motif: NYGAAACYGAAACYN; match class: 1	19945	6274
0.0060302035242203915	14	126	4	0.031746031746031744	0.2857142857142857	TF:M11671_1	TF	Factor: IRF-5; motif: NCGAAACCGAAACY; match class: 1	19945	6214
0.006280733892309934	466	126	14	0.1111111111111111	0.030042918454935622	TF:M09745_1	TF	Factor: HELIOS; motif: RNARRRGGAASTGARAN; match class: 1	19945	4768
0.009375866919683009	414	126	13	0.10317460317460317	0.03140096618357488	TF:M01066_0	TF	Factor: Blimp-1; motif: NRGRAAGKGAAAGKRN; match class: 0	19945	816
0.009375866919683009	414	126	13	0.10317460317460317	0.03140096618357488	TF:M01066	TF	Factor: Blimp-1; motif: NRGRAAGKGAAAGKRN	19945	815
0.01856028053622843	310	126	11	0.0873015873015873	0.035483870967741936	TF:M09649_0	TF	Factor: Blimp-1; motif: RAAAGTGAAAGTNN; match class: 0	19945	9951
0.01856028053622843	310	126	11	0.0873015873015873	0.035483870967741936	TF:M09649	TF	Factor: Blimp-1; motif: RAAAGTGAAAGTNN	19945	9950
0.021335905696060684	40	126	5	0.03968253968253968	0.125	TF:M07323_1	TF	Factor: IRF-4; motif: KRAAMNGAAANYN; match class: 1	19945	6196
0.034840000415544824	21	126	4	0.031746031746031744	0.19047619047619047	TF:M09956_1	TF	Factor: IRF-1; motif: NAAANNGAAASTGAAASNRN; match class: 1	19945	6127
0.035242835136669724	7	126	3	0.023809523809523808	0.42857142857142855	TF:M03935	TF	Factor: ZKSCAN3; motif: TGGKCTARCCTCGA	19945	13433
0.035242835136669724	7	126	3	0.023809523809523808	0.42857142857142855	TF:M04016_1	TF	Factor: IRF5; motif: CCGAAACCGAAACY; match class: 1	19945	6205
0.035242835136669724	7	126	3	0.023809523809523808	0.42857142857142855	TF:M03935_0	TF	Factor: ZKSCAN3; motif: TGGKCTARCCTCGA; match class: 0	19945	13434
0.040498824418271726	164	126	8	0.06349206349206349	0.04878048780487805	TF:M04017	TF	Factor: IRF5; motif: NACCGAAACYA	19945	6206
0.040498824418271726	164	126	8	0.06349206349206349	0.04878048780487805	TF:M04017_0	TF	Factor: IRF5; motif: NACCGAAACYA; match class: 0	19945	6207
3.810235431555387e-10	37	72	10	0.1388888888888889	0.2702702702702703	WP:WP619	WP	Type II interferon signaling (IFNG)	6646	45
6.4855941921601904e-9	23	72	8	0.1111111111111111	0.34782608695652173	WP:WP4197	WP	The human immune response to tuberculosis	6646	459
6.102398680982123e-5	16	72	5	0.06944444444444445	0.3125	WP:WP4705	WP	Pathways of nucleic acid metabolism and innate immune sensing	6646	553
1.1557698367220957e-4	73	72	8	0.1111111111111111	0.1095890410958904	WP:WP4655	WP	Cytosolic DNA-sensing pathway	6646	546
2.993089046783049e-4	10	72	4	0.05555555555555555	0.4	WP:WP2113	WP	Type III interferon signaling	6646	148
3.763315979383562e-4	60	72	7	0.09722222222222222	0.11666666666666667	WP:WP3865	WP	Novel intracellular components of RIG-I-like receptor (RLR) pathway	6646	279
0.005102637899647125	37	72	5	0.06944444444444445	0.13513513513513514	WP:WP4558	WP	Overview of interferons-mediated signaling pathway	6646	498
0.01173874712569264	70	72	6	0.08333333333333333	0.08571428571428572	WP:WP4341	WP	Non-genomic actions of 1,25 dihydroxyvitamin D3	6646	264
0.02175961798819345	27	72	4	0.05555555555555555	0.14814814814814814	WP:WP3613	WP	Photodynamic therapy-induced unfolded protein response	6646	320
0.0323004916731835	84	72	6	0.08333333333333333	0.07142857142857142	WP:WP254	WP	Apoptosis	6646	356
