# Supplementary material for: Genome-wide bioinformatic analyses predict key host and viral factors in SARS-CoV-2 pathogenesis
Source: Commun Biol. 2021 May 17;4:590. doi: 10.1038/s42003-021-02095-0 (PMC8128904; doi:10.1038/s42003-021-02095-0)
Supplement: Supplementary file 5 — Supplementary Data 3 [file 42003_2021_2095_MOESM5_ESM.zip › GSE147507_MainDataset/Series8_HPIV3/des_Condition/enrichment/ControlVsInfected_enrichment.under.tsv]

p_value	term_size	query_size	intersection_size	precision	recall	term_id	source	term_name	effective_domain_size	source_order
0.04292761056978476	14	4	2	0.5	0.14285714285714285	HP:0000919	HP	Abnormality of the costochondral junction	4225	720
0.0018855237586054114	17	4	2	0.5	0.11764705882352941	WP:WP3413	WP	NOTCH1 regulation of human endothelial cell calcification	6646	71
0.02768682854924593	64	4	2	0.5	0.03125	WP:WP474	WP	Endochondral Ossification	6646	348
