# Supplementary material for: Genome-wide bioinformatic analyses predict key host and viral factors in SARS-CoV-2 pathogenesis
Source: Commun Biol. 2021 May 17;4:590. doi: 10.1038/s42003-021-02095-0 (PMC8128904; doi:10.1038/s42003-021-02095-0)
Supplement: Supplementary file 5 — Supplementary Data 3 [file 42003_2021_2095_MOESM5_ESM.zip › GSE147507_MainDataset/Series8_HPIV3/des_Condition/enrichment/ControlVsInfected_enrichment.all.tsv]

p_value	term_size	query_size	intersection_size	precision	recall	term_id	source	term_name	effective_domain_size	source_order
0.016614750161248516	2	21	2	0.09523809523809523	1	CORUM:7384	CORUM	DTX3L-PARP9 complex	3629	2812
0.04967017810819349	3	21	2	0.09523809523809523	0.6666666666666666	CORUM:7385	CORUM	DTX3L-PARP9-STAT1 complex	3629	2813
3.939072565268055e-46	251	130	44	0.3384615384615385	0.1752988047808765	GO:0051607	GO:BP	defense response to virus	17906	16304
3.2066196421840412e-43	337	130	46	0.35384615384615387	0.13649851632047477	GO:0009615	GO:BP	response to virus	17906	4031
6.201431443942086e-42	1583	130	75	0.5769230769230769	0.047378395451674035	GO:0009607	GO:BP	response to biotic stimulus	17906	4024
2.1276093993562053e-41	1551	130	74	0.5692307692307692	0.04771115409413282	GO:0051707	GO:BP	response to other organism	17906	16391
2.3301266274649167e-41	1553	130	74	0.5692307692307692	0.04764971023824855	GO:0043207	GO:BP	response to external biotic stimulus	17906	12351
6.964092460194089e-37	1212	130	64	0.49230769230769234	0.052805280528052806	GO:0098542	GO:BP	defense response to other organism	17906	22455
1.9506300593941444e-33	1010	130	57	0.43846153846153846	0.05643564356435644	GO:0045087	GO:BP	innate immune response	17906	13312
6.833135247177589e-33	1783	130	70	0.5384615384615384	0.03925967470555244	GO:0006952	GO:BP	defense response	17906	2929
7.061812574642238e-32	2923	130	84	0.6461538461538462	0.028737598357851522	GO:0009605	GO:BP	response to external stimulus	17906	4022
3.1005283541069334e-30	3072	130	84	0.6461538461538462	0.02734375	GO:0051704	GO:BP	multi-organism process	17906	16389
1.1062677209143437e-29	2294	130	74	0.5692307692307692	0.03225806451612903	GO:0006955	GO:BP	immune response	17906	2932
6.615319149015843e-29	99	130	25	0.19230769230769232	0.25252525252525254	GO:0034340	GO:BP	response to type I interferon	17906	9938
6.823738591679181e-28	1225	130	56	0.4307692307692308	0.045714285714285714	GO:0034097	GO:BP	response to cytokine	17906	9754
1.2179055549782768e-27	95	130	24	0.18461538461538463	0.25263157894736843	GO:0060337	GO:BP	type I interferon signaling pathway	17906	17466
1.2179055549782768e-27	95	130	24	0.18461538461538463	0.25263157894736843	GO:0071357	GO:BP	cellular response to type I interferon	17906	19745
1.276034934833332e-27	3235	130	83	0.6384615384615384	0.025656877897990725	GO:0002376	GO:BP	immune system process	17906	1047
1.5361947701443655e-23	1130	130	50	0.38461538461538464	0.04424778761061947	GO:0071345	GO:BP	cellular response to cytokine stimulus	17906	19733
6.987001439366206e-23	799	130	43	0.33076923076923076	0.05381727158948686	GO:0019221	GO:BP	cytokine-mediated signaling pathway	17906	6540
4.642662342377491e-22	227	130	27	0.2076923076923077	0.11894273127753303	GO:0043901	GO:BP	negative regulation of multi-organism process	17906	12660
5.306190394336101e-22	1281	130	51	0.3923076923076923	0.03981264637002342	GO:0002252	GO:BP	immune effector process	17906	923
2.4404478169244858e-21	774	130	41	0.3153846153846154	0.05297157622739018	GO:0043900	GO:BP	regulation of multi-organism process	17906	12659
9.252813490320048e-21	200	130	25	0.19230769230769232	0.125	GO:0034341	GO:BP	response to interferon-gamma	17906	9939
9.946063321082546e-18	180	130	22	0.16923076923076924	0.12222222222222222	GO:0071346	GO:BP	cellular response to interferon-gamma	17906	19734
1.2168999069711331e-17	63	130	16	0.12307692307692308	0.25396825396825395	GO:0045071	GO:BP	negative regulation of viral genome replication	17906	13296
1.3626139350253824e-17	4147	130	80	0.6153846153846154	0.019291053773812395	GO:0006950	GO:BP	response to stress	17906	2928
5.679823087081123e-17	3421	130	72	0.5538461538461539	0.02104647763811751	GO:0010033	GO:BP	response to organic substance	17906	4358
8.465531273109e-17	105	130	18	0.13846153846153847	0.17142857142857143	GO:0048525	GO:BP	negative regulation of viral process	17906	15146
1.125436503419305e-16	88	130	17	0.13076923076923078	0.19318181818181818	GO:1903901	GO:BP	negative regulation of viral life cycle	17906	27152
6.739598024144392e-16	2813	130	64	0.49230769230769234	0.022751510842516885	GO:0071310	GO:BP	cellular response to organic substance	17906	19700
1.1358337119101285e-15	100	130	17	0.13076923076923078	0.17	GO:0045069	GO:BP	regulation of viral genome replication	17906	13294
1.3166838953686982e-15	764	130	35	0.2692307692307692	0.04581151832460733	GO:0001817	GO:BP	regulation of cytokine production	17906	602
3.404295032908172e-15	87	130	16	0.12307692307692308	0.1839080459770115	GO:0060333	GO:BP	interferon-gamma-mediated signaling pathway	17906	17462
3.659856473933592e-15	152	130	19	0.14615384615384616	0.125	GO:1903900	GO:BP	regulation of viral life cycle	17906	27151
2.3237421575995166e-14	837	130	35	0.2692307692307692	0.04181600955794504	GO:0001816	GO:BP	cytokine production	17906	601
8.87838770079927e-14	128	130	17	0.13076923076923078	0.1328125	GO:0019079	GO:BP	viral genome replication	17906	6502
1.217775477131066e-13	212	130	20	0.15384615384615385	0.09433962264150944	GO:0050792	GO:BP	regulation of viral process	17906	15655
1.6545883442246304e-13	3418	130	67	0.5153846153846153	0.01960210649502633	GO:0070887	GO:BP	cellular response to chemical stimulus	17906	19465
4.272366255983243e-13	226	130	20	0.15384615384615385	0.08849557522123894	GO:0043903	GO:BP	regulation of symbiosis, encompassing mutualism through parasitism	17906	12662
5.845250989094998e-13	4897	130	80	0.6153846153846154	0.016336532570961813	GO:0042221	GO:BP	response to chemical	17906	11745
2.0948558351256288e-12	128	130	16	0.12307692307692308	0.125	GO:0032479	GO:BP	regulation of type I interferon production	17906	8867
2.6943909501467352e-12	130	130	16	0.12307692307692308	0.12307692307692308	GO:0032606	GO:BP	type I interferon production	17906	8936
3.993406032076777e-12	1116	130	37	0.2846153846153846	0.033154121863799284	GO:0050776	GO:BP	regulation of immune response	17906	15645
5.0082478716970724e-12	1688	130	45	0.34615384615384615	0.02665876777251185	GO:0002682	GO:BP	regulation of immune system process	17906	1352
6.107032559326584e-12	9455	130	111	0.8538461538461538	0.011739820200951878	GO:0050896	GO:BP	response to stimulus	17906	15742
8.474962072182644e-12	515	130	26	0.2	0.05048543689320388	GO:0002831	GO:BP	regulation of response to biotic stimulus	17906	1501
9.843454835440945e-12	3197	130	62	0.47692307692307695	0.019393181107288084	GO:0007166	GO:BP	cell surface receptor signaling pathway	17906	3111
4.3675052477490866e-11	945	130	33	0.25384615384615383	0.03492063492063492	GO:0044419	GO:BP	interspecies interaction between organisms	17906	12959
5.6168940024544485e-11	892	130	32	0.24615384615384617	0.03587443946188341	GO:0050778	GO:BP	positive regulation of immune response	17906	15647
6.781306143617774e-11	838	130	31	0.23846153846153847	0.03699284009546539	GO:0016032	GO:BP	viral process	17906	5700
1.675395607966031e-10	807	130	30	0.23076923076923078	0.03717472118959108	GO:0031347	GO:BP	regulation of defense response	17906	8359
2.1466463286545503e-10	1199	130	36	0.27692307692307694	0.030025020850708923	GO:0002684	GO:BP	positive regulation of immune system process	17906	1354
3.488596258555663e-10	891	130	31	0.23846153846153847	0.03479236812570146	GO:0044403	GO:BP	symbiotic process	17906	12947
6.574042717127928e-9	1132	130	33	0.25384615384615383	0.029151943462897525	GO:0032101	GO:BP	regulation of response to external stimulus	17906	8622
7.0571347954070704e-9	333	130	19	0.14615384615384616	0.057057057057057055	GO:0019058	GO:BP	viral life cycle	17906	6484
1.6760076822488963e-8	444	130	21	0.16153846153846155	0.0472972972972973	GO:0045088	GO:BP	regulation of innate immune response	17906	13313
3.120024735527869e-8	318	130	18	0.13846153846153847	0.05660377358490566	GO:0001818	GO:BP	negative regulation of cytokine production	17906	603
4.565183443151396e-8	2542	130	49	0.3769230769230769	0.01927616050354052	GO:0048584	GO:BP	positive regulation of response to stimulus	17906	15195
4.8748694531190095e-8	470	130	21	0.16153846153846155	0.04468085106382979	GO:0001819	GO:BP	positive regulation of cytokine production	17906	604
5.088795454181404e-8	5681	130	78	0.6	0.013729977116704805	GO:0048519	GO:BP	negative regulation of biological process	17906	15140
6.111722194294998e-8	30	130	8	0.06153846153846154	0.26666666666666666	GO:0035456	GO:BP	response to interferon-beta	17906	10491
7.15175252559595e-8	46	130	9	0.06923076923076923	0.1956521739130435	GO:0032480	GO:BP	negative regulation of type I interferon production	17906	8868
8.810901435696856e-7	60	130	9	0.06923076923076923	0.15	GO:0045824	GO:BP	negative regulation of innate immune response	17906	13832
1.2724899504844697e-6	451	130	19	0.14615384615384616	0.04212860310421286	GO:0002697	GO:BP	regulation of immune effector process	17906	1367
1.3687682710482742e-6	7772	130	91	0.7	0.01170869788986104	GO:0051716	GO:BP	cellular response to stimulus	17906	16399
2.2553929605920963e-6	1574	130	35	0.2692307692307692	0.022236340533672173	GO:0080134	GO:BP	regulation of response to stress	17906	21328
2.2668760003132138e-6	4421	130	64	0.49230769230769234	0.014476362813843022	GO:0048583	GO:BP	regulation of response to stimulus	17906	15194
4.063944320250437e-6	97	130	10	0.07692307692307693	0.10309278350515463	GO:0002832	GO:BP	negative regulation of response to biotic stimulus	17906	1502
5.366648539061253e-6	492	130	19	0.14615384615384616	0.03861788617886179	GO:0002683	GO:BP	negative regulation of immune system process	17906	1353
8.43598045718635e-6	3356	130	53	0.4076923076923077	0.015792610250297975	GO:0051239	GO:BP	regulation of multicellular organismal process	17906	16032
1.1876109780288983e-5	6296	130	78	0.6	0.01238881829733164	GO:0007165	GO:BP	signal transduction	17906	3110
1.2443216481091157e-5	21	130	6	0.046153846153846156	0.2857142857142857	GO:0035455	GO:BP	response to interferon-alpha	17906	10490
1.4645826807294206e-5	57	130	8	0.06153846153846154	0.14035087719298245	GO:0060760	GO:BP	positive regulation of response to cytokine stimulus	17906	17871
2.3613989687285574e-5	539	130	19	0.14615384615384616	0.03525046382189239	GO:0043902	GO:BP	positive regulation of multi-organism process	17906	12661
2.6778619789508775e-5	190	130	12	0.09230769230769231	0.06315789473684211	GO:0060759	GO:BP	regulation of response to cytokine stimulus	17906	17870
4.033825962165141e-5	158	130	11	0.08461538461538462	0.06962025316455696	GO:0050777	GO:BP	negative regulation of immune response	17906	15646
5.11662058806303e-5	393	130	16	0.12307692307692308	0.04071246819338423	GO:0002833	GO:BP	positive regulation of response to biotic stimulus	17906	1503
5.435210722928657e-5	1358	130	30	0.23076923076923078	0.022091310751104567	GO:0051241	GO:BP	negative regulation of multicellular organismal process	17906	16034
5.649123163409692e-5	509	130	18	0.13846153846153847	0.03536345776031434	GO:0031349	GO:BP	positive regulation of defense response	17906	8361
5.6981915417194116e-5	6366	130	77	0.5923076923076923	0.01209550738297204	GO:0048518	GO:BP	positive regulation of biological process	17906	15139
6.418841619274053e-5	6772	130	80	0.6153846153846154	0.011813349084465446	GO:0023052	GO:BP	signaling	17906	7722
7.566269423351756e-5	6	130	4	0.03076923076923077	0.6666666666666666	GO:0032020	GO:BP	ISG15-protein conjugation	17906	8573
7.798690241083561e-5	6798	130	80	0.6153846153846154	0.011768167107972934	GO:0007154	GO:BP	cell communication	17906	3099
1.3389018632832536e-4	50	130	7	0.05384615384615385	0.14	GO:0032648	GO:BP	regulation of interferon-beta production	17906	8978
1.340623684092961e-4	75	130	8	0.06153846153846154	0.10666666666666667	GO:0050688	GO:BP	regulation of defense response to virus	17906	15573
1.4472479490535697e-4	736	130	21	0.16153846153846155	0.028532608695652172	GO:0009617	GO:BP	response to bacterium	17906	4033
1.7469516458399242e-4	374	130	15	0.11538461538461539	0.040106951871657755	GO:0045089	GO:BP	positive regulation of innate immune response	17906	13314
1.771861482618365e-4	52	130	7	0.05384615384615385	0.1346153846153846	GO:0032608	GO:BP	interferon-beta production	17906	8938
2.0234010577698116e-4	79	130	8	0.06153846153846154	0.10126582278481013	GO:0032481	GO:BP	positive regulation of type I interferon production	17906	8869
2.8517906922552054e-4	18	130	5	0.038461538461538464	0.2777777777777778	GO:0071360	GO:BP	cellular response to exogenous dsRNA	17906	19748
3.531337883614576e-4	640	130	19	0.14615384615384616	0.0296875	GO:0032103	GO:BP	positive regulation of response to external stimulus	17906	8624
3.944234411747925e-4	86	130	8	0.06153846153846154	0.09302325581395349	GO:0002718	GO:BP	regulation of cytokine production involved in immune response	17906	1388
4.085389235901476e-4	36	130	6	0.046153846153846156	0.16666666666666666	GO:0006471	GO:BP	protein ADP-ribosylation	17906	2493
4.716096278301664e-4	159	130	10	0.07692307692307693	0.06289308176100629	GO:0002819	GO:BP	regulation of adaptive immune response	17906	1489
6.290453289620387e-4	164	130	10	0.07692307692307693	0.06097560975609756	GO:0007259	GO:BP	receptor signaling pathway via JAK-STAT	17906	3196
7.191454117381843e-4	3	130	3	0.023076923076923078	1	GO:0034343	GO:BP	type III interferon production	17906	9941
7.191454117381843e-4	3	130	3	0.023076923076923078	1	GO:0034344	GO:BP	regulation of type III interferon production	17906	9942
0.0010872173227816928	174	130	10	0.07692307692307693	0.05747126436781609	GO:0097696	GO:BP	receptor signaling pathway via STAT	17906	22380
0.001087829005493668	23	130	5	0.038461538461538464	0.21739130434782608	GO:0071359	GO:BP	cellular response to dsRNA	17906	19747
0.0012722469092864587	177	130	10	0.07692307692307693	0.05649717514124294	GO:0001959	GO:BP	regulation of cytokine-mediated signaling pathway	17906	700
0.0018471287649200548	105	130	8	0.06153846153846154	0.0761904761904762	GO:0002367	GO:BP	cytokine production involved in immune response	17906	1038
0.0030671022612829557	50	130	6	0.046153846153846156	0.12	GO:0001961	GO:BP	positive regulation of cytokine-mediated signaling pathway	17906	702
0.0030861124400494485	28	130	5	0.038461538461538464	0.17857142857142858	GO:0039528	GO:BP	cytoplasmic pattern recognition receptor signaling pathway in response to virus	17906	11411
0.0037520130057315843	155	130	9	0.06923076923076923	0.05806451612903226	GO:0051250	GO:BP	negative regulation of lymphocyte activation	17906	16040
0.004423084233202043	30	130	5	0.038461538461538464	0.16666666666666666	GO:0032647	GO:BP	regulation of interferon-alpha production	17906	8977
0.005083066727824935	120	130	8	0.06153846153846154	0.06666666666666667	GO:0050868	GO:BP	negative regulation of T cell activation	17906	15719
0.005243083376045511	31	130	5	0.038461538461538464	0.16129032258064516	GO:0002828	GO:BP	regulation of type 2 immune response	17906	1498
0.005431801067578358	55	130	6	0.046153846153846156	0.10909090909090909	GO:0043331	GO:BP	response to dsRNA	17906	12415
0.006047635189525694	56	130	6	0.046153846153846156	0.10714285714285714	GO:0002720	GO:BP	positive regulation of cytokine production involved in immune response	17906	1390
0.006177980093682614	32	130	5	0.038461538461538464	0.15625	GO:0002724	GO:BP	regulation of T cell cytokine production	17906	1394
0.006177980093682614	32	130	5	0.038461538461538464	0.15625	GO:0032607	GO:BP	interferon-alpha production	17906	8937
0.006177980093682614	32	130	5	0.038461538461538464	0.15625	GO:0032728	GO:BP	positive regulation of interferon-beta production	17906	9058
0.011299734318113198	36	130	5	0.038461538461538464	0.1388888888888889	GO:0060338	GO:BP	regulation of type I interferon-mediated signaling pathway	17906	17467
0.012981790904798016	97	130	7	0.05384615384615385	0.07216494845360824	GO:0002456	GO:BP	T cell mediated immunity	17906	1127
0.013222482976637697	1853	130	31	0.23846153846153847	0.01672962763086886	GO:0051240	GO:BP	positive regulation of multicellular organismal process	17906	16033
0.01364047860476609	137	130	8	0.06153846153846154	0.058394160583941604	GO:1903038	GO:BP	negative regulation of leukocyte cell-cell adhesion	17906	26384
0.014154632560700393	6	130	3	0.023076923076923078	0.5	GO:0009597	GO:BP	detection of virus	17906	4016
0.01487100137367269	38	130	5	0.038461538461538464	0.13157894736842105	GO:0042092	GO:BP	type 2 immune response	17906	11649
0.01529089326196416	184	130	9	0.06923076923076923	0.04891304347826087	GO:0043123	GO:BP	positive regulation of I-kappaB kinase/NF-kappaB signaling	17906	12311
0.01741451068768583	67	130	6	0.046153846153846156	0.08955223880597014	GO:0002709	GO:BP	regulation of T cell mediated immunity	17906	1379
0.017423114420307518	187	130	9	0.06923076923076923	0.0481283422459893	GO:0002695	GO:BP	negative regulation of leukocyte activation	17906	1365
0.018188139132506893	188	130	9	0.06923076923076923	0.047872340425531915	GO:0022408	GO:BP	negative regulation of cell-cell adhesion	17906	7653
0.01968079878050389	144	130	8	0.06153846153846154	0.05555555555555555	GO:0002822	GO:BP	regulation of adaptive immune response based on somatic recombination of immune receptors built from immunoglobulin superfamily domains	17906	1492
0.020704388676984216	145	130	8	0.06153846153846154	0.05517241379310345	GO:0002700	GO:BP	regulation of production of molecular mediator of immune response	17906	1370
0.024623614852115817	42	130	5	0.038461538461538464	0.11904761904761904	GO:0002369	GO:BP	T cell cytokine production	17906	1040
0.024638942537099143	7	130	3	0.023076923076923078	0.42857142857142855	GO:0045343	GO:BP	regulation of MHC class I biosynthetic process	17906	13426
0.024638942537099143	7	130	3	0.023076923076923078	0.42857142857142855	GO:0045341	GO:BP	MHC class I biosynthetic process	17906	13424
0.027581951564880594	5605	130	64	0.49230769230769234	0.011418376449598573	GO:0048522	GO:BP	positive regulation of cellular process	17906	15143
0.027741763389114403	21	130	4	0.03076923076923077	0.19047619047619047	GO:0035458	GO:BP	cellular response to interferon-beta	17906	10493
0.028766372939771002	251	130	10	0.07692307692307693	0.0398406374501992	GO:0071216	GO:BP	cellular response to biotic stimulus	17906	19610
0.02905112975442381	367	130	12	0.09230769230769231	0.0326975476839237	GO:0002237	GO:BP	response to molecule of bacterial origin	17906	909
0.03297605401560618	255	130	10	0.07692307692307693	0.0392156862745098	GO:0031348	GO:BP	negative regulation of defense response	17906	8360
0.0354955542845405	721	130	17	0.13076923076923078	0.023578363384188627	GO:0002253	GO:BP	activation of immune response	17906	924
0.04012619666815399	11940	130	108	0.8307692307692308	0.009045226130653266	GO:0050789	GO:BP	regulation of biological process	17906	15653
0.04397403186935196	210	130	9	0.06923076923076923	0.04285714285714286	GO:0050866	GO:BP	negative regulation of cell activation	17906	15717
0.04786740794022544	48	130	5	0.038461538461538464	0.10416666666666667	GO:0043330	GO:BP	response to exogenous dsRNA	17906	12414
0.048429328059024945	24	130	4	0.03076923076923077	0.16666666666666666	GO:0032727	GO:BP	positive regulation of interferon-alpha production	17906	9057
0.03457299123889246	5154	131	56	0.42748091603053434	0.01086534730306558	GO:0005829	GO:CC	cytosol	18856	487
6.676059344392126e-4	74	131	7	0.05343511450381679	0.0945945945945946	GO:0003725	GO:MF	double-stranded RNA binding	18126	457
6.730529255628635e-4	26	131	5	0.03816793893129771	0.19230769230769232	GO:0003950	GO:MF	NAD+ ADP-ribosyltransferase activity	18126	641
0.018782620658637474	218	131	9	0.06870229007633588	0.04128440366972477	GO:0005125	GO:MF	cytokine activity	18126	1652
0.027518386400597856	54	131	5	0.03816793893129771	0.09259259259259259	GO:0016763	GO:MF	transferase activity, transferring pentosyl groups	18126	3776
0.029919105277236496	1756	131	28	0.21374045801526717	0.015945330296127564	GO:0042802	GO:MF	identical protein binding	18126	6760
0.03440206239483174	2269	131	33	0.25190839694656486	0.014543851917144116	GO:0097367	GO:MF	carbohydrate derivative binding	18126	10428
0.0346429651895376	9	33	3	0.09090909090909091	0.3333333333333333	HP:0030354	HP	Abnormal serum interferon level	4225	10437
0.0346429651895376	9	33	3	0.09090909090909091	0.3333333333333333	HP:0030355	HP	Abnormal serum interferon-gamma level	4225	10438
2.017555785078604e-7	167	85	14	0.16470588235294117	0.08383233532934131	KEGG:05164	KEGG	Influenza A	7788	419
3.897061051177563e-6	177	85	13	0.15294117647058825	0.07344632768361582	KEGG:04621	KEGG	NOD-like receptor signaling pathway	7788	303
6.457119680807041e-5	155	85	11	0.12941176470588237	0.07096774193548387	KEGG:05160	KEGG	Hepatitis C	7788	415
1.0118385737473236e-4	197	85	12	0.1411764705882353	0.06091370558375635	KEGG:05169	KEGG	Epstein-Barr virus infection	7788	424
3.4361601891120337e-4	62	85	7	0.08235294117647059	0.11290322580645161	KEGG:04623	KEGG	Cytosolic DNA-sensing pathway	7788	305
7.806902381316788e-4	70	85	7	0.08235294117647059	0.1	KEGG:04622	KEGG	RIG-I-like receptor signaling pathway	7788	304
0.0013776278267621338	138	85	9	0.10588235294117647	0.06521739130434782	KEGG:05162	KEGG	Measles	7788	417
5.246419865910898e-13	199	114	19	0.16666666666666666	0.09547738693467336	MIRNA:hsa-miR-146a-5p	MIRNA	hsa-miR-146a-5p	14722	252
3.8162432481665424e-34	193	98	35	0.35714285714285715	0.18134715025906736	REAC:R-HSA-913531	REAC	Interferon Signaling	10594	1058
7.47807607191941e-25	67	98	21	0.21428571428571427	0.31343283582089554	REAC:R-HSA-909733	REAC	Interferon alpha/beta signaling	10594	1059
6.49156980839941e-24	831	98	47	0.47959183673469385	0.056558363417569195	REAC:R-HSA-1280215	REAC	Cytokine Signaling in Immune system	10594	379
1.6576799445018155e-20	2147	98	65	0.6632653061224489	0.030274802049371215	REAC:R-HSA-168256	REAC	Immune System	10594	1007
2.2599201308602536e-14	87	98	16	0.16326530612244897	0.1839080459770115	REAC:R-HSA-877300	REAC	Interferon gamma signaling	10594	1060
2.4408563389406753e-9	79	98	12	0.12244897959183673	0.1518987341772152	REAC:R-HSA-1169410	REAC	Antiviral mechanism by IFN-stimulated genes	10594	143
8.678026064086076e-7	78	98	10	0.10204081632653061	0.1282051282051282	REAC:R-HSA-168928	REAC	DDX58/IFIH1-mediated induction of interferon-alpha/beta	10594	389
6.391290641520183e-6	71	98	9	0.09183673469387756	0.1267605633802817	REAC:R-HSA-1169408	REAC	ISG15 antiviral mechanism	10594	1005
8.253758136639095e-6	34	98	7	0.07142857142857142	0.20588235294117646	REAC:R-HSA-936440	REAC	Negative regulators of DDX58/IFIH1 signaling	10594	1354
3.376367774569377e-4	9	98	4	0.04081632653061224	0.4444444444444444	REAC:R-HSA-8983711	REAC	OAS antiviral response	10594	1400
0.0025885860623946814	14	98	4	0.04081632653061224	0.2857142857142857	REAC:R-HSA-918233	REAC	TRAF3-dependent IRF activation pathway	10594	2073
0.03025445028667405	25	98	4	0.04081632653061224	0.16	REAC:R-HSA-8854691	REAC	Interleukin-20 family signaling	10594	1073
0.03025445028667405	25	98	4	0.04081632653061224	0.16	REAC:R-HSA-983170	REAC	Antigen Presentation: Folding, assembly and peptide loading of class I MHC	10594	137
2.926561684233613e-35	278	137	38	0.2773722627737226	0.1366906474820144	TF:M09957	TF	Factor: IRF-2; motif: NAAANNGAAAGTGAAASTRN	19945	6140
2.926561684233613e-35	278	137	38	0.2773722627737226	0.1366906474820144	TF:M09957_0	TF	Factor: IRF-2; motif: NAAANNGAAAGTGAAASTRN; match class: 0	19945	6141
8.093630034132508e-34	448	137	43	0.31386861313868614	0.09598214285714286	TF:M07216_0	TF	Factor: IRF1; motif: NNNYASTTTCACTTTCNNTTT; match class: 0	19945	6120
8.093630034132508e-34	448	137	43	0.31386861313868614	0.09598214285714286	TF:M07216	TF	Factor: IRF1; motif: NNNYASTTTCACTTTCNNTTT	19945	6119
1.259747263564228e-33	1651	137	68	0.49635036496350365	0.04118715929739552	TF:M11685	TF	Factor: IRF-8; motif: NCGAAACYGAAACYN	19945	6263
1.259747263564228e-33	1651	137	68	0.49635036496350365	0.04118715929739552	TF:M11685_0	TF	Factor: IRF-8; motif: NCGAAACYGAAACYN; match class: 0	19945	6264
6.745244256300918e-31	360	137	38	0.2773722627737226	0.10555555555555556	TF:M10080	TF	Factor: STAT2; motif: RRGRAANNGAAACTGAAAN	19945	11618
6.745244256300918e-31	360	137	38	0.2773722627737226	0.10555555555555556	TF:M10080_0	TF	Factor: STAT2; motif: RRGRAANNGAAACTGAAAN; match class: 0	19945	11619
2.3619494883618767e-30	1295	137	59	0.4306569343065693	0.04555984555984556	TF:M08887_0	TF	Factor: IRF; motif: NNGAAANTGAAANN; match class: 0	19945	6279
2.3619494883618767e-30	1295	137	59	0.4306569343065693	0.04555984555984556	TF:M08887	TF	Factor: IRF; motif: NNGAAANTGAAANN	19945	6278
4.373543603556784e-29	284	137	34	0.24817518248175183	0.11971830985915492	TF:M04014_0	TF	Factor: IRF3; motif: NNRRAANGGAAACCGAAACYR; match class: 0	19945	6153
4.373543603556784e-29	284	137	34	0.24817518248175183	0.11971830985915492	TF:M04014	TF	Factor: IRF3; motif: NNRRAANGGAAACCGAAACYR	19945	6152
5.135417232183009e-29	2814	137	79	0.5766423357664233	0.028073916133617625	TF:M08775_1	TF	Factor: IRF-2; motif: NAANYGAAASYR; match class: 1	19945	6139
5.319062521088872e-29	1684	137	64	0.46715328467153283	0.03800475059382423	TF:M11664_0	TF	Factor: IRF-2; motif: NGAAASYGAAAS; match class: 0	19945	6144
5.319062521088872e-29	1684	137	64	0.46715328467153283	0.03800475059382423	TF:M11664	TF	Factor: IRF-2; motif: NGAAASYGAAAS	19945	6143
2.38967538854366e-27	380	137	36	0.26277372262773724	0.09473684210526316	TF:M09733_1	TF	Factor: STAT2; motif: NRGAAANNGAAACTNA; match class: 1	19945	11617
8.245233411495624e-27	2434	137	72	0.5255474452554745	0.029580936729663106	TF:M11665	TF	Factor: IRF-2; motif: NGAAASYGAAAS	19945	6146
8.245233411495624e-27	2434	137	72	0.5255474452554745	0.029580936729663106	TF:M11665_0	TF	Factor: IRF-2; motif: NGAAASYGAAAS; match class: 0	19945	6147
2.860293601174367e-26	343	137	34	0.24817518248175183	0.09912536443148688	TF:M09629_0	TF	Factor: IRF-1; motif: NAAANNGAAAGTGAAASTRN; match class: 0	19945	6123
2.860293601174367e-26	343	137	34	0.24817518248175183	0.09912536443148688	TF:M09629	TF	Factor: IRF-1; motif: NAAANNGAAAGTGAAASTRN	19945	6122
5.841961419893816e-26	875	137	47	0.34306569343065696	0.053714285714285714	TF:M11670_0	TF	Factor: IRF-5; motif: NYGAAACCGAAACY; match class: 0	19945	6210
5.841961419893816e-26	875	137	47	0.34306569343065696	0.053714285714285714	TF:M11670	TF	Factor: IRF-5; motif: NYGAAACCGAAACY	19945	6209
1.8451120727756784e-25	1001	137	49	0.35766423357664234	0.04895104895104895	TF:M04020_0	TF	Factor: IRF8; motif: NCGAAACCGAAACT; match class: 0	19945	6249
1.8451120727756784e-25	1001	137	49	0.35766423357664234	0.04895104895104895	TF:M04020	TF	Factor: IRF8; motif: NCGAAACCGAAACT	19945	6248
2.2307801225601804e-25	2903	137	76	0.5547445255474452	0.026179813985532208	TF:M09733_0	TF	Factor: STAT2; motif: NRGAAANNGAAACTNA; match class: 0	19945	11616
2.2307801225601804e-25	2903	137	76	0.5547445255474452	0.026179813985532208	TF:M09733	TF	Factor: STAT2; motif: NRGAAANNGAAACTNA	19945	11615
3.8865893281793355e-25	120	137	24	0.17518248175182483	0.2	TF:M11685_1	TF	Factor: IRF-8; motif: NCGAAACYGAAACYN; match class: 1	19945	6265
4.974657008860033e-24	549	137	38	0.2773722627737226	0.0692167577413479	TF:M07045_0	TF	Factor: IRF-1; motif: NNRAAANNGAAASN; match class: 0	19945	6129
4.974657008860033e-24	549	137	38	0.2773722627737226	0.0692167577413479	TF:M07045	TF	Factor: IRF-1; motif: NNRAAANNGAAASN	19945	6128
3.7269511692305875e-23	2052	137	63	0.45985401459854014	0.03070175438596491	TF:M04015_0	TF	Factor: IRF-4; motif: NCGAAACCGAAACYA; match class: 0	19945	6174
3.7269511692305875e-23	2052	137	63	0.45985401459854014	0.03070175438596491	TF:M04015	TF	Factor: IRF-4; motif: NCGAAACCGAAACYA	19945	6173
5.509824222004245e-23	545	137	37	0.27007299270072993	0.06788990825688074	TF:M04788	TF	Factor: IRF-1; motif: STTTCACTTTCNNT	19945	6116
5.509824222004245e-23	545	137	37	0.27007299270072993	0.06788990825688074	TF:M04788_0	TF	Factor: IRF-1; motif: STTTCACTTTCNNT; match class: 0	19945	6117
6.324127158625035e-23	3444	137	79	0.5766423357664233	0.022938443670150986	TF:M11686_0	TF	Factor: IRF-4; motif: NYGAAASYGAAACYN; match class: 0	19945	6189
6.324127158625035e-23	3444	137	79	0.5766423357664233	0.022938443670150986	TF:M11686	TF	Factor: IRF-4; motif: NYGAAASYGAAACYN	19945	6188
4.795292811521766e-22	3647	137	80	0.583941605839416	0.021935837674801208	TF:M11687_0	TF	Factor: IRF-4; motif: NCGAAACCGAAACYN; match class: 0	19945	6192
4.795292811521766e-22	3647	137	80	0.583941605839416	0.021935837674801208	TF:M11687	TF	Factor: IRF-4; motif: NCGAAACCGAAACYN	19945	6191
1.6724357151554571e-21	3137	137	74	0.5401459854014599	0.023589416640102008	TF:M00453	TF	Factor: IRF-7; motif: TNSGAAWNCGAAANTNNN	19945	6227
1.6724357151554571e-21	3137	137	74	0.5401459854014599	0.023589416640102008	TF:M00453_0	TF	Factor: IRF-7; motif: TNSGAAWNCGAAANTNNN; match class: 0	19945	6228
1.8897386562999094e-21	75	137	19	0.1386861313868613	0.25333333333333335	TF:M08887_1	TF	Factor: IRF; motif: NNGAAANTGAAANN; match class: 1	19945	6280
2.9542520811697166e-21	3847	137	81	0.5912408759124088	0.021055367819079802	TF:M11682	TF	Factor: IRF-8; motif: NYGAAASYGAAACYN	19945	6254
2.9542520811697166e-21	3847	137	81	0.5912408759124088	0.021055367819079802	TF:M11682_0	TF	Factor: IRF-8; motif: NYGAAASYGAAACYN; match class: 0	19945	6255
3.652906820295995e-21	342	137	30	0.21897810218978103	0.08771929824561403	TF:M00453_1	TF	Factor: IRF-7; motif: TNSGAAWNCGAAANTNNN; match class: 1	19945	6229
1.0537272159415881e-20	825	137	41	0.29927007299270075	0.0496969696969697	TF:M11683_1	TF	Factor: IRF-8; motif: NCGAAACCGAAACYN; match class: 1	19945	6259
3.267529853207753e-20	850	137	41	0.29927007299270075	0.04823529411764706	TF:M00258	TF	Factor: ISGF-3; motif: CAGTTTCWCTTTYCC	19945	6338
3.267529853207753e-20	850	137	41	0.29927007299270075	0.04823529411764706	TF:M00258_0	TF	Factor: ISGF-3; motif: CAGTTTCWCTTTYCC; match class: 0	19945	6339
1.3475694766387445e-19	1049	137	44	0.32116788321167883	0.04194470924690181	TF:M00772	TF	Factor: IRF; motif: RRAANTGAAASYGNV	19945	6281
1.3475694766387445e-19	1049	137	44	0.32116788321167883	0.04194470924690181	TF:M00772_0	TF	Factor: IRF; motif: RRAANTGAAASYGNV; match class: 0	19945	6282
2.0109558634783455e-19	322	137	28	0.20437956204379562	0.08695652173913043	TF:M09956	TF	Factor: IRF-1; motif: NAAANNGAAASTGAAASNRN	19945	6125
2.0109558634783455e-19	322	137	28	0.20437956204379562	0.08695652173913043	TF:M09956_0	TF	Factor: IRF-1; motif: NAAANNGAAASTGAAASNRN; match class: 0	19945	6126
3.114468915768017e-19	849	137	40	0.291970802919708	0.04711425206124853	TF:M11684_1	TF	Factor: IRF-8; motif: NYGAAACYGAAACTN; match class: 1	19945	6262
4.124250491594076e-19	480	137	32	0.23357664233576642	0.06666666666666667	TF:M11687_1	TF	Factor: IRF-4; motif: NCGAAACCGAAACYN; match class: 1	19945	6193
1.115732189454319e-18	628	137	35	0.25547445255474455	0.05573248407643312	TF:M04018_0	TF	Factor: IRF7; motif: NCGAAARYGAAANT; match class: 0	19945	6231
1.115732189454319e-18	628	137	35	0.25547445255474455	0.05573248407643312	TF:M04018	TF	Factor: IRF7; motif: NCGAAARYGAAANT	19945	6230
1.238205237851467e-18	630	137	35	0.25547445255474455	0.05555555555555555	TF:M11679_0	TF	Factor: IRF-7; motif: NCGAAANCGAAANYN; match class: 0	19945	6240
1.238205237851467e-18	630	137	35	0.25547445255474455	0.05555555555555555	TF:M11679	TF	Factor: IRF-7; motif: NCGAAANCGAAANYN	19945	6239
1.3719739127581406e-18	4764	137	86	0.6277372262773723	0.018052057094878254	TF:M11683_0	TF	Factor: IRF-8; motif: NCGAAACCGAAACYN; match class: 0	19945	6258
1.3719739127581406e-18	4764	137	86	0.6277372262773723	0.018052057094878254	TF:M11683	TF	Factor: IRF-8; motif: NCGAAACCGAAACYN	19945	6257
1.5080201093571e-18	249	137	25	0.18248175182481752	0.10040160642570281	TF:M11665_1	TF	Factor: IRF-2; motif: NGAAASYGAAAS; match class: 1	19945	6148
2.235000803216344e-18	388	137	29	0.2116788321167883	0.07474226804123711	TF:M11671	TF	Factor: IRF-5; motif: NCGAAACCGAAACY	19945	6212
2.235000803216344e-18	388	137	29	0.2116788321167883	0.07474226804123711	TF:M11671_0	TF	Factor: IRF-5; motif: NCGAAACCGAAACY; match class: 0	19945	6213
3.492000028349246e-18	473	137	31	0.22627737226277372	0.06553911205073996	TF:M11677	TF	Factor: IRF-3; motif: NGGAAACNGAAACCGAAACN	19945	6167
3.492000028349246e-18	473	137	31	0.22627737226277372	0.06553911205073996	TF:M11677_0	TF	Factor: IRF-3; motif: NGGAAACNGAAACCGAAACN; match class: 0	19945	6168
5.0433027476938805e-18	4738	137	85	0.6204379562043796	0.01794005909666526	TF:M11684_0	TF	Factor: IRF-8; motif: NYGAAACYGAAACTN; match class: 0	19945	6261
5.0433027476938805e-18	4738	137	85	0.6204379562043796	0.01794005909666526	TF:M11684	TF	Factor: IRF-8; motif: NYGAAACYGAAACTN	19945	6260
5.604031908323766e-18	567	137	33	0.24087591240875914	0.0582010582010582	TF:M11676_0	TF	Factor: IRF-3; motif: NGGAAANGGAAASNGAAACN; match class: 0	19945	6165
5.604031908323766e-18	567	137	33	0.24087591240875914	0.0582010582010582	TF:M11676	TF	Factor: IRF-3; motif: NGGAAANGGAAASNGAAACN	19945	6164
2.8508310349865866e-17	552	137	32	0.23357664233576642	0.057971014492753624	TF:M11682_1	TF	Factor: IRF-8; motif: NYGAAASYGAAACYN; match class: 1	19945	6256
3.298468889207948e-16	970	137	39	0.2846715328467153	0.04020618556701031	TF:M07323_0	TF	Factor: IRF-4; motif: KRAAMNGAAANYN; match class: 0	19945	6195
3.298468889207948e-16	970	137	39	0.2846715328467153	0.04020618556701031	TF:M07323	TF	Factor: IRF-4; motif: KRAAMNGAAANYN	19945	6194
6.014854034559854e-16	97	137	17	0.12408759124087591	0.17525773195876287	TF:M11681_0	TF	Factor: IRF-9; motif: NCGAAACYGAAACYN; match class: 0	19945	6276
6.014854034559854e-16	97	137	17	0.12408759124087591	0.17525773195876287	TF:M11681	TF	Factor: IRF-9; motif: NCGAAACYGAAACYN	19945	6275
2.130684229306456e-15	454	137	28	0.20437956204379562	0.06167400881057269	TF:M11686_1	TF	Factor: IRF-4; motif: NYGAAASYGAAACYN; match class: 1	19945	6190
6.252055871568326e-15	133	137	18	0.13138686131386862	0.13533834586466165	TF:M11680_0	TF	Factor: IRF-9; motif: NYGAAACYGAAACYN; match class: 0	19945	6273
6.252055871568326e-15	133	137	18	0.13138686131386862	0.13533834586466165	TF:M11680	TF	Factor: IRF-9; motif: NYGAAACYGAAACYN	19945	6272
7.640920825424485e-15	44	137	13	0.0948905109489051	0.29545454545454547	TF:M04020_1	TF	Factor: IRF8; motif: NCGAAACCGAAACT; match class: 1	19945	6250
2.1020930974733408e-14	1223	137	41	0.29927007299270075	0.033524121013900246	TF:M00699_0	TF	Factor: ICSBP; motif: RAARTGAAACTG; match class: 0	19945	6051
2.1020930974733408e-14	1223	137	41	0.29927007299270075	0.033524121013900246	TF:M00699	TF	Factor: ICSBP; motif: RAARTGAAACTG	19945	6050
2.3780318714946813e-14	143	137	18	0.13138686131386862	0.1258741258741259	TF:M11664_1	TF	Factor: IRF-2; motif: NGAAASYGAAAS; match class: 1	19945	6145
3.0661056171901113e-14	121	137	17	0.12408759124087591	0.14049586776859505	TF:M11672_0	TF	Factor: IRF-5; motif: NCGAAACCGAAACY; match class: 0	19945	6216
3.0661056171901113e-14	121	137	17	0.12408759124087591	0.14049586776859505	TF:M11672	TF	Factor: IRF-5; motif: NCGAAACCGAAACY	19945	6215
4.5003207320023515e-14	37	137	12	0.08759124087591241	0.32432432432432434	TF:M11670_1	TF	Factor: IRF-5; motif: NYGAAACCGAAACY; match class: 1	19945	6211
8.102696242058517e-14	2014	137	51	0.3722627737226277	0.0253227408142999	TF:M00972_0	TF	Factor: IRF; motif: RAAANTGAAAN; match class: 0	19945	6285
8.102696242058517e-14	2014	137	51	0.3722627737226277	0.0253227408142999	TF:M00972	TF	Factor: IRF; motif: RAAANTGAAAN	19945	6284
1.6461116211227997e-13	159	137	18	0.13138686131386862	0.11320754716981132	TF:M04015_1	TF	Factor: IRF-4; motif: NCGAAACCGAAACYA; match class: 1	19945	6175
3.3418191805675625e-13	57	137	13	0.0948905109489051	0.22807017543859648	TF:M00772_1	TF	Factor: IRF; motif: RRAANTGAAASYGNV; match class: 1	19945	6283
7.502840072295766e-13	306	137	22	0.16058394160583941	0.0718954248366013	TF:M04016_0	TF	Factor: IRF5; motif: CCGAAACCGAAACY; match class: 0	19945	6204
7.502840072295766e-13	306	137	22	0.16058394160583941	0.0718954248366013	TF:M04016	TF	Factor: IRF5; motif: CCGAAACCGAAACY	19945	6203
4.8372535797361746e-11	46	137	11	0.08029197080291971	0.2391304347826087	TF:M00699_1	TF	Factor: ICSBP; motif: RAARTGAAACTG; match class: 1	19945	6052
1.5438890412680762e-10	8513	137	102	0.7445255474452555	0.011981675085163866	TF:M08775	TF	Factor: IRF-2; motif: NAANYGAAASYR	19945	6137
1.5438890412680762e-10	8513	137	102	0.7445255474452555	0.011981675085163866	TF:M08775_0	TF	Factor: IRF-2; motif: NAANYGAAASYR; match class: 0	19945	6138
3.0375946355250485e-10	10	137	7	0.051094890510948905	0.7	TF:M10080_1	TF	Factor: STAT2; motif: RRGRAANNGAAACTGAAAN; match class: 1	19945	11620
3.0760973783716544e-10	26	137	9	0.06569343065693431	0.34615384615384615	TF:M11679_1	TF	Factor: IRF-7; motif: NCGAAANCGAAANYN; match class: 1	19945	6241
3.5641314053098525e-9	205	137	16	0.11678832116788321	0.07804878048780488	TF:M00972_1	TF	Factor: IRF; motif: RAAANTGAAAN; match class: 1	19945	6286
1.3372262409960427e-8	603	137	24	0.17518248175182483	0.03980099502487562	TF:M09958	TF	Factor: IRF-3; motif: RAAARGGAAANNGAAASNGA	19945	6155
1.3372262409960427e-8	603	137	24	0.17518248175182483	0.03980099502487562	TF:M09958_0	TF	Factor: IRF-3; motif: RAAARGGAAANNGAAASNGA; match class: 0	19945	6156
3.933563337495236e-8	60	137	10	0.072992700729927	0.16666666666666666	TF:M11673	TF	Factor: IRF-5; motif: NCGAAACCGAAACY	19945	6218
3.933563337495236e-8	60	137	10	0.072992700729927	0.16666666666666666	TF:M11673_0	TF	Factor: IRF-5; motif: NCGAAACCGAAACY; match class: 0	19945	6219
6.38480668924174e-8	29	137	8	0.058394160583941604	0.27586206896551724	TF:M00258_1	TF	Factor: ISGF-3; motif: CAGTTTCWCTTTYCC; match class: 1	19945	6340
1.8532023834195057e-7	20	137	7	0.051094890510948905	0.35	TF:M07045_1	TF	Factor: IRF-1; motif: NNRAAANNGAAASN; match class: 1	19945	6130
7.824574494833494e-6	690	137	22	0.16058394160583941	0.03188405797101449	TF:M00063	TF	Factor: IRF-2; motif: GAAAAGYGAAASY	19945	6134
7.824574494833494e-6	690	137	22	0.16058394160583941	0.03188405797101449	TF:M00063_0	TF	Factor: IRF-2; motif: GAAAAGYGAAASY; match class: 0	19945	6135
1.475480863730681e-5	35	137	7	0.051094890510948905	0.2	TF:M07216_1	TF	Factor: IRF1; motif: NNNYASTTTCACTTTCNNTTT; match class: 1	19945	6121
1.991345246909675e-5	182	137	12	0.08759124087591241	0.06593406593406594	TF:M11678	TF	Factor: IRF-7; motif: NNGAAAGTGAAANTR	19945	6236
1.991345246909675e-5	182	137	12	0.08759124087591241	0.06593406593406594	TF:M11678_0	TF	Factor: IRF-7; motif: NNGAAAGTGAAANTR; match class: 0	19945	6237
1.1787951260224785e-4	259	137	13	0.0948905109489051	0.05019305019305019	TF:M01882_0	TF	Factor: IRF-2; motif: NNRAAAGTGAAASNNA; match class: 0	19945	6150
1.1787951260224785e-4	259	137	13	0.0948905109489051	0.05019305019305019	TF:M01882	TF	Factor: IRF-2; motif: NNRAAAGTGAAASNNA	19945	6149
1.6352459297534844e-4	29	137	6	0.043795620437956206	0.20689655172413793	TF:M09629_1	TF	Factor: IRF-1; motif: NAAANNGAAAGTGAAASTRN; match class: 1	19945	6124
3.428668609353129e-4	17	137	5	0.0364963503649635	0.29411764705882354	TF:M04788_1	TF	Factor: IRF-1; motif: STTTCACTTTCNNT; match class: 1	19945	6118
5.304250469982908e-4	591	137	18	0.13138686131386862	0.030456852791878174	TF:M00062	TF	Factor: IRF-1; motif: SAAAAGYGAAACC	19945	6113
5.304250469982908e-4	591	137	18	0.13138686131386862	0.030456852791878174	TF:M00062_0	TF	Factor: IRF-1; motif: SAAAAGYGAAACC; match class: 0	19945	6114
0.0011028684724814926	21	137	5	0.0364963503649635	0.23809523809523808	TF:M09957_1	TF	Factor: IRF-2; motif: NAAANNGAAAGTGAAASTRN; match class: 1	19945	6142
0.0011168232169802223	3509	137	49	0.35766423357664234	0.01396409233399829	TF:M09745	TF	Factor: HELIOS; motif: RNARRRGGAASTGARAN	19945	4766
0.0011168232169802223	3509	137	49	0.35766423357664234	0.01396409233399829	TF:M09745_0	TF	Factor: HELIOS; motif: RNARRRGGAASTGARAN; match class: 0	19945	4767
0.0012419324715921241	40	137	6	0.043795620437956206	0.15	TF:M11676_1	TF	Factor: IRF-3; motif: NGGAAANGGAAASNGAAACN; match class: 1	19945	6166
0.0028166344354668264	25	137	5	0.0364963503649635	0.2	TF:M04018_1	TF	Factor: IRF7; motif: NCGAAARYGAAANT; match class: 1	19945	6232
0.00409785842330696	4840	137	59	0.4306569343065693	0.012190082644628099	TF:M01665	TF	Factor: IRF-8; motif: AGTTTCW	19945	6266
0.00409785842330696	4840	137	59	0.4306569343065693	0.012190082644628099	TF:M01665_0	TF	Factor: IRF-8; motif: AGTTTCW; match class: 0	19945	6267
0.005257883845511744	4	137	3	0.021897810218978103	0.75	TF:M11680_1	TF	Factor: IRF-9; motif: NYGAAACYGAAACYN; match class: 1	19945	6274
0.008423636991937034	14	137	4	0.029197080291970802	0.2857142857142857	TF:M11671_1	TF	Factor: IRF-5; motif: NCGAAACCGAAACY; match class: 1	19945	6214
0.017082935424845687	466	137	14	0.10218978102189781	0.030042918454935622	TF:M09745_1	TF	Factor: HELIOS; motif: RNARRRGGAASTGARAN; match class: 1	19945	4768
0.023891736055197014	414	137	13	0.0948905109489051	0.03140096618357488	TF:M01066_0	TF	Factor: Blimp-1; motif: NRGRAAGKGAAAGKRN; match class: 0	19945	816
0.023891736055197014	414	137	13	0.0948905109489051	0.03140096618357488	TF:M01066	TF	Factor: Blimp-1; motif: NRGRAAGKGAAAGKRN	19945	815
0.03211446684971151	40	137	5	0.0364963503649635	0.125	TF:M07323_1	TF	Factor: IRF-4; motif: KRAAMNGAAANYN; match class: 1	19945	6196
0.041580730805619005	310	137	11	0.08029197080291971	0.035483870967741936	TF:M09649	TF	Factor: Blimp-1; motif: RAAAGTGAAAGTNN	19945	9950
0.041580730805619005	310	137	11	0.08029197080291971	0.035483870967741936	TF:M09649_0	TF	Factor: Blimp-1; motif: RAAAGTGAAAGTNN; match class: 0	19945	9951
0.04531482854095287	7	137	3	0.021897810218978103	0.42857142857142855	TF:M03935	TF	Factor: ZKSCAN3; motif: TGGKCTARCCTCGA	19945	13433
0.04531482854095287	7	137	3	0.021897810218978103	0.42857142857142855	TF:M03935_0	TF	Factor: ZKSCAN3; motif: TGGKCTARCCTCGA; match class: 0	19945	13434
0.04531482854095287	7	137	3	0.021897810218978103	0.42857142857142855	TF:M04016_1	TF	Factor: IRF5; motif: CCGAAACCGAAACY; match class: 1	19945	6205
0.04851815121495703	21	137	4	0.029197080291970802	0.19047619047619047	TF:M09956_1	TF	Factor: IRF-1; motif: NAAANNGAAASTGAAASNRN; match class: 1	19945	6127
6.351882849735435e-10	37	76	10	0.13157894736842105	0.2702702702702703	WP:WP619	WP	Type II interferon signaling (IFNG)	6646	45
9.63385987825153e-9	23	76	8	0.10526315789473684	0.34782608695652173	WP:WP4197	WP	The human immune response to tuberculosis	6646	459
7.616961521060815e-5	16	76	5	0.06578947368421052	0.3125	WP:WP4705	WP	Pathways of nucleic acid metabolism and innate immune sensing	6646	553
1.6712231166879626e-4	73	76	8	0.10526315789473684	0.1095890410958904	WP:WP4655	WP	Cytosolic DNA-sensing pathway	6646	546
3.537750808729812e-4	10	76	4	0.05263157894736842	0.4	WP:WP2113	WP	Type III interferon signaling	6646	148
5.161947505834215e-4	60	76	7	0.09210526315789473	0.11666666666666667	WP:WP3865	WP	Novel intracellular components of RIG-I-like receptor (RLR) pathway	6646	279
0.006302258606469753	37	76	5	0.06578947368421052	0.13513513513513514	WP:WP4558	WP	Overview of interferons-mediated signaling pathway	6646	498
0.015105748637296678	70	76	6	0.07894736842105263	0.08571428571428572	WP:WP4341	WP	Non-genomic actions of 1,25 dihydroxyvitamin D3	6646	264
0.02550950704227399	27	76	4	0.05263157894736842	0.14814814814814814	WP:WP3613	WP	Photodynamic therapy-induced unfolded protein response	6646	320
0.04126913506419394	84	76	6	0.07894736842105263	0.07142857142857142	WP:WP254	WP	Apoptosis	6646	356
