# Supplementary material for: Genome-wide bioinformatic analyses predict key host and viral factors in SARS-CoV-2 pathogenesis
Source: Commun Biol. 2021 May 17;4:590. doi: 10.1038/s42003-021-02095-0 (PMC8128904; doi:10.1038/s42003-021-02095-0)
Supplement: Supplementary file 5 — Supplementary Data 3 [file 42003_2021_2095_MOESM5_ESM.zip › GSE147507_MainDataset/Series8_HPIV3/des_Condition/ControlVsInfected_genes.over.DESeq2.tsv]

gene_id	ensembl_gene_id_version	description	external_gene_name	gene_biotype	uniprotswissprot	entrezgene_id	LimmaV_AveExpr	edgeR_logCPM	DESeq2_baseMean	LimmaV_FC	edgeR_FC	DESeq2_FC	LimmaV_padj	edgeR_padj	DESeq2_padj	Series8_A549_Mock_1	Series8_A549_Mock_2	Series8_A549_Mock_3	Series8_A549_HPIV3_1	Series8_A549_HPIV3_2	Series8_A549_HPIV3_3
ENSG00000259066	ENSG00000259066.5	novel protein	RP11-371E8.4	protein_coding	NA	NA	-2.635867658653632	-0.5547693755574491	8.820020103201907	3.875458746805954	7.393890427380823	0.43858567276826205	0.303164715500565	0.2955957898800617	0.03822826884476713	0	0	0	77	7	7
ENSG00000134375	ENSG00000134375.11	translocase of inner mitochondrial membrane 17A [Source:HGNC Symbol;Acc:HGNC:17315]	TIMM17A	protein_coding	Q99595	10440	6.314350911655202	6.3454043117968535	1404.1993049377538	0.5571397704419269	0.5600613272951567	0.4548058082930185	0.3161261610571983	0.31903945152683116	0.02494064372810549	373	815	1456	2866	2339	2682
ENSG00000104131	ENSG00000104131.13	eukaryotic translation initiation factor 3 subunit J [Source:HGNC Symbol;Acc:HGNC:3270]	EIF3J	protein_coding	A0A024R5S5,O75822	8669	6.258308165086195	6.296281722764277	1359.3262875117846	0.642102596682271	0.6450505727305158	0.5178361155199446	0.289526914333201	0.29610180702382405	0.04138284882552011	386	722	1301	2888	2431	2476
ENSG00000131746	ENSG00000131746.13	tensin 4 [Source:HGNC Symbol;Acc:HGNC:24352]	TNS4	protein_coding	Q6PJP3,Q8IZW8	84951	7.64473252603176	7.684242806927372	3558.2141537960088	0.6495666138283056	0.6514434246577148	0.5197533428827735	0.2850850989672667	0.2976375949441294	0.04351045245560273	982	1827	3586	7025	6186	7210
ENSG00000115525	ENSG00000115525.18	ST3 beta-galactoside alpha-2,3-sialyltransferase 5 [Source:HGNC Symbol;Acc:HGNC:10872]	ST3GAL5	protein_coding	A0A0S2Z4Q7,Q9UNP4	8869	6.028037121640391	6.068833485565738	1159.8412695945515	0.6502377291315145	0.6514269371748749	0.5259531017215846	0.2953558144681186	0.29844506682261623	0.04604514083384497	312	676	1057	2620	1847	2241
ENSG00000134910	ENSG00000134910.14	STT3 oligosaccharyltransferase complex catalytic subunit A [Source:HGNC Symbol;Acc:HGNC:6172]	STT3A	protein_coding	P46977	3703	7.311157244408143	7.356230967935005	2825.5213456495076	0.643924668201609	0.6459181830501267	0.5284416520499637	0.3092086026444205	0.3064561121822961	0.04387058196189598	668	1689	2842	6446	4373	5568
ENSG00000125676	ENSG00000125676.20	THO complex 2 [Source:HGNC Symbol;Acc:HGNC:19073]	THOC2	protein_coding	Q8NI27	57187	6.780529274414663	6.825390065166144	1958.2868249486407	0.6640242055593142	0.6712206129771632	0.5464476590848109	0.2953558144681186	0.29844506682261623	0.040616723928773295	502	1030	2017	4637	3206	3570
ENSG00000173221	ENSG00000173221.14	glutaredoxin [Source:HGNC Symbol;Acc:HGNC:4330]	GLRX	protein_coding	A0A024RAM2,P35754	2745	6.075739594361876	6.122760303462785	1200.6028501986968	0.6656287129987616	0.666560643417419	0.5478495706019079	0.30236903989466085	0.29958999008705356	0.032544299197463523	287	699	1199	2707	1881	2407
ENSG00000122644	ENSG00000122644.13	ADP ribosylation factor like GTPase 4A [Source:HGNC Symbol;Acc:HGNC:695]	ARL4A	protein_coding	A0A024R9Z2,P40617	10124	4.915176501144588	4.961402779059818	536.3905563882623	0.6766762602562153	0.6754248754362097	0.5532973762010768	0.2955161941059116	0.29610180702382405	0.03163360523651052	140	321	475	1135	973	998
ENSG00000135625	ENSG00000135625.8	early growth response 4 [Source:HGNC Symbol;Acc:HGNC:3241]	EGR4	protein_coding	B7ZKU3,Q05215	1961	-2.695411186653572	-0.9558062172399066	6.235479189575679	3.665828215623585	6.909956510653675	0.5554739119350577	0.27711621697031474	0.2955957898800617	0.04518971621575305	0	0	0	16	37	5
ENSG00000137876	ENSG00000137876.10	ribosomal L24 domain containing 1 [Source:HGNC Symbol;Acc:HGNC:18479]	RSL24D1	protein_coding	A0A024R5U8,Q9UHA3	51187	6.76804677609727	6.816379954381206	1942.8328541399253	0.6803276017297174	0.6830674417241929	0.5644535877800464	0.2956612440786348	0.298679806580569	0.024498443052955694	465	1036	2065	4381	3148	3830
ENSG00000144118	ENSG00000144118.14	RAS like proto-oncogene B [Source:HGNC Symbol;Acc:HGNC:9840]	RALB	protein_coding	A0A024RAG3,P11234	5899	6.321981974393726	6.369933152168036	1425.9286453203022	0.6840391066511953	0.6876255706089068	0.5689202156628757	0.2923069814373502	0.29702769178908633	0.021770293368664224	346	822	1385	3326	2269	2763
ENSG00000080824	ENSG00000080824.19	heat shock protein 90 alpha family class A member 1 [Source:HGNC Symbol;Acc:HGNC:5253]	HSP90AA1	protein_coding	K9JA46,P07900,Q86SX1	3320	11.167154211041806	11.21806509648395	41056.71906677651	0.7180536847150566	0.7015792081256647	0.5783009030904864	0.2850850989672667	0.3007638368383577	0.00941205622528423	9310	25307	38739	92437	71615	76885
ENSG00000041880	ENSG00000041880.14	poly(ADP-ribose) polymerase family member 3 [Source:HGNC Symbol;Acc:HGNC:273]	PARP3	protein_coding	A0A024R2X5,Q9Y6F1	10039	4.23519698571679	4.2917551519398955	335.48573302654296	0.7082761957208051	0.7068338467904841	0.5822473959270321	0.3011654221621646	0.29610180702382405	0.029880146379303914	78	205	310	738	583	649
ENSG00000001630	ENSG00000001630.17	cytochrome P450 family 51 subfamily A member 1 [Source:HGNC Symbol;Acc:HGNC:2649]	CYP51A1	protein_coding	A0A0C4DFL7,Q16850	1595	7.04324752358087	7.1021707505047	2363.052578478704	0.7146745009599276	0.7124267824213347	0.5853128030741874	0.303164715500565	0.3007638368383577	0.047204318701282014	504	1340	2508	5707	3983	4288
ENSG00000148841	ENSG00000148841.17	inositol 1,4,5-trisphosphate receptor interacting protein [Source:HGNC Symbol;Acc:HGNC:29370]	ITPRIP	protein_coding	Q8IWB1	85450	5.514016988119483	5.574500973380577	818.0902840033182	0.7278988048969968	0.7222377327301303	0.5878398892601798	0.3018471579982623	0.298679806580569	0.04675055244024566	182	506	762	1550	1607	1628
ENSG00000137200	ENSG00000137200.13	cap methyltransferase 1 [Source:HGNC Symbol;Acc:HGNC:21077]	CMTR1	protein_coding	Q8N1G2	23070	5.705169343763548	5.767218687690959	934.151121914844	0.733072096832748	0.7185946518406016	0.5903277863477211	0.3042814739477435	0.3007638368383577	0.040712775270651765	195	571	930	1892	1814	1774
ENSG00000171793	ENSG00000171793.16	CTP synthase 1 [Source:HGNC Symbol;Acc:HGNC:2519]	CTPS1	protein_coding	B4E1E0,P17812	1503	7.270090215079326	7.319087313307392	2763.1738882903473	0.7367583208871751	0.7363983692033523	0.5906189849435182	0.2564561002224554	0.2955957898800617	0.03625156569376245	778	1490	2336	5635	5248	5298
ENSG00000100664	ENSG00000100664.11	eukaryotic translation initiation factor 5 [Source:HGNC Symbol;Acc:HGNC:3299]	EIF5	protein_coding	A0A024R6Q1,P55010	1983	7.989250684681276	8.047508381864937	4551.85345790913	0.731853546004775	0.7190157222285711	0.5987968288249329	0.2955161941059116	0.29958999008705356	0.030255849624080452	962	2716	4597	10739	7695	8512
ENSG00000125482	ENSG00000125482.13	transcription termination factor 1 [Source:HGNC Symbol;Acc:HGNC:12397]	TTF1	protein_coding	A0A024R8C1,A0A087WY09,Q15361	7270	4.150300169603868	4.213854479816341	317.5995093050307	0.7354070752460674	0.7394177627790409	0.6002819618454428	0.29990423962058355	0.29610180702382405	0.04773771671897561	72	172	325	762	515	615
ENSG00000183726	ENSG00000183726.11	transmembrane protein 50A [Source:HGNC Symbol;Acc:HGNC:30590]	TMEM50A	protein_coding	B7Z5M7,O95807,Q7RU07	23585	6.462096142798806	6.526182713083699	1581.9928941845901	0.7427071942436062	0.7291988933678131	0.6026429692746523	0.302279036413396	0.3010070807121926	0.041706692642701444	318	902	1708	3555	2823	2992
ENSG00000099968	ENSG00000099968.18	BCL2 like 13 [Source:HGNC Symbol;Acc:HGNC:17164]	BCL2L13	protein_coding	A0A087WTL4,A0A087WW80,A0A087WX97,A0A0A0MR90,A8K5Y4,B2RB43,B7Z238,B7Z737,E9PDD6,F6VJB4,Q86T62,Q9BXK5	23786	5.880748847693697	5.942333724825267	1055.1121652236245	0.7409244683222136	0.7276009374059259	0.6051461121717767	0.2987008149344982	0.298679806580569	0.02482359334325291	220	611	1098	2197	1988	2031
ENSG00000138050	ENSG00000138050.15	THUMP domain containing 2 [Source:HGNC Symbol;Acc:HGNC:14890]	THUMPD2	protein_coding	B4DP37,D6W593,Q969Z2,Q9BTF0	80745	4.160225713078232	4.223989597819259	319.76633555113614	0.740039690901761	0.7429168749820982	0.6063064344771556	0.29732399597431575	0.29610180702382405	0.04000668053181686	72	173	328	707	520	674
ENSG00000087263	ENSG00000087263.17	2-oxoglutarate and iron dependent oxygenase domain containing 1 [Source:HGNC Symbol;Acc:HGNC:25585]	OGFOD1	protein_coding	Q8N543	55239	5.940159365938523	6.006065971187833	1103.7139165624615	0.7594311835350996	0.7460245843709897	0.6118570868131735	0.2986055786324893	0.298679806580569	0.04933855315145795	227	670	1080	2628	1751	2218
ENSG00000153879	ENSG00000153879.9	CCAAT enhancer binding protein gamma [Source:HGNC Symbol;Acc:HGNC:1837]	CEBPG	protein_coding	P53567	1054	6.474895360072365	6.529147654905359	1592.7401170037492	0.7352854207692133	0.7428134287173267	0.6173335337391851	0.27711621697031474	0.2955957898800617	0.015815760828668916	387	874	1518	3878	2557	3048
ENSG00000134480	ENSG00000134480.16	cyclin H [Source:HGNC Symbol;Acc:HGNC:1594]	CCNH	protein_coding	P51946	902	5.113940923993847	5.177357738713348	623.1063281035863	0.7749744231428346	0.7841270516330285	0.6359557060748346	0.2781602409369656	0.2955957898800617	0.04490606944826932	154	328	578	1522	928	1305
ENSG00000158411	ENSG00000158411.11	microtubule interacting and trafficking domain containing 1 [Source:HGNC Symbol;Acc:HGNC:25207]	MITD1	protein_coding	Q8WV92	129531	4.636699967508029	4.700217552975918	445.487408712975	0.7707260454760756	0.7630211981294748	0.6362175066263048	0.28202015741692055	0.2955957898800617	0.010732151894979806	98	261	421	999	764	897
ENSG00000118564	ENSG00000118564.15	F-box and leucine rich repeat protein 5 [Source:HGNC Symbol;Acc:HGNC:13602]	FBXL5	protein_coding	Q9UKA1	26234	5.018369540819021	5.090286194691278	583.6889608477298	0.7948699449625217	0.7767578509669817	0.6378438278262994	0.29306624474756354	0.29610180702382405	0.042186449941507186	118	346	571	1387	935	1195
ENSG00000140006	ENSG00000140006.11	WD repeat domain 89 [Source:HGNC Symbol;Acc:HGNC:20489]	WDR89	protein_coding	A0A024R667,Q96FK6	112840	3.8257073693856216	3.903462184710415	255.06240040398532	0.7882007187900096	0.7920415427260004	0.6396639152605758	0.29732399597431575	0.29610180702382405	0.04980389948005513	53	131	274	563	432	542
ENSG00000132603	ENSG00000132603.15	nucleolar pre-rRNA processing protein NIP7 [Source:HGNC Symbol;Acc:HGNC:24328]	NIP7	protein_coding	Q9Y221	51388	5.39030140422075	5.465351610252772	756.4487195144212	0.7966161174134555	0.7864514963218143	0.6414796878929393	0.29732399597431575	0.2976375949441294	0.04496649062241745	152	428	773	1496	1580	1430
ENSG00000109971	ENSG00000109971.14	heat shock protein family A (Hsp70) member 8 [Source:HGNC Symbol;Acc:HGNC:5241]	HSPA8	protein_coding	P11142,Q53HF2,V9HW22	3312	11.270250849605661	11.329328491584105	44456.91334405009	0.7861084894513831	0.7874733927110292	0.6447511525779176	0.2545770935170005	0.2955957898800617	0.016875896348768203	10907	25318	38122	109683	70478	87648
ENSG00000020426	ENSG00000020426.11	MNAT1 component of CDK activating kinase [Source:HGNC Symbol;Acc:HGNC:7181]	MNAT1	protein_coding	A0A024R669,A0A024R688,P51948	4331	4.821334324496573	4.897608438338629	509.8069284333647	0.8166435642030946	0.7904151067518308	0.6468914600410212	0.2902340803716564	0.29610180702382405	0.04131187554588783	101	265	562	1150	921	998
ENSG00000073803	ENSG00000073803.14	mitogen-activated protein kinase kinase kinase 13 [Source:HGNC Symbol;Acc:HGNC:6852]	MAP3K13	protein_coding	O43283	9175	3.968286187601703	4.032616034544414	281.01908731300773	0.7962206295002802	0.7979782415482223	0.6537865198209456	0.2681268085803172	0.2955957898800617	0.03221169869652475	76	131	263	639	484	562
ENSG00000119048	ENSG00000119048.8	ubiquitin conjugating enzyme E2 B [Source:HGNC Symbol;Acc:HGNC:12473]	UBE2B	protein_coding	P63146	7320	5.03070978931156	5.111306121236182	591.2934664256975	0.8314636478793765	0.8019701556001193	0.655617708792293	0.2945545613142693	0.2976375949441294	0.04959031369055265	111	337	614	1436	999	1154
ENSG00000180964	ENSG00000180964.17	transcription elongation factor A like 8 [Source:HGNC Symbol;Acc:HGNC:28683]	TCEAL8	protein_coding	Q8IYN2	90843	4.616856522474132	4.689001074258549	442.99614689116004	0.8129804490054083	0.8210782347910304	0.6666311108852592	0.27711621697031474	0.2955957898800617	0.04368267148294097	105	220	430	1147	688	866
ENSG00000058272	ENSG00000058272.19	protein phosphatase 1 regulatory subunit 12A [Source:HGNC Symbol;Acc:HGNC:7618]	PPP1R12A	protein_coding	B2RAH5,O14974	4659	5.857041179577125	5.9347352509213716	1048.958079583827	0.8268087828526961	0.8085788021952697	0.6672810299908695	0.2850850989672667	0.29610180702382405	0.040665561751528724	202	604	1054	2592	1714	2076
ENSG00000135697	ENSG00000135697.10	beta-carotene oxygenase 1 [Source:HGNC Symbol;Acc:HGNC:13815]	BCMO1	protein_coding	Q9HAY6	53630	3.81844270205386	3.8905980794841333	254.15131554930392	0.8079778267246562	0.8238531008851201	0.6685059241306059	0.27711621697031474	0.2955957898800617	0.04640659319735845	64	132	223	619	389	537
ENSG00000136048	ENSG00000136048.14	DNA damage regulated autophagy modulator 1 [Source:HGNC Symbol;Acc:HGNC:25645]	DRAM1	protein_coding	A0A024RBF9,Q8N682	55332	5.543162064916036	5.615363206299215	840.9192945970192	0.8147216100576029	0.8000168224329154	0.6685455999530189	0.2815212289004976	0.29610180702382405	0.022809005210756694	171	469	848	2057	1412	1626
ENSG00000104213	ENSG00000104213.13	platelet derived growth factor receptor like [Source:HGNC Symbol;Acc:HGNC:8805]	PDGFRL	protein_coding	Q15198	5157	4.712964877265931	4.7825295182705645	473.8728086308099	0.8315741804329221	0.8353829170092713	0.6715913098051299	0.2564561002224554	0.2955957898800617	0.04122394151874331	129	210	440	932	914	998
ENSG00000141141	NA	NA	DDX52	protein_coding	NA	NA	6.0445658197008685	6.121660359605573	1193.9637030780325	0.8283107235085982	0.8088826841039625	0.6728747534824341	0.28360915514054447	0.29610180702382405	0.032544299197463523	228	695	1194	2900	2044	2308
ENSG00000172548	ENSG00000172548.14	NIPA like domain containing 4 [Source:HGNC Symbol;Acc:HGNC:28018]	NIPAL4	protein_coding	Q0D2K0	348938	3.458696525855853	3.5296452930813227	197.53081787237429	0.8189974279152002	0.8217188599915476	0.6763566979590062	0.2683886372746743	0.2955957898800617	0.036130688221756434	52	107	159	465	355	372
ENSG00000134058	ENSG00000134058.12	cyclin dependent kinase 7 [Source:HGNC Symbol;Acc:HGNC:1778]	CDK7	protein_coding	A0A0S2Z3F9,D6R9G1,D6RFL0,P50613	1022	5.120522319169336	5.18165945371825	624.7034975293437	0.8037822336258168	0.8027160070800312	0.6792375037590102	0.24997877479451563	0.2955957898800617	0.004571659050952197	155	347	534	1441	1070	1249
ENSG00000133773	ENSG00000133773.12	coiled-coil domain containing 59 [Source:HGNC Symbol;Acc:HGNC:25005]	CCDC59	protein_coding	Q9P031	29080	4.435462644861086	4.505447013470807	389.65079734345443	0.8113597518255399	0.8248903668117701	0.6797768858645573	0.2709796125656258	0.2955957898800617	0.022975312843241492	96	209	339	865	803	675
ENSG00000155438	ENSG00000155438.12	nucleolar protein interacting with the FHA domain of MKI67 [Source:HGNC Symbol;Acc:HGNC:17838]	MKI67IP	protein_coding	Q9BYG3	84365	5.746431195582232	5.814457892588566	970.5814230526786	0.8220788397894442	0.8331244590353564	0.6811795196364385	0.2545770935170005	0.2955957898800617	0.030385161078408413	243	506	844	2545	1545	1835
ENSG00000147535	ENSG00000147535.17	phospholipid phosphatase 5 [Source:HGNC Symbol;Acc:HGNC:25026]	PPAPDC1B	protein_coding	A0A140VK38,Q8NEB5	84513	4.940080242132084	5.001067603560212	550.8248731038556	0.8004222668898417	0.8015844370391974	0.6819606754807266	0.2508697446836769	0.2955957898800617	0.002560260736822651	136	293	496	1255	940	1119
ENSG00000049883	ENSG00000049883.15	pentatricopeptide repeat domain 2 [Source:HGNC Symbol;Acc:HGNC:25734]	PTCD2	protein_coding	A0A024RAM6,B3KPU6,B7Z8R2,F6S289,Q8WV60	79810	4.018476004037229	4.10106723255095	292.5361262222873	0.8301189178335195	0.8268023082460123	0.6834152374769242	0.2850850989672667	0.2955957898800617	0.025529204968823913	57	170	282	677	503	602
ENSG00000183291	ENSG00000183291.17	selenoprotein F [Source:HGNC Symbol;Acc:HGNC:17705]	SEP15	protein_coding	O60613	9403	6.530656081511988	6.601962821566228	1668.6656476999576	0.8175315415770278	0.8130209562213673	0.6871400586683342	0.2753716586282585	0.2955957898800617	0.011112323258673212	342	900	1703	4042	2886	3200
ENSG00000143322	ENSG00000143322.21	ABL proto-oncogene 2, non-receptor tyrosine kinase [Source:HGNC Symbol;Acc:HGNC:77]	ABL2	protein_coding	P42684	27	5.507067453307038	5.581645963162741	820.7406040024975	0.8406377029631695	0.8213457325496408	0.6947084277992368	0.2746308504535617	0.2955957898800617	0.008318945854870812	164	444	842	1856	1501	1618
ENSG00000101608	ENSG00000101608.12	myosin light chain 12A [Source:HGNC Symbol;Acc:HGNC:16701]	MYL12A	protein_coding	J3QRS3,O14950,P19105	10627	7.653111889076055	7.7221788325344844	3646.4365467927128	0.8420097771441866	0.8528021214754664	0.70740533183586	0.23545709567954007	0.2955957898800617	0.01573341148673137	895	1775	3368	9265	5666	7431
ENSG00000171497	ENSG00000171497.5	peptidylprolyl isomerase D [Source:HGNC Symbol;Acc:HGNC:9257]	PPID	protein_coding	E5KN55,Q08752	5481	5.73232570645737	5.81377398044161	964.9944020225018	0.8673920005509427	0.8518364203120488	0.7099747724911254	0.2746308504535617	0.2955957898800617	0.02486442179058589	190	569	884	2409	1557	1969
ENSG00000133641	ENSG00000133641.18	chromosome 12 open reading frame 29 [Source:HGNC Symbol;Acc:HGNC:25322]	C12orf29	protein_coding	Q8N999	91298	4.460842950088795	4.559016193578622	401.7970077408733	0.9037181428654276	0.8707401931009632	0.7105401898525614	0.2862481737821855	0.29610180702382405	0.04766826512856755	69	249	373	922	703	852
ENSG00000138772	ENSG00000138772.13	annexin A3 [Source:HGNC Symbol;Acc:HGNC:541]	ANXA3	protein_coding	P12429	306	6.643894405780866	6.725034365380513	1815.1914119815813	0.8683290606144543	0.8528883834045036	0.7200577392857247	0.2711504085690606	0.2955957898800617	0.015248645467005533	345	1081	1688	4215	3092	3820
ENSG00000166579	ENSG00000166579.15	nudE neurodevelopment protein 1 like 1 [Source:HGNC Symbol;Acc:HGNC:17620]	NDEL1	protein_coding	A6NIZ0,Q9GZM8	81565	5.706559269207586	5.806474530082653	957.3308779543279	0.9305320179088421	0.89381336173829	0.7267434208838404	0.28202015741692055	0.29610180702382405	0.0485718516775419	162	558	934	2467	1636	1860
ENSG00000107937	ENSG00000107937.19	GTP binding protein 4 [Source:HGNC Symbol;Acc:HGNC:21535]	GTPBP4	protein_coding	D2CFK9,Q9BZE4	23560	6.808316731417091	6.888650189301108	2032.9316397841474	0.866662030018822	0.8542640957171596	0.7285014066486647	0.2700600597461869	0.2955957898800617	0.009491918218789929	386	1147	1999	4811	3629	4020
ENSG00000119537	ENSG00000119537.18	3-ketodihydrosphingosine reductase [Source:HGNC Symbol;Acc:HGNC:4021]	KDSR	protein_coding	A0A024R292,Q06136	2531	4.907905608102251	4.990451933652847	544.3267570298079	0.8847330801155577	0.8720138707795378	0.7366105192958311	0.2632533554670579	0.2955957898800617	0.009101029465732526	109	302	512	1354	927	1078
ENSG00000171729	ENSG00000171729.14	transmembrane protein 51 [Source:HGNC Symbol;Acc:HGNC:25488]	TMEM51	protein_coding	A0A024QZ97,Q9BSA0,Q9NW97	55092	5.144534832786864	5.221638554280832	640.3192994982838	0.8728750058560298	0.874180605332902	0.73756177622514	0.24709161366482416	0.2955957898800617	0.006207717933717195	145	363	532	1298	1325	1269
ENSG00000124784	ENSG00000124784.9	RIO kinase 1 [Source:HGNC Symbol;Acc:HGNC:18656]	RIOK1	protein_coding	Q9BRS2	83732	3.9662489837495767	4.05596779870819	283.72303527942853	0.8823258112298791	0.8904803982282739	0.7406082452732505	0.2711504085690606	0.2955957898800617	0.019237574121726678	57	156	262	720	468	574
ENSG00000113460	ENSG00000113460.13	biogenesis of ribosomes BRX1 [Source:HGNC Symbol;Acc:HGNC:24170]	BRIX1	protein_coding	Q8TDN6	55299	5.886364950423335	5.957213218831176	1068.4179262800756	0.8593982279038933	0.8589300974533624	0.7408473604087712	0.23480778896664767	0.2955957898800617	5.371842948174473e-4	239	552	1006	2581	1857	2107
ENSG00000162623	ENSG00000162623.16	tRNA-yW synthesizing protein 3 homolog [Source:HGNC Symbol;Acc:HGNC:24757]	TYW3	protein_coding	Q6IPR3,Q96GE7	127253	4.468312776158253	4.5742769755795365	406.0645647711103	0.943953617593935	0.9153302979946735	0.7435826111107039	0.28124671137121326	0.2955957898800617	0.04679008064473656	70	205	435	1036	710	795
ENSG00000174173	ENSG00000174173.7	tRNA methyltransferase 10C, mitochondrial RNase P subunit [Source:HGNC Symbol;Acc:HGNC:26022]	TRMT10C	protein_coding	Q7L0Y3	54931	4.846766612987842	4.9214993838421845	520.7137290230914	0.8739024756012541	0.8795745220804658	0.7445266283292261	0.23480778896664767	0.28431717333065265	0.005166791715139939	124	266	457	1319	919	968
ENSG00000166197	ENSG00000166197.17	nucleolar and coiled-body phosphoprotein 1 [Source:HGNC Symbol;Acc:HGNC:15608]	NOLC1	protein_coding	B2RAU8,Q14978,Q96J17	9221	7.718656806268857	7.817464283850659	3865.413397907309	0.9387299168301958	0.9070096099890252	0.748544656193709	0.27711621697031474	0.29610180702382405	0.03670623618093309	648	2273	3707	9563	6665	7876
ENSG00000121895	ENSG00000121895.8	transmembrane protein 156 [Source:HGNC Symbol;Acc:HGNC:26260]	TMEM156	protein_coding	A0A024R9T9,Q8N614	80008	4.567826449273486	4.658132860334283	432.94714531977706	0.9106873497115233	0.9182246944116407	0.7517086571941328	0.2564561002224554	0.2955957898800617	0.031804480206054316	96	201	419	1136	659	914
ENSG00000184371	ENSG00000184371.14	colony stimulating factor 1 [Source:HGNC Symbol;Acc:HGNC:2432]	CSF1	protein_coding	A0A024R0A1,P09603	1435	5.7411841534298205	5.825521037346209	972.8360132761131	0.8943270687104393	0.8970307936578943	0.7531209959293607	0.2545770935170005	0.2955957898800617	0.010197489899050201	206	548	839	1842	2034	2064
ENSG00000130935	ENSG00000130935.10	nucleolar protein 11 [Source:HGNC Symbol;Acc:HGNC:24557]	NOL11	protein_coding	Q9H8H0	25926	6.558175856746283	6.663295974658322	1736.1860741187168	0.9409709689882202	0.9246704003124555	0.7545921031844474	0.2812279348307111	0.29610180702382405	0.04959031369055265	293	945	1751	4667	2819	3439
ENSG00000138821	ENSG00000138821.13	solute carrier family 39 member 8 [Source:HGNC Symbol;Acc:HGNC:20862]	SLC39A8	protein_coding	A0A024RDG0,Q9C0K1	64116	5.140125903867266	5.217052647395283	638.0223532026957	0.8857560426424617	0.8775950071635719	0.7547723544417289	0.23814368939565075	0.2955957898800617	9.156011754144937e-4	137	323	618	1505	1129	1291
ENSG00000125354	ENSG00000125354.23	septin 6 [Source:HGNC Symbol;Acc:HGNC:15848]	SEPT6	protein_coding	B1AMS2,Q14141,Q541S4,Q548C9	23157	4.458912993127238	4.5350338166033195	397.9653641499675	0.8848822661754643	0.8910993624857521	0.7585471821014215	0.22908878510633532	0.2759041723147318	0.0034823172183771705	96	199	347	927	666	859
ENSG00000079332	ENSG00000079332.15	secretion associated Ras related GTPase 1A [Source:HGNC Symbol;Acc:HGNC:10534]	SAR1A	protein_coding	Q5SQT9,Q9NR31	56681	6.96463837631453	7.046468773333401	2287.3113403721604	0.9477091601211506	0.9442464850324401	0.7604804757984565	0.18701247472675575	0.2623510622494029	0.027054295679637585	625	954	1932	5741	3889	4629
ENSG00000147687	ENSG00000147687.19	TatD DNase domain containing 1 [Source:HGNC Symbol;Acc:HGNC:24220]	TATDN1	protein_coding	A0A0D9SGD3,Q6P1N9	83940	5.174144847344785	5.270830076605812	661.2007803773606	0.9411737507388626	0.921770947601285	0.760777613014527	0.2632533554670579	0.2955957898800617	0.03105670420847628	128	310	697	1725	1093	1325
ENSG00000163312	ENSG00000163312.11	helicase, POLQ like [Source:HGNC Symbol;Acc:HGNC:18536]	HELQ	protein_coding	Q8TDG4	113510	2.795653645354711	2.9030146987951384	126.03444931035902	0.8968314587328828	0.9301035218871961	0.7614210822886214	0.27711621697031474	0.2955957898800617	0.024498443052955694	24	65	122	288	229	270
ENSG00000115514	ENSG00000115514.12	thioredoxin domain containing 9 [Source:HGNC Symbol;Acc:HGNC:24110]	TXNDC9	protein_coding	O14530	10190	5.066104429480795	5.146844862268818	609.4513996677443	0.904064831176886	0.912886712053631	0.7645563747870537	0.23055709395725418	0.27838522607368055	0.010427660244936868	145	303	526	1549	954	1291
ENSG00000180672	NA	NA	AC007362.1	pseudogene	NA	NA	4.471978827888907	4.557446274269897	402.94230629122677	0.9052959721923933	0.9058906283821663	0.7672639190722539	0.24592299849905733	0.29404509653340644	0.0058959854592183425	85	204	382	1024	704	777
ENSG00000140598	ENSG00000140598.15	elongation factor like GTPase 1 [Source:HGNC Symbol;Acc:HGNC:25789]	EFTUD1	protein_coding	Q7Z2Z2	79631	6.090504570556978	6.18072220436899	1245.1883855924125	0.9237029033882229	0.9148637006937259	0.7691694602252567	0.2531082690984685	0.2955957898800617	0.015219461180316765	243	719	1085	3107	1967	2705
ENSG00000137275	ENSG00000137275.14	receptor interacting serine/threonine kinase 1 [Source:HGNC Symbol;Acc:HGNC:10019]	RIPK1	protein_coding	A0A024QZU0,Q13546	8737	4.862906120365323	4.945324783118217	527.6290308379719	0.905433055809746	0.8952098301575739	0.7700914200726602	0.2403148153751424	0.2955957898800617	0.0012784244101812139	108	289	481	1226	923	1113
ENSG00000180611	ENSG00000180611.7	Mab-21 domain containing 2 [Source:HGNC Symbol;Acc:HGNC:30438]	MB21D2	protein_coding	Q8IYB1	151963	3.162508187545952	3.2501408029712975	161.65469741698297	0.8889726099496379	0.9090800058756447	0.7706716990446653	0.24592299849905733	0.27530670626122494	0.006036740352351669	37	81	144	363	301	334
ENSG00000137947	ENSG00000137947.12	general transcription factor IIB [Source:HGNC Symbol;Acc:HGNC:4648]	GTF2B	protein_coding	Q00403	2959	4.271636601302844	4.387601405738422	356.3472548755011	0.9723643378864615	0.9497873147841057	0.7714065528578369	0.28202015741692055	0.2955957898800617	0.04855958907834311	58	211	326	913	580	761
ENSG00000135698	ENSG00000135698.10	M-phase phosphoprotein 6 [Source:HGNC Symbol;Acc:HGNC:7214]	MPHOSPH6	protein_coding	H3BNT4,Q99547	10200	4.428645975167902	4.518837784938467	391.56026009316633	0.91952976400471	0.9109788333298812	0.7750080299302194	0.25302242568037875	0.2955957898800617	0.004463372122421973	76	212	368	927	682	826
ENSG00000065600	ENSG00000065600.12	proton activated chloride channel 1 [Source:HGNC Symbol;Acc:HGNC:25593]	TMEM206	protein_coding	B4DHQ5,Q9H813	55248	3.7550746652298526	3.8522997632644973	245.86585433225954	0.927374877072142	0.9339699635876157	0.7783433582110367	0.2545770935170005	0.2955957898800617	0.011926735892713059	50	113	251	580	468	485
ENSG00000198839	ENSG00000198839.10	zinc finger protein 277 [Source:HGNC Symbol;Acc:HGNC:13070]	ZNF277	protein_coding	Q9NRM2	11179	4.384077351130162	4.483481063225638	381.47418150452125	0.9436955226984017	0.9282576662674894	0.779290368645002	0.26525724275744117	0.2955957898800617	0.012556673311777209	69	202	376	943	679	766
ENSG00000104689	ENSG00000104689.10	TNF receptor superfamily member 10a [Source:HGNC Symbol;Acc:HGNC:11904]	TNFRSF10A	protein_coding	O00220	8797	4.7578478745724775	4.871178717677393	498.49177150347043	0.9926058651446555	0.9468399291990577	0.7811644722371712	0.27711621697031474	0.2955957898800617	0.033881500239074415	79	294	469	1133	991	997
ENSG00000173210	ENSG00000173210.19	actin binding LIM protein family member 3 [Source:HGNC Symbol;Acc:HGNC:29132]	ABLIM3	protein_coding	A0A0C4DGA7,O94929	22885	4.155584578471094	4.244914532379252	324.0445582855352	0.9274299510216749	0.924390248366512	0.7829935285947359	0.23933140227779487	0.2912628265994277	0.006681297224815223	70	190	251	713	631	661
ENSG00000113407	ENSG00000113407.13	threonyl-tRNA synthetase 1 [Source:HGNC Symbol;Acc:HGNC:11572]	TARS	protein_coding	P26639	6897	7.865238711344174	7.974689345685678	4310.353454429141	0.981405375696385	0.9525992643976997	0.7840167582659525	0.2750803202178154	0.2955957898800617	0.040712775270651765	702	2396	4217	11204	6982	9089
ENSG00000203791	ENSG00000203791.15	EEF1A lysine methyltransferase 2 [Source:HGNC Symbol;Acc:HGNC:33787]	METTL10	protein_coding	Q5JPI9,Q8TC28,Q8WYV4	399818	3.245306048216878	3.3627746522631017	173.80794132319028	0.942710678853919	0.9626233778965061	0.7864460791854002	0.27744480176203573	0.2955957898800617	0.028043149525908643	30	86	179	399	345	349
ENSG00000125952	ENSG00000125952.20	MYC associated factor X [Source:HGNC Symbol;Acc:HGNC:6913]	MAX	protein_coding	A0A024R682,G3V302,P61244,Q8TAX8	4149	5.484198714219847	5.572526176274818	816.1965242654319	0.9335956325282514	0.9223268402594762	0.786783566294723	0.23933140227779487	0.2955957898800617	0.005163909505669293	163	457	716	1955	1338	1801
ENSG00000142867	ENSG00000142867.14	BCL10 immune signaling adaptor [Source:HGNC Symbol;Acc:HGNC:989]	BCL10	protein_coding	A2TDT2,O95999	8915	3.7771283425686732	3.861442718128355	248.419953288855	0.9116032334630595	0.9233996707878656	0.7872048301003474	0.22908878510633532	0.2595795054585474	0.003121374009328469	60	117	220	527	488	516
ENSG00000136816	ENSG00000136816.16	torsin family 1 member B [Source:HGNC Symbol;Acc:HGNC:11995]	TOR1B	protein_coding	O14657	27348	5.285171476273556	5.377903040826452	712.482068740942	0.9450650570433539	0.9329420674041917	0.7918464197379887	0.24592299849905733	0.2955957898800617	0.007834785512177953	138	379	665	1818	1166	1488
ENSG00000128203	ENSG00000128203.7	aspartate beta-hydroxylase domain containing 2 [Source:HGNC Symbol;Acc:HGNC:30437]	ASPHD2	protein_coding	A0A024R1D0,Q6ICH7	57168	2.0408406644281682	2.1714634146292795	74.97987706169144	0.9658369503334914	0.9889416176551356	0.793435455526568	0.27711621697031474	0.2955957898800617	0.04933855315145795	14	43	61	178	131	167
ENSG00000077238	ENSG00000077238.14	interleukin 4 receptor [Source:HGNC Symbol;Acc:HGNC:6015]	IL4R	protein_coding	B2RBY1,P24394	3566	4.890422155111498	5.015181036356281	550.4807200488926	1.0214276839762042	0.9824466262178694	0.7961699113096908	0.2800009390115425	0.29610180702382405	0.047204318701282014	85	321	511	1121	1222	1109
ENSG00000105793	ENSG00000105793.16	GTP binding protein 10 [Source:HGNC Symbol;Acc:HGNC:25106]	GTPBP10	protein_coding	A4D1E9	101927446,85865	4.411025189674145	4.506782306939542	388.5529910743636	0.9569604648056774	0.9468889864621478	0.7963485770320108	0.23919281622926597	0.29380431871734053	0.008318945854870812	79	176	396	926	684	825
ENSG00000110218	ENSG00000110218.9	pannexin 1 [Source:HGNC Symbol;Acc:HGNC:8599]	PANX1	protein_coding	A0A024R397,Q96RD7	24145	4.225757482726225	4.334003664210787	343.88976401452544	0.9670615489452536	0.9652725790688194	0.801331141914873	0.26740761249435613	0.2955957898800617	0.023758483239266694	62	189	313	901	550	731
ENSG00000206190	ENSG00000206190.12	ATPase phospholipid transporting 10A (putative) [Source:HGNC Symbol;Acc:HGNC:13542]	ATP10A	protein_coding	O60312	57194	4.700592447125887	4.800604091436015	475.7647048445542	0.9683448499321787	0.9460197788964683	0.8023337907662613	0.2509170473920947	0.2955957898800617	0.007448073732139052	87	282	406	1066	945	958
ENSG00000132664	ENSG00000132664.12	RNA polymerase III subunit F [Source:HGNC Symbol;Acc:HGNC:15763]	POLR3F	protein_coding	Q05DB8,Q9H1D9	10621	4.0823315355168965	4.179993585159317	309.36576746729526	0.9456161602763608	0.9531039587654626	0.8028412741939065	0.24592299849905733	0.2912628265994277	0.00891058791195777	62	154	292	787	511	652
ENSG00000136098	ENSG00000136098.17	NIMA related kinase 3 [Source:HGNC Symbol;Acc:HGNC:7746]	NEK3	protein_coding	P51956,Q6ZN64	4752	3.0556788611885053	3.167448498321587	152.63275968656396	0.9644033033504216	0.9989120032327246	0.806290637016541	0.2564561002224554	0.2787195339547251	0.04138284882552011	35	66	138	422	240	312
ENSG00000123595	ENSG00000123595.8	RAB9A, member RAS oncogene family [Source:HGNC Symbol;Acc:HGNC:9792]	RAB9A	protein_coding	A0A024RBV5,P51151	9367	4.602633234682273	4.726066906385381	450.9471321435029	1.0233751306881398	0.990034337157057	0.8085686374395078	0.27711621697031474	0.2955957898800617	0.04257875591763998	71	240	447	1198	739	947
ENSG00000164291	ENSG00000164291.17	arylsulfatase family member K [Source:HGNC Symbol;Acc:HGNC:25239]	ARSK	protein_coding	Q6UWY0	153642	3.0126218543964347	3.137833443400695	148.60877149852507	0.9634244539390674	0.9972012416756982	0.808696023390212	0.27711621697031474	0.2955957898800617	0.04000668053181686	26	81	133	395	237	320
ENSG00000146872	ENSG00000146872.17	tousled like kinase 2 [Source:HGNC Symbol;Acc:HGNC:11842]	TLK2	protein_coding	B4DUC2,J3QLK5,Q86UE8	11011	5.643666750419482	5.734301297202049	917.27521524706	0.961951571480257	0.9758072409125141	0.8124581399539511	0.2091242152480476	0.2623510622494029	0.010818472924515151	220	431	764	2443	1421	1941
ENSG00000003402	ENSG00000003402.20	CASP8 and FADD like apoptosis regulator [Source:HGNC Symbol;Acc:HGNC:1876]	CFLAR	protein_coding	A0A024R3Y3,A0A024R3Z7,B4E361,E9PAP3,O15519,Q59F61	8837	6.914730585470039	6.991588217668129	2193.6036724291357	0.9357681656554184	0.9389044941750814	0.8228895996360912	0.17175019808127243	0.23893536234758603	4.395419881713566e-6	525	1074	1853	5112	4102	4415
ENSG00000130787	ENSG00000130787.14	huntingtin interacting protein 1 related [Source:HGNC Symbol;Acc:HGNC:18415]	HIP1R	protein_coding	B3KQW8,B4DPL0,O75146	9026	5.483015983160668	5.586523680728456	827.10988859953	1.003338862362562	1.0250647122333834	0.82551273597308	0.22005153786501153	0.26348159369515406	0.02486442179058589	209	392	606	1490	1813	1865
ENSG00000198856	ENSG00000198856.13	oligosaccharyltransferase complex non-catalytic subunit [Source:HGNC Symbol;Acc:HGNC:24448]	OSTC	protein_coding	A0A024RDJ1,A0A087WUD3,Q9NRP0	58505	5.5208960708193295	5.630056237395958	846.3942456297264	1.0159494209137223	0.9773848398313779	0.8257352965850611	0.24957107795992375	0.2955957898800617	0.013061879731534679	143	420	873	1984	1548	1817
ENSG00000101311	ENSG00000101311.15	fermitin family member 1 [Source:HGNC Symbol;Acc:HGNC:15889]	FERMT1	protein_coding	Q49AC8,Q54A15,Q9BQL6	55612	4.918252028373144	5.052672343390164	565.2963409625413	1.0825824151449077	1.0178076459191385	0.8282539009830792	0.2746308504535617	0.2955957898800617	0.047204318701282014	81	339	506	1413	983	1232
ENSG00000176102	ENSG00000176102.13	cleavage stimulation factor subunit 3 [Source:HGNC Symbol;Acc:HGNC:2485]	CSTF3	protein_coding	Q12996	1479	5.900954123402146	6.027817990330106	1114.1242462652735	1.0667658146645869	1.008207676558791	0.8303900243729903	0.2683886372746743	0.2955957898800617	0.03989046435639802	164	655	1019	2747	1946	2432
ENSG00000115758	ENSG00000115758.13	ornithine decarboxylase 1 [Source:HGNC Symbol;Acc:HGNC:8109]	ODC1	protein_coding	B4DXF8,P11926	4953	7.022810582891744	7.150520695959476	2428.46698840138	1.0632297054266115	1.015462386134527	0.837368927575939	0.2683886372746743	0.2955957898800617	0.03981550980687023	353	1443	2194	5949	4342	5251
ENSG00000134046	ENSG00000134046.12	methyl-CpG binding domain protein 2 [Source:HGNC Symbol;Acc:HGNC:6917]	MBD2	protein_coding	A0A024R2B8,Q9UBB5	8932	5.754813901504159	5.882664926546774	1013.0686826100177	1.0282919301817293	1.057415049470484	0.8449674508320032	0.2683886372746743	0.2955957898800617	0.049846744446432424	197	452	950	3074	1381	2158
ENSG00000026508	ENSG00000026508.19	CD44 molecule (Indian blood group) [Source:HGNC Symbol;Acc:HGNC:1681]	CD44	protein_coding	P16070	960	9.025355238262646	9.118114423741698	9548.738808678667	0.9889852848002717	0.9696515637767741	0.8472974620897517	0.20606849883765033	0.29296023580960956	5.371842948174473e-4	1849	4710	9180	23247	16554	20432
ENSG00000109689	ENSG00000109689.17	stromal interaction molecule 2 [Source:HGNC Symbol;Acc:HGNC:19205]	STIM2	protein_coding	A0A1W2PRA1,B3KUB5,Q9P246	57620	4.470708359996423	4.613330137220336	416.60236766323527	1.0795428767745239	1.0559689885687074	0.8496052574578898	0.27711621697031474	0.2955957898800617	0.049440175107419895	62	222	394	1213	678	826
ENSG00000087299	ENSG00000087299.12	L-2-hydroxyglutarate dehydrogenase [Source:HGNC Symbol;Acc:HGNC:20499]	L2HGDH	protein_coding	Q9H9P8	79944	4.006441000524494	4.1522760797592575	301.136396532744	1.0771401976408852	1.0508524223427653	0.8555765800816648	0.2774099217506387	0.2955957898800617	0.03936871288494486	42	159	299	684	644	604
ENSG00000177576	ENSG00000177576.11	chromosome 18 open reading frame 32 [Source:HGNC Symbol;Acc:HGNC:31690]	C18orf32	protein_coding	Q8TCD1	497661	4.394729324767335	4.510954059815519	391.5359627044018	1.078486305142824	1.0691753354292723	0.8598786666315572	0.20525471796834036	0.2562511292046738	0.029701075250975473	100	138	345	802	755	933
ENSG00000120833	ENSG00000120833.14	suppressor of cytokine signaling 2 [Source:HGNC Symbol;Acc:HGNC:19382]	SOCS2	protein_coding	A0A024RBD2,O14508	8835	3.504691750109037	3.655889311729543	212.72839040395507	1.065376264685096	1.0579431295458919	0.8607858390203923	0.2781602409369656	0.2955957898800617	0.03744568102340032	29	117	203	476	428	466
ENSG00000146776	ENSG00000146776.14	ataxin 7 like 1 [Source:HGNC Symbol;Acc:HGNC:22210]	ATXN7L1	protein_coding	A4D0Q3,Q9BTQ8,Q9ULK2	222255	3.322477121975398	3.4333889548149314	184.20548706892194	1.0170406742259206	1.0385581320905102	0.8611348709760386	0.22005153786501153	0.23893536234758603	0.01795167448844046	44	82	149	509	301	373
ENSG00000164647	ENSG00000164647.9	STEAP family member 1 [Source:HGNC Symbol;Acc:HGNC:11378]	STEAP1	protein_coding	Q9UHE8	26872	5.172255866441164	5.289190250108569	668.5935579979559	1.0599439683431517	1.029991611251306	0.8652246368534168	0.23105282282147332	0.2955957898800617	0.012412206911841058	119	296	690	1685	1143	1464
ENSG00000145016	ENSG00000145016.16	rubicon autophagy regulator [Source:HGNC Symbol;Acc:HGNC:28991]	KIAA0226	protein_coding	Q8N4U6,Q92622	9711	3.7245785755442986	3.8450433076351	244.3885788395414	1.0319659634891492	1.043466468738756	0.8687239408366964	0.23703987348050248	0.27838522607368055	0.013343111193052594	47	104	243	542	434	588
ENSG00000013374	ENSG00000013374.16	negative regulator of ubiquitin like proteins 1 [Source:HGNC Symbol;Acc:HGNC:17623]	NUB1	protein_coding	A0A090N8Q5,H3BM14,H3BM74,Q9Y5A7	51667	6.752984284028542	6.843270760332474	1980.8780775849282	1.0168002986552092	1.0189888275591894	0.8778898116846509	0.14273560291865964	0.21426313831667715	2.67032417439307e-4	488	879	1604	4903	3641	4018
ENSG00000186470	ENSG00000186470.14	butyrophilin subfamily 3 member A2 [Source:HGNC Symbol;Acc:HGNC:1139]	BTN3A2	protein_coding	A8K4B5,P78410	11118	4.276001626181186	4.374591948329245	355.8615050493503	1.0198809412970318	1.0258205173840518	0.8779409670110104	0.18121602480070106	0.22350787980294398	0.0022172163447413944	86	156	294	892	607	768
ENSG00000173226	ENSG00000173226.17	IQ motif containing B1 [Source:HGNC Symbol;Acc:HGNC:28949]	IQCB1	protein_coding	Q15051	9657	4.108232315608246	4.254436560693183	323.67959700300935	1.1012921537175933	1.06832131082976	0.879519475505473	0.2702061316502188	0.2955957898800617	0.03106141314194737	45	174	310	831	612	658
ENSG00000067533	ENSG00000067533.6	ribosomal RNA processing 15 homolog [Source:HGNC Symbol;Acc:HGNC:24255]	RRP15	protein_coding	Q9Y3B9	51018	4.6884238156591564	4.833980227601075	484.6351263416561	1.1313619991699235	1.0757915205169326	0.8862800443953135	0.2632533554670579	0.2955957898800617	0.02892384825022225	67	269	449	1118	1028	981
ENSG00000104231	ENSG00000104231.11	zinc finger AN1-type containing 1 [Source:HGNC Symbol;Acc:HGNC:25858]	ZFAND1	protein_coding	Q8TCF1	79752	4.434425765047235	4.5900062141084925	409.0334021418878	1.1501494238944043	1.095369286258173	0.8919542243783187	0.2700600597461869	0.2955957898800617	0.04000668053181686	54	232	369	1064	718	896
ENSG00000080608	ENSG00000080608.10	pumilio RNA binding family member 3 [Source:HGNC Symbol;Acc:HGNC:29676]	KIAA0020	protein_coding	Q15397	9933	6.278675088438371	6.390964029959243	1438.2765238124794	1.0577186173890964	1.0418354513768913	0.8994081598123121	0.21136295224048243	0.2816853678209857	0.0027852094228648086	256	800	1188	3790	2506	2967
ENSG00000147454	ENSG00000147454.14	solute carrier family 25 member 37 [Source:HGNC Symbol;Acc:HGNC:29786]	SLC25A37	protein_coding	Q71JB2,Q9NYZ2	51312	6.795856720463964	6.891615457387647	2037.9981671112375	1.0102161592758319	1.0092737968314878	0.8994250118469477	0.18163166832436026	0.25239547688377434	7.736351743742111e-7	404	1013	1826	4665	4033	4195
ENSG00000115368	ENSG00000115368.10	WD repeat domain 75 [Source:HGNC Symbol;Acc:HGNC:25725]	WDR75	protein_coding	Q8IWA0	84128	6.216311680794778	6.353012756199205	1399.4804117792771	1.10350343028172	1.089744901259046	0.9012332583264013	0.24769259674347702	0.2955957898800617	0.027547398925128634	224	781	1162	4019	2139	3026
ENSG00000135605	ENSG00000135605.13	tec protein tyrosine kinase [Source:HGNC Symbol;Acc:HGNC:11719]	TEC	protein_coding	P42680	7006	1.8008701292898743	1.9609804853871828	64.26806574117289	1.0687472474123871	1.1171703612321808	0.9047708854928087	0.2545770935170005	0.2912628265994277	0.02720522400976481	11	30	58	160	121	140
ENSG00000023608	ENSG00000023608.5	small nuclear RNA activating complex polypeptide 1 [Source:HGNC Symbol;Acc:HGNC:11134]	SNAPC1	protein_coding	B2RC42,Q16533	6617	4.658603646578209	4.793794122138686	472.36369599146184	1.113814663724789	1.07977412751296	0.9088909286073951	0.23939129737275847	0.2955957898800617	0.013061879731534679	73	232	460	1262	877	935
ENSG00000095794	ENSG00000095794.19	cAMP responsive element modulator [Source:HGNC Symbol;Acc:HGNC:2352]	CREM	protein_coding	Q03060	1390	4.93624379386685	5.0530494767977014	567.1852690227017	1.0758374990857955	1.0538514375925054	0.9108051992908399	0.21434486823295984	0.27838522607368055	0.0019790146505284634	99	309	478	1451	999	1210
ENSG00000197943	ENSG00000197943.10	phospholipase C gamma 2 [Source:HGNC Symbol;Acc:HGNC:9066]	PLCG2	protein_coding	P16885	5336	3.5031045073463987	3.6162406898227633	208.70834094772044	1.048771405788786	1.0636393389249263	0.9151674309620302	0.19067869223215334	0.22350787980294398	0.0012897691174996416	45	88	188	497	385	458
ENSG00000112763	ENSG00000112763.17	butyrophilin subfamily 2 member A1 [Source:HGNC Symbol;Acc:HGNC:1136]	BTN2A1	protein_coding	Q7KYR7	11120	4.889016237788821	5.052481646374876	563.9209678727685	1.2069982770950771	1.121972559032677	0.917709277550853	0.2633517246800497	0.2955957898800617	0.03990723929136824	70	314	519	1422	1076	1205
ENSG00000121864	ENSG00000121864.10	zinc finger protein 639 [Source:HGNC Symbol;Acc:HGNC:30950]	ZNF639	protein_coding	Q9UID6	51193	3.6853353551031303	3.8248305384876424	240.10048301089137	1.0879888385584682	1.0899553499362564	0.9201355621881077	0.2444476402655403	0.29380431871734053	0.008843580945938697	37	127	215	603	428	534
ENSG00000124145	ENSG00000124145.6	syndecan 4 [Source:HGNC Symbol;Acc:HGNC:10661]	SDC4	protein_coding	B4E1S6,P31431	6385	5.769164595643282	5.8872336641735465	1019.0235685594085	1.1013340189093914	1.1187575949668658	0.9219036935885293	0.17490555015535802	0.2247726566507405	0.009601799640476158	255	425	751	1929	2289	2290
ENSG00000139192	ENSG00000139192.12	TAP binding protein like [Source:HGNC Symbol;Acc:HGNC:30683]	TAPBPL	protein_coding	Q9BX59	55080	2.439730863138132	2.6008011701217852	102.22188894211226	1.1718678420762105	1.173220256920128	0.924053943351797	0.23606995012818752	0.27611695163961997	0.04494038576924202	25	31	91	220	230	214
ENSG00000106080	ENSG00000106080.11	FKBP prolyl isomerase 14 [Source:HGNC Symbol;Acc:HGNC:18625]	FKBP14	protein_coding	A0A090N7V8,Q9NWM8	55033	4.1770065892890145	4.299454123978801	335.26888888159567	1.0739982802607995	1.074653366400511	0.9256905109944589	0.21739111650019613	0.26348159369515406	0.001737254378585306	59	168	298	878	646	647
ENSG00000166546	ENSG00000166546.14	brain expressed associated with NEDD4 1 [Source:HGNC Symbol;Acc:HGNC:24160]	BEAN1	protein_coding	Q3B7T3	146227	2.2630516282560014	2.403804542652133	88.4695741171646	1.0684506612393745	1.1107348283119636	0.9292396634114416	0.22908878510633532	0.2510869238605661	0.009882507272957594	17	40	77	218	160	199
ENSG00000118242	ENSG00000118242.16	melanoregulin [Source:HGNC Symbol;Acc:HGNC:25478]	MREG	protein_coding	Q8N565	55686	2.8885886568542425	3.0762821172542485	141.29213303630502	1.157215248414713	1.156354345120896	0.9297156214705286	0.2746308504535617	0.2955957898800617	0.04138284882552011	17	81	121	319	276	338
ENSG00000148798	ENSG00000148798.11	internexin neuronal intermediate filament protein alpha [Source:HGNC Symbol;Acc:HGNC:6057]	INA	protein_coding	Q16352	9118	6.1515799430734965	6.258350480149645	1314.3774357985963	1.061830167606527	1.0603856494921993	0.9299505343326187	0.17560259674619236	0.23893536234758603	1.9505950064519176e-4	260	678	1060	3398	2222	2864
ENSG00000198042	ENSG00000198042.11	MAK16 homolog [Source:HGNC Symbol;Acc:HGNC:13703]	MAK16	protein_coding	Q9BXY0	84549	5.519833668912915	5.644517588307979	856.0105540424915	1.106150482904394	1.0886735185457972	0.9324737623721735	0.21090352463921241	0.27838522607368055	0.004724336675569341	149	393	816	2287	1421	1876
ENSG00000138785	ENSG00000138785.15	integrator complex subunit 12 [Source:HGNC Symbol;Acc:HGNC:25067]	INTS12	protein_coding	A0A024RDK4,Q96CB8	57117	3.7545289210942636	3.8982166331287513	253.19766660414115	1.1000081569274016	1.1222613194518916	0.9348814167835513	0.2402558469483607	0.27974548288581685	0.015944852684588524	42	122	228	738	414	521
ENSG00000153975	ENSG00000153975.10	zinc finger containing ubiquitin peptidase 1 [Source:HGNC Symbol;Acc:HGNC:21224]	ZUFSP	protein_coding	A0A0S2Z644,Q96AP4	221302	3.4614527602009284	3.612094198672284	207.38372855128992	1.1050640297947196	1.1441580708034196	0.9384371461630072	0.24709161366482416	0.27838522607368055	0.025236359935574867	36	90	193	588	312	477
ENSG00000166780	ENSG00000166780.11	bMERB domain containing 1 [Source:HGNC Symbol;Acc:HGNC:19213]	C16orf45	protein_coding	A0A024QZI8,Q96MC5	89927	5.898346988438291	6.009089958393024	1102.7965917205704	1.079632679123996	1.0627667966727803	0.9407872429693651	0.18294445922131125	0.25496788346300175	4.09237370731681e-5	201	586	918	2498	2159	2415
ENSG00000090339	ENSG00000090339.9	intercellular adhesion molecule 1 [Source:HGNC Symbol;Acc:HGNC:5344]	ICAM1	protein_coding	P05362	3383	4.71110895662543	4.828435792223759	486.6113475165377	1.0857724167572047	1.1069143443765375	0.9451157052701709	0.18286647732550723	0.22350787980294398	0.001965246167227844	108	229	367	937	1084	1090
ENSG00000159200	ENSG00000159200.18	regulator of calcineurin 1 [Source:HGNC Symbol;Acc:HGNC:3040]	RCAN1	protein_coding	B7Z1F0,E9PDJ2,P53805,Q6FGP2,Q6ZMM3,V9GYW9	1827	3.746611645785848	3.9243864672878597	256.50610880710343	1.1906269597558183	1.1601758463016765	0.9489989514891531	0.2683886372746743	0.2955957898800617	0.03305799706205343	31	141	230	655	482	565
ENSG00000058729	ENSG00000058729.11	RIO kinase 2 [Source:HGNC Symbol;Acc:HGNC:18999]	RIOK2	protein_coding	Q9BVS4	55781	4.598603831916716	4.757383964669414	460.2362646653969	1.1816303087420286	1.1503408233927195	0.9510318181955337	0.24709161366482416	0.2955957898800617	0.024498443052955694	65	232	423	1340	772	951
ENSG00000075131	ENSG00000075131.10	TIMELESS interacting protein [Source:HGNC Symbol;Acc:HGNC:30750]	TIPIN	protein_coding	B4DRF3,Q9BVW5	54962	4.520587386666553	4.63437780686812	424.0024558067099	1.0826899785854287	1.0778586778563894	0.9522992055527209	0.18138032681617186	0.2321749891830652	2.1173900811630996e-5	80	220	345	985	838	906
ENSG00000172331	ENSG00000172331.12	bisphosphoglycerate mutase [Source:HGNC Symbol;Acc:HGNC:1093]	BPGM	protein_coding	A0A024R782,P07738	669	4.792038786884874	4.923071673956804	517.4806459620112	1.13071804005799	1.1045918645447277	0.9530900187812115	0.21222173572818978	0.2770131766027208	0.0026547552493782632	84	276	439	1350	917	1116
ENSG00000258890	ENSG00000258890.7	centrosomal protein 95 [Source:HGNC Symbol;Acc:HGNC:25141]	CEP95	protein_coding	Q96GE4	90799	4.317705456512815	4.454298172952741	373.29097942304725	1.1269038410193106	1.1202581278678858	0.9575217728826619	0.22005153786501153	0.2753974946849724	0.004724336675569341	61	187	329	1029	645	782
ENSG00000164543	ENSG00000164543.7	serine/threonine kinase 17a [Source:HGNC Symbol;Acc:HGNC:11395]	STK17A	protein_coding	Q9UEE5	9263	5.527343193072724	5.639192086492998	855.3797140691245	1.091674077106537	1.0961099114898811	0.9606152182329694	0.16178172195858914	0.22171401051653186	1.456240571903029e-4	176	397	709	2340	1516	1711
ENSG00000086061	ENSG00000086061.16	DnaJ heat shock protein family (Hsp40) member A1 [Source:HGNC Symbol;Acc:HGNC:5229]	DNAJA1	protein_coding	B7Z5C0,P31689	3301	9.06793490797881	9.20349741353572	10089.67669495316	1.1689340951975513	1.115012815211021	0.9630600309474932	0.22005153786501153	0.2955957898800617	0.0063875045663572385	1504	5408	8898	25942	18381	21743
ENSG00000142677	ENSG00000142677.4	interleukin 22 receptor subunit alpha 1 [Source:HGNC Symbol;Acc:HGNC:13700]	IL22RA1	protein_coding	Q8N6P7	58985	3.0344658660328285	3.158629615989147	151.5289407494937	1.1025922061448121	1.117392217683717	0.9632605745499002	0.18033965898070156	0.20043122300702326	0.0018079707553465773	35	61	125	370	306	305
ENSG00000155660	ENSG00000155660.11	protein disulfide isomerase family A member 4 [Source:HGNC Symbol;Acc:HGNC:30167]	PDIA4	protein_coding	A0A090N8Y2,P13667	9601	8.803098566297564	8.907745086573978	8251.084842745971	1.0827890811462737	1.075411934489065	0.9687328322823447	0.14192818934870258	0.22748288438270559	4.021605481361609e-9	1641	4022	6917	18284	16789	17797
ENSG00000168917	ENSG00000168917.9	solute carrier family 35 member G2 [Source:HGNC Symbol;Acc:HGNC:28480]	SLC35G2	protein_coding	Q8TBE7	80723	3.7720248293745895	3.9579016563355367	262.261154672631	1.2154012081843568	1.1877166333019615	0.9699641325878494	0.26758603761827593	0.2955957898800617	0.031940075373847604	31	132	251	608	571	559
ENSG00000105829	ENSG00000105829.13	Bet1 golgi vesicular membrane trafficking protein [Source:HGNC Symbol;Acc:HGNC:14562]	BET1	protein_coding	O15155,Q53XK0	10282	4.787443591931626	4.970558846695811	532.4405498314762	1.276126731413054	1.1963192636465454	0.9770112793958854	0.25302242568037875	0.2955957898800617	0.03692595577083633	64	251	532	1478	1017	1072
ENSG00000062194	ENSG00000062194.16	GC-rich promoter binding protein 1 [Source:HGNC Symbol;Acc:HGNC:29520]	GPBP1	protein_coding	D4PHA4,Q86WP2	65056	6.009835477822297	6.165268448435429	1224.6410002559471	1.2138213723567026	1.162576131681167	0.9825672601293118	0.22963310201959392	0.2955957898800617	0.013151390507988173	169	593	1170	3325	2228	2577
ENSG00000092108	ENSG00000092108.21	sec1 family domain containing 1 [Source:HGNC Symbol;Acc:HGNC:20726]	SCFD1	protein_coding	B7Z5N7,B7Z738,Q8WVM8	23256	5.671469989229875	5.822944490515794	967.6009088958367	1.184023276061599	1.1653493284536525	0.9831504327453363	0.22963310201959392	0.2912628265994277	0.013509792281325482	148	472	864	2792	1500	2166
ENSG00000140993	ENSG00000140993.11	tigger transposable element derived 7 [Source:HGNC Symbol;Acc:HGNC:18331]	TIGD7	protein_coding	Q6NT04	91151	1.611453047832034	1.8049708539153475	57.4809243423886	1.2038903713978115	1.2371640407592175	0.9840427103040109	0.2559524743854183	0.2816853678209857	0.04387058196189598	10	30	39	169	117	101
ENSG00000113356	ENSG00000113356.12	RNA polymerase III subunit G [Source:HGNC Symbol;Acc:HGNC:30075]	POLR3G	protein_coding	A0A024RAM1,O15318	10622	3.698750826486435	3.893420467122112	250.9564126189759	1.234500941585697	1.2128746478403871	0.9845613763359237	0.2683886372746743	0.2955957898800617	0.037528289630643454	29	128	232	690	434	569
ENSG00000164379	ENSG00000164379.7	forkhead box Q1 [Source:HGNC Symbol;Acc:HGNC:20951]	FOXQ1	protein_coding	Q9C009	94234	2.9183690301033143	3.1222174373329934	145.95151524471666	1.20204621554097	1.2322527300220152	0.9856450374430635	0.2711504085690606	0.2955957898800617	0.041763628877956885	18	64	145	429	285	275
ENSG00000135148	ENSG00000135148.12	TRAF-type zinc finger domain containing 1 [Source:HGNC Symbol;Acc:HGNC:24808]	TRAFD1	protein_coding	A0A024RBK4,O14545	10906	5.292174446331351	5.465319711190751	750.9657064011003	1.2696816766114316	1.185741257302147	0.9872796856106876	0.24339368709481293	0.2955957898800617	0.023897191665998158	92	393	689	1752	1624	1591
ENSG00000173334	ENSG00000173334.4	tribbles pseudokinase 1 [Source:HGNC Symbol;Acc:HGNC:16891]	TRIB1	protein_coding	Q96RU8	10221	5.0444214847880255	5.2106674556415475	630.3503150662407	1.2455855171641237	1.1832962397360791	0.9909500909236069	0.23480778896664767	0.2955957898800617	0.017472187091248995	83	313	587	1707	1099	1405
ENSG00000248323	ENSG00000248323.7	lung cancer associated transcript 1 [Source:HGNC Symbol;Acc:HGNC:48498]	LUCAT1	lincRNA	NA	100505994	3.23479098845882	3.406815575487606	178.88186600121702	1.1732970780750234	1.1995292547251046	0.9961158427155432	0.23933140227779487	0.2792048067840019	0.015565019215526422	26	78	172	480	304	416
ENSG00000073792	ENSG00000073792.16	insulin like growth factor 2 mRNA binding protein 2 [Source:HGNC Symbol;Acc:HGNC:28867]	IGF2BP2	protein_coding	B3FTN5,B4DKT5,F8W930,Q9Y6M1	10644	3.873137470434327	4.037967175825763	278.58208417406564	1.185290222897475	1.1884772493514622	0.9966656793646319	0.23703987348050248	0.28902364767480415	0.013234918044535585	40	142	239	750	450	665
ENSG00000133805	ENSG00000133805.15	adenosine monophosphate deaminase 3 [Source:HGNC Symbol;Acc:HGNC:470]	AMPD3	protein_coding	Q01432	272	2.6901187719663593	2.9138518923959182	125.77470844898978	1.2609069885642443	1.2486100324057439	0.9987264770638534	0.2687231976918762	0.2955957898800617	0.04299504309681977	13	71	104	329	233	292
ENSG00000163162	ENSG00000163162.9	ring finger protein 149 [Source:HGNC Symbol;Acc:HGNC:23137]	RNF149	protein_coding	Q8NC42	284996	5.5381029694960295	5.653115782686128	862.1876482006527	1.1232675908269754	1.1173773787698746	0.9993884760080535	0.14273560291865964	0.20748642739555023	2.532375782891869e-7	169	385	751	2076	1721	1801
ENSG00000148154	ENSG00000148154.10	UDP-glucose ceramide glucosyltransferase [Source:HGNC Symbol;Acc:HGNC:12524]	UGCG	protein_coding	A0A024R157,Q16739	7357	3.9990423700099234	4.200062656680167	310.74048633861156	1.2842094226802148	1.2330384987981593	1.0013786349509814	0.2632533554670579	0.2955957898800617	0.03681794985116669	34	162	282	851	581	669
ENSG00000180817	ENSG00000180817.12	inorganic pyrophosphatase 1 [Source:HGNC Symbol;Acc:HGNC:9226]	PPA1	protein_coding	Q15181,V9HWB5	5464	7.392205187503256	7.518008427121738	3141.970228652939	1.1420246862936962	1.1327524257703872	1.0032431123187744	0.17208747647094155	0.24112302447149467	1.6370856482741228e-4	536	1608	2606	8189	5593	6852
ENSG00000137842	ENSG00000137842.7	transmembrane protein 62 [Source:HGNC Symbol;Acc:HGNC:26269]	TMEM62	protein_coding	Q0P6H9	80021	4.5946458709590186	4.719243641049689	451.3077882362525	1.1443910235669945	1.1566127926337262	1.0068013209312954	0.14734896809917084	0.19031532699641784	4.1320045354726367e-4	96	197	355	1116	749	1102
ENSG00000168404	ENSG00000168404.13	mixed lineage kinase domain like pseudokinase [Source:HGNC Symbol;Acc:HGNC:26617]	MLKL	protein_coding	Q8NB16	197259	5.671777997508075	5.833994069581735	986.4989700142836	1.3207162960191179	1.2932836132482552	1.0097614251463933	0.1372224074797063	0.21026845696868965	0.03230624014722261	272	364	539	2800	1742	2108
ENSG00000149218	ENSG00000149218.5	endonuclease domain containing 1 [Source:HGNC Symbol;Acc:HGNC:29129]	ENDOD1	protein_coding	O94919	23052	4.6350917532559075	4.766109006813779	465.0414504488588	1.1581845591258555	1.1604328853500805	1.016652165276038	0.16879972250176792	0.21819073501510222	3.0164040899158246e-4	86	225	370	1269	791	1018
ENSG00000119326	ENSG00000119326.15	catenin alpha like 1 [Source:HGNC Symbol;Acc:HGNC:2512]	CTNNAL1	protein_coding	B3KMX6,Q9UBT7	8727	6.058253643669087	6.189512133986503	1249.8737964535574	1.174386207586455	1.155221807067744	1.0168364145245103	0.16719233847854634	0.2369260512457905	2.8033949454516746e-4	216	666	951	3313	2252	2684
ENSG00000196954	ENSG00000196954.14	caspase 4 [Source:HGNC Symbol;Acc:HGNC:1505]	CASP4	protein_coding	P49662	837	3.670246471542486	3.8401981970098067	245.9190695514668	1.3343837323970726	1.296108930106205	1.0182644831753471	0.16156065157721827	0.21483775955730092	0.033881500239074415	67	88	142	706	397	559
ENSG00000221914	ENSG00000221914.11	protein phosphatase 2 regulatory subunit Balpha [Source:HGNC Symbol;Acc:HGNC:9304]	PPP2R2A	protein_coding	A0A140VJT0,P63151	5520	5.882101721924714	6.0263085940318595	1115.4172168635653	1.1890922220618936	1.180427219774823	1.0188921243070865	0.19127398990829425	0.257461320467362	0.0029584455475932998	182	540	947	3191	1807	2452
ENSG00000101846	ENSG00000101846.8	steroid sulfatase [Source:HGNC Symbol;Acc:HGNC:11425]	STS	protein_coding	A6PYA4,P08842,Q0W975	412	3.3607863566276386	3.5719689544629794	200.17465717065036	1.263684991089952	1.2579597465022716	1.0207760213668586	0.2649059839309835	0.2955957898800617	0.035796311135931035	22	102	179	576	354	436
ENSG00000114529	ENSG00000114529.12	chromosome 3 open reading frame 52 [Source:HGNC Symbol;Acc:HGNC:26255]	C3orf52	protein_coding	Q5BVD1	79669	2.924423370470862	3.100748100088429	144.07031541911238	1.190857637185295	1.2121109184739947	1.0209001107727835	0.2308207858609853	0.27838522607368055	0.007906885242156153	20	75	119	392	278	297
ENSG00000175354	ENSG00000175354.20	protein tyrosine phosphatase non-receptor type 2 [Source:HGNC Symbol;Acc:HGNC:9650]	PTPN2	protein_coding	A8K3N4,D3DUJ3,K7EQG9,P17706,Q59F91	5771	4.887319442224606	5.025768923604016	556.6040642734458	1.1802543594997144	1.1735330054708442	1.0222851998808467	0.18009603532404173	0.2321749891830652	8.994086508029308e-4	96	275	449	1561	942	1200
ENSG00000143870	ENSG00000143870.13	protein disulfide isomerase family A member 6 [Source:HGNC Symbol;Acc:HGNC:30168]	PDIA6	protein_coding	Q15084	10130	9.141827173570869	9.2591535246232	10542.648094681777	1.1463615339193083	1.147034052622691	1.022607289923944	0.12045962553997709	0.20223021193218066	2.5197337981431754e-6	2132	4769	8510	28223	18326	22801
ENSG00000198855	ENSG00000198855.7	FIC domain containing [Source:HGNC Symbol;Acc:HGNC:18416]	FICD	protein_coding	A0A024RBM8,Q9BVA6	11153	3.1840678823334527	3.3358467145649144	170.65763688092576	1.1594236694772764	1.1971319285635345	1.0235515666353663	0.19635708915719255	0.2238274310366825	0.002560260736822651	30	76	145	476	340	321
ENSG00000254154	ENSG00000254154.8	CRYZL2P-SEC16B readthrough [Source:HGNC Symbol;Acc:HGNC:53757]	RP4-798P15.3	processed_transcript	NA	NA	2.157482683575321	2.3640581436508614	85.37078076948518	1.2060607871307056	1.285824967238483	1.0263364232183279	0.2649059839309835	0.28014849807391645	0.033161040125148894	13	35	76	165	222	183
ENSG00000112096	ENSG00000112096.18	superoxide dismutase 2 [Source:HGNC Symbol;Acc:HGNC:11180]	SOD2	protein_coding	G5E9P6,P04179,Q96AM7,Q9UG59	6648	7.743399946147324	7.922543352891388	4137.688917510565	1.297650401610051	1.2250433781178165	1.0268955099207842	0.2359820815009823	0.2955957898800617	0.021656126751023994	497	1942	4048	10585	8126	9038
ENSG00000110330	ENSG00000110330.8	baculoviral IAP repeat containing 2 [Source:HGNC Symbol;Acc:HGNC:590]	BIRC2	protein_coding	Q13490	329	5.387333656551002	5.574261134941841	810.726349004597	1.3254095403301864	1.2409506240396992	1.0309909384977973	0.23485975898776978	0.2955957898800617	0.022977219060987424	96	402	744	2254	1458	1776
ENSG00000103966	ENSG00000103966.11	EH domain containing 4 [Source:HGNC Symbol;Acc:HGNC:3245]	EHD4	protein_coding	A0A024R9N6,A8K9B9,Q9H223	30844	4.992919383401949	5.2127406074551805	628.4468669024277	1.399708693261515	1.2893961074576457	1.0351424625968668	0.2545770935170005	0.2955957898800617	0.04358822355894623	64	356	506	1442	1493	1305
ENSG00000106993	ENSG00000106993.12	cell division cycle 37 like 1 [Source:HGNC Symbol;Acc:HGNC:17179]	CDC37L1	protein_coding	Q7L3B6	55664	4.377756677040796	4.554237655316511	399.4591930954349	1.2568891482916869	1.2429906480520587	1.0433940386299336	0.22535569361217486	0.2792048067840019	0.012533931001014458	56	182	362	1176	645	893
ENSG00000145779	ENSG00000145779.8	TNF alpha induced protein 8 [Source:HGNC Symbol;Acc:HGNC:17260]	TNFAIP8	protein_coding	B3KUI2,O95379	25816	5.530017528822175	5.757605615946551	918.9553305850383	1.4447299393742188	1.3092698442209127	1.048716654908484	0.25302242568037875	0.2955957898800617	0.04755537502994294	89	424	900	2570	1682	2066
ENSG00000164442	ENSG00000164442.10	Cbp/p300 interacting transactivator with Glu/Asp rich carboxy-terminal domain 2 [Source:HGNC Symbol;Acc:HGNC:1987]	CITED2	protein_coding	A0A0A0MTM3,D9ZGF1,Q99967	10370	3.4509042571318473	3.652773585530891	212.49912269901915	1.2608377550252752	1.287508918717921	1.0491329444620727	0.24637542065123885	0.2912628265994277	0.028884252448826527	29	84	206	652	338	472
ENSG00000180914	ENSG00000180914.10	oxytocin receptor [Source:HGNC Symbol;Acc:HGNC:8529]	OXTR	protein_coding	B2R9L7,P30559	5021	2.8149417708908304	3.006262182807051	134.949006612338	1.2992000016007406	1.2696164281928708	1.0559108873082401	0.20525471796834036	0.27530670626122494	0.014942075980453452	20	80	83	354	274	284
ENSG00000178105	ENSG00000178105.11	DEAD-box helicase 10 [Source:HGNC Symbol;Acc:HGNC:2735]	DDX10	protein_coding	Q13206	1662	5.704817014315861	5.833126171123487	980.9588880096537	1.2057366609420248	1.2091530417520349	1.0572303985288782	0.10432787997971832	0.15782726092247096	9.140487542243435e-5	223	425	675	2641	1765	2111
ENSG00000138760	ENSG00000138760.10	scavenger receptor class B member 2 [Source:HGNC Symbol;Acc:HGNC:1665]	SCARB2	protein_coding	A0A024RDG6,Q14108	950	6.942437822602355	7.089959718844317	2331.254815140285	1.2223830502583664	1.2061099665905703	1.058476436978277	0.17560259674619236	0.24476433286920968	7.468077079406375e-4	365	1017	2165	6123	4212	5235
ENSG00000112773	ENSG00000112773.16	terminal nucleotidyltransferase 5A [Source:HGNC Symbol;Acc:HGNC:18345]	FAM46A	protein_coding	Q96IP4	55603	4.290361295680812	4.42550794896491	368.38490332404007	1.2270367156544313	1.2203952504892428	1.0597115832840835	0.1156425645252908	0.15782726092247096	3.5656796295684037e-4	88	134	279	914	729	794
ENSG00000196776	ENSG00000196776.16	CD47 molecule [Source:HGNC Symbol;Acc:HGNC:1682]	CD47	protein_coding	A0A0A1TSG4,Q08722	961	5.746696586785465	5.902969612692264	1021.8243302641624	1.2648919845873305	1.2265287298133494	1.0638001039389602	0.17560259674619236	0.25186896012503956	0.0014565492890931304	156	424	977	2618	1906	2322
ENSG00000173145	ENSG00000173145.11	NOC3 like DNA replication regulator [Source:HGNC Symbol;Acc:HGNC:24034]	NOC3L	protein_coding	Q8WTT2	64318	5.271374950880442	5.506244398298368	770.7766438895145	1.4759041182807136	1.3317126307777736	1.0713548638617605	0.2508697446836769	0.2955957898800617	0.042611037914238356	71	386	698	2066	1601	1632
ENSG00000124783	ENSG00000124783.14	signal sequence receptor subunit 1 [Source:HGNC Symbol;Acc:HGNC:11323]	SSR1	protein_coding	C9JBX5,P43307	6745	6.779725461769533	6.959512397114352	2123.9918639568587	1.305927613425606	1.2598417937900404	1.072970883387563	0.21739111650019613	0.2912628265994277	0.01077128566048572	270	966	1998	5759	3746	4903
ENSG00000169213	ENSG00000169213.7	RAB3B, member RAS oncogene family [Source:HGNC Symbol;Acc:HGNC:9778]	RAB3B	protein_coding	P20337	5865	5.193796946362858	5.421949363320152	727.024549938912	1.460611927403845	1.3241068304207786	1.0756534392835777	0.24592299849905733	0.2955957898800617	0.037008747354711026	69	370	647	1848	1509	1623
ENSG00000165046	ENSG00000165046.12	leucine zipper and EF-hand containing transmembrane protein 2 [Source:HGNC Symbol;Acc:HGNC:14648]	LETM2	protein_coding	A8K1M9,E9PMA4,Q2VYF4	137994	2.6172310379988675	2.7777087395154076	115.56856346680094	1.2300890484631257	1.2577219317919242	1.0777965065284252	0.17208747647094155	0.18672092603039506	0.0027993129725337198	25	43	90	302	251	219
ENSG00000196639	ENSG00000196639.6	histamine receptor H1 [Source:HGNC Symbol;Acc:HGNC:5182]	HRH1	protein_coding	P35367	3269	2.939426656996968	3.1568935961391995	149.31450946577198	1.2921484361106808	1.3101135212367612	1.0863404193749209	0.23976045068995236	0.29380431871734053	0.014533194241030905	17	68	137	388	330	302
ENSG00000107485	ENSG00000107485.18	GATA binding protein 3 [Source:HGNC Symbol;Acc:HGNC:4172]	GATA3	protein_coding	P23771	2625	2.559561078409539	2.7137611715396104	110.72692115359064	1.2436582321591845	1.248461072668019	1.0863586356150678	0.14732203973035005	0.1720089891683206	0.001404968454597012	26	41	81	260	225	250
ENSG00000023318	ENSG00000023318.8	endoplasmic reticulum protein 44 [Source:HGNC Symbol;Acc:HGNC:18311]	ERP44	protein_coding	Q9BS26	23071	6.089941203863836	6.233529919620998	1293.302734337679	1.237154309601505	1.2543392695500872	1.0915565565347167	0.12274024517885587	0.17908152975970806	2.882452172672495e-4	266	515	1001	3822	2189	2725
ENSG00000153294	ENSG00000153294.12	adhesion G protein-coupled receptor F4 [Source:HGNC Symbol;Acc:HGNC:19011]	GPR115	protein_coding	Q8IZF3	221393	3.39931794586623	3.6473252326988033	210.5820854490189	1.3768104372414116	1.3587807592653431	1.0979170127508373	0.2584914464134467	0.2955957898800617	0.03511207514931678	20	98	193	621	422	422
ENSG00000164136	ENSG00000164136.17	interleukin 15 [Source:HGNC Symbol;Acc:HGNC:5977]	IL15	protein_coding	P40933	3600	3.0917821891206083	3.300573838583638	165.42684479368194	1.2959474920517435	1.310371668400733	1.0985466414678968	0.22908878510633532	0.27838522607368055	0.01000137942637884	20	70	157	436	329	368
ENSG00000142188	ENSG00000142188.17	transmembrane protein 50B [Source:HGNC Symbol;Acc:HGNC:1280]	TMEM50B	protein_coding	P56557	757	2.8159998716267864	2.993822441688539	134.15484848622194	1.2425650070158878	1.2942495917342043	1.1002538615107063	0.18968241796300112	0.2120022736618344	0.004840092770395883	23	58	105	407	225	287
ENSG00000116717	ENSG00000116717.13	growth arrest and DNA damage inducible alpha [Source:HGNC Symbol;Acc:HGNC:4095]	GADD45A	protein_coding	A5JUZ3,P24522	1647	3.9632974241464916	4.1307959996763195	297.19347134964244	1.2472932663942775	1.2748227525930917	1.1010244528270903	0.18286647732550723	0.22327139299561286	0.0011438892694208159	49	129	247	672	739	573
ENSG00000108691	ENSG00000108691.9	C-C motif chemokine ligand 2 [Source:HGNC Symbol;Acc:HGNC:10618]	CCL2	protein_coding	P13500	6347	6.47151788241869	6.606058946739661	1675.6169570297889	1.2466902645304354	1.2467188543493593	1.1101321589470103	0.0843239948809815	0.14134419154929806	1.8627517921464948e-6	358	747	1130	4377	3072	3765
ENSG00000104321	ENSG00000104321.11	transient receptor potential cation channel subfamily A member 1 [Source:HGNC Symbol;Acc:HGNC:497]	TRPA1	protein_coding	O75762	8989	4.4371963499546325	4.65044963217355	425.82132060705254	1.3875379120433153	1.3300321941781275	1.1106508182740753	0.22908878510633532	0.29380431871734053	0.017106066362900844	48	189	396	1241	766	936
ENSG00000175874	ENSG00000175874.10	cellular repressor of E1A stimulated genes 2 [Source:HGNC Symbol;Acc:HGNC:14272]	CREG2	protein_coding	Q8IUH2	200407	2.0247931967875634	2.1958437440181733	76.39152773318067	1.2623845427256146	1.2847234784021884	1.1118031755171363	0.17041578930157794	0.18424975736201762	0.0025966850882648243	16	32	53	200	159	155
ENSG00000176142	ENSG00000176142.13	transmembrane protein 39A [Source:HGNC Symbol;Acc:HGNC:25600]	TMEM39A	protein_coding	Q9NV64	55254	4.78521524687359	5.007494034143032	545.6990814922402	1.434300358302634	1.3447894057543572	1.1148745644572224	0.23130049454041116	0.2955957898800617	0.02179096667045044	57	253	497	1444	972	1355
ENSG00000184898	ENSG00000184898.7	RNA binding motif protein 43 [Source:HGNC Symbol;Acc:HGNC:24790]	RBM43	protein_coding	Q6ZSC3	375287	3.5639392141056874	3.8313805192550467	239.36553733895053	1.4471542139201377	1.3984338966029726	1.1182880888128224	0.2576537602443501	0.2955957898800617	0.04145795925721795	21	99	237	677	483	516
ENSG00000137819	ENSG00000137819.14	progestin and adipoQ receptor family member 5 [Source:HGNC Symbol;Acc:HGNC:29645]	PAQR5	protein_coding	A0A024R607,Q9NXK6	54852	7.326678854872375	7.4643895708602415	3029.2751930049135	1.2328040203173378	1.2333858723219449	1.1185654935321871	0.11150459802756968	0.181338463671117	3.5496001136418044e-8	540	1377	2407	7894	5561	6831
ENSG00000141458	ENSG00000141458.13	NPC intracellular cholesterol transporter 1 [Source:HGNC Symbol;Acc:HGNC:7897]	NPC1	protein_coding	O15118	4864	6.943041337592627	7.136937950004241	2397.8917120714764	1.3770691337558105	1.3193568535623985	1.1302433522447082	0.19635708915719255	0.27838522607368055	0.006558773505909997	290	1282	1838	5484	5414	5360
ENSG00000182742	ENSG00000182742.6	homeobox B4 [Source:HGNC Symbol;Acc:HGNC:5115]	HOXB4	protein_coding	P17483	3214	1.0126059239011542	1.2856771682245898	39.06332442196873	1.394071879411388	1.4335078933736254	1.1333090473867455	0.24957107795992375	0.290410033816546	0.03744568102340032	5	20	25	92	101	78
ENSG00000020577	ENSG00000020577.14	sterile alpha motif domain containing 4A [Source:HGNC Symbol;Acc:HGNC:23023]	SAMD4A	protein_coding	G3V2R1,Q8WW19,Q9UPU9	23034	3.921871524987717	4.140551758249654	297.8479564314067	1.385239141604501	1.3464065381329726	1.1374378109298642	0.22535569361217486	0.2912628265994277	0.010113757300373102	32	151	245	717	615	713
ENSG00000211448	ENSG00000211448.13	iodothyronine deiodinase 2 [Source:HGNC Symbol;Acc:HGNC:2884]	DIO2	protein_coding	A8K845,Q92813	1734	2.601776546146933	2.78929530449452	115.76243139847838	1.2818212204105364	1.326539509831136	1.1381568052973108	0.18356357122738304	0.20748642739555023	0.001973356347363231	19	53	85	273	284	226
ENSG00000196141	ENSG00000196141.14	spermatogenesis associated serine rich 2 like [Source:HGNC Symbol;Acc:HGNC:24574]	SPATS2L	protein_coding	A0A024R3V0,B8ZZZ7,Q9NUQ6	26010	7.2805294459868986	7.446001577154583	2982.8473869737736	1.3136117723625569	1.2967681347406395	1.1526665132870713	0.14543068744581844	0.22327139299561286	1.389661702716149e-4	440	1453	2320	7923	5361	7030
ENSG00000112276	ENSG00000112276.14	blood vessel epicardial substance [Source:HGNC Symbol;Acc:HGNC:1152]	BVES	protein_coding	Q8NE79	11149	3.5463865916299087	3.7857897912097096	232.22423740889585	1.4058566663976249	1.3817638618081287	1.1527339946185595	0.23480778896664767	0.29380431871734053	0.015565019215526422	23	112	198	605	438	573
ENSG00000170542	ENSG00000170542.6	serpin family B member 9 [Source:HGNC Symbol;Acc:HGNC:8955]	SERPINB9	protein_coding	A0A024QZT4,P50453	5272	4.594989241938789	4.880917549554788	498.5016354404883	1.5865835264443737	1.4559247065788463	1.1578348808304468	0.2545770935170005	0.2955957898800617	0.04453994278821126	39	241	425	1505	893	1146
ENSG00000171132	ENSG00000171132.14	protein kinase C epsilon [Source:HGNC Symbol;Acc:HGNC:9401]	PRKCE	protein_coding	L7RTI5,Q02156	5581	3.966006279641787	4.20405346980139	311.21606300095465	1.4504494357916449	1.389032220867922	1.1608274266868486	0.22638355096180932	0.29380431871734053	0.015565019215526422	31	170	230	805	640	716
ENSG00000223960	ENSG00000223960.7	cholesterol induced regulator of metabolism RNA [Source:HGNC Symbol;Acc:HGNC:54059]	AC009948.5	antisense	NA	101927027	3.095567753122835	3.311012892827613	166.89864560341846	1.349718269253562	1.3752193147401834	1.1625140896279735	0.20045682612768556	0.23917839766639878	0.006273176846163529	22	62	156	455	304	401
ENSG00000106829	ENSG00000106829.19	TLE family member 4, transcriptional corepressor [Source:HGNC Symbol;Acc:HGNC:11840]	TLE4	protein_coding	Q04727	7091	3.135275356601014	3.3881518743489543	175.5137357435305	1.413245357315451	1.407486023174845	1.168039662179491	0.23502426213343233	0.29380431871734053	0.016694978046283507	17	75	162	469	343	417
ENSG00000071054	ENSG00000071054.16	mitogen-activated protein kinase kinase kinase kinase 4 [Source:HGNC Symbol;Acc:HGNC:6866]	MAP4K4	protein_coding	B7Z3V5,O95819,V9HWH3	9448	7.799000916885174	8.00588091353618	4384.19754337387	1.4250137341182165	1.3620585710439341	1.1711388994111898	0.20045682612768556	0.27838522607368055	0.007348243438782985	496	2123	3655	12058	8012	10294
ENSG00000180628	ENSG00000180628.15	polycomb group ring finger 5 [Source:HGNC Symbol;Acc:HGNC:28264]	PCGF5	protein_coding	Q86SE9	84333	5.67517053335654	5.8782942708076416	1003.2635741324044	1.4105282826903045	1.36976192786459	1.1716930687259954	0.18356357122738304	0.2562511292046738	0.0057108532412777505	132	395	918	3057	1700	2234
ENSG00000198604	ENSG00000198604.11	bromodomain adjacent to zinc finger domain 1A [Source:HGNC Symbol;Acc:HGNC:960]	BAZ1A	protein_coding	Q9NRL2	11177	6.255313547217002	6.469045414647636	1507.3515326782508	1.4582245036532968	1.3741292091710664	1.1776338051861452	0.19635708915719255	0.2787195339547251	0.007288837608167023	164	707	1300	3978	3158	3282
ENSG00000116815	ENSG00000116815.16	CD58 molecule [Source:HGNC Symbol;Acc:HGNC:1688]	CD58	protein_coding	P19256	965	3.913967574607535	4.143429142522088	299.23499256731384	1.4071671334060731	1.4128376808201049	1.1857891205228572	0.21592559258176597	0.26348159369515406	0.011112323258673212	36	122	263	941	480	691
ENSG00000120129	ENSG00000120129.6	dual specificity phosphatase 1 [Source:HGNC Symbol;Acc:HGNC:3064]	DUSP1	protein_coding	B4DU40,P28562	1843	6.794301657793723	7.027974564219939	2218.7666159542177	1.5012553143970435	1.4112132159578603	1.1899595890849615	0.21323017504684974	0.29380431871734053	0.013817989797607084	224	1165	1682	5193	5227	4914
ENSG00000158290	ENSG00000158290.18	cullin 4B [Source:HGNC Symbol;Acc:HGNC:2555]	CUL4B	protein_coding	K4DI93,Q13620	8450	6.290402476889605	6.5665413848966	1611.1629095916237	1.5983049777153775	1.4731674745717986	1.1970818648978772	0.23919281622926597	0.2955957898800617	0.035393813982257	138	675	1492	5059	2861	3573
ENSG00000167004	ENSG00000167004.13	protein disulfide isomerase family A member 3 [Source:HGNC Symbol;Acc:HGNC:4606]	PDIA3	protein_coding	P30101,V9HVY3	2923	8.492983266798278	8.675203499047143	6989.84178139785	1.3877538184584863	1.3518563482997688	1.1986861802412636	0.14543068744581844	0.22493856822096447	2.840245488937804e-4	962	3056	5880	19729	12840	15678
ENSG00000150630	ENSG00000150630.4	vascular endothelial growth factor C [Source:HGNC Symbol;Acc:HGNC:12682]	VEGFC	protein_coding	P49767	7424	3.683375797124034	3.9033227760756937	252.804192662432	1.4009655634494715	1.4036716133837837	1.2023067939229277	0.18968241796300112	0.24053450851696537	0.0040194210818119535	31	101	226	745	468	558
ENSG00000130066	ENSG00000130066.16	spermidine/spermine N1-acetyltransferase 1 [Source:HGNC Symbol;Acc:HGNC:10540]	SAT1	protein_coding	P21673	6303	8.359007421205408	8.520732519429274	6303.987880905102	1.3396451383273345	1.341793054505076	1.2079044779931847	0.08929998751048458	0.15782726092247096	9.350766228364249e-7	1108	2533	4925	17755	10999	14569
ENSG00000178726	ENSG00000178726.7	thrombomodulin [Source:HGNC Symbol;Acc:HGNC:11784]	THBD	protein_coding	P07204	7056	5.616669192127668	5.868788746877432	991.5728760005088	1.5828047063631823	1.4475318549929421	1.2121953377697199	0.21462772535426322	0.29543712391336074	0.015725838474095904	90	478	820	2553	2125	2273
ENSG00000160710	ENSG00000160710.17	adenosine deaminase RNA specific [Source:HGNC Symbol;Acc:HGNC:225]	ADAR	protein_coding	P55265	103	8.542863462782623	8.765319832544462	7419.86731396914	1.4966618245586893	1.4117833854522244	1.2185690031446104	0.19635708915719255	0.27838522607368055	0.007403323928269915	794	3481	6163	20584	13535	17800
ENSG00000197608	ENSG00000197608.11	zinc finger protein 841 [Source:HGNC Symbol;Acc:HGNC:27611]	ZNF841	protein_coding	Q6ZN19	284371	0.6220541325811346	0.9036690272847512	29.646825853146776	1.509072869860032	1.517648498199548	1.2196244037561506	0.21739111650019613	0.25496788346300175	0.033057331355095004	5	14	15	86	63	61
ENSG00000157168	ENSG00000157168.20	neuregulin 1 [Source:HGNC Symbol;Acc:HGNC:7997]	NRG1	protein_coding	A0A024QY88,A5YAK6,A5YAK8,A6MW54,A6MW55,A6MW56,B0FWZ3,B0FYA7,B0FYA8,B0FYA9,B7Z1D7,B7Z1E3,E3SFM9,F6RJN6,Q02297,Q6PK61,Q7RTW3,Q7RTW5	3084	6.933933142577831	7.1163821440156525	2372.251835958234	1.3840273037253465	1.367247060597337	1.2203347787817358	0.13408948638018053	0.20404930851045167	9.665436431728072e-5	337	1125	1770	6537	4223	5653
ENSG00000110888	ENSG00000110888.17	caprin family member 2 [Source:HGNC Symbol;Acc:HGNC:21259]	CAPRIN2	protein_coding	Q6IMN6	65981	5.06362810858061	5.3532424199754285	692.8680741049076	1.6469107274713675	1.5022884938951004	1.2220709778024426	0.23678979888047735	0.2955957898800617	0.032544299197463523	55	325	575	2075	1216	1674
ENSG00000176597	ENSG00000176597.12	UDP-GlcNAc:betaGal beta-1,3-N-acetylglucosaminyltransferase 5 [Source:HGNC Symbol;Acc:HGNC:15684]	B3GNT5	protein_coding	Q9BYG0	84002	3.5652271785010923	3.8250427963958633	238.57793128916967	1.504169927793798	1.4650731371771901	1.2340985166737126	0.21084808866291727	0.2787195339547251	0.010436471046342998	23	127	166	575	495	607
ENSG00000165806	ENSG00000165806.21	caspase 7 [Source:HGNC Symbol;Acc:HGNC:1508]	CASP7	protein_coding	A0A0A0MRL7,B4DWA2,P55210	840	5.261824480552268	5.521959442454642	779.1976191286136	1.6034714991266077	1.4680660820659481	1.2344435510251748	0.21434486823295984	0.29380431871734053	0.015565019215526422	69	371	641	2098	1580	1824
ENSG00000076067	ENSG00000076067.13	RNA binding motif single stranded interacting protein 2 [Source:HGNC Symbol;Acc:HGNC:9909]	RBMS2	protein_coding	Q15434	5939	5.613765666647799	5.830767731482167	969.4152106075487	1.4822442137238767	1.4264130363293708	1.2362169488985846	0.17208747647094155	0.23917839766639878	0.0022958587800181495	115	426	799	2747	1672	2393
ENSG00000133816	ENSG00000133816.15	microtubule associated monooxygenase, calponin and LIM domain containing 2 [Source:HGNC Symbol;Acc:HGNC:24693]	MICAL2	protein_coding	O94851,Q6ZW33	84953,9645	6.358836475826811	6.625519874698064	1676.6249147798223	1.622441880481761	1.4840055711941689	1.2362767044943588	0.21854381986059224	0.2955957898800617	0.018587973382144154	143	828	1326	4291	3591	3950
ENSG00000105708	ENSG00000105708.9	zinc finger protein 14 [Source:HGNC Symbol;Acc:HGNC:12924]	ZNF14	protein_coding	P17017	7561	1.0709897923699978	1.3506942680594487	40.91397129181843	1.451947585554869	1.5078488082321861	1.2420126447891822	0.20293364784742615	0.2369260512457905	0.01077128566048572	5	16	32	113	84	95
ENSG00000238045	ENSG00000238045.9	novel transcript, antisense to C16orf53 and MVP	AC009133.14	antisense	NA	NA	3.2531515941166576	3.4959802594608744	190.80943350264616	1.5175472025432335	1.513801905524607	1.25124651827739	0.18294445922131125	0.21819073501510222	0.011043682039276385	33	93	91	346	436	544
ENSG00000120549	ENSG00000120549.18	KIAA1217 [Source:HGNC Symbol;Acc:HGNC:25428]	KIAA1217	protein_coding	B7ZM29,Q5T5P2	56243	4.714361212906062	4.937499422302917	520.6032492971218	1.4876853197372086	1.4449890154131921	1.255366916246086	0.17115614344453453	0.2321749891830652	0.0018994031868310682	62	215	441	1497	915	1261
ENSG00000134548	ENSG00000134548.11	spexin hormone [Source:HGNC Symbol;Acc:HGNC:28139]	C12orf39	protein_coding	Q9BT56	80763	3.426257114094791	3.6902013406788243	217.55259654078603	1.4795377132687206	1.502416565564346	1.2555360546424312	0.21592559258176597	0.26176609716761295	0.011974056947827222	24	79	195	683	352	528
ENSG00000106070	ENSG00000106070.20	growth factor receptor bound protein 10 [Source:HGNC Symbol;Acc:HGNC:4564]	GRB10	protein_coding	Q13322	2887	6.437850906120402	6.632333265483834	1692.0131857900424	1.4407034604068953	1.4016166261576473	1.2577637629318068	0.13366088588828703	0.20939037185609805	5.697385386784618e-5	220	767	1336	4344	3453	3930
ENSG00000120162	ENSG00000120162.10	MOB kinase activator 3B [Source:HGNC Symbol;Acc:HGNC:23825]	MOB3B	protein_coding	Q86TA1	79817	3.129565340226913	3.4914196536221884	187.98384284358877	1.6906916558133094	1.5916626135094607	1.2581491032477237	0.24997877479451563	0.2955957898800617	0.042368636060636226	11	98	134	503	400	459
ENSG00000157111	ENSG00000157111.13	transmembrane protein 171 [Source:HGNC Symbol;Acc:HGNC:27031]	TMEM171	protein_coding	Q8WVE6	134285	1.194636861142941	1.4404959394203667	44.04091220452384	1.4371137022591043	1.496271929041825	1.260837602878622	0.18294445922131125	0.1874484454226827	0.007009719247450982	8	15	31	110	106	92
ENSG00000102921	ENSG00000102921.8	NEDD4 binding protein 1 [Source:HGNC Symbol;Acc:HGNC:29850]	N4BP1	protein_coding	O75113	9683	5.086155921661604	5.310720134885414	674.8863590642533	1.5067627861699018	1.447587712622526	1.2619732418828389	0.17115614344453453	0.23893536234758603	0.0020461219494340255	78	288	563	1930	1199	1633
ENSG00000164181	ENSG00000164181.14	ELOVL fatty acid elongase 7 [Source:HGNC Symbol;Acc:HGNC:26292]	ELOVL7	protein_coding	A1L3X0,D6RHD0	79993	4.423673021068788	4.742091467061521	451.8313485557465	1.6998366028508538	1.5599188273008793	1.2625486610650918	0.2359820815009823	0.2955957898800617	0.031940075373847604	32	185	408	1264	906	1087
ENSG00000116668	ENSG00000116668.13	SWT1 RNA endoribonuclease homolog [Source:HGNC Symbol;Acc:HGNC:16785]	SWT1	protein_coding	B3KXU9,Q5T5J6	54823	2.0941122238597476	2.4457772357075944	89.85567621255534	1.5735843737834287	1.5972430188927527	1.26476955448202	0.2545770935170005	0.2955957898800617	0.03822826884476713	7	31	83	284	146	231
ENSG00000135655	ENSG00000135655.16	ubiquitin specific peptidase 15 [Source:HGNC Symbol;Acc:HGNC:12613]	USP15	protein_coding	Q9Y4E8	9958	5.354960441801462	5.667857323231962	861.40514390177	1.744569713299063	1.5604818825573088	1.2695796373879458	0.23105282282147332	0.2955957898800617	0.03188258547131505	62	367	753	2518	1641	2063
ENSG00000135678	ENSG00000135678.12	carboxypeptidase M [Source:HGNC Symbol;Acc:HGNC:2311]	CPM	protein_coding	P14384	1368	2.6733539211766746	2.8744579679699958	123.47736983493323	1.4198036107436516	1.4445430656454379	1.2736001216406128	0.118478104553146	0.1244271208166794	1.7957142469608655e-4	24	40	92	313	238	308
ENSG00000163347	ENSG00000163347.6	claudin 1 [Source:HGNC Symbol;Acc:HGNC:2032]	CLDN1	protein_coding	A5JSJ9,O95832	9076	6.2950789851892255	6.551200097464427	1594.2991980236409	1.607170702371054	1.5000854013736358	1.281853816895993	0.18968241796300112	0.277429813842031	0.0077723823965441495	149	712	1319	4435	3160	3738
ENSG00000143067	ENSG00000143067.5	zinc finger protein 697 [Source:HGNC Symbol;Acc:HGNC:32034]	ZNF697	protein_coding	Q5TEC3	90874	2.2921863348401836	2.5744965742892476	98.72964927366296	1.5505412863208232	1.5229883820021193	1.2845205620905333	0.18467198398155316	0.2623510622494029	0.00709516521216602	10	53	60	253	231	217
ENSG00000131459	ENSG00000131459.13	glutamine-fructose-6-phosphate transaminase 2 [Source:HGNC Symbol;Acc:HGNC:4242]	GFPT2	protein_coding	A0A0S2Z4X9,B3KMR8,O94808	9945	5.7706091551247924	5.9443901304471565	1053.2768099795996	1.4143524578635895	1.4045725451032363	1.291488971003139	0.06893283042737487	0.11427984126793579	1.1662380441456169e-11	179	469	700	2623	2181	2461
ENSG00000185201	ENSG00000185201.16	interferon induced transmembrane protein 2 [Source:HGNC Symbol;Acc:HGNC:5413]	IFITM2	protein_coding	Q01629	10581	6.075518947931494	6.3486120540038415	1408.3387512628965	1.755165902847351	1.6676729489208768	1.2916657929344773	0.09295347602451036	0.1858216220276613	0.022574574193000664	374	333	633	3668	2799	3637
ENSG00000136643	ENSG00000136643.12	ribosomal protein S6 kinase C1 [Source:HGNC Symbol;Acc:HGNC:10439]	RPS6KC1	protein_coding	A0A087X1U5,F5H7T0,F6RJM5,Q96S38	26750	4.888596794933969	5.224400406511133	632.9042143638776	1.7659353387310528	1.607665148610279	1.2930659508698927	0.2382966750852554	0.2955957898800617	0.033881500239074415	43	300	480	1974	1090	1569
ENSG00000122861	ENSG00000122861.16	plasminogen activator, urokinase [Source:HGNC Symbol;Acc:HGNC:9052]	PLAU	protein_coding	A0A024QZM9,B4DNJ4,P00749,Q59GZ8	5328	6.631901987136147	6.83676179207847	1948.9829194546094	1.4766012706976723	1.4491421861987073	1.2992752411647124	0.12274024517885587	0.19128508987928697	4.21528997557282e-5	260	927	1354	4441	4599	4471
ENSG00000204616	ENSG00000204616.11	tripartite motif containing 31 [Source:HGNC Symbol;Acc:HGNC:16289]	TRIM31	protein_coding	Q2L6J1,Q9BZY9	11074	2.355923827113531	2.7290212017246382	109.82280245673348	1.640578519576041	1.630412780464166	1.3012430023836996	0.2545770935170005	0.2955957898800617	0.036305241279754104	7	49	85	378	192	244
ENSG00000006652	ENSG00000006652.14	interferon related developmental regulator 1 [Source:HGNC Symbol;Acc:HGNC:5456]	IFRD1	protein_coding	A4D0U1,O00458	3475	5.328293504054863	5.557999375772432	800.859645453795	1.555528493448819	1.4811319171798787	1.3015482631568993	0.14543068744581844	0.22804571622075528	9.409161525323044e-4	93	413	521	1941	1740	1939
ENSG00000081041	ENSG00000081041.9	C-X-C motif chemokine ligand 2 [Source:HGNC Symbol;Acc:HGNC:4603]	CXCL2	protein_coding	A0A024RDD9,P19875	2920	4.409214181597916	4.607611641137304	414.2205534163849	1.4493219439500498	1.4442397322023315	1.3027919335059595	0.10790730988397862	0.15771165698184578	7.799427524506909e-7	60	167	323	1103	905	882
ENSG00000171877	ENSG00000171877.21	FERM domain containing 5 [Source:HGNC Symbol;Acc:HGNC:28214]	FRMD5	protein_coding	A0A087WVP2,B3KVN9,B5MC67,H0YKW6,Q7Z6J6	84978	2.7085006739333095	2.9453306422267467	128.8279605664536	1.4729449951331455	1.4890755539550564	1.3089098745772316	0.14543068744581844	0.1917628753509845	2.337650519264594e-4	16	61	87	357	268	287
ENSG00000166598	ENSG00000166598.15	heat shock protein 90 beta family member 1 [Source:HGNC Symbol;Acc:HGNC:12028]	HSP90B1	protein_coding	P14625,V9HWP2	7184	10.19073517054109	10.376600086128061	22881.023714093495	1.4751936027957107	1.479885460789342	1.3232468591110158	0.050327559006661915	0.09339320755396649	7.751936180583923e-7	4645	7890	14863	66274	43398	51098
ENSG00000039560	ENSG00000039560.14	retinoic acid induced 14 [Source:HGNC Symbol;Acc:HGNC:14873]	RAI14	protein_coding	Q9P0K7	26064	7.262341278064011	7.63963813471811	3383.3895135722787	1.891607506748161	1.6817584520221214	1.3241226706370384	0.25077141445295764	0.2955957898800617	0.04351045245560273	187	1523	2637	10465	6395	8158
ENSG00000137496	ENSG00000137496.18	interleukin 18 binding protein [Source:HGNC Symbol;Acc:HGNC:5987]	IL18BP	protein_coding	A0A024R5G2,A0A024R5I1,A0A024R5M7,G3V1C5,O95998	10068	3.3989377449995275	3.6836815680846655	215.94905677864176	1.5596806312568303	1.5571882157437955	1.3248055500152098	0.20004091677493588	0.257828930931457	0.006438637486009615	20	85	184	540	416	594
ENSG00000105825	ENSG00000105825.14	tissue factor pathway inhibitor 2 [Source:HGNC Symbol;Acc:HGNC:11761]	TFPI2	protein_coding	P48307	7980	7.078354934694905	7.315625657821599	2711.792819203342	1.5654517563193637	1.5050546264051439	1.3309635538838702	0.15598804235606625	0.2321749891830652	0.0011482973063691507	295	1323	1905	6357	6169	6548
ENSG00000135378	ENSG00000135378.4	proline rich and Gla domain 4 [Source:HGNC Symbol;Acc:HGNC:30799]	PRRG4	protein_coding	A0A0S2Z5N9,Q9BZD6	79056	1.5156633993841706	1.8344409174260083	57.99470141748124	1.5789543912142945	1.6142571171504316	1.3355492896859595	0.18968241796300112	0.23893536234758603	0.009263711615629035	6	18	51	159	125	138
ENSG00000162645	ENSG00000162645.13	guanylate binding protein 2 [Source:HGNC Symbol;Acc:HGNC:4183]	GBP2	protein_coding	P32456,Q8TCE5	2634	3.1828646719025206	3.472711325874639	189.2999075625058	1.75197912389867	1.6823045194415314	1.3429056932129395	0.1321474159281185	0.1885137416717988	0.016872521565012857	45	39	111	604	314	462
ENSG00000038210	ENSG00000038210.14	phosphatidylinositol 4-kinase type 2 beta [Source:HGNC Symbol;Acc:HGNC:18215]	PI4K2B	protein_coding	G5E9Z4,Q8TCG2	55300	4.405786064845035	4.599378565674598	412.54039702551194	1.4626945428138929	1.4652143811823626	1.3430437359354501	0.0728452586213903	0.10397255973743375	1.7436254215322827e-10	65	169	291	1076	845	967
ENSG00000151470	ENSG00000151470.13	chromosome 4 open reading frame 33 [Source:HGNC Symbol;Acc:HGNC:27025]	C4orf33	protein_coding	Q8N1A6	132321	3.0956098904276903	3.3358181127303532	170.01638526663305	1.486865738807044	1.536469417556611	1.345633715117547	0.14532751697290172	0.16710009673490214	4.589175349061811e-4	23	64	129	500	286	435
ENSG00000238266	ENSG00000238266.2	long intergenic non-protein coding RNA 707 [Source:HGNC Symbol;Acc:HGNC:44691]	LINC00707	lincRNA	NA	100507127	3.7008706112594507	3.8989105406323246	254.0353052203917	1.4928690530353983	1.4929232184781691	1.3469503131038965	0.06925039459274257	0.08599461410705872	3.946143717527494e-6	50	100	146	705	481	601
ENSG00000171055	ENSG00000171055.15	fasciculation and elongation protein zeta 2 [Source:HGNC Symbol;Acc:HGNC:3660]	FEZ2	protein_coding	Q9UHY8	9637	6.131473717908841	6.400733459738693	1437.450578436426	1.6493584668387593	1.5633795719282602	1.3479805651821168	0.17962320533196063	0.25611154819384263	0.004724336675569341	137	640	1094	4450	2587	3360
ENSG00000166750	ENSG00000166750.10	schlafen family member 5 [Source:HGNC Symbol;Acc:HGNC:28286]	SLFN5	protein_coding	B4E128,Q08AF3	162394	5.089687833399041	5.474131633509216	751.6506831060962	1.9303544602387661	1.6982017891917256	1.349163017869519	0.23891386835536418	0.2955957898800617	0.038654034101298564	41	319	606	2274	1446	1851
ENSG00000184557	ENSG00000184557.4	suppressor of cytokine signaling 3 [Source:HGNC Symbol;Acc:HGNC:19391]	SOCS3	protein_coding	O14543,Q6FI39	9021	4.32361602007383	4.608617240185411	412.4989636824373	1.594907180568007	1.6034973109977324	1.350543869722611	0.18968241796300112	0.24550545504845	0.007348243438782985	47	205	237	776	1193	942
ENSG00000159403	ENSG00000159403.18	complement C1r [Source:HGNC Symbol;Acc:HGNC:1246]	C1R	protein_coding	NA,P00736	715	6.6283800555215215	6.835429024543604	1962.4703747815531	1.551823060849262	1.549254884796171	1.3610115178910416	0.052928926897473805	0.08599461410705872	2.1093325206443968e-5	418	616	1187	4414	4457	4886
ENSG00000072041	ENSG00000072041.17	solute carrier family 6 member 15 [Source:HGNC Symbol;Acc:HGNC:13621]	SLC6A15	protein_coding	Q8IXG2,Q9H2J7,Q9NW50	55117	2.163745266347707	2.4187918484838105	88.56814929406943	1.515702734954348	1.5500633885080508	1.362398085363305	0.14006639357943695	0.1776139163087808	1.244223555396656e-4	11	38	61	224	199	208
ENSG00000121966	ENSG00000121966.7	C-X-C motif chemokine receptor 4 [Source:HGNC Symbol;Acc:HGNC:2561]	CXCR4	protein_coding	A0A0U3FJG0,A0A0U3GXA9,P61073	7852	0.5490244992908977	0.9041934519129873	29.430684854738477	1.6215356384126869	1.7280192251896969	1.370216985079802	0.23480778896664767	0.23005705146341224	0.02990172020367755	4	9	20	84	46	89
ENSG00000138134	ENSG00000138134.12	STAM binding protein like 1 [Source:HGNC Symbol;Acc:HGNC:24105]	STAMBPL1	protein_coding	Q96FJ0	57559	5.085114787065679	5.318472233588084	678.9872458095784	1.5830751070432276	1.5454335612287708	1.3888868531599872	0.11264747054849987	0.17778485413852052	3.42550595758922e-5	83	301	468	1921	1257	1686
ENSG00000100906	ENSG00000100906.11	NFKB inhibitor alpha [Source:HGNC Symbol;Acc:HGNC:7797]	NFKBIA	protein_coding	P25963	4792	6.600246501401012	6.878991180215311	1999.4253875816387	1.6991661146836965	1.599421328991382	1.3983501241003928	0.17115614344453453	0.2470726626636519	0.0028132483109811913	179	842	1582	5101	4542	4725
ENSG00000126778	ENSG00000126778.12	SIX homeobox 1 [Source:HGNC Symbol;Acc:HGNC:10887]	SIX1	protein_coding	Q15475	6495	3.5114360784877463	3.827552163286559	238.38664796151315	1.6686541340358851	1.6389380651501009	1.4048133788083508	0.18968241796300112	0.25861881608963383	0.005074799383901577	19	93	197	612	542	577
ENSG00000167034	ENSG00000167034.10	NK3 homeobox 1 [Source:HGNC Symbol;Acc:HGNC:7838]	NKX3-1	protein_coding	Q99801	4824	3.7690736701087073	3.9851195393966887	268.62733151407514	1.5396069092435005	1.5414016772922847	1.4066154531827433	0.0711367216200707	0.09308261603346858	9.708304422019869e-8	43	118	154	706	583	614
ENSG00000022267	ENSG00000022267.19	four and a half LIM domains 1 [Source:HGNC Symbol;Acc:HGNC:3702]	FHL1	protein_coding	B7Z9A1,Q13642,Q5JXI2	2273	4.3984315097674545	4.732572647295423	449.0833899530396	1.7803100655944974	1.668856334496369	1.4075172278573582	0.20277823010584006	0.2792048067840019	0.011509133052674548	32	208	318	1359	892	1055
ENSG00000152503	ENSG00000152503.9	tripartite motif containing 36 [Source:HGNC Symbol;Acc:HGNC:16280]	TRIM36	protein_coding	E9PBG3,Q4R1Q4,Q9NQ86	55521	0.5715370901785746	0.9337820972014869	29.95215718913841	1.703831309604548	1.7153537284319629	1.422095711220026	0.18391010202544908	0.23893536234758603	0.011333218906082737	3	14	16	80	66	75
ENSG00000171310	ENSG00000171310.11	carbohydrate sulfotransferase 11 [Source:HGNC Symbol;Acc:HGNC:17422]	CHST11	protein_coding	A0A024RBL0,Q9NPF2	50515	5.487463898820199	5.7131953179893635	893.4174011391235	1.5920246488696816	1.5587115671210325	1.425503002755225	0.07923559361519943	0.13794607242390985	9.621107648059655e-8	117	339	678	2277	1901	2185
ENSG00000060982	ENSG00000060982.15	branched chain amino acid transaminase 1 [Source:HGNC Symbol;Acc:HGNC:976]	BCAT1	protein_coding	A0A024RAV0,P54687	586	3.630103296759523	3.871979232305223	247.51263758602914	1.5769554346253636	1.5956185666192721	1.4356512289289096	0.09170503332957061	0.1184191961052818	2.505686994815105e-6	34	83	191	697	530	554
ENSG00000082074	ENSG00000082074.18	FYN binding protein 1 [Source:HGNC Symbol;Acc:HGNC:4036]	FYB	protein_coding	O15117	2533	5.006301918218503	5.231626737750588	641.2594662666644	1.59137401218918	1.5848931613394026	1.4372473156701964	0.06442327207644316	0.0984537328612454	4.437048582026726e-7	101	206	476	1807	1187	1615
ENSG00000144583	ENSG00000144583.5	membrane associated ring-CH-type finger 4 [Source:HGNC Symbol;Acc:HGNC:29269]	MARCH4	protein_coding	Q9P2E8	57574	4.973359607980168	5.221305582086768	638.4878623922854	1.6866784006061741	1.6596039175056838	1.445465784984843	0.06516533691136375	0.1002840519238885	1.8887533053754617e-4	126	252	267	1511	1495	1563
ENSG00000269728	NA	NA	RP11-145M9.4	lincRNA	NA	NA	3.081148147479078	3.41332166701734	178.74910601126916	1.6570063691681565	1.7043576917224958	1.4500837106857867	0.19635708915719255	0.2369260512457905	0.00649535178806082	16	68	133	627	286	425
ENSG00000106366	ENSG00000106366.9	serpin family E member 1 [Source:HGNC Symbol;Acc:HGNC:8583]	SERPINE1	protein_coding	A0A024QYT5,P05121	5054	9.33941967893365	9.619872092719692	13389.88548109927	1.731278044722457	1.6541822138911004	1.4519489901085985	0.14118168527748728	0.22327139299561286	7.468077079406375e-4	1364	6299	8256	28930	33365	33894
ENSG00000248527	ENSG00000248527.1	MT-ATP6 pseudogene 1 [Source:HGNC Symbol;Acc:HGNC:44575]	MTATP6P1	pseudogene	NA	NA	9.853760078932034	10.305361004104563	21696.22409461635	1.6669344766668241	1.9148198456612777	1.4555915921504312	0.29152276896011353	0.2955957898800617	0.041408949641137054	2545	6300	13782	95453	15878	58853
ENSG00000166825	ENSG00000166825.14	alanyl aminopeptidase, membrane [Source:HGNC Symbol;Acc:HGNC:500]	ANPEP	protein_coding	A0A024RC61,P15144,Q59E93	290	4.142414635829915	4.384608242993994	356.33491128334526	1.6531785589666967	1.6491824419698478	1.4584397115313452	0.06268904045917711	0.08599461410705872	3.42550595758922e-5	72	99	218	790	848	901
ENSG00000115963	ENSG00000115963.13	Rho family GTPase 3 [Source:HGNC Symbol;Acc:HGNC:671]	RND3	protein_coding	B2R838,P61587	390	5.675152731543956	6.105130802300486	1164.7848549316257	2.099317232975334	1.8167500303449444	1.4599483649356995	0.2300067744857822	0.2955957898800617	0.032544299197463523	55	469	891	3586	2340	2867
ENSG00000149948	ENSG00000149948.13	high mobility group AT-hook 2 [Source:HGNC Symbol;Acc:HGNC:5009]	HMGA2	protein_coding	F5H2A4,F5H6H0,P52926,Q1M183	8091	4.770946460592585	5.070838045520735	569.0338454260076	1.7588393789515566	1.6669516639373494	1.4623541609032213	0.1538739893474928	0.23005705146341224	0.0012926871941838915	49	232	431	1591	1200	1371
ENSG00000177606	ENSG00000177606.7	Jun proto-oncogene, AP-1 transcription factor subunit [Source:HGNC Symbol;Acc:HGNC:6204]	JUN	protein_coding	P05412	3725	5.969032812684914	6.305697657315446	1340.3267436846118	1.8609856236492843	1.7246703721478658	1.4662607523659448	0.17560259674619236	0.26348159369515406	0.0072093389140893355	106	663	786	3096	3607	3057
ENSG00000163297	ENSG00000163297.17	ANTXR cell adhesion molecule 2 [Source:HGNC Symbol;Acc:HGNC:21732]	ANTXR2	protein_coding	A4FUA5,J3KPY9,P58335,Q32Q26	118429	1.3799866200076627	1.6926519901363077	52.48634545280116	1.6676308661340522	1.6887852558809715	1.4680295498320413	0.14273560291865964	0.1830440943204009	9.873692602782834e-4	6	23	30	140	108	137
ENSG00000075213	ENSG00000075213.11	semaphorin 3A [Source:HGNC Symbol;Acc:HGNC:10723]	SEMA3A	protein_coding	Q14563	10371	4.277377780332519	4.701019496113087	438.91637204596793	1.9441077892256846	1.8116831487745624	1.4703487449330046	0.23368576939115698	0.2955957898800617	0.027698495669668227	23	190	304	1460	734	1142
ENSG00000140379	ENSG00000140379.8	BCL2 related protein A1 [Source:HGNC Symbol;Acc:HGNC:991]	BCL2A1	protein_coding	Q16548	597	3.6005652859120816	3.9873497656451153	271.77898203313794	2.198165311526219	1.9454710748433415	1.480593877134634	0.08272259425997497	0.19977384703135226	0.024872103019219303	69	63	74	818	583	637
ENSG00000172936	ENSG00000172936.15	MYD88 innate immune signal transduction adaptor [Source:HGNC Symbol;Acc:HGNC:7562]	MYD88	protein_coding	A0A0A0MS70,A0A0A0MSI9,A0A0A0MST0,Q99836	4615	6.228285571388156	6.514742736537528	1554.005813834988	1.7672279652984655	1.6736933997434575	1.4909718855921108	0.1279733920186999	0.20939037185609805	3.490968249084882e-4	145	690	1040	4199	3381	3758
ENSG00000070081	ENSG00000070081.17	nucleobindin 2 [Source:HGNC Symbol;Acc:HGNC:8044]	NUCB2	protein_coding	P80303,Q2L696,V9HW75	4925	5.951220178670704	6.2019388035383	1264.4727347349078	1.683428468897946	1.6958766398720717	1.493582176842837	0.053760253292390564	0.08282580625498949	3.807442991445594e-5	247	365	720	4078	2240	2959
ENSG00000051108	ENSG00000051108.15	homocysteine inducible ER protein with ubiquitin like domain 1 [Source:HGNC Symbol;Acc:HGNC:13744]	HERPUD1	protein_coding	A4UAE9,Q15011,Q53FP9	9709	5.838945132234501	6.146329342599996	1201.5975993911688	1.8212576892598915	1.7029888852253434	1.5007234420353373	0.1439630680679406	0.22761380597635392	0.0010802629873575584	101	487	889	3197	2756	2848
ENSG00000147010	ENSG00000147010.18	SH3 domain containing kinase binding protein 1 [Source:HGNC Symbol;Acc:HGNC:13867]	SH3KBP1	protein_coding	B7Z6E8,Q5JPT6,Q96B97	30011	7.568208837789091	7.799095830356391	3810.4460755239256	1.6304325166788565	1.632354667291305	1.5161213346854339	0.050327559006661915	0.08599461410705872	4.349467957086269e-12	554	1465	2412	11308	7472	8861
ENSG00000116701	ENSG00000116701.15	neutrophil cytosolic factor 2 [Source:HGNC Symbol;Acc:HGNC:7661]	NCF2	protein_coding	A0A0S2Z457,P19878	4688	2.2154054810593244	2.5158837116677955	95.97007837834663	1.8028075892256428	1.7607129204365655	1.5209938055787668	0.09295347602451036	0.12826959889086806	0.0012692053711564882	21	21	54	243	196	261
ENSG00000146592	ENSG00000146592.17	cAMP responsive element binding protein 5 [Source:HGNC Symbol;Acc:HGNC:16844]	CREB5	protein_coding	Q02930	9586	1.8954483079111581	2.254534806548327	80.0325437949785	2.0334684913064067	1.8846149664096656	1.5218025752965203	0.09748588302136964	0.1830440943204009	0.012095235145782188	20	18	29	248	152	196
ENSG00000240476	ENSG00000240476.1	long intergenic non-protein coding RNA 973 [Source:HGNC Symbol;Acc:HGNC:48868]	LINC00973	lincRNA	NA	NA	2.7545027218373006	3.0336179593258494	138.5678937707668	1.821172868062297	1.7430952894671063	1.5233971711929384	0.06386445202701757	0.09291304248372739	4.005791919110991e-4	31	41	60	374	316	316
ENSG00000166401	ENSG00000166401.15	serpin family B member 8 [Source:HGNC Symbol;Acc:HGNC:8952]	SERPINB8	protein_coding	A0A024R2B1,A0A1B0GU38,P50452	5271	4.201371083434017	4.438348813137299	369.4057593349351	1.6458848524432772	1.6586729464567729	1.524552918965539	0.050252930198336314	0.06813922650503894	4.1154723407080585e-9	63	128	217	1098	709	880
ENSG00000128590	ENSG00000128590.5	DnaJ heat shock protein family (Hsp40) member B9 [Source:HGNC Symbol;Acc:HGNC:6968]	DNAJB9	protein_coding	Q6FIF1,Q9UBS3	4189	4.195265551586841	4.581887523853004	403.83569968430896	1.9129660564075928	1.814771026216877	1.5441966627781742	0.18705456179779256	0.2652022642508098	0.00752665086430746	25	155	300	1122	782	1134
ENSG00000169429	ENSG00000169429.11	C-X-C motif chemokine ligand 8 [Source:HGNC Symbol;Acc:HGNC:6025]	IL8	protein_coding	A0A024RDA5,P10145	3576	5.613816197835702	6.110709890297158	1168.2284845693473	2.2826762758695285	1.9462734551357603	1.5493300853880705	0.2300067744857822	0.2955957898800617	0.03256888602515079	44	445	846	3668	2420	2907
ENSG00000113739	ENSG00000113739.10	stanniocalcin 2 [Source:HGNC Symbol;Acc:HGNC:11374]	STC2	protein_coding	O76061,Q6FHC9	8614	4.297024233041334	4.596142250410738	408.79248340600304	1.743573285234797	1.7459950513004159	1.5684185357170848	0.10957621966691346	0.15782726092247096	2.7833602050965193e-5	43	155	275	1016	1113	859
ENSG00000168310	ENSG00000168310.11	interferon regulatory factor 2 [Source:HGNC Symbol;Acc:HGNC:6117]	IRF2	protein_coding	P14316	3660	4.610926174349688	5.023910854679566	550.0565994941323	1.987452234301343	1.8631017643973038	1.5686668885420836	0.20045682612768556	0.27838522607368055	0.011648708510859631	32	223	373	1874	942	1395
ENSG00000173821	ENSG00000173821.19	ring finger protein 213 [Source:HGNC Symbol;Acc:HGNC:14539]	RNF213	protein_coding	A0A0A0MTC1,A0A0A0MTR7,Q63HN8	57674	9.638131182772302	10.005738490275174	17457.21000528475	2.00936703138822	1.8135813544182484	1.5696896130259648	0.18294445922131125	0.26348159369515406	0.005668923876347474	1131	6823	12807	48171	37794	44672
ENSG00000116514	ENSG00000116514.16	ring finger protein 19B [Source:HGNC Symbol;Acc:HGNC:26886]	RNF19B	protein_coding	Q6ZMZ0	127544	5.048693219444733	5.316058873038431	677.5368978763978	1.7421735181071414	1.7158602194612929	1.5826077957178672	0.06212104014737443	0.09943649235720749	8.05467344771531e-9	82	275	407	1874	1376	1728
ENSG00000234745	ENSG00000234745.11	major histocompatibility complex, class I, B [Source:HGNC Symbol;Acc:HGNC:4932]	HLA-B	protein_coding	E5FQ95,P01889	3106	2.3301781687609435	2.764541115738758	114.64577210469595	2.228147945797055	2.0516027331155384	1.5835363531500088	0.10878863391252223	0.20367603169421836	0.019851059405479852	28	19	40	230	306	319
ENSG00000121060	ENSG00000121060.18	tripartite motif containing 25 [Source:HGNC Symbol;Acc:HGNC:12932]	TRIM25	protein_coding	Q14258	7706	7.1370582948407355	7.4246277771669	2923.5873730527555	1.790468242339949	1.7449674853436583	1.598860418302007	0.08270647709074988	0.14996141789259201	2.6649876865713588e-6	300	1194	1860	7690	6907	6887
ENSG00000103647	ENSG00000103647.13	coronin 2B [Source:HGNC Symbol;Acc:HGNC:2256]	CORO2B	protein_coding	Q9UQ03	10391	2.180145041269125	2.4705473767612136	92.08019194944532	1.7280729353006146	1.7639675437225613	1.6021600951153976	0.0733562190707145	0.07998234417004967	2.0640672615129212e-6	13	33	52	231	198	249
ENSG00000029153	ENSG00000029153.14	aryl hydrocarbon receptor nuclear translocator like 2 [Source:HGNC Symbol;Acc:HGNC:18984]	ARNTL2	protein_coding	Q8WYA1	56938	5.486028636200531	5.956073530364559	1048.7445582314112	2.2379842762968893	1.9497275395646319	1.6081629014453553	0.20525471796834036	0.2955957898800617	0.01784185158625916	45	433	682	2864	2491	2650
ENSG00000010810	ENSG00000010810.17	FYN proto-oncogene, Src family tyrosine kinase [Source:HGNC Symbol;Acc:HGNC:4037]	FYN	protein_coding	P06241	2534	1.462074578553271	1.8562191345413046	58.805788568729895	1.8248325430044932	1.8768424019554453	1.6094640766576518	0.16178172195858914	0.19031532699641784	0.002035550649831644	5	18	42	194	111	146
ENSG00000168961	ENSG00000168961.17	galectin 9 [Source:HGNC Symbol;Acc:HGNC:6570]	LGALS9	protein_coding	A0A024QZ02,A0A024QZ55,O00182	3965	2.58901995864082	3.2075264079383605	157.10586351137053	2.8598870004429235	2.363698506988536	1.6284070410913734	0.0711367216200707	0.2562511292046738	0.0467069748892535	40	15	34	451	370	411
ENSG00000124813	ENSG00000124813.23	RUNX family transcription factor 2 [Source:HGNC Symbol;Acc:HGNC:10472]	RUNX2	protein_coding	A0A0D9SEN7,Q13950,Q32MY8	860	0.7588432326776873	1.1422488681820515	35.45793531068001	1.9999881348784103	1.9260805180754048	1.6294147942913813	0.14118168527748728	0.18672092603039506	0.007454481326457587	7	12	11	85	86	92
ENSG00000047365	ENSG00000047365.12	ArfGAP with RhoGAP domain, ankyrin repeat and PH domain 2 [Source:HGNC Symbol;Acc:HGNC:16924]	ARAP2	protein_coding	A7E2A5,Q8WZ64	116984	1.5642703326105039	2.0848517320668147	69.06395023773995	2.0013878163185415	1.9846883856522248	1.632409598123805	0.23130049454041116	0.27974548288581685	0.016501527878811064	3	26	44	269	121	155
ENSG00000067082	ENSG00000067082.15	Kruppel like factor 6 [Source:HGNC Symbol;Acc:HGNC:2235]	KLF6	protein_coding	D3GC14,Q99612	1316	6.290256286526689	6.661258168296328	1716.588371013284	2.0121525391019968	1.8600946275415702	1.6355421462387545	0.14620963216047173	0.23064896268217555	0.0018059504590940325	116	664	1182	5056	3752	4156
ENSG00000139289	ENSG00000139289.13	pleckstrin homology like domain family A member 1 [Source:HGNC Symbol;Acc:HGNC:8933]	PHLDA1	protein_coding	Q8WV24	22822	6.439567231150023	6.723339868200961	1798.4964811677653	1.806300417683957	1.7704504344999303	1.6408503916470583	0.0611242894675146	0.10323962569764979	4.806835952376736e-9	200	691	1125	4748	4231	4284
ENSG00000104332	ENSG00000104332.12	secreted frizzled related protein 1 [Source:HGNC Symbol;Acc:HGNC:10776]	SFRP1	protein_coding	Q8N474	6422	5.61276353186142	6.062686712660775	1130.6739799020302	2.2042693345662605	1.9495393439404294	1.641111939156973	0.18456781792807905	0.2792048067840019	0.01112555739102309	55	494	667	3414	2540	2714
ENSG00000174804	ENSG00000174804.4	frizzled class receptor 4 [Source:HGNC Symbol;Acc:HGNC:4042]	FZD4	protein_coding	Q9ULV1	8322	2.489975125389786	2.8765551552465207	122.2056352524445	1.8521467278640598	1.8985528292556568	1.646280748942457	0.1488134940435534	0.18672092603039506	0.0015650614135801573	11	32	94	371	213	352
ENSG00000204592	ENSG00000204592.9	major histocompatibility complex, class I, E [Source:HGNC Symbol;Acc:HGNC:4962]	HLA-E	protein_coding	A8K8M6,O19682,P13747,Q6DU44	3133	5.209144230890905	5.4931477819013965	766.3563594195666	1.7849192678097403	1.7997974393298435	1.6528482989126754	0.05268025266846852	0.0788865178937417	5.784061084001702e-9	107	240	480	1656	1992	1963
ENSG00000163131	ENSG00000163131.11	cathepsin S [Source:HGNC Symbol;Acc:HGNC:2545]	CTSS	protein_coding	P25774	1520	5.24929871142318	5.554052439876707	797.9083821158957	1.8585528334538348	1.8052587192150047	1.6532656383846422	0.07090444258012603	0.1223414468640245	4.937822717349571e-7	81	278	547	2262	1666	2030
ENSG00000138166	ENSG00000138166.6	dual specificity phosphatase 5 [Source:HGNC Symbol;Acc:HGNC:3071]	DUSP5	protein_coding	Q16690	1847	5.987954569856468	6.250695271734278	1302.0498488220535	1.774520352405371	1.778454408423086	1.6611244400167462	0.028533842114420872	0.047743341466207526	7.213565853365658e-17	205	408	759	3542	2667	3408
ENSG00000128335	ENSG00000128335.14	apolipoprotein L2 [Source:HGNC Symbol;Acc:HGNC:619]	APOL2	protein_coding	A0A024R1M8,J3KQL8,Q9BQE5	23780	5.736281029682772	6.082839937117964	1164.71872496346	2.0328331703738836	1.9654265252385672	1.6634807371330214	0.050327559006661915	0.09291304248372739	9.711587588338532e-4	253	236	486	3219	2756	2785
ENSG00000234362	ENSG00000234362.6	long intergenic non-protein coding RNA 1914 [Source:HGNC Symbol;Acc:HGNC:52733]	AC104654.2	lincRNA	NA	101929723	0.7255868350862915	1.1304526298437827	35.17775043125679	2.017862699858095	1.9928289635515908	1.6660234697302765	0.15722236422116861	0.17919215864447002	0.009427119349708139	7	10	12	120	60	89
ENSG00000130813	ENSG00000130813.18	shiftless antiviral inhibitor of ribosomal frameshifting [Source:HGNC Symbol;Acc:HGNC:25649]	C19orf66	protein_coding	Q9NUL5	55337	4.743402746007904	5.036726675916657	560.8140502100042	1.8758729883052023	1.8542015860382683	1.6753958071531312	0.03674219265891521	0.057371094188477405	3.325241736468429e-7	103	133	315	1507	1274	1385
ENSG00000139278	ENSG00000139278.10	GLI pathogenesis related 1 [Source:HGNC Symbol;Acc:HGNC:17001]	GLIPR1	protein_coding	P48060	11010	4.732386354009887	5.024353165455038	553.1088286712634	1.8223836738477417	1.8176323293831322	1.6848881753124443	0.050327559006661915	0.0788865178937417	2.1998324716194588e-10	67	187	346	1616	1085	1440
ENSG00000175471	ENSG00000175471.19	multiple C2 and transmembrane domain containing 1 [Source:HGNC Symbol;Acc:HGNC:26183]	MCTP1	protein_coding	B7Z4G1,Q6DN14	79772	3.6941520871583067	4.069822269380393	282.74235191402414	1.9005764450069396	1.9004419839450595	1.6899787539117257	0.13162088508852057	0.18672092603039506	3.531940378558198e-4	22	96	195	965	589	611
ENSG00000026950	ENSG00000026950.17	butyrophilin subfamily 3 member A1 [Source:HGNC Symbol;Acc:HGNC:1138]	BTN3A1	protein_coding	A8K547,O00481	11119	4.262900287536905	4.572414047255998	402.94886125316617	1.8400028739602612	1.8364763098640273	1.6914162904110073	0.062411354577454385	0.09308261603346858	1.8852851403304917e-8	43	144	251	1150	812	1064
ENSG00000113594	ENSG00000113594.10	LIF receptor subunit alpha [Source:HGNC Symbol;Acc:HGNC:6597]	LIFR	protein_coding	A8K1Z4,P42702	3977	3.4960784429189524	4.092341818302145	285.9398739717929	2.301071369128268	2.1191791467923897	1.713830412031027	0.22571179241878903	0.2955957898800617	0.025020597003923128	8	110	171	956	552	761
ENSG00000234290	ENSG00000234290.2	novel transcript	AC116366.6	antisense	NA	NA	-0.7817767838370626	-0.005212016476955266	14.210022990117542	2.416569162800028	2.277504077317249	1.7220788399620757	0.23767224528876998	0.2955957898800617	0.04450582942949692	0	6	6	41	30	45
ENSG00000056558	ENSG00000056558.11	TNF receptor associated factor 1 [Source:HGNC Symbol;Acc:HGNC:12031]	TRAF1	protein_coding	Q13077	7185	4.181886379304769	4.497282598111965	383.80301766506864	1.8851646619954059	1.9035753656075631	1.7223987732098176	0.05105673448771201	0.07162213127647135	1.034836513627391e-6	62	126	169	806	1004	1034
ENSG00000182326	ENSG00000182326.15	complement C1s [Source:HGNC Symbol;Acc:HGNC:1247]	C1S	protein_coding	F8WCZ6,P09871	716	5.550614555388898	6.296095884133079	1326.517240916773	2.8656930855511757	2.2990731418780026	1.72589396660797	0.2508697446836769	0.2955957898800617	0.04664617187336197	21	447	797	4353	2780	3586
ENSG00000183287	ENSG00000183287.14	collagen and calcium binding EGF domains 1 [Source:HGNC Symbol;Acc:HGNC:29426]	CCBE1	protein_coding	Q6UXH8	147372	2.023778614260282	2.417488139280162	87.8992757769269	1.9202494014447402	1.9453065853267295	1.736019125230866	0.11159935764330582	0.15456888434376045	2.841350782329901e-5	7	32	52	227	227	214
ENSG00000112343	ENSG00000112343.11	tripartite motif containing 38 [Source:HGNC Symbol;Acc:HGNC:10059]	TRIM38	protein_coding	A0A024QZY4,O00635	10475	4.825911276940348	5.120865667919516	591.933324372761	1.8584428400788673	1.8584224253114083	1.7371023820452165	0.0362202100619006	0.05672333626859522	9.193602693239667e-15	77	187	355	1770	1240	1441
ENSG00000255248	ENSG00000255248.9	mir-100-let-7a-2-mir-125b-1 cluster host gene [Source:HGNC Symbol;Acc:HGNC:39522]	RP11-166D19.1	sense_overlapping	NA	399959	2.522051699097552	2.884437121764998	123.55173100818931	1.9514103481248029	1.9605986315827166	1.7466462059921128	0.07676219187251385	0.09291304248372739	5.1463648361115744e-5	18	24	82	379	265	299
ENSG00000129226	ENSG00000129226.14	CD68 molecule [Source:HGNC Symbol;Acc:HGNC:1693]	CD68	protein_coding	P34810	968	5.0924949901499375	5.472750385071974	757.034360765733	1.9305438382494382	2.000129508686912	1.7549328295366426	0.10805802340651814	0.14091449651610444	3.9074377594731355e-4	97	188	457	3190	1430	1291
ENSG00000151014	ENSG00000151014.6	nocturnin [Source:HGNC Symbol;Acc:HGNC:14254]	CCRN4L	protein_coding	Q9UK39	25819	2.864600041992542	3.296130906441924	163.70379158600812	2.0284926791155926	1.9915927824752186	1.76811527348361	0.1283942667868579	0.19977384703135226	3.2309761883218694e-4	10	66	91	431	406	418
ENSG00000106415	ENSG00000106415.13	glucocorticoid induced 1 [Source:HGNC Symbol;Acc:HGNC:18713]	GLCCI1	protein_coding	Q86VQ1	113263	0.43174317608696844	1.3264435341895786	39.35499645216183	2.683948040596375	2.265730594875102	1.7896564160450372	0.2601022961031402	0.29610180702382405	0.033250932452646716	0	11	27	113	87	120
ENSG00000125266	ENSG00000125266.8	ephrin B2 [Source:HGNC Symbol;Acc:HGNC:3227]	EFNB2	protein_coding	P52799	1948	0.33862046131632995	1.2144003687490241	36.226010519879075	2.654011068887186	2.2555106808487513	1.7944272101843404	0.2632533554670579	0.29610180702382405	0.028884252448826527	0	14	19	86	101	103
ENSG00000159399	ENSG00000159399.10	hexokinase 2 [Source:HGNC Symbol;Acc:HGNC:4923]	HK2	protein_coding	P52789	3099	0.6658978275766676	1.5870567114005407	47.712091992751425	2.7478652986410643	2.2805048166538757	1.7962009660866538	0.2654604552513857	0.29610180702382405	0.03473384061044185	0	15	30	163	108	119
ENSG00000164520	ENSG00000164520.11	retinoic acid early transcript 1E [Source:HGNC Symbol;Acc:HGNC:16793]	RAET1E	protein_coding	Q8TD07	135250	1.2978078685544225	1.6839657277262925	52.09146176825377	1.9575268641421357	2.015167757432712	1.8150298648389707	0.07857319853982404	0.07998234417004967	2.2497422068176594e-5	6	16	27	152	107	143
ENSG00000132256	ENSG00000132256.19	tripartite motif containing 5 [Source:HGNC Symbol;Acc:HGNC:16276]	TRIM5	protein_coding	Q9C035	85363	5.16409043161938	5.66433767646837	857.2712664118004	2.3272308112003155	2.111854738099197	1.8257297486014783	0.1653025347876916	0.2511124450659067	0.004222429620036349	38	292	546	2786	1762	2208
ENSG00000044574	ENSG00000044574.8	heat shock protein family A (Hsp70) member 5 [Source:HGNC Symbol;Acc:HGNC:5238]	HSPA5	protein_coding	P11021,V9HWB4	3309	9.955999964532795	10.265702417736591	21072.782409958836	1.9422250598628286	1.945812780783023	1.8266975410516941	0.017453675508175715	0.04082056873758326	3.301588422520727e-19	3005	6467	10584	65543	43259	51710
ENSG00000158125	ENSG00000158125.10	xanthine dehydrogenase [Source:HGNC Symbol;Acc:HGNC:12805]	XDH	protein_coding	P47989	7498	2.487794993691582	2.8632370328751406	121.04217497968868	1.992401617112699	2.0032062129652135	1.8369847402578283	0.06212104014737443	0.08413316543099178	1.1309531110293073e-7	12	45	58	322	304	299
ENSG00000110427	ENSG00000110427.16	KIAA1549 like [Source:HGNC Symbol;Acc:HGNC:24836]	KIAA1549L	protein_coding	Q12914,Q6ZVL6	25758	3.387596139336959	3.7569331845813156	227.35243554842612	1.990606511465216	1.9987901684124822	1.8438132546646266	0.058915478288462234	0.08599461410705872	1.7787261128498206e-8	21	83	118	684	493	574
ENSG00000204267	ENSG00000204267.16	transporter 2, ATP binding cassette subfamily B member [Source:HGNC Symbol;Acc:HGNC:44]	TAP2	protein_coding	Q03519,Q5JNW1,Q9UP03,X5CMH5	6891	4.74714975572263	5.1899826912489635	616.0975916403966	2.137819912520792	2.089681130570896	1.8557413964709837	0.12274024517885587	0.18672092603039506	3.5746314455977726e-4	43	242	298	1250	1785	1676
ENSG00000134470	ENSG00000134470.21	interleukin 15 receptor subunit alpha [Source:HGNC Symbol;Acc:HGNC:5978]	IL15RA	protein_coding	A0A0A0MS77,G8CVM3,Q13261	3601	2.237787374826465	2.768127441383538	114.69325973503614	2.656786228670705	2.334578458833911	1.8677459645264636	0.0644112651380549	0.1720089891683206	0.008043991545593876	25	22	22	326	287	285
ENSG00000118503	ENSG00000118503.15	TNF alpha induced protein 3 [Source:HGNC Symbol;Acc:HGNC:11896]	TNFAIP3	protein_coding	P21580	7128	5.023125047138651	5.908754330628577	1011.9276390803382	3.094530599291588	2.499401728978667	1.8679830852866506	0.2508697446836769	0.2955957898800617	0.04453994278821126	10	301	558	3061	2469	2778
ENSG00000235884	ENSG00000235884.4	long intergenic non-protein coding RNA 941 [Source:HGNC Symbol;Acc:HGNC:48635]	LINC00941	lincRNA	NA	NA	3.0936745696860943	3.4702818601265126	185.9667364941219	2.0094043137898163	2.04067024363274	1.8864549238116934	0.05273609525336268	0.0735314618720109	2.2381154507032424e-9	18	61	99	540	385	515
ENSG00000105939	ENSG00000105939.13	zinc finger CCCH-type containing, antiviral 1 [Source:HGNC Symbol;Acc:HGNC:23721]	ZC3HAV1	protein_coding	Q7Z2W4	56829	7.343925664895311	7.703331639257807	3547.965171357085	2.0477765505973635	2.0192704130664376	1.8904874862023977	0.04902128862826421	0.08178054327972184	9.787809796108721e-10	335	1089	2145	10883	7626	8873
ENSG00000164307	ENSG00000164307.13	endoplasmic reticulum aminopeptidase 1 [Source:HGNC Symbol;Acc:HGNC:18173]	ERAP1	protein_coding	Q9NZ08	51752	5.3633864651784275	5.871990546029794	990.7706372154801	2.376322927130433	2.170953321116494	1.9040382686791866	0.14285889829839116	0.23046111314232415	0.0020140093777758386	46	296	651	3278	2000	2595
ENSG00000196352	ENSG00000196352.16	CD55 molecule (Cromer blood group) [Source:HGNC Symbol;Acc:HGNC:2665]	CD55	protein_coding	B1AP13,P08174	1604	5.988509740354335	6.381019984371088	1417.5153811935968	2.1115861818951984	2.0721348349941393	1.9093637433050383	0.06272411034097489	0.10323962569764979	9.882548710794346e-7	122	464	784	4853	2571	3694
ENSG00000143384	ENSG00000143384.13	MCL1 apoptosis regulator, BCL2 family member [Source:HGNC Symbol;Acc:HGNC:6943]	MCL1	protein_coding	A0A087WT64,C8YZ26,Q07820	4170	8.161574439123472	8.563677088513204	6431.89618135986	2.1522453085347926	2.076676866668624	1.9146493597431478	0.0711367216200707	0.12939434529320895	3.186381909407207e-6	478	2085	3843	19871	13890	16356
ENSG00000185880	ENSG00000185880.13	tripartite motif containing 69 [Source:HGNC Symbol;Acc:HGNC:17857]	TRIM69	protein_coding	H0YL66,Q86WT6	140691	4.333561738439707	4.718561322991244	445.63422625807635	2.0917216033350936	2.0728907795207285	1.9241118612296317	0.050327559006661915	0.07998234417004967	7.506037759550772e-9	41	162	209	1364	938	1166
ENSG00000138347	ENSG00000138347.15	myopalladin [Source:HGNC Symbol;Acc:HGNC:23246]	MYPN	protein_coding	A0A087WX60,Q86TC9	84665	0.3112549170825965	1.2088262752013936	36.103617506597345	2.7937733082078857	2.3728891478562733	1.967696123996444	0.23130049454041116	0.2955957898800617	0.012412206911841058	0	14	16	118	86	93
ENSG00000136010	ENSG00000136010.14	aldehyde dehydrogenase 1 family member L2 [Source:HGNC Symbol;Acc:HGNC:26777]	ALDH1L2	protein_coding	B4DTU7,Q3SY69	160428	3.0175038527164366	3.696642452403063	216.295391315633	2.497970492509186	2.3325290938165057	1.9698761998955518	0.18968241796300112	0.27838522607368055	0.009491918218789929	5	60	137	663	466	625
ENSG00000163814	ENSG00000163814.8	CUB domain containing protein 1 [Source:HGNC Symbol;Acc:HGNC:24357]	CDCP1	protein_coding	Q9H5V8	64866	5.017205804953605	5.3745305382526745	706.4529466463359	2.0908340401150594	2.095549771008109	1.9703969167261504	0.017007339680608632	0.025566064730560206	8.414465013898355e-17	101	200	300	1844	1771	1813
ENSG00000055332	ENSG00000055332.18	eukaryotic translation initiation factor 2 alpha kinase 2 [Source:HGNC Symbol;Acc:HGNC:9437]	EIF2AK2	protein_coding	P19525,Q8IW76	5610	7.351476565924332	7.8341894109026	3873.5564719125487	2.3261972353744937	2.2021313873550734	1.9864087092130003	0.11150459802756968	0.18672092603039506	2.2533704297966406e-4	212	1225	2246	13050	7711	10123
ENSG00000125538	ENSG00000125538.12	interleukin 1 beta [Source:HGNC Symbol;Acc:HGNC:5992]	IL1B	protein_coding	P01584	3553	-0.38588300305738726	0.5016168702707954	21.081912272625864	2.658499162052444	2.5052007511904013	1.9874371623850282	0.24592299849905733	0.2955957898800617	0.02809674829491724	0	5	12	87	36	57
ENSG00000049249	ENSG00000049249.9	TNF receptor superfamily member 9 [Source:HGNC Symbol;Acc:HGNC:11924]	TNFRSF9	protein_coding	Q07011	3604	0.1780530474251717	1.0745314895509641	32.65701953639486	2.8193552325394546	2.4147722992259255	2.014305925978369	0.22005153786501153	0.2955957898800617	0.010201492009735094	0	13	13	102	82	85
ENSG00000136147	ENSG00000136147.18	PHD finger protein 11 [Source:HGNC Symbol;Acc:HGNC:17024]	PHF11	protein_coding	B4DDL5,Q9UIL8	51131	3.3892996658227545	3.805872393992377	236.47550689380964	2.180707475561147	2.208474661077559	2.0306323548337346	0.044878982184740866	0.047743341466207526	1.6948908864695963e-7	30	67	92	828	404	651
ENSG00000011422	ENSG00000011422.12	plasminogen activator, urokinase receptor [Source:HGNC Symbol;Acc:HGNC:9053]	PLAUR	protein_coding	M0R1I2,Q03405	5329	6.021017105388031	6.4298038094083125	1473.0518402357807	2.2412384502872413	2.2312665793497035	2.0340902655831985	0.01933541565680305	0.033021952367224654	1.4162769796666019e-8	236	306	583	3681	3893	3886
ENSG00000135842	ENSG00000135842.17	niban apoptosis regulator 1 [Source:HGNC Symbol;Acc:HGNC:16784]	FAM129A	protein_coding	A0A024R978,Q9BZQ8	116496	3.144406553668906	3.6028952083817263	203.45138000500938	2.206020578041259	2.213052471514508	2.0427532343049206	0.059891156158896355	0.09047082214182439	4.200997224912933e-8	14	65	103	633	470	512
ENSG00000128567	ENSG00000128567.17	podocalyxin like [Source:HGNC Symbol;Acc:HGNC:9171]	PODXL	protein_coding	O00592,Q96N83	5420	6.3125650548290295	6.732790118797119	1804.7040197696385	2.241079196391081	2.1994021681594056	2.0616267872322225	0.040880621916378083	0.0735314618720109	1.042076776945296e-10	153	572	871	4636	4916	4537
ENSG00000123609	ENSG00000123609.11	N-myc and STAT interactor [Source:HGNC Symbol;Acc:HGNC:7854]	NMI	protein_coding	Q13287	9111	5.502449065426405	5.896240704465201	1015.7156442129153	2.187866943760234	2.200393119614672	2.06534043559769	0.017007339680608632	0.026647338394550205	1.1260971333063407e-14	130	275	421	3464	2083	2492
ENSG00000106785	ENSG00000106785.15	tripartite motif containing 14 [Source:HGNC Symbol;Acc:HGNC:16283]	TRIM14	protein_coding	A0A024R165,Q14142	9830	5.840994569706851	6.2407931569913035	1285.1038433030792	2.212543484422526	2.18438275667378	2.0672126120808016	0.024714282044823045	0.04554304040544408	9.040397154375987e-18	125	337	699	3676	3045	3359
ENSG00000132109	ENSG00000132109.10	tripartite motif containing 21 [Source:HGNC Symbol;Acc:HGNC:11312]	TRIM21	protein_coding	P19474	6737	5.682556703853896	6.107394596814122	1178.653521604667	2.2815569109997353	2.2855156145088404	2.103705935817862	0.017403355830871756	0.02797217587467631	9.34421270799015e-10	173	249	463	3899	2293	3213
ENSG00000136826	ENSG00000136826.15	Kruppel like factor 4 [Source:HGNC Symbol;Acc:HGNC:6348]	KLF4	protein_coding	O43474	9314	3.572566447875403	4.204209389558407	308.81319488978085	2.526005895040006	2.401539563664239	2.113934781706565	0.1352824609886678	0.2247726566507405	0.0013702315335489173	10	107	139	771	792	925
ENSG00000165312	ENSG00000165312.6	OTU deubiquitinase 1 [Source:HGNC Symbol;Acc:HGNC:27346]	OTUD1	protein_coding	Q5VV17	220213	3.0743097340904777	3.7411357409846606	223.26941729041948	2.578355284289825	2.423179759617898	2.1232939797343815	0.14192818934870258	0.2318167029929179	0.0019157451328149229	6	76	102	703	512	610
ENSG00000144837	ENSG00000144837.9	phospholipase A1 member A [Source:HGNC Symbol;Acc:HGNC:17661]	PLA1A	protein_coding	G5E9W0,Q53H76	51365	0.0802746226967791	1.2044213856916424	36.602639488908906	3.635097797546954	2.916238092914814	2.1244938122992325	0.21739111650019613	0.2955957898800617	0.03735195555381765	5	0	15	138	72	102
ENSG00000116741	ENSG00000116741.8	regulator of G protein signaling 2 [Source:HGNC Symbol;Acc:HGNC:9998]	RGS2	protein_coding	A0A024R939,P41220	5997	4.708671102297883	5.124146195650881	592.3395148055752	2.2494228401440206	2.2561567112717884	2.1376533268015723	0.017007339680608632	0.025566064730560206	1.4546571137545006e-18	65	168	244	1842	1243	1624
ENSG00000213928	ENSG00000213928.9	interferon regulatory factor 9 [Source:HGNC Symbol;Acc:HGNC:6131]	IRF9	protein_coding	Q00978	10379	4.718314839395678	5.256277157891436	650.7799342214392	2.5874439631511863	2.4611665975410504	2.164747467068911	0.050327559006661915	0.08599461410705872	7.856265620754011e-5	95	70	297	2035	1713	1496
ENSG00000072858	ENSG00000072858.10	SID1 transmembrane family member 1 [Source:HGNC Symbol;Acc:HGNC:25967]	SIDT1	protein_coding	Q9NXL6	54847	2.0763358176913016	2.64974872353438	103.54731975882818	2.4238985194606117	2.4229411985507427	2.174467185995013	0.07499772706465438	0.11667952312859997	6.283854050728468e-5	7	16	65	294	238	310
ENSG00000140105	ENSG00000140105.18	tryptophanyl-tRNA synthetase 1 [Source:HGNC Symbol;Acc:HGNC:12729]	WARS	protein_coding	A0A024R6K8,P23381	7453	7.9993841853451295	8.443440461885539	5959.264077878194	2.3757116358295813	2.3550075729965507	2.1770644728222166	0.01237691448753154	0.02408542930766779	9.13438847357496e-11	870	1259	2070	18248	12781	16659
ENSG00000159167	ENSG00000159167.12	stanniocalcin 1 [Source:HGNC Symbol;Acc:HGNC:11373]	STC1	protein_coding	P52823	6781	3.942883206760431	4.462024805938381	371.51695695783144	2.368265482335385	2.3674041744019325	2.179693576255784	0.06212104014737443	0.1002840519238885	1.4951631394154183e-6	23	89	208	1340	766	922
ENSG00000204642	ENSG00000204642.14	major histocompatibility complex, class I, F [Source:HGNC Symbol;Acc:HGNC:4963]	HLA-F	protein_coding	P30511,Q5JZ47,Q5JZ48	3134	2.5244157382817134	3.0507312253619743	139.52542304424725	2.6005334138422005	2.4699926341681904	2.191828529957491	0.04196885356473831	0.07316736751962685	4.883279849841975e-5	24	25	36	443	272	413
ENSG00000243649	ENSG00000243649.9	complement factor B [Source:HGNC Symbol;Acc:HGNC:1037]	CFB	protein_coding	A0A1U9X7H8,P00751	629	5.156594708142615	5.596456650185941	825.1763590856757	2.345127576357552	2.3450608548703817	2.1935615586999146	0.012643258460398741	0.02066530457555447	1.764078496894728e-13	113	181	306	2585	1709	2318
ENSG00000188313	ENSG00000188313.13	phospholipid scramblase 1 [Source:HGNC Symbol;Acc:HGNC:9092]	PLSCR1	protein_coding	O15162	5359	6.235093263633351	7.049192180993316	2237.94318467741	3.1516939311331824	2.6293301257145396	2.2041628323795868	0.18968241796300112	0.2912628265994277	0.009954492791215899	36	619	1092	7423	4942	6332
ENSG00000164171	ENSG00000164171.11	integrin subunit alpha 2 [Source:HGNC Symbol;Acc:HGNC:6137]	ITGA2	protein_coding	P17301	3673	6.29978652838964	7.380958085108931	2813.262675027433	3.7278631943837857	2.8538715224197877	2.2170914876988133	0.23933140227779487	0.2955957898800617	0.03045348087484758	17	655	1317	9064	6865	7986
ENSG00000196116	ENSG00000196116.8	tudor domain containing 7 [Source:HGNC Symbol;Acc:HGNC:30831]	TDRD7	protein_coding	Q8NHU6	23424	5.757549173915976	6.230421562909398	1275.4984010232606	2.3970283835961985	2.367245533901607	2.234194198905192	0.029166984844937526	0.05312099919892885	2.6805895318766127e-12	103	313	632	4375	2616	3352
ENSG00000125347	ENSG00000125347.14	interferon regulatory factor 1 [Source:HGNC Symbol;Acc:HGNC:6116]	IRF1	protein_coding	P10914,Q6FHN8	3659	5.674594005771892	6.129143495334709	1191.8944713716683	2.3820556468403735	2.387317452923681	2.2372872732915865	0.01237691448753154	0.02066530457555447	2.4164373142084203e-15	156	241	469	3121	3286	3064
ENSG00000124201	ENSG00000124201.15	zinc finger NFX1-type containing 1 [Source:HGNC Symbol;Acc:HGNC:29271]	ZNFX1	protein_coding	Q9P2E3	57169	6.973203453017408	7.472868025328487	3015.398085488366	2.4665265504377527	2.3965596716032787	2.258013855887582	0.04217208820433073	0.07707854827341679	1.6163217889109207e-9	196	792	1509	9363	6856	8190
ENSG00000142611	ENSG00000142611.17	PR/SET domain 16 [Source:HGNC Symbol;Acc:HGNC:14000]	PRDM16	protein_coding	Q9HAZ2	63976	-0.2897239156496581	0.604099373711707	22.831608201154577	2.841921162182378	2.638858139709171	2.265217196622804	0.18326861917403867	0.27974548288581685	0.003102994434569063	0	7	9	68	52	73
ENSG00000198959	ENSG00000198959.12	transglutaminase 2 [Source:HGNC Symbol;Acc:HGNC:11778]	TGM2	protein_coding	B4DIT7,B4DTN7,P21980,V9HWG3	7052	9.32231222168246	9.827970019157124	15423.492873415638	2.487990136499258	2.4178315221444104	2.2730846474790383	0.04311478544050031	0.07878368456285825	1.2179537112349586e-9	1027	4002	7538	38527	40597	44595
ENSG00000096968	ENSG00000096968.14	Janus kinase 2 [Source:HGNC Symbol;Acc:HGNC:6192]	JAK2	protein_coding	A8K910,B4DYV1,O60674	3717	3.475523049092127	4.375834179777113	347.8245614149361	2.9977328568546024	2.7060540842617113	2.276175488018565	0.18701247472675575	0.2795503243063531	0.009655965184124095	4	82	178	1223	811	904
ENSG00000023445	ENSG00000023445.16	baculoviral IAP repeat containing 3 [Source:HGNC Symbol;Acc:HGNC:591]	BIRC3	protein_coding	Q13489	330	6.231934488904431	6.746877340855908	1822.1872314551547	2.5139645729055946	2.431256678702334	2.286146268107845	0.04217208820433073	0.07707854827341679	2.7712560756007203e-9	115	513	820	6069	4019	4771
ENSG00000059728	ENSG00000059728.11	MAX dimerization protein 1 [Source:HGNC Symbol;Acc:HGNC:6761]	MXD1	protein_coding	B7ZLI7,Q05195	4084	3.182445882619337	3.76836988968802	228.05666477842922	2.5103210686603403	2.50755381131693	2.3242059833097444	0.058915478288462234	0.09308261603346858	1.7850725934690415e-7	11	56	113	744	520	615
ENSG00000171522	ENSG00000171522.6	prostaglandin E receptor 4 [Source:HGNC Symbol;Acc:HGNC:9596]	PTGER4	protein_coding	A0PJF5,P35408	5734	0.90709862315069	1.9917696662796898	63.918368116778716	3.1902433207166014	2.7382628866124463	2.334963729692693	0.22963310201959392	0.2955957898800617	0.007451030870655684	0	15	31	149	195	191
ENSG00000111801	ENSG00000111801.16	butyrophilin subfamily 3 member A3 [Source:HGNC Symbol;Acc:HGNC:1140]	BTN3A3	protein_coding	A0A024R042,O00478	10384	2.539469065733949	3.0549188388980655	138.54758810476272	2.454335855770703	2.4887608456772137	2.3460216768769215	0.028069917426581992	0.025566064730560206	9.918276081361772e-13	12	35	52	461	300	375
ENSG00000133401	ENSG00000133401.16	PDZ domain containing 2 [Source:HGNC Symbol;Acc:HGNC:18486]	PDZD2	protein_coding	A0A024RE15,O15018	23037	-0.615672985023471	0.31240625363872615	18.21803414234094	2.938593895068328	2.7940177517758085	2.3556705493018764	0.17258970340679441	0.27838522607368055	0.007454481326457587	0	6	5	61	36	60
ENSG00000172183	ENSG00000172183.15	interferon stimulated exonuclease gene 20 [Source:HGNC Symbol;Acc:HGNC:6130]	ISG20	protein_coding	Q96AZ6	3669	4.994793590444441	5.878670073578384	1004.7976301131416	3.4933561537182216	3.0213153406994904	2.39863271130932	0.0533274897824087	0.19237981974316098	0.006509308262241861	173	71	123	2610	3181	2594
ENSG00000135318	ENSG00000135318.12	5'-nucleotidase ecto [Source:HGNC Symbol;Acc:HGNC:8021]	NT5E	protein_coding	P21589,Q6NZX3	4907	6.423028568973803	7.031650317366327	2217.929126854988	2.730305595451443	2.5905513020260877	2.403641353627188	0.0598798593014544	0.10636753715323956	1.4415718746432694e-6	101	549	1029	7642	4568	6255
ENSG00000004468	ENSG00000004468.13	CD38 molecule [Source:HGNC Symbol;Acc:HGNC:1667]	CD38	protein_coding	B4E006,P28907	952	4.86671652362531	5.395141915709388	713.8037170212509	2.5488448426805097	2.557426475222046	2.4283649219259287	0.01614624448365257	0.025566064730560206	6.054509886865071e-17	60	145	308	2496	1481	1929
ENSG00000112297	ENSG00000112297.17	crystallin beta-gamma domain containing 1 [Source:HGNC Symbol;Acc:HGNC:356]	AIM1	protein_coding	B3KPT0,Q9Y4K1	202	1.6856973906450659	2.257618732580971	78.39021035515299	2.544669133646022	2.6003358554616387	2.430662677018631	0.038388192725088616	0.03040186008787709	1.1321481803493806e-9	6	18	29	267	169	216
ENSG00000067066	ENSG00000067066.17	SP100 nuclear antigen [Source:HGNC Symbol;Acc:HGNC:11206]	SP100	protein_coding	P23497,Q6ZMK3	6672	5.984033872491533	6.50939766231714	1548.0815063408868	2.5739468288306755	2.560570641171816	2.447007218687439	0.01308589031233329	0.024351360568169975	2.55850044462311e-22	125	343	636	5196	3319	4268
ENSG00000197536	ENSG00000197536.11	IRF1 antisense RNA 1 [Source:HGNC Symbol;Acc:HGNC:33838]	C5orf56	protein_coding	NA	441108	0.8558419318457967	1.542914309027082	46.64125775321544	2.829740961179014	2.712905699354992	2.4481904348463273	0.06835483184203878	0.10950945067697848	1.069367336914417e-4	3	15	9	160	101	131
ENSG00000166710	ENSG00000166710.20	beta-2-microglobulin [Source:HGNC Symbol;Acc:HGNC:914]	B2M	protein_coding	P61769	567	8.84138613175548	9.378460397135045	11364.395790497812	2.5620416980232523	2.5973522655535524	2.457494942190507	0.012942177600235534	0.025381092664318452	2.711304389261444e-14	1141	2280	4077	41439	20036	33203
ENSG00000163661	ENSG00000163661.4	pentraxin 3 [Source:HGNC Symbol;Acc:HGNC:9692]	PTX3	protein_coding	P26022	5806	-0.10720095527366669	0.85940128292452	27.670910542466526	3.0334279388785452	2.8324733266052227	2.483464898408532	0.1665611226065798	0.2468019388218265	7.377342876823292e-4	0	6	12	75	79	82
ENSG00000156587	ENSG00000156587.16	ubiquitin conjugating enzyme E2 L6 [Source:HGNC Symbol;Acc:HGNC:12490]	UBE2L6	protein_coding	O14933	9246	6.4037359877918725	6.991855806209456	2172.6374956036443	2.7728309785405822	2.7247931663209033	2.4978584270520052	0.01237691448753154	0.02408542930766779	2.0614200697266427e-9	287	363	519	6326	5376	6267
ENSG00000115008	ENSG00000115008.6	interleukin 1 alpha [Source:HGNC Symbol;Acc:HGNC:5991]	IL1A	protein_coding	P01583	3552	0.9790258321052859	1.6035149566382594	49.140168918360466	2.7294084748685465	2.727545743213826	2.502475705438232	0.062411354577454385	0.05798308925483063	1.5742579005632806e-5	6	10	11	170	91	150
ENSG00000123977	ENSG00000123977.10	dynein assembly factor with WD repeats 1 [Source:HGNC Symbol;Acc:HGNC:26383]	DAW1	protein_coding	A0A140VKH6,B4DX89,G5EA46,Q8N136	164781	-1.1419658705329205	-0.1418253049587411	12.665536978042004	3.0951728453841567	3.089295001589641	2.520311644419142	0.16953322342947252	0.2759041723147318	0.01686593613240493	0	4	2	29	39	41
ENSG00000138035	ENSG00000138035.15	polyribonucleotide nucleotidyltransferase 1 [Source:HGNC Symbol;Acc:HGNC:23166]	PNPT1	protein_coding	Q8TCS8	87178	6.719622750082662	7.361322336926972	2788.027137606042	2.820626929723104	2.6956734361303614	2.5206957638566907	0.051004537470232356	0.09047082214182439	1.968744904763879e-7	123	683	1144	10030	5860	7581
ENSG00000124882	ENSG00000124882.4	epiregulin [Source:HGNC Symbol;Acc:HGNC:3443]	EREG	protein_coding	O14944	2069	5.326798042121511	6.18584378049632	1228.5206027549646	3.2313477485471886	2.871547848623666	2.5459579226765663	0.13366088588828703	0.2255881077512544	9.844106071129238e-4	21	292	505	4086	2889	3498
ENSG00000164308	ENSG00000164308.17	endoplasmic reticulum aminopeptidase 2 [Source:HGNC Symbol;Acc:HGNC:29499]	ERAP2	protein_coding	B2R769,Q6P179	64167	2.3144699006171785	3.105744527163575	142.8945769663806	2.800150037249528	2.8121858077484476	2.551163430483783	0.12319803938311354	0.15771165698184578	1.1052739419278736e-4	4	30	61	562	222	450
ENSG00000059378	ENSG00000059378.13	poly(ADP-ribose) polymerase family member 12 [Source:HGNC Symbol;Acc:HGNC:21919]	PARP12	protein_coding	A4D1T0,G5E9U9,Q9H0J9	64761	5.624445440175001	6.215018100984494	1266.1159358235784	2.778158972886181	2.7488265024031735	2.5578618355977656	0.00921659701497949	0.019266743850859344	5.360648640503893e-12	156	183	371	3800	2975	3753
ENSG00000117009	ENSG00000117009.12	kynurenine 3-monooxygenase [Source:HGNC Symbol;Acc:HGNC:6381]	KMO	protein_coding	A8K693,O15229	8564	-1.3059851276872252	0.03451443119111318	14.469626192035587	3.7242084061784513	3.3800405373081044	2.5666209320788713	0.1801268806797529	0.2955957898800617	0.046223541029209586	0	0	7	69	33	31
ENSG00000002549	ENSG00000002549.12	leucine aminopeptidase 3 [Source:HGNC Symbol;Acc:HGNC:18449]	LAP3	protein_coding	P28838	51056	6.400155782072731	6.977791917684983	2139.129082922032	2.729209856572118	2.6965675299422855	2.589512531859961	0.01237691448753154	0.023826562820359377	2.486050297542756e-26	147	465	806	6734	5165	5919
ENSG00000050344	ENSG00000050344.9	nuclear factor, erythroid 2 like 3 [Source:HGNC Symbol;Acc:HGNC:7783]	NFE2L3	protein_coding	Q9Y4A8	9603	4.659640674226806	5.363953291401775	694.4012061997522	2.9007532716976905	2.7860089536433605	2.592270809026316	0.054436653157436704	0.10397255973743375	7.158768096268525e-7	24	175	260	2207	1738	1905
ENSG00000152778	ENSG00000152778.9	interferon induced protein with tetratricopeptide repeats 5 [Source:HGNC Symbol;Acc:HGNC:13328]	IFIT5	protein_coding	Q13325	24138	5.145689177217164	5.742609534356859	907.8397518043242	2.736008605448473	2.7358803883794645	2.6117670532640194	0.013388532607959209	0.024351360568169975	3.6218802484315407e-19	63	184	340	3230	1913	2507
ENSG00000078018	ENSG00000078018.20	microtubule associated protein 2 [Source:HGNC Symbol;Acc:HGNC:6839]	MAP2	protein_coding	A0A024R3Y8,A0A024R3Z1,A0A024R407,A0A024R409,P11137,Q6NYC5	4133	2.0546273745379535	2.7238987912731902	109.16685502191852	2.740094567308045	2.8038555157682925	2.617300518970536	0.04388694371527792	0.04344515006913097	2.760755337588029e-9	6	22	40	418	220	295
ENSG00000130589	ENSG00000130589.16	helicase with zinc finger 2 [Source:HGNC Symbol;Acc:HGNC:30021]	HELZ2	protein_coding	Q9BYK8	85441	5.481817342894703	6.194886318660842	1234.731916178816	2.862890549038036	2.8312954400934545	2.6220415690807015	0.06212104014737443	0.09943649235720749	9.724309029532548e-7	54	280	455	2448	4372	3356
ENSG00000178033	ENSG00000178033.6	calcium homeostasis modulator family member 5 [Source:HGNC Symbol;Acc:HGNC:21568]	FAM26E	protein_coding	Q8N5C1	254228	-1.723254484017647	-0.5249278068672405	9.108150438324396	3.4294840125758146	3.45038794355792	2.665928221318153	0.13408223738639521	0.29380431871734053	0.041040763427912325	0	0	4	34	25	24
ENSG00000132554	ENSG00000132554.20	regulator of G protein signaling 22 [Source:HGNC Symbol;Acc:HGNC:24499]	RGS22	protein_coding	G3V112,Q8NE09	26166	-1.4016728387792003	-0.065064856448035	13.353468461682043	3.6947325421549246	3.4685152326691444	2.66957838221365	0.18163166832436026	0.2955957898800617	0.04260709294609663	0	0	6	64	23	37
ENSG00000168811	ENSG00000168811.7	interleukin 12A [Source:HGNC Symbol;Acc:HGNC:5969]	IL12A	protein_coding	O60595,P29459	3592	-0.2553170175808475	0.7448506044125848	25.385568626268803	3.175861487128683	3.0175303338204857	2.686395723586039	0.1352824609886678	0.22327139299561286	3.229990543342371e-4	0	6	8	96	59	68
ENSG00000058085	ENSG00000058085.15	laminin subunit gamma 2 [Source:HGNC Symbol;Acc:HGNC:6493]	LAMC2	protein_coding	Q13753	3918	5.957771401691719	6.599174507841056	1641.2939888801127	2.8808952260305376	2.8153844700444504	2.6876016277068606	0.017453675508175715	0.03390887056906412	7.213565853365658e-17	89	350	598	4937	4382	4458
ENSG00000168394	ENSG00000168394.11	transporter 1, ATP binding cassette subfamily B member [Source:HGNC Symbol;Acc:HGNC:43]	TAP1	protein_coding	A0A0S2Z5A6,B7Z7P4,Q03518	6890	5.4408935016249815	6.146406951720015	1196.0374198146167	2.9818541150242845	2.8699870262766414	2.7026653493690826	0.039718958067655546	0.07707854827341679	3.7215798078906254e-9	48	282	409	3303	3430	3319
ENSG00000170581	ENSG00000170581.14	signal transducer and activator of transcription 2 [Source:HGNC Symbol;Acc:HGNC:11363]	STAT2	protein_coding	P52630,R9QE65	6773	6.03916076643959	6.706823336207736	1769.021005467195	2.9466172213356328	2.8650122206520363	2.730595002789586	0.01989835082514718	0.04048869341313682	1.0043017403934647e-14	88	348	672	5663	4376	4942
ENSG00000134363	ENSG00000134363.12	follistatin [Source:HGNC Symbol;Acc:HGNC:3971]	FST	protein_coding	A0A024QZU6,P19883	10468	3.354854411619471	3.9815094128272532	265.8514572029742	2.831532832397284	2.8532232320030726	2.7359667738738915	0.009511291077802903	0.012370699378544923	7.729199075275092e-24	24	40	88	858	675	707
ENSG00000140853	ENSG00000140853.15	NLR family CARD domain containing 5 [Source:HGNC Symbol;Acc:HGNC:29933]	NLRC5	protein_coding	Q6MZW3,Q86WI3,Q9H6Y0	84166	4.3282430110455845	4.981640538462882	534.4386692087526	2.8872235789313483	2.904331255285512	2.7399918819268905	0.01237691448753154	0.017462435025889237	1.111681039732381e-14	53	77	155	1251	1608	1590
ENSG00000155629	ENSG00000155629.15	phosphoinositide-3-kinase adaptor protein 1 [Source:HGNC Symbol;Acc:HGNC:30034]	PIK3AP1	protein_coding	Q6ZUJ8,Q86YV3	118788	2.364497220291035	3.8676163435415867	243.35355387567046	4.085770841699809	3.3474731310102803	2.774995257288881	0.21165817516817928	0.2890084303697505	0.012865533418005332	0	35	92	846	546	771
ENSG00000185507	ENSG00000185507.21	interferon regulatory factor 7 [Source:HGNC Symbol;Acc:HGNC:6122]	IRF7	protein_coding	A0A024RCA2,B4E1B1,M9RSF4,Q92985	3665	4.140510683416736	4.950108100165918	522.7260319564111	3.182182029017	3.1340297596695232	2.7940863093292747	0.04031136876564385	0.07162213127647135	6.318254460125901e-6	61	59	94	972	1942	1447
ENSG00000087074	ENSG00000087074.8	protein phosphatase 1 regulatory subunit 15A [Source:HGNC Symbol;Acc:HGNC:14375]	PPP1R15A	protein_coding	O75807	23645	6.771924646386307	7.463537166214504	3004.0323577340487	3.041994459213544	3.0158895552496903	2.8256154981339425	0.006922425016902468	0.014697459501046284	1.111681039732381e-14	313	432	650	8340	8321	8742
ENSG00000258790	ENSG00000258790.1	novel transcript	KIAA0391	protein_coding	NA,O15091	9692	4.6365167548875	5.299638328924536	666.4044317998917	2.9454445008251886	2.963674629827775	2.8535614258354616	0.006855868220751148	0.010845542760506002	2.0257133920639858e-34	54	109	189	2077	1902	1664
ENSG00000142089	ENSG00000142089.16	interferon induced transmembrane protein 3 [Source:HGNC Symbol;Acc:HGNC:5414]	IFITM3	protein_coding	Q01628	10410	4.634594449950043	5.3530056774795325	692.8226741118716	3.1169232085696628	3.0749632671538345	2.8994845769637645	0.008204739676339315	0.01562713836712601	1.0065521136290681e-14	68	105	136	1833	1914	2131
ENSG00000122643	ENSG00000122643.22	5'-nucleotidase, cytosolic IIIA [Source:HGNC Symbol;Acc:HGNC:17820]	NT5C3A	protein_coding	A0A024RA81,A0A090N7U2,Q9H0P0	51251	5.91270221029878	6.714514264004186	1777.4323673457577	3.236177112449435	3.091350155971449	2.9244477311754036	0.03694725517855486	0.0735314618720109	2.6313352544015e-9	58	321	619	6334	3912	5200
ENSG00000138642	ENSG00000138642.15	HECT and RLD domain containing E3 ubiquitin protein ligase family member 6 [Source:HGNC Symbol;Acc:HGNC:26072]	HERC6	protein_coding	Q8IVU3	55008	4.659893632987605	5.3609299839863125	695.8284684490175	3.0191181034558654	3.0432979728537606	2.9278942914045443	0.006922425016902468	0.012370699378544923	4.806111039645774e-30	47	112	202	2533	1565	1910
ENSG00000115415	ENSG00000115415.20	signal transducer and activator of transcription 1 [Source:HGNC Symbol;Acc:HGNC:11362]	STAT1	protein_coding	P42224	6772	8.577118718152262	9.478320353309307	12082.018698177028	3.4080287519141765	3.1711050314537013	2.948689917084753	0.0711367216200707	0.13717682440696854	6.115197418502791e-6	257	2246	4128	44570	25831	35459
ENSG00000111331	ENSG00000111331.13	2'-5'-oligoadenylate synthetase 3 [Source:HGNC Symbol;Acc:HGNC:8088]	OAS3	protein_coding	Q9Y6K5	4940	8.095721031355719	9.019702048464715	8775.045298783654	3.4775333911864843	3.193373308428516	2.9505964733428405	0.07417139646925938	0.14996141789259201	1.114410315967458e-5	166	1709	2853	26564	22995	26540
ENSG00000101347	ENSG00000101347.10	SAM and HD domain containing deoxynucleoside triphosphate triphosphohydrolase 1 [Source:HGNC Symbol;Acc:HGNC:15925]	SAMHD1	protein_coding	Q59H15,Q9Y3Z3	25939	6.063588484293165	6.765660557431273	1846.304088036135	3.0618300757933	3.0548048363919946	2.9536610589501286	0.006530156994537969	0.012370699378544923	4.218795568106945e-49	119	308	529	6145	4345	5395
ENSG00000166250	ENSG00000166250.12	CXADR like membrane protein [Source:HGNC Symbol;Acc:HGNC:24039]	CLMP	protein_coding	B4E3S3,Q9H6B4	79827	2.6747961761085843	3.5763653486657216	198.7891246192176	3.2141620759954743	3.167675671914561	2.9583292124909377	0.051004537470232356	0.0877590831873018	3.1200198034498267e-7	5	25	81	711	443	590
ENSG00000133640	ENSG00000133640.20	leucine rich repeats and IQ motif containing 1 [Source:HGNC Symbol;Acc:HGNC:25708]	LRRIQ1	protein_coding	A0A140VJN5,Q96JM4	84125	-1.1803584211780733	0.19379130980171444	16.430106021103683	3.9578854639324788	3.569017193942725	2.9631057092157733	0.1193931820186498	0.27838522607368055	0.01672172516668768	0	0	7	56	51	42
ENSG00000184979	ENSG00000184979.10	ubiquitin specific peptidase 18 [Source:HGNC Symbol;Acc:HGNC:12616]	USP18	protein_coding	Q9UMW8	11274	4.087249975967385	4.972090210056359	527.6086688961985	3.2685705951170068	3.1672838805225587	2.9712597808589982	0.04878410488747102	0.09308261603346858	1.2386224240403483e-7	12	106	161	1628	1436	1506
ENSG00000133083	ENSG00000133083.14	doublecortin like kinase 1 [Source:HGNC Symbol;Acc:HGNC:2700]	DCLK1	protein_coding	B7Z5K4,O15075,Q5VZY9	9201	0.7738162208236852	1.5388148925360157	46.528997524115994	3.0705966893265084	3.1541850160679354	2.9820865611169487	0.03401994808403308	0.02066530457555447	1.4162769796666019e-8	4	6	11	140	107	154
ENSG00000163840	ENSG00000163840.10	deltex E3 ubiquitin ligase 3L [Source:HGNC Symbol;Acc:HGNC:30323]	DTX3L	protein_coding	Q8TDB6	151636	6.043395917836981	6.866075146956547	1973.1593076912977	3.3122870678103697	3.1735556123841255	3.017814592520669	0.027407638428025648	0.057371094188477405	4.271807520288426e-11	66	308	691	6837	4975	5358
ENSG00000250508	ENSG00000250508.1	long intergenic non-protein coding RNA 2701 [Source:HGNC Symbol;Acc:HGNC:54216]	RP11-757G1.6	lincRNA	NA	105369364	-1.0314029173946724	0.436096836819791	19.910599726730226	4.138092212053487	3.6665862588075337	3.052893604296012	0.14065123256583104	0.2780649057682509	0.017822044981407045	0	0	8	86	37	62
ENSG00000126709	ENSG00000126709.15	interferon alpha inducible protein 6 [Source:HGNC Symbol;Acc:HGNC:4054]	IFI6	protein_coding	P09912	2537	5.922187646611908	7.227209703579035	2559.235459791136	4.460300938550074	3.754952515422449	3.0786898374627154	0.050327559006661915	0.20223021193218066	0.0025286741965880716	308	71	170	10121	5876	6983
ENSG00000135899	ENSG00000135899.17	SP110 nuclear body protein [Source:HGNC Symbol;Acc:HGNC:5401]	SP110	protein_coding	Q9HB58	3431	4.446608348860032	5.311764080874713	674.7891544750985	3.484237209180831	3.3471390171757336	3.078938615803394	0.012466754898753356	0.028344475082888083	7.436648895402305e-9	68	50	135	2503	1466	1962
ENSG00000089127	ENSG00000089127.13	2'-5'-oligoadenylate synthetase 1 [Source:HGNC Symbol;Acc:HGNC:8086]	OAS1	protein_coding	F8VXY3,P00973	4938	7.275265831810177	8.038191428748963	4461.65379500464	3.210601489431459	3.20276829117597	3.1039006097125754	0.006296744983881619	0.012370699378544923	2.6828510820594175e-51	252	689	1186	14679	10587	13522
ENSG00000079385	ENSG00000079385.22	CEA cell adhesion molecule 1 [Source:HGNC Symbol;Acc:HGNC:1814]	CEACAM1	protein_coding	P13688,Q3KRG8	634	4.446873808034059	5.33826748428217	683.3724692056645	3.3069295217472527	3.3107181794151743	3.1416477998820307	0.029544106277810556	0.05672333626859522	1.948591569048422e-10	22	94	219	2655	1271	2145
ENSG00000185404	ENSG00000185404.16	SP140 nuclear body protein like [Source:HGNC Symbol;Acc:HGNC:25105]	SP140L	protein_coding	H7BYP4,Q9H930,U5Y3L1	93349	2.98152973851968	3.814787720720632	235.6164269147977	3.302301278978031	3.348516881990689	3.221546446905839	0.008204739676339315	0.010807266543653334	1.6377854842346313e-28	12	32	58	825	589	659
ENSG00000237276	ENSG00000237276.8	anoctamin 7 like 1 (pseudogene) [Source:HGNC Symbol;Acc:HGNC:32248]	ANO7P1	pseudogene	NA	NA	-1.5280840684365244	-0.19745902503693666	11.985441972667145	3.813599944675169	3.8500269222637336	3.228886871187171	0.11150459802756968	0.2413841457184042	0.01351263628268767	0	0	4	33	30	47
ENSG00000162772	ENSG00000162772.17	activating transcription factor 3 [Source:HGNC Symbol;Acc:HGNC:785]	ATF3	protein_coding	P18847	467	3.093991119889471	3.9277139957691585	254.9358432301872	3.3290702050191054	3.37026629408755	3.2554755670241224	0.006922425016902468	0.008023028419190418	4.007226629445343e-34	14	34	59	775	708	744
ENSG00000168016	ENSG00000168016.14	tetratricopeptide repeat and ankyrin repeat containing 1 [Source:HGNC Symbol;Acc:HGNC:29011]	TRANK1	protein_coding	O15050	9881	5.278114890853006	6.2820639553522595	1313.2794465108575	3.6506466692747064	3.4768006372736346	3.2951494203097997	0.03790046091537911	0.07998234417004967	7.814398350333174e-9	26	174	403	4259	3394	3975
ENSG00000118160	ENSG00000118160.14	solute carrier family 8 member A2 [Source:HGNC Symbol;Acc:HGNC:11069]	SLC8A2	protein_coding	Q9UPR5	6543	-1.18263827406081	0.25376002494676436	17.224319098282702	4.097363226052378	3.8444208991251787	3.3023837196476205	0.11307185375405458	0.24111298519857388	0.0077309109664961155	0	0	6	44	60	52
ENSG00000133328	ENSG00000133328.4	phospholipase A and acyltransferase 2 [Source:HGNC Symbol;Acc:HGNC:17824]	HRASLS2	protein_coding	Q9NWW9	54979	-1.1562328444243521	0.2788597113663003	17.579723633910696	4.1591592312826995	3.872012846407119	3.371574614199916	0.08790977613340778	0.2321749891830652	0.004598574875132778	0	0	6	52	50	59
ENSG00000198626	ENSG00000198626.17	ryanodine receptor 2 [Source:HGNC Symbol;Acc:HGNC:10484]	RYR2	protein_coding	Q92736	6262	-1.6836731921455212	-0.3647684388573506	10.428519464483632	3.783955947229275	4.019891045222243	3.372913717818246	0.10076102162668481	0.22761380597635392	0.012987655845067453	0	0	3	33	23	41
ENSG00000173193	ENSG00000173193.15	poly(ADP-ribose) polymerase family member 14 [Source:HGNC Symbol;Acc:HGNC:29232]	PARP14	protein_coding	Q460N5,Q8N546	54625	7.135822944548106	8.088391302127816	4610.567034157072	3.6210508569058293	3.515636284599771	3.3775767281378317	0.017007339680608632	0.0338239453758053	8.31553926022018e-15	132	630	1194	17296	10548	13351
ENSG00000130775	ENSG00000130775.16	thymocyte selection associated family member 2 [Source:HGNC Symbol;Acc:HGNC:16839]	THEMIS2	protein_coding	Q5TEJ8	9473	1.6930780752416719	2.626992476663616	101.74027077056097	3.6313692690133603	3.5511434558974653	3.4135962184632724	0.017007339680608632	0.01976947029497011	4.272743906231337e-13	6	16	12	321	274	303
ENSG00000141682	ENSG00000141682.12	phorbol-12-myristate-13-acetate-induced protein 1 [Source:HGNC Symbol;Acc:HGNC:9108]	PMAIP1	protein_coding	A0A0S2Z490,Q13794	5366	4.407975796031714	5.4771152671390775	750.464703419766	3.730833502415863	3.662159609165736	3.50162566627212	0.02464547434886554	0.057371094188477405	1.4316401397901917e-11	14	101	178	2766	1935	2044
ENSG00000165731	ENSG00000165731.20	ret proto-oncogene [Source:HGNC Symbol;Acc:HGNC:9967]	RET	protein_coding	A0A024R7T2,P07949	5979	-0.3729502805763734	1.5403450226853612	45.98997157708258	5.685957677718798	4.329707245839242	3.504931371859509	0.07247693303201685	0.2562511292046738	0.01252580208807014	0	9	0	148	125	150
ENSG00000105675	ENSG00000105675.9	ATPase H+/K+ transporting subunit alpha [Source:HGNC Symbol;Acc:HGNC:819]	ATP4A	protein_coding	P20648,Q658V6	495	-1.1015679956343185	0.3930718765402696	19.21120658299304	4.26096450668958	4.002776486607601	3.5096308101198788	0.10076102162668481	0.22493856822096447	0.0038739674934569167	0	0	6	53	70	52
ENSG00000165949	ENSG00000165949.12	interferon alpha inducible protein 27 [Source:HGNC Symbol;Acc:HGNC:5397]	IFI27	protein_coding	A0A087WZF8,A8K0H0,P40305,Q7Z5R2	3429	2.3187038657525703	5.1066094661539125	581.9099515843262	8.223793039649546	5.187638020420094	3.559788643866355	0.058915478288462234	0.29380431871734053	0.027105502680476477	37	4	0	1747	1615	2033
ENSG00000117226	ENSG00000117226.12	guanylate binding protein 3 [Source:HGNC Symbol;Acc:HGNC:4184]	GBP3	protein_coding	Q9H0R5	2635	3.839352129353012	4.923854018590738	510.8014771876832	3.8033678625280056	3.815831886519789	3.67829373427039	0.01129200496546694	0.022045024300884702	5.7934606362606656e-21	12	55	110	1849	1228	1551
ENSG00000152689	ENSG00000152689.18	RAS guanyl releasing protein 3 [Source:HGNC Symbol;Acc:HGNC:14545]	RASGRP3	protein_coding	Q8IV61	25780	2.66412932767453	3.6797281470098917	214.37847164757227	3.7475815397496293	3.8022642197129777	3.678867513581505	0.0075476804034202895	0.008023028419190418	5.3272767805689376e-24	10	20	37	807	465	671
ENSG00000163644	ENSG00000163644.15	protein phosphatase, Mg2+/Mn2+ dependent 1K [Source:HGNC Symbol;Acc:HGNC:25415]	PPM1K	protein_coding	Q8N3J5	152926	1.50943984798487	3.032296099101375	134.773929722723	4.413289457708659	3.8969129703227305	3.6793109232821783	0.09408374745073154	0.1561135935665783	1.99261712644325e-7	0	19	25	467	388	370
ENSG00000100342	ENSG00000100342.21	apolipoprotein L1 [Source:HGNC Symbol;Acc:HGNC:618]	APOL1	protein_coding	B1AH95,O14791,Q2KHQ6	8542	4.894415115160253	5.912332374035545	1018.216555554296	3.8331039596690117	3.8279617281368257	3.714069447475145	0.002896967434701253	0.008023028419190418	4.4414116679756537e-44	55	81	172	3266	2976	2866
ENSG00000138496	ENSG00000138496.16	poly(ADP-ribose) polymerase family member 9 [Source:HGNC Symbol;Acc:HGNC:24118]	PARP9	protein_coding	Q59ER9,Q8IXQ6	83666	5.697987898239834	6.811714685741875	1900.863216449808	3.946638825431235	3.8723294031083757	3.737728873057201	0.012644793973570264	0.02709265530141887	6.126206933303376e-17	42	219	371	7366	4100	5873
ENSG00000187608	ENSG00000187608.10	ISG15 ubiquitin like modifier [Source:HGNC Symbol;Acc:HGNC:4053]	ISG15	protein_coding	P05161	9636	4.98555236075529	6.647879430230201	1700.8810743342633	5.4328573128000395	4.428278577134962	3.7445835396552973	0.027407638428025648	0.18140092951884929	4.438321795761523e-4	140	37	45	4415	5343	5616
ENSG00000221963	ENSG00000221963.6	apolipoprotein L6 [Source:HGNC Symbol;Acc:HGNC:14870]	APOL6	protein_coding	B3KTP4,Q9BWW8	80830	5.033099028455803	6.153512964639873	1201.8475049609217	3.9827910617603983	3.975088264429367	3.8570803771691082	0.006530156994537969	0.013767463349474405	9.689738687135309e-34	32	106	236	4013	3209	3671
ENSG00000181381	ENSG00000181381.13	DExD/H-box 60 like [Source:HGNC Symbol;Acc:HGNC:26429]	DDX60L	protein_coding	Q5H9U9	91351	5.582027933572507	6.897141650550869	2013.624387030955	4.30908666320129	4.0599096625342534	3.85767900670889	0.039718958067655546	0.08292436674413058	8.186759740664687e-9	20	199	420	7784	4797	5910
ENSG00000147003	ENSG00000147003.7	collectrin, amino acid transport regulator [Source:HGNC Symbol;Acc:HGNC:29437]	TMEM27	protein_coding	Q9HBJ8	57393	-0.699766205293481	0.9705891206967434	29.990314088698128	4.7877974084824935	4.264707573858737	3.887411288305502	0.06212104014737443	0.18707372411724987	4.581551284952022e-4	0	0	8	109	79	92
ENSG00000259250	ENSG00000259250.1	novel transcript, antisense to ADAM10	RP11-50C13.1	antisense	NA	NA	-2.80965040224126	-1.4413254427195652	3.9253084653134627	3.4697787498635866	6.241091578416024	3.920893012019766	0.12992700196832754	0.2622605349032859	0.049960961672196	0	0	0	13	9	16
ENSG00000163016	ENSG00000163016.10	ALMS1 pseudogene 1 [Source:HGNC Symbol;Acc:HGNC:29586]	ALMS1P	pseudogene	NA	200420	-2.80965040224126	-1.4472337227171217	3.8958167075594616	3.475832342202512	6.230687726240484	3.9310966611495544	0.12274024517885587	0.25861881608963383	0.04933855315145795	0	0	0	16	9	13
ENSG00000169876	ENSG00000169876.14	mucin 17, cell surface associated [Source:HGNC Symbol;Acc:HGNC:16800]	MUC17	protein_coding	Q685J3	140453	-2.8050641158483645	-1.4248507212512371	3.9816704602083353	3.489841020017057	6.261171262567862	3.935989694574645	0.13366088588828703	0.2623510622494029	0.049960961672196	0	0	0	17	8	14
ENSG00000154263	ENSG00000154263.17	ATP binding cassette subfamily A member 10 [Source:HGNC Symbol;Acc:HGNC:30]	ABCA10	protein_coding	Q8WWZ4	10349	-2.8040906360835214	-1.425218748989536	3.9972605090387803	3.463285611831432	6.270204374385496	3.941499892181851	0.14118168527748728	0.26348159369515406	0.04989454474662736	0	0	0	12	16	10
ENSG00000256268	ENSG00000256268.2	long intergenic non-protein coding RNA 2454 [Source:HGNC Symbol;Acc:HGNC:53387]	RP11-221N13.3	lincRNA	NA	105369807	-2.8022655861567642	-1.4333501262439463	3.962718625094411	3.4744091496356804	6.255346927787697	3.9686399614143273	0.13054951122742597	0.26039452956877635	0.04846150626249922	0	0	0	11	11	16
ENSG00000110324	ENSG00000110324.11	interleukin 10 receptor subunit alpha [Source:HGNC Symbol;Acc:HGNC:5964]	IL10RA	protein_coding	Q13651	3587	-2.796629800658057	-1.4227871204863412	3.9895888622352826	3.5025019907015076	6.26505931812173	4.002511310240186	0.12387562259747752	0.25693971329580895	0.047204318701282014	0	0	0	18	10	11
ENSG00000213512	ENSG00000213512.3	guanylate binding protein 7 [Source:HGNC Symbol;Acc:HGNC:29606]	GBP7	protein_coding	Q8N8V2	388646	-2.7879876043887513	-1.400832208569732	4.075442614884156	3.5241091659283224	6.294821989300265	4.039897845726639	0.1283942667868579	0.257427279202869	0.046558245302486326	0	0	0	19	9	12
ENSG00000120051	ENSG00000120051.15	cilia and flagella associated protein 58 [Source:HGNC Symbol;Acc:HGNC:26676]	CCDC147	protein_coding	Q5T655	159686	-2.7750261280125854	-1.3333041732623079	4.34884067688467	3.554053276912202	6.387701480823677	4.0614639768140375	0.16178172195858914	0.2663733809275838	0.04873606448588668	0	0	0	24	10	9
ENSG00000164185	ENSG00000164185.6	zinc finger protein 474 [Source:HGNC Symbol;Acc:HGNC:23245]	ZNF474	protein_coding	Q6S9Z5	133923	-2.7855854173520638	-1.4129075446808705	4.035873515988705	3.5141379698444637	6.2826935700980044	4.074498597249976	0.12274024517885587	0.25548411755485734	0.04452963635341932	0	0	0	16	13	10
ENSG00000106560	ENSG00000106560.11	GTPase, IMAP family member 2 [Source:HGNC Symbol;Acc:HGNC:21789]	GIMAP2	protein_coding	A0A090N8H4,Q9UG22	26157	-1.1880668205108131	0.37401887527016714	18.949972731890664	4.507873213847947	4.505502592406555	4.080734571515884	0.06212104014737443	0.15456888434376045	6.058630823094429e-4	0	0	4	79	41	60
ENSG00000176826	ENSG00000176826.15	FKBP prolyl isomerase 9 pseudogene 1 [Source:HGNC Symbol;Acc:HGNC:23568]	FKBP9L	pseudogene	NA	360132	-2.783436136686643	-1.4150244080810677	4.028911205907284	3.5215171302829398	6.278606249699129	4.0936535407900605	0.11511942579705489	0.2529257420329478	0.04351045245560273	0	0	0	14	10	15
ENSG00000146197	ENSG00000146197.9	signal peptide, CUB domain and EGF like domain containing 3 [Source:HGNC Symbol;Acc:HGNC:13655]	SCUBE3	protein_coding	Q8IX30	222663	-2.7765807617051053	-1.3929915370543933	4.1118966827195775	3.5376810854198792	6.308810134524746	4.1166280519022775	0.12274024517885587	0.25496788346300175	0.04351045245560273	0	0	0	18	12	10
ENSG00000273443	ENSG00000273443.1	novel transcript	RP11-54O7.18	lincRNA	NA	NA	-2.7574574213646548	-1.310994719825932	4.480485572840067	3.542145857510765	6.43365815024419	4.163263696406339	0.17208747647094155	0.2663733809275838	0.04518971621575305	0	0	0	9	20	13
ENSG00000184530	ENSG00000184530.9	chromosome 6 open reading frame 58 [Source:HGNC Symbol;Acc:HGNC:20960]	C6orf58	protein_coding	Q6P5S2	352999	-2.751362058886937	-1.2747083735489249	4.637312366029445	3.5626301867648853	6.479246482040279	4.180142537100642	0.18701247472675575	0.27420575198585506	0.046248384664399005	0	0	0	8	13	23
ENSG00000168062	ENSG00000168062.10	basic leucine zipper ATF-like transcription factor 2 [Source:HGNC Symbol;Acc:HGNC:25163]	BATF2	protein_coding	B4DV37,Q8N1L9	116071	2.56303392975476	3.837006437360345	238.2137892580405	4.272476951316586	4.345179361617212	4.199791012356114	0.0075476804034202895	0.008023028419190418	6.879283472600739e-26	7	13	35	666	798	699
ENSG00000102970	ENSG00000102970.11	C-C motif chemokine ligand 17 [Source:HGNC Symbol;Acc:HGNC:10615]	CCL17	protein_coding	Q92583	6361	-2.7480193586531083	-1.3564108464045985	4.275439030766927	3.582979840612434	6.363650530705582	4.27308625296059	0.11769918659649226	0.2455276623634764	0.03824834335646857	0	0	0	12	12	17
ENSG00000164342	ENSG00000164342.13	toll like receptor 3 [Source:HGNC Symbol;Acc:HGNC:11849]	TLR3	protein_coding	O15455	7098	2.5647463134553146	3.919655979578883	252.8529937750228	4.394807678003968	4.424923526296939	4.276206599672919	0.008597647552077205	0.012661633286470448	1.7563932616914343e-26	4	18	35	946	591	814
ENSG00000099998	ENSG00000099998.17	gamma-glutamyltransferase 5 [Source:HGNC Symbol;Acc:HGNC:4260]	GGT5	protein_coding	B4DEL3,P36269	2687	-2.729514139921651	-1.2616400016871732	4.697521639945709	3.598337516330811	6.5017289778863185	4.311026138959033	0.16953322342947252	0.26348159369515406	0.04138284882552011	0	0	0	10	22	12
ENSG00000130303	ENSG00000130303.13	bone marrow stromal cell antigen 2 [Source:HGNC Symbol;Acc:HGNC:1119]	BST2	protein_coding	A0A024R7H5,Q10589	684	0.538718253585738	3.3655981766412397	171.04181653225743	7.704890886038651	6.11623158492381	4.361960315737845	0.0533274897824087	0.18672092603039506	0.0098444971866168	8	0	0	406	639	534
ENSG00000234465	ENSG00000234465.11	phospholipase A2 inhibitor and LY6/PLAUR domain containing [Source:HGNC Symbol;Acc:HGNC:44206]	PINLYP	protein_coding	A6NC86	390940	-2.7219403114614567	-1.2782925349904164	4.617651194193444	3.6277127617809684	6.473320492440931	4.368394460711598	0.14543068744581844	0.25496788346300175	0.03802619675599245	0	0	0	10	13	21
ENSG00000174343	ENSG00000174343.6	cholinergic receptor nicotinic alpha 9 subunit [Source:HGNC Symbol;Acc:HGNC:14079]	CHRNA9	protein_coding	Q9UGM1	55584	-2.724857408269747	-1.3222760174812558	4.407824192392672	3.6458147839394544	6.406399457578055	4.392919485669437	0.10790730988397862	0.23893536234758603	0.033881500239074415	0	0	0	18	10	15
ENSG00000105559	ENSG00000105559.12	pleckstrin homology domain containing A4 [Source:HGNC Symbol;Acc:HGNC:14339]	PLEKHA4	protein_coding	Q9H4M7	57664	2.113055746903209	4.45013971811048	366.9900727080465	6.689341382146637	5.3074122158588	4.419089485962134	0.05683036433638149	0.168387631748686	6.592327006845305e-4	18	0	15	1009	1173	1212
ENSG00000248596	ENSG00000248596.8	novel transcript	RP11-844P9.2	lincRNA	NA	643201	-2.707807378239705	-1.217806732873368	4.899676994942983	3.639387374926837	6.560118522155956	4.419227365921602	0.18356357122738304	0.26348159369515406	0.03886033232029458	0	0	0	8	19	19
ENSG00000254166	ENSG00000254166.3	cancer susceptibility 19 [Source:HGNC Symbol;Acc:HGNC:49476]	RP11-255B23.4	lincRNA	NA	103164619	-2.7163450441707018	-1.310988147404187	4.462027248173042	3.650299920242104	6.425988846450839	4.434815895666497	0.10878863391252223	0.23893536234758603	0.03256888602515079	0	0	0	17	15	11
ENSG00000120217	ENSG00000120217.14	CD274 molecule [Source:HGNC Symbol;Acc:HGNC:17635]	CD274	protein_coding	Q0GN75,Q9NZQ7	29126	1.862661022268818	3.358831907558741	170.4870815778669	4.945590806791781	4.654737751056736	4.445823089724105	0.017007339680608632	0.028344475082888083	7.348002997988802e-12	4	17	6	631	408	550
ENSG00000137265	ENSG00000137265.15	interferon regulatory factor 4 [Source:HGNC Symbol;Acc:HGNC:6119]	IRF4	protein_coding	Q15306	3662	-2.7079748219605952	-1.3018147899205195	4.5102240858175175	3.657526317157117	6.441442532815382	4.4763464995560565	0.10790730988397862	0.23706168535645566	0.031163384355323138	0	0	0	13	16	14
ENSG00000255398	ENSG00000255398.3	hydroxycarboxylic acid receptor 3 [Source:HGNC Symbol;Acc:HGNC:16824]	HCAR3	protein_coding	P49019	8843	-1.291254755603351	0.6059219279802395	22.620150314925425	4.556165158802805	5.131462235045212	4.545356257200285	0.2711504085690606	0.19128508987928697	0.004330446395125414	0	0	3	90	105	17
ENSG00000205413	ENSG00000205413.8	sterile alpha motif domain containing 9 [Source:HGNC Symbol;Acc:HGNC:1348]	SAMD9	protein_coding	Q5K651	54809	4.00885345603361	6.4005520507359295	1426.260190780792	5.94650389349973	5.036424045106972	4.557990939290911	0.12781652750481468	0.2091124139069934	2.86273460390131e-4	0	86	153	6158	3120	4286
ENSG00000146666	ENSG00000146666.5	long intergenic non-protein coding RNA 525 [Source:HGNC Symbol;Acc:HGNC:40290]	LINC00525	antisense	NA	84847	-2.691938936084045	-1.2853524598557802	4.57641666663039	3.697299037769653	6.461835884598281	4.559955471600339	0.09381379320024202	0.2315107351454331	0.027701228798393665	0	0	0	16	15	13
ENSG00000203797	ENSG00000203797.11	D-aspartate oxidase [Source:HGNC Symbol;Acc:HGNC:2727]	DDO	protein_coding	Q99489	8528	-2.689789655418624	-1.285414871549028	4.577372758575916	3.701576803417357	6.461619168143454	4.572875651751935	0.09056728074228253	0.2301050151395874	0.027054295679637585	0	0	0	15	14	15
ENSG00000165309	ENSG00000165309.14	armadillo repeat containing 3 [Source:HGNC Symbol;Acc:HGNC:30964]	ARMC3	protein_coding	B4DXS3,Q5W041	219681	-2.68126303705582	-1.253042138197449	4.729172336814212	3.7086118722243904	6.508676090557823	4.591938177140586	0.11150459802756968	0.2330832582775174	0.02821516306325224	0	0	0	12	16	17
ENSG00000183900	NA	NA	AC099522.1	pseudogene	NA	NA	-2.66414971322985	-1.0988932570761276	5.443828687091596	3.790936105498309	6.705072867132325	4.623484752589165	0.18968241796300112	0.26348159369515406	0.03511207514931678	0	0	0	26	6	22
ENSG00000225964	ENSG00000225964.6	negative regulator of interferon response [Source:HGNC Symbol;Acc:HGNC:51269]	AC017076.5	antisense	NA	NA	-2.669085793357533	-1.230360185569711	4.813360660795483	3.7560156349258387	6.532903278994879	4.646477797922393	0.10434153256981206	0.23151950590799042	0.026654921167294617	0	0	0	22	13	12
ENSG00000255433	ENSG00000255433.5	long intergenic non-protein coding RNA 2735 [Source:HGNC Symbol;Acc:HGNC:54252]	AP000479.1	lincRNA	NA	101927120	-2.6679013122751565	-1.2479300690389532	4.739249677955662	3.7546735817847208	6.510226365389235	4.667662499867377	0.08790977613340778	0.22746508001597626	0.024404256689732114	0	0	0	18	12	16
ENSG00000163202	ENSG00000163202.5	late cornified envelope 3D [Source:HGNC Symbol;Acc:HGNC:16615]	LCE3D	protein_coding	Q9BYE3	84648	-2.6644290617056288	-1.2408495685800525	4.777615929682137	3.754207028751128	6.521969344084907	4.679824088621104	0.09056728074228253	0.22761380597635392	0.024315083838613673	0	0	0	15	13	18
ENSG00000137628	ENSG00000137628.17	DExD/H-box helicase 60 [Source:HGNC Symbol;Acc:HGNC:25942]	DDX60	protein_coding	Q6B0F7,Q8IY21,Q9H616,Q9NXV7	55601	3.435556126117639	5.732529543772676	895.5633324895031	5.88968417692242	5.100154921293441	4.755671927356955	0.08549070834794238	0.15782726092247096	1.3173975704439502e-5	0	54	86	3415	2166	2889
ENSG00000182179	ENSG00000182179.13	ubiquitin like modifier activating enzyme 7 [Source:HGNC Symbol;Acc:HGNC:12471]	UBA7	protein_coding	P41226	7318	1.4818971230211333	3.083993513030298	140.3962859121105	5.091201640590428	4.957392952804226	4.7772757188935415	0.01614624448365257	0.02066530457555447	4.15294191415179e-15	6	2	11	400	401	496
ENSG00000136244	ENSG00000136244.12	interleukin 6 [Source:HGNC Symbol;Acc:HGNC:6018]	IL6	protein_coding	B4DNQ5,B4DVM1,B5MC21,P05231,Q75MH2	3569	-0.059374104903561875	2.057420774077548	66.949699135147	5.835152272848721	5.131465261240599	4.885912143989459	0.040023118575494725	0.10397255973743375	1.8055742153853215e-6	0	0	10	238	197	198
ENSG00000061918	ENSG00000061918.13	guanylate cyclase 1 soluble subunit beta 1 [Source:HGNC Symbol;Acc:HGNC:4687]	GUCY1B3	protein_coding	B7Z685,B7Z6G8,B7Z9H9,D6RC99,E9PCN2,Q02153	2983	-2.5876165557878013	-1.090510566046941	5.487245065008438	3.926775864229376	6.7188421763637445	4.983722819484737	0.09811340611601584	0.22327139299561286	0.01761241836491719	0	0	0	27	12	15
ENSG00000170006	ENSG00000170006.12	transmembrane protein 154 [Source:HGNC Symbol;Acc:HGNC:26489]	TMEM154	protein_coding	D6R923,Q6P9G4	201799	-2.5920458281323824	-1.1346167184878115	5.279792828597347	3.9020550670087064	6.664574245520185	4.986060120140122	0.07356969578876998	0.21204806745260443	0.015084448442392956	0	0	0	18	14	19
ENSG00000267041	ENSG00000267041.6	zinc finger protein 850 [Source:HGNC Symbol;Acc:HGNC:27994]	ZNF850	protein_coding	A0A087X0M6,A8MQ14	342892	-2.5884868484723182	-1.132845287283161	5.287711230624295	3.9071603543584086	6.6675708160439715	5.003440263776007	0.07173954592291895	0.2100899331705145	0.01441800984847803	0	0	0	19	16	16
ENSG00000144035	ENSG00000144035.4	N-acetyltransferase 8 (putative) [Source:HGNC Symbol;Acc:HGNC:18069]	NAT8	protein_coding	Q9UHE5	9027	-2.5677051975315703	-1.054877725954935	5.692044851858128	3.934561239550675	6.775475709693394	5.059352578748272	0.10790730988397862	0.22350787980294398	0.016105335614470688	0	0	0	17	24	13
ENSG00000145700	ENSG00000145700.10	ankyrin repeat domain 31 [Source:HGNC Symbol;Acc:HGNC:26853]	ANKRD31	protein_coding	Q8N7Z5	256006	-2.562313734581927	-1.0815621246185783	5.551988043428886	3.950241151785778	6.738469592791574	5.096723817988099	0.0783176934645421	0.2099231041306277	0.013061879731534679	0	0	0	17	20	16
ENSG00000173114	ENSG00000173114.13	leucine rich repeat neuronal 3 [Source:HGNC Symbol;Acc:HGNC:17200]	LRRN3	protein_coding	A4D0T1,Q9H3W5,Q9NUU4	54674	-0.9841591539526666	0.9920131405257525	30.826943230442044	5.648539830436891	5.738435250164827	5.118243347179427	0.06212104014737443	0.12492732842586497	1.389661702716149e-4	2	0	0	130	69	92
ENSG00000196684	ENSG00000196684.12	hematopoietic SH2 domain containing [Source:HGNC Symbol;Acc:HGNC:24920]	HSH2D	protein_coding	Q96JZ2	84941	-1.5994332919501595	0.09932409010963643	15.428922821965607	4.845520245324399	5.6609238029025875	5.135971754105686	0.07247693303201685	0.12075273897872703	5.172061056079642e-4	1	0	0	42	52	48
ENSG00000107201	ENSG00000107201.10	DExD/H-box helicase 58 [Source:HGNC Symbol;Acc:HGNC:19102]	DDX58	protein_coding	O95786	23586	6.250537030833545	7.986220969420483	4289.5700369325095	5.324724650397872	5.278926833242669	5.168176263506132	0.0030978221607023274	0.009919327848780806	2.247149533877709e-39	47	142	387	17434	10278	13021
ENSG00000204965	ENSG00000204965.9	protocadherin alpha 5 [Source:HGNC Symbol;Acc:HGNC:8671]	PCDHA5	protein_coding	Q9Y5H7	56143	-2.5393018714650037	-1.0384896002243231	5.780766880343581	3.9925977206942496	6.795841142986227	5.180665231883544	0.08346516895011323	0.20748642739555023	0.011941217000269516	0	0	0	15	20	20
ENSG00000106571	ENSG00000106571.14	GLI family zinc finger 3 [Source:HGNC Symbol;Acc:HGNC:4319]	GLI3	protein_coding	P10071	2737	-2.534523247124268	-1.0203300060246046	5.8726268511283495	4.005170413712314	6.819515248892928	5.194673759836918	0.08790977613340778	0.21026845696868965	0.012228379816709573	0	0	0	19	23	14
ENSG00000138646	ENSG00000138646.9	HECT and RLD domain containing E3 ubiquitin protein ligase 5 [Source:HGNC Symbol;Acc:HGNC:24368]	HERC5	protein_coding	B4DXV3,Q9UII4	51191	5.463866831232026	7.192851306296428	2474.691789293033	5.302223402745498	5.339797149033187	5.232749626347099	0.0020136191241009456	0.006157987347276048	1.152211244047257e-67	33	87	177	10078	5726	7733
ENSG00000108700	ENSG00000108700.5	C-C motif chemokine ligand 8 [Source:HGNC Symbol;Acc:HGNC:10635]	CCL8	protein_coding	P80075	6355	-2.5179801110759845	-0.9924879832256792	6.009083135759649	4.064736282749079	6.8485151893502865	5.258310056446417	0.07923559361519943	0.20367603169421836	0.011112323258673212	0	0	0	28	13	18
ENSG00000168685	ENSG00000168685.15	interleukin 7 receptor [Source:HGNC Symbol;Acc:HGNC:6024]	IL7R	protein_coding	P16871	3575	-2.5118022233092527	-0.9392898464064562	6.333052800794319	4.041190373904435	6.925675959512481	5.270030701896118	0.1283942667868579	0.22327139299561286	0.013189411355641945	0	0	0	12	20	28
ENSG00000164188	ENSG00000164188.8	RAN binding protein 3 like [Source:HGNC Symbol;Acc:HGNC:26353]	RANBP3L	protein_coding	Q86VV4	202151	-2.5107919311780527	-0.9591536514275077	6.218663382336971	4.045486435202716	6.89972959670209	5.276657174404261	0.1111780565865277	0.21483775955730092	0.012040399087375796	0	0	0	13	20	26
ENSG00000177409	ENSG00000177409.12	sterile alpha motif domain containing 9 like [Source:HGNC Symbol;Acc:HGNC:1349]	SAMD9L	protein_coding	Q8IVG5	219285	2.964571651631821	5.359190909407299	691.1535624206352	6.181521017992424	5.554766482763639	5.349637635656605	0.051004537470232356	0.08901115592940986	2.1104205231674484e-9	0	31	46	2919	1515	2193
ENSG00000163565	ENSG00000163565.18	interferon gamma inducible protein 16 [Source:HGNC Symbol;Acc:HGNC:5395]	IFI16	protein_coding	Q16666	3428	2.649669160858271	4.996474271800836	536.6835812933765	6.165157037767394	5.549964048170174	5.362809941806736	0.04388694371527792	0.07998234417004967	1.0169484994504541e-10	0	28	29	2266	1197	1681
ENSG00000248187	ENSG00000248187.1	novel transcript	RP11-184M15.1	lincRNA	NA	NA	-2.4806922176065473	-0.9506722988672862	6.245780374701292	4.134288149563501	6.904257355083385	5.4010615279100005	0.06698493527858396	0.1874484454226827	0.008018448203875324	0	0	0	27	15	19
ENSG00000120738	ENSG00000120738.8	early growth response 1 [Source:HGNC Symbol;Acc:HGNC:3238]	EGR1	protein_coding	P18146,Q546S1	1958	1.7715345730888612	4.006056914713469	267.9319420769459	5.999996868390767	5.552662150936463	5.402522757794104	0.026572799614021047	0.05123591621430717	4.0696425900206886e-15	0	6	25	974	745	826
ENSG00000129048	ENSG00000129048.7	atypical chemokine receptor 4 [Source:HGNC Symbol;Acc:HGNC:1611]	ACKR4	protein_coding	Q9NPB9	51554	-2.4762851134060546	-0.9494462374936032	6.262326515477264	4.125631279260591	6.910542987239827	5.4176411379466485	0.06698493527858396	0.18687771233590886	0.007496294006708529	0	0	0	21	22	17
ENSG00000254929	ENSG00000254929.6	novel transcript	RP11-144G6.12	processed_transcript	NA	NA	-2.462319623905193	-0.9159984145644171	6.446023545807513	4.172805384024502	6.948838220093656	5.464643135109143	0.06835483184203878	0.18672092603039506	0.0074463152919839555	0	0	0	27	14	22
ENSG00000162641	ENSG00000162641.20	AKNA domain containing 1 [Source:HGNC Symbol;Acc:HGNC:28398]	AKNAD1	protein_coding	Q5T1N1	254268	-2.455808988775132	-0.9207372560402528	6.427071710693589	4.173427175514325	6.945670605464736	5.492522412276098	0.0618208479845627	0.1830440943204009	0.00645107248453585	0	0	0	21	17	24
ENSG00000050730	ENSG00000050730.16	TNFAIP3 interacting protein 3 [Source:HGNC Symbol;Acc:HGNC:19315]	TNIP3	protein_coding	Q96KP6	79931	-2.4494064984589072	-0.9101224871199098	6.483433705588462	4.192835982115466	6.957787722516092	5.515346469162603	0.0598798593014544	0.18154506743424526	0.006167903471053718	0	0	0	25	16	22
ENSG00000260269	ENSG00000260269.5	novel transcript	CTD-2323K18.1	processed_transcript	NA	NA	-2.437362950249113	-0.7950207465551422	7.205021436998994	4.185075411054228	7.1108970520053365	5.544995794394602	0.14117058719092776	0.21819073501510222	0.009655965184124095	0	0	0	12	24	32
ENSG00000117228	ENSG00000117228.10	guanylate binding protein 1 [Source:HGNC Symbol;Acc:HGNC:4182]	GBP1	protein_coding	P32455	2633	3.7764240988402604	5.736785420899515	898.7454780820441	5.763146278851219	5.6894145312434485	5.571205728023338	0.003539733951475922	0.010845542760506002	7.074666023504808e-37	6	39	36	3350	2203	3006
ENSG00000119698	ENSG00000119698.12	protein phosphatase 4 regulatory subunit 4 [Source:HGNC Symbol;Acc:HGNC:23788]	PPP4R4	protein_coding	Q6NUP7	57718	-2.4266321563463853	-0.7663479518404749	7.35207148445793	4.2540259156230125	7.137045009413553	5.585015965114507	0.12274024517885587	0.21483775955730092	0.00941205622528423	0	0	0	43	16	14
ENSG00000263006	ENSG00000263006.6	Rho associated coiled-coil containing protein kinase 1 pseudogene 1 [Source:HGNC Symbol;Acc:HGNC:37832]	ROCK1P1	pseudogene	NA	727758	-2.4212123404917225	-0.8291241108129657	6.963081156831092	4.251224662508166	7.060920407643221	5.602544586160442	0.07747157578076364	0.18687771233590886	0.006509308262241861	0	0	0	33	20	15
ENSG00000131401	ENSG00000131401.11	napsin B aspartic peptidase, pseudogene [Source:HGNC Symbol;Acc:HGNC:13396]	NAPSB	pseudogene	NA	256236	-2.419681188396034	-0.8418738615984881	6.8956857288492435	4.238057636196744	7.049109808644386	5.609688126495598	0.07101946348569478	0.18672092603039506	0.0058959854592183425	0	0	0	24	26	16
ENSG00000258559	ENSG00000258559.2	novel transcript, sense overlapping ABCD4	AC005519.4	sense_overlapping	NA	NA	-2.3966927828395623	-0.8335450881409332	6.946041505608221	4.290866418750549	7.057742189451773	5.697576432337234	0.052928926897473805	0.16486641497988622	0.0038739674934569167	0	0	0	25	21	21
ENSG00000225886	ENSG00000225886.3	novel transcript, antisense to IFI6	RP11-288L9.4	antisense	NA	NA	-2.355807952342696	-0.7332545941984923	7.599771227538278	4.35535899096272	7.1882330221707225	5.822437193168977	0.0711367216200707	0.17778485413852052	0.003908745731319756	0	0	0	18	28	26
ENSG00000198326	ENSG00000198326.9	transmembrane protein 239 [Source:HGNC Symbol;Acc:HGNC:40044]	TMEM239	protein_coding	Q8WW34	100288797	-2.348962414716471	-0.753238850958243	7.459961174332484	4.387476793662875	7.159141115013265	5.8541300782301695	0.051004537470232356	0.15782726092247096	0.002753745298228768	0	0	0	25	20	27
ENSG00000149131	ENSG00000149131.16	serpin family G member 1 [Source:HGNC Symbol;Acc:HGNC:1228]	SERPING1	protein_coding	E9KL26,P05155	710	-0.029559185359427403	2.425491449919773	87.53067582735545	6.882975477742861	6.154077758697658	5.861472953425641	0.03480429375735814	0.07998234417004967	1.4746735643124828e-8	0	5	0	352	189	302
ENSG00000121858	ENSG00000121858.11	TNF superfamily member 10 [Source:HGNC Symbol;Acc:HGNC:11925]	TNFSF10	protein_coding	P50591,Q6IBA9	8743	2.4259059105362324	4.429943216634482	361.8259281151833	5.864975287962176	5.977900367082862	5.863907550357313	0.006296744983881619	0.005088942114813857	1.1561198538806078e-32	4	8	14	1641	758	1095
ENSG00000152784	ENSG00000152784.16	PR/SET domain 8 [Source:HGNC Symbol;Acc:HGNC:13993]	PRDM8	protein_coding	A0A024RDC4,Q05CA1,Q9NQV8	56978	-2.3430967542734087	-0.7335534905753764	7.582515750040229	4.409154861495453	7.181716779075582	5.87044171882856	0.0533274897824087	0.15782726092247096	0.0028903962723065882	0	0	0	32	18	24
ENSG00000269640	NA	NA	CTD-2521M24.9	lincRNA	NA	NA	-2.3222183026842633	-0.6983678914827212	7.824972451894317	4.434122043060382	7.229811037536909	5.935960280557944	0.05478231175785297	0.15782726092247096	0.002508183987969124	0	0	0	27	28	20
ENSG00000089558	ENSG00000089558.9	potassium voltage-gated channel subfamily H member 4 [Source:HGNC Symbol;Acc:HGNC:6253]	KCNH4	protein_coding	Q9UQ05	23415	-2.319354561110275	-0.6921267125530645	7.875081473429845	4.43354443718966	7.238618407735153	5.943972278591218	0.05779552987189547	0.15782726092247096	0.00250942571250854	0	0	0	21	27	27
ENSG00000161570	NA	NA	CCL5	protein_coding	NA	NA	3.9058958826249985	5.951110678452699	1042.3649413170726	6.131617312763916	6.04288688542377	5.947579636652819	0.0020136191241009456	0.005088942114813857	2.0188377315701054e-50	17	19	29	3427	3188	3239
ENSG00000137752	ENSG00000137752.24	caspase 1 [Source:HGNC Symbol;Acc:HGNC:1499]	CASP1	protein_coding	A8K249,A8K257,P29466	834	-0.21926023653041982	2.141318411034483	71.27706745922629	6.677958790021241	6.173541458771018	5.959783495274352	0.029544106277810556	0.0735314618720109	1.0682124350233341e-9	0	4	0	283	169	233
ENSG00000185885	ENSG00000185885.16	interferon induced transmembrane protein 1 [Source:HGNC Symbol;Acc:HGNC:5412]	IFITM1	protein_coding	A0A024R210,P13164	8519	2.974662400993495	5.317941320082623	671.502355698497	6.7748149550561845	6.380811783927446	6.006343314485156	0.006922425016902468	0.023517438839653088	1.2294831688394878e-14	14	4	12	1883	1831	2634
ENSG00000183785	ENSG00000183785.15	tubulin alpha 8 [Source:HGNC Symbol;Acc:HGNC:12410]	TUBA8	protein_coding	Q9NY65	51807	-2.2727357032802042	-0.5732220948321388	8.711336307469447	4.561425444933564	7.379122896636162	6.093088411729726	0.06925039459274257	0.16444376454761392	0.00250942571250854	0	0	0	43	16	27
ENSG00000115267	ENSG00000115267.8	interferon induced with helicase C domain 1 [Source:HGNC Symbol;Acc:HGNC:18873]	IFIH1	protein_coding	Q9BYX4	64135	4.771844781398072	7.0685616105105735	2268.0644987409305	6.29418013911458	6.213431506605871	6.103264474460446	0.006530156994537969	0.017462435025889237	2.369965948279412e-28	6	58	96	9288	5256	7290
ENSG00000268510	ENSG00000268510.1	interferon lambda 3 pseudogene 1 [Source:HGNC Symbol;Acc:HGNC:44483]	IFNL3P1	pseudogene	NA	NA	-2.249534140872819	-0.4843426175876689	9.413748359781891	4.556264159860776	7.498267843960231	6.173862832022567	0.10790730988397862	0.18672092603039506	0.002944406096370127	0	0	0	19	45	24
ENSG00000178685	ENSG00000178685.14	poly(ADP-ribose) polymerase family member 10 [Source:HGNC Symbol;Acc:HGNC:25895]	PARP10	protein_coding	B4E0C4,E9PK67,E9PNI7,Q53GL7	84875	0.2606435291135045	2.912794729283286	123.25622466818382	6.841105688325378	6.473577989728561	6.287438171064164	0.044878982184740866	0.05596679035129538	1.5422038709305776e-9	0	0	7	265	538	346
ENSG00000225963	ENSG00000225963.8	novel transcript, antisense to SP110	AC009950.2	antisense	NA	NA	-2.1818247407033438	-0.45446966960965907	9.652119045100124	4.731829482439219	7.526870778651689	6.370928208662253	0.050327559006661915	0.13383532347390434	9.299606105598589e-4	0	0	0	36	20	38
ENSG00000151883	ENSG00000151883.19	poly(ADP-ribose) polymerase family member 8 [Source:HGNC Symbol;Acc:HGNC:26124]	PARP8	protein_coding	B2RB27,E9PFI7,Q8N3A8	79668	-2.1101145528853813	-0.2840962125897283	11.13036083126073	4.8890617156044485	7.729917229244345	6.59286066611187	0.06835483184203878	0.1437857478680448	8.408846334446619e-4	0	0	0	54	18	38
ENSG00000101188	ENSG00000101188.5	neurotensin receptor 1 [Source:HGNC Symbol;Acc:HGNC:8039]	NTSR1	protein_coding	P30989	4923	-2.104078693183627	-0.35320210122118045	10.510185972381244	4.872960274483293	7.651735798291829	6.600586392138658	0.03480429375735814	0.10323962569764979	3.18233089832319e-4	0	0	0	34	32	35
ENSG00000256262	ENSG00000256262.1	USP30 antisense RNA 1 [Source:HGNC Symbol;Acc:HGNC:40909]	USP30-AS1	antisense	NA	NA	-2.0984767057332907	-0.3325289864001586	10.692926910765966	4.895907969215291	7.674491390476453	6.616701387484936	0.03826475044832659	0.10492386890827778	3.5656796295684037e-4	0	0	0	41	25	38
ENSG00000214982	NA	NA	PARGP1	pseudogene	NA	NA	-2.04962117465277	-0.2614707979797663	11.343788356859443	4.981764486144888	7.761440139128596	6.756351921146944	0.03148912688949835	0.09308261603346858	1.9406559473129066e-4	0	0	0	37	35	37
ENSG00000254788	ENSG00000254788.7	CKLF-CMTM1 readthrough [Source:HGNC Symbol;Acc:HGNC:39977]	CKLF-CMTM1	protein_coding	A0A087WVB3,A0A087X286,E9PSG2	100529251	-2.0536096300326863	-0.16381898910655068	12.30398551110267	4.952510652001311	7.879615602230604	6.764025122827002	0.09359354479497646	0.15090188525310458	6.533639018073435e-4	0	0	0	21	43	52
ENSG00000197646	ENSG00000197646.8	programmed cell death 1 ligand 2 [Source:HGNC Symbol;Acc:HGNC:18731]	PDCD1LG2	protein_coding	Q9BQ51	80380	-2.0144761758485443	-0.20310986154131994	11.903283342615051	5.056957306740002	7.829897748069935	6.856181331965237	0.028533842114420872	0.08784167752327833	1.3783196198897455e-4	0	0	0	43	34	38
ENSG00000077522	ENSG00000077522.13	actinin alpha 2 [Source:HGNC Symbol;Acc:HGNC:164]	ACTN2	protein_coding	F6THM6,P35609,Q59FD9	88	-2.002298932150257	-0.18206135660917594	12.112401007693746	5.0812731200664345	7.854791878070697	6.890181534498612	0.028345738607828935	0.08599461410705872	1.2281772849213933e-4	0	0	0	43	34	40
ENSG00000078081	ENSG00000078081.8	lysosomal associated membrane protein 3 [Source:HGNC Symbol;Acc:HGNC:14582]	LAMP3	protein_coding	Q9UQV4	27074	1.9696277248501566	4.829149136668854	477.7813191243923	7.310903110186289	7.039381079653424	6.909616801928516	0.012644793973570264	0.019266743850859344	1.12203631767866e-24	0	4	15	2074	979	1600
ENSG00000007171	ENSG00000007171.18	nitric oxide synthase 2 [Source:HGNC Symbol;Acc:HGNC:7873]	NOS2	protein_coding	P35228	4843	-1.9693108997890263	-0.10006960713953812	12.96086119304103	5.1547480899698765	7.950259507860476	6.983001914378975	0.03694725517855486	0.09134254906677396	1.3998933260940302e-4	0	0	0	47	28	51
ENSG00000243978	ENSG00000243978.8	retrotransposon Gag like 9 [Source:HGNC Symbol;Acc:HGNC:29245]	RGAG1	protein_coding	Q8NET4	57529	-1.9528644755018083	-0.02413162691634221	13.785126502048128	5.201868578646422	8.037201963347778	7.040069343858094	0.055227248364577444	0.10850196512946238	2.1742334732264296e-4	0	0	0	65	23	48
ENSG00000134326	ENSG00000134326.11	cytidine/uridine monophosphate kinase 2 [Source:HGNC Symbol;Acc:HGNC:27015]	CMPK2	protein_coding	Q5EBM0	129607	1.8023906048823395	5.271943609754198	648.9693103716742	8.559486824800146	7.231470236351358	7.054082493147841	0.019399919419114016	0.0788865178937417	2.372220686872981e-8	0	0	25	2246	1891	2088
ENSG00000119917	ENSG00000119917.14	interferon induced protein with tetratricopeptide repeats 3 [Source:HGNC Symbol;Acc:HGNC:5411]	IFIT3	protein_coding	O14879,Q5T765	3437	5.749506181611633	8.3710729896154	5596.698047650169	7.170989852303729	7.186532761225372	7.094769152722911	7.699186828054902e-4	0.0034958707658754263	2.3492275566154788e-138	21	69	91	21664	14175	18142
ENSG00000101342	ENSG00000101342.10	TBC/LysM-associated domain containing 2 [Source:HGNC Symbol;Acc:HGNC:16112]	TLDC2	protein_coding	A0PJX2	140711	-1.9074489415696765	0.029359028675576337	14.383689058543302	5.250955017740372	8.104925178938656	7.155288363788222	0.04950100902974558	0.09308261603346858	1.0915564816984387e-4	0	0	0	33	55	48
ENSG00000132274	ENSG00000132274.16	tripartite motif containing 22 [Source:HGNC Symbol;Acc:HGNC:16379]	TRIM22	protein_coding	B4DQS5,Q8IYM9	10346	2.5941996759349517	5.630624980008576	834.5132872270786	7.700353456103715	7.3621284775994615	7.230850314452577	0.00921659701497949	0.017462435025889237	8.159269137080136e-42	0	9	17	3328	1991	2764
ENSG00000166863	ENSG00000166863.12	tachykinin precursor 3 [Source:HGNC Symbol;Acc:HGNC:11521]	TAC3	protein_coding	A0A024RB47,A0A024RB97,Q9UHF0	6866	-1.852926875415544	0.1043568425896017	15.293075872237912	5.38935498233091	8.187797178450243	7.301886353687057	0.03303077277399683	0.07998234417004967	4.8615381691870806e-5	0	0	0	58	32	59
ENSG00000153253	ENSG00000153253.18	sodium voltage-gated channel alpha subunit 3 [Source:HGNC Symbol;Acc:HGNC:10590]	SCN3A	protein_coding	Q9C007,Q9NY46	6328	-1.8510499384394041	0.086276861862184	15.05519869736658	5.380752553545883	8.168574411902346	7.302960736527109	0.0247871524652205	0.07516212435448756	3.113898456844294e-5	0	0	0	55	49	41
ENSG00000225492	ENSG00000225492.6	guanylate binding protein 1 pseudogene 1 [Source:HGNC Symbol;Acc:HGNC:39561]	GBP1P1	pseudogene	NA	400759	-1.8459510389535407	0.11526505995802579	15.422592758027077	5.406313285176525	8.199895916349796	7.320548065144722	0.03148912688949835	0.07998234417004967	4.459096726000891e-5	0	0	0	67	33	51
ENSG00000264668	ENSG00000264668.2	novel protein	ZFP41	protein_coding	NA	NA	-2.212850066221111	0.7865824693927621	26.163732541855488	4.784337949616175	8.953019444340876	7.336921639110065	0.36529883930048757	0.2955957898800617	0.008146865528748552	0	0	0	158	1	106
ENSG00000124256	ENSG00000124256.15	Z-DNA binding protein 1 [Source:HGNC Symbol;Acc:HGNC:16176]	ZBP1	protein_coding	Q9H171	81030	-1.8218586976827917	0.14143856485944772	15.739160442720985	5.4466431221784974	8.231001562085483	7.38183821568779	0.0247871524652205	0.0735314618720109	2.5760269312755572e-5	0	0	0	66	44	43
ENSG00000010030	ENSG00000010030.14	ETS variant transcription factor 7 [Source:HGNC Symbol;Acc:HGNC:18160]	ETV7	protein_coding	Q9Y603	51513	-1.757945025642176	0.2707536803069809	17.430336244033406	5.558323016083644	8.381133936212688	7.551763653166728	0.029544106277810556	0.07502027021793356	1.864170455544354e-5	0	0	0	53	67	46
ENSG00000134716	ENSG00000134716.11	cytochrome P450 family 2 subfamily J member 2 [Source:HGNC Symbol;Acc:HGNC:2634]	CYP2J2	protein_coding	P51589	1573	-1.7328069793086052	0.2870752170458181	17.67542248420961	5.621416328321346	8.39793618990105	7.615734718995401	0.017453675508175715	0.05798308925483063	7.820989754294337e-6	0	0	0	65	49	57
ENSG00000079215	ENSG00000079215.14	solute carrier family 1 member 3 [Source:HGNC Symbol;Acc:HGNC:10941]	SLC1A3	protein_coding	A0A024R050,A0A087WT87,A0A087X0U3,B4DF14,P43003,Q7Z5T0,Q8N169	6507	-1.6637432738153333	0.40917703519064774	19.457016671623357	5.758495719556497	8.536269899200944	7.794717869393304	0.01652534001047721	0.05255708667059778	3.598880677604317e-6	0	0	0	70	55	63
ENSG00000157601	ENSG00000157601.14	MX dynamin like GTPase 1 [Source:HGNC Symbol;Acc:HGNC:7532]	MX1	protein_coding	P20591	4599	5.253933864964636	8.2493754978521	5142.968845203111	7.894733928705878	7.946269265367128	7.841745276350705	7.699186828054902e-4	0.0034958707658754263	5.886572525725551e-156	11	32	59	19738	12994	17004
ENSG00000136514	ENSG00000136514.3	receptor transporter protein 4 [Source:HGNC Symbol;Acc:HGNC:23992]	RTP4	protein_coding	Q96DX8	64108	-1.6144325032519808	0.5885804922027793	22.39337649060994	5.874286568813697	8.735234373614926	7.954257652338131	0.04779481844082702	0.08002205712031943	1.2820489138330215e-5	0	0	0	123	44	55
ENSG00000131203	ENSG00000131203.13	indoleamine 2,3-dioxygenase 1 [Source:HGNC Symbol;Acc:HGNC:6059]	IDO1	protein_coding	P14902	3620	0.9793432796139933	4.382874080641327	349.4549397299098	8.902924893612967	8.171506138004577	8.010525800555506	0.01237691448753154	0.02797217587467631	7.305819225201099e-19	0	5	0	1396	804	1194
ENSG00000188282	ENSG00000188282.12	RUN and FYVE domain containing 4 [Source:HGNC Symbol;Acc:HGNC:24804]	RUFY4	protein_coding	Q6ZNE9	285180	-1.5774126718087758	0.5894648684929913	22.375318889544996	5.920402312079657	8.739461027953654	8.017532729075423	0.024507372888314838	0.05672333626859522	2.6813880048595233e-6	0	0	0	58	76	79
ENSG00000162654	ENSG00000162654.9	guanylate binding protein 4 [Source:HGNC Symbol;Acc:HGNC:20480]	GBP4	protein_coding	Q96PP9	115361	1.158083010900207	4.643060023138289	418.7973305691982	8.793318811387559	8.429403229131433	8.26278208634191	0.006855868220751148	0.014666461134420179	7.136087812180209e-28	0	0	6	1618	1116	1321
ENSG00000135114	ENSG00000135114.12	2'-5'-oligoadenylate synthetase like [Source:HGNC Symbol;Acc:HGNC:8090]	OASL	protein_coding	Q15646	8638	4.318941831773977	7.4899552089926384	3033.761896073349	8.452469306767211	8.357769570938645	8.292066300876847	7.699186828054902e-4	0.0034958707658754263	1.1684830005672902e-82	11	11	16	10465	8711	9982
ENSG00000129277	NA	NA	CCL4	protein_coding	NA	NA	-1.416007612645109	0.8884553326546328	28.11512090878826	6.246032165152846	9.069424256002016	8.427981229892582	0.01989835082514718	0.04601942410073772	5.386692264654934e-7	0	0	0	88	108	72
ENSG00000264324	ENSG00000264324.1	novel protein	RP11-287D1.3	protein_coding	NA	NA	-1.49768397738566	1.1354733692345296	33.74174323256447	6.065619181834002	9.33984748115101	8.490399191247423	0.18968241796300112	0.19031532699641784	4.631966720184725e-5	0	0	0	73	207	32
ENSG00000185745	ENSG00000185745.10	interferon induced protein with tetratricopeptide repeats 1 [Source:HGNC Symbol;Acc:HGNC:5407]	IFIT1	protein_coding	P09914	3434	5.991874336351379	9.434973295688955	11714.047534356709	8.626369255320256	8.625177422440073	8.533658008155129	0.0020136191241009456	0.008023028419190418	1.4741138598493148e-66	8	46	106	49730	25655	38865
ENSG00000111335	ENSG00000111335.13	2'-5'-oligoadenylate synthetase 2 [Source:HGNC Symbol;Acc:HGNC:8087]	OAS2	protein_coding	P29728,Q7Z6D0	4939	3.498232665942476	6.9552042544140456	2095.2086255971863	9.13418117647801	8.7524517099713	8.584645727248809	0.0031454717037754515	0.008023028419190418	1.6602046555349174e-38	5	11	3	7883	5216	7184
ENSG00000133106	ENSG00000133106.14	epithelial stromal interaction 1 [Source:HGNC Symbol;Acc:HGNC:16465]	EPSTI1	protein_coding	Q96J88	94240	-1.3416716007515856	0.9987292847460295	30.6178482638229	6.40394485778419	9.18868001640839	8.605835598645132	0.01237691448753154	0.028344475082888083	1.1686962695335491e-7	0	0	0	122	86	89
ENSG00000006075	NA	NA	CCL3	protein_coding	NA	NA	-1.3531173517695743	1.0812973107554762	32.507539949677394	6.3635592900404845	9.280245053185384	8.62224185551905	0.051004537470232356	0.0735314618720109	1.144255468356227e-6	0	0	0	60	136	109
ENSG00000153993	ENSG00000153993.13	semaphorin 3D [Source:HGNC Symbol;Acc:HGNC:10726]	SEMA3D	protein_coding	O95025	223117	-1.2818098809707597	1.118495968350406	33.53973611201218	6.525286543485625	9.318559577187521	8.755973304534102	0.012644793973570264	0.028344475082888083	8.399889215558611e-8	0	0	0	126	78	122
ENSG00000119922	ENSG00000119922.10	interferon induced protein with tetratricopeptide repeats 2 [Source:HGNC Symbol;Acc:HGNC:5409]	IFIT2	protein_coding	P09913,Q05DN2	3433	5.718315586055935	9.255066126797695	10333.152613744509	8.892502035953582	8.929848381205897	8.822229926651511	7.699186828054902e-4	0.005088942114813857	2.456264153975603e-112	8	30	73	42366	25141	32966
ENSG00000110446	ENSG00000110446.11	solute carrier family 15 member 3 [Source:HGNC Symbol;Acc:HGNC:18068]	SLC15A3	protein_coding	Q8IY34	51296	-1.223312651907232	1.2298468389225654	36.40527685883689	6.634942784415083	9.439681349594453	8.897618391704437	0.012942177600235534	0.028327713249655443	4.343867464524313e-8	0	0	0	101	114	133
ENSG00000182782	ENSG00000182782.8	hydroxycarboxylic acid receptor 2 [Source:HGNC Symbol;Acc:HGNC:24827]	HCAR2	protein_coding	Q8TDS4	338442	-1.1468750609378457	1.3719221009623195	40.471598224525124	6.7886899522216835	9.592194621968108	9.082620253815888	0.01237691448753154	0.025566064730560206	1.7571539943650236e-8	0	0	0	113	126	148
ENSG00000214872	ENSG00000214872.8	smoothelin like 1 [Source:HGNC Symbol;Acc:HGNC:32394]	SMTNL1	protein_coding	A8MU46,E9PPJ3	219537	-1.1073901317262473	1.4298151317316814	42.27722530219144	6.871023752692243	9.653634281677958	9.174261237466492	0.008204739676339315	0.02066530457555447	6.302008534347789e-9	0	0	0	157	119	133
ENSG00000137198	ENSG00000137198.10	guanosine monophosphate reductase [Source:HGNC Symbol;Acc:HGNC:4376]	GMPR	protein_coding	P36959	2766	-1.050702283165243	1.5432592129013234	46.009476750464266	6.98549571428394	9.774375829220816	9.312918347346011	0.008805814560005492	0.02066530457555447	4.468595333751724e-9	0	0	0	177	114	156
ENSG00000272772	ENSG00000272772.1	novel protein	CTD-2410N18.5	protein_coding	NA	NA	-1.0635281878624174	1.6428266964498202	49.62406978084108	6.965876450108306	9.87923685395123	9.35417863778588	0.044878982184740866	0.06230412771595502	9.378469484797299e-8	0	0	0	274	75	145
ENSG00000102524	ENSG00000102524.11	TNF superfamily member 13b [Source:HGNC Symbol;Acc:HGNC:11929]	TNFSF13B	protein_coding	A0A0U5J7Q1,Q9Y275	10673	-0.9309182903936661	1.7676202355487138	54.25101910384837	7.224310436144248	10.012103870831123	9.597022629942826	0.0075476804034202895	0.018373766076701284	1.0237368343905735e-9	0	0	0	213	140	174
ENSG00000108771	ENSG00000108771.13	DExH-box helicase 58 [Source:HGNC Symbol;Acc:HGNC:29517]	DHX58	protein_coding	A0A024R1Y5,Q96C10	79132	-0.8953916630903214	1.8435158177225548	57.22856648603176	7.293322886697194	10.092610680513626	9.682690678297625	0.008597647552077205	0.01976947029497011	8.748781873739667e-10	0	0	0	177	200	170
ENSG00000154451	ENSG00000154451.14	guanylate binding protein 5 [Source:HGNC Symbol;Acc:HGNC:19895]	GBP5	protein_coding	Q96PP8	115362	-0.8887554040793265	1.8428035673807277	57.28275464828183	7.307801297137732	10.091539218055857	9.692645922629561	0.006922425016902468	0.016860560021771043	4.638355797864131e-10	0	0	0	201	162	190
ENSG00000128284	ENSG00000128284.19	apolipoprotein L3 [Source:HGNC Symbol;Acc:HGNC:14868]	APOL3	protein_coding	A0A024R1G6,O95236	80833	-0.801891130394492	2.0148486207851017	64.88082951820422	7.480978329848969	10.272351249484176	9.899662382340699	0.006989926080684396	0.016860560021771043	2.011122428254867e-10	0	0	0	199	203	220
ENSG00000155918	ENSG00000155918.8	retinoic acid early transcript 1L [Source:HGNC Symbol;Acc:HGNC:16798]	RAET1L	protein_coding	Q5VY80	154064	-0.6966805000583983	2.2103362511446307	74.81620814017114	7.69197963621689	10.476313683585822	10.148030972540232	0.006565722692601705	0.01430402088888943	4.0217997032765753e-11	0	0	0	268	209	246
ENSG00000226025	ENSG00000226025.9	Charcot-Leyden crystal protein pseudogene	LGALS17A	pseudogene	NA	400696	-0.5644748256398403	2.4805431679389316	90.98636463270064	7.95677992457542	10.756683622821788	10.462189985819421	0.006922425016902468	0.014697459501046284	1.7064372519009355e-11	0	0	0	388	220	280
ENSG00000138135	ENSG00000138135.7	cholesterol 25-hydroxylase [Source:HGNC Symbol;Acc:HGNC:1907]	CH25H	protein_coding	O95992	9023	-0.4533258040688996	2.6974227517743974	106.02461578932645	8.17806593926089	10.980983852004881	10.718894669350004	0.006922425016902468	0.01454894249214641	3.840875410625994e-12	0	0	0	297	341	375
ENSG00000137959	ENSG00000137959.16	interferon induced protein 44 like [Source:HGNC Symbol;Acc:HGNC:17817]	IFI44L	protein_coding	B4E019,Q53G44	10964	-0.31311426514434754	2.964915726716717	128.5828611909458	8.459898687051385	11.255670632189494	11.042533918157242	0.006296744983881619	0.012370699378544923	5.201113090633568e-13	0	0	0	536	320	397
ENSG00000169248	ENSG00000169248.13	C-X-C motif chemokine ligand 11 [Source:HGNC Symbol;Acc:HGNC:10638]	CXCL11	protein_coding	O14625	6373	-0.2875078928936728	3.0282515807005943	134.594820620251	8.511682412397219	11.320542674034982	11.108803062130411	0.006922425016902468	0.01430402088888943	7.432520267621002e-13	0	0	0	588	301	428
ENSG00000169245	ENSG00000169245.6	C-X-C motif chemokine ligand 10 [Source:HGNC Symbol;Acc:HGNC:10637]	CXCL10	protein_coding	A0A024RDA4,P02778	3627	0.15874455692942488	3.8842864376068356	246.13211012704332	9.404140148466558	12.192648071727701	12.111319473683754	0.0031279080952483144	0.008023028419190418	4.3667838480299833e-16	0	0	0	933	633	822
ENSG00000171855	ENSG00000171855.7	interferon beta 1 [Source:HGNC Symbol;Acc:HGNC:5434]	IFNB1	protein_coding	P01574	3456	0.302476156288404	4.164332593927285	299.2965749025102	9.69015622868603	12.476247756144403	12.429904629024998	0.002896967434701253	0.008023028419190418	3.264790191176142e-17	0	0	0	1082	886	921
ENSG00000197110	ENSG00000197110.9	interferon lambda 3 [Source:HGNC Symbol;Acc:HGNC:18365]	IFNL3	protein_coding	A0A0C4DGW8,Q8IZI9	282617	0.3207951726151825	4.259626587421149	319.02811277173817	9.721106828722837	12.572692705168377	12.508084378786554	0.006922425016902468	0.014697459501046284	6.582308782745686e-16	0	0	0	747	1242	1027
ENSG00000183486	ENSG00000183486.13	MX dynamin like GTPase 2 [Source:HGNC Symbol;Acc:HGNC:7533]	MX2	protein_coding	P20592	4600	0.46719231399761374	4.501974207708848	379.728923175193	10.021751893116594	12.81729948544467	12.813428850040243	0.0030978221607023274	0.008023028419190418	8.638433824454964e-18	0	0	0	1466	902	1325
ENSG00000137965	ENSG00000137965.11	interferon induced protein 44 [Source:HGNC Symbol;Acc:HGNC:16938]	IFI44	protein_coding	Q8TCB0	10561	0.5373749365156388	4.641145324392586	418.55177448990383	10.162289166588678	12.957673791797044	12.954284731393992	0.0030978221607023274	0.008023028419190418	2.945889712140029e-18	0	0	0	1711	1012	1355
ENSG00000183709	ENSG00000183709.8	interferon lambda 2 [Source:HGNC Symbol;Acc:HGNC:18364]	IFNL2	protein_coding	Q8IZJ0	282616	0.5746366302536786	4.711916875277561	438.6909459087525	10.232782414654215	13.029076585942079	13.028899102226665	0.002896967434701253	0.008023028419190418	9.753832423680732e-19	0	0	0	1327	1395	1480
ENSG00000134321	ENSG00000134321.12	radical S-adenosyl methionine domain containing 2 [Source:HGNC Symbol;Acc:HGNC:30908]	RSAD2	protein_coding	Q8WXG1	91543	0.7718890931762051	5.095602536357055	574.1982301034636	10.629406427621582	13.415385387721578	13.486716538253289	0.002190646381903067	0.008023028419190418	2.1866755916886153e-20	0	0	0	2113	1594	1848
ENSG00000132530	ENSG00000132530.17	XIAP associated factor 1 [Source:HGNC Symbol;Acc:HGNC:30932]	XAF1	protein_coding	Q6GPH4	54739	0.9095569313406153	5.384917873225204	703.4072512784359	10.905409904849162	13.70627088891108	13.801929531827223	0.002896967434701253	0.008023028419190418	1.2270257445427434e-20	0	0	0	2974	1673	2218
ENSG00000182393	ENSG00000182393.3	interferon lambda 1 [Source:HGNC Symbol;Acc:HGNC:18363]	IFNL1	protein_coding	Q8IU54	282618	1.2270997747542525	6.014192485546653	1086.4776359419875	11.539425042275768	14.338119642551016	14.478146979777424	0.002190646381903067	0.008023028419190418	2.8601179015703265e-23	0	0	0	3261	3672	3453
