# Supplementary material for: Genome-wide bioinformatic analyses predict key host and viral factors in SARS-CoV-2 pathogenesis
Source: Commun Biol. 2021 May 17;4:590. doi: 10.1038/s42003-021-02095-0 (PMC8128904; doi:10.1038/s42003-021-02095-0)
Supplement: Supplementary file 5 — Supplementary Data 3 [file 42003_2021_2095_MOESM5_ESM.zip › GSE147507_MainDataset/Series8_HPIV3/des_Condition/ControlVsInfected_genes.limmaVoom.tsv]

gene_id	ensembl_gene_id_version	description	external_gene_name	gene_biotype	uniprotswissprot	entrezgene_id	LimmaV_AveExpr	edgeR_logCPM	DESeq2_baseMean	LimmaV_FC	edgeR_FC	DESeq2_FC	LimmaV_padj	edgeR_padj	DESeq2_padj	Series8_A549_Mock_1	Series8_A549_Mock_2	Series8_A549_Mock_3	Series8_A549_HPIV3_1	Series8_A549_HPIV3_2	Series8_A549_HPIV3_3
ENSG00000182393	ENSG00000182393.3	interferon lambda 1 [Source:HGNC Symbol;Acc:HGNC:18363]	IFNL1	protein_coding	Q8IU54	282618	1.2270997747542525	6.014192485546653	1086.4776359419875	11.539425042275768	14.338119642551016	14.478146979777424	0.002190646381903067	0.008023028419190418	2.8601179015703265e-23	0	0	0	3261	3672	3453
ENSG00000132530	ENSG00000132530.17	XIAP associated factor 1 [Source:HGNC Symbol;Acc:HGNC:30932]	XAF1	protein_coding	Q6GPH4	54739	0.9095569313406153	5.384917873225204	703.4072512784359	10.905409904849162	13.70627088891108	13.801929531827223	0.002896967434701253	0.008023028419190418	1.2270257445427434e-20	0	0	0	2974	1673	2218
ENSG00000134321	ENSG00000134321.12	radical S-adenosyl methionine domain containing 2 [Source:HGNC Symbol;Acc:HGNC:30908]	RSAD2	protein_coding	Q8WXG1	91543	0.7718890931762051	5.095602536357055	574.1982301034636	10.629406427621582	13.415385387721578	13.486716538253289	0.002190646381903067	0.008023028419190418	2.1866755916886153e-20	0	0	0	2113	1594	1848
ENSG00000183709	ENSG00000183709.8	interferon lambda 2 [Source:HGNC Symbol;Acc:HGNC:18364]	IFNL2	protein_coding	Q8IZJ0	282616	0.5746366302536786	4.711916875277561	438.6909459087525	10.232782414654215	13.029076585942079	13.028899102226665	0.002896967434701253	0.008023028419190418	9.753832423680732e-19	0	0	0	1327	1395	1480
ENSG00000137965	ENSG00000137965.11	interferon induced protein 44 [Source:HGNC Symbol;Acc:HGNC:16938]	IFI44	protein_coding	Q8TCB0	10561	0.5373749365156388	4.641145324392586	418.55177448990383	10.162289166588678	12.957673791797044	12.954284731393992	0.0030978221607023274	0.008023028419190418	2.945889712140029e-18	0	0	0	1711	1012	1355
ENSG00000183486	ENSG00000183486.13	MX dynamin like GTPase 2 [Source:HGNC Symbol;Acc:HGNC:7533]	MX2	protein_coding	P20592	4600	0.46719231399761374	4.501974207708848	379.728923175193	10.021751893116594	12.81729948544467	12.813428850040243	0.0030978221607023274	0.008023028419190418	8.638433824454964e-18	0	0	0	1466	902	1325
ENSG00000197110	ENSG00000197110.9	interferon lambda 3 [Source:HGNC Symbol;Acc:HGNC:18365]	IFNL3	protein_coding	A0A0C4DGW8,Q8IZI9	282617	0.3207951726151825	4.259626587421149	319.02811277173817	9.721106828722837	12.572692705168377	12.508084378786554	0.006922425016902468	0.014697459501046284	6.582308782745686e-16	0	0	0	747	1242	1027
ENSG00000171855	ENSG00000171855.7	interferon beta 1 [Source:HGNC Symbol;Acc:HGNC:5434]	IFNB1	protein_coding	P01574	3456	0.302476156288404	4.164332593927285	299.2965749025102	9.69015622868603	12.476247756144403	12.429904629024998	0.002896967434701253	0.008023028419190418	3.264790191176142e-17	0	0	0	1082	886	921
ENSG00000169245	ENSG00000169245.6	C-X-C motif chemokine ligand 10 [Source:HGNC Symbol;Acc:HGNC:10637]	CXCL10	protein_coding	A0A024RDA4,P02778	3627	0.15874455692942488	3.8842864376068356	246.13211012704332	9.404140148466558	12.192648071727701	12.111319473683754	0.0031279080952483144	0.008023028419190418	4.3667838480299833e-16	0	0	0	933	633	822
ENSG00000111335	ENSG00000111335.13	2'-5'-oligoadenylate synthetase 2 [Source:HGNC Symbol;Acc:HGNC:8087]	OAS2	protein_coding	P29728,Q7Z6D0	4939	3.498232665942476	6.9552042544140456	2095.2086255971863	9.13418117647801	8.7524517099713	8.584645727248809	0.0031454717037754515	0.008023028419190418	1.6602046555349174e-38	5	11	3	7883	5216	7184
ENSG00000131203	ENSG00000131203.13	indoleamine 2,3-dioxygenase 1 [Source:HGNC Symbol;Acc:HGNC:6059]	IDO1	protein_coding	P14902	3620	0.9793432796139933	4.382874080641327	349.4549397299098	8.902924893612967	8.171506138004577	8.010525800555506	0.01237691448753154	0.02797217587467631	7.305819225201099e-19	0	5	0	1396	804	1194
ENSG00000119922	ENSG00000119922.10	interferon induced protein with tetratricopeptide repeats 2 [Source:HGNC Symbol;Acc:HGNC:5409]	IFIT2	protein_coding	P09913,Q05DN2	3433	5.718315586055935	9.255066126797695	10333.152613744509	8.892502035953582	8.929848381205897	8.822229926651511	7.699186828054902e-4	0.005088942114813857	2.456264153975603e-112	8	30	73	42366	25141	32966
ENSG00000162654	ENSG00000162654.9	guanylate binding protein 4 [Source:HGNC Symbol;Acc:HGNC:20480]	GBP4	protein_coding	Q96PP9	115361	1.158083010900207	4.643060023138289	418.7973305691982	8.793318811387559	8.429403229131433	8.26278208634191	0.006855868220751148	0.014666461134420179	7.136087812180209e-28	0	0	6	1618	1116	1321
ENSG00000185745	ENSG00000185745.10	interferon induced protein with tetratricopeptide repeats 1 [Source:HGNC Symbol;Acc:HGNC:5407]	IFIT1	protein_coding	P09914	3434	5.991874336351379	9.434973295688955	11714.047534356709	8.626369255320256	8.625177422440073	8.533658008155129	0.0020136191241009456	0.008023028419190418	1.4741138598493148e-66	8	46	106	49730	25655	38865
ENSG00000134326	ENSG00000134326.11	cytidine/uridine monophosphate kinase 2 [Source:HGNC Symbol;Acc:HGNC:27015]	CMPK2	protein_coding	Q5EBM0	129607	1.8023906048823395	5.271943609754198	648.9693103716742	8.559486824800146	7.231470236351358	7.054082493147841	0.019399919419114016	0.0788865178937417	2.372220686872981e-8	0	0	25	2246	1891	2088
ENSG00000169248	ENSG00000169248.13	C-X-C motif chemokine ligand 11 [Source:HGNC Symbol;Acc:HGNC:10638]	CXCL11	protein_coding	O14625	6373	-0.2875078928936728	3.0282515807005943	134.594820620251	8.511682412397219	11.320542674034982	11.108803062130411	0.006922425016902468	0.01430402088888943	7.432520267621002e-13	0	0	0	588	301	428
ENSG00000137959	ENSG00000137959.16	interferon induced protein 44 like [Source:HGNC Symbol;Acc:HGNC:17817]	IFI44L	protein_coding	B4E019,Q53G44	10964	-0.31311426514434754	2.964915726716717	128.5828611909458	8.459898687051385	11.255670632189494	11.042533918157242	0.006296744983881619	0.012370699378544923	5.201113090633568e-13	0	0	0	536	320	397
ENSG00000135114	ENSG00000135114.12	2'-5'-oligoadenylate synthetase like [Source:HGNC Symbol;Acc:HGNC:8090]	OASL	protein_coding	Q15646	8638	4.318941831773977	7.4899552089926384	3033.761896073349	8.452469306767211	8.357769570938645	8.292066300876847	7.699186828054902e-4	0.0034958707658754263	1.1684830005672902e-82	11	11	16	10465	8711	9982
ENSG00000138135	ENSG00000138135.7	cholesterol 25-hydroxylase [Source:HGNC Symbol;Acc:HGNC:1907]	CH25H	protein_coding	O95992	9023	-0.4533258040688996	2.6974227517743974	106.02461578932645	8.17806593926089	10.980983852004881	10.718894669350004	0.006922425016902468	0.01454894249214641	3.840875410625994e-12	0	0	0	297	341	375
ENSG00000226025	ENSG00000226025.9	Charcot-Leyden crystal protein pseudogene	LGALS17A	pseudogene	NA	400696	-0.5644748256398403	2.4805431679389316	90.98636463270064	7.95677992457542	10.756683622821788	10.462189985819421	0.006922425016902468	0.014697459501046284	1.7064372519009355e-11	0	0	0	388	220	280
ENSG00000157601	ENSG00000157601.14	MX dynamin like GTPase 1 [Source:HGNC Symbol;Acc:HGNC:7532]	MX1	protein_coding	P20591	4599	5.253933864964636	8.2493754978521	5142.968845203111	7.894733928705878	7.946269265367128	7.841745276350705	7.699186828054902e-4	0.0034958707658754263	5.886572525725551e-156	11	32	59	19738	12994	17004
ENSG00000132274	ENSG00000132274.16	tripartite motif containing 22 [Source:HGNC Symbol;Acc:HGNC:16379]	TRIM22	protein_coding	B4DQS5,Q8IYM9	10346	2.5941996759349517	5.630624980008576	834.5132872270786	7.700353456103715	7.3621284775994615	7.230850314452577	0.00921659701497949	0.017462435025889237	8.159269137080136e-42	0	9	17	3328	1991	2764
ENSG00000155918	ENSG00000155918.8	retinoic acid early transcript 1L [Source:HGNC Symbol;Acc:HGNC:16798]	RAET1L	protein_coding	Q5VY80	154064	-0.6966805000583983	2.2103362511446307	74.81620814017114	7.69197963621689	10.476313683585822	10.148030972540232	0.006565722692601705	0.01430402088888943	4.0217997032765753e-11	0	0	0	268	209	246
ENSG00000128284	ENSG00000128284.19	apolipoprotein L3 [Source:HGNC Symbol;Acc:HGNC:14868]	APOL3	protein_coding	A0A024R1G6,O95236	80833	-0.801891130394492	2.0148486207851017	64.88082951820422	7.480978329848969	10.272351249484176	9.899662382340699	0.006989926080684396	0.016860560021771043	2.011122428254867e-10	0	0	0	199	203	220
ENSG00000078081	ENSG00000078081.8	lysosomal associated membrane protein 3 [Source:HGNC Symbol;Acc:HGNC:14582]	LAMP3	protein_coding	Q9UQV4	27074	1.9696277248501566	4.829149136668854	477.7813191243923	7.310903110186289	7.039381079653424	6.909616801928516	0.012644793973570264	0.019266743850859344	1.12203631767866e-24	0	4	15	2074	979	1600
ENSG00000154451	ENSG00000154451.14	guanylate binding protein 5 [Source:HGNC Symbol;Acc:HGNC:19895]	GBP5	protein_coding	Q96PP8	115362	-0.8887554040793265	1.8428035673807277	57.28275464828183	7.307801297137732	10.091539218055857	9.692645922629561	0.006922425016902468	0.016860560021771043	4.638355797864131e-10	0	0	0	201	162	190
ENSG00000108771	ENSG00000108771.13	DExH-box helicase 58 [Source:HGNC Symbol;Acc:HGNC:29517]	DHX58	protein_coding	A0A024R1Y5,Q96C10	79132	-0.8953916630903214	1.8435158177225548	57.22856648603176	7.293322886697194	10.092610680513626	9.682690678297625	0.008597647552077205	0.01976947029497011	8.748781873739667e-10	0	0	0	177	200	170
ENSG00000102524	ENSG00000102524.11	TNF superfamily member 13b [Source:HGNC Symbol;Acc:HGNC:11929]	TNFSF13B	protein_coding	A0A0U5J7Q1,Q9Y275	10673	-0.9309182903936661	1.7676202355487138	54.25101910384837	7.224310436144248	10.012103870831123	9.597022629942826	0.0075476804034202895	0.018373766076701284	1.0237368343905735e-9	0	0	0	213	140	174
ENSG00000119917	ENSG00000119917.14	interferon induced protein with tetratricopeptide repeats 3 [Source:HGNC Symbol;Acc:HGNC:5411]	IFIT3	protein_coding	O14879,Q5T765	3437	5.749506181611633	8.3710729896154	5596.698047650169	7.170989852303729	7.186532761225372	7.094769152722911	7.699186828054902e-4	0.0034958707658754263	2.3492275566154788e-138	21	69	91	21664	14175	18142
ENSG00000137198	ENSG00000137198.10	guanosine monophosphate reductase [Source:HGNC Symbol;Acc:HGNC:4376]	GMPR	protein_coding	P36959	2766	-1.050702283165243	1.5432592129013234	46.009476750464266	6.98549571428394	9.774375829220816	9.312918347346011	0.008805814560005492	0.02066530457555447	4.468595333751724e-9	0	0	0	177	114	156
ENSG00000272772	ENSG00000272772.1	novel protein	CTD-2410N18.5	protein_coding	NA	NA	-1.0635281878624174	1.6428266964498202	49.62406978084108	6.965876450108306	9.87923685395123	9.35417863778588	0.044878982184740866	0.06230412771595502	9.378469484797299e-8	0	0	0	274	75	145
ENSG00000149131	ENSG00000149131.16	serpin family G member 1 [Source:HGNC Symbol;Acc:HGNC:1228]	SERPING1	protein_coding	E9KL26,P05155	710	-0.029559185359427403	2.425491449919773	87.53067582735545	6.882975477742861	6.154077758697658	5.861472953425641	0.03480429375735814	0.07998234417004967	1.4746735643124828e-8	0	5	0	352	189	302
ENSG00000214872	ENSG00000214872.8	smoothelin like 1 [Source:HGNC Symbol;Acc:HGNC:32394]	SMTNL1	protein_coding	A8MU46,E9PPJ3	219537	-1.1073901317262473	1.4298151317316814	42.27722530219144	6.871023752692243	9.653634281677958	9.174261237466492	0.008204739676339315	0.02066530457555447	6.302008534347789e-9	0	0	0	157	119	133
ENSG00000178685	ENSG00000178685.14	poly(ADP-ribose) polymerase family member 10 [Source:HGNC Symbol;Acc:HGNC:25895]	PARP10	protein_coding	B4E0C4,E9PK67,E9PNI7,Q53GL7	84875	0.2606435291135045	2.912794729283286	123.25622466818382	6.841105688325378	6.473577989728561	6.287438171064164	0.044878982184740866	0.05596679035129538	1.5422038709305776e-9	0	0	7	265	538	346
ENSG00000182782	ENSG00000182782.8	hydroxycarboxylic acid receptor 2 [Source:HGNC Symbol;Acc:HGNC:24827]	HCAR2	protein_coding	Q8TDS4	338442	-1.1468750609378457	1.3719221009623195	40.471598224525124	6.7886899522216835	9.592194621968108	9.082620253815888	0.01237691448753154	0.025566064730560206	1.7571539943650236e-8	0	0	0	113	126	148
ENSG00000185885	ENSG00000185885.16	interferon induced transmembrane protein 1 [Source:HGNC Symbol;Acc:HGNC:5412]	IFITM1	protein_coding	A0A024R210,P13164	8519	2.974662400993495	5.317941320082623	671.502355698497	6.7748149550561845	6.380811783927446	6.006343314485156	0.006922425016902468	0.023517438839653088	1.2294831688394878e-14	14	4	12	1883	1831	2634
ENSG00000137752	ENSG00000137752.24	caspase 1 [Source:HGNC Symbol;Acc:HGNC:1499]	CASP1	protein_coding	A8K249,A8K257,P29466	834	-0.21926023653041982	2.141318411034483	71.27706745922629	6.677958790021241	6.173541458771018	5.959783495274352	0.029544106277810556	0.0735314618720109	1.0682124350233341e-9	0	4	0	283	169	233
ENSG00000110446	ENSG00000110446.11	solute carrier family 15 member 3 [Source:HGNC Symbol;Acc:HGNC:18068]	SLC15A3	protein_coding	Q8IY34	51296	-1.223312651907232	1.2298468389225654	36.40527685883689	6.634942784415083	9.439681349594453	8.897618391704437	0.012942177600235534	0.028327713249655443	4.343867464524313e-8	0	0	0	101	114	133
ENSG00000153993	ENSG00000153993.13	semaphorin 3D [Source:HGNC Symbol;Acc:HGNC:10726]	SEMA3D	protein_coding	O95025	223117	-1.2818098809707597	1.118495968350406	33.53973611201218	6.525286543485625	9.318559577187521	8.755973304534102	0.012644793973570264	0.028344475082888083	8.399889215558611e-8	0	0	0	126	78	122
ENSG00000133106	ENSG00000133106.14	epithelial stromal interaction 1 [Source:HGNC Symbol;Acc:HGNC:16465]	EPSTI1	protein_coding	Q96J88	94240	-1.3416716007515856	0.9987292847460295	30.6178482638229	6.40394485778419	9.18868001640839	8.605835598645132	0.01237691448753154	0.028344475082888083	1.1686962695335491e-7	0	0	0	122	86	89
ENSG00000115267	ENSG00000115267.8	interferon induced with helicase C domain 1 [Source:HGNC Symbol;Acc:HGNC:18873]	IFIH1	protein_coding	Q9BYX4	64135	4.771844781398072	7.0685616105105735	2268.0644987409305	6.29418013911458	6.213431506605871	6.103264474460446	0.006530156994537969	0.017462435025889237	2.369965948279412e-28	6	58	96	9288	5256	7290
ENSG00000129277	NA	NA	CCL4	protein_coding	NA	NA	-1.416007612645109	0.8884553326546328	28.11512090878826	6.246032165152846	9.069424256002016	8.427981229892582	0.01989835082514718	0.04601942410073772	5.386692264654934e-7	0	0	0	88	108	72
ENSG00000163565	ENSG00000163565.18	interferon gamma inducible protein 16 [Source:HGNC Symbol;Acc:HGNC:5395]	IFI16	protein_coding	Q16666	3428	2.649669160858271	4.996474271800836	536.6835812933765	6.165157037767394	5.549964048170174	5.362809941806736	0.04388694371527792	0.07998234417004967	1.0169484994504541e-10	0	28	29	2266	1197	1681
ENSG00000161570	NA	NA	CCL5	protein_coding	NA	NA	3.9058958826249985	5.951110678452699	1042.3649413170726	6.131617312763916	6.04288688542377	5.947579636652819	0.0020136191241009456	0.005088942114813857	2.0188377315701054e-50	17	19	29	3427	3188	3239
ENSG00000120738	ENSG00000120738.8	early growth response 1 [Source:HGNC Symbol;Acc:HGNC:3238]	EGR1	protein_coding	P18146,Q546S1	1958	1.7715345730888612	4.006056914713469	267.9319420769459	5.999996868390767	5.552662150936463	5.402522757794104	0.026572799614021047	0.05123591621430717	4.0696425900206886e-15	0	6	25	974	745	826
ENSG00000188282	ENSG00000188282.12	RUN and FYVE domain containing 4 [Source:HGNC Symbol;Acc:HGNC:24804]	RUFY4	protein_coding	Q6ZNE9	285180	-1.5774126718087758	0.5894648684929913	22.375318889544996	5.920402312079657	8.739461027953654	8.017532729075423	0.024507372888314838	0.05672333626859522	2.6813880048595233e-6	0	0	0	58	76	79
ENSG00000136514	ENSG00000136514.3	receptor transporter protein 4 [Source:HGNC Symbol;Acc:HGNC:23992]	RTP4	protein_coding	Q96DX8	64108	-1.6144325032519808	0.5885804922027793	22.39337649060994	5.874286568813697	8.735234373614926	7.954257652338131	0.04779481844082702	0.08002205712031943	1.2820489138330215e-5	0	0	0	123	44	55
ENSG00000121858	ENSG00000121858.11	TNF superfamily member 10 [Source:HGNC Symbol;Acc:HGNC:11925]	TNFSF10	protein_coding	P50591,Q6IBA9	8743	2.4259059105362324	4.429943216634482	361.8259281151833	5.864975287962176	5.977900367082862	5.863907550357313	0.006296744983881619	0.005088942114813857	1.1561198538806078e-32	4	8	14	1641	758	1095
ENSG00000136244	ENSG00000136244.12	interleukin 6 [Source:HGNC Symbol;Acc:HGNC:6018]	IL6	protein_coding	B4DNQ5,B4DVM1,B5MC21,P05231,Q75MH2	3569	-0.059374104903561875	2.057420774077548	66.949699135147	5.835152272848721	5.131465261240599	4.885912143989459	0.040023118575494725	0.10397255973743375	1.8055742153853215e-6	0	0	10	238	197	198
ENSG00000117228	ENSG00000117228.10	guanylate binding protein 1 [Source:HGNC Symbol;Acc:HGNC:4182]	GBP1	protein_coding	P32455	2633	3.7764240988402604	5.736785420899515	898.7454780820441	5.763146278851219	5.6894145312434485	5.571205728023338	0.003539733951475922	0.010845542760506002	7.074666023504808e-37	6	39	36	3350	2203	3006
ENSG00000079215	ENSG00000079215.14	solute carrier family 1 member 3 [Source:HGNC Symbol;Acc:HGNC:10941]	SLC1A3	protein_coding	A0A024R050,A0A087WT87,A0A087X0U3,B4DF14,P43003,Q7Z5T0,Q8N169	6507	-1.6637432738153333	0.40917703519064774	19.457016671623357	5.758495719556497	8.536269899200944	7.794717869393304	0.01652534001047721	0.05255708667059778	3.598880677604317e-6	0	0	0	70	55	63
ENSG00000134716	ENSG00000134716.11	cytochrome P450 family 2 subfamily J member 2 [Source:HGNC Symbol;Acc:HGNC:2634]	CYP2J2	protein_coding	P51589	1573	-1.7328069793086052	0.2870752170458181	17.67542248420961	5.621416328321346	8.39793618990105	7.615734718995401	0.017453675508175715	0.05798308925483063	7.820989754294337e-6	0	0	0	65	49	57
ENSG00000010030	ENSG00000010030.14	ETS variant transcription factor 7 [Source:HGNC Symbol;Acc:HGNC:18160]	ETV7	protein_coding	Q9Y603	51513	-1.757945025642176	0.2707536803069809	17.430336244033406	5.558323016083644	8.381133936212688	7.551763653166728	0.029544106277810556	0.07502027021793356	1.864170455544354e-5	0	0	0	53	67	46
ENSG00000124256	ENSG00000124256.15	Z-DNA binding protein 1 [Source:HGNC Symbol;Acc:HGNC:16176]	ZBP1	protein_coding	Q9H171	81030	-1.8218586976827917	0.14143856485944772	15.739160442720985	5.4466431221784974	8.231001562085483	7.38183821568779	0.0247871524652205	0.0735314618720109	2.5760269312755572e-5	0	0	0	66	44	43
ENSG00000187608	ENSG00000187608.10	ISG15 ubiquitin like modifier [Source:HGNC Symbol;Acc:HGNC:4053]	ISG15	protein_coding	P05161	9636	4.98555236075529	6.647879430230201	1700.8810743342633	5.4328573128000395	4.428278577134962	3.7445835396552973	0.027407638428025648	0.18140092951884929	4.438321795761523e-4	140	37	45	4415	5343	5616
ENSG00000225492	ENSG00000225492.6	guanylate binding protein 1 pseudogene 1 [Source:HGNC Symbol;Acc:HGNC:39561]	GBP1P1	pseudogene	NA	400759	-1.8459510389535407	0.11526505995802579	15.422592758027077	5.406313285176525	8.199895916349796	7.320548065144722	0.03148912688949835	0.07998234417004967	4.459096726000891e-5	0	0	0	67	33	51
ENSG00000166863	ENSG00000166863.12	tachykinin precursor 3 [Source:HGNC Symbol;Acc:HGNC:11521]	TAC3	protein_coding	A0A024RB47,A0A024RB97,Q9UHF0	6866	-1.852926875415544	0.1043568425896017	15.293075872237912	5.38935498233091	8.187797178450243	7.301886353687057	0.03303077277399683	0.07998234417004967	4.8615381691870806e-5	0	0	0	58	32	59
ENSG00000153253	ENSG00000153253.18	sodium voltage-gated channel alpha subunit 3 [Source:HGNC Symbol;Acc:HGNC:10590]	SCN3A	protein_coding	Q9C007,Q9NY46	6328	-1.8510499384394041	0.086276861862184	15.05519869736658	5.380752553545883	8.168574411902346	7.302960736527109	0.0247871524652205	0.07516212435448756	3.113898456844294e-5	0	0	0	55	49	41
ENSG00000107201	ENSG00000107201.10	DExD/H-box helicase 58 [Source:HGNC Symbol;Acc:HGNC:19102]	DDX58	protein_coding	O95786	23586	6.250537030833545	7.986220969420483	4289.5700369325095	5.324724650397872	5.278926833242669	5.168176263506132	0.0030978221607023274	0.009919327848780806	2.247149533877709e-39	47	142	387	17434	10278	13021
ENSG00000138646	ENSG00000138646.9	HECT and RLD domain containing E3 ubiquitin protein ligase 5 [Source:HGNC Symbol;Acc:HGNC:24368]	HERC5	protein_coding	B4DXV3,Q9UII4	51191	5.463866831232026	7.192851306296428	2474.691789293033	5.302223402745498	5.339797149033187	5.232749626347099	0.0020136191241009456	0.006157987347276048	1.152211244047257e-67	33	87	177	10078	5726	7733
ENSG00000101342	ENSG00000101342.10	TBC/LysM-associated domain containing 2 [Source:HGNC Symbol;Acc:HGNC:16112]	TLDC2	protein_coding	A0PJX2	140711	-1.9074489415696765	0.029359028675576337	14.383689058543302	5.250955017740372	8.104925178938656	7.155288363788222	0.04950100902974558	0.09308261603346858	1.0915564816984387e-4	0	0	0	33	55	48
ENSG00000007171	ENSG00000007171.18	nitric oxide synthase 2 [Source:HGNC Symbol;Acc:HGNC:7873]	NOS2	protein_coding	P35228	4843	-1.9693108997890263	-0.10006960713953812	12.96086119304103	5.1547480899698765	7.950259507860476	6.983001914378975	0.03694725517855486	0.09134254906677396	1.3998933260940302e-4	0	0	0	47	28	51
ENSG00000182179	ENSG00000182179.13	ubiquitin like modifier activating enzyme 7 [Source:HGNC Symbol;Acc:HGNC:12471]	UBA7	protein_coding	P41226	7318	1.4818971230211333	3.083993513030298	140.3962859121105	5.091201640590428	4.957392952804226	4.7772757188935415	0.01614624448365257	0.02066530457555447	4.15294191415179e-15	6	2	11	400	401	496
ENSG00000077522	ENSG00000077522.13	actinin alpha 2 [Source:HGNC Symbol;Acc:HGNC:164]	ACTN2	protein_coding	F6THM6,P35609,Q59FD9	88	-2.002298932150257	-0.18206135660917594	12.112401007693746	5.0812731200664345	7.854791878070697	6.890181534498612	0.028345738607828935	0.08599461410705872	1.2281772849213933e-4	0	0	0	43	34	40
ENSG00000197646	ENSG00000197646.8	programmed cell death 1 ligand 2 [Source:HGNC Symbol;Acc:HGNC:18731]	PDCD1LG2	protein_coding	Q9BQ51	80380	-2.0144761758485443	-0.20310986154131994	11.903283342615051	5.056957306740002	7.829897748069935	6.856181331965237	0.028533842114420872	0.08784167752327833	1.3783196198897455e-4	0	0	0	43	34	38
ENSG00000214982	NA	NA	PARGP1	pseudogene	NA	NA	-2.04962117465277	-0.2614707979797663	11.343788356859443	4.981764486144888	7.761440139128596	6.756351921146944	0.03148912688949835	0.09308261603346858	1.9406559473129066e-4	0	0	0	37	35	37
ENSG00000120217	ENSG00000120217.14	CD274 molecule [Source:HGNC Symbol;Acc:HGNC:17635]	CD274	protein_coding	Q0GN75,Q9NZQ7	29126	1.862661022268818	3.358831907558741	170.4870815778669	4.945590806791781	4.654737751056736	4.445823089724105	0.017007339680608632	0.028344475082888083	7.348002997988802e-12	4	17	6	631	408	550
ENSG00000256262	ENSG00000256262.1	USP30 antisense RNA 1 [Source:HGNC Symbol;Acc:HGNC:40909]	USP30-AS1	antisense	NA	NA	-2.0984767057332907	-0.3325289864001586	10.692926910765966	4.895907969215291	7.674491390476453	6.616701387484936	0.03826475044832659	0.10492386890827778	3.5656796295684037e-4	0	0	0	41	25	38
ENSG00000101188	ENSG00000101188.5	neurotensin receptor 1 [Source:HGNC Symbol;Acc:HGNC:8039]	NTSR1	protein_coding	P30989	4923	-2.104078693183627	-0.35320210122118045	10.510185972381244	4.872960274483293	7.651735798291829	6.600586392138658	0.03480429375735814	0.10323962569764979	3.18233089832319e-4	0	0	0	34	32	35
ENSG00000164342	ENSG00000164342.13	toll like receptor 3 [Source:HGNC Symbol;Acc:HGNC:11849]	TLR3	protein_coding	O15455	7098	2.5647463134553146	3.919655979578883	252.8529937750228	4.394807678003968	4.424923526296939	4.276206599672919	0.008597647552077205	0.012661633286470448	1.7563932616914343e-26	4	18	35	946	591	814
ENSG00000181381	ENSG00000181381.13	DExD/H-box 60 like [Source:HGNC Symbol;Acc:HGNC:26429]	DDX60L	protein_coding	Q5H9U9	91351	5.582027933572507	6.897141650550869	2013.624387030955	4.30908666320129	4.0599096625342534	3.85767900670889	0.039718958067655546	0.08292436674413058	8.186759740664687e-9	20	199	420	7784	4797	5910
ENSG00000168062	ENSG00000168062.10	basic leucine zipper ATF-like transcription factor 2 [Source:HGNC Symbol;Acc:HGNC:25163]	BATF2	protein_coding	B4DV37,Q8N1L9	116071	2.56303392975476	3.837006437360345	238.2137892580405	4.272476951316586	4.345179361617212	4.199791012356114	0.0075476804034202895	0.008023028419190418	6.879283472600739e-26	7	13	35	666	798	699
ENSG00000221963	ENSG00000221963.6	apolipoprotein L6 [Source:HGNC Symbol;Acc:HGNC:14870]	APOL6	protein_coding	B3KTP4,Q9BWW8	80830	5.033099028455803	6.153512964639873	1201.8475049609217	3.9827910617603983	3.975088264429367	3.8570803771691082	0.006530156994537969	0.013767463349474405	9.689738687135309e-34	32	106	236	4013	3209	3671
ENSG00000138496	ENSG00000138496.16	poly(ADP-ribose) polymerase family member 9 [Source:HGNC Symbol;Acc:HGNC:24118]	PARP9	protein_coding	Q59ER9,Q8IXQ6	83666	5.697987898239834	6.811714685741875	1900.863216449808	3.946638825431235	3.8723294031083757	3.737728873057201	0.012644793973570264	0.02709265530141887	6.126206933303376e-17	42	219	371	7366	4100	5873
ENSG00000100342	ENSG00000100342.21	apolipoprotein L1 [Source:HGNC Symbol;Acc:HGNC:618]	APOL1	protein_coding	B1AH95,O14791,Q2KHQ6	8542	4.894415115160253	5.912332374035545	1018.216555554296	3.8331039596690117	3.8279617281368257	3.714069447475145	0.002896967434701253	0.008023028419190418	4.4414116679756537e-44	55	81	172	3266	2976	2866
ENSG00000117226	ENSG00000117226.12	guanylate binding protein 3 [Source:HGNC Symbol;Acc:HGNC:4184]	GBP3	protein_coding	Q9H0R5	2635	3.839352129353012	4.923854018590738	510.8014771876832	3.8033678625280056	3.815831886519789	3.67829373427039	0.01129200496546694	0.022045024300884702	5.7934606362606656e-21	12	55	110	1849	1228	1551
ENSG00000152689	ENSG00000152689.18	RAS guanyl releasing protein 3 [Source:HGNC Symbol;Acc:HGNC:14545]	RASGRP3	protein_coding	Q8IV61	25780	2.66412932767453	3.6797281470098917	214.37847164757227	3.7475815397496293	3.8022642197129777	3.678867513581505	0.0075476804034202895	0.008023028419190418	5.3272767805689376e-24	10	20	37	807	465	671
ENSG00000141682	ENSG00000141682.12	phorbol-12-myristate-13-acetate-induced protein 1 [Source:HGNC Symbol;Acc:HGNC:9108]	PMAIP1	protein_coding	A0A0S2Z490,Q13794	5366	4.407975796031714	5.4771152671390775	750.464703419766	3.730833502415863	3.662159609165736	3.50162566627212	0.02464547434886554	0.057371094188477405	1.4316401397901917e-11	14	101	178	2766	1935	2044
ENSG00000168016	ENSG00000168016.14	tetratricopeptide repeat and ankyrin repeat containing 1 [Source:HGNC Symbol;Acc:HGNC:29011]	TRANK1	protein_coding	O15050	9881	5.278114890853006	6.2820639553522595	1313.2794465108575	3.6506466692747064	3.4768006372736346	3.2951494203097997	0.03790046091537911	0.07998234417004967	7.814398350333174e-9	26	174	403	4259	3394	3975
ENSG00000130775	ENSG00000130775.16	thymocyte selection associated family member 2 [Source:HGNC Symbol;Acc:HGNC:16839]	THEMIS2	protein_coding	Q5TEJ8	9473	1.6930780752416719	2.626992476663616	101.74027077056097	3.6313692690133603	3.5511434558974653	3.4135962184632724	0.017007339680608632	0.01976947029497011	4.272743906231337e-13	6	16	12	321	274	303
ENSG00000173193	ENSG00000173193.15	poly(ADP-ribose) polymerase family member 14 [Source:HGNC Symbol;Acc:HGNC:29232]	PARP14	protein_coding	Q460N5,Q8N546	54625	7.135822944548106	8.088391302127816	4610.567034157072	3.6210508569058293	3.515636284599771	3.3775767281378317	0.017007339680608632	0.0338239453758053	8.31553926022018e-15	132	630	1194	17296	10548	13351
ENSG00000135899	ENSG00000135899.17	SP110 nuclear body protein [Source:HGNC Symbol;Acc:HGNC:5401]	SP110	protein_coding	Q9HB58	3431	4.446608348860032	5.311764080874713	674.7891544750985	3.484237209180831	3.3471390171757336	3.078938615803394	0.012466754898753356	0.028344475082888083	7.436648895402305e-9	68	50	135	2503	1466	1962
ENSG00000162772	ENSG00000162772.17	activating transcription factor 3 [Source:HGNC Symbol;Acc:HGNC:785]	ATF3	protein_coding	P18847	467	3.093991119889471	3.9277139957691585	254.9358432301872	3.3290702050191054	3.37026629408755	3.2554755670241224	0.006922425016902468	0.008023028419190418	4.007226629445343e-34	14	34	59	775	708	744
ENSG00000163840	ENSG00000163840.10	deltex E3 ubiquitin ligase 3L [Source:HGNC Symbol;Acc:HGNC:30323]	DTX3L	protein_coding	Q8TDB6	151636	6.043395917836981	6.866075146956547	1973.1593076912977	3.3122870678103697	3.1735556123841255	3.017814592520669	0.027407638428025648	0.057371094188477405	4.271807520288426e-11	66	308	691	6837	4975	5358
ENSG00000079385	ENSG00000079385.22	CEA cell adhesion molecule 1 [Source:HGNC Symbol;Acc:HGNC:1814]	CEACAM1	protein_coding	P13688,Q3KRG8	634	4.446873808034059	5.33826748428217	683.3724692056645	3.3069295217472527	3.3107181794151743	3.1416477998820307	0.029544106277810556	0.05672333626859522	1.948591569048422e-10	22	94	219	2655	1271	2145
ENSG00000185404	ENSG00000185404.16	SP140 nuclear body protein like [Source:HGNC Symbol;Acc:HGNC:25105]	SP140L	protein_coding	H7BYP4,Q9H930,U5Y3L1	93349	2.98152973851968	3.814787720720632	235.6164269147977	3.302301278978031	3.348516881990689	3.221546446905839	0.008204739676339315	0.010807266543653334	1.6377854842346313e-28	12	32	58	825	589	659
ENSG00000184979	ENSG00000184979.10	ubiquitin specific peptidase 18 [Source:HGNC Symbol;Acc:HGNC:12616]	USP18	protein_coding	Q9UMW8	11274	4.087249975967385	4.972090210056359	527.6086688961985	3.2685705951170068	3.1672838805225587	2.9712597808589982	0.04878410488747102	0.09308261603346858	1.2386224240403483e-7	12	106	161	1628	1436	1506
ENSG00000122643	ENSG00000122643.22	5'-nucleotidase, cytosolic IIIA [Source:HGNC Symbol;Acc:HGNC:17820]	NT5C3A	protein_coding	A0A024RA81,A0A090N7U2,Q9H0P0	51251	5.91270221029878	6.714514264004186	1777.4323673457577	3.236177112449435	3.091350155971449	2.9244477311754036	0.03694725517855486	0.0735314618720109	2.6313352544015e-9	58	321	619	6334	3912	5200
ENSG00000089127	ENSG00000089127.13	2'-5'-oligoadenylate synthetase 1 [Source:HGNC Symbol;Acc:HGNC:8086]	OAS1	protein_coding	F8VXY3,P00973	4938	7.275265831810177	8.038191428748963	4461.65379500464	3.210601489431459	3.20276829117597	3.1039006097125754	0.006296744983881619	0.012370699378544923	2.6828510820594175e-51	252	689	1186	14679	10587	13522
ENSG00000185507	ENSG00000185507.21	interferon regulatory factor 7 [Source:HGNC Symbol;Acc:HGNC:6122]	IRF7	protein_coding	A0A024RCA2,B4E1B1,M9RSF4,Q92985	3665	4.140510683416736	4.950108100165918	522.7260319564111	3.182182029017	3.1340297596695232	2.7940863093292747	0.04031136876564385	0.07162213127647135	6.318254460125901e-6	61	59	94	972	1942	1447
ENSG00000142089	ENSG00000142089.16	interferon induced transmembrane protein 3 [Source:HGNC Symbol;Acc:HGNC:5414]	IFITM3	protein_coding	Q01628	10410	4.634594449950043	5.3530056774795325	692.8226741118716	3.1169232085696628	3.0749632671538345	2.8994845769637645	0.008204739676339315	0.01562713836712601	1.0065521136290681e-14	68	105	136	1833	1914	2131
ENSG00000133083	ENSG00000133083.14	doublecortin like kinase 1 [Source:HGNC Symbol;Acc:HGNC:2700]	DCLK1	protein_coding	B7Z5K4,O15075,Q5VZY9	9201	0.7738162208236852	1.5388148925360157	46.528997524115994	3.0705966893265084	3.1541850160679354	2.9820865611169487	0.03401994808403308	0.02066530457555447	1.4162769796666019e-8	4	6	11	140	107	154
ENSG00000101347	ENSG00000101347.10	SAM and HD domain containing deoxynucleoside triphosphate triphosphohydrolase 1 [Source:HGNC Symbol;Acc:HGNC:15925]	SAMHD1	protein_coding	Q59H15,Q9Y3Z3	25939	6.063588484293165	6.765660557431273	1846.304088036135	3.0618300757933	3.0548048363919946	2.9536610589501286	0.006530156994537969	0.012370699378544923	4.218795568106945e-49	119	308	529	6145	4345	5395
ENSG00000087074	ENSG00000087074.8	protein phosphatase 1 regulatory subunit 15A [Source:HGNC Symbol;Acc:HGNC:14375]	PPP1R15A	protein_coding	O75807	23645	6.771924646386307	7.463537166214504	3004.0323577340487	3.041994459213544	3.0158895552496903	2.8256154981339425	0.006922425016902468	0.014697459501046284	1.111681039732381e-14	313	432	650	8340	8321	8742
ENSG00000138642	ENSG00000138642.15	HECT and RLD domain containing E3 ubiquitin protein ligase family member 6 [Source:HGNC Symbol;Acc:HGNC:26072]	HERC6	protein_coding	Q8IVU3	55008	4.659893632987605	5.3609299839863125	695.8284684490175	3.0191181034558654	3.0432979728537606	2.9278942914045443	0.006922425016902468	0.012370699378544923	4.806111039645774e-30	47	112	202	2533	1565	1910
ENSG00000168394	ENSG00000168394.11	transporter 1, ATP binding cassette subfamily B member [Source:HGNC Symbol;Acc:HGNC:43]	TAP1	protein_coding	A0A0S2Z5A6,B7Z7P4,Q03518	6890	5.4408935016249815	6.146406951720015	1196.0374198146167	2.9818541150242845	2.8699870262766414	2.7026653493690826	0.039718958067655546	0.07707854827341679	3.7215798078906254e-9	48	282	409	3303	3430	3319
ENSG00000170581	ENSG00000170581.14	signal transducer and activator of transcription 2 [Source:HGNC Symbol;Acc:HGNC:11363]	STAT2	protein_coding	P52630,R9QE65	6773	6.03916076643959	6.706823336207736	1769.021005467195	2.9466172213356328	2.8650122206520363	2.730595002789586	0.01989835082514718	0.04048869341313682	1.0043017403934647e-14	88	348	672	5663	4376	4942
ENSG00000258790	ENSG00000258790.1	novel transcript	KIAA0391	protein_coding	NA,O15091	9692	4.6365167548875	5.299638328924536	666.4044317998917	2.9454445008251886	2.963674629827775	2.8535614258354616	0.006855868220751148	0.010845542760506002	2.0257133920639858e-34	54	109	189	2077	1902	1664
ENSG00000140853	ENSG00000140853.15	NLR family CARD domain containing 5 [Source:HGNC Symbol;Acc:HGNC:29933]	NLRC5	protein_coding	Q6MZW3,Q86WI3,Q9H6Y0	84166	4.3282430110455845	4.981640538462882	534.4386692087526	2.8872235789313483	2.904331255285512	2.7399918819268905	0.01237691448753154	0.017462435025889237	1.111681039732381e-14	53	77	155	1251	1608	1590
ENSG00000058085	ENSG00000058085.15	laminin subunit gamma 2 [Source:HGNC Symbol;Acc:HGNC:6493]	LAMC2	protein_coding	Q13753	3918	5.957771401691719	6.599174507841056	1641.2939888801127	2.8808952260305376	2.8153844700444504	2.6876016277068606	0.017453675508175715	0.03390887056906412	7.213565853365658e-17	89	350	598	4937	4382	4458
ENSG00000134363	ENSG00000134363.12	follistatin [Source:HGNC Symbol;Acc:HGNC:3971]	FST	protein_coding	A0A024QZU6,P19883	10468	3.354854411619471	3.9815094128272532	265.8514572029742	2.831532832397284	2.8532232320030726	2.7359667738738915	0.009511291077802903	0.012370699378544923	7.729199075275092e-24	24	40	88	858	675	707
ENSG00000059378	ENSG00000059378.13	poly(ADP-ribose) polymerase family member 12 [Source:HGNC Symbol;Acc:HGNC:21919]	PARP12	protein_coding	A4D1T0,G5E9U9,Q9H0J9	64761	5.624445440175001	6.215018100984494	1266.1159358235784	2.778158972886181	2.7488265024031735	2.5578618355977656	0.00921659701497949	0.019266743850859344	5.360648640503893e-12	156	183	371	3800	2975	3753
ENSG00000156587	ENSG00000156587.16	ubiquitin conjugating enzyme E2 L6 [Source:HGNC Symbol;Acc:HGNC:12490]	UBE2L6	protein_coding	O14933	9246	6.4037359877918725	6.991855806209456	2172.6374956036443	2.7728309785405822	2.7247931663209033	2.4978584270520052	0.01237691448753154	0.02408542930766779	2.0614200697266427e-9	287	363	519	6326	5376	6267
ENSG00000078018	ENSG00000078018.20	microtubule associated protein 2 [Source:HGNC Symbol;Acc:HGNC:6839]	MAP2	protein_coding	A0A024R3Y8,A0A024R3Z1,A0A024R407,A0A024R409,P11137,Q6NYC5	4133	2.0546273745379535	2.7238987912731902	109.16685502191852	2.740094567308045	2.8038555157682925	2.617300518970536	0.04388694371527792	0.04344515006913097	2.760755337588029e-9	6	22	40	418	220	295
ENSG00000152778	ENSG00000152778.9	interferon induced protein with tetratricopeptide repeats 5 [Source:HGNC Symbol;Acc:HGNC:13328]	IFIT5	protein_coding	Q13325	24138	5.145689177217164	5.742609534356859	907.8397518043242	2.736008605448473	2.7358803883794645	2.6117670532640194	0.013388532607959209	0.024351360568169975	3.6218802484315407e-19	63	184	340	3230	1913	2507
ENSG00000002549	ENSG00000002549.12	leucine aminopeptidase 3 [Source:HGNC Symbol;Acc:HGNC:18449]	LAP3	protein_coding	P28838	51056	6.400155782072731	6.977791917684983	2139.129082922032	2.729209856572118	2.6965675299422855	2.589512531859961	0.01237691448753154	0.023826562820359377	2.486050297542756e-26	147	465	806	6734	5165	5919
ENSG00000204642	ENSG00000204642.14	major histocompatibility complex, class I, F [Source:HGNC Symbol;Acc:HGNC:4963]	HLA-F	protein_coding	P30511,Q5JZ47,Q5JZ48	3134	2.5244157382817134	3.0507312253619743	139.52542304424725	2.6005334138422005	2.4699926341681904	2.191828529957491	0.04196885356473831	0.07316736751962685	4.883279849841975e-5	24	25	36	443	272	413
ENSG00000067066	ENSG00000067066.17	SP100 nuclear antigen [Source:HGNC Symbol;Acc:HGNC:11206]	SP100	protein_coding	P23497,Q6ZMK3	6672	5.984033872491533	6.50939766231714	1548.0815063408868	2.5739468288306755	2.560570641171816	2.447007218687439	0.01308589031233329	0.024351360568169975	2.55850044462311e-22	125	343	636	5196	3319	4268
ENSG00000166710	ENSG00000166710.20	beta-2-microglobulin [Source:HGNC Symbol;Acc:HGNC:914]	B2M	protein_coding	P61769	567	8.84138613175548	9.378460397135045	11364.395790497812	2.5620416980232523	2.5973522655535524	2.457494942190507	0.012942177600235534	0.025381092664318452	2.711304389261444e-14	1141	2280	4077	41439	20036	33203
ENSG00000004468	ENSG00000004468.13	CD38 molecule [Source:HGNC Symbol;Acc:HGNC:1667]	CD38	protein_coding	B4E006,P28907	952	4.86671652362531	5.395141915709388	713.8037170212509	2.5488448426805097	2.557426475222046	2.4283649219259287	0.01614624448365257	0.025566064730560206	6.054509886865071e-17	60	145	308	2496	1481	1929
ENSG00000112297	ENSG00000112297.17	crystallin beta-gamma domain containing 1 [Source:HGNC Symbol;Acc:HGNC:356]	AIM1	protein_coding	B3KPT0,Q9Y4K1	202	1.6856973906450659	2.257618732580971	78.39021035515299	2.544669133646022	2.6003358554616387	2.430662677018631	0.038388192725088616	0.03040186008787709	1.1321481803493806e-9	6	18	29	267	169	216
ENSG00000023445	ENSG00000023445.16	baculoviral IAP repeat containing 3 [Source:HGNC Symbol;Acc:HGNC:591]	BIRC3	protein_coding	Q13489	330	6.231934488904431	6.746877340855908	1822.1872314551547	2.5139645729055946	2.431256678702334	2.286146268107845	0.04217208820433073	0.07707854827341679	2.7712560756007203e-9	115	513	820	6069	4019	4771
ENSG00000198959	ENSG00000198959.12	transglutaminase 2 [Source:HGNC Symbol;Acc:HGNC:11778]	TGM2	protein_coding	B4DIT7,B4DTN7,P21980,V9HWG3	7052	9.32231222168246	9.827970019157124	15423.492873415638	2.487990136499258	2.4178315221444104	2.2730846474790383	0.04311478544050031	0.07878368456285825	1.2179537112349586e-9	1027	4002	7538	38527	40597	44595
ENSG00000124201	ENSG00000124201.15	zinc finger NFX1-type containing 1 [Source:HGNC Symbol;Acc:HGNC:29271]	ZNFX1	protein_coding	Q9P2E3	57169	6.973203453017408	7.472868025328487	3015.398085488366	2.4665265504377527	2.3965596716032787	2.258013855887582	0.04217208820433073	0.07707854827341679	1.6163217889109207e-9	196	792	1509	9363	6856	8190
ENSG00000111801	ENSG00000111801.16	butyrophilin subfamily 3 member A3 [Source:HGNC Symbol;Acc:HGNC:1140]	BTN3A3	protein_coding	A0A024R042,O00478	10384	2.539469065733949	3.0549188388980655	138.54758810476272	2.454335855770703	2.4887608456772137	2.3460216768769215	0.028069917426581992	0.025566064730560206	9.918276081361772e-13	12	35	52	461	300	375
ENSG00000196116	ENSG00000196116.8	tudor domain containing 7 [Source:HGNC Symbol;Acc:HGNC:30831]	TDRD7	protein_coding	Q8NHU6	23424	5.757549173915976	6.230421562909398	1275.4984010232606	2.3970283835961985	2.367245533901607	2.234194198905192	0.029166984844937526	0.05312099919892885	2.6805895318766127e-12	103	313	632	4375	2616	3352
ENSG00000125347	ENSG00000125347.14	interferon regulatory factor 1 [Source:HGNC Symbol;Acc:HGNC:6116]	IRF1	protein_coding	P10914,Q6FHN8	3659	5.674594005771892	6.129143495334709	1191.8944713716683	2.3820556468403735	2.387317452923681	2.2372872732915865	0.01237691448753154	0.02066530457555447	2.4164373142084203e-15	156	241	469	3121	3286	3064
ENSG00000140105	ENSG00000140105.18	tryptophanyl-tRNA synthetase 1 [Source:HGNC Symbol;Acc:HGNC:12729]	WARS	protein_coding	A0A024R6K8,P23381	7453	7.9993841853451295	8.443440461885539	5959.264077878194	2.3757116358295813	2.3550075729965507	2.1770644728222166	0.01237691448753154	0.02408542930766779	9.13438847357496e-11	870	1259	2070	18248	12781	16659
ENSG00000243649	ENSG00000243649.9	complement factor B [Source:HGNC Symbol;Acc:HGNC:1037]	CFB	protein_coding	A0A1U9X7H8,P00751	629	5.156594708142615	5.596456650185941	825.1763590856757	2.345127576357552	2.3450608548703817	2.1935615586999146	0.012643258460398741	0.02066530457555447	1.764078496894728e-13	113	181	306	2585	1709	2318
ENSG00000132109	ENSG00000132109.10	tripartite motif containing 21 [Source:HGNC Symbol;Acc:HGNC:11312]	TRIM21	protein_coding	P19474	6737	5.682556703853896	6.107394596814122	1178.653521604667	2.2815569109997353	2.2855156145088404	2.103705935817862	0.017403355830871756	0.02797217587467631	9.34421270799015e-10	173	249	463	3899	2293	3213
ENSG00000116741	ENSG00000116741.8	regulator of G protein signaling 2 [Source:HGNC Symbol;Acc:HGNC:9998]	RGS2	protein_coding	A0A024R939,P41220	5997	4.708671102297883	5.124146195650881	592.3395148055752	2.2494228401440206	2.2561567112717884	2.1376533268015723	0.017007339680608632	0.025566064730560206	1.4546571137545006e-18	65	168	244	1842	1243	1624
ENSG00000011422	ENSG00000011422.12	plasminogen activator, urokinase receptor [Source:HGNC Symbol;Acc:HGNC:9053]	PLAUR	protein_coding	M0R1I2,Q03405	5329	6.021017105388031	6.4298038094083125	1473.0518402357807	2.2412384502872413	2.2312665793497035	2.0340902655831985	0.01933541565680305	0.033021952367224654	1.4162769796666019e-8	236	306	583	3681	3893	3886
ENSG00000128567	ENSG00000128567.17	podocalyxin like [Source:HGNC Symbol;Acc:HGNC:9171]	PODXL	protein_coding	O00592,Q96N83	5420	6.3125650548290295	6.732790118797119	1804.7040197696385	2.241079196391081	2.1994021681594056	2.0616267872322225	0.040880621916378083	0.0735314618720109	1.042076776945296e-10	153	572	871	4636	4916	4537
ENSG00000106785	ENSG00000106785.15	tripartite motif containing 14 [Source:HGNC Symbol;Acc:HGNC:16283]	TRIM14	protein_coding	A0A024R165,Q14142	9830	5.840994569706851	6.2407931569913035	1285.1038433030792	2.212543484422526	2.18438275667378	2.0672126120808016	0.024714282044823045	0.04554304040544408	9.040397154375987e-18	125	337	699	3676	3045	3359
ENSG00000123609	ENSG00000123609.11	N-myc and STAT interactor [Source:HGNC Symbol;Acc:HGNC:7854]	NMI	protein_coding	Q13287	9111	5.502449065426405	5.896240704465201	1015.7156442129153	2.187866943760234	2.200393119614672	2.06534043559769	0.017007339680608632	0.026647338394550205	1.1260971333063407e-14	130	275	421	3464	2083	2492
ENSG00000136147	ENSG00000136147.18	PHD finger protein 11 [Source:HGNC Symbol;Acc:HGNC:17024]	PHF11	protein_coding	B4DDL5,Q9UIL8	51131	3.3892996658227545	3.805872393992377	236.47550689380964	2.180707475561147	2.208474661077559	2.0306323548337346	0.044878982184740866	0.047743341466207526	1.6948908864695963e-7	30	67	92	828	404	651
ENSG00000163814	ENSG00000163814.8	CUB domain containing protein 1 [Source:HGNC Symbol;Acc:HGNC:24357]	CDCP1	protein_coding	Q9H5V8	64866	5.017205804953605	5.3745305382526745	706.4529466463359	2.0908340401150594	2.095549771008109	1.9703969167261504	0.017007339680608632	0.025566064730560206	8.414465013898355e-17	101	200	300	1844	1771	1813
ENSG00000105939	ENSG00000105939.13	zinc finger CCCH-type containing, antiviral 1 [Source:HGNC Symbol;Acc:HGNC:23721]	ZC3HAV1	protein_coding	Q7Z2W4	56829	7.343925664895311	7.703331639257807	3547.965171357085	2.0477765505973635	2.0192704130664376	1.8904874862023977	0.04902128862826421	0.08178054327972184	9.787809796108721e-10	335	1089	2145	10883	7626	8873
ENSG00000044574	ENSG00000044574.8	heat shock protein family A (Hsp70) member 5 [Source:HGNC Symbol;Acc:HGNC:5238]	HSPA5	protein_coding	P11021,V9HWB4	3309	9.955999964532795	10.265702417736591	21072.782409958836	1.9422250598628286	1.945812780783023	1.8266975410516941	0.017453675508175715	0.04082056873758326	3.301588422520727e-19	3005	6467	10584	65543	43259	51710
ENSG00000130813	ENSG00000130813.18	shiftless antiviral inhibitor of ribosomal frameshifting [Source:HGNC Symbol;Acc:HGNC:25649]	C19orf66	protein_coding	Q9NUL5	55337	4.743402746007904	5.036726675916657	560.8140502100042	1.8758729883052023	1.8542015860382683	1.6753958071531312	0.03674219265891521	0.057371094188477405	3.325241736468429e-7	103	133	315	1507	1274	1385
ENSG00000112343	ENSG00000112343.11	tripartite motif containing 38 [Source:HGNC Symbol;Acc:HGNC:10059]	TRIM38	protein_coding	A0A024QZY4,O00635	10475	4.825911276940348	5.120865667919516	591.933324372761	1.8584428400788673	1.8584224253114083	1.7371023820452165	0.0362202100619006	0.05672333626859522	9.193602693239667e-15	77	187	355	1770	1240	1441
ENSG00000138166	ENSG00000138166.6	dual specificity phosphatase 5 [Source:HGNC Symbol;Acc:HGNC:3071]	DUSP5	protein_coding	Q16690	1847	5.987954569856468	6.250695271734278	1302.0498488220535	1.774520352405371	1.778454408423086	1.6611244400167462	0.028533842114420872	0.047743341466207526	7.213565853365658e-17	205	408	759	3542	2667	3408
ENSG00000076864	ENSG00000076864.19	RAP1 GTPase activating protein [Source:HGNC Symbol;Acc:HGNC:9858]	RAP1GAP	protein_coding	A0A024RAB5,P47736,X6R8W7	5909	5.745444799322054	6.0940465982131045	1223.3210913981336	-2.062319912481031	-2.073861017189445	-2.116756188670405	0.017453675508175715	0.028327713249655443	9.299415707027734e-14	786	1144	2326	754	652	726
ENSG00000175311	ENSG00000175311.7	ankyrin repeat and sterile alpha motif domain containing 4B [Source:HGNC Symbol;Acc:HGNC:26795]	ANKS4B	protein_coding	Q8N8V4	257629	1.381427674994871	2.009699222021	71.19549866643325	-2.7897927076129787	-2.7800681342095195	-2.720514846051025	0.0470185722739503	0.057371094188477405	7.211880327146176e-8	43	62	186	38	16	30
ENSG00000068078	ENSG00000068078.18	fibroblast growth factor receptor 3 [Source:HGNC Symbol;Acc:HGNC:3690]	FGFR3	protein_coding	P22607,Q0IJ44	2261	0.830118712804204	1.5606047168402906	50.94592639272917	-3.117444844961077	-3.0037683091224396	-2.9489655075972445	0.04311478544050031	0.07262542971083126	1.7562347640239588e-8	23	68	128	13	24	14
ENSG00000170477	ENSG00000170477.13	keratin 4 [Source:HGNC Symbol;Acc:HGNC:6441]	KRT4	protein_coding	B4DRS2,P19013	3851	0.8139804384241677	1.8786688001330414	68.07069882867759	-3.812910520578658	-3.943459454691405	-3.9343282375263464	0.021114854282345163	0.017462435025889237	1.0338890058353512e-11	62	56	134	12	12	12
ENSG00000134258	ENSG00000134258.17	V-set domain containing T cell activation inhibitor 1 [Source:HGNC Symbol;Acc:HGNC:28873]	VTCN1	protein_coding	Q7Z7D3	79679	-3.3379712358149787	-1.7615228441112556	4.522411018768832	-4.782536251963308	-6.304375458076825	-6.022153246962676	0.04121230016503821	0.2229811009784258	0.006553857623831236	4	5	9	0	0	0
ENSG00000116014	ENSG00000116014.10	KISS1 receptor [Source:HGNC Symbol;Acc:HGNC:4510]	KISS1R	protein_coding	Q969F8,U3KQ86	84634	-3.0444836536299142	-1.2560319963932212	7.529204545935103	-5.313420805280996	-6.993133375793131	-7.120641536061017	0.03570444093174972	0.18047104765735883	6.592327006845305e-4	8	7	12	0	0	0
ENSG00000159674	ENSG00000159674.12	spondin 2 [Source:HGNC Symbol;Acc:HGNC:11253]	SPON2	protein_coding	Q9BUD6	10417	-2.966016188162348	-1.102084883763016	8.46879275139479	-5.487029168816022	-7.165705543412755	-7.375612532705225	0.03148912688949835	0.16095916352127662	3.2309761883218694e-4	9	7	15	0	0	0
ENSG00000169668	ENSG00000169668.11	BCR pseudogene 2 [Source:HGNC Symbol;Acc:HGNC:1015]	BCRP2	pseudogene	NA	NA	-3.0020631693002016	-1.1421034344773089	7.710845238317399	-5.488200617931601	-7.07390620490634	-7.244887731200798	0.029544106277810556	0.15782726092247096	3.5746314455977726e-4	7	6	19	0	0	0
ENSG00000149926	ENSG00000149926.13	TLC domain containing 3B [Source:HGNC Symbol;Acc:HGNC:25295]	FAM57B	protein_coding	F1T0F5,Q71RH2	83723	-2.990640457478912	-1.1541368323649013	7.372005309591658	-5.502589190639787	-7.050834343792776	-7.2460941462713935	0.021114854282345163	0.1437857478680448	2.041154923010964e-4	5	12	14	0	0	0
ENSG00000162551	ENSG00000162551.14	alkaline phosphatase, biomineralization associated [Source:HGNC Symbol;Acc:HGNC:438]	ALPL	protein_coding	A0A024RAG0,P05186	249	-2.9733667352856834	-1.0406423039897912	8.678207136608542	-5.52023218216867	-7.213804203926789	-7.396406780195465	0.04388694371527792	0.1776139163087808	4.383196837831391e-4	9	5	20	0	0	0
ENSG00000165269	ENSG00000165269.13	aquaporin 7 [Source:HGNC Symbol;Acc:HGNC:640]	AQP7	protein_coding	B7Z4U2,O14520,Q5T5M0,Q5T5M1,Q6P5T0	112267859,364	-2.8807198291428158	-0.951268699964746	9.245071036658338	-5.692025420752034	-7.31562608264532	-7.611719271833228	0.023792120970943745	0.13383532347390434	1.0967480855836651e-4	9	8	19	0	0	0
ENSG00000159618	ENSG00000159618.16	adhesion G protein-coupled receptor G5 [Source:HGNC Symbol;Acc:HGNC:19010]	GPR114	protein_coding	B4E148,Q8IZF4	221188	-2.7879876043887517	-0.6606022305537825	11.595568901427747	-5.898694131992259	-7.6340931325121675	-7.978943234007575	0.04388694371527792	0.15090188525310458	9.675773863359502e-5	12	6	28	0	0	0
ENSG00000230212	ENSG00000230212.6	novel transcript	AP000688.14	sense_intronic	NA	100133286	-1.9602693710271784	0.4565279168512538	23.760912522879874	-6.540676070507083	-7.190031102083535	-7.212744921607215	0.03448740023987101	0.040149611614058195	2.2229556367303132e-6	11	54	38	0	0	1
