# Supplementary material for: Genome-wide bioinformatic analyses predict key host and viral factors in SARS-CoV-2 pathogenesis
Source: Commun Biol. 2021 May 17;4:590. doi: 10.1038/s42003-021-02095-0 (PMC8128904; doi:10.1038/s42003-021-02095-0)
Supplement: Supplementary file 5 — Supplementary Data 3 [file 42003_2021_2095_MOESM5_ESM.zip › GSE147507_MainDataset/Series8_HPIV3/des_Condition/ControlVsInfected_genes.under.edgeR.tsv]

gene_id	ensembl_gene_id_version	description	external_gene_name	gene_biotype	uniprotswissprot	entrezgene_id	LimmaV_AveExpr	edgeR_logCPM	DESeq2_baseMean	LimmaV_FC	edgeR_FC	DESeq2_FC	LimmaV_padj	edgeR_padj	DESeq2_padj	Series8_A549_Mock_1	Series8_A549_Mock_2	Series8_A549_Mock_3	Series8_A549_HPIV3_1	Series8_A549_HPIV3_2	Series8_A549_HPIV3_3
ENSG00000076864	ENSG00000076864.19	RAP1 GTPase activating protein [Source:HGNC Symbol;Acc:HGNC:9858]	RAP1GAP	protein_coding	A0A024RAB5,P47736,X6R8W7	5909	5.745444799322054	6.0940465982131045	1223.3210913981336	-2.062319912481031	-2.073861017189445	-2.116756188670405	0.017453675508175715	0.028327713249655443	9.299415707027734e-14	786	1144	2326	754	652	726
ENSG00000170477	ENSG00000170477.13	keratin 4 [Source:HGNC Symbol;Acc:HGNC:6441]	KRT4	protein_coding	B4DRS2,P19013	3851	0.8139804384241677	1.8786688001330414	68.07069882867759	-3.812910520578658	-3.943459454691405	-3.9343282375263464	0.021114854282345163	0.017462435025889237	1.0338890058353512e-11	62	56	134	12	12	12
ENSG00000230212	ENSG00000230212.6	novel transcript	AP000688.14	sense_intronic	NA	100133286	-1.9602693710271784	0.4565279168512538	23.760912522879874	-6.540676070507083	-7.190031102083535	-7.212744921607215	0.03448740023987101	0.040149611614058195	2.2229556367303132e-6	11	54	38	0	0	1
