# Supplementary material for: Genome-wide bioinformatic analyses predict key host and viral factors in SARS-CoV-2 pathogenesis
Source: Commun Biol. 2021 May 17;4:590. doi: 10.1038/s42003-021-02095-0 (PMC8128904; doi:10.1038/s42003-021-02095-0)
Supplement: Supplementary file 5 — Supplementary Data 3 [file 42003_2021_2095_MOESM5_ESM.zip › GSE147507_MainDataset/Series3_RSV/des_Condition/ControlVsInfected_genes.tsv]

gene_id	ensembl_gene_id_version	description	external_gene_name	gene_biotype	uniprotswissprot	entrezgene_id	LimmaV_AveExpr	edgeR_logCPM	DESeq2_baseMean	LimmaV_FC	edgeR_FC	DESeq2_FC	LimmaV_padj	edgeR_padj	DESeq2_padj	Series3_A549_Mock_1	Series3_A549_Mock_2	Series3_A549_RSV_1	Series3_A549_RSV_2
ENSG00000157654	ENSG00000157654.19	PALM2 and AKAP2 fusion [Source:HGNC Symbol;Acc:HGNC:33529]	PALM2-AKAP2	protein_coding	Q8IXS6,Q9Y2D5	445815	-1.1682369165806712	3.1030220554393897	207.3874798278224	10.676178838995867	12.011866075527733	12.729070545813231	0.0010031914161850854	4.116408872439647e-5	5.97139074940287e-14	0	0	309	142
ENSG00000221944	ENSG00000221944.8	tigger transposable element derived 1 [Source:HGNC Symbol;Acc:HGNC:14523]	TIGD1	protein_coding	Q96MW7	200765	-1.8975293874753745	1.5000833400040694	74.87345580324046	9.16059517230235	10.533630379272498	11.02489669090822	0.002652990201321933	1.932484675617515e-4	7.201346201825739e-10	0	0	86	67
ENSG00000182393	ENSG00000182393.3	interferon lambda 1 [Source:HGNC Symbol;Acc:HGNC:18363]	IFNL1	protein_coding	Q8IU54	282618	-2.00637434423784	1.2636517279496045	63.876788950037096	8.977633648639378	10.310289886898863	10.75567162134134	0.0027102143466557482	2.187527531305317e-4	2.8605892824335302e-09	0	0	85	50
ENSG00000270316	ENSG00000270316.1	BORCS7-ASMT readthrough (NMD candidate) [Source:HGNC Symbol;Acc:HGNC:49183]	C10orf32-ASMT	protein_coding	NA	NA	-2.231074394083896	1.051600191135048	59.83627363000633	8.304601721441944	10.189158398902164	10.584638749356422	0.040040543290392	0.003967024372508398	2.2767394150908377e-8	0	0	29	78
ENSG00000248710	ENSG00000248710.1	TRIM59 and iFT80 readthrough	RP11-432B6.3	protein_coding	NA	100174949	-2.61521613425474	0.2377526363592087	37.601373200388274	7.47207603775864	9.516997028569394	9.728535463655998	0.05415350949833048	0.01025998200905808	1.2926743511855495e-6	0	0	15	51
ENSG00000144821	ENSG00000144821.10	myosin heavy chain 15 [Source:HGNC Symbol;Acc:HGNC:31073]	MYH15	protein_coding	Q9Y2K3	22989	-2.4792489805357243	0.20269342534182777	33.04340122708653	8.056113032072645	9.363576465076523	9.571857269208781	0.00640596355778578	0.0017127045033669321	8.999607076952575e-7	0	0	47	24
ENSG00000254959	ENSG00000254959.6	INMT-MINDY4 readthrough (NMD candidate) [Source:HGNC Symbol;Acc:HGNC:41995]	INMT-FAM188B	protein_coding	NA	100526825	-2.5145480651578414	0.09442659397205419	32.51322626673014	7.864112061876733	9.324664005771043	9.520911695997443	0.01016288967696588	0.0027414850583045475	1.256085593643317e-6	0	0	31	33
ENSG00000183709	ENSG00000183709.8	interferon lambda 2 [Source:HGNC Symbol;Acc:HGNC:18364]	IFNL2	protein_coding	Q8IZJ0	282616	-2.8865034007354975	-0.7750267834149275	18.682287921166985	7.168996821810713	8.53266871815564	8.420036374836528	0.015472544548793772	0.014366777405796784	8.650316383639853e-5	0	0	21	17
ENSG00000171855	ENSG00000171855.7	interferon beta 1 [Source:HGNC Symbol;Acc:HGNC:5434]	IFNB1	protein_coding	P01574	3456	-2.9715070937108496	-0.9189303301354661	17.865094512051222	6.917638400707433	8.45777997300948	8.291161484585427	0.026487527765714204	0.02321034294955961	1.509487812848221e-4	0	0	14	20
ENSG00000197110	ENSG00000197110.9	interferon lambda 3 [Source:HGNC Symbol;Acc:HGNC:18365]	IFNL3	protein_coding	A0A0C4DGW8,Q8IZI9	282617	-2.9379318207829517	-0.8717688622356061	17.193795009893662	7.102221971912076	8.418306968027782	8.24566391711472	0.01583460160571893	0.01750555337283893	1.5418056881925685e-4	0	0	22	14
ENSG00000225101	ENSG00000225101.6	olfactory receptor family 52 subfamily K member 3 pseudogene [Source:HGNC Symbol;Acc:HGNC:15224]	OR52K3P	pseudogene	NA	NA	-3.037933665957486	-0.9998091174427233	17.336509340080514	6.746329885782087	8.410270671812823	8.2027105534532	0.03685276623830428	0.030903666361948277	2.1923902133954494e-4	0	0	11	21
ENSG00000250318	ENSG00000250318.1	ribosomal protein L13a (RPL13A) pseudogene	CTA-963H5.5	pseudogene	NA	NA	-3.028574340629129	-1.0868359970727361	15.272389742902757	6.88420539648664	8.242527719546043	7.967360510462598	0.020630355585689285	0.02803108350273416	3.705152323189285e-4	0	0	17	14
ENSG00000225492	ENSG00000225492.6	guanylate binding protein 1 pseudogene 1 [Source:HGNC Symbol;Acc:HGNC:39561]	GBP1P1	pseudogene	NA	400759	-3.037933665957486	-1.0593290988941684	14.936739991823977	6.929743722936762	8.220108477444311	7.926974699241404	0.01907332363275251	0.026771941349574294	4.195967802603473e-4	0	0	21	11
ENSG00000234737	ENSG00000234737.1	keratin 18 pseudogene 15 [Source:HGNC Symbol;Acc:HGNC:32449]	KRT18P15	pseudogene	NA	NA	-3.13056135925226	-1.0826236821037967	13.976832252521362	6.829640732299051	8.137783596484905	7.757454454839232	0.026767905606252983	0.03409605439616357	7.545959531802035e-4	0	0	25	7
ENSG00000248592	ENSG00000248592.7	STIMATE-MUSTN1 readthrough [Source:HGNC Symbol;Acc:HGNC:38834]	TMEM110-MUSTN1	protein_coding	A8MSY1	100526772	-3.21281573917068	-1.4394659446958993	12.582422369115491	6.443446713303267	7.954813985732219	7.457191415705782	0.03767699422303083	0.06196794562218506	0.001530894700342313	0	0	10	14
ENSG00000108244	ENSG00000108244.17	keratin 23 [Source:HGNC Symbol;Acc:HGNC:6438]	KRT23	protein_coding	A0A024R1X9,Q8TC04,Q9C075	25984	-3.2964204989383203	-1.6316551022120342	10.709648404443987	6.308358922168176	7.727576633734632	7.034526623967038	0.03821571399573386	0.087005235561122	0.003679743574799132	0	0	10	11
ENSG00000132530	ENSG00000132530.17	XIAP associated factor 1 [Source:HGNC Symbol;Acc:HGNC:30932]	XAF1	protein_coding	Q6GPH4	54739	3.2912367874277146	5.1646079753732135	836.4226041133031	5.712500752437211	5.6914324212745555	5.688557721955858	5.18945619957289e-7	2.614372287398739e-5	4.615582874625443e-86	54	69	1252	544
ENSG00000135114	ENSG00000135114.12	2'-5'-oligoadenylate synthetase like [Source:HGNC Symbol;Acc:HGNC:8090]	OASL	protein_coding	Q15646	8638	4.685014950489749	6.469921068980636	2055.8625233810244	5.52052684843977	5.52323951476417	5.532441958237507	1.5700034152091485e-8	8.793388540916363e-6	4.014284213095445e-170	175	166	2494	1689
ENSG00000157601	ENSG00000157601.14	MX dynamin like GTPase 1 [Source:HGNC Symbol;Acc:HGNC:7532]	MX1	protein_coding	P20591	4599	5.216317836860645	6.9752844181975195	2913.1608774374304	5.468221466255443	5.4615736938191395	5.472171671754298	1.5700034152091485e-8	8.793388540916363e-6	1.1602037301108908e-187	249	254	3781	2237
ENSG00000136514	ENSG00000136514.3	receptor transporter protein 4 [Source:HGNC Symbol;Acc:HGNC:23992]	RTP4	protein_coding	Q96DX8	64108	-1.6303919648772134	0.20839639357745285	34.59030086913975	6.0763787357803745	5.6437398406633275	5.358887848572625	0.026635289381273013	0.014980193911247849	7.065790073213499e-6	5	0	30	36
ENSG00000134326	ENSG00000134326.11	cytidine/uridine monophosphate kinase 2 [Source:HGNC Symbol;Acc:HGNC:27015]	CMPK2	protein_coding	Q5EBM0	129607	1.9612082042919203	3.6163750333774773	292.9829366897262	5.345505260070932	5.358091265179847	5.341645978258541	4.2555647177864805e-06	2.3029422775670364e-5	2.8082921525005033e-47	27	27	358	238
ENSG00000183486	ENSG00000183486.13	MX dynamin like GTPase 2 [Source:HGNC Symbol;Acc:HGNC:7533]	MX2	protein_coding	P20592	4600	1.1749632514192887	2.897388547543809	179.89671480578158	5.533168378694826	5.392521539416995	5.334456251654628	1.1428097704007422e-4	2.897143152849122e-4	1.8798873326260072e-25	10	22	277	111
ENSG00000006075	NA	NA	CCL3	protein_coding	NA	NA	-2.0475657556599733	-0.3264124576901141	23.22021527493484	6.206983436771976	5.695688974858159	5.243280900402074	0.025747517564708947	0.022983341562574353	2.658644482503044e-4	0	3	35	15
ENSG00000185745	ENSG00000185745.10	interferon induced protein with tetratricopeptide repeats 1 [Source:HGNC Symbol;Acc:HGNC:5407]	IFIT1	protein_coding	P09914	3434	6.814829954658949	8.43549050206654	7995.522292303715	5.130219923613261	5.1410549993426224	5.148642098901302	1.5700034152091485e-8	1.8749585722102577e-5	7.482152213308977e-151	850	865	11771	5214
ENSG00000134321	ENSG00000134321.12	radical S-adenosyl methionine domain containing 2 [Source:HGNC Symbol;Acc:HGNC:30908]	RSAD2	protein_coding	Q8WXG1	91543	0.9207241440406468	2.4716740011965244	136.1580389955076	5.175020890931615	5.0705704942513625	5.004070470416904	1.6551503044462336e-4	3.3469785644700415e-4	4.4024940728708656e-20	23	8	195	92
ENSG00000119917	ENSG00000119917.14	interferon induced protein with tetratricopeptide repeats 3 [Source:HGNC Symbol;Acc:HGNC:5411]	IFIT3	protein_coding	O14879,Q5T765	3437	5.5724290066511655	7.113026158584508	3203.6479564439696	5.007912311402137	4.9824028963832605	4.989564486071967	1.9356139260269494e-8	1.8749585722102577e-5	2.634237512844721e-135	342	418	3999	2515
ENSG00000111335	ENSG00000111335.13	2'-5'-oligoadenylate synthetase 2 [Source:HGNC Symbol;Acc:HGNC:8087]	OAS2	protein_coding	P29728,Q7Z6D0	4939	3.4557783697007274	4.9606095892912005	726.7423011181128	4.9301792418973935	4.925421644728343	4.918348992070991	7.470781152121909e-7	4.116408872439647e-5	5.638470472033529e-67	85	95	1086	459
ENSG00000119922	ENSG00000119922.10	interferon induced protein with tetratricopeptide repeats 2 [Source:HGNC Symbol;Acc:HGNC:5409]	IFIT2	protein_coding	P09913,Q05DN2	3433	4.77402743028794	6.227459765132472	1737.7809290237506	4.82883891254273	4.795810583743112	4.798037758935105	7.830097243041288e-8	2.3029422775670364e-5	5.29801353777127e-99	205	262	2338	1249
ENSG00000130775	ENSG00000130775.16	thymocyte selection associated family member 2 [Source:HGNC Symbol;Acc:HGNC:16839]	THEMIS2	protein_coding	Q5TEJ8	9473	1.808895019052537	3.1978649046107908	220.58974158701355	4.795634686939349	4.79666762629107	4.764739049845199	9.776254710806413e-6	5.8327865753936544e-5	1.5149138773728313e-32	36	24	293	161
ENSG00000269909	NA	NA	RP11-489N22.3	lincRNA	NA	NA	-1.4519999798357295	-0.34483620917503516	23.982643334974387	4.911362332877061	5.064683079228907	4.6523066610036174	0.018806143647933028	0.011046713832171463	1.9157506886208529e-4	2	3	25	22
ENSG00000135363	ENSG00000135363.12	LIM domain only 2 [Source:HGNC Symbol;Acc:HGNC:6642]	LMO2	protein_coding	P25791	4005	-1.2315102654364762	0.6795330073270003	42.948285826902946	6.313262145060681	4.931848797892105	4.5576728328632825	0.01576038496067574	0.027640024088542572	2.3213306991500474e-5	0	10	66	26
ENSG00000137959	ENSG00000137959.16	interferon induced protein 44 like [Source:HGNC Symbol;Acc:HGNC:17817]	IFI44L	protein_coding	B4E019,Q53G44	10964	2.511974163649731	3.906123109119205	354.2992982841578	4.785272561864171	4.557397139771279	4.506174635854334	1.321584846245833e-5	7.385391395930205e-4	5.449673562148258e-27	31	79	498	238
ENSG00000187608	ENSG00000187608.10	ISG15 ubiquitin like modifier [Source:HGNC Symbol;Acc:HGNC:4053]	ISG15	protein_coding	P05161	9636	7.357932201991301	8.665010858496256	9373.128157407815	4.478940816811904	4.482156421590577	4.493898219578256	1.5700034152091485e-8	1.8749585722102577e-5	5.914388090862313e-149	1811	1347	10728	7777
ENSG00000168062	ENSG00000168062.10	basic leucine zipper ATF-like transcription factor 2 [Source:HGNC Symbol;Acc:HGNC:25163]	BATF2	protein_coding	B4DV37,Q8N1L9	116071	4.361497969013432	5.650218911933721	1168.8619388430543	4.448220358833448	4.465198204921731	4.465863216028789	1.6758375841194687e-7	1.8749585722102577e-5	1.3014236584867035e-86	225	172	1299	993
ENSG00000137965	ENSG00000137965.11	interferon induced protein 44 [Source:HGNC Symbol;Acc:HGNC:16938]	IFI44	protein_coding	Q8TCB0	10561	3.5861921504030203	4.860350284090799	679.5718383384097	4.471836921937721	4.452573747632776	4.447906016182321	4.528016736266424e-7	3.166181580346147e-5	2.681597787957742e-65	106	124	841	524
ENSG00000196684	ENSG00000196684.12	hematopoietic SH2 domain containing [Source:HGNC Symbol;Acc:HGNC:24920]	HSH2D	protein_coding	Q96JZ2	84941	1.5648732449905607	2.7317986599776143	161.4956884429912	4.370613579246464	4.368854758000226	4.315998532137319	2.7347436559235093e-5	1.041833869190227e-4	2.313435160975845e-22	30	28	216	114
ENSG00000185338	ENSG00000185338.6	suppressor of cytokine signaling 1 [Source:HGNC Symbol;Acc:HGNC:19383]	SOCS1	protein_coding	O15524,Q4JHT5	8651	0.8748917261803429	2.0039152185518017	99.37347671124292	4.344165187933194	4.255019835443362	4.133410647247881	4.64457115085669e-4	0.0010483890644978164	4.951147815747969e-12	14	24	150	59
ENSG00000228049	ENSG00000228049.7	RNA polymerase II subunit J2 [Source:HGNC Symbol;Acc:HGNC:23208]	POLR2J2	protein_coding	Q9GZM3	246721	2.6634019201214105	3.773288035878998	323.9470317507322	4.163373584229218	4.093980907528045	4.061458169723802	4.844812623743018e-6	1.932484675617515e-4	2.2575541271646953e-30	55	83	420	232
ENSG00000154451	ENSG00000154451.14	guanylate binding protein 5 [Source:HGNC Symbol;Acc:HGNC:19895]	GBP5	protein_coding	Q96PP8	115362	-1.6008837573534187	-0.056667305661744834	28.458881129409594	5.737846854885108	4.613820065353879	4.05821528791303	0.028772026032207226	0.053583142217987385	0.001175226713330553	0	8	29	26
ENSG00000129226	ENSG00000129226.14	CD68 molecule [Source:HGNC Symbol;Acc:HGNC:1693]	CD68	protein_coding	P34810	968	4.081717705358877	5.164011879513866	836.6439692536437	4.014512019769469	4.0174082141127565	4.012863171568667	4.5448239449331456e-7	3.780749315094541e-5	9.067575647322066e-62	184	194	938	686
ENSG00000196611	ENSG00000196611.5	matrix metallopeptidase 1 [Source:HGNC Symbol;Acc:HGNC:7155]	MMP1	protein_coding	B4DN15,P03956,Q53G95	4312	0.26804895240004517	1.2621295256175442	62.092431339723966	4.22587571751169	4.170632602291521	3.9919094663924235	0.0011481167817029706	0.0013033142016027847	2.3990434268651456e-8	10	15	85	42
ENSG00000185507	ENSG00000185507.21	interferon regulatory factor 7 [Source:HGNC Symbol;Acc:HGNC:6122]	IRF7	protein_coding	A0A024RCA2,B4E1B1,M9RSF4,Q92985	3665	6.420372052966857	7.454297448905793	4052.793614841656	3.8836487419757955	3.8836224763905096	3.889258570126077	3.527688925045903e-8	1.8749585722102577e-5	4.001126530842539e-116	1123	896	5117	2936
ENSG00000214872	ENSG00000214872.8	smoothelin like 1 [Source:HGNC Symbol;Acc:HGNC:32394]	SMTNL1	protein_coding	A8MU46,E9PPJ3	219537	1.5244806408089768	2.5268105118125663	140.90101215792495	3.988453877192332	3.963660236983057	3.887759365306681	6.890926649733551e-5	3.398689955922713e-4	5.736224642542453e-16	44	23	181	101
ENSG00000249992	ENSG00000249992.2	transmembrane protein 158 (gene/pseudogene) [Source:HGNC Symbol;Acc:HGNC:30293]	TMEM158	protein_coding	Q8WZ71	25907	4.7317811012882975	5.757501542054253	1254.9477881016323	3.8331362294679003	3.8502351837185755	3.843604201593536	7.536630091539646e-7	6.542062576297115e-5	8.913631774566093e-57	343	295	1835	752
ENSG00000223799	ENSG00000223799.1	IL10RB divergent transcript [Source:HGNC Symbol;Acc:HGNC:44303]	IL10RB-AS1	antisense	NA	NA	0.3506012929874262	1.2355257481582738	62.568918373553835	3.9197662568162537	4.010810941752918	3.8335573967771976	0.0017012433955368865	0.0013722014574378183	5.3734722770534545e-8	14	14	61	57
ENSG00000130589	ENSG00000130589.16	helicase with zinc finger 2 [Source:HGNC Symbol;Acc:HGNC:30021]	HELZ2	protein_coding	Q9BYK8	85441	6.826086496405109	7.816643895961701	5207.013850127989	3.7829787728072524	3.7830042302333453	3.7898383799783484	3.527688925045903e-8	1.8749585722102577e-5	2.607849200989415e-118	1525	1242	6493	3787
ENSG00000178685	ENSG00000178685.14	poly(ADP-ribose) polymerase family member 10 [Source:HGNC Symbol;Acc:HGNC:25895]	PARP10	protein_coding	B4E0C4,E9PK67,E9PNI7,Q53GL7	84875	3.4386210140134947	4.414618180942466	500.5641246787066	3.801188059389327	3.7991472023939012	3.784081180331935	1.2960469771519437e-6	6.194910726205747e-5	4.394613917528743e-43	155	109	614	371
ENSG00000181495	NA	NA	AC026703.1	protein_coding	NA	NA	-0.7505078011233661	0.1200538022632922	32.52892923838466	3.876809507119971	4.175186074705417	3.780481151851342	0.02890730416155606	0.017596425992412047	2.960920777637801e-4	9	4	22	36
ENSG00000188282	ENSG00000188282.12	RUN and FYVE domain containing 4 [Source:HGNC Symbol;Acc:HGNC:24804]	RUFY4	protein_coding	Q6ZNE9	285180	-1.3182849330920434	0.328080904873423	34.6694355576505	5.857289160066752	4.330132786159747	3.7771904204536693	0.02185935052605244	0.059348055700903596	0.0013162867622616846	0	12	47	24
ENSG00000198326	ENSG00000198326.9	transmembrane protein 239 [Source:HGNC Symbol;Acc:HGNC:40044]	TMEM239	protein_coding	Q8WW34	100288797	-1.440075794327905	-0.46409861322810325	21.8988601677078	4.494207907420765	4.319040002144056	3.7211152025165104	0.03317405665916128	0.040849359953290934	0.0033929922929645554	7	1	22	20
ENSG00000215298	NA	NA	FP15737	protein_coding	NA	NA	-1.0706465185842509	-0.1356918795971586	28.966212942905795	3.419885350140334	4.202685518051908	3.6613994326509998	0.11480694107500701	0.0483889664165137	0.0019475175394345955	5	6	10	38
ENSG00000177409	ENSG00000177409.12	sterile alpha motif domain containing 9 like [Source:HGNC Symbol;Acc:HGNC:1349]	SAMD9L	protein_coding	Q8IVG5	219285	3.070260439307683	4.012272036331952	378.6565160007943	3.650578728382238	3.6541992905808733	3.611388107038506	2.196367703990015e-5	4.66406822439105e-4	6.291934761214234e-24	101	116	587	201
ENSG00000132274	ENSG00000132274.16	tripartite motif containing 22 [Source:HGNC Symbol;Acc:HGNC:16379]	TRIM22	protein_coding	B4DQS5,Q8IYM9	10346	3.6380630201124435	4.517386049841283	534.9643391273319	3.5141230441858515	3.5271641951471944	3.502879656901263	5.4239940518807175e-6	2.0929838772481055e-4	8.770017214340555e-32	188	148	782	308
ENSG00000163565	ENSG00000163565.18	interferon gamma inducible protein 16 [Source:HGNC Symbol;Acc:HGNC:5395]	IFI16	protein_coding	Q16666	3428	3.47540903327317	4.334922288481726	472.65943754547357	3.520426711998183	3.4944158590378382	3.468650635605517	4.787850019514768e-6	2.1112980611994418e-4	3.284560968851767e-30	136	163	650	296
ENSG00000184979	ENSG00000184979.10	ubiquitin specific peptidase 18 [Source:HGNC Symbol;Acc:HGNC:12616]	USP18	protein_coding	Q9UMW8	11274	3.920888814770798	4.760996283056031	634.6529184325474	3.4223690257215247	3.4544103690798575	3.438686845310757	2.5132096344274716e-6	1.0548846138577855e-4	5.07666004356951e-38	235	181	645	536
ENSG00000105559	ENSG00000105559.12	pleckstrin homology domain containing A4 [Source:HGNC Symbol;Acc:HGNC:14339]	PLEKHA4	protein_coding	Q9H4M7	57664	3.7665663314453486	4.59312678106042	564.6300368394157	3.445003355508954	3.443969289153605	3.431010743181235	1.4326568978500612e-6	6.542062576297115e-5	1.0105812967330225e-40	208	165	696	401
ENSG00000138646	ENSG00000138646.9	HECT and RLD domain containing E3 ubiquitin protein ligase 5 [Source:HGNC Symbol;Acc:HGNC:24368]	HERC5	protein_coding	B4DXV3,Q9UII4	51191	3.978208048334059	4.824772529533024	661.3607391676429	3.4912903575354997	3.4383255439262137	3.4181075150248983	2.8003192675524406e-6	2.1136738600235027e-4	8.95903542067325e-34	180	251	835	457
ENSG00000107201	ENSG00000107201.10	DExD/H-box helicase 58 [Source:HGNC Symbol;Acc:HGNC:19102]	DDX58	protein_coding	O95786	23586	5.671505189578138	6.496616205438912	2089.504071821229	3.4001394587089586	3.3558890685188048	3.3481249025213717	1.150195176525125e-6	1.563655859250882e-4	2.4186283764156754e-47	604	830	2588	1460
ENSG00000225963	ENSG00000225963.8	novel transcript, antisense to SP110	AC009950.2	antisense	NA	NA	0.21506484826225628	1.0703942056177516	55.70450957233347	3.9102836636244294	3.638269259839564	3.344892294447204	0.004153489069175365	0.013643653218312948	4.442372463488036e-5	7	24	58	47
ENSG00000205413	ENSG00000205413.8	sterile alpha motif domain containing 9 [Source:HGNC Symbol;Acc:HGNC:1348]	SAMD9	protein_coding	Q5K651	54809	3.7386109912275627	4.644336927796307	582.2311320174938	3.4390883619575705	3.3886433041459787	3.322283545835885	1.5845502224574648e-4	0.0037408596580342395	4.567309432233548e-17	138	252	947	269
ENSG00000256586	NA	NA	AC091171.1	pseudogene	NA	NA	-0.6175325701466333	0.20224868603534302	34.964168380165944	2.978492063573252	3.7696313029967703	3.2613152947023316	0.11554967291760646	0.04922608547137505	0.0023863985300598507	10	8	12	45
ENSG00000165949	ENSG00000165949.12	interferon alpha inducible protein 27 [Source:HGNC Symbol;Acc:HGNC:5397]	IFI27	protein_coding	A0A087WZF8,A8K0H0,P40305,Q7Z5R2	3429	5.7258791930934105	6.4901340249476265	2082.0900117317815	3.126243303886297	3.1904512360870823	3.1774186198185226	4.502122863424058e-6	2.8073900828250474e-4	6.500071478837472e-38	849	757	1803	1901
ENSG00000163220	ENSG00000163220.11	S100 calcium binding protein A9 [Source:HGNC Symbol;Acc:HGNC:10499]	S100A9	protein_coding	P06702	6280	2.6924774186086564	3.4298285635902723	257.06466106567376	3.2632023907373826	3.2317478496172827	3.172778659758822	3.783913898925434e-5	7.330121473737356e-4	1.8730889353893298e-16	77	113	266	209
ENSG00000115267	ENSG00000115267.8	interferon induced with helicase C domain 1 [Source:HGNC Symbol;Acc:HGNC:18873]	IFIH1	protein_coding	Q9BYX4	64135	4.766429948179597	5.489046832518709	1042.177308275848	3.146598851660119	3.1261366206518595	3.11170642093355	2.702723983977755e-6	1.9233669251467262e-4	3.9899965140050354e-36	379	452	1379	651
ENSG00000117228	ENSG00000117228.10	guanylate binding protein 1 [Source:HGNC Symbol;Acc:HGNC:4182]	GBP1	protein_coding	P32455	2633	2.9624351245377776	3.6550709307768696	297.61492996767777	3.1635973270809368	3.1499625976098993	3.110840962776109	1.0929671352340819e-5	2.1136738600235027e-4	3.539719258245577e-21	117	118	377	197
ENSG00000089127	ENSG00000089127.13	2'-5'-oligoadenylate synthetase 1 [Source:HGNC Symbol;Acc:HGNC:8086]	OAS1	protein_coding	F8VXY3,P00973	4938	7.648681334070876	8.340354641113999	7477.440915229371	3.0540891127888528	3.056848760437193	3.0620232973501915	2.518636655762015e-7	5.8327865753936544e-5	2.0614440449584584e-79	3452	2843	8233	5642
ENSG00000181381	ENSG00000181381.13	DExD/H-box 60 like [Source:HGNC Symbol;Acc:HGNC:26429]	DDX60L	protein_coding	Q5H9U9	91351	4.622501369132096	5.371208230629302	959.6352470061199	3.0966428585946186	3.0808447747106014	3.038407022342603	4.902024529261839e-5	0.0017896152356085661	5.737541238891773e-21	316	467	1456	480
ENSG00000182179	ENSG00000182179.13	ubiquitin like modifier activating enzyme 7 [Source:HGNC Symbol;Acc:HGNC:12471]	UBA7	protein_coding	P41226	7318	2.9150726101062356	3.562877826357923	280.3724625559475	3.046811507662755	3.04737370773296	3.003234830313012	1.550845022536634e-5	2.712352379319926e-4	5.372098179421737e-19	114	121	306	213
ENSG00000078081	ENSG00000078081.8	lysosomal associated membrane protein 3 [Source:HGNC Symbol;Acc:HGNC:14582]	LAMP3	protein_coding	Q9UQV4	27074	1.8241544010898716	2.5133930629631847	138.29488936676242	3.2596949592607745	3.124674139833277	2.999100270053347	2.7775406129572746e-4	0.003202289096120461	5.50017802490497e-9	38	71	177	90
ENSG00000138496	ENSG00000138496.16	poly(ADP-ribose) polymerase family member 9 [Source:HGNC Symbol;Acc:HGNC:24118]	PARP9	protein_coding	Q59ER9,Q8IXQ6	83666	5.891387833192404	6.557910253766144	2178.132478811068	2.9945102698225488	2.9838811168669364	2.9795652064577896	1.2835283890668223e-6	1.0548846138577855e-4	3.179882775699455e-47	903	997	2764	1401
ENSG00000111331	ENSG00000111331.13	2'-5'-oligoadenylate synthetase 3 [Source:HGNC Symbol;Acc:HGNC:8088]	OAS3	protein_coding	Q9Y6K5	4940	7.091072240317601	7.7517205037664425	4973.371259320669	2.9752504839793286	2.965930791841717	2.9682105294948355	6.739005387925915e-7	9.938473539013328e-5	6.196011392600176e-58	2095	2291	6130	3301
ENSG00000059378	ENSG00000059378.13	poly(ADP-ribose) polymerase family member 12 [Source:HGNC Symbol;Acc:HGNC:21919]	PARP12	protein_coding	A4D1T0,G5E9U9,Q9H0J9	64761	5.91882852401254	6.572313920723102	2200.7335745566243	2.967791237627516	2.9648613223865143	2.964774613722116	6.739005387925915e-7	6.542062576297115e-5	1.3953226321365458e-55	1139	830	2517	1581
ENSG00000256806	ENSG00000256806.6	chromosome 17 open reading frame 100 [Source:HGNC Symbol;Acc:HGNC:34494]	AC004706.1	pseudogene	A8MU93,D3DTM5	388327	1.2646218593420995	1.8598996228691729	90.48879689554971	3.1323153847611613	3.097745447986803	2.942288335703686	5.30368501636201e-4	0.0017896152356085661	2.4569194049531646e-7	32	41	104	66
ENSG00000131203	ENSG00000131203.13	indoleamine 2,3-dioxygenase 1 [Source:HGNC Symbol;Acc:HGNC:6059]	IDO1	protein_coding	P14902	3620	0.5607893686405387	1.1140634767488506	57.21071739260923	3.056624977136301	3.1773813676327136	2.923184908033387	0.004624856964159927	0.005433833704764212	5.627108078180865e-5	24	20	50	52
ENSG00000170581	ENSG00000170581.14	signal transducer and activator of transcription 2 [Source:HGNC Symbol;Acc:HGNC:11363]	STAT2	protein_coding	P52630,R9QE65	6773	6.855242040074845	7.478505114547169	4116.937763985488	2.8854337772873153	2.8848105305121843	2.887775795430719	4.5448239449331456e-7	6.194910726205747e-5	1.0691863239405937e-66	1982	1854	4618	2976
ENSG00000126709	ENSG00000126709.15	interferon alpha inducible protein 6 [Source:HGNC Symbol;Acc:HGNC:4054]	IFI6	protein_coding	P09912	2537	8.451344012658067	9.072362135640953	12411.218423670553	2.871632007513301	2.8735754215974465	2.882274828432986	3.535035474533743e-7	7.051690932292084e-5	4.6869720277942507e-76	6278	5401	13604	9151
ENSG00000137752	ENSG00000137752.24	caspase 1 [Source:HGNC Symbol;Acc:HGNC:1499]	CASP1	protein_coding	A8K249,A8K257,P29466	834	0.8093904211790964	1.3656822111728062	66.1336507311489	3.1134760276328786	3.1017060196586548	2.8821039764201735	0.0017892818521719296	0.003590737847152294	1.5376609816886898e-5	23	30	70	52
ENSG00000140853	ENSG00000140853.15	NLR family CARD domain containing 5 [Source:HGNC Symbol;Acc:HGNC:29933]	NLRC5	protein_coding	Q6MZW3,Q86WI3,Q9H6Y0	84166	5.081386031229454	5.690145901493358	1197.7884375870672	2.8445896489322866	2.8494033759284805	2.8389740242893753	2.5132096344274716e-6	1.299331670948652e-4	1.8378198574770043e-37	679	472	1261	912
ENSG00000135899	ENSG00000135899.17	SP110 nuclear body protein [Source:HGNC Symbol;Acc:HGNC:5401]	SP110	protein_coding	Q9HB58	3431	5.061453455669386	5.657063075955289	1169.7615271515344	2.8288982601345234	2.8270952354326533	2.8202197696932565	1.650416946700637e-6	8.68882503712708e-5	3.026120861718257e-41	635	501	1409	778
ENSG00000101347	ENSG00000101347.10	SAM and HD domain containing deoxynucleoside triphosphate triphosphohydrolase 1 [Source:HGNC Symbol;Acc:HGNC:15925]	SAMHD1	protein_coding	Q59H15,Q9Y3Z3	25939	5.338237679473186	5.9238928052632565	1405.7896381634523	2.79718806027495	2.7961778981072696	2.791522160407308	1.4326568978500612e-6	8.356546652330014e-5	1.0468063392001661e-43	768	622	1701	925
ENSG00000120217	ENSG00000120217.14	CD274 molecule [Source:HGNC Symbol;Acc:HGNC:17635]	CD274	protein_coding	Q0GN75,Q9NZQ7	29126	1.7319620421241362	2.2640485805791997	117.78771329278217	2.8773576968939234	2.8856046055086524	2.7645408913258698	2.7651033287889534e-4	0.0011661237310480012	2.0620083964020157e-8	54	55	126	89
ENSG00000264462	ENSG00000264462.1	microRNA 3648-2 [Source:HGNC Symbol;Acc:HGNC:50843]	MIR3648	miRNA	NA	103504731	-0.007800726407260428	0.47026480239016993	38.03525583380313	3.0243231336203955	3.1416160925270886	2.736466527875382	0.013736488798646522	0.014443623285841227	0.0018207895004582779	18	12	34	34
ENSG00000267387	ENSG00000267387.1	novel transcript, antisense to C19orf66	CTD-2240E14.4	antisense	NA	NA	-0.9146615546491592	-0.38931356803172984	21.476419613555372	3.4440049326780224	3.444258984548789	2.7298916232929638	0.02854050203036492	0.0388468329635604	0.015601840874604079	9	5	27	15
ENSG00000152377	ENSG00000152377.14	SPARC (osteonectin), cwcv and kazal like domains proteoglycan 1 [Source:HGNC Symbol;Acc:HGNC:11251]	SPOCK1	protein_coding	Q08629	6695	0.7885814593365118	1.3022529730926968	63.156848915870945	3.0125747533389062	2.9626685089109497	2.711775652363343	0.002536706361155781	0.005931615864724343	8.291827380386841e-5	22	33	68	48
ENSG00000163814	ENSG00000163814.8	CUB domain containing protein 1 [Source:HGNC Symbol;Acc:HGNC:24357]	CDCP1	protein_coding	Q9H5V8	64866	5.555899981805609	6.11434087633269	1603.9719667378326	2.70734108134215	2.7181448436761544	2.7101695472902803	1.852875963149643e-6	9.938473539013328e-5	3.730487510977927e-42	895	763	1657	1215
ENSG00000162654	ENSG00000162654.9	guanylate binding protein 4 [Source:HGNC Symbol;Acc:HGNC:20480]	GBP4	protein_coding	Q96PP9	115361	1.111009986716043	1.6250140013087935	77.66457467859769	2.9001530247248763	2.907090180507895	2.709247508375655	0.0014448406368721932	0.003590737847152294	1.1351246412538622e-5	46	26	83	59
ENSG00000163644	ENSG00000163644.15	protein phosphatase, Mg2+/Mn2+ dependent 1K [Source:HGNC Symbol;Acc:HGNC:25415]	PPM1K	protein_coding	Q8N3J5	152926	1.4001318786491435	2.0624910506159537	101.54777305047138	3.155518505865629	2.9298642853285606	2.706204945471572	0.00214775042999923	0.014904964535197462	2.2307495135700905e-5	26	64	146	54
ENSG00000025708	ENSG00000025708.14	thymidine phosphorylase [Source:HGNC Symbol;Acc:HGNC:3148]	TYMP	protein_coding	B2RBL3,E5KRG5,P19971	1890	6.093784913630407	6.6522910680182985	2324.293284067778	2.714125296103032	2.7087067307788257	2.7052834023620145	1.4326568978500612e-6	1.041833869190227e-4	1.1273237312131106e-45	1419	1014	2709	1568
ENSG00000108342	ENSG00000108342.13	colony stimulating factor 3 [Source:HGNC Symbol;Acc:HGNC:2438]	CSF3	protein_coding	P09919,Q6FH65,Q8N4W3	1440	3.044265519977235	3.5743857717914658	282.3699219738384	2.693516826365952	2.7264543407158515	2.673347751916991	4.640429065754767e-5	5.107359649183619e-4	4.708655212946631e-15	151	138	276	224
ENSG00000167165	ENSG00000167165.19	UDP glucuronosyltransferase family 1 member A6 [Source:HGNC Symbol;Acc:HGNC:12538]	UGT1A6	protein_coding	P19224,Q5DSZ8,Q5DT01	54578	1.6443560347130735	2.1958563263182223	114.5378036015219	2.584609074163966	2.8109516363630505	2.6323876736337737	0.004928693163426037	0.010289747812644998	6.477885087274116e-6	55	55	75	115
ENSG00000204642	ENSG00000204642.14	major histocompatibility complex, class I, F [Source:HGNC Symbol;Acc:HGNC:4963]	HLA-F	protein_coding	P30511,Q5JZ47,Q5JZ48	3134	4.119750794863145	4.639149508515951	581.3215951601327	2.649078421976804	2.638702243339838	2.6141563019566396	9.58918574070935e-6	2.8989014994620547e-4	1.5454972103113997e-23	298	327	632	415
ENSG00000185278	ENSG00000185278.15	zinc finger and BTB domain containing 37 [Source:HGNC Symbol;Acc:HGNC:28365]	ZBTB37	protein_coding	B7Z7Z4,Q5TC79	84614	0.2984023333796849	1.1101668881240774	52.69622630702481	2.913122890901691	3.07164421669353	2.597334241002393	0.04661000013889694	0.048422772691971525	0.003725728684940582	19	25	103	12
ENSG00000185885	ENSG00000185885.16	interferon induced transmembrane protein 1 [Source:HGNC Symbol;Acc:HGNC:5412]	IFITM1	protein_coding	A0A024R210,P13164	8519	5.095940718138821	5.6039449908568555	1127.2965574786203	2.59368882182922	2.593403609328359	2.5856488199826804	2.677850820514191e-6	1.041833869190227e-4	2.803541769648733e-36	682	575	1271	770
ENSG00000166920	ENSG00000166920.12	chromosome 15 open reading frame 48 [Source:HGNC Symbol;Acc:HGNC:29898]	C15orf48	protein_coding	A0A024R5U4,Q9C002	84419	6.541678128222868	7.049970203248876	3059.1353133343828	2.569761148721065	2.5601530154670784	2.558896532639935	2.5132096344274716e-6	1.8772441950582296e-4	1.4678200996727248e-40	2098	1409	3400	2106
ENSG00000115415	ENSG00000115415.20	signal transducer and activator of transcription 1 [Source:HGNC Symbol;Acc:HGNC:11362]	STAT1	protein_coding	P42224	6772	7.622362500469361	8.128206109066085	6450.2545982872	2.5564936916203935	2.539265489124218	2.535034154265518	2.677850820514191e-6	2.6869163197150133e-4	1.6356271271865569e-40	3377	3966	7484	4228
ENSG00000110446	ENSG00000110446.11	solute carrier family 15 member 3 [Source:HGNC Symbol;Acc:HGNC:18068]	SLC15A3	protein_coding	Q8IY34	51296	0.6358683616646177	1.1396700196097589	55.03185453041277	2.8490670913528433	2.8432936941996214	2.525638394004939	0.00623897411325428	0.010168750417394762	6.951498271747485e-4	29	24	82	27
ENSG00000161570	NA	NA	CCL5	protein_coding	NA	NA	2.257713474800899	2.711602864387656	157.5680805839053	2.5983330364844317	2.5931331752595823	2.4927031560259105	2.1697228910498126e-4	0.0012849625559863936	7.960022572617667e-9	84	90	169	113
ENSG00000125148	ENSG00000125148.7	metallothionein 2A [Source:HGNC Symbol;Acc:HGNC:7406]	MT2A	protein_coding	P02795	4502	7.910725591810006	8.397653480555356	7773.227136163391	2.499216552532916	2.48297469405745	2.480760341040596	3.227685672837757e-6	2.9357417593742045e-4	1.5909169007299615e-38	5725	3624	8931	5088
ENSG00000196689	ENSG00000196689.12	transient receptor potential cation channel subfamily V member 1 [Source:HGNC Symbol;Acc:HGNC:12716]	TRPV1	protein_coding	Q8NER1	7442	3.184659519392675	3.689384893874807	302.69739208799825	2.609789079342411	2.5460838575772295	2.467660399531873	2.0783151637662726e-4	0.003202289096120461	9.217719714069378e-11	139	203	399	169
ENSG00000161939	ENSG00000161939.19	RNASEK-C17orf49 readthrough [Source:HGNC Symbol;Acc:HGNC:44419]	RNASEK-C17orf49	protein_coding	NA	100529209	4.501094108909282	4.962593150304415	724.3619084142196	2.467433527531584	2.4633448380834904	2.4424309840621254	1.0040799789161004e-5	2.897143152849122e-4	6.291934761214234e-24	498	378	860	455
ENSG00000168016	ENSG00000168016.14	tetratricopeptide repeat and ankyrin repeat containing 1 [Source:HGNC Symbol;Acc:HGNC:29011]	TRANK1	protein_coding	O15050	9881	5.188184763603276	5.645666323291646	1159.6555590985636	2.448828266885183	2.443254285676061	2.432837363535892	4.787850019514768e-6	1.8255267896206623e-4	3.4425190530870313e-31	703	702	1278	786
ENSG00000240065	ENSG00000240065.8	proteasome 20S subunit beta 9 [Source:HGNC Symbol;Acc:HGNC:9546]	PSMB9	protein_coding	A0A1U9X8D7,P28065	5698	4.918686110154896	5.377298093060785	964.5962380653883	2.4262817273014528	2.4337684644064477	2.413897653901054	1.1706921499399232e-5	3.398689955922713e-4	1.908113372049447e-24	705	484	962	715
ENSG00000068079	ENSG00000068079.8	interferon induced protein 35 [Source:HGNC Symbol;Acc:HGNC:5399]	IFI35	protein_coding	P80217	3430	6.677273187963303	7.140770064831742	3257.910542946978	2.3592732366647704	2.3986389563755153	2.384198947680053	1.5483658094294185e-5	6.359097769746396e-4	4.527271016480685e-27	2268	1812	2815	2665
ENSG00000132109	ENSG00000132109.10	tripartite motif containing 21 [Source:HGNC Symbol;Acc:HGNC:11312]	TRIM21	protein_coding	P19474	6737	5.741252091002721	6.184694048901645	1682.4389270779047	2.3684602082231434	2.381059784235632	2.363594692436562	7.029017405856319e-6	2.6068878641292786e-4	4.3711205713042276e-30	1217	916	1642	1256
ENSG00000100342	ENSG00000100342.21	apolipoprotein L1 [Source:HGNC Symbol;Acc:HGNC:618]	APOL1	protein_coding	B1AH95,O14791,Q2KHQ6	8542	6.682539856421478	7.11723561700931	3203.485968470672	2.362482949752185	2.3596618999447534	2.357539779394994	2.677850820514191e-6	1.7163795078477717e-4	3.160997521548411e-41	2061	2017	3441	2187
ENSG00000128284	ENSG00000128284.19	apolipoprotein L3 [Source:HGNC Symbol;Acc:HGNC:14868]	APOL3	protein_coding	A0A024R1G6,O95236	80833	0.3086330057350588	0.6760104437293865	42.29789797019515	2.707372131070469	2.7592267181143275	2.3521192093801746	0.011375305729762305	0.014325638017249436	0.0037921922169640524	21	21	41	34
ENSG00000106785	ENSG00000106785.15	tripartite motif containing 14 [Source:HGNC Symbol;Acc:HGNC:16283]	TRIM14	protein_coding	A0A024R165,Q14142	9830	5.235197207505162	5.668385692956901	1177.754383124913	2.3723079756298953	2.358747996784735	2.343479555061769	9.58918574070935e-6	2.902261461872758e-4	3.1902194213012374e-26	704	789	1260	807
ENSG00000163840	ENSG00000163840.10	deltex E3 ubiquitin ligase 3L [Source:HGNC Symbol;Acc:HGNC:30323]	DTX3L	protein_coding	Q8TDB6	151636	5.500632657284344	5.938729099194546	1418.7655560549415	2.381666282902891	2.3578588644524525	2.3416977922324915	1.079835561868838e-5	3.8358260601951836e-4	9.153240115971992e-26	817	979	1589	928
ENSG00000130813	ENSG00000130813.18	shiftless antiviral inhibitor of ribosomal frameshifting [Source:HGNC Symbol;Acc:HGNC:25649]	C19orf66	protein_coding	Q9NUL5	55337	6.618466500673376	7.066440721448495	3091.409483029153	2.340617384057766	2.3554598263517046	2.339652502522182	1.5150280351513779e-5	6.359097769746396e-4	1.3079668301139765e-26	2315	1675	4006	1686
ENSG00000138035	ENSG00000138035.15	polyribonucleotide nucleotidyltransferase 1 [Source:HGNC Symbol;Acc:HGNC:23166]	PNPT1	protein_coding	Q8TCS8	87178	6.589997554585717	7.020190656962	2994.561588220873	2.3385722094166526	2.3342509361887043	2.3312157630207753	4.844812623743018e-6	2.6869163197150133e-4	3.97083259139609e-34	1900	1963	3544	1831
ENSG00000169436	ENSG00000169436.17	collagen type XXII alpha 1 chain [Source:HGNC Symbol;Acc:HGNC:22989]	COL22A1	protein_coding	Q8NFW1	169044	1.368503705868312	1.7618249457508348	83.4994203112757	2.5407120424641807	2.5314469547130383	2.325771940183622	0.0016001574887863446	0.0041157575111999195	6.979057617933548e-5	57	40	98	54
ENSG00000140464	ENSG00000140464.20	promyelocytic leukemia [Source:HGNC Symbol;Acc:HGNC:9113]	PML	protein_coding	P29590	5371	5.58409204242802	6.003961217503222	1484.6511993347235	2.3177838908464787	2.3249987570853374	2.314159040732581	5.790246241689535e-6	1.9994467357880408e-4	5.048444225997251e-31	1071	869	1507	1060
ENSG00000002549	ENSG00000002549.12	leucine aminopeptidase 3 [Source:HGNC Symbol;Acc:HGNC:18449]	LAP3	protein_coding	P28838	51056	5.416512387542564	5.850726392516939	1336.3402856539617	2.317253140884154	2.3259040406731093	2.3024567637642974	3.0971392544963066e-5	8.315880233666305e-4	3.979910488300276e-21	792	930	1224	1036
ENSG00000130592	ENSG00000130592.16	lymphocyte specific protein 1 [Source:HGNC Symbol;Acc:HGNC:6707]	LSP1	protein_coding	A8K7L8,P33241	4046	-0.9091372659174113	-0.5158156608942427	19.948280664923526	3.139526487693897	3.1961361594813944	2.3011896271160714	0.04039420397790473	0.057099795059485176	0.03536413402024229	8	7	21	16
ENSG00000121858	ENSG00000121858.11	TNF superfamily member 10 [Source:HGNC Symbol;Acc:HGNC:11925]	TNFSF10	protein_coding	P50591,Q6IBA9	8743	2.9076836181295738	3.31894407034508	236.0448413964654	2.410713705796096	2.3771491048966347	2.2975408082524478	1.8638270934574335e-4	0.0017313826099930522	9.970327794440002e-10	131	164	258	159
ENSG00000106366	ENSG00000106366.9	serpin family E member 1 [Source:HGNC Symbol;Acc:HGNC:8583]	SERPINE1	protein_coding	A0A024QYT5,P05121	5054	7.61348573047308	8.028367723851462	6018.069851936318	2.2812816815290606	2.2862745627824683	2.282658883464128	4.2555647177864805e-06	2.8073900828250474e-4	7.706483955787346e-38	4037	3955	5906	4385
ENSG00000128335	ENSG00000128335.14	apolipoprotein L2 [Source:HGNC Symbol;Acc:HGNC:619]	APOL2	protein_coding	A0A024R1M8,J3KQL8,Q9BQE5	23780	7.215534710214051	7.617949432735874	4528.462172316774	2.2579577136687914	2.2578054632768545	2.255775111019288	3.4566284121047714e-6	2.1136738600235027e-4	1.318744434291858e-39	3435	2726	5154	2842
ENSG00000130303	ENSG00000130303.13	bone marrow stromal cell antigen 2 [Source:HGNC Symbol;Acc:HGNC:1119]	BST2	protein_coding	A0A024R7H5,Q10589	684	3.0178060526933512	3.4037609214597992	250.29113036232917	2.3127036320119405	2.3236769252554716	2.254456278306322	1.4498610478788467e-4	0.0010787801514842456	1.3972401196527067e-10	166	159	252	180
ENSG00000176170	ENSG00000176170.14	sphingosine kinase 1 [Source:HGNC Symbol;Acc:HGNC:11240]	SPHK1	protein_coding	Q53ZR5,Q9NYA1	8877	2.9358981327122082	3.356349509754459	243.5020128301744	2.2747461585768436	2.344720985067649	2.247174685333479	8.87968051351642e-4	0.005121023269229541	4.133993322741942e-8	198	118	200	204
ENSG00000221963	ENSG00000221963.6	apolipoprotein L6 [Source:HGNC Symbol;Acc:HGNC:14870]	APOL6	protein_coding	B3KTP4,Q9BWW8	80830	4.652399160322735	5.057819333052524	772.1779649093243	2.2733469890366895	2.2721359468926976	2.243402576437942	3.4332824003358353e-5	7.489771967774582e-4	1.3197259416241675e-18	525	511	965	433
ENSG00000137628	ENSG00000137628.17	DExD/H-box helicase 60 [Source:HGNC Symbol;Acc:HGNC:25942]	DDX60	protein_coding	Q6B0F7,Q8IY21,Q9H616,Q9NXV7	55601	3.3180318376154108	3.7543633269708625	315.40409636459395	2.3543070972669105	2.322414589853749	2.2342300041771184	5.336871817103202e-4	0.00561565446514253	6.118206162184955e-9	176	232	430	157
ENSG00000136327	ENSG00000136327.7	NK2 homeobox 8 [Source:HGNC Symbol;Acc:HGNC:16364]	NKX2-8	protein_coding	O15522	26257	2.528951344832811	2.9259128708430606	179.75660114594007	2.32302336167282	2.307561871762028	2.187398321780936	7.718304085812015e-4	0.004386025311109133	6.386165433879504e-7	147	93	234	96
ENSG00000168394	ENSG00000168394.11	transporter 1, ATP binding cassette subfamily B member [Source:HGNC Symbol;Acc:HGNC:43]	TAP1	protein_coding	A0A0S2Z5A6,B7Z7P4,Q03518	6890	5.723966561990457	6.11257929547945	1600.2770626493598	2.1661614014561827	2.1925180493014707	2.1722312758566016	3.499090382312113e-5	8.040855798654481e-4	3.870722602562471e-21	1106	1131	1414	1239
ENSG00000173193	ENSG00000173193.15	poly(ADP-ribose) polymerase family member 14 [Source:HGNC Symbol;Acc:HGNC:29232]	PARP14	protein_coding	Q460N5,Q8N546	54625	6.432423990104736	6.818030188205003	2602.951343710043	2.202892467215782	2.185420509887579	2.171775330188346	1.4995777332465595e-5	5.635117693559125e-4	1.2482462647214649e-25	1679	1963	2989	1587
ENSG00000152778	ENSG00000152778.9	interferon induced protein with tetratricopeptide repeats 5 [Source:HGNC Symbol;Acc:HGNC:13328]	IFIT5	protein_coding	Q13325	24138	4.924349473967016	5.310546672362365	918.591163860824	2.1944044985126485	2.197583915432985	2.1684560325249715	4.764719256835753e-5	0.001015581818496707	6.949712046944072e-18	649	637	1158	498
ENSG00000173110	ENSG00000173110.8	heat shock protein family A (Hsp70) member 6 [Source:HGNC Symbol;Acc:HGNC:5239]	HSPA6	protein_coding	B3KSM6,P17066	3310	-0.613948033875417	-0.0839732675565555	26.023651129464962	3.216059278220374	3.0019406238120876	2.1610704565384453	0.03685276623830428	0.070450374583939	0.03613676034564365	19	4	28	20
ENSG00000156587	ENSG00000156587.16	ubiquitin conjugating enzyme E2 L6 [Source:HGNC Symbol;Acc:HGNC:12490]	UBE2L6	protein_coding	O14933	9246	6.300455344673979	6.668473466233532	2347.828664023537	2.156983564992932	2.1548814227044653	2.146751036421639	7.880719478343804e-6	2.8073900828250474e-4	1.989465203433238e-30	1953	1442	2446	1574
ENSG00000213928	ENSG00000213928.9	interferon regulatory factor 9 [Source:HGNC Symbol;Acc:HGNC:6131]	IRF9	protein_coding	Q00978	10379	5.930063633756838	6.293550397872877	1810.8717187642883	2.135456829526852	2.1324426000236043	2.1187057626598618	1.5497466004858285e-5	4.3511036885078856e-4	8.910952491260807e-25	1311	1315	2130	1057
ENSG00000134013	ENSG00000134013.16	lysyl oxidase like 2 [Source:HGNC Symbol;Acc:HGNC:6666]	LOXL2	protein_coding	Q9Y4K0	4017	6.956311509785219	7.321248693457207	3687.6155306138116	2.114004790534755	2.1036354431782116	2.0875310610392286	2.9260756932141645e-5	0.0010799086840238654	8.246364152127566e-23	2441	2953	3486	2660
ENSG00000167772	ENSG00000167772.12	angiopoietin like 4 [Source:HGNC Symbol;Acc:HGNC:16039]	ANGPTL4	protein_coding	Q9BY76	51129	7.08051954667623	7.429331173385368	3973.764762715213	2.082096439511548	2.0882903451770085	2.0830176348640346	8.034383701431655e-6	3.202214857490496e-4	2.882633984955175e-32	3112	2812	3862	2791
ENSG00000125347	ENSG00000125347.14	interferon regulatory factor 1 [Source:HGNC Symbol;Acc:HGNC:6116]	IRF1	protein_coding	P10914,Q6FHN8	3659	6.097976434484892	6.448950473606713	2017.604473568812	2.079359686036789	2.095138503595578	2.0784117556747783	1.550845022536634e-5	4.2403058655417127e-4	1.9280031641552575e-25	1597	1401	1884	1467
ENSG00000256261	NA	NA	AC104698.1	pseudogene	NA	NA	2.1204442902839866	2.7016047459421153	153.1994017574917	2.5334628938510413	2.3421057196170185	2.049262945028942	0.01568075099352446	0.0656872134759314	0.0013179044219642478	51	142	242	56
ENSG00000100558	ENSG00000100558.9	pleckstrin 2 [Source:HGNC Symbol;Acc:HGNC:19238]	PLEK2	protein_coding	Q9NYT0	26499	2.311572035865015	2.6297569728813768	147.48575313821763	2.1757501476338206	2.1642716315055575	2.0329692101566943	7.879471491386091e-4	0.003202289096120461	5.12132228219448e-6	112	99	170	89
ENSG00000120051	ENSG00000120051.15	cilia and flagella associated protein 58 [Source:HGNC Symbol;Acc:HGNC:26676]	CCDC147	protein_coding	Q5T655	159686	-0.7589699152172958	-0.3842041207258542	21.027678538107757	3.0216767253015147	2.9876555289012225	2.024383188221576	0.037941907090198033	0.058378740292791824	0.04705968956835046	8	10	26	14
ENSG00000124201	ENSG00000124201.15	zinc finger NFX1-type containing 1 [Source:HGNC Symbol;Acc:HGNC:29271]	ZNFX1	protein_coding	Q9P2E3	57169	6.514586003883165	6.839200393930478	2640.8803185460306	2.0202905692636994	2.0190649856212666	2.0130600688688975	9.776254710806413e-6	2.902261461872758e-4	4.3711205713042276e-30	2116	1973	2744	1714
ENSG00000121060	ENSG00000121060.18	tripartite motif containing 25 [Source:HGNC Symbol;Acc:HGNC:12932]	TRIM25	protein_coding	Q14258	7706	6.672995115918582	7.000908286563917	2954.1493319734072	2.006051683380263	2.0174771112806567	2.0070619542683263	1.5323407353817834e-5	4.5163224393626544e-4	9.567744887881964e-27	2503	2091	2772	2100
ENSG00000142089	ENSG00000142089.16	interferon induced transmembrane protein 3 [Source:HGNC Symbol;Acc:HGNC:5414]	IFITM3	protein_coding	Q01628	10410	5.662055983488589	5.985795854425086	1463.8647009003744	2.021105120798614	2.018148103139951	2.0041488649483874	1.942799140833708e-5	4.020592256404309e-4	5.257418386258324e-23	1292	992	1618	890
ENSG00000234745	ENSG00000234745.11	major histocompatibility complex, class I, B [Source:HGNC Symbol;Acc:HGNC:4932]	HLA-B	protein_coding	E5FQ95,P01889	3106	3.491178276748348	3.839822413211742	336.82179239231016	2.0164266036672966	2.078406368568378	1.989420837946719	0.0013146940621816497	0.007892517086216435	9.573088026824426e-8	226	272	263	276
ENSG00000196116	ENSG00000196116.8	tudor domain containing 7 [Source:HGNC Symbol;Acc:HGNC:30831]	TDRD7	protein_coding	Q8NHU6	23424	4.990243989170252	5.304961892193946	915.4315693406999	2.010300639607249	2.0089440007024364	1.9892672833449165	2.7347436559235093e-5	4.362908883629343e-4	6.973853181784232e-20	757	671	965	584
ENSG00000177989	ENSG00000177989.13	outer dense fiber of sperm tails 3B [Source:HGNC Symbol;Acc:HGNC:34388]	ODF3B	protein_coding	A1L1A8,A8MYP8	440836	4.864115710436939	5.195231984119996	847.8337852309519	2.0174622915804292	2.017118385103598	1.9806898872428178	1.1954231708573246e-4	0.00179098624746608	2.442062881167495e-14	780	549	1033	456
ENSG00000258659	ENSG00000258659.6	tripartite motif containing 34 [Source:HGNC Symbol;Acc:HGNC:10063]	TRIM34	protein_coding	Q9BYJ4	53840	3.9824082095682987	4.309113567381071	461.8122188768137	2.070341803131672	2.0283214643323957	1.9706963727450726	2.3516035528542236e-4	0.003209626773747604	1.676155467939654e-10	302	401	487	296
ENSG00000099998	ENSG00000099998.17	gamma-glutamyltransferase 5 [Source:HGNC Symbol;Acc:HGNC:4260]	GGT5	protein_coding	B4DEL3,P36269	2687	2.636375803882306	2.9976168698148915	189.95934870813699	2.1652473348893775	2.114635240353112	1.9623464738643666	0.002894307542521833	0.015272047248585304	3.290609787477771e-5	202	83	179	138
ENSG00000172183	ENSG00000172183.15	interferon stimulated exonuclease gene 20 [Source:HGNC Symbol;Acc:HGNC:6130]	ISG20	protein_coding	Q96AZ6	3669	5.982425893924412	6.287905973299709	1803.7305449125467	1.9582518928142094	1.9576483296446496	1.9459756055113748	1.769222125294413e-5	3.8358260601951836e-4	1.980091669355452e-24	1637	1271	1850	1166
ENSG00000128965	ENSG00000128965.13	ChaC glutathione specific gamma-glutamylcyclotransferase 1 [Source:HGNC Symbol;Acc:HGNC:28680]	CHAC1	protein_coding	Q9BUX1	79094	2.805004503929153	3.1042824423264417	202.72646583134457	2.0576297269256347	2.0446489885595662	1.9425871515706838	5.736403822326615e-4	0.002872666847378579	6.301790902679316e-7	161	149	234	118
ENSG00000128917	ENSG00000128917.8	delta like canonical Notch ligand 4 [Source:HGNC Symbol;Acc:HGNC:2910]	DLL4	protein_coding	Q9NR61	54567	1.7976959119159754	2.0792797754169574	102.6169105548691	2.124524566271529	2.1373794819559593	1.9414544392545252	0.002374598849288705	0.00588547258844842	2.3520622961439885e-4	83	66	103	71
ENSG00000085662	ENSG00000085662.14	aldo-keto reductase family 1 member B [Source:HGNC Symbol;Acc:HGNC:381]	AKR1B1	protein_coding	A0A024R7A8,P15121	231	11.037476586208614	11.354670084536732	60268.80642740701	1.927638850736194	1.9485713438344447	1.9377037679672806	3.3621083457794294e-5	0.0016453197708580084	1.5445818108559516e-24	52027	45250	51764	45047
ENSG00000172840	ENSG00000172840.7	pyruvate dehyrogenase phosphatase catalytic subunit 2 [Source:HGNC Symbol;Acc:HGNC:30263]	PDP2	protein_coding	Q9P2J9	57546	0.7853901017369868	1.0714202795418908	52.69768088594854	2.334179133743026	2.321692600156416	1.9369187371521257	0.008991668852913332	0.014325638017249436	0.007303887779522148	39	30	61	33
ENSG00000227844	NA	NA	RP13-143G15.3	antisense	NA	NA	0.9190362646162842	1.2047941239305704	57.47595318907942	2.3171304589650576	2.288649866207111	1.932651993051537	0.007216028191030046	0.013224847588160197	0.005442470528664261	37	39	66	36
ENSG00000134070	ENSG00000134070.5	interleukin 1 receptor associated kinase 2 [Source:HGNC Symbol;Acc:HGNC:6113]	IRAK2	protein_coding	O43187	3656	5.227451677232848	5.517778624709636	1059.9222799464912	1.917441679803632	1.9201529694589248	1.9006530507714343	3.52631499250311e-5	4.829085373088669e-4	2.279836950208941e-19	920	816	1058	696
ENSG00000185404	ENSG00000185404.16	SP140 nuclear body protein like [Source:HGNC Symbol;Acc:HGNC:25105]	SP140L	protein_coding	H7BYP4,Q9H930,U5Y3L1	93349	3.9897456660630386	4.284861337996516	453.1221073862127	1.9505151464192065	1.945237842074828	1.8931879970597587	2.0783151637662726e-4	0.002176388611085672	8.984357138058029e-11	385	348	534	249
ENSG00000272796	NA	NA	RP1-74M1.3	lincRNA	NA	NA	3.036684328577711	3.341345011610636	239.53700520755302	1.9652757836551804	1.9954391849551476	1.886238032953056	0.001541875921836151	0.007235466433647283	2.2501450074309913e-6	239	141	208	180
ENSG00000058085	ENSG00000058085.15	laminin subunit gamma 2 [Source:HGNC Symbol;Acc:HGNC:6493]	LAMC2	protein_coding	Q13753	3918	4.563716147029251	4.8700886270416355	679.8136374515657	1.8691068149153536	1.9283172604698735	1.8772829073681485	4.781549474325418e-4	0.00402514510796376	7.49578294156949e-11	564	539	542	532
ENSG00000142347	ENSG00000142347.19	myosin IF [Source:HGNC Symbol;Acc:HGNC:7600]	MYO1F	protein_coding	O00160,Q4LE34	4542	2.958692869372926	3.238589221061483	222.02155653871276	1.9854967664248424	1.968751675209474	1.871916248560883	5.979780063651739e-4	0.0030587645155591707	6.229423657502665e-7	176	177	247	132
ENSG00000258366	ENSG00000258366.9	regulator of telomere elongation helicase 1 [Source:HGNC Symbol;Acc:HGNC:15888]	RTEL1	protein_coding	Q9NZ71,R4IXY3	51750	3.123821329711153	3.5231850524001005	270.5132120481923	2.2523953783726633	2.0393428988485627	1.8713774860361605	0.004713324456361128	0.0387437612123016	1.0010958385724304e-4	113	288	264	187
ENSG00000167377	ENSG00000167377.18	zinc finger protein 23 [Source:HGNC Symbol;Acc:HGNC:13023]	ZNF23	protein_coding	B3KR55,B4DLS2,P17027	7571	2.6566635441713116	2.9624367461398444	184.56818606164904	2.0813632230801558	2.007620749248708	1.8654106249734124	0.0017892818521719296	0.01018886650893479	2.7904734926698002e-5	112	171	194	118
ENSG00000138642	ENSG00000138642.15	HECT and RLD domain containing E3 ubiquitin protein ligase family member 6 [Source:HGNC Symbol;Acc:HGNC:26072]	HERC6	protein_coding	Q8IVU3	55008	3.79775530346294	4.106454242283396	401.0082912639206	1.9947224648037245	1.9371819019056407	1.8582559837808132	6.888489244840976e-4	0.007046182316268707	5.329520649710683e-8	267	375	464	225
ENSG00000166546	ENSG00000166546.14	brain expressed associated with NEDD4 1 [Source:HGNC Symbol;Acc:HGNC:24160]	BEAN1	protein_coding	Q3B7T3	146227	1.4633041367721649	1.7653285789139848	82.5017477068186	2.215482885331224	2.140818494018468	1.8576491149674113	0.005376759335330844	0.01603465533730597	0.0024525242403030563	49	69	99	47
ENSG00000213689	ENSG00000213689.14	three prime repair exonuclease 1 [Source:HGNC Symbol;Acc:HGNC:12269]	TREX1	protein_coding	Q5TZT0,Q9NSU2	11277	5.038989403106139	5.3246640272948005	928.4501767057473	1.8444620941647967	1.8760481226270056	1.8419986610134491	1.6644975695002097e-4	0.0018231634275675665	8.328870804521633e-14	872	690	801	680
ENSG00000184985	ENSG00000184985.16	sortilin related VPS10 domain containing receptor 2 [Source:HGNC Symbol;Acc:HGNC:16698]	SORCS2	protein_coding	Q96PQ0	57537	2.739074593219052	3.017982878302507	191.9961752417254	1.9496966366827622	1.9538968852740737	1.8264022254082972	0.0017012433955368865	0.006990083825468341	1.4566776419741099e-5	196	116	181	134
ENSG00000174837	ENSG00000174837.15	adhesion G protein-coupled receptor E1 [Source:HGNC Symbol;Acc:HGNC:3336]	EMR1	protein_coding	A8K2Y6,A8K653,Q14246	2015	4.562791098867775	4.831501166994029	660.2836863680166	1.8628675857196821	1.8576067386805335	1.824389000872845	1.0290530141529831e-4	0.0012011633847680502	8.925485525136994e-14	566	550	680	413
ENSG00000139278	ENSG00000139278.10	GLI pathogenesis related 1 [Source:HGNC Symbol;Acc:HGNC:17001]	GLIPR1	protein_coding	P48060	11010	4.650391776059049	4.920825544447233	701.888789442815	1.8648153028715486	1.8560773590500925	1.8235369461727435	1.0415772654408503e-4	0.0012849625559863936	6.968039287745452e-14	596	591	750	422
ENSG00000172201	ENSG00000172201.12	inhibitor of DNA binding 4, HLH protein [Source:HGNC Symbol;Acc:HGNC:5363]	ID4	protein_coding	P47928	3400	1.7261898001201388	2.0108063350680907	97.29857959407155	2.1340681917561812	2.0647660679703463	1.820812431644662	0.004313118008164254	0.014325638017249436	0.0013584543649169981	60	85	109	59
ENSG00000137877	ENSG00000137877.10	spectrin beta, non-erythrocytic 5 [Source:HGNC Symbol;Acc:HGNC:15680]	SPTBN5	protein_coding	Q9NRC6	51332	2.172104027140645	2.440510138100543	129.925939880966	2.0010611872982014	1.9900693091354802	1.8132954942630581	0.002664604221598206	0.00837527444916732	2.0815700080759395e-4	129	78	133	85
ENSG00000185112	ENSG00000185112.6	family with sequence similarity 43 member A [Source:HGNC Symbol;Acc:HGNC:26888]	FAM43A	protein_coding	Q8N2R8	131583	1.0365537825460545	1.3209066464631969	62.69471733177177	2.240117694242339	2.1932908781483946	1.808985050200741	0.01239368617647769	0.02676436252489123	0.009454351296046371	33	53	58	47
ENSG00000089169	ENSG00000089169.15	rabphilin 3A [Source:HGNC Symbol;Acc:HGNC:17056]	RPH3A	protein_coding	A0A024RBK6,Q9Y2J0	22895	0.3034156734798619	0.5506529063907061	38.494814229059145	2.3033859085960384	2.3754199957330235	1.796557061731256	0.02852366392740595	0.033839284386830315	0.028218290465406946	24	24	34	31
ENSG00000258790	ENSG00000258790.1	novel transcript	KIAA0391	protein_coding	NA,O15091	9692	5.698690220959953	6.013454471072289	1493.6600663071372	1.7560863524476513	1.848579287273143	1.7935222586826416	0.0017892818521719296	0.010784019566441256	1.15294003225365e-9	1223	1300	1033	1244
ENSG00000104081	ENSG00000104081.14	Bcl2 modifying factor [Source:HGNC Symbol;Acc:HGNC:24132]	BMF	protein_coding	Q96LC9	90427	3.073280367329582	3.326331698344017	236.193124309293	1.8696340383759638	1.8780197401566598	1.782592697391217	8.036102612517529e-4	0.003514503006876282	1.110590011680817e-6	199	195	225	160
ENSG00000188313	ENSG00000188313.13	phospholipid scramblase 1 [Source:HGNC Symbol;Acc:HGNC:9092]	PLSCR1	protein_coding	O15162	5359	6.409920403366354	6.6698273465061595	2346.818713901297	1.7879292200850243	1.7866263404334506	1.773609177407133	4.264609846270627e-5	8.086592925942909e-4	8.028847907620018e-21	2125	2003	2560	1348
ENSG00000237276	ENSG00000237276.8	anoctamin 7 like 1 (pseudogene) [Source:HGNC Symbol;Acc:HGNC:32248]	ANO7P1	pseudogene	NA	NA	-0.05397807185909484	0.31947975507373927	32.267511044744786	2.6586691549877783	2.535362698368508	1.7725505620966164	0.03272588088345431	0.054825666399884496	0.045021319777332286	28	10	41	19
ENSG00000172936	ENSG00000172936.15	MYD88 innate immune signal transduction adaptor [Source:HGNC Symbol;Acc:HGNC:7562]	MYD88	protein_coding	A0A0A0MS70,A0A0A0MSI9,A0A0A0MST0,Q99836	4615	6.15837904864653	6.413298184168034	1965.3396302252586	1.7770500682785901	1.7760719927513107	1.7641722861518796	4.2408806145942594e-5	6.91580282700903e-4	1.3635046271265787e-20	1854	1631	2108	1147
ENSG00000067066	ENSG00000067066.17	SP100 nuclear antigen [Source:HGNC Symbol;Acc:HGNC:11206]	SP100	protein_coding	P23497,Q6ZMK3	6672	6.271388484374374	6.523550807709902	2120.7450031528124	1.7591268743898827	1.7570685076680659	1.7417042490303352	5.892377592884788e-5	0.001012151528822188	3.752325713493251e-19	1933	1855	2315	1205
ENSG00000188290	ENSG00000188290.11	hes family bHLH transcription factor 4 [Source:HGNC Symbol;Acc:HGNC:24149]	HES4	protein_coding	D6REB3,E9PB28,Q9HCC6	57801	4.415314351991791	4.683049896485065	594.6887976530638	1.7857636726976527	1.7912297139265858	1.732619117868223	6.338497902435581e-4	0.00561565446514253	3.9825671092724764e-9	533	512	731	291
ENSG00000134470	ENSG00000134470.21	interleukin 15 receptor subunit alpha [Source:HGNC Symbol;Acc:HGNC:5978]	IL15RA	protein_coding	A0A0A0MS77,G8CVM3,Q13261	3601	2.234740647255546	2.5175049867001618	137.74637657854194	1.8922489958212023	1.93150856388998	1.7184659647476035	0.009573564874041388	0.0248966025202107	0.0010689056497955854	152	75	110	108
ENSG00000128394	ENSG00000128394.17	apolipoprotein B mRNA editing enzyme catalytic subunit 3F [Source:HGNC Symbol;Acc:HGNC:17356]	APOBEC3F	protein_coding	Q8IUX4	200316	2.6855507541755603	2.9187735179136842	178.7160670766015	1.8445442638602767	1.8432262442315288	1.7171631787803563	0.0014453926479367077	0.00457259430340555	2.604439194125011e-5	168	138	183	112
ENSG00000196923	ENSG00000196923.14	PDZ and LIM domain 7 [Source:HGNC Symbol;Acc:HGNC:22958]	PDLIM7	protein_coding	Q9NR12	9260	6.458047973724071	6.707602553728605	2409.24528010833	1.746256650117111	1.735213614236724	1.7163835506690484	8.795872973011229e-5	0.0014714232161200502	1.7879211005499145e-17	2648	1760	2414	1492
ENSG00000187193	ENSG00000187193.9	metallothionein 1X [Source:HGNC Symbol;Acc:HGNC:7405]	MT1X	protein_coding	A0A140VJP8,P80297	4501	4.98287792486747	5.219001605054029	861.4929265210748	1.7310651523628957	1.7290875770447023	1.7013657074309587	1.1800863198550362e-4	0.0011974533915737056	3.579981295141333e-14	854	715	885	519
ENSG00000095752	ENSG00000095752.7	interleukin 11 [Source:HGNC Symbol;Acc:HGNC:5966]	IL11	protein_coding	A8K3F7,P20809	3589	5.081205419996469	5.321775779212185	925.2866433970559	1.7277867907731363	1.7312134899101048	1.7000586117756407	1.6346770553188195e-4	0.0016453197708580084	2.143564465175204e-13	978	712	876	604
ENSG00000259522	ENSG00000259522.3	novel protein	RP11-468E2.2	protein_coding	NA	NA	5.221096886828997	5.466015896201762	1022.1656303348584	1.7298999919351472	1.7320872618667136	1.6993424170032818	2.0240378596171263e-4	0.00198809191606951	5.886698356300699e-13	1112	758	949	679
ENSG00000005513	ENSG00000005513.10	SRY-box transcription factor 8 [Source:HGNC Symbol;Acc:HGNC:11203]	SOX8	protein_coding	P57073	30812	1.8163196505333579	2.043519350264459	99.2175649336573	1.9356320639700775	1.927368691057288	1.698803440871152	0.004178294001574355	0.00941739901973456	0.0015686411673906883	87	75	106	61
ENSG00000055332	ENSG00000055332.18	eukaryotic translation initiation factor 2 alpha kinase 2 [Source:HGNC Symbol;Acc:HGNC:9437]	EIF2AK2	protein_coding	P19525,Q8IW76	5610	6.382399307598691	6.638891378685451	2295.9226767942273	1.7193807472226796	1.7167488547130718	1.68468026061843	3.409344901745073e-4	0.00429064536575673	6.664406264811398e-13	1940	2226	2698	1168
ENSG00000146678	ENSG00000146678.10	insulin like growth factor binding protein 1 [Source:HGNC Symbol;Acc:HGNC:5469]	IGFBP1	protein_coding	P08833	3484	8.43169941643757	8.679191000455933	9432.870620233158	1.7231026695687712	1.7007425049765292	1.6783280102308205	1.1428097704007422e-4	0.003005546202757697	1.2128191491245475e-17	7719	9485	9276	5886
ENSG00000175874	ENSG00000175874.10	cellular repressor of E1A stimulated genes 2 [Source:HGNC Symbol;Acc:HGNC:14272]	CREG2	protein_coding	Q8IUH2	200407	1.3244028255305889	1.568297978647027	71.81874121714478	2.0203166129217225	1.995121926860905	1.657036032554551	0.009428366292569946	0.018105095288576782	0.008897967390823703	58	55	88	38
ENSG00000006118	ENSG00000006118.14	transmembrane protein 132A [Source:HGNC Symbol;Acc:HGNC:31092]	TMEM132A	protein_coding	Q24JP5	54972	8.319959927428927	8.550194426498443	8627.060832028326	1.6549187317687917	1.6623598449498802	1.6520694661833877	6.345532452197802e-5	0.0016500824980608243	3.4304932542426955e-21	9052	7249	7733	5779
ENSG00000259803	ENSG00000259803.7	solute carrier family 22 member 31 [Source:HGNC Symbol;Acc:HGNC:27091]	SLC22A31	protein_coding	A0A087WY01,A6NKX4	146429	2.0246462796721643	2.2432753236931804	112.94972774861223	1.8595998539768486	1.8449870128757915	1.6337331045494556	0.0041833067492152	0.01018886650893479	0.0013526629402225384	102	91	125	65
ENSG00000103966	ENSG00000103966.11	EH domain containing 4 [Source:HGNC Symbol;Acc:HGNC:3245]	EHD4	protein_coding	A0A024R9N6,A8K9B9,Q9H223	30844	4.15482631116865	4.377181237207523	482.5664094377863	1.701728394119932	1.6863622441110264	1.630312290833246	4.981355218914659e-4	0.0037408596580342395	8.80091458205691e-9	427	464	487	292
ENSG00000219545	ENSG00000219545.11	UBAP1-MVB12-associated (UMA) domain containing 1 [Source:HGNC Symbol;Acc:HGNC:48955]	RPA3-AS1	protein_coding	A4D104,C9J7I0	729852	2.2051331117535526	2.438594246166265	128.5680591616585	1.8663840313206286	1.829039875236225	1.6281170028360723	0.004380253266947056	0.013559721686179424	0.0010473435847063112	102	118	148	70
ENSG00000179862	ENSG00000179862.7	Cbp/p300 interacting transactivator with Glu/Asp rich carboxy-terminal domain 4 [Source:HGNC Symbol;Acc:HGNC:18696]	CITED4	protein_coding	Q96RK1	163732	4.258401128669226	4.4802891615481	518.1226874248482	1.6851501241162246	1.6805965732516484	1.627065308457166	4.7647177961211457e-4	0.003514503006876282	4.283449215138755e-9	575	399	510	321
ENSG00000146859	ENSG00000146859.6	transmembrane protein 140 [Source:HGNC Symbol;Acc:HGNC:21870]	TMEM140	protein_coding	Q9NV12	55281	5.401228843182359	5.62442082680385	1140.0331038843738	1.632906971126549	1.6530357256566142	1.6227829222400865	2.383498814589163e-4	0.0020124176790868786	6.491764671434602e-13	1159	998	991	781
ENSG00000197405	ENSG00000197405.8	complement C5a receptor 1 [Source:HGNC Symbol;Acc:HGNC:1338]	C5AR1	protein_coding	P21730	728	1.8656430316503232	2.0817876945730207	101.22516398932757	1.8576192770266422	1.84310654316587	1.6002375588290525	0.0058110871893696	0.013133072389799069	0.0029834083459395477	98	76	114	57
ENSG00000143369	ENSG00000143369.15	extracellular matrix protein 1 [Source:HGNC Symbol;Acc:HGNC:3153]	ECM1	protein_coding	A0A140VJI7,Q16610	1893	2.821510595364716	3.037148046560203	192.78936755764124	1.739476660228774	1.726073477776402	1.591441573395599	0.002464522653634144	0.00807852025708189	9.872570837617155e-5	207	147	211	108
ENSG00000142408	ENSG00000142408.5	calcium voltage-gated channel auxiliary subunit gamma 8 [Source:HGNC Symbol;Acc:HGNC:13628]	CACNG8	protein_coding	NA,Q8WXS5	59283	6.061786578910874	6.274874100924192	1785.5495421827006	1.6079664041060406	1.6017259930307388	1.5783631943870844	2.0240378596171263e-4	0.0020888479454922214	4.233742078230067e-14	1649	1796	1661	1137
ENSG00000181649	ENSG00000181649.8	pleckstrin homology like domain family A member 2 [Source:HGNC Symbol;Acc:HGNC:12385]	PHLDA2	protein_coding	Q53GA4	7262	6.045758723734247	6.2862630739083025	1798.4513068571023	1.6376375564066799	1.6255373384387175	1.5777203738497314	0.0010923500077278535	0.009328610981971634	1.6264106014905482e-9	2217	1290	2097	892
ENSG00000235884	ENSG00000235884.4	long intergenic non-protein coding RNA 941 [Source:HGNC Symbol;Acc:HGNC:48635]	LINC00941	lincRNA	NA	NA	2.1256650376863155	2.3862213195579276	123.17764459467953	1.8093992195700432	1.8186407797714637	1.5742158060360676	0.010720285301669357	0.025925468632743674	0.0032301812426007324	116	99	164	53
ENSG00000152689	ENSG00000152689.18	RAS guanyl releasing protein 3 [Source:HGNC Symbol;Acc:HGNC:14545]	RASGRP3	protein_coding	Q8IV61	25780	0.8817323818512124	1.0793638549210622	52.92457706746683	2.0125830220025716	2.031025901582328	1.5699250277522148	0.017695489376526874	0.0243022494918193	0.025816431474508062	42	39	51	37
ENSG00000204267	ENSG00000204267.16	transporter 2, ATP binding cassette subfamily B member [Source:HGNC Symbol;Acc:HGNC:44]	TAP2	protein_coding	Q03519,Q5JNW1,Q9UP03,X5CMH5	6891	4.488944485552212	4.712587579885611	608.7950129044378	1.5854024198166417	1.6325665157808376	1.5679992845811903	0.0016298302302206193	0.008765364178889092	1.1313067734421839e-7	573	583	477	447
ENSG00000067798	ENSG00000067798.16	neuron navigator 3 [Source:HGNC Symbol;Acc:HGNC:15998]	NAV3	protein_coding	Q8IVL0	89795	2.2055521274741645	2.453383067902087	129.282736299752	1.8389766373634822	1.797537587938376	1.567573715359873	0.008022386070296155	0.0236635303433565	0.002524800072432553	100	125	161	62
ENSG00000133216	ENSG00000133216.16	EPH receptor B2 [Source:HGNC Symbol;Acc:HGNC:3393]	EPHB2	protein_coding	B4DSE0,P29323,Q4LE53,Q6NVW1	2048	4.949520475253259	5.184089451800866	840.3219281209708	1.6710275233125669	1.6290078808178425	1.567178402860708	0.001292005713793285	0.01018886650893479	5.570066758955252e-8	1076	564	885	476
ENSG00000131459	ENSG00000131459.13	glutamine-fructose-6-phosphate transaminase 2 [Source:HGNC Symbol;Acc:HGNC:4242]	GFPT2	protein_coding	A0A0S2Z4X9,B3KMR8,O94808	9945	6.881945165159226	7.0852081143764645	3126.918944709892	1.5753344844243182	1.5721440376161742	1.559724726169161	1.0051922782455474e-4	0.0013722014574378183	2.0318350577031542e-18	3111	3041	3048	1886
ENSG00000178538	ENSG00000178538.10	carbonic anhydrase 8 [Source:HGNC Symbol;Acc:HGNC:1382]	CA8	protein_coding	P35219	767	5.213585971274609	5.418091315030978	988.089822970562	1.5878788812515214	1.5917002971955896	1.5595213761365065	2.7527040416528857e-4	0.0020855725807340975	5.4331731503210565e-12	1109	832	918	628
ENSG00000010310	ENSG00000010310.9	gastric inhibitory polypeptide receptor [Source:HGNC Symbol;Acc:HGNC:4271]	GIPR	protein_coding	P48546	2696	3.4329289018862466	3.6307549914152175	288.8858081859222	1.6422339839069025	1.6336249028800698	1.544274099556615	0.0012713457742410288	0.0054108386629278206	4.6335449428211234e-6	295	258	304	164
ENSG00000239282	ENSG00000239282.8	cytosolic arginine sensor for mTORC1 subunit 1 [Source:HGNC Symbol;Acc:HGNC:34423]	GATSL3	protein_coding	Q8WTX7	652968	4.163037300731996	4.43639467158338	504.93664411759516	1.4828811207837056	1.654484268180216	1.5323917854004676	0.01957299288956669	0.04192738318245102	8.45318539344467e-5	460	484	299	433
ENSG00000137200	ENSG00000137200.13	cap methyltransferase 1 [Source:HGNC Symbol;Acc:HGNC:21077]	CMTR1	protein_coding	Q8N1G2	23070	5.357519924404231	5.550958582814981	1082.3674272722487	1.555773611338373	1.5537588383595398	1.527865781273963	2.196079837102709e-4	0.0016500824980608243	6.491764671434602e-13	1125	1030	1061	645
ENSG00000011422	ENSG00000011422.12	plasminogen activator, urokinase receptor [Source:HGNC Symbol;Acc:HGNC:9053]	PLAUR	protein_coding	M0R1I2,Q03405	5329	6.705473840727372	6.900815409715591	2752.549615099399	1.5310613685606242	1.5380048065695215	1.5219645856968622	1.5336729684365164e-4	0.0017360965378659435	1.8173184074856785e-16	3018	2523	2475	1769
ENSG00000092098	ENSG00000092098.17	ring finger protein 31 [Source:HGNC Symbol;Acc:HGNC:16031]	RNF31	protein_coding	Q96EP0	55072	4.964178355832126	5.173587926301884	833.3246959709357	1.5749809411472913	1.5706492636205907	1.5202865800903276	9.017368831455741e-4	0.006485624919084096	9.237311083152627e-9	803	837	950	417
ENSG00000136002	ENSG00000136002.19	Rho guanine nucleotide exchange factor 4 [Source:HGNC Symbol;Acc:HGNC:684]	ARHGEF4	protein_coding	Q9NR80,Q9NTG0	50649	3.0174091318691736	3.2050427874662084	216.35692494721843	1.6369273687293493	1.6343827689772652	1.516537245597467	0.002153635244990389	0.006314728097162431	6.196315128472288e-5	217	196	213	132
ENSG00000166401	ENSG00000166401.15	serpin family B member 8 [Source:HGNC Symbol;Acc:HGNC:8952]	SERPINB8	protein_coding	A0A024R2B1,A0A1B0GU38,P50452	5271	3.8812600796622325	4.078322440397627	392.256556403167	1.6041204570641658	1.5895895949118641	1.5161896406213957	0.0011232234303976466	0.0062914151478495415	8.600722889754563e-7	381	384	421	214
ENSG00000132470	ENSG00000132470.14	integrin subunit beta 4 [Source:HGNC Symbol;Acc:HGNC:6158]	ITGB4	protein_coding	A0A024R8K7,A0A024R8N2,A0A024R8T0,B7ZLD8,P16144	3691	8.121501477022964	8.30982201172028	7300.036551578281	1.5062581766680667	1.506186306282722	1.4971933397757677	1.0483257520778052e-4	0.0019367243522047726	1.1301816605230175e-19	8245	6714	7357	4153
ENSG00000123609	ENSG00000123609.11	N-myc and STAT interactor [Source:HGNC Symbol;Acc:HGNC:7854]	NMI	protein_coding	Q13287	9111	5.002263240188789	5.221329457287593	860.8499650969668	1.5609125851758157	1.5589395326511295	1.4938761464555745	0.0021406631425891043	0.013086502919241681	2.466470565201551e-7	793	907	1026	401
ENSG00000100918	ENSG00000100918.13	REC8 meiotic recombination protein [Source:HGNC Symbol;Acc:HGNC:16879]	REC8	protein_coding	O95072	9985	4.773276392688692	4.958782493156676	719.1859419890241	1.5355639752909003	1.5329708231839931	1.4938702777221735	4.261456115229066e-4	0.002912383268445397	4.598007985858922e-10	789	663	717	418
ENSG00000173821	ENSG00000173821.19	ring finger protein 213 [Source:HGNC Symbol;Acc:HGNC:14539]	RNF213	protein_coding	A0A0A0MTC1,A0A0A0MTR7,Q63HN8	57674	8.649915085905679	8.836074117024602	10511.489888916269	1.4994344117169338	1.4994224308792128	1.492867934547078	8.814924592725294e-5	0.0019091161250216185	3.2692414272522036e-21	11544	10021	10381	6096
ENSG00000234857	ENSG00000234857.2	HNRNPUL2-BSCL2 readthrough (NMD candidate) [Source:HGNC Symbol;Acc:HGNC:49189]	HNRNPUL2-BSCL2	protein_coding	NA	100534595	5.42505460728352	5.658497935263845	1165.4904476826214	1.640285658004544	1.5504432153781993	1.476959019086354	0.0031253616003184825	0.022377919745652314	1.245706400630635e-6	843	1434	1179	671
ENSG00000174564	ENSG00000174564.13	interleukin 20 receptor subunit beta [Source:HGNC Symbol;Acc:HGNC:6004]	IL20RB	protein_coding	Q6UXL0	53833	0.47217813552118004	0.7005309950157094	41.395431932740784	2.144012438707865	2.1307393314118213	1.4679455324446233	0.03404697132936644	0.047352438497803864	0.05360458745371597	41	20	41	29
ENSG00000140379	ENSG00000140379.8	BCL2 related protein A1 [Source:HGNC Symbol;Acc:HGNC:991]	BCL2A1	protein_coding	Q16548	597	3.1651796725999626	3.3778783827010246	242.17610914259961	1.6346662745595417	1.605724362662103	1.4634824305172334	0.005175833714326027	0.01911490669482877	3.052756678900137e-4	214	253	287	116
ENSG00000101187	ENSG00000101187.16	solute carrier organic anion transporter family member 4A1 [Source:HGNC Symbol;Acc:HGNC:10953]	SLCO4A1	protein_coding	Q96BD0	28231	3.5590925669375393	3.736649937942212	310.3820661471459	1.5534718826977552	1.5436644890601239	1.4553374497398015	0.0016443560533619507	0.006678640407766301	9.25454252783994e-6	320	301	316	177
ENSG00000269900	ENSG00000269900.3	RNA component of mitochondrial RNA processing endoribonuclease [Source:HGNC Symbol;Acc:HGNC:10031]	RMRP	lincRNA	NA	6023	3.1761853996098584	3.448863620175786	257.91007336437787	1.437562169444956	1.6488389327760804	1.4511203319597494	0.0470312519697155	0.06500607719997767	0.0024324087071567533	305	186	145	226
ENSG00000113739	ENSG00000113739.10	stanniocalcin 2 [Source:HGNC Symbol;Acc:HGNC:11374]	STC2	protein_coding	O76061,Q6FHC9	8614	5.577059704245216	5.756655566551257	1247.7152238310352	1.4700087831306239	1.4788644569351446	1.4481679817106543	4.697643895052998e-4	0.0030084977407780055	2.973544831957012e-11	1316	1260	1095	803
ENSG00000110092	ENSG00000110092.4	cyclin D1 [Source:HGNC Symbol;Acc:HGNC:1582]	CCND1	protein_coding	P24385,Q6FI00	595	7.281600633718092	7.457643870883662	4045.544590801931	1.458849309793777	1.4581836087783828	1.4454677248058652	1.6346770553188195e-4	0.00198809191606951	5.290927125821629e-17	4749	3755	3811	2424
ENSG00000159167	ENSG00000159167.12	stanniocalcin 1 [Source:HGNC Symbol;Acc:HGNC:11373]	STC1	protein_coding	P52823	6781	5.451513412779809	5.631723079731127	1143.415846259297	1.4794722697453384	1.4759004737618255	1.4420668559017153	5.30368501636201e-4	0.003514503006876282	1.6598086496754943e-10	1209	1159	1212	606
ENSG00000090339	ENSG00000090339.9	intercellular adhesion molecule 1 [Source:HGNC Symbol;Acc:HGNC:5344]	ICAM1	protein_coding	P05362	3383	4.099367848871722	4.2714099553683145	448.24747898462397	1.499047133100177	1.5016058636788616	1.4389131201133196	0.0010324621182145862	0.005121023269229541	3.524557634435181e-7	491	427	422	273
ENSG00000114115	ENSG00000114115.10	retinol binding protein 1 [Source:HGNC Symbol;Acc:HGNC:9919]	RBP1	protein_coding	A0A0A0MQT0,P09455	5947	0.5834570408707958	0.7832655776007378	43.561488265772276	2.0902083648541088	2.0568132254594587	1.427181771470112	0.028772026032207226	0.04137626700676905	0.05276502060211748	28	37	43	30
ENSG00000168404	ENSG00000168404.13	mixed lineage kinase domain like pseudokinase [Source:HGNC Symbol;Acc:HGNC:26617]	MLKL	protein_coding	Q8NB16	197259	5.615378604808379	5.785677874155497	1272.3122364915262	1.452504914934823	1.452304185043673	1.4269241019358416	3.275852720620179e-4	0.0020521815269927465	3.0948099497220223e-12	1449	1227	1216	750
ENSG00000171246	ENSG00000171246.6	neuronal pentraxin 1 [Source:HGNC Symbol;Acc:HGNC:7952]	NPTX1	protein_coding	Q15818	4884	1.2828336043996378	1.4560748131599226	66.92994154879904	1.8215568749536435	1.819006049989216	1.4248709269612438	0.015414820657409989	0.02286361303182565	0.02460832317366223	64	52	68	42
ENSG00000243649	ENSG00000243649.9	complement factor B [Source:HGNC Symbol;Acc:HGNC:1037]	CFB	protein_coding	A0A1U9X7H8,P00751	629	7.771122500722939	7.94275100558674	5660.778021271029	1.4217453699717602	1.428732772592948	1.4147112091129348	2.3516035528542236e-4	0.0031169141754075016	8.981764829305756e-16	6349	5676	4925	3607
ENSG00000224596	ENSG00000224596.8	ZMIZ1 antisense RNA 1 [Source:HGNC Symbol;Acc:HGNC:27433]	ZMIZ1-AS1	antisense	NA	283050	2.36185491793244	2.5835202345553228	140.9395142321437	1.6952760189703813	1.6543707253298063	1.4136645164682204	0.012980791503533899	0.03530722104951554	0.0056461362123332815	178	94	167	69
ENSG00000105246	ENSG00000105246.6	Epstein-Barr virus induced 3 [Source:HGNC Symbol;Acc:HGNC:3129]	EBI3	protein_coding	Q14213	10148	5.090720059697859	5.259511673624297	884.3255548131539	1.4518911436141846	1.4445503271342033	1.4065093373874782	6.207469977272124e-4	0.0037902776304564677	1.6264106014905482e-9	940	919	890	492
ENSG00000173786	ENSG00000173786.17	2',3'-cyclic nucleotide 3' phosphodiesterase [Source:HGNC Symbol;Acc:HGNC:2158]	CNP	protein_coding	A0A024R1T5,P09543	1267	3.475108587101907	3.647422892448338	291.372736583487	1.5092362126336223	1.493856512601428	1.38713740439296	0.0031253616003184825	0.011470947952087735	7.705560369218209e-5	301	297	316	151
ENSG00000145623	ENSG00000145623.13	oncostatin M receptor [Source:HGNC Symbol;Acc:HGNC:8507]	OSMR	protein_coding	Q99650	9180	7.461951637329865	7.637861449303327	4581.51713465403	1.4218137891471787	1.4124886375219274	1.3863552337099998	6.761871741321218e-4	0.006939009880625991	2.0251128161426303e-11	4544	5189	4810	2395
ENSG00000173867	ENSG00000173867.10	novel transcript	RP11-97O12.7	processed_transcript	A0A024RC56,Q7L5Y6	55070	2.490465176930742	2.6571631905683533	148.51327789219437	1.584947271830837	1.5729745959806571	1.3848721428010873	0.006325439748711581	0.014358299686756046	0.002300339820206427	160	134	157	82
ENSG00000136244	ENSG00000136244.12	interleukin 6 [Source:HGNC Symbol;Acc:HGNC:6018]	IL6	protein_coding	B4DNQ5,B4DVM1,B5MC21,P05231,Q75MH2	3569	2.033509180894994	2.203659167333142	109.37962511839483	1.6506759387189431	1.6369381743220373	1.3821355074173858	0.009807930714869647	0.018370219547942733	0.007999210563696133	119	91	117	61
ENSG00000155265	ENSG00000155265.11	golgin A7 family member B [Source:HGNC Symbol;Acc:HGNC:31668]	GOLGA7B	protein_coding	Q2TAP0,Q6ZUQ1	401647	2.930448821338306	3.103285077695842	202.1770709660031	1.5284676025998707	1.534747513442741	1.3781010350558727	0.007216028191030046	0.017908788831469943	9.743473970370928e-4	185	217	172	136
ENSG00000173210	ENSG00000173210.19	actin binding LIM protein family member 3 [Source:HGNC Symbol;Acc:HGNC:29132]	ABLIM3	protein_coding	A0A0C4DGA7,O94929	22885	1.9435581982595147	2.4464101132899176	130.0980502334114	2.3629009895012434	1.8801959205439933	1.37608064341791	0.04230516321367803	0.17290214293967224	0.042582482380900906	201	27	131	84
ENSG00000108679	ENSG00000108679.13	galectin 3 binding protein [Source:HGNC Symbol;Acc:HGNC:6564]	LGALS3BP	protein_coding	A0A0S2Z3Y1,Q08380	3959	8.7969247929415	8.9572460086371	11429.824895455386	1.3826830768839757	1.3838137818236491	1.3740818631848137	2.0240378596171263e-4	0.0033107123400643074	2.4234469417343213e-17	13755	11171	10351	6919
ENSG00000091592	ENSG00000091592.16	NLR family pyrin domain containing 1 [Source:HGNC Symbol;Acc:HGNC:14374]	NLRP1	protein_coding	I3L2G5,Q9C000	22861	2.3548037406777995	2.551559077099515	139.41334612134258	1.6190163581312882	1.6154208101479666	1.3721762141564067	0.01641158538606539	0.03697483056306634	0.007162540605299901	182	91	119	96
ENSG00000115652	ENSG00000115652.14	UDP-glucuronate decarboxylase 1 [Source:HGNC Symbol;Acc:HGNC:17729]	UXS1	protein_coding	Q8NBZ7	80146	5.714974367208231	5.87526753586116	1353.144138176293	1.4027349855492535	1.3953166845782958	1.3657703713317557	5.621997188870819e-4	0.0034685171322995432	1.1113610529967041e-10	1436	1474	1288	784
ENSG00000105605	ENSG00000105605.7	calcium voltage-gated channel auxiliary subunit gamma 7 [Source:HGNC Symbol;Acc:HGNC:13626]	CACNG7	protein_coding	P62955	59284	4.011410377536955	4.169945056188518	417.61995094196647	1.4398025980990992	1.4364256980386483	1.3630943288587236	0.0017822427046505554	0.0077307845533542046	4.139668533302112e-6	507	382	402	243
ENSG00000130066	ENSG00000130066.16	spermidine/spermine N1-acetyltransferase 1 [Source:HGNC Symbol;Acc:HGNC:10540]	SAT1	protein_coding	P21673	6303	9.730734861614867	9.89007132903179	21813.41981196949	1.3742307417781228	1.3716132549130176	1.360361829624772	2.383498814589163e-4	0.004375445274382011	1.8730889353893298e-16	23795	23724	21408	12128
ENSG00000125826	ENSG00000125826.21	RANBP2-type and C3HC4-type zinc finger containing 1 [Source:HGNC Symbol;Acc:HGNC:15864]	RBCK1	protein_coding	A6PVJ6,A6PVK0,Q9BYM8	10616	8.452640393519708	8.613089630949974	9004.450238846033	1.3805717591584674	1.37450427132006	1.3597645561691707	2.9730874910750143e-4	0.004252840582823818	6.729800583510268e-15	11533	8283	8648	5128
ENSG00000108387	ENSG00000108387.15	septin 4 [Source:HGNC Symbol;Acc:HGNC:9165]	SEPT4	protein_coding	O43236,Q8NEP4	5414	2.09645084666626	2.2923015933832134	115.68086847632974	1.6611173421613	1.6316957840265165	1.3574820239603982	0.014450471647350513	0.03173757596818871	0.011009699102883639	141	84	134	58
ENSG00000004468	ENSG00000004468.13	CD38 molecule [Source:HGNC Symbol;Acc:HGNC:1667]	CD38	protein_coding	B4E006,P28907	952	5.307870380864865	5.469349683550304	1021.5932355221864	1.3967582233703784	1.3928856233923834	1.3529749056842393	9.907134807661735e-4	0.0054108386629278206	8.343198506188502e-9	1126	1081	1073	529
ENSG00000148344	ENSG00000148344.11	prostaglandin E synthase [Source:HGNC Symbol;Acc:HGNC:9599]	PTGES	protein_coding	O14684	9536	6.523955553679574	6.6779098974106486	2357.805825011773	1.343577891497972	1.3544795427155782	1.3306300409247513	5.736403822326615e-4	0.003967024372508398	9.608461026489509e-12	2835	2375	2006	1492
ENSG00000167034	ENSG00000167034.10	NK3 homeobox 1 [Source:HGNC Symbol;Acc:HGNC:7838]	NKX3-1	protein_coding	Q99801	4824	2.7949569808437373	2.9501236684701246	180.96952974247148	1.5027232353519222	1.4861749113487017	1.322229200363487	0.006325439748711581	0.014904964535197462	0.0016483403860591563	190	183	189	98
ENSG00000261452	NA	NA	RP11-509E16.1	lincRNA	NA	NA	2.736776012670233	2.8943103867826783	175.42879329685223	1.4596067536557946	1.4982593078711077	1.317962680460519	0.011003034973026746	0.02069770645809206	0.0026209938514224346	210	151	144	120
ENSG00000136147	ENSG00000136147.18	PHD finger protein 11 [Source:HGNC Symbol;Acc:HGNC:17024]	PHF11	protein_coding	B4DDL5,Q9UIL8	51131	4.396484042459465	4.583448151713373	553.616575888769	1.4237254383257023	1.414414007888251	1.316489352264866	0.006773621087793591	0.027916790743323067	6.859776441639319e-5	540	637	651	246
ENSG00000116852	ENSG00000116852.14	kinesin family member 21B [Source:HGNC Symbol;Acc:HGNC:29442]	KIF21B	protein_coding	O75037,Q2UVF0	23046	3.2006993427907755	3.3544895420567284	239.67794086886184	1.4078034130771229	1.448383480570297	1.3138477458875877	0.007216028191030046	0.01603465533730597	6.09363788042716e-4	269	234	194	163
ENSG00000186806	ENSG00000186806.5	V-set and immunoglobulin domain containing 10 like [Source:HGNC Symbol;Acc:HGNC:27111]	VSIG10L	protein_coding	Q86VR7	147645	5.709482797642492	5.86186501276823	1339.7968782250907	1.3470669359935996	1.3470076327128275	1.312028484902055	9.907134807661735e-4	0.005325585817753132	2.873458748510012e-9	1654	1326	1393	689
ENSG00000105825	ENSG00000105825.14	tissue factor pathway inhibitor 2 [Source:HGNC Symbol;Acc:HGNC:11761]	TFPI2	protein_coding	P48307	7980	8.004457210804702	8.152085817637285	6541.1971279034915	1.3232077499730817	1.3247452562491102	1.3100874362472716	3.6299245141493145e-4	0.003993856081969712	1.2090332134177999e-14	7941	6732	6499	3519
ENSG00000111252	ENSG00000111252.11	SH2B adaptor protein 3 [Source:HGNC Symbol;Acc:HGNC:29605]	SH2B3	protein_coding	B7Z7K6,F5GYM4,Q59H48,Q96BA5,Q9UQQ2	10019	3.4683629636184246	3.6159666823260377	285.1797446951106	1.4202594112611877	1.412098533651305	1.3054994041595043	0.0035435673729729746	0.010774862264056514	1.4657415781965926e-4	334	279	288	156
ENSG00000253958	ENSG00000253958.2	claudin 23 [Source:HGNC Symbol;Acc:HGNC:17591]	CLDN23	protein_coding	Q96B33	137075	3.5086068874251337	3.6733187648898897	296.64974505368457	1.4686548961612917	1.422466381970205	1.296916058434021	0.006141920754349694	0.021713155810353928	4.444954815397919e-4	272	353	301	162
ENSG00000196639	ENSG00000196639.6	histamine receptor H1 [Source:HGNC Symbol;Acc:HGNC:5182]	HRH1	protein_coding	P35367	3269	2.112706933870755	2.2688932780395406	115.41454490362331	1.5159026028244926	1.5684483458533838	1.2967188578318694	0.020035585088505895	0.03110152083581868	0.01342694732399479	112	114	91	83
ENSG00000142634	ENSG00000142634.13	EF-hand domain family member D2 [Source:HGNC Symbol;Acc:HGNC:28670]	EFHD2	protein_coding	A0A024QZ77,Q96C19	79180	6.689525083596076	6.8337891865594695	2625.600290333172	1.3165436138979192	1.3161065742355846	1.2955777790890906	5.30368501636201e-4	0.003718248044542974	3.2430163014611664e-12	3349	2584	2384	1546
ENSG00000131746	ENSG00000131746.13	tensin 4 [Source:HGNC Symbol;Acc:HGNC:24352]	TNS4	protein_coding	Q6PJP3,Q8IZW8	84951	6.0714354249388505	6.214660759500156	1710.94945929121	1.3104947157628868	1.3172364360800242	1.290694849081135	7.01668025362632e-4	0.0037408596580342395	9.459998020354581e-11	2053	1793	1492	1046
ENSG00000126391	ENSG00000126391.14	FERM domain containing 8 [Source:HGNC Symbol;Acc:HGNC:25462]	FRMD8	protein_coding	A8K6L3,Q9BZ67	83786	5.9694037994237785	6.122761403952579	1606.1448432335665	1.308298292553919	1.3283755447850065	1.2891455990252227	0.0017364305361370238	0.008291985387919677	1.765509771425016e-8	1783	1788	1281	1060
ENSG00000022267	ENSG00000022267.19	four and a half LIM domains 1 [Source:HGNC Symbol;Acc:HGNC:3702]	FHL1	protein_coding	B7Z9A1,Q13642,Q5JXI2	2273	4.656403526222193	4.814984105852873	649.8024212010818	1.3699052036617603	1.3580588607742548	1.288836773061218	0.003126120837056307	0.014443623285841227	5.756263665735777e-6	686	738	704	318
ENSG00000110944	ENSG00000110944.9	interleukin 23 subunit alpha [Source:HGNC Symbol;Acc:HGNC:15488]	IL23A	protein_coding	Q9NPF7	51561	1.5642434847842126	1.7633900555198239	81.901617596015015	1.7474295453093365	1.6899197624656423	1.2738533745792195	0.02831615487908288	0.05266021153098238	0.037722999667602564	108	47	79	52
ENSG00000164171	ENSG00000164171.11	integrin subunit alpha 2 [Source:HGNC Symbol;Acc:HGNC:6137]	ITGA2	protein_coding	P17301	3673	5.4480583387865185	5.588243230940437	1109.2736725490558	1.3109181654457918	1.3030705938383527	1.2654947804405006	0.001292005713793285	0.005888056104126202	2.033221433648827e-8	1219	1277	1020	642
ENSG00000074047	ENSG00000074047.21	GLI family zinc finger 2 [Source:HGNC Symbol;Acc:HGNC:4318]	GLI2	protein_coding	P10070,Q1PSW9,Q59FV5	2736	4.214442079150607	4.35213881360736	472.59752901269223	1.3367958551740928	1.32983028459848	1.2597414166545773	0.002464522653634144	0.00987504750313841	8.973309720169362e-6	557	499	469	255
ENSG00000120708	ENSG00000120708.17	transforming growth factor beta induced [Source:HGNC Symbol;Acc:HGNC:11771]	TGFBI	protein_coding	A0A0S2Z4Q2,Q15582	7045	10.076983745734495	10.21341339248094	27288.361100648464	1.2598711533981153	1.2645067215071388	1.2522960347932819	5.237333402529488e-4	0.006855295019897821	4.4357898130661865e-14	33278	29662	23179	16731
ENSG00000155287	ENSG00000155287.11	solute carrier family 25 member 28 [Source:HGNC Symbol;Acc:HGNC:23472]	SLC25A28	protein_coding	Q96A46	81894	5.496179516574342	5.633410912769453	1144.6223207732155	1.2873845530032928	1.2891808557263307	1.25073762871739	0.0013924966964814042	0.005902650266785168	2.2304644289774007e-8	1508	1116	1012	684
ENSG00000215472	ENSG00000215472.10	RPL17-C18orf32 readthrough [Source:HGNC Symbol;Acc:HGNC:44661]	RPL17-C18orf32	protein_coding	A0A0A0MRF8,A0A0A6YYL6	100526842	5.344565964847293	5.506494367445479	1047.640240272896	1.3400755440126644	1.3173210371646258	1.2493132698630698	0.004606269205284651	0.020229081374530045	6.920468809057786e-6	1514	878	1113	517
ENSG00000147872	ENSG00000147872.10	perilipin 2 [Source:HGNC Symbol;Acc:HGNC:248]	PLIN2	protein_coding	Q6FHZ7,Q99541	123	6.488524433767862	6.624801190747331	2271.4939247318803	1.2757668305245287	1.2691824427120182	1.242559508269845	9.89597546999997e-4	0.00588547258844842	4.172443596141285e-10	2530	2666	2050	1321
ENSG00000249740	ENSG00000249740.3	OSMR antisense RNA 1 (head to head) [Source:HGNC Symbol;Acc:HGNC:50296]	CTD-2127H9.1	lincRNA	NA	101926904	1.0386945191752903	1.18752640070993	55.87643914997836	1.7765197576264797	1.7687170285414806	1.2400689252528596	0.026697379237589955	0.03596731146192833	0.057813779406620774	51	48	56	35
ENSG00000197208	ENSG00000197208.6	solute carrier family 22 member 4 [Source:HGNC Symbol;Acc:HGNC:10968]	SLC22A4	protein_coding	Q9H015	6583	1.6116335999410116	1.7892165162922327	83.47530148783956	1.7126314776638214	1.6475801677720066	1.2395743012227751	0.026635289381273013	0.05072256671173292	0.03888194614425705	60	95	76	55
ENSG00000116514	ENSG00000116514.16	ring finger protein 19B [Source:HGNC Symbol;Acc:HGNC:26886]	RNF19B	protein_coding	Q6ZMZ0	127544	3.5808928492382766	3.726342416361163	308.7743516699654	1.2982037850435502	1.3532392263796913	1.2287286902048902	0.011003034973026746	0.0248966025202107	7.004149174022874e-4	350	328	233	214
ENSG00000156113	ENSG00000156113.23	potassium calcium-activated channel subfamily M alpha 1 [Source:HGNC Symbol;Acc:HGNC:6284]	KCNMA1	protein_coding	A0A087WZL8,A0A1W2PP94,A0A1W2PPY5,A0A1W2PQK5,A0A1W2PQU4,A0A1W2PR56,A0A1W2PR62,A0A1W2PRN5,A0A1W2PSD3,B7ZMF5,D5MRH1,Q12791,Q59FH2,Q5SVJ7,S4R453	3778	2.2973960638503605	2.446882557156669	129.81134777323533	1.4484199123753543	1.4891903568696527	1.2270900839527745	0.02335391909030311	0.03822640296591533	0.015397192943420603	124	140	101	92
ENSG00000166780	ENSG00000166780.11	bMERB domain containing 1 [Source:HGNC Symbol;Acc:HGNC:19213]	C16orf45	protein_coding	A0A024QZI8,Q96MC5	89927	5.659410180828084	5.796897642079948	1281.6077204814671	1.2591903352238507	1.2624238762721565	1.2175665388870005	0.002464522653634144	0.01025998200905808	2.363812256471135e-7	1405	1531	1062	802
ENSG00000163453	ENSG00000163453.11	insulin like growth factor binding protein 7 [Source:HGNC Symbol;Acc:HGNC:5476]	IGFBP7	protein_coding	Q16270	3490	3.6559859420036647	3.795370576198209	323.1955575334402	1.3062461812602406	1.3275067458298935	1.2091390651412188	0.009009061448165401	0.022642208353063666	5.906940753095357e-4	436	292	265	209
ENSG00000160710	ENSG00000160710.17	adenosine deaminase RNA specific [Source:HGNC Symbol;Acc:HGNC:225]	ADAR	protein_coding	P55265	103	7.490802574483969	7.617977943468245	4517.8439913634475	1.2228261359940482	1.227046059700357	1.2086567351328545	8.034662977733978e-4	0.005883063018863089	8.821868881037395e-12	5552	5052	3864	2715
ENSG00000128578	ENSG00000128578.10	striatin interacting protein 2 [Source:HGNC Symbol;Acc:HGNC:22209]	STRIP2	protein_coding	Q9ULQ0	57464	3.117514341249378	3.2505045885621207	221.76848653226708	1.3637672959333156	1.3530328620886871	1.2048621722854818	0.00827384185381125	0.017838172176473023	0.0019475175394345955	282	211	223	119
ENSG00000112343	ENSG00000112343.11	tripartite motif containing 38 [Source:HGNC Symbol;Acc:HGNC:10059]	TRIM38	protein_coding	A0A024QZY4,O00635	10475	4.615970772221443	4.739550062378943	617.3603862707527	1.254632787329155	1.2564250254428433	1.199381988527833	0.002464522653634144	0.009106299225503505	2.9577221949735986e-6	762	668	556	358
ENSG00000105711	ENSG00000105711.12	sodium voltage-gated channel beta subunit 1 [Source:HGNC Symbol;Acc:HGNC:10586]	SCN1B	protein_coding	A0A1W2PR05,Q07699	6324	4.705928179732613	4.839861360442222	661.8938597214311	1.264753657212276	1.264881606735511	1.196505588763829	0.0041717448452077135	0.015190960218236222	1.390396977217947e-5	929	612	569	402
ENSG00000163735	ENSG00000163735.7	C-X-C motif chemokine ligand 5 [Source:HGNC Symbol;Acc:HGNC:10642]	CXCL5	protein_coding	P42830,Q6I9S7	6374	9.9211644107484	10.047664228344132	24321.42358995204	1.2095347778261574	1.2075119089018538	1.1908396424380987	9.014681594144767e-4	0.00987504750313841	6.4950812964357e-12	28439	28974	23621	12768
ENSG00000067057	ENSG00000067057.17	phosphofructokinase, platelet [Source:HGNC Symbol;Acc:HGNC:8878]	PFKP	protein_coding	Q01813	5214	8.852446418398838	8.974828032107313	11564.88676124887	1.2020993708248566	1.202242338222342	1.188501621265344	6.761871741321218e-4	0.0069508073849064555	5.439030635709838e-13	15382	12228	10166	6713
ENSG00000183963	ENSG00000183963.18	smoothelin [Source:HGNC Symbol;Acc:HGNC:11126]	SMTN	protein_coding	A0A087WVP4,A0A087X1R1,B4DI56,B4E229,P53814	6525	4.824087688809117	4.948755675714846	713.3879858263352	1.2324748920113213	1.2412601670434686	1.1840999499193254	0.003106507295060473	0.010730509667169005	3.4647280260879477e-6	949	723	609	432
ENSG00000117226	ENSG00000117226.12	guanylate binding protein 3 [Source:HGNC Symbol;Acc:HGNC:4184]	GBP3	protein_coding	Q9H0R5	2635	3.4621287718440983	3.600051967772683	281.4632352193487	1.3445746828069651	1.3157835918588545	1.1824762798124315	0.008931339170058433	0.0248966025202107	0.0013567325477463184	295	334	292	143
ENSG00000134339	ENSG00000134339.9	serum amyloid A2 [Source:HGNC Symbol;Acc:HGNC:10514]	SAA2	protein_coding	P0DJI9	6289	1.957684712864244	2.106504094700349	101.91099493064519	1.527469608817249	1.5035926766613807	1.180384764538823	0.021606342740366533	0.036894749959476336	0.029701737965461213	128	83	109	54
ENSG00000115738	ENSG00000115738.10	inhibitor of DNA binding 2 [Source:HGNC Symbol;Acc:HGNC:5361]	ID2	protein_coding	Q02363,Q53T66	3398	6.6943738394791446	6.819514172859387	2597.9222087634007	1.2072745979164627	1.2077523427679504	1.1802156122662866	0.0015132908343597812	0.007958256504274341	2.873458748510012e-9	3163	2988	2605	1313
ENSG00000185022	ENSG00000185022.12	MAF bZIP transcription factor F [Source:HGNC Symbol;Acc:HGNC:6780]	MAFF	protein_coding	Q9ULX9	23764	4.139024039056585	4.261887980440451	444.6172856374437	1.2438039824952396	1.2594390081209008	1.177536599183868	0.0048295314517534434	0.014443623285841227	7.127543329356327e-5	568	462	375	274
ENSG00000158467	ENSG00000158467.16	adenosylhomocysteinase like 2 [Source:HGNC Symbol;Acc:HGNC:22204]	AHCYL2	protein_coding	Q96HN2	23382	5.274310682160669	5.396606337155348	970.698435746571	1.2199945796094072	1.2158435603523037	1.169905506693201	0.002387609066823381	0.009046851362280641	5.730227118938008e-7	1192	1100	964	498
ENSG00000161638	ENSG00000161638.11	integrin subunit alpha 5 [Source:HGNC Symbol;Acc:HGNC:6141]	ITGA5	protein_coding	B2R627,P08648	3678	6.37301959794111	6.498317579006535	2081.3062008453876	1.1804983779474567	1.2002731604864405	1.1645279375494004	0.0024866186474814117	0.010289747812644998	5.106819640575024e-8	2587	2359	1641	1324
ENSG00000170373	ENSG00000170373.8	cystatin SN [Source:HGNC Symbol;Acc:HGNC:2473]	CST1	protein_coding	P01037	1469	5.424687489049438	5.545983567494867	1076.6928809378749	1.2142169705411274	1.2077974909604814	1.163938444794601	0.002384403347663442	0.008701556773397597	4.228584916464088e-7	1499	1074	999	594
ENSG00000169213	ENSG00000169213.7	RAB3B, member RAS oncogene family [Source:HGNC Symbol;Acc:HGNC:9778]	RAB3B	protein_coding	P20337	5865	3.239615495288476	3.3856996405598445	244.86150410555368	1.2613462868821284	1.3333358841167204	1.1610226135655923	0.025315802506653693	0.042556486061401215	0.005017397136367328	262	278	173	176
ENSG00000088002	ENSG00000088002.12	sulfotransferase family 2B member 1 [Source:HGNC Symbol;Acc:HGNC:11459]	SULT2B1	protein_coding	O00204	6820	6.505325801210446	6.632069995456885	2282.6085271387233	1.2090907083938514	1.196898668647788	1.1588899394826182	0.002464522653634144	0.01212588235217776	9.951013999894413e-8	3350	2153	2007	1322
ENSG00000197536	ENSG00000197536.11	IRF1 antisense RNA 1 [Source:HGNC Symbol;Acc:HGNC:33838]	C5orf56	protein_coding	NA	441108	1.7241027798658193	1.8677110204532512	86.68594731518371	1.549978679335541	1.5311841540249935	1.1583110155367755	0.02335391909030311	0.03681277566343612	0.040671757871298904	99	77	95	45
ENSG00000198517	ENSG00000198517.10	MAF bZIP transcription factor K [Source:HGNC Symbol;Acc:HGNC:6782]	MAFK	protein_coding	A0A024R804,O60675	7975	9.034119759519125	9.148346611189094	13040.42218276564	1.1641186624625206	1.1639638119510312	1.1516696668002457	7.763117101889849e-4	0.007676939482556507	5.949970984615446e-13	16688	14898	12068	7080
ENSG00000116663	ENSG00000116663.11	F-box protein 6 [Source:HGNC Symbol;Acc:HGNC:13585]	FBXO6	protein_coding	Q9NRD1	26270	3.584195354527422	3.7167779377173655	306.18435189094885	1.2566365768181411	1.283835076397813	1.1503814031228932	0.014071362242002408	0.030834832952242562	0.0016761364701789686	426	279	243	200
ENSG00000105287	ENSG00000105287.12	protein kinase D2 [Source:HGNC Symbol;Acc:HGNC:17293]	PRKD2	protein_coding	Q9BZL6	25865	6.3332770863744425	6.449832177269617	2012.0893002942405	1.1729961868735757	1.1779203133178493	1.1480794818256552	0.0017012433955368865	0.007436249188230831	8.460498398283322e-9	2724	2137	1710	1193
ENSG00000088826	ENSG00000088826.18	spermine oxidase [Source:HGNC Symbol;Acc:HGNC:15862]	SMOX	protein_coding	Q9NWM0	54498	7.681979917854377	7.797800558341892	5116.029069136115	1.1702170248224957	1.1672769575691149	1.1478536467580818	0.0011481167817029706	0.007795467426921813	9.459998020354581e-11	7108	5339	4565	2886
ENSG00000172216	ENSG00000172216.6	CCAAT enhancer binding protein beta [Source:HGNC Symbol;Acc:HGNC:1834]	CEBPB	protein_coding	P17676	1051	8.271135542271995	8.393195180313116	7727.1573492075395	1.1655749239960458	1.1697815396612017	1.1435254138560946	0.002008308620035603	0.013558883530350714	3.5986695456612857e-9	10765	8022	7825	3790
ENSG00000238266	ENSG00000238266.2	long intergenic non-protein coding RNA 707 [Source:HGNC Symbol;Acc:HGNC:44691]	LINC00707	lincRNA	NA	100507127	1.2924023984685997	1.4257639340915211	65.01713103593752	1.6350878583953101	1.6280808555068742	1.1434929767353743	0.02868131486035599	0.037826458897804206	0.06161811415153056	70	55	65	39
ENSG00000204264	ENSG00000204264.12	proteasome 20S subunit beta 8 [Source:HGNC Symbol;Acc:HGNC:9545]	PSMB8	protein_coding	P28062,X5CMJ9	5696	5.1113177325915995	5.232368978261844	867.577745776389	1.1842733770967822	1.199372387845614	1.1424162661814377	0.004288623023529675	0.014325638017249436	5.995047795636408e-6	1195	882	705	539
ENSG00000005884	ENSG00000005884.18	integrin subunit alpha 3 [Source:HGNC Symbol;Acc:HGNC:6139]	ITGA3	protein_coding	A0A140VJM0,P26006	3675	8.866356178207997	8.98236947031901	11624.64253719344	1.1510555162794214	1.1571865778414523	1.1385297841564013	0.001357126115641924	0.010410968699817912	1.0386713099320213e-10	15745	12609	9548	7038
ENSG00000178381	ENSG00000178381.12	zinc finger AN1-type containing 2A [Source:HGNC Symbol;Acc:HGNC:28073]	ZFAND2A	protein_coding	Q8N6M9	90637	5.040012959918231	5.160749835012397	825.4917832740506	1.1957734343912136	1.196774845059669	1.1365282236166605	0.004373302041748285	0.014904964535197462	9.388972304807696e-6	1181	804	702	493
ENSG00000188015	ENSG00000188015.10	S100 calcium binding protein A3 [Source:HGNC Symbol;Acc:HGNC:10493]	S100A3	protein_coding	P33764	6274	4.869010197380696	4.994904065755403	736.6555980797314	1.1868810489643906	1.207184967446682	1.1361512719203848	0.006788416655614727	0.020409406676632727	3.859839889429433e-5	1040	720	581	470
ENSG00000164342	ENSG00000164342.13	toll like receptor 3 [Source:HGNC Symbol;Acc:HGNC:11849]	TLR3	protein_coding	O15455	7098	2.296523599817208	2.441358296268246	127.51682962751605	1.458213712057048	1.4143568206233557	1.1337507473004935	0.021757796827345435	0.04150700712311648	0.024920216499043264	123	148	138	64
ENSG00000214548	ENSG00000214548.18	maternally expressed 3 [Source:HGNC Symbol;Acc:HGNC:14575]	MEG3	lincRNA	NA	55384	6.128178190873918	6.23823065677222	1737.4152194207682	1.156925233593338	1.154672162703361	1.126036119623274	0.0017012433955368865	0.006636954086570989	1.1788112407172295e-8	2186	2035	1581	956
ENSG00000187678	ENSG00000187678.9	sprouty RTK signaling antagonist 4 [Source:HGNC Symbol;Acc:HGNC:15533]	SPRY4	protein_coding	A0A0C4DFS6,Q9C004	81848	4.807615526759577	4.923223792411581	699.6188899604897	1.1854598101263498	1.182025749601171	1.1197727344900794	0.004363279589592223	0.015057333027030214	1.8273873175394253e-5	913	772	705	347
ENSG00000185033	ENSG00000185033.14	semaphorin 4B [Source:HGNC Symbol;Acc:HGNC:10730]	SEMA4B	protein_coding	J3KNP4,Q9NPR2	10509	7.778561450605028	7.885972962290508	5437.52685868251	1.1318263443130125	1.1317359967597382	1.1154212683878144	0.0011481167817029706	0.0074700666487888595	3.2705810434282036e-11	7299	6107	4853	3021
ENSG00000171310	ENSG00000171310.11	carbohydrate sulfotransferase 11 [Source:HGNC Symbol;Acc:HGNC:17422]	CHST11	protein_coding	A0A024RBL0,Q9NPF2	50515	5.028760638549056	5.137040482407621	811.3152556489257	1.1655827456910113	1.1622302188085287	1.1127575959843745	0.0031253616003184825	0.010260275983318218	2.996749526343425e-6	1052	917	759	435
ENSG00000206190	ENSG00000206190.12	ATPase phospholipid transporting 10A (putative) [Source:HGNC Symbol;Acc:HGNC:13542]	ATP10A	protein_coding	O60312	57194	3.636035722526442	3.7509462050213163	313.1911818539375	1.1922758960331326	1.226746722178443	1.1030802775670174	0.012980791503533899	0.02664655259340501	0.001607439567113334	388	346	246	202
ENSG00000118257	ENSG00000118257.16	neuropilin 2 [Source:HGNC Symbol;Acc:HGNC:8005]	NRP2	protein_coding	A0A024R3W6,A0A024R412,O60462,Q7LBX6,Q7Z3T9,X5D2Q8	8828	6.74576833782336	6.851458937211335	2655.875825257637	1.126914689448846	1.1256301404437525	1.101805665876682	0.0016368405537847887	0.0074700666487888595	2.3339331081168783e-9	3633	2942	2412	1446
ENSG00000233493	ENSG00000233493.4	transmembrane protein 238 [Source:HGNC Symbol;Acc:HGNC:40042]	TMEM238	protein_coding	C9JI98	388564	3.0569361501491095	3.209739305446675	214.75144062032982	1.3253137216347437	1.3050511758885563	1.0975522999640146	0.025747517564708947	0.05233284906200588	0.012631763593348574	309	185	243	96
ENSG00000141526	ENSG00000141526.16	solute carrier family 16 member 3 [Source:HGNC Symbol;Acc:HGNC:10924]	SLC16A3	protein_coding	A0A024R8U1,O15427	9123	7.343172088798799	7.450435778910041	4021.630646262371	1.1183523993055828	1.1189640715458364	1.0950802235439014	0.0019018347573747606	0.009986733341025988	3.5986695456612857e-9	5701	4309	3408	2334
ENSG00000161091	ENSG00000161091.13	major facilitator superfamily domain containing 12 [Source:HGNC Symbol;Acc:HGNC:28299]	MFSD12	protein_coding	Q6NUT3	126321	6.664224653898158	6.77504206421951	2519.750700740454	1.1166986644247714	1.1252770055835322	1.090705411950696	0.003170382654598695	0.013163238177984227	1.5157247686857274e-7	3592	2663	2029	1532
ENSG00000100911	ENSG00000100911.16	proteasome activator subunit 2 [Source:HGNC Symbol;Acc:HGNC:9569]	PSME2	protein_coding	Q86SZ7,Q9UL46	5721	8.402127266567748	8.516952058179125	8419.565467424276	1.1339370263638104	1.1203621749045336	1.0886333272116417	0.0030954694106970666	0.018850938490962522	6.530275601636588e-8	12864	8205	7160	4873
ENSG00000060491	ENSG00000060491.16	opioid growth factor receptor [Source:HGNC Symbol;Acc:HGNC:15768]	OGFR	protein_coding	Q9NZT2	11054	6.7335599683580165	6.84501090033366	2643.740280230489	1.1307445990978517	1.1216310837149297	1.0860077578060772	0.003170382654598695	0.014325638017249436	2.381465908937085e-7	3919	2679	2535	1354
ENSG00000125730	ENSG00000125730.17	complement C3 [Source:HGNC Symbol;Acc:HGNC:1318]	C3	protein_coding	B4DR57,P01024,V9HWA9	718	9.027068914578429	9.134886327348967	12919.010077845567	1.1064448565386231	1.1076812563283458	1.08548209868008	0.0020236084583893027	0.014325638017249436	1.958480291056801e-9	18590	13766	10628	7659
ENSG00000006283	ENSG00000006283.18	calcium voltage-gated channel subunit alpha1 G [Source:HGNC Symbol;Acc:HGNC:1394]	CACNA1G	protein_coding	O43497	8913	3.2863117448342827	3.400754538456343	245.21252602019578	1.2517083050175903	1.2347976409002825	1.085227258579839	0.01277715249652592	0.02676436252489123	0.004211426960299322	289	284	248	124
ENSG00000064205	ENSG00000064205.10	cellular communication network factor 5 [Source:HGNC Symbol;Acc:HGNC:12770]	WISP2	protein_coding	O76076	8839	4.433437317270462	4.536957593032601	536.4649144100168	1.1526888135344306	1.153787878043866	1.0818022893266355	0.005584860868829205	0.01603465533730597	8.021119945805838e-5	673	630	469	307
ENSG00000204592	ENSG00000204592.9	major histocompatibility complex, class I, E [Source:HGNC Symbol;Acc:HGNC:4962]	HLA-E	protein_coding	A8K8M6,O19682,P13747,Q6DU44	3133	5.034517783987269	5.1780379235473415	836.5433653700969	1.0929587446065634	1.180310414961466	1.0808349797493004	0.029168019657081427	0.054114708358197115	6.811586309333705e-4	996	1000	538	604
ENSG00000161642	ENSG00000161642.17	zinc finger protein 385A [Source:HGNC Symbol;Acc:HGNC:17521]	ZNF385A	protein_coding	A0A024RB56,Q96PM9	25946	6.025429835210421	6.131863347142116	1613.7583516962445	1.1250249116195747	1.1183297412039428	1.0804599766292264	0.0031253616003184825	0.010730509667169005	4.5773537908692484e-7	2339	1687	1504	852
ENSG00000183696	ENSG00000183696.14	uridine phosphorylase 1 [Source:HGNC Symbol;Acc:HGNC:12576]	UPP1	protein_coding	B4DND0,Q16831,Q86Y75	7378	5.17523782557865	5.281431935281025	896.9741498734967	1.120370609019406	1.1329514926203266	1.0788181163838555	0.0048295314517534434	0.014325638017249436	9.02985921174937e-6	1240	973	734	540
ENSG00000155363	ENSG00000155363.18	Mov10 RISC complex RNA helicase [Source:HGNC Symbol;Acc:HGNC:7200]	MOV10	protein_coding	Q5JR04,Q9HCE1	4343	6.726623037267439	6.828771737538659	2614.1952497272496	1.1040316735182294	1.101229513695108	1.074887334764144	0.00214775042999923	0.009181182031287326	1.3833997747955924e-8	3695	2863	2392	1397
ENSG00000084444	ENSG00000084444.14	family with sequence similarity 234 member B [Source:HGNC Symbol;Acc:HGNC:29288]	KIAA1467	protein_coding	A2RU67	57613	2.6886373983832224	2.8213601020591064	164.79518520395297	1.3427650505516606	1.3082104936080192	1.0733091042798655	0.022757896060776873	0.04484598873695499	0.020042043530782594	172	198	178	79
ENSG00000114270	ENSG00000114270.17	collagen type VII alpha 1 chain [Source:HGNC Symbol;Acc:HGNC:2214]	COL7A1	protein_coding	Q02388,Q59F16	1294	10.242049544092847	10.351092311184152	30010.832140199615	1.0965077429640417	1.0975380800732129	1.0715923076554645	0.002894307542521833	0.019744259407766376	1.4086699340457362e-8	44166	31465	23976	18157
ENSG00000006327	ENSG00000006327.14	TNF receptor superfamily member 12A [Source:HGNC Symbol;Acc:HGNC:18152]	TNFRSF12A	protein_coding	Q9NP84	51330	7.383896613734715	7.489395833631658	4131.366848596766	1.0961350369647713	1.090922520179211	1.059596009494678	0.0031687302184554215	0.015061477449560908	9.495955603886869e-8	6199	4257	3470	2389
ENSG00000146242	ENSG00000146242.9	trophoblast glycoprotein [Source:HGNC Symbol;Acc:HGNC:12004]	TPBG	protein_coding	Q13641	7162	6.3957586206476496	6.509091968981995	2094.2613245211355	1.1032616501990518	1.0972993212331938	1.0469353366899565	0.007206568833057714	0.025539049866954756	9.368246797147669e-6	2458	2742	2138	980
ENSG00000122643	ENSG00000122643.22	5'-nucleotidase, cytosolic IIIA [Source:HGNC Symbol;Acc:HGNC:17820]	NT5C3A	protein_coding	A0A024RA81,A0A090N7U2,Q9H0P0	51251	5.230247442824994	5.353677384193494	941.3145836645238	1.144700679116088	1.127681033230413	1.0467592233742384	0.012822041820017832	0.03882681746506116	2.4873636767148863e-4	1045	1255	990	429
ENSG00000105696	ENSG00000105696.9	transmembrane protein 59 like [Source:HGNC Symbol;Acc:HGNC:13237]	TMEM59L	protein_coding	A0A024R7L4,Q9UK28	25789	3.464354084522514	3.579262015624276	276.91866871805115	1.2089879445375147	1.1942037626397246	1.046018791576558	0.016179743520441436	0.0367010609097789	0.005216143659364533	394	274	284	135
ENSG00000123444	ENSG00000123444.14	kelch repeat and BTB domain containing 4 [Source:HGNC Symbol;Acc:HGNC:23761]	KBTBD4	protein_coding	A0A075B6T4,Q9NVX7	55709	3.4426138633845125	3.5683377444602473	276.3241022090012	1.2177427540966554	1.2136866145145175	1.0441393176287563	0.02730770737268797	0.05285673352229378	0.00872296826708272	277	366	216	178
ENSG00000173432	ENSG00000173432.12	serum amyloid A1 [Source:HGNC Symbol;Acc:HGNC:10513]	SAA1	protein_coding	P0DJI8	6288	3.310761480442399	3.428223512735545	250.23691100165678	1.2332961086749725	1.2104454886662581	1.0424439034085633	0.020630355585689285	0.0407390021527807	0.008442274266776096	379	222	231	139
ENSG00000167705	ENSG00000167705.12	Rab interacting lysosomal protein [Source:HGNC Symbol;Acc:HGNC:30266]	RILP	protein_coding	Q96NA2	83547	3.15336192334141	3.271441718399141	225.7733648916306	1.1803738306224782	1.2280692809209712	1.0410094854648642	0.031297329424194484	0.04691815683368981	0.01229753203563396	318	215	169	151
ENSG00000163430	ENSG00000163430.12	follistatin like 1 [Source:HGNC Symbol;Acc:HGNC:3972]	FSTL1	protein_coding	Q12841	11167	5.408604332322494	5.503163890440195	1044.6237319733846	1.0814717956976077	1.080969717341045	1.0372063413066608	0.003991834689416521	0.010730509667169005	3.2293558783265784e-6	1442	1197	927	571
ENSG00000119669	ENSG00000119669.5	interferon regulatory factor 2 binding protein like [Source:HGNC Symbol;Acc:HGNC:14282]	IRF2BPL	protein_coding	Q9H1B7	64207	5.430305330587525	5.540573185108577	1071.1709415704931	1.1015554817484532	1.0979611949894004	1.0339717926365561	0.009009061448165401	0.026172714667023648	6.572786627470976e-5	1306	1361	1105	494
ENSG00000107338	ENSG00000107338.10	SH2 domain containing adaptor protein B [Source:HGNC Symbol;Acc:HGNC:10838]	SHB	protein_coding	Q15464	6461	6.194335356795139	6.2900961998883504	1800.2257787400429	1.0708925608759048	1.0669271194250993	1.0330442439484613	0.003400269627171913	0.01119255988806773	4.3128308405256596e-7	2617	1977	1628	959
ENSG00000179111	ENSG00000179111.9	hes family bHLH transcription factor 7 [Source:HGNC Symbol;Acc:HGNC:15977]	HES7	protein_coding	Q9BYE0	84667	3.1845287695777076	3.2945201400751474	227.78597889924043	1.2238500933729815	1.201492130513643	1.0308404194917464	0.017866295190537444	0.036138974311059835	0.009443319950719462	264	276	231	113
ENSG00000185880	ENSG00000185880.13	tripartite motif containing 69 [Source:HGNC Symbol;Acc:HGNC:17857]	TRIM69	protein_coding	H0YL66,Q86WT6	140691	4.053637362183472	4.166994779419548	414.6845274312785	1.1554404555460442	1.1423889438526222	1.028235498954044	0.014960368716603063	0.03882681746506116	0.0019461703657705815	497	515	435	191
ENSG00000137496	ENSG00000137496.18	interleukin 18 binding protein [Source:HGNC Symbol;Acc:HGNC:5987]	IL18BP	protein_coding	A0A024R5G2,A0A024R5I1,A0A024R5M7,G3V1C5,O95998	10068	3.299627966602952	3.400946641242111	245.39680923221272	1.1885596384521746	1.1803981815143303	1.0277209734995774	0.01588661315968639	0.02889310429309597	0.006583538968953318	344	250	229	133
ENSG00000143382	ENSG00000143382.15	ADAMTS like 4 [Source:HGNC Symbol;Acc:HGNC:19706]	ADAMTSL4	protein_coding	B7ZMJ3,Q6UY14,Q9UFG7	54507	3.2325320615091098	3.3390135465826316	235.88295722694224	1.1938167389017442	1.1959815198513883	1.0270851832645864	0.021813053448461562	0.03822913792383657	0.009352058907582018	262	295	194	145
ENSG00000168961	ENSG00000168961.17	galectin 9 [Source:HGNC Symbol;Acc:HGNC:6570]	LGALS9	protein_coding	A0A024QZ02,A0A024QZ55,O00182	3965	3.1714446084424406	3.2761900606366114	226.0303156893156	1.176732134030094	1.1992597941433196	1.0266567310544386	0.022757896060776873	0.03676281976819751	0.01004436532134494	316	225	183	141
ENSG00000164877	ENSG00000164877.19	MICAL like 2 [Source:HGNC Symbol;Acc:HGNC:29672]	MICALL2	protein_coding	Q6UWK3,Q8IY33	79778	5.838593117352782	5.938121507340919	1411.367054744429	1.0800813747533247	1.0729968008851662	1.0263803113903438	0.00529228139663175	0.01603465533730597	6.19409900127635e-6	2143	1460	1223	787
ENSG00000237172	ENSG00000237172.4	UDP-GlcNAc:betaGal beta-1,3-N-acetylglucosaminyltransferase 9 [Source:HGNC Symbol;Acc:HGNC:28714]	B3GNT9	protein_coding	Q6UX72	84752	4.337377125791534	4.43104396300871	498.3896945339745	1.1040555662318974	1.1050756181940231	1.026349823149012	0.007800755380829834	0.019190759080967464	2.615007879204368e-4	669	574	438	278
ENSG00000172432	ENSG00000172432.19	GTP binding protein 2 [Source:HGNC Symbol;Acc:HGNC:4670]	GTPBP2	protein_coding	A0A024RD30,A8K2K2,Q9BX10	54676	5.689661273375589	5.7825165917428	1267.2549218116562	1.0640188844536775	1.0653852257594718	1.0261735035611266	0.003912526455755388	0.010730509667169005	1.5619555275549495e-6	1773	1453	1097	705
ENSG00000168065	ENSG00000168065.16	solute carrier family 22 member 11 [Source:HGNC Symbol;Acc:HGNC:18120]	SLC22A11	protein_coding	Q9NSA0	55867	2.5920171711178313	2.7114323368943642	153.76891841397602	1.2919368317817077	1.2826404985596485	1.025918722675267	0.032401903555638316	0.05031019236509241	0.029985310389824018	226	130	134	93
ENSG00000153294	ENSG00000153294.12	adhesion G protein-coupled receptor F4 [Source:HGNC Symbol;Acc:HGNC:19011]	GPR115	protein_coding	Q8IZF3	221393	3.0292128560914025	3.162971603392744	210.08796670111602	1.190193254594198	1.2462080849844104	1.0198465232713294	0.04959414625953656	0.07180908568112324	0.023222592260102662	215	266	145	149
ENSG00000100226	ENSG00000100226.16	GTP binding protein 1 [Source:HGNC Symbol;Acc:HGNC:4669]	GTPBP1	protein_coding	O00178	9567	4.581730817706929	4.683269280484715	593.760720247991	1.0738587964223674	1.1023933728738473	1.0195942397456137	0.012679138157845216	0.028652296528908584	3.7957932273807705e-4	762	714	454	373
ENSG00000160182	ENSG00000160182.3	trefoil factor 1 [Source:HGNC Symbol;Acc:HGNC:11755]	TFF1	protein_coding	P04155	7031	3.234767455142589	3.342756462868195	236.93403017932602	1.138787201542728	1.1939080007415113	1.01956437876749	0.029168019657081427	0.042489668389874474	0.010936659908830958	302	262	175	158
ENSG00000180672	NA	NA	AC007362.1	pseudogene	NA	NA	4.351378313000607	4.45071015498507	504.85585555829726	1.1228525195414896	1.1056373008005194	1.0184880474403037	0.009871826469932147	0.026771941349574294	5.456583560155696e-4	602	648	472	264
ENSG00000109107	ENSG00000109107.14	aldolase, fructose-bisphosphate C [Source:HGNC Symbol;Acc:HGNC:418]	ALDOC	protein_coding	A0A024QZ64,P09972	230	6.020399047783073	6.120639796702085	1601.5891996504026	1.0650715004949338	1.0655450465473417	1.018319827803528	0.006263975648272475	0.018150557647004188	7.748308952761956e-6	2435	1666	1309	939
ENSG00000100003	ENSG00000100003.18	SEC14 like lipid binding 2 [Source:HGNC Symbol;Acc:HGNC:10699]	SEC14L2	protein_coding	A0A024R1I5,B7Z3Z8,O76054	23541	4.3537885783644885	4.449820799017411	505.2738281652478	1.0838331420903913	1.0976549107924158	1.0109025675610228	0.011440697520021258	0.02676436252489123	5.549168081732398e-4	639	619	407	304
ENSG00000105402	ENSG00000105402.8	NSF attachment protein alpha [Source:HGNC Symbol;Acc:HGNC:7641]	NAPA	protein_coding	A0A024R0R9,P54920	8775	7.021741816889445	7.11517571116858	3186.819099878447	1.0426842779588412	1.0394521647393917	1.0101602360373176	0.003570640558980551	0.014325638017249436	1.808802750532247e-7	4707	3534	2970	1622
ENSG00000166710	ENSG00000166710.20	beta-2-microglobulin [Source:HGNC Symbol;Acc:HGNC:914]	B2M	protein_coding	P61769	567	9.397690819143035	9.492649514043736	16549.304686852174	1.0327230431251682	1.033534289434373	1.009752309162014	0.003309672746808953	0.01985668901871669	2.545128210878381e-8	24507	18403	15794	8172
ENSG00000197548	ENSG00000197548.12	autophagy related 7 [Source:HGNC Symbol;Acc:HGNC:16935]	ATG7	protein_coding	B3KQM6,O95352	10533	5.43704200020461	5.539614466433149	1071.9454659540631	1.053114155957048	1.0675770231544068	1.0033393758976932	0.01118836860378387	0.02684987183739113	9.242360290910128e-5	1625	1115	828	659
ENSG00000130635	ENSG00000130635.16	collagen type V alpha 1 chain [Source:HGNC Symbol;Acc:HGNC:2209]	COL5A1	protein_coding	A0A024R8E5,A0A087WXW9,B2ZZ86,P20908,Q59EE7	1289	4.762792031967271	4.8692849333344785	674.4413081319243	1.104492541702712	1.089687589287548	1.0023057055629305	0.014137415064432078	0.037812229047711955	6.239596582099979e-4	1074	641	573	386
ENSG00000150630	ENSG00000150630.4	vascular endothelial growth factor C [Source:HGNC Symbol;Acc:HGNC:12682]	VEGFC	protein_coding	P49767	7424	3.9998253281054374	4.090995905709529	394.02996678896756	1.1051615585796217	1.0986735264939538	0.9999216249206826	0.011003034973026746	0.0248966025202107	0.0012353851479100706	513	471	361	210
ENSG00000053747	ENSG00000053747.16	laminin subunit alpha 3 [Source:HGNC Symbol;Acc:HGNC:6483]	LAMA3	protein_coding	A0A0A0MSA0,A0A0A0MTS5,A0A0A6YYF2,Q16787	3909	5.433879516211951	5.525736233023327	1060.801298797087	1.0515768986934582	1.0451900329506425	0.9933115467092544	0.006603530015869647	0.017171557522011646	2.4308653973183358e-5	1599	1141	944	569
ENSG00000244274	ENSG00000244274.7	dysbindin domain containing 2 [Source:HGNC Symbol;Acc:HGNC:15881]	DBNDD2	protein_coding	Q9BQY9	55861	3.6151460001696063	3.730773957685262	308.2287062019769	1.1850711492622614	1.1517473708951727	0.9915092237549438	0.02730770737268797	0.05757901278810197	0.009625834843236689	311	428	257	184
ENSG00000126561	ENSG00000126561.16	signal transducer and activator of transcription 5A [Source:HGNC Symbol;Acc:HGNC:11366]	STAT5A	protein_coding	A8K6I5,K7EK35,P42229,Q59GY7	6776	2.9162688601492874	3.0122673706681997	188.76088622634626	1.160184517067686	1.1878064389493554	0.9841952826492153	0.029168019657081427	0.03994381888733434	0.020432436151712235	233	217	150	119
ENSG00000102871	ENSG00000102871.16	TNFRSF1A associated via death domain [Source:HGNC Symbol;Acc:HGNC:12030]	TRADD	protein_coding	Q15628	8717	5.61571951823133	5.704907436792747	1201.0322133797692	1.0255019242332934	1.029914065912276	0.9821960024739858	0.006773621087793591	0.016885036133352488	1.6034332686197726e-5	1779	1338	991	688
ENSG00000118503	ENSG00000118503.15	TNF alpha induced protein 3 [Source:HGNC Symbol;Acc:HGNC:11896]	TNFAIP3	protein_coding	P21580	7128	6.2875078450274415	6.377146285524507	1911.1335214175904	1.0182267053415566	1.0185251371210688	0.9806274994990789	0.005510614147670267	0.016673505416669423	2.9577221949735986e-6	2613	2348	1839	927
ENSG00000185201	ENSG00000185201.16	interferon induced transmembrane protein 2 [Source:HGNC Symbol;Acc:HGNC:5413]	IFITM2	protein_coding	Q01629	10581	7.074578636402272	7.169597919767817	3309.113904263558	1.0315495655875753	1.018524744121138	0.9788207994421667	0.00640596355778578	0.02421546026992293	4.158409022151482e-6	5244	3438	3065	1679
ENSG00000163898	ENSG00000163898.10	lipase H [Source:HGNC Symbol;Acc:HGNC:18483]	LIPH	protein_coding	A2IBA6,Q8WWY8	200879	5.652188842577984	5.7372970168742246	1227.8690571833686	1.018857856029909	1.0174508412369054	0.9745979856390616	0.005684422674112467	0.014358299686756046	7.961327032033226e-6	1628	1552	1056	673
ENSG00000188643	ENSG00000188643.11	S100 calcium binding protein A16 [Source:HGNC Symbol;Acc:HGNC:20441]	S100A16	protein_coding	Q96FQ6	140576	7.426595757704914	7.514886603349127	4203.757675485427	1.0052778115182648	1.0042857028265824	0.9741063562260107	0.004540643938460621	0.017838172176473023	3.624008922635718e-7	6389	4668	3465	2383
ENSG00000198417	ENSG00000198417.7	metallothionein 1F [Source:HGNC Symbol;Acc:HGNC:7398]	MT1F	protein_coding	H3BRY8,P04733	4494	2.8829337472909327	2.9892656439476295	185.05133049050073	1.2130454354364328	1.1918727820714359	0.9714493823654212	0.02989075639186244	0.04856223821390859	0.026406824162151888	278	170	174	100
ENSG00000240849	ENSG00000240849.11	transmembrane protein 189 [Source:HGNC Symbol;Acc:HGNC:16735]	TMEM189	protein_coding	A5PLL7	387521	6.589531024085581	6.67670167147868	2352.5251015376853	1.0050670369406287	1.0041593086409129	0.9686244913831312	0.005439407486522938	0.017272192644550505	1.9479250319733563e-6	3579	2609	1958	1322
ENSG00000160190	ENSG00000160190.14	solute carrier family 37 member 1 [Source:HGNC Symbol;Acc:HGNC:11024]	SLC37A1	protein_coding	P57057	54020	3.7072605828080882	3.7993614542742447	323.1487931565673	1.0676754732819407	1.0985536436626204	0.9671361789077432	0.022370337085391313	0.0387332442805279	0.005480721827739609	428	378	250	201
ENSG00000051128	ENSG00000051128.19	homer scaffold protein 3 [Source:HGNC Symbol;Acc:HGNC:17514]	HOMER3	protein_coding	Q9NSC5	9454	5.3463452842284624	5.437121719422668	998.1293912988001	1.0194661839917671	1.024339710351743	0.9632076405686748	0.010778312708599939	0.024901981151669	1.1223722059454196e-4	1532	1071	805	582
ENSG00000137767	ENSG00000137767.14	sulfide quinone oxidoreductase [Source:HGNC Symbol;Acc:HGNC:20390]	SQRDL	protein_coding	A0A024R5X2,Q9Y6N5	58472	7.243619761322892	7.330308595752251	3699.1934351314385	0.9873951447600342	0.9957736079963342	0.9617397497836996	0.005279623185241879	0.018105095288576782	5.962754227695306e-7	5009	4674	2917	2171
ENSG00000145901	ENSG00000145901.15	TNFAIP3 interacting protein 1 [Source:HGNC Symbol;Acc:HGNC:16903]	TNIP1	protein_coding	A0A0A0MRZ4,A8K4N4,B7Z8K2,Q15025	10318	7.624977686362716	7.715803082411749	4831.82777014671	0.9813945186260759	0.9960208961933157	0.9599323425891677	0.007512788125059279	0.026078300680855593	2.5070534879660614e-6	7162	5566	3646	2937
ENSG00000035862	ENSG00000035862.12	TIMP metallopeptidase inhibitor 2 [Source:HGNC Symbol;Acc:HGNC:11821]	TIMP2	protein_coding	A0A140VK57,P16035	7077	6.57153184322375	6.653369089684058	2314.5728883404513	0.9857819115153715	0.9888519309316702	0.958899484130415	0.004624856964159927	0.014325638017249436	5.962754227695306e-7	3230	2860	1928	1291
ENSG00000110852	ENSG00000110852.4	C-type lectin domain family 2 member B [Source:HGNC Symbol;Acc:HGNC:2053]	CLEC2B	protein_coding	Q92478	9976	3.843655594099334	3.9468371225238563	356.0654616057294	1.1082212328974168	1.0910975981994533	0.9565875818350646	0.022214252054827136	0.04902869227961478	0.006583538968953318	433	457	368	163
ENSG00000167996	ENSG00000167996.16	ferritin heavy chain 1 [Source:HGNC Symbol;Acc:HGNC:3976]	FTH1	protein_coding	A0A024R525,P02794	2495	12.77988736061774	12.858111521337904	170513.35986997408	0.955826420550498	0.9547052666992764	0.9542714905268427	0.0037073281350820117	0.023249123053803115	4.6555841562474415e-9	254512	203054	149030	89337
ENSG00000160326	ENSG00000160326.14	solute carrier family 2 member 6 [Source:HGNC Symbol;Acc:HGNC:11011]	SLC2A6	protein_coding	Q9UGQ3	11182	4.238948126460853	4.321975891300777	461.7002622738461	1.0442530300710386	1.0389901928444307	0.9491460396890619	0.012761417609906041	0.027741214675620855	0.0012353851479100706	641	548	422	240
ENSG00000196358	ENSG00000196358.11	netrin G2 [Source:HGNC Symbol;Acc:HGNC:14288]	NTNG2	protein_coding	Q96CW9	84628	3.832505868239908	3.940324126950337	354.5688439026222	1.115107901429854	1.0934719532366721	0.9487155817016784	0.026767905606252983	0.05664628351397842	0.00875041619634646	555	346	361	166
ENSG00000184897	ENSG00000184897.6	H1.10 linker histone [Source:HGNC Symbol;Acc:HGNC:4722]	H1FX	protein_coding	Q92522	8971	7.921670453472812	8.00834443525872	5915.35213497463	0.9754023978632894	0.978896043200248	0.9472853399399672	0.00640596355778578	0.025194978746851934	1.256085593643317e-6	8922	6804	5693	2812
ENSG00000116661	ENSG00000116661.11	F-box protein 2 [Source:HGNC Symbol;Acc:HGNC:13581]	FBXO2	protein_coding	Q9UK22	26232	5.247449514832462	5.334954558283565	930.2464622762126	0.9860250256755851	1.009938822643028	0.9463787606163777	0.012936088477818686	0.027091981561813857	1.774236508362391e-4	1306	1118	707	566
ENSG00000090006	ENSG00000090006.18	latent transforming growth factor beta binding protein 4 [Source:HGNC Symbol;Acc:HGNC:6717]	LTBP4	protein_coding	A0A0C4DH07,B3KXY6,Q8N2S1	8425	7.320053672874917	7.404178484791975	3892.494159043031	0.9830148414860979	0.9766050564273683	0.9449092729471257	0.0056436388197599555	0.020523009707301382	1.2698078173156195e-6	6058	4324	3521	1987
ENSG00000131668	ENSG00000131668.14	BARX homeobox 1 [Source:HGNC Symbol;Acc:HGNC:955]	BARX1	protein_coding	Q9HBU1	56033	2.8284418703626293	2.931998442720021	178.02537894509254	1.1974061849760667	1.1778796715092439	0.9432085741764945	0.035675867847887004	0.05376750996223934	0.03424968488997	272	162	162	99
ENSG00000108219	ENSG00000108219.15	tetraspanin 14 [Source:HGNC Symbol;Acc:HGNC:23303]	TSPAN14	protein_coding	Q8NG11	81619	8.31779242069038	8.397196408378157	7745.353872135213	0.9562986785943076	0.9604670449465703	0.9384917765999746	0.004363279589592223	0.01911490669482877	6.824920239395637e-8	11086	9582	6259	4384
ENSG00000146648	ENSG00000146648.18	epidermal growth factor receptor [Source:HGNC Symbol;Acc:HGNC:3236]	EGFR	protein_coding	B7Z2I3,E7BSV0,E9PFD7,F2YGG7,P00533,Q504U8	1956	6.253373133722076	6.338100204660925	1860.0441988968992	0.991742510982333	0.9811527278266431	0.9383432994167163	0.007916128024929364	0.022344915563421802	1.5498674053960237e-5	2361	2521	1706	937
ENSG00000217801	ENSG00000217801.10	protein tyrosine phosphatase family pseudogene	RP11-465B22.3	pseudogene	NA	100288175	2.7905979011435424	2.877877033249774	171.38605174976865	1.159520627398969	1.1534842268461498	0.9328675847828944	0.02890730416155606	0.03999139306940242	0.031247228096648233	234	185	158	93
ENSG00000155876	ENSG00000155876.6	Ras related GTP binding A [Source:HGNC Symbol;Acc:HGNC:16963]	RRAGA	protein_coding	Q7L523	10670	6.977264351293877	7.054837509028981	3055.5360923540115	0.9600286599029317	0.9589806442176781	0.9317895478703268	0.004888185866889743	0.015903011635595366	4.66290893336028e-7	4308	3844	2742	1560
ENSG00000132256	ENSG00000132256.19	tripartite motif containing 5 [Source:HGNC Symbol;Acc:HGNC:16276]	TRIM5	protein_coding	Q9C035	85363	5.081759182799434	5.165813626217029	826.7006664625621	1.0103315931167292	0.9955891065850285	0.9291160513567583	0.012078425842794472	0.028935444751976527	3.052756678900137e-4	1032	1122	741	430
ENSG00000147459	ENSG00000147459.18	dedicator of cytokinesis 5 [Source:HGNC Symbol;Acc:HGNC:23476]	DOCK5	protein_coding	B9A015,Q68DL4,Q9H7D0	80005	7.220012123868087	7.303585317886142	3629.6520313353785	0.9605564453197892	0.9637700288024651	0.9289768797330464	0.007800755380829834	0.0248966025202107	4.170422333734423e-6	4936	4706	3496	1710
ENSG00000214900	ENSG00000214900.11	long intergenic non-protein coding RNA 1588 [Source:HGNC Symbol;Acc:HGNC:27503]	C14orf182	protein_coding	NA	283551	2.963792760104064	3.0476514469409017	192.77828028230343	1.1187560972643402	1.127328947390201	0.9282384026708459	0.029168019657081427	0.03899489574382301	0.025174551853027846	262	214	164	112
ENSG00000039560	ENSG00000039560.14	retinoic acid induced 14 [Source:HGNC Symbol;Acc:HGNC:14873]	RAI14	protein_coding	Q9P0K7	26064	6.132240440967992	6.213917050762677	1706.8750573108446	0.9800350559686742	0.9693007161720432	0.9259561598790128	0.008286772456588314	0.021713155810353928	2.048940294317573e-5	2179	2325	1520	883
ENSG00000135074	ENSG00000135074.16	ADAM metallopeptidase domain 19 [Source:HGNC Symbol;Acc:HGNC:197]	ADAM19	protein_coding	Q8TBU7,Q9H013	8728	3.1359739896412844	3.2193380336052417	216.8981910441233	1.0917627924762698	1.1066149942991519	0.9253669132273549	0.029066852305930174	0.03899489574382301	0.02014041372398661	285	254	178	129
ENSG00000134775	ENSG00000134775.15	formin homology 2 domain containing 3 [Source:HGNC Symbol;Acc:HGNC:26178]	FHOD3	protein_coding	Q2V2M9	80206	3.6123152018807465	3.693260793314618	299.9101178017186	1.0503478157812267	1.058170403750161	0.9227576447968516	0.022349683524576083	0.03770542232523127	0.008380926534393407	395	367	249	173
ENSG00000135480	ENSG00000135480.16	keratin 7 [Source:HGNC Symbol;Acc:HGNC:6445]	KRT7	protein_coding	P08729	3855	10.767886833028781	10.856696557843147	42592.16859704981	0.9495721397137751	0.954375127525598	0.9200541168171923	0.011248168195563558	0.046177099427591864	8.652145507118738e-6	67845	47025	31654	25742
ENSG00000163874	ENSG00000163874.11	zinc finger CCCH-type containing 12A [Source:HGNC Symbol;Acc:HGNC:26259]	ZC3H12A	protein_coding	Q5D1E8	80149	7.875094358001749	7.951217623523903	5685.894673644447	0.9448089608838953	0.9426144572465128	0.9191468838031048	0.004858962596833951	0.01921253129221214	2.1069507518604227e-7	8667	6693	4885	3014
ENSG00000142961	ENSG00000142961.14	MOB kinase activator 3C [Source:HGNC Symbol;Acc:HGNC:29800]	MOB3C	protein_coding	Q70IA8,X6R3L3	148932	3.4987180223118814	3.579715159984324	276.884100589344	1.0650023193348093	1.0578640962178931	0.9130899721083171	0.02232139355508768	0.037826458897804206	0.011200765060487108	390	318	255	144
ENSG00000130702	ENSG00000130702.15	laminin subunit alpha 5 [Source:HGNC Symbol;Acc:HGNC:6485]	LAMA5	protein_coding	O15230	3911	10.12082593002416	10.204011655825656	27090.151610482044	0.9449697758893513	0.9412233947889369	0.9086589700369401	0.00852954739668856	0.0388468329635604	3.210271414994573e-6	43554	29977	25449	13010
ENSG00000131094	ENSG00000131094.4	complement C1q like 1 [Source:HGNC Symbol;Acc:HGNC:24182]	C1QL1	protein_coding	O75973	10882	5.2128693924875815	5.336194447036156	929.4669729830322	1.0619570431081882	1.0235372133272542	0.903742875979061	0.04188309636096152	0.09572133607345529	0.006009891002152743	1630	827	965	408
ENSG00000104856	ENSG00000104856.14	RELB proto-oncogene, NF-kB subunit [Source:HGNC Symbol;Acc:HGNC:9956]	RELB	protein_coding	D6R992,Q01201	5971	5.982580229431798	6.063074780037417	1538.3312156441823	0.9447161059305096	0.9532183116877674	0.902052986750282	0.012776206949369179	0.027430153766818826	8.277531555372111e-5	2397	1744	1200	895
ENSG00000248323	ENSG00000248323.7	lung cancer associated transcript 1 [Source:HGNC Symbol;Acc:HGNC:48498]	LUCAT1	lincRNA	NA	100505994	4.282165554196541	4.363877592959129	474.9644275410217	1.0180264008583988	1.0009599102786588	0.9012095032468934	0.018806143647933028	0.0407390021527807	0.003153258891735048	599	637	438	240
ENSG00000185215	ENSG00000185215.10	TNF alpha induced protein 2 [Source:HGNC Symbol;Acc:HGNC:11895]	TNFAIP2	protein_coding	Q03169	7127	10.355091799600771	10.426772071766429	31611.045059321084	0.9164172185717121	0.9160638327374021	0.8993462785546887	0.004483503909027021	0.0248966025202107	2.2653228031078173e-8	47298	38944	26670	16848
ENSG00000205426	ENSG00000205426.10	keratin 81 [Source:HGNC Symbol;Acc:HGNC:6458]	KRT81	protein_coding	Q14533	3887	10.757082923013286	10.84424455531193	42224.81034210649	0.9423157280514695	0.9375617304033667	0.8971923882147561	0.0127980018134807	0.05103714263911458	1.906902802572956e-5	69679	45335	31983	24972
ENSG00000214226	ENSG00000214226.9	chromosome 17 open reading frame 67 [Source:HGNC Symbol;Acc:HGNC:27900]	C17orf67	protein_coding	Q0P5P2	339210	2.969997068300172	3.060171799492554	193.52304367469438	1.1180680289243081	1.1056263061062013	0.8924315874122296	0.03407350811128943	0.04977575315026022	0.03484823861676064	270	215	194	93
ENSG00000112096	ENSG00000112096.18	superoxide dismutase 2 [Source:HGNC Symbol;Acc:HGNC:11180]	SOD2	protein_coding	G5E9P6,P04179,Q96AM7,Q9UG59	6648	8.172666072267662	8.251394747468167	7000.130766995125	0.9253055295045989	0.9230785609041547	0.8889004810448815	0.009827604053929089	0.03596731146192833	7.336498050346245e-6	9081	9773	5492	3999
ENSG00000114268	ENSG00000114268.12	6-phosphofructo-2-kinase/fructose-2,6-biphosphatase 4 [Source:HGNC Symbol;Acc:HGNC:8875]	PFKFB4	protein_coding	B7Z5C3,Q16877,Q5XLC3,Q66S35	5210	5.094893153820386	5.176527119475118	833.6364575529656	0.9333054567236029	0.9623088358995994	0.8864574145713581	0.022214252054827136	0.040588314253678856	9.893434924928377e-4	1241	985	615	509
ENSG00000178860	ENSG00000178860.8	musculin [Source:HGNC Symbol;Acc:HGNC:7321]	MSC	protein_coding	O60682	9242	5.2403036287775056	5.322037292187945	920.9296760102774	0.9719032741234146	0.9570710618602948	0.8850776244622899	0.017274190318595548	0.03882681746506116	7.715421315071556e-4	1514	973	805	483
ENSG00000163131	ENSG00000163131.11	cathepsin S [Source:HGNC Symbol;Acc:HGNC:2545]	CTSS	protein_coding	P25774	1520	6.641286577875969	6.712113088135675	2409.5159837430247	0.918949457161201	0.9164750646394814	0.8845147620842556	0.0076070067268194565	0.019744259407766376	4.877673704610855e-6	3390	3155	2126	1227
ENSG00000225697	ENSG00000225697.13	solute carrier family 26 member 6 [Source:HGNC Symbol;Acc:HGNC:14472]	SLC26A6	protein_coding	A0A0C4DFT5,G3XAC1,Q96MZ1,Q9BXS9,Q9Y3Y1	65010	5.706534044253126	5.789703089424068	1273.375351691636	0.9369512772188157	0.9484689952544738	0.8839966213264364	0.01938672539119037	0.03899489574382301	4.315354343444929e-4	2040	1401	965	757
ENSG00000137842	ENSG00000137842.7	transmembrane protein 62 [Source:HGNC Symbol;Acc:HGNC:26269]	TMEM62	protein_coding	Q0P6H9	80021	4.085975169999317	4.165051319268496	414.1308714418478	1.0127789708103434	0.9955420342698393	0.8838736041000591	0.02214894339196979	0.04421585402440249	0.005640861735249092	522	558	375	213
ENSG00000099822	ENSG00000099822.3	hyperpolarization activated cyclic nucleotide gated potassium and sodium channel 2 [Source:HGNC Symbol;Acc:HGNC:4846]	HCN2	protein_coding	Q9UL51	610	6.397816039294851	6.467949958140875	2034.9614429860453	0.9165241131831592	0.9159542322570341	0.8813945403051393	0.00818972342723632	0.01924072354374514	8.680497457580625e-6	3085	2472	1726	1079
ENSG00000188483	ENSG00000188483.8	immediate early response 5 like [Source:HGNC Symbol;Acc:HGNC:23679]	IER5L	protein_coding	Q5T953	389792	8.821971156612465	8.916260416737467	11096.183103724085	0.9301792686171011	0.935535828409384	0.8808076975560141	0.023609528275969398	0.0689543745017975	1.956710856871889e-4	18427	11846	11251	4803
ENSG00000130707	ENSG00000130707.18	argininosuccinate synthase 1 [Source:HGNC Symbol;Acc:HGNC:758]	ASS1	protein_coding	P00966,Q5T6L4	445	6.828186977091256	6.900449441247281	2745.853682450485	0.9121436912195602	0.9143250895267359	0.8796455072099367	0.009009061448165401	0.02377421992408875	8.652145507118738e-6	4260	3255	2217	1524
ENSG00000124102	ENSG00000124102.5	peptidase inhibitor 3 [Source:HGNC Symbol;Acc:HGNC:8947]	PI3	protein_coding	P19957	5266	5.268127560708679	5.341059082399568	933.0732566958811	0.9406040713837548	0.9369871518433807	0.8768502119590442	0.013745932431014548	0.02786998338709465	3.1874122203540974e-4	1458	1073	799	495
ENSG00000185722	ENSG00000185722.18	ankyrin repeat and FYVE domain containing 1 [Source:HGNC Symbol;Acc:HGNC:20763]	ANKFY1	protein_coding	B3KPZ0,Q9P2R3	51479	6.428948135414914	6.499049478836625	2079.0427531769897	0.913833082090589	0.9110574014187055	0.8752329795399137	0.008847109628399649	0.021073089600767887	1.2445351240060396e-5	3197	2499	1818	1066
ENSG00000140416	ENSG00000140416.23	tropomyosin 1 [Source:HGNC Symbol;Acc:HGNC:12010]	TPM1	protein_coding	A0A024R5W6,A0A0K0K1I0,B7Z596,B7Z722,D9YZV4,D9YZV5,D9YZV7,F5H7S3,H0YK48,H7BYY1,O15513,P09493	7168	8.418126128819667	8.487933396132675	8245.898181390796	0.8999100991502148	0.8970346945587997	0.8736276201124801	0.006773621087793591	0.02676436252489123	6.487528837028933e-7	11341	11204	6892	4396
ENSG00000159403	ENSG00000159403.18	complement C1r [Source:HGNC Symbol;Acc:HGNC:1246]	C1R	protein_coding	NA,P00736	715	7.4688843607753235	7.545846709758839	4293.950033897716	0.8896844502620904	0.9089269718500621	0.8706528718108438	0.014355378263435215	0.037826458897804206	2.9675718861269847e-5	6209	5508	3137	2581
ENSG00000170542	ENSG00000170542.6	serpin family B member 9 [Source:HGNC Symbol;Acc:HGNC:8955]	SERPINB9	protein_coding	A0A024QZT4,P50453	5272	4.4726981999643876	4.551626164369888	540.3666882847474	0.9807445673331389	0.9635482502068274	0.8669066036697899	0.022349683524576083	0.0479923758192196	0.0037143996304368505	692	739	508	262
ENSG00000147454	ENSG00000147454.14	solute carrier family 25 member 37 [Source:HGNC Symbol;Acc:HGNC:29786]	SLC25A37	protein_coding	Q71JB2,Q9NYZ2	51312	7.52906861287433	7.60398747441313	4468.509137701894	0.8964946027162306	0.9000358739338941	0.8625039265878183	0.01277715249652592	0.03697483056306634	2.34010096801927e-5	6161	6047	4259	2062
ENSG00000129988	ENSG00000129988.6	lipopolysaccharide binding protein [Source:HGNC Symbol;Acc:HGNC:6517]	LBP	protein_coding	P18428,Q8TCF0	3929	3.2078812129261505	3.2817514443385445	225.9361110381409	1.0358441778698328	1.042694828801755	0.8622217295431811	0.03476175570633783	0.04486441187178052	0.02778495537779255	321	260	190	128
ENSG00000205560	ENSG00000205560.13	carnitine palmitoyltransferase 1B [Source:HGNC Symbol;Acc:HGNC:2329]	CPT1B	protein_coding	A0A024R4W7,A5PLL0,Q53FV7,Q92523	1375	6.491974126481623	6.576175812564024	2193.7081127507545	0.9420474340990097	0.9211613949772852	0.860357046930922	0.020035585088505895	0.050135015049429736	4.1804417326536143e-4	3794	2244	1796	1206
ENSG00000148841	ENSG00000148841.17	inositol 1,4,5-trisphosphate receptor interacting protein [Source:HGNC Symbol;Acc:HGNC:29370]	ITPRIP	protein_coding	Q8IWB1	85450	4.950091526175391	5.019058916224773	747.0721599806307	0.9195464299519654	0.9273874172935732	0.8592814764058617	0.01670227143238261	0.03251034806980232	7.838327779833388e-4	1079	943	602	418
ENSG00000105939	ENSG00000105939.13	zinc finger CCCH-type containing, antiviral 1 [Source:HGNC Symbol;Acc:HGNC:23721]	ZC3HAV1	protein_coding	Q7Z2W4	56829	6.417744079930002	6.5143118340743875	2099.9777303201513	0.9066294207390082	0.9352247230165898	0.8585344251914062	0.037941907090198033	0.07357568137803909	0.0013627507671022535	2915	2745	2249	834
ENSG00000164442	ENSG00000164442.10	Cbp/p300 interacting transactivator with Glu/Asp rich carboxy-terminal domain 2 [Source:HGNC Symbol;Acc:HGNC:1987]	CITED2	protein_coding	A0A0A0MTM3,D9ZGF1,Q99967	10370	3.562981680819278	3.6482863013362805	290.1667301490542	1.0563753146788062	1.0227241780090655	0.8583847160006671	0.03559663589035601	0.06220588474758947	0.022631887051711517	336	408	263	151
ENSG00000160213	ENSG00000160213.8	cystatin B [Source:HGNC Symbol;Acc:HGNC:2482]	CSTB	protein_coding	P04080,Q76LA1	1476	8.357238527040902	8.441930641712439	7987.010676555497	0.9079346602069808	0.9051141896412734	0.855526997750089	0.0208796861136972	0.060747283388653504	1.6270019150010516e-4	13421	8670	7784	3590
ENSG00000116260	ENSG00000116260.17	quiescin sulfhydryl oxidase 1 [Source:HGNC Symbol;Acc:HGNC:9756]	QSOX1	protein_coding	A0A140VKE5,O00391,Q13876	5768	6.44257389847003	6.5308758745602145	2126.7615881109577	0.8755252276760116	0.9211545994730059	0.8540378528924666	0.035759707046495004	0.06234334561648328	8.461258818045329e-4	2944	2808	1425	1365
ENSG00000026950	ENSG00000026950.17	butyrophilin subfamily 3 member A1 [Source:HGNC Symbol;Acc:HGNC:1138]	BTN3A1	protein_coding	A8K547,O00481	11119	4.0529990474224	4.1229437113913345	402.1861117285127	0.9691707288784563	0.9619575129533773	0.8530673058621729	0.023232595851682074	0.041412326245873515	0.006690739478838262	553	517	357	208
ENSG00000141458	ENSG00000141458.13	NPC intracellular cholesterol transporter 1 [Source:HGNC Symbol;Acc:HGNC:7897]	NPC1	protein_coding	O15118	4864	6.083506812768039	6.153226900778961	1636.8850885406036	0.8865095873337415	0.8991742220486887	0.8530572852741233	0.014289122101035947	0.027640024088542572	9.242360290910128e-5	2435	2058	1261	940
ENSG00000077150	ENSG00000077150.20	nuclear factor kappa B subunit 2 [Source:HGNC Symbol;Acc:HGNC:7795]	NFKB2	protein_coding	Q00653	4791	8.078133086316555	8.153759606265114	6542.542618668163	0.8832749492097661	0.8921222168454666	0.8523386422266791	0.014968725385263445	0.043845692402686355	3.76373773538748e-5	10489	7630	4866	3851
ENSG00000162496	ENSG00000162496.9	dehydrogenase/reductase 3 [Source:HGNC Symbol;Acc:HGNC:17693]	DHRS3	protein_coding	O75911	9249	7.40254371508377	7.469922132452893	4073.1980869933977	0.8778375686461584	0.8819542097530844	0.8519335261730577	0.009642412795999937	0.02676436252489123	5.617055114142924e-6	6260	5033	3231	2263
ENSG00000245556	ENSG00000245556.3	SCAMP1 antisense RNA 1 [Source:HGNC Symbol;Acc:HGNC:50544]	CTD-2037K23.2	lincRNA	NA	728769	3.0443290134003336	3.119902456378215	202.28309588895905	1.0486644028406296	1.056557980994059	0.8517895993046111	0.04015681788738461	0.04989843584239264	0.037875348135481685	296	222	169	116
ENSG00000163739	ENSG00000163739.5	C-X-C motif chemokine ligand 1 [Source:HGNC Symbol;Acc:HGNC:4602]	CXCL1	protein_coding	P09341	2919	8.330222125239935	8.394841564358016	7730.4862401571045	0.8724327726611263	0.872626969730186	0.8504836615206384	0.007052691026767892	0.02554880158687593	4.801731790499371e-7	11652	9838	6457	4076
ENSG00000135245	ENSG00000135245.10	hypoxia inducible lipid droplet associated [Source:HGNC Symbol;Acc:HGNC:28859]	HILPDA	protein_coding	Q9Y5L2	29923	7.540544863576187	7.611197593932267	4491.914789051745	0.8795235543350216	0.8824708612079812	0.8478575224982859	0.012753554663469613	0.036282655444420206	2.0558543042527868e-5	6120	6227	3473	2552
ENSG00000130489	NA	NA	SCO2	protein_coding	NA	NA	4.7826926201955375	4.851589342373988	665.5397725074786	0.9121803906346804	0.9247413658459319	0.847454600187717	0.02130877775614399	0.0384674681475972	0.001647319061703162	985	821	525	379
ENSG00000101198	ENSG00000101198.15	sodium/potassium transporting ATPase interacting 4 [Source:HGNC Symbol;Acc:HGNC:16191]	NKAIN4	protein_coding	A6NNM2,B3KWY5,Q8IVV8	128414	3.25852385583205	3.3380343325933444	234.51165305682918	1.0452687994890582	1.0342239629740209	0.8470882364137263	0.03848985462629841	0.05439094171462924	0.03264705289361883	365	245	209	125
ENSG00000162241	ENSG00000162241.12	solute carrier family 25 member 45 [Source:HGNC Symbol;Acc:HGNC:27442]	SLC25A45	protein_coding	B3KR90,Q8N413	283130	5.0587413942201795	5.129168753983488	806.3284109667233	0.8970121605549408	0.9155942584193766	0.843879233689209	0.022214252054827136	0.03899489574382301	0.0012097004790450209	1162	1030	614	471
ENSG00000173918	ENSG00000173918.15	C1q and TNF related 1 [Source:HGNC Symbol;Acc:HGNC:14324]	C1QTNF1	protein_coding	A0A0C4DFP7,Q9BXJ1	114897	7.105882410578696	7.171669392760453	3312.828428032916	0.864640503114551	0.8716041888096251	0.8398762905014783	0.011375305729762305	0.027817545150798657	1.3392754726875587e-5	5001	4211	2589	1856
ENSG00000064932	ENSG00000064932.16	strawberry notch homolog 2 [Source:HGNC Symbol;Acc:HGNC:29158]	SBNO2	protein_coding	Q9Y2G9	22904	6.681849094749127	6.7486201722510835	2471.3027885120473	0.8773196022637506	0.8744771746354528	0.8354836314052226	0.01277715249652592	0.03024384853591959	4.460204464958734e-5	3992	2907	2029	1326
ENSG00000170921	ENSG00000170921.15	tetratricopeptide repeat, ankyrin repeat and coiled-coil containing 2 [Source:HGNC Symbol;Acc:HGNC:30212]	TANC2	protein_coding	Q9HCD6	26115	4.7486491838716685	4.8134653978368	647.6332268438335	0.9115950264555316	0.9081627729968234	0.8338348441293599	0.01895763171439653	0.03676281976819751	0.0016586497643169724	938	831	564	333
ENSG00000187860	ENSG00000187860.10	coiled-coil domain containing 157 [Source:HGNC Symbol;Acc:HGNC:33854]	CCDC157	protein_coding	A8MUK5,Q569K6	550631	3.4538451208923693	3.526879065386945	266.5499003424752	1.0053502298129635	0.9945889871672707	0.8333530419344685	0.033956476279653	0.05018793171911268	0.025067676985600137	375	326	251	131
ENSG00000243679	ENSG00000243679.1	novel pseudogene	RP11-274B21.3	pseudogene	NA	NA	3.7547963823123007	3.8321670025954773	328.98662714535624	0.9932361711732907	0.9779118929951458	0.8325811199057938	0.03563779003960378	0.058867658760885525	0.019119178094397817	524	355	304	164
ENSG00000137868	ENSG00000137868.19	signaling receptor and transporter of retinol STRA6 [Source:HGNC Symbol;Acc:HGNC:30650]	STRA6	protein_coding	B3KPB8,Q9BX79	64220	8.12649298599751	8.190505577810281	6709.891747904978	0.8601591317721615	0.8598476955551098	0.8323468092409644	0.009323284547457553	0.030357358578470287	2.954753689313056e-6	10575	8238	5462	3604
ENSG00000176788	ENSG00000176788.9	brain abundant membrane attached signal protein 1 [Source:HGNC Symbol;Acc:HGNC:957]	BASP1	protein_coding	P80723	10409	8.349382630064206	8.430555902566685	7922.7598768484495	0.8566752007495037	0.8823363720669113	0.8316397573057287	0.02826635062172242	0.06627958655013486	2.3939822041751864e-4	11569	10324	8072	3300
ENSG00000020577	ENSG00000020577.14	sterile alpha motif domain containing 4A [Source:HGNC Symbol;Acc:HGNC:23023]	SAMD4A	protein_coding	G3V2R1,Q8WW19,Q9UPU9	23034	3.706377798218514	3.7770018712007554	317.40787339724767	0.9636880599973323	0.9729134316546713	0.8303142092854581	0.03654515584836087	0.05314855577413475	0.01845950700337428	420	417	253	183
ENSG00000023445	ENSG00000023445.16	baculoviral IAP repeat containing 3 [Source:HGNC Symbol;Acc:HGNC:591]	BIRC3	protein_coding	Q13489	330	6.0265805316327254	6.0994343996564275	1576.8393060469684	0.8893099325146232	0.88711726820624	0.8295247446154483	0.02166789121159933	0.042489668389874474	5.135803428878643e-4	2038	2272	1224	895
ENSG00000198721	ENSG00000198721.12	enoyl-CoA delta isomerase 2 [Source:HGNC Symbol;Acc:HGNC:14601]	ECI2	protein_coding	A0A0C4DGA2,O75521	10455	4.834702508364242	4.9016853515234	688.7824291724555	0.9021830170951161	0.9070887679481389	0.8288862791905913	0.02261865785708958	0.0407390021527807	0.0019797293470086657	947	927	550	385
ENSG00000013588	ENSG00000013588.9	G protein-coupled receptor class C group 5 member A [Source:HGNC Symbol;Acc:HGNC:9836]	GPRC5A	protein_coding	Q8NFJ5	9052	8.312924088101324	8.377138045083523	7635.516508824956	0.8552644987755962	0.854037579758675	0.826809759309944	0.010443708355481042	0.03527211368759684	5.289742904096258e-6	12130	9346	6786	3738
ENSG00000115756	ENSG00000115756.13	hippocalcin like 1 [Source:HGNC Symbol;Acc:HGNC:5145]	HPCAL1	protein_coding	O75544,P37235,Q6FGY1	3241	6.096282833672792	6.162540185273561	1646.2450690166213	0.8759064786450526	0.8711559542765905	0.8243044324355998	0.01568075099352446	0.0326646218648993	1.7883535476745951e-4	2303	2255	1500	790
ENSG00000134871	ENSG00000134871.19	collagen type IV alpha 2 chain [Source:HGNC Symbol;Acc:HGNC:2203]	COL4A2	protein_coding	A0A024RDW8,P08572	1284	6.641382243737125	6.70767255924506	2402.47275312273	0.8512499928528477	0.8649436753863232	0.8233435415772407	0.016179743520441436	0.03530722104951554	8.416436217148699e-5	3614	3082	1813	1382
ENSG00000111912	ENSG00000111912.20	nuclear receptor coactivator 7 [Source:HGNC Symbol;Acc:HGNC:21081]	NCOA7	protein_coding	B3KXK4,H0Y5F6,Q8N3C8,Q8NI08	135112	6.537400598450019	6.602056702990527	2232.25092802685	0.8690559493733123	0.8617110816432333	0.8217374067009826	0.013848934764212943	0.032192375345092304	7.130102785746314e-5	3044	3148	1908	1144
ENSG00000170485	ENSG00000170485.17	neuronal PAS domain protein 2 [Source:HGNC Symbol;Acc:HGNC:7895]	NPAS2	protein_coding	A2I2P5,Q99743	4862	7.14280993479553	7.207056549380272	3393.869040532671	0.8537769372341532	0.8554633188643891	0.8213905185185433	0.012822041820017832	0.032192375345092304	2.5097173949437195e-5	5151	4359	3103	1609
ENSG00000131389	ENSG00000131389.17	solute carrier family 6 member 6 [Source:HGNC Symbol;Acc:HGNC:11052]	SLC6A6	protein_coding	A0A087WY96,B4E140,P31641,Q59GD7	6533	7.2683546986444965	7.329829283127632	3695.813088311789	0.8477827732337708	0.8493940962700334	0.8205179575783421	0.011051049463315888	0.027640024088542572	8.984754069009978e-6	5397	4953	2985	1990
ENSG00000070404	ENSG00000070404.10	follistatin like 3 [Source:HGNC Symbol;Acc:HGNC:3973]	FSTL3	protein_coding	A0A024R1Y8,O95633	10272	6.825120491619001	6.890998508328818	2727.4395875286664	0.859983933538533	0.8600487786624221	0.8192759143159654	0.015037858389799395	0.03623408379576496	7.472659931001908e-5	4443	3221	2164	1500
ENSG00000166949	ENSG00000166949.16	SMAD family member 3 [Source:HGNC Symbol;Acc:HGNC:6769]	SMAD3	protein_coding	A0A024R5Z3,P84022,Q9P0T0	4088	8.187610136811971	8.24812448576858	6982.577509660514	0.8410397231734841	0.8419544684504171	0.8184270193620458	0.009636437892212696	0.030418531478437465	2.2444003145170363e-6	10336	9299	5679	3722
ENSG00000066248	ENSG00000066248.15	neuronal guanine nucleotide exchange factor [Source:HGNC Symbol;Acc:HGNC:7807]	NGEF	protein_coding	B4DDI2,Q8N5V2	25791	4.054730992130546	4.128530481163141	404.3015315356929	0.9301365097527434	0.9441551304235513	0.8151387061009769	0.041721269423628096	0.06428298139746264	0.015373715900572519	649	445	313	236
ENSG00000102921	ENSG00000102921.8	NEDD4 binding protein 1 [Source:HGNC Symbol;Acc:HGNC:29850]	N4BP1	protein_coding	O75113	9683	5.016755731730908	5.080289346881902	778.9437223570234	0.8855089545422588	0.883979112459809	0.8146134580487365	0.021714427126614033	0.0388468329635604	0.001506790212273473	1079	1063	641	419
ENSG00000233621	ENSG00000233621.2	long intergenic non-protein coding RNA 1137 [Source:HGNC Symbol;Acc:HGNC:49453]	RP11-422J8.1	antisense	NA	728431	4.422955989023637	4.495008769420206	520.3712609988385	0.9106532157556458	0.9213574631937246	0.8145004773176706	0.036301853130164465	0.059866192543497655	0.008362967342744715	842	581	404	300
ENSG00000099194	ENSG00000099194.6	stearoyl-CoA desaturase [Source:HGNC Symbol;Acc:HGNC:10571]	SCD	protein_coding	O00767	6319	11.036692157316786	11.095936143138914	50253.54308250739	0.8290951935445526	0.8296864529248742	0.8102650632506684	0.009254751125695036	0.03882681746506116	6.549052066076086e-7	77431	65018	43421	25058
ENSG00000154065	ENSG00000154065.17	ankyrin repeat domain 29 [Source:HGNC Symbol;Acc:HGNC:27110]	ANKRD29	protein_coding	Q8N6D5	147463	3.674218502377804	3.7437989437196997	309.55601740190525	0.9730999187196825	0.9564021460789411	0.8094760032843535	0.036083925437357424	0.05665105324319635	0.022956978296194676	404	419	279	157
ENSG00000135047	ENSG00000135047.15	cathepsin L [Source:HGNC Symbol;Acc:HGNC:2537]	CTSL	protein_coding	A0A024R276,P07711,Q9HBQ7	1514	9.274564171147736	9.341342666611668	14896.324850340332	0.8422139753210174	0.840790296849739	0.8089618446944082	0.01583460160571893	0.05137525700921427	3.967451876772672e-5	24840	17438	11427	8359
ENSG00000100906	ENSG00000100906.11	NFKB inhibitor alpha [Source:HGNC Symbol;Acc:HGNC:7797]	NFKBIA	protein_coding	P25963	4792	8.373175872423714	8.43434377089408	7943.718705959219	0.8304018757241524	0.8257420852225582	0.7956617867757108	0.013736488798646522	0.041863592444296015	1.887133361860615e-5	10992	11395	6410	4233
ENSG00000167693	ENSG00000167693.17	nucleoredoxin [Source:HGNC Symbol;Acc:HGNC:18008]	NXN	protein_coding	Q6DKJ4	64359	5.473900989656725	5.54579068039735	1075.4826240465527	0.8289460595390478	0.8668140028499541	0.789489568723219	0.041721269423628096	0.06114520600941753	0.0032253149595708025	1648	1348	748	659
ENSG00000164379	ENSG00000164379.7	forkhead box Q1 [Source:HGNC Symbol;Acc:HGNC:20951]	FOXQ1	protein_coding	Q9C009	94234	5.4804242554464775	5.543153013344131	1072.0170082504844	0.8579684753792481	0.8503720495995327	0.7887299760972165	0.023286272054439908	0.04137626700676905	0.0012416550709798927	1502	1493	973	511
ENSG00000124882	ENSG00000124882.4	epiregulin [Source:HGNC Symbol;Acc:HGNC:3443]	EREG	protein_coding	O14944	2069	3.3438541998639373	3.4076819600500547	246.02170824726645	0.9603156627506384	0.9639746620093408	0.7876627613915969	0.044641253625486155	0.056298611212740116	0.038776432237946495	337	316	203	137
ENSG00000235034	ENSG00000235034.7	chromosome 19 open reading frame 81 [Source:HGNC Symbol;Acc:HGNC:40041]	C19orf81	protein_coding	C9J6K1	342918	4.419862643028296	4.481243094141936	514.4444777005027	0.8874147970745452	0.881004448473598	0.7859621948592738	0.02945373715610088	0.05034088552290211	0.0074891561719625495	767	658	464	251
ENSG00000169032	ENSG00000169032.10	mitogen-activated protein kinase kinase 1 [Source:HGNC Symbol;Acc:HGNC:6840]	MAP2K1	protein_coding	A4QPA9,B4DFY5,H3BRW9,Q02750	5604	5.866953639584631	5.925565041004238	1397.6764715491743	0.8260609571811225	0.8340978382045674	0.7844994054897171	0.020999495881975895	0.03555290460792	4.203316278199059e-4	2089	1855	1089	772
ENSG00000088340	ENSG00000088340.17	fer-1 like family member 4 (pseudogene) [Source:HGNC Symbol;Acc:HGNC:15801]	FER1L4	pseudogene	NA	80307	6.475201594518532	6.533439137753545	2128.7703851341457	0.8228583035659065	0.8246706263390732	0.7843388327043533	0.017274190318595548	0.03527211368759684	1.3671725800075253e-4	3415	2648	1703	1143
ENSG00000110719	ENSG00000110719.10	T cell immune regulator 1, ATPase H+ transporting V0 subunit a3 [Source:HGNC Symbol;Acc:HGNC:11647]	TCIRG1	protein_coding	A0A024R5E5,Q13488	10312	8.137491777070288	8.193849253558604	6724.174789928184	0.8102767044477086	0.8084045162637725	0.783018089623767	0.012822041820017832	0.037812229047711955	1.0290231436953216e-5	10826	8464	5622	3432
ENSG00000090975	ENSG00000090975.12	phosphatidylinositol transfer protein membrane associated 2 [Source:HGNC Symbol;Acc:HGNC:21044]	PITPNM2	protein_coding	Q9BZ72,Q9UF51	57605	4.413881674682395	4.47557199040375	512.3893975027107	0.8858101268360653	0.8793165153631769	0.7824506272339453	0.030936942897890694	0.05234049266353294	0.008136550730690879	776	646	465	248
ENSG00000180758	ENSG00000180758.12	G protein-coupled receptor 157 [Source:HGNC Symbol;Acc:HGNC:23687]	GPR157	protein_coding	Q5UAW9	80045	4.491685750646845	4.558271113000782	543.0435961896716	0.8997664074182994	0.8855539675721257	0.7822452980065399	0.03654515584836087	0.0636872969984315	0.010021077143055843	696	789	449	291
ENSG00000197102	ENSG00000197102.12	dynein cytoplasmic 1 heavy chain 1 [Source:HGNC Symbol;Acc:HGNC:2961]	DYNC1H1	protein_coding	Q14204	1778	8.507431172929447	8.571482520229983	8736.846044047274	0.8073103836462664	0.8197417298113944	0.7816628352851356	0.02191954537115186	0.054953766504235634	1.065221159179307e-4	14031	10907	6357	5069
ENSG00000003400	ENSG00000003400.15	caspase 10 [Source:HGNC Symbol;Acc:HGNC:1500]	CASP10	protein_coding	A0A0S2Z3G5,A0A0S2Z3Z5,Q92851	843	3.4967255775106	3.565891366228267	273.8926181982362	0.9735094574560952	0.9518203559607219	0.7813888484262564	0.04465123679077601	0.06745185811163452	0.037709840469110106	346	382	243	141
ENSG00000124225	ENSG00000124225.16	prostate transmembrane protein, androgen induced 1 [Source:HGNC Symbol;Acc:HGNC:14107]	PMEPA1	protein_coding	Q5JY37,Q969W9	56937	7.294640588937404	7.351235327285438	3750.256496108139	0.8133337686572889	0.8113229404253648	0.7806449071273781	0.014621144962119477	0.035342140213480484	3.250672939869768e-5	6012	4731	3218	1866
ENSG00000178741	ENSG00000178741.12	cytochrome c oxidase subunit 5A [Source:HGNC Symbol;Acc:HGNC:2267]	COX5A	protein_coding	P20674	9377	7.822143095253595	7.881707404487065	5416.257110176533	0.8182345990176717	0.8121285269073634	0.7780289437086648	0.016362380092437234	0.044285315635948584	6.127127674749497e-5	9066	6495	4680	2676
ENSG00000105464	ENSG00000105464.3	glutamate ionotropic receptor NMDA type subunit 2D [Source:HGNC Symbol;Acc:HGNC:4588]	GRIN2D	protein_coding	O15399,Q59G17	2906	4.6467901815119745	4.713476069638936	604.1030666744805	0.8887106865350536	0.8748519380332546	0.7774459560520531	0.03581594259574645	0.062409227601305475	0.008590246794604479	1014	678	535	300
ENSG00000185043	ENSG00000185043.12	calcium and integrin binding 1 [Source:HGNC Symbol;Acc:HGNC:16920]	CIB1	protein_coding	A0A140VK09,Q99828	10519	7.856108218077907	7.912706778996932	5534.051061029696	0.8077131585946435	0.8057200394320351	0.7765475422535437	0.014641039242174992	0.0388468329635604	2.4308653973183358e-5	9035	6874	4505	2896
ENSG00000108669	ENSG00000108669.16	cytohesin 1 [Source:HGNC Symbol;Acc:HGNC:9501]	CYTH1	protein_coding	B7Z9W0,Q15438	9267	5.510935824145061	5.575196475884226	1097.1558878851774	0.8228927867384058	0.8442262213753128	0.7758598777826737	0.03440147633481728	0.05127910011046602	0.0022301207804751866	1578	1495	800	643
ENSG00000110057	ENSG00000110057.8	unc-93 homolog B1, TLR signaling regulator [Source:HGNC Symbol;Acc:HGNC:13481]	UNC93B1	protein_coding	Q9H1C4	81622	7.417308530638118	7.478653153227469	4096.179436346787	0.8172445905811611	0.8145474637418793	0.7747410332866581	0.020193508104269182	0.0479923758192196	1.5418056881925685e-4	6800	4951	3705	1924
ENSG00000104140	ENSG00000104140.7	ras homolog family member V [Source:HGNC Symbol;Acc:HGNC:18313]	RHOV	protein_coding	A0A024R9R2,Q96L33	171177	5.721661756989004	5.781093781389213	1264.819753844263	0.817342858701725	0.8306940305225702	0.7740228360533155	0.026455793738240058	0.04096712607442934	9.677181769338862e-4	1964	1619	959	714
ENSG00000112183	ENSG00000112183.15	RNA binding motif protein 24 [Source:HGNC Symbol;Acc:HGNC:21539]	RBM24	protein_coding	A8KAI7,B7Z6B4,B7Z6B7,Q9BX46	221662	4.067294857785189	4.143659235020868	407.14696861367474	0.9326522808879233	0.9125816049055191	0.7735222725749185	0.04731945459911493	0.0842174020892928	0.025502035412582193	528	576	399	182
ENSG00000074855	ENSG00000074855.11	anoctamin 8 [Source:HGNC Symbol;Acc:HGNC:29329]	ANO8	protein_coding	Q9HCE9	57719	4.868633111610308	4.933523816634064	702.8430827585313	0.8610347460985279	0.8580650024278998	0.7724715162655025	0.033956476279653	0.059056306815868626	0.00579741679856666	1057	911	669	317
ENSG00000136840	ENSG00000136840.19	ST6 N-acetylgalactosaminide alpha-2,6-sialyltransferase 4 [Source:HGNC Symbol;Acc:HGNC:17846]	ST6GALNAC4	protein_coding	A0A024R881,A8K7N4,Q9H4F1	27090	4.6929631793554005	4.751588602654392	620.1421938265686	0.85990663974993	0.8546660296853976	0.7707324841244165	0.029652073226083663	0.04977575315026022	0.00542196632235448	976	767	544	308
ENSG00000166033	ENSG00000166033.13	HtrA serine peptidase 1 [Source:HGNC Symbol;Acc:HGNC:9476]	HTRA1	protein_coding	Q92743	5654	6.27273429565662	6.329743582698831	1848.7905490100948	0.8050336362151383	0.8142812697348505	0.7697390580325673	0.02188022195359179	0.03822640296591533	3.0211399985589395e-4	2807	2459	1419	1025
ENSG00000135148	ENSG00000135148.12	TRAF-type zinc finger domain containing 1 [Source:HGNC Symbol;Acc:HGNC:24808]	TRAFD1	protein_coding	A0A024RBK4,O14545	10906	5.150116052967169	5.213332109343639	854.3424197846076	0.8213426364178569	0.8470812769641153	0.7684875892500916	0.03821571399573386	0.05694001329746921	0.004066023959517148	1308	1092	622	502
ENSG00000072110	ENSG00000072110.13	actinin alpha 1 [Source:HGNC Symbol;Acc:HGNC:163]	ACTN1	protein_coding	A0A024R694,P12814	87	8.318929064985213	8.377106929458819	7633.968947091276	0.7967663293584999	0.796478399064905	0.7627636690606995	0.018962879835147398	0.05034088552290211	7.434375502045457e-5	12592	9458	6856	3581
ENSG00000128342	ENSG00000128342.5	LIF interleukin 6 family cytokine [Source:HGNC Symbol;Acc:HGNC:6596]	LIF	protein_coding	P15018	3976	7.85553760513651	7.912151719108171	5532.0813169423545	0.7888157029478483	0.7948582303979101	0.7616348236137738	0.019110500840182582	0.046177099427591864	7.076221133300791e-5	8880	7072	4203	3065
ENSG00000169242	ENSG00000169242.12	ephrin A1 [Source:HGNC Symbol;Acc:HGNC:3221]	EFNA1	protein_coding	P20827	1942	7.143672703305761	7.202319574501288	3383.1747669729884	0.7910476832864853	0.8019792646324511	0.761406567438057	0.02366501079915143	0.0479923758192196	2.1957320380215734e-4	4982	4684	2512	1917
ENSG00000164465	ENSG00000164465.19	discoidin, CUB and LCCL domain containing 1 [Source:HGNC Symbol;Acc:HGNC:21479]	DCBLD1	protein_coding	Q8N8Z6	285761	5.991775397859692	6.053285959813857	1525.5395567571143	0.8070922690484297	0.8103732544798269	0.750981583459847	0.03250549726250206	0.05407785361290613	0.0017159484855209307	2299	2057	1447	673
ENSG00000162426	ENSG00000162426.14	solute carrier family 45 member 1 [Source:HGNC Symbol;Acc:HGNC:17939]	SLC45A1	protein_coding	Q9Y2W3	50651	4.570104105808308	4.6364926757158695	573.0766042842604	0.8708168983043609	0.8585516609687821	0.7492538021054176	0.04731945459911493	0.07909663229556205	0.01580420595930287	995	624	471	305
ENSG00000130529	ENSG00000130529.16	transient receptor potential cation channel subfamily M member 4 [Source:HGNC Symbol;Acc:HGNC:17993]	TRPM4	protein_coding	B4DIX5,Q8TD43	54795	5.378043698417669	5.433230564631525	993.8059177748441	0.8135075357984692	0.8121855578067042	0.7486863993113306	0.029168019657081427	0.04559104681414376	0.0022873269461280207	1632	1218	812	520
ENSG00000198879	ENSG00000198879.12	Scm like with four mbt domains 2 [Source:HGNC Symbol;Acc:HGNC:20256]	SFMBT2	protein_coding	Q5VUG0	57713	3.8269364492179054	3.8927416691068664	342.3473597680633	0.9019739581362946	0.8927288463493948	0.7463764152108098	0.04907290804534308	0.07644507475732401	0.034385319315323626	521	425	328	156
ENSG00000198959	ENSG00000198959.12	transglutaminase 2 [Source:HGNC Symbol;Acc:HGNC:11778]	TGM2	protein_coding	B4DIT7,B4DTN7,P21980,V9HWG3	7052	8.38904556058937	8.439125154661971	7968.7949812418	0.766051447986719	0.765702483534466	0.74196059781048	0.016115411802403157	0.043636388180506566	1.7873119379505152e-5	12125	11044	6494	4084
ENSG00000099968	ENSG00000099968.18	BCL2 like 13 [Source:HGNC Symbol;Acc:HGNC:17164]	BCL2L13	protein_coding	A0A087WTL4,A0A087WW80,A0A087WX97,A0A0A0MR90,A8K5Y4,B2RB43,B7Z238,B7Z737,E9PDD6,F6VJB4,Q86T62,Q9BXK5	23786	5.753553719494763	5.8121229748619	1290.9682295596483	0.8033214455391292	0.8020597301395861	0.7401395864610607	0.03317405665916128	0.05349671876479074	0.0023358122392369888	2086	1631	1195	585
ENSG00000108691	ENSG00000108691.9	C-C motif chemokine ligand 2 [Source:HGNC Symbol;Acc:HGNC:10618]	CCL2	protein_coding	P13500	6347	7.049937478816089	7.10397500275163	3159.257141712999	0.7795475511359552	0.776371490394994	0.73698194785619775	0.023630842359257616	0.048422772691971525	2.9559065345248844e-4	5256	3951	2778	1502
ENSG00000106070	ENSG00000106070.20	growth factor receptor bound protein 10 [Source:HGNC Symbol;Acc:HGNC:4564]	GRB10	protein_coding	Q13322	2887	5.151110148717668	5.203951139666965	847.8613705353916	0.8092944473258384	0.80476426644167	0.7364489404526732	0.0319765904329047	0.04953088567301678	0.0036508268265815877	1222	1195	704	435
ENSG00000221968	ENSG00000221968.9	fatty acid desaturase 3 [Source:HGNC Symbol;Acc:HGNC:3576]	FADS3	protein_coding	A0A024R564,Q9Y5Q0	3995	6.097123156113646	6.15620390880978	1639.2692578649276	0.8008185992988256	0.7945960727446286	0.734597028480554	0.03476175570633783	0.05806277553488699	0.0021249606892564696	2855	1901	1293	879
ENSG00000115919	ENSG00000115919.15	kynureninase [Source:HGNC Symbol;Acc:HGNC:6469]	KYNU	protein_coding	Q16719	8942	8.962972593638133	9.018386905418694	11904.014295985411	0.7630329532984674	0.7645664312216622	0.7308158328218107	0.02601084298524562	0.06680427298412729	1.8797744737720696e-4	17224	17289	10779	5433
ENSG00000140650	ENSG00000140650.12	phosphomannomutase 2 [Source:HGNC Symbol;Acc:HGNC:9115]	PMM2	protein_coding	A0A0S2Z4J6,O15305,Q59F02	5373	5.570427136795503	5.6245342669205565	1134.5559804058882	0.7844708694238788	0.7887286769578747	0.7248946559156126	0.036301853130164465	0.0526349389776927	0.0031221052032536565	1894	1394	880	616
ENSG00000122861	ENSG00000122861.16	plasminogen activator, urokinase [Source:HGNC Symbol;Acc:HGNC:9052]	PLAU	protein_coding	A0A024QZM9,B4DNJ4,P00749,Q59GZ8	5328	7.217221016503254	7.279596573968777	3569.4406703092063	0.7504197828167264	0.7793842057686625	0.7242267987719754	0.04731945459911493	0.07909663229556205	0.0017422094162114071	5662	4683	2433	2136
ENSG00000137331	ENSG00000137331.12	immediate early response 3 [Source:HGNC Symbol;Acc:HGNC:5392]	IER3	protein_coding	A0A1U9X7X2,P46695	8870	4.363391052729439	4.417340945852126	492.36215499841103	0.833877595714974	0.8284888350348024	0.7233896447360161	0.04452891213933933	0.06815372202754812	0.017706287558465806	690	697	405	258
ENSG00000166173	ENSG00000166173.11	La ribonucleoprotein 6, translational regulator [Source:HGNC Symbol;Acc:HGNC:24012]	LARP6	protein_coding	Q9BRS8	55323	5.416048745026687	5.4695314475650445	1018.7045046963223	0.7957746461446685	0.7889787020733803	0.7227539902083207	0.03510327415996664	0.0526349389776927	0.0037283333901508057	1715	1241	866	506
ENSG00000253276	ENSG00000253276.4	coiled-coil domain containing 71 like [Source:HGNC Symbol;Acc:HGNC:26685]	CCDC71L	protein_coding	Q8N9Z2	168455	4.124945546508248	4.177862157186034	417.2801148810568	0.8422321466540738	0.8372166105287624	0.7200829549513932	0.04677188865936271	0.06803035055281448	0.024336929288537732	597	576	349	216
ENSG00000160209	ENSG00000160209.19	pyridoxal kinase [Source:HGNC Symbol;Acc:HGNC:8819]	PDXK	protein_coding	A0A0B4J2C9,F2Z2Y4,O00764,V9HWC3	105372824,8566	8.419910381058662	8.478615410733203	8191.17345330635	0.747867653242896	0.7645122627256005	0.7197542823195695	0.037941907090198033	0.07929776993089457	7.363120398979775e-4	13510	10451	5748	4767
ENSG00000162729	ENSG00000162729.14	immunoglobulin superfamily member 8 [Source:HGNC Symbol;Acc:HGNC:17813]	IGSF8	protein_coding	Q969P0	93185	5.121085165406123	5.176952266350454	832.7466685473744	0.7801424714155174	0.7995355400556408	0.7191307907513432	0.04751232278377296	0.06732007426562994	0.007818744308874864	1342	1053	613	475
ENSG00000089902	ENSG00000089902.10	REST corepressor 1 [Source:HGNC Symbol;Acc:HGNC:17441]	RCOR1	protein_coding	Q9UKL0	23186	4.607851689658489	4.662967621895984	583.0696849876905	0.8281022285027639	0.814754796163054	0.7189520100856962	0.04320612641608171	0.070450374583939	0.014285338976058007	809	843	506	287
ENSG00000172927	ENSG00000172927.8	myeloma overexpressed [Source:HGNC Symbol;Acc:HGNC:7563]	MYEOV	protein_coding	A0A024R5F1,A8K256,F5H0B3,Q96EZ4	26579	5.499321926604388	5.550293340064443	1077.7272551722945	0.7668759551595883	0.7777564200459635	0.7154433106362661	0.03707949794050538	0.05042118575361441	0.0031989011761141208	1701	1423	820	592
ENSG00000100599	ENSG00000100599.16	Ras and Rab interactor 3 [Source:HGNC Symbol;Acc:HGNC:18751]	RIN3	protein_coding	Q6NSK7,Q6ZRC2,Q86U22,Q8TB24	79890	5.355172039175423	5.4047208606506105	974.2973101486226	0.773213416931241	0.7778506200272591	0.7143127446042459	0.035759707046495004	0.04954450412889644	0.0034955388932395434	1562	1266	769	518
ENSG00000106089	ENSG00000106089.12	syntaxin 1A [Source:HGNC Symbol;Acc:HGNC:11433]	STX1A	protein_coding	Q16623,Q75ME0	6804	4.7067927983961395	4.75676497010852	622.3066245204628	0.7991514662434054	0.798550400230941	0.7133036310555299	0.04039420397790473	0.05987346981370787	0.010207551866887009	993	798	514	320
ENSG00000149798	ENSG00000149798.5	CDC42 effector protein 2 [Source:HGNC Symbol;Acc:HGNC:16263]	CDC42EP2	protein_coding	O14613	10435	4.796925436270541	4.846537967221721	662.1196552916424	0.7948943367780389	0.7940282887756878	0.7132597941222154	0.03910635403030532	0.05806277553488699	0.00872296826708272	1055	854	548	339
ENSG00000154358	ENSG00000154358.21	obscurin, cytoskeletal calmodulin and titin-interacting RhoGEF [Source:HGNC Symbol;Acc:HGNC:15719]	OBSCN	protein_coding	A6NGQ3,Q5VST9	84033	6.142471462453081	6.191907166048883	1679.4825128898208	0.7622509604634499	0.7582492981416478	0.710633895338751	0.029903740464565606	0.0479923758192196	0.0011974932561466963	2790	2140	1434	817
ENSG00000126934	ENSG00000126934.14	mitogen-activated protein kinase kinase 2 [Source:HGNC Symbol;Acc:HGNC:6842]	MAP2K2	protein_coding	P36507	5605	7.815520853981796	7.871119054061801	5375.761244358222	0.7669588442505081	0.7548011341089831	0.7105692065722822	0.03209165410031787	0.07218820236589277	8.185749917624181e-4	9559	6325	4620	2592
ENSG00000168310	ENSG00000168310.11	interferon regulatory factor 2 [Source:HGNC Symbol;Acc:HGNC:6117]	IRF2	protein_coding	P14316	3660	4.370557874329396	4.425734839514143	494.6070382809065	0.8257003342307696	0.8177683081520298	0.7099498054820759	0.0477155388745871	0.07574847513207228	0.021601465017350083	743	665	453	229
ENSG00000122862	ENSG00000122862.5	serglycin [Source:HGNC Symbol;Acc:HGNC:9361]	SRGN	protein_coding	P10124	5552	6.1694908978684015	6.215159172766116	1706.8826422286133	0.7417587879100382	0.7426168750811434	0.706842679416257	0.029903740464565606	0.04431358050562577	9.424154913465279e-4	2657	2360	1371	877
ENSG00000145050	ENSG00000145050.19	mesencephalic astrocyte derived neurotrophic factor [Source:HGNC Symbol;Acc:HGNC:15461]	MANF	protein_coding	A8K878,P55145	7873	6.225949229538877	6.2775218285001415	1781.7474824204933	0.7582588598170954	0.757708602965464	0.7068304555604012	0.03440147633481728	0.05421774284074798	0.00164735703165099	2891	2333	1606	814
ENSG00000101265	ENSG00000101265.16	Ras association domain family member 2 [Source:HGNC Symbol;Acc:HGNC:9883]	RASSF2	protein_coding	P50749	9770	5.820247376178703	5.872290578468091	1345.85513927285	0.774279068601937	0.7651051342700579	0.7067235569650533	0.036111550767287226	0.05661743774205266	0.0029211179519088443	1920	1979	1175	641
ENSG00000139289	ENSG00000139289.13	pleckstrin homology like domain family A member 1 [Source:HGNC Symbol;Acc:HGNC:8933]	PHLDA1	protein_coding	Q8WV24	22822	6.018423177560383	6.0649333856574215	1538.1536224842803	0.7524432523254417	0.7512696035582839	0.7056129142972817	0.029066852305930174	0.04226072059508672	0.0010347422547766609	2432	2079	1277	768
ENSG00000137834	ENSG00000137834.15	SMAD family member 6 [Source:HGNC Symbol;Acc:HGNC:6772]	SMAD6	protein_coding	O43541	4091	6.244859263347582	6.3049544621176805	1815.8148118324152	0.769768837690969	0.7698936959767066	0.704402009098695	0.04735905052695913	0.07936894901390053	0.00454400107744395	3091	2227	1713	788
ENSG00000077238	ENSG00000077238.14	interleukin 4 receptor [Source:HGNC Symbol;Acc:HGNC:6015]	IL4R	protein_coding	B2RBY1,P24394	3566	5.489050252875392	5.540927607042031	1070.8714941356309	0.7521325479378892	0.7700317214008102	0.7024577366748302	0.04571657722111811	0.06052133877082494	0.00518135006530478	1674	1437	786	604
ENSG00000127603	ENSG00000127603.29	microtubule actin crosslinking factor 1 [Source:HGNC Symbol;Acc:HGNC:13664]	MACF1	protein_coding	A0A286YES6,O94854,Q6ZSD7,Q9UPN3	23499,643314	6.742354800197942	6.7936775632577175	2548.734955682308	0.7343152220555941	0.7489430767170744	0.7023973739328594	0.03707949794050538	0.05987346981370787	0.0011380017534609673	3956	3512	1856	1432
ENSG00000105655	ENSG00000105655.19	inositol-3-phosphate synthase 1 [Source:HGNC Symbol;Acc:HGNC:29821]	ISYNA1	protein_coding	A0A140VK73,Q9NPH2	51477	5.387358234819276	5.4392312140392765	997.262674815468	0.7778309555461541	0.7709649946794805	0.7019442321011018	0.04015681788738461	0.060401713857902974	0.005718885691408723	1679	1237	873	475
ENSG00000010278	ENSG00000010278.14	CD9 molecule [Source:HGNC Symbol;Acc:HGNC:1709]	CD9	protein_coding	A6NNI4,B4DK09,P21926	928	7.079612059178092	7.125741127137606	3206.9432234952706	0.7355214538181651	0.7337397588923509	0.7003330537569732	0.026476526435331767	0.048467341979777	3.006955124115274e-4	5279	4221	2691	1569
ENSG00000137819	ENSG00000137819.14	progestin and adipoQ receptor family member 5 [Source:HGNC Symbol;Acc:HGNC:29645]	PAQR5	protein_coding	A0A024R607,Q9NXK6	54852	6.403139004872409	6.449928413925977	2008.473970113372	0.7350057245667608	0.7407383816781772	0.6969243050118609	0.03220498184378225	0.04902869227961478	9.119482120004613e-4	3219	2700	1547	1072
ENSG00000159840	ENSG00000159840.16	zyxin [Source:HGNC Symbol;Acc:HGNC:13200]	ZYX	protein_coding	Q15942,Q96AF9	7791	6.779264493854043	6.824917372130012	2603.9170033063333	0.7321331161204874	0.733638884163882	0.6964863334184441	0.028488527287750344	0.04816806061238746	4.504662288006852e-4	4247	3460	2062	1350
ENSG00000260336	NA	NA	RP11-395B7.7	sense_overlapping	NA	NA	5.910867238020983	5.958509072331208	1428.6942437541145	0.7517405530138924	0.7452298194301649	0.6924228578718673	0.035759707046495004	0.05252987925505259	0.0023738481012439295	2093	2086	1204	700
ENSG00000130202	ENSG00000130202.10	nectin cell adhesion molecule 2 [Source:HGNC Symbol;Acc:HGNC:9707]	PVRL2	protein_coding	Q92692	5819	7.282719562942024	7.328423555803676	3690.779656135255	0.7146665841932857	0.7165820924506356	0.6918728849246492	0.0340524375449459	0.05987346981370787	6.813780586937087e-4	6241	4787	2832	1953
ENSG00000117318	ENSG00000117318.9	inhibitor of DNA binding 3, HLH protein [Source:HGNC Symbol;Acc:HGNC:5362]	ID3	protein_coding	Q02535	3399	8.063072150778188	8.107188879466323	6330.640992415313	0.715984427405681	0.717487006138144	0.6900937951761034	0.02531214318793818	0.053583142217987385	1.1432808631995541e-4	10159	8680	4973	3280
ENSG00000178719	ENSG00000178719.17	glutamate ionotropic receptor NMDA type subunit associated protein 1 [Source:HGNC Symbol;Acc:HGNC:4589]	GRINA	protein_coding	Q7Z429	2907	6.325154042423339	6.369620406924542	1899.5564565986554	0.7260313561543094	0.7283486550886894	0.6855306627048336	0.033236712925040705	0.04902869227961478	0.001058413474417234	2955	2660	1495	988
ENSG00000113387	ENSG00000113387.12	SUB1 regulator of transcription [Source:HGNC Symbol;Acc:HGNC:19985]	SUB1	protein_coding	P53999,Q6IBA2	10923	7.045616170558295	7.094405534678953	3137.9972707477436	0.7357823548721413	0.7288979685251247	0.6854058618551996	0.03476175570633783	0.06286629996987478	0.0011155707215382699	5457	3896	2674	1506
ENSG00000126803	ENSG00000126803.9	heat shock protein family A (Hsp70) member 2 [Source:HGNC Symbol;Acc:HGNC:5235]	HSPA2	protein_coding	A0A024R6B5,P54652	3306	6.461256452748499	6.5063161229008974	2087.8842629205865	0.728719218230006	0.7258314369097402	0.6832571862609279	0.03317405665916128	0.05157364238843707	0.001094590155017602	3483	2728	1749	1019
ENSG00000158042	ENSG00000158042.9	mitochondrial ribosomal protein L17 [Source:HGNC Symbol;Acc:HGNC:14053]	MRPL17	protein_coding	Q9NRX2	63875	7.103892266229436	7.155801405331686	3275.093627010364	0.7311683151280687	0.7282812706667523	0.677637901035984	0.0438062641198858	0.07909663229556205	0.0023738481012439295	5824	3953	2471	1769
ENSG00000148346	ENSG00000148346.12	lipocalin 2 [Source:HGNC Symbol;Acc:HGNC:6526]	LCN2	protein_coding	P80188	3934	8.478955172745978	8.527409975416985	8470.949602305274	0.7184620470298986	0.7087837821437389	0.6702292084932283	0.03705159769949296	0.08384275571443695	9.919163247615209e-4	15213	10299	6700	4341
ENSG00000100097	ENSG00000100097.12	galectin 1 [Source:HGNC Symbol;Acc:HGNC:6561]	LGALS1	protein_coding	P09382	3956	8.3423755683559	8.391107701113626	7707.640170283754	0.7097600990798187	0.7068049991395807	0.6659072012901667	0.04095956080933232	0.087066017812977	0.00127744882029956	13687	9522	5793	4133
ENSG00000169992	ENSG00000169992.10	neuroligin 2 [Source:HGNC Symbol;Acc:HGNC:14290]	NLGN2	protein_coding	Q8NFZ4	57555	6.510486396701655	6.552524811928355	2155.804614295177	0.7063171125918922	0.7057282477983313	0.6645675868839076	0.036301853130164465	0.054114708358197115	0.0012848503522839352	3590	2873	1733	1086
ENSG00000034510	ENSG00000034510.6	thymosin beta 10 [Source:HGNC Symbol;Acc:HGNC:11879]	TMSB10	protein_coding	P63313	9168	11.598780165190414	11.649746190927774	73752.60561452027	0.7161879804216713	0.6976906640265783	0.6565598189532702	0.04480096097748692	0.11522790424937737	0.0018367257224167397	137335	86428	58837	37268
ENSG00000038382	ENSG00000038382.20	trio Rho guanine nucleotide exchange factor [Source:HGNC Symbol;Acc:HGNC:12303]	TRIO	protein_coding	O75962	7204	6.482198293868913	6.521995803732974	2110.4663708988055	0.6918989103591314	0.6913507741934384	0.6514705116425974	0.03840564323569494	0.05567159465948993	0.0014972039839397763	3364	2980	1705	1050
ENSG00000182718	ENSG00000182718.17	annexin A2 [Source:HGNC Symbol;Acc:HGNC:537]	ANXA2	protein_coding	A0A024R5Z7,P07355	302	11.500714433745465	11.54114152596452	68396.52660401614	0.6689630636365325	0.6680378378767446	0.6416292563157879	0.03707949794050538	0.09248953646682864	3.471641598311846e-4	117906	90791	52173	35507
ENSG00000086061	ENSG00000086061.16	DnaJ heat shock protein family (Hsp40) member A1 [Source:HGNC Symbol;Acc:HGNC:5229]	DNAJA1	protein_coding	B7Z5C0,P31689	3301	8.195323409271916	8.234927603142458	6915.182834486954	0.6701710057972361	0.6695532963293379	0.6384355104863304	0.037941907090198033	0.07582287885109702	6.176487059745849e-4	11722	9341	5818	3258
ENSG00000196498	ENSG00000196498.13	nuclear receptor corepressor 2 [Source:HGNC Symbol;Acc:HGNC:7673]	NCOR2	protein_coding	C9J0Q5,C9JE98,C9JFD3,Q9Y618	9612	7.202890977345453	7.2448911639475355	3482.416383379844	0.6856168798229809	0.679509202828566	0.6370783386242754	0.0438062641198858	0.07565093410861805	0.0019881966550907943	6154	4444	2850	1699
ENSG00000123240	ENSG00000123240.17	optineurin [Source:HGNC Symbol;Acc:HGNC:17142]	OPTN	protein_coding	Q96CV9	10133	6.385309760686082	6.424333730331602	1972.334179665383	0.6817203231956532	0.6803499990418106	0.6367126658073827	0.04442546043051858	0.062409227601305475	0.0025825137881996013	3063	2881	1575	987
ENSG00000115009	ENSG00000115009.13	C-C motif chemokine ligand 20 [Source:HGNC Symbol;Acc:HGNC:10619]	CCL20	protein_coding	P78556	6364	7.222424347210943	7.2598789461746325	3518.43176546614	0.6582622013532085	0.656675878575931	0.6212916367869832	0.04585325277468074	0.07250009095399601	0.0016616842701435014	5450	5252	2764	1767
ENSG00000134333	ENSG00000134333.14	lactate dehydrogenase A [Source:HGNC Symbol;Acc:HGNC:6535]	LDHA	protein_coding	P00338,V9HWB9	3939	10.900705240768856	10.935829467449196	44952.444200988815	0.6267707111312303	0.6273930603922521	0.6014070682841666	0.04731945459911493	0.10423131005003788	6.948535929575454e-4	71630	66967	33999	23037
ENSG00000269751	NA	NA	CTC-273B12.8	lincRNA	NA	NA	2.137608034441233	3.032988980762735	199.82848098907837	3.0190212070420133	3.120912579751781	0.24925514987438716	0.012822041820017832	0.038760345837708786	0.06870916933897635	39	115	102	225
ENSG00000214736	ENSG00000214736.7	translocase of outer mitochondrial membrane 6 [Source:HGNC Symbol;Acc:HGNC:34528]	TOMM6	protein_coding	Q96B49	100188893	3.8848871308466335	4.934290859378367	714.987889886113	3.604282194297234	3.1506702813736847	0.18600602342587078	0.003059130406105889	0.046177099427591864	0.11518148480304098	528	64	583	673
ENSG00000268088	ENSG00000268088.1	lectin, galactoside-binding, soluble, 14 (LGALS14) pseudogene	AC093063.2	pseudogene	NA	NA	-3.3581690975807015	-1.5480144738033568	10.038348902286428	6.376002919971486	7.6618219206306195	0.15230518436529947	0.03904321942054788	0.08015662818727269	0.005397859721316114	0	0	18	5
ENSG00000140279	ENSG00000140279.13	dual oxidase 2 [Source:HGNC Symbol;Acc:HGNC:13273]	DUOX2	protein_coding	Q9NRD8	50506	-3.3425605858909972	-1.7108871063644853	9.605436546568846	6.285274824896948	7.580785733969547	0.14997669214719964	0.03627575893165324	0.09799731386415204	0.006346971652014394	0	0	12	8
ENSG00000223485	ENSG00000223485.4	long intergenic non-protein coding RNA 1615 [Source:HGNC Symbol;Acc:HGNC:51898]	RP11-417E7.1	lincRNA	NA	101929484	-3.365329109591677	-1.7692657742289857	9.461132427996318	6.197474361759579	7.553329700394744	0.14593510476476623	0.04039420397790473	0.10944595749576164	0.007058763977735679	0	0	10	9
ENSG00000145824	ENSG00000145824.13	C-X-C motif chemokine ligand 14 [Source:HGNC Symbol;Acc:HGNC:10640]	CXCL14	protein_coding	O95715	9547	-3.4054452776399886	-1.8412794179643706	8.836874439772485	6.133330519542027	7.457621339524771	0.13531993622613414	0.04230516321367803	0.12218580427767693	0.009882473091080767	0	0	10	8
ENSG00000225886	ENSG00000225886.3	novel transcript, antisense to IFI6	RP11-288L9.4	antisense	NA	NA	-0.7357323748572564	1.850703394869384	91.71300187960853	7.5489992678635485	6.3751357353117655	0.08974062871055502	0.0039844295777545806	0.0026665683648380593	0.02294889156998984	0	8	127	67
ENSG00000226025	ENSG00000226025.9	Charcot-Leyden crystal protein pseudogene	LGALS17A	pseudogene	NA	400696	-0.8987040090462375	1.1446104533724129	58.58730499046298	6.325981516966791	5.103280668417874	0.0748519811333133	0.010254088268428376	0.014325638017249436	0.12771865744136462	13	0	77	44
ENSG00000233404	NA	NA	FLJ20373	protein_coding	NA	NA	-1.9088234221134632	2.0285613896167614	97.46752445115516	5.997699579670929	7.839173532044071	0.06227741395572008	0.2995014263140444	0.0377278696735035	0.021744060413643008	1	2	251	1
ENSG00000240720	ENSG00000240720.8	leucine rich repeats and death domain containing 1 [Source:HGNC Symbol;Acc:HGNC:34300]	LRRD1	protein_coding	A4D1F6	401387	-1.5032502129808962	4.709063836916688	622.2584094041935	6.159478020637739	10.472018431279842	0.030564444085404388	0.6812847959408225	0.048161811996267054	0.03328083628096061	3	0	2	995
ENSG00000254806	ENSG00000254806.5	SYS1-DBNDD2 readthrough (NMD candidate) [Source:HGNC Symbol;Acc:HGNC:33535]	SYS1-DBNDD2	protein_coding	NA	767557	0.9452040272798029	2.7291567705020414	140.53141697738587	-4.649414054703574	-3.3710742161829765	-0.05106512946586288	0.037941907090198033	0.03899489574382301	0.5068802253622596	580	451	29	0
ENSG00000261611	ENSG00000261611.6	novel transcript	AC010547.9	protein_coding	NA	NA	0.15934016852424027	2.4525327385394866	113.93031108809251	-6.569274376887173	-5.803908059500805	-0.12921225728940966	0.013714773407312055	0.0022619748684244104	0.021887270903582227	500	388	0	4
ENSG00000265415	ENSG00000265415.1	novel transcript, antisense to PRR11	CTD-2510F5.4	antisense	NA	NA	-2.3303066666162895	-0.5105921561868727	10.930787927276725	-4.4276234818925335	-7.78765611319335	-0.1474465069442204	0.15619653731373032	0.048467341979777	0.04996152599269477	33	52	0	0
ENSG00000160862	ENSG00000160862.13	alpha-2-glycoprotein 1, zinc-binding [Source:HGNC Symbol;Acc:HGNC:910]	AZGP1	protein_coding	A0A140VK00,P25311	563	-2.309392184354562	-0.5063727489148634	10.863849718628972	-4.509613032026042	-7.780822151747077	-0.14915849185768906	0.12147633552280827	0.04245706180109018	0.04942556927460591	52	35	0	0
ENSG00000005471	ENSG00000005471.18	ATP binding cassette subfamily B member 4 [Source:HGNC Symbol;Acc:HGNC:45]	ABCB4	protein_coding	P21439	5244	-2.319001568429556	-0.4868393710870419	11.010349781818112	-4.503652387817088	-7.80070602715406	-0.14934604743892127	0.14137453665288988	0.04551068280128077	0.04835062495472539	59	30	0	0
ENSG00000233961	NA	NA	RP11-87H9.2	pseudogene	NA	NA	-2.3056381401490995	-0.5052281988757764	10.941785129585533	-4.492051737295667	-7.789812560566475	-0.15029960754886296	0.12450923124246321	0.042459658449874	0.04832843692049432	40	46	0	0
ENSG00000215478	ENSG00000215478.8	carboxylesterase 5A pseudogene 1 [Source:HGNC Symbol;Acc:HGNC:38516]	CES5AP1	pseudogene	NA	NA	-2.2979639408433705	-0.4999081354170557	10.952782331894344	-4.521474381696064	-7.791969848242899	-0.1512582928642657	0.11492294046229852	0.040588314253678856	0.04772676814666262	47	40	0	0
ENSG00000174473	ENSG00000174473.16	polypeptide N-acetylgalactosaminyltransferase like 6 [Source:HGNC Symbol;Acc:HGNC:33844]	GALNTL6	protein_coding	E5D8G0,Q49A17	442117	-2.3128924828524347	-0.4831608434248864	11.184007126384312	-4.463215616178432	-7.820579757606559	-0.1515838555487025	0.15218023857328236	0.04603455844190247	0.046219710822110155	34	53	0	0
ENSG00000100298	ENSG00000100298.15	apolipoprotein B mRNA editing enzyme catalytic subunit 3H [Source:HGNC Symbol;Acc:HGNC:24100]	APOBEC3H	protein_coding	B7TQM3,B7TQM4,B7TQM9,M4W6S4,Q6NTF7	164668	-2.2891665837277952	-0.48564626498413416	11.088285192774675	-4.537922018647912	-7.80957010684181	-0.1535374162602436	0.11400188060272327	0.03949351293562395	0.04572708486326902	47	41	0	0
ENSG00000130222	ENSG00000130222.11	growth arrest and DNA damage inducible gamma [Source:HGNC Symbol;Acc:HGNC:4097]	GADD45G	protein_coding	O95257	10912	-2.291276866136969	-0.45758373123974555	11.29914202623185	-4.553528555190129	-7.837630621080416	-0.15520613551889828	0.1272355618404987	0.0407390021527807	0.04352118785065151	58	33	0	0
ENSG00000256667	ENSG00000256667.6	killer cell lectin like receptor A1, pseudogene [Source:HGNC Symbol;Acc:HGNC:6372]	KLRAP1	pseudogene	NA	NA	-2.3038233054290234	-0.45377963915588815	11.47279937079805	-4.477521081145909	-7.857028418613733	-0.15582493168575146	0.15936204716529126	0.04569281758771271	0.042582482380900906	33	56	0	0
ENSG00000124839	ENSG00000124839.13	RAB17, member RAS oncogene family [Source:HGNC Symbol;Acc:HGNC:16523]	RAB17	protein_coding	A0A024R4A4,Q9H0T7	64284	-2.2801323290570075	-0.46389892344600914	11.270358301269965	-4.564160944544487	-7.833383667275382	-0.15685334120582115	0.11400188060272327	0.03882681746506116	0.04314310724095901	52	38	0	0
ENSG00000272514	ENSG00000272514.6	cilia and flagella associated protein 206 [Source:HGNC Symbol;Acc:HGNC:21405]	C6ORF165	protein_coding	Q8IYR0,Q8N771	154313	-2.289899195400728	-0.42409812092368937	11.598931472954398	-4.565248332753276	-7.875669844464749	-0.15797042144843806	0.14469729647315446	0.04214244563643529	0.04052224668131244	64	30	0	0
ENSG00000240859	ENSG00000240859.3	novel transcript	AC093627.10	lincRNA	NA	100507642	-2.2695817044357667	-0.44006932244828545	11.488004455071405	-4.589013036327667	-7.861050605198822	-0.15960769268117905	0.1146258313965588	0.03822640296591533	0.040439579861606394	55	37	0	0
ENSG00000234537	ENSG00000234537.1	protein tyrosine phosphatase (similar to rodent ESP) pseudogene	RP11-100G15.7	pseudogene	NA	NA	-2.2657034545929355	-0.43751043308749055	11.583726388681043	-4.571571827859238	-7.87167970937935	-0.1609917469971824	0.11793924293218587	0.03822913792383657	0.03921919421458538	42	49	0	0
ENSG00000233077	ENSG00000233077.1	long intergenic non-protein coding RNA 1271 [Source:HGNC Symbol;Acc:HGNC:50327]	RP11-290F20.2	lincRNA	NA	101927586	-2.2963738309224406	-0.3812098584368904	12.221459765812007	-4.4796063207075925	-7.947329452081044	-0.16259216460019107	0.19886273058607448	0.048467341979777	0.03612662867459741	29	65	0	0
ENSG00000174827	ENSG00000174827.14	PDZ domain containing 1 [Source:HGNC Symbol;Acc:HGNC:8821]	PDZK1	protein_coding	Q5T2W1	5174	-2.2626306031179113	-0.40702223948924293	11.787793901793954	-4.61137173936119	-7.89848451203307	-0.16322699342702937	0.1238885769313714	0.03822913792383657	0.03752196968705681	61	34	0	0
ENSG00000184619	ENSG00000184619.7	KRAB-A domain containing 2 [Source:HGNC Symbol;Acc:HGNC:26989]	KRBA2	protein_coding	A8MX02,Q6ZNG9	124751	-2.2669915765343363	-0.3974277215967314	11.86993719471506	-4.607755904983872	-7.90870047218571	-0.1633373587808607	0.1352222701690269	0.03899489574382301	0.037137852673394235	64	32	0	0
ENSG00000160801	ENSG00000160801.14	parathyroid hormone 1 receptor [Source:HGNC Symbol;Acc:HGNC:9608]	PTH1R	protein_coding	A0A024R2Z8,Q03431,Q0VGD7	5745	-2.2542297631002732	-0.4045759037365613	11.823366947100101	-4.623968767770602	-7.9026072920534425	-0.16472228205847755	0.11675515891087454	0.03697483056306634	0.03692545803723407	59	36	0	0
ENSG00000240731	ENSG00000240731.1	novel transcript	RP5-890O3.9	sense_intronic	NA	NA	-2.2530691063940016	-0.40917870659295946	11.872518633094781	-4.593222931778124	-7.9068721742393215	-0.16533987179806225	0.12148459565511838	0.0376980702440487	0.03648215542381328	41	52	0	0
ENSG00000245573	ENSG00000245573.9	BDNF antisense RNA [Source:HGNC Symbol;Acc:HGNC:20608]	BDNF-AS	antisense	NA	497258	-2.2536489678697413	-0.3921799488107074	12.061381061934336	-4.585273224424692	-7.929221183702756	-0.1668718015845089	0.13615339605663515	0.03851028842292661	0.035333753407239606	38	56	0	0
ENSG00000263020	ENSG00000263020.6	novel protein	CSNK2B-LY6G5B-1181	protein_coding	NA	NA	-2.2268165518017846	-0.3816565353609443	12.10116198920503	-4.662139543125667	-7.9351148913658545	-0.17118030009137303	0.10315086901596517	0.032872860234563976	0.03368314641605089	51	45	0	0
ENSG00000142621	ENSG00000142621.19	forkhead associated phosphopeptide binding domain 1 [Source:HGNC Symbol;Acc:HGNC:29408]	FHAD1	protein_coding	B1AJZ9	114827	-2.2140393059146812	-0.35127284559889066	12.383164913274502	-4.697444161535639	-7.9687276490249825	-0.17572686338360527	0.10368778511526555	0.031710016395108225	0.030909623088608548	58	41	0	0
ENSG00000261377	ENSG00000261377.5	PDCD6IP pseudogene 2 [Source:HGNC Symbol;Acc:HGNC:49873]	RP11-578F21.12	pseudogene	NA	NA	-2.217997869009041	-0.34502266229470674	12.532246414843364	-4.661591490659679	-7.984478207537169	-0.17646421068113766	0.11937132578981963	0.03415035549776885	0.030191696228373897	42	56	0	0
ENSG00000248144	ENSG00000248144.6	alcohol dehydrogenase 1C (class I), gamma polypeptide [Source:HGNC Symbol;Acc:HGNC:251]	ADH1C	polymorphic_pseudogene	P00326	126	-2.211301309768722	-0.3509712348086019	12.443313801577991	-4.684111418500319	-7.974703358649084	-0.17672132463542875	0.1060534972775784	0.031718521808659056	0.030446557152127265	47	51	0	0
ENSG00000133135	ENSG00000133135.14	ring finger protein 128 [Source:HGNC Symbol;Acc:HGNC:21153]	RNF128	protein_coding	Q8TEB7	79589	-2.205233894269969	-0.34533963061787165	12.472097526539876	-4.706040419899116	-7.978536538857271	-0.177962466369369	0.09919683079216148	0.03024384853591959	0.029985310389824018	53	46	0	0
ENSG00000211448	ENSG00000211448.13	iodothyronine deiodinase 2 [Source:HGNC Symbol;Acc:HGNC:2884]	DIO2	protein_coding	A8K845,Q92813	1734	-2.1396626071549787	-0.18180629031168796	14.213266756951391	-4.8606614850486745	-8.167594230631797	-0.20613628580805926	0.11595330253483124	0.02676436252489123	0.01865019861385429	77	38	0	0
ENSG00000258725	ENSG00000258725.2	PRC1 antisense RNA 1 [Source:HGNC Symbol;Acc:HGNC:48587]	PRC1-AS1	antisense	NA	100507118	-2.126721717724787	-0.19564219176172615	14.084553216415324	-4.875798065404016	-8.153973102084127	-0.20807059658687296	0.09493252917407471	0.023765716783475745	0.018652802336735826	69	44	0	0
ENSG00000180776	ENSG00000180776.15	zinc finger DHHC-type palmitoyltransferase 20 [Source:HGNC Symbol;Acc:HGNC:20749]	ZDHHC20	protein_coding	B4DRN8,Q5W0Z9	253832	-2.172413305863103	-0.11120284439298538	15.302452520753484	-4.72222947111382	-8.270291479894633	-0.208272864618779	0.21807076469508685	0.03968384361337661	0.01605847830483058	31	86	0	0
ENSG00000130038	ENSG00000130038.10	calcium release activated channel regulator 2A [Source:HGNC Symbol;Acc:HGNC:28657]	EFCAB4B	protein_coding	Q9BSW2	84766	-2.121971749716938	-0.2052886621689329	14.026985766491556	-4.868976104896727	-8.147208617880773	-0.20866587662649047	0.08699909899848353	0.022659423776659065	0.018685039998587158	57	54	0	0
ENSG00000162643	ENSG00000162643.13	WD repeat domain 63 [Source:HGNC Symbol;Acc:HGNC:30711]	WDR63	protein_coding	A0A140VJZ8,Q8IWG1	126820	-2.1405097567170164	-0.1643188443277381	14.600362373354487	-4.804590238266298	-8.20344895101431	-0.2093756989497642	0.14440342021543637	0.02949081049709086	0.017306865976768625	40	73	0	0
ENSG00000196648	NA	NA	GOLGA6L9	protein_coding	NA	NA	-2.1308266580948376	-0.14228133838000853	14.87136809511515	-4.823013068597077	-8.22985210339559	-0.21401806374259436	0.14680128839747528	0.02902516578596556	0.01611656865253443	40	75	0	0
ENSG00000185561	ENSG00000185561.10	TLC domain containing 2 [Source:HGNC Symbol;Acc:HGNC:33522]	TLCD2	protein_coding	A6NGC4	727910	-2.099657792537691	-0.15503568088900488	14.657929823278256	-4.903668048135416	-8.209937360640751	-0.22016077555371363	0.09493252917407471	0.021878732467516843	0.015853696761719195	52	63	0	0
ENSG00000165887	ENSG00000165887.12	ankyrin repeat domain 2 [Source:HGNC Symbol;Acc:HGNC:495]	ANKRD2	protein_coding	A0A0A0MRN9,Q5T457,Q9GZV1	26287	-2.087949169060793	-0.13260321510014772	14.84421081373809	-4.952114162219908	-8.229437995143432	-0.2251039156329516	0.08799042741307127	0.020409406676632727	0.014962132820636251	72	47	0	0
ENSG00000173557	ENSG00000173557.15	family with sequence similarity 166 member C [Source:HGNC Symbol;Acc:HGNC:27938]	C2orf70	protein_coding	A6NJV1,B8ZZ55	339778	-2.074988512068669	-0.12527969659572413	14.968716472309612	-4.9683034252886475	-8.240924165435725	-0.23006894426755214	0.07881117307576695	0.01904742773401392	0.014184430914383246	65	54	0	0
ENSG00000253910	ENSG00000253910.2	protocadherin gamma subfamily B, 2 [Source:HGNC Symbol;Acc:HGNC:8709]	PCDHGB2	protein_coding	Q9Y5G2	56103	-2.081462056051384	-0.0899776264802136	15.343859891609004	-4.974779479395317	-8.277539655504878	-0.23146611271835457	0.10543336169853737	0.02184028548840421	0.013422427036197294	82	42	0	0
ENSG00000215386	ENSG00000215386.13	mir-99a-let-7c cluster host gene [Source:HGNC Symbol;Acc:HGNC:1274]	LINC00478	lincRNA	NA	388815	-2.0485033626355733	-0.08099967155556843	15.546300961137089	-5.015882403201791	-8.295073359015682	-0.2450101446896383	0.0759014671795696	0.017596425992412047	0.011962375452172175	63	60	0	0
ENSG00000183346	ENSG00000183346.7	ciliary associated calcium binding coiled-coil 1 [Source:HGNC Symbol;Acc:HGNC:28678]	C10orf107	protein_coding	Q8IVU9	219621	-2.0342825627302927	-0.044222948035563044	16.05952867969653	-5.03500981199582	-8.341286069224333	-0.2547941967178917	0.08591399101192522	0.017596425992412047	0.010509056166806426	57	69	0	0
ENSG00000092758	ENSG00000092758.18	collagen type IX alpha 3 chain [Source:HGNC Symbol;Acc:HGNC:2219]	COL9A3	protein_coding	Q14050	1299	-1.9939764382871443	0.011205246658431351	16.75903738871581	-5.1283562706142485	-8.403295522859336	-0.27957856512076723	0.0680293881887941	0.014408308791720132	0.008468387141590226	71	62	0	0
ENSG00000236947	NA	NA	RP11-98G7.1	lincRNA	NA	NA	-1.9783010857451309	0.037985573738126596	17.129972926050655	-5.160155677589519	-8.434811332931957	-0.29215077431209463	0.06613142081224956	0.014039046437398811	0.0076610474059847595	73	63	0	0
ENSG00000181544	ENSG00000181544.15	FA complementation group B [Source:HGNC Symbol;Acc:HGNC:3583]	FANCB	protein_coding	A0A024RBW1,Q8NB91	2187	-1.9649131711631822	0.07633348206294788	17.732133257875468	-5.173331844120063	-8.48378081127368	-0.30733472040737614	0.07833256257265578	0.014325638017249436	0.0066949794570853715	62	77	0	0
ENSG00000169758	ENSG00000169758.13	transmembrane protein 266 [Source:HGNC Symbol;Acc:HGNC:26763]	C15orf27	protein_coding	Q2M3C6	123591	-1.958236569118287	0.07253072434159841	17.618624801612754	-5.2011984203488435	-8.47532414213271	-0.3106461191955959	0.06435181389646441	0.013073859747304909	0.0066954622083404206	76	64	0	0
ENSG00000266820	ENSG00000266820.1	karyopherin subunit alpha 2 pseudogene 3 [Source:HGNC Symbol;Acc:HGNC:52870]	RP13-104F24.1	pseudogene	NA	NA	-1.987933720910239	0.19229810453347204	19.59618170327368	-5.0981912076120794	-8.626361347187943	-0.3127255893480358	0.1940309274948124	0.026425030642029834	0.005251519475858548	41	109	0	0
ENSG00000253731	ENSG00000253731.3	protocadherin gamma subfamily A, 6 [Source:HGNC Symbol;Acc:HGNC:8704]	PCDHGA6	protein_coding	Q9Y5G7	56109	-1.9418045617748607	0.19724481509167052	19.399574959294966	-5.26180084926521	-8.615267980733401	-0.34639200869000986	0.11937132578981963	0.017261382501888373	0.0048330274250826186	113	45	0	0
ENSG00000152270	ENSG00000152270.9	phosphodiesterase 3B [Source:HGNC Symbol;Acc:HGNC:8779]	PDE3B	protein_coding	A7E2E5,Q13370	5140	-1.8923774747106343	0.18896402535726597	19.415735038363216	-5.324255486150778	-8.614610122892413	-0.4229660268342522	0.061835208169465666	0.010410968699817912	0.004150771917874836	74	79	0	0
ENSG00000101323	ENSG00000101323.5	hydroxyacid oxidase 1 [Source:HGNC Symbol;Acc:HGNC:4809]	HAO1	protein_coding	A8K058,Q9UJM8	54363	-1.8873281410101448	0.19478609422773963	19.497878331284323	-5.336745569445023	-8.620812452914759	-0.44339639696355765	0.05966398545432383	0.01025998200905808	0.004051208409435762	77	77	0	0
ENSG00000185088	ENSG00000185088.14	ribosomal protein S27 like [Source:HGNC Symbol;Acc:HGNC:18476]	RPS27L	protein_coding	Q71UM5	51065	7.9109945788527405	7.95491776278236	5670.521115258817	-0.6752529980006163	-0.6718421919628693	-0.5887575892257896	0.04727754868029578	0.08745082977109583	0.004077666039687798	14949	12583	3170	1582
ENSG00000167460	ENSG00000167460.17	tropomyosin 4 [Source:HGNC Symbol;Acc:HGNC:12013]	TPM4	protein_coding	P67936,V9HW56	7171	8.280437316396329	8.32158347049291	7312.629789383438	-0.6683867446629534	-0.6706051928889089	-0.5950252639674101	0.04039871055874157	0.07774560583174915	0.0017373594074511563	17991	17328	3870	2178
ENSG00000170345	ENSG00000170345.10	Fos proto-oncogene, AP-1 transcription factor subunit [Source:HGNC Symbol;Acc:HGNC:3796]	FOS	protein_coding	P01100,Q6FG41	2353	9.495538844709856	9.537698793819052	16995.03298264135	-0.677978662926055	-0.6740749542980351	-0.5981529755630561	0.037941907090198033	0.08745082977109583	0.0014648518868281928	43956	38482	9345	4830
ENSG00000165092	ENSG00000165092.13	aldehyde dehydrogenase 1 family member A1 [Source:HGNC Symbol;Acc:HGNC:402]	ALDH1A1	protein_coding	P00352,V9HW83	216	12.186175444559638	12.225815052962304	109561.50254771646	-0.6671748127616912	-0.6677483382622834	-0.5991637099653392	0.036111550767287226	0.08974813469857806	6.776255639376179e-4	297566	234890	57648	32922
ENSG00000010292	ENSG00000010292.13	non-SMC condensin I complex subunit D2 [Source:HGNC Symbol;Acc:HGNC:24305]	NCAPD2	protein_coding	B3KMS0,B3KY03,Q15021	9918	6.362902527277961	6.406657915751709	1936.025011482186	-0.6902836255997709	-0.6901279881117193	-0.602363784693281	0.04563788714484865	0.057895158881751556	0.004989634197960611	5146	4300	961	606
ENSG00000063046	ENSG00000063046.17	eukaryotic translation initiation factor 4B [Source:HGNC Symbol;Acc:HGNC:3285]	EIF4B	protein_coding	B4DRM3,E7EX17,P23588,Q7Z5Y0	1975	8.362686065642198	8.407225724475046	7760.105504914351	-0.6844521798961599	-0.6848030276192196	-0.6051221966190913	0.041721269423628096	0.08252053976466288	0.0022873269461280207	18623	18923	3666	2555
ENSG00000087088	ENSG00000087088.20	BCL2 associated X, apoptosis regulator [Source:HGNC Symbol;Acc:HGNC:959]	BAX	protein_coding	I6LPK7,Q07812,Q5ZPJ0,Q5ZPJ1	581	7.428709447990369	7.474713923947936	4063.991842564449	-0.6933235789746989	-0.6988040100862777	-0.6171813004695845	0.04208512258294969	0.06855122406397461	0.002531861981278922	11565	8408	2031	1254
ENSG00000117632	ENSG00000117632.23	stathmin 1 [Source:HGNC Symbol;Acc:HGNC:6510]	STMN1	protein_coding	A0A140VJW2,P16949	3925	6.128306442035013	6.17567336306799	1648.806262600272	-0.7129463243872334	-0.712787222825136	-0.6172454910685699	0.043696446047854366	0.05336833955099754	0.005245868297429132	4485	3618	806	514
ENSG00000107984	ENSG00000107984.10	dickkopf WNT signaling pathway inhibitor 1 [Source:HGNC Symbol;Acc:HGNC:2891]	DKK1	protein_coding	I1W660,O94907	22943	9.718273838000224	9.775404209992239	20036.373209864756	-0.7382162381176336	-0.7190583451785395	-0.6247338290403492	0.048083826395290984	0.11558018787924701	0.005525634799524567	50447	47658	11717	5026
ENSG00000116237	ENSG00000116237.16	isoprenylcysteine carboxyl methyltransferase [Source:HGNC Symbol;Acc:HGNC:5350]	ICMT	protein_coding	A0A024R4F6,B3KS61,O60725	23463	5.910191353769959	5.964866219536922	1424.1229972919182	-0.7548948379677559	-0.7369387443837425	-0.6307681854727797	0.04521461278784668	0.06818722103577138	0.00978111743226818	3648	3358	623	481
ENSG00000164904	ENSG00000164904.18	aldehyde dehydrogenase 7 family member A1 [Source:HGNC Symbol;Acc:HGNC:877]	ALDH7A1	protein_coding	P49419	501	6.076590989168416	6.1371014159254615	1605.3771062970511	-0.7791911751578159	-0.7491862617470264	-0.6345197593921231	0.04731945459911493	0.08296133806897793	0.012692713735815904	4457	3508	664	561
ENSG00000179010	ENSG00000179010.14	Morf4 family associated protein 1 [Source:HGNC Symbol;Acc:HGNC:24549]	MRFAP1	protein_coding	A0A087WTY9,B3KQA0,Q9Y605	93621	7.129669472732768	7.1793778368437495	3310.7595628796726	-0.729336377635528	-0.7224373705208942	-0.6368582308581097	0.03627575893165324	0.062409227601305475	0.0023863985300598507	9221	7114	1510	1091
ENSG00000170017	ENSG00000170017.12	activated leukocyte cell adhesion molecule [Source:HGNC Symbol;Acc:HGNC:400]	ALCAM	protein_coding	B3KNN9,Q13740	214	7.09809986331972	7.154396041136827	3252.614535341662	-0.7286992718937252	-0.7405926702079872	-0.6453846127318755	0.04820176144233926	0.07571095554073193	0.004051243616369048	7585	8348	1722	908
ENSG00000125170	ENSG00000125170.11	docking protein 4 [Source:HGNC Symbol;Acc:HGNC:19868]	DOK4	protein_coding	A0A024R6S2,H3BQ19,Q8TEW6	55715	7.141380499152862	7.201723508458702	3362.3832966613095	-0.782197616356133	-0.7534552218202126	-0.6536273643497511	0.038218189430119065	0.08359541329847128	0.005245868297429132	9277	7422	1374	1180
ENSG00000127483	ENSG00000127483.19	heterochromatin protein 1 binding protein 3 [Source:HGNC Symbol;Acc:HGNC:24973]	HP1BP3	protein_coding	Q5SSJ5	50809	6.634291853385657	6.685524939743702	2348.991598839655	-0.7372568882106763	-0.7411255356573149	-0.6545725097181884	0.03415539882297299	0.04979755894705742	0.001727462665746137	5979	5595	1215	673
ENSG00000198074	ENSG00000198074.10	aldo-keto reductase family 1 member B10 [Source:HGNC Symbol;Acc:HGNC:382]	AKR1B10	protein_coding	O60218	57016	11.003008947251704	11.054444814730905	48633.504252303435	-0.7449668383211737	-0.7346808405065433	-0.6568606785349022	0.027933180808798024	0.08019621958072182	6.378701030018201e-4	126483	113055	21156	16492
ENSG00000114638	ENSG00000114638.8	uroplakin 1B [Source:HGNC Symbol;Acc:HGNC:12578]	UPK1B	protein_coding	O75841	7348	5.328700939190364	5.386941867833212	951.9936392109836	-0.7665562877936423	-0.7725691082438214	-0.6611992384779459	0.044641253625486155	0.05137525700921427	0.008686625119338867	2447	2283	476	275
ENSG00000095539	ENSG00000095539.15	semaphorin 4G [Source:HGNC Symbol;Acc:HGNC:10735]	SEMA4G	protein_coding	Q9NTN9,Q9NWU8	57715	6.075553469392805	6.130976591361064	1597.7737612819465	-0.7530250144177252	-0.7582384350563864	-0.6618545196566222	0.03820266908206327	0.04938400217398289	0.0035856728548286807	4457	3501	827	450
ENSG00000163083	ENSG00000163083.6	inhibin subunit beta B [Source:HGNC Symbol;Acc:HGNC:6067]	INHBB	protein_coding	P09529	3625	6.562674269920145	6.6156238868051735	2237.7149498569997	-0.7502994130360511	-0.7541967421180529	-0.6676325607814363	0.03196176111845336	0.04766341341803841	0.0014972039839397763	6215	4914	1142	643
ENSG00000110090	ENSG00000110090.13	carnitine palmitoyltransferase 1A [Source:HGNC Symbol;Acc:HGNC:2328]	CPT1A	protein_coding	A0A024R5F4,B2RAQ8,P50416,Q8WZ48	1374	6.303037601585207	6.361822815994905	1875.7265043755024	-0.7576218138482682	-0.7697009217572282	-0.6708705712976496	0.04329912433188792	0.057338384959083645	0.00370626801577315	4420	4838	918	556
ENSG00000122952	ENSG00000122952.17	ZW10 interacting kinetochore protein [Source:HGNC Symbol;Acc:HGNC:13195]	ZWINT	protein_coding	O95229	11130	4.895189465396925	4.9698797488192294	712.0396759647244	-0.854335030422171	-0.8286466184778131	-0.6860214013213474	0.049640159317289566	0.07895465214718188	0.020694068984791716	2084	1529	292	236
ENSG00000153113	ENSG00000153113.23	calpastatin [Source:HGNC Symbol;Acc:HGNC:1515]	CAST	protein_coding	B7Z6N0,E9PCH5,E9PDE4,P20810,Q59HE3,Q86YM9	831	7.933700707360697	7.989397727813443	5805.807317902587	-0.7638727402190159	-0.7719578500273337	-0.6923694717676496	0.025747517564708947	0.05273834762936456	4.2024339327814664e-4	13947	14758	2846	1715
ENSG00000148773	ENSG00000148773.14	marker of proliferation Ki-67 [Source:HGNC Symbol;Acc:HGNC:7107]	MKI67	protein_coding	P46013	4288	5.963323557817474	6.025672193756282	1485.0862199987903	-0.8094576359452599	-0.8027586540700817	-0.7029328403892566	0.03114541458992488	0.046177099427591864	0.0026097469300191997	4269	3217	659	470
ENSG00000130844	ENSG00000130844.18	zinc finger protein 331 [Source:HGNC Symbol;Acc:HGNC:15489]	ZNF331	protein_coding	A0A024R4J5,Q68D63,Q71QC4,Q71QC5,Q71QC6,Q9NQX6	55422	4.81957900940036	4.891115849309266	673.2881907666192	-0.826066931030898	-0.8347680319031776	-0.7039619646737633	0.04391736451666932	0.054114708358197115	0.011930955071483097	1831	1579	342	180
ENSG00000136720	ENSG00000136720.7	heparan sulfate 6-O-sulfotransferase 1 [Source:HGNC Symbol;Acc:HGNC:5201]	HS6ST1	protein_coding	O60243	9394	5.4046269620621965	5.490709642248516	1023.6995730838031	-0.9099843739957579	-0.850511708396893	-0.705414355976497	0.04245614265750023	0.09507591598009685	0.017744712353341848	2966	2248	373	363
ENSG00000205213	ENSG00000205213.14	leucine rich repeat containing G protein-coupled receptor 4 [Source:HGNC Symbol;Acc:HGNC:13299]	LGR4	protein_coding	Q59ER8,Q9BXB1	55366	6.152556329931245	6.216372703213801	1694.9383697674868	-0.7986404251866637	-0.8079170534568164	-0.7104784668164142	0.03250549726250206	0.04569769278098761	0.0018749412197149498	4185	4286	862	465
ENSG00000168000	ENSG00000168000.14	BSCL2 lipid droplet biogenesis associated, seipin [Source:HGNC Symbol;Acc:HGNC:15832]	BSCL2	protein_coding	A0A024R540,A0A024R549,Q96G97	26580	6.056815203976646	6.123953719266115	1589.915599268335	-0.806363775384666	-0.8164048481607654	-0.7114387025213148	0.03888214611878582	0.05183291885517927	0.0032595148509807445	4853	3227	738	477
ENSG00000102893	ENSG00000102893.16	phosphorylase kinase regulatory subunit beta [Source:HGNC Symbol;Acc:HGNC:8927]	PHKB	protein_coding	Q93100	5257	5.026758096029115	5.096477593320152	777.087912313281	-0.8251197622577614	-0.8338385737370013	-0.7123781285914458	0.03910635403030532	0.04919210903093368	0.007578448935865307	2036	1888	390	211
ENSG00000119820	ENSG00000119820.11	Yip1 domain family member 4 [Source:HGNC Symbol;Acc:HGNC:28145]	YIPF4	protein_coding	Q9BSR8	84272	5.311958512351557	5.378053381647487	945.8256793807182	-0.8161767468376848	-0.8236609090699071	-0.7123877812179901	0.036111550767287226	0.04421585402440249	0.0046294281762152	2397	2355	458	270
ENSG00000186529	ENSG00000186529.16	cytochrome P450 family 4 subfamily F member 3 [Source:HGNC Symbol;Acc:HGNC:2646]	CYP4F3	protein_coding	A0A024R7I2,A0A024R7J8,Q08477	4051	5.923880684735241	5.997954445365956	1455.7084746448413	-0.8227714638848367	-0.8271780548277265	-0.7135184151407676	0.040563975931909454	0.062409227601305475	0.005118533517574583	3632	3686	791	360
ENSG00000170540	ENSG00000170540.15	ADP ribosylation factor like GTPase 6 interacting protein 1 [Source:HGNC Symbol;Acc:HGNC:697]	ARL6IP1	protein_coding	A0A024QYV7,Q15041	23204	6.758722985595126	6.827178328876052	2590.724667533704	-0.8112494264847735	-0.8166383711700351	-0.7187906684041915	0.03272588088345431	0.057814976414781886	0.0017178269889399442	6343	6626	1382	665
ENSG00000117899	ENSG00000117899.11	mesoderm development LRP chaperone [Source:HGNC Symbol;Acc:HGNC:13520]	MESDC2	protein_coding	Q14696	23184	6.106054654967974	6.16869682576757	1639.753884192432	-0.8120275496632061	-0.8161635455513269	-0.7242687091326345	0.02469399175406256	0.03681277566343612	9.743473970370928e-4	4541	3735	828	450
ENSG00000182606	ENSG00000182606.16	trafficking kinesin protein 1 [Source:HGNC Symbol;Acc:HGNC:29947]	TRAK1	protein_coding	A0A024R2M0,A0A087X0N0,B7Z218,B7ZAE5,Q9UPV9	22906	5.561477763706455	5.6431435803442715	1136.9443350901925	-0.8514311404183496	-0.850175528518571	-0.7257872118797162	0.041757071132513514	0.0688981220504905	0.00766027370365894	2966	2800	629	267
ENSG00000143815	ENSG00000143815.15	lamin B receptor [Source:HGNC Symbol;Acc:HGNC:6518]	LBR	protein_coding	Q14739	3930	4.952595636528809	5.025951768007868	739.8262086500803	-0.8431259207496662	-0.8531977821134191	-0.7266461796041629	0.041757071132513514	0.050300706053449405	0.008047652789794918	1834	1903	348	212
ENSG00000054277	ENSG00000054277.14	opsin 3 [Source:HGNC Symbol;Acc:HGNC:14007]	OPN3	protein_coding	Q9H1Y3	23596	5.981266815432045	6.053119307724423	1512.6921609341598	-0.8286941399914769	-0.8360756103302238	-0.7301755943969171	0.033987040714948846	0.04979755894705742	0.0026097469300191997	3777	3842	796	387
ENSG00000138092	ENSG00000138092.11	centromere protein O [Source:HGNC Symbol;Acc:HGNC:28152]	CENPO	protein_coding	Q9BU64	79172	4.778480574533565	4.850797206668088	654.7331870724324	-0.8589654095114067	-0.8594646085655465	-0.7330756436840145	0.03531786532292298	0.04484598873695499	0.007559580100471784	1765	1565	301	191
ENSG00000105327	ENSG00000105327.18	BCL2 binding component 3 [Source:HGNC Symbol;Acc:HGNC:17868]	BBC3	protein_coding	Q96PG8,Q9BXH1	27113	5.0819770524225545	5.154451554309723	809.2288397020932	-0.8460752659159154	-0.8537050558301141	-0.7335863937101331	0.03685276623830428	0.04642983182375869	0.0057108463711901866	2383	1755	385	229
ENSG00000141736	ENSG00000141736.13	erb-b2 receptor tyrosine kinase 2 [Source:HGNC Symbol;Acc:HGNC:3430]	ERBB2	protein_coding	F5H1T4,J3QLU9,P04626,X5DNK3	2064	6.280698581452258	6.344527144124128	1853.253179606672	-0.8279624688576236	-0.826951311908427	-0.7371587030168965	0.02232139355508768	0.03697483056306634	6.944476119530794e-4	5355	4046	841	563
ENSG00000119969	ENSG00000119969.15	helicase, lymphoid specific [Source:HGNC Symbol;Acc:HGNC:4861]	HELLS	protein_coding	A0A087WSW7,A0A0B4J1V9,F6XU50,Q0VGL2,Q76H82,Q9NRZ9	3070	4.326143274499582	4.407161587341295	479.9110930928787	-0.8834076976965874	-0.890139410303635	-0.7394484987740476	0.04323406919793054	0.04977575315026022	0.01576451283904323	1279	1178	224	134
ENSG00000133636	ENSG00000133636.11	neurotensin [Source:HGNC Symbol;Acc:HGNC:8038]	NTS	protein_coding	P30990,Q6FH20	4922	8.816360181276425	8.885618143390957	10807.618240574124	-0.8364331386603459	-0.8313685773953465	-0.7446682418332846	0.02192835413206581	0.06220757298649461	3.8922108858486425e-4	26787	27527	5805	2713
ENSG00000186298	ENSG00000186298.12	protein phosphatase 1 catalytic subunit gamma [Source:HGNC Symbol;Acc:HGNC:9283]	PPP1CC	protein_coding	A0A024RBP2,P36873	5501	5.676863468114282	5.75335053556962	1227.8443620926673	-0.8439080044864314	-0.861750662196968	-0.7486886480197917	0.037934075682521586	0.04922608547137505	0.0031728634270911716	2929	3273	611	328
ENSG00000167196	ENSG00000167196.14	F-box protein 22 [Source:HGNC Symbol;Acc:HGNC:13593]	FBXO22	protein_coding	Q8NEZ5	26263	5.424261220520821	5.494917202623219	1026.1593737486496	-0.8672342152987376	-0.8566175134324143	-0.7490889057167996	0.02564342997095192	0.038760345837708786	0.0023738481012439295	2698	2506	442	319
ENSG00000140961	ENSG00000140961.14	oxidative stress induced growth inhibitor 1 [Source:HGNC Symbol;Acc:HGNC:30093]	OSGIN1	protein_coding	Q9UJX0	29948	5.315451502366877	5.393201583652934	955.9352528259294	-0.8720488904064307	-0.8717322372947452	-0.7507754778113771	0.03676957785631497	0.05031019236509241	0.004989634197960611	2930	1990	414	292
ENSG00000075239	ENSG00000075239.14	acetyl-CoA acetyltransferase 1 [Source:HGNC Symbol;Acc:HGNC:93]	ACAT1	protein_coding	A0A140VJX1,P24752	38	5.582481714647187	5.657837621888677	1148.894895566822	-0.8497785683101814	-0.865213692382449	-0.7543420748576873	0.03441343446221128	0.04421585402440249	0.002631686624467631	2784	3029	562	312
ENSG00000090920	NA	NA	FCGBP	protein_coding	NA	NA	6.605035261108833	6.669474930370564	2322.4726476227574	-0.8476177764529912	-0.8396372888889626	-0.7565668926839577	0.016115411802403157	0.032872860234563976	2.2070374671953613e-4	6210	5539	1017	721
ENSG00000109814	ENSG00000109814.12	UDP-glucose 6-dehydrogenase [Source:HGNC Symbol;Acc:HGNC:12525]	UGDH	protein_coding	O60701	7358	7.2084787799590035	7.283019973165746	3555.648098059679	-0.862645891034879	-0.8552430752799542	-0.7600144278778864	0.024852422931546648	0.054798520515452774	8.336035516942213e-4	8533	9390	1458	1151
ENSG00000147536	ENSG00000147536.12	GINS complex subunit 4 [Source:HGNC Symbol;Acc:HGNC:28226]	GINS4	protein_coding	Q9BRT9	84296	3.954278221227489	4.066143429219733	378.1175944426036	-1.0402780729991294	-0.9729615589743746	-0.7684931116849295	0.04224660005397253	0.08486461538537922	0.0349885677907105	1037	933	131	127
ENSG00000197977	ENSG00000197977.4	ELOVL fatty acid elongase 2 [Source:HGNC Symbol;Acc:HGNC:14416]	ELOVL2	protein_coding	A0A024QZV3,Q9NXB9	54898	4.108910155249107	4.200074848734092	414.83169290644776	-0.9212693920458822	-0.9326528464489044	-0.7688389235943092	0.04411600065054284	0.04902869227961478	0.017424271594253832	1098	1046	194	111
ENSG00000138160	ENSG00000138160.6	kinesin family member 11 [Source:HGNC Symbol;Acc:HGNC:6388]	KIF11	protein_coding	P52732	3832	4.652679375977241	4.732785655074367	602.6794584346351	-0.9000743561061996	-0.9028374433672142	-0.7729341674466086	0.031017784861678895	0.03994381888733434	0.005795342315437325	1616	1479	274	171
ENSG00000161010	ENSG00000161010.15	MRN complex interacting protein [Source:HGNC Symbol;Acc:HGNC:30817]	C5orf45	protein_coding	Q6NTE8	51149	7.216303714067302	7.302589470683968	3603.125397626868	-0.9039614289775988	-0.8836837424245996	-0.7783069215874404	0.026172934788199195	0.06846561062829354	0.0014154902707944855	9886	8579	2020	802
ENSG00000150593	ENSG00000150593.18	programmed cell death 4 [Source:HGNC Symbol;Acc:HGNC:8763]	PDCD4	protein_coding	B4DKX4,Q53EL6	27250	5.12271571883773	5.214612564670884	843.2386878716898	-0.887973175647145	-0.9158049989997293	-0.7807860828615277	0.04896426422673661	0.05961884075472786	0.006596693359201677	1966	2342	417	215
ENSG00000169359	ENSG00000169359.16	solute carrier family 33 member 1 [Source:HGNC Symbol;Acc:HGNC:95]	SLC33A1	protein_coding	O00400	9197	4.880454583343173	4.965208719011262	708.7209432502373	-0.8950878060993548	-0.9113203469553123	-0.7816440383327655	0.03685276623830428	0.04603455844190247	0.005183869236790427	1748	1880	334	192
ENSG00000141738	ENSG00000141738.14	growth factor receptor bound protein 7 [Source:HGNC Symbol;Acc:HGNC:4567]	GRB7	protein_coding	A0A0S2Z4F6,Q14451	2886	4.455288550678237	4.540444066914039	526.8102311554306	-0.9269479645479145	-0.9244917564120854	-0.7847435582190938	0.03196176111845336	0.04150700712311648	0.007698334971957955	1505	1225	231	152
ENSG00000136159	ENSG00000136159.4	nudix hydrolase 15 [Source:HGNC Symbol;Acc:HGNC:23063]	NUDT15	protein_coding	Q9NV35	55270	3.863849263732484	3.965817972504974	351.63458850852703	-0.9540418428867166	-0.9669115833369188	-0.7848613894311428	0.04679402552064026	0.04977575315026022	0.02280420679282885	1003	839	169	88
ENSG00000135451	ENSG00000135451.13	trophinin associated protein [Source:HGNC Symbol;Acc:HGNC:12327]	TROAP	protein_coding	F8W130,Q12815	10024	4.763419622434266	4.853366744577306	655.8029089490411	-0.9357598202031886	-0.9271566702388936	-0.786851523271657	0.03663678004817236	0.053095371991778516	0.007637581648278551	2029	1390	270	200
ENSG00000144554	ENSG00000144554.10	FA complementation group D2 [Source:HGNC Symbol;Acc:HGNC:3585]	FANCD2	protein_coding	A0A024R2G2,Q9BXW9	2177	4.596569450228014	4.680000709336165	580.7326498394103	-0.9177465638121082	-0.92142606147631	-0.7903673478203511	0.028913790890105186	0.038381180834828096	0.005132872010769868	1579	1419	264	162
ENSG00000198901	ENSG00000198901.14	protein regulator of cytokinesis 1 [Source:HGNC Symbol;Acc:HGNC:9341]	PRC1	protein_coding	A0A024RC67,O43663	9055	5.739823767368307	5.811486818672105	1278.7683492319693	-0.8844165958293153	-0.8833798828691427	-0.7904426672358841	0.01641158538606539	0.025367080486177522	3.9828898500340957e-4	3443	3096	577	372
ENSG00000258818	ENSG00000258818.4	ribonuclease A family member 4 [Source:HGNC Symbol;Acc:HGNC:10047]	RNASE4	protein_coding	P34096,Q53XB4	6038	6.542932890009265	6.625766035946982	2251.838076503052	-0.878845857963711	-0.9022532982916777	-0.8008236746909739	0.02847678717528769	0.04647812833576635	7.007920959418698e-4	5189	6264	1069	611
ENSG00000090889	ENSG00000090889.12	kinesin family member 4A [Source:HGNC Symbol;Acc:HGNC:13339]	KIF4A	protein_coding	O95239,Q59HG1	24137	3.870488414463789	3.995115786397834	359.59819243108274	-1.1001626893602279	-1.0179463328014773	-0.8029115554442888	0.037941907090198033	0.08507633328962647	0.03217197299163654	1023	873	118	121
ENSG00000118849	ENSG00000118849.10	retinoic acid receptor responder 1 [Source:HGNC Symbol;Acc:HGNC:9867]	RARRES1	protein_coding	P49788	5918	5.678632970619441	5.770915325242811	1242.258718324126	-0.923556344846427	-0.9277781049272036	-0.8118158062737648	0.027493733069444207	0.04846912769678354	0.0018749412197149498	3175	3228	654	288
ENSG00000185551	ENSG00000185551.15	nuclear receptor subfamily 2 group F member 2 [Source:HGNC Symbol;Acc:HGNC:7976]	NR2F2	protein_coding	F1D8R0,P24468	7026	4.834574081033573	4.946168919813367	698.5586283885519	-0.9680429577175493	-0.9638638333445437	-0.8120685161499387	0.038129027678338784	0.07207623716615263	0.009078372412474377	1940	1714	382	146
ENSG00000165376	ENSG00000165376.11	claudin 2 [Source:HGNC Symbol;Acc:HGNC:2041]	CLDN2	protein_coding	P57739	9075	7.931280952671317	7.999392000732849	5844.710453996151	-0.8808237568622351	-0.880697429637138	-0.8121059114120701	0.00827384185381125	0.02574759432797618	5.176970329892871e-6	15370	14453	2627	1710
ENSG00000049323	ENSG00000049323.16	latent transforming growth factor beta binding protein 1 [Source:HGNC Symbol;Acc:HGNC:6714]	LTBP1	protein_coding	B7ZLY3,Q14766	4052	3.8770304554853605	3.981758086234852	355.5505437160116	-0.9786461028390168	-0.9905441069377748	-0.8145041810342426	0.04039420397790473	0.04421585402440249	0.0168785946518232	1032	842	166	90
ENSG00000054179	ENSG00000054179.12	ectonucleoside triphosphate diphosphohydrolase 2 [Source:HGNC Symbol;Acc:HGNC:3364]	ENTPD2	protein_coding	Q9Y5L3	954	2.991327526646785	3.127364366419627	194.13079510958593	-1.0806853094288358	-1.0939198096909188	-0.8259999889069081	0.057170296368151366	0.04329666464909842	0.04995049125736358	552	492	83	49
ENSG00000151376	ENSG00000151376.16	malic enzyme 3 [Source:HGNC Symbol;Acc:HGNC:6985]	ME3	protein_coding	B2R995,Q16798,Q6TCH8	10873	3.7420674955063893	3.855301046255051	325.25368139402906	-1.0064161826040372	-1.0199708481966159	-0.8275997982332869	0.04797849115183904	0.0479923758192196	0.020834178572179368	1018	716	144	85
ENSG00000100426	ENSG00000100426.7	zinc finger BED-type containing 4 [Source:HGNC Symbol;Acc:HGNC:20721]	ZBED4	protein_coding	O75132	9889	3.666826173930131	3.7769818015074907	307.8521427987458	-1.0108441893061908	-1.0192181736937789	-0.827876642152452	0.041148746005610956	0.04126183596969561	0.020299572379636824	837	787	134	82
ENSG00000125740	ENSG00000125740.14	FosB proto-oncogene, AP-1 transcription factor subunit [Source:HGNC Symbol;Acc:HGNC:3797]	FOSB	protein_coding	A0A024R0P6,K7EKC1,P53539	2354	7.861749902125151	7.931987689029923	5577.294102509258	-0.8947640486462661	-0.8963635271445692	-0.8283405079007184	0.007216028191030046	0.022828799627137387	2.660271143290185e-6	14920	13677	2622	1538
ENSG00000054654	ENSG00000054654.18	spectrin repeat containing nuclear envelope protein 2 [Source:HGNC Symbol;Acc:HGNC:17084]	SYNE2	protein_coding	Q6MZP0,Q8WXH0	23224	5.820640924996207	5.901608926417978	1361.2285549700305	-0.9248803869924421	-0.9261881373270986	-0.8294187299672229	0.016158912984972133	0.026909777718827813	3.148842346049432e-4	3448	3551	589	397
ENSG00000157456	ENSG00000157456.8	cyclin B2 [Source:HGNC Symbol;Acc:HGNC:1580]	CCNB2	protein_coding	O95067	9133	5.011915435056072	5.095925019141719	776.455381201001	-0.9417680105641402	-0.9414208799239897	-0.8297290939102488	0.018657073504340753	0.027838943082028503	0.001157642623964203	2213	1826	343	219
ENSG00000091129	ENSG00000091129.21	neuronal cell adhesion molecule [Source:HGNC Symbol;Acc:HGNC:7994]	NRCAM	protein_coding	B7Z670,C9JYY6,Q14CA1,Q92823	4897	5.603177146543805	5.691721976815476	1175.8347520490963	-0.9225068305323765	-0.9413365166249169	-0.8315879362196236	0.02523292453303738	0.0367010609097789	9.298445739691833e-4	2839	3213	552	311
ENSG00000112245	ENSG00000112245.12	protein tyrosine phosphatase 4A1 [Source:HGNC Symbol;Acc:HGNC:9634]	PTP4A1	protein_coding	A0A024R8J2,Q93096	7803	7.825990596539118	7.914399289174656	5508.259570646866	-0.9282399801004992	-0.9264666504652979	-0.8322263762005776	0.017691794343310835	0.05034088552290211	2.2462909755872903e-4	13593	14700	2891	1290
ENSG00000072422	ENSG00000072422.17	Rho related BTB domain containing 1 [Source:HGNC Symbol;Acc:HGNC:18738]	RHOBTB1	protein_coding	A0A024QZL4,O94844	9886	5.377722426982921	5.462504246061019	1002.5716053036689	-0.9353701694553018	-0.9395664446376583	-0.832647976462608	0.01962524261212305	0.02902516578596556	7.7950419143539e-4	2534	2636	437	287
ENSG00000018236	ENSG00000018236.15	contactin 1 [Source:HGNC Symbol;Acc:HGNC:2171]	CNTN1	protein_coding	A0A024R104,Q12860	1272	5.960504888774685	6.043408992567707	1502.3040271783025	-0.9305706106916873	-0.9329032769579879	-0.8361079977504221	0.016179743520441436	0.027916790743323067	2.822098906516162e-4	3746	3982	643	440
ENSG00000144381	ENSG00000144381.17	heat shock protein family D (Hsp60) member 1 [Source:HGNC Symbol;Acc:HGNC:5261]	HSPD1	protein_coding	A0A024R3X4,P10809	3329	8.470883527326095	8.551046548146001	8567.571398998289	-0.90631361145491	-0.9205279478389776	-0.8401796202908554	0.012401874341567304	0.03799843696386665	2.59203464029136e-5	20401	23434	3848	2422
ENSG00000148175	ENSG00000148175.13	stomatin [Source:HGNC Symbol;Acc:HGNC:3383]	STOM	protein_coding	A0A024R882,F8VSL7,P27105	2040	6.653911590384125	6.735655421198189	2430.282103644956	-0.9289905519100022	-0.9287814606035756	-0.8420893585013397	0.01176558980818117	0.027817545150798657	7.07223484220954e-5	6695	5889	1227	597
ENSG00000104537	ENSG00000104537.17	annexin A13 [Source:HGNC Symbol;Acc:HGNC:536]	ANXA13	protein_coding	P27216,Q53FB5	312	5.917587762237221	5.997110850659943	1454.528234262298	-0.9289663111165752	-0.93320203555976	-0.8451633071617621	0.011833135628836361	0.019190759080967464	8.781159175215746e-5	3904	3619	673	394
ENSG00000162368	ENSG00000162368.13	cytidine/uridine monophosphate kinase 1 [Source:HGNC Symbol;Acc:HGNC:18170]	CMPK1	protein_coding	B2R6S5,P30085	51727	5.386178666185819	5.481620431584734	1015.8288925693471	-0.948944326035554	-0.9656821279507918	-0.8459146431391835	0.02934113972683095	0.040547147069203565	0.0015537595701574807	2387	2858	435	289
ENSG00000102870	ENSG00000102870.6	zinc finger protein 629 [Source:HGNC Symbol;Acc:HGNC:29008]	ZNF629	protein_coding	Q9UEG4	23361	4.588776378079988	4.699338378021143	587.8026740019833	-0.991986351460017	-1.0004311209536212	-0.8539208015660129	0.030993504217900095	0.04954450412889644	0.005251519475858548	1755	1359	300	131
ENSG00000154930	ENSG00000154930.15	acyl-CoA synthetase short chain family member 1 [Source:HGNC Symbol;Acc:HGNC:16091]	ACSS1	protein_coding	Q1RMZ4,Q9NUB1	84532	5.409620944850873	5.494097039281599	1024.8967134873715	-0.9573319599152968	-0.9535557848141455	-0.8543716951443862	0.01351285833624452	0.02162433717919151	3.006955124115274e-4	2953	2396	440	294
ENSG00000134057	ENSG00000134057.15	cyclin B1 [Source:HGNC Symbol;Acc:HGNC:1579]	CCNB1	protein_coding	P14635	891	6.017302942470147	6.098195948279314	1560.584143713261	-0.9430645043992605	-0.9421940679388394	-0.8553056790385343	0.010909681675965661	0.01911490669482877	6.801496869986616e-5	4130	3947	678	447
ENSG00000130956	ENSG00000130956.14	hyaluronan binding protein 4 [Source:HGNC Symbol;Acc:HGNC:17062]	HABP4	protein_coding	Q5JVS0	22927	3.853652441911721	3.962572248380429	350.9014612368039	-1.0215462625805722	-1.0216667342871966	-0.8564148617862212	0.03604341628065898	0.04050141042321647	0.01355845563992191	1060	805	147	97
ENSG00000106261	ENSG00000106261.17	zinc finger with KRAB and SCAN domains 1 [Source:HGNC Symbol;Acc:HGNC:13101]	ZKSCAN1	protein_coding	B3KNP9,B3KRF7,E9PC66,P17029	7586	5.61171413926766	5.708008260959129	1188.8982203327125	-0.95066035921781	-0.968781792813462	-0.8565156424279259	0.02379512748029077	0.03817618024144898	8.514417178194196e-4	2904	3260	582	291
ENSG00000213639	ENSG00000213639.10	protein phosphatase 1 catalytic subunit beta [Source:HGNC Symbol;Acc:HGNC:9282]	PPP1CB	protein_coding	P62140,V9HW04	5500	6.028949593898938	6.1095732843604	1572.8113927198606	-0.9388300135865846	-0.9424915267585136	-0.8573188695611685	0.010215189468744027	0.017600842521928575	4.807192726416977e-5	4349	3820	733	419
ENSG00000151725	ENSG00000151725.12	centromere protein U [Source:HGNC Symbol;Acc:HGNC:21348]	MLF1IP	protein_coding	Q71F23	79682	3.003214756082428	3.1474899038693502	197.02597814038631	-1.1344850908869417	-1.1318968745778821	-0.8636247239018116	0.05305074064678422	0.04475139807752324	0.042077340873863285	529	533	75	54
ENSG00000034677	ENSG00000034677.13	ring finger protein 19A, RBR E3 ubiquitin protein ligase [Source:HGNC Symbol;Acc:HGNC:13432]	RNF19A	protein_coding	Q9NV58	25897	5.072744143408562	5.184302982660404	825.0662449090687	-0.9669087411771394	-1.0030583469229857	-0.8639037949923373	0.04320612641608171	0.054114708358197115	0.003538382580943184	1895	2400	397	199
ENSG00000164930	ENSG00000164930.12	frizzled class receptor 6 [Source:HGNC Symbol;Acc:HGNC:4044]	FZD6	protein_coding	A0A024R9E9,B4DL33,B4E236,O60353	8323	3.9660215045946643	4.083393298729938	381.6839772757981	-1.0172268887371803	-1.0420398942265667	-0.8668183259571068	0.042868632327644325	0.0454298999717955	0.011155895615913382	956	1058	173	95
ENSG00000143674	ENSG00000143674.11	mitogen-activated protein kinase kinase kinase 21 [Source:HGNC Symbol;Acc:HGNC:29798]	MLK4	protein_coding	A0A1W2PKR9,Q5TCX8	84451	3.8407892016454888	3.952801319725194	348.42456542433945	-1.0302682348957743	-1.0362056360434664	-0.8691752181726274	0.03604341628065898	0.03924139218129506	0.012253592505554644	917	923	146	95
ENSG00000164626	ENSG00000164626.9	potassium two pore domain channel subfamily K member 5 [Source:HGNC Symbol;Acc:HGNC:6280]	KCNK5	protein_coding	A0A024RD32,A0A0B6VPR3,O95279	8645	3.1965110671487014	3.3455180961159527	226.28814193042956	-1.093294474057068	-1.1172318189949202	-0.8707644100440561	0.055765178938624135	0.04977575315026022	0.03490411386833172	611	610	107	49
ENSG00000156970	ENSG00000156970.13	BUB1 mitotic checkpoint serine/threonine kinase B [Source:HGNC Symbol;Acc:HGNC:1149]	BUB1B	protein_coding	O60566	701	3.8153801955334794	3.930836766378103	342.79601188675076	-1.032201429495519	-1.044877936980485	-0.8709705151094259	0.03348719864337158	0.037812229047711955	0.011126894855044905	986	841	157	84
ENSG00000109805	ENSG00000109805.10	non-SMC condensin I complex subunit G [Source:HGNC Symbol;Acc:HGNC:24304]	NCAPG	protein_coding	Q9BPX3	64151	4.0138846537449355	4.128556514700463	393.99720499842806	-1.0245294543486196	-1.0401172579463434	-0.872781336975497	0.035675867847887004	0.03999139306940242	0.008719516768643474	1230	880	179	98
ENSG00000160712	ENSG00000160712.13	interleukin 6 receptor [Source:HGNC Symbol;Acc:HGNC:6019]	IL6R	protein_coding	A0A087WTB5,A0N0L5,P08887	3570	3.099256329000832	3.248312498056249	211.20775819854143	-1.1061560252823694	-1.1289110274498306	-0.8763517411260866	0.053256133753716246	0.04421585402440249	0.035651828476576074	586	558	97	47
ENSG00000123219	ENSG00000123219.13	centromere protein K [Source:HGNC Symbol;Acc:HGNC:29479]	CENPK	protein_coding	D6RHD3,Q9BS16	64105	2.8787303145460106	3.042452046532803	182.30931345945814	-1.1330250085032645	-1.1659316858856363	-0.8794398135767146	0.06573226400342261	0.04902869227961478	0.04670543688597682	483	509	82	40
ENSG00000145391	ENSG00000145391.13	SET domain containing 7, histone lysine methyltransferase [Source:HGNC Symbol;Acc:HGNC:30412]	SETD7	protein_coding	B5MCZ8,D6RJA0,Q8WTS6	80854	4.909871555661686	5.010194017109104	730.7790970313837	-0.9860256681339593	-1.0027211989410993	-0.8804120912347879	0.022094436994333413	0.03225800070890238	0.0012416550709798927	1857	1969	338	185
ENSG00000132613	ENSG00000132613.15	MTSS I-BAR domain containing 2 [Source:HGNC Symbol;Acc:HGNC:25094]	MTSS1L	protein_coding	Q765P7	92154	5.097540217008005	5.190858982579182	829.3485193511444	-0.989431594626242	-0.991736824279805	-0.8828233443785017	0.014968725385263445	0.023873606609211562	4.910270507325743e-4	2491	1888	359	228
ENSG00000106541	ENSG00000106541.12	anterior gradient 2, protein disulphide isomerase family member [Source:HGNC Symbol;Acc:HGNC:328]	AGR2	protein_coding	O95994,Q4JM46	10551	8.284936404798732	8.370182902758915	7556.680630064799	-0.9491185277855673	-0.9608603713579903	-0.8846236697885749	0.00818972342723632	0.027906721939933953	5.41127962376258e-6	18465	20613	3351	2086
ENSG00000065361	ENSG00000065361.16	erb-b2 receptor tyrosine kinase 3 [Source:HGNC Symbol;Acc:HGNC:3431]	ERBB3	protein_coding	P21860	2065	5.735171943771363	5.825898513951517	1290.6753044801721	-0.9789931305080757	-0.985353728507611	-0.8923950727905204	0.010695639734793368	0.018839729266293296	7.724125850388605e-5	3499	3261	609	325
ENSG00000164292	ENSG00000164292.13	Rho related BTB domain containing 3 [Source:HGNC Symbol;Acc:HGNC:18757]	RHOBTB3	protein_coding	O94955	22836	4.069560098829487	4.183336957572511	409.5767341914634	-1.0424510288687094	-1.0533808446141208	-0.8936442230873136	0.02966288917470879	0.03669254982589099	0.00579741679856666	1060	1109	173	109
ENSG00000154122	ENSG00000154122.14	ANKH inorganic pyrophosphate transport regulator [Source:HGNC Symbol;Acc:HGNC:15492]	ANKH	protein_coding	Q9HCJ1	56172	4.387156731293051	4.493751404156157	509.33938677391916	-1.0305417075024466	-1.0344810572822702	-0.8943981251655961	0.02294157138118126	0.0326646218648993	0.002755279227295263	1328	1359	212	140
ENSG00000154767	ENSG00000154767.15	XPC complex subunit, DNA damage recognition and repair factor [Source:HGNC Symbol;Acc:HGNC:12816]	XPC	protein_coding	Q01831,X5DRB1	7508	5.414759269215051	5.507001661873108	1033.6050302199112	-0.9872643442481236	-0.9932550119841077	-0.8953885446318942	0.011248168195563558	0.018105095288576782	1.3575006817251168e-4	2910	2527	480	263
ENSG00000268575	ENSG00000268575.1	novel transcript, readthrough between SLC35E2 and CDK11A	RP1-283E3.8	processed_transcript	NA	NA	3.333355253552843	3.4691868936238035	247.22796631396645	-1.0979437577725117	-1.113900565118868	-0.8974855852023914	0.03914009383351276	0.0367010609097789	0.020432436151712235	704	632	109	59
ENSG00000137492	ENSG00000137492.8	THAP domain containing 12 [Source:HGNC Symbol;Acc:HGNC:9440]	PRKRIR	protein_coding	A0A140VJQ7,O43422	5612	3.8991886166752834	4.04021754788556	369.7770931244879	-1.0658095603269253	-1.0950910189693188	-0.9032327786697439	0.049275847728595674	0.05691605208065942	0.0129256209629676	918	1057	180	79
ENSG00000125398	ENSG00000125398.8	SRY-box transcription factor 9 [Source:HGNC Symbol;Acc:HGNC:11204]	SOX9	protein_coding	P48436	6662	5.4575615753823135	5.55103245093972	1065.7900093014957	-0.9949685805155661	-1.0009495610776566	-0.9042641865579614	0.010695639734793368	0.017596425992412047	1.0491858081823398e-4	3088	2539	492	271
ENSG00000188725	ENSG00000188725.8	small integral membrane protein 15 [Source:HGNC Symbol;Acc:HGNC:33861]	SMIM15	protein_coding	Q7Z3B0	643155	4.3787162124480155	4.500508025969126	511.13135143310996	-1.0479314535310806	-1.0565205407888567	-0.9059771896485437	0.025747517564708947	0.04226072059508672	0.003856065482225381	1513	1226	254	111
ENSG00000106780	ENSG00000106780.9	multiple EGF like domains 9 [Source:HGNC Symbol;Acc:HGNC:3234]	MEGF9	protein_coding	Q9H1U4	1955	5.783469858840181	5.882200084953763	1342.1513758226401	-0.9927132248396112	-1.0101091912108253	-0.9093117500472604	0.014968725385263445	0.0248966025202107	1.509487812848221e-4	3288	3731	598	352
ENSG00000174442	ENSG00000174442.12	zwilch kinetochore protein [Source:HGNC Symbol;Acc:HGNC:25468]	ZWILCH	protein_coding	A8K4T3,Q9H900	55055	3.642583846727743	3.7754612656167748	307.21348647667384	-1.087674536161249	-1.1080786025384035	-0.910179532535301	0.04353731853834618	0.04173638661597371	0.013501876345338146	767	875	126	80
ENSG00000168078	ENSG00000168078.10	PDZ binding kinase [Source:HGNC Symbol;Acc:HGNC:18282]	PBK	protein_coding	Q96KB5,V9HWH0	55872	3.4677802192968263	3.611317891864221	273.32045332335633	-1.0942050937381615	-1.1272161743852291	-0.9114656180670724	0.05183965410462192	0.0454298999717955	0.018664634400236513	685	784	121	64
ENSG00000014824	ENSG00000014824.14	solute carrier family 30 member 9 [Source:HGNC Symbol;Acc:HGNC:1329]	SLC30A9	protein_coding	A0A0S2Z514,Q6PML9	10463	3.8851643238301534	4.0100263574155255	362.47671903115423	-1.0831769533829714	-1.0951112846107933	-0.9160122407244004	0.0319765904329047	0.03676281976819751	0.006880978120071739	929	1006	148	96
ENSG00000181026	ENSG00000181026.15	apoptosis enhancing nuclease [Source:HGNC Symbol;Acc:HGNC:25722]	AEN	protein_coding	Q8WTP8	64782	5.771841413623893	5.870211027861112	1331.5591791356958	-1.0396750809767448	-1.0154240992506631	-0.9173320821894408	0.009322109270324553	0.023329030847713754	1.0766035018081277e-4	3891	3156	504	404
ENSG00000206195	ENSG00000206195.11	double homeobox A pseudogene 8 [Source:HGNC Symbol;Acc:HGNC:32187]	AP000525.9	processed_transcript	NA	503637	3.0290594453582584	3.1781825797168026	201.1700563203059	-1.1718875088635725	-1.1691030423361166	-0.9190649885234758	0.03962886719487284	0.03495104631950925	0.02778495537779255	586	513	77	53
ENSG00000169297	ENSG00000169297.8	nuclear receptor subfamily 0 group B member 1 [Source:HGNC Symbol;Acc:HGNC:7960]	NR0B1	protein_coding	F1D8P4,P51843	190	5.153406832460619	5.26619586618185	874.1550521891912	-1.0646063882922199	-1.0467298199410602	-0.9206032704724693	0.018806143647933028	0.038760345837708786	0.0010327260575559733	2821	1870	324	263
ENSG00000145012	ENSG00000145012.13	LIM domain containing preferred translocation partner in lipoma [Source:HGNC Symbol;Acc:HGNC:6679]	LPP	protein_coding	B7Z871,B7Z8W0,B7ZLW0,Q93052	4026	5.191219268073461	5.306115003283806	898.0976550330495	-1.015838681075111	-1.0479979572021194	-0.9215612527416578	0.028005061962380236	0.038760345837708786	9.974488504398728e-4	2112	2614	411	220
ENSG00000196693	ENSG00000196693.15	zinc finger protein 33B [Source:HGNC Symbol;Acc:HGNC:13097]	ZNF33B	protein_coding	Q06732	7582	4.0930579442097885	4.243171247798999	426.3263941076392	-1.0889094798291077	-1.116205545184081	-0.9309657263678793	0.04731945459911493	0.062409227601305475	0.009376973889199227	1045	1241	212	86
ENSG00000112984	ENSG00000112984.12	kinesin family member 20A [Source:HGNC Symbol;Acc:HGNC:9787]	KIF20A	protein_coding	O95235	10112	4.695236604374364	4.816544680011529	637.9187817674208	-1.0459875738318292	-1.070184825614699	-0.9310747193148375	0.02840543457112268	0.03899489574382301	0.0019358519780072545	2108	1346	296	150
ENSG00000143412	ENSG00000143412.10	annexin A9 [Source:HGNC Symbol;Acc:HGNC:547]	ANXA9	protein_coding	O76027	8416	2.747910571560685	2.9164720994812168	166.6022743082351	-1.2000058717962205	-1.2190913120791906	-0.9330025155900207	0.05023118772960477	0.036282655444420206	0.03721879058257184	480	440	68	39
ENSG00000183856	ENSG00000183856.11	IQ motif containing GTPase activating protein 3 [Source:HGNC Symbol;Acc:HGNC:20669]	IQGAP3	protein_coding	Q86VI3	128239	5.081122504299614	5.191440154348367	829.0690742968345	-1.0364252779187813	-1.0506136918577327	-0.9342223383993112	0.016179743520441436	0.027316369994869288	4.710366249069156e-4	2609	1844	388	197
ENSG00000109881	ENSG00000109881.17	coiled-coil domain containing 34 [Source:HGNC Symbol;Acc:HGNC:25079]	CCDC34	protein_coding	Q96HJ3	91057	5.173920814661926	5.303451766424589	895.9365051840832	-1.0781669676534917	-1.067875245565641	-0.9346519473059723	0.020193508104269182	0.04902869227961478	0.0014661059213997682	2595	2211	471	176
ENSG00000164649	ENSG00000164649.20	cell division cycle associated 7 like [Source:HGNC Symbol;Acc:HGNC:30777]	CDCA7L	protein_coding	A0A024RA51,A8K8X5,Q96GN5	55536	4.094768275733827	4.217006623816384	419.49827625815357	-1.124081796410038	-1.0950212014362484	-0.9382805068172713	0.01876418330443935	0.03527211368759684	0.0037036822879279183	1209	1045	153	123
ENSG00000127528	ENSG00000127528.6	Kruppel like factor 2 [Source:HGNC Symbol;Acc:HGNC:6347]	KLF2	protein_coding	Q9Y5W3	10365	4.50089676940082	4.6235078905824505	557.1175374977374	-1.0686345537127915	-1.080775455228621	-0.9411248030588741	0.02081091563390782	0.03527211368759684	0.001757225830795239	1714	1294	267	124
ENSG00000198189	ENSG00000198189.11	hydroxysteroid 17-beta dehydrogenase 11 [Source:HGNC Symbol;Acc:HGNC:22960]	HSD17B11	protein_coding	Q8NBQ5	51170	5.478693038623653	5.581935727126943	1088.5937151218109	-1.033997282103636	-1.0423701102912046	-0.9437048487354998	0.009807930714869647	0.017838172176473023	7.426921850096754e-5	2948	2825	508	262
ENSG00000134574	ENSG00000134574.12	damage specific DNA binding protein 2 [Source:HGNC Symbol;Acc:HGNC:2718]	DDB2	protein_coding	Q92466	1643	5.459843383873059	5.575254922202645	1084.2503481699741	-1.1024718386886396	-1.0639911692856752	-0.9465213700020798	0.01251240114006019	0.0352308291336339	4.194294635295538e-4	3368	2453	379	336
ENSG00000123080	ENSG00000123080.12	cyclin dependent kinase inhibitor 2C [Source:HGNC Symbol;Acc:HGNC:1789]	CDKN2C	protein_coding	P42773,Q6ICV4	1031	4.409753289351114	4.530495245893098	522.2905296846254	-1.0830676341680043	-1.0942636731588526	-0.9537745540630962	0.021935518487984317	0.030357358578470287	0.0016617744332219713	1695	1140	217	136
ENSG00000101447	ENSG00000101447.15	family with sequence similarity 83 member D [Source:HGNC Symbol;Acc:HGNC:16122]	FAM83D	protein_coding	Q9H4H8	81610	3.4662859922172355	3.6039749941771526	272.12887371628676	-1.1578982279695844	-1.1508065475589668	-0.9543066873327806	0.026525622170847855	0.029345408767907092	0.009988873148833476	792	689	104	73
ENSG00000131080	ENSG00000131080.15	ectodysplasin A2 receptor [Source:HGNC Symbol;Acc:HGNC:17756]	EDA2R	protein_coding	B2RBZ9,B4DQY6,Q9HAV5	60401	3.6215173200998247	3.780246889100963	307.5059498641484	-1.1461696258572522	-1.1568699418647483	-0.9543332947471562	0.035759707046495004	0.04902869227961478	0.011930955071483097	863	815	151	60
ENSG00000156398	ENSG00000156398.13	sideroflexin 2 [Source:HGNC Symbol;Acc:HGNC:16086]	SFXN2	protein_coding	A0A0C4DGR6,Q96NB2	118980	2.4405972019796534	2.633495531755394	135.81089414701034	-1.2704213807143057	-1.292116956993702	-0.9580164334677146	0.057151879599971596	0.03676281976819751	0.04723461984109747	395	366	53	31
ENSG00000166803	ENSG00000166803.13	PCNA clamp associated factor [Source:HGNC Symbol;Acc:HGNC:28961]	KIAA0101	protein_coding	Q15004	9768	6.030171600278172	6.141218789450633	1606.9770526983968	-1.0414147514132255	-1.0594858671300316	-0.9592595316739796	0.012822041820017832	0.025482442281344574	7.724125850388605e-5	5264	3408	747	382
ENSG00000179152	ENSG00000179152.20	T cell activation inhibitor, mitochondrial [Source:HGNC Symbol;Acc:HGNC:25241]	TCAIM	protein_coding	A0A024R2R9,Q8N3R3	285343	3.449309055436018	3.613917907612527	273.347783273842	-1.158170331553508	-1.1774535516091835	-0.9611300183667593	0.04039420397790473	0.0479923758192196	0.014917631529859329	739	755	131	54
ENSG00000112378	ENSG00000112378.12	p53 apoptosis effector related to PMP22 [Source:HGNC Symbol;Acc:HGNC:17637]	PERP	protein_coding	Q96FX8	64065	7.483428197495413	7.597755605159661	4419.735092273921	-1.025719042991338	-1.059239140258787	-0.9625357924838657	0.014968725385263445	0.03822640296591533	4.2965255569455436e-5	10024	13229	2005	1084
ENSG00000169439	ENSG00000169439.12	syndecan 2 [Source:HGNC Symbol;Acc:HGNC:10659]	SDC2	protein_coding	A0A024R9D1,E9PBI9,P34741	6383	2.728385884120267	2.915312926359625	166.66134877475983	-1.2790486261077516	-1.270717489001716	-0.9626715453769639	0.056319750276217766	0.0479923758192196	0.03770676262848246	428	492	56	45
ENSG00000138078	ENSG00000138078.16	prolyl endopeptidase like [Source:HGNC Symbol;Acc:HGNC:30228]	PREPL	protein_coding	Q4J6C6	9581	4.393230203894249	4.528117737639646	520.9268297099725	-1.0878331791428633	-1.1159506797655991	-0.9638624784452495	0.029168019657081427	0.04001861210304793	0.0025170626331374605	1298	1495	244	115
ENSG00000162599	ENSG00000162599.17	nuclear factor I A [Source:HGNC Symbol;Acc:HGNC:7784]	NFIA	protein_coding	Q12857	4774	3.525568006585673	3.6804054899808576	286.727667100802	-1.1435618689723934	-1.1756471344954484	-0.9715362529027576	0.04091373344844437	0.03968384361337661	0.010816566162115578	733	826	128	63
ENSG00000151892	ENSG00000151892.14	GDNF family receptor alpha 1 [Source:HGNC Symbol;Acc:HGNC:4243]	GFRA1	protein_coding	B7Z856,P56159	2674	2.962518537862563	3.1416433492904225	195.31585297981218	-1.2089966720302743	-1.2299979167488728	-0.9716599728738895	0.04364604945611999	0.03899489574382301	0.02511447164136784	584	502	89	39
ENSG00000143742	ENSG00000143742.13	signal recognition particle 9 [Source:HGNC Symbol;Acc:HGNC:11304]	SRP9	protein_coding	A0A024R3P3,P49458	6726	4.985925448252371	5.111838320361214	783.9133731341335	-1.0708944684018473	-1.1026212409794667	-0.974969201857618	0.022757896060776873	0.03421709582624889	6.561918173331945e-4	1883	2296	353	185
ENSG00000146085	ENSG00000146085.8	methylmalonyl-CoA mutase [Source:HGNC Symbol;Acc:HGNC:7526]	MUT	protein_coding	A0A024RD82,B2R6K1,P22033	4594	3.532763283983347	3.6883122484019393	288.2709886374131	-1.1557075593289354	-1.1823585272527253	-0.983261835522118	0.0357089628708419	0.037812229047711955	0.009085594983929584	761	812	130	62
ENSG00000166197	ENSG00000166197.17	nucleolar and coiled-body phosphoprotein 1 [Source:HGNC Symbol;Acc:HGNC:15608]	NOLC1	protein_coding	B2RAU8,Q14978,Q96J17	9221	5.685498117191222	5.78890472664043	1257.6566012921403	-1.0756789262510504	-1.0708013801511265	-0.9842113978799968	0.005273247205828634	0.011489616863651575	7.422214747903845e-6	3543	3178	508	344
ENSG00000089685	ENSG00000089685.15	baculoviral IAP repeat containing 5 [Source:HGNC Symbol;Acc:HGNC:593]	BIRC5	protein_coding	A0A0B4J1S3,H3BLT4,O15392	332	5.009584765182208	5.125819683435166	792.2776899662788	-1.1263449020777114	-1.097879525230023	-0.9851318139194062	0.008931339170058433	0.022421993983830473	1.987405420282509e-4	2336	1932	288	232
ENSG00000182628	ENSG00000182628.13	spindle and kinetochore associated complex subunit 2 [Source:HGNC Symbol;Acc:HGNC:28006]	SKA2	protein_coding	J3KSP0,Q8WVK7	348235	4.699263511014741	4.835074911117838	645.6769912934591	-1.117064228597626	-1.1220705502382435	-0.986213050012714	0.016677341505921997	0.03697483056306634	9.919163247615209e-4	1799	1694	319	131
ENSG00000129534	ENSG00000129534.14	MIS18 binding protein 1 [Source:HGNC Symbol;Acc:HGNC:20190]	MIS18BP1	protein_coding	Q6P0N0	55320	2.9661666406698606	3.1413735924353703	195.52191625507055	-1.2135214681250595	-1.2465351425638762	-0.9886244606728888	0.050781430387526	0.03676281976819751	0.02234763616629871	506	572	79	45
ENSG00000228716	ENSG00000228716.7	dihydrofolate reductase [Source:HGNC Symbol;Acc:HGNC:2861]	DHFR	protein_coding	B0YJ76,B4DM58,P00374	1719	4.062754082269003	4.190474656026681	411.24363713768184	-1.1284171721294187	-1.1363336561456343	-0.98894820806596	0.01670227143238261	0.022735166279228395	0.0016483403860591563	1131	1094	169	104
ENSG00000125966	ENSG00000125966.10	matrix metallopeptidase 24 [Source:HGNC Symbol;Acc:HGNC:7172]	MMP24	protein_coding	Q86VV6,Q9Y5R2	10893	5.390598667150758	5.499176096303243	1027.8353722131158	-1.0987446449791323	-1.0856624194438957	-0.9902596712535331	0.006258230362316398	0.014325638017249436	2.713728314208779e-5	2986	2534	397	289
ENSG00000134030	ENSG00000134030.14	cap binding complex dependent translation initiation factor [Source:HGNC Symbol;Acc:HGNC:23925]	CTIF	protein_coding	A0A024R259,O43310	9811	4.2512049226315805	4.37635324375377	468.46890130834566	-1.1175171296846007	-1.1278948113703084	-0.9919810957321051	0.014247528694749063	0.02093931562087714	9.08048343057041e-4	1358	1183	204	112
ENSG00000003989	ENSG00000003989.18	solute carrier family 7 member 2 [Source:HGNC Symbol;Acc:HGNC:11060]	SLC7A2	protein_coding	P52569	6542	4.6527781394584204	4.781809213428947	622.1930432017393	-1.1089839367768581	-1.1229678211367073	-0.9939396348089389	0.014968725385263445	0.027216861380250836	5.861718049031636e-4	1683	1675	292	136
ENSG00000068078	ENSG00000068078.18	fibroblast growth factor receptor 3 [Source:HGNC Symbol;Acc:HGNC:3690]	FGFR3	protein_coding	P22607,Q0IJ44	2261	4.21044451961159	4.3729576118655835	466.6773658831542	-1.1726807883669916	-1.1680330942143815	-0.9975043974066019	0.025747517564708947	0.0526349389776927	0.004047963107039509	1445	1125	237	85
ENSG00000198826	ENSG00000198826.11	Rho GTPase activating protein 11A [Source:HGNC Symbol;Acc:HGNC:15783]	ARHGAP11A	protein_coding	Q6P4F7	9824	4.042593105881594	4.178859493665732	407.75925922614834	-1.1387669775513218	-1.1580558206777214	-1.0032438014099914	0.02191290391836596	0.026771941349574294	0.001994565295963915	1057	1151	169	100
ENSG00000117620	ENSG00000117620.15	solute carrier family 35 member A3 [Source:HGNC Symbol;Acc:HGNC:11023]	SLC35A3	protein_coding	A0A1W2PQL8,A0A1W2PRT7,A0A1W2PSD1,Q9Y2D2	23443	2.527950881801014	2.738059779138425	146.276105346213	-1.2841109475788088	-1.3330658277815868	-1.0064863601572935	0.07296342790023108	0.0425859044867772	0.03799979182215458	370	449	57	32
ENSG00000111907	ENSG00000111907.21	TPD52 like 1 [Source:HGNC Symbol;Acc:HGNC:12006]	TPD52L1	protein_coding	E9PNK6,E9PPQ1,J3KNE7,Q15730,Q16890	7164	5.818598986923666	5.9284199811459874	1385.43311254822	-1.098041867969147	-1.1033778091720643	-1.019946935303029	0.004313093642736487	0.00987504750313841	2.0145464350210275e-6	3894	3564	605	339
ENSG00000181274	ENSG00000181274.7	FRAT regulator of WNT signaling pathway 2 [Source:HGNC Symbol;Acc:HGNC:16048]	FRAT2	protein_coding	O75474	23401	3.129642907120221	3.3242831484396644	222.18606504713634	-1.253661633385941	-1.2649296778871413	-1.024040138592417	0.036997313866052164	0.043837031766690494	0.016085545077459087	673	573	105	40
ENSG00000132561	ENSG00000132561.14	matrilin 2 [Source:HGNC Symbol;Acc:HGNC:6908]	MATN2	protein_coding	A0A140VKH7,O00339,Q8N2G3	4147	3.641794580615113	3.8294540749971935	317.96563429682254	-1.229749724930429	-1.231161386462109	-1.024885291666479	0.03341673281643851	0.054237056644784516	0.008816177431630323	883	878	158	55
ENSG00000257594	ENSG00000257594.4	polypeptide N-acetylgalactosaminyltransferase 4 [Source:HGNC Symbol;Acc:HGNC:4126]	GALNT4	protein_coding	Q8N4A0	8693	5.088152386237187	5.209305647598393	839.3046081975647	-1.1331870788075469	-1.1356633982164366	-1.0306648975533002	0.008022386070296155	0.015598494656387314	4.9893048972868334e-5	2214	2312	330	222
ENSG00000162772	ENSG00000162772.17	activating transcription factor 3 [Source:HGNC Symbol;Acc:HGNC:785]	ATF3	protein_coding	P18847	467	4.8820105931762905	5.025239604510806	738.248070545374	-1.2079268508808712	-1.1729039124612635	-1.0371876109029436	0.013729369790245574	0.03676281976819751	5.363242772570085e-4	1873	2123	243	219
ENSG00000108187	ENSG00000108187.16	phenazine biosynthesis like protein domain containing [Source:HGNC Symbol;Acc:HGNC:23301]	PBLD	protein_coding	A0A024QZK5,P30039	64081	3.725965737248106	3.873757652433734	328.6591725440024	-1.1914157311079423	-1.204634512048691	-1.0393390120116635	0.01723813624820208	0.021073089600767887	0.002339816813747147	977	837	139	75
ENSG00000072571	ENSG00000072571.20	hyaluronan mediated motility receptor [Source:HGNC Symbol;Acc:HGNC:5012]	HMMR	protein_coding	O75330	3161	3.5553009099458728	3.725768314831661	295.89103439372855	-1.1975632571278974	-1.240473100340277	-1.040024424687894	0.040924988764906335	0.03822640296591533	0.006659832789040875	726	899	125	65
ENSG00000038427	ENSG00000038427.16	versican [Source:HGNC Symbol;Acc:HGNC:2464]	VCAN	protein_coding	A0A024RAL1,A0A024RAP3,A0A024RAQ9,P13611,Q59FG9,Q6MZK8,Q86W61	1462	5.4860074276278255	5.62473929581745	1120.6389324897402	-1.1315295876667566	-1.157623132361311	-1.0421699849136739	0.014968725385263445	0.028652296528908584	1.2739437744266558e-4	2728	3321	518	241
ENSG00000170312	ENSG00000170312.16	cyclin dependent kinase 1 [Source:HGNC Symbol;Acc:HGNC:1722]	CDK1	protein_coding	A0A024QZJ8,B7Z3D6,I6L9I5,P06493	983	5.066295421845143	5.20460023426303	835.9542501623253	-1.139827721565732	-1.1670075892263416	-1.0472000421301872	0.014641039242174992	0.025482442281344574	1.695713813175227e-4	2076	2450	375	185
ENSG00000124602	ENSG00000124602.10	unc-5 family C-terminal like [Source:HGNC Symbol;Acc:HGNC:21203]	UNC5CL	protein_coding	H8YHX0,Q8IV45	222643	2.60945550241435	2.831852781382722	156.05883954672572	-1.3222366414182267	-1.3495376935374959	-1.0504149606440654	0.048628591385380476	0.03966728044321811	0.027813612810951554	495	397	69	28
ENSG00000143416	ENSG00000143416.21	selenium binding protein 1 [Source:HGNC Symbol;Acc:HGNC:10719]	SELENBP1	protein_coding	Q13228,V9HWG1	8991	5.799016442393653	5.914521395766807	1371.9267230879223	-1.128885010197599	-1.1336803103961763	-1.051209690760436	0.0035425397673805657	0.00844492821710154	8.997906084398651e-7	4049	3408	592	330
ENSG00000145349	ENSG00000145349.17	calcium/calmodulin dependent protein kinase II delta [Source:HGNC Symbol;Acc:HGNC:1462]	CAMK2D	protein_coding	A0A024RDK3,D6R938,E9PBG7,E9PF82,Q13557	817	4.2403867610595185	4.382088717483657	470.155018342354	-1.1794779563394682	-1.1970621271260495	-1.05783123374245	0.014968725385263445	0.020931918863495814	5.822208387336327e-4	1229	1338	190	114
ENSG00000164237	ENSG00000164237.9	carboxymethylenebutenolidase homolog [Source:HGNC Symbol;Acc:HGNC:25090]	CMBL	protein_coding	Q96DG6	134147	4.8473191617094	4.975317177658211	712.4357250150701	-1.1574004766729664	-1.1677860152138053	-1.060101320916173	0.007216028191030046	0.013927376298083782	4.468353975405289e-5	1950	1929	297	172
ENSG00000241388	ENSG00000241388.5	HNF1A antisense RNA 1 [Source:HGNC Symbol;Acc:HGNC:26785]	HNF1A-AS1	antisense	NA	283460	2.2873469291892494	2.5101988020350543	124.12706720209137	-1.4133562823189039	-1.407174864941706	-1.0605131987138587	0.0470312519697155	0.03110152083581868	0.03610980706813503	369	341	41	30
ENSG00000169607	ENSG00000169607.13	cytoskeleton associated protein 2 like [Source:HGNC Symbol;Acc:HGNC:26877]	CKAP2L	protein_coding	Q8IYA6	150468	2.6062480831163253	2.8188291811924624	154.73115222656816	-1.3208444954520941	-1.3513679748946714	-1.0607048344374836	0.043653599082002066	0.032409570644270275	0.024309268395233476	462	418	65	30
ENSG00000226950	ENSG00000226950.7	differentiation antagonizing non-protein coding RNA [Source:HGNC Symbol;Acc:HGNC:28964]	DANCR	processed_transcript	NA	57291	4.378794198794127	4.521584379119981	518.2674089113658	-1.1841037304506712	-1.1969281755688812	-1.066014089817074	0.011285108937203457	0.019537121232289335	3.18889939239731e-4	1617	1250	229	113
ENSG00000067167	ENSG00000067167.8	translocation associated membrane protein 1 [Source:HGNC Symbol;Acc:HGNC:20568]	TRAM1	protein_coding	G3XAN4,Q15629,Q6FHL3	23471	6.553490286937075	6.667284304655494	2316.0376453211547	-1.1391300903093926	-1.1385420410884484	-1.0673860370374895	0.002320700724905111	0.007892517086216435	3.5579086246869815e-8	6425	6116	921	604
ENSG00000137486	ENSG00000137486.17	arrestin beta 1 [Source:HGNC Symbol;Acc:HGNC:711]	ARRB1	protein_coding	B7Z1Q3,P49407	408	2.9088460407841863	3.097650901814826	189.6086464658915	-1.3459570648180559	-1.3223853642920147	-1.0700129241801934	0.028488527287750344	0.028855461624723546	0.01399196175951705	540	524	62	50
ENSG00000172915	ENSG00000172915.18	neurobeachin [Source:HGNC Symbol;Acc:HGNC:7648]	NBEA	protein_coding	B3KXQ8,Q5T321,Q8NFP9	26960	2.833869307917808	3.0423731656331885	181.92367484999937	-1.3013222014681027	-1.3508064468493932	-1.0753281328201298	0.06077272211328029	0.03882681746506116	0.018847255449334924	443	576	68	41
ENSG00000169105	ENSG00000169105.8	carbohydrate sulfotransferase 14 [Source:HGNC Symbol;Acc:HGNC:24464]	CHST14	protein_coding	Q8NCH0	113189	3.890354298764453	4.047939861157964	371.41688328234176	-1.2300083173498797	-1.2469008453938861	-1.081295551087404	0.01568075099352446	0.020381754521098205	0.001049429733024546	1212	869	154	83
ENSG00000247903	ENSG00000247903.1	novel transcript, antisense to TM7SF3	RP11-421F16.3	antisense	NA	NA	3.1563011031480346	3.3353547617296013	224.16365860399642	-1.2771310875764064	-1.2956408414465965	-1.083799511225601	0.02379512748029077	0.021371144947643122	0.006690739478838262	676	585	92	48
ENSG00000164109	ENSG00000164109.14	mitotic arrest deficient 2 like 1 [Source:HGNC Symbol;Acc:HGNC:6763]	MAD2L1	protein_coding	Q13257	4085	2.5840773143077933	2.835095838640907	156.2400347028683	-1.3563310671741604	-1.4051840661886512	-1.0921569742592228	0.06587028836656894	0.04977575315026022	0.02733782679330172	407	484	69	26
ENSG00000109586	ENSG00000109586.12	polypeptide N-acetylgalactosaminyltransferase 7 [Source:HGNC Symbol;Acc:HGNC:4129]	GALNT7	protein_coding	Q86SF2	51809	4.87293776476413	5.028855794433554	739.0307629736119	-1.1907602931905628	-1.225079740755301	-1.096366939059491	0.016441506395350667	0.02787765195560168	2.0824295976860157e-4	1806	2239	327	156
ENSG00000213853	ENSG00000213853.10	epithelial membrane protein 2 [Source:HGNC Symbol;Acc:HGNC:3334]	EMP2	protein_coding	P54851,Q7Z4B3	2013	5.1681826870904795	5.3008364463247535	894.0571975243076	-1.1863951865464617	-1.1964635970380755	-1.0994926080789462	0.004631971131153766	0.010260275983318218	6.114931458175481e-6	2499	2405	380	205
ENSG00000168350	ENSG00000168350.8	delta 4-desaturase, sphingolipid 2 [Source:HGNC Symbol;Acc:HGNC:20113]	DEGS2	protein_coding	Q6QHC5	123099	1.956264220539759	2.2319976883139625	100.80717871265429	-1.472581582734696	-1.5110381993401938	-1.1069263888088055	0.06587028836656894	0.033945180060723404	0.0448828370420307	332	262	39	18
ENSG00000091513	ENSG00000091513.16	transferrin [Source:HGNC Symbol;Acc:HGNC:11740]	TF	protein_coding	A0PJA6,P02787,Q06AH7	7018	3.5973519140851944	3.760091108055596	303.1984904762494	-1.2698191820602291	-1.2761280866346332	-1.108046609613175	0.014600752812610463	0.017261382501888373	0.001582382473470755	953	749	116	72
ENSG00000120211	ENSG00000120211.4	insulin like 4 [Source:HGNC Symbol;Acc:HGNC:6087]	INSL4	protein_coding	Q14641	3641	6.414895969464295	6.5498939273268775	2133.8072437757605	-1.1964641639823217	-1.198262125494787	-1.1131977245098117	0.003400269627171913	0.01331187328285679	5.962754227695306e-7	6751	5062	972	448
ENSG00000138757	ENSG00000138757.14	G3BP stress granule assembly factor 2 [Source:HGNC Symbol;Acc:HGNC:30291]	G3BP2	protein_coding	A0A024RDB2,A0A024RDE5,Q9UN86	9908	4.763852636068614	4.914280623662647	682.3759010325792	-1.2102888541054373	-1.2367173812377166	-1.1143402498932784	0.012683744914966488	0.019744259407766376	9.993088033310066e-5	1689	2053	268	164
ENSG00000126787	ENSG00000126787.13	DLG associated protein 5 [Source:HGNC Symbol;Acc:HGNC:16864]	DLGAP5	protein_coding	Q15398	9787	3.425015600502191	3.6172623116481994	273.9677813541473	-1.2823171517416956	-1.3257494877450535	-1.114387183819647	0.04315962016951259	0.036894749959476336	0.0053621148262729575	649	875	100	65
ENSG00000170959	ENSG00000170959.14	doublecortin domain containing 1 [Source:HGNC Symbol;Acc:HGNC:20625]	DCDC1	protein_coding	B6ZDN3,M0R2J8,P59894	341019	2.148842133653031	2.4158392150521215	115.944293614381	-1.5900435704581746	-1.5098278479775564	-1.1189514089364578	0.04353731853834618	0.04343823450869627	0.037137852673394235	337	335	30	31
ENSG00000148468	ENSG00000148468.17	family with sequence similarity 171 member A1 [Source:HGNC Symbol;Acc:HGNC:23522]	FAM171A1	protein_coding	B3KMX9,Q5VUB5,Q9Y438	221061	3.67842462627893	3.8439871871521096	321.51325458132544	-1.2667804509998766	-1.2814982996985829	-1.1197333642815321	0.013461533927160634	0.017096051453272244	0.001116641881541988	953	848	132	70
ENSG00000164976	ENSG00000164976.9	myogenesis regulating glycosidase (putative) [Source:HGNC Symbol;Acc:HGNC:19918]	KIAA1161	protein_coding	Q6NSJ0	57462	4.4836426374634915	4.636913110577398	561.8028590655692	-1.2236730303781107	-1.2485174606239815	-1.1207796340819216	0.011793444829825668	0.018105095288576782	1.461691882330946e-4	1448	1649	229	128
ENSG00000117724	ENSG00000117724.13	centromere protein F [Source:HGNC Symbol;Acc:HGNC:1857]	CENPF	protein_coding	P49454	1063	5.581472230748041	5.7121604977761775	1191.135477876067	-1.2053746102160652	-1.2100548017606847	-1.1277131539989635	0.002536706361155781	0.006314728097162431	2.363812256471135e-7	3497	3074	488	281
ENSG00000131747	ENSG00000131747.15	DNA topoisomerase II alpha [Source:HGNC Symbol;Acc:HGNC:11989]	TOP2A	protein_coding	P11388	7153	6.954732538303744	7.094100020787173	3114.5034172897085	-1.208990368247736	-1.2157936269421292	-1.1294575867328165	0.003991834689416521	0.015813199705681426	4.7131464912243425e-7	7735	9270	1115	832
ENSG00000100219	ENSG00000100219.16	X-box binding protein 1 [Source:HGNC Symbol;Acc:HGNC:12801]	XBP1	protein_coding	A0A024R1F0,P17861	7494	7.303924424259028	7.43210570988228	3938.571428768222	-1.198287854466702	-1.2032189923966232	-1.1335477304548716	0.0017012433955368865	0.008368443997056777	3.87713357074359e-9	10439	11103	1507	1003
ENSG00000170962	ENSG00000170962.13	platelet derived growth factor D [Source:HGNC Symbol;Acc:HGNC:30620]	PDGFD	protein_coding	Q9GZP0	80310	3.2087678999853724	3.4200910327819463	237.97157958068777	-1.3044119124990972	-1.3677069532983646	-1.1339225774358244	0.056048506982995995	0.03899489574382301	0.007883367238408356	553	781	90	52
ENSG00000068489	ENSG00000068489.13	proline rich 11 [Source:HGNC Symbol;Acc:HGNC:25619]	PRR11	protein_coding	D2SNZ4,Q96HE9	55771	3.297374605455651	3.511129994867449	254.4645344469883	-1.4623770415526145	-1.375945160632149	-1.1416290114938217	0.020630355585689285	0.04484598873695499	0.006697940156663781	692	743	68	74
ENSG00000135744	ENSG00000135744.8	angiotensinogen [Source:HGNC Symbol;Acc:HGNC:333]	AGT	protein_coding	B0ZBE2,B2R5S1,P01019	183	2.388412367432861	2.6301559161039627	134.83235226680944	-1.421841213112067	-1.4546621300577043	-1.1445837066889974	0.044641253625486155	0.02702584711810684	0.021545610366424838	451	336	52	26
ENSG00000168077	ENSG00000168077.14	scavenger receptor class A member 3 [Source:HGNC Symbol;Acc:HGNC:19000]	SCARA3	protein_coding	Q6AZY7	51435	5.388577184407555	5.53055755742791	1049.7861206632206	-1.266151332958134	-1.2396323997984129	-1.1450868753973074	0.0031253616003184825	0.010410968699817912	2.4371184071476746e-6	3202	2631	357	287
ENSG00000186871	ENSG00000186871.7	ERCC excision repair 6 like, spindle assembly checkpoint helicase [Source:HGNC Symbol;Acc:HGNC:20794]	ERCC6L	protein_coding	Q2NKX8	54821	2.4491132177228936	2.6983687224581683	141.55033585095947	-1.4121200219996086	-1.453575680442964	-1.1485697848320895	0.04731945459911493	0.03251034806980232	0.02050133887853575	404	414	58	25
ENSG00000205403	ENSG00000205403.13	complement factor I [Source:HGNC Symbol;Acc:HGNC:5394]	CFI	protein_coding	A8K3L0,B4DRF2,G3XAM2,P05156,Q8WW88	3426	3.8279506604405373	4.050663367295369	371.16877807433434	-1.3629861340733262	-1.3422245275003395	-1.1523803716540066	0.021485621201829088	0.05103714263911458	0.0029211179519088443	1188	933	182	56
ENSG00000260276	ENSG00000260276.2	novel transcript, antisense to CARHSP1	RP11-77H9.2	antisense	NA	NA	2.148744516708825	2.416165043230364	115.81328087744691	-1.5694253406703471	-1.5313178340661024	-1.1579974634856756	0.04731945459911493	0.0367010609097789	0.030575767842475732	325	348	32	29
ENSG00000160867	ENSG00000160867.15	fibroblast growth factor receptor 4 [Source:HGNC Symbol;Acc:HGNC:3691]	FGFR4	protein_coding	B4DVP5,J3KPQ0,P22455	2264	7.235428884533302	7.3723875668060845	3779.149952016133	-1.2415294842332238	-1.2326570410544901	-1.1586766296266244	0.0017270488824994489	0.009876065874307251	1.2391457252492021e-8	12275	8809	1324	1012
ENSG00000264324	ENSG00000264324.1	novel protein	RP11-287D1.3	protein_coding	NA	NA	1.7808675296007892	2.1031400082253158	92.07584250277189	-1.7405067298652928	-1.6391306902761926	-1.1640965071305138	0.053508693158058104	0.047025529697706576	0.04736835831122693	317	234	21	24
ENSG00000135679	ENSG00000135679.25	MDM2 proto-oncogene [Source:HGNC Symbol;Acc:HGNC:6973]	MDM2	protein_coding	A0A0A8KB75,A7UKX7,A7UKX8,A7UKX9,G3XA89,Q00987,Q96DS0	4193	5.288943506674223	5.440385408232147	985.2055224549897	-1.245446735238179	-1.2665249867750266	-1.165063671870621	0.005956021180409167	0.012266677846746704	5.1209740391130655e-6	2499	2943	382	233
ENSG00000196562	ENSG00000196562.14	sulfatase 2 [Source:HGNC Symbol;Acc:HGNC:20392]	SULF2	protein_coding	Q8IWU5	55959	5.1050574865547445	5.249541739555152	862.5288567577227	-1.2600767342112174	-1.2620868931023839	-1.1686770169571477	0.003170382654598695	0.0077307845533542046	1.4177248230098626e-6	2740	2092	328	209
ENSG00000146247	ENSG00000146247.14	pleckstrin homology domain interacting protein [Source:HGNC Symbol;Acc:HGNC:15673]	PHIP	protein_coding	Q8WWQ0	55023	4.355012876799426	4.524615241211221	519.3890622775473	-1.3093984679371053	-1.307017286436526	-1.169420445249406	0.011305776932527056	0.021073089600767887	1.8334962300785624e-4	1327	1562	175	135
ENSG00000179023	ENSG00000179023.8	kelch domain containing 7A [Source:HGNC Symbol;Acc:HGNC:26791]	KLHDC7A	protein_coding	Q5VTJ3	127707	2.5057397128302243	2.7430940421578036	146.71461056546568	-1.5128962581658487	-1.4717180222068826	-1.1746472516564812	0.02945373715610088	0.02787765195560168	0.01568296125973439	485	369	43	37
ENSG00000176046	ENSG00000176046.9	nuclear protein 1, transcriptional regulator [Source:HGNC Symbol;Acc:HGNC:29990]	NUPR1	protein_coding	A0A024QZC4,O60356	26471	2.5676644563749225	2.864943724057502	160.3039882410307	-1.7090837199533655	-1.535512606441329	-1.1773160325913612	0.03604341628065898	0.07030824555749753	0.024336929288537732	586	361	34	47
ENSG00000265962	ENSG00000265962.1	gastric cancer associated transcript 2 [Source:HGNC Symbol;Acc:HGNC:50516]	RP11-674N23.1	antisense	NA	100287082	3.2705051538624423	3.4749335167773627	247.30945294142433	-1.3579930363659904	-1.3865771983123663	-1.1815366258185966	0.028418606900189266	0.02421546026992293	0.0032595148509807445	888	544	92	54
ENSG00000076864	ENSG00000076864.19	RAP1 GTPase activating protein [Source:HGNC Symbol;Acc:HGNC:9858]	RAP1GAP	protein_coding	A0A024RAB5,P47736,X6R8W7	5909	5.829630942382939	5.972454197557657	1427.7254591522546	-1.2565752081907562	-1.2638084131880492	-1.1832911225666594	0.002153635244990389	0.006110315256638601	5.602244363238373e-8	4646	3371	556	337
ENSG00000133119	ENSG00000133119.13	replication factor C subunit 3 [Source:HGNC Symbol;Acc:HGNC:9971]	RFC3	protein_coding	A0A024RDQ8,P40938	5983	2.8210911347703154	3.0326001970339824	180.4294811990656	-1.4090886272489083	-1.4216276291448813	-1.185936464855645	0.02249990419084613	0.017096051453272244	0.006346971652014394	535	501	64	40
ENSG00000103485	ENSG00000103485.19	quinolinate phosphoribosyltransferase [Source:HGNC Symbol;Acc:HGNC:9755]	QPRT	protein_coding	B4DDH4,Q15274,V9HWJ5	23475	3.000462397410516	3.2026397469189036	203.8485726168388	-1.396608588690346	-1.402176677265783	-1.1863554441675042	0.01876418330443935	0.015933666858359424	0.004018207843981114	598	567	71	47
ENSG00000080493	ENSG00000080493.17	solute carrier family 4 member 4 [Source:HGNC Symbol;Acc:HGNC:11030]	SLC4A4	protein_coding	A0A024RD97,A5JJ20,Q9Y6R1	8671	2.23401626786472	2.516647208963121	124.11666110480836	-1.464532830766046	-1.5446218825202258	-1.188883029091983	0.09025865878364225	0.03994381888733434	0.026751171855082013	300	420	44	24
ENSG00000118523	ENSG00000118523.6	cellular communication network factor 2 [Source:HGNC Symbol;Acc:HGNC:2500]	CTGF	protein_coding	P29279,Q5M8T4	1490	5.357033418891165	5.503756431303461	1029.8651451313192	-1.2830656679902839	-1.2794620730856243	-1.192848287744518	0.002320700724905111	0.006197520694052076	2.3821178215252183e-7	2922	2819	375	256
ENSG00000258311	ENSG00000258311.5	novel protein	RP11-644F5.10	protein_coding	NA	NA	3.6174993754314255	3.809131985295211	313.45189025892313	-1.3402411649323478	-1.370990154008058	-1.2009084116048703	0.01749150887379167	0.018839729266293296	8.862342493939865e-4	819	951	119	68
ENSG00000123739	ENSG00000123739.11	phospholipase A2 group XIIA [Source:HGNC Symbol;Acc:HGNC:18554]	PLA2G12A	protein_coding	Q542Y6,Q9BZM1	81579	3.136820649409084	3.3392155178792535	224.77556685091923	-1.421046264961323	-1.4094222436161181	-1.2055816211248793	0.015472544548793772	0.017096051453272244	0.0026097469300191997	652	632	73	55
ENSG00000172572	ENSG00000172572.6	phosphodiesterase 3A [Source:HGNC Symbol;Acc:HGNC:8778]	PDE3A	protein_coding	Q14432	5139	3.6625459863664735	3.8599265426853053	324.9991174248889	-1.353405650993728	-1.3850236394300441	-1.2103874684026237	0.021895892381289667	0.02286361303182565	9.745880776976635e-4	809	1024	115	75
ENSG00000106927	ENSG00000106927.12	alpha-1-microglobulin/bikunin precursor [Source:HGNC Symbol;Acc:HGNC:453]	AMBP	protein_coding	P02760	259	3.982880996029501	4.163788812513179	402.8724596574149	-1.3723190447020162	-1.36298215045393	-1.2118449093100365	0.008538850305304319	0.015138092005021853	1.7573360031721935e-4	1359	949	135	100
ENSG00000254996	ENSG00000254996.5	ANKHD1-EIF4EBP3 readthrough [Source:HGNC Symbol;Acc:HGNC:33530]	ANKHD1-EIF4EBP3	protein_coding	NA,Q8IWZ3	404734	4.73831387728336	4.8969749003384875	673.7433737398547	-1.3041199825417091	-1.313782458879102	-1.2119465614052252	0.003400269627171913	0.007892517086216435	2.906583116231832e-6	1947	1841	264	150
ENSG00000079257	ENSG00000079257.8	latexin [Source:HGNC Symbol;Acc:HGNC:13347]	LXN	protein_coding	Q9BS40	56925	5.232145613317849	5.454768011040748	993.7991389504729	-1.3833405549431368	-1.3600149271355613	-1.2149620752507235	0.016115411802403157	0.051900284779786775	2.9714275111360374e-4	2568	3041	490	146
ENSG00000005187	ENSG00000005187.12	acyl-CoA synthetase medium chain family member 3 [Source:HGNC Symbol;Acc:HGNC:10522]	ACSM3	protein_coding	Q53FZ2	6296	4.3365359068927365	4.505669018550106	512.3501705980865	-1.3630202388671566	-1.345304853450542	-1.2276100815172353	0.004153489069175365	0.010383307232501825	2.0410739391861447e-5	1554	1349	172	129
ENSG00000171560	ENSG00000171560.16	fibrinogen alpha chain [Source:HGNC Symbol;Acc:HGNC:3661]	FGA	protein_coding	P02671	2243	7.992675557290743	8.135650294735598	6416.753437322694	-1.2917912711379955	-1.2923111748628147	-1.2329836257443516	5.126266231509351e-4	0.004507888436873461	5.72490248925821e-13	19517	16531	2595	1413
ENSG00000137449	ENSG00000137449.16	cytoplasmic polyadenylation element binding protein 2 [Source:HGNC Symbol;Acc:HGNC:21745]	CPEB2	protein_coding	Q7Z5Q1	132864	4.213088636545109	4.400218993418917	475.1205479668552	-1.3533361084830295	-1.3679213118502043	-1.2361299049703094	0.007052691026767892	0.015061477449560908	6.801496869986616e-5	1366	1335	201	90
ENSG00000176890	ENSG00000176890.16	thymidylate synthetase [Source:HGNC Symbol;Acc:HGNC:12441]	TYMS	protein_coding	P04818,Q53Y97	7298	4.90704123855173	5.090720689176856	771.851298256282	-1.414468180928392	-1.3635487639407409	-1.2421767710151101	0.004631971131153766	0.019190759080967464	2.0180174425057456e-5	2104	2249	225	213
ENSG00000250799	ENSG00000250799.10	proline dehydrogenase 2 [Source:HGNC Symbol;Acc:HGNC:17325]	PRODH2	protein_coding	Q9UF12	58510	4.119867501604717	4.302857759394713	444.13385371787774	-1.3752607544631053	-1.3773707959582253	-1.243092613662689	0.00782386609188962	0.014007545636075019	7.78891607059115e-5	1528	1028	153	106
ENSG00000161513	ENSG00000161513.12	ferredoxin reductase [Source:HGNC Symbol;Acc:HGNC:3642]	FDXR	protein_coding	A0A0A0MSZ4,A0A0A0MT64,A0A0A0MTN9,A0A0A0MTR6,A0A0C4DFN8,A0A0C4DGN7,P22570	2232	5.6869557117362035	5.851976565805532	1312.7014047478447	-1.370545941874781	-1.342095527511396	-1.253708054848934	0.0017892818521719296	0.00827506889396707	1.3059153290249566e-7	4228	3238	417	346
ENSG00000091986	ENSG00000091986.15	coiled-coil domain containing 80 [Source:HGNC Symbol;Acc:HGNC:30649]	CCDC80	protein_coding	Q76M96	151887	4.090933608291498	4.275715470495543	435.7463915896443	-1.404887050220829	-1.393962926162371	-1.26324199757798	0.005518688765406898	0.011661616744064933	4.7601286786191834e-5	1232	1247	143	107
ENSG00000106804	ENSG00000106804.8	complement C5 [Source:HGNC Symbol;Acc:HGNC:1331]	C5	protein_coding	P01031,Q59GS8	727	6.687438206063506	6.870261323182719	2663.9317871141766	-1.3635393908225535	-1.3596240905206844	-1.2651358141767384	0.003400269627171913	0.017736520386634293	4.0945713775762735e-7	7087	7944	1195	471
ENSG00000064651	ENSG00000064651.14	solute carrier family 12 member 2 [Source:HGNC Symbol;Acc:HGNC:10911]	SLC12A2	protein_coding	B7ZM24,P55011,Q53ZR1	6558	5.693140441521521	5.869662913461725	1327.9354656430214	-1.3502751707593086	-1.3678212069747206	-1.2758145930141847	0.003059130406105889	0.009718419031069268	2.1717087335063048e-7	3522	3981	549	261
ENSG00000136883	ENSG00000136883.14	kinesin family member 12 [Source:HGNC Symbol;Acc:HGNC:21495]	KIF12	protein_coding	B1ALC3,Q96FN5	113220	5.315477073877137	5.483608279061231	1015.1361225843993	-1.3804414814570973	-1.3703205215988554	-1.2840806972805439	0.0016298302302206193	0.005325585817753132	5.235450109035011e-8	3296	2513	343	248
ENSG00000104490	ENSG00000104490.18	neurocalcin delta [Source:HGNC Symbol;Acc:HGNC:7655]	NCALD	protein_coding	B2RB70,P61601	83988	2.5133595380954903	2.781024336506649	150.57570963425	-1.6467017428607051	-1.5750104681854358	-1.2916356323341596	0.020193508104269182	0.025194978746851934	0.008050362277532095	468	419	39	38
ENSG00000073849	ENSG00000073849.15	ST6 beta-galactoside alpha-2,6-sialyltransferase 1 [Source:HGNC Symbol;Acc:HGNC:10860]	ST6GAL1	protein_coding	P15907	6480	3.659602520614272	3.8737477544253704	327.5774286972317	-1.431473590689454	-1.454591796485576	-1.2981639191405305	0.009642412795999937	0.014325638017249436	2.1595440811938326e-4	931	959	130	61
ENSG00000132031	ENSG00000132031.13	matrilin 3 [Source:HGNC Symbol;Acc:HGNC:6909]	MATN3	protein_coding	O15232	4148	2.4264294443809815	2.690962090326802	140.97299864566222	-1.6109897536790874	-1.5809880423634795	-1.298310865102525	0.022812594377741732	0.019119698640843525	0.00806644152030255	435	397	40	33
ENSG00000233725	ENSG00000233725.7	non-coding RNA in the aldehyde dehydrogenase 1A pathway [Source:HGNC Symbol;Acc:HGNC:26981]	LINC00284	lincRNA	NA	NA	1.9471113309326729	2.333260350791519	107.71910966766104	-1.6945414862573092	-1.6850795362069109	-1.2988541120340724	0.05854556279858783	0.04989843584239264	0.026928800447181364	364	293	46	12
ENSG00000189221	ENSG00000189221.9	monoamine oxidase A [Source:HGNC Symbol;Acc:HGNC:6833]	MAOA	protein_coding	P21397,Q49A63,Q53YE7	4128	2.2946700482596927	2.594968473714619	131.52910793190466	-1.686728371658753	-1.6427968230542236	-1.3151587048437932	0.037941907090198033	0.0326646218648993	0.012583798121813641	353	423	33	32
ENSG00000138449	ENSG00000138449.11	solute carrier family 40 member 1 [Source:HGNC Symbol;Acc:HGNC:10909]	SLC40A1	protein_coding	Q9NP59	30061	4.51624104862725	4.740152982040704	602.6576868397658	-1.4181858227336066	-1.4540686864957664	-1.3165721799469758	0.012822041820017832	0.025194978746851934	6.131865263043644e-5	1503	1947	254	103
ENSG00000203668	ENSG00000203668.2	CHM like Rab escort protein [Source:HGNC Symbol;Acc:HGNC:1941]	CHML	protein_coding	P26374	1122	2.843230993733571	3.0982369234053673	189.0356144849717	-1.6025665340547848	-1.557312572230117	-1.3186751158945826	0.017112111303786152	0.021685703618054004	0.0031989011761141208	534	570	51	47
ENSG00000142856	ENSG00000142856.16	integrin subunit beta 3 binding protein [Source:HGNC Symbol;Acc:HGNC:6157]	ITGB3BP	protein_coding	D3DQ59,Q13352	23421	2.793770836139904	3.0609572335632724	183.39032765423792	-1.5403184996219088	-1.5806884117730806	-1.354776785091001	0.022214252054827136	0.0164684520858307	0.002360473164329589	517	564	68	32
ENSG00000156017	ENSG00000156017.13	carnosine N-methyltransferase 1 [Source:HGNC Symbol;Acc:HGNC:23435]	C9orf41	protein_coding	Q8N4J0	138199	2.66452633273565	2.9316155961010253	167.33561212043676	-1.5677027588140813	-1.5994033481546923	-1.3566306834451793	0.02601084298524562	0.01611935771872909	0.0032336817077381562	456	529	54	34
ENSG00000177683	ENSG00000177683.14	THAP domain containing 5 [Source:HGNC Symbol;Acc:HGNC:23188]	THAP5	protein_coding	Q7Z6K1	168451	2.551278296898784	2.9555769211519984	170.73691634901917	-2.11923470835555	-1.740390837746512	-1.3575832395355605	0.01641158538606539	0.0842174020892928	0.015109675156771148	518	507	24	51
ENSG00000213347	ENSG00000213347.10	MAX dimerization protein 3 [Source:HGNC Symbol;Acc:HGNC:14008]	MXD3	protein_coding	A0A024R7S0,Q9BW11	83463	5.577374294432777	5.7859039247321675	1253.0957871407531	-1.4876998737430387	-1.466831494824695	-1.3598581957238713	0.0035379663864156543	0.014478348246817168	7.947635803676398e-7	4606	2754	359	320
ENSG00000170482	ENSG00000170482.17	solute carrier family 23 member 1 [Source:HGNC Symbol;Acc:HGNC:10974]	SLC23A1	protein_coding	Q9UHI7	9963	4.338977408960561	4.5399138701403405	523.9518515731841	-1.4618385845548536	-1.476030452872319	-1.36537863869731	0.0030692074740073967	0.00647867067921909	1.5985795997371787e-6	1499	1532	187	109
ENSG00000164597	ENSG00000164597.13	component of oligomeric golgi complex 5 [Source:HGNC Symbol;Acc:HGNC:14857]	COG5	protein_coding	Q9UP83	10466	4.137472724328607	4.356762697495861	460.34934183178683	-1.5050551302430937	-1.5245691781546125	-1.4048708300207353	0.0034889506769691875	0.0074700666487888595	3.4647280260879477e-6	1330	1359	170	87
ENSG00000153822	ENSG00000153822.13	potassium inwardly rectifying channel subfamily J member 16 [Source:HGNC Symbol;Acc:HGNC:6262]	KCNJ16	protein_coding	A8K434,K7EJR9,Q8N538,Q9NPI9	3773	1.984313304854739	2.3139083874525648	106.55842526163758	-1.6954240817791781	-1.7376185583275063	-1.4053948556230957	0.03851539225192218	0.016203839331943044	0.010810199993418177	326	321	35	18
ENSG00000104760	ENSG00000104760.17	fibrinogen like 1 [Source:HGNC Symbol;Acc:HGNC:3695]	FGL1	protein_coding	Q08830	2267	6.356734300400675	6.542253352073088	2120.689660539212	-1.4748034875272142	-1.470438985151757	-1.4058476851164197	3.633793690917798e-4	0.0022433546709679825	5.176879265402987e-13	6291	5987	699	481
ENSG00000173175	ENSG00000173175.14	adenylate cyclase 5 [Source:HGNC Symbol;Acc:HGNC:236]	ADCY5	protein_coding	B3KWA8,B7Z2C7,O95622	111	2.4808667915352203	2.772558363144664	149.31116345157787	-1.7295291073157577	-1.672311111951309	-1.4070442341362992	0.016179743520441436	0.017596425992412047	0.0037283333901508057	496	402	38	35
ENSG00000117650	ENSG00000117650.13	NIMA related kinase 2 [Source:HGNC Symbol;Acc:HGNC:7745]	NEK2	protein_coding	F6U4U2,P51955	4751	3.2977849761070734	3.551776384387871	260.28751801158376	-1.556940379975795	-1.5783028460805495	-1.4079022141540205	0.00866342261743995	0.011489616863651575	2.248048019548113e-4	789	752	99	44
ENSG00000146376	ENSG00000146376.11	Rho GTPase activating protein 18 [Source:HGNC Symbol;Acc:HGNC:21035]	ARHGAP18	protein_coding	Q8N392	93663	4.824620493425074	5.041028301175546	744.102345126605	-1.4858911348614086	-1.5182792137731735	-1.4134304620377716	0.0035435673729729746	0.008329833171500012	3.934157644042567e-7	1945	2368	270	145
ENSG00000150687	ENSG00000150687.12	serine protease 23 [Source:HGNC Symbol;Acc:HGNC:14370]	PRSS23	protein_coding	O95084	11098	6.374963186097956	6.570151647410812	2161.92865695419	-1.5197284493483254	-1.5158119394863923	-1.4546852951281217	2.3516035528542236e-4	0.0016500824980608243	1.404904164389646e-14	6715	5940	706	473
ENSG00000204128	ENSG00000204128.6	chromosome 2 open reading frame 72 [Source:HGNC Symbol;Acc:HGNC:27418]	C2orf72	protein_coding	A6NCS6	257407	3.8939513828201076	4.137261539775451	394.7556604655913	-1.6521291490088696	-1.593076835264606	-1.4550518938860613	0.003105935630032366	0.01119255988806773	1.3912347537565929e-5	1232	1104	103	97
ENSG00000184226	ENSG00000184226.15	protocadherin 9 [Source:HGNC Symbol;Acc:HGNC:8661]	PCDH9	protein_coding	A7E2D9,B7ZM79,Q5VT82,Q9HC56,X5D7N0	5101	3.199338971678354	3.4840171533756017	247.87681987672892	-1.6231762637856462	-1.6735389621232721	-1.4921256789678967	0.01505511115232946	0.013455768592397676	2.2129201002143818e-4	654	822	85	43
ENSG00000225783	ENSG00000225783.8	myocardial infarction associated transcript [Source:HGNC Symbol;Acc:HGNC:33425]	MIAT	lincRNA	NA	440823	1.1687795044873934	1.6305542315640758	64.13060940029162	-1.9883646417358563	-2.0354427807255067	-1.4934561383447091	0.0932173204854693	0.028821302722415582	0.03264705289361883	173	228	14	12
ENSG00000144560	ENSG00000144560.15	vestigial like family member 4 [Source:HGNC Symbol;Acc:HGNC:28966]	VGLL4	protein_coding	A0A075B6E4,A0A0A6YYI5,G5E9M7,G5E9M9,Q14135	9686	4.682574417033453	4.92008013072379	683.2174884745592	-1.6057450550891774	-1.616873465995026	-1.522482535980745	0.0010923500077278535	0.00386182281865342	8.564599429834607e-9	2275	1817	247	119
ENSG00000243566	ENSG00000243566.6	uroplakin 3B [Source:HGNC Symbol;Acc:HGNC:21444]	UPK3B	protein_coding	A0A0J9YVS6,Q9BT76	105375355	3.2392047614213912	3.5188067786174484	254.05282606451024	-1.6809573894384466	-1.7023843648485826	-1.5410612495505158	0.006325439748711581	0.006939009880625991	5.0559812625769994e-5	911	639	82	46
ENSG00000066279	ENSG00000066279.18	abnormal spindle microtubule assembly [Source:HGNC Symbol;Acc:HGNC:19048]	ASPM	protein_coding	B3KWI2,Q8IZT6	259266	4.042126663580734	4.308614812712417	444.511348614546	-1.6267150414523674	-1.669645955704895	-1.5410749473240972	0.0056436388197599555	0.009106299225503505	2.7160951413543645e-6	1163	1479	149	80
ENSG00000168237	ENSG00000168237.18	glycerate kinase [Source:HGNC Symbol;Acc:HGNC:24247]	GLYCTK	protein_coding	A0A024R302,Q8IVS8	132158	3.1687845632631504	3.4496415331111945	242.16620137368585	-1.7434806084554817	-1.711870072221153	-1.541823248764353	0.004839138610452693	0.007958256504274341	7.520647832419668e-5	819	650	64	53
ENSG00000198315	ENSG00000198315.11	zinc finger with KRAB and SCAN domains 8 [Source:HGNC Symbol;Acc:HGNC:12983]	ZKSCAN8	protein_coding	A0A024RCK7,Q15776,Q59HG5	7745	3.0833564763668684	3.515774797853428	254.15989502346613	-2.2194837115289174	-1.846656061218818	-1.5432159162264203	0.01016288967696588	0.0719628032545826	0.0028463292129719876	736	811	33	72
ENSG00000133816	ENSG00000133816.15	microtubule associated monooxygenase, calponin and LIM domain containing 2 [Source:HGNC Symbol;Acc:HGNC:24693]	MICAL2	protein_coding	O94851,Q6ZW33	84953,9645	3.7648082929797786	4.071968033282427	375.5982955043322	-1.7179914604012176	-1.7087764275328656	-1.5622650672040523	0.004631971131153766	0.015833398038129103	1.8335671570945403e-5	1184	1095	149	49
ENSG00000138182	ENSG00000138182.14	kinesin family member 20B [Source:HGNC Symbol;Acc:HGNC:7212]	KIF20B	protein_coding	Q96Q89	9585	3.1844143104782257	3.509015283496612	251.91487327753723	-1.6959567256078976	-1.7528467959463636	-1.567103221656128	0.018024533177310117	0.01745418271931052	1.956710856871889e-4	652	867	90	37
ENSG00000133519	ENSG00000133519.12	ZDHHC8 pseudogene 1 [Source:HGNC Symbol;Acc:HGNC:26461]	ZDHHC8P1	pseudogene	NA	NA	3.3657741849115412	3.6449829152525273	277.8573100243827	-1.7121232840824452	-1.7272870183645794	-1.5836404017093446	0.003309672746808953	0.004386025311109133	8.680497457580625e-6	894	794	88	50
ENSG00000113328	ENSG00000113328.19	cyclin G1 [Source:HGNC Symbol;Acc:HGNC:1592]	CCNG1	protein_coding	P51959	900	4.837800612740425	5.134495523362958	793.2679540335298	-1.6369950663203061	-1.7090503271238509	-1.5844646712831272	0.009807930714869647	0.018105095288576782	1.382154017415463e-6	1838	2878	285	124
ENSG00000141505	ENSG00000141505.12	asialoglycoprotein receptor 1 [Source:HGNC Symbol;Acc:HGNC:742]	ASGR1	protein_coding	P07306,Q6FGQ5	432	3.4025295339717236	3.6829790372060143	285.45969370209735	-1.719001044992817	-1.732761117875155	-1.5905984505231403	0.0033704936867539337	0.004511796300669544	7.306400032931686e-6	985	759	89	52
ENSG00000214357	ENSG00000214357.9	neuralized E3 ubiquitin protein ligase 1B [Source:HGNC Symbol;Acc:HGNC:35422]	NEURL1B	protein_coding	A8MQ27	54492	1.3652029048758845	1.8507007099792014	74.95781868520149	-2.0012544389995615	-2.0191531912830807	-1.5913312975435854	0.057147573470704545	0.02467742797891974	0.017503591575793846	271	210	25	8
ENSG00000169903	ENSG00000169903.7	transmembrane 4 L six family member 4 [Source:HGNC Symbol;Acc:HGNC:11856]	TM4SF4	protein_coding	P48230	7104	6.104609139893902	6.342150562907953	1843.6235269132858	-1.6661999841286652	-1.6717915118108968	-1.6090592370406538	1.5729592660263282e-4	0.0011384101690836655	4.3313797189030533e-16	6156	4975	615	334
ENSG00000079112	ENSG00000079112.10	cadherin 17 [Source:HGNC Symbol;Acc:HGNC:1756]	CDH17	protein_coding	Q12864	1015	4.506565207769677	4.7678401296596125	613.89828464158	-1.6906762275324052	-1.7080876448906055	-1.609411579037539	0.0014138862294805772	0.003717149229655292	7.694511437009684e-9	1725	1958	187	118
ENSG00000241935	ENSG00000241935.9	4-hydroxy-2-oxoglutarate aldolase 1 [Source:HGNC Symbol;Acc:HGNC:25155]	HOGA1	protein_coding	Q86XE5	112817	2.165874013047094	2.5306666931204638	124.47753475908019	-1.8371306158497012	-1.8833741556771393	-1.6152016282006516	0.02469399175406256	0.010410968699817912	0.001955625816907785	369	401	37	20
ENSG00000172667	ENSG00000172667.11	zinc finger matrin-type 3 [Source:HGNC Symbol;Acc:HGNC:29983]	ZMAT3	protein_coding	Q9HA38	64393	2.47650101387423	2.824900675109555	154.2920324258429	-1.8351343835006277	-1.867772398654949	-1.634694814061919	0.018874845859989758	0.01025998200905808	6.901869675774845e-4	430	517	42	28
ENSG00000196497	ENSG00000196497.17	importin 4 [Source:HGNC Symbol;Acc:HGNC:19426]	IPO4	protein_coding	B3KT38,Q8TEX9	79711	4.987007020938302	5.253738018575958	862.4337762824771	-1.7176788062779398	-1.7256300732146477	-1.6407102147423505	5.336871817103202e-4	0.0028160553352427767	7.860545090983104e-11	2902	2356	302	137
ENSG00000132386	ENSG00000132386.11	serpin family F member 1 [Source:HGNC Symbol;Acc:HGNC:8824]	SERPINF1	protein_coding	A0A140VKF3,P36955	5176	0.7680178190101777	1.322574373695389	50.21320927082495	-2.1652794713018277	-2.2367383344683094	-1.6450049707880379	0.08082240800008661	0.019072332964317915	0.03350848066397394	190	141	13	6
ENSG00000142484	ENSG00000142484.7	transmembrane 4 L six family member 5 [Source:HGNC Symbol;Acc:HGNC:11857]	TM4SF5	protein_coding	O14894	9032	2.2342494319594426	2.645777554877442	134.86857749707957	-1.911194371322971	-1.9550086084738199	-1.6945992930546654	0.026135825142136814	0.014366777405796784	0.001202634266871612	524	337	44	17
ENSG00000008853	ENSG00000008853.17	Rho related BTB domain containing 2 [Source:HGNC Symbol;Acc:HGNC:18756]	RHOBTB2	protein_coding	Q9BYZ6	23221	3.957374611995983	4.257884703458576	428.3558017251991	-1.8036396559429844	-1.8216227455402458	-1.7115481380373279	0.0013883228383551548	0.003202289096120461	2.7618678942591946e-8	1541	1120	134	70
ENSG00000106483	ENSG00000106483.12	secreted frizzled related protein 4 [Source:HGNC Symbol;Acc:HGNC:10778]	SFRP4	protein_coding	Q6FHJ7	6424	2.2660009242500583	2.666026419793187	136.98512457543893	-1.9386197637114384	-1.9870906845221412	-1.7506049781968342	0.016619913353977125	0.008336602171644714	5.204449371824583e-4	418	444	41	19
ENSG00000107796	ENSG00000107796.13	actin alpha 2, smooth muscle [Source:HGNC Symbol;Acc:HGNC:130]	ACTA2	protein_coding	D2JYH4,P62736	59	4.073513630522675	4.403525939433768	474.3137929735671	-1.8692082722901753	-1.8899878976965299	-1.7797416625546225	0.0015322854463222708	0.00429191009065974	1.5151393728515582e-8	1781	1206	153	68
ENSG00000171557	ENSG00000171557.17	fibrinogen gamma chain [Source:HGNC Symbol;Acc:HGNC:3694]	FGG	protein_coding	A0A140VJJ6,P02679	2266	6.582752016451787	6.862397528770581	2646.322932507658	-1.8364473078546197	-1.839372798861348	-1.7863161716966394	3.6611689919681944e-5	4.829085373088669e-4	3.248549977549028e-23	8831	7545	780	456
ENSG00000124664	ENSG00000124664.11	SAM pointed domain containing ETS transcription factor [Source:HGNC Symbol;Acc:HGNC:17257]	SPDEF	protein_coding	O95238	25803	4.476420986470513	4.78554948179215	621.1522210740362	-1.9006310493673382	-1.8813636152231579	-1.78974346078188	5.244152412141746e-4	0.0023585991635529523	1.0132815720604084e-10	2256	1630	154	121
ENSG00000172955	ENSG00000172955.17	alcohol dehydrogenase 6 (class V) [Source:HGNC Symbol;Acc:HGNC:255]	ADH6	protein_coding	A0A0A0MS56,P28332,Q8IUN7	130	2.87350285171841	3.2559227011943532	209.66688828345843	-1.9396328298802925	-1.9777055617345547	-1.8064318380349056	0.00623897411325428	0.005902650266785168	1.867676364246839e-5	640	678	65	28
ENSG00000158055	ENSG00000158055.16	grainyhead like transcription factor 3 [Source:HGNC Symbol;Acc:HGNC:25839]	GRHL3	protein_coding	Q8TE85	57822	0.3458810926671041	1.0704207527232752	41.14781811531783	-2.500290133401519	-2.5956989244258706	-1.8314270449717898	0.15624048513765373	0.035818116742007265	0.037537361363088766	198	87	6	6
ENSG00000159713	ENSG00000159713.11	tubulin polymerization promoting protein family member 3 [Source:HGNC Symbol;Acc:HGNC:24162]	TPPP3	protein_coding	A0A024R702,Q9BW30	51673	2.833152249686859	3.2142122623329077	203.8521825042564	-2.0561260785345628	-2.0272345696092615	-1.853387246850076	0.003788196049017374	0.004507888436873461	1.0685320108367038e-5	642	644	45	38
ENSG00000196233	ENSG00000196233.13	ligand dependent nuclear receptor corepressor [Source:HGNC Symbol;Acc:HGNC:29503]	LCOR	protein_coding	Q96JN0	84458	1.7045650751563977	2.4009239278102803	113.14945242612774	-2.8953912420349606	-2.351596574606788	-1.896449780061311	0.01820670556812601	0.062409227601305475	0.00549741853624238	366	370	8	27
ENSG00000272214	NA	NA	AC079602.1	protein_coding	NA	NA	2.444667161102752	2.8909602483268886	161.4671369986181	-2.1772425877181227	-2.131938171224719	-1.897702178507195	0.014355378263435215	0.012447034761984376	1.509487812848221e-4	444	578	30	31
ENSG00000267645	ENSG00000267645.5	novel protein, POLR2J2-UPK3BL readthrough	POLR2J2	protein_coding	NA,Q9GZM3	246721	1.1048320136353291	1.886103859767007	76.1080303973597	-2.5637468873289673	-2.346133751352633	-1.9215191465999586	0.05699155714574433	0.04953088567301678	0.010430523433307597	281	230	26	3
ENSG00000119888	ENSG00000119888.11	epithelial cell adhesion molecule [Source:HGNC Symbol;Acc:HGNC:11529]	EPCAM	protein_coding	P16422	4072	1.9970300016708062	2.4875200328392673	119.82838811131089	-2.1222244692198458	-2.1925288798882416	-1.934755433679084	0.02890730416155606	0.010163414448755095	4.910270507325743e-4	341	430	33	14
ENSG00000175311	ENSG00000175311.7	ankyrin repeat and sterile alpha motif domain containing 4B [Source:HGNC Symbol;Acc:HGNC:26795]	ANKS4B	protein_coding	Q8N8V4	257629	1.2988152826732704	1.8397498848503364	74.18335063920512	-2.2766555942973867	-2.3355694507991145	-1.967314916905585	0.03707949794050538	0.00827506889396707	0.003358686070681929	236	251	16	10
ENSG00000091583	ENSG00000091583.11	apolipoprotein H [Source:HGNC Symbol;Acc:HGNC:616]	APOH	protein_coding	P02749	350	5.629771236022761	6.040420839918262	1491.447437437438	-2.1233207137418093	-2.0676118274800714	-1.975945391457763	5.384779655566487e-4	0.008336602171644714	6.311777161052752e-11	4976	4560	515	144
ENSG00000182836	ENSG00000182836.10	phosphatidylinositol specific phospholipase C X domain containing 3 [Source:HGNC Symbol;Acc:HGNC:31822]	PLCXD3	protein_coding	B3KXD1,Q63HM9	345557	1.5702851254967307	2.1034143269600207	90.28126280244445	-2.2444734298741644	-2.3219553274348157	-2.0044246021071586	0.04015681788738461	0.009106299225503505	0.0013457085128521604	257	331	20	12
ENSG00000171564	ENSG00000171564.11	fibrinogen beta chain [Source:HGNC Symbol;Acc:HGNC:3662]	FGB	protein_coding	P02675,V9HVY1	2244	7.834406109803154	8.18757468970738	6639.764167256886	-2.081201584327734	-2.0799732743640096	-2.029698344328462	1.0970061419141759e-5	4.66406822439105e-4	5.109482282873615e-30	22232	20210	1857	914
ENSG00000132437	ENSG00000132437.18	dopa decarboxylase [Source:HGNC Symbol;Acc:HGNC:2719]	DDC	protein_coding	A0A087WV24,P20711,Q53Y41	1644	1.7308018881982103	2.2370772476681586	99.72508190255137	-2.298109713699958	-2.3105639332280816	-2.0322082767785066	0.015489017440439422	0.005062863937796748	4.6148991879824906e-4	357	300	20	15
ENSG00000180336	ENSG00000180336.18	meiosis specific with coiled-coil domain [Source:HGNC Symbol;Acc:HGNC:26670]	C17orf104	protein_coding	A2RUB1	284071	0.43293634822694393	1.1627081960890464	44.30966409600219	-2.7274113744218345	-2.685826899210646	-2.0392800525257884	0.06330821142940131	0.020381754521098205	0.019485261782673846	148	152	5	7
ENSG00000119938	ENSG00000119938.9	protein phosphatase 1 regulatory subunit 3C [Source:HGNC Symbol;Acc:HGNC:9293]	PPP1R3C	protein_coding	Q9UQK1	5507	1.2534611063168632	1.884985347503929	76.26862948491265	-2.3904723377855555	-2.404191461924937	-2.048995249600727	0.03896551746881658	0.014325638017249436	0.002948577265314329	254	255	21	6
ENSG00000168743	ENSG00000168743.12	nephronectin [Source:HGNC Symbol;Acc:HGNC:27405]	NPNT	protein_coding	Q6UXI9	255743	0.8999916193594877	1.5343907748930827	58.823567917921345	-2.4674295442933714	-2.537662659830424	-2.078158277710723	0.05845151440877485	0.01165755469277877	0.00660511218635201	176	216	10	8
ENSG00000241635	ENSG00000241635.8	UDP glucuronosyltransferase family 1 member A1 [Source:HGNC Symbol;Acc:HGNC:12530]	UGT1A1	protein_coding	P22309,Q5DT03	54658	1.0871716372011266	1.7260867331697154	67.65360584843796	-2.4078145527053096	-2.496849718324963	-2.0973756082885737	0.06573226400342261	0.012946158634637479	0.003977352124418359	301	163	15	7
ENSG00000064787	ENSG00000064787.13	breast carcinoma amplified sequence 1 [Source:HGNC Symbol;Acc:HGNC:974]	BCAS1	protein_coding	B2RCQ5,G3XAF7,O75363,Q05CL3	8537	2.67720558318388	3.1438465667499313	192.8804237456887	-2.2203795414466	-2.2602027242559966	-2.0995722196770625	0.0036196463435141262	0.0023585991635529523	1.0245689202140338e-6	619	639	48	24
ENSG00000185480	ENSG00000185480.11	PARP1 binding protein [Source:HGNC Symbol;Acc:HGNC:26074]	PARPBP	protein_coding	A0A024RBG0,B4DT40,B4DZ31,Q9BZU5,Q9NWS1	55010	1.780467817198896	2.461645944754642	116.77780463261601	-2.502023911121284	-2.4536478285147303	-2.193570093759773	0.02840543457112268	0.01871683250776251	3.18889939239731e-4	357	423	34	7
ENSG00000159388	ENSG00000159388.6	BTG anti-proliferation factor 2 [Source:HGNC Symbol;Acc:HGNC:1131]	BTG2	protein_coding	P78543	7832	2.3080519741839862	2.9517265466052467	167.1236480668915	-2.473823506178384	-2.399994193429528	-2.1978554967702553	0.01074156328008166	0.016466035722573727	3.5692349743829495e-5	574	544	51	10
ENSG00000168955	ENSG00000168955.4	transmembrane 4 L six family member 20 [Source:HGNC Symbol;Acc:HGNC:26230]	TM4SF20	protein_coding	Q53R12	79853	6.693747640518615	7.098092515836675	3114.2553343918985	-2.2419379460690063	-2.246119993056656	-2.197869521923983	6.939497612279161e-6	2.0929838772481055e-4	6.255987431395121e-35	10775	9576	751	416
ENSG00000176383	ENSG00000176383.9	UDP-GlcNAc:betaGal beta-1,3-N-acetylglucosaminyltransferase 4 [Source:HGNC Symbol;Acc:HGNC:15683]	B3GNT4	protein_coding	A0A024RBT1,Q9C0J1	79369	-0.16806637211150952	0.8539197136487591	34.69882460253541	-3.1403924108862435	-3.1324404856052976	-2.2172462551984213	0.18043982399834305	0.048467341979777	0.03217197299163654	81	157	2	5
ENSG00000127831	ENSG00000127831.11	villin 1 [Source:HGNC Symbol;Acc:HGNC:12690]	VIL1	protein_coding	P09327,Q53F91	7429	3.01854680094892	3.518428864532481	252.05071305139327	-2.3694428808094843	-2.3967438735814266	-2.2716627943139276	9.907134807661735e-4	0.0011319770328595755	1.8914972153961323e-9	914	768	58	29
ENSG00000057593	ENSG00000057593.14	coagulation factor VII [Source:HGNC Symbol;Acc:HGNC:3544]	F7	protein_coding	B4DPM2,F5H8B0,P08709	2155	2.410225498981741	2.945152854990605	166.92625917725246	-2.490969808657584	-2.4700341857146544	-2.296107557163662	0.003059130406105889	0.00198809191606951	6.260942245157995e-7	624	497	29	24
ENSG00000125149	ENSG00000125149.12	chromosome 16 open reading frame 70 [Source:HGNC Symbol;Acc:HGNC:29564]	C16orf70	protein_coding	A0A024R6W4,Q9BSU1	80262	3.8166564117577155	4.304528043080346	441.09644360984504	-2.4426402159190403	-2.43161155894621	-2.3425368679470084	1.7700925711898593e-4	6.359097769746396e-4	1.1228907050631691e-14	1485	1447	82	62
ENSG00000172367	ENSG00000172367.16	PDZ domain containing 3 [Source:HGNC Symbol;Acc:HGNC:19891]	PDZD3	protein_coding	B0YJ61,Q86UT5	79849	2.2734642231564965	2.938178805359132	165.2453573698282	-2.6029718214279676	-2.588413749525604	-2.4088691658668333	0.007216028191030046	0.006613069773756804	2.0484141876511088e-6	665	472	42	11
ENSG00000170099	ENSG00000170099.6	serpin family A member 6 [Source:HGNC Symbol;Acc:HGNC:1540]	SERPINA6	protein_coding	P08185	866	3.771314848715903	4.283297868157829	434.2766418245251	-2.5062792603825974	-2.5042712356569403	-2.418334416628403	1.381197652404206e-4	4.3511036885078856e-4	8.385077338634121e-16	1621	1309	81	56
ENSG00000100079	ENSG00000100079.7	galectin 2 [Source:HGNC Symbol;Acc:HGNC:6562]	LGALS2	protein_coding	P05162	3957	1.068571290774871	1.844124223886943	73.77746851276582	-2.8919064009102295	-2.8721024371403137	-2.4895155628950443	0.04731945459911493	0.01198763808044397	7.387421402831231e-4	345	176	8	10
ENSG00000166589	ENSG00000166589.13	cadherin 16 [Source:HGNC Symbol;Acc:HGNC:1755]	CDH16	protein_coding	O75309	1014	2.519767407284916	3.146669014222474	192.61872913158305	-2.772489404588988	-2.7306581541010826	-2.578084427156798	0.0016298302302206193	0.0013657805551617454	6.035403562892976e-9	756	573	27	25
ENSG00000213186	ENSG00000213186.8	tripartite motif containing 59 [Source:HGNC Symbol;Acc:HGNC:30834]	TRIM59	protein_coding	Q8IWR1	286827	2.19959938732114	2.8859634938801415	159.4682153810094	-2.9179235802204366	-2.8213083007592274	-2.631110819743501	0.0031687302184554215	0.003194693641885533	1.6368376235804886e-7	545	551	18	22
ENSG00000101096	ENSG00000101096.20	nuclear factor of activated T cells 2 [Source:HGNC Symbol;Acc:HGNC:7776]	NFATC2	protein_coding	B5B2P4,Q13469	4773	-0.6510867226341537	0.7989102621699788	32.314265355620606	-3.8723179710987843	-3.4722797648190777	-2.7843442751525194	0.11064850742854619	0.040849359953290934	0.0168785946518232	126	112	6	0
ENSG00000109758	ENSG00000109758.9	HGF activator [Source:HGNC Symbol;Acc:HGNC:4894]	HGFAC	protein_coding	D6RAR4,Q04756	3083	-0.4199694079718228	1.0936211418956912	40.65645403623211	-3.9285020797303916	-3.396148986663905	-2.822963530749309	0.14571455703436034	0.04880916600629821	0.008976993340746305	203	101	8	0
ENSG00000148702	ENSG00000148702.15	hyaluronan binding protein 2 [Source:HGNC Symbol;Acc:HGNC:4798]	HABP2	protein_coding	Q14520	3026	2.7429008992112758	3.4484043773792084	238.86926882770712	-3.0022242804126096	-2.972012114197884	-2.851093743997544	5.336871817103202e-4	5.107359649183619e-4	1.282503496299228e-12	922	757	30	26
ENSG00000120054	ENSG00000120054.12	carboxypeptidase N subunit 1 [Source:HGNC Symbol;Acc:HGNC:2312]	CPN1	protein_coding	P15169	1369	1.2281578488550224	2.1013319587875126	89.14882206215849	-3.2842510265188642	-3.162832133006474	-2.860403035702293	0.013736488798646522	0.005883063018863089	2.59203464029136e-5	378	259	7	11
ENSG00000233327	ENSG00000233327.10	ubiquitin specific peptidase 32 pseudogene 2 [Source:HGNC Symbol;Acc:HGNC:30751]	USP32P2	pseudogene	NA	220594	-0.7758811719916671	0.4735032760235096	25.111036456239294	-3.7725561783502135	-3.972269903314755	-3.030981949737892	0.09483862977340872	0.015801321414177203	0.021683324639472874	97	89	1	2
ENSG00000182224	ENSG00000182224.12	cytochrome b5 domain containing 1 [Source:HGNC Symbol;Acc:HGNC:26516]	CYB5D1	protein_coding	Q6P9G0	124637	2.8038871140185626	3.592716138317984	264.59816357035737	-3.2319257369842407	-3.1894542821027336	-3.0784421299182805	3.3107146262133767e-4	4.020592256404309e-4	4.423099618045453e-15	994	890	28	26
ENSG00000140488	ENSG00000140488.16	CUGBP Elav-like family member 6 [Source:HGNC Symbol;Acc:HGNC:14059]	CELF6	protein_coding	Q96J87	60677	-1.0216740918524652	0.5298965681809943	25.84802689613125	-4.114460506332111	-4.140734688579514	-3.3444947668826734	0.1231365077758145	0.0248966025202107	0.017149185124627216	120	78	3	0
ENSG00000117834	ENSG00000117834.12	solute carrier family 5 member 9 [Source:HGNC Symbol;Acc:HGNC:22146]	SLC5A9	protein_coding	Q2M3M2	200010	-0.07211620689411274	1.5799689476378362	59.10402295756992	-4.43460362587144	-3.7870070527781623	-3.4448301897474174	0.05834259427397524	0.020160100105721345	2.0636900684755792e-4	254	190	9	0
ENSG00000145192	ENSG00000145192.13	alpha 2-HS glycoprotein [Source:HGNC Symbol;Acc:HGNC:349]	AHSG	protein_coding	P02765	197	-0.0685629061913205	1.5894343789624552	59.59783770989146	-4.431038132527618	-3.799052878876212	-3.458044550977661	0.06270846563742921	0.020381754521098205	0.00019528505435929467	211	231	9	0
ENSG00000124507	ENSG00000124507.11	protein kinase C and casein kinase substrate in neurons 1 [Source:HGNC Symbol;Acc:HGNC:8570]	PACSIN1	protein_coding	Q5TZC3,Q9BY11	29993	-0.4064775161942667	1.2140010140210964	44.522146480744084	-4.359499991503557	-3.9521654575679075	-3.5126130501651915	0.06836632855055882	0.017596425992412047	9.978077037430737e-4	171	163	6	0
ENSG00000188613	ENSG00000188613.7	nanos C2HC-type zinc finger 1 [Source:HGNC Symbol;Acc:HGNC:23044]	NANOS1	protein_coding	Q8WY41	340719	1.2146633547498304	2.5131687409479926	119.66788497429506	-3.975161755844091	-3.7964702400465757	-3.6179650928861955	0.009871826469932147	0.003350160816109896	1.5151393728515582e-8	491	402	16	2
ENSG00000183032	ENSG00000183032.12	solute carrier family 25 member 21 [Source:HGNC Symbol;Acc:HGNC:14411]	SLC25A21	protein_coding	Q9BQT8	89874	-0.9753776255781113	0.798704956741724	31.939099440027103	-4.722396307762241	-5.015602853217875	-4.376020933781006	0.0860934078205853	0.007958256504274341	0.0035091751549490963	114	131	2	0
ENSG00000267520	ENSG00000267520.2	novel transcript	RP11-373L24.1	3prime_overlapping_ncrna	NA	NA	-0.7166550034893819	0.9352936081905234	35.552114261377625	-4.5876592698023035	-5.122037696615155	-4.478600676399183	0.10727175768351221	0.004547321065452274	0.0018749412197149498	191	89	1	1
ENSG00000241978	NA	NA	AKAP2	protein_coding	NA,Q8IXS6,Q9Y2D5	445815	-0.2525704016086282	1.855977251851302	72.48951121792223	-5.639891525778594	-5.645762255869334	-5.3310058878469935	0.028688743512561843	0.0013657805551617454	1.5619555275549495e-6	286	278	3	0
ENSG00000140093	ENSG00000140093.10	serpin family A member 10 [Source:HGNC Symbol;Acc:HGNC:15996]	SERPINA10	protein_coding	A0A024R6I6,G3V2W1,Q9UK55	51156	-1.8656258383292876	0.23807521409530447	20.144027472344376	-5.3923942844032755	-8.668381721714864	-6.134498227680876	0.05854556279858783	0.009718419031069268	0.0034955388932395434	94	67	0	0
ENSG00000004846	ENSG00000004846.16	ATP binding cassette subfamily B member 5 [Source:HGNC Symbol;Acc:HGNC:46]	ABCB5	protein_coding	A0A024RA03,Q2M3G0	340273	-1.815798636273436	0.3168142638394137	21.499056081147693	-5.48701617635751	-8.761810208102213	-6.298718855912176	0.05183965410462192	0.007892517086216435	0.002462254823704413	94	77	0	0
ENSG00000227449	ENSG00000227449.8	fibroblast growth factor 7 pseudogene 6 [Source:HGNC Symbol;Acc:HGNC:27852]	RP11-111F5.5	pseudogene	NA	387628	-1.8295768296939219	0.34898556967696814	21.985126518330077	-5.478279719061509	-8.794934530286191	-6.336372300307717	0.08292157473557174	0.010682043748561831	0.0024151262319343733	120	58	0	0
ENSG00000267314	ENSG00000267314.1	novel protein, readthrough VMAC-CAPS	AC104532.2	protein_coding	NA	NA	-1.7559047780209847	0.4197488636246031	23.396096133472334	-5.600947230958421	-8.883231752382278	-6.501764591940414	0.0477155388745871	0.006423168437175729	0.0016027977033663242	94	91	0	0
ENSG00000143278	ENSG00000143278.5	coagulation factor XIII B chain [Source:HGNC Symbol;Acc:HGNC:3534]	F13B	protein_coding	P05160	2165	-1.8030975436055632	0.45289741668699496	24.154127287210276	-5.478200363611769	-8.927826780547788	-6.534100873334593	0.13605632861427736	0.014325638017249436	0.0017012804195768064	59	127	0	0
ENSG00000259075	ENSG00000259075.6	POC1B-GALNT4 readthrough [Source:HGNC Symbol;Acc:HGNC:42957]	POC1B-GALNT4	protein_coding	F8VUJ3,Q8N4A0	100528030	-1.7198142527642966	0.5664198122310967	26.194130969549448	-5.701899926229685	-9.047283607677079	-6.738098311546959	0.09289872410765647	0.009181182031287326	0.0010296874081289179	150	63	0	0
ENSG00000183900	NA	NA	AC099522.1	pseudogene	NA	NA	-1.6457808401876612	0.6143104232520276	27.316308340277963	-5.830154275984917	-9.10674617848184	-6.8559848377525165	0.04020692776806667	0.00429064536575673	6.932695163238821e-4	125	93	0	0
ENSG00000272772	ENSG00000272772.1	novel protein	CTD-2410N18.5	protein_coding	NA	NA	-1.5895564669097917	0.7737264973392547	30.951936184634405	-5.958293531855121	-9.287441868902222	-7.110430320777504	0.06982917185124404	0.0058693469001114065	3.8922108858486425e-4	172	79	0	0
ENSG00000169994	ENSG00000169994.18	myosin VIIB [Source:HGNC Symbol;Acc:HGNC:7607]	MYO7B	protein_coding	Q6PIF6	4648	-1.5424347283198807	0.8052040880585741	31.796318513258	-6.0412531486386865	-9.325683891817851	-7.182087200859529	0.03904321942054788	0.0033107123400643074	2.952068114444607e-4	155	100	0	0
ENSG00000259642	ENSG00000259642.2	ST20 antisense RNA 1 [Source:HGNC Symbol;Acc:HGNC:27521]	C15orf37	protein_coding	NA	NA	-1.536756061485993	0.8017892745674554	31.787902749328907	-6.038256466862645	-9.324593354666238	-7.183963137415323	0.03437843248386717	0.0030078986182828617	2.872054996650549e-4	125	126	0	0
ENSG00000136944	ENSG00000136944.19	LIM homeobox transcription factor 1 beta [Source:HGNC Symbol;Acc:HGNC:6654]	LMX1B	protein_coding	B7ZLH2,O60663,Q6ISE0	4010	-1.4276507891370844	0.9945955013867874	36.98520815398129	-6.26557412557756	-9.543191129316885	-7.497926862913105	0.028053873238602194	0.00198809191606951	1.1432808631995541e-4	168	127	0	0
ENSG00000127324	ENSG00000127324.9	tetraspanin 8 [Source:HGNC Symbol;Acc:HGNC:11855]	TSPAN8	protein_coding	P19075	7103	-1.412141025404441	1.026731715430769	38.007455709135634	-6.2843927500183145	-9.581897170754818	-7.550529427621455	0.031397540261500684	0.002041900844452925	9.985638114664392e-5	141	158	0	0
ENSG00000103740	ENSG00000103740.10	acyl-CoA synthetase bubblegum family member 1 [Source:HGNC Symbol;Acc:HGNC:29567]	ACSBG1	protein_coding	B3KNS7,B7Z2Y6,Q96GR2	23205	-1.384527960617015	1.1336898889372913	41.18484184647667	-6.367120445640615	-9.69881761134817	-7.701437760411337	0.05940538557393981	0.003392467882114211	7.276672178085436e-5	229	105	0	0
ENSG00000159618	ENSG00000159618.16	adhesion G protein-coupled receptor G5 [Source:HGNC Symbol;Acc:HGNC:19010]	GPR114	protein_coding	B4E148,Q8IZF4	221188	-1.3439256374580537	1.1435656426309064	41.58972398553285	-6.433632990954719	-9.712275440150172	-7.733388674417311	0.02469399175406256	0.001545459782195109	5.727342271960359e-5	191	141	0	0
ENSG00000105647	ENSG00000105647.18	phosphoinositide-3-kinase regulatory subunit 2 [Source:HGNC Symbol;Acc:HGNC:8980]	PIK3R2	protein_coding	O00459	5296	1.5773416023042413	4.435124900515819	479.0843470943158	-7.686733140058352	-7.948124982530156	-7.821448127050903	6.041117268838816e-4	1.8749585722102577e-5	5.991403986585523e-23	2021	1765	2	2
ENSG00000212734	NA	NA	C17orf100	protein_coding	NA	NA	-1.0856084738988938	1.6387981463111805	61.09343664236654	-6.958638417380684	-10.266787388554757	-8.463499780627851	0.03196176111845336	0.0011883515738939944	5.547656279073294e-6	321	172	0	0
ENSG00000170477	ENSG00000170477.13	keratin 4 [Source:HGNC Symbol;Acc:HGNC:6441]	KRT4	protein_coding	B4DRS2,P19013	3851	-0.7387649549041925	2.2317676984148207	96.10720576624124	-7.640000743268634	-10.91952302661252	-9.292062135599226	0.007916128024929364	2.498388691941179e-4	2.225514809000481e-7	417	347	0	0
ENSG00000267368	ENSG00000267368.1	uroplakin 3B like 1 [Source:HGNC Symbol;Acc:HGNC:37278]	UPK3BL	protein_coding	B0FP48,E5RIL1	100134938,107983993	-0.30503883955263256	3.0419918956706065	175.45537414376668	-8.507293047402074	-11.787559861647527	-10.340090585827777	0.0037073281350820117	9.60138925849928e-5	2.9600117057297495e-9	763	632	0	0
