# Supplementary material for: Genome-wide bioinformatic analyses predict key host and viral factors in SARS-CoV-2 pathogenesis
Source: Commun Biol. 2021 May 17;4:590. doi: 10.1038/s42003-021-02095-0 (PMC8128904; doi:10.1038/s42003-021-02095-0)
Supplement: Supplementary file 5 — Supplementary Data 3 [file 42003_2021_2095_MOESM5_ESM.zip › GSE147507_MainDataset/Series3_RSV/des_Condition/enrichment/ControlVsInfected_enrichment.over.tsv]

p_value	term_size	query_size	intersection_size	precision	recall	term_id	source	term_name	effective_domain_size	source_order
0.0026292537581160125	3	85	3	0.03529411764705882	1	CORUM:7385	CORUM	DTX3L-PARP9-STAT1 complex	3629	2813
0.0026292537581160125	3	85	3	0.03529411764705882	1	CORUM:60	CORUM	Interferon-stimulated gene factor 3 transcription complex ISGF3	3629	28
0.0033145679121678903	15	85	5	0.058823529411764705	0.3333333333333333	CORUM:6344	CORUM	TNF-R1-associated signaling complex	3629	2065
2.3375347987659196e-50	1225	453	138	0.304635761589404	0.1126530612244898	GO:0034097	GO:BP	response to cytokine	17906	9754
5.975569439195807e-45	251	453	66	0.1456953642384106	0.26294820717131473	GO:0051607	GO:BP	defense response to virus	17906	16304
3.879903685145176e-43	1130	453	124	0.2737306843267108	0.10973451327433628	GO:0071345	GO:BP	cellular response to cytokine stimulus	17906	19733
1.6937235805838107e-41	337	453	71	0.15673289183222958	0.21068249258160238	GO:0009615	GO:BP	response to virus	17906	4031
2.9766095949472485e-39	1783	453	150	0.33112582781456956	0.08412787436904094	GO:0006952	GO:BP	defense response	17906	2929
7.321207567104736e-39	1551	453	139	0.3068432671081678	0.08961960025789813	GO:0051707	GO:BP	response to other organism	17906	16391
8.499222362296599e-39	1553	453	139	0.3068432671081678	0.08950418544752092	GO:0043207	GO:BP	response to external biotic stimulus	17906	12351
7.727978203260154e-38	1583	453	139	0.3068432671081678	0.08780795957043588	GO:0009607	GO:BP	response to biotic stimulus	17906	4024
1.3124118789310874e-37	1212	453	121	0.2671081677704194	0.09983498349834984	GO:0098542	GO:BP	defense response to other organism	17906	22455
5.7338585953712205e-37	799	453	98	0.2163355408388521	0.12265331664580725	GO:0019221	GO:BP	cytokine-mediated signaling pathway	17906	6540
1.2113367058760934e-35	1010	453	108	0.23841059602649006	0.10693069306930693	GO:0045087	GO:BP	innate immune response	17906	13312
3.866082558452827e-34	2923	453	187	0.41280353200883	0.06397536777283613	GO:0009605	GO:BP	response to external stimulus	17906	4022
4.441484880223637e-34	3235	453	198	0.4370860927152318	0.061205564142194746	GO:0002376	GO:BP	immune system process	17906	1047
5.680736345683309e-34	2294	453	163	0.3598233995584989	0.07105492589363557	GO:0006955	GO:BP	immune response	17906	2932
4.169209792900329e-33	99	453	39	0.08609271523178808	0.3939393939393939	GO:0034340	GO:BP	response to type I interferon	17906	9938
1.7004125555944253e-32	95	453	38	0.08388520971302428	0.4	GO:0060337	GO:BP	type I interferon signaling pathway	17906	17466
1.7004125555944253e-32	95	453	38	0.08388520971302428	0.4	GO:0071357	GO:BP	cellular response to type I interferon	17906	19745
1.547500132867295e-30	3421	453	198	0.4370860927152318	0.05787781350482315	GO:0010033	GO:BP	response to organic substance	17906	4358
1.115693312518021e-28	200	453	47	0.10375275938189846	0.235	GO:0034341	GO:BP	response to interferon-gamma	17906	9939
1.4703383858183547e-28	4147	453	218	0.48123620309050774	0.052568121533638774	GO:0006950	GO:BP	response to stress	17906	2928
6.562944027369158e-27	2813	453	170	0.37527593818984545	0.06043370067543548	GO:0071310	GO:BP	cellular response to organic substance	17906	19700
4.9481145784065254e-26	227	453	47	0.10375275938189846	0.20704845814977973	GO:0043901	GO:BP	negative regulation of multi-organism process	17906	12660
8.235576451558908e-26	3072	453	177	0.39072847682119205	0.0576171875	GO:0051704	GO:BP	multi-organism process	17906	16389
1.872769502209753e-24	1281	453	105	0.23178807947019867	0.08196721311475409	GO:0002252	GO:BP	immune effector process	17906	923
3.680175091200854e-24	774	453	80	0.17660044150110377	0.10335917312661498	GO:0043900	GO:BP	regulation of multi-organism process	17906	12659
4.1870006408333596e-24	180	453	41	0.09050772626931568	0.22777777777777777	GO:0071346	GO:BP	cellular response to interferon-gamma	17906	19734
6.0096489993286255e-24	3418	453	185	0.4083885209713024	0.054125219426565244	GO:0070887	GO:BP	cellular response to chemical stimulus	17906	19465
9.330591001663312e-24	4897	453	231	0.5099337748344371	0.04717173779865223	GO:0042221	GO:BP	response to chemical	17906	11745
1.2828998819333292e-22	152	453	37	0.08167770419426049	0.24342105263157895	GO:1903900	GO:BP	regulation of viral life cycle	17906	27151
9.52840386152086e-22	3197	453	173	0.3818984547461369	0.05411323115420707	GO:0007166	GO:BP	cell surface receptor signaling pathway	17906	3111
1.5560191359143428e-21	87	453	29	0.0640176600441501	0.3333333333333333	GO:0060333	GO:BP	interferon-gamma-mediated signaling pathway	17906	17462
2.2675493116006882e-21	88	453	29	0.0640176600441501	0.32954545454545453	GO:1903901	GO:BP	negative regulation of viral life cycle	17906	27152
2.3700991694866922e-21	105	453	31	0.0684326710816777	0.29523809523809524	GO:0048525	GO:BP	negative regulation of viral process	17906	15146
1.8366332734285274e-20	63	453	25	0.05518763796909492	0.3968253968253968	GO:0045071	GO:BP	negative regulation of viral genome replication	17906	13296
1.4647798836049296e-19	9455	453	340	0.7505518763796909	0.035959809624537285	GO:0050896	GO:BP	response to stimulus	17906	15742
3.5604292390090385e-19	212	453	39	0.08609271523178808	0.18396226415094338	GO:0050792	GO:BP	regulation of viral process	17906	15655
2.3263321125249513e-18	100	453	28	0.06181015452538632	0.28	GO:0045069	GO:BP	regulation of viral genome replication	17906	13294
3.0418550182451895e-18	807	453	73	0.16114790286975716	0.09045848822800495	GO:0031347	GO:BP	regulation of defense response	17906	8359
3.994698099901229e-18	226	453	39	0.08609271523178808	0.17256637168141592	GO:0043903	GO:BP	regulation of symbiosis, encompassing mutualism through parasitism	17906	12662
4.7156713088015913e-17	1132	453	86	0.18984547461368653	0.07597173144876325	GO:0032101	GO:BP	regulation of response to external stimulus	17906	8622
9.298474661677689e-17	5681	453	237	0.5231788079470199	0.0417180073930646	GO:0048519	GO:BP	negative regulation of biological process	17906	15140
2.7648464860912207e-16	128	453	29	0.0640176600441501	0.2265625	GO:0019079	GO:BP	viral genome replication	17906	6502
2.920472890169313e-16	515	453	55	0.12141280353200883	0.10679611650485436	GO:0002831	GO:BP	regulation of response to biotic stimulus	17906	1501
3.218346875493748e-15	333	453	43	0.09492273730684327	0.12912912912912913	GO:0019058	GO:BP	viral life cycle	17906	6484
4.432690788410593e-15	3356	453	163	0.3598233995584989	0.048569725864123954	GO:0051239	GO:BP	regulation of multicellular organismal process	17906	16032
1.1818079421248534e-14	1688	453	104	0.22958057395143489	0.061611374407582936	GO:0002682	GO:BP	regulation of immune system process	17906	1352
2.3289026786906243e-14	1574	453	99	0.2185430463576159	0.06289707750952986	GO:0080134	GO:BP	regulation of response to stress	17906	21328
2.977611643816546e-14	838	453	68	0.15011037527593818	0.081145584725537	GO:0016032	GO:BP	viral process	17906	5700
6.421051150739929e-14	764	453	64	0.141280353200883	0.08376963350785341	GO:0001817	GO:BP	regulation of cytokine production	17906	602
1.4669409042059391e-13	7772	453	284	0.6269315673289183	0.03654143077714874	GO:0051716	GO:BP	cellular response to stimulus	17906	16399
1.9147609197659701e-13	891	453	69	0.152317880794702	0.07744107744107744	GO:0044403	GO:BP	symbiotic process	17906	12947
3.1595027904153807e-13	945	453	71	0.15673289183222958	0.07513227513227513	GO:0044419	GO:BP	interspecies interaction between organisms	17906	12959
4.0529535948626346e-13	837	453	66	0.1456953642384106	0.07885304659498207	GO:0001816	GO:BP	cytokine production	17906	601
3.910407224621665e-12	6366	453	243	0.5364238410596026	0.03817153628652215	GO:0048518	GO:BP	positive regulation of biological process	17906	15139
5.654351561372221e-12	444	453	45	0.09933774834437085	0.10135135135135136	GO:0045088	GO:BP	regulation of innate immune response	17906	13313
9.10616264833793e-12	6296	453	240	0.5298013245033113	0.03811944091486658	GO:0007165	GO:BP	signal transduction	17906	3110
1.0659102802483538e-11	30	453	14	0.03090507726269316	0.4666666666666667	GO:0035456	GO:BP	response to interferon-beta	17906	10491
1.9228970448150223e-11	4421	453	186	0.4105960264900662	0.04207192942773128	GO:0048583	GO:BP	regulation of response to stimulus	17906	15194
2.707309771206556e-11	6798	453	252	0.5562913907284768	0.037069726390114736	GO:0007154	GO:BP	cell communication	17906	3099
5.011659141953554e-11	1116	453	74	0.16335540838852097	0.06630824372759857	GO:0050776	GO:BP	regulation of immune response	17906	15645
7.124712387229133e-11	6772	453	250	0.5518763796909493	0.03691671588895452	GO:0023052	GO:BP	signaling	17906	7722
1.9303957127566787e-10	509	453	46	0.10154525386313466	0.09037328094302555	GO:0031349	GO:BP	positive regulation of defense response	17906	8361
2.728843672685071e-10	2542	453	124	0.2737306843267108	0.04878048780487805	GO:0048584	GO:BP	positive regulation of response to stimulus	17906	15195
4.3682104995981404e-10	780	453	58	0.1280353200883002	0.07435897435897436	GO:0006954	GO:BP	inflammatory response	17906	2931
1.0808335640072333e-9	640	453	51	0.11258278145695365	0.0796875	GO:0032103	GO:BP	positive regulation of response to external stimulus	17906	8624
1.2794058320235194e-9	11940	453	370	0.8167770419426048	0.03098827470686767	GO:0050789	GO:BP	regulation of biological process	17906	15653
1.3971135878276126e-8	1853	453	96	0.2119205298013245	0.05180787911494873	GO:0051240	GO:BP	positive regulation of multicellular organismal process	17906	16033
1.499455331327299e-8	1199	453	72	0.15894039735099338	0.060050041701417846	GO:0002684	GO:BP	positive regulation of immune system process	17906	1354
1.930960387296771e-8	11187	453	350	0.7726269315673289	0.03128631447215518	GO:0050794	GO:BP	regulation of cellular process	17906	15657
2.2767766534780175e-8	4996	453	193	0.4260485651214128	0.038630904723779023	GO:0048523	GO:BP	negative regulation of cellular process	17906	15144
2.4157195124798627e-8	5605	453	210	0.46357615894039733	0.03746654772524532	GO:0048522	GO:BP	positive regulation of cellular process	17906	15143
2.750466488445415e-8	128	453	21	0.046357615894039736	0.1640625	GO:0032479	GO:BP	regulation of type I interferon production	17906	8867
3.739652601542504e-8	130	453	21	0.046357615894039736	0.16153846153846155	GO:0032606	GO:BP	type I interferon production	17906	8936
5.969472434687492e-8	470	453	40	0.08830022075055188	0.0851063829787234	GO:0001819	GO:BP	positive regulation of cytokine production	17906	604
7.869226172444074e-8	21	453	10	0.02207505518763797	0.47619047619047616	GO:0035455	GO:BP	response to interferon-alpha	17906	10490
1.069473153270211e-7	1358	453	76	0.16777041942604856	0.055964653902798235	GO:0051241	GO:BP	negative regulation of multicellular organismal process	17906	16034
2.9896290362890663e-7	2285	453	107	0.23620309050772628	0.04682713347921225	GO:0008219	GO:BP	cell death	17906	3605
3.0175913276233595e-7	539	453	42	0.09271523178807947	0.07792207792207792	GO:0043902	GO:BP	positive regulation of multi-organism process	17906	12661
3.3106965547665543e-7	393	453	35	0.0772626931567329	0.089058524173028	GO:0002833	GO:BP	positive regulation of response to biotic stimulus	17906	1503
4.011876376877496e-7	280	453	29	0.0640176600441501	0.10357142857142858	GO:0007249	GO:BP	I-kappaB kinase/NF-kappaB signaling	17906	3187
6.104053188058916e-7	736	453	50	0.11037527593818984	0.06793478260869565	GO:0009617	GO:BP	response to bacterium	17906	4033
6.353068038940763e-7	60	453	14	0.03090507726269316	0.23333333333333334	GO:0045824	GO:BP	negative regulation of innate immune response	17906	13832
8.421601128720942e-7	3638	453	148	0.32671081677704195	0.04068169323804288	GO:0010646	GO:BP	regulation of cell communication	17906	4843
8.676134232086047e-7	3244	453	136	0.30022075055187636	0.04192355117139334	GO:0009966	GO:BP	regulation of signal transduction	17906	4317
9.134851488461709e-7	892	453	56	0.12362030905077263	0.06278026905829596	GO:0050778	GO:BP	positive regulation of immune response	17906	15647
9.280669053123031e-7	721	453	49	0.10816777041942605	0.06796116504854369	GO:0030155	GO:BP	regulation of cell adhesion	17906	7791
9.828076982660193e-7	3679	453	149	0.32891832229580575	0.04050013590649633	GO:0023051	GO:BP	regulation of signaling	17906	7721
1.1600428283591706e-6	12628	453	376	0.8300220750551877	0.029775102945834655	GO:0065007	GO:BP	biological regulation	17906	18953
1.4604818235118396e-6	374	453	33	0.0728476821192053	0.08823529411764706	GO:0045089	GO:BP	positive regulation of innate immune response	17906	13314
1.5981335793508802e-6	190	453	23	0.05077262693156733	0.12105263157894737	GO:0060759	GO:BP	regulation of response to cytokine stimulus	17906	17870
1.6381050186487985e-6	1440	453	76	0.16777041942604856	0.05277777777777778	GO:0007155	GO:BP	cell adhesion	17906	3100
2.0414639798644083e-6	1447	453	76	0.16777041942604856	0.0525224602626123	GO:0022610	GO:BP	biological adhesion	17906	7672
2.2669674092618957e-6	1736	453	86	0.18984547461368653	0.04953917050691244	GO:0009967	GO:BP	positive regulation of signal transduction	17906	4318
2.5956827505449415e-6	2779	453	120	0.26490066225165565	0.04318100035984167	GO:0050793	GO:BP	regulation of developmental process	17906	15656
3.6272550617797297e-6	367	453	32	0.0706401766004415	0.08719346049046321	GO:0002237	GO:BP	response to molecule of bacterial origin	17906	909
3.682833531650879e-6	347	453	31	0.0684326710816777	0.0893371757925072	GO:0032496	GO:BP	response to lipopolysaccharide	17906	8884
3.7262966670894743e-6	29	453	10	0.02207505518763797	0.3448275862068966	GO:0046596	GO:BP	regulation of viral entry into host cell	17906	14515
4.375426238094833e-6	1907	453	91	0.20088300220750552	0.04771893025694809	GO:0023056	GO:BP	positive regulation of signaling	17906	7726
4.887838373070973e-6	2152	453	99	0.2185430463576159	0.04600371747211896	GO:0012501	GO:BP	programmed cell death	17906	5170
5.578238253542353e-6	2006	453	94	0.20750551876379691	0.04685942173479561	GO:0006915	GO:BP	apoptotic process	17906	2899
7.707693626542671e-6	97	453	16	0.03532008830022075	0.16494845360824742	GO:0002832	GO:BP	negative regulation of response to biotic stimulus	17906	1502
7.96170804634356e-6	1900	453	90	0.1986754966887417	0.04736842105263158	GO:0010647	GO:BP	positive regulation of cell communication	17906	4844
9.1122819580248e-6	1757	453	85	0.18763796909492272	0.048377916903813316	GO:0010941	GO:BP	regulation of cell death	17906	5115
9.879824718769173e-6	158	453	20	0.04415011037527594	0.12658227848101267	GO:0050777	GO:BP	negative regulation of immune response	17906	15646
9.98596446165043e-6	1731	453	84	0.18543046357615894	0.04852686308492201	GO:0048585	GO:BP	negative regulation of response to stimulus	17906	15196
1.0478962915538335e-5	245	453	25	0.05518763796909492	0.10204081632653061	GO:0043122	GO:BP	regulation of I-kappaB kinase/NF-kappaB signaling	17906	12310
1.1702532665632023e-5	1009	453	58	0.1280353200883002	0.057482656095143705	GO:0002520	GO:BP	immune system development	17906	1190
1.2661040471787869e-5	266	453	26	0.05739514348785872	0.09774436090225563	GO:0051091	GO:BP	positive regulation of DNA-binding transcription factor activity	17906	15903
1.3045966566071059e-5	451	453	35	0.0772626931567329	0.07760532150776053	GO:0002697	GO:BP	regulation of immune effector process	17906	1367
1.3084837836594862e-5	177	453	21	0.046357615894039736	0.11864406779661017	GO:0001959	GO:BP	regulation of cytokine-mediated signaling pathway	17906	700
1.4523042309807677e-5	75	453	14	0.03090507726269316	0.18666666666666668	GO:0050688	GO:BP	regulation of defense response to virus	17906	15573
1.7289230603572543e-5	1605	453	79	0.17439293598233996	0.049221183800623056	GO:0042981	GO:BP	regulation of apoptotic process	17906	12216
2.4360094327991013e-5	440	453	34	0.07505518763796909	0.07727272727272727	GO:0051090	GO:BP	regulation of DNA-binding transcription factor activity	17906	15902
2.636305297777239e-5	398	453	32	0.0706401766004415	0.08040201005025126	GO:0050727	GO:BP	regulation of inflammatory response	17906	15604
3.0178171602021314e-5	152	453	19	0.04194260485651214	0.125	GO:0051092	GO:BP	positive regulation of NF-kappaB transcription factor activity	17906	15904
3.0552841169058576e-5	203	453	22	0.04856512141280353	0.10837438423645321	GO:0051701	GO:BP	interaction with host	17906	16386
3.259422308285637e-5	318	453	28	0.06181015452538632	0.0880503144654088	GO:0001818	GO:BP	negative regulation of cytokine production	17906	603
3.366461078292638e-5	153	453	19	0.04194260485651214	0.12418300653594772	GO:0050729	GO:BP	positive regulation of inflammatory response	17906	15606
3.429267897296243e-5	5020	453	182	0.40176600441501104	0.036254980079681275	GO:0048731	GO:BP	system development	17906	15330
3.717926501066744e-5	1633	453	79	0.17439293598233996	0.04837721984078383	GO:0043067	GO:BP	regulation of programmed cell death	17906	12280
4.251848292109222e-5	46	453	11	0.024282560706401765	0.2391304347826087	GO:0032480	GO:BP	negative regulation of type I interferon production	17906	8868
8.74787036740675e-5	215	453	22	0.04856512141280353	0.10232558139534884	GO:0071222	GO:BP	cellular response to lipopolysaccharide	17906	19616
1.1661501432872071e-4	3061	453	123	0.271523178807947	0.040182946749428294	GO:0065009	GO:BP	regulation of molecular function	17906	18955
1.1839666952852967e-4	492	453	35	0.0772626931567329	0.07113821138211382	GO:0002683	GO:BP	negative regulation of immune system process	17906	1353
1.2456166328865637e-4	1709	453	80	0.17660044150110377	0.046811000585137506	GO:0046903	GO:BP	secretion	17906	14733
1.3644818236062704e-4	184	453	20	0.04415011037527594	0.10869565217391304	GO:0043123	GO:BP	positive regulation of I-kappaB kinase/NF-kappaB signaling	17906	12311
1.922353650863189e-4	433	453	32	0.0706401766004415	0.07390300230946882	GO:0052548	GO:BP	regulation of endopeptidase activity	17906	17011
2.1733667851224158e-4	1465	453	71	0.15673289183222958	0.048464163822525594	GO:0001775	GO:BP	cell activation	17906	568
2.3212501410474956e-4	227	453	22	0.04856512141280353	0.09691629955947137	GO:0071219	GO:BP	cellular response to molecule of bacterial origin	17906	19613
2.5298666272363836e-4	461	453	33	0.0728476821192053	0.07158351409978309	GO:0052547	GO:BP	regulation of peptidase activity	17906	17010
2.759714266585681e-4	2942	453	118	0.26048565121412803	0.04010876954452753	GO:0032879	GO:BP	regulation of localization	17906	9166
3.133795302874269e-4	1305	453	65	0.1434878587196468	0.04980842911877394	GO:0045321	GO:BP	leukocyte activation	17906	13412
3.24360557555445e-4	2210	453	95	0.2097130242825607	0.042986425339366516	GO:2000026	GO:BP	regulation of multicellular organismal development	17906	29528
3.6672572668027404e-4	4531	453	164	0.3620309050772627	0.03619510041933348	GO:0048869	GO:BP	cellular developmental process	17906	15459
3.831399235161508e-4	111	453	15	0.033112582781456956	0.13513513513513514	GO:0002526	GO:BP	acute inflammatory response	17906	1196
4.6540450610930176e-4	4335	453	158	0.3487858719646799	0.036447520184544405	GO:0030154	GO:BP	cell differentiation	17906	7790
4.740013528835529e-4	956	453	52	0.11479028697571744	0.05439330543933055	GO:0048534	GO:BP	hematopoietic or lymphoid organ development	17906	15153
4.793066663184491e-4	1206	453	61	0.1346578366445916	0.0505804311774461	GO:0048646	GO:BP	anatomical structure formation involved in morphogenesis	17906	15246
5.130091039080907e-4	298	453	25	0.05518763796909492	0.08389261744966443	GO:0071356	GO:BP	cellular response to tumor necrosis factor	17906	19744
5.804116331235455e-4	321	453	26	0.05739514348785872	0.08099688473520249	GO:0034612	GO:BP	response to tumor necrosis factor	17906	10066
6.594465374272959e-4	1567	453	73	0.16114790286975716	0.04658583280153159	GO:0032940	GO:BP	secretion by cell	17906	9217
6.840586947623539e-4	1749	453	79	0.17439293598233996	0.04516866781017725	GO:0042127	GO:BP	regulation of cell population proliferation	17906	11673
7.393263463653277e-4	6105	453	206	0.45474613686534215	0.033742833742833746	GO:0048856	GO:BP	anatomical structure development	17906	15447
0.0011123690844033805	2820	453	112	0.24724061810154527	0.03971631205673759	GO:0009653	GO:BP	anatomical structure morphogenesis	17906	4066
0.001208048293834147	121	453	15	0.033112582781456956	0.12396694214876033	GO:0046718	GO:BP	viral entry into host cell	17906	14611
0.0013428766718603846	251	453	22	0.04856512141280353	0.08764940239043825	GO:0071216	GO:BP	cellular response to biotic stimulus	17906	19610
0.0014382349044107434	3677	453	137	0.30242825607064017	0.03725863475659505	GO:0048513	GO:BP	animal organ development	17906	15134
0.0015931086553548643	21	453	7	0.01545253863134658	0.3333333333333333	GO:0035458	GO:BP	cellular response to interferon-beta	17906	10493
0.0017662043033867026	159	453	17	0.037527593818984545	0.1069182389937107	GO:0002819	GO:BP	regulation of adaptive immune response	17906	1489
0.0018053193390767256	6889	453	225	0.4966887417218543	0.032660763536072	GO:0051179	GO:BP	localization	17906	15983
0.0018126304533286734	916	453	49	0.10816777041942605	0.05349344978165939	GO:0030097	GO:BP	hemopoiesis	17906	7774
0.0019016926352462854	2718	453	108	0.23841059602649006	0.039735099337748346	GO:0031324	GO:BP	negative regulation of cellular metabolic process	17906	8337
0.0019376917273245706	2523	453	102	0.2251655629139073	0.04042806183115339	GO:0051172	GO:BP	negative regulation of nitrogen compound metabolic process	17906	15976
0.0021406411742322727	1616	453	73	0.16114790286975716	0.04517326732673267	GO:0140352	GO:BP	export from cell	17906	23436
0.0022401417951430505	657	453	39	0.08609271523178808	0.0593607305936073	GO:0002274	GO:BP	myeloid leukocyte activation	17906	945
0.0026251416461091043	1039	453	53	0.11699779249448124	0.05101058710298364	GO:0060548	GO:BP	negative regulation of cell death	17906	17669
0.0027383330251586095	164	453	17	0.037527593818984545	0.10365853658536585	GO:0007259	GO:BP	receptor signaling pathway via JAK-STAT	17906	3196
0.0028215622009391005	417	453	29	0.0640176600441501	0.06954436450839328	GO:0032102	GO:BP	negative regulation of response to external stimulus	17906	8623
0.0030319349552055275	691	453	40	0.08830022075055188	0.05788712011577424	GO:0043065	GO:BP	positive regulation of apoptotic process	17906	12278
0.0032028400215624226	745	453	42	0.09271523178807947	0.056375838926174496	GO:0030162	GO:BP	regulation of proteolysis	17906	7793
0.0033025953735833094	2038	453	86	0.18984547461368653	0.042198233562315994	GO:0008283	GO:BP	cell population proliferation	17906	3612
0.0034642985789406335	375	453	27	0.059602649006622516	0.072	GO:0030198	GO:BP	extracellular matrix organization	17906	7812
0.0035476539478934816	2010	453	85	0.18763796909492272	0.04228855721393035	GO:0040011	GO:BP	locomotion	17906	11570
0.0036461947155031343	376	453	27	0.059602649006622516	0.07180851063829788	GO:0043062	GO:BP	extracellular structure organization	17906	12275
0.003733023785883322	2922	453	113	0.24944812362030905	0.03867214236824093	GO:0051246	GO:BP	regulation of protein metabolic process	17906	16036
0.004041249956428526	699	453	40	0.08830022075055188	0.05722460658082976	GO:0043068	GO:BP	positive regulation of programmed cell death	17906	12281
0.004078456082973164	5604	453	189	0.41721854304635764	0.03372591006423983	GO:0007275	GO:BP	multicellular organism development	17906	3211
0.004340234830588014	426	453	29	0.0640176600441501	0.06807511737089202	GO:0030099	GO:BP	myeloid cell differentiation	17906	7776
0.004531143369989234	134	453	15	0.033112582781456956	0.11194029850746269	GO:0044409	GO:BP	entry into host	17906	12952
0.004531143369989234	134	453	15	0.033112582781456956	0.11194029850746269	GO:0030260	GO:BP	entry into host cell	17906	7854
0.005073627955699259	6630	453	216	0.4768211920529801	0.03257918552036199	GO:0032502	GO:BP	developmental process	17906	8889
0.005099279957143083	1206	453	58	0.1280353200883002	0.04809286898839138	GO:0051248	GO:BP	negative regulation of protein metabolic process	17906	16038
0.005805511673615521	3049	453	116	0.2560706401766004	0.03804526074122663	GO:0010605	GO:BP	negative regulation of macromolecule metabolic process	17906	4803
0.006037757769431436	318	453	24	0.052980132450331126	0.07547169811320754	GO:0002218	GO:BP	activation of innate immune response	17906	892
0.006252482331705428	174	453	17	0.037527593818984545	0.09770114942528736	GO:0097696	GO:BP	receptor signaling pathway via STAT	17906	22380
0.006692928496617635	47	453	9	0.019867549668874173	0.19148936170212766	GO:0006953	GO:BP	acute-phase response	17906	2930
0.0071291917733611885	3299	453	123	0.271523178807947	0.03728402546226129	GO:0009892	GO:BP	negative regulation of metabolic process	17906	4263
0.007148993566090149	195	453	18	0.039735099337748346	0.09230769230769231	GO:0002703	GO:BP	regulation of leukocyte mediated immunity	17906	1373
0.007285749489755936	17	453	6	0.013245033112582781	0.35294117647058826	GO:0002483	GO:BP	antigen processing and presentation of endogenous peptide antigen	17906	1154
0.007995028490361303	1050	453	52	0.11479028697571744	0.049523809523809526	GO:1902533	GO:BP	positive regulation of intracellular signal transduction	17906	25940
0.008076260592778776	26	453	7	0.01545253863134658	0.2692307692307692	GO:0002230	GO:BP	positive regulation of defense response to virus by host	17906	902
0.008889515686800744	198	453	18	0.039735099337748346	0.09090909090909091	GO:0002221	GO:BP	pattern recognition receptor signaling pathway	17906	894
0.009302765670615271	1113	453	54	0.11920529801324503	0.04851752021563342	GO:0040012	GO:BP	regulation of locomotion	17906	11571
0.009354237451865243	1932	453	81	0.17880794701986755	0.04192546583850932	GO:0045595	GO:BP	regulation of cell differentiation	17906	13617
0.009401116037012455	37	453	8	0.017660044150110375	0.21621621621621623	GO:0050691	GO:BP	regulation of defense response to virus by host	17906	15576
0.010109330391271786	4156	453	147	0.32450331125827814	0.035370548604427336	GO:0065008	GO:BP	regulation of biological quality	17906	18954
0.011129208565997745	3742	453	135	0.2980132450331126	0.03607696419027258	GO:0009893	GO:BP	positive regulation of metabolic process	17906	4264
0.0112297947950356	144	453	15	0.033112582781456956	0.10416666666666667	GO:0002822	GO:BP	regulation of adaptive immune response based on somatic recombination of immune receptors built from immunoglobulin superfamily domains	17906	1492
0.01197919837162857	704	453	39	0.08609271523178808	0.05539772727272727	GO:0002366	GO:BP	leukocyte activation involved in immune response	17906	1037
0.013694052423058998	708	453	39	0.08609271523178808	0.05508474576271186	GO:0002263	GO:BP	cell activation involved in immune response	17906	934
0.016485195177827445	2744	453	105	0.23178807947019867	0.03826530612244898	GO:0032268	GO:BP	regulation of cellular protein metabolic process	17906	8724
0.016658538380569427	531	453	32	0.0706401766004415	0.060263653483992465	GO:0002521	GO:BP	leukocyte differentiation	17906	1191
0.01669170800933943	187	453	17	0.037527593818984545	0.09090909090909091	GO:0038061	GO:BP	NIK/NF-kappaB signaling	17906	11273
0.017131332390314894	6	453	4	0.008830022075055188	0.6666666666666666	GO:0032020	GO:BP	ISG15-protein conjugation	17906	8573
0.01780760584534869	97	453	12	0.026490066225165563	0.12371134020618557	GO:0002456	GO:BP	T cell mediated immunity	17906	1127
0.018004431594288304	362	453	25	0.05518763796909492	0.06906077348066299	GO:0002460	GO:BP	adaptive immune response based on somatic recombination of immune receptors built from immunoglobulin superfamily domains	17906	1131
0.018502450609329493	1746	453	74	0.16335540838852097	0.042382588774341354	GO:1901700	GO:BP	response to oxygen-containing compound	17906	25180
0.019526069528151557	67	453	10	0.02207505518763797	0.14925373134328357	GO:0002709	GO:BP	regulation of T cell mediated immunity	17906	1379
0.02005194737992911	829	453	43	0.09492273730684327	0.05186972255729795	GO:0072358	GO:BP	cardiovascular system development	17906	20580
0.02054279956399691	296	453	22	0.04856512141280353	0.07432432432432433	GO:0002758	GO:BP	innate immune response-activating signal transduction	17906	1428
0.020962374663036114	721	453	39	0.08609271523178808	0.05409153952843273	GO:0002253	GO:BP	activation of immune response	17906	924
0.02194549890190476	2896	453	109	0.24061810154525387	0.03763812154696133	GO:0035556	GO:BP	intracellular signal transduction	17906	10564
0.022057168925343335	616	453	35	0.0772626931567329	0.056818181818181816	GO:0097190	GO:BP	apoptotic signaling pathway	17906	22159
0.02227111092275573	7873	453	245	0.5408388520971302	0.03111901435285152	GO:0032501	GO:BP	multicellular organismal process	17906	8888
0.02233012374712656	54	453	9	0.019867549668874173	0.16666666666666666	GO:0098586	GO:BP	cellular response to virus	17906	22462
0.02296335808377077	751	453	40	0.08830022075055188	0.05326231691078562	GO:0010942	GO:BP	positive regulation of cell death	17906	5116
0.023177404324861435	489	453	30	0.06622516556291391	0.06134969325153374	GO:1903706	GO:BP	regulation of hemopoiesis	17906	26990
0.023724928944822237	153	453	15	0.033112582781456956	0.09803921568627451	GO:0002224	GO:BP	toll-like receptor signaling pathway	17906	897
0.024282890281474644	255	453	20	0.04415011037527594	0.0784313725490196	GO:0031348	GO:BP	negative regulation of defense response	17906	8360
0.02476466601488167	213	453	18	0.039735099337748346	0.08450704225352113	GO:0070555	GO:BP	response to interleukin-1	17906	19266
0.025309719511343233	978	453	48	0.10596026490066225	0.049079754601226995	GO:0030334	GO:BP	regulation of cell migration	17906	7888
0.026215623959436687	1008	453	49	0.10816777041942605	0.04861111111111111	GO:0051050	GO:BP	positive regulation of transport	17906	15876
0.026274953585587693	1095	453	52	0.11479028697571744	0.047488584474885846	GO:0009887	GO:BP	animal organ morphogenesis	17906	4258
0.028866524248348957	677	453	37	0.08167770419426049	0.05465288035450517	GO:0002250	GO:BP	adaptive immune response	17906	921
0.02893731399161187	31	453	7	0.01545253863134658	0.22580645161290322	GO:0002828	GO:BP	regulation of type 2 immune response	17906	1498
0.029580492170013465	651	453	36	0.07947019867549669	0.055299539170506916	GO:0042330	GO:BP	taxis	17906	11815
0.029982671564898835	1042	453	50	0.11037527593818984	0.04798464491362764	GO:2000145	GO:BP	regulation of cell motility	17906	29647
0.030243681173809836	956	453	47	0.10375275938189846	0.049163179916317995	GO:0033993	GO:BP	response to lipid	17906	9717
0.03127426259568271	422	453	27	0.059602649006622516	0.06398104265402843	GO:0045785	GO:BP	positive regulation of cell adhesion	17906	13801
0.03134095731428391	1340	453	60	0.13245033112582782	0.04477611940298507	GO:0009968	GO:BP	negative regulation of signal transduction	17906	4319
0.032444606776240226	13	453	5	0.011037527593818985	0.38461538461538464	GO:0045953	GO:BP	negative regulation of natural killer cell mediated cytotoxicity	17906	13951
0.03407018368149172	1620	453	69	0.152317880794702	0.04259259259259259	GO:0016477	GO:BP	cell migration	17906	5878
0.03419552903427746	1194	453	55	0.12141280353200883	0.046063651591289785	GO:0072359	GO:BP	circulatory system development	17906	20581
0.034308245026893176	1135	453	53	0.11699779249448124	0.04669603524229075	GO:0032269	GO:BP	negative regulation of cellular protein metabolic process	17906	8725
0.03493564123890924	820	453	42	0.09271523178807947	0.05121951219512195	GO:0001944	GO:BP	vasculature development	17906	687
0.03534979455162066	121	453	13	0.02869757174392936	0.10743801652892562	GO:0002698	GO:BP	negative regulation of immune effector process	17906	1368
0.03623841599761555	32	453	7	0.01545253863134658	0.21875	GO:0032607	GO:BP	interferon-alpha production	17906	8937
0.03705209397134994	426	453	27	0.059602649006622516	0.06338028169014084	GO:0022407	GO:BP	regulation of cell-cell adhesion	17906	7652
0.03900647366841263	880	453	44	0.09713024282560706	0.05	GO:0002443	GO:BP	leukocyte mediated immunity	17906	1114
0.0416928313838893	1143	453	53	0.11699779249448124	0.04636920384951881	GO:0035295	GO:BP	tube development	17906	10378
0.04216324284132467	1947	453	79	0.17439293598233996	0.040575243965074476	GO:0051049	GO:BP	regulation of transport	17906	15875
0.04709921675176635	1450	453	63	0.1390728476821192	0.043448275862068966	GO:0010648	GO:BP	negative regulation of cell communication	17906	4845
0.04731635559490748	3	453	3	0.006622516556291391	1	GO:0002477	GO:BP	antigen processing and presentation of exogenous peptide antigen via MHC class Ib	17906	1148
0.04731635559490748	3	453	3	0.006622516556291391	1	GO:0034343	GO:BP	type III interferon production	17906	9941
0.04731635559490748	3	453	3	0.006622516556291391	1	GO:0034344	GO:BP	regulation of type III interferon production	17906	9942
0.0477163646691287	775	453	40	0.08830022075055188	0.05161290322580645	GO:0008285	GO:BP	negative regulation of cell population proliferation	17906	3614
0.04942163059366293	14	453	5	0.011037527593818985	0.35714285714285715	GO:0002716	GO:BP	negative regulation of natural killer cell mediated immunity	17906	1386
1.591293826069772e-9	5154	474	198	0.4177215189873418	0.03841676367869616	GO:0005829	GO:CC	cytosol	18856	487
1.1731962878055443e-8	11634	474	359	0.7573839662447257	0.030857830496819668	GO:0005737	GO:CC	cytoplasm	18856	402
1.24236943161567e-6	4539	474	170	0.35864978902953587	0.03745318352059925	GO:0012505	GO:CC	endomembrane system	18856	835
7.831530179174875e-5	3543	474	134	0.28270042194092826	0.037821055602596666	GO:0005615	GO:CC	extracellular space	18856	293
8.481469577846488e-5	534	474	35	0.07383966244725738	0.06554307116104868	GO:0031012	GO:CC	extracellular matrix	18856	1218
1.2086693749099825e-4	3914	474	144	0.3037974683544304	0.036791006642820645	GO:0031982	GO:CC	vesicle	18856	1473
1.7112954576893727e-4	407	474	29	0.06118143459915612	0.07125307125307126	GO:0062023	GO:CC	collagen-containing extracellular matrix	18856	2710
2.1824129395828218e-4	2372	474	97	0.20464135021097046	0.040893760539629	GO:0031410	GO:CC	cytoplasmic vesicle	18856	1341
2.311409142616073e-4	2375	474	97	0.20464135021097046	0.040842105263157895	GO:0097708	GO:CC	intracellular vesicle	18856	3528
5.688674354469453e-4	4548	474	159	0.33544303797468356	0.03496042216358839	GO:0005576	GO:CC	extracellular region	18856	256
0.0011292307540783652	307	474	23	0.04852320675105485	0.0749185667752443	GO:0005788	GO:CC	endoplasmic reticulum lumen	18856	449
0.004913855075692542	14626	474	404	0.8523206751054853	0.02762204293723506	GO:0005622	GO:CC	intracellular	18856	299
0.008324607856023177	8	474	4	0.008438818565400843	0.5	GO:0042612	GO:CC	MHC class I protein complex	18856	2077
0.008975918656238395	325	474	22	0.046413502109704644	0.06769230769230769	GO:0031983	GO:CC	vesicle lumen	18856	1474
0.012892950074457286	839	474	41	0.08649789029535865	0.04886769964243146	GO:0030141	GO:CC	secretory granule	18856	1099
0.020353812965666553	319	474	21	0.04430379746835443	0.06583072100313479	GO:0034774	GO:CC	secretory granule lumen	18856	1822
0.0211982467955833	55	474	8	0.016877637130801686	0.14545454545454545	GO:1904724	GO:CC	tertiary granule lumen	18856	4062
0.024314783513407698	323	474	21	0.04430379746835443	0.06501547987616099	GO:0060205	GO:CC	cytoplasmic vesicle lumen	18856	2628
0.03392494042698708	1810	474	71	0.14978902953586498	0.039226519337016576	GO:0005783	GO:CC	endoplasmic reticulum	18856	444
2.8863396033286825e-7	1638	465	84	0.18064516129032257	0.05128205128205128	GO:0005102	GO:MF	signaling receptor binding	18126	1633
6.068155404915027e-7	12743	465	383	0.8236559139784946	0.030055716864160715	GO:0005515	GO:MF	protein binding	18126	1906
2.0770454730297463e-4	264	465	23	0.04946236559139785	0.08712121212121213	GO:0005126	GO:MF	cytokine receptor binding	18126	1653
2.905554632663427e-4	1756	465	79	0.16989247311827957	0.044988610478359906	GO:0042802	GO:MF	identical protein binding	18126	6760
3.313065820586107e-4	139	465	16	0.034408602150537634	0.11510791366906475	GO:0005178	GO:MF	integrin binding	18126	1704
0.0015938409567389708	74	465	11	0.023655913978494623	0.14864864864864866	GO:0003725	GO:MF	double-stranded RNA binding	18126	457
0.009754150072553055	3	465	3	0.0064516129032258064	1	GO:0001730	GO:MF	2'-5'-oligoadenylate synthetase activity	18126	332
0.010420198260081264	222	465	18	0.03870967741935484	0.08108108108108109	GO:0061134	GO:MF	peptidase regulator activity	18126	9699
0.02939959636403844	506	465	29	0.06236559139784946	0.05731225296442688	GO:0050839	GO:MF	cell adhesion molecule binding	18126	9168
0.03427996164754407	1838	465	74	0.15913978494623657	0.04026115342763874	GO:0098772	GO:MF	molecular function regulator	18126	10518
2.101111588046642e-6	15	118	8	0.06779661016949153	0.5333333333333333	HP:0011111	HP	Abnormality of immune serum protein physiology	4225	7581
4.2633150400641394e-5	14	118	7	0.059322033898305086	0.5	HP:0011112	HP	Abnormality of serum cytokine level	4225	7582
4.317922585716785e-5	9	118	6	0.05084745762711865	0.6666666666666666	HP:0030354	HP	Abnormal serum interferon level	4225	10437
4.317922585716785e-5	9	118	6	0.05084745762711865	0.6666666666666666	HP:0030355	HP	Abnormal serum interferon-gamma level	4225	10438
6.596906068062439e-5	309	118	27	0.2288135593220339	0.08737864077669903	HP:0011873	HP	Abnormal platelet count	4225	8331
7.145616403588758e-5	331	118	28	0.23728813559322035	0.08459214501510574	HP:0011123	HP	Inflammatory abnormality of the skin	4225	7593
1.4804965199502622e-4	386	118	30	0.2542372881355932	0.07772020725388601	HP:0011122	HP	Abnormality of skin physiology	4225	7592
1.6463256784157956e-4	344	118	28	0.23728813559322035	0.08139534883720931	HP:0001872	HP	Abnormal thrombocyte morphology	4225	1363
2.9981073639854237e-4	290	118	25	0.211864406779661	0.08620689655172414	HP:0001873	HP	Thrombocytopenia	4225	1364
3.941951866500597e-4	26	118	8	0.06779661016949153	0.3076923076923077	HP:0001075	HP	Atrophic scars	4225	847
8.045992907570515e-4	13	118	6	0.05084745762711865	0.46153846153846156	HP:0002043	HP	Esophageal stricture	4225	1506
8.375517018673004e-4	20	118	7	0.059322033898305086	0.35	HP:0010450	HP	Esophageal stenosis	4225	6958
8.375517018673004e-4	20	118	7	0.059322033898305086	0.35	HP:0012490	HP	Panniculitis	4225	8940
0.0011577654855374183	810	118	45	0.3813559322033898	0.05555555555555555	HP:0012647	HP	Abnormal inflammatory response	4225	9097
0.0011577654855374183	810	118	45	0.3813559322033898	0.05555555555555555	HP:0012649	HP	Increased inflammatory response	4225	9099
0.002081704190239317	1213	118	58	0.4915254237288136	0.04781533388293487	HP:0010978	HP	Abnormality of immune system physiology	4225	7452
0.010935677876040488	6	118	4	0.03389830508474576	0.6666666666666666	HP:0004057	HP	Mitten deformity	4225	2925
0.010935677876040488	6	118	4	0.03389830508474576	0.6666666666666666	HP:0007383	HP	Congenital localized absence of skin	4225	4760
0.013913114130162942	12	118	5	0.0423728813559322	0.4166666666666667	HP:0004552	HP	Scarring alopecia of scalp	4225	3190
0.022105935904791586	13	118	5	0.0423728813559322	0.38461538461538464	HP:0004809	HP	Neonatal alloimmune thrombocytopenia	4225	3314
0.022105935904791586	13	118	5	0.0423728813559322	0.38461538461538464	HP:0010296	HP	Ankyloglossia	4225	6807
0.02496606485408988	7	118	4	0.03389830508474576	0.5714285714285714	HP:0200149	HP	CSF lymphocytic pleiocytosis	4225	13932
0.02496606485408988	7	118	4	0.03389830508474576	0.5714285714285714	HP:0009710	HP	Chilblains	4225	6263
0.02496606485408988	7	118	4	0.03389830508474576	0.5714285714285714	HP:0030356	HP	Increased serum interferon-gamma level	4225	10439
0.02496606485408988	7	118	4	0.03389830508474576	0.5714285714285714	HP:0009709	HP	Increased CSF interferon alpha	4225	6262
0.02496606485408988	7	118	4	0.03389830508474576	0.5714285714285714	HP:0009704	HP	Chronic CSF lymphocytosis	4225	6257
0.02920787327519972	1540	118	65	0.5508474576271186	0.04220779220779221	HP:0002715	HP	Abnormality of the immune system	4225	1983
0.03413274236501303	33	118	7	0.059322033898305086	0.21212121212121213	HP:0100614	HP	Myositis	4225	13519
0.03763002726673283	23	118	6	0.05084745762711865	0.2608695652173913	HP:0001063	HP	Acrocyanosis	4225	838
0.0445999159830436	107	118	12	0.1016949152542373	0.11214953271028037	HP:0008404	HP	Nail dystrophy	4225	5354
0.0488556426815795	8	118	4	0.03389830508474576	0.5	HP:0012229	HP	CSF pleocytosis	4225	8683
0.0488556426815795	8	118	4	0.03389830508474576	0.5	HP:0040140	HP	Degeneration of the striatum	4225	12664
0.0488556426815795	8	118	4	0.03389830508474576	0.5	HP:0005550	HP	Chronic lymphatic leukemia	4225	3775
2.8529639733542664e-10	167	252	27	0.10714285714285714	0.16167664670658682	KEGG:05164	KEGG	Influenza A	7788	419
1.4883257176079211e-8	197	252	27	0.10714285714285714	0.13705583756345177	KEGG:05169	KEGG	Epstein-Barr virus infection	7788	424
4.4138263688922755e-8	138	252	22	0.0873015873015873	0.15942028985507245	KEGG:05162	KEGG	Measles	7788	417
2.085197994608233e-7	177	252	24	0.09523809523809523	0.13559322033898305	KEGG:04621	KEGG	NOD-like receptor signaling pathway	7788	303
1.6002145512733243e-6	112	252	18	0.07142857142857142	0.16071428571428573	KEGG:04668	KEGG	TNF signaling pathway	7788	319
2.2702105214161158e-6	155	252	21	0.08333333333333333	0.13548387096774195	KEGG:05160	KEGG	Hepatitis C	7788	415
4.995879038981547e-6	162	252	21	0.08333333333333333	0.12962962962962962	KEGG:04630	KEGG	JAK-STAT signaling pathway	7788	309
8.120008293485016e-5	330	252	29	0.11507936507936507	0.08787878787878788	KEGG:05165	KEGG	Human papillomavirus infection	7788	420
2.2220166625210123e-4	186	252	20	0.07936507936507936	0.10752688172043011	KEGG:05167	KEGG	Kaposi sarcoma-associated herpesvirus infection	7788	422
3.6777938237911594e-4	100	252	14	0.05555555555555555	0.14	KEGG:04064	KEGG	NF-kappa B signaling pathway	7788	235
7.435097975203518e-4	92	252	13	0.051587301587301584	0.14130434782608695	KEGG:04657	KEGG	IL-17 signaling pathway	7788	312
0.0011769296892720493	69	252	11	0.04365079365079365	0.15942028985507245	KEGG:04612	KEGG	Antigen processing and presentation	7788	300
0.001236314247996717	57	252	10	0.03968253968253968	0.17543859649122806	KEGG:05134	KEGG	Legionellosis	7788	405
0.006801076766166725	162	252	16	0.06349206349206349	0.09876543209876543	KEGG:04217	KEGG	Necroptosis	7788	272
0.011998736576884874	88	252	11	0.04365079365079365	0.125	KEGG:05323	KEGG	Rheumatoid arthritis	7788	456
0.023697425719624313	162	252	15	0.05952380952380952	0.09259259259259259	KEGG:05161	KEGG	Hepatitis B	7788	416
0.028570452309104544	147	252	14	0.05555555555555555	0.09523809523809523	KEGG:04145	KEGG	Phagosome	7788	260
0.04057436719378871	70	252	9	0.03571428571428571	0.12857142857142856	KEGG:04622	KEGG	RIG-I-like receptor signaling pathway	7788	304
0.04825356832558344	487	252	30	0.11904761904761904	0.061601642710472276	KEGG:05168	KEGG	Herpes simplex virus 1 infection	7788	423
7.081579534823992e-8	199	420	26	0.06190476190476191	0.1306532663316583	MIRNA:hsa-miR-146a-5p	MIRNA	hsa-miR-146a-5p	14722	252
6.698148386254776e-4	2525	420	111	0.2642857142857143	0.04396039603960396	MIRNA:hsa-miR-335-5p	MIRNA	hsa-miR-335-5p	14722	674
1.0756539599437823e-37	193	318	56	0.1761006289308176	0.29015544041450775	REAC:R-HSA-913531	REAC	Interferon Signaling	10594	1058
7.868695798054968e-35	831	318	102	0.32075471698113206	0.12274368231046931	REAC:R-HSA-1280215	REAC	Cytokine Signaling in Immune system	10594	379
7.975921051795256e-32	67	318	34	0.1069182389937107	0.5074626865671642	REAC:R-HSA-909733	REAC	Interferon alpha/beta signaling	10594	1059
1.5338278837895605e-23	2147	318	147	0.46226415094339623	0.06846762925011644	REAC:R-HSA-168256	REAC	Immune System	10594	1007
3.371966775614461e-19	87	318	28	0.0880503144654088	0.3218390804597701	REAC:R-HSA-877300	REAC	Interferon gamma signaling	10594	1060
3.708416080854691e-8	459	318	42	0.1320754716981132	0.0915032679738562	REAC:R-HSA-449147	REAC	Signaling by Interleukins	10594	1904
5.427614283547043e-7	79	318	16	0.050314465408805034	0.20253164556962025	REAC:R-HSA-1169410	REAC	Antiviral mechanism by IFN-stimulated genes	10594	143
3.8455488377728785e-6	78	318	15	0.04716981132075472	0.19230769230769232	REAC:R-HSA-168928	REAC	DDX58/IFIH1-mediated induction of interferon-alpha/beta	10594	389
1.32721804831858e-4	11	318	6	0.018867924528301886	0.5454545454545454	REAC:R-HSA-1236977	REAC	Endosomal/Vacuolar pathway	10594	719
2.2342594884249621e-4	34	318	9	0.02830188679245283	0.2647058823529412	REAC:R-HSA-936440	REAC	Negative regulators of DDX58/IFIH1 signaling	10594	1354
4.897229068081284e-4	1092	318	61	0.1918238993710692	0.055860805860805864	REAC:R-HSA-168249	REAC	Innate Immune System	10594	1035
5.312562363250466e-4	71	318	12	0.03773584905660377	0.16901408450704225	REAC:R-HSA-1169408	REAC	ISG15 antiviral mechanism	10594	1005
9.272534637086198e-4	30	318	8	0.025157232704402517	0.26666666666666666	REAC:R-HSA-3000157	REAC	Laminin interactions	10594	1126
0.0012594940178248643	9	318	5	0.015723270440251572	0.5555555555555556	REAC:R-HSA-8983711	REAC	OAS antiviral response	10594	1400
0.00231117876521218	110	318	14	0.0440251572327044	0.12727272727272726	REAC:R-HSA-6785807	REAC	Interleukin-4 and Interleukin-13 signaling	10594	1083
0.00289774597816744	25	318	7	0.0220125786163522	0.28	REAC:R-HSA-8854691	REAC	Interleukin-20 family signaling	10594	1073
0.011647539190647448	13	318	5	0.015723270440251572	0.38461538461538464	REAC:R-HSA-75205	REAC	Dissolution of Fibrin Clot	10594	668
0.017674431371388466	14	318	5	0.015723270440251572	0.35714285714285715	REAC:R-HSA-918233	REAC	TRAF3-dependent IRF activation pathway	10594	2073
0.018083306961388875	99	318	12	0.03773584905660377	0.12121212121212122	REAC:R-HSA-1236975	REAC	Antigen processing-Cross presentation	10594	139
0.02369357257641575	152	318	15	0.04716981132075472	0.09868421052631579	REAC:R-HSA-168898	REAC	Toll-like Receptor Cascades	10594	2133
0.027775517768078847	24	318	6	0.018867924528301886	0.25	REAC:R-HSA-933542	REAC	TRAF6 mediated NF-kB activation	10594	2076
0.03169022061352452	60	318	9	0.02830188679245283	0.15	REAC:R-HSA-2022090	REAC	Assembly of collagen fibrils and other multimeric structures	10594	161
0.03563165622805108	25	318	6	0.018867924528301886	0.24	REAC:R-HSA-983170	REAC	Antigen Presentation: Folding, assembly and peptide loading of class I MHC	10594	137
0.0391376575351558	107	318	12	0.03773584905660377	0.11214953271028037	REAC:R-HSA-8957275	REAC	Post-translational protein phosphorylation	10594	1534
0.04031159375850471	124	318	13	0.040880503144654086	0.10483870967741936	REAC:R-HSA-381426	REAC	Regulation of Insulin-like Growth Factor (IGF) transport and uptake by Insulin-like Growth Factor Binding Proteins (IGFBPs)	10594	1695
0.04270313185606788	298	318	22	0.06918238993710692	0.0738255033557047	REAC:R-HSA-1474244	REAC	Extracellular matrix organization	10594	757
4.407353233979017e-30	278	492	55	0.11178861788617886	0.19784172661870503	TF:M09957_0	TF	Factor: IRF-2; motif: NAAANNGAAAGTGAAASTRN; match class: 0	19945	6141
4.407353233979017e-30	278	492	55	0.11178861788617886	0.19784172661870503	TF:M09957	TF	Factor: IRF-2; motif: NAAANNGAAAGTGAAASTRN	19945	6140
4.2105163936804054e-29	1651	492	128	0.2601626016260163	0.07752877044215627	TF:M11685	TF	Factor: IRF-8; motif: NCGAAACYGAAACYN	19945	6263
4.2105163936804054e-29	1651	492	128	0.2601626016260163	0.07752877044215627	TF:M11685_0	TF	Factor: IRF-8; motif: NCGAAACYGAAACYN; match class: 0	19945	6264
1.356296102742239e-28	448	492	66	0.13414634146341464	0.14732142857142858	TF:M07216_0	TF	Factor: IRF1; motif: NNNYASTTTCACTTTCNNTTT; match class: 0	19945	6120
1.356296102742239e-28	448	492	66	0.13414634146341464	0.14732142857142858	TF:M07216	TF	Factor: IRF1; motif: NNNYASTTTCACTTTCNNTTT	19945	6119
5.5268562223034955e-27	1295	492	109	0.22154471544715448	0.08416988416988418	TF:M08887_0	TF	Factor: IRF; motif: NNGAAANTGAAANN; match class: 0	19945	6279
5.5268562223034955e-27	1295	492	109	0.22154471544715448	0.08416988416988418	TF:M08887	TF	Factor: IRF; motif: NNGAAANTGAAANN	19945	6278
4.0243317057587335e-25	630	492	73	0.1483739837398374	0.11587301587301588	TF:M11679	TF	Factor: IRF-7; motif: NCGAAANCGAAANYN	19945	6239
4.0243317057587335e-25	630	492	73	0.1483739837398374	0.11587301587301588	TF:M11679_0	TF	Factor: IRF-7; motif: NCGAAANCGAAANYN; match class: 0	19945	6240
7.326461819540613e-25	1001	492	92	0.18699186991869918	0.0919080919080919	TF:M04020	TF	Factor: IRF8; motif: NCGAAACCGAAACT	19945	6248
7.326461819540613e-25	1001	492	92	0.18699186991869918	0.0919080919080919	TF:M04020_0	TF	Factor: IRF8; motif: NCGAAACCGAAACT; match class: 0	19945	6249
2.476915249999375e-24	875	492	85	0.17276422764227642	0.09714285714285714	TF:M11670	TF	Factor: IRF-5; motif: NYGAAACCGAAACY	19945	6209
2.476915249999375e-24	875	492	85	0.17276422764227642	0.09714285714285714	TF:M11670_0	TF	Factor: IRF-5; motif: NYGAAACCGAAACY; match class: 0	19945	6210
5.879180179501162e-23	1684	492	119	0.241869918699187	0.07066508313539192	TF:M11664_0	TF	Factor: IRF-2; motif: NGAAASYGAAAS; match class: 0	19945	6144
5.879180179501162e-23	1684	492	119	0.241869918699187	0.07066508313539192	TF:M11664	TF	Factor: IRF-2; motif: NGAAASYGAAAS	19945	6143
1.9744438240448918e-22	388	492	55	0.11178861788617886	0.14175257731958762	TF:M11671	TF	Factor: IRF-5; motif: NCGAAACCGAAACY	19945	6212
1.9744438240448918e-22	388	492	55	0.11178861788617886	0.14175257731958762	TF:M11671_0	TF	Factor: IRF-5; motif: NCGAAACCGAAACY; match class: 0	19945	6213
2.599733396849134e-22	360	492	53	0.10772357723577236	0.14722222222222223	TF:M10080_0	TF	Factor: STAT2; motif: RRGRAANNGAAACTGAAAN; match class: 0	19945	11619
2.599733396849134e-22	360	492	53	0.10772357723577236	0.14722222222222223	TF:M10080	TF	Factor: STAT2; motif: RRGRAANNGAAACTGAAAN	19945	11618
6.417164293987804e-22	545	492	64	0.13008130081300814	0.11743119266055047	TF:M04788	TF	Factor: IRF-1; motif: STTTCACTTTCNNT	19945	6116
6.417164293987804e-22	545	492	64	0.13008130081300814	0.11743119266055047	TF:M04788_0	TF	Factor: IRF-1; motif: STTTCACTTTCNNT; match class: 0	19945	6117
7.603271962783489e-22	120	492	33	0.06707317073170732	0.275	TF:M11685_1	TF	Factor: IRF-8; motif: NCGAAACYGAAACYN; match class: 1	19945	6265
1.4607986657636318e-21	343	492	51	0.10365853658536585	0.14868804664723032	TF:M09629	TF	Factor: IRF-1; motif: NAAANNGAAAGTGAAASTRN	19945	6122
1.4607986657636318e-21	343	492	51	0.10365853658536585	0.14868804664723032	TF:M09629_0	TF	Factor: IRF-1; motif: NAAANNGAAAGTGAAASTRN; match class: 0	19945	6123
5.651139075938342e-21	549	492	63	0.12804878048780488	0.11475409836065574	TF:M07045	TF	Factor: IRF-1; motif: NNRAAANNGAAASN	19945	6128
5.651139075938342e-21	549	492	63	0.12804878048780488	0.11475409836065574	TF:M07045_0	TF	Factor: IRF-1; motif: NNRAAANNGAAASN; match class: 0	19945	6129
5.767155294434738e-20	628	492	66	0.13414634146341464	0.10509554140127389	TF:M04018_0	TF	Factor: IRF7; motif: NCGAAARYGAAANT; match class: 0	19945	6231
5.767155294434738e-20	628	492	66	0.13414634146341464	0.10509554140127389	TF:M04018	TF	Factor: IRF7; motif: NCGAAARYGAAANT	19945	6230
7.411114245529024e-20	284	492	45	0.09146341463414634	0.15845070422535212	TF:M04014	TF	Factor: IRF3; motif: NNRRAANGGAAACCGAAACYR	19945	6152
7.411114245529024e-20	284	492	45	0.09146341463414634	0.15845070422535212	TF:M04014_0	TF	Factor: IRF3; motif: NNRRAANGGAAACCGAAACYR; match class: 0	19945	6153
4.281234832063722e-19	2434	492	140	0.2845528455284553	0.05751848808545604	TF:M11665_0	TF	Factor: IRF-2; motif: NGAAASYGAAAS; match class: 0	19945	6147
4.281234832063722e-19	2434	492	140	0.2845528455284553	0.05751848808545604	TF:M11665	TF	Factor: IRF-2; motif: NGAAASYGAAAS	19945	6146
1.3665405626481063e-17	2052	492	123	0.25	0.059941520467836254	TF:M04015	TF	Factor: IRF-4; motif: NCGAAACCGAAACYA	19945	6173
1.3665405626481063e-17	2052	492	123	0.25	0.059941520467836254	TF:M04015_0	TF	Factor: IRF-4; motif: NCGAAACCGAAACYA; match class: 0	19945	6174
3.798282946907403e-17	1049	492	82	0.16666666666666666	0.07816968541468065	TF:M00772	TF	Factor: IRF; motif: RRAANTGAAASYGNV	19945	6281
3.798282946907403e-17	1049	492	82	0.16666666666666666	0.07816968541468065	TF:M00772_0	TF	Factor: IRF; motif: RRAANTGAAASYGNV; match class: 0	19945	6282
5.948515280749172e-17	75	492	24	0.04878048780487805	0.32	TF:M08887_1	TF	Factor: IRF; motif: NNGAAANTGAAANN; match class: 1	19945	6280
8.077979597288067e-17	3137	492	159	0.3231707317073171	0.050685368186165126	TF:M00453	TF	Factor: IRF-7; motif: TNSGAAWNCGAAANTNNN	19945	6227
8.077979597288067e-17	3137	492	159	0.3231707317073171	0.050685368186165126	TF:M00453_0	TF	Factor: IRF-7; motif: TNSGAAWNCGAAANTNNN; match class: 0	19945	6228
9.88297862196122e-17	322	492	44	0.08943089430894309	0.13664596273291926	TF:M09956_0	TF	Factor: IRF-1; motif: NAAANNGAAASTGAAASNRN; match class: 0	19945	6126
9.88297862196122e-17	322	492	44	0.08943089430894309	0.13664596273291926	TF:M09956	TF	Factor: IRF-1; motif: NAAANNGAAASTGAAASNRN	19945	6125
1.6622931275706984e-16	342	492	45	0.09146341463414634	0.13157894736842105	TF:M00453_1	TF	Factor: IRF-7; motif: TNSGAAWNCGAAANTNNN; match class: 1	19945	6229
8.090429367555231e-16	3647	492	173	0.3516260162601626	0.04743624897175761	TF:M11687_0	TF	Factor: IRF-4; motif: NCGAAACCGAAACYN; match class: 0	19945	6192
8.090429367555231e-16	3647	492	173	0.3516260162601626	0.04743624897175761	TF:M11687	TF	Factor: IRF-4; motif: NCGAAACCGAAACYN	19945	6191
9.040300563996542e-16	249	492	38	0.07723577235772358	0.15261044176706828	TF:M11665_1	TF	Factor: IRF-2; motif: NGAAASYGAAAS; match class: 1	19945	6148
1.0290470574217387e-15	3847	492	179	0.3638211382113821	0.04652976345204055	TF:M11682	TF	Factor: IRF-8; motif: NYGAAASYGAAACYN	19945	6254
1.0290470574217387e-15	3847	492	179	0.3638211382113821	0.04652976345204055	TF:M11682_0	TF	Factor: IRF-8; motif: NYGAAASYGAAACYN; match class: 0	19945	6255
1.158474708847296e-15	480	492	52	0.10569105691056911	0.10833333333333334	TF:M11687_1	TF	Factor: IRF-4; motif: NCGAAACCGAAACYN; match class: 1	19945	6193
1.9191760646818324e-15	825	492	69	0.1402439024390244	0.08363636363636363	TF:M11683_1	TF	Factor: IRF-8; motif: NCGAAACCGAAACYN; match class: 1	19945	6259
3.410062505949604e-15	3444	492	165	0.3353658536585366	0.04790940766550523	TF:M11686	TF	Factor: IRF-4; motif: NYGAAASYGAAACYN	19945	6188
3.410062505949604e-15	3444	492	165	0.3353658536585366	0.04790940766550523	TF:M11686_0	TF	Factor: IRF-4; motif: NYGAAASYGAAACYN; match class: 0	19945	6189
2.2627508605612346e-14	552	492	54	0.10975609756097561	0.09782608695652174	TF:M11682_1	TF	Factor: IRF-8; motif: NYGAAASYGAAACYN; match class: 1	19945	6256
3.303440697931434e-14	2903	492	145	0.29471544715447157	0.049948329314502236	TF:M09733	TF	Factor: STAT2; motif: NRGAAANNGAAACTNA	19945	11615
3.303440697931434e-14	2903	492	145	0.29471544715447157	0.049948329314502236	TF:M09733_0	TF	Factor: STAT2; motif: NRGAAANNGAAACTNA; match class: 0	19945	11616
3.572314813157931e-13	380	492	43	0.08739837398373984	0.11315789473684211	TF:M09733_1	TF	Factor: STAT2; motif: NRGAAANNGAAACTNA; match class: 1	19945	11617
6.552343785227191e-13	44	492	17	0.034552845528455285	0.38636363636363635	TF:M04020_1	TF	Factor: IRF8; motif: NCGAAACCGAAACT; match class: 1	19945	6250
7.0593868209297e-13	143	492	27	0.054878048780487805	0.1888111888111888	TF:M11664_1	TF	Factor: IRF-2; motif: NGAAASYGAAAS; match class: 1	19945	6145
1.1196022916459735e-12	306	492	38	0.07723577235772358	0.12418300653594772	TF:M04016_0	TF	Factor: IRF5; motif: CCGAAACCGAAACY; match class: 0	19945	6204
1.1196022916459735e-12	306	492	38	0.07723577235772358	0.12418300653594772	TF:M04016	TF	Factor: IRF5; motif: CCGAAACCGAAACY	19945	6203
1.4683895264835473e-12	4764	492	198	0.4024390243902439	0.041561712846347604	TF:M11683	TF	Factor: IRF-8; motif: NCGAAACCGAAACYN	19945	6257
1.4683895264835473e-12	4764	492	198	0.4024390243902439	0.041561712846347604	TF:M11683_0	TF	Factor: IRF-8; motif: NCGAAACCGAAACYN; match class: 0	19945	6258
6.834007213737491e-12	849	492	64	0.13008130081300814	0.07538280329799764	TF:M11684_1	TF	Factor: IRF-8; motif: NYGAAACYGAAACTN; match class: 1	19945	6262
8.283855424414939e-12	97	492	22	0.044715447154471545	0.2268041237113402	TF:M11681	TF	Factor: IRF-9; motif: NCGAAACYGAAACYN	19945	6275
8.283855424414939e-12	97	492	22	0.044715447154471545	0.2268041237113402	TF:M11681_0	TF	Factor: IRF-9; motif: NCGAAACYGAAACYN; match class: 0	19945	6276
9.957095030783427e-12	454	492	45	0.09146341463414634	0.09911894273127753	TF:M11686_1	TF	Factor: IRF-4; motif: NYGAAASYGAAACYN; match class: 1	19945	6190
1.755345517912965e-11	37	492	15	0.03048780487804878	0.40540540540540543	TF:M11670_1	TF	Factor: IRF-5; motif: NYGAAACCGAAACY; match class: 1	19945	6211
3.965192248130896e-11	4738	492	193	0.39227642276422764	0.040734487125369354	TF:M11684_0	TF	Factor: IRF-8; motif: NYGAAACYGAAACTN; match class: 0	19945	6261
3.965192248130896e-11	4738	492	193	0.39227642276422764	0.040734487125369354	TF:M11684	TF	Factor: IRF-8; motif: NYGAAACYGAAACTN	19945	6260
4.507023664954841e-11	473	492	45	0.09146341463414634	0.09513742071881606	TF:M11677_0	TF	Factor: IRF-3; motif: NGGAAACNGAAACCGAAACN; match class: 0	19945	6168
4.507023664954841e-11	473	492	45	0.09146341463414634	0.09513742071881606	TF:M11677	TF	Factor: IRF-3; motif: NGGAAACNGAAACCGAAACN	19945	6167
9.625528648607336e-11	159	492	26	0.052845528455284556	0.16352201257861634	TF:M04015_1	TF	Factor: IRF-4; motif: NCGAAACCGAAACYA; match class: 1	19945	6175
9.230469061996578e-10	133	492	23	0.046747967479674794	0.17293233082706766	TF:M11680	TF	Factor: IRF-9; motif: NYGAAACYGAAACYN	19945	6272
9.230469061996578e-10	133	492	23	0.046747967479674794	0.17293233082706766	TF:M11680_0	TF	Factor: IRF-9; motif: NYGAAACYGAAACYN; match class: 0	19945	6273
1.0714630505131856e-9	121	492	22	0.044715447154471545	0.18181818181818182	TF:M11672	TF	Factor: IRF-5; motif: NCGAAACCGAAACY	19945	6215
1.0714630505131856e-9	121	492	22	0.044715447154471545	0.18181818181818182	TF:M11672_0	TF	Factor: IRF-5; motif: NCGAAACCGAAACY; match class: 0	19945	6216
1.5687048960174178e-9	26	492	12	0.024390243902439025	0.46153846153846156	TF:M11679_1	TF	Factor: IRF-7; motif: NCGAAANCGAAANYN; match class: 1	19945	6241
1.685634692890616e-9	57	492	16	0.032520325203252036	0.2807017543859649	TF:M00772_1	TF	Factor: IRF; motif: RRAANTGAAASYGNV; match class: 1	19945	6283
3.1998544717078907e-9	970	492	64	0.13008130081300814	0.06597938144329897	TF:M07323_0	TF	Factor: IRF-4; motif: KRAAMNGAAANYN; match class: 0	19945	6195
3.1998544717078907e-9	970	492	64	0.13008130081300814	0.06597938144329897	TF:M07323	TF	Factor: IRF-4; motif: KRAAMNGAAANYN	19945	6194
3.427011665187549e-9	850	492	59	0.11991869918699187	0.06941176470588235	TF:M00258	TF	Factor: ISGF-3; motif: CAGTTTCWCTTTYCC	19945	6338
3.427011665187549e-9	850	492	59	0.11991869918699187	0.06941176470588235	TF:M00258_0	TF	Factor: ISGF-3; motif: CAGTTTCWCTTTYCC; match class: 0	19945	6339
6.8540181690969895e-9	2814	492	128	0.2601626016260163	0.04548685145700071	TF:M08775_1	TF	Factor: IRF-2; motif: NAANYGAAASYR; match class: 1	19945	6139
7.208592447400463e-9	567	492	46	0.09349593495934959	0.08112874779541446	TF:M11676_0	TF	Factor: IRF-3; motif: NGGAAANGGAAASNGAAACN; match class: 0	19945	6165
7.208592447400463e-9	567	492	46	0.09349593495934959	0.08112874779541446	TF:M11676	TF	Factor: IRF-3; motif: NGGAAANGGAAASNGAAACN	19945	6164
1.0793622745352056e-8	259	492	30	0.06097560975609756	0.11583011583011583	TF:M01882_0	TF	Factor: IRF-2; motif: NNRAAAGTGAAASNNA; match class: 0	19945	6150
1.0793622745352056e-8	259	492	30	0.06097560975609756	0.11583011583011583	TF:M01882	TF	Factor: IRF-2; motif: NNRAAAGTGAAASNNA	19945	6149
2.4316345352233084e-8	1223	492	72	0.14634146341463414	0.058871627146361405	TF:M00699	TF	Factor: ICSBP; motif: RAARTGAAACTG	19945	6050
2.4316345352233084e-8	1223	492	72	0.14634146341463414	0.058871627146361405	TF:M00699_0	TF	Factor: ICSBP; motif: RAARTGAAACTG; match class: 0	19945	6051
5.9214804222072155e-8	60	492	15	0.03048780487804878	0.25	TF:M11673_0	TF	Factor: IRF-5; motif: NCGAAACCGAAACY; match class: 0	19945	6219
5.9214804222072155e-8	60	492	15	0.03048780487804878	0.25	TF:M11673	TF	Factor: IRF-5; motif: NCGAAACCGAAACY	19945	6218
6.802181527936965e-8	2014	492	99	0.20121951219512196	0.049155908639523335	TF:M00972_0	TF	Factor: IRF; motif: RAAANTGAAAN; match class: 0	19945	6285
6.802181527936965e-8	2014	492	99	0.20121951219512196	0.049155908639523335	TF:M00972	TF	Factor: IRF; motif: RAAANTGAAAN	19945	6284
2.591097496799428e-7	46	492	13	0.026422764227642278	0.2826086956521739	TF:M00699_1	TF	Factor: ICSBP; motif: RAARTGAAACTG; match class: 1	19945	6052
2.074698784106868e-6	20	492	9	0.018292682926829267	0.45	TF:M07045_1	TF	Factor: IRF-1; motif: NNRAAANNGAAASN; match class: 1	19945	6130
7.9879353021237e-6	603	492	42	0.08536585365853659	0.06965174129353234	TF:M09958	TF	Factor: IRF-3; motif: RAAARGGAAANNGAAASNGA	19945	6155
7.9879353021237e-6	603	492	42	0.08536585365853659	0.06965174129353234	TF:M09958_0	TF	Factor: IRF-3; motif: RAAARGGAAANNGAAASNGA; match class: 0	19945	6156
4.0797888998364e-5	205	492	22	0.044715447154471545	0.1073170731707317	TF:M00972_1	TF	Factor: IRF; motif: RAAANTGAAAN; match class: 1	19945	6286
1.0150154337070377e-4	29	492	9	0.018292682926829267	0.3103448275862069	TF:M00258_1	TF	Factor: ISGF-3; motif: CAGTTTCWCTTTYCC; match class: 1	19945	6340
1.3078532378538654e-4	182	492	20	0.04065040650406504	0.10989010989010989	TF:M11678	TF	Factor: IRF-7; motif: NNGAAAGTGAAANTR	19945	6236
1.3078532378538654e-4	182	492	20	0.04065040650406504	0.10989010989010989	TF:M11678_0	TF	Factor: IRF-7; motif: NNGAAAGTGAAANTR; match class: 0	19945	6237
1.9211220118746372e-4	9151	492	285	0.5792682926829268	0.03114413725275926	TF:M00800	TF	Factor: AP-2; motif: GSCCSCRGGCNRNRNN	19945	221
1.9211220118746372e-4	9151	492	285	0.5792682926829268	0.03114413725275926	TF:M00800_0	TF	Factor: AP-2; motif: GSCCSCRGGCNRNRNN; match class: 0	19945	222
2.5858833384572117e-4	6435	492	215	0.4369918699186992	0.03341103341103341	TF:M00051_0	TF	Factor: NF-kappaB; motif: GGGGATYCCC; match class: 0	19945	8160
2.5858833384572117e-4	6435	492	215	0.4369918699186992	0.03341103341103341	TF:M00051	TF	Factor: NF-kappaB; motif: GGGGATYCCC	19945	8159
3.71247607015818e-4	12801	492	370	0.7520325203252033	0.028903991875634714	TF:M07040	TF	Factor: GKLF; motif: NNRRGRRNGNSNNN	19945	4538
3.71247607015818e-4	12801	492	370	0.7520325203252033	0.028903991875634714	TF:M07040_0	TF	Factor: GKLF; motif: NNRRGRRNGNSNNN; match class: 0	19945	4539
4.181129103650799e-4	17	492	7	0.014227642276422764	0.4117647058823529	TF:M04788_1	TF	Factor: IRF-1; motif: STTTCACTTTCNNT; match class: 1	19945	6118
0.0020323286961773488	2452	492	99	0.20121951219512196	0.04037520391517129	TF:M00054	TF	Factor: NF-kappaB; motif: GGGAMTTYCC	19945	8165
0.0020323286961773488	2452	492	99	0.20121951219512196	0.04037520391517129	TF:M00054_0	TF	Factor: NF-kappaB; motif: GGGAMTTYCC; match class: 0	19945	8166
0.0027920386741062384	690	492	40	0.08130081300813008	0.057971014492753624	TF:M00063	TF	Factor: IRF-2; motif: GAAAAGYGAAASY	19945	6134
0.0027920386741062384	690	492	40	0.08130081300813008	0.057971014492753624	TF:M00063_0	TF	Factor: IRF-2; motif: GAAAAGYGAAASY; match class: 0	19945	6135
0.003408529984906405	3703	492	135	0.27439024390243905	0.03645692681609506	TF:M00053_0	TF	Factor: c-Rel; motif: SGGRNTTTCC; match class: 0	19945	1545
0.003408529984906405	3703	492	135	0.27439024390243905	0.03645692681609506	TF:M00053	TF	Factor: c-Rel; motif: SGGRNTTTCC	19945	1544
0.004459941418186669	9456	492	286	0.5813008130081301	0.030245346869712354	TF:M00470_0	TF	Factor: AP-2gamma; motif: GCCYNNGGS; match class: 0	19945	204
0.004459941418186669	9456	492	286	0.5813008130081301	0.030245346869712354	TF:M00470	TF	Factor: AP-2gamma; motif: GCCYNNGGS	19945	203
0.0044785611192335786	9294	492	282	0.573170731707317	0.030342156229825695	TF:M09972_0	TF	Factor: BTEB2; motif: WGGGTGKGGCNGGN; match class: 0	19945	882
0.0044785611192335786	9294	492	282	0.573170731707317	0.030342156229825695	TF:M09972	TF	Factor: BTEB2; motif: WGGGTGKGGCNGGN	19945	881
0.004550411596006004	7585	492	239	0.48577235772357724	0.03150955833882663	TF:M01100	TF	Factor: LRF; motif: GGGGKYNNB	19945	6896
0.004550411596006004	7585	492	239	0.48577235772357724	0.03150955833882663	TF:M01100_0	TF	Factor: LRF; motif: GGGGKYNNB; match class: 0	19945	6897
0.006515444106871986	11020	492	323	0.6565040650406504	0.029310344827586206	TF:M12354	TF	Factor: ZNF37A; motif: CCYYGGCTCCNTSCCMN	19945	14411
0.006515444106871986	11020	492	323	0.6565040650406504	0.029310344827586206	TF:M12354_0	TF	Factor: ZNF37A; motif: CCYYGGCTCCNTSCCMN; match class: 0	19945	14412
0.008706819324635318	25	492	7	0.014227642276422764	0.28	TF:M04018_1	TF	Factor: IRF7; motif: NCGAAARYGAAANT; match class: 1	19945	6232
0.009103058703442284	9602	492	288	0.5853658536585366	0.029993751301812123	TF:M09984	TF	Factor: MAZ; motif: GGGGGAGGGGGNGRGRRRGNRG	19945	7172
0.009103058703442284	9602	492	288	0.5853658536585366	0.029993751301812123	TF:M09984_0	TF	Factor: MAZ; motif: GGGGGAGGGGGNGRGRRRGNRG; match class: 0	19945	7173
0.010180944322422359	10	492	5	0.01016260162601626	0.5	TF:M10080_1	TF	Factor: STAT2; motif: RRGRAANNGAAACTGAAAN; match class: 1	19945	11620
0.010618271665679423	2947	492	111	0.22560975609756098	0.037665422463522225	TF:M07348_1	TF	Factor: AP-2alpha; motif: NSCCNCRGGSN; match class: 1	19945	196
0.011750226366621909	351	492	25	0.0508130081300813	0.07122507122507123	TF:M04706_1	TF	Factor: RelA; motif: GGGRAWTYC; match class: 1	19945	10222
0.014558868336330126	9199	492	277	0.5630081300813008	0.030111968692249157	TF:M01721	TF	Factor: PUR1; motif: GGGNCAGNN	19945	10088
0.014558868336330126	9199	492	277	0.5630081300813008	0.030111968692249157	TF:M01721_0	TF	Factor: PUR1; motif: GGGNCAGNN; match class: 0	19945	10089
0.020277004682183377	2783	492	105	0.21341463414634146	0.03772906934962271	TF:M00051_1	TF	Factor: NF-kappaB; motif: GGGGATYCCC; match class: 1	19945	8161
0.020807492495465933	3509	492	126	0.25609756097560976	0.03590766600170989	TF:M09745_0	TF	Factor: HELIOS; motif: RNARRRGGAASTGARAN; match class: 0	19945	4767
0.020807492495465933	3509	492	126	0.25609756097560976	0.03590766600170989	TF:M09745	TF	Factor: HELIOS; motif: RNARRRGGAASTGARAN	19945	4766
0.024871845552330955	40	492	8	0.016260162601626018	0.2	TF:M07323_1	TF	Factor: IRF-4; motif: KRAAMNGAAANYN; match class: 1	19945	6196
0.025952765681960883	29	492	7	0.014227642276422764	0.2413793103448276	TF:M09629_1	TF	Factor: IRF-1; motif: NAAANNGAAAGTGAAASTRN; match class: 1	19945	6124
0.04952513076024912	8513	492	257	0.5223577235772358	0.030189122518501116	TF:M08775	TF	Factor: IRF-2; motif: NAANYGAAASYR	19945	6137
0.04952513076024912	8513	492	257	0.5223577235772358	0.030189122518501116	TF:M08775_0	TF	Factor: IRF-2; motif: NAANYGAAASYR; match class: 0	19945	6138
5.282843003513354e-13	37	254	17	0.06692913385826772	0.4594594594594595	WP:WP619	WP	Type II interferon signaling (IFNG)	6646	45
3.150929652346635e-11	23	254	13	0.051181102362204724	0.5652173913043478	WP:WP4197	WP	The human immune response to tuberculosis	6646	459
7.664739705081867e-5	10	254	6	0.023622047244094488	0.6	WP:WP2113	WP	Type III interferon signaling	6646	148
1.3192253932958075e-4	16	254	7	0.027559055118110236	0.4375	WP:WP4705	WP	Pathways of nucleic acid metabolism and innate immune sensing	6646	553
7.582896364996871e-4	140	254	18	0.07086614173228346	0.12857142857142856	WP:WP1449	WP	Regulation of toll-like receptor signaling pathway	6646	254
8.936342694808387e-4	128	254	17	0.06692913385826772	0.1328125	WP:WP4217	WP	Ebola Virus Pathway on Host	6646	399
0.002435046940976615	73	254	12	0.047244094488188976	0.1643835616438356	WP:WP4655	WP	Cytosolic DNA-sensing pathway	6646	546
0.0055234257044233835	35	254	8	0.031496062992125984	0.22857142857142856	WP:WP3617	WP	Photodynamic therapy-induced NF-kB survival signaling	6646	222
0.005706677554098889	105	254	14	0.05511811023622047	0.13333333333333333	WP:WP615	WP	Senescence and Autophagy in Cancer	6646	321
0.01855801883490378	52	254	9	0.03543307086614173	0.17307692307692307	WP:WP4329	WP	miRNAs involvement in the immune response in sepsis	6646	36
0.024196842980228565	23	254	6	0.023622047244094488	0.2608695652173913	WP:WP262	WP	EBV LMP1 signaling	6646	93
0.04122538827485789	70	254	10	0.03937007874015748	0.14285714285714285	WP:WP4341	WP	Non-genomic actions of 1,25 dihydroxyvitamin D3	6646	264
0.04959122068015601	47	254	8	0.031496062992125984	0.1702127659574468	WP:WP2203	WP	Thymic Stromal LymphoPoietin (TSLP) Signaling Pathway	6646	62
