# Supplementary material for: Genome-wide bioinformatic analyses predict key host and viral factors in SARS-CoV-2 pathogenesis
Source: Commun Biol. 2021 May 17;4:590. doi: 10.1038/s42003-021-02095-0 (PMC8128904; doi:10.1038/s42003-021-02095-0)
Supplement: Supplementary file 5 — Supplementary Data 3 [file 42003_2021_2095_MOESM5_ESM.zip › GSE147507_MainDataset/Series3_RSV/des_Condition/enrichment/ControlVsInfected_enrichment.under.tsv]

p_value	term_size	query_size	intersection_size	precision	recall	term_id	source	term_name	effective_domain_size	source_order
0.0013094679986796625	3	74	3	0.04054054054054054	1	CORUM:6417	CORUM	Fibrinogen complex	3629	2112
0.005160950680951752	4	74	3	0.04054054054054054	0.75	CORUM:5546	CORUM	CDC2-PCNA-CCNB1-GADD45G complex	3629	1723
0.007588756190938279	11	74	4	0.05405405405405406	0.36363636363636365	CORUM:7394	CORUM	CENP-H-I complex	3629	2818
0.015939847022586513	13	74	4	0.05405405405405406	0.3076923076923077	CORUM:1179	CORUM	CENP-A NAC-CAD complex	3629	658
0.025053270521589663	6	74	3	0.04054054054054054	0.5	CORUM:310	CORUM	Cell cycle kinase complex CDC2	3629	185
4.030104533858298e-5	892	315	41	0.13015873015873017	0.04596412556053812	GO:1903047	GO:BP	mitotic cell cycle process	17906	26393
5.383603433643331e-5	1082	315	46	0.14603174603174604	0.04251386321626617	GO:0000278	GO:BP	mitotic cell cycle	17906	122
9.310924849484346e-5	612	315	32	0.10158730158730159	0.05228758169934641	GO:0051301	GO:BP	cell division	17906	16079
2.546711948606503e-4	1905	315	65	0.20634920634920634	0.03412073490813648	GO:0007049	GO:BP	cell cycle	17906	3007
5.767587376646982e-4	2744	315	83	0.2634920634920635	0.030247813411078718	GO:0032268	GO:BP	regulation of cellular protein metabolic process	17906	8724
6.664293113569934e-4	168	315	15	0.047619047619047616	0.08928571428571429	GO:0007093	GO:BP	mitotic cell cycle checkpoint	17906	3047
0.003093439297466161	1407	315	50	0.15873015873015872	0.03553660270078181	GO:0022402	GO:BP	cell cycle process	17906	7647
0.004091059053161009	2922	315	84	0.26666666666666666	0.028747433264887063	GO:0051246	GO:BP	regulation of protein metabolic process	17906	16036
0.011028923338544421	323	315	19	0.06031746031746032	0.058823529411764705	GO:0071103	GO:BP	DNA conformation change	17906	19580
0.011977880761506576	418	315	22	0.06984126984126984	0.05263157894736842	GO:0000280	GO:BP	nuclear division	17906	124
0.013756580188998184	328	315	19	0.06031746031746032	0.057926829268292686	GO:0007059	GO:BP	chromosome segregation	17906	3017
0.015064451977593913	271	315	17	0.05396825396825397	0.06273062730627306	GO:0140014	GO:BP	mitotic nuclear division	17906	23315
0.01852866526406312	219	315	15	0.047619047619047616	0.0684931506849315	GO:0000075	GO:BP	cell cycle checkpoint	17906	35
0.04512429160226668	208	315	14	0.044444444444444446	0.0673076923076923	GO:0006323	GO:BP	DNA packaging	17906	2370
0.04725216931824328	108	315	10	0.031746031746031744	0.09259259259259259	GO:0044774	GO:BP	mitotic DNA integrity checkpoint	17906	13161
0.04955089237190682	267	315	16	0.050793650793650794	0.0599250936329588	GO:0098813	GO:BP	nuclear chromosome segregation	17906	22578
8.552579630822522e-10	121	325	18	0.055384615384615386	0.1487603305785124	GO:0000779	GO:CC	condensed chromosome, centromeric region	18856	105
1.3070246491918399e-8	107	325	16	0.04923076923076923	0.14953271028037382	GO:0000777	GO:CC	condensed chromosome kinetochore	18856	103
6.731129370733281e-8	219	325	21	0.06461538461538462	0.0958904109589041	GO:0000793	GO:CC	condensed chromosome	18856	119
5.314722344182781e-7	199	325	19	0.05846153846153846	0.09547738693467336	GO:0000775	GO:CC	chromosome, centromeric region	18856	101
6.936682976162929e-7	139	325	16	0.04923076923076923	0.11510791366906475	GO:0000776	GO:CC	kinetochore	18856	102
2.898531221132003e-4	354	325	21	0.06461538461538462	0.059322033898305086	GO:0098687	GO:CC	chromosomal region	18856	3644
7.430052230604338e-4	407	325	22	0.06769230769230769	0.05405405405405406	GO:0062023	GO:CC	collagen-containing extracellular matrix	18856	2710
0.001699029361563214	8	325	4	0.012307692307692308	0.5	GO:0005577	GO:CC	fibrinogen complex	18856	257
0.0022777744854807565	17	325	5	0.015384615384615385	0.29411764705882354	GO:0000778	GO:CC	condensed nuclear chromosome kinetochore	18856	104
0.0056825322093856535	363	325	19	0.05846153846153846	0.05234159779614325	GO:0005819	GO:CC	spindle	18856	478
0.006765239722969238	1810	325	55	0.16923076923076924	0.03038674033149171	GO:0005783	GO:CC	endoplasmic reticulum	18856	444
0.007182986679728333	13720	325	268	0.8246153846153846	0.019533527696793004	GO:0043226	GO:CC	organelle	18856	2149
0.008462941512307918	2144	325	62	0.19076923076923077	0.028917910447761194	GO:0070062	GO:CC	extracellular exosome	18856	2766
0.009271817919838953	221	325	14	0.043076923076923075	0.06334841628959276	GO:0016323	GO:CC	basolateral plasma membrane	18856	880
0.010025981824366051	1308	325	43	0.13230769230769232	0.03287461773700306	GO:0099080	GO:CC	supramolecular complex	18856	3783
0.011642843147146044	2167	325	62	0.19076923076923077	0.02861098292570374	GO:1903561	GO:CC	extracellular vesicle	18856	4044
0.012466425151327192	2172	325	62	0.19076923076923077	0.0285451197053407	GO:0043230	GO:CC	extracellular organelle	18856	2153
0.01697421447451554	534	325	23	0.07076923076923076	0.04307116104868914	GO:0031012	GO:CC	extracellular matrix	18856	1218
0.022383243325582034	14	325	4	0.012307692307692308	0.2857142857142857	GO:0000940	GO:CC	condensed chromosome outer kinetochore	18856	163
0.026102104891276182	11634	325	233	0.7169230769230769	0.020027505587072374	GO:0005737	GO:CC	cytoplasm	18856	402
0.030960031524281766	28	325	5	0.015384615384615385	0.17857142857142858	GO:0000780	GO:CC	condensed nuclear chromosome, centromeric region	18856	106
0.04381584536421268	166	325	11	0.033846153846153845	0.06626506024096386	GO:0000922	GO:CC	spindle pole	18856	148
0.04619442196783153	12584	325	247	0.76	0.01962809917355372	GO:0043227	GO:CC	membrane-bounded organelle	18856	2150
0.006242205871762736	177	313	13	0.04153354632587859	0.07344632768361582	GO:0004866	GO:MF	endopeptidase inhibitor activity	18126	1444
0.008913402068814132	183	313	13	0.04153354632587859	0.07103825136612021	GO:0030414	GO:MF	peptidase inhibitor activity	18126	4911
0.0100034383194677	185	313	13	0.04153354632587859	0.07027027027027027	GO:0061135	GO:MF	endopeptidase regulator activity	18126	9700
0.016214470107120578	222	313	14	0.04472843450479233	0.06306306306306306	GO:0061134	GO:MF	peptidase regulator activity	18126	9699
0.025577483148785284	679	313	27	0.08626198083067092	0.039764359351988215	GO:0042803	GO:MF	protein homodimerization activity	18126	6761
0.016009091897751772	3	99	3	0.030303030303030304	1	HP:0012223	HP	Splenic rupture	4225	8677
1.1679199316924483e-5	72	153	11	0.0718954248366013	0.1527777777777778	KEGG:04115	KEGG	p53 signaling pathway	7788	248
0.0019331019643590468	30	153	6	0.0392156862745098	0.2	KEGG:00630	KEGG	Glyoxylate and dicarboxylate metabolism	7788	107
0.005164488824424421	69	153	8	0.05228758169934641	0.11594202898550725	KEGG:05031	KEGG	Amphetamine addiction	7788	393
0.018318552479542987	44	153	6	0.0392156862745098	0.13636363636363635	KEGG:00071	KEGG	Fatty acid degradation	7788	11
0.04592208673175962	72	153	7	0.0457516339869281	0.09722222222222222	KEGG:01524	KEGG	Platinum drug resistance	7788	194
0.02296655804692169	66	277	8	0.02888086642599278	0.12121212121212122	MIRNA:hsa-miR-5009-3p	MIRNA	hsa-miR-5009-3p	14722	1512
0.02434017455864422	751	277	31	0.11191335740072202	0.041278295605858856	MIRNA:hsa-miR-215-5p	MIRNA	hsa-miR-215-5p	14722	418
0.031980558758737614	51	277	7	0.02527075812274368	0.13725490196078433	MIRNA:hsa-miR-4684-3p	MIRNA	hsa-miR-4684-3p	14722	1261
6.701862235170354e-7	123	205	16	0.07804878048780488	0.13008130081300814	REAC:R-HSA-2500257	REAC	Resolution of Sister Chromatid Cohesion	10594	1769
2.6841141283060744e-6	195	205	19	0.09268292682926829	0.09743589743589744	REAC:R-HSA-68877	REAC	Mitotic Prometaphase	10594	1269
8.6401372940256308e-06	92	205	13	0.06341463414634146	0.14130434782608695	REAC:R-HSA-141444	REAC	Amplification of signal from unattached kinetochores via a MAD2 inhibitory signal	10594	130
8.6401372940256308e-06	92	205	13	0.06341463414634146	0.14130434782608695	REAC:R-HSA-141424	REAC	Amplification of signal from the kinetochores	10594	131
6.073052448823299e-5	108	205	13	0.06341463414634146	0.12037037037037036	REAC:R-HSA-69618	REAC	Mitotic Spindle Checkpoint	10594	1271
4.2451940716990564e-4	527	205	28	0.13658536585365855	0.05313092979127135	REAC:R-HSA-69278	REAC	Cell Cycle, Mitotic	10594	290
4.4151351480345484e-4	11	205	5	0.024390243902439025	0.45454545454545453	REAC:R-HSA-2514853	REAC	Condensation of Prometaphase Chromosomes	10594	347
5.865379478146534e-4	632	205	31	0.15121951219512195	0.0490506329113924	REAC:R-HSA-1640170	REAC	Cell Cycle	10594	288
8.870779544534518e-4	136	205	13	0.06341463414634146	0.09558823529411764	REAC:R-HSA-5663220	REAC	RHO GTPases Activate Formins	10594	1593
0.005010803037109285	289	205	18	0.08780487804878048	0.06228373702422145	REAC:R-HSA-69620	REAC	Cell Cycle Checkpoints	10594	289
0.01650394707973069	107	205	10	0.04878048780487805	0.09345794392523364	REAC:R-HSA-8957275	REAC	Post-translational protein phosphorylation	10594	1534
0.022673002377921955	385	205	20	0.0975609756097561	0.05194805194805195	REAC:R-HSA-68886	REAC	M Phase	10594	1157
0.02425797638040984	12	205	4	0.01951219512195122	0.3333333333333333	REAC:R-HSA-71384	REAC	Ethanol oxidation	10594	740
0.027685080284265428	187	205	13	0.06341463414634146	0.06951871657754011	REAC:R-HSA-2467813	REAC	Separation of Sister Chromatids	10594	1860
0.028208444029142705	5	205	3	0.014634146341463415	0.6	REAC:R-HSA-69478	REAC	G2/M DNA replication checkpoint	10594	857
0.0424338582644004	195	205	13	0.06341463414634146	0.06666666666666667	REAC:R-HSA-68882	REAC	Mitotic Anaphase	10594	1264
0.044685558660246545	196	205	13	0.06341463414634146	0.0663265306122449	REAC:R-HSA-2555396	REAC	Mitotic Metaphase and Anaphase	10594	1267
0.001195386104952464	81	147	10	0.06802721088435375	0.12345679012345678	WP:WP1530	WP	miRNA Regulation of DNA Damage Response	6646	217
0.0015641589155220036	25	147	6	0.04081632653061224	0.24	WP:WP3982	WP	miRNA regulation of p53 pathway in prostate cancer	6646	109
0.001900799265909305	68	147	9	0.061224489795918366	0.1323529411764706	WP:WP707	WP	DNA Damage Response	6646	19
0.0022732442414193045	87	147	10	0.06802721088435375	0.11494252873563218	WP:WP2446	WP	Retinoblastoma Gene in Cancer	6646	383
0.014260186393994918	23	147	5	0.034013605442176874	0.21739130434782608	WP:WP272	WP	Blood Clotting Cascade	6646	166
