# Supplementary material for: Genome-wide bioinformatic analyses predict key host and viral factors in SARS-CoV-2 pathogenesis
Source: Commun Biol. 2021 May 17;4:590. doi: 10.1038/s42003-021-02095-0 (PMC8128904; doi:10.1038/s42003-021-02095-0)
Supplement: Supplementary file 5 — Supplementary Data 3 [file 42003_2021_2095_MOESM5_ESM.zip › GSE147507_MainDataset/Series3_RSV/des_Condition/enrichment/ControlVsInfected_enrichment.all.tsv]

p_value	term_size	query_size	intersection_size	precision	recall	term_id	source	term_name	effective_domain_size	source_order
0.029951558471852345	6	159	4	0.025157232704402517	0.6666666666666666	CORUM:310	CORUM	Cell cycle kinase complex CDC2	3629	185
0.049755829790618114	3	159	3	0.018867924528301886	1	CORUM:60	CORUM	Interferon-stimulated gene factor 3 transcription complex ISGF3	3629	28
0.049755829790618114	3	159	3	0.018867924528301886	1	CORUM:6417	CORUM	Fibrinogen complex	3629	2112
0.049755829790618114	3	159	3	0.018867924528301886	1	CORUM:7385	CORUM	DTX3L-PARP9-STAT1 complex	3629	2813
2.046284883993968e-32	1225	768	155	0.20182291666666666	0.12653061224489795	GO:0034097	GO:BP	response to cytokine	17906	9754
2.7043323416989704e-32	251	768	68	0.08854166666666667	0.27091633466135456	GO:0051607	GO:BP	defense response to virus	17906	16304
1.3124651172789023e-29	337	768	75	0.09765625	0.22255192878338279	GO:0009615	GO:BP	response to virus	17906	4031
3.4696718763482722e-28	2923	768	254	0.3307291666666667	0.08689702360588436	GO:0009605	GO:BP	response to external stimulus	17906	4022
8.419008171568981e-28	1130	768	140	0.18229166666666666	0.12389380530973451	GO:0071345	GO:BP	cellular response to cytokine stimulus	17906	19733
2.2683313845871255e-24	99	768	39	0.05078125	0.3939393939393939	GO:0034340	GO:BP	response to type I interferon	17906	9938
3.62006268629917e-24	1551	768	162	0.2109375	0.10444874274661509	GO:0051707	GO:BP	response to other organism	17906	16391
4.187640728105656e-24	1553	768	162	0.2109375	0.10431423052157116	GO:0043207	GO:BP	response to external biotic stimulus	17906	12351
5.551286461660579e-24	95	768	38	0.049479166666666664	0.4	GO:0071357	GO:BP	cellular response to type I interferon	17906	19745
5.551286461660579e-24	95	768	38	0.049479166666666664	0.4	GO:0060337	GO:BP	type I interferon signaling pathway	17906	17466
7.68610350826064e-24	4147	768	309	0.40234375	0.07451169520135037	GO:0006950	GO:BP	response to stress	17906	2928
2.71773979953581e-23	1783	768	175	0.22786458333333334	0.0981491867638811	GO:0006952	GO:BP	defense response	17906	2929
3.588314925929081e-23	1583	768	162	0.2109375	0.10233733417561591	GO:0009607	GO:BP	response to biotic stimulus	17906	4024
5.322745574869569e-22	3421	768	266	0.3463541666666667	0.07775504238526747	GO:0010033	GO:BP	response to organic substance	17906	4358
6.298930119660343e-22	799	768	105	0.13671875	0.13141426783479349	GO:0019221	GO:BP	cytokine-mediated signaling pathway	17906	6540
1.5707362439769789e-21	1212	768	134	0.17447916666666666	0.11056105610561057	GO:0098542	GO:BP	defense response to other organism	17906	22455
4.602925287797541e-21	1010	768	119	0.15494791666666666	0.11782178217821782	GO:0045087	GO:BP	innate immune response	17906	13312
1.470063753972974e-19	200	768	48	0.0625	0.24	GO:0034341	GO:BP	response to interferon-gamma	17906	9939
2.0334223543578842e-19	2813	768	226	0.2942708333333333	0.08034127266263776	GO:0071310	GO:BP	cellular response to organic substance	17906	19700
2.1640263655630772e-19	152	768	42	0.0546875	0.27631578947368424	GO:1903900	GO:BP	regulation of viral life cycle	17906	27151
4.573635938557611e-19	3235	768	248	0.3229166666666667	0.07666151468315302	GO:0002376	GO:BP	immune system process	17906	1047
1.0980098600476808e-18	227	768	50	0.06510416666666667	0.22026431718061673	GO:0043901	GO:BP	negative regulation of multi-organism process	17906	12660
2.2582896526569325e-17	63	768	27	0.03515625	0.42857142857142855	GO:0045071	GO:BP	negative regulation of viral genome replication	17906	13296
3.076293315408587e-17	2294	768	191	0.24869791666666666	0.08326068003487358	GO:0006955	GO:BP	immune response	17906	2932
3.1944285734909783e-17	88	768	31	0.040364583333333336	0.3522727272727273	GO:1903901	GO:BP	negative regulation of viral life cycle	17906	27152
4.317476667957911e-17	3418	768	252	0.328125	0.07372732592159158	GO:0070887	GO:BP	cellular response to chemical stimulus	17906	19465
6.438521710220595e-17	4897	768	326	0.4244791666666667	0.0665713702266694	GO:0042221	GO:BP	response to chemical	17906	11745
1.0764803792165787e-16	105	768	33	0.04296875	0.3142857142857143	GO:0048525	GO:BP	negative regulation of viral process	17906	15146
2.1621434240314159e-16	100	768	32	0.041666666666666664	0.32	GO:0045069	GO:BP	regulation of viral genome replication	17906	13294
2.438377889586435e-16	180	768	42	0.0546875	0.23333333333333334	GO:0071346	GO:BP	cellular response to interferon-gamma	17906	19734
2.724609157539876e-16	87	768	30	0.0390625	0.3448275862068966	GO:0060333	GO:BP	interferon-gamma-mediated signaling pathway	17906	17462
8.338534250940612e-16	774	768	92	0.11979166666666667	0.11886304909560723	GO:0043900	GO:BP	regulation of multi-organism process	17906	12659
1.2186214446847881e-15	3197	768	236	0.3072916666666667	0.07381920550516109	GO:0007166	GO:BP	cell surface receptor signaling pathway	17906	3111
4.086873404813173e-15	212	768	44	0.057291666666666664	0.20754716981132076	GO:0050792	GO:BP	regulation of viral process	17906	15655
7.348092728936694e-15	3072	768	227	0.2955729166666667	0.07389322916666667	GO:0051704	GO:BP	multi-organism process	17906	16389
1.0673995695492763e-14	128	768	34	0.044270833333333336	0.265625	GO:0019079	GO:BP	viral genome replication	17906	6502
5.308359317430265e-14	226	768	44	0.057291666666666664	0.19469026548672566	GO:0043903	GO:BP	regulation of symbiosis, encompassing mutualism through parasitism	17906	12662
1.3820707477198961e-13	9455	768	517	0.6731770833333334	0.054680063458487575	GO:0050896	GO:BP	response to stimulus	17906	15742
4.557463778679691e-13	5681	768	350	0.4557291666666667	0.06160887167752156	GO:0048519	GO:BP	negative regulation of biological process	17906	15140
2.3616643752728302e-12	1574	768	136	0.17708333333333334	0.08640406607369759	GO:0080134	GO:BP	regulation of response to stress	17906	21328
2.839209234999694e-12	1281	768	118	0.15364583333333334	0.09211553473848556	GO:0002252	GO:BP	immune effector process	17906	923
1.0329187243958698e-11	807	768	86	0.11197916666666667	0.10656753407682776	GO:0031347	GO:BP	regulation of defense response	17906	8359
1.3546145691094671e-11	1132	768	107	0.13932291666666666	0.09452296819787986	GO:0032101	GO:BP	regulation of response to external stimulus	17906	8622
1.564521855468903e-11	3356	768	231	0.30078125	0.06883194278903457	GO:0051239	GO:BP	regulation of multicellular organismal process	17906	16032
2.2217655222950774e-11	333	768	50	0.06510416666666667	0.15015015015015015	GO:0019058	GO:BP	viral life cycle	17906	6484
2.529595917500643e-10	838	768	85	0.11067708333333333	0.10143198090692124	GO:0016032	GO:BP	viral process	17906	5700
6.818733056132626e-10	6366	768	369	0.48046875	0.05796418473138549	GO:0048518	GO:BP	positive regulation of biological process	17906	15139
1.0819349102953855e-9	891	768	87	0.11328125	0.09764309764309764	GO:0044403	GO:BP	symbiotic process	17906	12947
2.073149996019579e-9	764	768	78	0.1015625	0.10209424083769633	GO:0001817	GO:BP	regulation of cytokine production	17906	602
2.113247697472672e-9	4421	768	276	0.359375	0.06242931463469803	GO:0048583	GO:BP	regulation of response to stimulus	17906	15194
4.3150813276351956e-9	945	768	89	0.11588541666666667	0.09417989417989418	GO:0044419	GO:BP	interspecies interaction between organisms	17906	12959
4.680854425090202e-9	515	768	60	0.078125	0.11650485436893204	GO:0002831	GO:BP	regulation of response to biotic stimulus	17906	1501
1.1904131998363995e-8	7772	768	426	0.5546875	0.05481214616572311	GO:0051716	GO:BP	cellular response to stimulus	17906	16399
1.1983602774677886e-8	837	768	81	0.10546875	0.0967741935483871	GO:0001816	GO:BP	cytokine production	17906	601
1.2818228053326826e-8	30	768	14	0.018229166666666668	0.4666666666666667	GO:0035456	GO:BP	response to interferon-beta	17906	10491
1.4666950903609061e-8	433	768	53	0.06901041666666667	0.12240184757505773	GO:0052548	GO:BP	regulation of endopeptidase activity	17906	17011
1.6836876507041063e-8	2542	768	178	0.23177083333333334	0.07002360346184107	GO:0048584	GO:BP	positive regulation of response to stimulus	17906	15195
2.4186042983658153e-8	2744	768	188	0.24479166666666666	0.06851311953352769	GO:0032268	GO:BP	regulation of cellular protein metabolic process	17906	8724
2.7413339946585697e-8	2922	768	197	0.2565104166666667	0.06741957563312799	GO:0051246	GO:BP	regulation of protein metabolic process	17906	16036
5.127683655359519e-8	461	768	54	0.0703125	0.11713665943600868	GO:0052547	GO:BP	regulation of peptidase activity	17906	17010
8.42652987957141e-8	1736	768	132	0.171875	0.07603686635944701	GO:0009967	GO:BP	positive regulation of signal transduction	17906	4318
9.698924672735844e-8	3061	768	202	0.2630208333333333	0.06599150604377654	GO:0065009	GO:BP	regulation of molecular function	17906	18955
1.1881012276183833e-7	4996	768	296	0.3854166666666667	0.059247397918334666	GO:0048523	GO:BP	negative regulation of cellular process	17906	15144
1.434530791965376e-7	5605	768	324	0.421875	0.057805530776092774	GO:0048522	GO:BP	positive regulation of cellular process	17906	15143
2.816217800971287e-7	2285	768	160	0.20833333333333334	0.0700218818380744	GO:0008219	GO:BP	cell death	17906	3605
2.880661319103779e-7	1447	768	114	0.1484375	0.07878369039391846	GO:0022610	GO:BP	biological adhesion	17906	7672
3.8202908675905715e-7	1757	768	131	0.17057291666666666	0.07455890722822994	GO:0010941	GO:BP	regulation of cell death	17906	5115
4.482834260989399e-7	1440	768	113	0.14713541666666666	0.07847222222222222	GO:0007155	GO:BP	cell adhesion	17906	3100
4.601899492562429e-7	1853	768	136	0.17708333333333334	0.07339449541284404	GO:0051240	GO:BP	positive regulation of multicellular organismal process	17906	16033
5.514790846107121e-7	745	768	71	0.09244791666666667	0.0953020134228188	GO:0030162	GO:BP	regulation of proteolysis	17906	7793
5.618732065311662e-7	1605	768	122	0.15885416666666666	0.07601246105919003	GO:0042981	GO:BP	regulation of apoptotic process	17906	12216
6.003530072448444e-7	11940	768	590	0.7682291666666666	0.049413735343383586	GO:0050789	GO:BP	regulation of biological process	17906	15653
8.59302444399825e-7	1907	768	138	0.1796875	0.0723649711588883	GO:0023056	GO:BP	positive regulation of signaling	17906	7726
8.614963874483191e-7	1688	768	126	0.1640625	0.07464454976303317	GO:0002682	GO:BP	regulation of immune system process	17906	1352
1.1756528712624867e-6	444	768	50	0.06510416666666667	0.11261261261261261	GO:0045088	GO:BP	regulation of innate immune response	17906	13313
1.2968391501878928e-6	6296	768	351	0.45703125	0.05574968233799238	GO:0007165	GO:BP	signal transduction	17906	3110
1.6542016847921267e-6	1633	768	122	0.15885416666666666	0.0747091243110839	GO:0043067	GO:BP	regulation of programmed cell death	17906	12280
1.6856002899575797e-6	780	768	72	0.09375	0.09230769230769231	GO:0006954	GO:BP	inflammatory response	17906	2931
1.6884869839853197e-6	640	768	63	0.08203125	0.0984375	GO:0032103	GO:BP	positive regulation of response to external stimulus	17906	8624
1.847319138671892e-6	3244	768	206	0.2682291666666667	0.06350184956843404	GO:0009966	GO:BP	regulation of signal transduction	17906	4317
2.0345025164802287e-6	2006	768	142	0.18489583333333334	0.0707876370887338	GO:0006915	GO:BP	apoptotic process	17906	2899
2.0993697175022083e-6	509	768	54	0.0703125	0.10609037328094302	GO:0031349	GO:BP	positive regulation of defense response	17906	8361
2.1479861293289893e-6	1749	768	128	0.16666666666666666	0.07318467695826186	GO:0042127	GO:BP	regulation of cell population proliferation	17906	11673
2.45994469634845e-6	1900	768	136	0.17708333333333334	0.07157894736842105	GO:0010647	GO:BP	positive regulation of cell communication	17906	4844
2.505899231714085e-6	2779	768	182	0.23697916666666666	0.0654911838790932	GO:0050793	GO:BP	regulation of developmental process	17906	15656
3.1785865981806847e-6	2038	768	143	0.18619791666666666	0.07016683022571148	GO:0008283	GO:BP	cell population proliferation	17906	3612
4.01997049043483e-6	4531	768	267	0.34765625	0.05892738909732951	GO:0048869	GO:BP	cellular developmental process	17906	15459
4.1214872398214714e-6	6798	768	371	0.4830729166666667	0.054574874963224475	GO:0007154	GO:BP	cell communication	17906	3099
5.261822416336391e-6	11187	768	556	0.7239583333333334	0.04970054527576651	GO:0050794	GO:BP	regulation of cellular process	17906	15657
6.031378614452162e-6	2152	768	148	0.19270833333333334	0.0687732342007435	GO:0012501	GO:BP	programmed cell death	17906	5170
6.2284347420530865e-6	1206	768	96	0.125	0.07960199004975124	GO:0051248	GO:BP	negative regulation of protein metabolic process	17906	16038
6.691561499470713e-6	3638	768	223	0.2903645833333333	0.06129741616272677	GO:0010646	GO:BP	regulation of cell communication	17906	4843
6.699103676640902e-6	3679	768	225	0.29296875	0.06115792334873607	GO:0023051	GO:BP	regulation of signaling	17906	7721
9.076829072118554e-6	4335	768	256	0.3333333333333333	0.05905420991926182	GO:0030154	GO:BP	cell differentiation	17906	7790
9.596591064486877e-6	6105	768	338	0.4401041666666667	0.05536445536445536	GO:0048856	GO:BP	anatomical structure development	17906	15447
1.1228978187499481e-5	12628	768	611	0.7955729166666666	0.04838454228698131	GO:0065007	GO:BP	biological regulation	17906	18953
1.161587866227817e-5	375	768	43	0.055989583333333336	0.11466666666666667	GO:0030198	GO:BP	extracellular matrix organization	17906	7812
1.2008781514198329e-5	21	768	10	0.013020833333333334	0.47619047619047616	GO:0035455	GO:BP	response to interferon-alpha	17906	10490
1.242712104159139e-5	2118	768	145	0.18880208333333334	0.0684608120868744	GO:0009888	GO:BP	tissue development	17906	4259
1.2591456413717596e-5	376	768	43	0.055989583333333336	0.11436170212765957	GO:0043062	GO:BP	extracellular structure organization	17906	12275
1.523910824144856e-5	1731	768	124	0.16145833333333334	0.07163489312536106	GO:0048585	GO:BP	negative regulation of response to stimulus	17906	15196
1.6362956757339313e-5	5020	768	287	0.3736979166666667	0.05717131474103586	GO:0048731	GO:BP	system development	17906	15330
2.0278673150753158e-5	1358	768	103	0.13411458333333334	0.07584683357879234	GO:0051241	GO:BP	negative regulation of multicellular organismal process	17906	16034
2.253838631841547e-5	6772	768	366	0.4765625	0.05404607206142942	GO:0023052	GO:BP	signaling	17906	7722
2.3428040419130743e-5	1116	768	89	0.11588541666666667	0.07974910394265233	GO:0050776	GO:BP	regulation of immune response	17906	15645
3.0446680459248067e-5	721	768	65	0.08463541666666667	0.09015256588072122	GO:0030155	GO:BP	regulation of cell adhesion	17906	7791
5.0462107136255616e-5	6189	768	338	0.4401041666666667	0.05461302310550978	GO:0080090	GO:BP	regulation of primary metabolic process	17906	21309
5.2001735451140335e-5	1135	768	89	0.11588541666666667	0.07841409691629955	GO:0032269	GO:BP	negative regulation of cellular protein metabolic process	17906	8725
6.135460284911668e-5	702	768	63	0.08203125	0.08974358974358974	GO:0009611	GO:BP	response to wounding	17906	4028
6.474302798526279e-5	128	768	22	0.028645833333333332	0.171875	GO:0032479	GO:BP	regulation of type I interferon production	17906	8867
8.663897351948332e-5	130	768	22	0.028645833333333332	0.16923076923076924	GO:0032606	GO:BP	type I interferon production	17906	8936
9.431521504460912e-5	264	768	33	0.04296875	0.125	GO:0010466	GO:BP	negative regulation of peptidase activity	17906	4699
1.0313963596908867e-4	616	768	57	0.07421875	0.09253246753246754	GO:0097190	GO:BP	apoptotic signaling pathway	17906	22159
1.0645136108984876e-4	6630	768	356	0.4635416666666667	0.053695324283559574	GO:0032502	GO:BP	developmental process	17906	8889
1.0845275450508514e-4	539	768	52	0.06770833333333333	0.09647495361781076	GO:0043902	GO:BP	positive regulation of multi-organism process	17906	12661
1.147484067291305e-4	253	768	32	0.041666666666666664	0.12648221343873517	GO:0010951	GO:BP	negative regulation of endopeptidase activity	17906	5123
1.1541410491886588e-4	1050	768	83	0.10807291666666667	0.07904761904761905	GO:1902533	GO:BP	positive regulation of intracellular signal transduction	17906	25940
1.1904744365931884e-4	3677	768	219	0.28515625	0.05955942344302421	GO:0048513	GO:BP	animal organ development	17906	15134
1.2258141404968725e-4	363	768	40	0.052083333333333336	0.11019283746556474	GO:0045861	GO:BP	negative regulation of proteolysis	17906	13867
1.5024606800153546e-4	1039	768	82	0.10677083333333333	0.07892204042348412	GO:0060548	GO:BP	negative regulation of cell death	17906	17669
1.83792797697138e-4	4156	768	241	0.3138020833333333	0.05798845043310876	GO:0065008	GO:BP	regulation of biological quality	17906	18954
2.660789966312849e-4	1876	768	127	0.16536458333333334	0.06769722814498934	GO:1902531	GO:BP	regulation of intracellular signal transduction	17906	25938
3.194958480356877e-4	2385	768	153	0.19921875	0.06415094339622641	GO:0050790	GO:BP	regulation of catalytic activity	17906	15654
3.8052208677686884e-4	6009	768	325	0.4231770833333333	0.05408553835912797	GO:0051171	GO:BP	regulation of nitrogen compound metabolic process	17906	15975
4.071850262149413e-4	153	768	23	0.029947916666666668	0.1503267973856209	GO:0050729	GO:BP	positive regulation of inflammatory response	17906	15606
4.2792065249330866e-4	691	768	60	0.078125	0.08683068017366136	GO:0043065	GO:BP	positive regulation of apoptotic process	17906	12278
4.387411080486266e-4	6889	768	364	0.4739583333333333	0.052837857453912035	GO:1901564	GO:BP	organonitrogen compound metabolic process	17906	25067
4.3886192703509834e-4	470	768	46	0.059895833333333336	0.09787234042553192	GO:0001819	GO:BP	positive regulation of cytokine production	17906	604
4.4606874432541964e-4	440	768	44	0.057291666666666664	0.1	GO:0051090	GO:BP	regulation of DNA-binding transcription factor activity	17906	15902
4.6126702757516547e-4	60	768	14	0.018229166666666668	0.23333333333333334	GO:0045824	GO:BP	negative regulation of innate immune response	17906	13832
4.893815110615968e-4	5604	768	306	0.3984375	0.05460385438972163	GO:0007275	GO:BP	multicellular organism development	17906	3211
4.988020989164538e-4	29	768	10	0.013020833333333334	0.3448275862068966	GO:0046596	GO:BP	regulation of viral entry into host cell	17906	14515
5.098082979086087e-4	2942	768	180	0.234375	0.061182868796736914	GO:0032879	GO:BP	regulation of localization	17906	9166
5.327361973062324e-4	52	768	13	0.016927083333333332	0.25	GO:0030195	GO:BP	negative regulation of blood coagulation	17906	7811
5.331600538548283e-4	398	768	41	0.053385416666666664	0.10301507537688442	GO:0050727	GO:BP	regulation of inflammatory response	17906	15604
6.181221343297799e-4	111	768	19	0.024739583333333332	0.17117117117117117	GO:0002526	GO:BP	acute inflammatory response	17906	1196
6.199385678823547e-4	245	768	30	0.0390625	0.12244897959183673	GO:2000116	GO:BP	regulation of cysteine-type endopeptidase activity	17906	29618
6.35686711474751e-4	699	768	60	0.078125	0.08583690987124463	GO:0043068	GO:BP	positive regulation of programmed cell death	17906	12281
6.78410792638704e-4	53	768	13	0.016927083333333332	0.24528301886792453	GO:1900047	GO:BP	negative regulation of hemostasis	17906	23605
7.209417617028423e-4	2896	768	177	0.23046875	0.06111878453038674	GO:0035556	GO:BP	intracellular signal transduction	17906	10564
7.67394421350911e-4	736	768	62	0.08072916666666667	0.08423913043478261	GO:0009617	GO:BP	response to bacterium	17906	4033
8.051669742111522e-4	2010	768	132	0.171875	0.06567164179104477	GO:0040011	GO:BP	locomotion	17906	11570
8.066988791926579e-4	2820	768	173	0.22526041666666666	0.06134751773049645	GO:0009653	GO:BP	anatomical structure morphogenesis	17906	4066
8.760160461456306e-4	2523	768	158	0.20572916666666666	0.06262386048355133	GO:0051172	GO:BP	negative regulation of nitrogen compound metabolic process	17906	15976
9.530806744169492e-4	6889	768	362	0.4713541666666667	0.052547539555813615	GO:0051179	GO:BP	localization	17906	15983
0.0010298103828097751	393	768	40	0.052083333333333336	0.10178117048346055	GO:0002833	GO:BP	positive regulation of response to biotic stimulus	17906	1503
0.001198641374197357	1199	768	88	0.11458333333333333	0.07339449541284404	GO:0002684	GO:BP	positive regulation of immune system process	17906	1354
0.0012029699423982316	280	768	32	0.041666666666666664	0.11428571428571428	GO:0007249	GO:BP	I-kappaB kinase/NF-kappaB signaling	17906	3187
0.00122528456132351	47	768	12	0.015625	0.2553191489361702	GO:0006953	GO:BP	acute-phase response	17906	2930
0.0012282188503071171	1493	768	104	0.13541666666666666	0.06965840589417281	GO:0001932	GO:BP	regulation of protein phosphorylation	17906	678
0.0014889398481984979	1296	768	93	0.12109375	0.07175925925925926	GO:0051336	GO:BP	regulation of hydrolase activity	17906	16111
0.0015360614391484453	751	768	62	0.08072916666666667	0.08255659121171771	GO:0010942	GO:BP	positive regulation of cell death	17906	5116
0.0015678697966156948	2210	768	141	0.18359375	0.06380090497737556	GO:2000026	GO:BP	regulation of multicellular organismal development	17906	29528
0.0018396748372167572	3742	768	216	0.28125	0.05772314270443613	GO:0009893	GO:BP	positive regulation of metabolic process	17906	4264
0.0020866562711482654	58	768	13	0.016927083333333332	0.22413793103448276	GO:0050819	GO:BP	negative regulation of coagulation	17906	15676
0.0020985109673826463	374	768	38	0.049479166666666664	0.10160427807486631	GO:0045089	GO:BP	positive regulation of innate immune response	17906	13314
0.002494305659146214	347	768	36	0.046875	0.1037463976945245	GO:0032496	GO:BP	response to lipopolysaccharide	17906	8884
0.002515623674679049	318	768	34	0.044270833333333336	0.1069182389937107	GO:0001818	GO:BP	negative regulation of cytokine production	17906	603
0.0028432471223283464	1008	768	76	0.09895833333333333	0.07539682539682539	GO:0051050	GO:BP	positive regulation of transport	17906	15876
0.0028809831204546954	27	768	9	0.01171875	0.3333333333333333	GO:0042730	GO:BP	fibrinolysis	17906	12062
0.002884965076408518	6393	768	337	0.4388020833333333	0.05271390583450649	GO:0031323	GO:BP	regulation of cellular metabolic process	17906	8336
0.003145831715671289	584	768	51	0.06640625	0.08732876712328767	GO:0042060	GO:BP	wound healing	17906	11626
0.0032276856084994354	2718	768	165	0.21484375	0.06070640176600441	GO:0031324	GO:BP	negative regulation of cellular metabolic process	17906	8337
0.003455991338277986	80	768	15	0.01953125	0.1875	GO:0030193	GO:BP	regulation of blood coagulation	17906	7809
0.00352928639217238	367	768	37	0.048177083333333336	0.1008174386920981	GO:0002237	GO:BP	response to molecule of bacterial origin	17906	909
0.0036014756138965476	926	768	71	0.09244791666666667	0.07667386609071274	GO:0043066	GO:BP	negative regulation of apoptotic process	17906	12279
0.00367601415505792	1661	768	111	0.14453125	0.06682721252257676	GO:0042325	GO:BP	regulation of phosphorylation	17906	11812
0.003678239479864478	1642	768	110	0.14322916666666666	0.06699147381242387	GO:0032270	GO:BP	positive regulation of cellular protein metabolic process	17906	8726
0.004075555270005556	81	768	15	0.01953125	0.18518518518518517	GO:1900046	GO:BP	regulation of hemostasis	17906	23604
0.004085233435508515	1818	768	119	0.15494791666666666	0.06545654565456546	GO:0006508	GO:BP	proteolysis	17906	2527
0.0042703969350437	948	768	72	0.09375	0.0759493670886076	GO:0043069	GO:BP	negative regulation of programmed cell death	17906	12282
0.004363004910219237	227	768	27	0.03515625	0.11894273127753303	GO:0097191	GO:BP	extrinsic apoptotic signaling pathway	17906	22160
0.004529948361530178	2252	768	141	0.18359375	0.06261101243339254	GO:0006928	GO:BP	movement of cell or subcellular component	17906	2910
0.004679853997702803	417	768	40	0.052083333333333336	0.09592326139088729	GO:0032102	GO:BP	negative regulation of response to external stimulus	17906	8623
0.004843743348857942	969	768	73	0.09505208333333333	0.07533539731682147	GO:0008284	GO:BP	positive regulation of cell population proliferation	17906	3613
0.004982710480004783	1113	768	81	0.10546875	0.07277628032345014	GO:0040012	GO:BP	regulation of locomotion	17906	11571
0.005161920720177179	1042	768	77	0.10026041666666667	0.07389635316698656	GO:2000145	GO:BP	regulation of cell motility	17906	29647
0.005353152397789324	5940	768	315	0.41015625	0.05303030303030303	GO:0019538	GO:BP	protein metabolic process	17906	6836
0.005375363431084625	1751	768	115	0.14973958333333334	0.06567675613934894	GO:0051247	GO:BP	positive regulation of protein metabolic process	17906	16037
0.005743913992058344	152	768	21	0.02734375	0.13815789473684212	GO:0051092	GO:BP	positive regulation of NF-kappaB transcription factor activity	17906	15904
0.0062351377937797	245	768	28	0.036458333333333336	0.11428571428571428	GO:0043122	GO:BP	regulation of I-kappaB kinase/NF-kappaB signaling	17906	12310
0.007410777281459815	3248	768	189	0.24609375	0.05818965517241379	GO:0051173	GO:BP	positive regulation of nitrogen compound metabolic process	17906	15977
0.007429956620074185	892	768	68	0.08854166666666667	0.07623318385650224	GO:0050778	GO:BP	positive regulation of immune response	17906	15647
0.0074629761312491535	46	768	11	0.014322916666666666	0.2391304347826087	GO:0032480	GO:BP	negative regulation of type I interferon production	17906	8868
0.007482535971279494	1143	768	82	0.10677083333333333	0.07174103237095363	GO:0035295	GO:BP	tube development	17906	10378
0.007519991553210779	3415	768	197	0.2565104166666667	0.057686676427525625	GO:0031325	GO:BP	positive regulation of cellular metabolic process	17906	8338
0.00813792431630183	335	768	34	0.044270833333333336	0.10149253731343283	GO:0001655	GO:BP	urogenital system development	17906	495
0.008208291590078654	75	768	14	0.018229166666666668	0.18666666666666668	GO:0050688	GO:BP	regulation of defense response to virus	17906	15573
0.008308986060922055	221	768	26	0.033854166666666664	0.11764705882352941	GO:0043281	GO:BP	regulation of cysteine-type endopeptidase activity involved in apoptotic process	17906	12377
0.008494008656829219	3442	768	198	0.2578125	0.05752469494479954	GO:0010604	GO:BP	positive regulation of macromolecule metabolic process	17906	4802
0.008627337037995753	1129	768	81	0.10546875	0.071744906997342775	GO:0051270	GO:BP	regulation of cellular component movement	17906	16054
0.008767699537550739	156	768	21	0.02734375	0.1346153846153846	GO:0061041	GO:BP	regulation of wound healing	17906	18140
0.009082992032512328	97	768	16	0.020833333333333332	0.16494845360824742	GO:0002832	GO:BP	negative regulation of response to biotic stimulus	17906	1502
0.009120474130261314	17	768	7	0.009114583333333334	0.4117647058823529	GO:0002483	GO:BP	antigen processing and presentation of endogenous peptide antigen	17906	1154
0.009739552267355971	509	768	45	0.05859375	0.08840864440078586	GO:0050878	GO:BP	regulation of body fluid levels	17906	15726
0.009785025810351565	829	768	64	0.08333333333333333	0.07720144752714113	GO:0072358	GO:BP	cardiovascular system development	17906	20580
0.010220599588727267	1189	768	84	0.109375	0.07064760302775441	GO:0044092	GO:BP	negative regulation of molecular function	17906	12795
0.0103698892098985	87	768	15	0.01953125	0.1724137931034483	GO:0050818	GO:BP	regulation of coagulation	17906	15675
0.010767858244214107	158	768	21	0.02734375	0.13291139240506328	GO:0050777	GO:BP	negative regulation of immune response	17906	15646
0.011137686816676717	1340	768	92	0.11979166666666667	0.06865671641791045	GO:0009968	GO:BP	negative regulation of signal transduction	17906	4319
0.011197814074079583	281	768	30	0.0390625	0.10676156583629894	GO:0061448	GO:BP	connective tissue development	17906	18537
0.01158962755157009	296	768	31	0.040364583333333336	0.10472972972972973	GO:0072001	GO:BP	renal system development	17906	20236
0.01206810496930076	1781	768	115	0.14973958333333334	0.06457046603032005	GO:0051674	GO:BP	localization of cell	17906	16365
0.01206810496930076	1781	768	115	0.14973958333333334	0.06457046603032005	GO:0048870	GO:BP	cell motility	17906	15460
0.012637578051645648	6982	768	359	0.4674479166666667	0.051417931824692065	GO:0019222	GO:BP	regulation of metabolic process	17906	6541
0.012774135682965518	1822	768	117	0.15234375	0.06421514818880351	GO:0044093	GO:BP	positive regulation of molecular function	17906	12796
0.01293921636142189	1032	768	75	0.09765625	0.07267441860465117	GO:0001934	GO:BP	positive regulation of protein phosphorylation	17906	680
0.01330421887120553	78	768	14	0.018229166666666668	0.1794871794871795	GO:0061045	GO:BP	negative regulation of wound healing	17906	18144
0.013648559383403288	820	768	63	0.08203125	0.07682926829268293	GO:0001944	GO:BP	vasculature development	17906	687
0.014591646767223757	329	768	33	0.04296875	0.10030395136778116	GO:0007568	GO:BP	aging	17906	3476
0.01596796474396711	286	768	30	0.0390625	0.1048951048951049	GO:0001822	GO:BP	kidney development	17906	607
0.01640440383270313	25	768	8	0.010416666666666666	0.32	GO:0031639	GO:BP	plasminogen activation	17906	8486
0.016739757533338565	125	768	18	0.0234375	0.144	GO:0002062	GO:BP	chondrocyte differentiation	17906	787
0.01694256334134817	1620	768	106	0.13802083333333334	0.0654320987654321	GO:0016477	GO:BP	cell migration	17906	5878
0.01706733439215741	756	768	59	0.07682291666666667	0.07804232804232804	GO:0043408	GO:BP	regulation of MAPK cascade	17906	12454
0.017257509680153688	1095	768	78	0.1015625	0.07123287671232877	GO:0009887	GO:BP	animal organ morphogenesis	17906	4258
0.018108873926590132	203	768	24	0.03125	0.11822660098522167	GO:0051701	GO:BP	interaction with host	17906	16386
0.018888875344324776	190	768	23	0.029947916666666668	0.12105263157894737	GO:0060759	GO:BP	regulation of response to cytokine stimulus	17906	17870
0.01979626381650543	556	768	47	0.061197916666666664	0.08453237410071943	GO:0043410	GO:BP	positive regulation of MAPK cascade	17906	12456
0.020377903156804898	1009	768	73	0.09505208333333333	0.07234886025768088	GO:0002520	GO:BP	immune system development	17906	1190
0.022155049045681812	575	768	48	0.0625	0.08347826086956522	GO:0010035	GO:BP	response to inorganic substance	17906	4360
0.02267651731919775	1177	768	82	0.10677083333333333	0.06966864910790145	GO:0010562	GO:BP	positive regulation of phosphorus metabolic process	17906	4765
0.02267651731919775	1177	768	82	0.10677083333333333	0.06966864910790145	GO:0045937	GO:BP	positive regulation of phosphate metabolic process	17906	13937
0.022696037768033042	940	768	69	0.08984375	0.07340425531914893	GO:0000165	GO:BP	MAPK cascade	17906	72
0.022908482043628334	321	768	32	0.041666666666666664	0.09968847352024922	GO:0070371	GO:BP	ERK1 and ERK2 cascade	17906	19164
0.023403934885379823	153	768	20	0.026041666666666668	0.13071895424836602	GO:0002224	GO:BP	toll-like receptor signaling pathway	17906	897
0.02368596306697716	414	768	38	0.049479166666666664	0.09178743961352658	GO:2001233	GO:BP	regulation of apoptotic signaling pathway	17906	30694
0.024607302442427197	34	768	9	0.01171875	0.2647058823529412	GO:0045907	GO:BP	positive regulation of vasoconstriction	17906	13909
0.025558077531222963	1107	768	78	0.1015625	0.07046070460704607	GO:0042327	GO:BP	positive regulation of phosphorylation	17906	11814
0.030300836624566476	266	768	28	0.036458333333333336	0.10526315789473684	GO:0051091	GO:BP	positive regulation of DNA-binding transcription factor activity	17906	15903
0.030366098339770633	3299	768	188	0.24479166666666666	0.05698696574719612	GO:0009892	GO:BP	negative regulation of metabolic process	17906	4263
0.030471547229432395	1450	768	96	0.125	0.06620689655172414	GO:0010648	GO:BP	negative regulation of cell communication	17906	4845
0.031234485756735052	451	768	40	0.052083333333333336	0.08869179600886919	GO:0002697	GO:BP	regulation of immune effector process	17906	1367
0.031739147021611014	1917	768	120	0.15625	0.06259780907668232	GO:0031399	GO:BP	regulation of protein modification process	17906	8378
0.033850896864388316	6438	768	332	0.4322916666666667	0.051568810189499846	GO:0060255	GO:BP	regulation of macromolecule metabolic process	17906	17386
0.03405171154289664	1454	768	96	0.125	0.06602475928473177	GO:0023057	GO:BP	negative regulation of signaling	17906	7727
0.0341642775478397	1861	768	117	0.15234375	0.06286942504030091	GO:0019220	GO:BP	regulation of phosphate metabolic process	17906	6539
0.03501025283922905	1862	768	117	0.15234375	0.06283566058002148	GO:0051174	GO:BP	regulation of phosphorus metabolic process	17906	15978
0.036199456582455575	184	768	22	0.028645833333333332	0.11956521739130435	GO:0043123	GO:BP	positive regulation of I-kappaB kinase/NF-kappaB signaling	17906	12311
0.03633432416172106	1746	768	111	0.14453125	0.06357388316151202	GO:1901700	GO:BP	response to oxygen-containing compound	17906	25180
0.03636730042033965	406	768	37	0.048177083333333336	0.09113300492610837	GO:0001503	GO:BP	ossification	17906	440
0.037418101735766734	198	768	23	0.029947916666666668	0.11616161616161616	GO:0002221	GO:BP	pattern recognition receptor signaling pathway	17906	894
0.038372758465894066	1194	768	82	0.10677083333333333	0.06867671691792294	GO:0072359	GO:BP	circulatory system development	17906	20581
0.03947563553236126	345	768	33	0.04296875	0.09565217391304348	GO:0007599	GO:BP	hemostasis	17906	3505
0.03957285940934939	956	768	69	0.08984375	0.07217573221757322	GO:0033993	GO:BP	response to lipid	17906	9717
0.041138419670743546	9	768	5	0.006510416666666667	0.5555555555555556	GO:0002428	GO:BP	antigen processing and presentation of peptide antigen via MHC class Ib	17906	1099
0.042357446290737955	958	768	69	0.08984375	0.0720250521920668	GO:0023014	GO:BP	signal transduction by protein phosphorylation	17906	7697
0.04506958894376921	978	768	70	0.09114583333333333	0.07157464212678936	GO:0030334	GO:BP	regulation of cell migration	17906	7888
0.046907404899850735	21	768	7	0.009114583333333334	0.3333333333333333	GO:0035458	GO:BP	cellular response to interferon-beta	17906	10493
0.048006820133993	215	768	24	0.03125	0.11162790697674418	GO:0071222	GO:BP	cellular response to lipopolysaccharide	17906	19616
1.061157565867716e-11	11634	799	592	0.7409261576971214	0.05088533608389204	GO:0005737	GO:CC	cytoplasm	18856	402
5.439158090047846e-11	5154	799	312	0.3904881101376721	0.06053550640279395	GO:0005829	GO:CC	cytosol	18856	487
1.489587786772417e-9	407	799	51	0.06382978723404255	0.12530712530712532	GO:0062023	GO:CC	collagen-containing extracellular matrix	18856	2710
1.8062924261208665e-8	534	799	58	0.07259073842302878	0.10861423220973783	GO:0031012	GO:CC	extracellular matrix	18856	1218
4.27585092654268e-7	4539	799	266	0.33291614518147683	0.05860321656752589	GO:0012505	GO:CC	endomembrane system	18856	835
4.837136870242979e-7	3543	799	218	0.27284105131414266	0.061529777025119956	GO:0005615	GO:CC	extracellular space	18856	293
1.365411815722439e-6	4548	799	264	0.3304130162703379	0.05804749340369393	GO:0005576	GO:CC	extracellular region	18856	256
3.4331427963928116e-6	3914	799	232	0.2903629536921151	0.05927439959121104	GO:0031982	GO:CC	vesicle	18856	1473
4.787850558052959e-6	1810	799	126	0.15769712140175218	0.06961325966850829	GO:0005783	GO:CC	endoplasmic reticulum	18856	444
1.3090785407251048e-5	307	799	36	0.04505632040050062	0.11726384364820847	GO:0005788	GO:CC	endoplasmic reticulum lumen	18856	449
1.3403977182230356e-5	121	799	21	0.026282853566958697	0.17355371900826447	GO:0000779	GO:CC	condensed chromosome, centromeric region	18856	105
3.4865975612762594e-5	2144	799	140	0.17521902377972465	0.06529850746268656	GO:0070062	GO:CC	extracellular exosome	18856	2766
3.516745151254057e-5	14626	799	678	0.8485607008760951	0.04635580473130042	GO:0005622	GO:CC	intracellular	18856	299
4.4137061511312856e-5	2172	799	141	0.17647058823529413	0.0649171270718232	GO:0043230	GO:CC	extracellular organelle	18856	2153
6.582993246970946e-5	2167	799	140	0.17521902377972465	0.06460544531610521	GO:1903561	GO:CC	extracellular vesicle	18856	4044
2.0440492855450338e-4	107	799	18	0.02252816020025031	0.16822429906542055	GO:0000777	GO:CC	condensed chromosome kinetochore	18856	103
2.2173886384028798e-4	13720	799	640	0.8010012515644556	0.04664723032069971	GO:0043226	GO:CC	organelle	18856	2149
6.695348602307912e-4	12584	799	593	0.7421777221526908	0.047123331214240304	GO:0043227	GO:CC	membrane-bounded organelle	18856	2150
0.0025950327205716303	219	799	25	0.03128911138923655	0.1141552511415525	GO:0000793	GO:CC	condensed chromosome	18856	119
0.004893424446204569	199	799	23	0.028785982478097622	0.11557788944723618	GO:0000775	GO:CC	chromosome, centromeric region	18856	101
0.0058669739559780365	98	799	15	0.01877346683354193	0.15306122448979592	GO:0005604	GO:CC	basement membrane	18856	283
0.006554890868610049	12840	799	597	0.7471839799749687	0.04649532710280374	GO:0043229	GO:CC	intracellular organelle	18856	2152
0.00918076797920462	139	799	18	0.02252816020025031	0.12949640287769784	GO:0000776	GO:CC	kinetochore	18856	102
0.017958099101073557	17	799	6	0.007509386733416771	0.35294117647058826	GO:0000778	GO:CC	condensed nuclear chromosome kinetochore	18856	104
0.029843514359763398	724	799	53	0.06633291614518148	0.07320441988950276	GO:0048471	GO:CC	perinuclear region of cytoplasm	18856	2567
0.0465651548414255	2372	799	136	0.1702127659574468	0.05733558178752108	GO:0031410	GO:CC	cytoplasmic vesicle	18856	1341
0.04928718464136269	2375	799	136	0.1702127659574468	0.05726315789473684	GO:0097708	GO:CC	intracellular vesicle	18856	3528
1.940434326788914e-8	12743	778	626	0.8046272493573264	0.04912500980930707	GO:0005515	GO:MF	protein binding	18126	1906
1.12771560410113e-6	222	778	32	0.04113110539845758	0.14414414414414414	GO:0061134	GO:MF	peptidase regulator activity	18126	9699
1.3765260374796307e-6	1756	778	127	0.16323907455012854	0.07232346241457858	GO:0042802	GO:MF	identical protein binding	18126	6760
7.152672484675956e-6	1638	778	118	0.15167095115681234	0.07203907203907203	GO:0005102	GO:MF	signaling receptor binding	18126	1633
1.6002854258405262e-5	185	778	27	0.03470437017994859	0.14594594594594595	GO:0061135	GO:MF	endopeptidase regulator activity	18126	9700
2.5323529186661777e-5	177	778	26	0.033419023136246784	0.14689265536723164	GO:0004866	GO:MF	endopeptidase inhibitor activity	18126	1444
5.044332859520341e-5	183	778	26	0.033419023136246784	0.14207650273224043	GO:0030414	GO:MF	peptidase inhibitor activity	18126	4911
3.1398538249016397e-4	139	778	21	0.02699228791773779	0.1510791366906475	GO:0005178	GO:MF	integrin binding	18126	1704
0.0014764223572169225	165	778	22	0.028277634961439587	0.13333333333333333	GO:0005201	GO:MF	extracellular matrix structural constituent	18126	1724
0.0018571712096989682	379	778	37	0.04755784061696658	0.09762532981530343	GO:0004857	GO:MF	enzyme inhibitor activity	18126	1436
0.0029579192879099258	1838	778	118	0.15167095115681234	0.06420021762785637	GO:0098772	GO:MF	molecular function regulator	18126	10518
0.005347474971221881	42	778	10	0.012853470437017995	0.23809523809523808	GO:0043028	GO:MF	cysteine-type endopeptidase regulator activity involved in apoptotic process	18126	6833
0.0061373034514601	679	778	54	0.06940874035989718	0.07952871870397643	GO:0042803	GO:MF	protein homodimerization activity	18126	6761
0.008912000003717465	74	778	13	0.016709511568123392	0.17567567567567569	GO:0003725	GO:MF	double-stranded RNA binding	18126	457
0.010293508780409362	2246	778	136	0.17480719794344474	0.060552092609082814	GO:0019899	GO:MF	enzyme binding	18126	4667
0.022664487695703124	506	778	42	0.05398457583547558	0.08300395256916997	GO:0050839	GO:MF	cell adhesion molecule binding	18126	9168
0.03122189781518791	1047	778	72	0.09254498714652956	0.06876790830945559	GO:0030234	GO:MF	enzyme regulator activity	18126	4822
0.049862173516302837	3	778	3	0.0038560411311053984	1	GO:0001730	GO:MF	2'-5'-oligoadenylate synthetase activity	18126	332
2.8700394716493484e-4	15	217	8	0.03686635944700461	0.5333333333333333	HP:0011111	HP	Abnormality of immune serum protein physiology	4225	7581
0.0018080221717237102	9	217	6	0.027649769585253458	0.6666666666666666	HP:0030354	HP	Abnormal serum interferon level	4225	10437
0.0018080221717237102	9	217	6	0.027649769585253458	0.6666666666666666	HP:0030355	HP	Abnormal serum interferon-gamma level	4225	10438
0.0024110339913417885	309	217	36	0.16589861751152074	0.11650485436893204	HP:0011873	HP	Abnormal platelet count	4225	8331
0.0030860076869365276	14	217	7	0.03225806451612903	0.5	HP:0011112	HP	Abnormality of serum cytokine level	4225	7582
0.004488672616448715	20	217	8	0.03686635944700461	0.4	HP:0012490	HP	Panniculitis	4225	8940
0.011681077244445112	344	217	37	0.17050691244239632	0.10755813953488372	HP:0001872	HP	Abnormal thrombocyte morphology	4225	1363
0.01168451829847208	290	217	33	0.15207373271889402	0.11379310344827587	HP:0001873	HP	Thrombocytopenia	4225	1364
0.031016350692098012	13	217	6	0.027649769585253458	0.46153846153846156	HP:0002043	HP	Esophageal stricture	4225	1506
0.04255003982395288	26	217	8	0.03686635944700461	0.3076923076923077	HP:0001075	HP	Atrophic scars	4225	847
6.848665203595814e-7	197	405	32	0.07901234567901234	0.16243654822335024	KEGG:05169	KEGG	Epstein-Barr virus infection	7788	424
7.633074214217666e-7	167	405	29	0.07160493827160494	0.17365269461077845	KEGG:05164	KEGG	Influenza A	7788	419
8.075108820577149e-7	138	405	26	0.06419753086419754	0.18840579710144928	KEGG:05162	KEGG	Measles	7788	417
1.1105438378562275e-4	112	405	20	0.04938271604938271	0.17857142857142858	KEGG:04668	KEGG	TNF signaling pathway	7788	319
1.3975604403417794e-4	155	405	24	0.05925925925925926	0.15483870967741936	KEGG:05160	KEGG	Hepatitis C	7788	415
0.0010466474788940194	162	405	23	0.056790123456790124	0.1419753086419753	KEGG:04630	KEGG	JAK-STAT signaling pathway	7788	309
0.0014893826987227255	177	405	24	0.05925925925925926	0.13559322033898305	KEGG:04621	KEGG	NOD-like receptor signaling pathway	7788	303
0.003442781050780048	186	405	24	0.05925925925925926	0.12903225806451613	KEGG:05167	KEGG	Kaposi sarcoma-associated herpesvirus infection	7788	422
0.0076235698073863715	92	405	15	0.037037037037037035	0.16304347826086957	KEGG:04657	KEGG	IL-17 signaling pathway	7788	312
0.007842635652483361	72	405	13	0.03209876543209877	0.18055555555555555	KEGG:04115	KEGG	p53 signaling pathway	7788	248
0.010032559650681009	162	405	21	0.05185185185185185	0.12962962962962962	KEGG:05161	KEGG	Hepatitis B	7788	416
0.0101636337886326	330	405	34	0.08395061728395062	0.10303030303030303	KEGG:05165	KEGG	Human papillomavirus infection	7788	420
0.011835915710683997	85	405	14	0.0345679012345679	0.16470588235294117	KEGG:04610	KEGG	Complement and coagulation cascades	7788	298
0.015125523570535648	57	405	11	0.027160493827160494	0.19298245614035087	KEGG:05134	KEGG	Legionellosis	7788	405
0.020130593857767217	100	405	15	0.037037037037037035	0.15	KEGG:04064	KEGG	NF-kappa B signaling pathway	7788	235
0.02200129355436792	41	405	9	0.022222222222222223	0.21951219512195122	KEGG:05219	KEGG	Bladder cancer	7788	441
0.023901227446060585	210	405	24	0.05925925925925926	0.11428571428571428	KEGG:05170	KEGG	Human immunodeficiency virus 1 infection	7788	425
0.036593021121890425	216	405	24	0.05925925925925926	0.1111111111111111	KEGG:05166	KEGG	Human T-cell leukemia virus 1 infection	7788	421
0.04962588111906917	86	405	13	0.03209876543209877	0.1511627906976744	KEGG:05210	KEGG	Colorectal cancer	7788	432
3.7311434129469143e-6	199	697	31	0.04447632711621234	0.15577889447236182	MIRNA:hsa-miR-146a-5p	MIRNA	hsa-miR-146a-5p	14722	252
0.008964476916306438	66	697	13	0.018651362984218076	0.19696969696969696	MIRNA:hsa-miR-5009-3p	MIRNA	hsa-miR-5009-3p	14722	1512
8.308295330670164e-27	193	523	57	0.1089866156787763	0.29533678756476683	REAC:R-HSA-913531	REAC	Interferon Signaling	10594	1058
1.2569184214307295e-24	831	523	118	0.22562141491395793	0.14199759326113118	REAC:R-HSA-1280215	REAC	Cytokine Signaling in Immune system	10594	379
1.970524541814417e-24	67	523	34	0.06500956022944551	0.5074626865671642	REAC:R-HSA-909733	REAC	Interferon alpha/beta signaling	10594	1059
1.99823811317824e-14	87	523	29	0.055449330783938815	0.3333333333333333	REAC:R-HSA-877300	REAC	Interferon gamma signaling	10594	1060
6.513465731962479e-11	2147	523	176	0.3365200764818356	0.08197484862598975	REAC:R-HSA-168256	REAC	Immune System	10594	1007
4.216239278385473e-6	107	523	22	0.04206500956022945	0.205607476635514	REAC:R-HSA-8957275	REAC	Post-translational protein phosphorylation	10594	1534
1.5165588768742107e-5	124	523	23	0.04397705544933078	0.18548387096774194	REAC:R-HSA-381426	REAC	Regulation of Insulin-like Growth Factor (IGF) transport and uptake by Insulin-like Growth Factor Binding Proteins (IGFBPs)	10594	1695
2.7642516849633723e-4	459	523	48	0.09177820267686425	0.10457516339869281	REAC:R-HSA-449147	REAC	Signaling by Interleukins	10594	1904
5.645644149787273e-4	79	523	16	0.030592734225621414	0.20253164556962025	REAC:R-HSA-1169410	REAC	Antiviral mechanism by IFN-stimulated genes	10594	143
0.0024010080027933546	78	523	15	0.028680688336520075	0.19230769230769232	REAC:R-HSA-168928	REAC	DDX58/IFIH1-mediated induction of interferon-alpha/beta	10594	389
0.002503264918489697	11	523	6	0.011472275334608031	0.5454545454545454	REAC:R-HSA-1236977	REAC	Endosomal/Vacuolar pathway	10594	719
0.0031130816505204432	110	523	18	0.03441682600382409	0.16363636363636364	REAC:R-HSA-6785807	REAC	Interleukin-4 and Interleukin-13 signaling	10594	1083
0.013182497721249041	298	523	32	0.06118546845124283	0.10738255033557047	REAC:R-HSA-1474244	REAC	Extracellular matrix organization	10594	757
0.013401225234650222	34	523	9	0.017208413001912046	0.2647058823529412	REAC:R-HSA-936440	REAC	Negative regulators of DDX58/IFIH1 signaling	10594	1354
0.014630777725036417	9	523	5	0.009560229445506692	0.5555555555555556	REAC:R-HSA-8983711	REAC	OAS antiviral response	10594	1400
0.03551525125125295	30	523	8	0.015296367112810707	0.26666666666666666	REAC:R-HSA-3000157	REAC	Laminin interactions	10594	1126
0.049383274100786106	11	523	5	0.009560229445506692	0.45454545454545453	REAC:R-HSA-2514853	REAC	Condensation of Prometaphase Chromosomes	10594	347
2.0583598314236172e-20	278	825	57	0.06909090909090909	0.20503597122302158	TF:M09957_0	TF	Factor: IRF-2; motif: NAAANNGAAAGTGAAASTRN; match class: 0	19945	6141
2.0583598314236172e-20	278	825	57	0.06909090909090909	0.20503597122302158	TF:M09957	TF	Factor: IRF-2; motif: NAAANNGAAAGTGAAASTRN	19945	6140
9.820717253682737e-18	448	825	69	0.08363636363636363	0.15401785714285715	TF:M07216	TF	Factor: IRF1; motif: NNNYASTTTCACTTTCNNTTT	19945	6119
9.820717253682737e-18	448	825	69	0.08363636363636363	0.15401785714285715	TF:M07216_0	TF	Factor: IRF1; motif: NNNYASTTTCACTTTCNNTTT; match class: 0	19945	6120
1.905042197894889e-17	875	825	101	0.12242424242424242	0.11542857142857142	TF:M11670_0	TF	Factor: IRF-5; motif: NYGAAACCGAAACY; match class: 0	19945	6210
1.905042197894889e-17	875	825	101	0.12242424242424242	0.11542857142857142	TF:M11670	TF	Factor: IRF-5; motif: NYGAAACCGAAACY	19945	6209
1.9204888352547323e-17	1651	825	151	0.18303030303030304	0.09145972138098123	TF:M11685_0	TF	Factor: IRF-8; motif: NCGAAACYGAAACYN; match class: 0	19945	6264
1.9204888352547323e-17	1651	825	151	0.18303030303030304	0.09145972138098123	TF:M11685	TF	Factor: IRF-8; motif: NCGAAACYGAAACYN	19945	6263
8.4852862269459015e-17	630	825	82	0.0993939393939394	0.13015873015873017	TF:M11679_0	TF	Factor: IRF-7; motif: NCGAAANCGAAANYN; match class: 0	19945	6240
8.4852862269459015e-17	630	825	82	0.0993939393939394	0.13015873015873017	TF:M11679	TF	Factor: IRF-7; motif: NCGAAANCGAAANYN	19945	6239
1.721609493179956e-16	388	825	62	0.07515151515151515	0.15979381443298968	TF:M11671_0	TF	Factor: IRF-5; motif: NCGAAACCGAAACY; match class: 0	19945	6213
1.721609493179956e-16	388	825	62	0.07515151515151515	0.15979381443298968	TF:M11671	TF	Factor: IRF-5; motif: NCGAAACCGAAACY	19945	6212
7.533470500244215e-16	120	825	34	0.041212121212121214	0.2833333333333333	TF:M11685_1	TF	Factor: IRF-8; motif: NCGAAACYGAAACYN; match class: 1	19945	6265
1.1686845954163595e-15	1295	825	125	0.15151515151515152	0.09652509652509653	TF:M08887	TF	Factor: IRF; motif: NNGAAANTGAAANN	19945	6278
1.1686845954163595e-15	1295	825	125	0.15151515151515152	0.09652509652509653	TF:M08887_0	TF	Factor: IRF; motif: NNGAAANTGAAANN; match class: 0	19945	6279
3.672438258751346e-15	1001	825	105	0.12727272727272726	0.1048951048951049	TF:M04020_0	TF	Factor: IRF8; motif: NCGAAACCGAAACT; match class: 0	19945	6249
3.672438258751346e-15	1001	825	105	0.12727272727272726	0.1048951048951049	TF:M04020	TF	Factor: IRF8; motif: NCGAAACCGAAACT	19945	6248
9.222107986498472e-15	545	825	72	0.08727272727272728	0.13211009174311927	TF:M04788_0	TF	Factor: IRF-1; motif: STTTCACTTTCNNT; match class: 0	19945	6117
9.222107986498472e-15	545	825	72	0.08727272727272728	0.13211009174311927	TF:M04788	TF	Factor: IRF-1; motif: STTTCACTTTCNNT	19945	6116
9.297584919356509e-15	360	825	57	0.06909090909090909	0.15833333333333333	TF:M10080_0	TF	Factor: STAT2; motif: RRGRAANNGAAACTGAAAN; match class: 0	19945	11619
9.297584919356509e-15	360	825	57	0.06909090909090909	0.15833333333333333	TF:M10080	TF	Factor: STAT2; motif: RRGRAANNGAAACTGAAAN	19945	11618
2.097187029186151e-14	343	825	55	0.06666666666666667	0.16034985422740525	TF:M09629	TF	Factor: IRF-1; motif: NAAANNGAAAGTGAAASTRN	19945	6122
2.097187029186151e-14	343	825	55	0.06666666666666667	0.16034985422740525	TF:M09629_0	TF	Factor: IRF-1; motif: NAAANNGAAAGTGAAASTRN; match class: 0	19945	6123
6.810078688293026e-14	284	825	49	0.059393939393939395	0.17253521126760563	TF:M04014_0	TF	Factor: IRF3; motif: NNRRAANGGAAACCGAAACYR; match class: 0	19945	6153
6.810078688293026e-14	284	825	49	0.059393939393939395	0.17253521126760563	TF:M04014	TF	Factor: IRF3; motif: NNRRAANGGAAACCGAAACYR	19945	6152
6.72248101128079e-13	75	825	25	0.030303030303030304	0.3333333333333333	TF:M08887_1	TF	Factor: IRF; motif: NNGAAANTGAAANN; match class: 1	19945	6280
2.6627310334971948e-12	1684	825	140	0.1696969696969697	0.0831353919239905	TF:M11664	TF	Factor: IRF-2; motif: NGAAASYGAAAS	19945	6143
2.6627310334971948e-12	1684	825	140	0.1696969696969697	0.0831353919239905	TF:M11664_0	TF	Factor: IRF-2; motif: NGAAASYGAAAS; match class: 0	19945	6144
4.7567919193664205e-12	2052	825	160	0.19393939393939394	0.07797270955165692	TF:M04015	TF	Factor: IRF-4; motif: NCGAAACCGAAACYA	19945	6173
4.7567919193664205e-12	2052	825	160	0.19393939393939394	0.07797270955165692	TF:M04015_0	TF	Factor: IRF-4; motif: NCGAAACCGAAACYA; match class: 0	19945	6174
7.732629513453811e-12	342	825	51	0.06181818181818182	0.14912280701754385	TF:M00453_1	TF	Factor: IRF-7; motif: TNSGAAWNCGAAANTNNN; match class: 1	19945	6229
8.613811064540925e-12	549	825	67	0.08121212121212121	0.122040072859745	TF:M07045_0	TF	Factor: IRF-1; motif: NNRAAANNGAAASN; match class: 0	19945	6129
8.613811064540925e-12	549	825	67	0.08121212121212121	0.122040072859745	TF:M07045	TF	Factor: IRF-1; motif: NNRAAANNGAAASN	19945	6128
1.945221117512505e-11	628	825	72	0.08727272727272728	0.11464968152866242	TF:M04018	TF	Factor: IRF7; motif: NCGAAARYGAAANT	19945	6230
1.945221117512505e-11	628	825	72	0.08727272727272728	0.11464968152866242	TF:M04018_0	TF	Factor: IRF7; motif: NCGAAARYGAAANT; match class: 0	19945	6231
2.9838082395714317e-10	1049	825	97	0.11757575757575757	0.09246901811248809	TF:M00772	TF	Factor: IRF; motif: RRAANTGAAASYGNV	19945	6281
2.9838082395714317e-10	1049	825	97	0.11757575757575757	0.09246901811248809	TF:M00772_0	TF	Factor: IRF; motif: RRAANTGAAASYGNV; match class: 0	19945	6282
6.180244143690059e-10	306	825	45	0.05454545454545454	0.14705882352941177	TF:M04016	TF	Factor: IRF5; motif: CCGAAACCGAAACY	19945	6203
6.180244143690059e-10	306	825	45	0.05454545454545454	0.14705882352941177	TF:M04016_0	TF	Factor: IRF5; motif: CCGAAACCGAAACY; match class: 0	19945	6204
6.272106372149751e-10	2434	825	174	0.2109090909090909	0.0714872637633525	TF:M11665_0	TF	Factor: IRF-2; motif: NGAAASYGAAAS; match class: 0	19945	6147
6.272106372149751e-10	2434	825	174	0.2109090909090909	0.0714872637633525	TF:M11665	TF	Factor: IRF-2; motif: NGAAASYGAAAS	19945	6146
6.755813484601241e-10	3137	825	210	0.2545454545454545	0.066942939113803	TF:M00453_0	TF	Factor: IRF-7; motif: TNSGAAWNCGAAANTNNN; match class: 0	19945	6228
6.755813484601241e-10	3137	825	210	0.2545454545454545	0.066942939113803	TF:M00453	TF	Factor: IRF-7; motif: TNSGAAWNCGAAANTNNN	19945	6227
9.632394680402112e-10	322	825	46	0.055757575757575756	0.14285714285714285	TF:M09956_0	TF	Factor: IRF-1; motif: NAAANNGAAASTGAAASNRN; match class: 0	19945	6126
9.632394680402112e-10	322	825	46	0.055757575757575756	0.14285714285714285	TF:M09956	TF	Factor: IRF-1; motif: NAAANNGAAASTGAAASNRN	19945	6125
3.1015562341323273e-9	44	825	17	0.020606060606060607	0.38636363636363635	TF:M04020_1	TF	Factor: IRF8; motif: NCGAAACCGAAACT; match class: 1	19945	6250
3.6007293927073988e-9	249	825	39	0.04727272727272727	0.1566265060240964	TF:M11665_1	TF	Factor: IRF-2; motif: NGAAASYGAAAS; match class: 1	19945	6148
1.3680856299397224e-8	825	825	79	0.09575757575757576	0.09575757575757576	TF:M11683_1	TF	Factor: IRF-8; motif: NCGAAACCGAAACYN; match class: 1	19945	6259
3.1312050100362034e-8	37	825	15	0.01818181818181818	0.40540540540540543	TF:M11670_1	TF	Factor: IRF-5; motif: NYGAAACCGAAACY; match class: 1	19945	6211
4.036941409537871e-8	480	825	55	0.06666666666666667	0.11458333333333333	TF:M11687_1	TF	Factor: IRF-4; motif: NCGAAACCGAAACYN; match class: 1	19945	6193
1.596308504123122e-7	143	825	27	0.03272727272727273	0.1888111888111888	TF:M11664_1	TF	Factor: IRF-2; motif: NGAAASYGAAAS; match class: 1	19945	6145
2.545700567843077e-7	97	825	22	0.02666666666666667	0.2268041237113402	TF:M11681	TF	Factor: IRF-9; motif: NCGAAACYGAAACYN	19945	6275
2.545700567843077e-7	97	825	22	0.02666666666666667	0.2268041237113402	TF:M11681_0	TF	Factor: IRF-9; motif: NCGAAACYGAAACYN; match class: 0	19945	6276
3.422291645482664e-7	380	825	46	0.055757575757575756	0.12105263157894737	TF:M09733_1	TF	Factor: STAT2; motif: NRGAAANNGAAACTNA; match class: 1	19945	11617
3.593671977845338e-7	552	825	58	0.0703030303030303	0.10507246376811594	TF:M11682_1	TF	Factor: IRF-8; motif: NYGAAASYGAAACYN; match class: 1	19945	6256
3.6819399686302785e-7	849	825	77	0.09333333333333334	0.09069493521790342	TF:M11684_1	TF	Factor: IRF-8; motif: NYGAAACYGAAACTN; match class: 1	19945	6262
3.803998474400732e-7	57	825	17	0.020606060606060607	0.2982456140350877	TF:M00772_1	TF	Factor: IRF; motif: RRAANTGAAASYGNV; match class: 1	19945	6283
4.897873068928198e-7	3647	825	224	0.27151515151515154	0.061420345489443376	TF:M11687	TF	Factor: IRF-4; motif: NCGAAACCGAAACYN	19945	6191
4.897873068928198e-7	3647	825	224	0.27151515151515154	0.061420345489443376	TF:M11687_0	TF	Factor: IRF-4; motif: NCGAAACCGAAACYN; match class: 0	19945	6192
6.5580877308796235e-07	26	825	12	0.014545454545454545	0.46153846153846156	TF:M11679_1	TF	Factor: IRF-7; motif: NCGAAANCGAAANYN; match class: 1	19945	6241
9.45876909521073e-7	133	825	25	0.030303030303030304	0.18796992481203006	TF:M11680	TF	Factor: IRF-9; motif: NYGAAACYGAAACYN	19945	6272
9.45876909521073e-7	133	825	25	0.030303030303030304	0.18796992481203006	TF:M11680_0	TF	Factor: IRF-9; motif: NYGAAACYGAAACYN; match class: 0	19945	6273
1.1427008880439874e-6	3847	825	232	0.2812121212121212	0.06030673251884586	TF:M11682	TF	Factor: IRF-8; motif: NYGAAASYGAAACYN	19945	6254
1.1427008880439874e-6	3847	825	232	0.2812121212121212	0.06030673251884586	TF:M11682_0	TF	Factor: IRF-8; motif: NYGAAASYGAAACYN; match class: 0	19945	6255
1.6229214454327283e-6	3444	825	212	0.25696969696969696	0.06155632984901278	TF:M11686_0	TF	Factor: IRF-4; motif: NYGAAASYGAAACYN; match class: 0	19945	6189
1.6229214454327283e-6	3444	825	212	0.25696969696969696	0.06155632984901278	TF:M11686	TF	Factor: IRF-4; motif: NYGAAASYGAAACYN	19945	6188
3.8273783126242295e-6	2903	825	184	0.22303030303030302	0.06338270754392009	TF:M09733_0	TF	Factor: STAT2; motif: NRGAAANNGAAACTNA; match class: 0	19945	11616
3.8273783126242295e-6	2903	825	184	0.22303030303030302	0.06338270754392009	TF:M09733	TF	Factor: STAT2; motif: NRGAAANNGAAACTNA	19945	11615
3.9957364651844534e-6	121	825	23	0.027878787878787878	0.19008264462809918	TF:M11672	TF	Factor: IRF-5; motif: NCGAAACCGAAACY	19945	6215
3.9957364651844534e-6	121	825	23	0.027878787878787878	0.19008264462809918	TF:M11672_0	TF	Factor: IRF-5; motif: NCGAAACCGAAACY; match class: 0	19945	6216
7.264986782654273e-6	4738	825	270	0.32727272727272727	0.056986070071760236	TF:M11684	TF	Factor: IRF-8; motif: NYGAAACYGAAACTN	19945	6260
7.264986782654273e-6	4738	825	270	0.32727272727272727	0.056986070071760236	TF:M11684_0	TF	Factor: IRF-8; motif: NYGAAACYGAAACTN; match class: 0	19945	6261
9.338543816646883e-6	2814	825	178	0.21575757575757576	0.06325515280739161	TF:M08775_1	TF	Factor: IRF-2; motif: NAANYGAAASYR; match class: 1	19945	6139
9.627568340842578e-6	159	825	26	0.03151515151515152	0.16352201257861634	TF:M04015_1	TF	Factor: IRF-4; motif: NCGAAACCGAAACYA; match class: 1	19945	6175
1.3335164404562076e-5	259	825	34	0.041212121212121214	0.13127413127413126	TF:M01882	TF	Factor: IRF-2; motif: NNRAAAGTGAAASNNA	19945	6149
1.3335164404562076e-5	259	825	34	0.041212121212121214	0.13127413127413126	TF:M01882_0	TF	Factor: IRF-2; motif: NNRAAAGTGAAASNNA; match class: 0	19945	6150
1.786302158227295e-5	473	825	49	0.059393939393939395	0.10359408033826638	TF:M11677	TF	Factor: IRF-3; motif: NGGAAACNGAAACCGAAACN	19945	6167
1.786302158227295e-5	473	825	49	0.059393939393939395	0.10359408033826638	TF:M11677_0	TF	Factor: IRF-3; motif: NGGAAACNGAAACCGAAACN; match class: 0	19945	6168
3.8265775818346185e-5	454	825	47	0.05696969696969697	0.10352422907488987	TF:M11686_1	TF	Factor: IRF-4; motif: NYGAAASYGAAACYN; match class: 1	19945	6190
7.30533372461667e-5	60	825	15	0.01818181818181818	0.25	TF:M11673	TF	Factor: IRF-5; motif: NCGAAACCGAAACY	19945	6218
7.30533372461667e-5	60	825	15	0.01818181818181818	0.25	TF:M11673_0	TF	Factor: IRF-5; motif: NCGAAACCGAAACY; match class: 0	19945	6219
1.3548228547539395e-4	46	825	13	0.01575757575757576	0.2826086956521739	TF:M00699_1	TF	Factor: ICSBP; motif: RAARTGAAACTG; match class: 1	19945	6052
1.406412683269854e-4	567	825	53	0.06424242424242424	0.09347442680776014	TF:M11676_0	TF	Factor: IRF-3; motif: NGGAAANGGAAASNGAAACN; match class: 0	19945	6165
1.406412683269854e-4	567	825	53	0.06424242424242424	0.09347442680776014	TF:M11676	TF	Factor: IRF-3; motif: NGGAAANGGAAASNGAAACN	19945	6164
1.8903127726085093e-4	20	825	9	0.01090909090909091	0.45	TF:M07045_1	TF	Factor: IRF-1; motif: NNRAAANNGAAASN; match class: 1	19945	6130
1.9351975562402468e-4	4764	825	264	0.32	0.055415617128463476	TF:M11683	TF	Factor: IRF-8; motif: NCGAAACCGAAACYN	19945	6257
1.9351975562402468e-4	4764	825	264	0.32	0.055415617128463476	TF:M11683_0	TF	Factor: IRF-8; motif: NCGAAACCGAAACYN; match class: 0	19945	6258
3.2546000958039124e-4	1223	825	90	0.10909090909090909	0.07358953393295176	TF:M00699_0	TF	Factor: ICSBP; motif: RAARTGAAACTG; match class: 0	19945	6051
3.2546000958039124e-4	1223	825	90	0.10909090909090909	0.07358953393295176	TF:M00699	TF	Factor: ICSBP; motif: RAARTGAAACTG	19945	6050
0.0013443813384579168	2014	825	129	0.15636363636363637	0.06405163853028799	TF:M00972_0	TF	Factor: IRF; motif: RAAANTGAAAN; match class: 0	19945	6285
0.0013443813384579168	2014	825	129	0.15636363636363637	0.06405163853028799	TF:M00972	TF	Factor: IRF; motif: RAAANTGAAAN	19945	6284
0.0015655682924893713	850	825	67	0.08121212121212121	0.07882352941176471	TF:M00258_0	TF	Factor: ISGF-3; motif: CAGTTTCWCTTTYCC; match class: 0	19945	6339
0.0015655682924893713	850	825	67	0.08121212121212121	0.07882352941176471	TF:M00258	TF	Factor: ISGF-3; motif: CAGTTTCWCTTTYCC	19945	6338
0.0019453367992517806	205	825	26	0.03151515151515152	0.12682926829268293	TF:M00972_1	TF	Factor: IRF; motif: RAAANTGAAAN; match class: 1	19945	6286
0.0026981360968208064	970	825	73	0.08848484848484849	0.07525773195876288	TF:M07323	TF	Factor: IRF-4; motif: KRAAMNGAAANYN	19945	6194
0.0026981360968208064	970	825	73	0.08848484848484849	0.07525773195876288	TF:M07323_0	TF	Factor: IRF-4; motif: KRAAMNGAAANYN; match class: 0	19945	6195
0.0034210394695401267	12801	825	594	0.72	0.0464026247949379	TF:M07040_0	TF	Factor: GKLF; motif: NNRRGRRNGNSNNN; match class: 0	19945	4539
0.0034210394695401267	12801	825	594	0.72	0.0464026247949379	TF:M07040	TF	Factor: GKLF; motif: NNRRGRRNGNSNNN	19945	4538
0.005591203664963098	603	825	51	0.06181818181818182	0.0845771144278607	TF:M09958_0	TF	Factor: IRF-3; motif: RAAARGGAAANNGAAASNGA; match class: 0	19945	6156
0.005591203664963098	603	825	51	0.06181818181818182	0.0845771144278607	TF:M09958	TF	Factor: IRF-3; motif: RAAARGGAAANNGAAASNGA	19945	6155
0.005799870211224356	9456	825	458	0.5551515151515152	0.04843485617597293	TF:M00470	TF	Factor: AP-2gamma; motif: GCCYNNGGS	19945	203
0.005799870211224356	9456	825	458	0.5551515151515152	0.04843485617597293	TF:M00470_0	TF	Factor: AP-2gamma; motif: GCCYNNGGS; match class: 0	19945	204
0.006259811593624014	3509	825	198	0.24	0.05642633228840126	TF:M09745_0	TF	Factor: HELIOS; motif: RNARRRGGAASTGARAN; match class: 0	19945	4767
0.006259811593624014	3509	825	198	0.24	0.05642633228840126	TF:M09745	TF	Factor: HELIOS; motif: RNARRRGGAASTGARAN	19945	4766
0.00805519185526801	29	825	9	0.01090909090909091	0.3103448275862069	TF:M00258_1	TF	Factor: ISGF-3; motif: CAGTTTCWCTTTYCC; match class: 1	19945	6340
0.01299936572472382	9199	825	445	0.5393939393939394	0.04837482335036417	TF:M01721_0	TF	Factor: PUR1; motif: GGGNCAGNN; match class: 0	19945	10089
0.01299936572472382	9199	825	445	0.5393939393939394	0.04837482335036417	TF:M01721	TF	Factor: PUR1; motif: GGGNCAGNN	19945	10088
0.013651785028564874	17	825	7	0.008484848484848486	0.4117647058823529	TF:M04788_1	TF	Factor: IRF-1; motif: STTTCACTTTCNNT; match class: 1	19945	6118
0.0278568695832117	690	825	54	0.06545454545454546	0.0782608695652174	TF:M00063	TF	Factor: IRF-2; motif: GAAAAGYGAAASY	19945	6134
0.0278568695832117	690	825	54	0.06545454545454546	0.0782608695652174	TF:M00063_0	TF	Factor: IRF-2; motif: GAAAAGYGAAASY; match class: 0	19945	6135
1.0672879658531837e-9	37	401	17	0.04239401496259352	0.4594594594594595	WP:WP619	WP	Type II interferon signaling (IFNG)	6646	45
1.1726360428775775e-8	23	401	13	0.032418952618453865	0.5652173913043478	WP:WP4197	WP	The human immune response to tuberculosis	6646	459
0.0012171930127080673	10	401	6	0.014962593516209476	0.6	WP:WP2113	WP	Type III interferon signaling	6646	148
0.0030129511639582513	16	401	7	0.017456359102244388	0.4375	WP:WP4705	WP	Pathways of nucleic acid metabolism and innate immune sensing	6646	553
0.014466432868340116	40	401	10	0.02493765586034913	0.25	WP:WP2828	WP	Bladder Cancer	6646	216
0.025700042892684006	35	401	9	0.022443890274314215	0.2571428571428571	WP:WP3617	WP	Photodynamic therapy-induced NF-kB survival signaling	6646	222
0.033194731417185395	128	401	19	0.04738154613466334	0.1484375	WP:WP4217	WP	Ebola Virus Pathway on Host	6646	399
0.038660221477389144	140	401	20	0.04987531172069826	0.14285714285714285	WP:WP1449	WP	Regulation of toll-like receptor signaling pathway	6646	254
0.04461418747525845	23	401	7	0.017456359102244388	0.30434782608695654	WP:WP272	WP	Blood Clotting Cascade	6646	166
