# Supplementary material for: Genome-wide bioinformatic analyses predict key host and viral factors in SARS-CoV-2 pathogenesis
Source: Commun Biol. 2021 May 17;4:590. doi: 10.1038/s42003-021-02095-0 (PMC8128904; doi:10.1038/s42003-021-02095-0)
Supplement: Supplementary file 5 — Supplementary Data 3 [file 42003_2021_2095_MOESM5_ESM.zip › GSE147507_MainDataset/Series3_RSV/des_Condition/ControlVsInfected_genes.over.limmaVoom.tsv]

gene_id	ensembl_gene_id_version	description	external_gene_name	gene_biotype	uniprotswissprot	entrezgene_id	LimmaV_AveExpr	edgeR_logCPM	DESeq2_baseMean	LimmaV_FC	edgeR_FC	DESeq2_FC	LimmaV_padj	edgeR_padj	DESeq2_padj	Series3_A549_Mock_1	Series3_A549_Mock_2	Series3_A549_RSV_1	Series3_A549_RSV_2
ENSG00000134333	ENSG00000134333.14	lactate dehydrogenase A [Source:HGNC Symbol;Acc:HGNC:6535]	LDHA	protein_coding	P00338,V9HWB9	3939	10.900705240768856	10.935829467449196	44952.444200988815	0.6267707111312303	0.6273930603922521	0.6014070682841666	0.04731945459911493	0.10423131005003788	6.948535929575454e-4	71630	66967	33999	23037
ENSG00000115009	ENSG00000115009.13	C-C motif chemokine ligand 20 [Source:HGNC Symbol;Acc:HGNC:10619]	CCL20	protein_coding	P78556	6364	7.222424347210943	7.2598789461746325	3518.43176546614	0.6582622013532085	0.656675878575931	0.6212916367869832	0.04585325277468074	0.07250009095399601	0.0016616842701435014	5450	5252	2764	1767
ENSG00000182718	ENSG00000182718.17	annexin A2 [Source:HGNC Symbol;Acc:HGNC:537]	ANXA2	protein_coding	A0A024R5Z7,P07355	302	11.500714433745465	11.54114152596452	68396.52660401614	0.6689630636365325	0.6680378378767446	0.6416292563157879	0.03707949794050538	0.09248953646682864	3.471641598311846e-4	117906	90791	52173	35507
ENSG00000086061	ENSG00000086061.16	DnaJ heat shock protein family (Hsp40) member A1 [Source:HGNC Symbol;Acc:HGNC:5229]	DNAJA1	protein_coding	B7Z5C0,P31689	3301	8.195323409271916	8.234927603142458	6915.182834486954	0.6701710057972361	0.6695532963293379	0.6384355104863304	0.037941907090198033	0.07582287885109702	6.176487059745849e-4	11722	9341	5818	3258
ENSG00000123240	ENSG00000123240.17	optineurin [Source:HGNC Symbol;Acc:HGNC:17142]	OPTN	protein_coding	Q96CV9	10133	6.385309760686082	6.424333730331602	1972.334179665383	0.6817203231956532	0.6803499990418106	0.6367126658073827	0.04442546043051858	0.062409227601305475	0.0025825137881996013	3063	2881	1575	987
ENSG00000196498	ENSG00000196498.13	nuclear receptor corepressor 2 [Source:HGNC Symbol;Acc:HGNC:7673]	NCOR2	protein_coding	C9J0Q5,C9JE98,C9JFD3,Q9Y618	9612	7.202890977345453	7.2448911639475355	3482.416383379844	0.6856168798229809	0.679509202828566	0.6370783386242754	0.0438062641198858	0.07565093410861805	0.0019881966550907943	6154	4444	2850	1699
ENSG00000038382	ENSG00000038382.20	trio Rho guanine nucleotide exchange factor [Source:HGNC Symbol;Acc:HGNC:12303]	TRIO	protein_coding	O75962	7204	6.482198293868913	6.521995803732974	2110.4663708988055	0.6918989103591314	0.6913507741934384	0.6514705116425974	0.03840564323569494	0.05567159465948993	0.0014972039839397763	3364	2980	1705	1050
ENSG00000169992	ENSG00000169992.10	neuroligin 2 [Source:HGNC Symbol;Acc:HGNC:14290]	NLGN2	protein_coding	Q8NFZ4	57555	6.510486396701655	6.552524811928355	2155.804614295177	0.7063171125918922	0.7057282477983313	0.6645675868839076	0.036301853130164465	0.054114708358197115	0.0012848503522839352	3590	2873	1733	1086
ENSG00000100097	ENSG00000100097.12	galectin 1 [Source:HGNC Symbol;Acc:HGNC:6561]	LGALS1	protein_coding	P09382	3956	8.3423755683559	8.391107701113626	7707.640170283754	0.7097600990798187	0.7068049991395807	0.6659072012901667	0.04095956080933232	0.087066017812977	0.00127744882029956	13687	9522	5793	4133
ENSG00000130202	ENSG00000130202.10	nectin cell adhesion molecule 2 [Source:HGNC Symbol;Acc:HGNC:9707]	PVRL2	protein_coding	Q92692	5819	7.282719562942024	7.328423555803676	3690.779656135255	0.7146665841932857	0.7165820924506356	0.6918728849246492	0.0340524375449459	0.05987346981370787	6.813780586937087e-4	6241	4787	2832	1953
ENSG00000117318	ENSG00000117318.9	inhibitor of DNA binding 3, HLH protein [Source:HGNC Symbol;Acc:HGNC:5362]	ID3	protein_coding	Q02535	3399	8.063072150778188	8.107188879466323	6330.640992415313	0.715984427405681	0.717487006138144	0.6900937951761034	0.02531214318793818	0.053583142217987385	1.1432808631995541e-4	10159	8680	4973	3280
ENSG00000034510	ENSG00000034510.6	thymosin beta 10 [Source:HGNC Symbol;Acc:HGNC:11879]	TMSB10	protein_coding	P63313	9168	11.598780165190414	11.649746190927774	73752.60561452027	0.7161879804216713	0.6976906640265783	0.6565598189532702	0.04480096097748692	0.11522790424937737	0.0018367257224167397	137335	86428	58837	37268
ENSG00000148346	ENSG00000148346.12	lipocalin 2 [Source:HGNC Symbol;Acc:HGNC:6526]	LCN2	protein_coding	P80188	3934	8.478955172745978	8.527409975416985	8470.949602305274	0.7184620470298986	0.7087837821437389	0.6702292084932283	0.03705159769949296	0.08384275571443695	9.919163247615209e-4	15213	10299	6700	4341
ENSG00000178719	ENSG00000178719.17	glutamate ionotropic receptor NMDA type subunit associated protein 1 [Source:HGNC Symbol;Acc:HGNC:4589]	GRINA	protein_coding	Q7Z429	2907	6.325154042423339	6.369620406924542	1899.5564565986554	0.7260313561543094	0.7283486550886894	0.6855306627048336	0.033236712925040705	0.04902869227961478	0.001058413474417234	2955	2660	1495	988
ENSG00000126803	ENSG00000126803.9	heat shock protein family A (Hsp70) member 2 [Source:HGNC Symbol;Acc:HGNC:5235]	HSPA2	protein_coding	A0A024R6B5,P54652	3306	6.461256452748499	6.5063161229008974	2087.8842629205865	0.728719218230006	0.7258314369097402	0.6832571862609279	0.03317405665916128	0.05157364238843707	0.001094590155017602	3483	2728	1749	1019
ENSG00000158042	ENSG00000158042.9	mitochondrial ribosomal protein L17 [Source:HGNC Symbol;Acc:HGNC:14053]	MRPL17	protein_coding	Q9NRX2	63875	7.103892266229436	7.155801405331686	3275.093627010364	0.7311683151280687	0.7282812706667523	0.677637901035984	0.0438062641198858	0.07909663229556205	0.0023738481012439295	5824	3953	2471	1769
ENSG00000159840	ENSG00000159840.16	zyxin [Source:HGNC Symbol;Acc:HGNC:13200]	ZYX	protein_coding	Q15942,Q96AF9	7791	6.779264493854043	6.824917372130012	2603.9170033063333	0.7321331161204874	0.733638884163882	0.6964863334184441	0.028488527287750344	0.04816806061238746	4.504662288006852e-4	4247	3460	2062	1350
ENSG00000127603	ENSG00000127603.29	microtubule actin crosslinking factor 1 [Source:HGNC Symbol;Acc:HGNC:13664]	MACF1	protein_coding	A0A286YES6,O94854,Q6ZSD7,Q9UPN3	23499,643314	6.742354800197942	6.7936775632577175	2548.734955682308	0.7343152220555941	0.7489430767170744	0.7023973739328594	0.03707949794050538	0.05987346981370787	0.0011380017534609673	3956	3512	1856	1432
ENSG00000137819	ENSG00000137819.14	progestin and adipoQ receptor family member 5 [Source:HGNC Symbol;Acc:HGNC:29645]	PAQR5	protein_coding	A0A024R607,Q9NXK6	54852	6.403139004872409	6.449928413925977	2008.473970113372	0.7350057245667608	0.7407383816781772	0.6969243050118609	0.03220498184378225	0.04902869227961478	9.119482120004613e-4	3219	2700	1547	1072
ENSG00000010278	ENSG00000010278.14	CD9 molecule [Source:HGNC Symbol;Acc:HGNC:1709]	CD9	protein_coding	A6NNI4,B4DK09,P21926	928	7.079612059178092	7.125741127137606	3206.9432234952706	0.7355214538181651	0.7337397588923509	0.7003330537569732	0.026476526435331767	0.048467341979777	3.006955124115274e-4	5279	4221	2691	1569
ENSG00000113387	ENSG00000113387.12	SUB1 regulator of transcription [Source:HGNC Symbol;Acc:HGNC:19985]	SUB1	protein_coding	P53999,Q6IBA2	10923	7.045616170558295	7.094405534678953	3137.9972707477436	0.7357823548721413	0.7288979685251247	0.6854058618551996	0.03476175570633783	0.06286629996987478	0.0011155707215382699	5457	3896	2674	1506
ENSG00000122862	ENSG00000122862.5	serglycin [Source:HGNC Symbol;Acc:HGNC:9361]	SRGN	protein_coding	P10124	5552	6.1694908978684015	6.215159172766116	1706.8826422286133	0.7417587879100382	0.7426168750811434	0.706842679416257	0.029903740464565606	0.04431358050562577	9.424154913465279e-4	2657	2360	1371	877
ENSG00000160209	ENSG00000160209.19	pyridoxal kinase [Source:HGNC Symbol;Acc:HGNC:8819]	PDXK	protein_coding	A0A0B4J2C9,F2Z2Y4,O00764,V9HWC3	105372824,8566	8.419910381058662	8.478615410733203	8191.17345330635	0.747867653242896	0.7645122627256005	0.7197542823195695	0.037941907090198033	0.07929776993089457	7.363120398979775e-4	13510	10451	5748	4767
ENSG00000122861	ENSG00000122861.16	plasminogen activator, urokinase [Source:HGNC Symbol;Acc:HGNC:9052]	PLAU	protein_coding	A0A024QZM9,B4DNJ4,P00749,Q59GZ8	5328	7.217221016503254	7.279596573968777	3569.4406703092063	0.7504197828167264	0.7793842057686625	0.7242267987719754	0.04731945459911493	0.07909663229556205	0.0017422094162114071	5662	4683	2433	2136
ENSG00000260336	NA	NA	RP11-395B7.7	sense_overlapping	NA	NA	5.910867238020983	5.958509072331208	1428.6942437541145	0.7517405530138924	0.7452298194301649	0.6924228578718673	0.035759707046495004	0.05252987925505259	0.0023738481012439295	2093	2086	1204	700
ENSG00000077238	ENSG00000077238.14	interleukin 4 receptor [Source:HGNC Symbol;Acc:HGNC:6015]	IL4R	protein_coding	B2RBY1,P24394	3566	5.489050252875392	5.540927607042031	1070.8714941356309	0.7521325479378892	0.7700317214008102	0.7024577366748302	0.04571657722111811	0.06052133877082494	0.00518135006530478	1674	1437	786	604
ENSG00000139289	ENSG00000139289.13	pleckstrin homology like domain family A member 1 [Source:HGNC Symbol;Acc:HGNC:8933]	PHLDA1	protein_coding	Q8WV24	22822	6.018423177560383	6.0649333856574215	1538.1536224842803	0.7524432523254417	0.7512696035582839	0.7056129142972817	0.029066852305930174	0.04226072059508672	0.0010347422547766609	2432	2079	1277	768
ENSG00000145050	ENSG00000145050.19	mesencephalic astrocyte derived neurotrophic factor [Source:HGNC Symbol;Acc:HGNC:15461]	MANF	protein_coding	A8K878,P55145	7873	6.225949229538877	6.2775218285001415	1781.7474824204933	0.7582588598170954	0.757708602965464	0.7068304555604012	0.03440147633481728	0.05421774284074798	0.00164735703165099	2891	2333	1606	814
ENSG00000154358	ENSG00000154358.21	obscurin, cytoskeletal calmodulin and titin-interacting RhoGEF [Source:HGNC Symbol;Acc:HGNC:15719]	OBSCN	protein_coding	A6NGQ3,Q5VST9	84033	6.142471462453081	6.191907166048883	1679.4825128898208	0.7622509604634499	0.7582492981416478	0.710633895338751	0.029903740464565606	0.0479923758192196	0.0011974932561466963	2790	2140	1434	817
ENSG00000115919	ENSG00000115919.15	kynureninase [Source:HGNC Symbol;Acc:HGNC:6469]	KYNU	protein_coding	Q16719	8942	8.962972593638133	9.018386905418694	11904.014295985411	0.7630329532984674	0.7645664312216622	0.7308158328218107	0.02601084298524562	0.06680427298412729	1.8797744737720696e-4	17224	17289	10779	5433
ENSG00000198959	ENSG00000198959.12	transglutaminase 2 [Source:HGNC Symbol;Acc:HGNC:11778]	TGM2	protein_coding	B4DIT7,B4DTN7,P21980,V9HWG3	7052	8.38904556058937	8.439125154661971	7968.7949812418	0.766051447986719	0.765702483534466	0.74196059781048	0.016115411802403157	0.043636388180506566	1.7873119379505152e-5	12125	11044	6494	4084
ENSG00000172927	ENSG00000172927.8	myeloma overexpressed [Source:HGNC Symbol;Acc:HGNC:7563]	MYEOV	protein_coding	A0A024R5F1,A8K256,F5H0B3,Q96EZ4	26579	5.499321926604388	5.550293340064443	1077.7272551722945	0.7668759551595883	0.7777564200459635	0.7154433106362661	0.03707949794050538	0.05042118575361441	0.0031989011761141208	1701	1423	820	592
ENSG00000126934	ENSG00000126934.14	mitogen-activated protein kinase kinase 2 [Source:HGNC Symbol;Acc:HGNC:6842]	MAP2K2	protein_coding	P36507	5605	7.815520853981796	7.871119054061801	5375.761244358222	0.7669588442505081	0.7548011341089831	0.7105692065722822	0.03209165410031787	0.07218820236589277	8.185749917624181e-4	9559	6325	4620	2592
ENSG00000137834	ENSG00000137834.15	SMAD family member 6 [Source:HGNC Symbol;Acc:HGNC:6772]	SMAD6	protein_coding	O43541	4091	6.244859263347582	6.3049544621176805	1815.8148118324152	0.769768837690969	0.7698936959767066	0.704402009098695	0.04735905052695913	0.07936894901390053	0.00454400107744395	3091	2227	1713	788
ENSG00000100599	ENSG00000100599.16	Ras and Rab interactor 3 [Source:HGNC Symbol;Acc:HGNC:18751]	RIN3	protein_coding	Q6NSK7,Q6ZRC2,Q86U22,Q8TB24	79890	5.355172039175423	5.4047208606506105	974.2973101486226	0.773213416931241	0.7778506200272591	0.7143127446042459	0.035759707046495004	0.04954450412889644	0.0034955388932395434	1562	1266	769	518
ENSG00000101265	ENSG00000101265.16	Ras association domain family member 2 [Source:HGNC Symbol;Acc:HGNC:9883]	RASSF2	protein_coding	P50749	9770	5.820247376178703	5.872290578468091	1345.85513927285	0.774279068601937	0.7651051342700579	0.7067235569650533	0.036111550767287226	0.05661743774205266	0.0029211179519088443	1920	1979	1175	641
ENSG00000105655	ENSG00000105655.19	inositol-3-phosphate synthase 1 [Source:HGNC Symbol;Acc:HGNC:29821]	ISYNA1	protein_coding	A0A140VK73,Q9NPH2	51477	5.387358234819276	5.4392312140392765	997.262674815468	0.7778309555461541	0.7709649946794805	0.7019442321011018	0.04015681788738461	0.060401713857902974	0.005718885691408723	1679	1237	873	475
ENSG00000108691	ENSG00000108691.9	C-C motif chemokine ligand 2 [Source:HGNC Symbol;Acc:HGNC:10618]	CCL2	protein_coding	P13500	6347	7.049937478816089	7.10397500275163	3159.257141712999	0.7795475511359552	0.776371490394994	0.73698194785619775	0.023630842359257616	0.048422772691971525	2.9559065345248844e-4	5256	3951	2778	1502
ENSG00000162729	ENSG00000162729.14	immunoglobulin superfamily member 8 [Source:HGNC Symbol;Acc:HGNC:17813]	IGSF8	protein_coding	Q969P0	93185	5.121085165406123	5.176952266350454	832.7466685473744	0.7801424714155174	0.7995355400556408	0.7191307907513432	0.04751232278377296	0.06732007426562994	0.007818744308874864	1342	1053	613	475
ENSG00000140650	ENSG00000140650.12	phosphomannomutase 2 [Source:HGNC Symbol;Acc:HGNC:9115]	PMM2	protein_coding	A0A0S2Z4J6,O15305,Q59F02	5373	5.570427136795503	5.6245342669205565	1134.5559804058882	0.7844708694238788	0.7887286769578747	0.7248946559156126	0.036301853130164465	0.0526349389776927	0.0031221052032536565	1894	1394	880	616
ENSG00000128342	ENSG00000128342.5	LIF interleukin 6 family cytokine [Source:HGNC Symbol;Acc:HGNC:6596]	LIF	protein_coding	P15018	3976	7.85553760513651	7.912151719108171	5532.0813169423545	0.7888157029478483	0.7948582303979101	0.7616348236137738	0.019110500840182582	0.046177099427591864	7.076221133300791e-5	8880	7072	4203	3065
ENSG00000169242	ENSG00000169242.12	ephrin A1 [Source:HGNC Symbol;Acc:HGNC:3221]	EFNA1	protein_coding	P20827	1942	7.143672703305761	7.202319574501288	3383.1747669729884	0.7910476832864853	0.8019792646324511	0.761406567438057	0.02366501079915143	0.0479923758192196	2.1957320380215734e-4	4982	4684	2512	1917
ENSG00000149798	ENSG00000149798.5	CDC42 effector protein 2 [Source:HGNC Symbol;Acc:HGNC:16263]	CDC42EP2	protein_coding	O14613	10435	4.796925436270541	4.846537967221721	662.1196552916424	0.7948943367780389	0.7940282887756878	0.7132597941222154	0.03910635403030532	0.05806277553488699	0.00872296826708272	1055	854	548	339
ENSG00000166173	ENSG00000166173.11	La ribonucleoprotein 6, translational regulator [Source:HGNC Symbol;Acc:HGNC:24012]	LARP6	protein_coding	Q9BRS8	55323	5.416048745026687	5.4695314475650445	1018.7045046963223	0.7957746461446685	0.7889787020733803	0.7227539902083207	0.03510327415996664	0.0526349389776927	0.0037283333901508057	1715	1241	866	506
ENSG00000072110	ENSG00000072110.13	actinin alpha 1 [Source:HGNC Symbol;Acc:HGNC:163]	ACTN1	protein_coding	A0A024R694,P12814	87	8.318929064985213	8.377106929458819	7633.968947091276	0.7967663293584999	0.796478399064905	0.7627636690606995	0.018962879835147398	0.05034088552290211	7.434375502045457e-5	12592	9458	6856	3581
ENSG00000106089	ENSG00000106089.12	syntaxin 1A [Source:HGNC Symbol;Acc:HGNC:11433]	STX1A	protein_coding	Q16623,Q75ME0	6804	4.7067927983961395	4.75676497010852	622.3066245204628	0.7991514662434054	0.798550400230941	0.7133036310555299	0.04039420397790473	0.05987346981370787	0.010207551866887009	993	798	514	320
ENSG00000221968	ENSG00000221968.9	fatty acid desaturase 3 [Source:HGNC Symbol;Acc:HGNC:3576]	FADS3	protein_coding	A0A024R564,Q9Y5Q0	3995	6.097123156113646	6.15620390880978	1639.2692578649276	0.8008185992988256	0.7945960727446286	0.734597028480554	0.03476175570633783	0.05806277553488699	0.0021249606892564696	2855	1901	1293	879
ENSG00000099968	ENSG00000099968.18	BCL2 like 13 [Source:HGNC Symbol;Acc:HGNC:17164]	BCL2L13	protein_coding	A0A087WTL4,A0A087WW80,A0A087WX97,A0A0A0MR90,A8K5Y4,B2RB43,B7Z238,B7Z737,E9PDD6,F6VJB4,Q86T62,Q9BXK5	23786	5.753553719494763	5.8121229748619	1290.9682295596483	0.8033214455391292	0.8020597301395861	0.7401395864610607	0.03317405665916128	0.05349671876479074	0.0023358122392369888	2086	1631	1195	585
ENSG00000166033	ENSG00000166033.13	HtrA serine peptidase 1 [Source:HGNC Symbol;Acc:HGNC:9476]	HTRA1	protein_coding	Q92743	5654	6.27273429565662	6.329743582698831	1848.7905490100948	0.8050336362151383	0.8142812697348505	0.7697390580325673	0.02188022195359179	0.03822640296591533	3.0211399985589395e-4	2807	2459	1419	1025
ENSG00000164465	ENSG00000164465.19	discoidin, CUB and LCCL domain containing 1 [Source:HGNC Symbol;Acc:HGNC:21479]	DCBLD1	protein_coding	Q8N8Z6	285761	5.991775397859692	6.053285959813857	1525.5395567571143	0.8070922690484297	0.8103732544798269	0.750981583459847	0.03250549726250206	0.05407785361290613	0.0017159484855209307	2299	2057	1447	673
ENSG00000197102	ENSG00000197102.12	dynein cytoplasmic 1 heavy chain 1 [Source:HGNC Symbol;Acc:HGNC:2961]	DYNC1H1	protein_coding	Q14204	1778	8.507431172929447	8.571482520229983	8736.846044047274	0.8073103836462664	0.8197417298113944	0.7816628352851356	0.02191954537115186	0.054953766504235634	1.065221159179307e-4	14031	10907	6357	5069
ENSG00000185043	ENSG00000185043.12	calcium and integrin binding 1 [Source:HGNC Symbol;Acc:HGNC:16920]	CIB1	protein_coding	A0A140VK09,Q99828	10519	7.856108218077907	7.912706778996932	5534.051061029696	0.8077131585946435	0.8057200394320351	0.7765475422535437	0.014641039242174992	0.0388468329635604	2.4308653973183358e-5	9035	6874	4505	2896
ENSG00000106070	ENSG00000106070.20	growth factor receptor bound protein 10 [Source:HGNC Symbol;Acc:HGNC:4564]	GRB10	protein_coding	Q13322	2887	5.151110148717668	5.203951139666965	847.8613705353916	0.8092944473258384	0.80476426644167	0.7364489404526732	0.0319765904329047	0.04953088567301678	0.0036508268265815877	1222	1195	704	435
ENSG00000110719	ENSG00000110719.10	T cell immune regulator 1, ATPase H+ transporting V0 subunit a3 [Source:HGNC Symbol;Acc:HGNC:11647]	TCIRG1	protein_coding	A0A024R5E5,Q13488	10312	8.137491777070288	8.193849253558604	6724.174789928184	0.8102767044477086	0.8084045162637725	0.783018089623767	0.012822041820017832	0.037812229047711955	1.0290231436953216e-5	10826	8464	5622	3432
ENSG00000124225	ENSG00000124225.16	prostate transmembrane protein, androgen induced 1 [Source:HGNC Symbol;Acc:HGNC:14107]	PMEPA1	protein_coding	Q5JY37,Q969W9	56937	7.294640588937404	7.351235327285438	3750.256496108139	0.8133337686572889	0.8113229404253648	0.7806449071273781	0.014621144962119477	0.035342140213480484	3.250672939869768e-5	6012	4731	3218	1866
ENSG00000130529	ENSG00000130529.16	transient receptor potential cation channel subfamily M member 4 [Source:HGNC Symbol;Acc:HGNC:17993]	TRPM4	protein_coding	B4DIX5,Q8TD43	54795	5.378043698417669	5.433230564631525	993.8059177748441	0.8135075357984692	0.8121855578067042	0.7486863993113306	0.029168019657081427	0.04559104681414376	0.0022873269461280207	1632	1218	812	520
ENSG00000110057	ENSG00000110057.8	unc-93 homolog B1, TLR signaling regulator [Source:HGNC Symbol;Acc:HGNC:13481]	UNC93B1	protein_coding	Q9H1C4	81622	7.417308530638118	7.478653153227469	4096.179436346787	0.8172445905811611	0.8145474637418793	0.7747410332866581	0.020193508104269182	0.0479923758192196	1.5418056881925685e-4	6800	4951	3705	1924
ENSG00000104140	ENSG00000104140.7	ras homolog family member V [Source:HGNC Symbol;Acc:HGNC:18313]	RHOV	protein_coding	A0A024R9R2,Q96L33	171177	5.721661756989004	5.781093781389213	1264.819753844263	0.817342858701725	0.8306940305225702	0.7740228360533155	0.026455793738240058	0.04096712607442934	9.677181769338862e-4	1964	1619	959	714
ENSG00000178741	ENSG00000178741.12	cytochrome c oxidase subunit 5A [Source:HGNC Symbol;Acc:HGNC:2267]	COX5A	protein_coding	P20674	9377	7.822143095253595	7.881707404487065	5416.257110176533	0.8182345990176717	0.8121285269073634	0.7780289437086648	0.016362380092437234	0.044285315635948584	6.127127674749497e-5	9066	6495	4680	2676
ENSG00000135148	ENSG00000135148.12	TRAF-type zinc finger domain containing 1 [Source:HGNC Symbol;Acc:HGNC:24808]	TRAFD1	protein_coding	A0A024RBK4,O14545	10906	5.150116052967169	5.213332109343639	854.3424197846076	0.8213426364178569	0.8470812769641153	0.7684875892500916	0.03821571399573386	0.05694001329746921	0.004066023959517148	1308	1092	622	502
ENSG00000088340	ENSG00000088340.17	fer-1 like family member 4 (pseudogene) [Source:HGNC Symbol;Acc:HGNC:15801]	FER1L4	pseudogene	NA	80307	6.475201594518532	6.533439137753545	2128.7703851341457	0.8228583035659065	0.8246706263390732	0.7843388327043533	0.017274190318595548	0.03527211368759684	1.3671725800075253e-4	3415	2648	1703	1143
ENSG00000108669	ENSG00000108669.16	cytohesin 1 [Source:HGNC Symbol;Acc:HGNC:9501]	CYTH1	protein_coding	B7Z9W0,Q15438	9267	5.510935824145061	5.575196475884226	1097.1558878851774	0.8228927867384058	0.8442262213753128	0.7758598777826737	0.03440147633481728	0.05127910011046602	0.0022301207804751866	1578	1495	800	643
ENSG00000168310	ENSG00000168310.11	interferon regulatory factor 2 [Source:HGNC Symbol;Acc:HGNC:6117]	IRF2	protein_coding	P14316	3660	4.370557874329396	4.425734839514143	494.6070382809065	0.8257003342307696	0.8177683081520298	0.7099498054820759	0.0477155388745871	0.07574847513207228	0.021601465017350083	743	665	453	229
ENSG00000169032	ENSG00000169032.10	mitogen-activated protein kinase kinase 1 [Source:HGNC Symbol;Acc:HGNC:6840]	MAP2K1	protein_coding	A4QPA9,B4DFY5,H3BRW9,Q02750	5604	5.866953639584631	5.925565041004238	1397.6764715491743	0.8260609571811225	0.8340978382045674	0.7844994054897171	0.020999495881975895	0.03555290460792	4.203316278199059e-4	2089	1855	1089	772
ENSG00000089902	ENSG00000089902.10	REST corepressor 1 [Source:HGNC Symbol;Acc:HGNC:17441]	RCOR1	protein_coding	Q9UKL0	23186	4.607851689658489	4.662967621895984	583.0696849876905	0.8281022285027639	0.814754796163054	0.7189520100856962	0.04320612641608171	0.070450374583939	0.014285338976058007	809	843	506	287
ENSG00000167693	ENSG00000167693.17	nucleoredoxin [Source:HGNC Symbol;Acc:HGNC:18008]	NXN	protein_coding	Q6DKJ4	64359	5.473900989656725	5.54579068039735	1075.4826240465527	0.8289460595390478	0.8668140028499541	0.789489568723219	0.041721269423628096	0.06114520600941753	0.0032253149595708025	1648	1348	748	659
ENSG00000099194	ENSG00000099194.6	stearoyl-CoA desaturase [Source:HGNC Symbol;Acc:HGNC:10571]	SCD	protein_coding	O00767	6319	11.036692157316786	11.095936143138914	50253.54308250739	0.8290951935445526	0.8296864529248742	0.8102650632506684	0.009254751125695036	0.03882681746506116	6.549052066076086e-7	77431	65018	43421	25058
ENSG00000100906	ENSG00000100906.11	NFKB inhibitor alpha [Source:HGNC Symbol;Acc:HGNC:7797]	NFKBIA	protein_coding	P25963	4792	8.373175872423714	8.43434377089408	7943.718705959219	0.8304018757241524	0.8257420852225582	0.7956617867757108	0.013736488798646522	0.041863592444296015	1.887133361860615e-5	10992	11395	6410	4233
ENSG00000137331	ENSG00000137331.12	immediate early response 3 [Source:HGNC Symbol;Acc:HGNC:5392]	IER3	protein_coding	A0A1U9X7X2,P46695	8870	4.363391052729439	4.417340945852126	492.36215499841103	0.833877595714974	0.8284888350348024	0.7233896447360161	0.04452891213933933	0.06815372202754812	0.017706287558465806	690	697	405	258
ENSG00000166949	ENSG00000166949.16	SMAD family member 3 [Source:HGNC Symbol;Acc:HGNC:6769]	SMAD3	protein_coding	A0A024R5Z3,P84022,Q9P0T0	4088	8.187610136811971	8.24812448576858	6982.577509660514	0.8410397231734841	0.8419544684504171	0.8184270193620458	0.009636437892212696	0.030418531478437465	2.2444003145170363e-6	10336	9299	5679	3722
ENSG00000135047	ENSG00000135047.15	cathepsin L [Source:HGNC Symbol;Acc:HGNC:2537]	CTSL	protein_coding	A0A024R276,P07711,Q9HBQ7	1514	9.274564171147736	9.341342666611668	14896.324850340332	0.8422139753210174	0.840790296849739	0.8089618446944082	0.01583460160571893	0.05137525700921427	3.967451876772672e-5	24840	17438	11427	8359
ENSG00000253276	ENSG00000253276.4	coiled-coil domain containing 71 like [Source:HGNC Symbol;Acc:HGNC:26685]	CCDC71L	protein_coding	Q8N9Z2	168455	4.124945546508248	4.177862157186034	417.2801148810568	0.8422321466540738	0.8372166105287624	0.7200829549513932	0.04677188865936271	0.06803035055281448	0.024336929288537732	597	576	349	216
ENSG00000131389	ENSG00000131389.17	solute carrier family 6 member 6 [Source:HGNC Symbol;Acc:HGNC:11052]	SLC6A6	protein_coding	A0A087WY96,B4E140,P31641,Q59GD7	6533	7.2683546986444965	7.329829283127632	3695.813088311789	0.8477827732337708	0.8493940962700334	0.8205179575783421	0.011051049463315888	0.027640024088542572	8.984754069009978e-6	5397	4953	2985	1990
ENSG00000134871	ENSG00000134871.19	collagen type IV alpha 2 chain [Source:HGNC Symbol;Acc:HGNC:2203]	COL4A2	protein_coding	A0A024RDW8,P08572	1284	6.641382243737125	6.70767255924506	2402.47275312273	0.8512499928528477	0.8649436753863232	0.8233435415772407	0.016179743520441436	0.03530722104951554	8.416436217148699e-5	3614	3082	1813	1382
ENSG00000170485	ENSG00000170485.17	neuronal PAS domain protein 2 [Source:HGNC Symbol;Acc:HGNC:7895]	NPAS2	protein_coding	A2I2P5,Q99743	4862	7.14280993479553	7.207056549380272	3393.869040532671	0.8537769372341532	0.8554633188643891	0.8213905185185433	0.012822041820017832	0.032192375345092304	2.5097173949437195e-5	5151	4359	3103	1609
ENSG00000013588	ENSG00000013588.9	G protein-coupled receptor class C group 5 member A [Source:HGNC Symbol;Acc:HGNC:9836]	GPRC5A	protein_coding	Q8NFJ5	9052	8.312924088101324	8.377138045083523	7635.516508824956	0.8552644987755962	0.854037579758675	0.826809759309944	0.010443708355481042	0.03527211368759684	5.289742904096258e-6	12130	9346	6786	3738
ENSG00000176788	ENSG00000176788.9	brain abundant membrane attached signal protein 1 [Source:HGNC Symbol;Acc:HGNC:957]	BASP1	protein_coding	P80723	10409	8.349382630064206	8.430555902566685	7922.7598768484495	0.8566752007495037	0.8823363720669113	0.8316397573057287	0.02826635062172242	0.06627958655013486	2.3939822041751864e-4	11569	10324	8072	3300
ENSG00000164379	ENSG00000164379.7	forkhead box Q1 [Source:HGNC Symbol;Acc:HGNC:20951]	FOXQ1	protein_coding	Q9C009	94234	5.4804242554464775	5.543153013344131	1072.0170082504844	0.8579684753792481	0.8503720495995327	0.7887299760972165	0.023286272054439908	0.04137626700676905	0.0012416550709798927	1502	1493	973	511
ENSG00000136840	ENSG00000136840.19	ST6 N-acetylgalactosaminide alpha-2,6-sialyltransferase 4 [Source:HGNC Symbol;Acc:HGNC:17846]	ST6GALNAC4	protein_coding	A0A024R881,A8K7N4,Q9H4F1	27090	4.6929631793554005	4.751588602654392	620.1421938265686	0.85990663974993	0.8546660296853976	0.7707324841244165	0.029652073226083663	0.04977575315026022	0.00542196632235448	976	767	544	308
ENSG00000070404	ENSG00000070404.10	follistatin like 3 [Source:HGNC Symbol;Acc:HGNC:3973]	FSTL3	protein_coding	A0A024R1Y8,O95633	10272	6.825120491619001	6.890998508328818	2727.4395875286664	0.859983933538533	0.8600487786624221	0.8192759143159654	0.015037858389799395	0.03623408379576496	7.472659931001908e-5	4443	3221	2164	1500
ENSG00000137868	ENSG00000137868.19	signaling receptor and transporter of retinol STRA6 [Source:HGNC Symbol;Acc:HGNC:30650]	STRA6	protein_coding	B3KPB8,Q9BX79	64220	8.12649298599751	8.190505577810281	6709.891747904978	0.8601591317721615	0.8598476955551098	0.8323468092409644	0.009323284547457553	0.030357358578470287	2.954753689313056e-6	10575	8238	5462	3604
ENSG00000074855	ENSG00000074855.11	anoctamin 8 [Source:HGNC Symbol;Acc:HGNC:29329]	ANO8	protein_coding	Q9HCE9	57719	4.868633111610308	4.933523816634064	702.8430827585313	0.8610347460985279	0.8580650024278998	0.7724715162655025	0.033956476279653	0.059056306815868626	0.00579741679856666	1057	911	669	317
ENSG00000173918	ENSG00000173918.15	C1q and TNF related 1 [Source:HGNC Symbol;Acc:HGNC:14324]	C1QTNF1	protein_coding	A0A0C4DFP7,Q9BXJ1	114897	7.105882410578696	7.171669392760453	3312.828428032916	0.864640503114551	0.8716041888096251	0.8398762905014783	0.011375305729762305	0.027817545150798657	1.3392754726875587e-5	5001	4211	2589	1856
ENSG00000111912	ENSG00000111912.20	nuclear receptor coactivator 7 [Source:HGNC Symbol;Acc:HGNC:21081]	NCOA7	protein_coding	B3KXK4,H0Y5F6,Q8N3C8,Q8NI08	135112	6.537400598450019	6.602056702990527	2232.25092802685	0.8690559493733123	0.8617110816432333	0.8217374067009826	0.013848934764212943	0.032192375345092304	7.130102785746314e-5	3044	3148	1908	1144
ENSG00000162426	ENSG00000162426.14	solute carrier family 45 member 1 [Source:HGNC Symbol;Acc:HGNC:17939]	SLC45A1	protein_coding	Q9Y2W3	50651	4.570104105808308	4.6364926757158695	573.0766042842604	0.8708168983043609	0.8585516609687821	0.7492538021054176	0.04731945459911493	0.07909663229556205	0.01580420595930287	995	624	471	305
ENSG00000163739	ENSG00000163739.5	C-X-C motif chemokine ligand 1 [Source:HGNC Symbol;Acc:HGNC:4602]	CXCL1	protein_coding	P09341	2919	8.330222125239935	8.394841564358016	7730.4862401571045	0.8724327726611263	0.872626969730186	0.8504836615206384	0.007052691026767892	0.02554880158687593	4.801731790499371e-7	11652	9838	6457	4076
ENSG00000116260	ENSG00000116260.17	quiescin sulfhydryl oxidase 1 [Source:HGNC Symbol;Acc:HGNC:9756]	QSOX1	protein_coding	A0A140VKE5,O00391,Q13876	5768	6.44257389847003	6.5308758745602145	2126.7615881109577	0.8755252276760116	0.9211545994730059	0.8540378528924666	0.035759707046495004	0.06234334561648328	8.461258818045329e-4	2944	2808	1425	1365
ENSG00000115756	ENSG00000115756.13	hippocalcin like 1 [Source:HGNC Symbol;Acc:HGNC:5145]	HPCAL1	protein_coding	O75544,P37235,Q6FGY1	3241	6.096282833672792	6.162540185273561	1646.2450690166213	0.8759064786450526	0.8711559542765905	0.8243044324355998	0.01568075099352446	0.0326646218648993	1.7883535476745951e-4	2303	2255	1500	790
ENSG00000064932	ENSG00000064932.16	strawberry notch homolog 2 [Source:HGNC Symbol;Acc:HGNC:29158]	SBNO2	protein_coding	Q9Y2G9	22904	6.681849094749127	6.7486201722510835	2471.3027885120473	0.8773196022637506	0.8744771746354528	0.8354836314052226	0.01277715249652592	0.03024384853591959	4.460204464958734e-5	3992	2907	2029	1326
ENSG00000162496	ENSG00000162496.9	dehydrogenase/reductase 3 [Source:HGNC Symbol;Acc:HGNC:17693]	DHRS3	protein_coding	O75911	9249	7.40254371508377	7.469922132452893	4073.1980869933977	0.8778375686461584	0.8819542097530844	0.8519335261730577	0.009642412795999937	0.02676436252489123	5.617055114142924e-6	6260	5033	3231	2263
ENSG00000135245	ENSG00000135245.10	hypoxia inducible lipid droplet associated [Source:HGNC Symbol;Acc:HGNC:28859]	HILPDA	protein_coding	Q9Y5L2	29923	7.540544863576187	7.611197593932267	4491.914789051745	0.8795235543350216	0.8824708612079812	0.8478575224982859	0.012753554663469613	0.036282655444420206	2.0558543042527868e-5	6120	6227	3473	2552
ENSG00000077150	ENSG00000077150.20	nuclear factor kappa B subunit 2 [Source:HGNC Symbol;Acc:HGNC:7795]	NFKB2	protein_coding	Q00653	4791	8.078133086316555	8.153759606265114	6542.542618668163	0.8832749492097661	0.8921222168454666	0.8523386422266791	0.014968725385263445	0.043845692402686355	3.76373773538748e-5	10489	7630	4866	3851
ENSG00000102921	ENSG00000102921.8	NEDD4 binding protein 1 [Source:HGNC Symbol;Acc:HGNC:29850]	N4BP1	protein_coding	O75113	9683	5.016755731730908	5.080289346881902	778.9437223570234	0.8855089545422588	0.883979112459809	0.8146134580487365	0.021714427126614033	0.0388468329635604	0.001506790212273473	1079	1063	641	419
ENSG00000090975	ENSG00000090975.12	phosphatidylinositol transfer protein membrane associated 2 [Source:HGNC Symbol;Acc:HGNC:21044]	PITPNM2	protein_coding	Q9BZ72,Q9UF51	57605	4.413881674682395	4.47557199040375	512.3893975027107	0.8858101268360653	0.8793165153631769	0.7824506272339453	0.030936942897890694	0.05234049266353294	0.008136550730690879	776	646	465	248
ENSG00000141458	ENSG00000141458.13	NPC intracellular cholesterol transporter 1 [Source:HGNC Symbol;Acc:HGNC:7897]	NPC1	protein_coding	O15118	4864	6.083506812768039	6.153226900778961	1636.8850885406036	0.8865095873337415	0.8991742220486887	0.8530572852741233	0.014289122101035947	0.027640024088542572	9.242360290910128e-5	2435	2058	1261	940
ENSG00000235034	ENSG00000235034.7	chromosome 19 open reading frame 81 [Source:HGNC Symbol;Acc:HGNC:40041]	C19orf81	protein_coding	C9J6K1	342918	4.419862643028296	4.481243094141936	514.4444777005027	0.8874147970745452	0.881004448473598	0.7859621948592738	0.02945373715610088	0.05034088552290211	0.0074891561719625495	767	658	464	251
ENSG00000105464	ENSG00000105464.3	glutamate ionotropic receptor NMDA type subunit 2D [Source:HGNC Symbol;Acc:HGNC:4588]	GRIN2D	protein_coding	O15399,Q59G17	2906	4.6467901815119745	4.713476069638936	604.1030666744805	0.8887106865350536	0.8748519380332546	0.7774459560520531	0.03581594259574645	0.062409227601305475	0.008590246794604479	1014	678	535	300
ENSG00000023445	ENSG00000023445.16	baculoviral IAP repeat containing 3 [Source:HGNC Symbol;Acc:HGNC:591]	BIRC3	protein_coding	Q13489	330	6.0265805316327254	6.0994343996564275	1576.8393060469684	0.8893099325146232	0.88711726820624	0.8295247446154483	0.02166789121159933	0.042489668389874474	5.135803428878643e-4	2038	2272	1224	895
ENSG00000159403	ENSG00000159403.18	complement C1r [Source:HGNC Symbol;Acc:HGNC:1246]	C1R	protein_coding	NA,P00736	715	7.4688843607753235	7.545846709758839	4293.950033897716	0.8896844502620904	0.9089269718500621	0.8706528718108438	0.014355378263435215	0.037826458897804206	2.9675718861269847e-5	6209	5508	3137	2581
ENSG00000147454	ENSG00000147454.14	solute carrier family 25 member 37 [Source:HGNC Symbol;Acc:HGNC:29786]	SLC25A37	protein_coding	Q71JB2,Q9NYZ2	51312	7.52906861287433	7.60398747441313	4468.509137701894	0.8964946027162306	0.9000358739338941	0.8625039265878183	0.01277715249652592	0.03697483056306634	2.34010096801927e-5	6161	6047	4259	2062
ENSG00000162241	ENSG00000162241.12	solute carrier family 25 member 45 [Source:HGNC Symbol;Acc:HGNC:27442]	SLC25A45	protein_coding	B3KR90,Q8N413	283130	5.0587413942201795	5.129168753983488	806.3284109667233	0.8970121605549408	0.9155942584193766	0.843879233689209	0.022214252054827136	0.03899489574382301	0.0012097004790450209	1162	1030	614	471
ENSG00000180758	ENSG00000180758.12	G protein-coupled receptor 157 [Source:HGNC Symbol;Acc:HGNC:23687]	GPR157	protein_coding	Q5UAW9	80045	4.491685750646845	4.558271113000782	543.0435961896716	0.8997664074182994	0.8855539675721257	0.7822452980065399	0.03654515584836087	0.0636872969984315	0.010021077143055843	696	789	449	291
ENSG00000140416	ENSG00000140416.23	tropomyosin 1 [Source:HGNC Symbol;Acc:HGNC:12010]	TPM1	protein_coding	A0A024R5W6,A0A0K0K1I0,B7Z596,B7Z722,D9YZV4,D9YZV5,D9YZV7,F5H7S3,H0YK48,H7BYY1,O15513,P09493	7168	8.418126128819667	8.487933396132675	8245.898181390796	0.8999100991502148	0.8970346945587997	0.8736276201124801	0.006773621087793591	0.02676436252489123	6.487528837028933e-7	11341	11204	6892	4396
ENSG00000198879	ENSG00000198879.12	Scm like with four mbt domains 2 [Source:HGNC Symbol;Acc:HGNC:20256]	SFMBT2	protein_coding	Q5VUG0	57713	3.8269364492179054	3.8927416691068664	342.3473597680633	0.9019739581362946	0.8927288463493948	0.7463764152108098	0.04907290804534308	0.07644507475732401	0.034385319315323626	521	425	328	156
ENSG00000198721	ENSG00000198721.12	enoyl-CoA delta isomerase 2 [Source:HGNC Symbol;Acc:HGNC:14601]	ECI2	protein_coding	A0A0C4DGA2,O75521	10455	4.834702508364242	4.9016853515234	688.7824291724555	0.9021830170951161	0.9070887679481389	0.8288862791905913	0.02261865785708958	0.0407390021527807	0.0019797293470086657	947	927	550	385
ENSG00000105939	ENSG00000105939.13	zinc finger CCCH-type containing, antiviral 1 [Source:HGNC Symbol;Acc:HGNC:23721]	ZC3HAV1	protein_coding	Q7Z2W4	56829	6.417744079930002	6.5143118340743875	2099.9777303201513	0.9066294207390082	0.9352247230165898	0.8585344251914062	0.037941907090198033	0.07357568137803909	0.0013627507671022535	2915	2745	2249	834
ENSG00000160213	ENSG00000160213.8	cystatin B [Source:HGNC Symbol;Acc:HGNC:2482]	CSTB	protein_coding	P04080,Q76LA1	1476	8.357238527040902	8.441930641712439	7987.010676555497	0.9079346602069808	0.9051141896412734	0.855526997750089	0.0208796861136972	0.060747283388653504	1.6270019150010516e-4	13421	8670	7784	3590
ENSG00000233621	ENSG00000233621.2	long intergenic non-protein coding RNA 1137 [Source:HGNC Symbol;Acc:HGNC:49453]	RP11-422J8.1	antisense	NA	728431	4.422955989023637	4.495008769420206	520.3712609988385	0.9106532157556458	0.9213574631937246	0.8145004773176706	0.036301853130164465	0.059866192543497655	0.008362967342744715	842	581	404	300
ENSG00000170921	ENSG00000170921.15	tetratricopeptide repeat, ankyrin repeat and coiled-coil containing 2 [Source:HGNC Symbol;Acc:HGNC:30212]	TANC2	protein_coding	Q9HCD6	26115	4.7486491838716685	4.8134653978368	647.6332268438335	0.9115950264555316	0.9081627729968234	0.8338348441293599	0.01895763171439653	0.03676281976819751	0.0016586497643169724	938	831	564	333
ENSG00000130707	ENSG00000130707.18	argininosuccinate synthase 1 [Source:HGNC Symbol;Acc:HGNC:758]	ASS1	protein_coding	P00966,Q5T6L4	445	6.828186977091256	6.900449441247281	2745.853682450485	0.9121436912195602	0.9143250895267359	0.8796455072099367	0.009009061448165401	0.02377421992408875	8.652145507118738e-6	4260	3255	2217	1524
ENSG00000130489	NA	NA	SCO2	protein_coding	NA	NA	4.7826926201955375	4.851589342373988	665.5397725074786	0.9121803906346804	0.9247413658459319	0.847454600187717	0.02130877775614399	0.0384674681475972	0.001647319061703162	985	821	525	379
ENSG00000185722	ENSG00000185722.18	ankyrin repeat and FYVE domain containing 1 [Source:HGNC Symbol;Acc:HGNC:20763]	ANKFY1	protein_coding	B3KPZ0,Q9P2R3	51479	6.428948135414914	6.499049478836625	2079.0427531769897	0.913833082090589	0.9110574014187055	0.8752329795399137	0.008847109628399649	0.021073089600767887	1.2445351240060396e-5	3197	2499	1818	1066
ENSG00000185215	ENSG00000185215.10	TNF alpha induced protein 2 [Source:HGNC Symbol;Acc:HGNC:11895]	TNFAIP2	protein_coding	Q03169	7127	10.355091799600771	10.426772071766429	31611.045059321084	0.9164172185717121	0.9160638327374021	0.8993462785546887	0.004483503909027021	0.0248966025202107	2.2653228031078173e-8	47298	38944	26670	16848
ENSG00000099822	ENSG00000099822.3	hyperpolarization activated cyclic nucleotide gated potassium and sodium channel 2 [Source:HGNC Symbol;Acc:HGNC:4846]	HCN2	protein_coding	Q9UL51	610	6.397816039294851	6.467949958140875	2034.9614429860453	0.9165241131831592	0.9159542322570341	0.8813945403051393	0.00818972342723632	0.01924072354374514	8.680497457580625e-6	3085	2472	1726	1079
ENSG00000163131	ENSG00000163131.11	cathepsin S [Source:HGNC Symbol;Acc:HGNC:2545]	CTSS	protein_coding	P25774	1520	6.641286577875969	6.712113088135675	2409.5159837430247	0.918949457161201	0.9164750646394814	0.8845147620842556	0.0076070067268194565	0.019744259407766376	4.877673704610855e-6	3390	3155	2126	1227
ENSG00000148841	ENSG00000148841.17	inositol 1,4,5-trisphosphate receptor interacting protein [Source:HGNC Symbol;Acc:HGNC:29370]	ITPRIP	protein_coding	Q8IWB1	85450	4.950091526175391	5.019058916224773	747.0721599806307	0.9195464299519654	0.9273874172935732	0.8592814764058617	0.01670227143238261	0.03251034806980232	7.838327779833388e-4	1079	943	602	418
ENSG00000112096	ENSG00000112096.18	superoxide dismutase 2 [Source:HGNC Symbol;Acc:HGNC:11180]	SOD2	protein_coding	G5E9P6,P04179,Q96AM7,Q9UG59	6648	8.172666072267662	8.251394747468167	7000.130766995125	0.9253055295045989	0.9230785609041547	0.8889004810448815	0.009827604053929089	0.03596731146192833	7.336498050346245e-6	9081	9773	5492	3999
ENSG00000066248	ENSG00000066248.15	neuronal guanine nucleotide exchange factor [Source:HGNC Symbol;Acc:HGNC:7807]	NGEF	protein_coding	B4DDI2,Q8N5V2	25791	4.054730992130546	4.128530481163141	404.3015315356929	0.9301365097527434	0.9441551304235513	0.8151387061009769	0.041721269423628096	0.06428298139746264	0.015373715900572519	649	445	313	236
ENSG00000188483	ENSG00000188483.8	immediate early response 5 like [Source:HGNC Symbol;Acc:HGNC:23679]	IER5L	protein_coding	Q5T953	389792	8.821971156612465	8.916260416737467	11096.183103724085	0.9301792686171011	0.935535828409384	0.8808076975560141	0.023609528275969398	0.0689543745017975	1.956710856871889e-4	18427	11846	11251	4803
ENSG00000112183	ENSG00000112183.15	RNA binding motif protein 24 [Source:HGNC Symbol;Acc:HGNC:21539]	RBM24	protein_coding	A8KAI7,B7Z6B4,B7Z6B7,Q9BX46	221662	4.067294857785189	4.143659235020868	407.14696861367474	0.9326522808879233	0.9125816049055191	0.7735222725749185	0.04731945459911493	0.0842174020892928	0.025502035412582193	528	576	399	182
ENSG00000114268	ENSG00000114268.12	6-phosphofructo-2-kinase/fructose-2,6-biphosphatase 4 [Source:HGNC Symbol;Acc:HGNC:8875]	PFKFB4	protein_coding	B7Z5C3,Q16877,Q5XLC3,Q66S35	5210	5.094893153820386	5.176527119475118	833.6364575529656	0.9333054567236029	0.9623088358995994	0.8864574145713581	0.022214252054827136	0.040588314253678856	9.893434924928377e-4	1241	985	615	509
ENSG00000225697	ENSG00000225697.13	solute carrier family 26 member 6 [Source:HGNC Symbol;Acc:HGNC:14472]	SLC26A6	protein_coding	A0A0C4DFT5,G3XAC1,Q96MZ1,Q9BXS9,Q9Y3Y1	65010	5.706534044253126	5.789703089424068	1273.375351691636	0.9369512772188157	0.9484689952544738	0.8839966213264364	0.01938672539119037	0.03899489574382301	4.315354343444929e-4	2040	1401	965	757
ENSG00000124102	ENSG00000124102.5	peptidase inhibitor 3 [Source:HGNC Symbol;Acc:HGNC:8947]	PI3	protein_coding	P19957	5266	5.268127560708679	5.341059082399568	933.0732566958811	0.9406040713837548	0.9369871518433807	0.8768502119590442	0.013745932431014548	0.02786998338709465	3.1874122203540974e-4	1458	1073	799	495
ENSG00000205560	ENSG00000205560.13	carnitine palmitoyltransferase 1B [Source:HGNC Symbol;Acc:HGNC:2329]	CPT1B	protein_coding	A0A024R4W7,A5PLL0,Q53FV7,Q92523	1375	6.491974126481623	6.576175812564024	2193.7081127507545	0.9420474340990097	0.9211613949772852	0.860357046930922	0.020035585088505895	0.050135015049429736	4.1804417326536143e-4	3794	2244	1796	1206
ENSG00000205426	ENSG00000205426.10	keratin 81 [Source:HGNC Symbol;Acc:HGNC:6458]	KRT81	protein_coding	Q14533	3887	10.757082923013286	10.84424455531193	42224.81034210649	0.9423157280514695	0.9375617304033667	0.8971923882147561	0.0127980018134807	0.05103714263911458	1.906902802572956e-5	69679	45335	31983	24972
ENSG00000104856	ENSG00000104856.14	RELB proto-oncogene, NF-kB subunit [Source:HGNC Symbol;Acc:HGNC:9956]	RELB	protein_coding	D6R992,Q01201	5971	5.982580229431798	6.063074780037417	1538.3312156441823	0.9447161059305096	0.9532183116877674	0.902052986750282	0.012776206949369179	0.027430153766818826	8.277531555372111e-5	2397	1744	1200	895
ENSG00000163874	ENSG00000163874.11	zinc finger CCCH-type containing 12A [Source:HGNC Symbol;Acc:HGNC:26259]	ZC3H12A	protein_coding	Q5D1E8	80149	7.875094358001749	7.951217623523903	5685.894673644447	0.9448089608838953	0.9426144572465128	0.9191468838031048	0.004858962596833951	0.01921253129221214	2.1069507518604227e-7	8667	6693	4885	3014
ENSG00000130702	ENSG00000130702.15	laminin subunit alpha 5 [Source:HGNC Symbol;Acc:HGNC:6485]	LAMA5	protein_coding	O15230	3911	10.12082593002416	10.204011655825656	27090.151610482044	0.9449697758893513	0.9412233947889369	0.9086589700369401	0.00852954739668856	0.0388468329635604	3.210271414994573e-6	43554	29977	25449	13010
ENSG00000135480	ENSG00000135480.16	keratin 7 [Source:HGNC Symbol;Acc:HGNC:6445]	KRT7	protein_coding	P08729	3855	10.767886833028781	10.856696557843147	42592.16859704981	0.9495721397137751	0.954375127525598	0.9200541168171923	0.011248168195563558	0.046177099427591864	8.652145507118738e-6	67845	47025	31654	25742
ENSG00000167996	ENSG00000167996.16	ferritin heavy chain 1 [Source:HGNC Symbol;Acc:HGNC:3976]	FTH1	protein_coding	A0A024R525,P02794	2495	12.77988736061774	12.858111521337904	170513.35986997408	0.955826420550498	0.9547052666992764	0.9542714905268427	0.0037073281350820117	0.023249123053803115	4.6555841562474415e-9	254512	203054	149030	89337
ENSG00000108219	ENSG00000108219.15	tetraspanin 14 [Source:HGNC Symbol;Acc:HGNC:23303]	TSPAN14	protein_coding	Q8NG11	81619	8.31779242069038	8.397196408378157	7745.353872135213	0.9562986785943076	0.9604670449465703	0.9384917765999746	0.004363279589592223	0.01911490669482877	6.824920239395637e-8	11086	9582	6259	4384
ENSG00000155876	ENSG00000155876.6	Ras related GTP binding A [Source:HGNC Symbol;Acc:HGNC:16963]	RRAGA	protein_coding	Q7L523	10670	6.977264351293877	7.054837509028981	3055.5360923540115	0.9600286599029317	0.9589806442176781	0.9317895478703268	0.004888185866889743	0.015903011635595366	4.66290893336028e-7	4308	3844	2742	1560
ENSG00000124882	ENSG00000124882.4	epiregulin [Source:HGNC Symbol;Acc:HGNC:3443]	EREG	protein_coding	O14944	2069	3.3438541998639373	3.4076819600500547	246.02170824726645	0.9603156627506384	0.9639746620093408	0.7876627613915969	0.044641253625486155	0.056298611212740116	0.038776432237946495	337	316	203	137
ENSG00000147459	ENSG00000147459.18	dedicator of cytokinesis 5 [Source:HGNC Symbol;Acc:HGNC:23476]	DOCK5	protein_coding	B9A015,Q68DL4,Q9H7D0	80005	7.220012123868087	7.303585317886142	3629.6520313353785	0.9605564453197892	0.9637700288024651	0.9289768797330464	0.007800755380829834	0.0248966025202107	4.170422333734423e-6	4936	4706	3496	1710
ENSG00000020577	ENSG00000020577.14	sterile alpha motif domain containing 4A [Source:HGNC Symbol;Acc:HGNC:23023]	SAMD4A	protein_coding	G3V2R1,Q8WW19,Q9UPU9	23034	3.706377798218514	3.7770018712007554	317.40787339724767	0.9636880599973323	0.9729134316546713	0.8303142092854581	0.03654515584836087	0.05314855577413475	0.01845950700337428	420	417	253	183
ENSG00000026950	ENSG00000026950.17	butyrophilin subfamily 3 member A1 [Source:HGNC Symbol;Acc:HGNC:1138]	BTN3A1	protein_coding	A8K547,O00481	11119	4.0529990474224	4.1229437113913345	402.1861117285127	0.9691707288784563	0.9619575129533773	0.8530673058621729	0.023232595851682074	0.041412326245873515	0.006690739478838262	553	517	357	208
ENSG00000178860	ENSG00000178860.8	musculin [Source:HGNC Symbol;Acc:HGNC:7321]	MSC	protein_coding	O60682	9242	5.2403036287775056	5.322037292187945	920.9296760102774	0.9719032741234146	0.9570710618602948	0.8850776244622899	0.017274190318595548	0.03882681746506116	7.715421315071556e-4	1514	973	805	483
ENSG00000154065	ENSG00000154065.17	ankyrin repeat domain 29 [Source:HGNC Symbol;Acc:HGNC:27110]	ANKRD29	protein_coding	Q8N6D5	147463	3.674218502377804	3.7437989437196997	309.55601740190525	0.9730999187196825	0.9564021460789411	0.8094760032843535	0.036083925437357424	0.05665105324319635	0.022956978296194676	404	419	279	157
ENSG00000003400	ENSG00000003400.15	caspase 10 [Source:HGNC Symbol;Acc:HGNC:1500]	CASP10	protein_coding	A0A0S2Z3G5,A0A0S2Z3Z5,Q92851	843	3.4967255775106	3.565891366228267	273.8926181982362	0.9735094574560952	0.9518203559607219	0.7813888484262564	0.04465123679077601	0.06745185811163452	0.037709840469110106	346	382	243	141
ENSG00000184897	ENSG00000184897.6	H1.10 linker histone [Source:HGNC Symbol;Acc:HGNC:4722]	H1FX	protein_coding	Q92522	8971	7.921670453472812	8.00834443525872	5915.35213497463	0.9754023978632894	0.978896043200248	0.9472853399399672	0.00640596355778578	0.025194978746851934	1.256085593643317e-6	8922	6804	5693	2812
ENSG00000039560	ENSG00000039560.14	retinoic acid induced 14 [Source:HGNC Symbol;Acc:HGNC:14873]	RAI14	protein_coding	Q9P0K7	26064	6.132240440967992	6.213917050762677	1706.8750573108446	0.9800350559686742	0.9693007161720432	0.9259561598790128	0.008286772456588314	0.021713155810353928	2.048940294317573e-5	2179	2325	1520	883
ENSG00000170542	ENSG00000170542.6	serpin family B member 9 [Source:HGNC Symbol;Acc:HGNC:8955]	SERPINB9	protein_coding	A0A024QZT4,P50453	5272	4.4726981999643876	4.551626164369888	540.3666882847474	0.9807445673331389	0.9635482502068274	0.8669066036697899	0.022349683524576083	0.0479923758192196	0.0037143996304368505	692	739	508	262
ENSG00000145901	ENSG00000145901.15	TNFAIP3 interacting protein 1 [Source:HGNC Symbol;Acc:HGNC:16903]	TNIP1	protein_coding	A0A0A0MRZ4,A8K4N4,B7Z8K2,Q15025	10318	7.624977686362716	7.715803082411749	4831.82777014671	0.9813945186260759	0.9960208961933157	0.9599323425891677	0.007512788125059279	0.026078300680855593	2.5070534879660614e-6	7162	5566	3646	2937
ENSG00000090006	ENSG00000090006.18	latent transforming growth factor beta binding protein 4 [Source:HGNC Symbol;Acc:HGNC:6717]	LTBP4	protein_coding	A0A0C4DH07,B3KXY6,Q8N2S1	8425	7.320053672874917	7.404178484791975	3892.494159043031	0.9830148414860979	0.9766050564273683	0.9449092729471257	0.0056436388197599555	0.020523009707301382	1.2698078173156195e-6	6058	4324	3521	1987
ENSG00000035862	ENSG00000035862.12	TIMP metallopeptidase inhibitor 2 [Source:HGNC Symbol;Acc:HGNC:11821]	TIMP2	protein_coding	A0A140VK57,P16035	7077	6.57153184322375	6.653369089684058	2314.5728883404513	0.9857819115153715	0.9888519309316702	0.958899484130415	0.004624856964159927	0.014325638017249436	5.962754227695306e-7	3230	2860	1928	1291
ENSG00000116661	ENSG00000116661.11	F-box protein 2 [Source:HGNC Symbol;Acc:HGNC:13581]	FBXO2	protein_coding	Q9UK22	26232	5.247449514832462	5.334954558283565	930.2464622762126	0.9860250256755851	1.009938822643028	0.9463787606163777	0.012936088477818686	0.027091981561813857	1.774236508362391e-4	1306	1118	707	566
ENSG00000137767	ENSG00000137767.14	sulfide quinone oxidoreductase [Source:HGNC Symbol;Acc:HGNC:20390]	SQRDL	protein_coding	A0A024R5X2,Q9Y6N5	58472	7.243619761322892	7.330308595752251	3699.1934351314385	0.9873951447600342	0.9957736079963342	0.9617397497836996	0.005279623185241879	0.018105095288576782	5.962754227695306e-7	5009	4674	2917	2171
ENSG00000146648	ENSG00000146648.18	epidermal growth factor receptor [Source:HGNC Symbol;Acc:HGNC:3236]	EGFR	protein_coding	B7Z2I3,E7BSV0,E9PFD7,F2YGG7,P00533,Q504U8	1956	6.253373133722076	6.338100204660925	1860.0441988968992	0.991742510982333	0.9811527278266431	0.9383432994167163	0.007916128024929364	0.022344915563421802	1.5498674053960237e-5	2361	2521	1706	937
ENSG00000243679	ENSG00000243679.1	novel pseudogene	RP11-274B21.3	pseudogene	NA	NA	3.7547963823123007	3.8321670025954773	328.98662714535624	0.9932361711732907	0.9779118929951458	0.8325811199057938	0.03563779003960378	0.058867658760885525	0.019119178094397817	524	355	304	164
ENSG00000240849	ENSG00000240849.11	transmembrane protein 189 [Source:HGNC Symbol;Acc:HGNC:16735]	TMEM189	protein_coding	A5PLL7	387521	6.589531024085581	6.67670167147868	2352.5251015376853	1.0050670369406287	1.0041593086409129	0.9686244913831312	0.005439407486522938	0.017272192644550505	1.9479250319733563e-6	3579	2609	1958	1322
ENSG00000188643	ENSG00000188643.11	S100 calcium binding protein A16 [Source:HGNC Symbol;Acc:HGNC:20441]	S100A16	protein_coding	Q96FQ6	140576	7.426595757704914	7.514886603349127	4203.757675485427	1.0052778115182648	1.0042857028265824	0.9741063562260107	0.004540643938460621	0.017838172176473023	3.624008922635718e-7	6389	4668	3465	2383
ENSG00000187860	ENSG00000187860.10	coiled-coil domain containing 157 [Source:HGNC Symbol;Acc:HGNC:33854]	CCDC157	protein_coding	A8MUK5,Q569K6	550631	3.4538451208923693	3.526879065386945	266.5499003424752	1.0053502298129635	0.9945889871672707	0.8333530419344685	0.033956476279653	0.05018793171911268	0.025067676985600137	375	326	251	131
ENSG00000132256	ENSG00000132256.19	tripartite motif containing 5 [Source:HGNC Symbol;Acc:HGNC:16276]	TRIM5	protein_coding	Q9C035	85363	5.081759182799434	5.165813626217029	826.7006664625621	1.0103315931167292	0.9955891065850285	0.9291160513567583	0.012078425842794472	0.028935444751976527	3.052756678900137e-4	1032	1122	741	430
ENSG00000137842	ENSG00000137842.7	transmembrane protein 62 [Source:HGNC Symbol;Acc:HGNC:26269]	TMEM62	protein_coding	Q0P6H9	80021	4.085975169999317	4.165051319268496	414.1308714418478	1.0127789708103434	0.9955420342698393	0.8838736041000591	0.02214894339196979	0.04421585402440249	0.005640861735249092	522	558	375	213
ENSG00000248323	ENSG00000248323.7	lung cancer associated transcript 1 [Source:HGNC Symbol;Acc:HGNC:48498]	LUCAT1	lincRNA	NA	100505994	4.282165554196541	4.363877592959129	474.9644275410217	1.0180264008583988	1.0009599102786588	0.9012095032468934	0.018806143647933028	0.0407390021527807	0.003153258891735048	599	637	438	240
ENSG00000118503	ENSG00000118503.15	TNF alpha induced protein 3 [Source:HGNC Symbol;Acc:HGNC:11896]	TNFAIP3	protein_coding	P21580	7128	6.2875078450274415	6.377146285524507	1911.1335214175904	1.0182267053415566	1.0185251371210688	0.9806274994990789	0.005510614147670267	0.016673505416669423	2.9577221949735986e-6	2613	2348	1839	927
ENSG00000163898	ENSG00000163898.10	lipase H [Source:HGNC Symbol;Acc:HGNC:18483]	LIPH	protein_coding	A2IBA6,Q8WWY8	200879	5.652188842577984	5.7372970168742246	1227.8690571833686	1.018857856029909	1.0174508412369054	0.9745979856390616	0.005684422674112467	0.014358299686756046	7.961327032033226e-6	1628	1552	1056	673
ENSG00000051128	ENSG00000051128.19	homer scaffold protein 3 [Source:HGNC Symbol;Acc:HGNC:17514]	HOMER3	protein_coding	Q9NSC5	9454	5.3463452842284624	5.437121719422668	998.1293912988001	1.0194661839917671	1.024339710351743	0.9632076405686748	0.010778312708599939	0.024901981151669	1.1223722059454196e-4	1532	1071	805	582
ENSG00000102871	ENSG00000102871.16	TNFRSF1A associated via death domain [Source:HGNC Symbol;Acc:HGNC:12030]	TRADD	protein_coding	Q15628	8717	5.61571951823133	5.704907436792747	1201.0322133797692	1.0255019242332934	1.029914065912276	0.9821960024739858	0.006773621087793591	0.016885036133352488	1.6034332686197726e-5	1779	1338	991	688
ENSG00000185201	ENSG00000185201.16	interferon induced transmembrane protein 2 [Source:HGNC Symbol;Acc:HGNC:5413]	IFITM2	protein_coding	Q01629	10581	7.074578636402272	7.169597919767817	3309.113904263558	1.0315495655875753	1.018524744121138	0.9788207994421667	0.00640596355778578	0.02421546026992293	4.158409022151482e-6	5244	3438	3065	1679
ENSG00000166710	ENSG00000166710.20	beta-2-microglobulin [Source:HGNC Symbol;Acc:HGNC:914]	B2M	protein_coding	P61769	567	9.397690819143035	9.492649514043736	16549.304686852174	1.0327230431251682	1.033534289434373	1.009752309162014	0.003309672746808953	0.01985668901871669	2.545128210878381e-8	24507	18403	15794	8172
ENSG00000129988	ENSG00000129988.6	lipopolysaccharide binding protein [Source:HGNC Symbol;Acc:HGNC:6517]	LBP	protein_coding	P18428,Q8TCF0	3929	3.2078812129261505	3.2817514443385445	225.9361110381409	1.0358441778698328	1.042694828801755	0.8622217295431811	0.03476175570633783	0.04486441187178052	0.02778495537779255	321	260	190	128
ENSG00000105402	ENSG00000105402.8	NSF attachment protein alpha [Source:HGNC Symbol;Acc:HGNC:7641]	NAPA	protein_coding	A0A024R0R9,P54920	8775	7.021741816889445	7.11517571116858	3186.819099878447	1.0426842779588412	1.0394521647393917	1.0101602360373176	0.003570640558980551	0.014325638017249436	1.808802750532247e-7	4707	3534	2970	1622
ENSG00000160326	ENSG00000160326.14	solute carrier family 2 member 6 [Source:HGNC Symbol;Acc:HGNC:11011]	SLC2A6	protein_coding	Q9UGQ3	11182	4.238948126460853	4.321975891300777	461.7002622738461	1.0442530300710386	1.0389901928444307	0.9491460396890619	0.012761417609906041	0.027741214675620855	0.0012353851479100706	641	548	422	240
ENSG00000101198	ENSG00000101198.15	sodium/potassium transporting ATPase interacting 4 [Source:HGNC Symbol;Acc:HGNC:16191]	NKAIN4	protein_coding	A6NNM2,B3KWY5,Q8IVV8	128414	3.25852385583205	3.3380343325933444	234.51165305682918	1.0452687994890582	1.0342239629740209	0.8470882364137263	0.03848985462629841	0.05439094171462924	0.03264705289361883	365	245	209	125
ENSG00000245556	ENSG00000245556.3	SCAMP1 antisense RNA 1 [Source:HGNC Symbol;Acc:HGNC:50544]	CTD-2037K23.2	lincRNA	NA	728769	3.0443290134003336	3.119902456378215	202.28309588895905	1.0486644028406296	1.056557980994059	0.8517895993046111	0.04015681788738461	0.04989843584239264	0.037875348135481685	296	222	169	116
ENSG00000134775	ENSG00000134775.15	formin homology 2 domain containing 3 [Source:HGNC Symbol;Acc:HGNC:26178]	FHOD3	protein_coding	Q2V2M9	80206	3.6123152018807465	3.693260793314618	299.9101178017186	1.0503478157812267	1.058170403750161	0.9227576447968516	0.022349683524576083	0.03770542232523127	0.008380926534393407	395	367	249	173
ENSG00000053747	ENSG00000053747.16	laminin subunit alpha 3 [Source:HGNC Symbol;Acc:HGNC:6483]	LAMA3	protein_coding	A0A0A0MSA0,A0A0A0MTS5,A0A0A6YYF2,Q16787	3909	5.433879516211951	5.525736233023327	1060.801298797087	1.0515768986934582	1.0451900329506425	0.9933115467092544	0.006603530015869647	0.017171557522011646	2.4308653973183358e-5	1599	1141	944	569
ENSG00000197548	ENSG00000197548.12	autophagy related 7 [Source:HGNC Symbol;Acc:HGNC:16935]	ATG7	protein_coding	B3KQM6,O95352	10533	5.43704200020461	5.539614466433149	1071.9454659540631	1.053114155957048	1.0675770231544068	1.0033393758976932	0.01118836860378387	0.02684987183739113	9.242360290910128e-5	1625	1115	828	659
ENSG00000164442	ENSG00000164442.10	Cbp/p300 interacting transactivator with Glu/Asp rich carboxy-terminal domain 2 [Source:HGNC Symbol;Acc:HGNC:1987]	CITED2	protein_coding	A0A0A0MTM3,D9ZGF1,Q99967	10370	3.562981680819278	3.6482863013362805	290.1667301490542	1.0563753146788062	1.0227241780090655	0.8583847160006671	0.03559663589035601	0.06220588474758947	0.022631887051711517	336	408	263	151
ENSG00000131094	ENSG00000131094.4	complement C1q like 1 [Source:HGNC Symbol;Acc:HGNC:24182]	C1QL1	protein_coding	O75973	10882	5.2128693924875815	5.336194447036156	929.4669729830322	1.0619570431081882	1.0235372133272542	0.903742875979061	0.04188309636096152	0.09572133607345529	0.006009891002152743	1630	827	965	408
ENSG00000172432	ENSG00000172432.19	GTP binding protein 2 [Source:HGNC Symbol;Acc:HGNC:4670]	GTPBP2	protein_coding	A0A024RD30,A8K2K2,Q9BX10	54676	5.689661273375589	5.7825165917428	1267.2549218116562	1.0640188844536775	1.0653852257594718	1.0261735035611266	0.003912526455755388	0.010730509667169005	1.5619555275549495e-6	1773	1453	1097	705
ENSG00000142961	ENSG00000142961.14	MOB kinase activator 3C [Source:HGNC Symbol;Acc:HGNC:29800]	MOB3C	protein_coding	Q70IA8,X6R3L3	148932	3.4987180223118814	3.579715159984324	276.884100589344	1.0650023193348093	1.0578640962178931	0.9130899721083171	0.02232139355508768	0.037826458897804206	0.011200765060487108	390	318	255	144
ENSG00000109107	ENSG00000109107.14	aldolase, fructose-bisphosphate C [Source:HGNC Symbol;Acc:HGNC:418]	ALDOC	protein_coding	A0A024QZ64,P09972	230	6.020399047783073	6.120639796702085	1601.5891996504026	1.0650715004949338	1.0655450465473417	1.018319827803528	0.006263975648272475	0.018150557647004188	7.748308952761956e-6	2435	1666	1309	939
ENSG00000160190	ENSG00000160190.14	solute carrier family 37 member 1 [Source:HGNC Symbol;Acc:HGNC:11024]	SLC37A1	protein_coding	P57057	54020	3.7072605828080882	3.7993614542742447	323.1487931565673	1.0676754732819407	1.0985536436626204	0.9671361789077432	0.022370337085391313	0.0387332442805279	0.005480721827739609	428	378	250	201
ENSG00000107338	ENSG00000107338.10	SH2 domain containing adaptor protein B [Source:HGNC Symbol;Acc:HGNC:10838]	SHB	protein_coding	Q15464	6461	6.194335356795139	6.2900961998883504	1800.2257787400429	1.0708925608759048	1.0669271194250993	1.0330442439484613	0.003400269627171913	0.01119255988806773	4.3128308405256596e-7	2617	1977	1628	959
ENSG00000100226	ENSG00000100226.16	GTP binding protein 1 [Source:HGNC Symbol;Acc:HGNC:4669]	GTPBP1	protein_coding	O00178	9567	4.581730817706929	4.683269280484715	593.760720247991	1.0738587964223674	1.1023933728738473	1.0195942397456137	0.012679138157845216	0.028652296528908584	3.7957932273807705e-4	762	714	454	373
ENSG00000164877	ENSG00000164877.19	MICAL like 2 [Source:HGNC Symbol;Acc:HGNC:29672]	MICALL2	protein_coding	Q6UWK3,Q8IY33	79778	5.838593117352782	5.938121507340919	1411.367054744429	1.0800813747533247	1.0729968008851662	1.0263803113903438	0.00529228139663175	0.01603465533730597	6.19409900127635e-6	2143	1460	1223	787
ENSG00000163430	ENSG00000163430.12	follistatin like 1 [Source:HGNC Symbol;Acc:HGNC:3972]	FSTL1	protein_coding	Q12841	11167	5.408604332322494	5.503163890440195	1044.6237319733846	1.0814717956976077	1.080969717341045	1.0372063413066608	0.003991834689416521	0.010730509667169005	3.2293558783265784e-6	1442	1197	927	571
ENSG00000100003	ENSG00000100003.18	SEC14 like lipid binding 2 [Source:HGNC Symbol;Acc:HGNC:10699]	SEC14L2	protein_coding	A0A024R1I5,B7Z3Z8,O76054	23541	4.3537885783644885	4.449820799017411	505.2738281652478	1.0838331420903913	1.0976549107924158	1.0109025675610228	0.011440697520021258	0.02676436252489123	5.549168081732398e-4	639	619	407	304
ENSG00000135074	ENSG00000135074.16	ADAM metallopeptidase domain 19 [Source:HGNC Symbol;Acc:HGNC:197]	ADAM19	protein_coding	Q8TBU7,Q9H013	8728	3.1359739896412844	3.2193380336052417	216.8981910441233	1.0917627924762698	1.1066149942991519	0.9253669132273549	0.029066852305930174	0.03899489574382301	0.02014041372398661	285	254	178	129
ENSG00000204592	ENSG00000204592.9	major histocompatibility complex, class I, E [Source:HGNC Symbol;Acc:HGNC:4962]	HLA-E	protein_coding	A8K8M6,O19682,P13747,Q6DU44	3133	5.034517783987269	5.1780379235473415	836.5433653700969	1.0929587446065634	1.180310414961466	1.0808349797493004	0.029168019657081427	0.054114708358197115	6.811586309333705e-4	996	1000	538	604
ENSG00000006327	ENSG00000006327.14	TNF receptor superfamily member 12A [Source:HGNC Symbol;Acc:HGNC:18152]	TNFRSF12A	protein_coding	Q9NP84	51330	7.383896613734715	7.489395833631658	4131.366848596766	1.0961350369647713	1.090922520179211	1.059596009494678	0.0031687302184554215	0.015061477449560908	9.495955603886869e-8	6199	4257	3470	2389
ENSG00000114270	ENSG00000114270.17	collagen type VII alpha 1 chain [Source:HGNC Symbol;Acc:HGNC:2214]	COL7A1	protein_coding	Q02388,Q59F16	1294	10.242049544092847	10.351092311184152	30010.832140199615	1.0965077429640417	1.0975380800732129	1.0715923076554645	0.002894307542521833	0.019744259407766376	1.4086699340457362e-8	44166	31465	23976	18157
ENSG00000119669	ENSG00000119669.5	interferon regulatory factor 2 binding protein like [Source:HGNC Symbol;Acc:HGNC:14282]	IRF2BPL	protein_coding	Q9H1B7	64207	5.430305330587525	5.540573185108577	1071.1709415704931	1.1015554817484532	1.0979611949894004	1.0339717926365561	0.009009061448165401	0.026172714667023648	6.572786627470976e-5	1306	1361	1105	494
ENSG00000146242	ENSG00000146242.9	trophoblast glycoprotein [Source:HGNC Symbol;Acc:HGNC:12004]	TPBG	protein_coding	Q13641	7162	6.3957586206476496	6.509091968981995	2094.2613245211355	1.1032616501990518	1.0972993212331938	1.0469353366899565	0.007206568833057714	0.025539049866954756	9.368246797147669e-6	2458	2742	2138	980
ENSG00000155363	ENSG00000155363.18	Mov10 RISC complex RNA helicase [Source:HGNC Symbol;Acc:HGNC:7200]	MOV10	protein_coding	Q5JR04,Q9HCE1	4343	6.726623037267439	6.828771737538659	2614.1952497272496	1.1040316735182294	1.101229513695108	1.074887334764144	0.00214775042999923	0.009181182031287326	1.3833997747955924e-8	3695	2863	2392	1397
ENSG00000237172	ENSG00000237172.4	UDP-GlcNAc:betaGal beta-1,3-N-acetylglucosaminyltransferase 9 [Source:HGNC Symbol;Acc:HGNC:28714]	B3GNT9	protein_coding	Q6UX72	84752	4.337377125791534	4.43104396300871	498.3896945339745	1.1040555662318974	1.1050756181940231	1.026349823149012	0.007800755380829834	0.019190759080967464	2.615007879204368e-4	669	574	438	278
ENSG00000130635	ENSG00000130635.16	collagen type V alpha 1 chain [Source:HGNC Symbol;Acc:HGNC:2209]	COL5A1	protein_coding	A0A024R8E5,A0A087WXW9,B2ZZ86,P20908,Q59EE7	1289	4.762792031967271	4.8692849333344785	674.4413081319243	1.104492541702712	1.089687589287548	1.0023057055629305	0.014137415064432078	0.037812229047711955	6.239596582099979e-4	1074	641	573	386
ENSG00000150630	ENSG00000150630.4	vascular endothelial growth factor C [Source:HGNC Symbol;Acc:HGNC:12682]	VEGFC	protein_coding	P49767	7424	3.9998253281054374	4.090995905709529	394.02996678896756	1.1051615585796217	1.0986735264939538	0.9999216249206826	0.011003034973026746	0.0248966025202107	0.0012353851479100706	513	471	361	210
ENSG00000125730	ENSG00000125730.17	complement C3 [Source:HGNC Symbol;Acc:HGNC:1318]	C3	protein_coding	B4DR57,P01024,V9HWA9	718	9.027068914578429	9.134886327348967	12919.010077845567	1.1064448565386231	1.1076812563283458	1.08548209868008	0.0020236084583893027	0.014325638017249436	1.958480291056801e-9	18590	13766	10628	7659
ENSG00000110852	ENSG00000110852.4	C-type lectin domain family 2 member B [Source:HGNC Symbol;Acc:HGNC:2053]	CLEC2B	protein_coding	Q92478	9976	3.843655594099334	3.9468371225238563	356.0654616057294	1.1082212328974168	1.0910975981994533	0.9565875818350646	0.022214252054827136	0.04902869227961478	0.006583538968953318	433	457	368	163
ENSG00000196358	ENSG00000196358.11	netrin G2 [Source:HGNC Symbol;Acc:HGNC:14288]	NTNG2	protein_coding	Q96CW9	84628	3.832505868239908	3.940324126950337	354.5688439026222	1.115107901429854	1.0934719532366721	0.9487155817016784	0.026767905606252983	0.05664628351397842	0.00875041619634646	555	346	361	166
ENSG00000161091	ENSG00000161091.13	major facilitator superfamily domain containing 12 [Source:HGNC Symbol;Acc:HGNC:28299]	MFSD12	protein_coding	Q6NUT3	126321	6.664224653898158	6.77504206421951	2519.750700740454	1.1166986644247714	1.1252770055835322	1.090705411950696	0.003170382654598695	0.013163238177984227	1.5157247686857274e-7	3592	2663	2029	1532
ENSG00000214226	ENSG00000214226.9	chromosome 17 open reading frame 67 [Source:HGNC Symbol;Acc:HGNC:27900]	C17orf67	protein_coding	Q0P5P2	339210	2.969997068300172	3.060171799492554	193.52304367469438	1.1180680289243081	1.1056263061062013	0.8924315874122296	0.03407350811128943	0.04977575315026022	0.03484823861676064	270	215	194	93
ENSG00000141526	ENSG00000141526.16	solute carrier family 16 member 3 [Source:HGNC Symbol;Acc:HGNC:10924]	SLC16A3	protein_coding	A0A024R8U1,O15427	9123	7.343172088798799	7.450435778910041	4021.630646262371	1.1183523993055828	1.1189640715458364	1.0950802235439014	0.0019018347573747606	0.009986733341025988	3.5986695456612857e-9	5701	4309	3408	2334
ENSG00000214900	ENSG00000214900.11	long intergenic non-protein coding RNA 1588 [Source:HGNC Symbol;Acc:HGNC:27503]	C14orf182	protein_coding	NA	283551	2.963792760104064	3.0476514469409017	192.77828028230343	1.1187560972643402	1.127328947390201	0.9282384026708459	0.029168019657081427	0.03899489574382301	0.025174551853027846	262	214	164	112
ENSG00000183696	ENSG00000183696.14	uridine phosphorylase 1 [Source:HGNC Symbol;Acc:HGNC:12576]	UPP1	protein_coding	B4DND0,Q16831,Q86Y75	7378	5.17523782557865	5.281431935281025	896.9741498734967	1.120370609019406	1.1329514926203266	1.0788181163838555	0.0048295314517534434	0.014325638017249436	9.02985921174937e-6	1240	973	734	540
ENSG00000180672	NA	NA	AC007362.1	pseudogene	NA	NA	4.351378313000607	4.45071015498507	504.85585555829726	1.1228525195414896	1.1056373008005194	1.0184880474403037	0.009871826469932147	0.026771941349574294	5.456583560155696e-4	602	648	472	264
ENSG00000161642	ENSG00000161642.17	zinc finger protein 385A [Source:HGNC Symbol;Acc:HGNC:17521]	ZNF385A	protein_coding	A0A024RB56,Q96PM9	25946	6.025429835210421	6.131863347142116	1613.7583516962445	1.1250249116195747	1.1183297412039428	1.0804599766292264	0.0031253616003184825	0.010730509667169005	4.5773537908692484e-7	2339	1687	1504	852
ENSG00000118257	ENSG00000118257.16	neuropilin 2 [Source:HGNC Symbol;Acc:HGNC:8005]	NRP2	protein_coding	A0A024R3W6,A0A024R412,O60462,Q7LBX6,Q7Z3T9,X5D2Q8	8828	6.74576833782336	6.851458937211335	2655.875825257637	1.126914689448846	1.1256301404437525	1.101805665876682	0.0016368405537847887	0.0074700666487888595	2.3339331081168783e-9	3633	2942	2412	1446
ENSG00000060491	ENSG00000060491.16	opioid growth factor receptor [Source:HGNC Symbol;Acc:HGNC:15768]	OGFR	protein_coding	Q9NZT2	11054	6.7335599683580165	6.84501090033366	2643.740280230489	1.1307445990978517	1.1216310837149297	1.0860077578060772	0.003170382654598695	0.014325638017249436	2.381465908937085e-7	3919	2679	2535	1354
ENSG00000185033	ENSG00000185033.14	semaphorin 4B [Source:HGNC Symbol;Acc:HGNC:10730]	SEMA4B	protein_coding	J3KNP4,Q9NPR2	10509	7.778561450605028	7.885972962290508	5437.52685868251	1.1318263443130125	1.1317359967597382	1.1154212683878144	0.0011481167817029706	0.0074700666487888595	3.2705810434282036e-11	7299	6107	4853	3021
ENSG00000100911	ENSG00000100911.16	proteasome activator subunit 2 [Source:HGNC Symbol;Acc:HGNC:9569]	PSME2	protein_coding	Q86SZ7,Q9UL46	5721	8.402127266567748	8.516952058179125	8419.565467424276	1.1339370263638104	1.1203621749045336	1.0886333272116417	0.0030954694106970666	0.018850938490962522	6.530275601636588e-8	12864	8205	7160	4873
ENSG00000160182	ENSG00000160182.3	trefoil factor 1 [Source:HGNC Symbol;Acc:HGNC:11755]	TFF1	protein_coding	P04155	7031	3.234767455142589	3.342756462868195	236.93403017932602	1.138787201542728	1.1939080007415113	1.01956437876749	0.029168019657081427	0.042489668389874474	0.010936659908830958	302	262	175	158
ENSG00000122643	ENSG00000122643.22	5'-nucleotidase, cytosolic IIIA [Source:HGNC Symbol;Acc:HGNC:17820]	NT5C3A	protein_coding	A0A024RA81,A0A090N7U2,Q9H0P0	51251	5.230247442824994	5.353677384193494	941.3145836645238	1.144700679116088	1.127681033230413	1.0467592233742384	0.012822041820017832	0.03882681746506116	2.4873636767148863e-4	1045	1255	990	429
ENSG00000005884	ENSG00000005884.18	integrin subunit alpha 3 [Source:HGNC Symbol;Acc:HGNC:6139]	ITGA3	protein_coding	A0A140VJM0,P26006	3675	8.866356178207997	8.98236947031901	11624.64253719344	1.1510555162794214	1.1571865778414523	1.1385297841564013	0.001357126115641924	0.010410968699817912	1.0386713099320213e-10	15745	12609	9548	7038
ENSG00000064205	ENSG00000064205.10	cellular communication network factor 5 [Source:HGNC Symbol;Acc:HGNC:12770]	WISP2	protein_coding	O76076	8839	4.433437317270462	4.536957593032601	536.4649144100168	1.1526888135344306	1.153787878043866	1.0818022893266355	0.005584860868829205	0.01603465533730597	8.021119945805838e-5	673	630	469	307
ENSG00000185880	ENSG00000185880.13	tripartite motif containing 69 [Source:HGNC Symbol;Acc:HGNC:17857]	TRIM69	protein_coding	H0YL66,Q86WT6	140691	4.053637362183472	4.166994779419548	414.6845274312785	1.1554404555460442	1.1423889438526222	1.028235498954044	0.014960368716603063	0.03882681746506116	0.0019461703657705815	497	515	435	191
ENSG00000214548	ENSG00000214548.18	maternally expressed 3 [Source:HGNC Symbol;Acc:HGNC:14575]	MEG3	lincRNA	NA	55384	6.128178190873918	6.23823065677222	1737.4152194207682	1.156925233593338	1.154672162703361	1.126036119623274	0.0017012433955368865	0.006636954086570989	1.1788112407172295e-8	2186	2035	1581	956
ENSG00000217801	ENSG00000217801.10	protein tyrosine phosphatase family pseudogene	RP11-465B22.3	pseudogene	NA	100288175	2.7905979011435424	2.877877033249774	171.38605174976865	1.159520627398969	1.1534842268461498	0.9328675847828944	0.02890730416155606	0.03999139306940242	0.031247228096648233	234	185	158	93
ENSG00000126561	ENSG00000126561.16	signal transducer and activator of transcription 5A [Source:HGNC Symbol;Acc:HGNC:11366]	STAT5A	protein_coding	A8K6I5,K7EK35,P42229,Q59GY7	6776	2.9162688601492874	3.0122673706681997	188.76088622634626	1.160184517067686	1.1878064389493554	0.9841952826492153	0.029168019657081427	0.03994381888733434	0.020432436151712235	233	217	150	119
ENSG00000198517	ENSG00000198517.10	MAF bZIP transcription factor K [Source:HGNC Symbol;Acc:HGNC:6782]	MAFK	protein_coding	A0A024R804,O60675	7975	9.034119759519125	9.148346611189094	13040.42218276564	1.1641186624625206	1.1639638119510312	1.1516696668002457	7.763117101889849e-4	0.007676939482556507	5.949970984615446e-13	16688	14898	12068	7080
ENSG00000172216	ENSG00000172216.6	CCAAT enhancer binding protein beta [Source:HGNC Symbol;Acc:HGNC:1834]	CEBPB	protein_coding	P17676	1051	8.271135542271995	8.393195180313116	7727.1573492075395	1.1655749239960458	1.1697815396612017	1.1435254138560946	0.002008308620035603	0.013558883530350714	3.5986695456612857e-9	10765	8022	7825	3790
ENSG00000171310	ENSG00000171310.11	carbohydrate sulfotransferase 11 [Source:HGNC Symbol;Acc:HGNC:17422]	CHST11	protein_coding	A0A024RBL0,Q9NPF2	50515	5.028760638549056	5.137040482407621	811.3152556489257	1.1655827456910113	1.1622302188085287	1.1127575959843745	0.0031253616003184825	0.010260275983318218	2.996749526343425e-6	1052	917	759	435
ENSG00000088826	ENSG00000088826.18	spermine oxidase [Source:HGNC Symbol;Acc:HGNC:15862]	SMOX	protein_coding	Q9NWM0	54498	7.681979917854377	7.797800558341892	5116.029069136115	1.1702170248224957	1.1672769575691149	1.1478536467580818	0.0011481167817029706	0.007795467426921813	9.459998020354581e-11	7108	5339	4565	2886
ENSG00000105287	ENSG00000105287.12	protein kinase D2 [Source:HGNC Symbol;Acc:HGNC:17293]	PRKD2	protein_coding	Q9BZL6	25865	6.3332770863744425	6.449832177269617	2012.0893002942405	1.1729961868735757	1.1779203133178493	1.1480794818256552	0.0017012433955368865	0.007436249188230831	8.460498398283322e-9	2724	2137	1710	1193
ENSG00000168961	ENSG00000168961.17	galectin 9 [Source:HGNC Symbol;Acc:HGNC:6570]	LGALS9	protein_coding	A0A024QZ02,A0A024QZ55,O00182	3965	3.1714446084424406	3.2761900606366114	226.0303156893156	1.176732134030094	1.1992597941433196	1.0266567310544386	0.022757896060776873	0.03676281976819751	0.01004436532134494	316	225	183	141
ENSG00000167705	ENSG00000167705.12	Rab interacting lysosomal protein [Source:HGNC Symbol;Acc:HGNC:30266]	RILP	protein_coding	Q96NA2	83547	3.15336192334141	3.271441718399141	225.7733648916306	1.1803738306224782	1.2280692809209712	1.0410094854648642	0.031297329424194484	0.04691815683368981	0.01229753203563396	318	215	169	151
ENSG00000161638	ENSG00000161638.11	integrin subunit alpha 5 [Source:HGNC Symbol;Acc:HGNC:6141]	ITGA5	protein_coding	B2R627,P08648	3678	6.37301959794111	6.498317579006535	2081.3062008453876	1.1804983779474567	1.2002731604864405	1.1645279375494004	0.0024866186474814117	0.010289747812644998	5.106819640575024e-8	2587	2359	1641	1324
ENSG00000204264	ENSG00000204264.12	proteasome 20S subunit beta 8 [Source:HGNC Symbol;Acc:HGNC:9545]	PSMB8	protein_coding	P28062,X5CMJ9	5696	5.1113177325915995	5.232368978261844	867.577745776389	1.1842733770967822	1.199372387845614	1.1424162661814377	0.004288623023529675	0.014325638017249436	5.995047795636408e-6	1195	882	705	539
ENSG00000244274	ENSG00000244274.7	dysbindin domain containing 2 [Source:HGNC Symbol;Acc:HGNC:15881]	DBNDD2	protein_coding	Q9BQY9	55861	3.6151460001696063	3.730773957685262	308.2287062019769	1.1850711492622614	1.1517473708951727	0.9915092237549438	0.02730770737268797	0.05757901278810197	0.009625834843236689	311	428	257	184
ENSG00000187678	ENSG00000187678.9	sprouty RTK signaling antagonist 4 [Source:HGNC Symbol;Acc:HGNC:15533]	SPRY4	protein_coding	A0A0C4DFS6,Q9C004	81848	4.807615526759577	4.923223792411581	699.6188899604897	1.1854598101263498	1.182025749601171	1.1197727344900794	0.004363279589592223	0.015057333027030214	1.8273873175394253e-5	913	772	705	347
ENSG00000188015	ENSG00000188015.10	S100 calcium binding protein A3 [Source:HGNC Symbol;Acc:HGNC:10493]	S100A3	protein_coding	P33764	6274	4.869010197380696	4.994904065755403	736.6555980797314	1.1868810489643906	1.207184967446682	1.1361512719203848	0.006788416655614727	0.020409406676632727	3.859839889429433e-5	1040	720	581	470
ENSG00000137496	ENSG00000137496.18	interleukin 18 binding protein [Source:HGNC Symbol;Acc:HGNC:5987]	IL18BP	protein_coding	A0A024R5G2,A0A024R5I1,A0A024R5M7,G3V1C5,O95998	10068	3.299627966602952	3.400946641242111	245.39680923221272	1.1885596384521746	1.1803981815143303	1.0277209734995774	0.01588661315968639	0.02889310429309597	0.006583538968953318	344	250	229	133
ENSG00000153294	ENSG00000153294.12	adhesion G protein-coupled receptor F4 [Source:HGNC Symbol;Acc:HGNC:19011]	GPR115	protein_coding	Q8IZF3	221393	3.0292128560914025	3.162971603392744	210.08796670111602	1.190193254594198	1.2462080849844104	1.0198465232713294	0.04959414625953656	0.07180908568112324	0.023222592260102662	215	266	145	149
ENSG00000206190	ENSG00000206190.12	ATPase phospholipid transporting 10A (putative) [Source:HGNC Symbol;Acc:HGNC:13542]	ATP10A	protein_coding	O60312	57194	3.636035722526442	3.7509462050213163	313.1911818539375	1.1922758960331326	1.226746722178443	1.1030802775670174	0.012980791503533899	0.02664655259340501	0.001607439567113334	388	346	246	202
ENSG00000143382	ENSG00000143382.15	ADAMTS like 4 [Source:HGNC Symbol;Acc:HGNC:19706]	ADAMTSL4	protein_coding	B7ZMJ3,Q6UY14,Q9UFG7	54507	3.2325320615091098	3.3390135465826316	235.88295722694224	1.1938167389017442	1.1959815198513883	1.0270851832645864	0.021813053448461562	0.03822913792383657	0.009352058907582018	262	295	194	145
ENSG00000178381	ENSG00000178381.12	zinc finger AN1-type containing 2A [Source:HGNC Symbol;Acc:HGNC:28073]	ZFAND2A	protein_coding	Q8N6M9	90637	5.040012959918231	5.160749835012397	825.4917832740506	1.1957734343912136	1.196774845059669	1.1365282236166605	0.004373302041748285	0.014904964535197462	9.388972304807696e-6	1181	804	702	493
ENSG00000131668	ENSG00000131668.14	BARX homeobox 1 [Source:HGNC Symbol;Acc:HGNC:955]	BARX1	protein_coding	Q9HBU1	56033	2.8284418703626293	2.931998442720021	178.02537894509254	1.1974061849760667	1.1778796715092439	0.9432085741764945	0.035675867847887004	0.05376750996223934	0.03424968488997	272	162	162	99
ENSG00000067057	ENSG00000067057.17	phosphofructokinase, platelet [Source:HGNC Symbol;Acc:HGNC:8878]	PFKP	protein_coding	Q01813	5214	8.852446418398838	8.974828032107313	11564.88676124887	1.2020993708248566	1.202242338222342	1.188501621265344	6.761871741321218e-4	0.0069508073849064555	5.439030635709838e-13	15382	12228	10166	6713
ENSG00000115738	ENSG00000115738.10	inhibitor of DNA binding 2 [Source:HGNC Symbol;Acc:HGNC:5361]	ID2	protein_coding	Q02363,Q53T66	3398	6.6943738394791446	6.819514172859387	2597.9222087634007	1.2072745979164627	1.2077523427679504	1.1802156122662866	0.0015132908343597812	0.007958256504274341	2.873458748510012e-9	3163	2988	2605	1313
ENSG00000105696	ENSG00000105696.9	transmembrane protein 59 like [Source:HGNC Symbol;Acc:HGNC:13237]	TMEM59L	protein_coding	A0A024R7L4,Q9UK28	25789	3.464354084522514	3.579262015624276	276.91866871805115	1.2089879445375147	1.1942037626397246	1.046018791576558	0.016179743520441436	0.0367010609097789	0.005216143659364533	394	274	284	135
ENSG00000088002	ENSG00000088002.12	sulfotransferase family 2B member 1 [Source:HGNC Symbol;Acc:HGNC:11459]	SULT2B1	protein_coding	O00204	6820	6.505325801210446	6.632069995456885	2282.6085271387233	1.2090907083938514	1.196898668647788	1.1588899394826182	0.002464522653634144	0.01212588235217776	9.951013999894413e-8	3350	2153	2007	1322
ENSG00000163735	ENSG00000163735.7	C-X-C motif chemokine ligand 5 [Source:HGNC Symbol;Acc:HGNC:10642]	CXCL5	protein_coding	P42830,Q6I9S7	6374	9.9211644107484	10.047664228344132	24321.42358995204	1.2095347778261574	1.2075119089018538	1.1908396424380987	9.014681594144767e-4	0.00987504750313841	6.4950812964357e-12	28439	28974	23621	12768
ENSG00000198417	ENSG00000198417.7	metallothionein 1F [Source:HGNC Symbol;Acc:HGNC:7398]	MT1F	protein_coding	H3BRY8,P04733	4494	2.8829337472909327	2.9892656439476295	185.05133049050073	1.2130454354364328	1.1918727820714359	0.9714493823654212	0.02989075639186244	0.04856223821390859	0.026406824162151888	278	170	174	100
ENSG00000170373	ENSG00000170373.8	cystatin SN [Source:HGNC Symbol;Acc:HGNC:2473]	CST1	protein_coding	P01037	1469	5.424687489049438	5.545983567494867	1076.6928809378749	1.2142169705411274	1.2077974909604814	1.163938444794601	0.002384403347663442	0.008701556773397597	4.228584916464088e-7	1499	1074	999	594
ENSG00000123444	ENSG00000123444.14	kelch repeat and BTB domain containing 4 [Source:HGNC Symbol;Acc:HGNC:23761]	KBTBD4	protein_coding	A0A075B6T4,Q9NVX7	55709	3.4426138633845125	3.5683377444602473	276.3241022090012	1.2177427540966554	1.2136866145145175	1.0441393176287563	0.02730770737268797	0.05285673352229378	0.00872296826708272	277	366	216	178
ENSG00000158467	ENSG00000158467.16	adenosylhomocysteinase like 2 [Source:HGNC Symbol;Acc:HGNC:22204]	AHCYL2	protein_coding	Q96HN2	23382	5.274310682160669	5.396606337155348	970.698435746571	1.2199945796094072	1.2158435603523037	1.169905506693201	0.002387609066823381	0.009046851362280641	5.730227118938008e-7	1192	1100	964	498
ENSG00000160710	ENSG00000160710.17	adenosine deaminase RNA specific [Source:HGNC Symbol;Acc:HGNC:225]	ADAR	protein_coding	P55265	103	7.490802574483969	7.617977943468245	4517.8439913634475	1.2228261359940482	1.227046059700357	1.2086567351328545	8.034662977733978e-4	0.005883063018863089	8.821868881037395e-12	5552	5052	3864	2715
ENSG00000179111	ENSG00000179111.9	hes family bHLH transcription factor 7 [Source:HGNC Symbol;Acc:HGNC:15977]	HES7	protein_coding	Q9BYE0	84667	3.1845287695777076	3.2945201400751474	227.78597889924043	1.2238500933729815	1.201492130513643	1.0308404194917464	0.017866295190537444	0.036138974311059835	0.009443319950719462	264	276	231	113
ENSG00000183963	ENSG00000183963.18	smoothelin [Source:HGNC Symbol;Acc:HGNC:11126]	SMTN	protein_coding	A0A087WVP4,A0A087X1R1,B4DI56,B4E229,P53814	6525	4.824087688809117	4.948755675714846	713.3879858263352	1.2324748920113213	1.2412601670434686	1.1840999499193254	0.003106507295060473	0.010730509667169005	3.4647280260879477e-6	949	723	609	432
ENSG00000173432	ENSG00000173432.12	serum amyloid A1 [Source:HGNC Symbol;Acc:HGNC:10513]	SAA1	protein_coding	P0DJI8	6288	3.310761480442399	3.428223512735545	250.23691100165678	1.2332961086749725	1.2104454886662581	1.0424439034085633	0.020630355585689285	0.0407390021527807	0.008442274266776096	379	222	231	139
ENSG00000185022	ENSG00000185022.12	MAF bZIP transcription factor F [Source:HGNC Symbol;Acc:HGNC:6780]	MAFF	protein_coding	Q9ULX9	23764	4.139024039056585	4.261887980440451	444.6172856374437	1.2438039824952396	1.2594390081209008	1.177536599183868	0.0048295314517534434	0.014443623285841227	7.127543329356327e-5	568	462	375	274
ENSG00000006283	ENSG00000006283.18	calcium voltage-gated channel subunit alpha1 G [Source:HGNC Symbol;Acc:HGNC:1394]	CACNA1G	protein_coding	O43497	8913	3.2863117448342827	3.400754538456343	245.21252602019578	1.2517083050175903	1.2347976409002825	1.085227258579839	0.01277715249652592	0.02676436252489123	0.004211426960299322	289	284	248	124
ENSG00000112343	ENSG00000112343.11	tripartite motif containing 38 [Source:HGNC Symbol;Acc:HGNC:10059]	TRIM38	protein_coding	A0A024QZY4,O00635	10475	4.615970772221443	4.739550062378943	617.3603862707527	1.254632787329155	1.2564250254428433	1.199381988527833	0.002464522653634144	0.009106299225503505	2.9577221949735986e-6	762	668	556	358
ENSG00000116663	ENSG00000116663.11	F-box protein 6 [Source:HGNC Symbol;Acc:HGNC:13585]	FBXO6	protein_coding	Q9NRD1	26270	3.584195354527422	3.7167779377173655	306.18435189094885	1.2566365768181411	1.283835076397813	1.1503814031228932	0.014071362242002408	0.030834832952242562	0.0016761364701789686	426	279	243	200
ENSG00000166780	ENSG00000166780.11	bMERB domain containing 1 [Source:HGNC Symbol;Acc:HGNC:19213]	C16orf45	protein_coding	A0A024QZI8,Q96MC5	89927	5.659410180828084	5.796897642079948	1281.6077204814671	1.2591903352238507	1.2624238762721565	1.2175665388870005	0.002464522653634144	0.01025998200905808	2.363812256471135e-7	1405	1531	1062	802
ENSG00000120708	ENSG00000120708.17	transforming growth factor beta induced [Source:HGNC Symbol;Acc:HGNC:11771]	TGFBI	protein_coding	A0A0S2Z4Q2,Q15582	7045	10.076983745734495	10.21341339248094	27288.361100648464	1.2598711533981153	1.2645067215071388	1.2522960347932819	5.237333402529488e-4	0.006855295019897821	4.4357898130661865e-14	33278	29662	23179	16731
ENSG00000169213	ENSG00000169213.7	RAB3B, member RAS oncogene family [Source:HGNC Symbol;Acc:HGNC:9778]	RAB3B	protein_coding	P20337	5865	3.239615495288476	3.3856996405598445	244.86150410555368	1.2613462868821284	1.3333358841167204	1.1610226135655923	0.025315802506653693	0.042556486061401215	0.005017397136367328	262	278	173	176
ENSG00000105711	ENSG00000105711.12	sodium voltage-gated channel beta subunit 1 [Source:HGNC Symbol;Acc:HGNC:10586]	SCN1B	protein_coding	A0A1W2PR05,Q07699	6324	4.705928179732613	4.839861360442222	661.8938597214311	1.264753657212276	1.264881606735511	1.196505588763829	0.0041717448452077135	0.015190960218236222	1.390396977217947e-5	929	612	569	402
ENSG00000147872	ENSG00000147872.10	perilipin 2 [Source:HGNC Symbol;Acc:HGNC:248]	PLIN2	protein_coding	Q6FHZ7,Q99541	123	6.488524433767862	6.624801190747331	2271.4939247318803	1.2757668305245287	1.2691824427120182	1.242559508269845	9.89597546999997e-4	0.00588547258844842	4.172443596141285e-10	2530	2666	2050	1321
ENSG00000155287	ENSG00000155287.11	solute carrier family 25 member 28 [Source:HGNC Symbol;Acc:HGNC:23472]	SLC25A28	protein_coding	Q96A46	81894	5.496179516574342	5.633410912769453	1144.6223207732155	1.2873845530032928	1.2891808557263307	1.25073762871739	0.0013924966964814042	0.005902650266785168	2.2304644289774007e-8	1508	1116	1012	684
ENSG00000168065	ENSG00000168065.16	solute carrier family 22 member 11 [Source:HGNC Symbol;Acc:HGNC:18120]	SLC22A11	protein_coding	Q9NSA0	55867	2.5920171711178313	2.7114323368943642	153.76891841397602	1.2919368317817077	1.2826404985596485	1.025918722675267	0.032401903555638316	0.05031019236509241	0.029985310389824018	226	130	134	93
ENSG00000116514	ENSG00000116514.16	ring finger protein 19B [Source:HGNC Symbol;Acc:HGNC:26886]	RNF19B	protein_coding	Q6ZMZ0	127544	3.5808928492382766	3.726342416361163	308.7743516699654	1.2982037850435502	1.3532392263796913	1.2287286902048902	0.011003034973026746	0.0248966025202107	7.004149174022874e-4	350	328	233	214
ENSG00000163453	ENSG00000163453.11	insulin like growth factor binding protein 7 [Source:HGNC Symbol;Acc:HGNC:5476]	IGFBP7	protein_coding	Q16270	3490	3.6559859420036647	3.795370576198209	323.1955575334402	1.3062461812602406	1.3275067458298935	1.2091390651412188	0.009009061448165401	0.022642208353063666	5.906940753095357e-4	436	292	265	209
ENSG00000126391	ENSG00000126391.14	FERM domain containing 8 [Source:HGNC Symbol;Acc:HGNC:25462]	FRMD8	protein_coding	A8K6L3,Q9BZ67	83786	5.9694037994237785	6.122761403952579	1606.1448432335665	1.308298292553919	1.3283755447850065	1.2891455990252227	0.0017364305361370238	0.008291985387919677	1.765509771425016e-8	1783	1788	1281	1060
ENSG00000131746	ENSG00000131746.13	tensin 4 [Source:HGNC Symbol;Acc:HGNC:24352]	TNS4	protein_coding	Q6PJP3,Q8IZW8	84951	6.0714354249388505	6.214660759500156	1710.94945929121	1.3104947157628868	1.3172364360800242	1.290694849081135	7.01668025362632e-4	0.0037408596580342395	9.459998020354581e-11	2053	1793	1492	1046
ENSG00000164171	ENSG00000164171.11	integrin subunit alpha 2 [Source:HGNC Symbol;Acc:HGNC:6137]	ITGA2	protein_coding	P17301	3673	5.4480583387865185	5.588243230940437	1109.2736725490558	1.3109181654457918	1.3030705938383527	1.2654947804405006	0.001292005713793285	0.005888056104126202	2.033221433648827e-8	1219	1277	1020	642
ENSG00000142634	ENSG00000142634.13	EF-hand domain family member D2 [Source:HGNC Symbol;Acc:HGNC:28670]	EFHD2	protein_coding	A0A024QZ77,Q96C19	79180	6.689525083596076	6.8337891865594695	2625.600290333172	1.3165436138979192	1.3161065742355846	1.2955777790890906	5.30368501636201e-4	0.003718248044542974	3.2430163014611664e-12	3349	2584	2384	1546
ENSG00000105825	ENSG00000105825.14	tissue factor pathway inhibitor 2 [Source:HGNC Symbol;Acc:HGNC:11761]	TFPI2	protein_coding	P48307	7980	8.004457210804702	8.152085817637285	6541.1971279034915	1.3232077499730817	1.3247452562491102	1.3100874362472716	3.6299245141493145e-4	0.003993856081969712	1.2090332134177999e-14	7941	6732	6499	3519
ENSG00000233493	ENSG00000233493.4	transmembrane protein 238 [Source:HGNC Symbol;Acc:HGNC:40042]	TMEM238	protein_coding	C9JI98	388564	3.0569361501491095	3.209739305446675	214.75144062032982	1.3253137216347437	1.3050511758885563	1.0975522999640146	0.025747517564708947	0.05233284906200588	0.012631763593348574	309	185	243	96
ENSG00000074047	ENSG00000074047.21	GLI family zinc finger 2 [Source:HGNC Symbol;Acc:HGNC:4318]	GLI2	protein_coding	P10070,Q1PSW9,Q59FV5	2736	4.214442079150607	4.35213881360736	472.59752901269223	1.3367958551740928	1.32983028459848	1.2597414166545773	0.002464522653634144	0.00987504750313841	8.973309720169362e-6	557	499	469	255
ENSG00000215472	ENSG00000215472.10	RPL17-C18orf32 readthrough [Source:HGNC Symbol;Acc:HGNC:44661]	RPL17-C18orf32	protein_coding	A0A0A0MRF8,A0A0A6YYL6	100526842	5.344565964847293	5.506494367445479	1047.640240272896	1.3400755440126644	1.3173210371646258	1.2493132698630698	0.004606269205284651	0.020229081374530045	6.920468809057786e-6	1514	878	1113	517
ENSG00000084444	ENSG00000084444.14	family with sequence similarity 234 member B [Source:HGNC Symbol;Acc:HGNC:29288]	KIAA1467	protein_coding	A2RU67	57613	2.6886373983832224	2.8213601020591064	164.79518520395297	1.3427650505516606	1.3082104936080192	1.0733091042798655	0.022757896060776873	0.04484598873695499	0.020042043530782594	172	198	178	79
ENSG00000148344	ENSG00000148344.11	prostaglandin E synthase [Source:HGNC Symbol;Acc:HGNC:9599]	PTGES	protein_coding	O14684	9536	6.523955553679574	6.6779098974106486	2357.805825011773	1.343577891497972	1.3544795427155782	1.3306300409247513	5.736403822326615e-4	0.003967024372508398	9.608461026489509e-12	2835	2375	2006	1492
ENSG00000117226	ENSG00000117226.12	guanylate binding protein 3 [Source:HGNC Symbol;Acc:HGNC:4184]	GBP3	protein_coding	Q9H0R5	2635	3.4621287718440983	3.600051967772683	281.4632352193487	1.3445746828069651	1.3157835918588545	1.1824762798124315	0.008931339170058433	0.0248966025202107	0.0013567325477463184	295	334	292	143
ENSG00000186806	ENSG00000186806.5	V-set and immunoglobulin domain containing 10 like [Source:HGNC Symbol;Acc:HGNC:27111]	VSIG10L	protein_coding	Q86VR7	147645	5.709482797642492	5.86186501276823	1339.7968782250907	1.3470669359935996	1.3470076327128275	1.312028484902055	9.907134807661735e-4	0.005325585817753132	2.873458748510012e-9	1654	1326	1393	689
ENSG00000128578	ENSG00000128578.10	striatin interacting protein 2 [Source:HGNC Symbol;Acc:HGNC:22209]	STRIP2	protein_coding	Q9ULQ0	57464	3.117514341249378	3.2505045885621207	221.76848653226708	1.3637672959333156	1.3530328620886871	1.2048621722854818	0.00827384185381125	0.017838172176473023	0.0019475175394345955	282	211	223	119
ENSG00000022267	ENSG00000022267.19	four and a half LIM domains 1 [Source:HGNC Symbol;Acc:HGNC:3702]	FHL1	protein_coding	B7Z9A1,Q13642,Q5JXI2	2273	4.656403526222193	4.814984105852873	649.8024212010818	1.3699052036617603	1.3580588607742548	1.288836773061218	0.003126120837056307	0.014443623285841227	5.756263665735777e-6	686	738	704	318
ENSG00000130066	ENSG00000130066.16	spermidine/spermine N1-acetyltransferase 1 [Source:HGNC Symbol;Acc:HGNC:10540]	SAT1	protein_coding	P21673	6303	9.730734861614867	9.89007132903179	21813.41981196949	1.3742307417781228	1.3716132549130176	1.360361829624772	2.383498814589163e-4	0.004375445274382011	1.8730889353893298e-16	23795	23724	21408	12128
ENSG00000125826	ENSG00000125826.21	RANBP2-type and C3HC4-type zinc finger containing 1 [Source:HGNC Symbol;Acc:HGNC:15864]	RBCK1	protein_coding	A6PVJ6,A6PVK0,Q9BYM8	10616	8.452640393519708	8.613089630949974	9004.450238846033	1.3805717591584674	1.37450427132006	1.3597645561691707	2.9730874910750143e-4	0.004252840582823818	6.729800583510268e-15	11533	8283	8648	5128
ENSG00000108679	ENSG00000108679.13	galectin 3 binding protein [Source:HGNC Symbol;Acc:HGNC:6564]	LGALS3BP	protein_coding	A0A0S2Z3Y1,Q08380	3959	8.7969247929415	8.9572460086371	11429.824895455386	1.3826830768839757	1.3838137818236491	1.3740818631848137	2.0240378596171263e-4	0.0033107123400643074	2.4234469417343213e-17	13755	11171	10351	6919
ENSG00000004468	ENSG00000004468.13	CD38 molecule [Source:HGNC Symbol;Acc:HGNC:1667]	CD38	protein_coding	B4E006,P28907	952	5.307870380864865	5.469349683550304	1021.5932355221864	1.3967582233703784	1.3928856233923834	1.3529749056842393	9.907134807661735e-4	0.0054108386629278206	8.343198506188502e-9	1126	1081	1073	529
ENSG00000115652	ENSG00000115652.14	UDP-glucuronate decarboxylase 1 [Source:HGNC Symbol;Acc:HGNC:17729]	UXS1	protein_coding	Q8NBZ7	80146	5.714974367208231	5.87526753586116	1353.144138176293	1.4027349855492535	1.3953166845782958	1.3657703713317557	5.621997188870819e-4	0.0034685171322995432	1.1113610529967041e-10	1436	1474	1288	784
ENSG00000116852	ENSG00000116852.14	kinesin family member 21B [Source:HGNC Symbol;Acc:HGNC:29442]	KIF21B	protein_coding	O75037,Q2UVF0	23046	3.2006993427907755	3.3544895420567284	239.67794086886184	1.4078034130771229	1.448383480570297	1.3138477458875877	0.007216028191030046	0.01603465533730597	6.09363788042716e-4	269	234	194	163
ENSG00000111252	ENSG00000111252.11	SH2B adaptor protein 3 [Source:HGNC Symbol;Acc:HGNC:29605]	SH2B3	protein_coding	B7Z7K6,F5GYM4,Q59H48,Q96BA5,Q9UQQ2	10019	3.4683629636184246	3.6159666823260377	285.1797446951106	1.4202594112611877	1.412098533651305	1.3054994041595043	0.0035435673729729746	0.010774862264056514	1.4657415781965926e-4	334	279	288	156
ENSG00000243649	ENSG00000243649.9	complement factor B [Source:HGNC Symbol;Acc:HGNC:1037]	CFB	protein_coding	A0A1U9X7H8,P00751	629	7.771122500722939	7.94275100558674	5660.778021271029	1.4217453699717602	1.428732772592948	1.4147112091129348	2.3516035528542236e-4	0.0031169141754075016	8.981764829305756e-16	6349	5676	4925	3607
ENSG00000145623	ENSG00000145623.13	oncostatin M receptor [Source:HGNC Symbol;Acc:HGNC:8507]	OSMR	protein_coding	Q99650	9180	7.461951637329865	7.637861449303327	4581.51713465403	1.4218137891471787	1.4124886375219274	1.3863552337099998	6.761871741321218e-4	0.006939009880625991	2.0251128161426303e-11	4544	5189	4810	2395
ENSG00000136147	ENSG00000136147.18	PHD finger protein 11 [Source:HGNC Symbol;Acc:HGNC:17024]	PHF11	protein_coding	B4DDL5,Q9UIL8	51131	4.396484042459465	4.583448151713373	553.616575888769	1.4237254383257023	1.414414007888251	1.316489352264866	0.006773621087793591	0.027916790743323067	6.859776441639319e-5	540	637	651	246
ENSG00000269900	ENSG00000269900.3	RNA component of mitochondrial RNA processing endoribonuclease [Source:HGNC Symbol;Acc:HGNC:10031]	RMRP	lincRNA	NA	6023	3.1761853996098584	3.448863620175786	257.91007336437787	1.437562169444956	1.6488389327760804	1.4511203319597494	0.0470312519697155	0.06500607719997767	0.0024324087071567533	305	186	145	226
ENSG00000105605	ENSG00000105605.7	calcium voltage-gated channel auxiliary subunit gamma 7 [Source:HGNC Symbol;Acc:HGNC:13626]	CACNG7	protein_coding	P62955	59284	4.011410377536955	4.169945056188518	417.61995094196647	1.4398025980990992	1.4364256980386483	1.3630943288587236	0.0017822427046505554	0.0077307845533542046	4.139668533302112e-6	507	382	402	243
ENSG00000156113	ENSG00000156113.23	potassium calcium-activated channel subfamily M alpha 1 [Source:HGNC Symbol;Acc:HGNC:6284]	KCNMA1	protein_coding	A0A087WZL8,A0A1W2PP94,A0A1W2PPY5,A0A1W2PQK5,A0A1W2PQU4,A0A1W2PR56,A0A1W2PR62,A0A1W2PRN5,A0A1W2PSD3,B7ZMF5,D5MRH1,Q12791,Q59FH2,Q5SVJ7,S4R453	3778	2.2973960638503605	2.446882557156669	129.81134777323533	1.4484199123753543	1.4891903568696527	1.2270900839527745	0.02335391909030311	0.03822640296591533	0.015397192943420603	124	140	101	92
ENSG00000105246	ENSG00000105246.6	Epstein-Barr virus induced 3 [Source:HGNC Symbol;Acc:HGNC:3129]	EBI3	protein_coding	Q14213	10148	5.090720059697859	5.259511673624297	884.3255548131539	1.4518911436141846	1.4445503271342033	1.4065093373874782	6.207469977272124e-4	0.0037902776304564677	1.6264106014905482e-9	940	919	890	492
ENSG00000168404	ENSG00000168404.13	mixed lineage kinase domain like pseudokinase [Source:HGNC Symbol;Acc:HGNC:26617]	MLKL	protein_coding	Q8NB16	197259	5.615378604808379	5.785677874155497	1272.3122364915262	1.452504914934823	1.452304185043673	1.4269241019358416	3.275852720620179e-4	0.0020521815269927465	3.0948099497220223e-12	1449	1227	1216	750
ENSG00000164342	ENSG00000164342.13	toll like receptor 3 [Source:HGNC Symbol;Acc:HGNC:11849]	TLR3	protein_coding	O15455	7098	2.296523599817208	2.441358296268246	127.51682962751605	1.458213712057048	1.4143568206233557	1.1337507473004935	0.021757796827345435	0.04150700712311648	0.024920216499043264	123	148	138	64
ENSG00000110092	ENSG00000110092.4	cyclin D1 [Source:HGNC Symbol;Acc:HGNC:1582]	CCND1	protein_coding	P24385,Q6FI00	595	7.281600633718092	7.457643870883662	4045.544590801931	1.458849309793777	1.4581836087783828	1.4454677248058652	1.6346770553188195e-4	0.00198809191606951	5.290927125821629e-17	4749	3755	3811	2424
ENSG00000261452	NA	NA	RP11-509E16.1	lincRNA	NA	NA	2.736776012670233	2.8943103867826783	175.42879329685223	1.4596067536557946	1.4982593078711077	1.317962680460519	0.011003034973026746	0.02069770645809206	0.0026209938514224346	210	151	144	120
ENSG00000253958	ENSG00000253958.2	claudin 23 [Source:HGNC Symbol;Acc:HGNC:17591]	CLDN23	protein_coding	Q96B33	137075	3.5086068874251337	3.6733187648898897	296.64974505368457	1.4686548961612917	1.422466381970205	1.296916058434021	0.006141920754349694	0.021713155810353928	4.444954815397919e-4	272	353	301	162
ENSG00000113739	ENSG00000113739.10	stanniocalcin 2 [Source:HGNC Symbol;Acc:HGNC:11374]	STC2	protein_coding	O76061,Q6FHC9	8614	5.577059704245216	5.756655566551257	1247.7152238310352	1.4700087831306239	1.4788644569351446	1.4481679817106543	4.697643895052998e-4	0.0030084977407780055	2.973544831957012e-11	1316	1260	1095	803
ENSG00000159167	ENSG00000159167.12	stanniocalcin 1 [Source:HGNC Symbol;Acc:HGNC:11373]	STC1	protein_coding	P52823	6781	5.451513412779809	5.631723079731127	1143.415846259297	1.4794722697453384	1.4759004737618255	1.4420668559017153	5.30368501636201e-4	0.003514503006876282	1.6598086496754943e-10	1209	1159	1212	606
ENSG00000239282	ENSG00000239282.8	cytosolic arginine sensor for mTORC1 subunit 1 [Source:HGNC Symbol;Acc:HGNC:34423]	GATSL3	protein_coding	Q8WTX7	652968	4.163037300731996	4.43639467158338	504.93664411759516	1.4828811207837056	1.654484268180216	1.5323917854004676	0.01957299288956669	0.04192738318245102	8.45318539344467e-5	460	484	299	433
ENSG00000090339	ENSG00000090339.9	intercellular adhesion molecule 1 [Source:HGNC Symbol;Acc:HGNC:5344]	ICAM1	protein_coding	P05362	3383	4.099367848871722	4.2714099553683145	448.24747898462397	1.499047133100177	1.5016058636788616	1.4389131201133196	0.0010324621182145862	0.005121023269229541	3.524557634435181e-7	491	427	422	273
ENSG00000173821	ENSG00000173821.19	ring finger protein 213 [Source:HGNC Symbol;Acc:HGNC:14539]	RNF213	protein_coding	A0A0A0MTC1,A0A0A0MTR7,Q63HN8	57674	8.649915085905679	8.836074117024602	10511.489888916269	1.4994344117169338	1.4994224308792128	1.492867934547078	8.814924592725294e-5	0.0019091161250216185	3.2692414272522036e-21	11544	10021	10381	6096
ENSG00000167034	ENSG00000167034.10	NK3 homeobox 1 [Source:HGNC Symbol;Acc:HGNC:7838]	NKX3-1	protein_coding	Q99801	4824	2.7949569808437373	2.9501236684701246	180.96952974247148	1.5027232353519222	1.4861749113487017	1.322229200363487	0.006325439748711581	0.014904964535197462	0.0016483403860591563	190	183	189	98
ENSG00000132470	ENSG00000132470.14	integrin subunit beta 4 [Source:HGNC Symbol;Acc:HGNC:6158]	ITGB4	protein_coding	A0A024R8K7,A0A024R8N2,A0A024R8T0,B7ZLD8,P16144	3691	8.121501477022964	8.30982201172028	7300.036551578281	1.5062581766680667	1.506186306282722	1.4971933397757677	1.0483257520778052e-4	0.0019367243522047726	1.1301816605230175e-19	8245	6714	7357	4153
ENSG00000173786	ENSG00000173786.17	2',3'-cyclic nucleotide 3' phosphodiesterase [Source:HGNC Symbol;Acc:HGNC:2158]	CNP	protein_coding	A0A024R1T5,P09543	1267	3.475108587101907	3.647422892448338	291.372736583487	1.5092362126336223	1.493856512601428	1.38713740439296	0.0031253616003184825	0.011470947952087735	7.705560369218209e-5	301	297	316	151
ENSG00000196639	ENSG00000196639.6	histamine receptor H1 [Source:HGNC Symbol;Acc:HGNC:5182]	HRH1	protein_coding	P35367	3269	2.112706933870755	2.2688932780395406	115.41454490362331	1.5159026028244926	1.5684483458533838	1.2967188578318694	0.020035585088505895	0.03110152083581868	0.01342694732399479	112	114	91	83
ENSG00000134339	ENSG00000134339.9	serum amyloid A2 [Source:HGNC Symbol;Acc:HGNC:10514]	SAA2	protein_coding	P0DJI9	6289	1.957684712864244	2.106504094700349	101.91099493064519	1.527469608817249	1.5035926766613807	1.180384764538823	0.021606342740366533	0.036894749959476336	0.029701737965461213	128	83	109	54
ENSG00000155265	ENSG00000155265.11	golgin A7 family member B [Source:HGNC Symbol;Acc:HGNC:31668]	GOLGA7B	protein_coding	Q2TAP0,Q6ZUQ1	401647	2.930448821338306	3.103285077695842	202.1770709660031	1.5284676025998707	1.534747513442741	1.3781010350558727	0.007216028191030046	0.017908788831469943	9.743473970370928e-4	185	217	172	136
ENSG00000011422	ENSG00000011422.12	plasminogen activator, urokinase receptor [Source:HGNC Symbol;Acc:HGNC:9053]	PLAUR	protein_coding	M0R1I2,Q03405	5329	6.705473840727372	6.900815409715591	2752.549615099399	1.5310613685606242	1.5380048065695215	1.5219645856968622	1.5336729684365164e-4	0.0017360965378659435	1.8173184074856785e-16	3018	2523	2475	1769
ENSG00000100918	ENSG00000100918.13	REC8 meiotic recombination protein [Source:HGNC Symbol;Acc:HGNC:16879]	REC8	protein_coding	O95072	9985	4.773276392688692	4.958782493156676	719.1859419890241	1.5355639752909003	1.5329708231839931	1.4938702777221735	4.261456115229066e-4	0.002912383268445397	4.598007985858922e-10	789	663	717	418
ENSG00000158125	ENSG00000158125.10	xanthine dehydrogenase [Source:HGNC Symbol;Acc:HGNC:12805]	XDH	protein_coding	P47989	7498	1.9292009724021715	2.0875174334652393	100.59910881685516	1.5376573323352052	1.42506594103081	1.0042348570199662	0.03962886719487284	0.07993136602468442	0.0693942356561195	78	132	102	55
ENSG00000197536	ENSG00000197536.11	IRF1 antisense RNA 1 [Source:HGNC Symbol;Acc:HGNC:33838]	C5orf56	protein_coding	NA	441108	1.7241027798658193	1.8677110204532512	86.68594731518371	1.549978679335541	1.5311841540249935	1.1583110155367755	0.02335391909030311	0.03681277566343612	0.040671757871298904	99	77	95	45
ENSG00000101187	ENSG00000101187.16	solute carrier organic anion transporter family member 4A1 [Source:HGNC Symbol;Acc:HGNC:10953]	SLCO4A1	protein_coding	Q96BD0	28231	3.5590925669375393	3.736649937942212	310.3820661471459	1.5534718826977552	1.5436644890601239	1.4553374497398015	0.0016443560533619507	0.006678640407766301	9.25454252783994e-6	320	301	316	177
ENSG00000133805	ENSG00000133805.15	adenosine monophosphate deaminase 3 [Source:HGNC Symbol;Acc:HGNC:470]	AMPD3	protein_coding	Q01432	272	1.5817343649724094	1.7372240019642538	79.12040837842761	1.5538378540474658	1.4462151400774441	0.894900540628577	0.04979265098549504	0.08933352176728579	0.10698686835196487	63	101	86	40
ENSG00000137200	ENSG00000137200.13	cap methyltransferase 1 [Source:HGNC Symbol;Acc:HGNC:21077]	CMTR1	protein_coding	Q8N1G2	23070	5.357519924404231	5.550958582814981	1082.3674272722487	1.555773611338373	1.5537588383595398	1.527865781273963	2.196079837102709e-4	0.0016500824980608243	6.491764671434602e-13	1125	1030	1061	645
ENSG00000123609	ENSG00000123609.11	N-myc and STAT interactor [Source:HGNC Symbol;Acc:HGNC:7854]	NMI	protein_coding	Q13287	9111	5.002263240188789	5.221329457287593	860.8499650969668	1.5609125851758157	1.5589395326511295	1.4938761464555745	0.0021406631425891043	0.013086502919241681	2.466470565201551e-7	793	907	1026	401
ENSG00000092098	ENSG00000092098.17	ring finger protein 31 [Source:HGNC Symbol;Acc:HGNC:16031]	RNF31	protein_coding	Q96EP0	55072	4.964178355832126	5.173587926301884	833.3246959709357	1.5749809411472913	1.5706492636205907	1.5202865800903276	9.017368831455741e-4	0.006485624919084096	9.237311083152627e-9	803	837	950	417
ENSG00000131459	ENSG00000131459.13	glutamine-fructose-6-phosphate transaminase 2 [Source:HGNC Symbol;Acc:HGNC:4242]	GFPT2	protein_coding	A0A0S2Z4X9,B3KMR8,O94808	9945	6.881945165159226	7.0852081143764645	3126.918944709892	1.5753344844243182	1.5721440376161742	1.559724726169161	1.0051922782455474e-4	0.0013722014574378183	2.0318350577031542e-18	3111	3041	3048	1886
ENSG00000173867	ENSG00000173867.10	novel transcript	RP11-97O12.7	processed_transcript	A0A024RC56,Q7L5Y6	55070	2.490465176930742	2.6571631905683533	148.51327789219437	1.584947271830837	1.5729745959806571	1.3848721428010873	0.006325439748711581	0.014358299686756046	0.002300339820206427	160	134	157	82
ENSG00000204267	ENSG00000204267.16	transporter 2, ATP binding cassette subfamily B member [Source:HGNC Symbol;Acc:HGNC:44]	TAP2	protein_coding	Q03519,Q5JNW1,Q9UP03,X5CMH5	6891	4.488944485552212	4.712587579885611	608.7950129044378	1.5854024198166417	1.6325665157808376	1.5679992845811903	0.0016298302302206193	0.008765364178889092	1.1313067734421839e-7	573	583	477	447
ENSG00000178538	ENSG00000178538.10	carbonic anhydrase 8 [Source:HGNC Symbol;Acc:HGNC:1382]	CA8	protein_coding	P35219	767	5.213585971274609	5.418091315030978	988.089822970562	1.5878788812515214	1.5917002971955896	1.5595213761365065	2.7527040416528857e-4	0.0020855725807340975	5.4331731503210565e-12	1109	832	918	628
ENSG00000128739	ENSG00000128739.22	small nuclear ribonucleoprotein polypeptide N [Source:HGNC Symbol;Acc:HGNC:11164]	SNRPN	protein_coding	P63162,X5DP00	6638	5.311040513947284	5.598146313148207	1119.6432560321332	1.5993690969020267	1.5091954663449012	0.35907834523305177	0.026487527765714204	0.09016002629174298	0.25246154974595986	1773	579	818	830
ENSG00000166401	ENSG00000166401.15	serpin family B member 8 [Source:HGNC Symbol;Acc:HGNC:8952]	SERPINB8	protein_coding	A0A024R2B1,A0A1B0GU38,P50452	5271	3.8812600796622325	4.078322440397627	392.256556403167	1.6041204570641658	1.5895895949118641	1.5161896406213957	0.0011232234303976466	0.0062914151478495415	8.600722889754563e-7	381	384	421	214
ENSG00000142408	ENSG00000142408.5	calcium voltage-gated channel auxiliary subunit gamma 8 [Source:HGNC Symbol;Acc:HGNC:13628]	CACNG8	protein_coding	NA,Q8WXS5	59283	6.061786578910874	6.274874100924192	1785.5495421827006	1.6079664041060406	1.6017259930307388	1.5783631943870844	2.0240378596171263e-4	0.0020888479454922214	4.233742078230067e-14	1649	1796	1661	1137
ENSG00000091592	ENSG00000091592.16	NLR family pyrin domain containing 1 [Source:HGNC Symbol;Acc:HGNC:14374]	NLRP1	protein_coding	I3L2G5,Q9C000	22861	2.3548037406777995	2.551559077099515	139.41334612134258	1.6190163581312882	1.6154208101479666	1.3721762141564067	0.01641158538606539	0.03697483056306634	0.007162540605299901	182	91	119	96
ENSG00000146859	ENSG00000146859.6	transmembrane protein 140 [Source:HGNC Symbol;Acc:HGNC:21870]	TMEM140	protein_coding	Q9NV12	55281	5.401228843182359	5.62442082680385	1140.0331038843738	1.632906971126549	1.6530357256566142	1.6227829222400865	2.383498814589163e-4	0.0020124176790868786	6.491764671434602e-13	1159	998	991	781
ENSG00000140379	ENSG00000140379.8	BCL2 related protein A1 [Source:HGNC Symbol;Acc:HGNC:991]	BCL2A1	protein_coding	Q16548	597	3.1651796725999626	3.3778783827010246	242.17610914259961	1.6346662745595417	1.605724362662103	1.4634824305172334	0.005175833714326027	0.01911490669482877	3.052756678900137e-4	214	253	287	116
ENSG00000238266	ENSG00000238266.2	long intergenic non-protein coding RNA 707 [Source:HGNC Symbol;Acc:HGNC:44691]	LINC00707	lincRNA	NA	100507127	1.2924023984685997	1.4257639340915211	65.01713103593752	1.6350878583953101	1.6280808555068742	1.1434929767353743	0.02868131486035599	0.037826458897804206	0.06161811415153056	70	55	65	39
ENSG00000136002	ENSG00000136002.19	Rho guanine nucleotide exchange factor 4 [Source:HGNC Symbol;Acc:HGNC:684]	ARHGEF4	protein_coding	Q9NR80,Q9NTG0	50649	3.0174091318691736	3.2050427874662084	216.35692494721843	1.6369273687293493	1.6343827689772652	1.516537245597467	0.002153635244990389	0.006314728097162431	6.196315128472288e-5	217	196	213	132
ENSG00000181649	ENSG00000181649.8	pleckstrin homology like domain family A member 2 [Source:HGNC Symbol;Acc:HGNC:12385]	PHLDA2	protein_coding	Q53GA4	7262	6.045758723734247	6.2862630739083025	1798.4513068571023	1.6376375564066799	1.6255373384387175	1.5777203738497314	0.0010923500077278535	0.009328610981971634	1.6264106014905482e-9	2217	1290	2097	892
ENSG00000234857	ENSG00000234857.2	HNRNPUL2-BSCL2 readthrough (NMD candidate) [Source:HGNC Symbol;Acc:HGNC:49189]	HNRNPUL2-BSCL2	protein_coding	NA	100534595	5.42505460728352	5.658497935263845	1165.4904476826214	1.640285658004544	1.5504432153781993	1.476959019086354	0.0031253616003184825	0.022377919745652314	1.245706400630635e-6	843	1434	1179	671
ENSG00000010310	ENSG00000010310.9	gastric inhibitory polypeptide receptor [Source:HGNC Symbol;Acc:HGNC:4271]	GIPR	protein_coding	P48546	2696	3.4329289018862466	3.6307549914152175	288.8858081859222	1.6422339839069025	1.6336249028800698	1.544274099556615	0.0012713457742410288	0.0054108386629278206	4.6335449428211234e-6	295	258	304	164
ENSG00000136244	ENSG00000136244.12	interleukin 6 [Source:HGNC Symbol;Acc:HGNC:6018]	IL6	protein_coding	B4DNQ5,B4DVM1,B5MC21,P05231,Q75MH2	3569	2.033509180894994	2.203659167333142	109.37962511839483	1.6506759387189431	1.6369381743220373	1.3821355074173858	0.009807930714869647	0.018370219547942733	0.007999210563696133	119	91	117	61
ENSG00000006118	ENSG00000006118.14	transmembrane protein 132A [Source:HGNC Symbol;Acc:HGNC:31092]	TMEM132A	protein_coding	Q24JP5	54972	8.319959927428927	8.550194426498443	8627.060832028326	1.6549187317687917	1.6623598449498802	1.6520694661833877	6.345532452197802e-5	0.0016500824980608243	3.4304932542426955e-21	9052	7249	7733	5779
ENSG00000108387	ENSG00000108387.15	septin 4 [Source:HGNC Symbol;Acc:HGNC:9165]	SEPT4	protein_coding	O43236,Q8NEP4	5414	2.09645084666626	2.2923015933832134	115.68086847632974	1.6611173421613	1.6316957840265165	1.3574820239603982	0.014450471647350513	0.03173757596818871	0.011009699102883639	141	84	134	58
ENSG00000133216	ENSG00000133216.16	EPH receptor B2 [Source:HGNC Symbol;Acc:HGNC:3393]	EPHB2	protein_coding	B4DSE0,P29323,Q4LE53,Q6NVW1	2048	4.949520475253259	5.184089451800866	840.3219281209708	1.6710275233125669	1.6290078808178425	1.567178402860708	0.001292005713793285	0.01018886650893479	5.570066758955252e-8	1076	564	885	476
ENSG00000179862	ENSG00000179862.7	Cbp/p300 interacting transactivator with Glu/Asp rich carboxy-terminal domain 4 [Source:HGNC Symbol;Acc:HGNC:18696]	CITED4	protein_coding	Q96RK1	163732	4.258401128669226	4.4802891615481	518.1226874248482	1.6851501241162246	1.6805965732516484	1.627065308457166	4.7647177961211457e-4	0.003514503006876282	4.283449215138755e-9	575	399	510	321
ENSG00000224596	ENSG00000224596.8	ZMIZ1 antisense RNA 1 [Source:HGNC Symbol;Acc:HGNC:27433]	ZMIZ1-AS1	antisense	NA	283050	2.36185491793244	2.5835202345553228	140.9395142321437	1.6952760189703813	1.6543707253298063	1.4136645164682204	0.012980791503533899	0.03530722104951554	0.0056461362123332815	178	94	167	69
ENSG00000103966	ENSG00000103966.11	EH domain containing 4 [Source:HGNC Symbol;Acc:HGNC:3245]	EHD4	protein_coding	A0A024R9N6,A8K9B9,Q9H223	30844	4.15482631116865	4.377181237207523	482.5664094377863	1.701728394119932	1.6863622441110264	1.630312290833246	4.981355218914659e-4	0.0037408596580342395	8.80091458205691e-9	427	464	487	292
ENSG00000197208	ENSG00000197208.6	solute carrier family 22 member 4 [Source:HGNC Symbol;Acc:HGNC:10968]	SLC22A4	protein_coding	Q9H015	6583	1.6116335999410116	1.7892165162922327	83.47530148783956	1.7126314776638214	1.6475801677720066	1.2395743012227751	0.026635289381273013	0.05072256671173292	0.03888194614425705	60	95	76	55
ENSG00000055332	ENSG00000055332.18	eukaryotic translation initiation factor 2 alpha kinase 2 [Source:HGNC Symbol;Acc:HGNC:9437]	EIF2AK2	protein_coding	P19525,Q8IW76	5610	6.382399307598691	6.638891378685451	2295.9226767942273	1.7193807472226796	1.7167488547130718	1.68468026061843	3.409344901745073e-4	0.00429064536575673	6.664406264811398e-13	1940	2226	2698	1168
ENSG00000146678	ENSG00000146678.10	insulin like growth factor binding protein 1 [Source:HGNC Symbol;Acc:HGNC:5469]	IGFBP1	protein_coding	P08833	3484	8.43169941643757	8.679191000455933	9432.870620233158	1.7231026695687712	1.7007425049765292	1.6783280102308205	1.1428097704007422e-4	0.003005546202757697	1.2128191491245475e-17	7719	9485	9276	5886
ENSG00000095752	ENSG00000095752.7	interleukin 11 [Source:HGNC Symbol;Acc:HGNC:5966]	IL11	protein_coding	A8K3F7,P20809	3589	5.081205419996469	5.321775779212185	925.2866433970559	1.7277867907731363	1.7312134899101048	1.7000586117756407	1.6346770553188195e-4	0.0016453197708580084	2.143564465175204e-13	978	712	876	604
ENSG00000259522	ENSG00000259522.3	novel protein	RP11-468E2.2	protein_coding	NA	NA	5.221096886828997	5.466015896201762	1022.1656303348584	1.7298999919351472	1.7320872618667136	1.6993424170032818	2.0240378596171263e-4	0.00198809191606951	5.886698356300699e-13	1112	758	949	679
ENSG00000187193	ENSG00000187193.9	metallothionein 1X [Source:HGNC Symbol;Acc:HGNC:7405]	MT1X	protein_coding	A0A140VJP8,P80297	4501	4.98287792486747	5.219001605054029	861.4929265210748	1.7310651523628957	1.7290875770447023	1.7013657074309587	1.1800863198550362e-4	0.0011974533915737056	3.579981295141333e-14	854	715	885	519
ENSG00000143369	ENSG00000143369.15	extracellular matrix protein 1 [Source:HGNC Symbol;Acc:HGNC:3153]	ECM1	protein_coding	A0A140VJI7,Q16610	1893	2.821510595364716	3.037148046560203	192.78936755764124	1.739476660228774	1.726073477776402	1.591441573395599	0.002464522653634144	0.00807852025708189	9.872570837617155e-5	207	147	211	108
ENSG00000196923	ENSG00000196923.14	PDZ and LIM domain 7 [Source:HGNC Symbol;Acc:HGNC:22958]	PDLIM7	protein_coding	Q9NR12	9260	6.458047973724071	6.707602553728605	2409.24528010833	1.746256650117111	1.735213614236724	1.7163835506690484	8.795872973011229e-5	0.0014714232161200502	1.7879211005499145e-17	2648	1760	2414	1492
ENSG00000110944	ENSG00000110944.9	interleukin 23 subunit alpha [Source:HGNC Symbol;Acc:HGNC:15488]	IL23A	protein_coding	Q9NPF7	51561	1.5642434847842126	1.7633900555198239	81.901617596015015	1.7474295453093365	1.6899197624656423	1.2738533745792195	0.02831615487908288	0.05266021153098238	0.037722999667602564	108	47	79	52
ENSG00000258790	ENSG00000258790.1	novel transcript	KIAA0391	protein_coding	NA,O15091	9692	5.698690220959953	6.013454471072289	1493.6600663071372	1.7560863524476513	1.848579287273143	1.7935222586826416	0.0017892818521719296	0.010784019566441256	1.15294003225365e-9	1223	1300	1033	1244
ENSG00000067066	ENSG00000067066.17	SP100 nuclear antigen [Source:HGNC Symbol;Acc:HGNC:11206]	SP100	protein_coding	P23497,Q6ZMK3	6672	6.271388484374374	6.523550807709902	2120.7450031528124	1.7591268743898827	1.7570685076680659	1.7417042490303352	5.892377592884788e-5	0.001012151528822188	3.752325713493251e-19	1933	1855	2315	1205
ENSG00000249740	ENSG00000249740.3	OSMR antisense RNA 1 (head to head) [Source:HGNC Symbol;Acc:HGNC:50296]	CTD-2127H9.1	lincRNA	NA	101926904	1.0386945191752903	1.18752640070993	55.87643914997836	1.7765197576264797	1.7687170285414806	1.2400689252528596	0.026697379237589955	0.03596731146192833	0.057813779406620774	51	48	56	35
ENSG00000172936	ENSG00000172936.15	MYD88 innate immune signal transduction adaptor [Source:HGNC Symbol;Acc:HGNC:7562]	MYD88	protein_coding	A0A0A0MS70,A0A0A0MSI9,A0A0A0MST0,Q99836	4615	6.15837904864653	6.413298184168034	1965.3396302252586	1.7770500682785901	1.7760719927513107	1.7641722861518796	4.2408806145942594e-5	6.91580282700903e-4	1.3635046271265787e-20	1854	1631	2108	1147
ENSG00000188290	ENSG00000188290.11	hes family bHLH transcription factor 4 [Source:HGNC Symbol;Acc:HGNC:24149]	HES4	protein_coding	D6REB3,E9PB28,Q9HCC6	57801	4.415314351991791	4.683049896485065	594.6887976530638	1.7857636726976527	1.7912297139265858	1.732619117868223	6.338497902435581e-4	0.00561565446514253	3.9825671092724764e-9	533	512	731	291
ENSG00000188313	ENSG00000188313.13	phospholipid scramblase 1 [Source:HGNC Symbol;Acc:HGNC:9092]	PLSCR1	protein_coding	O15162	5359	6.409920403366354	6.6698273465061595	2346.818713901297	1.7879292200850243	1.7866263404334506	1.773609177407133	4.264609846270627e-5	8.086592925942909e-4	8.028847907620018e-21	2125	2003	2560	1348
ENSG00000235884	ENSG00000235884.4	long intergenic non-protein coding RNA 941 [Source:HGNC Symbol;Acc:HGNC:48635]	LINC00941	lincRNA	NA	NA	2.1256650376863155	2.3862213195579276	123.17764459467953	1.8093992195700432	1.8186407797714637	1.5742158060360676	0.010720285301669357	0.025925468632743674	0.0032301812426007324	116	99	164	53
ENSG00000171246	ENSG00000171246.6	neuronal pentraxin 1 [Source:HGNC Symbol;Acc:HGNC:7952]	NPTX1	protein_coding	Q15818	4884	1.2828336043996378	1.4560748131599226	66.92994154879904	1.8215568749536435	1.819006049989216	1.4248709269612438	0.015414820657409989	0.02286361303182565	0.02460832317366223	64	52	68	42
ENSG00000067798	ENSG00000067798.16	neuron navigator 3 [Source:HGNC Symbol;Acc:HGNC:15998]	NAV3	protein_coding	Q8IVL0	89795	2.2055521274741645	2.453383067902087	129.282736299752	1.8389766373634822	1.797537587938376	1.567573715359873	0.008022386070296155	0.0236635303433565	0.002524800072432553	100	125	161	62
ENSG00000213689	ENSG00000213689.14	three prime repair exonuclease 1 [Source:HGNC Symbol;Acc:HGNC:12269]	TREX1	protein_coding	Q5TZT0,Q9NSU2	11277	5.038989403106139	5.3246640272948005	928.4501767057473	1.8444620941647967	1.8760481226270056	1.8419986610134491	1.6644975695002097e-4	0.0018231634275675665	8.328870804521633e-14	872	690	801	680
ENSG00000128394	ENSG00000128394.17	apolipoprotein B mRNA editing enzyme catalytic subunit 3F [Source:HGNC Symbol;Acc:HGNC:17356]	APOBEC3F	protein_coding	Q8IUX4	200316	2.6855507541755603	2.9187735179136842	178.7160670766015	1.8445442638602767	1.8432262442315288	1.7171631787803563	0.0014453926479367077	0.00457259430340555	2.604439194125011e-5	168	138	183	112
ENSG00000197405	ENSG00000197405.8	complement C5a receptor 1 [Source:HGNC Symbol;Acc:HGNC:1338]	C5AR1	protein_coding	P21730	728	1.8656430316503232	2.0817876945730207	101.22516398932757	1.8576192770266422	1.84310654316587	1.6002375588290525	0.0058110871893696	0.013133072389799069	0.0029834083459395477	98	76	114	57
ENSG00000259803	ENSG00000259803.7	solute carrier family 22 member 31 [Source:HGNC Symbol;Acc:HGNC:27091]	SLC22A31	protein_coding	A0A087WY01,A6NKX4	146429	2.0246462796721643	2.2432753236931804	112.94972774861223	1.8595998539768486	1.8449870128757915	1.6337331045494556	0.0041833067492152	0.01018886650893479	0.0013526629402225384	102	91	125	65
ENSG00000174837	ENSG00000174837.15	adhesion G protein-coupled receptor E1 [Source:HGNC Symbol;Acc:HGNC:3336]	EMR1	protein_coding	A8K2Y6,A8K653,Q14246	2015	4.562791098867775	4.831501166994029	660.2836863680166	1.8628675857196821	1.8576067386805335	1.824389000872845	1.0290530141529831e-4	0.0012011633847680502	8.925485525136994e-14	566	550	680	413
ENSG00000139278	ENSG00000139278.10	GLI pathogenesis related 1 [Source:HGNC Symbol;Acc:HGNC:17001]	GLIPR1	protein_coding	P48060	11010	4.650391776059049	4.920825544447233	701.888789442815	1.8648153028715486	1.8560773590500925	1.8235369461727435	1.0415772654408503e-4	0.0012849625559863936	6.968039287745452e-14	596	591	750	422
ENSG00000219545	ENSG00000219545.11	UBAP1-MVB12-associated (UMA) domain containing 1 [Source:HGNC Symbol;Acc:HGNC:48955]	RPA3-AS1	protein_coding	A4D104,C9J7I0	729852	2.2051331117535526	2.438594246166265	128.5680591616585	1.8663840313206286	1.829039875236225	1.6281170028360723	0.004380253266947056	0.013559721686179424	0.0010473435847063112	102	118	148	70
ENSG00000058085	ENSG00000058085.15	laminin subunit gamma 2 [Source:HGNC Symbol;Acc:HGNC:6493]	LAMC2	protein_coding	Q13753	3918	4.563716147029251	4.8700886270416355	679.8136374515657	1.8691068149153536	1.9283172604698735	1.8772829073681485	4.781549474325418e-4	0.00402514510796376	7.49578294156949e-11	564	539	542	532
ENSG00000104081	ENSG00000104081.14	Bcl2 modifying factor [Source:HGNC Symbol;Acc:HGNC:24132]	BMF	protein_coding	Q96LC9	90427	3.073280367329582	3.326331698344017	236.193124309293	1.8696340383759638	1.8780197401566598	1.782592697391217	8.036102612517529e-4	0.003514503006876282	1.110590011680817e-6	199	195	225	160
ENSG00000198910	ENSG00000198910.14	L1 cell adhesion molecule [Source:HGNC Symbol;Acc:HGNC:6470]	L1CAM	protein_coding	P32004	3897	1.4020929868247525	1.6411563005001903	75.39836276260327	1.8842312457233759	1.6527055981631644	1.0363044094103422	0.044641253625486155	0.11370038755906572	0.09018237447364287	39	99	73	47
ENSG00000134470	ENSG00000134470.21	interleukin 15 receptor subunit alpha [Source:HGNC Symbol;Acc:HGNC:5978]	IL15RA	protein_coding	A0A0A0MS77,G8CVM3,Q13261	3601	2.234740647255546	2.5175049867001618	137.74637657854194	1.8922489958212023	1.93150856388998	1.7184659647476035	0.009573564874041388	0.0248966025202107	0.0010689056497955854	152	75	110	108
ENSG00000134070	ENSG00000134070.5	interleukin 1 receptor associated kinase 2 [Source:HGNC Symbol;Acc:HGNC:6113]	IRAK2	protein_coding	O43187	3656	5.227451677232848	5.517778624709636	1059.9222799464912	1.917441679803632	1.9201529694589248	1.9006530507714343	3.52631499250311e-5	4.829085373088669e-4	2.279836950208941e-19	920	816	1058	696
ENSG00000085662	ENSG00000085662.14	aldo-keto reductase family 1 member B [Source:HGNC Symbol;Acc:HGNC:381]	AKR1B1	protein_coding	A0A024R7A8,P15121	231	11.037476586208614	11.354670084536732	60268.80642740701	1.927638850736194	1.9485713438344447	1.9377037679672806	3.3621083457794294e-5	0.0016453197708580084	1.5445818108559516e-24	52027	45250	51764	45047
ENSG00000005513	ENSG00000005513.10	SRY-box transcription factor 8 [Source:HGNC Symbol;Acc:HGNC:11203]	SOX8	protein_coding	P57073	30812	1.8163196505333579	2.043519350264459	99.2175649336573	1.9356320639700775	1.927368691057288	1.698803440871152	0.004178294001574355	0.00941739901973456	0.0015686411673906883	87	75	106	61
ENSG00000184985	ENSG00000184985.16	sortilin related VPS10 domain containing receptor 2 [Source:HGNC Symbol;Acc:HGNC:16698]	SORCS2	protein_coding	Q96PQ0	57537	2.739074593219052	3.017982878302507	191.9961752417254	1.9496966366827622	1.9538968852740737	1.8264022254082972	0.0017012433955368865	0.006990083825468341	1.4566776419741099e-5	196	116	181	134
ENSG00000185404	ENSG00000185404.16	SP140 nuclear body protein like [Source:HGNC Symbol;Acc:HGNC:25105]	SP140L	protein_coding	H7BYP4,Q9H930,U5Y3L1	93349	3.9897456660630386	4.284861337996516	453.1221073862127	1.9505151464192065	1.945237842074828	1.8931879970597587	2.0783151637662726e-4	0.002176388611085672	8.984357138058029e-11	385	348	534	249
ENSG00000172183	ENSG00000172183.15	interferon stimulated exonuclease gene 20 [Source:HGNC Symbol;Acc:HGNC:6130]	ISG20	protein_coding	Q96AZ6	3669	5.982425893924412	6.287905973299709	1803.7305449125467	1.9582518928142094	1.9576483296446496	1.9459756055113748	1.769222125294413e-5	3.8358260601951836e-4	1.980091669355452e-24	1637	1271	1850	1166
ENSG00000272796	NA	NA	RP1-74M1.3	lincRNA	NA	NA	3.036684328577711	3.341345011610636	239.53700520755302	1.9652757836551804	1.9954391849551476	1.886238032953056	0.001541875921836151	0.007235466433647283	2.2501450074309913e-6	239	141	208	180
ENSG00000167157	ENSG00000167157.11	paired related homeobox 2 [Source:HGNC Symbol;Acc:HGNC:21338]	PRRX2	protein_coding	A0A140VJS2,Q99811	51450	0.4265869536934611	0.6028510928498656	38.28312725658249	1.9755855608755215	1.9596333995061037	1.0480578318926796	0.04820176144233926	0.060747283388653504	0.09978575924258916	40	22	39	25
ENSG00000142347	ENSG00000142347.19	myosin IF [Source:HGNC Symbol;Acc:HGNC:7600]	MYO1F	protein_coding	O00160,Q4LE34	4542	2.958692869372926	3.238589221061483	222.02155653871276	1.9854967664248424	1.968751675209474	1.871916248560883	5.979780063651739e-4	0.0030587645155591707	6.229423657502665e-7	176	177	247	132
ENSG00000138642	ENSG00000138642.15	HECT and RLD domain containing E3 ubiquitin protein ligase family member 6 [Source:HGNC Symbol;Acc:HGNC:26072]	HERC6	protein_coding	Q8IVU3	55008	3.79775530346294	4.106454242283396	401.0082912639206	1.9947224648037245	1.9371819019056407	1.8582559837808132	6.888489244840976e-4	0.007046182316268707	5.329520649710683e-8	267	375	464	225
ENSG00000137877	ENSG00000137877.10	spectrin beta, non-erythrocytic 5 [Source:HGNC Symbol;Acc:HGNC:15680]	SPTBN5	protein_coding	Q9NRC6	51332	2.172104027140645	2.440510138100543	129.925939880966	2.0010611872982014	1.9900693091354802	1.8132954942630581	0.002664604221598206	0.00837527444916732	2.0815700080759395e-4	129	78	133	85
ENSG00000121060	ENSG00000121060.18	tripartite motif containing 25 [Source:HGNC Symbol;Acc:HGNC:12932]	TRIM25	protein_coding	Q14258	7706	6.672995115918582	7.000908286563917	2954.1493319734072	2.006051683380263	2.0174771112806567	2.0070619542683263	1.5323407353817834e-5	4.5163224393626544e-4	9.567744887881964e-27	2503	2091	2772	2100
ENSG00000196116	ENSG00000196116.8	tudor domain containing 7 [Source:HGNC Symbol;Acc:HGNC:30831]	TDRD7	protein_coding	Q8NHU6	23424	4.990243989170252	5.304961892193946	915.4315693406999	2.010300639607249	2.0089440007024364	1.9892672833449165	2.7347436559235093e-5	4.362908883629343e-4	6.973853181784232e-20	757	671	965	584
ENSG00000152689	ENSG00000152689.18	RAS guanyl releasing protein 3 [Source:HGNC Symbol;Acc:HGNC:14545]	RASGRP3	protein_coding	Q8IV61	25780	0.8817323818512124	1.0793638549210622	52.92457706746683	2.0125830220025716	2.031025901582328	1.5699250277522148	0.017695489376526874	0.0243022494918193	0.025816431474508062	42	39	51	37
ENSG00000234745	ENSG00000234745.11	major histocompatibility complex, class I, B [Source:HGNC Symbol;Acc:HGNC:4932]	HLA-B	protein_coding	E5FQ95,P01889	3106	3.491178276748348	3.839822413211742	336.82179239231016	2.0164266036672966	2.078406368568378	1.989420837946719	0.0013146940621816497	0.007892517086216435	9.573088026824426e-8	226	272	263	276
ENSG00000177989	ENSG00000177989.13	outer dense fiber of sperm tails 3B [Source:HGNC Symbol;Acc:HGNC:34388]	ODF3B	protein_coding	A1L1A8,A8MYP8	440836	4.864115710436939	5.195231984119996	847.8337852309519	2.0174622915804292	2.017118385103598	1.9806898872428178	1.1954231708573246e-4	0.00179098624746608	2.442062881167495e-14	780	549	1033	456
ENSG00000124201	ENSG00000124201.15	zinc finger NFX1-type containing 1 [Source:HGNC Symbol;Acc:HGNC:29271]	ZNFX1	protein_coding	Q9P2E3	57169	6.514586003883165	6.839200393930478	2640.8803185460306	2.0202905692636994	2.0190649856212666	2.0130600688688975	9.776254710806413e-6	2.902261461872758e-4	4.3711205713042276e-30	2116	1973	2744	1714
ENSG00000175874	ENSG00000175874.10	cellular repressor of E1A stimulated genes 2 [Source:HGNC Symbol;Acc:HGNC:14272]	CREG2	protein_coding	Q8IUH2	200407	1.3244028255305889	1.568297978647027	71.81874121714478	2.0203166129217225	1.995121926860905	1.657036032554551	0.009428366292569946	0.018105095288576782	0.008897967390823703	58	55	88	38
ENSG00000142089	ENSG00000142089.16	interferon induced transmembrane protein 3 [Source:HGNC Symbol;Acc:HGNC:5414]	IFITM3	protein_coding	Q01628	10410	5.662055983488589	5.985795854425086	1463.8647009003744	2.021105120798614	2.018148103139951	2.0041488649483874	1.942799140833708e-5	4.020592256404309e-4	5.257418386258324e-23	1292	992	1618	890
ENSG00000128965	ENSG00000128965.13	ChaC glutathione specific gamma-glutamylcyclotransferase 1 [Source:HGNC Symbol;Acc:HGNC:28680]	CHAC1	protein_coding	Q9BUX1	79094	2.805004503929153	3.1042824423264417	202.72646583134457	2.0576297269256347	2.0446489885595662	1.9425871515706838	5.736403822326615e-4	0.002872666847378579	6.301790902679316e-7	161	149	234	118
ENSG00000258659	ENSG00000258659.6	tripartite motif containing 34 [Source:HGNC Symbol;Acc:HGNC:10063]	TRIM34	protein_coding	Q9BYJ4	53840	3.9824082095682987	4.309113567381071	461.8122188768137	2.070341803131672	2.0283214643323957	1.9706963727450726	2.3516035528542236e-4	0.003209626773747604	1.676155467939654e-10	302	401	487	296
ENSG00000125347	ENSG00000125347.14	interferon regulatory factor 1 [Source:HGNC Symbol;Acc:HGNC:6116]	IRF1	protein_coding	P10914,Q6FHN8	3659	6.097976434484892	6.448950473606713	2017.604473568812	2.079359686036789	2.095138503595578	2.0784117556747783	1.550845022536634e-5	4.2403058655417127e-4	1.9280031641552575e-25	1597	1401	1884	1467
ENSG00000257028	NA	NA	C15ORF37	protein_coding	NA	NA	0.7297565615485107	1.032255958495993	49.764526486430846	2.0811800096550894	1.966676028556729	1.2226753664474952	0.04521461278784668	0.08171053777880932	0.07919520915933662	60	22	66	23
ENSG00000167377	ENSG00000167377.18	zinc finger protein 23 [Source:HGNC Symbol;Acc:HGNC:13023]	ZNF23	protein_coding	B3KR55,B4DLS2,P17027	7571	2.6566635441713116	2.9624367461398444	184.56818606164904	2.0813632230801558	2.007620749248708	1.8654106249734124	0.0017892818521719296	0.01018886650893479	2.7904734926698002e-5	112	171	194	118
ENSG00000167772	ENSG00000167772.12	angiopoietin like 4 [Source:HGNC Symbol;Acc:HGNC:16039]	ANGPTL4	protein_coding	Q9BY76	51129	7.08051954667623	7.429331173385368	3973.764762715213	2.082096439511548	2.0882903451770085	2.0830176348640346	8.034383701431655e-6	3.202214857490496e-4	2.882633984955175e-32	3112	2812	3862	2791
ENSG00000114115	ENSG00000114115.10	retinol binding protein 1 [Source:HGNC Symbol;Acc:HGNC:9919]	RBP1	protein_coding	A0A0A0MQT0,P09455	5947	0.5834570408707958	0.7832655776007378	43.561488265772276	2.0902083648541088	2.0568132254594587	1.427181771470112	0.028772026032207226	0.04137626700676905	0.05276502060211748	28	37	43	30
ENSG00000134013	ENSG00000134013.16	lysyl oxidase like 2 [Source:HGNC Symbol;Acc:HGNC:6666]	LOXL2	protein_coding	Q9Y4K0	4017	6.956311509785219	7.321248693457207	3687.6155306138116	2.114004790534755	2.1036354431782116	2.0875310610392286	2.9260756932141645e-5	0.0010799086840238654	8.246364152127566e-23	2441	2953	3486	2660
ENSG00000128917	ENSG00000128917.8	delta like canonical Notch ligand 4 [Source:HGNC Symbol;Acc:HGNC:2910]	DLL4	protein_coding	Q9NR61	54567	1.7976959119159754	2.0792797754169574	102.6169105548691	2.124524566271529	2.1373794819559593	1.9414544392545252	0.002374598849288705	0.00588547258844842	2.3520622961439885e-4	83	66	103	71
ENSG00000172201	ENSG00000172201.12	inhibitor of DNA binding 4, HLH protein [Source:HGNC Symbol;Acc:HGNC:5363]	ID4	protein_coding	P47928	3400	1.7261898001201388	2.0108063350680907	97.29857959407155	2.1340681917561812	2.0647660679703463	1.820812431644662	0.004313118008164254	0.014325638017249436	0.0013584543649169981	60	85	109	59
ENSG00000213928	ENSG00000213928.9	interferon regulatory factor 9 [Source:HGNC Symbol;Acc:HGNC:6131]	IRF9	protein_coding	Q00978	10379	5.930063633756838	6.293550397872877	1810.8717187642883	2.135456829526852	2.1324426000236043	2.1187057626598618	1.5497466004858285e-5	4.3511036885078856e-4	8.910952491260807e-25	1311	1315	2130	1057
ENSG00000174564	ENSG00000174564.13	interleukin 20 receptor subunit beta [Source:HGNC Symbol;Acc:HGNC:6004]	IL20RB	protein_coding	Q6UXL0	53833	0.47217813552118004	0.7005309950157094	41.395431932740784	2.144012438707865	2.1307393314118213	1.4679455324446233	0.03404697132936644	0.047352438497803864	0.05360458745371597	41	20	41	29
ENSG00000156587	ENSG00000156587.16	ubiquitin conjugating enzyme E2 L6 [Source:HGNC Symbol;Acc:HGNC:12490]	UBE2L6	protein_coding	O14933	9246	6.300455344673979	6.668473466233532	2347.828664023537	2.156983564992932	2.1548814227044653	2.146751036421639	7.880719478343804e-6	2.8073900828250474e-4	1.989465203433238e-30	1953	1442	2446	1574
ENSG00000099998	ENSG00000099998.17	gamma-glutamyltransferase 5 [Source:HGNC Symbol;Acc:HGNC:4260]	GGT5	protein_coding	B4DEL3,P36269	2687	2.636375803882306	2.9976168698148915	189.95934870813699	2.1652473348893775	2.114635240353112	1.9623464738643666	0.002894307542521833	0.015272047248585304	3.290609787477771e-5	202	83	179	138
ENSG00000168394	ENSG00000168394.11	transporter 1, ATP binding cassette subfamily B member [Source:HGNC Symbol;Acc:HGNC:43]	TAP1	protein_coding	A0A0S2Z5A6,B7Z7P4,Q03518	6890	5.723966561990457	6.11257929547945	1600.2770626493598	2.1661614014561827	2.1925180493014707	2.1722312758566016	3.499090382312113e-5	8.040855798654481e-4	3.870722602562471e-21	1106	1131	1414	1239
ENSG00000100558	ENSG00000100558.9	pleckstrin 2 [Source:HGNC Symbol;Acc:HGNC:19238]	PLEK2	protein_coding	Q9NYT0	26499	2.311572035865015	2.6297569728813768	147.48575313821763	2.1757501476338206	2.1642716315055575	2.0329692101566943	7.879471491386091e-4	0.003202289096120461	5.12132228219448e-6	112	99	170	89
ENSG00000152778	ENSG00000152778.9	interferon induced protein with tetratricopeptide repeats 5 [Source:HGNC Symbol;Acc:HGNC:13328]	IFIT5	protein_coding	Q13325	24138	4.924349473967016	5.310546672362365	918.591163860824	2.1944044985126485	2.197583915432985	2.1684560325249715	4.764719256835753e-5	0.001015581818496707	6.949712046944072e-18	649	637	1158	498
ENSG00000173193	ENSG00000173193.15	poly(ADP-ribose) polymerase family member 14 [Source:HGNC Symbol;Acc:HGNC:29232]	PARP14	protein_coding	Q460N5,Q8N546	54625	6.432423990104736	6.818030188205003	2602.951343710043	2.202892467215782	2.185420509887579	2.171775330188346	1.4995777332465595e-5	5.635117693559125e-4	1.2482462647214649e-25	1679	1963	2989	1587
ENSG00000166546	ENSG00000166546.14	brain expressed associated with NEDD4 1 [Source:HGNC Symbol;Acc:HGNC:24160]	BEAN1	protein_coding	Q3B7T3	146227	1.4633041367721649	1.7653285789139848	82.5017477068186	2.215482885331224	2.140818494018468	1.8576491149674113	0.005376759335330844	0.01603465533730597	0.0024525242403030563	49	69	99	47
ENSG00000185112	ENSG00000185112.6	family with sequence similarity 43 member A [Source:HGNC Symbol;Acc:HGNC:26888]	FAM43A	protein_coding	Q8N2R8	131583	1.0365537825460545	1.3209066464631969	62.69471733177177	2.240117694242339	2.1932908781483946	1.808985050200741	0.01239368617647769	0.02676436252489123	0.009454351296046371	33	53	58	47
ENSG00000215612	ENSG00000215612.8	H6 family homeobox 1 [Source:HGNC Symbol;Acc:HGNC:5017]	HMX1	protein_coding	F1T0J4,Q9NP08	3166	0.231378483006996	0.4695875650280033	35.29310567331671	2.244743538684669	2.2023234467557113	1.408358774911729	0.036997313866052164	0.05119001659171738	0.06722169203895062	33	17	40	22
ENSG00000258366	ENSG00000258366.9	regulator of telomere elongation helicase 1 [Source:HGNC Symbol;Acc:HGNC:15888]	RTEL1	protein_coding	Q9NZ71,R4IXY3	51750	3.123821329711153	3.5231850524001005	270.5132120481923	2.2523953783726633	2.0393428988485627	1.8713774860361605	0.004713324456361128	0.0387437612123016	1.0010958385724304e-4	113	288	264	187
ENSG00000128335	ENSG00000128335.14	apolipoprotein L2 [Source:HGNC Symbol;Acc:HGNC:619]	APOL2	protein_coding	A0A024R1M8,J3KQL8,Q9BQE5	23780	7.215534710214051	7.617949432735874	4528.462172316774	2.2579577136687914	2.2578054632768545	2.255775111019288	3.4566284121047714e-6	2.1136738600235027e-4	1.318744434291858e-39	3435	2726	5154	2842
ENSG00000221963	ENSG00000221963.6	apolipoprotein L6 [Source:HGNC Symbol;Acc:HGNC:14870]	APOL6	protein_coding	B3KTP4,Q9BWW8	80830	4.652399160322735	5.057819333052524	772.1779649093243	2.2733469890366895	2.2721359468926976	2.243402576437942	3.4332824003358353e-5	7.489771967774582e-4	1.3197259416241675e-18	525	511	965	433
ENSG00000176170	ENSG00000176170.14	sphingosine kinase 1 [Source:HGNC Symbol;Acc:HGNC:11240]	SPHK1	protein_coding	Q53ZR5,Q9NYA1	8877	2.9358981327122082	3.356349509754459	243.5020128301744	2.2747461585768436	2.344720985067649	2.247174685333479	8.87968051351642e-4	0.005121023269229541	4.133993322741942e-8	198	118	200	204
ENSG00000106366	ENSG00000106366.9	serpin family E member 1 [Source:HGNC Symbol;Acc:HGNC:8583]	SERPINE1	protein_coding	A0A024QYT5,P05121	5054	7.61348573047308	8.028367723851462	6018.069851936318	2.2812816815290606	2.2862745627824683	2.282658883464128	4.2555647177864805e-06	2.8073900828250474e-4	7.706483955787346e-38	4037	3955	5906	4385
ENSG00000089169	ENSG00000089169.15	rabphilin 3A [Source:HGNC Symbol;Acc:HGNC:17056]	RPH3A	protein_coding	A0A024RBK6,Q9Y2J0	22895	0.3034156734798619	0.5506529063907061	38.494814229059145	2.3033859085960384	2.3754199957330235	1.796557061731256	0.02852366392740595	0.033839284386830315	0.028218290465406946	24	24	34	31
ENSG00000130303	ENSG00000130303.13	bone marrow stromal cell antigen 2 [Source:HGNC Symbol;Acc:HGNC:1119]	BST2	protein_coding	A0A024R7H5,Q10589	684	3.0178060526933512	3.4037609214597992	250.29113036232917	2.3127036320119405	2.3236769252554716	2.254456278306322	1.4498610478788467e-4	0.0010787801514842456	1.3972401196527067e-10	166	159	252	180
ENSG00000227844	NA	NA	RP13-143G15.3	antisense	NA	NA	0.9190362646162842	1.2047941239305704	57.47595318907942	2.3171304589650576	2.288649866207111	1.932651993051537	0.007216028191030046	0.013224847588160197	0.005442470528664261	37	39	66	36
ENSG00000002549	ENSG00000002549.12	leucine aminopeptidase 3 [Source:HGNC Symbol;Acc:HGNC:18449]	LAP3	protein_coding	P28838	51056	5.416512387542564	5.850726392516939	1336.3402856539617	2.317253140884154	2.3259040406731093	2.3024567637642974	3.0971392544963066e-5	8.315880233666305e-4	3.979910488300276e-21	792	930	1224	1036
ENSG00000140464	ENSG00000140464.20	promyelocytic leukemia [Source:HGNC Symbol;Acc:HGNC:9113]	PML	protein_coding	P29590	5371	5.58409204242802	6.003961217503222	1484.6511993347235	2.3177838908464787	2.3249987570853374	2.314159040732581	5.790246241689535e-6	1.9994467357880408e-4	5.048444225997251e-31	1071	869	1507	1060
ENSG00000136327	ENSG00000136327.7	NK2 homeobox 8 [Source:HGNC Symbol;Acc:HGNC:16364]	NKX2-8	protein_coding	O15522	26257	2.528951344832811	2.9259128708430606	179.75660114594007	2.32302336167282	2.307561871762028	2.187398321780936	7.718304085812015e-4	0.004386025311109133	6.386165433879504e-7	147	93	234	96
ENSG00000172840	ENSG00000172840.7	pyruvate dehyrogenase phosphatase catalytic subunit 2 [Source:HGNC Symbol;Acc:HGNC:30263]	PDP2	protein_coding	Q9P2J9	57546	0.7853901017369868	1.0714202795418908	52.69768088594854	2.334179133743026	2.321692600156416	1.9369187371521257	0.008991668852913332	0.014325638017249436	0.007303887779522148	39	30	61	33
ENSG00000138035	ENSG00000138035.15	polyribonucleotide nucleotidyltransferase 1 [Source:HGNC Symbol;Acc:HGNC:23166]	PNPT1	protein_coding	Q8TCS8	87178	6.589997554585717	7.020190656962	2994.561588220873	2.3385722094166526	2.3342509361887043	2.3312157630207753	4.844812623743018e-6	2.6869163197150133e-4	3.97083259139609e-34	1900	1963	3544	1831
ENSG00000130813	ENSG00000130813.18	shiftless antiviral inhibitor of ribosomal frameshifting [Source:HGNC Symbol;Acc:HGNC:25649]	C19orf66	protein_coding	Q9NUL5	55337	6.618466500673376	7.066440721448495	3091.409483029153	2.340617384057766	2.3554598263517046	2.339652502522182	1.5150280351513779e-5	6.359097769746396e-4	1.3079668301139765e-26	2315	1675	4006	1686
ENSG00000137628	ENSG00000137628.17	DExD/H-box helicase 60 [Source:HGNC Symbol;Acc:HGNC:25942]	DDX60	protein_coding	Q6B0F7,Q8IY21,Q9H616,Q9NXV7	55601	3.3180318376154108	3.7543633269708625	315.40409636459395	2.3543070972669105	2.322414589853749	2.2342300041771184	5.336871817103202e-4	0.00561565446514253	6.118206162184955e-9	176	232	430	157
ENSG00000103044	ENSG00000103044.11	hyaluronan synthase 3 [Source:HGNC Symbol;Acc:HGNC:4820]	HAS3	protein_coding	O00219,Q96RV2	3038	4.089676373757479	4.582296310975737	557.1440653022977	2.357637376147997	1.9249761128733902	0.19818995117055063	0.01605758249099391	0.11363918009315357	0.31803987521479604	165	704	524	386
ENSG00000068079	ENSG00000068079.8	interferon induced protein 35 [Source:HGNC Symbol;Acc:HGNC:5399]	IFI35	protein_coding	P80217	3430	6.677273187963303	7.140770064831742	3257.910542946978	2.3592732366647704	2.3986389563755153	2.384198947680053	1.5483658094294185e-5	6.359097769746396e-4	4.527271016480685e-27	2268	1812	2815	2665
ENSG00000100342	ENSG00000100342.21	apolipoprotein L1 [Source:HGNC Symbol;Acc:HGNC:618]	APOL1	protein_coding	B1AH95,O14791,Q2KHQ6	8542	6.682539856421478	7.11723561700931	3203.485968470672	2.362482949752185	2.3596618999447534	2.357539779394994	2.677850820514191e-6	1.7163795078477717e-4	3.160997521548411e-41	2061	2017	3441	2187
ENSG00000173210	ENSG00000173210.19	actin binding LIM protein family member 3 [Source:HGNC Symbol;Acc:HGNC:29132]	ABLIM3	protein_coding	A0A0C4DGA7,O94929	22885	1.9435581982595147	2.4464101132899176	130.0980502334114	2.3629009895012434	1.8801959205439933	1.37608064341791	0.04230516321367803	0.17290214293967224	0.042582482380900906	201	27	131	84
ENSG00000132109	ENSG00000132109.10	tripartite motif containing 21 [Source:HGNC Symbol;Acc:HGNC:11312]	TRIM21	protein_coding	P19474	6737	5.741252091002721	6.184694048901645	1682.4389270779047	2.3684602082231434	2.381059784235632	2.363594692436562	7.029017405856319e-6	2.6068878641292786e-4	4.3711205713042276e-30	1217	916	1642	1256
ENSG00000106785	ENSG00000106785.15	tripartite motif containing 14 [Source:HGNC Symbol;Acc:HGNC:16283]	TRIM14	protein_coding	A0A024R165,Q14142	9830	5.235197207505162	5.668385692956901	1177.754383124913	2.3723079756298953	2.358747996784735	2.343479555061769	9.58918574070935e-6	2.902261461872758e-4	3.1902194213012374e-26	704	789	1260	807
ENSG00000163840	ENSG00000163840.10	deltex E3 ubiquitin ligase 3L [Source:HGNC Symbol;Acc:HGNC:30323]	DTX3L	protein_coding	Q8TDB6	151636	5.500632657284344	5.938729099194546	1418.7655560549415	2.381666282902891	2.3578588644524525	2.3416977922324915	1.079835561868838e-5	3.8358260601951836e-4	9.153240115971992e-26	817	979	1589	928
ENSG00000121858	ENSG00000121858.11	TNF superfamily member 10 [Source:HGNC Symbol;Acc:HGNC:11925]	TNFSF10	protein_coding	P50591,Q6IBA9	8743	2.9076836181295738	3.31894407034508	236.0448413964654	2.410713705796096	2.3771491048966347	2.2975408082524478	1.8638270934574335e-4	0.0017313826099930522	9.970327794440002e-10	131	164	258	159
ENSG00000240065	ENSG00000240065.8	proteasome 20S subunit beta 9 [Source:HGNC Symbol;Acc:HGNC:9546]	PSMB9	protein_coding	A0A1U9X8D7,P28065	5698	4.918686110154896	5.377298093060785	964.5962380653883	2.4262817273014528	2.4337684644064477	2.413897653901054	1.1706921499399232e-5	3.398689955922713e-4	1.908113372049447e-24	705	484	962	715
ENSG00000168016	ENSG00000168016.14	tetratricopeptide repeat and ankyrin repeat containing 1 [Source:HGNC Symbol;Acc:HGNC:29011]	TRANK1	protein_coding	O15050	9881	5.188184763603276	5.645666323291646	1159.6555590985636	2.448828266885183	2.443254285676061	2.432837363535892	4.787850019514768e-6	1.8255267896206623e-4	3.4425190530870313e-31	703	702	1278	786
ENSG00000161939	ENSG00000161939.19	RNASEK-C17orf49 readthrough [Source:HGNC Symbol;Acc:HGNC:44419]	RNASEK-C17orf49	protein_coding	NA	100529209	4.501094108909282	4.962593150304415	724.3619084142196	2.467433527531584	2.4633448380834904	2.4424309840621254	1.0040799789161004e-5	2.897143152849122e-4	6.291934761214234e-24	498	378	860	455
ENSG00000125148	ENSG00000125148.7	metallothionein 2A [Source:HGNC Symbol;Acc:HGNC:7406]	MT2A	protein_coding	P02795	4502	7.910725591810006	8.397653480555356	7773.227136163391	2.499216552532916	2.48297469405745	2.480760341040596	3.227685672837757e-6	2.9357417593742045e-4	1.5909169007299615e-38	5725	3624	8931	5088
ENSG00000256261	NA	NA	AC104698.1	pseudogene	NA	NA	2.1204442902839866	2.7016047459421153	153.1994017574917	2.5334628938510413	2.3421057196170185	2.049262945028942	0.01568075099352446	0.0656872134759314	0.0013179044219642478	51	142	242	56
ENSG00000169436	ENSG00000169436.17	collagen type XXII alpha 1 chain [Source:HGNC Symbol;Acc:HGNC:22989]	COL22A1	protein_coding	Q8NFW1	169044	1.368503705868312	1.7618249457508348	83.4994203112757	2.5407120424641807	2.5314469547130383	2.325771940183622	0.0016001574887863446	0.0041157575111999195	6.979057617933548e-5	57	40	98	54
ENSG00000115415	ENSG00000115415.20	signal transducer and activator of transcription 1 [Source:HGNC Symbol;Acc:HGNC:11362]	STAT1	protein_coding	P42224	6772	7.622362500469361	8.128206109066085	6450.2545982872	2.5564936916203935	2.539265489124218	2.535034154265518	2.677850820514191e-6	2.6869163197150133e-4	1.6356271271865569e-40	3377	3966	7484	4228
ENSG00000166920	ENSG00000166920.12	chromosome 15 open reading frame 48 [Source:HGNC Symbol;Acc:HGNC:29898]	C15orf48	protein_coding	A0A024R5U4,Q9C002	84419	6.541678128222868	7.049970203248876	3059.1353133343828	2.569761148721065	2.5601530154670784	2.558896532639935	2.5132096344274716e-6	1.8772441950582296e-4	1.4678200996727248e-40	2098	1409	3400	2106
ENSG00000167165	ENSG00000167165.19	UDP glucuronosyltransferase family 1 member A6 [Source:HGNC Symbol;Acc:HGNC:12538]	UGT1A6	protein_coding	P19224,Q5DSZ8,Q5DT01	54578	1.6443560347130735	2.1958563263182223	114.5378036015219	2.584609074163966	2.8109516363630505	2.6323876736337737	0.004928693163426037	0.010289747812644998	6.477885087274116e-6	55	55	75	115
ENSG00000233818	ENSG00000233818.1	novel transcript	AP000695.4	antisense	NA	NA	-0.362784508586542	-0.09649431772036322	24.95289712776664	2.5897584365181614	2.544516593595417	1.4590980741584898	0.04323406919793054	0.062409227601305475	0.0741534811026752	12	16	28	17
ENSG00000185885	ENSG00000185885.16	interferon induced transmembrane protein 1 [Source:HGNC Symbol;Acc:HGNC:5412]	IFITM1	protein_coding	A0A024R210,P13164	8519	5.095940718138821	5.6039449908568555	1127.2965574786203	2.59368882182922	2.593403609328359	2.5856488199826804	2.677850820514191e-6	1.041833869190227e-4	2.803541769648733e-36	682	575	1271	770
ENSG00000161570	NA	NA	CCL5	protein_coding	NA	NA	2.257713474800899	2.711602864387656	157.5680805839053	2.5983330364844317	2.5931331752595823	2.4927031560259105	2.1697228910498126e-4	0.0012849625559863936	7.960022572617667e-9	84	90	169	113
ENSG00000259342	ENSG00000259342.1	novel transcript, antisense to C15orf48	RP11-519G16.5	antisense	NA	NA	-0.23448452691828023	0.0635988492631239	28.354178055607356	2.60660109247727	2.565518339378035	1.6686532845144748	0.04325994690966432	0.06454491201203975	0.05800620937573797	11	20	26	23
ENSG00000196689	ENSG00000196689.12	transient receptor potential cation channel subfamily V member 1 [Source:HGNC Symbol;Acc:HGNC:12716]	TRPV1	protein_coding	Q8NER1	7442	3.184659519392675	3.689384893874807	302.69739208799825	2.609789079342411	2.5460838575772295	2.467660399531873	2.0783151637662726e-4	0.003202289096120461	9.217719714069378e-11	139	203	399	169
ENSG00000204642	ENSG00000204642.14	major histocompatibility complex, class I, F [Source:HGNC Symbol;Acc:HGNC:4963]	HLA-F	protein_coding	P30511,Q5JZ47,Q5JZ48	3134	4.119750794863145	4.639149508515951	581.3215951601327	2.649078421976804	2.638702243339838	2.6141563019566396	9.58918574070935e-6	2.8989014994620547e-4	1.5454972103113997e-23	298	327	632	415
ENSG00000237276	ENSG00000237276.8	anoctamin 7 like 1 (pseudogene) [Source:HGNC Symbol;Acc:HGNC:32248]	ANO7P1	pseudogene	NA	NA	-0.05397807185909484	0.31947975507373927	32.267511044744786	2.6586691549877783	2.535362698368508	1.7725505620966164	0.03272588088345431	0.054825666399884496	0.045021319777332286	28	10	41	19
ENSG00000178430	NA	NA	AC006111.1	pseudogene	NA	NA	-0.5779452493488233	-0.29737320436541453	22.31840451106793	2.6818537742209276	2.7115475118198593	1.5855146551872392	0.049555859270018154	0.06815154063800016	0.06932011417096297	14	9	23	17
ENSG00000108342	ENSG00000108342.13	colony stimulating factor 3 [Source:HGNC Symbol;Acc:HGNC:2438]	CSF3	protein_coding	P09919,Q6FH65,Q8N4W3	1440	3.044265519977235	3.5743857717914658	282.3699219738384	2.693516826365952	2.7264543407158515	2.673347751916991	4.640429065754767e-5	5.107359649183619e-4	4.708655212946631e-15	151	138	276	224
ENSG00000163814	ENSG00000163814.8	CUB domain containing protein 1 [Source:HGNC Symbol;Acc:HGNC:24357]	CDCP1	protein_coding	Q9H5V8	64866	5.555899981805609	6.11434087633269	1603.9719667378326	2.70734108134215	2.7181448436761544	2.7101695472902803	1.852875963149643e-6	9.938473539013328e-5	3.730487510977927e-42	895	763	1657	1215
ENSG00000128284	ENSG00000128284.19	apolipoprotein L3 [Source:HGNC Symbol;Acc:HGNC:14868]	APOL3	protein_coding	A0A024R1G6,O95236	80833	0.3086330057350588	0.6760104437293865	42.29789797019515	2.707372131070469	2.7592267181143275	2.3521192093801746	0.011375305729762305	0.014325638017249436	0.0037921922169640524	21	21	41	34
ENSG00000101342	ENSG00000101342.10	TBC/LysM-associated domain containing 2 [Source:HGNC Symbol;Acc:HGNC:16112]	TLDC2	protein_coding	A0PJX2	140711	-0.506690667621997	-0.21106563177233456	23.162369707797644	2.70947339902509	2.691806023011718	1.6633410720122617	0.04105403600621083	0.05806277553488699	0.06378240078664388	12	12	28	15
ENSG00000025708	ENSG00000025708.14	thymidine phosphorylase [Source:HGNC Symbol;Acc:HGNC:3148]	TYMP	protein_coding	B2RBL3,E5KRG5,P19971	1890	6.093784913630407	6.6522910680182985	2324.293284067778	2.714125296103032	2.7087067307788257	2.7052834023620145	1.4326568978500612e-6	1.041833869190227e-4	1.1273237312131106e-45	1419	1014	2709	1568
ENSG00000101347	ENSG00000101347.10	SAM and HD domain containing deoxynucleoside triphosphate triphosphohydrolase 1 [Source:HGNC Symbol;Acc:HGNC:15925]	SAMHD1	protein_coding	Q59H15,Q9Y3Z3	25939	5.338237679473186	5.9238928052632565	1405.7896381634523	2.79718806027495	2.7961778981072696	2.791522160407308	1.4326568978500612e-6	8.356546652330014e-5	1.0468063392001661e-43	768	622	1701	925
ENSG00000135899	ENSG00000135899.17	SP110 nuclear body protein [Source:HGNC Symbol;Acc:HGNC:5401]	SP110	protein_coding	Q9HB58	3431	5.061453455669386	5.657063075955289	1169.7615271515344	2.8288982601345234	2.8270952354326533	2.8202197696932565	1.650416946700637e-6	8.68882503712708e-5	3.026120861718257e-41	635	501	1409	778
ENSG00000269640	NA	NA	CTD-2521M24.9	lincRNA	NA	NA	-0.5718969122575468	-0.24075589556381066	22.953708818957082	2.82919339433005	2.7146322168958883	1.5224144255561571	0.04364604945611999	0.07582287885109702	0.0721064279444949	8	15	26	16
ENSG00000140853	ENSG00000140853.15	NLR family CARD domain containing 5 [Source:HGNC Symbol;Acc:HGNC:29933]	NLRC5	protein_coding	Q6MZW3,Q86WI3,Q9H6Y0	84166	5.081386031229454	5.690145901493358	1197.7884375870672	2.8445896489322866	2.8494033759284805	2.8389740242893753	2.5132096344274716e-6	1.299331670948652e-4	1.8378198574770043e-37	679	472	1261	912
ENSG00000110446	ENSG00000110446.11	solute carrier family 15 member 3 [Source:HGNC Symbol;Acc:HGNC:18068]	SLC15A3	protein_coding	Q8IY34	51296	0.6358683616646177	1.1396700196097589	55.03185453041277	2.8490670913528433	2.8432936941996214	2.525638394004939	0.00623897411325428	0.010168750417394762	6.951498271747485e-4	29	24	82	27
ENSG00000126709	ENSG00000126709.15	interferon alpha inducible protein 6 [Source:HGNC Symbol;Acc:HGNC:4054]	IFI6	protein_coding	P09912	2537	8.451344012658067	9.072362135640953	12411.218423670553	2.871632007513301	2.8735754215974465	2.882274828432986	3.535035474533743e-7	7.051690932292084e-5	4.6869720277942507e-76	6278	5401	13604	9151
ENSG00000120217	ENSG00000120217.14	CD274 molecule [Source:HGNC Symbol;Acc:HGNC:17635]	CD274	protein_coding	Q0GN75,Q9NZQ7	29126	1.7319620421241362	2.2640485805791997	117.78771329278217	2.8773576968939234	2.8856046055086524	2.7645408913258698	2.7651033287889534e-4	0.0011661237310480012	2.0620083964020157e-8	54	55	126	89
ENSG00000170581	ENSG00000170581.14	signal transducer and activator of transcription 2 [Source:HGNC Symbol;Acc:HGNC:11363]	STAT2	protein_coding	P52630,R9QE65	6773	6.855242040074845	7.478505114547169	4116.937763985488	2.8854337772873153	2.8848105305121843	2.887775795430719	4.5448239449331456e-7	6.194910726205747e-5	1.0691863239405937e-66	1982	1854	4618	2976
ENSG00000162654	ENSG00000162654.9	guanylate binding protein 4 [Source:HGNC Symbol;Acc:HGNC:20480]	GBP4	protein_coding	Q96PP9	115361	1.111009986716043	1.6250140013087935	77.66457467859769	2.9001530247248763	2.907090180507895	2.709247508375655	0.0014448406368721932	0.003590737847152294	1.1351246412538622e-5	46	26	83	59
ENSG00000185278	ENSG00000185278.15	zinc finger and BTB domain containing 37 [Source:HGNC Symbol;Acc:HGNC:28365]	ZBTB37	protein_coding	B7Z7Z4,Q5TC79	84614	0.2984023333796849	1.1101668881240774	52.69622630702481	2.913122890901691	3.07164421669353	2.597334241002393	0.04661000013889694	0.048422772691971525	0.003725728684940582	19	25	103	12
ENSG00000059378	ENSG00000059378.13	poly(ADP-ribose) polymerase family member 12 [Source:HGNC Symbol;Acc:HGNC:21919]	PARP12	protein_coding	A4D1T0,G5E9U9,Q9H0J9	64761	5.91882852401254	6.572313920723102	2200.7335745566243	2.967791237627516	2.9648613223865143	2.964774613722116	6.739005387925915e-7	6.542062576297115e-5	1.3953226321365458e-55	1139	830	2517	1581
ENSG00000111331	ENSG00000111331.13	2'-5'-oligoadenylate synthetase 3 [Source:HGNC Symbol;Acc:HGNC:8088]	OAS3	protein_coding	Q9Y6K5	4940	7.091072240317601	7.7517205037664425	4973.371259320669	2.9752504839793286	2.965930791841717	2.9682105294948355	6.739005387925915e-7	9.938473539013328e-5	6.196011392600176e-58	2095	2291	6130	3301
ENSG00000138496	ENSG00000138496.16	poly(ADP-ribose) polymerase family member 9 [Source:HGNC Symbol;Acc:HGNC:24118]	PARP9	protein_coding	Q59ER9,Q8IXQ6	83666	5.891387833192404	6.557910253766144	2178.132478811068	2.9945102698225488	2.9838811168669364	2.9795652064577896	1.2835283890668223e-6	1.0548846138577855e-4	3.179882775699455e-47	903	997	2764	1401
ENSG00000152377	ENSG00000152377.14	SPARC (osteonectin), cwcv and kazal like domains proteoglycan 1 [Source:HGNC Symbol;Acc:HGNC:11251]	SPOCK1	protein_coding	Q08629	6695	0.7885814593365118	1.3022529730926968	63.156848915870945	3.0125747533389062	2.9626685089109497	2.711775652363343	0.002536706361155781	0.005931615864724343	8.291827380386841e-5	22	33	68	48
ENSG00000269751	NA	NA	CTC-273B12.8	lincRNA	NA	NA	2.137608034441233	3.032988980762735	199.82848098907837	3.0190212070420133	3.120912579751781	0.24925514987438716	0.012822041820017832	0.038760345837708786	0.06870916933897635	39	115	102	225
ENSG00000120051	ENSG00000120051.15	cilia and flagella associated protein 58 [Source:HGNC Symbol;Acc:HGNC:26676]	CCDC147	protein_coding	Q5T655	159686	-0.7589699152172958	-0.3842041207258542	21.027678538107757	3.0216767253015147	2.9876555289012225	2.024383188221576	0.037941907090198033	0.058378740292791824	0.04705968956835046	8	10	26	14
ENSG00000264462	ENSG00000264462.1	microRNA 3648-2 [Source:HGNC Symbol;Acc:HGNC:50843]	MIR3648	miRNA	NA	103504731	-0.007800726407260428	0.47026480239016993	38.03525583380313	3.0243231336203955	3.1416160925270886	2.736466527875382	0.013736488798646522	0.014443623285841227	0.0018207895004582779	18	12	34	34
ENSG00000182179	ENSG00000182179.13	ubiquitin like modifier activating enzyme 7 [Source:HGNC Symbol;Acc:HGNC:12471]	UBA7	protein_coding	P41226	7318	2.9150726101062356	3.562877826357923	280.3724625559475	3.046811507662755	3.04737370773296	3.003234830313012	1.550845022536634e-5	2.712352379319926e-4	5.372098179421737e-19	114	121	306	213
ENSG00000089127	ENSG00000089127.13	2'-5'-oligoadenylate synthetase 1 [Source:HGNC Symbol;Acc:HGNC:8086]	OAS1	protein_coding	F8VXY3,P00973	4938	7.648681334070876	8.340354641113999	7477.440915229371	3.0540891127888528	3.056848760437193	3.0620232973501915	2.518636655762015e-7	5.8327865753936544e-5	2.0614440449584584e-79	3452	2843	8233	5642
ENSG00000131203	ENSG00000131203.13	indoleamine 2,3-dioxygenase 1 [Source:HGNC Symbol;Acc:HGNC:6059]	IDO1	protein_coding	P14902	3620	0.5607893686405387	1.1140634767488506	57.21071739260923	3.056624977136301	3.1773813676327136	2.923184908033387	0.004624856964159927	0.005433833704764212	5.627108078180865e-5	24	20	50	52
ENSG00000181381	ENSG00000181381.13	DExD/H-box 60 like [Source:HGNC Symbol;Acc:HGNC:26429]	DDX60L	protein_coding	Q5H9U9	91351	4.622501369132096	5.371208230629302	959.6352470061199	3.0966428585946186	3.0808447747106014	3.038407022342603	4.902024529261839e-5	0.0017896152356085661	5.737541238891773e-21	316	467	1456	480
ENSG00000137752	ENSG00000137752.24	caspase 1 [Source:HGNC Symbol;Acc:HGNC:1499]	CASP1	protein_coding	A8K249,A8K257,P29466	834	0.8093904211790964	1.3656822111728062	66.1336507311489	3.1134760276328786	3.1017060196586548	2.8821039764201735	0.0017892818521719296	0.003590737847152294	1.5376609816886898e-5	23	30	70	52
ENSG00000165949	ENSG00000165949.12	interferon alpha inducible protein 27 [Source:HGNC Symbol;Acc:HGNC:5397]	IFI27	protein_coding	A0A087WZF8,A8K0H0,P40305,Q7Z5R2	3429	5.7258791930934105	6.4901340249476265	2082.0900117317815	3.126243303886297	3.1904512360870823	3.1774186198185226	4.502122863424058e-6	2.8073900828250474e-4	6.500071478837472e-38	849	757	1803	1901
ENSG00000256806	ENSG00000256806.6	chromosome 17 open reading frame 100 [Source:HGNC Symbol;Acc:HGNC:34494]	AC004706.1	pseudogene	A8MU93,D3DTM5	388327	1.2646218593420995	1.8598996228691729	90.48879689554971	3.1323153847611613	3.097745447986803	2.942288335703686	5.30368501636201e-4	0.0017896152356085661	2.4569194049531646e-7	32	41	104	66
ENSG00000130592	ENSG00000130592.16	lymphocyte specific protein 1 [Source:HGNC Symbol;Acc:HGNC:6707]	LSP1	protein_coding	A8K7L8,P33241	4046	-0.9091372659174113	-0.5158156608942427	19.948280664923526	3.139526487693897	3.1961361594813944	2.3011896271160714	0.04039420397790473	0.057099795059485176	0.03536413402024229	8	7	21	16
ENSG00000115267	ENSG00000115267.8	interferon induced with helicase C domain 1 [Source:HGNC Symbol;Acc:HGNC:18873]	IFIH1	protein_coding	Q9BYX4	64135	4.766429948179597	5.489046832518709	1042.177308275848	3.146598851660119	3.1261366206518595	3.11170642093355	2.702723983977755e-6	1.9233669251467262e-4	3.9899965140050354e-36	379	452	1379	651
ENSG00000163644	ENSG00000163644.15	protein phosphatase, Mg2+/Mn2+ dependent 1K [Source:HGNC Symbol;Acc:HGNC:25415]	PPM1K	protein_coding	Q8N3J5	152926	1.4001318786491435	2.0624910506159537	101.54777305047138	3.155518505865629	2.9298642853285606	2.706204945471572	0.00214775042999923	0.014904964535197462	2.2307495135700905e-5	26	64	146	54
ENSG00000117228	ENSG00000117228.10	guanylate binding protein 1 [Source:HGNC Symbol;Acc:HGNC:4182]	GBP1	protein_coding	P32455	2633	2.9624351245377776	3.6550709307768696	297.61492996767777	3.1635973270809368	3.1499625976098993	3.110840962776109	1.0929671352340819e-5	2.1136738600235027e-4	3.539719258245577e-21	117	118	377	197
ENSG00000173110	ENSG00000173110.8	heat shock protein family A (Hsp70) member 6 [Source:HGNC Symbol;Acc:HGNC:5239]	HSPA6	protein_coding	B3KSM6,P17066	3310	-0.613948033875417	-0.0839732675565555	26.023651129464962	3.216059278220374	3.0019406238120876	2.1610704565384453	0.03685276623830428	0.070450374583939	0.03613676034564365	19	4	28	20
ENSG00000078081	ENSG00000078081.8	lysosomal associated membrane protein 3 [Source:HGNC Symbol;Acc:HGNC:14582]	LAMP3	protein_coding	Q9UQV4	27074	1.8241544010898716	2.5133930629631847	138.29488936676242	3.2596949592607745	3.124674139833277	2.999100270053347	2.7775406129572746e-4	0.003202289096120461	5.50017802490497e-9	38	71	177	90
ENSG00000163220	ENSG00000163220.11	S100 calcium binding protein A9 [Source:HGNC Symbol;Acc:HGNC:10499]	S100A9	protein_coding	P06702	6280	2.6924774186086564	3.4298285635902723	257.06466106567376	3.2632023907373826	3.2317478496172827	3.172778659758822	3.783913898925434e-5	7.330121473737356e-4	1.8730889353893298e-16	77	113	266	209
ENSG00000151490	ENSG00000151490.15	protein tyrosine phosphatase receptor type O [Source:HGNC Symbol;Acc:HGNC:9678]	PTPRO	protein_coding	A0A024RAS0,A0A024RAS9,Q16827	5800	-1.248695940838567	-0.7583494120903423	16.48264296681478	3.388203141580861	3.374509746351225	2.2129613413047426	0.049663935345390535	0.07901728793819156	0.050310721122290014	5	6	23	10
ENSG00000107201	ENSG00000107201.10	DExD/H-box helicase 58 [Source:HGNC Symbol;Acc:HGNC:19102]	DDX58	protein_coding	O95786	23586	5.671505189578138	6.496616205438912	2089.504071821229	3.4001394587089586	3.3558890685188048	3.3481249025213717	1.150195176525125e-6	1.563655859250882e-4	2.4186283764156754e-47	604	830	2588	1460
ENSG00000184979	ENSG00000184979.10	ubiquitin specific peptidase 18 [Source:HGNC Symbol;Acc:HGNC:12616]	USP18	protein_coding	Q9UMW8	11274	3.920888814770798	4.760996283056031	634.6529184325474	3.4223690257215247	3.4544103690798575	3.438686845310757	2.5132096344274716e-6	1.0548846138577855e-4	5.07666004356951e-38	235	181	645	536
ENSG00000205413	ENSG00000205413.8	sterile alpha motif domain containing 9 [Source:HGNC Symbol;Acc:HGNC:1348]	SAMD9	protein_coding	Q5K651	54809	3.7386109912275627	4.644336927796307	582.2311320174938	3.4390883619575705	3.3886433041459787	3.322283545835885	1.5845502224574648e-4	0.0037408596580342395	4.567309432233548e-17	138	252	947	269
ENSG00000267387	ENSG00000267387.1	novel transcript, antisense to C19orf66	CTD-2240E14.4	antisense	NA	NA	-0.9146615546491592	-0.38931356803172984	21.476419613555372	3.4440049326780224	3.444258984548789	2.7298916232929638	0.02854050203036492	0.0388468329635604	0.015601840874604079	9	5	27	15
ENSG00000105559	ENSG00000105559.12	pleckstrin homology domain containing A4 [Source:HGNC Symbol;Acc:HGNC:14339]	PLEKHA4	protein_coding	Q9H4M7	57664	3.7665663314453486	4.59312678106042	564.6300368394157	3.445003355508954	3.443969289153605	3.431010743181235	1.4326568978500612e-6	6.542062576297115e-5	1.0105812967330225e-40	208	165	696	401
ENSG00000138646	ENSG00000138646.9	HECT and RLD domain containing E3 ubiquitin protein ligase 5 [Source:HGNC Symbol;Acc:HGNC:24368]	HERC5	protein_coding	B4DXV3,Q9UII4	51191	3.978208048334059	4.824772529533024	661.3607391676429	3.4912903575354997	3.4383255439262137	3.4181075150248983	2.8003192675524406e-6	2.1136738600235027e-4	8.95903542067325e-34	180	251	835	457
ENSG00000132274	ENSG00000132274.16	tripartite motif containing 22 [Source:HGNC Symbol;Acc:HGNC:16379]	TRIM22	protein_coding	B4DQS5,Q8IYM9	10346	3.6380630201124435	4.517386049841283	534.9643391273319	3.5141230441858515	3.5271641951471944	3.502879656901263	5.4239940518807175e-6	2.0929838772481055e-4	8.770017214340555e-32	188	148	782	308
ENSG00000163565	ENSG00000163565.18	interferon gamma inducible protein 16 [Source:HGNC Symbol;Acc:HGNC:5395]	IFI16	protein_coding	Q16666	3428	3.47540903327317	4.334922288481726	472.65943754547357	3.520426711998183	3.4944158590378382	3.468650635605517	4.787850019514768e-6	2.1112980611994418e-4	3.284560968851767e-30	136	163	650	296
ENSG00000214736	ENSG00000214736.7	translocase of outer mitochondrial membrane 6 [Source:HGNC Symbol;Acc:HGNC:34528]	TOMM6	protein_coding	Q96B49	100188893	3.8848871308466335	4.934290859378367	714.987889886113	3.604282194297234	3.1506702813736847	0.18600602342587078	0.003059130406105889	0.046177099427591864	0.11518148480304098	528	64	583	673
ENSG00000177409	ENSG00000177409.12	sterile alpha motif domain containing 9 like [Source:HGNC Symbol;Acc:HGNC:1349]	SAMD9L	protein_coding	Q8IVG5	219285	3.070260439307683	4.012272036331952	378.6565160007943	3.650578728382238	3.6541992905808733	3.611388107038506	2.196367703990015e-5	4.66406822439105e-4	6.291934761214234e-24	101	116	587	201
ENSG00000130589	ENSG00000130589.16	helicase with zinc finger 2 [Source:HGNC Symbol;Acc:HGNC:30021]	HELZ2	protein_coding	Q9BYK8	85441	6.826086496405109	7.816643895961701	5207.013850127989	3.7829787728072524	3.7830042302333453	3.7898383799783484	3.527688925045903e-8	1.8749585722102577e-5	2.607849200989415e-118	1525	1242	6493	3787
ENSG00000178685	ENSG00000178685.14	poly(ADP-ribose) polymerase family member 10 [Source:HGNC Symbol;Acc:HGNC:25895]	PARP10	protein_coding	B4E0C4,E9PK67,E9PNI7,Q53GL7	84875	3.4386210140134947	4.414618180942466	500.5641246787066	3.801188059389327	3.7991472023939012	3.784081180331935	1.2960469771519437e-6	6.194910726205747e-5	4.394613917528743e-43	155	109	614	371
ENSG00000249992	ENSG00000249992.2	transmembrane protein 158 (gene/pseudogene) [Source:HGNC Symbol;Acc:HGNC:30293]	TMEM158	protein_coding	Q8WZ71	25907	4.7317811012882975	5.757501542054253	1254.9477881016323	3.8331362294679003	3.8502351837185755	3.843604201593536	7.536630091539646e-7	6.542062576297115e-5	8.913631774566093e-57	343	295	1835	752
ENSG00000181495	NA	NA	AC026703.1	protein_coding	NA	NA	-0.7505078011233661	0.1200538022632922	32.52892923838466	3.876809507119971	4.175186074705417	3.780481151851342	0.02890730416155606	0.017596425992412047	2.960920777637801e-4	9	4	22	36
ENSG00000185507	ENSG00000185507.21	interferon regulatory factor 7 [Source:HGNC Symbol;Acc:HGNC:6122]	IRF7	protein_coding	A0A024RCA2,B4E1B1,M9RSF4,Q92985	3665	6.420372052966857	7.454297448905793	4052.793614841656	3.8836487419757955	3.8836224763905096	3.889258570126077	3.527688925045903e-8	1.8749585722102577e-5	4.001126530842539e-116	1123	896	5117	2936
ENSG00000225963	ENSG00000225963.8	novel transcript, antisense to SP110	AC009950.2	antisense	NA	NA	0.21506484826225628	1.0703942056177516	55.70450957233347	3.9102836636244294	3.638269259839564	3.344892294447204	0.004153489069175365	0.013643653218312948	4.442372463488036e-5	7	24	58	47
ENSG00000223799	ENSG00000223799.1	IL10RB divergent transcript [Source:HGNC Symbol;Acc:HGNC:44303]	IL10RB-AS1	antisense	NA	NA	0.3506012929874262	1.2355257481582738	62.568918373553835	3.9197662568162537	4.010810941752918	3.8335573967771976	0.0017012433955368865	0.0013722014574378183	5.3734722770534545e-8	14	14	61	57
ENSG00000214872	ENSG00000214872.8	smoothelin like 1 [Source:HGNC Symbol;Acc:HGNC:32394]	SMTNL1	protein_coding	A8MU46,E9PPJ3	219537	1.5244806408089768	2.5268105118125663	140.90101215792495	3.988453877192332	3.963660236983057	3.887759365306681	6.890926649733551e-5	3.398689955922713e-4	5.736224642542453e-16	44	23	181	101
ENSG00000129226	ENSG00000129226.14	CD68 molecule [Source:HGNC Symbol;Acc:HGNC:1693]	CD68	protein_coding	P34810	968	4.081717705358877	5.164011879513866	836.6439692536437	4.014512019769469	4.0174082141127565	4.012863171568667	4.5448239449331456e-7	3.780749315094541e-5	9.067575647322066e-62	184	194	938	686
ENSG00000228049	ENSG00000228049.7	RNA polymerase II subunit J2 [Source:HGNC Symbol;Acc:HGNC:23208]	POLR2J2	protein_coding	Q9GZM3	246721	2.6634019201214105	3.773288035878998	323.9470317507322	4.163373584229218	4.093980907528045	4.061458169723802	4.844812623743018e-6	1.932484675617515e-4	2.2575541271646953e-30	55	83	420	232
ENSG00000196611	ENSG00000196611.5	matrix metallopeptidase 1 [Source:HGNC Symbol;Acc:HGNC:7155]	MMP1	protein_coding	B4DN15,P03956,Q53G95	4312	0.26804895240004517	1.2621295256175442	62.092431339723966	4.22587571751169	4.170632602291521	3.9919094663924235	0.0011481167817029706	0.0013033142016027847	2.3990434268651456e-8	10	15	85	42
ENSG00000185338	ENSG00000185338.6	suppressor of cytokine signaling 1 [Source:HGNC Symbol;Acc:HGNC:19383]	SOCS1	protein_coding	O15524,Q4JHT5	8651	0.8748917261803429	2.0039152185518017	99.37347671124292	4.344165187933194	4.255019835443362	4.133410647247881	4.64457115085669e-4	0.0010483890644978164	4.951147815747969e-12	14	24	150	59
ENSG00000196684	ENSG00000196684.12	hematopoietic SH2 domain containing [Source:HGNC Symbol;Acc:HGNC:24920]	HSH2D	protein_coding	Q96JZ2	84941	1.5648732449905607	2.7317986599776143	161.4956884429912	4.370613579246464	4.368854758000226	4.315998532137319	2.7347436559235093e-5	1.041833869190227e-4	2.313435160975845e-22	30	28	216	114
ENSG00000168062	ENSG00000168062.10	basic leucine zipper ATF-like transcription factor 2 [Source:HGNC Symbol;Acc:HGNC:25163]	BATF2	protein_coding	B4DV37,Q8N1L9	116071	4.361497969013432	5.650218911933721	1168.8619388430543	4.448220358833448	4.465198204921731	4.465863216028789	1.6758375841194687e-7	1.8749585722102577e-5	1.3014236584867035e-86	225	172	1299	993
ENSG00000137965	ENSG00000137965.11	interferon induced protein 44 [Source:HGNC Symbol;Acc:HGNC:16938]	IFI44	protein_coding	Q8TCB0	10561	3.5861921504030203	4.860350284090799	679.5718383384097	4.471836921937721	4.452573747632776	4.447906016182321	4.528016736266424e-7	3.166181580346147e-5	2.681597787957742e-65	106	124	841	524
ENSG00000187608	ENSG00000187608.10	ISG15 ubiquitin like modifier [Source:HGNC Symbol;Acc:HGNC:4053]	ISG15	protein_coding	P05161	9636	7.357932201991301	8.665010858496256	9373.128157407815	4.478940816811904	4.482156421590577	4.493898219578256	1.5700034152091485e-8	1.8749585722102577e-5	5.914388090862313e-149	1811	1347	10728	7777
ENSG00000198326	ENSG00000198326.9	transmembrane protein 239 [Source:HGNC Symbol;Acc:HGNC:40044]	TMEM239	protein_coding	Q8WW34	100288797	-1.440075794327905	-0.46409861322810325	21.8988601677078	4.494207907420765	4.319040002144056	3.7211152025165104	0.03317405665916128	0.040849359953290934	0.0033929922929645554	7	1	22	20
ENSG00000137959	ENSG00000137959.16	interferon induced protein 44 like [Source:HGNC Symbol;Acc:HGNC:17817]	IFI44L	protein_coding	B4E019,Q53G44	10964	2.511974163649731	3.906123109119205	354.2992982841578	4.785272561864171	4.557397139771279	4.506174635854334	1.321584846245833e-5	7.385391395930205e-4	5.449673562148258e-27	31	79	498	238
ENSG00000130775	ENSG00000130775.16	thymocyte selection associated family member 2 [Source:HGNC Symbol;Acc:HGNC:16839]	THEMIS2	protein_coding	Q5TEJ8	9473	1.808895019052537	3.1978649046107908	220.58974158701355	4.795634686939349	4.79666762629107	4.764739049845199	9.776254710806413e-6	5.8327865753936544e-5	1.5149138773728313e-32	36	24	293	161
ENSG00000119922	ENSG00000119922.10	interferon induced protein with tetratricopeptide repeats 2 [Source:HGNC Symbol;Acc:HGNC:5409]	IFIT2	protein_coding	P09913,Q05DN2	3433	4.77402743028794	6.227459765132472	1737.7809290237506	4.82883891254273	4.795810583743112	4.798037758935105	7.830097243041288e-8	2.3029422775670364e-5	5.29801353777127e-99	205	262	2338	1249
ENSG00000269909	NA	NA	RP11-489N22.3	lincRNA	NA	NA	-1.4519999798357295	-0.34483620917503516	23.982643334974387	4.911362332877061	5.064683079228907	4.6523066610036174	0.018806143647933028	0.011046713832171463	1.9157506886208529e-4	2	3	25	22
ENSG00000111335	ENSG00000111335.13	2'-5'-oligoadenylate synthetase 2 [Source:HGNC Symbol;Acc:HGNC:8087]	OAS2	protein_coding	P29728,Q7Z6D0	4939	3.4557783697007274	4.9606095892912005	726.7423011181128	4.9301792418973935	4.925421644728343	4.918348992070991	7.470781152121909e-7	4.116408872439647e-5	5.638470472033529e-67	85	95	1086	459
ENSG00000119917	ENSG00000119917.14	interferon induced protein with tetratricopeptide repeats 3 [Source:HGNC Symbol;Acc:HGNC:5411]	IFIT3	protein_coding	O14879,Q5T765	3437	5.5724290066511655	7.113026158584508	3203.6479564439696	5.007912311402137	4.9824028963832605	4.989564486071967	1.9356139260269494e-8	1.8749585722102577e-5	2.634237512844721e-135	342	418	3999	2515
ENSG00000185745	ENSG00000185745.10	interferon induced protein with tetratricopeptide repeats 1 [Source:HGNC Symbol;Acc:HGNC:5407]	IFIT1	protein_coding	P09914	3434	6.814829954658949	8.43549050206654	7995.522292303715	5.130219923613261	5.1410549993426224	5.148642098901302	1.5700034152091485e-8	1.8749585722102577e-5	7.482152213308977e-151	850	865	11771	5214
ENSG00000134321	ENSG00000134321.12	radical S-adenosyl methionine domain containing 2 [Source:HGNC Symbol;Acc:HGNC:30908]	RSAD2	protein_coding	Q8WXG1	91543	0.9207241440406468	2.4716740011965244	136.1580389955076	5.175020890931615	5.0705704942513625	5.004070470416904	1.6551503044462336e-4	3.3469785644700415e-4	4.4024940728708656e-20	23	8	195	92
ENSG00000134326	ENSG00000134326.11	cytidine/uridine monophosphate kinase 2 [Source:HGNC Symbol;Acc:HGNC:27015]	CMPK2	protein_coding	Q5EBM0	129607	1.9612082042919203	3.6163750333774773	292.9829366897262	5.345505260070932	5.358091265179847	5.341645978258541	4.2555647177864805e-06	2.3029422775670364e-5	2.8082921525005033e-47	27	27	358	238
ENSG00000157601	ENSG00000157601.14	MX dynamin like GTPase 1 [Source:HGNC Symbol;Acc:HGNC:7532]	MX1	protein_coding	P20591	4599	5.216317836860645	6.9752844181975195	2913.1608774374304	5.468221466255443	5.4615736938191395	5.472171671754298	1.5700034152091485e-8	8.793388540916363e-6	1.1602037301108908e-187	249	254	3781	2237
ENSG00000135114	ENSG00000135114.12	2'-5'-oligoadenylate synthetase like [Source:HGNC Symbol;Acc:HGNC:8090]	OASL	protein_coding	Q15646	8638	4.685014950489749	6.469921068980636	2055.8625233810244	5.52052684843977	5.52323951476417	5.532441958237507	1.5700034152091485e-8	8.793388540916363e-6	4.014284213095445e-170	175	166	2494	1689
ENSG00000183486	ENSG00000183486.13	MX dynamin like GTPase 2 [Source:HGNC Symbol;Acc:HGNC:7533]	MX2	protein_coding	P20592	4600	1.1749632514192887	2.897388547543809	179.89671480578158	5.533168378694826	5.392521539416995	5.334456251654628	1.1428097704007422e-4	2.897143152849122e-4	1.8798873326260072e-25	10	22	277	111
ENSG00000132530	ENSG00000132530.17	XIAP associated factor 1 [Source:HGNC Symbol;Acc:HGNC:30932]	XAF1	protein_coding	Q6GPH4	54739	3.2912367874277146	5.1646079753732135	836.4226041133031	5.712500752437211	5.6914324212745555	5.688557721955858	5.18945619957289e-7	2.614372287398739e-5	4.615582874625443e-86	54	69	1252	544
ENSG00000154451	ENSG00000154451.14	guanylate binding protein 5 [Source:HGNC Symbol;Acc:HGNC:19895]	GBP5	protein_coding	Q96PP8	115362	-1.6008837573534187	-0.056667305661744834	28.458881129409594	5.737846854885108	4.613820065353879	4.05821528791303	0.028772026032207226	0.053583142217987385	0.001175226713330553	0	8	29	26
ENSG00000188282	ENSG00000188282.12	RUN and FYVE domain containing 4 [Source:HGNC Symbol;Acc:HGNC:24804]	RUFY4	protein_coding	Q6ZNE9	285180	-1.3182849330920434	0.328080904873423	34.6694355576505	5.857289160066752	4.330132786159747	3.7771904204536693	0.02185935052605244	0.059348055700903596	0.0013162867622616846	0	12	47	24
ENSG00000136514	ENSG00000136514.3	receptor transporter protein 4 [Source:HGNC Symbol;Acc:HGNC:23992]	RTP4	protein_coding	Q96DX8	64108	-1.6303919648772134	0.20839639357745285	34.59030086913975	6.0763787357803745	5.6437398406633275	5.358887848572625	0.026635289381273013	0.014980193911247849	7.065790073213499e-6	5	0	30	36
ENSG00000145824	ENSG00000145824.13	C-X-C motif chemokine ligand 14 [Source:HGNC Symbol;Acc:HGNC:10640]	CXCL14	protein_coding	O95715	9547	-3.4054452776399886	-1.8412794179643706	8.836874439772485	6.133330519542027	7.457621339524771	0.13531993622613414	0.04230516321367803	0.12218580427767693	0.009882473091080767	0	0	10	8
ENSG00000223485	ENSG00000223485.4	long intergenic non-protein coding RNA 1615 [Source:HGNC Symbol;Acc:HGNC:51898]	RP11-417E7.1	lincRNA	NA	101929484	-3.365329109591677	-1.7692657742289857	9.461132427996318	6.197474361759579	7.553329700394744	0.14593510476476623	0.04039420397790473	0.10944595749576164	0.007058763977735679	0	0	10	9
ENSG00000006075	NA	NA	CCL3	protein_coding	NA	NA	-2.0475657556599733	-0.3264124576901141	23.22021527493484	6.206983436771976	5.695688974858159	5.243280900402074	0.025747517564708947	0.022983341562574353	2.658644482503044e-4	0	3	35	15
ENSG00000140279	ENSG00000140279.13	dual oxidase 2 [Source:HGNC Symbol;Acc:HGNC:13273]	DUOX2	protein_coding	Q9NRD8	50506	-3.3425605858909972	-1.7108871063644853	9.605436546568846	6.285274824896948	7.580785733969547	0.14997669214719964	0.03627575893165324	0.09799731386415204	0.006346971652014394	0	0	12	8
ENSG00000108244	ENSG00000108244.17	keratin 23 [Source:HGNC Symbol;Acc:HGNC:6438]	KRT23	protein_coding	A0A024R1X9,Q8TC04,Q9C075	25984	-3.2964204989383203	-1.6316551022120342	10.709648404443987	6.308358922168176	7.727576633734632	7.034526623967038	0.03821571399573386	0.087005235561122	0.003679743574799132	0	0	10	11
ENSG00000135363	ENSG00000135363.12	LIM domain only 2 [Source:HGNC Symbol;Acc:HGNC:6642]	LMO2	protein_coding	P25791	4005	-1.2315102654364762	0.6795330073270003	42.948285826902946	6.313262145060681	4.931848797892105	4.5576728328632825	0.01576038496067574	0.027640024088542572	2.3213306991500474e-5	0	10	66	26
ENSG00000226025	ENSG00000226025.9	Charcot-Leyden crystal protein pseudogene	LGALS17A	pseudogene	NA	400696	-0.8987040090462375	1.1446104533724129	58.58730499046298	6.325981516966791	5.103280668417874	0.0748519811333133	0.010254088268428376	0.014325638017249436	0.12771865744136462	13	0	77	44
ENSG00000268088	ENSG00000268088.1	lectin, galactoside-binding, soluble, 14 (LGALS14) pseudogene	AC093063.2	pseudogene	NA	NA	-3.3581690975807015	-1.5480144738033568	10.038348902286428	6.376002919971486	7.6618219206306195	0.15230518436529947	0.03904321942054788	0.08015662818727269	0.005397859721316114	0	0	18	5
ENSG00000248592	ENSG00000248592.7	STIMATE-MUSTN1 readthrough [Source:HGNC Symbol;Acc:HGNC:38834]	TMEM110-MUSTN1	protein_coding	A8MSY1	100526772	-3.21281573917068	-1.4394659446958993	12.582422369115491	6.443446713303267	7.954813985732219	7.457191415705782	0.03767699422303083	0.06196794562218506	0.001530894700342313	0	0	10	14
ENSG00000225101	ENSG00000225101.6	olfactory receptor family 52 subfamily K member 3 pseudogene [Source:HGNC Symbol;Acc:HGNC:15224]	OR52K3P	pseudogene	NA	NA	-3.037933665957486	-0.9998091174427233	17.336509340080514	6.746329885782087	8.410270671812823	8.2027105534532	0.03685276623830428	0.030903666361948277	2.1923902133954494e-4	0	0	11	21
ENSG00000234737	ENSG00000234737.1	keratin 18 pseudogene 15 [Source:HGNC Symbol;Acc:HGNC:32449]	KRT18P15	pseudogene	NA	NA	-3.13056135925226	-1.0826236821037967	13.976832252521362	6.829640732299051	8.137783596484905	7.757454454839232	0.026767905606252983	0.03409605439616357	7.545959531802035e-4	0	0	25	7
ENSG00000250318	ENSG00000250318.1	ribosomal protein L13a (RPL13A) pseudogene	CTA-963H5.5	pseudogene	NA	NA	-3.028574340629129	-1.0868359970727361	15.272389742902757	6.88420539648664	8.242527719546043	7.967360510462598	0.020630355585689285	0.02803108350273416	3.705152323189285e-4	0	0	17	14
ENSG00000171855	ENSG00000171855.7	interferon beta 1 [Source:HGNC Symbol;Acc:HGNC:5434]	IFNB1	protein_coding	P01574	3456	-2.9715070937108496	-0.9189303301354661	17.865094512051222	6.917638400707433	8.45777997300948	8.291161484585427	0.026487527765714204	0.02321034294955961	1.509487812848221e-4	0	0	14	20
ENSG00000225492	ENSG00000225492.6	guanylate binding protein 1 pseudogene 1 [Source:HGNC Symbol;Acc:HGNC:39561]	GBP1P1	pseudogene	NA	400759	-3.037933665957486	-1.0593290988941684	14.936739991823977	6.929743722936762	8.220108477444311	7.926974699241404	0.01907332363275251	0.026771941349574294	4.195967802603473e-4	0	0	21	11
ENSG00000197110	ENSG00000197110.9	interferon lambda 3 [Source:HGNC Symbol;Acc:HGNC:18365]	IFNL3	protein_coding	A0A0C4DGW8,Q8IZI9	282617	-2.9379318207829517	-0.8717688622356061	17.193795009893662	7.102221971912076	8.418306968027782	8.24566391711472	0.01583460160571893	0.01750555337283893	1.5418056881925685e-4	0	0	22	14
ENSG00000183709	ENSG00000183709.8	interferon lambda 2 [Source:HGNC Symbol;Acc:HGNC:18364]	IFNL2	protein_coding	Q8IZJ0	282616	-2.8865034007354975	-0.7750267834149275	18.682287921166985	7.168996821810713	8.53266871815564	8.420036374836528	0.015472544548793772	0.014366777405796784	8.650316383639853e-5	0	0	21	17
ENSG00000225886	ENSG00000225886.3	novel transcript, antisense to IFI6	RP11-288L9.4	antisense	NA	NA	-0.7357323748572564	1.850703394869384	91.71300187960853	7.5489992678635485	6.3751357353117655	0.08974062871055502	0.0039844295777545806	0.0026665683648380593	0.02294889156998984	0	8	127	67
ENSG00000268173	ENSG00000268173.3	novel protein, readthrough between PIK3R2 and IFI30	PIK3R2	protein_coding	NA	NA	1.9114167985141248	4.879975087027859	688.5181930549548	7.594193712170716	4.453588457957213	0.03251745501314628	0.006714471836845485	0.060258568972787974	0.5465134754119282	248	0	884	512
ENSG00000254959	ENSG00000254959.6	INMT-MINDY4 readthrough (NMD candidate) [Source:HGNC Symbol;Acc:HGNC:41995]	INMT-FAM188B	protein_coding	NA	100526825	-2.5145480651578414	0.09442659397205419	32.51322626673014	7.864112061876733	9.324664005771043	9.520911695997443	0.01016288967696588	0.0027414850583045475	1.256085593643317e-6	0	0	31	33
ENSG00000144821	ENSG00000144821.10	myosin heavy chain 15 [Source:HGNC Symbol;Acc:HGNC:31073]	MYH15	protein_coding	Q9Y2K3	22989	-2.4792489805357243	0.20269342534182777	33.04340122708653	8.056113032072645	9.363576465076523	9.571857269208781	0.00640596355778578	0.0017127045033669321	8.999607076952575e-7	0	0	47	24
ENSG00000270316	ENSG00000270316.1	BORCS7-ASMT readthrough (NMD candidate) [Source:HGNC Symbol;Acc:HGNC:49183]	C10orf32-ASMT	protein_coding	NA	NA	-2.231074394083896	1.051600191135048	59.83627363000633	8.304601721441944	10.189158398902164	10.584638749356422	0.040040543290392	0.003967024372508398	2.2767394150908377e-8	0	0	29	78
ENSG00000182393	ENSG00000182393.3	interferon lambda 1 [Source:HGNC Symbol;Acc:HGNC:18363]	IFNL1	protein_coding	Q8IU54	282618	-2.00637434423784	1.2636517279496045	63.876788950037096	8.977633648639378	10.310289886898863	10.75567162134134	0.0027102143466557482	2.187527531305317e-4	2.8605892824335302e-09	0	0	85	50
ENSG00000221944	ENSG00000221944.8	tigger transposable element derived 1 [Source:HGNC Symbol;Acc:HGNC:14523]	TIGD1	protein_coding	Q96MW7	200765	-1.8975293874753745	1.5000833400040694	74.87345580324046	9.16059517230235	10.533630379272498	11.02489669090822	0.002652990201321933	1.932484675617515e-4	7.201346201825739e-10	0	0	86	67
ENSG00000157654	ENSG00000157654.19	PALM2 and AKAP2 fusion [Source:HGNC Symbol;Acc:HGNC:33529]	PALM2-AKAP2	protein_coding	Q8IXS6,Q9Y2D5	445815	-1.1682369165806712	3.1030220554393897	207.3874798278224	10.676178838995867	12.011866075527733	12.729070545813231	0.0010031914161850854	4.116408872439647e-5	5.97139074940287e-14	0	0	309	142
