# Supplementary material for: Genome-wide bioinformatic analyses predict key host and viral factors in SARS-CoV-2 pathogenesis
Source: Commun Biol. 2021 May 17;4:590. doi: 10.1038/s42003-021-02095-0 (PMC8128904; doi:10.1038/s42003-021-02095-0)
Supplement: Supplementary file 5 — Supplementary Data 3 [file 42003_2021_2095_MOESM5_ESM.zip › GSE147507_MainDataset/Series3_RSV/des_Condition/ControlVsInfected_genes.under.edgeR.tsv]

gene_id	ensembl_gene_id_version	description	external_gene_name	gene_biotype	uniprotswissprot	entrezgene_id	LimmaV_AveExpr	edgeR_logCPM	DESeq2_baseMean	LimmaV_FC	edgeR_FC	DESeq2_FC	LimmaV_padj	edgeR_padj	DESeq2_padj	Series3_A549_Mock_1	Series3_A549_Mock_2	Series3_A549_RSV_1	Series3_A549_RSV_2
ENSG00000127483	ENSG00000127483.19	heterochromatin protein 1 binding protein 3 [Source:HGNC Symbol;Acc:HGNC:24973]	HP1BP3	protein_coding	Q5SSJ5	50809	6.634291853385657	6.685524939743702	2348.991598839655	-0.7372568882106763	-0.7411255356573149	-0.6545725097181884	0.03415539882297299	0.04979755894705742	0.001727462665746137	5979	5595	1215	673
ENSG00000163083	ENSG00000163083.6	inhibin subunit beta B [Source:HGNC Symbol;Acc:HGNC:6067]	INHBB	protein_coding	P09529	3625	6.562674269920145	6.6156238868051735	2237.7149498569997	-0.7502994130360511	-0.7541967421180529	-0.6676325607814363	0.03196176111845336	0.04766341341803841	0.0014972039839397763	6215	4914	1142	643
ENSG00000095539	ENSG00000095539.15	semaphorin 4G [Source:HGNC Symbol;Acc:HGNC:10735]	SEMA4G	protein_coding	Q9NTN9,Q9NWU8	57715	6.075553469392805	6.130976591361064	1597.7737612819465	-0.7530250144177252	-0.7582384350563864	-0.6618545196566222	0.03820266908206327	0.04938400217398289	0.0035856728548286807	4457	3501	827	450
ENSG00000148773	ENSG00000148773.14	marker of proliferation Ki-67 [Source:HGNC Symbol;Acc:HGNC:7107]	MKI67	protein_coding	P46013	4288	5.963323557817474	6.025672193756282	1485.0862199987903	-0.8094576359452599	-0.8027586540700817	-0.7029328403892566	0.03114541458992488	0.046177099427591864	0.0026097469300191997	4269	3217	659	470
ENSG00000205213	ENSG00000205213.14	leucine rich repeat containing G protein-coupled receptor 4 [Source:HGNC Symbol;Acc:HGNC:13299]	LGR4	protein_coding	Q59ER8,Q9BXB1	55366	6.152556329931245	6.216372703213801	1694.9383697674868	-0.7986404251866637	-0.8079170534568164	-0.7104784668164142	0.03250549726250206	0.04569769278098761	0.0018749412197149498	4185	4286	862	465
ENSG00000117899	ENSG00000117899.11	mesoderm development LRP chaperone [Source:HGNC Symbol;Acc:HGNC:13520]	MESDC2	protein_coding	Q14696	23184	6.106054654967974	6.16869682576757	1639.753884192432	-0.8120275496632061	-0.8161635455513269	-0.7242687091326345	0.02469399175406256	0.03681277566343612	9.743473970370928e-4	4541	3735	828	450
ENSG00000119820	ENSG00000119820.11	Yip1 domain family member 4 [Source:HGNC Symbol;Acc:HGNC:28145]	YIPF4	protein_coding	Q9BSR8	84272	5.311958512351557	5.378053381647487	945.8256793807182	-0.8161767468376848	-0.8236609090699071	-0.7123877812179901	0.036111550767287226	0.04421585402440249	0.0046294281762152	2397	2355	458	270
ENSG00000141736	ENSG00000141736.13	erb-b2 receptor tyrosine kinase 2 [Source:HGNC Symbol;Acc:HGNC:3430]	ERBB2	protein_coding	F5H1T4,J3QLU9,P04626,X5DNK3	2064	6.280698581452258	6.344527144124128	1853.253179606672	-0.8279624688576236	-0.826951311908427	-0.7371587030168965	0.02232139355508768	0.03697483056306634	6.944476119530794e-4	5355	4046	841	563
ENSG00000102893	ENSG00000102893.16	phosphorylase kinase regulatory subunit beta [Source:HGNC Symbol;Acc:HGNC:8927]	PHKB	protein_coding	Q93100	5257	5.026758096029115	5.096477593320152	777.087912313281	-0.8251197622577614	-0.8338385737370013	-0.7123781285914458	0.03910635403030532	0.04919210903093368	0.007578448935865307	2036	1888	390	211
ENSG00000054277	ENSG00000054277.14	opsin 3 [Source:HGNC Symbol;Acc:HGNC:14007]	OPN3	protein_coding	Q9H1Y3	23596	5.981266815432045	6.053119307724423	1512.6921609341598	-0.8286941399914769	-0.8360756103302238	-0.7301755943969171	0.033987040714948846	0.04979755894705742	0.0026097469300191997	3777	3842	796	387
ENSG00000090920	NA	NA	FCGBP	protein_coding	NA	NA	6.605035261108833	6.669474930370564	2322.4726476227574	-0.8476177764529912	-0.8396372888889626	-0.7565668926839577	0.016115411802403157	0.032872860234563976	2.2070374671953613e-4	6210	5539	1017	721
ENSG00000105327	ENSG00000105327.18	BCL2 binding component 3 [Source:HGNC Symbol;Acc:HGNC:17868]	BBC3	protein_coding	Q96PG8,Q9BXH1	27113	5.0819770524225545	5.154451554309723	809.2288397020932	-0.8460752659159154	-0.8537050558301141	-0.7335863937101331	0.03685276623830428	0.04642983182375869	0.0057108463711901866	2383	1755	385	229
ENSG00000167196	ENSG00000167196.14	F-box protein 22 [Source:HGNC Symbol;Acc:HGNC:13593]	FBXO22	protein_coding	Q8NEZ5	26263	5.424261220520821	5.494917202623219	1026.1593737486496	-0.8672342152987376	-0.8566175134324143	-0.7490889057167996	0.02564342997095192	0.038760345837708786	0.0023738481012439295	2698	2506	442	319
ENSG00000138092	ENSG00000138092.11	centromere protein O [Source:HGNC Symbol;Acc:HGNC:28152]	CENPO	protein_coding	Q9BU64	79172	4.778480574533565	4.850797206668088	654.7331870724324	-0.8589654095114067	-0.8594646085655465	-0.7330756436840145	0.03531786532292298	0.04484598873695499	0.007559580100471784	1765	1565	301	191
ENSG00000186298	ENSG00000186298.12	protein phosphatase 1 catalytic subunit gamma [Source:HGNC Symbol;Acc:HGNC:9283]	PPP1CC	protein_coding	A0A024RBP2,P36873	5501	5.676863468114282	5.75335053556962	1227.8443620926673	-0.8439080044864314	-0.861750662196968	-0.7486886480197917	0.037934075682521586	0.04922608547137505	0.0031728634270911716	2929	3273	611	328
ENSG00000075239	ENSG00000075239.14	acetyl-CoA acetyltransferase 1 [Source:HGNC Symbol;Acc:HGNC:93]	ACAT1	protein_coding	A0A140VJX1,P24752	38	5.582481714647187	5.657837621888677	1148.894895566822	-0.8497785683101814	-0.865213692382449	-0.7543420748576873	0.03441343446221128	0.04421585402440249	0.002631686624467631	2784	3029	562	312
ENSG00000165376	ENSG00000165376.11	claudin 2 [Source:HGNC Symbol;Acc:HGNC:2041]	CLDN2	protein_coding	P57739	9075	7.931280952671317	7.999392000732849	5844.710453996151	-0.8808237568622351	-0.880697429637138	-0.8121059114120701	0.00827384185381125	0.02574759432797618	5.176970329892871e-6	15370	14453	2627	1710
ENSG00000198901	ENSG00000198901.14	protein regulator of cytokinesis 1 [Source:HGNC Symbol;Acc:HGNC:9341]	PRC1	protein_coding	A0A024RC67,O43663	9055	5.739823767368307	5.811486818672105	1278.7683492319693	-0.8844165958293153	-0.8833798828691427	-0.7904426672358841	0.01641158538606539	0.025367080486177522	3.9828898500340957e-4	3443	3096	577	372
ENSG00000119969	ENSG00000119969.15	helicase, lymphoid specific [Source:HGNC Symbol;Acc:HGNC:4861]	HELLS	protein_coding	A0A087WSW7,A0A0B4J1V9,F6XU50,Q0VGL2,Q76H82,Q9NRZ9	3070	4.326143274499582	4.407161587341295	479.9110930928787	-0.8834076976965874	-0.890139410303635	-0.7394484987740476	0.04323406919793054	0.04977575315026022	0.01576451283904323	1279	1178	224	134
ENSG00000125740	ENSG00000125740.14	FosB proto-oncogene, AP-1 transcription factor subunit [Source:HGNC Symbol;Acc:HGNC:3797]	FOSB	protein_coding	A0A024R0P6,K7EKC1,P53539	2354	7.861749902125151	7.931987689029923	5577.294102509258	-0.8947640486462661	-0.8963635271445692	-0.8283405079007184	0.007216028191030046	0.022828799627137387	2.660271143290185e-6	14920	13677	2622	1538
ENSG00000258818	ENSG00000258818.4	ribonuclease A family member 4 [Source:HGNC Symbol;Acc:HGNC:10047]	RNASE4	protein_coding	P34096,Q53XB4	6038	6.542932890009265	6.625766035946982	2251.838076503052	-0.878845857963711	-0.9022532982916777	-0.8008236746909739	0.02847678717528769	0.04647812833576635	7.007920959418698e-4	5189	6264	1069	611
ENSG00000138160	ENSG00000138160.6	kinesin family member 11 [Source:HGNC Symbol;Acc:HGNC:6388]	KIF11	protein_coding	P52732	3832	4.652679375977241	4.732785655074367	602.6794584346351	-0.9000743561061996	-0.9028374433672142	-0.7729341674466086	0.031017784861678895	0.03994381888733434	0.005795342315437325	1616	1479	274	171
ENSG00000169359	ENSG00000169359.16	solute carrier family 33 member 1 [Source:HGNC Symbol;Acc:HGNC:95]	SLC33A1	protein_coding	O00400	9197	4.880454583343173	4.965208719011262	708.7209432502373	-0.8950878060993548	-0.9113203469553123	-0.7816440383327655	0.03685276623830428	0.04603455844190247	0.005183869236790427	1748	1880	334	192
ENSG00000144381	ENSG00000144381.17	heat shock protein family D (Hsp60) member 1 [Source:HGNC Symbol;Acc:HGNC:5261]	HSPD1	protein_coding	A0A024R3X4,P10809	3329	8.470883527326095	8.551046548146001	8567.571398998289	-0.90631361145491	-0.9205279478389776	-0.8401796202908554	0.012401874341567304	0.03799843696386665	2.59203464029136e-5	20401	23434	3848	2422
ENSG00000144554	ENSG00000144554.10	FA complementation group D2 [Source:HGNC Symbol;Acc:HGNC:3585]	FANCD2	protein_coding	A0A024R2G2,Q9BXW9	2177	4.596569450228014	4.680000709336165	580.7326498394103	-0.9177465638121082	-0.92142606147631	-0.7903673478203511	0.028913790890105186	0.038381180834828096	0.005132872010769868	1579	1419	264	162
ENSG00000141738	ENSG00000141738.14	growth factor receptor bound protein 7 [Source:HGNC Symbol;Acc:HGNC:4567]	GRB7	protein_coding	A0A0S2Z4F6,Q14451	2886	4.455288550678237	4.540444066914039	526.8102311554306	-0.9269479645479145	-0.9244917564120854	-0.7847435582190938	0.03196176111845336	0.04150700712311648	0.007698334971957955	1505	1225	231	152
ENSG00000054654	ENSG00000054654.18	spectrin repeat containing nuclear envelope protein 2 [Source:HGNC Symbol;Acc:HGNC:17084]	SYNE2	protein_coding	Q6MZP0,Q8WXH0	23224	5.820640924996207	5.901608926417978	1361.2285549700305	-0.9248803869924421	-0.9261881373270986	-0.8294187299672229	0.016158912984972133	0.026909777718827813	3.148842346049432e-4	3448	3551	589	397
ENSG00000118849	ENSG00000118849.10	retinoic acid receptor responder 1 [Source:HGNC Symbol;Acc:HGNC:9867]	RARRES1	protein_coding	P49788	5918	5.678632970619441	5.770915325242811	1242.258718324126	-0.923556344846427	-0.9277781049272036	-0.8118158062737648	0.027493733069444207	0.04846912769678354	0.0018749412197149498	3175	3228	654	288
ENSG00000148175	ENSG00000148175.13	stomatin [Source:HGNC Symbol;Acc:HGNC:3383]	STOM	protein_coding	A0A024R882,F8VSL7,P27105	2040	6.653911590384125	6.735655421198189	2430.282103644956	-0.9289905519100022	-0.9287814606035756	-0.8420893585013397	0.01176558980818117	0.027817545150798657	7.07223484220954e-5	6695	5889	1227	597
ENSG00000197977	ENSG00000197977.4	ELOVL fatty acid elongase 2 [Source:HGNC Symbol;Acc:HGNC:14416]	ELOVL2	protein_coding	A0A024QZV3,Q9NXB9	54898	4.108910155249107	4.200074848734092	414.83169290644776	-0.9212693920458822	-0.9326528464489044	-0.7688389235943092	0.04411600065054284	0.04902869227961478	0.017424271594253832	1098	1046	194	111
ENSG00000018236	ENSG00000018236.15	contactin 1 [Source:HGNC Symbol;Acc:HGNC:2171]	CNTN1	protein_coding	A0A024R104,Q12860	1272	5.960504888774685	6.043408992567707	1502.3040271783025	-0.9305706106916873	-0.9329032769579879	-0.8361079977504221	0.016179743520441436	0.027916790743323067	2.822098906516162e-4	3746	3982	643	440
ENSG00000104537	ENSG00000104537.17	annexin A13 [Source:HGNC Symbol;Acc:HGNC:536]	ANXA13	protein_coding	P27216,Q53FB5	312	5.917587762237221	5.997110850659943	1454.528234262298	-0.9289663111165752	-0.93320203555976	-0.8451633071617621	0.011833135628836361	0.019190759080967464	8.781159175215746e-5	3904	3619	673	394
ENSG00000072422	ENSG00000072422.17	Rho related BTB domain containing 1 [Source:HGNC Symbol;Acc:HGNC:18738]	RHOBTB1	protein_coding	A0A024QZL4,O94844	9886	5.377722426982921	5.462504246061019	1002.5716053036689	-0.9353701694553018	-0.9395664446376583	-0.832647976462608	0.01962524261212305	0.02902516578596556	7.7950419143539e-4	2534	2636	437	287
ENSG00000091129	ENSG00000091129.21	neuronal cell adhesion molecule [Source:HGNC Symbol;Acc:HGNC:7994]	NRCAM	protein_coding	B7Z670,C9JYY6,Q14CA1,Q92823	4897	5.603177146543805	5.691721976815476	1175.8347520490963	-0.9225068305323765	-0.9413365166249169	-0.8315879362196236	0.02523292453303738	0.0367010609097789	9.298445739691833e-4	2839	3213	552	311
ENSG00000157456	ENSG00000157456.8	cyclin B2 [Source:HGNC Symbol;Acc:HGNC:1580]	CCNB2	protein_coding	O95067	9133	5.011915435056072	5.095925019141719	776.455381201001	-0.9417680105641402	-0.9414208799239897	-0.8297290939102488	0.018657073504340753	0.027838943082028503	0.001157642623964203	2213	1826	343	219
ENSG00000134057	ENSG00000134057.15	cyclin B1 [Source:HGNC Symbol;Acc:HGNC:1579]	CCNB1	protein_coding	P14635	891	6.017302942470147	6.098195948279314	1560.584143713261	-0.9430645043992605	-0.9421940679388394	-0.8553056790385343	0.010909681675965661	0.01911490669482877	6.801496869986616e-5	4130	3947	678	447
ENSG00000213639	ENSG00000213639.10	protein phosphatase 1 catalytic subunit beta [Source:HGNC Symbol;Acc:HGNC:9282]	PPP1CB	protein_coding	P62140,V9HW04	5500	6.028949593898938	6.1095732843604	1572.8113927198606	-0.9388300135865846	-0.9424915267585136	-0.8573188695611685	0.010215189468744027	0.017600842521928575	4.807192726416977e-5	4349	3820	733	419
ENSG00000154930	ENSG00000154930.15	acyl-CoA synthetase short chain family member 1 [Source:HGNC Symbol;Acc:HGNC:16091]	ACSS1	protein_coding	Q1RMZ4,Q9NUB1	84532	5.409620944850873	5.494097039281599	1024.8967134873715	-0.9573319599152968	-0.9535557848141455	-0.8543716951443862	0.01351285833624452	0.02162433717919151	3.006955124115274e-4	2953	2396	440	294
ENSG00000106541	ENSG00000106541.12	anterior gradient 2, protein disulphide isomerase family member [Source:HGNC Symbol;Acc:HGNC:328]	AGR2	protein_coding	O95994,Q4JM46	10551	8.284936404798732	8.370182902758915	7556.680630064799	-0.9491185277855673	-0.9608603713579903	-0.8846236697885749	0.00818972342723632	0.027906721939933953	5.41127962376258e-6	18465	20613	3351	2086
ENSG00000162368	ENSG00000162368.13	cytidine/uridine monophosphate kinase 1 [Source:HGNC Symbol;Acc:HGNC:18170]	CMPK1	protein_coding	B2R6S5,P30085	51727	5.386178666185819	5.481620431584734	1015.8288925693471	-0.948944326035554	-0.9656821279507918	-0.8459146431391835	0.02934113972683095	0.040547147069203565	0.0015537595701574807	2387	2858	435	289
ENSG00000136159	ENSG00000136159.4	nudix hydrolase 15 [Source:HGNC Symbol;Acc:HGNC:23063]	NUDT15	protein_coding	Q9NV35	55270	3.863849263732484	3.965817972504974	351.63458850852703	-0.9540418428867166	-0.9669115833369188	-0.7848613894311428	0.04679402552064026	0.04977575315026022	0.02280420679282885	1003	839	169	88
ENSG00000106261	ENSG00000106261.17	zinc finger with KRAB and SCAN domains 1 [Source:HGNC Symbol;Acc:HGNC:13101]	ZKSCAN1	protein_coding	B3KNP9,B3KRF7,E9PC66,P17029	7586	5.61171413926766	5.708008260959129	1188.8982203327125	-0.95066035921781	-0.968781792813462	-0.8565156424279259	0.02379512748029077	0.03817618024144898	8.514417178194196e-4	2904	3260	582	291
ENSG00000065361	ENSG00000065361.16	erb-b2 receptor tyrosine kinase 3 [Source:HGNC Symbol;Acc:HGNC:3431]	ERBB3	protein_coding	P21860	2065	5.735171943771363	5.825898513951517	1290.6753044801721	-0.9789931305080757	-0.985353728507611	-0.8923950727905204	0.010695639734793368	0.018839729266293296	7.724125850388605e-5	3499	3261	609	325
ENSG00000049323	ENSG00000049323.16	latent transforming growth factor beta binding protein 1 [Source:HGNC Symbol;Acc:HGNC:6714]	LTBP1	protein_coding	B7ZLY3,Q14766	4052	3.8770304554853605	3.981758086234852	355.5505437160116	-0.9786461028390168	-0.9905441069377748	-0.8145041810342426	0.04039420397790473	0.04421585402440249	0.0168785946518232	1032	842	166	90
ENSG00000132613	ENSG00000132613.15	MTSS I-BAR domain containing 2 [Source:HGNC Symbol;Acc:HGNC:25094]	MTSS1L	protein_coding	Q765P7	92154	5.097540217008005	5.190858982579182	829.3485193511444	-0.989431594626242	-0.991736824279805	-0.8828233443785017	0.014968725385263445	0.023873606609211562	4.910270507325743e-4	2491	1888	359	228
ENSG00000154767	ENSG00000154767.15	XPC complex subunit, DNA damage recognition and repair factor [Source:HGNC Symbol;Acc:HGNC:12816]	XPC	protein_coding	Q01831,X5DRB1	7508	5.414759269215051	5.507001661873108	1033.6050302199112	-0.9872643442481236	-0.9932550119841077	-0.8953885446318942	0.011248168195563558	0.018105095288576782	1.3575006817251168e-4	2910	2527	480	263
ENSG00000102870	ENSG00000102870.6	zinc finger protein 629 [Source:HGNC Symbol;Acc:HGNC:29008]	ZNF629	protein_coding	Q9UEG4	23361	4.588776378079988	4.699338378021143	587.8026740019833	-0.991986351460017	-1.0004311209536212	-0.8539208015660129	0.030993504217900095	0.04954450412889644	0.005251519475858548	1755	1359	300	131
ENSG00000125398	ENSG00000125398.8	SRY-box transcription factor 9 [Source:HGNC Symbol;Acc:HGNC:11204]	SOX9	protein_coding	P48436	6662	5.4575615753823135	5.55103245093972	1065.7900093014957	-0.9949685805155661	-1.0009495610776566	-0.9042641865579614	0.010695639734793368	0.017596425992412047	1.0491858081823398e-4	3088	2539	492	271
ENSG00000145391	ENSG00000145391.13	SET domain containing 7, histone lysine methyltransferase [Source:HGNC Symbol;Acc:HGNC:30412]	SETD7	protein_coding	B5MCZ8,D6RJA0,Q8WTS6	80854	4.909871555661686	5.010194017109104	730.7790970313837	-0.9860256681339593	-1.0027211989410993	-0.8804120912347879	0.022094436994333413	0.03225800070890238	0.0012416550709798927	1857	1969	338	185
ENSG00000106780	ENSG00000106780.9	multiple EGF like domains 9 [Source:HGNC Symbol;Acc:HGNC:3234]	MEGF9	protein_coding	Q9H1U4	1955	5.783469858840181	5.882200084953763	1342.1513758226401	-0.9927132248396112	-1.0101091912108253	-0.9093117500472604	0.014968725385263445	0.0248966025202107	1.509487812848221e-4	3288	3731	598	352
ENSG00000181026	ENSG00000181026.15	apoptosis enhancing nuclease [Source:HGNC Symbol;Acc:HGNC:25722]	AEN	protein_coding	Q8WTP8	64782	5.771841413623893	5.870211027861112	1331.5591791356958	-1.0396750809767448	-1.0154240992506631	-0.9173320821894408	0.009322109270324553	0.023329030847713754	1.0766035018081277e-4	3891	3156	504	404
ENSG00000100426	ENSG00000100426.7	zinc finger BED-type containing 4 [Source:HGNC Symbol;Acc:HGNC:20721]	ZBED4	protein_coding	O75132	9889	3.666826173930131	3.7769818015074907	307.8521427987458	-1.0108441893061908	-1.0192181736937789	-0.827876642152452	0.041148746005610956	0.04126183596969561	0.020299572379636824	837	787	134	82
ENSG00000151376	ENSG00000151376.16	malic enzyme 3 [Source:HGNC Symbol;Acc:HGNC:6985]	ME3	protein_coding	B2R995,Q16798,Q6TCH8	10873	3.7420674955063893	3.855301046255051	325.25368139402906	-1.0064161826040372	-1.0199708481966159	-0.8275997982332869	0.04797849115183904	0.0479923758192196	0.020834178572179368	1018	716	144	85
ENSG00000130956	ENSG00000130956.14	hyaluronan binding protein 4 [Source:HGNC Symbol;Acc:HGNC:17062]	HABP4	protein_coding	Q5JVS0	22927	3.853652441911721	3.962572248380429	350.9014612368039	-1.0215462625805722	-1.0216667342871966	-0.8564148617862212	0.03604341628065898	0.04050141042321647	0.01355845563992191	1060	805	147	97
ENSG00000154122	ENSG00000154122.14	ANKH inorganic pyrophosphate transport regulator [Source:HGNC Symbol;Acc:HGNC:15492]	ANKH	protein_coding	Q9HCJ1	56172	4.387156731293051	4.493751404156157	509.33938677391916	-1.0305417075024466	-1.0344810572822702	-0.8943981251655961	0.02294157138118126	0.0326646218648993	0.002755279227295263	1328	1359	212	140
ENSG00000143674	ENSG00000143674.11	mitogen-activated protein kinase kinase kinase 21 [Source:HGNC Symbol;Acc:HGNC:29798]	MLK4	protein_coding	A0A1W2PKR9,Q5TCX8	84451	3.8407892016454888	3.952801319725194	348.42456542433945	-1.0302682348957743	-1.0362056360434664	-0.8691752181726274	0.03604341628065898	0.03924139218129506	0.012253592505554644	917	923	146	95
ENSG00000109805	ENSG00000109805.10	non-SMC condensin I complex subunit G [Source:HGNC Symbol;Acc:HGNC:24304]	NCAPG	protein_coding	Q9BPX3	64151	4.0138846537449355	4.128556514700463	393.99720499842806	-1.0245294543486196	-1.0401172579463434	-0.872781336975497	0.035675867847887004	0.03999139306940242	0.008719516768643474	1230	880	179	98
ENSG00000164930	ENSG00000164930.12	frizzled class receptor 6 [Source:HGNC Symbol;Acc:HGNC:4044]	FZD6	protein_coding	A0A024R9E9,B4DL33,B4E236,O60353	8323	3.9660215045946643	4.083393298729938	381.6839772757981	-1.0172268887371803	-1.0420398942265667	-0.8668183259571068	0.042868632327644325	0.0454298999717955	0.011155895615913382	956	1058	173	95
ENSG00000198189	ENSG00000198189.11	hydroxysteroid 17-beta dehydrogenase 11 [Source:HGNC Symbol;Acc:HGNC:22960]	HSD17B11	protein_coding	Q8NBQ5	51170	5.478693038623653	5.581935727126943	1088.5937151218109	-1.033997282103636	-1.0423701102912046	-0.9437048487354998	0.009807930714869647	0.017838172176473023	7.426921850096754e-5	2948	2825	508	262
ENSG00000156970	ENSG00000156970.13	BUB1 mitotic checkpoint serine/threonine kinase B [Source:HGNC Symbol;Acc:HGNC:1149]	BUB1B	protein_coding	O60566	701	3.8153801955334794	3.930836766378103	342.79601188675076	-1.032201429495519	-1.044877936980485	-0.8709705151094259	0.03348719864337158	0.037812229047711955	0.011126894855044905	986	841	157	84
ENSG00000169297	ENSG00000169297.8	nuclear receptor subfamily 0 group B member 1 [Source:HGNC Symbol;Acc:HGNC:7960]	NR0B1	protein_coding	F1D8P4,P51843	190	5.153406832460619	5.26619586618185	874.1550521891912	-1.0646063882922199	-1.0467298199410602	-0.9206032704724693	0.018806143647933028	0.038760345837708786	0.0010327260575559733	2821	1870	324	263
ENSG00000145012	ENSG00000145012.13	LIM domain containing preferred translocation partner in lipoma [Source:HGNC Symbol;Acc:HGNC:6679]	LPP	protein_coding	B7Z871,B7Z8W0,B7ZLW0,Q93052	4026	5.191219268073461	5.306115003283806	898.0976550330495	-1.015838681075111	-1.0479979572021194	-0.9215612527416578	0.028005061962380236	0.038760345837708786	9.974488504398728e-4	2112	2614	411	220
ENSG00000183856	ENSG00000183856.11	IQ motif containing GTPase activating protein 3 [Source:HGNC Symbol;Acc:HGNC:20669]	IQGAP3	protein_coding	Q86VI3	128239	5.081122504299614	5.191440154348367	829.0690742968345	-1.0364252779187813	-1.0506136918577327	-0.9342223383993112	0.016179743520441436	0.027316369994869288	4.710366249069156e-4	2609	1844	388	197
ENSG00000164292	ENSG00000164292.13	Rho related BTB domain containing 3 [Source:HGNC Symbol;Acc:HGNC:18757]	RHOBTB3	protein_coding	O94955	22836	4.069560098829487	4.183336957572511	409.5767341914634	-1.0424510288687094	-1.0533808446141208	-0.8936442230873136	0.02966288917470879	0.03669254982589099	0.00579741679856666	1060	1109	173	109
ENSG00000188725	ENSG00000188725.8	small integral membrane protein 15 [Source:HGNC Symbol;Acc:HGNC:33861]	SMIM15	protein_coding	Q7Z3B0	643155	4.3787162124480155	4.500508025969126	511.13135143310996	-1.0479314535310806	-1.0565205407888567	-0.9059771896485437	0.025747517564708947	0.04226072059508672	0.003856065482225381	1513	1226	254	111
ENSG00000112378	ENSG00000112378.12	p53 apoptosis effector related to PMP22 [Source:HGNC Symbol;Acc:HGNC:17637]	PERP	protein_coding	Q96FX8	64065	7.483428197495413	7.597755605159661	4419.735092273921	-1.025719042991338	-1.059239140258787	-0.9625357924838657	0.014968725385263445	0.03822640296591533	4.2965255569455436e-5	10024	13229	2005	1084
ENSG00000166803	ENSG00000166803.13	PCNA clamp associated factor [Source:HGNC Symbol;Acc:HGNC:28961]	KIAA0101	protein_coding	Q15004	9768	6.030171600278172	6.141218789450633	1606.9770526983968	-1.0414147514132255	-1.0594858671300316	-0.9592595316739796	0.012822041820017832	0.025482442281344574	7.724125850388605e-5	5264	3408	747	382
ENSG00000134574	ENSG00000134574.12	damage specific DNA binding protein 2 [Source:HGNC Symbol;Acc:HGNC:2718]	DDB2	protein_coding	Q92466	1643	5.459843383873059	5.575254922202645	1084.2503481699741	-1.1024718386886396	-1.0639911692856752	-0.9465213700020798	0.01251240114006019	0.0352308291336339	4.194294635295538e-4	3368	2453	379	336
ENSG00000109881	ENSG00000109881.17	coiled-coil domain containing 34 [Source:HGNC Symbol;Acc:HGNC:25079]	CCDC34	protein_coding	Q96HJ3	91057	5.173920814661926	5.303451766424589	895.9365051840832	-1.0781669676534917	-1.067875245565641	-0.9346519473059723	0.020193508104269182	0.04902869227961478	0.0014661059213997682	2595	2211	471	176
ENSG00000112984	ENSG00000112984.12	kinesin family member 20A [Source:HGNC Symbol;Acc:HGNC:9787]	KIF20A	protein_coding	O95235	10112	4.695236604374364	4.816544680011529	637.9187817674208	-1.0459875738318292	-1.070184825614699	-0.9310747193148375	0.02840543457112268	0.03899489574382301	0.0019358519780072545	2108	1346	296	150
ENSG00000166197	ENSG00000166197.17	nucleolar and coiled-body phosphoprotein 1 [Source:HGNC Symbol;Acc:HGNC:15608]	NOLC1	protein_coding	B2RAU8,Q14978,Q96J17	9221	5.685498117191222	5.78890472664043	1257.6566012921403	-1.0756789262510504	-1.0708013801511265	-0.9842113978799968	0.005273247205828634	0.011489616863651575	7.422214747903845e-6	3543	3178	508	344
ENSG00000145386	ENSG00000145386.10	cyclin A2 [Source:HGNC Symbol;Acc:HGNC:1578]	CCNA2	protein_coding	P20248	890	2.9812456073158047	3.1124943116970982	192.3387495148819	-1.0752633678431982	-1.073929476796863	-0.7973638418222831	0.06009018410336397	0.04902869227961478	0.060077651770312865	534	493	77	53
ENSG00000127528	ENSG00000127528.6	Kruppel like factor 2 [Source:HGNC Symbol;Acc:HGNC:6347]	KLF2	protein_coding	Q9Y5W3	10365	4.50089676940082	4.6235078905824505	557.1175374977374	-1.0686345537127915	-1.080775455228621	-0.9411248030588741	0.02081091563390782	0.03527211368759684	0.001757225830795239	1714	1294	267	124
ENSG00000125966	ENSG00000125966.10	matrix metallopeptidase 24 [Source:HGNC Symbol;Acc:HGNC:7172]	MMP24	protein_coding	Q86VV6,Q9Y5R2	10893	5.390598667150758	5.499176096303243	1027.8353722131158	-1.0987446449791323	-1.0856624194438957	-0.9902596712535331	0.006258230362316398	0.014325638017249436	2.713728314208779e-5	2986	2534	397	289
ENSG00000054179	ENSG00000054179.12	ectonucleoside triphosphate diphosphohydrolase 2 [Source:HGNC Symbol;Acc:HGNC:3364]	ENTPD2	protein_coding	Q9Y5L3	954	2.991327526646785	3.127364366419627	194.13079510958593	-1.0806853094288358	-1.0939198096909188	-0.8259999889069081	0.057170296368151366	0.04329666464909842	0.04995049125736358	552	492	83	49
ENSG00000123080	ENSG00000123080.12	cyclin dependent kinase inhibitor 2C [Source:HGNC Symbol;Acc:HGNC:1789]	CDKN2C	protein_coding	P42773,Q6ICV4	1031	4.409753289351114	4.530495245893098	522.2905296846254	-1.0830676341680043	-1.0942636731588526	-0.9537745540630962	0.021935518487984317	0.030357358578470287	0.0016617744332219713	1695	1140	217	136
ENSG00000164649	ENSG00000164649.20	cell division cycle associated 7 like [Source:HGNC Symbol;Acc:HGNC:30777]	CDCA7L	protein_coding	A0A024RA51,A8K8X5,Q96GN5	55536	4.094768275733827	4.217006623816384	419.49827625815357	-1.124081796410038	-1.0950212014362484	-0.9382805068172713	0.01876418330443935	0.03527211368759684	0.0037036822879279183	1209	1045	153	123
ENSG00000014824	ENSG00000014824.14	solute carrier family 30 member 9 [Source:HGNC Symbol;Acc:HGNC:1329]	SLC30A9	protein_coding	A0A0S2Z514,Q6PML9	10463	3.8851643238301534	4.0100263574155255	362.47671903115423	-1.0831769533829714	-1.0951112846107933	-0.9160122407244004	0.0319765904329047	0.03676281976819751	0.006880978120071739	929	1006	148	96
ENSG00000089685	ENSG00000089685.15	baculoviral IAP repeat containing 5 [Source:HGNC Symbol;Acc:HGNC:593]	BIRC5	protein_coding	A0A0B4J1S3,H3BLT4,O15392	332	5.009584765182208	5.125819683435166	792.2776899662788	-1.1263449020777114	-1.097879525230023	-0.9851318139194062	0.008931339170058433	0.022421993983830473	1.987405420282509e-4	2336	1932	288	232
ENSG00000143742	ENSG00000143742.13	signal recognition particle 9 [Source:HGNC Symbol;Acc:HGNC:11304]	SRP9	protein_coding	A0A024R3P3,P49458	6726	4.985925448252371	5.111838320361214	783.9133731341335	-1.0708944684018473	-1.1026212409794667	-0.974969201857618	0.022757896060776873	0.03421709582624889	6.561918173331945e-4	1883	2296	353	185
ENSG00000111907	ENSG00000111907.21	TPD52 like 1 [Source:HGNC Symbol;Acc:HGNC:12006]	TPD52L1	protein_coding	E9PNK6,E9PPQ1,J3KNE7,Q15730,Q16890	7164	5.818598986923666	5.9284199811459874	1385.43311254822	-1.098041867969147	-1.1033778091720643	-1.019946935303029	0.004313093642736487	0.00987504750313841	2.0145464350210275e-6	3894	3564	605	339
ENSG00000109674	ENSG00000109674.4	nei like DNA glycosylase 3 [Source:HGNC Symbol;Acc:HGNC:24573]	NEIL3	protein_coding	Q8TAT5	55247	2.876453925700142	3.015922107544865	179.43526193212776	-1.0992964019537368	-1.1034065816640957	-0.8135620809831993	0.06120422184296736	0.0479923758192196	0.06092184024484539	496	468	72	48
ENSG00000174442	ENSG00000174442.12	zwilch kinetochore protein [Source:HGNC Symbol;Acc:HGNC:25468]	ZWILCH	protein_coding	A8K4T3,Q9H900	55055	3.642583846727743	3.7754612656167748	307.21348647667384	-1.087674536161249	-1.1080786025384035	-0.910179532535301	0.04353731853834618	0.04173638661597371	0.013501876345338146	767	875	126	80
ENSG00000268575	ENSG00000268575.1	novel transcript, readthrough between SLC35E2 and CDK11A	RP1-283E3.8	processed_transcript	NA	NA	3.333355253552843	3.4691868936238035	247.22796631396645	-1.0979437577725117	-1.113900565118868	-0.8974855852023914	0.03914009383351276	0.0367010609097789	0.020432436151712235	704	632	109	59
ENSG00000138078	ENSG00000138078.16	prolyl endopeptidase like [Source:HGNC Symbol;Acc:HGNC:30228]	PREPL	protein_coding	Q4J6C6	9581	4.393230203894249	4.528117737639646	520.9268297099725	-1.0878331791428633	-1.1159506797655991	-0.9638624784452495	0.029168019657081427	0.04001861210304793	0.0025170626331374605	1298	1495	244	115
ENSG00000164626	ENSG00000164626.9	potassium two pore domain channel subfamily K member 5 [Source:HGNC Symbol;Acc:HGNC:6280]	KCNK5	protein_coding	A0A024RD32,A0A0B6VPR3,O95279	8645	3.1965110671487014	3.3455180961159527	226.28814193042956	-1.093294474057068	-1.1172318189949202	-0.8707644100440561	0.055765178938624135	0.04977575315026022	0.03490411386833172	611	610	107	49
ENSG00000080546	ENSG00000080546.13	sestrin 1 [Source:HGNC Symbol;Acc:HGNC:21595]	SESN1	protein_coding	Q9Y6P5	27244	2.8196102296686876	2.9694015713061286	173.2415964864906	-1.096153498614878	-1.1189866588245019	-0.8220943181739632	0.06609066186900368	0.04922608547137505	0.0626898404661987	495	443	78	40
ENSG00000182628	ENSG00000182628.13	spindle and kinetochore associated complex subunit 2 [Source:HGNC Symbol;Acc:HGNC:28006]	SKA2	protein_coding	J3KSP0,Q8WVK7	348235	4.699263511014741	4.835074911117838	645.6769912934591	-1.117064228597626	-1.1220705502382435	-0.986213050012714	0.016677341505921997	0.03697483056306634	9.919163247615209e-4	1799	1694	319	131
ENSG00000003989	ENSG00000003989.18	solute carrier family 7 member 2 [Source:HGNC Symbol;Acc:HGNC:11060]	SLC7A2	protein_coding	P52569	6542	4.6527781394584204	4.781809213428947	622.1930432017393	-1.1089839367768581	-1.1229678211367073	-0.9939396348089389	0.014968725385263445	0.027216861380250836	5.861718049031636e-4	1683	1675	292	136
ENSG00000168078	ENSG00000168078.10	PDZ binding kinase [Source:HGNC Symbol;Acc:HGNC:18282]	PBK	protein_coding	Q96KB5,V9HWH0	55872	3.4677802192968263	3.611317891864221	273.32045332335633	-1.0942050937381615	-1.1272161743852291	-0.9114656180670724	0.05183965410462192	0.0454298999717955	0.018664634400236513	685	784	121	64
ENSG00000134030	ENSG00000134030.14	cap binding complex dependent translation initiation factor [Source:HGNC Symbol;Acc:HGNC:23925]	CTIF	protein_coding	A0A024R259,O43310	9811	4.2512049226315805	4.37635324375377	468.46890130834566	-1.1175171296846007	-1.1278948113703084	-0.9919810957321051	0.014247528694749063	0.02093931562087714	9.08048343057041e-4	1358	1183	204	112
ENSG00000160712	ENSG00000160712.13	interleukin 6 receptor [Source:HGNC Symbol;Acc:HGNC:6019]	IL6R	protein_coding	A0A087WTB5,A0N0L5,P08887	3570	3.099256329000832	3.248312498056249	211.20775819854143	-1.1061560252823694	-1.1289110274498306	-0.8763517411260866	0.053256133753716246	0.04421585402440249	0.035651828476576074	586	558	97	47
ENSG00000151725	ENSG00000151725.12	centromere protein U [Source:HGNC Symbol;Acc:HGNC:21348]	MLF1IP	protein_coding	Q71F23	79682	3.003214756082428	3.1474899038693502	197.02597814038631	-1.1344850908869417	-1.1318968745778821	-0.8636247239018116	0.05305074064678422	0.04475139807752324	0.042077340873863285	529	533	75	54
ENSG00000143416	ENSG00000143416.21	selenium binding protein 1 [Source:HGNC Symbol;Acc:HGNC:10719]	SELENBP1	protein_coding	Q13228,V9HWG1	8991	5.799016442393653	5.914521395766807	1371.9267230879223	-1.128885010197599	-1.1336803103961763	-1.051209690760436	0.0035425397673805657	0.00844492821710154	8.997906084398651e-7	4049	3408	592	330
ENSG00000257594	ENSG00000257594.4	polypeptide N-acetylgalactosaminyltransferase 4 [Source:HGNC Symbol;Acc:HGNC:4126]	GALNT4	protein_coding	Q8N4A0	8693	5.088152386237187	5.209305647598393	839.3046081975647	-1.1331870788075469	-1.1356633982164366	-1.0306648975533002	0.008022386070296155	0.015598494656387314	4.9893048972868334e-5	2214	2312	330	222
ENSG00000228716	ENSG00000228716.7	dihydrofolate reductase [Source:HGNC Symbol;Acc:HGNC:2861]	DHFR	protein_coding	B0YJ76,B4DM58,P00374	1719	4.062754082269003	4.190474656026681	411.24363713768184	-1.1284171721294187	-1.1363336561456343	-0.98894820806596	0.01670227143238261	0.022735166279228395	0.0016483403860591563	1131	1094	169	104
ENSG00000067167	ENSG00000067167.8	translocation associated membrane protein 1 [Source:HGNC Symbol;Acc:HGNC:20568]	TRAM1	protein_coding	G3XAN4,Q15629,Q6FHL3	23471	6.553490286937075	6.667284304655494	2316.0376453211547	-1.1391300903093926	-1.1385420410884484	-1.0673860370374895	0.002320700724905111	0.007892517086216435	3.5579086246869815e-8	6425	6116	921	604
ENSG00000101447	ENSG00000101447.15	family with sequence similarity 83 member D [Source:HGNC Symbol;Acc:HGNC:16122]	FAM83D	protein_coding	Q9H4H8	81610	3.4662859922172355	3.6039749941771526	272.12887371628676	-1.1578982279695844	-1.1508065475589668	-0.9543066873327806	0.026525622170847855	0.029345408767907092	0.009988873148833476	792	689	104	73
ENSG00000131080	ENSG00000131080.15	ectodysplasin A2 receptor [Source:HGNC Symbol;Acc:HGNC:17756]	EDA2R	protein_coding	B2RBZ9,B4DQY6,Q9HAV5	60401	3.6215173200998247	3.780246889100963	307.5059498641484	-1.1461696258572522	-1.1568699418647483	-0.9543332947471562	0.035759707046495004	0.04902869227961478	0.011930955071483097	863	815	151	60
ENSG00000038427	ENSG00000038427.16	versican [Source:HGNC Symbol;Acc:HGNC:2464]	VCAN	protein_coding	A0A024RAL1,A0A024RAP3,A0A024RAQ9,P13611,Q59FG9,Q6MZK8,Q86W61	1462	5.4860074276278255	5.62473929581745	1120.6389324897402	-1.1315295876667566	-1.157623132361311	-1.0421699849136739	0.014968725385263445	0.028652296528908584	1.2739437744266558e-4	2728	3321	518	241
ENSG00000198826	ENSG00000198826.11	Rho GTPase activating protein 11A [Source:HGNC Symbol;Acc:HGNC:15783]	ARHGAP11A	protein_coding	Q6P4F7	9824	4.042593105881594	4.178859493665732	407.75925922614834	-1.1387669775513218	-1.1580558206777214	-1.0032438014099914	0.02191290391836596	0.026771941349574294	0.001994565295963915	1057	1151	169	100
ENSG00000123219	ENSG00000123219.13	centromere protein K [Source:HGNC Symbol;Acc:HGNC:29479]	CENPK	protein_coding	D6RHD3,Q9BS16	64105	2.8787303145460106	3.042452046532803	182.30931345945814	-1.1330250085032645	-1.1659316858856363	-0.8794398135767146	0.06573226400342261	0.04902869227961478	0.04670543688597682	483	509	82	40
ENSG00000170312	ENSG00000170312.16	cyclin dependent kinase 1 [Source:HGNC Symbol;Acc:HGNC:1722]	CDK1	protein_coding	A0A024QZJ8,B7Z3D6,I6L9I5,P06493	983	5.066295421845143	5.20460023426303	835.9542501623253	-1.139827721565732	-1.1670075892263416	-1.0472000421301872	0.014641039242174992	0.025482442281344574	1.695713813175227e-4	2076	2450	375	185
ENSG00000164237	ENSG00000164237.9	carboxymethylenebutenolidase homolog [Source:HGNC Symbol;Acc:HGNC:25090]	CMBL	protein_coding	Q96DG6	134147	4.8473191617094	4.975317177658211	712.4357250150701	-1.1574004766729664	-1.1677860152138053	-1.060101320916173	0.007216028191030046	0.013927376298083782	4.468353975405289e-5	1950	1929	297	172
ENSG00000206195	ENSG00000206195.11	double homeobox A pseudogene 8 [Source:HGNC Symbol;Acc:HGNC:32187]	AP000525.9	processed_transcript	NA	503637	3.0290594453582584	3.1781825797168026	201.1700563203059	-1.1718875088635725	-1.1691030423361166	-0.9190649885234758	0.03962886719487284	0.03495104631950925	0.02778495537779255	586	513	77	53
ENSG00000162772	ENSG00000162772.17	activating transcription factor 3 [Source:HGNC Symbol;Acc:HGNC:785]	ATF3	protein_coding	P18847	467	4.8820105931762905	5.025239604510806	738.248070545374	-1.2079268508808712	-1.1729039124612635	-1.0371876109029436	0.013729369790245574	0.03676281976819751	5.363242772570085e-4	1873	2123	243	219
ENSG00000162599	ENSG00000162599.17	nuclear factor I A [Source:HGNC Symbol;Acc:HGNC:7784]	NFIA	protein_coding	Q12857	4774	3.525568006585673	3.6804054899808576	286.727667100802	-1.1435618689723934	-1.1756471344954484	-0.9715362529027576	0.04091373344844437	0.03968384361337661	0.010816566162115578	733	826	128	63
ENSG00000179152	ENSG00000179152.20	T cell activation inhibitor, mitochondrial [Source:HGNC Symbol;Acc:HGNC:25241]	TCAIM	protein_coding	A0A024R2R9,Q8N3R3	285343	3.449309055436018	3.613917907612527	273.347783273842	-1.158170331553508	-1.1774535516091835	-0.9611300183667593	0.04039420397790473	0.0479923758192196	0.014917631529859329	739	755	131	54
ENSG00000146085	ENSG00000146085.8	methylmalonyl-CoA mutase [Source:HGNC Symbol;Acc:HGNC:7526]	MUT	protein_coding	A0A024RD82,B2R6K1,P22033	4594	3.532763283983347	3.6883122484019393	288.2709886374131	-1.1557075593289354	-1.1823585272527253	-0.983261835522118	0.0357089628708419	0.037812229047711955	0.009085594983929584	761	812	130	62
ENSG00000213853	ENSG00000213853.10	epithelial membrane protein 2 [Source:HGNC Symbol;Acc:HGNC:3334]	EMP2	protein_coding	P54851,Q7Z4B3	2013	5.1681826870904795	5.3008364463247535	894.0571975243076	-1.1863951865464617	-1.1964635970380755	-1.0994926080789462	0.004631971131153766	0.010260275983318218	6.114931458175481e-6	2499	2405	380	205
ENSG00000226950	ENSG00000226950.7	differentiation antagonizing non-protein coding RNA [Source:HGNC Symbol;Acc:HGNC:28964]	DANCR	processed_transcript	NA	57291	4.378794198794127	4.521584379119981	518.2674089113658	-1.1841037304506712	-1.1969281755688812	-1.066014089817074	0.011285108937203457	0.019537121232289335	3.18889939239731e-4	1617	1250	229	113
ENSG00000145349	ENSG00000145349.17	calcium/calmodulin dependent protein kinase II delta [Source:HGNC Symbol;Acc:HGNC:1462]	CAMK2D	protein_coding	A0A024RDK3,D6R938,E9PBG7,E9PF82,Q13557	817	4.2403867610595185	4.382088717483657	470.155018342354	-1.1794779563394682	-1.1970621271260495	-1.05783123374245	0.014968725385263445	0.020931918863495814	5.822208387336327e-4	1229	1338	190	114
ENSG00000120211	ENSG00000120211.4	insulin like 4 [Source:HGNC Symbol;Acc:HGNC:6087]	INSL4	protein_coding	Q14641	3641	6.414895969464295	6.5498939273268775	2133.8072437757605	-1.1964641639823217	-1.198262125494787	-1.1131977245098117	0.003400269627171913	0.01331187328285679	5.962754227695306e-7	6751	5062	972	448
ENSG00000100219	ENSG00000100219.16	X-box binding protein 1 [Source:HGNC Symbol;Acc:HGNC:12801]	XBP1	protein_coding	A0A024R1F0,P17861	7494	7.303924424259028	7.43210570988228	3938.571428768222	-1.198287854466702	-1.2032189923966232	-1.1335477304548716	0.0017012433955368865	0.008368443997056777	3.87713357074359e-9	10439	11103	1507	1003
ENSG00000108187	ENSG00000108187.16	phenazine biosynthesis like protein domain containing [Source:HGNC Symbol;Acc:HGNC:23301]	PBLD	protein_coding	A0A024QZK5,P30039	64081	3.725965737248106	3.873757652433734	328.6591725440024	-1.1914157311079423	-1.204634512048691	-1.0393390120116635	0.01723813624820208	0.021073089600767887	0.002339816813747147	977	837	139	75
ENSG00000117724	ENSG00000117724.13	centromere protein F [Source:HGNC Symbol;Acc:HGNC:1857]	CENPF	protein_coding	P49454	1063	5.581472230748041	5.7121604977761775	1191.135477876067	-1.2053746102160652	-1.2100548017606847	-1.1277131539989635	0.002536706361155781	0.006314728097162431	2.363812256471135e-7	3497	3074	488	281
ENSG00000164118	ENSG00000164118.13	centrosomal protein 44 [Source:HGNC Symbol;Acc:HGNC:29356]	CEP44	protein_coding	Q9C0F1	80817	2.4147008215326333	2.592509706675829	132.06315116535083	-1.1930872581678047	-1.2142086105355943	-0.8490177835158916	0.07559422040260812	0.04806959954011756	0.07780015633457714	414	319	54	31
ENSG00000131747	ENSG00000131747.15	DNA topoisomerase II alpha [Source:HGNC Symbol;Acc:HGNC:11989]	TOP2A	protein_coding	P11388	7153	6.954732538303744	7.094100020787173	3114.5034172897085	-1.208990368247736	-1.2157936269421292	-1.1294575867328165	0.003991834689416521	0.015813199705681426	4.7131464912243425e-7	7735	9270	1115	832
ENSG00000143412	ENSG00000143412.10	annexin A9 [Source:HGNC Symbol;Acc:HGNC:547]	ANXA9	protein_coding	O76027	8416	2.747910571560685	2.9164720994812168	166.6022743082351	-1.2000058717962205	-1.2190913120791906	-0.9330025155900207	0.05023118772960477	0.036282655444420206	0.03721879058257184	480	440	68	39
ENSG00000109586	ENSG00000109586.12	polypeptide N-acetylgalactosaminyltransferase 7 [Source:HGNC Symbol;Acc:HGNC:4129]	GALNT7	protein_coding	Q86SF2	51809	4.87293776476413	5.028855794433554	739.0307629736119	-1.1907602931905628	-1.225079740755301	-1.096366939059491	0.016441506395350667	0.02787765195560168	2.0824295976860157e-4	1806	2239	327	156
ENSG00000151892	ENSG00000151892.14	GDNF family receptor alpha 1 [Source:HGNC Symbol;Acc:HGNC:4243]	GFRA1	protein_coding	B7Z856,P56159	2674	2.962518537862563	3.1416433492904225	195.31585297981218	-1.2089966720302743	-1.2299979167488728	-0.9716599728738895	0.04364604945611999	0.03899489574382301	0.02511447164136784	584	502	89	39
ENSG00000160867	ENSG00000160867.15	fibroblast growth factor receptor 4 [Source:HGNC Symbol;Acc:HGNC:3691]	FGFR4	protein_coding	B4DVP5,J3KPQ0,P22455	2264	7.235428884533302	7.3723875668060845	3779.149952016133	-1.2415294842332238	-1.2326570410544901	-1.1586766296266244	0.0017270488824994489	0.009876065874307251	1.2391457252492021e-8	12275	8809	1324	1012
ENSG00000138757	ENSG00000138757.14	G3BP stress granule assembly factor 2 [Source:HGNC Symbol;Acc:HGNC:30291]	G3BP2	protein_coding	A0A024RDB2,A0A024RDE5,Q9UN86	9908	4.763852636068614	4.914280623662647	682.3759010325792	-1.2102888541054373	-1.2367173812377166	-1.1143402498932784	0.012683744914966488	0.019744259407766376	9.993088033310066e-5	1689	2053	268	164
ENSG00000168077	ENSG00000168077.14	scavenger receptor class A member 3 [Source:HGNC Symbol;Acc:HGNC:19000]	SCARA3	protein_coding	Q6AZY7	51435	5.388577184407555	5.53055755742791	1049.7861206632206	-1.266151332958134	-1.2396323997984129	-1.1450868753973074	0.0031253616003184825	0.010410968699817912	2.4371184071476746e-6	3202	2631	357	287
ENSG00000072571	ENSG00000072571.20	hyaluronan mediated motility receptor [Source:HGNC Symbol;Acc:HGNC:5012]	HMMR	protein_coding	O75330	3161	3.5553009099458728	3.725768314831661	295.89103439372855	-1.1975632571278974	-1.240473100340277	-1.040024424687894	0.040924988764906335	0.03822640296591533	0.006659832789040875	726	899	125	65
ENSG00000129534	ENSG00000129534.14	MIS18 binding protein 1 [Source:HGNC Symbol;Acc:HGNC:20190]	MIS18BP1	protein_coding	Q6P0N0	55320	2.9661666406698606	3.1413735924353703	195.52191625507055	-1.2135214681250595	-1.2465351425638762	-0.9886244606728888	0.050781430387526	0.03676281976819751	0.02234763616629871	506	572	79	45
ENSG00000169105	ENSG00000169105.8	carbohydrate sulfotransferase 14 [Source:HGNC Symbol;Acc:HGNC:24464]	CHST14	protein_coding	Q8NCH0	113189	3.890354298764453	4.047939861157964	371.41688328234176	-1.2300083173498797	-1.2469008453938861	-1.081295551087404	0.01568075099352446	0.020381754521098205	0.001049429733024546	1212	869	154	83
ENSG00000164976	ENSG00000164976.9	myogenesis regulating glycosidase (putative) [Source:HGNC Symbol;Acc:HGNC:19918]	KIAA1161	protein_coding	Q6NSJ0	57462	4.4836426374634915	4.636913110577398	561.8028590655692	-1.2236730303781107	-1.2485174606239815	-1.1207796340819216	0.011793444829825668	0.018105095288576782	1.461691882330946e-4	1448	1649	229	128
ENSG00000196562	ENSG00000196562.14	sulfatase 2 [Source:HGNC Symbol;Acc:HGNC:20392]	SULF2	protein_coding	Q8IWU5	55959	5.1050574865547445	5.249541739555152	862.5288567577227	-1.2600767342112174	-1.2620868931023839	-1.1686770169571477	0.003170382654598695	0.0077307845533542046	1.4177248230098626e-6	2740	2092	328	209
ENSG00000076864	ENSG00000076864.19	RAP1 GTPase activating protein [Source:HGNC Symbol;Acc:HGNC:9858]	RAP1GAP	protein_coding	A0A024RAB5,P47736,X6R8W7	5909	5.829630942382939	5.972454197557657	1427.7254591522546	-1.2565752081907562	-1.2638084131880492	-1.1832911225666594	0.002153635244990389	0.006110315256638601	5.602244363238373e-8	4646	3371	556	337
ENSG00000181274	ENSG00000181274.7	FRAT regulator of WNT signaling pathway 2 [Source:HGNC Symbol;Acc:HGNC:16048]	FRAT2	protein_coding	O75474	23401	3.129642907120221	3.3242831484396644	222.18606504713634	-1.253661633385941	-1.2649296778871413	-1.024040138592417	0.036997313866052164	0.043837031766690494	0.016085545077459087	673	573	105	40
ENSG00000135679	ENSG00000135679.25	MDM2 proto-oncogene [Source:HGNC Symbol;Acc:HGNC:6973]	MDM2	protein_coding	A0A0A8KB75,A7UKX7,A7UKX8,A7UKX9,G3XA89,Q00987,Q96DS0	4193	5.288943506674223	5.440385408232147	985.2055224549897	-1.245446735238179	-1.2665249867750266	-1.165063671870621	0.005956021180409167	0.012266677846746704	5.1209740391130655e-6	2499	2943	382	233
ENSG00000169439	ENSG00000169439.12	syndecan 2 [Source:HGNC Symbol;Acc:HGNC:10659]	SDC2	protein_coding	A0A024R9D1,E9PBI9,P34741	6383	2.728385884120267	2.915312926359625	166.66134877475983	-1.2790486261077516	-1.270717489001716	-0.9626715453769639	0.056319750276217766	0.0479923758192196	0.03770676262848246	428	492	56	45
ENSG00000091513	ENSG00000091513.16	transferrin [Source:HGNC Symbol;Acc:HGNC:11740]	TF	protein_coding	A0PJA6,P02787,Q06AH7	7018	3.5973519140851944	3.760091108055596	303.1984904762494	-1.2698191820602291	-1.2761280866346332	-1.108046609613175	0.014600752812610463	0.017261382501888373	0.001582382473470755	953	749	116	72
ENSG00000118523	ENSG00000118523.6	cellular communication network factor 2 [Source:HGNC Symbol;Acc:HGNC:2500]	CTGF	protein_coding	P29279,Q5M8T4	1490	5.357033418891165	5.503756431303461	1029.8651451313192	-1.2830656679902839	-1.2794620730856243	-1.192848287744518	0.002320700724905111	0.006197520694052076	2.3821178215252183e-7	2922	2819	375	256
ENSG00000148468	ENSG00000148468.17	family with sequence similarity 171 member A1 [Source:HGNC Symbol;Acc:HGNC:23522]	FAM171A1	protein_coding	B3KMX9,Q5VUB5,Q9Y438	221061	3.67842462627893	3.8439871871521096	321.51325458132544	-1.2667804509998766	-1.2814982996985829	-1.1197333642815321	0.013461533927160634	0.017096051453272244	0.001116641881541988	953	848	132	70
ENSG00000156398	ENSG00000156398.13	sideroflexin 2 [Source:HGNC Symbol;Acc:HGNC:16086]	SFXN2	protein_coding	A0A0C4DGR6,Q96NB2	118980	2.4405972019796534	2.633495531755394	135.81089414701034	-1.2704213807143057	-1.292116956993702	-0.9580164334677146	0.057151879599971596	0.03676281976819751	0.04723461984109747	395	366	53	31
ENSG00000171560	ENSG00000171560.16	fibrinogen alpha chain [Source:HGNC Symbol;Acc:HGNC:3661]	FGA	protein_coding	P02671	2243	7.992675557290743	8.135650294735598	6416.753437322694	-1.2917912711379955	-1.2923111748628147	-1.2329836257443516	5.126266231509351e-4	0.004507888436873461	5.72490248925821e-13	19517	16531	2595	1413
ENSG00000247903	ENSG00000247903.1	novel transcript, antisense to TM7SF3	RP11-421F16.3	antisense	NA	NA	3.1563011031480346	3.3353547617296013	224.16365860399642	-1.2771310875764064	-1.2956408414465965	-1.083799511225601	0.02379512748029077	0.021371144947643122	0.006690739478838262	676	585	92	48
ENSG00000146247	ENSG00000146247.14	pleckstrin homology domain interacting protein [Source:HGNC Symbol;Acc:HGNC:15673]	PHIP	protein_coding	Q8WWQ0	55023	4.355012876799426	4.524615241211221	519.3890622775473	-1.3093984679371053	-1.307017286436526	-1.169420445249406	0.011305776932527056	0.021073089600767887	1.8334962300785624e-4	1327	1562	175	135
ENSG00000254996	ENSG00000254996.5	ANKHD1-EIF4EBP3 readthrough [Source:HGNC Symbol;Acc:HGNC:33530]	ANKHD1-EIF4EBP3	protein_coding	NA,Q8IWZ3	404734	4.73831387728336	4.8969749003384875	673.7433737398547	-1.3041199825417091	-1.313782458879102	-1.2119465614052252	0.003400269627171913	0.007892517086216435	2.906583116231832e-6	1947	1841	264	150
ENSG00000137486	ENSG00000137486.17	arrestin beta 1 [Source:HGNC Symbol;Acc:HGNC:711]	ARRB1	protein_coding	B7Z1Q3,P49407	408	2.9088460407841863	3.097650901814826	189.6086464658915	-1.3459570648180559	-1.3223853642920147	-1.0700129241801934	0.028488527287750344	0.028855461624723546	0.01399196175951705	540	524	62	50
ENSG00000126787	ENSG00000126787.13	DLG associated protein 5 [Source:HGNC Symbol;Acc:HGNC:16864]	DLGAP5	protein_coding	Q15398	9787	3.425015600502191	3.6172623116481994	273.9677813541473	-1.2823171517416956	-1.3257494877450535	-1.114387183819647	0.04315962016951259	0.036894749959476336	0.0053621148262729575	649	875	100	65
ENSG00000117620	ENSG00000117620.15	solute carrier family 35 member A3 [Source:HGNC Symbol;Acc:HGNC:11023]	SLC35A3	protein_coding	A0A1W2PQL8,A0A1W2PRT7,A0A1W2PSD1,Q9Y2D2	23443	2.527950881801014	2.738059779138425	146.276105346213	-1.2841109475788088	-1.3330658277815868	-1.0064863601572935	0.07296342790023108	0.0425859044867772	0.03799979182215458	370	449	57	32
ENSG00000161513	ENSG00000161513.12	ferredoxin reductase [Source:HGNC Symbol;Acc:HGNC:3642]	FDXR	protein_coding	A0A0A0MSZ4,A0A0A0MT64,A0A0A0MTN9,A0A0A0MTR6,A0A0C4DFN8,A0A0C4DGN7,P22570	2232	5.6869557117362035	5.851976565805532	1312.7014047478447	-1.370545941874781	-1.342095527511396	-1.253708054848934	0.0017892818521719296	0.00827506889396707	1.3059153290249566e-7	4228	3238	417	346
ENSG00000005187	ENSG00000005187.12	acyl-CoA synthetase medium chain family member 3 [Source:HGNC Symbol;Acc:HGNC:10522]	ACSM3	protein_coding	Q53FZ2	6296	4.3365359068927365	4.505669018550106	512.3501705980865	-1.3630202388671566	-1.345304853450542	-1.2276100815172353	0.004153489069175365	0.010383307232501825	2.0410739391861447e-5	1554	1349	172	129
ENSG00000124602	ENSG00000124602.10	unc-5 family C-terminal like [Source:HGNC Symbol;Acc:HGNC:21203]	UNC5CL	protein_coding	H8YHX0,Q8IV45	222643	2.60945550241435	2.831852781382722	156.05883954672572	-1.3222366414182267	-1.3495376935374959	-1.0504149606440654	0.048628591385380476	0.03966728044321811	0.027813612810951554	495	397	69	28
ENSG00000172915	ENSG00000172915.18	neurobeachin [Source:HGNC Symbol;Acc:HGNC:7648]	NBEA	protein_coding	B3KXQ8,Q5T321,Q8NFP9	26960	2.833869307917808	3.0423731656331885	181.92367484999937	-1.3013222014681027	-1.3508064468493932	-1.0753281328201298	0.06077272211328029	0.03882681746506116	0.018847255449334924	443	576	68	41
ENSG00000169607	ENSG00000169607.13	cytoskeleton associated protein 2 like [Source:HGNC Symbol;Acc:HGNC:26877]	CKAP2L	protein_coding	Q8IYA6	150468	2.6062480831163253	2.8188291811924624	154.73115222656816	-1.3208444954520941	-1.3513679748946714	-1.0607048344374836	0.043653599082002066	0.032409570644270275	0.024309268395233476	462	418	65	30
ENSG00000106804	ENSG00000106804.8	complement C5 [Source:HGNC Symbol;Acc:HGNC:1331]	C5	protein_coding	P01031,Q59GS8	727	6.687438206063506	6.870261323182719	2663.9317871141766	-1.3635393908225535	-1.3596240905206844	-1.2651358141767384	0.003400269627171913	0.017736520386634293	4.0945713775762735e-7	7087	7944	1195	471
ENSG00000106927	ENSG00000106927.12	alpha-1-microglobulin/bikunin precursor [Source:HGNC Symbol;Acc:HGNC:453]	AMBP	protein_coding	P02760	259	3.982880996029501	4.163788812513179	402.8724596574149	-1.3723190447020162	-1.36298215045393	-1.2118449093100365	0.008538850305304319	0.015138092005021853	1.7573360031721935e-4	1359	949	135	100
ENSG00000176890	ENSG00000176890.16	thymidylate synthetase [Source:HGNC Symbol;Acc:HGNC:12441]	TYMS	protein_coding	P04818,Q53Y97	7298	4.90704123855173	5.090720689176856	771.851298256282	-1.414468180928392	-1.3635487639407409	-1.2421767710151101	0.004631971131153766	0.019190759080967464	2.0180174425057456e-5	2104	2249	225	213
ENSG00000170962	ENSG00000170962.13	platelet derived growth factor D [Source:HGNC Symbol;Acc:HGNC:30620]	PDGFD	protein_coding	Q9GZP0	80310	3.2087678999853724	3.4200910327819463	237.97157958068777	-1.3044119124990972	-1.3677069532983646	-1.1339225774358244	0.056048506982995995	0.03899489574382301	0.007883367238408356	553	781	90	52
ENSG00000064651	ENSG00000064651.14	solute carrier family 12 member 2 [Source:HGNC Symbol;Acc:HGNC:10911]	SLC12A2	protein_coding	B7ZM24,P55011,Q53ZR1	6558	5.693140441521521	5.869662913461725	1327.9354656430214	-1.3502751707593086	-1.3678212069747206	-1.2758145930141847	0.003059130406105889	0.009718419031069268	2.1717087335063048e-7	3522	3981	549	261
ENSG00000137449	ENSG00000137449.16	cytoplasmic polyadenylation element binding protein 2 [Source:HGNC Symbol;Acc:HGNC:21745]	CPEB2	protein_coding	Q7Z5Q1	132864	4.213088636545109	4.400218993418917	475.1205479668552	-1.3533361084830295	-1.3679213118502043	-1.2361299049703094	0.007052691026767892	0.015061477449560908	6.801496869986616e-5	1366	1335	201	90
ENSG00000136883	ENSG00000136883.14	kinesin family member 12 [Source:HGNC Symbol;Acc:HGNC:21495]	KIF12	protein_coding	B1ALC3,Q96FN5	113220	5.315477073877137	5.483608279061231	1015.1361225843993	-1.3804414814570973	-1.3703205215988554	-1.2840806972805439	0.0016298302302206193	0.005325585817753132	5.235450109035011e-8	3296	2513	343	248
ENSG00000258311	ENSG00000258311.5	novel protein	RP11-644F5.10	protein_coding	NA	NA	3.6174993754314255	3.809131985295211	313.45189025892313	-1.3402411649323478	-1.370990154008058	-1.2009084116048703	0.01749150887379167	0.018839729266293296	8.862342493939865e-4	819	951	119	68
ENSG00000068489	ENSG00000068489.13	proline rich 11 [Source:HGNC Symbol;Acc:HGNC:25619]	PRR11	protein_coding	D2SNZ4,Q96HE9	55771	3.297374605455651	3.511129994867449	254.4645344469883	-1.4623770415526145	-1.375945160632149	-1.1416290114938217	0.020630355585689285	0.04484598873695499	0.006697940156663781	692	743	68	74
ENSG00000250799	ENSG00000250799.10	proline dehydrogenase 2 [Source:HGNC Symbol;Acc:HGNC:17325]	PRODH2	protein_coding	Q9UF12	58510	4.119867501604717	4.302857759394713	444.13385371787774	-1.3752607544631053	-1.3773707959582253	-1.243092613662689	0.00782386609188962	0.014007545636075019	7.78891607059115e-5	1528	1028	153	106
ENSG00000172572	ENSG00000172572.6	phosphodiesterase 3A [Source:HGNC Symbol;Acc:HGNC:8778]	PDE3A	protein_coding	Q14432	5139	3.6625459863664735	3.8599265426853053	324.9991174248889	-1.353405650993728	-1.3850236394300441	-1.2103874684026237	0.021895892381289667	0.02286361303182565	9.745880776976635e-4	809	1024	115	75
ENSG00000265962	ENSG00000265962.1	gastric cancer associated transcript 2 [Source:HGNC Symbol;Acc:HGNC:50516]	RP11-674N23.1	antisense	NA	100287082	3.2705051538624423	3.4749335167773627	247.30945294142433	-1.3579930363659904	-1.3865771983123663	-1.1815366258185966	0.028418606900189266	0.02421546026992293	0.0032595148509807445	888	544	92	54
ENSG00000091986	ENSG00000091986.15	coiled-coil domain containing 80 [Source:HGNC Symbol;Acc:HGNC:30649]	CCDC80	protein_coding	Q76M96	151887	4.090933608291498	4.275715470495543	435.7463915896443	-1.404887050220829	-1.393962926162371	-1.26324199757798	0.005518688765406898	0.011661616744064933	4.7601286786191834e-5	1232	1247	143	107
ENSG00000103485	ENSG00000103485.19	quinolinate phosphoribosyltransferase [Source:HGNC Symbol;Acc:HGNC:9755]	QPRT	protein_coding	B4DDH4,Q15274,V9HWJ5	23475	3.000462397410516	3.2026397469189036	203.8485726168388	-1.396608588690346	-1.402176677265783	-1.1863554441675042	0.01876418330443935	0.015933666858359424	0.004018207843981114	598	567	71	47
ENSG00000203999	ENSG00000203999.9	long intergenic non-protein coding RNA 1270 [Source:HGNC Symbol;Acc:HGNC:27658]	RP11-290F20.1	lincRNA	NA	284751	1.8478772480925825	2.086592229212089	91.34749180959757	-1.4196777637020697	-1.402466729828848	-0.9013296876933597	0.08082240800008661	0.047352438497803864	0.09338593360621972	290	234	29	23
ENSG00000164109	ENSG00000164109.14	mitotic arrest deficient 2 like 1 [Source:HGNC Symbol;Acc:HGNC:6763]	MAD2L1	protein_coding	Q13257	4085	2.5840773143077933	2.835095838640907	156.2400347028683	-1.3563310671741604	-1.4051840661886512	-1.0921569742592228	0.06587028836656894	0.04977575315026022	0.02733782679330172	407	484	69	26
ENSG00000241388	ENSG00000241388.5	HNF1A antisense RNA 1 [Source:HGNC Symbol;Acc:HGNC:26785]	HNF1A-AS1	antisense	NA	283460	2.2873469291892494	2.5101988020350543	124.12706720209137	-1.4133562823189039	-1.407174864941706	-1.0605131987138587	0.0470312519697155	0.03110152083581868	0.03610980706813503	369	341	41	30
ENSG00000123739	ENSG00000123739.11	phospholipase A2 group XIIA [Source:HGNC Symbol;Acc:HGNC:18554]	PLA2G12A	protein_coding	Q542Y6,Q9BZM1	81579	3.136820649409084	3.3392155178792535	224.77556685091923	-1.421046264961323	-1.4094222436161181	-1.2055816211248793	0.015472544548793772	0.017096051453272244	0.0026097469300191997	652	632	73	55
ENSG00000133119	ENSG00000133119.13	replication factor C subunit 3 [Source:HGNC Symbol;Acc:HGNC:9971]	RFC3	protein_coding	A0A024RDQ8,P40938	5983	2.8210911347703154	3.0326001970339824	180.4294811990656	-1.4090886272489083	-1.4216276291448813	-1.185936464855645	0.02249990419084613	0.017096051453272244	0.006346971652014394	535	501	64	40
ENSG00000186871	ENSG00000186871.7	ERCC excision repair 6 like, spindle assembly checkpoint helicase [Source:HGNC Symbol;Acc:HGNC:20794]	ERCC6L	protein_coding	Q2NKX8	54821	2.4491132177228936	2.6983687224581683	141.55033585095947	-1.4121200219996086	-1.453575680442964	-1.1485697848320895	0.04731945459911493	0.03251034806980232	0.02050133887853575	404	414	58	25
ENSG00000138449	ENSG00000138449.11	solute carrier family 40 member 1 [Source:HGNC Symbol;Acc:HGNC:10909]	SLC40A1	protein_coding	Q9NP59	30061	4.51624104862725	4.740152982040704	602.6576868397658	-1.4181858227336066	-1.4540686864957664	-1.3165721799469758	0.012822041820017832	0.025194978746851934	6.131865263043644e-5	1503	1947	254	103
ENSG00000073849	ENSG00000073849.15	ST6 beta-galactoside alpha-2,6-sialyltransferase 1 [Source:HGNC Symbol;Acc:HGNC:10860]	ST6GAL1	protein_coding	P15907	6480	3.659602520614272	3.8737477544253704	327.5774286972317	-1.431473590689454	-1.454591796485576	-1.2981639191405305	0.009642412795999937	0.014325638017249436	2.1595440811938326e-4	931	959	130	61
ENSG00000135744	ENSG00000135744.8	angiotensinogen [Source:HGNC Symbol;Acc:HGNC:333]	AGT	protein_coding	B0ZBE2,B2R5S1,P01019	183	2.388412367432861	2.6301559161039627	134.83235226680944	-1.421841213112067	-1.4546621300577043	-1.1445837066889974	0.044641253625486155	0.02702584711810684	0.021545610366424838	451	336	52	26
ENSG00000213347	ENSG00000213347.10	MAX dimerization protein 3 [Source:HGNC Symbol;Acc:HGNC:14008]	MXD3	protein_coding	A0A024R7S0,Q9BW11	83463	5.577374294432777	5.7859039247321675	1253.0957871407531	-1.4876998737430387	-1.466831494824695	-1.3598581957238713	0.0035379663864156543	0.014478348246817168	7.947635803676398e-7	4606	2754	359	320
ENSG00000104760	ENSG00000104760.17	fibrinogen like 1 [Source:HGNC Symbol;Acc:HGNC:3695]	FGL1	protein_coding	Q08830	2267	6.356734300400675	6.542253352073088	2120.689660539212	-1.4748034875272142	-1.470438985151757	-1.4058476851164197	3.633793690917798e-4	0.0022433546709679825	5.176879265402987e-13	6291	5987	699	481
ENSG00000179023	ENSG00000179023.8	kelch domain containing 7A [Source:HGNC Symbol;Acc:HGNC:26791]	KLHDC7A	protein_coding	Q5VTJ3	127707	2.5057397128302243	2.7430940421578036	146.71461056546568	-1.5128962581658487	-1.4717180222068826	-1.1746472516564812	0.02945373715610088	0.02787765195560168	0.01568296125973439	485	369	43	37
ENSG00000170482	ENSG00000170482.17	solute carrier family 23 member 1 [Source:HGNC Symbol;Acc:HGNC:10974]	SLC23A1	protein_coding	Q9UHI7	9963	4.338977408960561	4.5399138701403405	523.9518515731841	-1.4618385845548536	-1.476030452872319	-1.36537863869731	0.0030692074740073967	0.00647867067921909	1.5985795997371787e-6	1499	1532	187	109
ENSG00000170959	ENSG00000170959.14	doublecortin domain containing 1 [Source:HGNC Symbol;Acc:HGNC:20625]	DCDC1	protein_coding	B6ZDN3,M0R2J8,P59894	341019	2.148842133653031	2.4158392150521215	115.944293614381	-1.5900435704581746	-1.5098278479775564	-1.1189514089364578	0.04353731853834618	0.04343823450869627	0.037137852673394235	337	335	30	31
ENSG00000168350	ENSG00000168350.8	delta 4-desaturase, sphingolipid 2 [Source:HGNC Symbol;Acc:HGNC:20113]	DEGS2	protein_coding	Q6QHC5	123099	1.956264220539759	2.2319976883139625	100.80717871265429	-1.472581582734696	-1.5110381993401938	-1.1069263888088055	0.06587028836656894	0.033945180060723404	0.0448828370420307	332	262	39	18
ENSG00000150687	ENSG00000150687.12	serine protease 23 [Source:HGNC Symbol;Acc:HGNC:14370]	PRSS23	protein_coding	O95084	11098	6.374963186097956	6.570151647410812	2161.92865695419	-1.5197284493483254	-1.5158119394863923	-1.4546852951281217	2.3516035528542236e-4	0.0016500824980608243	1.404904164389646e-14	6715	5940	706	473
ENSG00000161544	ENSG00000161544.10	cytoglobin [Source:HGNC Symbol;Acc:HGNC:16505]	CYGB	protein_coding	A0A1K0FUB6,Q8WWM9	114757	1.8999053508252641	2.185313770703538	97.37058537749512	-1.4753358137159216	-1.5179805396357893	-1.0894428431987624	0.07933795588107942	0.038760345837708786	0.052067123726994395	339	238	38	17
ENSG00000146376	ENSG00000146376.11	Rho GTPase activating protein 18 [Source:HGNC Symbol;Acc:HGNC:21035]	ARHGAP18	protein_coding	Q8N392	93663	4.824620493425074	5.041028301175546	744.102345126605	-1.4858911348614086	-1.5182792137731735	-1.4134304620377716	0.0035435673729729746	0.008329833171500012	3.934157644042567e-7	1945	2368	270	145
ENSG00000164597	ENSG00000164597.13	component of oligomeric golgi complex 5 [Source:HGNC Symbol;Acc:HGNC:14857]	COG5	protein_coding	Q9UP83	10466	4.137472724328607	4.356762697495861	460.34934183178683	-1.5050551302430937	-1.5245691781546125	-1.4048708300207353	0.0034889506769691875	0.0074700666487888595	3.4647280260879477e-6	1330	1359	170	87
ENSG00000120334	ENSG00000120334.15	centromere protein L [Source:HGNC Symbol;Acc:HGNC:17879]	CENPL	protein_coding	A0A024R932,Q8N0S6	91687	1.5230233729985936	1.8244043340962517	74.73229552267208	-1.4747444667674838	-1.5250900431981278	-0.9406573124627149	0.11473901528559644	0.0479923758192196	0.09940160794835264	218	220	29	13
ENSG00000189058	ENSG00000189058.9	apolipoprotein D [Source:HGNC Symbol;Acc:HGNC:612]	APOD	protein_coding	P05090	347	1.6903587236866435	1.9753667250527036	84.07748119547469	-1.59079322686752	-1.5283326772443053	-0.9900261937327882	0.06982917185124404	0.04954450412889644	0.0815826145228522	261	230	22	22
ENSG00000247626	ENSG00000247626.5	methionyl-tRNA synthetase 2, mitochondrial [Source:HGNC Symbol;Acc:HGNC:25133]	MARS2	protein_coding	Q96GW9	92935	1.7003583629153187	1.9829876143201575	84.41547424323961	-1.5227670604217411	-1.5308923372882366	-1.0100545676060546	0.09417558604762924	0.04526138848701361	0.07686970465474428	229	261	25	20
ENSG00000260276	ENSG00000260276.2	novel transcript, antisense to CARHSP1	RP11-77H9.2	antisense	NA	NA	2.148744516708825	2.416165043230364	115.81328087744691	-1.5694253406703471	-1.5313178340661024	-1.1579974634856756	0.04731945459911493	0.0367010609097789	0.030575767842475732	325	348	32	29
ENSG00000080493	ENSG00000080493.17	solute carrier family 4 member 4 [Source:HGNC Symbol;Acc:HGNC:11030]	SLC4A4	protein_coding	A0A024RD97,A5JJ20,Q9Y6R1	8671	2.23401626786472	2.516647208963121	124.11666110480836	-1.464532830766046	-1.5446218825202258	-1.188883029091983	0.09025865878364225	0.03994381888733434	0.026751171855082013	300	420	44	24
ENSG00000203668	ENSG00000203668.2	CHM like Rab escort protein [Source:HGNC Symbol;Acc:HGNC:1941]	CHML	protein_coding	P26374	1122	2.843230993733571	3.0982369234053673	189.0356144849717	-1.6025665340547848	-1.557312572230117	-1.3186751158945826	0.017112111303786152	0.021685703618054004	0.0031989011761141208	534	570	51	47
ENSG00000161267	ENSG00000161267.12	3-hydroxybutyrate dehydrogenase 1 [Source:HGNC Symbol;Acc:HGNC:1027]	BDH1	protein_coding	Q02338	622	1.505220816983075	1.8073907326844545	73.78783100933639	-1.526441915826479	-1.5657696447148906	-1.0015328265507453	0.10010121233942124	0.038760345837708786	0.08656624595524419	249	190	26	14
ENSG00000104490	ENSG00000104490.18	neurocalcin delta [Source:HGNC Symbol;Acc:HGNC:7655]	NCALD	protein_coding	B2RB70,P61601	83988	2.5133595380954903	2.781024336506649	150.57570963425	-1.6467017428607051	-1.5750104681854358	-1.2916356323341596	0.020193508104269182	0.025194978746851934	0.008050362277532095	468	419	39	38
ENSG00000117650	ENSG00000117650.13	NIMA related kinase 2 [Source:HGNC Symbol;Acc:HGNC:7745]	NEK2	protein_coding	F6U4U2,P51955	4751	3.2977849761070734	3.551776384387871	260.28751801158376	-1.556940379975795	-1.5783028460805495	-1.4079022141540205	0.00866342261743995	0.011489616863651575	2.248048019548113e-4	789	752	99	44
ENSG00000142856	ENSG00000142856.16	integrin subunit beta 3 binding protein [Source:HGNC Symbol;Acc:HGNC:6157]	ITGB3BP	protein_coding	D3DQ59,Q13352	23421	2.793770836139904	3.0609572335632724	183.39032765423792	-1.5403184996219088	-1.5806884117730806	-1.354776785091001	0.022214252054827136	0.0164684520858307	0.002360473164329589	517	564	68	32
ENSG00000132031	ENSG00000132031.13	matrilin 3 [Source:HGNC Symbol;Acc:HGNC:6909]	MATN3	protein_coding	O15232	4148	2.4264294443809815	2.690962090326802	140.97299864566222	-1.6109897536790874	-1.5809880423634795	-1.298310865102525	0.022812594377741732	0.019119698640843525	0.00806644152030255	435	397	40	33
ENSG00000204128	ENSG00000204128.6	chromosome 2 open reading frame 72 [Source:HGNC Symbol;Acc:HGNC:27418]	C2orf72	protein_coding	A6NCS6	257407	3.8939513828201076	4.137261539775451	394.7556604655913	-1.6521291490088696	-1.593076835264606	-1.4550518938860613	0.003105935630032366	0.01119255988806773	1.3912347537565929e-5	1232	1104	103	97
ENSG00000156017	ENSG00000156017.13	carnosine N-methyltransferase 1 [Source:HGNC Symbol;Acc:HGNC:23435]	C9orf41	protein_coding	Q8N4J0	138199	2.66452633273565	2.9316155961010253	167.33561212043676	-1.5677027588140813	-1.5994033481546923	-1.3566306834451793	0.02601084298524562	0.01611935771872909	0.0032336817077381562	456	529	54	34
ENSG00000144560	ENSG00000144560.15	vestigial like family member 4 [Source:HGNC Symbol;Acc:HGNC:28966]	VGLL4	protein_coding	A0A075B6E4,A0A0A6YYI5,G5E9M7,G5E9M9,Q14135	9686	4.682574417033453	4.92008013072379	683.2174884745592	-1.6057450550891774	-1.616873465995026	-1.522482535980745	0.0010923500077278535	0.00386182281865342	8.564599429834607e-9	2275	1817	247	119
ENSG00000264324	ENSG00000264324.1	novel protein	RP11-287D1.3	protein_coding	NA	NA	1.7808675296007892	2.1031400082253158	92.07584250277189	-1.7405067298652928	-1.6391306902761926	-1.1640965071305138	0.053508693158058104	0.047025529697706576	0.04736835831122693	317	234	21	24
ENSG00000189221	ENSG00000189221.9	monoamine oxidase A [Source:HGNC Symbol;Acc:HGNC:6833]	MAOA	protein_coding	P21397,Q49A63,Q53YE7	4128	2.2946700482596927	2.594968473714619	131.52910793190466	-1.686728371658753	-1.6427968230542236	-1.3151587048437932	0.037941907090198033	0.0326646218648993	0.012583798121813641	353	423	33	32
ENSG00000066279	ENSG00000066279.18	abnormal spindle microtubule assembly [Source:HGNC Symbol;Acc:HGNC:19048]	ASPM	protein_coding	B3KWI2,Q8IZT6	259266	4.042126663580734	4.308614812712417	444.511348614546	-1.6267150414523674	-1.669645955704895	-1.5410749473240972	0.0056436388197599555	0.009106299225503505	2.7160951413543645e-6	1163	1479	149	80
ENSG00000169903	ENSG00000169903.7	transmembrane 4 L six family member 4 [Source:HGNC Symbol;Acc:HGNC:11856]	TM4SF4	protein_coding	P48230	7104	6.104609139893902	6.342150562907953	1843.6235269132858	-1.6661999841286652	-1.6717915118108968	-1.6090592370406538	1.5729592660263282e-4	0.0011384101690836655	4.3313797189030533e-16	6156	4975	615	334
ENSG00000173175	ENSG00000173175.14	adenylate cyclase 5 [Source:HGNC Symbol;Acc:HGNC:236]	ADCY5	protein_coding	B3KWA8,B7Z2C7,O95622	111	2.4808667915352203	2.772558363144664	149.31116345157787	-1.7295291073157577	-1.672311111951309	-1.4070442341362992	0.016179743520441436	0.017596425992412047	0.0037283333901508057	496	402	38	35
ENSG00000184226	ENSG00000184226.15	protocadherin 9 [Source:HGNC Symbol;Acc:HGNC:8661]	PCDH9	protein_coding	A7E2D9,B7ZM79,Q5VT82,Q9HC56,X5D7N0	5101	3.199338971678354	3.4840171533756017	247.87681987672892	-1.6231762637856462	-1.6735389621232721	-1.4921256789678967	0.01505511115232946	0.013455768592397676	2.2129201002143818e-4	654	822	85	43
ENSG00000233725	ENSG00000233725.7	non-coding RNA in the aldehyde dehydrogenase 1A pathway [Source:HGNC Symbol;Acc:HGNC:26981]	LINC00284	lincRNA	NA	NA	1.9471113309326729	2.333260350791519	107.71910966766104	-1.6945414862573092	-1.6850795362069109	-1.2988541120340724	0.05854556279858783	0.04989843584239264	0.026928800447181364	364	293	46	12
ENSG00000243566	ENSG00000243566.6	uroplakin 3B [Source:HGNC Symbol;Acc:HGNC:21444]	UPK3B	protein_coding	A0A0J9YVS6,Q9BT76	105375355	3.2392047614213912	3.5188067786174484	254.05282606451024	-1.6809573894384466	-1.7023843648485826	-1.5410612495505158	0.006325439748711581	0.006939009880625991	5.0559812625769994e-5	911	639	82	46
ENSG00000079112	ENSG00000079112.10	cadherin 17 [Source:HGNC Symbol;Acc:HGNC:1756]	CDH17	protein_coding	Q12864	1015	4.506565207769677	4.7678401296596125	613.89828464158	-1.6906762275324052	-1.7080876448906055	-1.609411579037539	0.0014138862294805772	0.003717149229655292	7.694511437009684e-9	1725	1958	187	118
ENSG00000133816	ENSG00000133816.15	microtubule associated monooxygenase, calponin and LIM domain containing 2 [Source:HGNC Symbol;Acc:HGNC:24693]	MICAL2	protein_coding	O94851,Q6ZW33	84953,9645	3.7648082929797786	4.071968033282427	375.5982955043322	-1.7179914604012176	-1.7087764275328656	-1.5622650672040523	0.004631971131153766	0.015833398038129103	1.8335671570945403e-5	1184	1095	149	49
ENSG00000113328	ENSG00000113328.19	cyclin G1 [Source:HGNC Symbol;Acc:HGNC:1592]	CCNG1	protein_coding	P51959	900	4.837800612740425	5.134495523362958	793.2679540335298	-1.6369950663203061	-1.7090503271238509	-1.5844646712831272	0.009807930714869647	0.018105095288576782	1.382154017415463e-6	1838	2878	285	124
ENSG00000168237	ENSG00000168237.18	glycerate kinase [Source:HGNC Symbol;Acc:HGNC:24247]	GLYCTK	protein_coding	A0A024R302,Q8IVS8	132158	3.1687845632631504	3.4496415331111945	242.16620137368585	-1.7434806084554817	-1.711870072221153	-1.541823248764353	0.004839138610452693	0.007958256504274341	7.520647832419668e-5	819	650	64	53
ENSG00000196497	ENSG00000196497.17	importin 4 [Source:HGNC Symbol;Acc:HGNC:19426]	IPO4	protein_coding	B3KT38,Q8TEX9	79711	4.987007020938302	5.253738018575958	862.4337762824771	-1.7176788062779398	-1.7256300732146477	-1.6407102147423505	5.336871817103202e-4	0.0028160553352427767	7.860545090983104e-11	2902	2356	302	137
ENSG00000133519	ENSG00000133519.12	ZDHHC8 pseudogene 1 [Source:HGNC Symbol;Acc:HGNC:26461]	ZDHHC8P1	pseudogene	NA	NA	3.3657741849115412	3.6449829152525273	277.8573100243827	-1.7121232840824452	-1.7272870183645794	-1.5836404017093446	0.003309672746808953	0.004386025311109133	8.680497457580625e-6	894	794	88	50
ENSG00000141505	ENSG00000141505.12	asialoglycoprotein receptor 1 [Source:HGNC Symbol;Acc:HGNC:742]	ASGR1	protein_coding	P07306,Q6FGQ5	432	3.4025295339717236	3.6829790372060143	285.45969370209735	-1.719001044992817	-1.732761117875155	-1.5905984505231403	0.0033704936867539337	0.004511796300669544	7.306400032931686e-6	985	759	89	52
ENSG00000153822	ENSG00000153822.13	potassium inwardly rectifying channel subfamily J member 16 [Source:HGNC Symbol;Acc:HGNC:6262]	KCNJ16	protein_coding	A8K434,K7EJR9,Q8N538,Q9NPI9	3773	1.984313304854739	2.3139083874525648	106.55842526163758	-1.6954240817791781	-1.7376185583275063	-1.4053948556230957	0.03851539225192218	0.016203839331943044	0.010810199993418177	326	321	35	18
ENSG00000136982	ENSG00000136982.6	DNA replication and sister chromatid cohesion 1 [Source:HGNC Symbol;Acc:HGNC:24453]	DSCC1	protein_coding	Q9BVC3	79075	1.2934133249149362	1.6513989748559155	65.71833275326354	-1.7678617152841842	-1.7415418915496494	-1.1269873039668383	0.07790364119761752	0.03824696378102791	0.07205897026572562	217	182	16	15
ENSG00000154822	ENSG00000154822.18	phospholipase C like 2 [Source:HGNC Symbol;Acc:HGNC:9064]	PLCL2	protein_coding	Q9UPR0	23228	1.1279536222610604	1.4940201734948972	58.2967308128427	-1.7201144860185344	-1.743004791080076	-1.0317255195192594	0.10888161385131712	0.03899489574382301	0.09500150798452829	209	148	16	12
ENSG00000138182	ENSG00000138182.14	kinesin family member 20B [Source:HGNC Symbol;Acc:HGNC:7212]	KIF20B	protein_coding	Q96Q89	9585	3.1844143104782257	3.509015283496612	251.91487327753723	-1.6959567256078976	-1.7528467959463636	-1.567103221656128	0.018024533177310117	0.01745418271931052	1.956710856871889e-4	652	867	90	37
ENSG00000241399	ENSG00000241399.7	CD302 molecule [Source:HGNC Symbol;Acc:HGNC:30843]	CD302	protein_coding	A0A087WT00,Q8IX05	9936	1.279515002536092	1.664350721875528	66.12550907164933	-1.6571965861247084	-1.7624055796082807	-1.130830246933161	0.1612225115319369	0.04902869227961478	0.07573209981335426	160	237	20	12
ENSG00000008853	ENSG00000008853.17	Rho related BTB domain containing 2 [Source:HGNC Symbol;Acc:HGNC:18756]	RHOBTB2	protein_coding	Q9BYZ6	23221	3.957374611995983	4.257884703458576	428.3558017251991	-1.8036396559429844	-1.8216227455402458	-1.7115481380373279	0.0013883228383551548	0.003202289096120461	2.7618678942591946e-8	1541	1120	134	70
ENSG00000171557	ENSG00000171557.17	fibrinogen gamma chain [Source:HGNC Symbol;Acc:HGNC:3694]	FGG	protein_coding	A0A140VJJ6,P02679	2266	6.582752016451787	6.862397528770581	2646.322932507658	-1.8364473078546197	-1.839372798861348	-1.7863161716966394	3.6611689919681944e-5	4.829085373088669e-4	3.248549977549028e-23	8831	7545	780	456
ENSG00000175920	ENSG00000175920.18	docking protein 7 [Source:HGNC Symbol;Acc:HGNC:26594]	DOK7	protein_coding	A0A1W2PRA3,Q18PE1,Q8N1M3	285489	0.9611374607216039	1.3632011678621254	52.672808610204115	-1.8095117747540677	-1.8482743190049	-1.106033104817682	0.10368778511526555	0.03421709582624889	0.08862596930608424	168	157	14	10
ENSG00000172667	ENSG00000172667.11	zinc finger matrin-type 3 [Source:HGNC Symbol;Acc:HGNC:29983]	ZMAT3	protein_coding	Q9HA38	64393	2.47650101387423	2.824900675109555	154.2920324258429	-1.8351343835006277	-1.867772398654949	-1.634694814061919	0.018874845859989758	0.01025998200905808	6.901869675774845e-4	430	517	42	28
ENSG00000173166	ENSG00000173166.18	Ras association (RalGDS/AF-6) and pleckstrin homology domains 1 [Source:HGNC Symbol;Acc:HGNC:14436]	RAPH1	protein_coding	C9K0J5,Q70E73	65059	1.0755739870717937	1.4911175244741166	57.99544479537912	-1.8044564363540143	-1.8740266905142926	-1.2031052671530467	0.12715944580090038	0.03899489574382301	0.0710944213219957	154	201	15	11
ENSG00000124664	ENSG00000124664.11	SAM pointed domain containing ETS transcription factor [Source:HGNC Symbol;Acc:HGNC:17257]	SPDEF	protein_coding	O95238	25803	4.476420986470513	4.78554948179215	621.1522210740362	-1.9006310493673382	-1.8813636152231579	-1.78974346078188	5.244152412141746e-4	0.0023585991635529523	1.0132815720604084e-10	2256	1630	154	121
ENSG00000241935	ENSG00000241935.9	4-hydroxy-2-oxoglutarate aldolase 1 [Source:HGNC Symbol;Acc:HGNC:25155]	HOGA1	protein_coding	Q86XE5	112817	2.165874013047094	2.5306666931204638	124.47753475908019	-1.8371306158497012	-1.8833741556771393	-1.6152016282006516	0.02469399175406256	0.010410968699817912	0.001955625816907785	369	401	37	20
ENSG00000107796	ENSG00000107796.13	actin alpha 2, smooth muscle [Source:HGNC Symbol;Acc:HGNC:130]	ACTA2	protein_coding	D2JYH4,P62736	59	4.073513630522675	4.403525939433768	474.3137929735671	-1.8692082722901753	-1.8899878976965299	-1.7797416625546225	0.0015322854463222708	0.00429191009065974	1.5151393728515582e-8	1781	1206	153	68
ENSG00000142484	ENSG00000142484.7	transmembrane 4 L six family member 5 [Source:HGNC Symbol;Acc:HGNC:11857]	TM4SF5	protein_coding	O14894	9032	2.2342494319594426	2.645777554877442	134.86857749707957	-1.911194371322971	-1.9550086084738199	-1.6945992930546654	0.026135825142136814	0.014366777405796784	0.001202634266871612	524	337	44	17
ENSG00000172955	ENSG00000172955.17	alcohol dehydrogenase 6 (class V) [Source:HGNC Symbol;Acc:HGNC:255]	ADH6	protein_coding	A0A0A0MS56,P28332,Q8IUN7	130	2.87350285171841	3.2559227011943532	209.66688828345843	-1.9396328298802925	-1.9777055617345547	-1.8064318380349056	0.00623897411325428	0.005902650266785168	1.867676364246839e-5	640	678	65	28
ENSG00000106483	ENSG00000106483.12	secreted frizzled related protein 4 [Source:HGNC Symbol;Acc:HGNC:10778]	SFRP4	protein_coding	Q6FHJ7	6424	2.2660009242500583	2.666026419793187	136.98512457543893	-1.9386197637114384	-1.9870906845221412	-1.7506049781968342	0.016619913353977125	0.008336602171644714	5.204449371824583e-4	418	444	41	19
ENSG00000214357	ENSG00000214357.9	neuralized E3 ubiquitin protein ligase 1B [Source:HGNC Symbol;Acc:HGNC:35422]	NEURL1B	protein_coding	A8MQ27	54492	1.3652029048758845	1.8507007099792014	74.95781868520149	-2.0012544389995615	-2.0191531912830807	-1.5913312975435854	0.057147573470704545	0.02467742797891974	0.017503591575793846	271	210	25	8
ENSG00000159713	ENSG00000159713.11	tubulin polymerization promoting protein family member 3 [Source:HGNC Symbol;Acc:HGNC:24162]	TPPP3	protein_coding	A0A024R702,Q9BW30	51673	2.833152249686859	3.2142122623329077	203.8521825042564	-2.0561260785345628	-2.0272345696092615	-1.853387246850076	0.003788196049017374	0.004507888436873461	1.0685320108367038e-5	642	644	45	38
ENSG00000225783	ENSG00000225783.8	myocardial infarction associated transcript [Source:HGNC Symbol;Acc:HGNC:33425]	MIAT	lincRNA	NA	440823	1.1687795044873934	1.6305542315640758	64.13060940029162	-1.9883646417358563	-2.0354427807255067	-1.4934561383447091	0.0932173204854693	0.028821302722415582	0.03264705289361883	173	228	14	12
ENSG00000214353	ENSG00000214353.8	VAC14 antisense RNA 1 [Source:HGNC Symbol;Acc:HGNC:48605]	VAC14-AS1	antisense	NA	100130894	0.8279064156890827	1.31053069424378	50.10473381847788	-1.9810109864890106	-2.048023148801785	-1.3840211293822062	0.0932173204854693	0.0248966025202107	0.05757887553396008	169	151	14	7
ENSG00000091583	ENSG00000091583.11	apolipoprotein H [Source:HGNC Symbol;Acc:HGNC:616]	APOH	protein_coding	P02749	350	5.629771236022761	6.040420839918262	1491.447437437438	-2.1233207137418093	-2.0676118274800714	-1.975945391457763	5.384779655566487e-4	0.008336602171644714	6.311777161052752e-11	4976	4560	515	144
ENSG00000171564	ENSG00000171564.11	fibrinogen beta chain [Source:HGNC Symbol;Acc:HGNC:3662]	FGB	protein_coding	P02675,V9HVY1	2244	7.834406109803154	8.18757468970738	6639.764167256886	-2.081201584327734	-2.0799732743640096	-2.029698344328462	1.0970061419141759e-5	4.66406822439105e-4	5.109482282873615e-30	22232	20210	1857	914
ENSG00000188959	ENSG00000188959.9	chromosome 9 open reading frame 152 [Source:HGNC Symbol;Acc:HGNC:31455]	C9orf152	protein_coding	A8K2L3,Q5JTZ5	401546	0.5327279717433671	1.0373345813607897	40.926659328659156	-2.080941413893268	-2.08136231971807	-1.0567316928375197	0.11015967114485259	0.03966728044321811	0.10072390981803991	141	120	8	8
ENSG00000272214	NA	NA	AC079602.1	protein_coding	NA	NA	2.444667161102752	2.8909602483268886	161.4671369986181	-2.1772425877181227	-2.131938171224719	-1.897702178507195	0.014355378263435215	0.012447034761984376	1.509487812848221e-4	444	578	30	31
ENSG00000119888	ENSG00000119888.11	epithelial cell adhesion molecule [Source:HGNC Symbol;Acc:HGNC:11529]	EPCAM	protein_coding	P16422	4072	1.9970300016708062	2.4875200328392673	119.82838811131089	-2.1222244692198458	-2.1925288798882416	-1.934755433679084	0.02890730416155606	0.010163414448755095	4.910270507325743e-4	341	430	33	14
ENSG00000224383	ENSG00000224383.7	proline rich 29 [Source:HGNC Symbol;Acc:HGNC:25673]	C17orf72	protein_coding	B4DG13,P0C7W0	92340	0.4428949425570843	1.0073329328100724	39.565020389711876	-2.1199777672800484	-2.2211977837108314	-1.360274826014906	0.12244309844530046	0.029335200282383733	0.07496375302953756	125	132	10	5
ENSG00000132386	ENSG00000132386.11	serpin family F member 1 [Source:HGNC Symbol;Acc:HGNC:8824]	SERPINF1	protein_coding	A0A140VKF3,P36955	5176	0.7680178190101777	1.322574373695389	50.21320927082495	-2.1652794713018277	-2.2367383344683094	-1.6450049707880379	0.08082240800008661	0.019072332964317915	0.03350848066397394	190	141	13	6
ENSG00000168955	ENSG00000168955.4	transmembrane 4 L six family member 20 [Source:HGNC Symbol;Acc:HGNC:26230]	TM4SF20	protein_coding	Q53R12	79853	6.693747640518615	7.098092515836675	3114.2553343918985	-2.2419379460690063	-2.246119993056656	-2.197869521923983	6.939497612279161e-6	2.0929838772481055e-4	6.255987431395121e-35	10775	9576	751	416
ENSG00000064787	ENSG00000064787.13	breast carcinoma amplified sequence 1 [Source:HGNC Symbol;Acc:HGNC:974]	BCAS1	protein_coding	B2RCQ5,G3XAF7,O75363,Q05CL3	8537	2.67720558318388	3.1438465667499313	192.8804237456887	-2.2203795414466	-2.2602027242559966	-2.0995722196770625	0.0036196463435141262	0.0023585991635529523	1.0245689202140338e-6	619	639	48	24
ENSG00000132437	ENSG00000132437.18	dopa decarboxylase [Source:HGNC Symbol;Acc:HGNC:2719]	DDC	protein_coding	A0A087WV24,P20711,Q53Y41	1644	1.7308018881982103	2.2370772476681586	99.72508190255137	-2.298109713699958	-2.3105639332280816	-2.0322082767785066	0.015489017440439422	0.005062863937796748	4.6148991879824906e-4	357	300	20	15
ENSG00000166426	ENSG00000166426.8	cellular retinoic acid binding protein 1 [Source:HGNC Symbol;Acc:HGNC:2338]	CRABP1	protein_coding	F1T0F7,P29762	1381	0.3581770344936673	0.9871989061721922	39.17165583663979	-2.4292396815972706	-2.3187676685456564	-1.294813570246377	0.1004210836203579	0.048972979469227435	0.08139360914617372	152	106	5	8
ENSG00000182836	ENSG00000182836.10	phosphatidylinositol specific phospholipase C X domain containing 3 [Source:HGNC Symbol;Acc:HGNC:31822]	PLCXD3	protein_coding	B3KXD1,Q63HM9	345557	1.5702851254967307	2.1034143269600207	90.28126280244445	-2.2444734298741644	-2.3219553274348157	-2.0044246021071586	0.04015681788738461	0.009106299225503505	0.0013457085128521604	257	331	20	12
ENSG00000175311	ENSG00000175311.7	ankyrin repeat and sterile alpha motif domain containing 4B [Source:HGNC Symbol;Acc:HGNC:26795]	ANKS4B	protein_coding	Q8N8V4	257629	1.2988152826732704	1.8397498848503364	74.18335063920512	-2.2766555942973867	-2.3355694507991145	-1.967314916905585	0.03707949794050538	0.00827506889396707	0.003358686070681929	236	251	16	10
ENSG00000267645	ENSG00000267645.5	novel protein, POLR2J2-UPK3BL readthrough	POLR2J2	protein_coding	NA,Q9GZM3	246721	1.1048320136353291	1.886103859767007	76.1080303973597	-2.5637468873289673	-2.346133751352633	-1.9215191465999586	0.05699155714574433	0.04953088567301678	0.010430523433307597	281	230	26	3
ENSG00000127831	ENSG00000127831.11	villin 1 [Source:HGNC Symbol;Acc:HGNC:12690]	VIL1	protein_coding	P09327,Q53F91	7429	3.01854680094892	3.518428864532481	252.05071305139327	-2.3694428808094843	-2.3967438735814266	-2.2716627943139276	9.907134807661735e-4	0.0011319770328595755	1.8914972153961323e-9	914	768	58	29
ENSG00000159388	ENSG00000159388.6	BTG anti-proliferation factor 2 [Source:HGNC Symbol;Acc:HGNC:1131]	BTG2	protein_coding	P78543	7832	2.3080519741839862	2.9517265466052467	167.1236480668915	-2.473823506178384	-2.399994193429528	-2.1978554967702553	0.01074156328008166	0.016466035722573727	3.5692349743829495e-5	574	544	51	10
ENSG00000119938	ENSG00000119938.9	protein phosphatase 1 regulatory subunit 3C [Source:HGNC Symbol;Acc:HGNC:9293]	PPP1R3C	protein_coding	Q9UQK1	5507	1.2534611063168632	1.884985347503929	76.26862948491265	-2.3904723377855555	-2.404191461924937	-2.048995249600727	0.03896551746881658	0.014325638017249436	0.002948577265314329	254	255	21	6
ENSG00000125149	ENSG00000125149.12	chromosome 16 open reading frame 70 [Source:HGNC Symbol;Acc:HGNC:29564]	C16orf70	protein_coding	A0A024R6W4,Q9BSU1	80262	3.8166564117577155	4.304528043080346	441.09644360984504	-2.4426402159190403	-2.43161155894621	-2.3425368679470084	1.7700925711898593e-4	6.359097769746396e-4	1.1228907050631691e-14	1485	1447	82	62
ENSG00000185480	ENSG00000185480.11	PARP1 binding protein [Source:HGNC Symbol;Acc:HGNC:26074]	PARPBP	protein_coding	A0A024RBG0,B4DT40,B4DZ31,Q9BZU5,Q9NWS1	55010	1.780467817198896	2.461645944754642	116.77780463261601	-2.502023911121284	-2.4536478285147303	-2.193570093759773	0.02840543457112268	0.01871683250776251	3.18889939239731e-4	357	423	34	7
ENSG00000057593	ENSG00000057593.14	coagulation factor VII [Source:HGNC Symbol;Acc:HGNC:3544]	F7	protein_coding	B4DPM2,F5H8B0,P08709	2155	2.410225498981741	2.945152854990605	166.92625917725246	-2.490969808657584	-2.4700341857146544	-2.296107557163662	0.003059130406105889	0.00198809191606951	6.260942245157995e-7	624	497	29	24
ENSG00000241635	ENSG00000241635.8	UDP glucuronosyltransferase family 1 member A1 [Source:HGNC Symbol;Acc:HGNC:12530]	UGT1A1	protein_coding	P22309,Q5DT03	54658	1.0871716372011266	1.7260867331697154	67.65360584843796	-2.4078145527053096	-2.496849718324963	-2.0973756082885737	0.06573226400342261	0.012946158634637479	0.003977352124418359	301	163	15	7
ENSG00000170099	ENSG00000170099.6	serpin family A member 6 [Source:HGNC Symbol;Acc:HGNC:1540]	SERPINA6	protein_coding	P08185	866	3.771314848715903	4.283297868157829	434.2766418245251	-2.5062792603825974	-2.5042712356569403	-2.418334416628403	1.381197652404206e-4	4.3511036885078856e-4	8.385077338634121e-16	1621	1309	81	56
ENSG00000168743	ENSG00000168743.12	nephronectin [Source:HGNC Symbol;Acc:HGNC:27405]	NPNT	protein_coding	Q6UXI9	255743	0.8999916193594877	1.5343907748930827	58.823567917921345	-2.4674295442933714	-2.537662659830424	-2.078158277710723	0.05845151440877485	0.01165755469277877	0.00660511218635201	176	216	10	8
ENSG00000172367	ENSG00000172367.16	PDZ domain containing 3 [Source:HGNC Symbol;Acc:HGNC:19891]	PDZD3	protein_coding	B0YJ61,Q86UT5	79849	2.2734642231564965	2.938178805359132	165.2453573698282	-2.6029718214279676	-2.588413749525604	-2.4088691658668333	0.007216028191030046	0.006613069773756804	2.0484141876511088e-6	665	472	42	11
ENSG00000158055	ENSG00000158055.16	grainyhead like transcription factor 3 [Source:HGNC Symbol;Acc:HGNC:25839]	GRHL3	protein_coding	Q8TE85	57822	0.3458810926671041	1.0704207527232752	41.14781811531783	-2.500290133401519	-2.5956989244258706	-1.8314270449717898	0.15624048513765373	0.035818116742007265	0.037537361363088766	198	87	6	6
ENSG00000180336	ENSG00000180336.18	meiosis specific with coiled-coil domain [Source:HGNC Symbol;Acc:HGNC:26670]	C17orf104	protein_coding	A2RUB1	284071	0.43293634822694393	1.1627081960890464	44.30966409600219	-2.7274113744218345	-2.685826899210646	-2.0392800525257884	0.06330821142940131	0.020381754521098205	0.019485261782673846	148	152	5	7
ENSG00000166589	ENSG00000166589.13	cadherin 16 [Source:HGNC Symbol;Acc:HGNC:1755]	CDH16	protein_coding	O75309	1014	2.519767407284916	3.146669014222474	192.61872913158305	-2.772489404588988	-2.7306581541010826	-2.578084427156798	0.0016298302302206193	0.0013657805551617454	6.035403562892976e-9	756	573	27	25
ENSG00000213186	ENSG00000213186.8	tripartite motif containing 59 [Source:HGNC Symbol;Acc:HGNC:30834]	TRIM59	protein_coding	Q8IWR1	286827	2.19959938732114	2.8859634938801415	159.4682153810094	-2.9179235802204366	-2.8213083007592274	-2.631110819743501	0.0031687302184554215	0.003194693641885533	1.6368376235804886e-7	545	551	18	22
ENSG00000100079	ENSG00000100079.7	galectin 2 [Source:HGNC Symbol;Acc:HGNC:6562]	LGALS2	protein_coding	P05162	3957	1.068571290774871	1.844124223886943	73.77746851276582	-2.8919064009102295	-2.8721024371403137	-2.4895155628950443	0.04731945459911493	0.01198763808044397	7.387421402831231e-4	345	176	8	10
ENSG00000148702	ENSG00000148702.15	hyaluronan binding protein 2 [Source:HGNC Symbol;Acc:HGNC:4798]	HABP2	protein_coding	Q14520	3026	2.7429008992112758	3.4484043773792084	238.86926882770712	-3.0022242804126096	-2.972012114197884	-2.851093743997544	5.336871817103202e-4	5.107359649183619e-4	1.282503496299228e-12	922	757	30	26
ENSG00000176383	ENSG00000176383.9	UDP-GlcNAc:betaGal beta-1,3-N-acetylglucosaminyltransferase 4 [Source:HGNC Symbol;Acc:HGNC:15683]	B3GNT4	protein_coding	A0A024RBT1,Q9C0J1	79369	-0.16806637211150952	0.8539197136487591	34.69882460253541	-3.1403924108862435	-3.1324404856052976	-2.2172462551984213	0.18043982399834305	0.048467341979777	0.03217197299163654	81	157	2	5
ENSG00000120054	ENSG00000120054.12	carboxypeptidase N subunit 1 [Source:HGNC Symbol;Acc:HGNC:2312]	CPN1	protein_coding	P15169	1369	1.2281578488550224	2.1013319587875126	89.14882206215849	-3.2842510265188642	-3.162832133006474	-2.860403035702293	0.013736488798646522	0.005883063018863089	2.59203464029136e-5	378	259	7	11
ENSG00000182224	ENSG00000182224.12	cytochrome b5 domain containing 1 [Source:HGNC Symbol;Acc:HGNC:26516]	CYB5D1	protein_coding	Q6P9G0	124637	2.8038871140185626	3.592716138317984	264.59816357035737	-3.2319257369842407	-3.1894542821027336	-3.0784421299182805	3.3107146262133767e-4	4.020592256404309e-4	4.423099618045453e-15	994	890	28	26
ENSG00000167183	ENSG00000167183.3	proline rich 15 like [Source:HGNC Symbol;Acc:HGNC:28149]	PRR15L	protein_coding	A0A140VJT1,Q9BU68	79170	0.12136568906542242	1.6809947120878042	64.17077774977032	-4.145774398052004	-3.259357639575728	-0.07520901985091094	0.06646007542078906	0.04421585402440249	0.3782549534286405	260	208	14	0
ENSG00000254806	ENSG00000254806.5	SYS1-DBNDD2 readthrough (NMD candidate) [Source:HGNC Symbol;Acc:HGNC:33535]	SYS1-DBNDD2	protein_coding	NA	767557	0.9452040272798029	2.7291567705020414	140.53141697738587	-4.649414054703574	-3.3710742161829765	-0.05106512946586288	0.037941907090198033	0.03899489574382301	0.5068802253622596	580	451	29	0
ENSG00000109758	ENSG00000109758.9	HGF activator [Source:HGNC Symbol;Acc:HGNC:4894]	HGFAC	protein_coding	D6RAR4,Q04756	3083	-0.4199694079718228	1.0936211418956912	40.65645403623211	-3.9285020797303916	-3.396148986663905	-2.822963530749309	0.14571455703436034	0.04880916600629821	0.008976993340746305	203	101	8	0
ENSG00000101096	ENSG00000101096.20	nuclear factor of activated T cells 2 [Source:HGNC Symbol;Acc:HGNC:7776]	NFATC2	protein_coding	B5B2P4,Q13469	4773	-0.6510867226341537	0.7989102621699788	32.314265355620606	-3.8723179710987843	-3.4722797648190777	-2.7843442751525194	0.11064850742854619	0.040849359953290934	0.0168785946518232	126	112	6	0
ENSG00000117834	ENSG00000117834.12	solute carrier family 5 member 9 [Source:HGNC Symbol;Acc:HGNC:22146]	SLC5A9	protein_coding	Q2M3M2	200010	-0.07211620689411274	1.5799689476378362	59.10402295756992	-4.43460362587144	-3.7870070527781623	-3.4448301897474174	0.05834259427397524	0.020160100105721345	2.0636900684755792e-4	254	190	9	0
ENSG00000188613	ENSG00000188613.7	nanos C2HC-type zinc finger 1 [Source:HGNC Symbol;Acc:HGNC:23044]	NANOS1	protein_coding	Q8WY41	340719	1.2146633547498304	2.5131687409479926	119.66788497429506	-3.975161755844091	-3.7964702400465757	-3.6179650928861955	0.009871826469932147	0.003350160816109896	1.5151393728515582e-8	491	402	16	2
ENSG00000145192	ENSG00000145192.13	alpha 2-HS glycoprotein [Source:HGNC Symbol;Acc:HGNC:349]	AHSG	protein_coding	P02765	197	-0.0685629061913205	1.5894343789624552	59.59783770989146	-4.431038132527618	-3.799052878876212	-3.458044550977661	0.06270846563742921	0.020381754521098205	0.00019528505435929467	211	231	9	0
ENSG00000124507	ENSG00000124507.11	protein kinase C and casein kinase substrate in neurons 1 [Source:HGNC Symbol;Acc:HGNC:8570]	PACSIN1	protein_coding	Q5TZC3,Q9BY11	29993	-0.4064775161942667	1.2140010140210964	44.522146480744084	-4.359499991503557	-3.9521654575679075	-3.5126130501651915	0.06836632855055882	0.017596425992412047	9.978077037430737e-4	171	163	6	0
ENSG00000233327	ENSG00000233327.10	ubiquitin specific peptidase 32 pseudogene 2 [Source:HGNC Symbol;Acc:HGNC:30751]	USP32P2	pseudogene	NA	220594	-0.7758811719916671	0.4735032760235096	25.111036456239294	-3.7725561783502135	-3.972269903314755	-3.030981949737892	0.09483862977340872	0.015801321414177203	0.021683324639472874	97	89	1	2
ENSG00000140488	ENSG00000140488.16	CUGBP Elav-like family member 6 [Source:HGNC Symbol;Acc:HGNC:14059]	CELF6	protein_coding	Q96J87	60677	-1.0216740918524652	0.5298965681809943	25.84802689613125	-4.114460506332111	-4.140734688579514	-3.3444947668826734	0.1231365077758145	0.0248966025202107	0.017149185124627216	120	78	3	0
ENSG00000183032	ENSG00000183032.12	solute carrier family 25 member 21 [Source:HGNC Symbol;Acc:HGNC:14411]	SLC25A21	protein_coding	Q9BQT8	89874	-0.9753776255781113	0.798704956741724	31.939099440027103	-4.722396307762241	-5.015602853217875	-4.376020933781006	0.0860934078205853	0.007958256504274341	0.0035091751549490963	114	131	2	0
ENSG00000267520	ENSG00000267520.2	novel transcript	RP11-373L24.1	3prime_overlapping_ncrna	NA	NA	-0.7166550034893819	0.9352936081905234	35.552114261377625	-4.5876592698023035	-5.122037696615155	-4.478600676399183	0.10727175768351221	0.004547321065452274	0.0018749412197149498	191	89	1	1
ENSG00000241978	NA	NA	AKAP2	protein_coding	NA,Q8IXS6,Q9Y2D5	445815	-0.2525704016086282	1.855977251851302	72.48951121792223	-5.639891525778594	-5.645762255869334	-5.3310058878469935	0.028688743512561843	0.0013657805551617454	1.5619555275549495e-6	286	278	3	0
ENSG00000261611	ENSG00000261611.6	novel transcript	AC010547.9	protein_coding	NA	NA	0.15934016852424027	2.4525327385394866	113.93031108809251	-6.569274376887173	-5.803908059500805	-0.12921225728940966	0.013714773407312055	0.0022619748684244104	0.021887270903582227	500	388	0	4
ENSG00000225511	ENSG00000225511.7	long intergenic non-protein coding RNA 475 [Source:HGNC Symbol;Acc:HGNC:23569]	LINC00475	processed_transcript	NA	NA	-2.3624592353702476	-0.5916107948332173	10.104192121306205	-4.405249195719657	-7.676818203584268	-0.1368172474065778	0.1344094943426432	0.04977575315026022	0.06301393550065451	49	32	0	0
ENSG00000115252	ENSG00000115252.18	phosphodiesterase 1A [Source:HGNC Symbol;Acc:HGNC:8774]	PDE1A	protein_coding	B7Z226,B7Z7A2,P54750,Q9Y633	5136	-2.349252313281694	-0.584841109666625	10.193124734571578	-4.419485622523523	-7.688783961058737	-0.13887786691154103	0.12450923124246321	0.048263921563308644	0.06100449456043162	44	37	0	0
ENSG00000213740	ENSG00000213740.2	SERPINE1 mRNA binding protein 1 pseudogene 1 [Source:HGNC Symbol;Acc:HGNC:32247]	SERBP1P1	pseudogene	NA	NA	-2.3525089833557535	-0.5652305877690295	10.321838275107645	-4.429446968118614	-7.707628642501903	-0.1397532464986206	0.13724959473367027	0.04902869227961478	0.059246166077405085	52	31	0	0
ENSG00000266261	ENSG00000266261.1	novel transcript	RP11-640I15.1	antisense	NA	NA	-2.350985543877585	-0.5740374399761338	10.335416915796173	-4.397047354110837	-7.707737257112282	-0.14003570283022232	0.13951367001781984	0.04922608547137505	0.05908955932252727	36	45	0	0
ENSG00000160862	ENSG00000160862.13	alpha-2-glycoprotein 1, zinc-binding [Source:HGNC Symbol;Acc:HGNC:910]	AZGP1	protein_coding	A0A140VK00,P25311	563	-2.309392184354562	-0.5063727489148634	10.863849718628972	-4.509613032026042	-7.780822151747077	-0.14915849185768906	0.12147633552280827	0.04245706180109018	0.04942556927460591	52	35	0	0
ENSG00000265415	ENSG00000265415.1	novel transcript, antisense to PRR11	CTD-2510F5.4	antisense	NA	NA	-2.3303066666162895	-0.5105921561868727	10.930787927276725	-4.4276234818925335	-7.78765611319335	-0.1474465069442204	0.15619653731373032	0.048467341979777	0.04996152599269477	33	52	0	0
ENSG00000233961	NA	NA	RP11-87H9.2	pseudogene	NA	NA	-2.3056381401490995	-0.5052281988757764	10.941785129585533	-4.492051737295667	-7.789812560566475	-0.15029960754886296	0.12450923124246321	0.042459658449874	0.04832843692049432	40	46	0	0
ENSG00000215478	ENSG00000215478.8	carboxylesterase 5A pseudogene 1 [Source:HGNC Symbol;Acc:HGNC:38516]	CES5AP1	pseudogene	NA	NA	-2.2979639408433705	-0.4999081354170557	10.952782331894344	-4.521474381696064	-7.791969848242899	-0.1512582928642657	0.11492294046229852	0.040588314253678856	0.04772676814666262	47	40	0	0
ENSG00000005471	ENSG00000005471.18	ATP binding cassette subfamily B member 4 [Source:HGNC Symbol;Acc:HGNC:45]	ABCB4	protein_coding	P21439	5244	-2.319001568429556	-0.4868393710870419	11.010349781818112	-4.503652387817088	-7.80070602715406	-0.14934604743892127	0.14137453665288988	0.04551068280128077	0.04835062495472539	59	30	0	0
ENSG00000100298	ENSG00000100298.15	apolipoprotein B mRNA editing enzyme catalytic subunit 3H [Source:HGNC Symbol;Acc:HGNC:24100]	APOBEC3H	protein_coding	B7TQM3,B7TQM4,B7TQM9,M4W6S4,Q6NTF7	164668	-2.2891665837277952	-0.48564626498413416	11.088285192774675	-4.537922018647912	-7.80957010684181	-0.1535374162602436	0.11400188060272327	0.03949351293562395	0.04572708486326902	47	41	0	0
ENSG00000174473	ENSG00000174473.16	polypeptide N-acetylgalactosaminyltransferase like 6 [Source:HGNC Symbol;Acc:HGNC:33844]	GALNTL6	protein_coding	E5D8G0,Q49A17	442117	-2.3128924828524347	-0.4831608434248864	11.184007126384312	-4.463215616178432	-7.820579757606559	-0.1515838555487025	0.15218023857328236	0.04603455844190247	0.046219710822110155	34	53	0	0
ENSG00000124839	ENSG00000124839.13	RAB17, member RAS oncogene family [Source:HGNC Symbol;Acc:HGNC:16523]	RAB17	protein_coding	A0A024R4A4,Q9H0T7	64284	-2.2801323290570075	-0.46389892344600914	11.270358301269965	-4.564160944544487	-7.833383667275382	-0.15685334120582115	0.11400188060272327	0.03882681746506116	0.04314310724095901	52	38	0	0
ENSG00000130222	ENSG00000130222.11	growth arrest and DNA damage inducible gamma [Source:HGNC Symbol;Acc:HGNC:4097]	GADD45G	protein_coding	O95257	10912	-2.291276866136969	-0.45758373123974555	11.29914202623185	-4.553528555190129	-7.837630621080416	-0.15520613551889828	0.1272355618404987	0.0407390021527807	0.04352118785065151	58	33	0	0
ENSG00000256667	ENSG00000256667.6	killer cell lectin like receptor A1, pseudogene [Source:HGNC Symbol;Acc:HGNC:6372]	KLRAP1	pseudogene	NA	NA	-2.3038233054290234	-0.45377963915588815	11.47279937079805	-4.477521081145909	-7.857028418613733	-0.15582493168575146	0.15936204716529126	0.04569281758771271	0.042582482380900906	33	56	0	0
ENSG00000240859	ENSG00000240859.3	novel transcript	AC093627.10	lincRNA	NA	100507642	-2.2695817044357667	-0.44006932244828545	11.488004455071405	-4.589013036327667	-7.861050605198822	-0.15960769268117905	0.1146258313965588	0.03822640296591533	0.040439579861606394	55	37	0	0
ENSG00000234537	ENSG00000234537.1	protein tyrosine phosphatase (similar to rodent ESP) pseudogene	RP11-100G15.7	pseudogene	NA	NA	-2.2657034545929355	-0.43751043308749055	11.583726388681043	-4.571571827859238	-7.87167970937935	-0.1609917469971824	0.11793924293218587	0.03822913792383657	0.03921919421458538	42	49	0	0
ENSG00000272514	ENSG00000272514.6	cilia and flagella associated protein 206 [Source:HGNC Symbol;Acc:HGNC:21405]	C6ORF165	protein_coding	Q8IYR0,Q8N771	154313	-2.289899195400728	-0.42409812092368937	11.598931472954398	-4.565248332753276	-7.875669844464749	-0.15797042144843806	0.14469729647315446	0.04214244563643529	0.04052224668131244	64	30	0	0
ENSG00000174827	ENSG00000174827.14	PDZ domain containing 1 [Source:HGNC Symbol;Acc:HGNC:8821]	PDZK1	protein_coding	Q5T2W1	5174	-2.2626306031179113	-0.40702223948924293	11.787793901793954	-4.61137173936119	-7.89848451203307	-0.16322699342702937	0.1238885769313714	0.03822913792383657	0.03752196968705681	61	34	0	0
ENSG00000160801	ENSG00000160801.14	parathyroid hormone 1 receptor [Source:HGNC Symbol;Acc:HGNC:9608]	PTH1R	protein_coding	A0A024R2Z8,Q03431,Q0VGD7	5745	-2.2542297631002732	-0.4045759037365613	11.823366947100101	-4.623968767770602	-7.9026072920534425	-0.16472228205847755	0.11675515891087454	0.03697483056306634	0.03692545803723407	59	36	0	0
ENSG00000240731	ENSG00000240731.1	novel transcript	RP5-890O3.9	sense_intronic	NA	NA	-2.2530691063940016	-0.40917870659295946	11.872518633094781	-4.593222931778124	-7.9068721742393215	-0.16533987179806225	0.12148459565511838	0.0376980702440487	0.03648215542381328	41	52	0	0
ENSG00000184619	ENSG00000184619.7	KRAB-A domain containing 2 [Source:HGNC Symbol;Acc:HGNC:26989]	KRBA2	protein_coding	A8MX02,Q6ZNG9	124751	-2.2669915765343363	-0.3974277215967314	11.86993719471506	-4.607755904983872	-7.90870047218571	-0.1633373587808607	0.1352222701690269	0.03899489574382301	0.037137852673394235	64	32	0	0
ENSG00000245573	ENSG00000245573.9	BDNF antisense RNA [Source:HGNC Symbol;Acc:HGNC:20608]	BDNF-AS	antisense	NA	497258	-2.2536489678697413	-0.3921799488107074	12.061381061934336	-4.585273224424692	-7.929221183702756	-0.1668718015845089	0.13615339605663515	0.03851028842292661	0.035333753407239606	38	56	0	0
ENSG00000263020	ENSG00000263020.6	novel protein	CSNK2B-LY6G5B-1181	protein_coding	NA	NA	-2.2268165518017846	-0.3816565353609443	12.10116198920503	-4.662139543125667	-7.9351148913658545	-0.17118030009137303	0.10315086901596517	0.032872860234563976	0.03368314641605089	51	45	0	0
ENSG00000233077	ENSG00000233077.1	long intergenic non-protein coding RNA 1271 [Source:HGNC Symbol;Acc:HGNC:50327]	RP11-290F20.2	lincRNA	NA	101927586	-2.2963738309224406	-0.3812098584368904	12.221459765812007	-4.4796063207075925	-7.947329452081044	-0.16259216460019107	0.19886273058607448	0.048467341979777	0.03612662867459741	29	65	0	0
ENSG00000105647	ENSG00000105647.18	phosphoinositide-3-kinase regulatory subunit 2 [Source:HGNC Symbol;Acc:HGNC:8980]	PIK3R2	protein_coding	O00459	5296	1.5773416023042413	4.435124900515819	479.0843470943158	-7.686733140058352	-7.948124982530156	-7.821448127050903	6.041117268838816e-4	1.8749585722102577e-5	5.991403986585523e-23	2021	1765	2	2
ENSG00000142621	ENSG00000142621.19	forkhead associated phosphopeptide binding domain 1 [Source:HGNC Symbol;Acc:HGNC:29408]	FHAD1	protein_coding	B1AJZ9	114827	-2.2140393059146812	-0.35127284559889066	12.383164913274502	-4.697444161535639	-7.9687276490249825	-0.17572686338360527	0.10368778511526555	0.031710016395108225	0.030909623088608548	58	41	0	0
ENSG00000248144	ENSG00000248144.6	alcohol dehydrogenase 1C (class I), gamma polypeptide [Source:HGNC Symbol;Acc:HGNC:251]	ADH1C	polymorphic_pseudogene	P00326	126	-2.211301309768722	-0.3509712348086019	12.443313801577991	-4.684111418500319	-7.974703358649084	-0.17672132463542875	0.1060534972775784	0.031718521808659056	0.030446557152127265	47	51	0	0
ENSG00000133135	ENSG00000133135.14	ring finger protein 128 [Source:HGNC Symbol;Acc:HGNC:21153]	RNF128	protein_coding	Q8TEB7	79589	-2.205233894269969	-0.34533963061787165	12.472097526539876	-4.706040419899116	-7.978536538857271	-0.177962466369369	0.09919683079216148	0.03024384853591959	0.029985310389824018	53	46	0	0
ENSG00000261377	ENSG00000261377.5	PDCD6IP pseudogene 2 [Source:HGNC Symbol;Acc:HGNC:49873]	RP11-578F21.12	pseudogene	NA	NA	-2.217997869009041	-0.34502266229470674	12.532246414843364	-4.661591490659679	-7.984478207537169	-0.17646421068113766	0.11937132578981963	0.03415035549776885	0.030191696228373897	42	56	0	0
ENSG00000130038	ENSG00000130038.10	calcium release activated channel regulator 2A [Source:HGNC Symbol;Acc:HGNC:28657]	EFCAB4B	protein_coding	Q9BSW2	84766	-2.121971749716938	-0.2052886621689329	14.026985766491556	-4.868976104896727	-8.147208617880773	-0.20866587662649047	0.08699909899848353	0.022659423776659065	0.018685039998587158	57	54	0	0
ENSG00000258725	ENSG00000258725.2	PRC1 antisense RNA 1 [Source:HGNC Symbol;Acc:HGNC:48587]	PRC1-AS1	antisense	NA	100507118	-2.126721717724787	-0.19564219176172615	14.084553216415324	-4.875798065404016	-8.153973102084127	-0.20807059658687296	0.09493252917407471	0.023765716783475745	0.018652802336735826	69	44	0	0
ENSG00000211448	ENSG00000211448.13	iodothyronine deiodinase 2 [Source:HGNC Symbol;Acc:HGNC:2884]	DIO2	protein_coding	A8K845,Q92813	1734	-2.1396626071549787	-0.18180629031168796	14.213266756951391	-4.8606614850486745	-8.167594230631797	-0.20613628580805926	0.11595330253483124	0.02676436252489123	0.01865019861385429	77	38	0	0
ENSG00000162643	ENSG00000162643.13	WD repeat domain 63 [Source:HGNC Symbol;Acc:HGNC:30711]	WDR63	protein_coding	A0A140VJZ8,Q8IWG1	126820	-2.1405097567170164	-0.1643188443277381	14.600362373354487	-4.804590238266298	-8.20344895101431	-0.2093756989497642	0.14440342021543637	0.02949081049709086	0.017306865976768625	40	73	0	0
ENSG00000185561	ENSG00000185561.10	TLC domain containing 2 [Source:HGNC Symbol;Acc:HGNC:33522]	TLCD2	protein_coding	A6NGC4	727910	-2.099657792537691	-0.15503568088900488	14.657929823278256	-4.903668048135416	-8.209937360640751	-0.22016077555371363	0.09493252917407471	0.021878732467516843	0.015853696761719195	52	63	0	0
ENSG00000165887	ENSG00000165887.12	ankyrin repeat domain 2 [Source:HGNC Symbol;Acc:HGNC:495]	ANKRD2	protein_coding	A0A0A0MRN9,Q5T457,Q9GZV1	26287	-2.087949169060793	-0.13260321510014772	14.84421081373809	-4.952114162219908	-8.229437995143432	-0.2251039156329516	0.08799042741307127	0.020409406676632727	0.014962132820636251	72	47	0	0
ENSG00000196648	NA	NA	GOLGA6L9	protein_coding	NA	NA	-2.1308266580948376	-0.14228133838000853	14.87136809511515	-4.823013068597077	-8.22985210339559	-0.21401806374259436	0.14680128839747528	0.02902516578596556	0.01611656865253443	40	75	0	0
ENSG00000173557	ENSG00000173557.15	family with sequence similarity 166 member C [Source:HGNC Symbol;Acc:HGNC:27938]	C2orf70	protein_coding	A6NJV1,B8ZZ55	339778	-2.074988512068669	-0.12527969659572413	14.968716472309612	-4.9683034252886475	-8.240924165435725	-0.23006894426755214	0.07881117307576695	0.01904742773401392	0.014184430914383246	65	54	0	0
ENSG00000180776	ENSG00000180776.15	zinc finger DHHC-type palmitoyltransferase 20 [Source:HGNC Symbol;Acc:HGNC:20749]	ZDHHC20	protein_coding	B4DRN8,Q5W0Z9	253832	-2.172413305863103	-0.11120284439298538	15.302452520753484	-4.72222947111382	-8.270291479894633	-0.208272864618779	0.21807076469508685	0.03968384361337661	0.01605847830483058	31	86	0	0
ENSG00000253910	ENSG00000253910.2	protocadherin gamma subfamily B, 2 [Source:HGNC Symbol;Acc:HGNC:8709]	PCDHGB2	protein_coding	Q9Y5G2	56103	-2.081462056051384	-0.0899776264802136	15.343859891609004	-4.974779479395317	-8.277539655504878	-0.23146611271835457	0.10543336169853737	0.02184028548840421	0.013422427036197294	82	42	0	0
ENSG00000215386	ENSG00000215386.13	mir-99a-let-7c cluster host gene [Source:HGNC Symbol;Acc:HGNC:1274]	LINC00478	lincRNA	NA	388815	-2.0485033626355733	-0.08099967155556843	15.546300961137089	-5.015882403201791	-8.295073359015682	-0.2450101446896383	0.0759014671795696	0.017596425992412047	0.011962375452172175	63	60	0	0
ENSG00000183346	ENSG00000183346.7	ciliary associated calcium binding coiled-coil 1 [Source:HGNC Symbol;Acc:HGNC:28678]	C10orf107	protein_coding	Q8IVU9	219621	-2.0342825627302927	-0.044222948035563044	16.05952867969653	-5.03500981199582	-8.341286069224333	-0.2547941967178917	0.08591399101192522	0.017596425992412047	0.010509056166806426	57	69	0	0
ENSG00000092758	ENSG00000092758.18	collagen type IX alpha 3 chain [Source:HGNC Symbol;Acc:HGNC:2219]	COL9A3	protein_coding	Q14050	1299	-1.9939764382871443	0.011205246658431351	16.75903738871581	-5.1283562706142485	-8.403295522859336	-0.27957856512076723	0.0680293881887941	0.014408308791720132	0.008468387141590226	71	62	0	0
ENSG00000236947	NA	NA	RP11-98G7.1	lincRNA	NA	NA	-1.9783010857451309	0.037985573738126596	17.129972926050655	-5.160155677589519	-8.434811332931957	-0.29215077431209463	0.06613142081224956	0.014039046437398811	0.0076610474059847595	73	63	0	0
ENSG00000169758	ENSG00000169758.13	transmembrane protein 266 [Source:HGNC Symbol;Acc:HGNC:26763]	C15orf27	protein_coding	Q2M3C6	123591	-1.958236569118287	0.07253072434159841	17.618624801612754	-5.2011984203488435	-8.47532414213271	-0.3106461191955959	0.06435181389646441	0.013073859747304909	0.0066954622083404206	76	64	0	0
ENSG00000181544	ENSG00000181544.15	FA complementation group B [Source:HGNC Symbol;Acc:HGNC:3583]	FANCB	protein_coding	A0A024RBW1,Q8NB91	2187	-1.9649131711631822	0.07633348206294788	17.732133257875468	-5.173331844120063	-8.48378081127368	-0.30733472040737614	0.07833256257265578	0.014325638017249436	0.0066949794570853715	62	77	0	0
ENSG00000152270	ENSG00000152270.9	phosphodiesterase 3B [Source:HGNC Symbol;Acc:HGNC:8779]	PDE3B	protein_coding	A7E2E5,Q13370	5140	-1.8923774747106343	0.18896402535726597	19.415735038363216	-5.324255486150778	-8.614610122892413	-0.4229660268342522	0.061835208169465666	0.010410968699817912	0.004150771917874836	74	79	0	0
ENSG00000253731	ENSG00000253731.3	protocadherin gamma subfamily A, 6 [Source:HGNC Symbol;Acc:HGNC:8704]	PCDHGA6	protein_coding	Q9Y5G7	56109	-1.9418045617748607	0.19724481509167052	19.399574959294966	-5.26180084926521	-8.615267980733401	-0.34639200869000986	0.11937132578981963	0.017261382501888373	0.0048330274250826186	113	45	0	0
ENSG00000101323	ENSG00000101323.5	hydroxyacid oxidase 1 [Source:HGNC Symbol;Acc:HGNC:4809]	HAO1	protein_coding	A8K058,Q9UJM8	54363	-1.8873281410101448	0.19478609422773963	19.497878331284323	-5.336745569445023	-8.620812452914759	-0.44339639696355765	0.05966398545432383	0.01025998200905808	0.004051208409435762	77	77	0	0
ENSG00000266820	ENSG00000266820.1	karyopherin subunit alpha 2 pseudogene 3 [Source:HGNC Symbol;Acc:HGNC:52870]	RP13-104F24.1	pseudogene	NA	NA	-1.987933720910239	0.19229810453347204	19.59618170327368	-5.0981912076120794	-8.626361347187943	-0.3127255893480358	0.1940309274948124	0.026425030642029834	0.005251519475858548	41	109	0	0
ENSG00000140093	ENSG00000140093.10	serpin family A member 10 [Source:HGNC Symbol;Acc:HGNC:15996]	SERPINA10	protein_coding	A0A024R6I6,G3V2W1,Q9UK55	51156	-1.8656258383292876	0.23807521409530447	20.144027472344376	-5.3923942844032755	-8.668381721714864	-6.134498227680876	0.05854556279858783	0.009718419031069268	0.0034955388932395434	94	67	0	0
ENSG00000004846	ENSG00000004846.16	ATP binding cassette subfamily B member 5 [Source:HGNC Symbol;Acc:HGNC:46]	ABCB5	protein_coding	A0A024RA03,Q2M3G0	340273	-1.815798636273436	0.3168142638394137	21.499056081147693	-5.48701617635751	-8.761810208102213	-6.298718855912176	0.05183965410462192	0.007892517086216435	0.002462254823704413	94	77	0	0
ENSG00000227449	ENSG00000227449.8	fibroblast growth factor 7 pseudogene 6 [Source:HGNC Symbol;Acc:HGNC:27852]	RP11-111F5.5	pseudogene	NA	387628	-1.8295768296939219	0.34898556967696814	21.985126518330077	-5.478279719061509	-8.794934530286191	-6.336372300307717	0.08292157473557174	0.010682043748561831	0.0024151262319343733	120	58	0	0
ENSG00000267314	ENSG00000267314.1	novel protein, readthrough VMAC-CAPS	AC104532.2	protein_coding	NA	NA	-1.7559047780209847	0.4197488636246031	23.396096133472334	-5.600947230958421	-8.883231752382278	-6.501764591940414	0.0477155388745871	0.006423168437175729	0.0016027977033663242	94	91	0	0
ENSG00000143278	ENSG00000143278.5	coagulation factor XIII B chain [Source:HGNC Symbol;Acc:HGNC:3534]	F13B	protein_coding	P05160	2165	-1.8030975436055632	0.45289741668699496	24.154127287210276	-5.478200363611769	-8.927826780547788	-6.534100873334593	0.13605632861427736	0.014325638017249436	0.0017012804195768064	59	127	0	0
ENSG00000259075	ENSG00000259075.6	POC1B-GALNT4 readthrough [Source:HGNC Symbol;Acc:HGNC:42957]	POC1B-GALNT4	protein_coding	F8VUJ3,Q8N4A0	100528030	-1.7198142527642966	0.5664198122310967	26.194130969549448	-5.701899926229685	-9.047283607677079	-6.738098311546959	0.09289872410765647	0.009181182031287326	0.0010296874081289179	150	63	0	0
ENSG00000183900	NA	NA	AC099522.1	pseudogene	NA	NA	-1.6457808401876612	0.6143104232520276	27.316308340277963	-5.830154275984917	-9.10674617848184	-6.8559848377525165	0.04020692776806667	0.00429064536575673	6.932695163238821e-4	125	93	0	0
ENSG00000272772	ENSG00000272772.1	novel protein	CTD-2410N18.5	protein_coding	NA	NA	-1.5895564669097917	0.7737264973392547	30.951936184634405	-5.958293531855121	-9.287441868902222	-7.110430320777504	0.06982917185124404	0.0058693469001114065	3.8922108858486425e-4	172	79	0	0
ENSG00000259642	ENSG00000259642.2	ST20 antisense RNA 1 [Source:HGNC Symbol;Acc:HGNC:27521]	C15orf37	protein_coding	NA	NA	-1.536756061485993	0.8017892745674554	31.787902749328907	-6.038256466862645	-9.324593354666238	-7.183963137415323	0.03437843248386717	0.0030078986182828617	2.872054996650549e-4	125	126	0	0
ENSG00000169994	ENSG00000169994.18	myosin VIIB [Source:HGNC Symbol;Acc:HGNC:7607]	MYO7B	protein_coding	Q6PIF6	4648	-1.5424347283198807	0.8052040880585741	31.796318513258	-6.0412531486386865	-9.325683891817851	-7.182087200859529	0.03904321942054788	0.0033107123400643074	2.952068114444607e-4	155	100	0	0
ENSG00000136944	ENSG00000136944.19	LIM homeobox transcription factor 1 beta [Source:HGNC Symbol;Acc:HGNC:6654]	LMX1B	protein_coding	B7ZLH2,O60663,Q6ISE0	4010	-1.4276507891370844	0.9945955013867874	36.98520815398129	-6.26557412557756	-9.543191129316885	-7.497926862913105	0.028053873238602194	0.00198809191606951	1.1432808631995541e-4	168	127	0	0
ENSG00000127324	ENSG00000127324.9	tetraspanin 8 [Source:HGNC Symbol;Acc:HGNC:11855]	TSPAN8	protein_coding	P19075	7103	-1.412141025404441	1.026731715430769	38.007455709135634	-6.2843927500183145	-9.581897170754818	-7.550529427621455	0.031397540261500684	0.002041900844452925	9.985638114664392e-5	141	158	0	0
ENSG00000103740	ENSG00000103740.10	acyl-CoA synthetase bubblegum family member 1 [Source:HGNC Symbol;Acc:HGNC:29567]	ACSBG1	protein_coding	B3KNS7,B7Z2Y6,Q96GR2	23205	-1.384527960617015	1.1336898889372913	41.18484184647667	-6.367120445640615	-9.69881761134817	-7.701437760411337	0.05940538557393981	0.003392467882114211	7.276672178085436e-5	229	105	0	0
ENSG00000159618	ENSG00000159618.16	adhesion G protein-coupled receptor G5 [Source:HGNC Symbol;Acc:HGNC:19010]	GPR114	protein_coding	B4E148,Q8IZF4	221188	-1.3439256374580537	1.1435656426309064	41.58972398553285	-6.433632990954719	-9.712275440150172	-7.733388674417311	0.02469399175406256	0.001545459782195109	5.727342271960359e-5	191	141	0	0
ENSG00000212734	NA	NA	C17orf100	protein_coding	NA	NA	-1.0856084738988938	1.6387981463111805	61.09343664236654	-6.958638417380684	-10.266787388554757	-8.463499780627851	0.03196176111845336	0.0011883515738939944	5.547656279073294e-6	321	172	0	0
ENSG00000170477	ENSG00000170477.13	keratin 4 [Source:HGNC Symbol;Acc:HGNC:6441]	KRT4	protein_coding	B4DRS2,P19013	3851	-0.7387649549041925	2.2317676984148207	96.10720576624124	-7.640000743268634	-10.91952302661252	-9.292062135599226	0.007916128024929364	2.498388691941179e-4	2.225514809000481e-7	417	347	0	0
ENSG00000267368	ENSG00000267368.1	uroplakin 3B like 1 [Source:HGNC Symbol;Acc:HGNC:37278]	UPK3BL	protein_coding	B0FP48,E5RIL1	100134938,107983993	-0.30503883955263256	3.0419918956706065	175.45537414376668	-8.507293047402074	-11.787559861647527	-10.340090585827777	0.0037073281350820117	9.60138925849928e-5	2.9600117057297495e-9	763	632	0	0
