# Supplementary material for: Genome-wide bioinformatic analyses predict key host and viral factors in SARS-CoV-2 pathogenesis
Source: Commun Biol. 2021 May 17;4:590. doi: 10.1038/s42003-021-02095-0 (PMC8128904; doi:10.1038/s42003-021-02095-0)
Supplement: Supplementary file 5 — Supplementary Data 3 [file 42003_2021_2095_MOESM5_ESM.zip › GSE147507_MainDataset/Specific_SARS-CoV-2_DEG.xlsx]

## Sheet: Specific SARS-CoV-2 (Strict)
Gene Info							SARS-CoV-2				Other Viruses					Biopsies Dataset
Gene ID	ensembl_gene_id_version	Description	Gene Name	gene_biotype	uniprotswissprot	entrezgene_id	Series1	Series2	Series5	Series7	Series3	Series4	Series8H	Series8R	Series9	Case1	Case2	Case3	Case5
ENSG00000136997	ENSG00000136997.20	MYC proto-oncogene, bHLH transcription factor [Source:HGNC Symbol;Acc:HGNC:7553]	MYC	protein_coding	A0A087WVR4,P01106	4609	-1.7208		-1.17943	-1.07763
ENSG00000185033	ENSG00000185033.14	semaphorin 4B [Source:HGNC Symbol;Acc:HGNC:10730]	SEMA4B	protein_coding	J3KNP4,Q9NPR2	10509	-1.67056		-0.142273	-1.01082	0.157589			0.412141
ENSG00000105825	ENSG00000105825.14	tissue factor pathway inhibitor 2 [Source:HGNC Symbol;Acc:HGNC:11761]	TFPI2	protein_coding	P48307	7980	-1.66763	-2.23708	-0.424873	-1.41697	0.389663			1.29605		-4.32786
ENSG00000164400	ENSG00000164400.6	colony stimulating factor 2 [Source:HGNC Symbol;Acc:HGNC:2434]	CSF2	protein_coding	P04141	1437	1.43505		1.83286	2.86803

## Sheet: Specific SARS-CoV-2 (2datasets)
gene_id	ensembl_gene_id_version	description	external_gene_name	gene_biotype	uniprotswissprot	entrezgene_id	DESeq2_FC.x	DESeq2_FC.y	DESeq2_FC.x	DESeq2_FC.y	DESeq2_FC.x	DESeq2_FC.y	DESeq2_FC.x	DESeq2_FC.y	DESeq2_FC	Series1	Series2	Series5	Series7	Series3	Series4	Series8H	Series8R	Series9
ENSG00000164465	ENSG00000164465.19	discoidin, CUB and LCCL domain containing 1 [Source:HGNC Symbol;Acc:HGNC:21479]	DCBLD1	protein_coding	Q8N8Z6	285761	0.268235	0	0.750982	0	0.153009	0.490991	0	0	0	-1.89843		-2.70831	-1.02623	-0.413151
ENSG00000175387	ENSG00000175387.16	SMAD family member 2 [Source:HGNC Symbol;Acc:HGNC:6768]	SMAD2	protein_coding	B7Z5N5,Q15796,Q53XR6	4087	0	0	0	0	0.154454	0.351674	0	0	0			-2.69475	-1.50769
ENSG00000072110	ENSG00000072110.13	actinin alpha 1 [Source:HGNC Symbol;Acc:HGNC:163]	ACTN1	protein_coding	A0A024R694,P12814	87	0.412234	0	0.762764	0	0.170813	0	0	1.05544	0	-1.27846		-2.54951		-0.390692			0.0778383
ENSG00000243055	ENSG00000243055.1	GK antisense RNA 1 [Source:HGNC Symbol;Acc:HGNC:40255]	GK-AS1	antisense	NA	NA	0	0	0	0	0.173522	0.460487	0	0	0			-2.52681	-1.11877
ENSG00000186815	ENSG00000186815.12	two pore segment channel 1 [Source:HGNC Symbol;Acc:HGNC:18182]	TPCN1	protein_coding	B3KSG7,B7Z3R2,Q9ULQ1	53373	0.323847	0	0	0	0.178677	0.557447	-0.669509	0	0	-1.62662		-2.48457	-0.843093
ENSG00000140382	ENSG00000140382.15	high mobility group 20A [Source:HGNC Symbol;Acc:HGNC:5001]	HMG20A	protein_coding	B4DMG1,Q9NP66	10363	0	0	0	0	0.184784	0.322467	0	0	0			-2.43609	-1.63278
ENSG00000108349	ENSG00000108349.17	CASC3 exon junction complex subunit [Source:HGNC Symbol;Acc:HGNC:17040]	CASC3	protein_coding	O15234	22794	0	0	0	0	0.187618	0.442112	0	0	0			-2.41413	-1.17752
ENSG00000180357	ENSG00000180357.9	zinc finger protein 609 [Source:HGNC Symbol;Acc:HGNC:29003]	ZNF609	protein_coding	O15014	23060	0	0	0	0	0.190782	0.46798	0	0	0			-2.39	-1.09548
ENSG00000156675	ENSG00000156675.16	RAB11 family interacting protein 1 [Source:HGNC Symbol;Acc:HGNC:30265]	RAB11FIP1	protein_coding	Q6WKZ4	80223	0.334029	0	0.710863	0	0.192736	1.0587	0	0	0	-1.58195		-2.3753	0.0822946	-0.492356
ENSG00000111596	ENSG00000111596.13	CCR4-NOT transcription complex subunit 2 [Source:HGNC Symbol;Acc:HGNC:7878]	CNOT2	protein_coding	A0A024RBD8,B2RDX7,B3KTL6,F8VV52,Q9NZN8	4848	0	0	0	0	0.194027	0.33657	0	0	0			-2.36567	-1.57102
ENSG00000114416	ENSG00000114416.18	FMR1 autosomal homolog 1 [Source:HGNC Symbol;Acc:HGNC:4023]	FXR1	protein_coding	A0A0F7KYT8,A0A0F7L1S3,P51114	8087	0	0	0	0	0.206585	0.344873	0	0	0			-2.27519	-1.53586
ENSG00000149187	ENSG00000149187.18	CUGBP Elav-like family member 1 [Source:HGNC Symbol;Acc:HGNC:2549]	CELF1	protein_coding	G5EA30,Q92879	10658	0	0	0	0	0.209628	0.295086	0	1.13448	0			-2.2541	-1.76079				0.182029
ENSG00000072786	ENSG00000072786.13	serine/threonine kinase 10 [Source:HGNC Symbol;Acc:HGNC:11388]	STK10	protein_coding	O94804	6793	0.2835	0	0	0	0.215889	0.952738	0	1.04327	0	-1.81858		-2.21164	-0.0698478				0.0611073
ENSG00000066455	ENSG00000066455.13	golgin A5 [Source:HGNC Symbol;Acc:HGNC:4428]	GOLGA5	protein_coding	Q8TBA6	9950	0	0	0	0	0.218165	0.33263	0	0	0			-2.19651	-1.58801
ENSG00000147044	ENSG00000147044.21	calcium/calmodulin dependent serine protein kinase [Source:HGNC Symbol;Acc:HGNC:1497]	CASK	protein_coding	O14936	8573	0	0	0	0	0.219968	0.286687	0	0	0			-2.18463	-1.80245
ENSG00000074054	ENSG00000074054.18	cytoplasmic linker associated protein 1 [Source:HGNC Symbol;Acc:HGNC:17088]	CLASP1	protein_coding	Q7Z460	23332	0	0	0	0	0.221475	0.405487	0	0	0			-2.17479	-1.30227
ENSG00000168374	ENSG00000168374.11	ADP ribosylation factor 4 [Source:HGNC Symbol;Acc:HGNC:655]	ARF4	protein_coding	P18085	378	0.259361	0	0	0	0.222248	0	0	0.938894	0	-1.94697		-2.16976					-0.0909659
ENSG00000010270	ENSG00000010270.13	STARD3 N-terminal like [Source:HGNC Symbol;Acc:HGNC:19169]	STARD3NL	protein_coding	A0A024RA89,O95772	83930	0	0	0	0	0.222774	0.297139	0	0	0			-2.16635	-1.75079
ENSG00000119638	ENSG00000119638.13	NIMA related kinase 9 [Source:HGNC Symbol;Acc:HGNC:18591]	NEK9	protein_coding	Q6PKF2,Q8TD19	91754	0	0	0	0	0.223808	0.286322	0	0	0			-2.15966	-1.80429
ENSG00000119414	ENSG00000119414.11	protein phosphatase 6 catalytic subunit [Source:HGNC Symbol;Acc:HGNC:9323]	PPP6C	protein_coding	A0A024R861,O00743	5537	0	0	0	0	0.228453	0.29752	0	0	0			-2.13003	-1.74894
ENSG00000078304	ENSG00000078304.19	protein phosphatase 2 regulatory subunit B'gamma [Source:HGNC Symbol;Acc:HGNC:9311]	PPP2R5C	protein_coding	Q13362	5527	0	0	0	0	0.229248	0.26424	0	0	0			-2.12502	-1.92008
ENSG00000271880	ENSG00000271880.1	ArfGAP with GTPase domain, ankyrin repeat and PH domain 11 [Source:HGNC Symbol;Acc:HGNC:29421]	RP11-96C23.5	processed_transcript	NA,Q8TF27	119385	0	0	0	0	0.231461	0.310498	0	0	0			-2.11116	-1.68735
ENSG00000103429	ENSG00000103429.11	bifunctional apoptosis regulator [Source:HGNC Symbol;Acc:HGNC:17613]	BFAR	protein_coding	H3BMP2,Q9NZS9	51283	0	0	0	0	0.231506	0.257829	0	0	0			-2.11088	-1.95551
ENSG00000138303	ENSG00000138303.18	activating signal cointegrator 1 complex subunit 1 [Source:HGNC Symbol;Acc:HGNC:24268]	ASCC1	protein_coding	A0A024QZM0,Q8N9N2	51008	0	0	0	0	0.234742	0.390089	0	0	0			-2.09085	-1.35812
ENSG00000066654	ENSG00000066654.14	THUMP domain containing 1 [Source:HGNC Symbol;Acc:HGNC:23807]	THUMPD1	protein_coding	A0A024R388,B4DFY9,Q6MZT3,Q9NXG2	55623	0	0	0	0	0.234901	0.420289	0	0	0			-2.08988	-1.25055
ENSG00000125733	ENSG00000125733.18	thyroid hormone receptor interactor 10 [Source:HGNC Symbol;Acc:HGNC:12304]	TRIP10	protein_coding	Q15642,W4VSQ9	9322	0	0	0	0	0.236354	0.357659	0	0	-0.598754			-2.08098	-1.48334
ENSG00000135926	ENSG00000135926.15	transmembrane BAX inhibitor motif containing 1 [Source:HGNC Symbol;Acc:HGNC:23410]	TMBIM1	protein_coding	A0A024R472,B3KSM0,B4DUD2,Q969X1	64114	0	0	0	0	0.241225	0.230492	0	0	0			-2.05155	-2.11721
ENSG00000086062	ENSG00000086062.12	beta-1,4-galactosyltransferase 1 [Source:HGNC Symbol;Acc:HGNC:924]	B4GALT1	protein_coding	P15291,W6MEN3	2683	0.333406	0	0	0	0.242709	0.816499	0	0	0	-1.58465		-2.0427	-0.292478
ENSG00000107863	ENSG00000107863.18	Rho GTPase activating protein 21 [Source:HGNC Symbol;Acc:HGNC:23725]	ARHGAP21	protein_coding	Q5T5U3	57584	0	0	0	0	0.245902	0.496354	0	0	0			-2.02385	-1.01056
ENSG00000172939	ENSG00000172939.9	oxidative stress responsive kinase 1 [Source:HGNC Symbol;Acc:HGNC:8508]	OXSR1	protein_coding	A0A024R2M7,O95747	9943	0	0	0	0	0.246852	0.384138	0	0	0			-2.01828	-1.3803
ENSG00000240857	ENSG00000240857.2	retinol dehydrogenase 14 [Source:HGNC Symbol;Acc:HGNC:19979]	RDH14	protein_coding	Q53RX3,Q9HBH5	57665	0	0	0	0	0.251267	0.418417	0	0	0			-1.99271	-1.25699
ENSG00000141279	ENSG00000141279.16	aminopeptidase puromycin sensitive [Source:HGNC Symbol;Acc:HGNC:7900]	NPEPPS	protein_coding	B7Z899,E9PLK3,P55786	9520	0	0	0	0	0.253287	0.269306	0	1.17828	0			-1.98116	-1.89268				0.236679
ENSG00000214753	ENSG00000214753.4	heterogeneous nuclear ribonucleoprotein U like 2 [Source:HGNC Symbol;Acc:HGNC:25451]	HNRNPUL2	protein_coding	Q1KMD3	221092	0.214234	0	0	0	0.259527	0	0	0	0	-2.22274		-1.94604
ENSG00000120837	ENSG00000120837.8	nuclear transcription factor Y subunit beta [Source:HGNC Symbol;Acc:HGNC:7805]	NFYB	protein_coding	A0A024RBG7,P25208	4801	0	0.369832	0	0	0.260429	0.339201	0	0	0		-1.43506	-1.94104	-1.55979
ENSG00000163683	ENSG00000163683.12	small integral membrane protein 14 [Source:HGNC Symbol;Acc:HGNC:27321]	SMIM14	protein_coding	A0A024R9S4,Q96QK8	201895	0	0	0	0	0.2613	0.44434	0	0	0			-1.93622	-1.17027
ENSG00000143157	ENSG00000143157.11	pogo transposable element derived with KRAB domain [Source:HGNC Symbol;Acc:HGNC:18800]	POGK	protein_coding	A0A024R8Y1,B4DF62,Q9P215	57645	0	0	0	0	0.26321	0.257184	0	0	0			-1.92572	-1.95913
ENSG00000249942	ENSG00000249942.1	novel transcript	AC142293.3	antisense	NA	NA	0	0	0	0	0.266909	0.36279	0	0	0			-1.90558	-1.46279
ENSG00000213923	ENSG00000213923.13	casein kinase 1 epsilon [Source:HGNC Symbol;Acc:HGNC:2453]	CSNK1E	protein_coding	P49674,Q5U045	1454	0.30735	0	0	0	0.269855	0.457115	0	0.672854	0	-1.70204		-1.88975	-1.12937				-0.571635
ENSG00000171109	ENSG00000171109.19	mitofusin 1 [Source:HGNC Symbol;Acc:HGNC:18262]	MFN1	protein_coding	A0A0C4DFN1,Q8IWA4	55669	0	0	0	0	0.271255	0.321094	0	0	0			-1.88228	-1.63893
ENSG00000086589	ENSG00000086589.12	RNA binding motif protein 22 [Source:HGNC Symbol;Acc:HGNC:25503]	RBM22	protein_coding	Q9NW64	55696	0	0	0	0	0.271833	0.388643	0	0	0			-1.87921	-1.36348
ENSG00000119397	ENSG00000119397.16	centriolin [Source:HGNC Symbol;Acc:HGNC:1858]	CNTRL	protein_coding	B2RP65,Q7Z7A1	11064	0	0	0	0	0.271955	0.452011	0	0	0			-1.87856	-1.14557
ENSG00000198369	ENSG00000198369.10	sprouty related EVH1 domain containing 2 [Source:HGNC Symbol;Acc:HGNC:17722]	SPRED2	protein_coding	B3KPL5,Q7Z698	200734	0	0	0	0	0.27199	0.364062	0	0	0			-1.87837	-1.45774
ENSG00000171566	ENSG00000171566.12	pleiotropic regulator 1 [Source:HGNC Symbol;Acc:HGNC:9089]	PLRG1	protein_coding	O43660	5356	0	0	0	0	0.273223	0.453595	0	0	0			-1.87185	-1.14052
ENSG00000182963	ENSG00000182963.10	gap junction protein gamma 1 [Source:HGNC Symbol;Acc:HGNC:4280]	GJC1	protein_coding	P36383	10052	0	0	0	0	0.278065	0.464356	0	0	0			-1.84651	-1.1067
ENSG00000128607	ENSG00000128607.14	kelch domain containing 10 [Source:HGNC Symbol;Acc:HGNC:22194]	KLHDC10	protein_coding	Q6PID8	23008	0	0	0	0	0.279699	0.337522	0	0	0			-1.83806	-1.56695
ENSG00000165934	ENSG00000165934.13	cleavage and polyadenylation specific factor 2 [Source:HGNC Symbol;Acc:HGNC:2325]	CPSF2	protein_coding	A0A024R6H0,Q9P2I0	53981	0	0	0	0	0.280297	0.478679	0	0	0			-1.83497	-1.06287
ENSG00000134086	ENSG00000134086.8	von Hippel-Lindau tumor suppressor [Source:HGNC Symbol;Acc:HGNC:12687]	VHL	protein_coding	A0A024R2F2,A0A0S2Z4K1,P40337	7428	0	0	0	0	0.283304	0.363313	0	0	0			-1.81958	-1.46071
ENSG00000168404	ENSG00000168404.13	mixed lineage kinase domain like pseudokinase [Source:HGNC Symbol;Acc:HGNC:26617]	MLKL	protein_coding	Q8NB16	197259	0.466851	0	1.42692	0	0.284438	0.929924	1.00976	1.52713	0	-1.09897		-1.81381	-0.104816	0.512909		0.0140145	0.610822
ENSG00000137478	ENSG00000137478.15	FCH and double SH3 domains 2 [Source:HGNC Symbol;Acc:HGNC:29114]	FCHSD2	protein_coding	O94868	9873	0	0	0	0	0.286511	0.359864	0	0	0			-1.80334	-1.47448
ENSG00000011454	ENSG00000011454.17	RAB GTPase activating protein 1 [Source:HGNC Symbol;Acc:HGNC:17155]	RABGAP1	protein_coding	B4DSD1,H9NIL4,Q99679,Q9Y3P9	236372844	0	0	0	0	0.287851	0.35212	0	0	0			-1.7966	-1.50586
ENSG00000169398	ENSG00000169398.19	protein tyrosine kinase 2 [Source:HGNC Symbol;Acc:HGNC:9611]	PTK2	protein_coding	Q05397,Q59GM6,Q59GN8,Q658W2	5747	0	0	0	0	0.291274	0.435636	0	0	0			-1.77955	-1.19881
ENSG00000108651	ENSG00000108651.10	UTP6 small subunit processome component [Source:HGNC Symbol;Acc:HGNC:18279]	UTP6	protein_coding	Q9NYH9	55813	0	0	0	0	0.295541	0.335163	0	0	0			-1.75857	-1.57706
ENSG00000096746	ENSG00000096746.17	heterogeneous nuclear ribonucleoprotein H3 [Source:HGNC Symbol;Acc:HGNC:5043]	HNRNPH3	protein_coding	A0A024QZK8,A0A024QZP1,B4DHY1,P31942,Q53F48	3189	0	0	0	0	0.296022	0.48003	0	0	0			-1.75622	-1.0588
ENSG00000177946	ENSG00000177946.6	CENPB DNA-binding domain containing 1 [Source:HGNC Symbol;Acc:HGNC:28272]	CENPBD1	protein_coding	B2RD01	92806	0	0	0	0	0.297015	0.352654	0	0	0			-1.75139	-1.50368
ENSG00000130158	ENSG00000130158.14	dedicator of cytokinesis 6 [Source:HGNC Symbol;Acc:HGNC:19189]	DOCK6	protein_coding	B7Z9U8,Q96HP0	57572	0	0	0	0	0.300901	0.487529	0	0	0			-1.73264	-1.03644
ENSG00000141380	ENSG00000141380.14	SS18 subunit of BAF chromatin remodeling complex [Source:HGNC Symbol;Acc:HGNC:11340]	SS18	protein_coding	A0A024RC40,B4DLD3,B4DR34,B4E2J6,Q15532,Q4VAX0	6760	0	0	0	0	0.3014	0.339376	0	0	0			-1.73025	-1.55904
ENSG00000171862	ENSG00000171862.11	phosphatase and tensin homolog [Source:HGNC Symbol;Acc:HGNC:9588]	PTEN	protein_coding	F6KD01,P60484	5728	0	0	0	0	0.303064	0.375433	0	0	0			-1.72231	-1.41337
ENSG00000034713	ENSG00000034713.8	GABA type A receptor associated protein like 2 [Source:HGNC Symbol;Acc:HGNC:13291]	GABARAPL2	protein_coding	P60520	11345	0	0	0	0	0.303345	0.357251	0	0	0			-1.72097	-1.48499
ENSG00000134686	ENSG00000134686.18	polyhomeotic homolog 2 [Source:HGNC Symbol;Acc:HGNC:3183]	PHC2	protein_coding	A0A0A0MSI2,Q8IXK0	1912	0	0	0	0	0.303476	0.309913	0	0	0			-1.72034	-1.69006
ENSG00000155508	ENSG00000155508.13	CCR4-NOT transcription complex subunit 8 [Source:HGNC Symbol;Acc:HGNC:9207]	CNOT8	protein_coding	B7Z9U0,Q9UFF9	9337	0	0	0	0	0.306099	0.246108	0	0	0			-1.70793	-2.02264
ENSG00000135250	ENSG00000135250.17	SRSF protein kinase 2 [Source:HGNC Symbol;Acc:HGNC:11306]	SRPK2	protein_coding	A0A024R704,P78362	6733	0	0	0	0	0.31214	0.428917	0	0	0			-1.67974	-1.22123
ENSG00000065548	ENSG00000065548.18	zinc finger CCCH-type containing 15 [Source:HGNC Symbol;Acc:HGNC:29528]	ZC3H15	protein_coding	Q8WU90	55854	0	0.35893	0	0	0.315627	0.464491	0	0	0		-1.47823	-1.66371	-1.10628
ENSG00000175029	ENSG00000175029.17	C-terminal binding protein 2 [Source:HGNC Symbol;Acc:HGNC:2495]	CTBP2	protein_coding	P56545	1488	0	0	0	0	0.315985	0.450946	0	0	0			-1.66207	-1.14897
ENSG00000124429	ENSG00000124429.18	POF1B actin binding protein [Source:HGNC Symbol;Acc:HGNC:13711]	POF1B	protein_coding	Q8WVV4	79983	0	0	0	0	0.318462	0.493263	0	0	0			-1.65081	-1.01957
ENSG00000134909	ENSG00000134909.18	Rho GTPase activating protein 32 [Source:HGNC Symbol;Acc:HGNC:17399]	ARHGAP32	protein_coding	A7KAX9,Q86T64	9743	0	0	0	0	0.319359	0.394696	0	0	0			-1.64675	-1.34119
ENSG00000110871	ENSG00000110871.15	coenzyme Q5, methyltransferase [Source:HGNC Symbol;Acc:HGNC:28722]	COQ5	protein_coding	Q5HYK3	84274	0	0	0	0	0.321845	0.309515	0	0	0			-1.63556	-1.69192
ENSG00000163714	ENSG00000163714.18	U2 snRNP associated SURP domain containing [Source:HGNC Symbol;Acc:HGNC:30855]	U2SURP	protein_coding	O15042	23350	0	0	0	0	0.325899	0.343809	0	0	0			-1.6175	-1.54032
ENSG00000188522	ENSG00000188522.15	family with sequence similarity 83 member G [Source:HGNC Symbol;Acc:HGNC:32554]	FAM83G	protein_coding	A6ND36	644815	0.292125	0	0	0	0.325946	0.782276	0	0	0	-1.77534		-1.6173	-0.35425
ENSG00000115128	ENSG00000115128.7	splicing factor 3b subunit 6 [Source:HGNC Symbol;Acc:HGNC:30096]	SF3B14	protein_coding	Q9Y3B4	51639	0	0	0	0	0.326735	0.30412	0	0	0			-1.61381	-1.71729
ENSG00000075975	ENSG00000075975.16	makorin ring finger protein 2 [Source:HGNC Symbol;Acc:HGNC:7113]	MKRN2	protein_coding	Q9H000	23609	0	0	0	0	0.327456	0.342405	0	0	0			-1.61063	-1.54623
ENSG00000083097	ENSG00000083097.14	DOP1 leucine zipper like protein A [Source:HGNC Symbol;Acc:HGNC:21194]	DOPEY1	protein_coding	B2RWN9,Q5JWR5,Q5TA12	23033	0	0	0	0	0.327527	0.401136	0	0	0			-1.61031	-1.31784
ENSG00000108587	ENSG00000108587.15	golgi SNAP receptor complex member 1 [Source:HGNC Symbol;Acc:HGNC:4430]	GOSR1	protein_coding	E9PCW1,O95249	9527	0	0	0	0	0.327972	0.43565	0	0	0			-1.60836	-1.19876
ENSG00000075711	ENSG00000075711.21	discs large MAGUK scaffold protein 1 [Source:HGNC Symbol;Acc:HGNC:2900]	DLG1	protein_coding	A0A0C4DFT3,B4DF78,Q12959	1739	0	0	0	0	0.328103	0.497401	0	0	0			-1.60778	-1.00752
ENSG00000114857	ENSG00000114857.18	natural killer cell triggering receptor [Source:HGNC Symbol;Acc:HGNC:7833]	NKTR	protein_coding	A0A024R2N6,P30414	4820	0	0	0	0	0.329914	0.378189	0	0	0			-1.59984	-1.40282
ENSG00000131759	ENSG00000131759.18	retinoic acid receptor alpha [Source:HGNC Symbol;Acc:HGNC:9864]	RARA	protein_coding	A8K840,A8MUP8,F1D8N9,P10276,Q6I9R7	5914	0	0	0	0	0.331062	0.426163	0	0	0			-1.59483	-1.23052
ENSG00000110696	ENSG00000110696.10	chromosome 11 open reading frame 58 [Source:HGNC Symbol;Acc:HGNC:16990]	C11orf58	protein_coding	O00193	10944	0	0	0	0	0.332926	0.272188	0	0	0			-1.58673	-1.87733
ENSG00000121644	ENSG00000121644.19	desumoylating isopeptidase 2 [Source:HGNC Symbol;Acc:HGNC:24264]	DESI2	protein_coding	A0A024R5P6,A0A024R5P9,Q9BSY9	51029	0	0	0	0	0.334214	0.428666	0	0	0			-1.58116	-1.22207
ENSG00000100418	ENSG00000100418.8	desumoylating isopeptidase 1 [Source:HGNC Symbol;Acc:HGNC:24577]	DESI1	protein_coding	Q6ICB0	27351	0	0	0	0	0.335739	0.259541	0	0	0			-1.57459	-1.94597
ENSG00000169905	ENSG00000169905.12	torsin 1A interacting protein 2 [Source:HGNC Symbol;Acc:HGNC:24055]	TOR1AIP2	protein_coding	A0A024R957,Q8NFQ8,Q9H496	163590	0	0	0	0	0.336693	0.280342	0	0	0			-1.57049	-1.83474
ENSG00000111276	ENSG00000111276.11	cyclin dependent kinase inhibitor 1B [Source:HGNC Symbol;Acc:HGNC:1785]	CDKN1B	protein_coding	P46527,Q6I9V6	1027	0	0	0	0	0.338139	0.49705	0	0	0			-1.56431	-1.00854
ENSG00000116001	ENSG00000116001.17	TIA1 cytotoxic granule associated RNA binding protein [Source:HGNC Symbol;Acc:HGNC:11802]	TIA1	protein_coding	P31483	7072	0	0	0	0	0.339406	0.408283	0	0	0			-1.55892	-1.29236
ENSG00000108264	NA	NA	TADA2A	protein_coding	NA	NA	0	0	0	0	0.339702	0.322199	0	0	0			-1.55766	-1.63398
ENSG00000170881	ENSG00000170881.5	ring finger protein 139 [Source:HGNC Symbol;Acc:HGNC:17023]	RNF139	protein_coding	Q8WU17	11236	0	0	0	0	0.339911	0.440668	0	0	0			-1.55677	-1.18224
ENSG00000165660	ENSG00000165660.8	abraxas 2, BRISC complex subunit [Source:HGNC Symbol;Acc:HGNC:28975]	FAM175B	protein_coding	Q15018	23172	0	0	0	0	0.34289	0.398646	0	0	0			-1.54418	-1.32682
ENSG00000121749	ENSG00000121749.15	TBC1 domain family member 15 [Source:HGNC Symbol;Acc:HGNC:25694]	TBC1D15	protein_coding	A8K8E1,Q8TC07	64786	0	0	0	0	0.343214	0.421107	0	0	0			-1.54282	-1.24774
ENSG00000164970	ENSG00000164970.15	family with sequence similarity 219 member A [Source:HGNC Symbol;Acc:HGNC:19920]	FAM219A	protein_coding	Q8IW50	203259	0	0	0	0	0.345899	0.467591	0	1.39364	0			-1.53158	-1.09668				0.478862
ENSG00000167380	ENSG00000167380.16	zinc finger protein 226 [Source:HGNC Symbol;Acc:HGNC:13019]	ZNF226	protein_coding	A0A024R0P4,B2RBM0,Q9NR94,Q9NYT6	7769	0	0	0	0	0.347077	0.487834	0	0	0			-1.52667	-1.03554
ENSG00000109381	ENSG00000109381.20	E74 like ETS transcription factor 2 [Source:HGNC Symbol;Acc:HGNC:3317]	ELF2	protein_coding	B7Z720,Q15723	1998	0	0	0	0	0.350145	0.40507	0	0	0			-1.51398	-1.30376
ENSG00000181472	ENSG00000181472.5	zinc finger and BTB domain containing 2 [Source:HGNC Symbol;Acc:HGNC:20868]	ZBTB2	protein_coding	Q8N680	57621	0	0	0	0	0.352633	0.487323	0	0	0			-1.50376	-1.03705
ENSG00000150527	ENSG00000150527.17	MIA SH3 domain ER export factor 2 [Source:HGNC Symbol;Acc:HGNC:18432]	CTAGE5	protein_coding	A0A193H6U5,O15320,Q4G155,Q59FD2,Q96PC5	4253	0	0	0	0	0.353442	0.458579	0	0	0			-1.50046	-1.12476
ENSG00000138642	ENSG00000138642.15	HECT and RLD domain containing E3 ubiquitin protein ligase family member 6 [Source:HGNC Symbol;Acc:HGNC:26072]	HERC6	protein_coding	Q8IVU3	55008	0.383129	1.43574	1.85826	0	0.356933	1.96017	2.92789	2.69286	1.11035	-1.3841	0.521791	-1.48628	0.97098	0.893949		1.54986	1.42914	0.15101
ENSG00000129197	ENSG00000129197.14	RPA interacting protein [Source:HGNC Symbol;Acc:HGNC:28641]	RPAIN	protein_coding	A0A0A0MR35,A0A0A0MSE7,A0A0B4J1T3,B3KTT3,E9PDG9,Q86UA6	84268	0	0	0	0	0.36114	0.368767	0	0	0			-1.46937	-1.43922
ENSG00000114209	ENSG00000114209.15	programmed cell death 10 [Source:HGNC Symbol;Acc:HGNC:8761]	PDCD10	protein_coding	C9J363,Q9BUL8	11235	0	0	0	0	0.361457	0.478356	0	0	0			-1.4681	-1.06384
ENSG00000167257	ENSG00000167257.11	ring finger protein 214 [Source:HGNC Symbol;Acc:HGNC:25335]	RNF214	protein_coding	A0A024R3D4,Q8ND24	257160	0	0	0	0	0.36215	0.480025	0	0	0			-1.46534	-1.05882
ENSG00000076706	ENSG00000076706.17	melanoma cell adhesion molecule [Source:HGNC Symbol;Acc:HGNC:6934]	MCAM	protein_coding	A0A024R3I5,P43121	4162	0	0	0	0	0.362731	0.401752	0	0	0			-1.46303	-1.31562
ENSG00000048544	ENSG00000048544.6	mitochondrial ribosomal protein S10 [Source:HGNC Symbol;Acc:HGNC:14502]	MRPS10	protein_coding	A0A024RD03,B4DP77,P82664	55173	0	0	0	0	0.365266	0.245833	0	0	0			-1.45298	-2.02425
ENSG00000155729	ENSG00000155729.13	potassium channel tetramerization domain containing 18 [Source:HGNC Symbol;Acc:HGNC:26446]	KCTD18	protein_coding	A8K4A2,Q6PI47	130535	0	0	0	0	0.370714	0.353455	0	0	0			-1.43162	-1.5004
ENSG00000240230	ENSG00000240230.6	cytochrome c oxidase assembly factor COX19 [Source:HGNC Symbol;Acc:HGNC:28074]	COX19	protein_coding	Q49B96	90639	0	0	0	0	0.372553	0.340776	0	0	-0.380204			-1.42448	-1.5531
ENSG00000047932	ENSG00000047932.14	golgi associated PDZ and coiled-coil motif containing [Source:HGNC Symbol;Acc:HGNC:17643]	GOPC	protein_coding	Q9HD26	57120	0	0	0	0	0.372807	0.458864	0	0	0			-1.4235	-1.12386
ENSG00000104320	ENSG00000104320.14	nibrin [Source:HGNC Symbol;Acc:HGNC:7652]	NBN	protein_coding	A0A0C4DG07,O60934	4683	0	0	0	0	0.374476	0.451915	0	0	0			-1.41705	-1.14588
ENSG00000120913	ENSG00000120913.23	PDZ and LIM domain 2 [Source:HGNC Symbol;Acc:HGNC:13992]	PDLIM2	protein_coding	Q96JY6	64236	0	0	0	0	0.377158	0.448972	0	0	0			-1.40676	-1.1553
ENSG00000101266	ENSG00000101266.19	casein kinase 2 alpha 1 [Source:HGNC Symbol;Acc:HGNC:2457]	CSNK2A1	protein_coding	P68400	1457	0	0	0	0	0.377765	0.278144	0	0	0			-1.40444	-1.8461
ENSG00000077254	ENSG00000077254.14	ubiquitin specific peptidase 33 [Source:HGNC Symbol;Acc:HGNC:20059]	USP33	protein_coding	Q8TEY7	23032	0	0	0	0	0.386519	0.498521	0	0	0			-1.37139	-1.00427
ENSG00000104064	ENSG00000104064.17	GA binding protein transcription factor subunit beta 1 [Source:HGNC Symbol;Acc:HGNC:4074]	GABPB1	protein_coding	A0A024R5R5,A0A024R5X6,Q06547	2553	0	0	0	0	0.387134	0.478597	0	1.01988	0			-1.3691	-1.06312				0.0284022
ENSG00000099250	ENSG00000099250.18	neuropilin 1 [Source:HGNC Symbol;Acc:HGNC:8004]	NRP1	protein_coding	A8K9V7,O14786,Q59F20,Q68DN3,Q6AWA9,Q6X907	8829	-0.32337	0	0	0	0.392256	0.324319	0	0	0			-1.35013	-1.62451
ENSG00000078269	ENSG00000078269.15	synaptojanin 2 [Source:HGNC Symbol;Acc:HGNC:11504]	SYNJ2	protein_coding	A0A1W2PR85,B4DG94,O15056	8871	0	0	0	0	0.392726	0.40387	0	0	0			-1.34841	-1.30804
ENSG00000102931	ENSG00000102931.8	ADP ribosylation factor like GTPase 2 binding protein [Source:HGNC Symbol;Acc:HGNC:17146]	ARL2BP	protein_coding	A0A024R6U9,Q9Y2Y0	23568	0	0	0	0	0.398848	0.255747	0	0	0			-1.32609	-1.96721
ENSG00000181788	ENSG00000181788.4	siah E3 ubiquitin protein ligase 2 [Source:HGNC Symbol;Acc:HGNC:10858]	SIAH2	protein_coding	O43255	6478	0	0	0	0	0.400264	0.298592	0	0	0			-1.32098	-1.74375
ENSG00000205423	ENSG00000205423.11	CTD nuclear envelope phosphatase 1 regulatory subunit 1 [Source:HGNC Symbol;Acc:HGNC:26759]	CNEP1R1	protein_coding	B8YCP3,Q8N9A8	255919	0	0	0	0	0.400541	0.442069	0	0	0			-1.31998	-1.17766
ENSG00000196998	ENSG00000196998.19	WD repeat domain 45 [Source:HGNC Symbol;Acc:HGNC:28912]	WDR45	protein_coding	A0A024QYX1,Q9Y484	11152	0	0	0	0	0.402373	0.428043	0	0	0			-1.31339	-1.22417
ENSG00000138600	ENSG00000138600.10	signal peptide peptidase like 2A [Source:HGNC Symbol;Acc:HGNC:30227]	SPPL2A	protein_coding	Q8TCT8	84888	0	0	0	0	0.406829	0.463851	0	0	0			-1.2975	-1.10827
ENSG00000145860	ENSG00000145860.11	ring finger protein 145 [Source:HGNC Symbol;Acc:HGNC:20853]	RNF145	protein_coding	A8K9Y9,Q8NDT8,Q96MT1	153830	0	0	0	0	0.412393	0.465669	0	0	-0.275086			-1.27791	-1.10262
ENSG00000110768	ENSG00000110768.12	general transcription factor IIH subunit 1 [Source:HGNC Symbol;Acc:HGNC:4655]	GTF2H1	protein_coding	P32780	2965	0	0	0	0	0.417154	0.384034	0	0	0			-1.26135	-1.38069
ENSG00000134597	ENSG00000134597.16	RNA binding motif protein X-linked 2 [Source:HGNC Symbol;Acc:HGNC:24282]	RBMX2	protein_coding	Q9Y388	51634	0	0	0	0	0.417255	0.371496	0	0	0			-1.261	-1.42858
ENSG00000107341	ENSG00000107341.5	ubiquitin conjugating enzyme E2 R2 [Source:HGNC Symbol;Acc:HGNC:19907]	UBE2R2	protein_coding	Q712K3	54926	0	0	0	0	0.421035	0.497994	0	0	0			-1.24799	-1.0058
ENSG00000116212	ENSG00000116212.15	leucine rich repeat containing 42 [Source:HGNC Symbol;Acc:HGNC:28792]	LRRC42	protein_coding	Q9Y546	115353	0	0	0	0	0.421603	0.403213	0	0	0			-1.24604	-1.31039
ENSG00000133398	ENSG00000133398.4	mediator complex subunit 10 [Source:HGNC Symbol;Acc:HGNC:28760]	MED10	protein_coding	Q9BTT4	84246	0	0	0	0	0.422942	0.363303	0	0	0			-1.24147	-1.46076
ENSG00000148356	ENSG00000148356.13	leucine rich repeat and sterile alpha motif containing 1 [Source:HGNC Symbol;Acc:HGNC:25135]	LRSAM1	protein_coding	A0A024R870,Q6UWE0	90678	0	0	0	0	0.424311	0.495183	0	0	0			-1.23681	-1.01397
ENSG00000137055	ENSG00000137055.15	phospholipase A2 activating protein [Source:HGNC Symbol;Acc:HGNC:9043]	PLAA	protein_coding	Q9Y263	9373	0	0	0	0	0.427726	0.325761	0	0	0			-1.22524	-1.61811
ENSG00000272068	ENSG00000272068.1	novel transcript	RP11-284F21.9	lincRNA	NA	NA	0	0	0	0	0.430835	0.452611	0	0	0			-1.21479	-1.14366
ENSG00000151689	ENSG00000151689.13	inositol polyphosphate-1-phosphatase [Source:HGNC Symbol;Acc:HGNC:6071]	INPP1	protein_coding	P49441,Q6IBG4	3628	0	0	0	0	0.430891	0.385648	0	0.949297	0			-1.2146	-1.37465				-0.0750682
ENSG00000125977	ENSG00000125977.7	eukaryotic translation initiation factor 2 subunit beta [Source:HGNC Symbol;Acc:HGNC:3266]	EIF2S2	protein_coding	P20042,Q6IBR8	8894	0	0	0	0	0.43121	0.296403	0	0	0			-1.21354	-1.75437
ENSG00000108306	ENSG00000108306.13	F-box and leucine rich repeat protein 20 [Source:HGNC Symbol;Acc:HGNC:24679]	FBXL20	protein_coding	Q96IG2	84961	0	0	0	0	0.437328	0.332671	0	0	0			-1.19321	-1.58783
ENSG00000092439	ENSG00000092439.16	transient receptor potential cation channel subfamily M member 7 [Source:HGNC Symbol;Acc:HGNC:17994]	TRPM7	protein_coding	A0A024R5V1,H0YLN8,Q96QT4	54822	0	0	0	0	0.438717	0.478477	0	0	0			-1.18864	-1.06348
ENSG00000129473	ENSG00000129473.10	BCL2 like 2 [Source:HGNC Symbol;Acc:HGNC:995]	BCL2L2	protein_coding	Q92843	599	0	0	0	0	0.439601	0.395808	0	0	0			-1.18573	-1.33713
ENSG00000240342	ENSG00000240342.3	ribosomal protein S2 pseudogene 5 [Source:HGNC Symbol;Acc:HGNC:31386]	RPS2P5	pseudogene	NA	NA	0.381441	0	0	0	0.439701	0	0	0	0	-1.39047		-1.1854
ENSG00000136997	ENSG00000136997.20	MYC proto-oncogene, bHLH transcription factor [Source:HGNC Symbol;Acc:HGNC:7553]	MYC	protein_coding	A0A087WVR4,P01106	4609	0.303381	0	0	0	0.441527	0.473806	0	0	0	-1.7208		-1.17943	-1.07763
ENSG00000129680	ENSG00000129680.16	MAP7 domain containing 3 [Source:HGNC Symbol;Acc:HGNC:25742]	MAP7D3	protein_coding	Q8IWC1	79649	0	0	0	0	0.443764	0.408134	0	0	0			-1.17213	-1.29289
ENSG00000150593	ENSG00000150593.18	programmed cell death 4 [Source:HGNC Symbol;Acc:HGNC:8763]	PDCD4	protein_coding	B4DKX4,Q53EL6	27250	-0.365704	0	-0.780786	0	0.444718	0.423915	0	0	0			-1.16904	-1.23815
ENSG00000171492	ENSG00000171492.14	leucine rich repeat containing 8 VRAC subunit D [Source:HGNC Symbol;Acc:HGNC:16992]	LRRC8D	protein_coding	B3KRU1,Q7L1W4,Q96GG5	55144	0	0	0	0	0.445342	0.460216	0	0	0			-1.16701	-1.11962
ENSG00000106392	ENSG00000106392.11	core 1 synthase, glycoprotein-N-acetylgalactosamine 3-beta-galactosyltransferase 1 [Source:HGNC Symbol;Acc:HGNC:24337]	C1GALT1	protein_coding	A0A024RA32,Q9NS00	56913	0	0	0	0	0.447052	0.485823	0	0	0			-1.16148	-1.0415
ENSG00000073849	ENSG00000073849.15	ST6 beta-galactoside alpha-2,6-sialyltransferase 1 [Source:HGNC Symbol;Acc:HGNC:10860]	ST6GAL1	protein_coding	P15907	6480	0	0	-1.29816	0	0.448322	0.390653	0	0	0			-1.15739	-1.35604
ENSG00000105819	ENSG00000105819.14	peptidase, mitochondrial processing subunit beta [Source:HGNC Symbol;Acc:HGNC:9119]	PMPCB	protein_coding	B3KM34,O75439,Q96CP5	9512	0	0	0	0	0.45025	0.374819	0	0	0			-1.1512	-1.41573
ENSG00000156639	ENSG00000156639.12	zinc finger AN1-type containing 3 [Source:HGNC Symbol;Acc:HGNC:18019]	ZFAND3	protein_coding	A0A024RD12,E2QRF5,Q9H8U3	60685	0	0	0	0	0.450656	0.489621	0	0	0			-1.1499	-1.03026
ENSG00000145685	ENSG00000145685.14	LHFPL tetraspan subfamily member 2 [Source:HGNC Symbol;Acc:HGNC:6588]	LHFPL2	protein_coding	A0A024RAM8,Q6ZUX7	10184	0	0	0	0	0.451134	0.443836	0	1.02278	0			-1.14837	-1.1719				0.0324954
ENSG00000052126	ENSG00000052126.14	pleckstrin homology domain containing A5 [Source:HGNC Symbol;Acc:HGNC:30036]	PLEKHA5	protein_coding	A0A024RAY7,Q9HAU0	54477	-0.274645	0	0	0	0.453831	0.384762	0	0	0			-1.13977	-1.37796
ENSG00000126775	ENSG00000126775.9	autophagy related 14 [Source:HGNC Symbol;Acc:HGNC:19962]	ATG14	protein_coding	Q6ZNE5	22863	0	0	0	0	0.45406	0.469231	0	0	0			-1.13905	-1.09163
ENSG00000131437	ENSG00000131437.15	kinesin family member 3A [Source:HGNC Symbol;Acc:HGNC:6319]	KIF3A	protein_coding	B4DHG8,E9PES4,J3KPF9,Q05CT3,Q9Y496	11127	0	0	0	0	0.454273	0.493255	0	0	0			-1.13837	-1.01959
ENSG00000089327	ENSG00000089327.15	FXYD domain containing ion transport regulator 5 [Source:HGNC Symbol;Acc:HGNC:4029]	FXYD5	protein_coding	F5H4X8,Q96DB9	53827	0.385863	0	0	0	0.454747	0	0	0	0	-1.37384		-1.13686
ENSG00000126814	ENSG00000126814.7	tRNA methyltransferase 5 [Source:HGNC Symbol;Acc:HGNC:23141]	TRMT5	protein_coding	Q32P41	57570	0	0	0	0	0.457275	0.432082	0	0	0			-1.12887	-1.21062
ENSG00000132475	ENSG00000132475.10	H3.3 histone B [Source:HGNC Symbol;Acc:HGNC:4765]	H3F3B	protein_coding	B2R4P9,P84243	3021	0	0	0	0	0.458349	0.197436	0	0	0			-1.12548	-2.34054
ENSG00000174013	ENSG00000174013.8	F-box protein 45 [Source:HGNC Symbol;Acc:HGNC:29148]	FBXO45	protein_coding	P0C2W1	200933	0	0	0	0	0.459976	0.36336	0	0	0			-1.12037	-1.46053
ENSG00000129083	ENSG00000129083.12	COPI coat complex subunit beta 1 [Source:HGNC Symbol;Acc:HGNC:2231]	COPB1	protein_coding	P53618	1315	0	0	0	0	0.461467	0.306996	0	0	0			-1.1157	-1.70371
ENSG00000162458	ENSG00000162458.13	filamin binding LIM protein 1 [Source:HGNC Symbol;Acc:HGNC:24686]	FBLIM1	protein_coding	Q8WUP2	54751	0	0	0	0	0.462558	0.401459	0	0	0			-1.1123	-1.31668
ENSG00000255529	ENSG00000255529.9	RNA polymerase II subunit M [Source:HGNC Symbol;Acc:HGNC:14862]	POLR2M	protein_coding	P0CAP1,P0CAP2,Q6EEV4	81488	0	0	0	0	0.462658	0.399334	0	0	0			-1.11198	-1.32433
ENSG00000077044	ENSG00000077044.10	diacylglycerol kinase delta [Source:HGNC Symbol;Acc:HGNC:2851]	DGKD	protein_coding	A0A024R495,Q16760	8527	0	0	0	0	0.464756	0.435579	0	0	0			-1.10545	-1.199
ENSG00000133789	ENSG00000133789.15	switching B cell complex subunit SWAP70 [Source:HGNC Symbol;Acc:HGNC:17070]	SWAP70	protein_coding	B3KUB9,E7EMB1,Q9UH65	23075	0	0	0	0	0.467973	0.398704	0	0	0			-1.0955	-1.32661
ENSG00000137185	ENSG00000137185.12	zinc finger and SCAN domain containing 9 [Source:HGNC Symbol;Acc:HGNC:12984]	ZSCAN9	protein_coding	A0A024RCK9,O15535	7746	0	0	0	0	0.468843	0.395948	0	0	0			-1.09282	-1.33662
ENSG00000170631	ENSG00000170631.15	zinc finger protein 16 [Source:HGNC Symbol;Acc:HGNC:12947]	ZNF16	protein_coding	P17020	7564	0	0	0	0	0.479506	0.45041	0	0	0			-1.06038	-1.15069
ENSG00000162368	ENSG00000162368.13	cytidine/uridine monophosphate kinase 1 [Source:HGNC Symbol;Acc:HGNC:18170]	CMPK1	protein_coding	B2R6S5,P30085	51727	0	0	-0.845915	0	0.481984	0.367255	0	0	0			-1.05294	-1.44514
ENSG00000164924	ENSG00000164924.18	tyrosine 3-monooxygenase/tryptophan 5-monooxygenase activation protein zeta [Source:HGNC Symbol;Acc:HGNC:12855]	YWHAZ	protein_coding	D0PNI1,P63104	7534	0	0	0	0	0.482372	0.350498	0	0	0			-1.05178	-1.51252
ENSG00000110911	ENSG00000110911.16	solute carrier family 11 member 2 [Source:HGNC Symbol;Acc:HGNC:10908]	SLC11A2	protein_coding	A0A0X8GKR4,P49281	4891	0.389723	0	0	0	0.482619	0.766223	0	1.00652	0	-1.35948		-1.05104	-0.384163				0.00938262
ENSG00000112701	ENSG00000112701.18	SUMO specific peptidase 6 [Source:HGNC Symbol;Acc:HGNC:20944]	SENP6	protein_coding	B3KMM0,F8W6D9,Q9GZR1	26054	0	0	0	0	0.48476	0.465123	0	0	0			-1.04466	-1.10431
ENSG00000154305	ENSG00000154305.18	MIA SH3 domain ER export factor 3 [Source:HGNC Symbol;Acc:HGNC:24008]	MIA3	protein_coding	Q5JRA6	375056	0	0	0	0	0.48714	0.377488	0	0	0			-1.03759	-1.4055
ENSG00000124831	ENSG00000124831.19	LRR binding FLII interacting protein 1 [Source:HGNC Symbol;Acc:HGNC:6702]	LRRFIP1	protein_coding	A0A0F7NGI8,B4DPC0,Q32MZ4	9208	0	0	0	0	0.489207	0.483044	0	0.95414	0			-1.03148	-1.04977				-0.0677264
ENSG00000110090	ENSG00000110090.13	carnitine palmitoyltransferase 1A [Source:HGNC Symbol;Acc:HGNC:2328]	CPT1A	protein_coding	A0A024R5F4,B2RAQ8,P50416,Q8WZ48	1374	0	0	-0.670871	0	0.49142	0.337641	0	0	0			-1.02497	-1.56644
ENSG00000115944	ENSG00000115944.15	cytochrome c oxidase subunit 7A2 like [Source:HGNC Symbol;Acc:HGNC:2289]	COX7A2L	protein_coding	O14548,Q6FGA0	9167	0	0	0	0	0.493015	0.285473	0	0	0			-1.0203	-1.80857
ENSG00000198286	ENSG00000198286.9	caspase recruitment domain family member 11 [Source:HGNC Symbol;Acc:HGNC:16393]	CARD11	protein_coding	A0A024R854,Q8TES3,Q9BXL7	84433	0	0	0	0	0.496816	0.224394	0	1.93561	0			-1.00922	-2.1559				0.952786
ENSG00000196981	ENSG00000196981.4	WD repeat domain 5B [Source:HGNC Symbol;Acc:HGNC:17826]	WDR5B	protein_coding	Q86VZ2	54554	0	0	0	0	0.498808	0.485185	0	0	0			-1.00344	-1.04339
ENSG00000101166	ENSG00000101166.16	PRELI domain containing 3B [Source:HGNC Symbol;Acc:HGNC:15892]	SLMO2	protein_coding	Q9Y3B1	51012	0	0	0	0	0.499234	0.427582	0	0	0			-1.00221	-1.22573
ENSG00000133816	ENSG00000133816.15	microtubule associated monooxygenase, calponin and LIM domain containing 2 [Source:HGNC Symbol;Acc:HGNC:24693]	MICAL2	protein_coding	O94851,Q6ZW33	849539645	0.389925	0	-1.56227	0	0.719259	0.328358	1.23628	1.00097	0.650435	-1.35873		-0.475417	-1.60666			0.306002	0.00139976	-0.620524
ENSG00000105825	ENSG00000105825.14	tissue factor pathway inhibitor 2 [Source:HGNC Symbol;Acc:HGNC:11761]	TFPI2	protein_coding	P48307	7980	0.314769	0.212115	1.31009	0	0.744904	0.374497	1.33096	2.45555	0	-1.66763	-2.23708	-0.424873	-1.41697	0.389663		0.412471	1.29605
ENSG00000185033	ENSG00000185033.14	semaphorin 4B [Source:HGNC Symbol;Acc:HGNC:10730]	SEMA4B	protein_coding	J3KNP4,Q9NPR2	10509	0.314131	0	1.11542	0	0.906091	0.496263	0	1.33066	0	-1.67056		-0.142273	-1.01082	0.157589			0.412141
ENSG00000147010	ENSG00000147010.18	SH3 domain containing kinase binding protein 1 [Source:HGNC Symbol;Acc:HGNC:13867]	SH3KBP1	protein_coding	B7Z6E8,Q5JPT6,Q96B97	30011	0.328961	0	0.524789	0	1.10908	0.280823	1.51612	1.81436	0	-1.60401		0.149364	-1.83227	-0.930191		0.600385	0.859462
ENSG00000137767	ENSG00000137767.14	sulfide quinone oxidoreductase [Source:HGNC Symbol;Acc:HGNC:20390]	SQRDL	protein_coding	A0A024R5X2,Q9Y6N5	58472	0.36707	0	0.96174	0	1.1244	0.403076	0	0	0	-1.44587		0.169158	-1.31088	-0.0562815
ENSG00000042980	ENSG00000042980.13	ADAM metallopeptidase domain 28 [Source:HGNC Symbol;Acc:HGNC:206]	ADAM28	protein_coding	Q9UKQ2	10863	0.374867	0	0	0	0	0.423758	0	0	0	-1.41555			-1.23869
ENSG00000146674	ENSG00000146674.15	insulin like growth factor binding protein 3 [Source:HGNC Symbol;Acc:HGNC:5472]	IGFBP3	protein_coding	B3KPF0,P17936	3486	0.382598	0.268683	0.559573	0	0	0.41171	0	0	0	-1.3861	-1.89602		-1.2803	-0.837601
ENSG00000100647	ENSG00000100647.8	sushi domain containing 6 [Source:HGNC Symbol;Acc:HGNC:19956]	KIAA0247	protein_coding	Q92537	9766	0.426934	0	0	0	0	0.496925	0	0	0	-1.22791			-1.0089
ENSG00000157191	ENSG00000157191.20	NECAP endocytosis associated 2 [Source:HGNC Symbol;Acc:HGNC:25528]	NECAP2	protein_coding	A0A024QZ81,B4DUR7,Q9NVZ3	55707	0.287254	0	0	0	0	0.35373	0	0	0	-1.7996			-1.49928
ENSG00000197555	ENSG00000197555.9	signal induced proliferation associated 1 like 1 [Source:HGNC Symbol;Acc:HGNC:20284]	SIPA1L1	protein_coding	O43166	26037	0.247643	0	0	0	0	0.478208	0	0	0	-2.01366			-1.06429
ENSG00000178078	ENSG00000178078.11	signal transducing adaptor family member 2 [Source:HGNC Symbol;Acc:HGNC:30430]	STAP2	protein_coding	Q9UGK3	55620	0.417687	0	0	0	0	0.465217	0	0	-0.314207	-1.25951			-1.10402
ENSG00000131323	ENSG00000131323.16	TNF receptor associated factor 3 [Source:HGNC Symbol;Acc:HGNC:12033]	TRAF3	protein_coding	A6NHG8,Q13114	7187	0.475516	0	0	0	0	0.472616	0	0	0	-1.07243			-1.08126
ENSG00000270607	ENSG00000270607.1	novel transcript	RP11-359E10.1	lincRNA	NA	NA	0	0	0	0	2.00551	3.07633	0	0	0			1.00397	1.62121
ENSG00000116717	ENSG00000116717.13	growth arrest and DNA damage inducible alpha [Source:HGNC Symbol;Acc:HGNC:4095]	GADD45A	protein_coding	A5JUZ3,P24522	1647	0	0	0	0	2.0214	2.22057	1.10102	1.11693	0			1.01536	1.15093			0.138847	0.159538
ENSG00000124813	ENSG00000124813.23	RUNX family transcription factor 2 [Source:HGNC Symbol;Acc:HGNC:10472]	RUNX2	protein_coding	A0A0D9SEN7,Q13950,Q32MY8	860	0	0	0	0	2.03111	3.37739	1.62941	1.60425	0			1.02227	1.75591			0.704354	0.681901
ENSG00000130487	ENSG00000130487.9	kelch domain containing 7B [Source:HGNC Symbol;Acc:HGNC:25145]	KLHDC7B	protein_coding	Q96G42	113730	0	0	0	0	2.1043	3.48849	0	0	0			1.07334	1.8026
ENSG00000253616	ENSG00000253616.5	novel transcript	RP11-875O11.3	antisense	NA	NA	0	0	0	0	2.12512	2.81789	0	0	0			1.08754	1.49462
ENSG00000163659	ENSG00000163659.13	TCDD inducible poly(ADP-ribose) polymerase [Source:HGNC Symbol;Acc:HGNC:23696]	TIPARP	protein_coding	Q05BQ2,Q7Z3E1	25976	0	0	0	0	2.39678	3.0896	0	1.71923	0			1.26109	1.62742				0.78176
ENSG00000060982	ENSG00000060982.15	branched chain amino acid transaminase 1 [Source:HGNC Symbol;Acc:HGNC:976]	BCAT1	protein_coding	A0A024RAV0,P54687	586	0	0	0	0	2.39776	2.80415	1.43565	1.46285	0			1.26169	1.48757			0.521705	0.54878
ENSG00000140465	ENSG00000140465.14	cytochrome P450 family 1 subfamily A member 1 [Source:HGNC Symbol;Acc:HGNC:2595]	CYP1A1	protein_coding	A0N0X8,E7EMT5,P04798	1543	0	0	0	0	2.48772	6.16695	0	0	0			1.31482	2.62456
ENSG00000185633	ENSG00000185633.10	NDUFA4 mitochondrial complex associated like 2 [Source:HGNC Symbol;Acc:HGNC:29836]	NDUFA4L2	protein_coding	A0A024RB39,Q9NRX3	56901	0	0	0	0	2.61567	3.32969	0	0	0.585197			1.38718	1.73539					-0.773005
ENSG00000166523	ENSG00000166523.8	C-type lectin domain family 4 member E [Source:HGNC Symbol;Acc:HGNC:14555]	CLEC4E	protein_coding	F5H5X7,Q9ULY5	26253	0	0	0	0	2.68025	3.62509	0	0	0			1.42237	1.85802
ENSG00000140450	ENSG00000140450.9	arrestin domain containing 4 [Source:HGNC Symbol;Acc:HGNC:28087]	ARRDC4	protein_coding	A0A024RC80,A8K2F6,Q8NCT1	91947	0	0	0	0	2.74186	2.2863	0	0	0.684262			1.45515	1.19301					-0.547379
ENSG00000230183	ENSG00000230183.4	CNOT6L pseudogene 1 [Source:HGNC Symbol;Acc:HGNC:32355]	CNOT6LP1	pseudogene	NA	NA	0	0	0	0	2.81094	6.80635	0	0	0			1.49105	2.76688
ENSG00000166396	ENSG00000166396.13	serpin family B member 7 [Source:HGNC Symbol;Acc:HGNC:13902]	SERPINB7	protein_coding	A8K3Q8,O75635	8710	0	0.895108	0	0	2.8834	2.69389	0	1.95201	0		-0.159867	1.52777	1.42969				0.964962
ENSG00000272666	ENSG00000272666.1	novel transcript	CTA-384D8.35	lincRNA	NA	105373098	0	0	0	0	2.93884	3.39478	0	0	0			1.55525	1.76332
ENSG00000162344	ENSG00000162344.4	fibroblast growth factor 19 [Source:HGNC Symbol;Acc:HGNC:3675]	FGF19	protein_coding	O95750	9965	0	0	0	0	3.02601	3.80926	0	0	0			1.59742	1.92951
ENSG00000235947	ENSG00000235947.1	eosinophil granule ontogeny transcript [Source:HGNC Symbol;Acc:HGNC:37129]	EGOT	lincRNA	NA	100126791	0	0	0	0	3.11571	3.27089	0	0	0			1.63956	1.70968
ENSG00000136010	ENSG00000136010.14	aldehyde dehydrogenase 1 family member L2 [Source:HGNC Symbol;Acc:HGNC:26777]	ALDH1L2	protein_coding	B4DTU7,Q3SY69	160428	0	0	0	0	3.1324	3.01422	1.96988	1.89161	0			1.64727	1.59179			0.978105	0.919614
ENSG00000070669	ENSG00000070669.17	asparagine synthetase (glutamine-hydrolyzing) [Source:HGNC Symbol;Acc:HGNC:753]	ASNS	protein_coding	P08243	440	0	0	0	0	3.1417	2.89608	0	0	0			1.65154	1.5341
ENSG00000111981	ENSG00000111981.5	UL16 binding protein 1 [Source:HGNC Symbol;Acc:HGNC:14893]	ULBP1	protein_coding	Q9BZM6	80329	0	0	0	0	3.31784	3.12306	0	0	1.09837			1.73024	1.64296					0.135369
ENSG00000007908	ENSG00000007908.16	selectin E [Source:HGNC Symbol;Acc:HGNC:10718]	SELE	protein_coding	P16581	6401	0	0	0	0	3.3218	4.47375	0	0	0			1.73196	2.16148
ENSG00000236404	ENSG00000236404.10	VLDLR antisense RNA 1 [Source:HGNC Symbol;Acc:HGNC:49621]	RP11-125B21.2	antisense	NA	401491	0	0	0	0	3.42645	3.43631	0	0	0			1.77672	1.78086
ENSG00000139269	ENSG00000139269.3	inhibin subunit beta E [Source:HGNC Symbol;Acc:HGNC:24029]	INHBE	protein_coding	P58166	83729	0	0	0	0	3.51087	4.89296	0	0	0			1.81183	2.29071
ENSG00000164400	ENSG00000164400.6	colony stimulating factor 2 [Source:HGNC Symbol;Acc:HGNC:2434]	CSF2	protein_coding	P04141	1437	2.70392	0	0	0	3.56242	7.30067	0	0	0	1.43505		1.83286	2.86803
ENSG00000117289	NA	NA	TXNIP	protein_coding	NA	NA	0	0	0	0	4.2195	3.39952	0	0	0.91255			2.07707	1.76533					-0.132025
ENSG00000174951	ENSG00000174951.11	fucosyltransferase 1 (H blood group) [Source:HGNC Symbol;Acc:HGNC:4012]	FUT1	protein_coding	P19526,Q6IZA2	2523	0	0	0	0	5.03745	2.69008	0	0	0			2.33269	1.42765
ENSG00000112303	ENSG00000112303.14	vanin 2 [Source:HGNC Symbol;Acc:HGNC:12706]	VNN2	protein_coding	O95498	8875	6.13421	0	0	0	6.18247	0.422418	0	0	0	2.61688		2.62818	-1.24326
ENSG00000164037	ENSG00000164037.17	solute carrier family 9 member B1 [Source:HGNC Symbol;Acc:HGNC:24244]	SLC9B1	protein_coding	A0A140VJQ1,Q4ZJI4	150159	0	0	0	0	6.53505	6.91891	0	0	0			2.7082	2.79054

## Sheet: Main_Dataset
Gene Info																LogFC
gene_id	ensembl_gene_id_version	description	external_gene_name	gene_biotype	uniprotswissprot	entrezgene_id	DESeq2_FC.x	DESeq2_FC.y	DESeq2_FC.x	DESeq2_FC.y	DESeq2_FC.x	DESeq2_FC.y	DESeq2_FC.x	DESeq2_FC.y	DESeq2_FC	Series1	Series2	Series5	Series7	Series3	Series4	Series8H	Series8R	Series9	SARS-CoV-2 Specific
ENSG00000164465	ENSG00000164465.19	discoidin, CUB and LCCL domain containing 1 [Source:HGNC Symbol;Acc:HGNC:21479]	DCBLD1	protein_coding	Q8N8Z6	285761	0.268235	0	0.750982	0	0.153009	0.490991	0	0	0	-1.89843	0	-2.70831	-1.02623	-0.413151	0	0	0	0	Partly TRUE
ENSG00000175387	ENSG00000175387.16	SMAD family member 2 [Source:HGNC Symbol;Acc:HGNC:6768]	SMAD2	protein_coding	B7Z5N5,Q15796,Q53XR6	4087	0	0	0	0	0.154454	0.351674	0	0	0	0	0	-2.69475	-1.50769	0	0	0	0	0	Series 5/7
ENSG00000062038	ENSG00000062038.14	cadherin 3 [Source:HGNC Symbol;Acc:HGNC:1762]	CDH3	protein_coding	B4DLF0,P22223	1001	0	0	0	0	2.27742	0.18607	0	4.95032	0	0	0	1.1874	-2.42608	0	0	0	2.30752	0
ENSG00000243055	ENSG00000243055.1	GK antisense RNA 1 [Source:HGNC Symbol;Acc:HGNC:40255]	GK-AS1	antisense	NA	NA	0	0	0	0	0.173522	0.460487	0	0	0	0	0	-2.52681	-1.11877	0	0	0	0	0	Series 5/7
ENSG00000140382	ENSG00000140382.15	high mobility group 20A [Source:HGNC Symbol;Acc:HGNC:5001]	HMG20A	protein_coding	B4DMG1,Q9NP66	10363	0	0	0	0	0.184784	0.322467	0	0	0	0	0	-2.43609	-1.63278	0	0	0	0	0	Series 5/7
ENSG00000108349	ENSG00000108349.17	CASC3 exon junction complex subunit [Source:HGNC Symbol;Acc:HGNC:17040]	CASC3	protein_coding	O15234	22794	0	0	0	0	0.187618	0.442112	0	0	0	0	0	-2.41413	-1.17752	0	0	0	0	0	Series 5/7
ENSG00000180357	ENSG00000180357.9	zinc finger protein 609 [Source:HGNC Symbol;Acc:HGNC:29003]	ZNF609	protein_coding	O15014	23060	0	0	0	0	0.190782	0.46798	0	0	0	0	0	-2.39	-1.09548	0	0	0	0	0	Series 5/7
ENSG00000111596	ENSG00000111596.13	CCR4-NOT transcription complex subunit 2 [Source:HGNC Symbol;Acc:HGNC:7878]	CNOT2	protein_coding	A0A024RBD8,B2RDX7,B3KTL6,F8VV52,Q9NZN8	4848	0	0	0	0	0.194027	0.33657	0	0	0	0	0	-2.36567	-1.57102	0	0	0	0	0	Series 5/7
ENSG00000151348	ENSG00000151348.15	exostosin glycosyltransferase 2 [Source:HGNC Symbol;Acc:HGNC:3513]	EXT2	protein_coding	D3DR24,Q93063	2132	0	0	0	0	0	0.187376	0	0	0.446668	0	0	0	-2.41599	0	0	0	0	-1.16273
ENSG00000114416	ENSG00000114416.18	FMR1 autosomal homolog 1 [Source:HGNC Symbol;Acc:HGNC:4023]	FXR1	protein_coding	A0A0F7KYT8,A0A0F7L1S3,P51114	8087	0	0	0	0	0.206585	0.344873	0	0	0	0	0	-2.27519	-1.53586	0	0	0	0	0	Series 5/7
ENSG00000149187	ENSG00000149187.18	CUGBP Elav-like family member 1 [Source:HGNC Symbol;Acc:HGNC:2549]	CELF1	protein_coding	G5EA30,Q92879	10658	0	0	0	0	0.209628	0.295086	0	1.13448	0	0	0	-2.2541	-1.76079	0	0	0	0.182029	0	Series 5/7
ENSG00000143612	ENSG00000143612.20	chromosome 1 open reading frame 43 [Source:HGNC Symbol;Acc:HGNC:29876]	C1orf43	protein_coding	Q09GN0,Q9BWL3,X6R6F3,X6R6S3	25912	0	0	0	0	0.602052	0.193918	0	0	0	0	0	-0.732039	-2.36648	0	0	0	0	0
ENSG00000066455	ENSG00000066455.13	golgin A5 [Source:HGNC Symbol;Acc:HGNC:4428]	GOLGA5	protein_coding	Q8TBA6	9950	0	0	0	0	0.218165	0.33263	0	0	0	0	0	-2.19651	-1.58801	0	0	0	0	0	Series 5/7
ENSG00000147044	ENSG00000147044.21	calcium/calmodulin dependent serine protein kinase [Source:HGNC Symbol;Acc:HGNC:1497]	CASK	protein_coding	O14936	8573	0	0	0	0	0.219968	0.286687	0	0	0	0	0	-2.18463	-1.80245	0	0	0	0	0	Series 5/7
ENSG00000074054	ENSG00000074054.18	cytoplasmic linker associated protein 1 [Source:HGNC Symbol;Acc:HGNC:17088]	CLASP1	protein_coding	Q7Z460	23332	0	0	0	0	0.221475	0.405487	0	0	0	0	0	-2.17479	-1.30227	0	0	0	0	0	Series 5/7
ENSG00000010270	ENSG00000010270.13	STARD3 N-terminal like [Source:HGNC Symbol;Acc:HGNC:19169]	STARD3NL	protein_coding	A0A024RA89,O95772	83930	0	0	0	0	0.222774	0.297139	0	0	0	0	0	-2.16635	-1.75079	0	0	0	0	0	Series 5/7
ENSG00000119638	ENSG00000119638.13	NIMA related kinase 9 [Source:HGNC Symbol;Acc:HGNC:18591]	NEK9	protein_coding	Q6PKF2,Q8TD19	91754	0	0	0	0	0.223808	0.286322	0	0	0	0	0	-2.15966	-1.80429	0	0	0	0	0	Series 5/7
ENSG00000162522	ENSG00000162522.11	KIAA1522 [Source:HGNC Symbol;Acc:HGNC:29301]	KIAA1522	protein_coding	Q9P206	57648	0	0	0	0	-0.350747	0.202473	0	-0.330299	0	0	0	0	-2.3042	0	0	0	0	0
ENSG00000119414	ENSG00000119414.11	protein phosphatase 6 catalytic subunit [Source:HGNC Symbol;Acc:HGNC:9323]	PPP6C	protein_coding	A0A024R861,O00743	5537	0	0	0	0	0.228453	0.29752	0	0	0	0	0	-2.13003	-1.74894	0	0	0	0	0	Series 5/7
ENSG00000253666	ENSG00000253666.2	novel transcript	KB-1615E4.2	antisense	NA	NA	0	0	0	0	0	0.207459	0	0	0	0	0	0	-2.2691	0	0	0	0	0
ENSG00000078304	ENSG00000078304.19	protein phosphatase 2 regulatory subunit B'gamma [Source:HGNC Symbol;Acc:HGNC:9311]	PPP2R5C	protein_coding	Q13362	5527	0	0	0	0	0.229248	0.26424	0	0	0	0	0	-2.12502	-1.92008	0	0	0	0	0	Series 5/7
ENSG00000271880	ENSG00000271880.1	ArfGAP with GTPase domain, ankyrin repeat and PH domain 11 [Source:HGNC Symbol;Acc:HGNC:29421]	RP11-96C23.5	processed_transcript	NA,Q8TF27	119385	0	0	0	0	0.231461	0.310498	0	0	0	0	0	-2.11116	-1.68735	0	0	0	0	0	Series 5/7
ENSG00000103429	ENSG00000103429.11	bifunctional apoptosis regulator [Source:HGNC Symbol;Acc:HGNC:17613]	BFAR	protein_coding	H3BMP2,Q9NZS9	51283	0	0	0	0	0.231506	0.257829	0	0	0	0	0	-2.11088	-1.95551	0	0	0	0	0	Series 5/7
ENSG00000138303	ENSG00000138303.18	activating signal cointegrator 1 complex subunit 1 [Source:HGNC Symbol;Acc:HGNC:24268]	ASCC1	protein_coding	A0A024QZM0,Q8N9N2	51008	0	0	0	0	0.234742	0.390089	0	0	0	0	0	-2.09085	-1.35812	0	0	0	0	0	Series 5/7
ENSG00000066654	ENSG00000066654.14	THUMP domain containing 1 [Source:HGNC Symbol;Acc:HGNC:23807]	THUMPD1	protein_coding	A0A024R388,B4DFY9,Q6MZT3,Q9NXG2	55623	0	0	0	0	0.234901	0.420289	0	0	0	0	0	-2.08988	-1.25055	0	0	0	0	0	Series 5/7
ENSG00000125733	ENSG00000125733.18	thyroid hormone receptor interactor 10 [Source:HGNC Symbol;Acc:HGNC:12304]	TRIP10	protein_coding	Q15642,W4VSQ9	9322	0	0	0	0	0.236354	0.357659	0	0	-0.598754	0	0	-2.08098	-1.48334	0	0	0	0	0	Series 5/7
ENSG00000135926	ENSG00000135926.15	transmembrane BAX inhibitor motif containing 1 [Source:HGNC Symbol;Acc:HGNC:23410]	TMBIM1	protein_coding	A0A024R472,B3KSM0,B4DUD2,Q969X1	64114	0	0	0	0	0.241225	0.230492	0	0	0	0	0	-2.05155	-2.11721	0	0	0	0	0	Series 5/7
ENSG00000205488	ENSG00000205488.9	CALML3 antisense RNA 1 [Source:HGNC Symbol;Acc:HGNC:44682]	CALML3-AS1	antisense	NA	NA	0	0	0	0	0	0.212819	0	0	0	0	0	0	-2.2323	0	0	0	0	0
ENSG00000107863	ENSG00000107863.18	Rho GTPase activating protein 21 [Source:HGNC Symbol;Acc:HGNC:23725]	ARHGAP21	protein_coding	Q5T5U3	57584	0	0	0	0	0.245902	0.496354	0	0	0	0	0	-2.02385	-1.01056	0	0	0	0	0	Series 5/7
ENSG00000172939	ENSG00000172939.9	oxidative stress responsive kinase 1 [Source:HGNC Symbol;Acc:HGNC:8508]	OXSR1	protein_coding	A0A024R2M7,O95747	9943	0	0	0	0	0.246852	0.384138	0	0	0	0	0	-2.01828	-1.3803	0	0	0	0	0	Series 5/7
ENSG00000103740	ENSG00000103740.10	acyl-CoA synthetase bubblegum family member 1 [Source:HGNC Symbol;Acc:HGNC:29567]	ACSBG1	protein_coding	B3KNS7,B7Z2Y6,Q96GR2	23205	0	0	-7.70144	0	0	0.213234	0	0	0	0	0	0	-2.22949	0	0	0	0	0
ENSG00000103426	ENSG00000103426.12	CORO7-PAM16 readthrough [Source:HGNC Symbol;Acc:HGNC:44424]	CORO7-PAM16	protein_coding	A0A0A6YYL4	100529144	0	0	0	0	0	0.217182	-1.84011	0	0	0	0	0	-2.20302	0	0	0	0	0
ENSG00000240857	ENSG00000240857.2	retinol dehydrogenase 14 [Source:HGNC Symbol;Acc:HGNC:19979]	RDH14	protein_coding	Q53RX3,Q9HBH5	57665	0	0	0	0	0.251267	0.418417	0	0	0	0	0	-1.99271	-1.25699	0	0	0	0	0	Series 5/7
ENSG00000141279	ENSG00000141279.16	aminopeptidase puromycin sensitive [Source:HGNC Symbol;Acc:HGNC:7900]	NPEPPS	protein_coding	B7Z899,E9PLK3,P55786	9520	0	0	0	0	0.253287	0.269306	0	1.17828	0	0	0	-1.98116	-1.89268	0	0	0	0.236679	0	Series 5/7
ENSG00000134531	ENSG00000134531.10	epithelial membrane protein 1 [Source:HGNC Symbol;Acc:HGNC:3333]	EMP1	protein_coding	A0A024RAT0,P54849	2012	0	0	0	0	0.940283	0.218003	0	2.73912	0	0	0	-0.0888334	-2.19758	0	0	0	1.45371	0
ENSG00000120837	ENSG00000120837.8	nuclear transcription factor Y subunit beta [Source:HGNC Symbol;Acc:HGNC:7805]	NFYB	protein_coding	A0A024RBG7,P25208	4801	0	0.369832	0	0	0.260429	0.339201	0	0	0	0	-1.43506	-1.94104	-1.55979	0	0	0	0	0	Series 2/5/7
ENSG00000163683	ENSG00000163683.12	small integral membrane protein 14 [Source:HGNC Symbol;Acc:HGNC:27321]	SMIM14	protein_coding	A0A024R9S4,Q96QK8	201895	0	0	0	0	0.2613	0.44434	0	0	0	0	0	-1.93622	-1.17027	0	0	0	0	0	Series 5/7
ENSG00000143157	ENSG00000143157.11	pogo transposable element derived with KRAB domain [Source:HGNC Symbol;Acc:HGNC:18800]	POGK	protein_coding	A0A024R8Y1,B4DF62,Q9P215	57645	0	0	0	0	0.26321	0.257184	0	0	0	0	0	-1.92572	-1.95913	0	0	0	0	0	Series 5/7
ENSG00000249942	ENSG00000249942.1	novel transcript	AC142293.3	antisense	NA	NA	0	0	0	0	0.266909	0.36279	0	0	0	0	0	-1.90558	-1.46279	0	0	0	0	0	Series 5/7
ENSG00000047849	ENSG00000047849.21	microtubule associated protein 4 [Source:HGNC Symbol;Acc:HGNC:6862]	MAP4	protein_coding	P27816	4134	0	0	0	0	0	0.218948	0	0	0	0	0	0	-2.19134	0	0	0	0	0
ENSG00000213923	ENSG00000213923.13	casein kinase 1 epsilon [Source:HGNC Symbol;Acc:HGNC:2453]	CSNK1E	protein_coding	P49674,Q5U045	1454	0.30735	0	0	0	0.269855	0.457115	0	0.672854	0	-1.70204	0	-1.88975	-1.12937	0	0	0	-0.571635	0	Partly TRUE
ENSG00000171109	ENSG00000171109.19	mitofusin 1 [Source:HGNC Symbol;Acc:HGNC:18262]	MFN1	protein_coding	A0A0C4DFN1,Q8IWA4	55669	0	0	0	0	0.271255	0.321094	0	0	0	0	0	-1.88228	-1.63893	0	0	0	0	0	Series 5/7
ENSG00000086589	ENSG00000086589.12	RNA binding motif protein 22 [Source:HGNC Symbol;Acc:HGNC:25503]	RBM22	protein_coding	Q9NW64	55696	0	0	0	0	0.271833	0.388643	0	0	0	0	0	-1.87921	-1.36348	0	0	0	0	0	Series 5/7
ENSG00000119397	ENSG00000119397.16	centriolin [Source:HGNC Symbol;Acc:HGNC:1858]	CNTRL	protein_coding	B2RP65,Q7Z7A1	11064	0	0	0	0	0.271955	0.452011	0	0	0	0	0	-1.87856	-1.14557	0	0	0	0	0	Series 5/7
ENSG00000198369	ENSG00000198369.10	sprouty related EVH1 domain containing 2 [Source:HGNC Symbol;Acc:HGNC:17722]	SPRED2	protein_coding	B3KPL5,Q7Z698	200734	0	0	0	0	0.27199	0.364062	0	0	0	0	0	-1.87837	-1.45774	0	0	0	0	0	Series 5/7
ENSG00000171566	ENSG00000171566.12	pleiotropic regulator 1 [Source:HGNC Symbol;Acc:HGNC:9089]	PLRG1	protein_coding	O43660	5356	0	0	0	0	0.273223	0.453595	0	0	0	0	0	-1.87185	-1.14052	0	0	0	0	0	Series 5/7
ENSG00000182963	ENSG00000182963.10	gap junction protein gamma 1 [Source:HGNC Symbol;Acc:HGNC:4280]	GJC1	protein_coding	P36383	10052	0	0	0	0	0.278065	0.464356	0	0	0	0	0	-1.84651	-1.1067	0	0	0	0	0	Series 5/7
ENSG00000128607	ENSG00000128607.14	kelch domain containing 10 [Source:HGNC Symbol;Acc:HGNC:22194]	KLHDC10	protein_coding	Q6PID8	23008	0	0	0	0	0.279699	0.337522	0	0	0	0	0	-1.83806	-1.56695	0	0	0	0	0	Series 5/7
ENSG00000165934	ENSG00000165934.13	cleavage and polyadenylation specific factor 2 [Source:HGNC Symbol;Acc:HGNC:2325]	CPSF2	protein_coding	A0A024R6H0,Q9P2I0	53981	0	0	0	0	0.280297	0.478679	0	0	0	0	0	-1.83497	-1.06287	0	0	0	0	0	Series 5/7
ENSG00000134086	ENSG00000134086.8	von Hippel-Lindau tumor suppressor [Source:HGNC Symbol;Acc:HGNC:12687]	VHL	protein_coding	A0A024R2F2,A0A0S2Z4K1,P40337	7428	0	0	0	0	0.283304	0.363313	0	0	0	0	0	-1.81958	-1.46071	0	0	0	0	0	Series 5/7
ENSG00000113494	ENSG00000113494.17	prolactin receptor [Source:HGNC Symbol;Acc:HGNC:9446]	PRLR	protein_coding	P16471	5618	0	0	0	0	0	0.22265	0	0	0	0	0	0	-2.16715	0	0	0	0	0
ENSG00000137478	ENSG00000137478.15	FCH and double SH3 domains 2 [Source:HGNC Symbol;Acc:HGNC:29114]	FCHSD2	protein_coding	O94868	9873	0	0	0	0	0.286511	0.359864	0	0	0	0	0	-1.80334	-1.47448	0	0	0	0	0	Series 5/7
ENSG00000011454	ENSG00000011454.17	RAB GTPase activating protein 1 [Source:HGNC Symbol;Acc:HGNC:17155]	RABGAP1	protein_coding	B4DSD1,H9NIL4,Q99679,Q9Y3P9	236372844	0	0	0	0	0.287851	0.35212	0	0	0	0	0	-1.7966	-1.50586	0	0	0	0	0	Series 5/7
ENSG00000169398	ENSG00000169398.19	protein tyrosine kinase 2 [Source:HGNC Symbol;Acc:HGNC:9611]	PTK2	protein_coding	Q05397,Q59GM6,Q59GN8,Q658W2	5747	0	0	0	0	0.291274	0.435636	0	0	0	0	0	-1.77955	-1.19881	0	0	0	0	0	Series 5/7
ENSG00000257452	ENSG00000257452.1	novel transcript, antisense to OAS1, OAS2 and OAS3	RP1-71H24.1	antisense	NA	NA	0	0	0	0	0	0.227728	0	0	0	0	0	0	-2.13462	0	0	0	0	0
ENSG00000108651	ENSG00000108651.10	UTP6 small subunit processome component [Source:HGNC Symbol;Acc:HGNC:18279]	UTP6	protein_coding	Q9NYH9	55813	0	0	0	0	0.295541	0.335163	0	0	0	0	0	-1.75857	-1.57706	0	0	0	0	0	Series 5/7
ENSG00000096746	ENSG00000096746.17	heterogeneous nuclear ribonucleoprotein H3 [Source:HGNC Symbol;Acc:HGNC:5043]	HNRNPH3	protein_coding	A0A024QZK8,A0A024QZP1,B4DHY1,P31942,Q53F48	3189	0	0	0	0	0.296022	0.48003	0	0	0	0	0	-1.75622	-1.0588	0	0	0	0	0	Series 5/7
ENSG00000177946	ENSG00000177946.6	CENPB DNA-binding domain containing 1 [Source:HGNC Symbol;Acc:HGNC:28272]	CENPBD1	protein_coding	B2RD01	92806	0	0	0	0	0.297015	0.352654	0	0	0	0	0	-1.75139	-1.50368	0	0	0	0	0	Series 5/7
ENSG00000130158	ENSG00000130158.14	dedicator of cytokinesis 6 [Source:HGNC Symbol;Acc:HGNC:19189]	DOCK6	protein_coding	B7Z9U8,Q96HP0	57572	0	0	0	0	0.300901	0.487529	0	0	0	0	0	-1.73264	-1.03644	0	0	0	0	0	Series 5/7
ENSG00000141380	ENSG00000141380.14	SS18 subunit of BAF chromatin remodeling complex [Source:HGNC Symbol;Acc:HGNC:11340]	SS18	protein_coding	A0A024RC40,B4DLD3,B4DR34,B4E2J6,Q15532,Q4VAX0	6760	0	0	0	0	0.3014	0.339376	0	0	0	0	0	-1.73025	-1.55904	0	0	0	0	0	Series 5/7
ENSG00000171862	ENSG00000171862.11	phosphatase and tensin homolog [Source:HGNC Symbol;Acc:HGNC:9588]	PTEN	protein_coding	F6KD01,P60484	5728	0	0	0	0	0.303064	0.375433	0	0	0	0	0	-1.72231	-1.41337	0	0	0	0	0	Series 5/7
ENSG00000034713	ENSG00000034713.8	GABA type A receptor associated protein like 2 [Source:HGNC Symbol;Acc:HGNC:13291]	GABARAPL2	protein_coding	P60520	11345	0	0	0	0	0.303345	0.357251	0	0	0	0	0	-1.72097	-1.48499	0	0	0	0	0	Series 5/7
ENSG00000134686	ENSG00000134686.18	polyhomeotic homolog 2 [Source:HGNC Symbol;Acc:HGNC:3183]	PHC2	protein_coding	A0A0A0MSI2,Q8IXK0	1912	0	0	0	0	0.303476	0.309913	0	0	0	0	0	-1.72034	-1.69006	0	0	0	0	0	Series 5/7
ENSG00000152795	ENSG00000152795.17	heterogeneous nuclear ribonucleoprotein D like [Source:HGNC Symbol;Acc:HGNC:5037]	HNRNPDL	protein_coding	A0A024RDF6,A0A087WUK2,O14979	9987	0	0	0	0	-0.27025	0.228103	0	0	-0.243362	0	0	0	-2.13224	0	0	0	0	0
ENSG00000130723	ENSG00000130723.20	proline rich coiled-coil 2B [Source:HGNC Symbol;Acc:HGNC:28121]	PRRC2B	protein_coding	Q5JSZ5,Q9BU62	84726	0	0	0	0	0	0.235214	0	0	0	0	0	0	-2.08795	0	0	0	0	0
ENSG00000155508	ENSG00000155508.13	CCR4-NOT transcription complex subunit 8 [Source:HGNC Symbol;Acc:HGNC:9207]	CNOT8	protein_coding	B7Z9U0,Q9UFF9	9337	0	0	0	0	0.306099	0.246108	0	0	0	0	0	-1.70793	-2.02264	0	0	0	0	0	Series 5/7
ENSG00000267213	ENSG00000267213.4	novel transcript, antisense to DPY19L3	AC007773.2	antisense	NA	400684	0	0	0	0	0	0.235422	0	-1.68769	0	0	0	0	-2.08668	0	0	0	0	0
ENSG00000103550	ENSG00000103550.14	lysine rich nucleolar protein 1 [Source:HGNC Symbol;Acc:HGNC:34404]	KNOP1	protein_coding	Q1ED39	400506	0	0	0	0	0	0.23579	0	0	0	0	0	0	-2.08443	0	0	0	0	0
ENSG00000135250	ENSG00000135250.17	SRSF protein kinase 2 [Source:HGNC Symbol;Acc:HGNC:11306]	SRPK2	protein_coding	A0A024R704,P78362	6733	0	0	0	0	0.31214	0.428917	0	0	0	0	0	-1.67974	-1.22123	0	0	0	0	0	Series 5/7
ENSG00000164400	ENSG00000164400.6	colony stimulating factor 2 [Source:HGNC Symbol;Acc:HGNC:2434]	CSF2	protein_coding	P04141	1437	2.70392	0	0	0	3.56242	7.30067	0	0	0	1.43505	0	1.83286	2.86803	0	0	0	0	0	TRUE
ENSG00000102699	ENSG00000102699.6	poly(ADP-ribose) polymerase family member 4 [Source:HGNC Symbol;Acc:HGNC:271]	PARP4	protein_coding	Q9UKK3	143	0	0	0	0	0.503904	0.236179	0	0	0	0	0	-0.98878	-2.08205	0	0	0	0	0
ENSG00000103534	ENSG00000103534.17	transmembrane channel like 5 [Source:HGNC Symbol;Acc:HGNC:22999]	TMC5	protein_coding	B7Z5K3,B7Z946,F5GYU8,Q6UXY8	79838	0	0	0	0	0	0.238155	0	0	0	0	0	0	-2.07002	0	0	0	0	0
ENSG00000122406	ENSG00000122406.14	ribosomal protein L5 [Source:HGNC Symbol;Acc:HGNC:10360]	RPL5	protein_coding	A2RUM7,P46777	6125	0	0	0	0	0.636161	0.240436	0	0	-0.245479	0	0	-0.652536	-2.05627	0	0	0	0	0
ENSG00000065548	ENSG00000065548.18	zinc finger CCCH-type containing 15 [Source:HGNC Symbol;Acc:HGNC:29528]	ZC3H15	protein_coding	Q8WU90	55854	0	0.35893	0	0	0.315627	0.464491	0	0	0	0	-1.47823	-1.66371	-1.10628	0	0	0	0	0	Series 2/5/7
ENSG00000175029	ENSG00000175029.17	C-terminal binding protein 2 [Source:HGNC Symbol;Acc:HGNC:2495]	CTBP2	protein_coding	P56545	1488	0	0	0	0	0.315985	0.450946	0	0	0	0	0	-1.66207	-1.14897	0	0	0	0	0	Series 5/7
ENSG00000182446	ENSG00000182446.14	NPL4 homolog, ubiquitin recognition factor [Source:HGNC Symbol;Acc:HGNC:18261]	NPLOC4	protein_coding	A0A024R8R4,Q8TAT6	55666	0	0	0	0	-0.272567	0.24307	0	0	0	0	0	0	-2.04055	0	0	0	0	0
ENSG00000124429	ENSG00000124429.18	POF1B actin binding protein [Source:HGNC Symbol;Acc:HGNC:13711]	POF1B	protein_coding	Q8WVV4	79983	0	0	0	0	0.318462	0.493263	0	0	0	0	0	-1.65081	-1.01957	0	0	0	0	0	Series 5/7
ENSG00000134909	ENSG00000134909.18	Rho GTPase activating protein 32 [Source:HGNC Symbol;Acc:HGNC:17399]	ARHGAP32	protein_coding	A7KAX9,Q86T64	9743	0	0	0	0	0.319359	0.394696	0	0	0	0	0	-1.64675	-1.34119	0	0	0	0	0	Series 5/7
ENSG00000110871	ENSG00000110871.15	coenzyme Q5, methyltransferase [Source:HGNC Symbol;Acc:HGNC:28722]	COQ5	protein_coding	Q5HYK3	84274	0	0	0	0	0.321845	0.309515	0	0	0	0	0	-1.63556	-1.69192	0	0	0	0	0	Series 5/7
ENSG00000255292	ENSG00000255292.8	novel transcript	SDHD	protein_coding	NA	NA	0	0	0	0	0	0.245318	0	0	0	0	0	0	-2.02727	0	0	0	0	0
ENSG00000100883	ENSG00000100883.12	signal recognition particle 54 [Source:HGNC Symbol;Acc:HGNC:11301]	SRP54	protein_coding	P61011	6729	0	0	0	0	0	0.245874	0	0	0	0	0	0	-2.02401	0	0	0	0	0
ENSG00000163714	ENSG00000163714.18	U2 snRNP associated SURP domain containing [Source:HGNC Symbol;Acc:HGNC:30855]	U2SURP	protein_coding	O15042	23350	0	0	0	0	0.325899	0.343809	0	0	0	0	0	-1.6175	-1.54032	0	0	0	0	0	Series 5/7
ENSG00000115128	ENSG00000115128.7	splicing factor 3b subunit 6 [Source:HGNC Symbol;Acc:HGNC:30096]	SF3B14	protein_coding	Q9Y3B4	51639	0	0	0	0	0.326735	0.30412	0	0	0	0	0	-1.61381	-1.71729	0	0	0	0	0	Series 5/7
ENSG00000075975	ENSG00000075975.16	makorin ring finger protein 2 [Source:HGNC Symbol;Acc:HGNC:7113]	MKRN2	protein_coding	Q9H000	23609	0	0	0	0	0.327456	0.342405	0	0	0	0	0	-1.61063	-1.54623	0	0	0	0	0	Series 5/7
ENSG00000083097	ENSG00000083097.14	DOP1 leucine zipper like protein A [Source:HGNC Symbol;Acc:HGNC:21194]	DOPEY1	protein_coding	B2RWN9,Q5JWR5,Q5TA12	23033	0	0	0	0	0.327527	0.401136	0	0	0	0	0	-1.61031	-1.31784	0	0	0	0	0	Series 5/7
ENSG00000108587	ENSG00000108587.15	golgi SNAP receptor complex member 1 [Source:HGNC Symbol;Acc:HGNC:4430]	GOSR1	protein_coding	E9PCW1,O95249	9527	0	0	0	0	0.327972	0.43565	0	0	0	0	0	-1.60836	-1.19876	0	0	0	0	0	Series 5/7
ENSG00000075711	ENSG00000075711.21	discs large MAGUK scaffold protein 1 [Source:HGNC Symbol;Acc:HGNC:2900]	DLG1	protein_coding	A0A0C4DFT3,B4DF78,Q12959	1739	0	0	0	0	0.328103	0.497401	0	0	0	0	0	-1.60778	-1.00752	0	0	0	0	0	Series 5/7
ENSG00000268655	ENSG00000268655.2	novel protein	CTB-60B18.10	lincRNA	NA	101059948	0	0	0	0	-6.11706	0.246108	0	0	0	0	0	0	-2.02264	0	0	0	0	0
ENSG00000114857	ENSG00000114857.18	natural killer cell triggering receptor [Source:HGNC Symbol;Acc:HGNC:7833]	NKTR	protein_coding	A0A024R2N6,P30414	4820	0	0	0	0	0.329914	0.378189	0	0	0	0	0	-1.59984	-1.40282	0	0	0	0	0	Series 5/7
ENSG00000131759	ENSG00000131759.18	retinoic acid receptor alpha [Source:HGNC Symbol;Acc:HGNC:9864]	RARA	protein_coding	A8K840,A8MUP8,F1D8N9,P10276,Q6I9R7	5914	0	0	0	0	0.331062	0.426163	0	0	0	0	0	-1.59483	-1.23052	0	0	0	0	0	Series 5/7
ENSG00000237505	ENSG00000237505.8	PKN2 antisense RNA 1 [Source:HGNC Symbol;Acc:HGNC:50597]	RP11-76N22.2	antisense	NA	101927891	0	0	0	0	0	0.247631	0	0	0	0	0	0	-2.01374	0	0	0	0	0
ENSG00000110696	ENSG00000110696.10	chromosome 11 open reading frame 58 [Source:HGNC Symbol;Acc:HGNC:16990]	C11orf58	protein_coding	O00193	10944	0	0	0	0	0.332926	0.272188	0	0	0	0	0	-1.58673	-1.87733	0	0	0	0	0	Series 5/7
ENSG00000197971	ENSG00000197971.16	myelin basic protein [Source:HGNC Symbol;Acc:HGNC:6925]	MBP	protein_coding	A0A024R384,P02686	4155	0	0	0	0	1.02337	0.250644	0	0	0	0	0	0.0333236	-1.99629	0	0	0	0	0
ENSG00000121644	ENSG00000121644.19	desumoylating isopeptidase 2 [Source:HGNC Symbol;Acc:HGNC:24264]	DESI2	protein_coding	A0A024R5P6,A0A024R5P9,Q9BSY9	51029	0	0	0	0	0.334214	0.428666	0	0	0	0	0	-1.58116	-1.22207	0	0	0	0	0	Series 5/7
ENSG00000100418	ENSG00000100418.8	desumoylating isopeptidase 1 [Source:HGNC Symbol;Acc:HGNC:24577]	DESI1	protein_coding	Q6ICB0	27351	0	0	0	0	0.335739	0.259541	0	0	0	0	0	-1.57459	-1.94597	0	0	0	0	0	Series 5/7
ENSG00000169905	ENSG00000169905.12	torsin 1A interacting protein 2 [Source:HGNC Symbol;Acc:HGNC:24055]	TOR1AIP2	protein_coding	A0A024R957,Q8NFQ8,Q9H496	163590	0	0	0	0	0.336693	0.280342	0	0	0	0	0	-1.57049	-1.83474	0	0	0	0	0	Series 5/7
ENSG00000111276	ENSG00000111276.11	cyclin dependent kinase inhibitor 1B [Source:HGNC Symbol;Acc:HGNC:1785]	CDKN1B	protein_coding	P46527,Q6I9V6	1027	0	0	0	0	0.338139	0.49705	0	0	0	0	0	-1.56431	-1.00854	0	0	0	0	0	Series 5/7
ENSG00000141655	ENSG00000141655.17	TNF receptor superfamily member 11a [Source:HGNC Symbol;Acc:HGNC:11908]	TNFRSF11A	protein_coding	Q9Y6Q6	8792	0	0	0	0	0.625495	0.251594	0	0	0	0	0	-0.676931	-1.99083	0	0	0	0	0
ENSG00000116001	ENSG00000116001.17	TIA1 cytotoxic granule associated RNA binding protein [Source:HGNC Symbol;Acc:HGNC:11802]	TIA1	protein_coding	P31483	7072	0	0	0	0	0.339406	0.408283	0	0	0	0	0	-1.55892	-1.29236	0	0	0	0	0	Series 5/7
ENSG00000108264	NA	NA	TADA2A	protein_coding	NA	NA	0	0	0	0	0.339702	0.322199	0	0	0	0	0	-1.55766	-1.63398	0	0	0	0	0	Series 5/7
ENSG00000170881	ENSG00000170881.5	ring finger protein 139 [Source:HGNC Symbol;Acc:HGNC:17023]	RNF139	protein_coding	Q8WU17	11236	0	0	0	0	0.339911	0.440668	0	0	0	0	0	-1.55677	-1.18224	0	0	0	0	0	Series 5/7
ENSG00000104408	ENSG00000104408.10	eukaryotic translation initiation factor 3 subunit E [Source:HGNC Symbol;Acc:HGNC:3277]	EIF3E	protein_coding	P60228	3646	0	0	0	0	0.789339	0.254357	0	0	0	0	0	-0.341283	-1.97507	0	0	0	0	0
ENSG00000165660	ENSG00000165660.8	abraxas 2, BRISC complex subunit [Source:HGNC Symbol;Acc:HGNC:28975]	FAM175B	protein_coding	Q15018	23172	0	0	0	0	0.34289	0.398646	0	0	0	0	0	-1.54418	-1.32682	0	0	0	0	0	Series 5/7
ENSG00000121749	ENSG00000121749.15	TBC1 domain family member 15 [Source:HGNC Symbol;Acc:HGNC:25694]	TBC1D15	protein_coding	A8K8E1,Q8TC07	64786	0	0	0	0	0.343214	0.421107	0	0	0	0	0	-1.54282	-1.24774	0	0	0	0	0	Series 5/7
ENSG00000164970	ENSG00000164970.15	family with sequence similarity 219 member A [Source:HGNC Symbol;Acc:HGNC:19920]	FAM219A	protein_coding	Q8IW50	203259	0	0	0	0	0.345899	0.467591	0	1.39364	0	0	0	-1.53158	-1.09668	0	0	0	0.478862	0	Series 5/7
ENSG00000198763	ENSG00000198763.3	mitochondrially encoded NADH:ubiquinone oxidoreductase core subunit 2 [Source:HGNC Symbol;Acc:HGNC:7456]	MT-ND2	protein_coding	P03891,Q7GXY9	4536	0	0	0	0	0	0.254741	0	0	0	0	0	0	-1.9729	0	0	0	0	0
ENSG00000232372	NA	NA	RP11-504P24.2	pseudogene	NA	NA	0	0	0	0	0	0.255513	0	0	0	0	0	0	-1.96853	0	0	0	0	0
ENSG00000167380	ENSG00000167380.16	zinc finger protein 226 [Source:HGNC Symbol;Acc:HGNC:13019]	ZNF226	protein_coding	A0A024R0P4,B2RBM0,Q9NR94,Q9NYT6	7769	0	0	0	0	0.347077	0.487834	0	0	0	0	0	-1.52667	-1.03554	0	0	0	0	0	Series 5/7
ENSG00000109381	ENSG00000109381.20	E74 like ETS transcription factor 2 [Source:HGNC Symbol;Acc:HGNC:3317]	ELF2	protein_coding	B7Z720,Q15723	1998	0	0	0	0	0.350145	0.40507	0	0	0	0	0	-1.51398	-1.30376	0	0	0	0	0	Series 5/7
ENSG00000181472	ENSG00000181472.5	zinc finger and BTB domain containing 2 [Source:HGNC Symbol;Acc:HGNC:20868]	ZBTB2	protein_coding	Q8N680	57621	0	0	0	0	0.352633	0.487323	0	0	0	0	0	-1.50376	-1.03705	0	0	0	0	0	Series 5/7
ENSG00000150527	ENSG00000150527.17	MIA SH3 domain ER export factor 2 [Source:HGNC Symbol;Acc:HGNC:18432]	CTAGE5	protein_coding	A0A193H6U5,O15320,Q4G155,Q59FD2,Q96PC5	4253	0	0	0	0	0.353442	0.458579	0	0	0	0	0	-1.50046	-1.12476	0	0	0	0	0	Series 5/7
ENSG00000158769	ENSG00000158769.18	F11 receptor [Source:HGNC Symbol;Acc:HGNC:14685]	F11R	protein_coding	Q6FIB4,Q9Y624	50848	0	0	0	0	0.596864	0.25653	0	1.03205	0	0	0	-0.744526	-1.9628	0	0	0	0.0455069	0
ENSG00000129197	ENSG00000129197.14	RPA interacting protein [Source:HGNC Symbol;Acc:HGNC:28641]	RPAIN	protein_coding	A0A0A0MR35,A0A0A0MSE7,A0A0B4J1T3,B3KTT3,E9PDG9,Q86UA6	84268	0	0	0	0	0.36114	0.368767	0	0	0	0	0	-1.46937	-1.43922	0	0	0	0	0	Series 5/7
ENSG00000114209	ENSG00000114209.15	programmed cell death 10 [Source:HGNC Symbol;Acc:HGNC:8761]	PDCD10	protein_coding	C9J363,Q9BUL8	11235	0	0	0	0	0.361457	0.478356	0	0	0	0	0	-1.4681	-1.06384	0	0	0	0	0	Series 5/7
ENSG00000167257	ENSG00000167257.11	ring finger protein 214 [Source:HGNC Symbol;Acc:HGNC:25335]	RNF214	protein_coding	A0A024R3D4,Q8ND24	257160	0	0	0	0	0.36215	0.480025	0	0	0	0	0	-1.46534	-1.05882	0	0	0	0	0	Series 5/7
ENSG00000076706	ENSG00000076706.17	melanoma cell adhesion molecule [Source:HGNC Symbol;Acc:HGNC:6934]	MCAM	protein_coding	A0A024R3I5,P43121	4162	0	0	0	0	0.362731	0.401752	0	0	0	0	0	-1.46303	-1.31562	0	0	0	0	0	Series 5/7
ENSG00000164251	ENSG00000164251.5	F2R like trypsin receptor 1 [Source:HGNC Symbol;Acc:HGNC:3538]	F2RL1	protein_coding	P55085	2150	0	0	0	0	1.11829	0.258207	0	1.56788	0	0	0	0.16129	-1.9534	0	0	0	0.648814	0
ENSG00000048544	ENSG00000048544.6	mitochondrial ribosomal protein S10 [Source:HGNC Symbol;Acc:HGNC:14502]	MRPS10	protein_coding	A0A024RD03,B4DP77,P82664	55173	0	0	0	0	0.365266	0.245833	0	0	0	0	0	-1.45298	-2.02425	0	0	0	0	0	Series 5/7
ENSG00000155729	ENSG00000155729.13	potassium channel tetramerization domain containing 18 [Source:HGNC Symbol;Acc:HGNC:26446]	KCTD18	protein_coding	A8K4A2,Q6PI47	130535	0	0	0	0	0.370714	0.353455	0	0	0	0	0	-1.43162	-1.5004	0	0	0	0	0	Series 5/7
ENSG00000184349	ENSG00000184349.13	ephrin A5 [Source:HGNC Symbol;Acc:HGNC:3225]	EFNA5	protein_coding	D6RDV5,P52803	1946	0	0	0	0	1.01418	0.258305	0	0.593063	0	0	0	0.020307	-1.95285	0	0	0	-0.753743	0
ENSG00000240230	ENSG00000240230.6	cytochrome c oxidase assembly factor COX19 [Source:HGNC Symbol;Acc:HGNC:28074]	COX19	protein_coding	Q49B96	90639	0	0	0	0	0.372553	0.340776	0	0	-0.380204	0	0	-1.42448	-1.5531	0	0	0	0	0	Series 5/7
ENSG00000169241	ENSG00000169241.19	solute carrier family 50 member 1 [Source:HGNC Symbol;Acc:HGNC:30657]	SLC50A1	protein_coding	A0A087WXX5,Q5SR67,Q9BRV3	55974	0	0	0	0	0.587713	0.259074	0	0	0	0	0	-0.766817	-1.94857	0	0	0	0	0
ENSG00000047932	ENSG00000047932.14	golgi associated PDZ and coiled-coil motif containing [Source:HGNC Symbol;Acc:HGNC:17643]	GOPC	protein_coding	Q9HD26	57120	0	0	0	0	0.372807	0.458864	0	0	0	0	0	-1.4235	-1.12386	0	0	0	0	0	Series 5/7
ENSG00000104320	ENSG00000104320.14	nibrin [Source:HGNC Symbol;Acc:HGNC:7652]	NBN	protein_coding	A0A0C4DG07,O60934	4683	0	0	0	0	0.374476	0.451915	0	0	0	0	0	-1.41705	-1.14588	0	0	0	0	0	Series 5/7
ENSG00000120913	ENSG00000120913.23	PDZ and LIM domain 2 [Source:HGNC Symbol;Acc:HGNC:13992]	PDLIM2	protein_coding	Q96JY6	64236	0	0	0	0	0.377158	0.448972	0	0	0	0	0	-1.40676	-1.1553	0	0	0	0	0	Series 5/7
ENSG00000101266	ENSG00000101266.19	casein kinase 2 alpha 1 [Source:HGNC Symbol;Acc:HGNC:2457]	CSNK2A1	protein_coding	P68400	1457	0	0	0	0	0.377765	0.278144	0	0	0	0	0	-1.40444	-1.8461	0	0	0	0	0	Series 5/7
ENSG00000130741	ENSG00000130741.11	eukaryotic translation initiation factor 2 subunit gamma [Source:HGNC Symbol;Acc:HGNC:3267]	EIF2S3	protein_coding	P41091	1968	0	0	0	0	0.854506	0.259172	0	0	0	0	0	-0.226837	-1.94802	0	0	0	0	0
ENSG00000110713	ENSG00000110713.17	nucleoporin 98 and 96 precursor [Source:HGNC Symbol;Acc:HGNC:8068]	NUP98	protein_coding	P52948	4928	0	0	0	0	-0.482374	0.260211	0	0	0	0	0	0	-1.94224	0	0	0	0	0
ENSG00000141837	ENSG00000141837.21	calcium voltage-gated channel subunit alpha1 A [Source:HGNC Symbol;Acc:HGNC:1388]	CACNA1A	protein_coding	A0A087WW63,A0A1B0GVQ9,B5TYJ1,O00555,Q9NS89	773	0	0	0	0	0	0.262956	0	0	0	0	0	0	-1.92711	0	0	0	0	0
ENSG00000205334	ENSG00000205334.2	long intergenic non-protein coding RNA 1460 [Source:HGNC Symbol;Acc:HGNC:50858]	AC074091.13	protein_coding	NA	100129995	0	0	0	0	2.14678	0.263963	0	0	0	0	0	1.10217	-1.92159	0	0	0	0	0
ENSG00000077254	ENSG00000077254.14	ubiquitin specific peptidase 33 [Source:HGNC Symbol;Acc:HGNC:20059]	USP33	protein_coding	Q8TEY7	23032	0	0	0	0	0.386519	0.498521	0	0	0	0	0	-1.37139	-1.00427	0	0	0	0	0	Series 5/7
ENSG00000104064	ENSG00000104064.17	GA binding protein transcription factor subunit beta 1 [Source:HGNC Symbol;Acc:HGNC:4074]	GABPB1	protein_coding	A0A024R5R5,A0A024R5X6,Q06547	2553	0	0	0	0	0.387134	0.478597	0	1.01988	0	0	0	-1.3691	-1.06312	0	0	0	0.0284022	0	Series 5/7
ENSG00000180861	ENSG00000180861.9	long intergenic non-protein coding RNA 1559 [Source:HGNC Symbol;Acc:HGNC:26598]	C12orf36	protein_coding	NA	283422	0	0	0	0	-3.20658	0.26423	0	0	0	0	0	0	-1.92013	0	0	0	0	0
ENSG00000099250	ENSG00000099250.18	neuropilin 1 [Source:HGNC Symbol;Acc:HGNC:8004]	NRP1	protein_coding	A8K9V7,O14786,Q59F20,Q68DN3,Q6AWA9,Q6X907	8829	-0.32337	0	0	0	0.392256	0.324319	0	0	0	0	0	-1.35013	-1.62451	0	0	0	0	0	Series 5/7
ENSG00000078269	ENSG00000078269.15	synaptojanin 2 [Source:HGNC Symbol;Acc:HGNC:11504]	SYNJ2	protein_coding	A0A1W2PR85,B4DG94,O15056	8871	0	0	0	0	0.392726	0.40387	0	0	0	0	0	-1.34841	-1.30804	0	0	0	0	0	Series 5/7
ENSG00000125633	ENSG00000125633.11	coiled-coil domain containing 93 [Source:HGNC Symbol;Acc:HGNC:25611]	CCDC93	protein_coding	Q567U6	54520	0	0	0	0	0.334127	0.264927	0	0	0.380552	0	0	-1.58153	-1.91633	0	0	0	0	-1.39383
ENSG00000102931	ENSG00000102931.8	ADP ribosylation factor like GTPase 2 binding protein [Source:HGNC Symbol;Acc:HGNC:17146]	ARL2BP	protein_coding	A0A024R6U9,Q9Y2Y0	23568	0	0	0	0	0.398848	0.255747	0	0	0	0	0	-1.32609	-1.96721	0	0	0	0	0	Series 5/7
ENSG00000214288	ENSG00000214288.4	high mobility group box 3 pseudogene 13 [Source:HGNC Symbol;Acc:HGNC:39305]	HMGB3P13	pseudogene	NA	NA	0	0	0	0	0	0.26522	0	0	0	0	0	0	-1.91474	0	0	0	0	0
ENSG00000181788	ENSG00000181788.4	siah E3 ubiquitin protein ligase 2 [Source:HGNC Symbol;Acc:HGNC:10858]	SIAH2	protein_coding	O43255	6478	0	0	0	0	0.400264	0.298592	0	0	0	0	0	-1.32098	-1.74375	0	0	0	0	0	Series 5/7
ENSG00000205423	ENSG00000205423.11	CTD nuclear envelope phosphatase 1 regulatory subunit 1 [Source:HGNC Symbol;Acc:HGNC:26759]	CNEP1R1	protein_coding	B8YCP3,Q8N9A8	255919	0	0	0	0	0.400541	0.442069	0	0	0	0	0	-1.31998	-1.17766	0	0	0	0	0	Series 5/7
ENSG00000196998	ENSG00000196998.19	WD repeat domain 45 [Source:HGNC Symbol;Acc:HGNC:28912]	WDR45	protein_coding	A0A024QYX1,Q9Y484	11152	0	0	0	0	0.402373	0.428043	0	0	0	0	0	-1.31339	-1.22417	0	0	0	0	0	Series 5/7
ENSG00000138600	ENSG00000138600.10	signal peptide peptidase like 2A [Source:HGNC Symbol;Acc:HGNC:30227]	SPPL2A	protein_coding	Q8TCT8	84888	0	0	0	0	0.406829	0.463851	0	0	0	0	0	-1.2975	-1.10827	0	0	0	0	0	Series 5/7
ENSG00000137309	ENSG00000137309.20	high mobility group AT-hook 1 [Source:HGNC Symbol;Acc:HGNC:5010]	HMGA1	protein_coding	P17096,Q5T6U8	3159	0	0	0	0	0.592745	0.26553	0	0	0	0	0	-0.754517	-1.91305	0	0	0	0	0
ENSG00000070476	ENSG00000070476.15	ZXD family zinc finger C [Source:HGNC Symbol;Acc:HGNC:28160]	ZXDC	protein_coding	Q2QGD7	79364	0	0	0	0	0	0.266257	0	0	0	0	0	0	-1.90911	0	0	0	0	0
ENSG00000145860	ENSG00000145860.11	ring finger protein 145 [Source:HGNC Symbol;Acc:HGNC:20853]	RNF145	protein_coding	A8K9Y9,Q8NDT8,Q96MT1	153830	0	0	0	0	0.412393	0.465669	0	0	-0.275086	0	0	-1.27791	-1.10262	0	0	0	0	0	Series 5/7
ENSG00000080815	ENSG00000080815.19	presenilin 1 [Source:HGNC Symbol;Acc:HGNC:9508]	PSEN1	protein_coding	A0A024R6A3,A0A0S2Z4D2,P49768	5663	0	0	0	0	0.536534	0.266947	0	0.669374	0.254899	0	0	-0.898259	-1.90537	0	0	0	-0.579115	-1.97201
ENSG00000132478	ENSG00000132478.10	unk zinc finger [Source:HGNC Symbol;Acc:HGNC:29369]	UNK	protein_coding	A0A024R8N4,Q9C0B0	85451	0	0	0	0	-0.519544	0.267027	0	0	-0.393189	0	0	0	-1.90494	0	0	0	0	0
ENSG00000110768	ENSG00000110768.12	general transcription factor IIH subunit 1 [Source:HGNC Symbol;Acc:HGNC:4655]	GTF2H1	protein_coding	P32780	2965	0	0	0	0	0.417154	0.384034	0	0	0	0	0	-1.26135	-1.38069	0	0	0	0	0	Series 5/7
ENSG00000134597	ENSG00000134597.16	RNA binding motif protein X-linked 2 [Source:HGNC Symbol;Acc:HGNC:24282]	RBMX2	protein_coding	Q9Y388	51634	0	0	0	0	0.417255	0.371496	0	0	0	0	0	-1.261	-1.42858	0	0	0	0	0	Series 5/7
ENSG00000107341	ENSG00000107341.5	ubiquitin conjugating enzyme E2 R2 [Source:HGNC Symbol;Acc:HGNC:19907]	UBE2R2	protein_coding	Q712K3	54926	0	0	0	0	0.421035	0.497994	0	0	0	0	0	-1.24799	-1.0058	0	0	0	0	0	Series 5/7
ENSG00000116212	ENSG00000116212.15	leucine rich repeat containing 42 [Source:HGNC Symbol;Acc:HGNC:28792]	LRRC42	protein_coding	Q9Y546	115353	0	0	0	0	0.421603	0.403213	0	0	0	0	0	-1.24604	-1.31039	0	0	0	0	0	Series 5/7
ENSG00000133398	ENSG00000133398.4	mediator complex subunit 10 [Source:HGNC Symbol;Acc:HGNC:28760]	MED10	protein_coding	Q9BTT4	84246	0	0	0	0	0.422942	0.363303	0	0	0	0	0	-1.24147	-1.46076	0	0	0	0	0	Series 5/7
ENSG00000148356	ENSG00000148356.13	leucine rich repeat and sterile alpha motif containing 1 [Source:HGNC Symbol;Acc:HGNC:25135]	LRSAM1	protein_coding	A0A024R870,Q6UWE0	90678	0	0	0	0	0.424311	0.495183	0	0	0	0	0	-1.23681	-1.01397	0	0	0	0	0	Series 5/7
ENSG00000137055	ENSG00000137055.15	phospholipase A2 activating protein [Source:HGNC Symbol;Acc:HGNC:9043]	PLAA	protein_coding	Q9Y263	9373	0	0	0	0	0.427726	0.325761	0	0	0	0	0	-1.22524	-1.61811	0	0	0	0	0	Series 5/7
ENSG00000099869	ENSG00000099869.8	IGF2 antisense RNA [Source:HGNC Symbol;Acc:HGNC:14062]	IGF2-AS	antisense	NA	51214	0	0	0	0	0	0.267903	0	0	0	0	0	0	-1.90022	0	0	0	0	0
ENSG00000272068	ENSG00000272068.1	novel transcript	RP11-284F21.9	lincRNA	NA	NA	0	0	0	0	0.430835	0.452611	0	0	0	0	0	-1.21479	-1.14366	0	0	0	0	0	Series 5/7
ENSG00000151689	ENSG00000151689.13	inositol polyphosphate-1-phosphatase [Source:HGNC Symbol;Acc:HGNC:6071]	INPP1	protein_coding	P49441,Q6IBG4	3628	0	0	0	0	0.430891	0.385648	0	0.949297	0	0	0	-1.2146	-1.37465	0	0	0	-0.0750682	0	Series 5/7
ENSG00000125977	ENSG00000125977.7	eukaryotic translation initiation factor 2 subunit beta [Source:HGNC Symbol;Acc:HGNC:3266]	EIF2S2	protein_coding	P20042,Q6IBR8	8894	0	0	0	0	0.43121	0.296403	0	0	0	0	0	-1.21354	-1.75437	0	0	0	0	0	Series 5/7
ENSG00000108306	ENSG00000108306.13	F-box and leucine rich repeat protein 20 [Source:HGNC Symbol;Acc:HGNC:24679]	FBXL20	protein_coding	Q96IG2	84961	0	0	0	0	0.437328	0.332671	0	0	0	0	0	-1.19321	-1.58783	0	0	0	0	0	Series 5/7
ENSG00000178397	ENSG00000178397.13	family with sequence similarity 220 member A [Source:HGNC Symbol;Acc:HGNC:22422]	FAM220A	protein_coding	Q7Z4H9	84792	0	0	0	0	0.678564	0.267965	0	0	0	0	0	-0.559443	-1.89988	0	0	0	0	0
ENSG00000092439	ENSG00000092439.16	transient receptor potential cation channel subfamily M member 7 [Source:HGNC Symbol;Acc:HGNC:17994]	TRPM7	protein_coding	A0A024R5V1,H0YLN8,Q96QT4	54822	0	0	0	0	0.438717	0.478477	0	0	0	0	0	-1.18864	-1.06348	0	0	0	0	0	Series 5/7
ENSG00000129473	ENSG00000129473.10	BCL2 like 2 [Source:HGNC Symbol;Acc:HGNC:995]	BCL2L2	protein_coding	Q92843	599	0	0	0	0	0.439601	0.395808	0	0	0	0	0	-1.18573	-1.33713	0	0	0	0	0	Series 5/7
ENSG00000228238	ENSG00000228238.1	zinc-finger protein pseudogene	GS1-304P7.2	pseudogene	NA	NA	0	0	0	0	0	0.268043	0	0	0	0	0	0	-1.89946	0	0	0	0	0
ENSG00000129680	ENSG00000129680.16	MAP7 domain containing 3 [Source:HGNC Symbol;Acc:HGNC:25742]	MAP7D3	protein_coding	Q8IWC1	79649	0	0	0	0	0.443764	0.408134	0	0	0	0	0	-1.17213	-1.29289	0	0	0	0	0	Series 5/7
ENSG00000150593	ENSG00000150593.18	programmed cell death 4 [Source:HGNC Symbol;Acc:HGNC:8763]	PDCD4	protein_coding	B4DKX4,Q53EL6	27250	-0.365704	0	-0.780786	0	0.444718	0.423915	0	0	0	0	0	-1.16904	-1.23815	0	0	0	0	0	Series 5/7
ENSG00000171492	ENSG00000171492.14	leucine rich repeat containing 8 VRAC subunit D [Source:HGNC Symbol;Acc:HGNC:16992]	LRRC8D	protein_coding	B3KRU1,Q7L1W4,Q96GG5	55144	0	0	0	0	0.445342	0.460216	0	0	0	0	0	-1.16701	-1.11962	0	0	0	0	0	Series 5/7
ENSG00000100345	ENSG00000100345.22	myosin heavy chain 9 [Source:HGNC Symbol;Acc:HGNC:7579]	MYH9	protein_coding	A0A024R1N1,P35579	4627	0	0	0.536751	0	0.309029	0.268474	0	0.982538	0	0	0	-1.69418	-1.89715	-0.897674	0	0	-0.0254152	0
ENSG00000186994	ENSG00000186994.11	KN motif and ankyrin repeat domains 3 [Source:HGNC Symbol;Acc:HGNC:24796]	KANK3	protein_coding	Q6NY19	256949	0	0	0	0	-0.663706	0.269049	0	0	0	0	0	0	-1.89406	0	0	0	0	0
ENSG00000106392	ENSG00000106392.11	core 1 synthase, glycoprotein-N-acetylgalactosamine 3-beta-galactosyltransferase 1 [Source:HGNC Symbol;Acc:HGNC:24337]	C1GALT1	protein_coding	A0A024RA32,Q9NS00	56913	0	0	0	0	0.447052	0.485823	0	0	0	0	0	-1.16148	-1.0415	0	0	0	0	0	Series 5/7
ENSG00000149658	ENSG00000149658.18	YTH N6-methyladenosine RNA binding protein 1 [Source:HGNC Symbol;Acc:HGNC:15867]	YTHDF1	protein_coding	Q9BYJ9	54915	0	0	0	0	0	0.269122	0	0	0	0	0	0	-1.89367	0	0	0	0	0
ENSG00000073849	ENSG00000073849.15	ST6 beta-galactoside alpha-2,6-sialyltransferase 1 [Source:HGNC Symbol;Acc:HGNC:10860]	ST6GAL1	protein_coding	P15907	6480	0	0	-1.29816	0	0.448322	0.390653	0	0	0	0	0	-1.15739	-1.35604	0	0	0	0	0	Series 5/7
ENSG00000198712	ENSG00000198712.1	mitochondrially encoded cytochrome c oxidase II [Source:HGNC Symbol;Acc:HGNC:7421]	MT-CO2	protein_coding	P00403,U5Z487	4513	0	0	0	0	-0.37491	0.269416	0	0	0	0	0	0	-1.89209	0	0	0	0	0
ENSG00000105819	ENSG00000105819.14	peptidase, mitochondrial processing subunit beta [Source:HGNC Symbol;Acc:HGNC:9119]	PMPCB	protein_coding	B3KM34,O75439,Q96CP5	9512	0	0	0	0	0.45025	0.374819	0	0	0	0	0	-1.1512	-1.41573	0	0	0	0	0	Series 5/7
ENSG00000156639	ENSG00000156639.12	zinc finger AN1-type containing 3 [Source:HGNC Symbol;Acc:HGNC:18019]	ZFAND3	protein_coding	A0A024RD12,E2QRF5,Q9H8U3	60685	0	0	0	0	0.450656	0.489621	0	0	0	0	0	-1.1499	-1.03026	0	0	0	0	0	Series 5/7
ENSG00000145685	ENSG00000145685.14	LHFPL tetraspan subfamily member 2 [Source:HGNC Symbol;Acc:HGNC:6588]	LHFPL2	protein_coding	A0A024RAM8,Q6ZUX7	10184	0	0	0	0	0.451134	0.443836	0	1.02278	0	0	0	-1.14837	-1.1719	0	0	0	0.0324954	0	Series 5/7
ENSG00000052126	ENSG00000052126.14	pleckstrin homology domain containing A5 [Source:HGNC Symbol;Acc:HGNC:30036]	PLEKHA5	protein_coding	A0A024RAY7,Q9HAU0	54477	-0.274645	0	0	0	0.453831	0.384762	0	0	0	0	0	-1.13977	-1.37796	0	0	0	0	0	Series 5/7
ENSG00000126775	ENSG00000126775.9	autophagy related 14 [Source:HGNC Symbol;Acc:HGNC:19962]	ATG14	protein_coding	Q6ZNE5	22863	0	0	0	0	0.45406	0.469231	0	0	0	0	0	-1.13905	-1.09163	0	0	0	0	0	Series 5/7
ENSG00000131437	ENSG00000131437.15	kinesin family member 3A [Source:HGNC Symbol;Acc:HGNC:6319]	KIF3A	protein_coding	B4DHG8,E9PES4,J3KPF9,Q05CT3,Q9Y496	11127	0	0	0	0	0.454273	0.493255	0	0	0	0	0	-1.13837	-1.01959	0	0	0	0	0	Series 5/7
ENSG00000126814	ENSG00000126814.7	tRNA methyltransferase 5 [Source:HGNC Symbol;Acc:HGNC:23141]	TRMT5	protein_coding	Q32P41	57570	0	0	0	0	0.457275	0.432082	0	0	0	0	0	-1.12887	-1.21062	0	0	0	0	0	Series 5/7
ENSG00000132475	ENSG00000132475.10	H3.3 histone B [Source:HGNC Symbol;Acc:HGNC:4765]	H3F3B	protein_coding	B2R4P9,P84243	3021	0	0	0	0	0.458349	0.197436	0	0	0	0	0	-1.12548	-2.34054	0	0	0	0	0	Series 5/7
ENSG00000135750	ENSG00000135750.15	potassium two pore domain channel subfamily K member 1 [Source:HGNC Symbol;Acc:HGNC:6272]	KCNK1	protein_coding	A0A024R3T2,O00180	3775	0	0	0	0	0	0.269437	0	1.4044	0	0	0	0	-1.89198	0	0	0	0.48995	0
ENSG00000174013	ENSG00000174013.8	F-box protein 45 [Source:HGNC Symbol;Acc:HGNC:29148]	FBXO45	protein_coding	P0C2W1	200933	0	0	0	0	0.459976	0.36336	0	0	0	0	0	-1.12037	-1.46053	0	0	0	0	0	Series 5/7
ENSG00000152822	ENSG00000152822.14	glutamate metabotropic receptor 1 [Source:HGNC Symbol;Acc:HGNC:4593]	GRM1	protein_coding	Q13255,Q59HC2	2911	0	0	0	0	0	0.269645	0	0	0	0	0	0	-1.89087	0	0	0	0	0
ENSG00000129083	ENSG00000129083.12	COPI coat complex subunit beta 1 [Source:HGNC Symbol;Acc:HGNC:2231]	COPB1	protein_coding	P53618	1315	0	0	0	0	0.461467	0.306996	0	0	0	0	0	-1.1157	-1.70371	0	0	0	0	0	Series 5/7
ENSG00000162458	ENSG00000162458.13	filamin binding LIM protein 1 [Source:HGNC Symbol;Acc:HGNC:24686]	FBLIM1	protein_coding	Q8WUP2	54751	0	0	0	0	0.462558	0.401459	0	0	0	0	0	-1.1123	-1.31668	0	0	0	0	0	Series 5/7
ENSG00000255529	ENSG00000255529.9	RNA polymerase II subunit M [Source:HGNC Symbol;Acc:HGNC:14862]	POLR2M	protein_coding	P0CAP1,P0CAP2,Q6EEV4	81488	0	0	0	0	0.462658	0.399334	0	0	0	0	0	-1.11198	-1.32433	0	0	0	0	0	Series 5/7
ENSG00000158796	ENSG00000158796.17	death effector domain containing [Source:HGNC Symbol;Acc:HGNC:2755]	DEDD	protein_coding	B1AQP5,O75618	9191	0	0	0	0	0	0.270001	0	0	0	0	0	0	-1.88896	0	0	0	0	0
ENSG00000077044	ENSG00000077044.10	diacylglycerol kinase delta [Source:HGNC Symbol;Acc:HGNC:2851]	DGKD	protein_coding	A0A024R495,Q16760	8527	0	0	0	0	0.464756	0.435579	0	0	0	0	0	-1.10545	-1.199	0	0	0	0	0	Series 5/7
ENSG00000159592	ENSG00000159592.11	GC-rich promoter binding protein 1 like 1 [Source:HGNC Symbol;Acc:HGNC:28843]	GPBP1L1	protein_coding	Q9HC44	60313	0	0	0	0	0.58724	0.27051	0	0	0	0	0	-0.767978	-1.88624	0	0	0	0	0
ENSG00000133789	ENSG00000133789.15	switching B cell complex subunit SWAP70 [Source:HGNC Symbol;Acc:HGNC:17070]	SWAP70	protein_coding	B3KUB9,E7EMB1,Q9UH65	23075	0	0	0	0	0.467973	0.398704	0	0	0	0	0	-1.0955	-1.32661	0	0	0	0	0	Series 5/7
ENSG00000137185	ENSG00000137185.12	zinc finger and SCAN domain containing 9 [Source:HGNC Symbol;Acc:HGNC:12984]	ZSCAN9	protein_coding	A0A024RCK9,O15535	7746	0	0	0	0	0.468843	0.395948	0	0	0	0	0	-1.09282	-1.33662	0	0	0	0	0	Series 5/7
ENSG00000140416	ENSG00000140416.23	tropomyosin 1 [Source:HGNC Symbol;Acc:HGNC:12010]	TPM1	protein_coding	A0A024R5W6,A0A0K0K1I0,B7Z596,B7Z722,D9YZV4,D9YZV5,D9YZV7,F5H7S3,H0YK48,H7BYY1,O15513,P09493	7168	0	0	0.873628	0	0.75851	0.270578	0	0	0	0	0	-0.398759	-1.88588	-0.19491	0	0	0	0
ENSG00000198888	ENSG00000198888.2	mitochondrially encoded NADH:ubiquinone oxidoreductase core subunit 1 [Source:HGNC Symbol;Acc:HGNC:7455]	MT-ND1	protein_coding	P03886,U5Z754	4535	0	0	0	0	0	0.27077	0	0	0	0	0	0	-1.88486	0	0	0	0	0
ENSG00000170631	ENSG00000170631.15	zinc finger protein 16 [Source:HGNC Symbol;Acc:HGNC:12947]	ZNF16	protein_coding	P17020	7564	0	0	0	0	0.479506	0.45041	0	0	0	0	0	-1.06038	-1.15069	0	0	0	0	0	Series 5/7
ENSG00000162368	ENSG00000162368.13	cytidine/uridine monophosphate kinase 1 [Source:HGNC Symbol;Acc:HGNC:18170]	CMPK1	protein_coding	B2R6S5,P30085	51727	0	0	-0.845915	0	0.481984	0.367255	0	0	0	0	0	-1.05294	-1.44514	0	0	0	0	0	Series 5/7
ENSG00000164924	ENSG00000164924.18	tyrosine 3-monooxygenase/tryptophan 5-monooxygenase activation protein zeta [Source:HGNC Symbol;Acc:HGNC:12855]	YWHAZ	protein_coding	D0PNI1,P63104	7534	0	0	0	0	0.482372	0.350498	0	0	0	0	0	-1.05178	-1.51252	0	0	0	0	0	Series 5/7
ENSG00000112701	ENSG00000112701.18	SUMO specific peptidase 6 [Source:HGNC Symbol;Acc:HGNC:20944]	SENP6	protein_coding	B3KMM0,F8W6D9,Q9GZR1	26054	0	0	0	0	0.48476	0.465123	0	0	0	0	0	-1.04466	-1.10431	0	0	0	0	0	Series 5/7
ENSG00000070882	ENSG00000070882.13	oxysterol binding protein like 3 [Source:HGNC Symbol;Acc:HGNC:16370]	OSBPL3	protein_coding	Q9H4L5	26031	0	0	0	0	-0.312764	0.272387	0	0	0	0	0	0	-1.87627	0	0	0	0	0
ENSG00000109854	ENSG00000109854.13	HIV-1 Tat interactive protein 2 [Source:HGNC Symbol;Acc:HGNC:16637]	HTATIP2	protein_coding	Q9BUP3	10553	0	0	0	0	0	0.272587	0	0	0	0	0	0	-1.87521	0	0	0	0	0
ENSG00000154305	ENSG00000154305.18	MIA SH3 domain ER export factor 3 [Source:HGNC Symbol;Acc:HGNC:24008]	MIA3	protein_coding	Q5JRA6	375056	0	0	0	0	0.48714	0.377488	0	0	0	0	0	-1.03759	-1.4055	0	0	0	0	0	Series 5/7
ENSG00000124831	ENSG00000124831.19	LRR binding FLII interacting protein 1 [Source:HGNC Symbol;Acc:HGNC:6702]	LRRFIP1	protein_coding	A0A0F7NGI8,B4DPC0,Q32MZ4	9208	0	0	0	0	0.489207	0.483044	0	0.95414	0	0	0	-1.03148	-1.04977	0	0	0	-0.0677264	0	Series 5/7
ENSG00000110090	ENSG00000110090.13	carnitine palmitoyltransferase 1A [Source:HGNC Symbol;Acc:HGNC:2328]	CPT1A	protein_coding	A0A024R5F4,B2RAQ8,P50416,Q8WZ48	1374	0	0	-0.670871	0	0.49142	0.337641	0	0	0	0	0	-1.02497	-1.56644	0	0	0	0	0	Series 5/7
ENSG00000170471	ENSG00000170471.15	Ral GTPase activating protein non-catalytic subunit beta [Source:HGNC Symbol;Acc:HGNC:29221]	RALGAPB	protein_coding	Q6MZJ2,Q86X10	57148	0	0	0	0	0.412024	0.274302	0	0	0.385202	0	0	-1.2792	-1.86616	0	0	0	0	-1.37631
ENSG00000115944	ENSG00000115944.15	cytochrome c oxidase subunit 7A2 like [Source:HGNC Symbol;Acc:HGNC:2289]	COX7A2L	protein_coding	O14548,Q6FGA0	9167	0	0	0	0	0.493015	0.285473	0	0	0	0	0	-1.0203	-1.80857	0	0	0	0	0	Series 5/7
ENSG00000159140	ENSG00000159140.21	SON DNA binding protein [Source:HGNC Symbol;Acc:HGNC:11183]	SON	protein_coding	J3QSZ5,P18583,Q6ZRV7	6651	0	0	0	0	0	0.276614	0	0	0.61409	0	0	0	-1.85406	0	0	0	0	-0.703477
ENSG00000117143	ENSG00000117143.13	UDP-N-acetylglucosamine pyrophosphorylase 1 [Source:HGNC Symbol;Acc:HGNC:12457]	UAP1	protein_coding	A0A140VKC0,Q16222	6675	0	0	0	0	0.587441	0.276822	0	1.261	0	0	0	-0.767485	-1.85297	0	0	0	0.33457	0
ENSG00000198286	ENSG00000198286.9	caspase recruitment domain family member 11 [Source:HGNC Symbol;Acc:HGNC:16393]	CARD11	protein_coding	A0A024R854,Q8TES3,Q9BXL7	84433	0	0	0	0	0.496816	0.224394	0	1.93561	0	0	0	-1.00922	-2.1559	0	0	0	0.952786	0	Series 5/7
ENSG00000196981	ENSG00000196981.4	WD repeat domain 5B [Source:HGNC Symbol;Acc:HGNC:17826]	WDR5B	protein_coding	Q86VZ2	54554	0	0	0	0	0.498808	0.485185	0	0	0	0	0	-1.00344	-1.04339	0	0	0	0	0	Series 5/7
ENSG00000101166	ENSG00000101166.16	PRELI domain containing 3B [Source:HGNC Symbol;Acc:HGNC:15892]	SLMO2	protein_coding	Q9Y3B1	51012	0	0	0	0	0.499234	0.427582	0	0	0	0	0	-1.00221	-1.22573	0	0	0	0	0	Series 5/7
ENSG00000070159	ENSG00000070159.14	protein tyrosine phosphatase non-receptor type 3 [Source:HGNC Symbol;Acc:HGNC:9655]	PTPN3	protein_coding	B7Z3V3,B7Z9V1,B7ZA03,P26045,Q8N4S3	5774	0	0	0	0	0.447512	0.277233	0	0	0.486565	0	0	-1.16	-1.85083	0	0	0	0	-1.0393
ENSG00000171490	ENSG00000171490.13	ribosomal L1 domain containing 1 [Source:HGNC Symbol;Acc:HGNC:24534]	RSL1D1	protein_coding	O76021	26156	0	0	0	0	0.537603	0.277494	0	0	0	0	0	-0.895386	-1.84947	0	0	0	0	0
ENSG00000145495	ENSG00000145495.16	membrane associated ring-CH-type finger 6 [Source:HGNC Symbol;Acc:HGNC:30550]	MARCH6	protein_coding	O60337	10299	0	0	0	0	0.437964	0.277567	0	0	0.438546	0	0	-1.19112	-1.84909	0	0	0	0	-1.1892
ENSG00000124107	ENSG00000124107.5	secretory leukocyte peptidase inhibitor [Source:HGNC Symbol;Acc:HGNC:11092]	SLPI	protein_coding	P03973	6590	0.557884	0	0	0	0.541576	0.278606	0	0	0	-0.841963	0	-0.884764	-1.8437	0	0	0	0	0
ENSG00000158553	ENSG00000158553.4	POM121 transmembrane nucleoporin like 2 [Source:HGNC Symbol;Acc:HGNC:13973]	POM121L2	protein_coding	Q96KW2	94026	0	0	0	0	0	0.278884	0	0	0	0	0	0	-1.84226	0	0	0	0	0
ENSG00000099995	ENSG00000099995.19	splicing factor 3a subunit 1 [Source:HGNC Symbol;Acc:HGNC:10765]	SF3A1	protein_coding	A0A024R1K8,Q15459	10291	0	0	0	0	-0.323521	0.27936	0	0	0	0	0	0	-1.8398	0	0	0	0	0
ENSG00000204304	ENSG00000204304.12	PBX homeobox 2 [Source:HGNC Symbol;Acc:HGNC:8633]	PBX2	protein_coding	A0A024RCR3,P40425	5089	0	0	0	0	0	0.280326	0	0	0	0	0	0	-1.83482	0	0	0	0	0
ENSG00000170871	ENSG00000170871.12	KIAA0232 [Source:HGNC Symbol;Acc:HGNC:28992]	KIAA0232	protein_coding	A5YKK5,Q92628	9778	0	0	0	0	0.325728	0.28288	0	0	0.482689	0	0	-1.61826	-1.82174	0	0	0	0	-1.05083
ENSG00000152804	ENSG00000152804.11	hematopoietically expressed homeobox [Source:HGNC Symbol;Acc:HGNC:4901]	HHEX	protein_coding	Q03014	3087	0	0	0	0	-0.69094	0.283971	0	0	0	0	0	0	-1.81618	0	0	0	0	0
ENSG00000229054	ENSG00000229054.1	ribosomal protein S29 pseudogene 14 [Source:HGNC Symbol;Acc:HGNC:36471]	AC074338.4	pseudogene	NA	NA	0	0	0	0	0	0.284346	0	0	0	0	0	0	-1.81428	0	0	0	0	0
ENSG00000135919	ENSG00000135919.13	serpin family E member 2 [Source:HGNC Symbol;Acc:HGNC:8951]	SERPINE2	protein_coding	A0A024R451,A0A024R498,P07093	5270	0	0	0	0	1.05734	0.284724	0	2.2429	0	0	0	0.0804368	-1.81236	0	0	0	1.16536	0
ENSG00000166900	ENSG00000166900.17	syntaxin 3 [Source:HGNC Symbol;Acc:HGNC:11438]	STX3	protein_coding	Q13277,Q53YE2	6809	0	0	0	0	0	0.285477	0	1.48306	0	0	0	0	-1.80855	0	0	0	0.568572	0
ENSG00000116183	ENSG00000116183.11	pappalysin 2 [Source:HGNC Symbol;Acc:HGNC:14615]	PAPPA2	protein_coding	Q9BXP8	60676	0	0	0	0	8.44961	0.286729	0	5.17697	0	0	0	3.07889	-1.80224	0	0	0	2.37211	0
ENSG00000248596	ENSG00000248596.8	novel transcript	RP11-844P9.2	lincRNA	NA	643201	0	0	0	0	0	0.287865	4.41923	0	0	0	0	0	-1.79654	0	0	2.14379	0	0
ENSG00000255819	ENSG00000255819.7	KLRC4-KLRK1 readthrough [Source:HGNC Symbol;Acc:HGNC:48357]	KLRC4-KLRK1	protein_coding	NA	NA	0	0	0	0	0	0.287865	0	0	0	0	0	0	-1.79654	0	0	0	0	0
ENSG00000101191	ENSG00000101191.17	death inducer-obliterator 1 [Source:HGNC Symbol;Acc:HGNC:2680]	DIDO1	protein_coding	Q9BTC0	11083	0	0	0	0	-0.47272	0.288729	0	0	0	0	0	0	-1.79221	0	0	0	0	0
ENSG00000121390	ENSG00000121390.19	paraspeckle component 1 [Source:HGNC Symbol;Acc:HGNC:20320]	PSPC1	protein_coding	Q8WXF1	55269	0	0	0	0	-0.362573	0.289037	0	0	0	0	0	0	-1.79067	0	0	0	0	0
ENSG00000160741	ENSG00000160741.17	CREB regulated transcription coactivator 2 [Source:HGNC Symbol;Acc:HGNC:27301]	CRTC2	protein_coding	Q53ET0	200186	0	0	0	0	-0.414709	0.290451	0	0	0	0	0	0	-1.78363	0	0	0	0	0
ENSG00000135297	ENSG00000135297.16	mitochondrial tRNA translation optimization 1 [Source:HGNC Symbol;Acc:HGNC:19261]	MTO1	protein_coding	Q9Y2Z2	25821	0	0	0	0	0	0.292053	0	0	0	0	0	0	-1.7757	0	0	0	0	0
ENSG00000161970	ENSG00000161970.15	ribosomal protein L26 [Source:HGNC Symbol;Acc:HGNC:10327]	RPL26	protein_coding	P61254	6154	0	0	0	0	0.714725	0.293798	0	0	-0.371682	0	0	-0.48454	-1.7671	0	0	0	0	0
ENSG00000120705	ENSG00000120705.13	eukaryotic translation termination factor 1 [Source:HGNC Symbol;Acc:HGNC:3477]	ETF1	protein_coding	B7Z7P8,P62495	2107	0	0	0	0	0	0.293809	0	0	0.374266	0	0	0	-1.76705	0	0	0	0	-1.41786
ENSG00000198561	ENSG00000198561.15	catenin delta 1 [Source:HGNC Symbol;Acc:HGNC:2515]	CTNND1	protein_coding	O60716	1500	0	0	0	0	-0.359157	0.294235	0	0	0	0	0	0	-1.76496	0	0	0	0	0
ENSG00000117280	ENSG00000117280.13	RAB29, member RAS oncogene family [Source:HGNC Symbol;Acc:HGNC:9789]	RAB7L1	protein_coding	B2R7I9,O14966,Q6FGU7	8934	0	0	0	0	0	0.29472	0	0.936268	0.366865	0	0	0	-1.76258	0	0	0	-0.095006	-1.44668
ENSG00000160679	ENSG00000160679.13	chromatin target of PRMT1 [Source:HGNC Symbol;Acc:HGNC:24511]	CHTOP	protein_coding	A0A087X1B7,Q9Y3Y2	26097	0	0	0	0	0	0.295096	0	0	0	0	0	0	-1.76075	0	0	0	0	0
ENSG00000115828	ENSG00000115828.17	glutaminyl-peptide cyclotransferase [Source:HGNC Symbol;Acc:HGNC:9753]	QPCT	protein_coding	Q16769	25797	0	0	0	0	0.810925	0.295373	0	0	0	0	0	-0.302359	-1.75939	0	0	0	0	0
ENSG00000111110	ENSG00000111110.12	protein phosphatase, Mg2+/Mn2+ dependent 1H [Source:HGNC Symbol;Acc:HGNC:18583]	PPM1H	protein_coding	Q9ULR3	57460	0	0	0	0	0	0.295396	0	0	0	0	0	0	-1.75928	0	0	0	0	0
ENSG00000130021	ENSG00000130021.15	pseudouridine 5'-phosphatase [Source:HGNC Symbol;Acc:HGNC:16818]	HDHD1	protein_coding	Q08623	8226	0	0	0	0	0	0.295735	0	0	0	0	0	0	-1.75763	0	0	0	0	0
ENSG00000173545	ENSG00000173545.5	zinc finger protein 622 [Source:HGNC Symbol;Acc:HGNC:30958]	ZNF622	protein_coding	Q969S3	90441	0	0	0	0	-0.321255	0.298687	0	0	0	0	0	0	-1.74329	0	0	0	0	0
ENSG00000170027	ENSG00000170027.7	tyrosine 3-monooxygenase/tryptophan 5-monooxygenase activation protein gamma [Source:HGNC Symbol;Acc:HGNC:12852]	YWHAG	protein_coding	P61981	7532	0	0	0	0	0	0.29892	0	0	0.381511	0	0	0	-1.74217	0	0	0	0	-1.3902
ENSG00000136802	ENSG00000136802.11	leucine rich repeat containing 8 VRAC subunit A [Source:HGNC Symbol;Acc:HGNC:19027]	LRRC8A	protein_coding	A0A024R892,A8K1C7,Q8IWT6	56262	0	0	0	0	-0.28324	0.301534	0	0.71449	0	0	0	0	-1.72961	0	0	0	-0.485015	0
ENSG00000146072	ENSG00000146072.6	TNF receptor superfamily member 21 [Source:HGNC Symbol;Acc:HGNC:13469]	TNFRSF21	protein_coding	A0A024RD71,O75509	27242	0	0	0	0	0	0.30157	0	0	0	0	0	0	-1.72943	0	0	0	0	0
ENSG00000204120	ENSG00000204120.15	GRB10 interacting GYF protein 2 [Source:HGNC Symbol;Acc:HGNC:11960]	GIGYF2	protein_coding	Q6Y7W6	26058	0	0	0	0	0	0.302652	0	0	0	0	0	0	-1.72427	0	0	0	0	0
ENSG00000107798	ENSG00000107798.18	lipase A, lysosomal acid type [Source:HGNC Symbol;Acc:HGNC:6617]	LIPA	protein_coding	A0A0A0MT32,P38571	3988	0	0	0	0	0	0.30327	0	0	0	0	0	0	-1.72133	0	0	0	0	0
ENSG00000204580	ENSG00000204580.13	discoidin domain receptor tyrosine kinase 1 [Source:HGNC Symbol;Acc:HGNC:2730]	DDR1	protein_coding	A0A024RCJ0,A0A024RCL1,A0A024RCQ1,A0A0A0MSX3,Q08345,Q96T61,Q96T62	780	0	0	0	0	-0.212958	0.304721	0	0	0	0	0	0	-1.71444	0	0	0	0	0
ENSG00000143624	ENSG00000143624.14	integrator complex subunit 3 [Source:HGNC Symbol;Acc:HGNC:26153]	INTS3	protein_coding	Q68E01	65123	0	0	0	0	-0.26792	0.30478	0	0	0	0	0	0	-1.71416	0	0	0	0	0
ENSG00000163624	ENSG00000163624.6	CDP-diacylglycerol synthase 1 [Source:HGNC Symbol;Acc:HGNC:1800]	CDS1	protein_coding	A0A024RDG8,Q92903	1040	0	0	0	0	1.11324	0.305984	0	0	0	0	0	0.154766	-1.70847	0	0	0	0	0
ENSG00000122515	ENSG00000122515.15	zinc finger MIZ-type containing 2 [Source:HGNC Symbol;Acc:HGNC:22229]	ZMIZ2	protein_coding	E7EWM3,Q8NF64	83637	0	0	0	0	0	0.307069	0	0.650538	0	0	0	0	-1.70337	0	0	0	-0.620295	0
ENSG00000143373	ENSG00000143373.18	zinc finger protein 687 [Source:HGNC Symbol;Acc:HGNC:29277]	ZNF687	protein_coding	Q8N1G0	57592	0	0	0	0	-0.600897	0.30718	0	0	0	0	0	0	-1.70284	0	0	0	0	0
ENSG00000119139	ENSG00000119139.20	tight junction protein 2 [Source:HGNC Symbol;Acc:HGNC:11828]	TJP2	protein_coding	B7Z2R3,B7Z954,Q9UDY2	9414	0	0	0	0	0	0.308092	0	0	0	0	0	0	-1.69857	0	0	0	0	0
ENSG00000092148	ENSG00000092148.13	HECT domain E3 ubiquitin protein ligase 1 [Source:HGNC Symbol;Acc:HGNC:20157]	HECTD1	protein_coding	Q9ULT8	25831	0	0	0	0	0	0.30941	0	0	0.620089	0	0	0	-1.69241	0	0	0	0	-0.689452
ENSG00000132604	ENSG00000132604.11	telomeric repeat binding factor 2 [Source:HGNC Symbol;Acc:HGNC:11729]	TERF2	protein_coding	Q15554	7014	0	0	0	0	0	0.309533	0	0	0	0	0	0	-1.69183	0	0	0	0	0
ENSG00000255073	ENSG00000255073.8	ZFP91-CNTF readthrough (NMD candidate) [Source:HGNC Symbol;Acc:HGNC:33441]	ZFP91-CNTF	protein_coding	NA	NA	0	0	0	0	-7.88569	0.309705	0	0	0	0	0	0	-1.69103	0	0	0	0	0
ENSG00000213699	ENSG00000213699.9	solute carrier family 35 member F6 [Source:HGNC Symbol;Acc:HGNC:26055]	SLC35F6	protein_coding	Q8N357	54978	0	0	0	0	0	0.309859	0	0	0	0	0	0	-1.69032	0	0	0	0	0
ENSG00000157483	ENSG00000157483.9	myosin IE [Source:HGNC Symbol;Acc:HGNC:7599]	MYO1E	protein_coding	Q12965,Q4KMR3	4643	0	0	0.572475	0	0	0.309956	0	0	0	0	0	0	-1.68986	-0.804715	0	0	0	0
ENSG00000253838	ENSG00000253838.1	novel transcript	RP11-44K6.2	sense_intronic	NA	NA	0	0	0	0	0	0.310099	0	0	0	0	0	0	-1.6892	0	0	0	0	0
ENSG00000158773	ENSG00000158773.14	upstream transcription factor 1 [Source:HGNC Symbol;Acc:HGNC:12593]	USF1	protein_coding	A0A0S2Z4U5,P22415	7391	0	0	0	0	-0.637286	0.310469	0	0	0	0	0	0	-1.68748	0	0	0	0	0
ENSG00000085511	ENSG00000085511.20	mitogen-activated protein kinase kinase kinase 4 [Source:HGNC Symbol;Acc:HGNC:6856]	MAP3K4	protein_coding	Q9P1M2,Q9Y6R4	4216	0	0	0	0	0	0.311953	0	0	0	0	0	0	-1.6806	0	0	0	0	0
ENSG00000259298	NA	NA	RP11-562A8.4	antisense	NA	NA	0	0	0	0	0	0.312486	0	0	0	0	0	0	-1.67814	0	0	0	0	0
ENSG00000249825	ENSG00000249825.6	novel transcript	CTD-2201I18.1	antisense	NA	101929215	0	0	0	0	0	0.312562	0	0	0	0	0	0	-1.67779	0	0	0	0	0
ENSG00000162402	ENSG00000162402.14	ubiquitin specific peptidase 24 [Source:HGNC Symbol;Acc:HGNC:12623]	USP24	protein_coding	Q9UPU5	23358	0	0	0	0	0.313776	0.313013	0	0	0.349048	0	0	-1.6722	-1.67571	0	0	0	0	-1.5185
ENSG00000168575	ENSG00000168575.10	solute carrier family 20 member 2 [Source:HGNC Symbol;Acc:HGNC:10947]	SLC20A2	protein_coding	B2RBR4,B4DJ71,Q08357	6575	0	0	0	0	-0.252276	0.313411	0	0	0	0	0	0	-1.67387	0	0	0	0	0
ENSG00000085788	ENSG00000085788.14	DDHD domain containing 2 [Source:HGNC Symbol;Acc:HGNC:29106]	DDHD2	protein_coding	B3KPM6,O94830	23259	0	0	0	0	0.619741	0.313726	0	0	0	0	0	-0.690264	-1.67242	0	0	0	0	0
ENSG00000187555	ENSG00000187555.16	ubiquitin specific peptidase 7 [Source:HGNC Symbol;Acc:HGNC:12630]	USP7	protein_coding	B7Z855,B7ZAX6,Q6U8A4,Q93009	7874	0	0	0	0	0	0.313886	0	0	0	0	0	0	-1.67169	0	0	0	0	0
ENSG00000182095	ENSG00000182095.14	trinucleotide repeat containing 18 [Source:HGNC Symbol;Acc:HGNC:11962]	TNRC18	protein_coding	A3KMH2,O15417	84629	0	0	0	0	-0.266102	0.31399	0	0	0	0	0	0	-1.67121	0	0	0	0	0
ENSG00000163082	ENSG00000163082.10	sphingosine-1-phosphate phosphatase 2 [Source:HGNC Symbol;Acc:HGNC:19953]	SGPP2	protein_coding	Q8IWX5	130367	0.566784	0	0	0	0	0.315418	0	0	0	-0.819129	0	0	-1.66466	0	0	0	0	0
ENSG00000133195	ENSG00000133195.11	solute carrier family 39 member 11 [Source:HGNC Symbol;Acc:HGNC:14463]	SLC39A11	protein_coding	Q8N1S5	201266	0	0	0	0	0	0.315528	0	0	0	0	0	0	-1.66416	0	0	0	0	0
ENSG00000148498	ENSG00000148498.16	par-3 family cell polarity regulator [Source:HGNC Symbol;Acc:HGNC:16051]	PARD3	protein_coding	Q8TEW0	56288	0	0	0	0	-0.223838	0.315609	0	-0.680893	0	0	0	0	-1.66379	0	0	0	0	0
ENSG00000103335	ENSG00000103335.22	piezo type mechanosensitive ion channel component 1 [Source:HGNC Symbol;Acc:HGNC:28993]	PIEZO1	protein_coding	Q92508	9780	0	0	0	0	-0.410555	0.316195	0	0.607043	0	0	0	0	-1.66111	0	0	0	-0.720128	0
ENSG00000197183	ENSG00000197183.14	nucleolar protein 4 like [Source:HGNC Symbol;Acc:HGNC:16106]	C20orf112	protein_coding	A0A087X0N3,Q6P0R2,Q96MY1	140688	0	0	0	0	0	0.316513	0	0	0	0	0	0	-1.65967	0	0	0	0	0
ENSG00000135074	ENSG00000135074.16	ADAM metallopeptidase domain 19 [Source:HGNC Symbol;Acc:HGNC:197]	ADAM19	protein_coding	Q8TBU7,Q9H013	8728	0	0	0.925367	0	0.689956	0.316805	0	2.14263	0	0	0	-0.535424	-1.65833	-0.111903	0	0	1.09938	0
ENSG00000198732	ENSG00000198732.11	SPARC related modular calcium binding 1 [Source:HGNC Symbol;Acc:HGNC:20318]	SMOC1	protein_coding	A0A024R6E0,Q9H4F8	64093	0	0	0	0	0	0.317219	0	0	0	0	0	0	-1.65645	0	0	0	0	0
ENSG00000112658	ENSG00000112658.8	serum response factor [Source:HGNC Symbol;Acc:HGNC:11291]	SRF	protein_coding	A0A024RD16,B4DU24,P11831	6722	0	0	0	0	-0.381019	0.317269	0	1.12665	0	0	0	0	-1.65622	0	0	0	0.172043	0
ENSG00000162735	ENSG00000162735.18	peroxisomal biogenesis factor 19 [Source:HGNC Symbol;Acc:HGNC:9713]	PEX19	protein_coding	A0A0S2Z497,P40855	5824	0	0	0	0	0	0.318737	0	0	0	0	0	0	-1.64956	0	0	0	0	0
ENSG00000140526	ENSG00000140526.18	abhydrolase domain containing 2 [Source:HGNC Symbol;Acc:HGNC:18717]	ABHD2	protein_coding	A0A024RC89,P08910	11057	0	0	0	0	0	0.318777	0	0	0.526606	0	0	0	-1.64938	0	0	0	0	-0.925204
ENSG00000055483	ENSG00000055483.19	ubiquitin specific peptidase 36 [Source:HGNC Symbol;Acc:HGNC:20062]	USP36	protein_coding	A0A024R8V6,Q9P275	57602	0	0	0	0	0	0.31929	0	0	0	0	0	0	-1.64706	0	0	0	0	0
ENSG00000080608	ENSG00000080608.10	pumilio RNA binding family member 3 [Source:HGNC Symbol;Acc:HGNC:29676]	KIAA0020	protein_coding	Q15397	9933	0	0.293734	0	0	0.467697	0.319914	0.899408	0.604476	0	0	-1.76742	-1.09635	-1.64424	0	0	-0.152952	-0.726243	0
ENSG00000072518	ENSG00000072518.20	microtubule affinity regulating kinase 2 [Source:HGNC Symbol;Acc:HGNC:3332]	MARK2	protein_coding	A0A140VJP1,A8K2S4,Q7KZI7	2011	0	0	0	0	-0.269743	0.320012	0	0.436968	0	0	0	0	-1.6438	0	0	0	-1.1944	0
ENSG00000019186	ENSG00000019186.10	cytochrome P450 family 24 subfamily A member 1 [Source:HGNC Symbol;Acc:HGNC:2602]	CYP24A1	protein_coding	Q07973	1591	0	0	0	0	0.694399	0.320414	0	0	0	0	0	-0.526164	-1.64199	0	0	0	0	0
ENSG00000171209	ENSG00000171209.3	casein kappa [Source:HGNC Symbol;Acc:HGNC:2446]	CSN3	protein_coding	P07498	1448	0	0	0	0	0	0.320809	0	0	0	0	0	0	-1.64021	0	0	0	0	0
ENSG00000160058	ENSG00000160058.18	BSD domain containing 1 [Source:HGNC Symbol;Acc:HGNC:25501]	BSDC1	protein_coding	Q9NW68	55108	0	0	0	0	0	0.320869	0	0.632028	0	0	0	0	-1.63994	0	0	0	-0.661939	0
ENSG00000113504	ENSG00000113504.21	solute carrier family 12 member 7 [Source:HGNC Symbol;Acc:HGNC:10915]	SLC12A7	protein_coding	Q9Y666	10723	0	0	0	0	-0.720338	0.321889	0	0.76973	0.752233	0	0	0	-1.63536	0	0	0	-0.377575	-0.410749
ENSG00000119537	ENSG00000119537.18	3-ketodihydrosphingosine reductase [Source:HGNC Symbol;Acc:HGNC:4021]	KDSR	protein_coding	A0A024R292,Q06136	2531	0	0	0	0	1.02144	0.32192	0.736611	1.42907	0	0	0	0.0306033	-1.63523	0	0	-0.441026	0.515072	0
ENSG00000126261	ENSG00000126261.13	ubiquitin like modifier activating enzyme 2 [Source:HGNC Symbol;Acc:HGNC:30661]	UBA2	protein_coding	Q9UBT2	10054	0	0	0	0	0	0.322534	0	0	0	0	0	0	-1.63248	0	0	0	0	0
ENSG00000126003	ENSG00000126003.7	PLAG1 like zinc finger 2 [Source:HGNC Symbol;Acc:HGNC:9047]	PLAGL2	protein_coding	Q9UPG8	5326	0	0	0	0	-0.273604	0.322542	0	0	0	0	0	0	-1.63244	0	0	0	0	0
ENSG00000005238	ENSG00000005238.19	family with sequence similarity 214 member B [Source:HGNC Symbol;Acc:HGNC:25666]	FAM214B	protein_coding	Q7L5A3	80256	0	0	0	0	0	0.322737	0	1.31665	0	0	0	0	-1.63157	0	0	0	0.396867	0
ENSG00000136193	ENSG00000136193.17	secernin 1 [Source:HGNC Symbol;Acc:HGNC:22192]	SCRN1	protein_coding	A0A024RA21,A0A090N7T9,Q12765	9805	0	0	0	0	0.583229	0.323257	0	0	0.432562	0	0	-0.777865	-1.62924	0	0	0	0	-1.20902
ENSG00000173221	ENSG00000173221.14	glutaredoxin [Source:HGNC Symbol;Acc:HGNC:4330]	GLRX	protein_coding	A0A024RAM2,P35754	2745	0	0	0	0	0	0.323366	0.54785	0.598511	0	0	0	0	-1.62876	0	0	-0.868148	-0.740551	0
ENSG00000078142	ENSG00000078142.13	phosphatidylinositol 3-kinase catalytic subunit type 3 [Source:HGNC Symbol;Acc:HGNC:8974]	PIK3C3	protein_coding	A8MYT4,B4DPV9,Q8NEB9	5289	0	0	0	0	0	0.323716	0	0	0	0	0	0	-1.6272	0	0	0	0	0
ENSG00000118849	ENSG00000118849.10	retinoic acid receptor responder 1 [Source:HGNC Symbol;Acc:HGNC:9867]	RARRES1	protein_coding	P49788	5918	0	0.380721	-0.811816	0	0	0.32386	0	0	0	0	-1.39319	0	-1.62656	0	0	0	0	0
ENSG00000003147	ENSG00000003147.19	islet cell autoantigen 1 [Source:HGNC Symbol;Acc:HGNC:5343]	ICA1	protein_coding	A0A024RA29,Q05084	3382	0	0	0	0	1.6712	0.324055	0	0	0	0	0	0.740885	-1.62569	0	0	0	0	0
ENSG00000122126	ENSG00000122126.17	OCRL inositol polyphosphate-5-phosphatase [Source:HGNC Symbol;Acc:HGNC:8108]	OCRL	protein_coding	Q01968,Q504W7	4952	0	0	0	0	0.500165	0.32413	0	0	0.332891	0	0	-0.999523	-1.62535	0	0	0	0	-1.58688
ENSG00000108557	ENSG00000108557.19	retinoic acid induced 1 [Source:HGNC Symbol;Acc:HGNC:9834]	RAI1	protein_coding	Q7Z5J4	10743	0	0	0	0	-0.679181	0.324294	0	0	0	0	0	0	-1.62463	0	0	0	0	0
ENSG00000163166	ENSG00000163166.15	interacts with SUPT6H, CTD assembly factor 1 [Source:HGNC Symbol;Acc:HGNC:25467]	IWS1	protein_coding	Q96ST2	55677	0	0	0	0	0	0.324776	0	0	0	0	0	0	-1.62248	0	0	0	0	0
ENSG00000128534	ENSG00000128534.8	LSM8 homolog, U6 small nuclear RNA associated [Source:HGNC Symbol;Acc:HGNC:20471]	NAA38	protein_coding	A4D0W0,O95777	51691	0	0	0	0	0	0.324806	0	0	-0.368246	0	0	0	-1.62235	0	0	0	0	0
ENSG00000065802	ENSG00000065802.12	ankyrin repeat and SOCS box containing 1 [Source:HGNC Symbol;Acc:HGNC:16011]	ASB1	protein_coding	B9A047,Q9Y576	51665	0	0	0	0	0	0.324874	0	0	0	0	0	0	-1.62205	0	0	0	0	0
ENSG00000055211	ENSG00000055211.14	glycoprotein integral membrane 1 [Source:HGNC Symbol;Acc:HGNC:21074]	GINM1	protein_coding	Q9NU53	116254	0	0	0	0	0.69943	0.325622	0	1.05977	0	0	0	-0.515749	-1.61873	0	0	0	0.0837448	0
ENSG00000176407	ENSG00000176407.18	potassium channel modulatory factor 1 [Source:HGNC Symbol;Acc:HGNC:20589]	KCMF1	protein_coding	Q9P0J7	56888	0	0	0	0	0.507885	0.326031	0	0.516448	0	0	0	-0.977426	-1.61692	0	0	0	-0.953306	0
ENSG00000186063	ENSG00000186063.13	axin interactor, dorsalization associated [Source:HGNC Symbol;Acc:HGNC:25761]	AIDA	protein_coding	Q96BJ3	64853	0	0	0	0	0.576114	0.326497	0	0	0.39917	0	0	-0.795573	-1.61486	0	0	0	0	-1.32492
ENSG00000168264	ENSG00000168264.10	interferon regulatory factor 2 binding protein 2 [Source:HGNC Symbol;Acc:HGNC:21729]	IRF2BP2	protein_coding	Q7Z5L9	359948	0	0	0	0	0	0.326993	0	0	0	0	0	0	-1.61267	0	0	0	0	0
ENSG00000086102	ENSG00000086102.19	nuclear transcription factor, X-box binding 1 [Source:HGNC Symbol;Acc:HGNC:7803]	NFX1	protein_coding	Q12986	4799	0	0	0	0	0	0.327422	0	0	0	0	0	0	-1.61078	0	0	0	0	0
ENSG00000162413	ENSG00000162413.16	kelch like family member 21 [Source:HGNC Symbol;Acc:HGNC:29041]	KLHL21	protein_coding	Q9UJP4	9903	0	-0.511075	0	0	0	0.327639	0	0	0	0	0	0	-1.60982	0	0	0	0	0
ENSG00000134440	ENSG00000134440.12	asparaginyl-tRNA synthetase 1 [Source:HGNC Symbol;Acc:HGNC:7643]	NARS	protein_coding	O43776	4677	0	0	0	0	0.516393	0.327899	0	0	0	0	0	-0.953459	-1.60868	0	0	0	0	0
ENSG00000094631	ENSG00000094631.21	histone deacetylase 6 [Source:HGNC Symbol;Acc:HGNC:14064]	HDAC6	protein_coding	A0A024QZ26,B4DZH6,Q9BRX7,Q9NSW6,Q9UBN7	10013	0	0	0	0	-0.282348	0.328074	0	0	0	0	0	0	-1.60791	0	0	0	0	0
ENSG00000119862	ENSG00000119862.13	galectin like [Source:HGNC Symbol;Acc:HGNC:25012]	LGALSL	protein_coding	Q3ZCW2	29094	0	0	0	0	0.525378	0.328349	0	0	0	0	0	-0.928573	-1.6067	0	0	0	0	0
ENSG00000179820	ENSG00000179820.16	myeloid associated differentiation marker [Source:HGNC Symbol;Acc:HGNC:7544]	MYADM	protein_coding	A0A024R4N0,Q96S97	91663	0	0	0.507227	0	0.415175	0.328425	0	1.4171	0	0	0	-1.26821	-1.60636	-0.979297	0	0	0.502941	0
ENSG00000065883	ENSG00000065883.16	cyclin dependent kinase 13 [Source:HGNC Symbol;Acc:HGNC:1733]	CDK13	protein_coding	A0A024RA66,A0A024RA85,Q14004,Q9BVE2	8621	0	0	0	0	0	0.329004	0	0	0.349459	0	0	0	-1.60382	0	0	0	0	-1.51681
ENSG00000142528	ENSG00000142528.16	zinc finger protein 473 [Source:HGNC Symbol;Acc:HGNC:23239]	ZNF473	protein_coding	A0A024QZI1,B4DY71,F8WEC7,Q8WTR7	25888	0	0	0	0	0.332424	0.329022	0	0	0.467052	0	0	-1.58891	-1.60374	0	0	0	0	-1.09835
ENSG00000267712	ENSG00000267712.6	long intergenic non-protein coding RNA 1539 [Source:HGNC Symbol;Acc:HGNC:51307]	RP11-456O19.4	lincRNA	NA	100505474	0	0	0	0	0	0.329779	0	0	0	0	0	0	-1.60043	0	0	0	0	0
ENSG00000163682	ENSG00000163682.16	ribosomal protein L9 [Source:HGNC Symbol;Acc:HGNC:10369]	RPL9	protein_coding	P32969,Q53Z07	6133	-0.354042	0	0	0	0.835063	0.330017	0	0	-0.297288	0	0	-0.260044	-1.59939	0	0	0	0	0
ENSG00000125875	ENSG00000125875.14	TBC1 domain family member 20 [Source:HGNC Symbol;Acc:HGNC:16133]	TBC1D20	protein_coding	Q96BZ9,Q9Y2V8	128637	0	0	0	0	0	0.330073	0	0.350827	0	0	0	0	-1.59914	0	0	0	-1.51117	0
ENSG00000126524	ENSG00000126524.10	SBDS ribosome maturation factor [Source:HGNC Symbol;Acc:HGNC:19440]	SBDS	protein_coding	A0A0S2Z5I7,Q9Y3A5	51119	0	0	0	0	0.786149	0.331114	0	1.41142	0	0	0	-0.347126	-1.5946	0	0	0	0.497143	0
ENSG00000173230	ENSG00000173230.15	golgin B1 [Source:HGNC Symbol;Acc:HGNC:4429]	GOLGB1	protein_coding	Q14789	2804	0	0	0	0	0.557734	0.331191	0	0	0	0	0	-0.84235	-1.59426	0	0	0	0	0
ENSG00000174123	ENSG00000174123.11	toll like receptor 10 [Source:HGNC Symbol;Acc:HGNC:15634]	TLR10	protein_coding	A0A024R9W4,Q9BXR5	81793	0	0	0	0	0	0.331526	0	0	0	0	0	0	-1.59281	0	0	0	0	0
ENSG00000128268	ENSG00000128268.12	beta-1,4-mannosyl-glycoprotein 4-beta-N-acetylglucosaminyltransferase [Source:HGNC Symbol;Acc:HGNC:7046]	MGAT3	protein_coding	Q09327	4248	0	0	0	0	0	0.332575	0	0	0	0	0	0	-1.58825	0	0	0	0	0
ENSG00000101189	ENSG00000101189.7	MRG domain binding protein [Source:HGNC Symbol;Acc:HGNC:15866]	MRGBP	protein_coding	Q9NV56	55257	0	0	0	0	0	0.333246	0	0	0	0	0	0	-1.58534	0	0	0	0	0
ENSG00000117597	ENSG00000117597.18	UTP25 small subunit processor component [Source:HGNC Symbol;Acc:HGNC:28440]	DIEXF	protein_coding	Q68CQ4	27042	0	0	0	0	0.45918	0.333663	0	0.798324	0	0	0	-1.12287	-1.58354	0	0	0	-0.324955	0
ENSG00000125484	ENSG00000125484.12	general transcription factor IIIC subunit 4 [Source:HGNC Symbol;Acc:HGNC:4667]	GTF3C4	protein_coding	B3KNH2,Q9UKN8	9329	0	0	0	0	0	0.334266	0	0	0.865101	0	0	0	-1.58093	0	0	0	0	-0.20906
ENSG00000215039	ENSG00000215039.7	CD27 antisense RNA 1 [Source:HGNC Symbol;Acc:HGNC:43896]	CD27-AS1	antisense	NA	678655	0	0	0	0	0	0.334999	-1.42197	0	0	0	0	0	-1.57777	0	0	0	0	0
ENSG00000073614	ENSG00000073614.13	lysine demethylase 5A [Source:HGNC Symbol;Acc:HGNC:9886]	KDM5A	protein_coding	P29375	5927	0	0	0	0	0	0.335447	0	0.85048	0.569814	0	0	0	-1.57584	0	0	0	-0.23365	-0.811436
ENSG00000165219	ENSG00000165219.22	GTPase activating protein and VPS9 domains 1 [Source:HGNC Symbol;Acc:HGNC:23375]	GAPVD1	protein_coding	A0A024R862,A0A024R875,A0A024R8A2,B4DGD8,F8W9S7,Q14C86	26130	0	0	0	0	0	0.335998	0	0	0.370973	0	0	0	-1.57348	0	0	0	0	-1.43062
ENSG00000112659	ENSG00000112659.14	cullin 9 [Source:HGNC Symbol;Acc:HGNC:15982]	CUL9	protein_coding	Q8IWT3	23113	0	0	0	0	0	0.336334	0	-0.879663	0	0	0	0	-1.57203	0	0	0	0	0
ENSG00000112511	ENSG00000112511.17	PHD finger protein 1 [Source:HGNC Symbol;Acc:HGNC:8919]	PHF1	protein_coding	A0A140VJR4,O43189	5252	0	0	0	0	0	0.33658	0	0	0	0	0	0	-1.57098	0	0	0	0	0
ENSG00000164654	ENSG00000164654.16	meiosis regulator for oocyte development [Source:HGNC Symbol;Acc:HGNC:21905]	MIOS	protein_coding	A0A024RA24,Q9NXC5	54468	0	0	0	0	0.670376	0.336827	0	0	0	0	0	-0.576958	-1.56992	0	0	0	0	0
ENSG00000141646	ENSG00000141646.14	SMAD family member 4 [Source:HGNC Symbol;Acc:HGNC:6770]	SMAD4	protein_coding	A0A024R274,Q13485	4089	0	0	0	0	0.250622	0.337116	0	0	0.497926	0	0	-1.99642	-1.56868	0	0	0	0	-1.006
ENSG00000158161	ENSG00000158161.16	EYA transcriptional coactivator and phosphatase 3 [Source:HGNC Symbol;Acc:HGNC:3521]	EYA3	protein_coding	Q99504	2140	0	0	0	0	0	0.337478	0	0.812454	0	0	0	0	-1.56713	0	0	0	-0.299643	0
ENSG00000105357	ENSG00000105357.18	myosin heavy chain 14 [Source:HGNC Symbol;Acc:HGNC:23212]	MYH14	protein_coding	A1L2Z2,B3KWH4,Q7Z406	79784	0	0	0	0	-1.60489	0.337949	-0.980442	0	0	0	0	0	-1.56512	0	0	0	0	0
ENSG00000136026	ENSG00000136026.14	cytoskeleton associated protein 4 [Source:HGNC Symbol;Acc:HGNC:16991]	CKAP4	protein_coding	A0A024RBH2,Q07065	10970	0	0	0	0	-0.165025	0.338674	0	0.484918	0	0	0	0	-1.56203	0	0	0	-1.04419	0
ENSG00000114742	ENSG00000114742.14	WD repeat domain 48 [Source:HGNC Symbol;Acc:HGNC:30914]	WDR48	protein_coding	A0A024R2L1,Q8TAF3	57599	0	0	0	0	0.459999	0.338865	0	0	0.464688	0	0	-1.1203	-1.56122	0	0	0	0	-1.10567
ENSG00000196141	ENSG00000196141.14	spermatogenesis associated serine rich 2 like [Source:HGNC Symbol;Acc:HGNC:24574]	SPATS2L	protein_coding	A0A024R3V0,B8ZZZ7,Q9NUQ6	26010	0	0	0	0	-0.542063	0.338957	1.15267	1.1041	0	0	0	0	-1.56083	0	0	0.204975	0.142865	0
ENSG00000019505	ENSG00000019505.8	synaptotagmin 13 [Source:HGNC Symbol;Acc:HGNC:14962]	SYT13	protein_coding	Q7L8C5	57586	0	0	0	0	0	0.340101	0	0	0	0	0	0	-1.55596	0	0	0	0	0
ENSG00000197712	ENSG00000197712.12	family with sequence similarity 114 member A1 [Source:HGNC Symbol;Acc:HGNC:25087]	FAM114A1	protein_coding	A0A024R9V7,Q8IWE2	92689	0	0	0	0	0.408693	0.340519	0	0.492838	0	0	0	-1.29091	-1.55419	0	0	0	-1.02081	0
ENSG00000196305	ENSG00000196305.17	isoleucyl-tRNA synthetase 1 [Source:HGNC Symbol;Acc:HGNC:5330]	IARS	protein_coding	P41252,Q6P0M4,Q7L4K8	3376	0	0	0	0	0.929714	0.34292	0	0	0.475691	0	0	-0.105141	-1.54406	0	0	0	0	-1.0719
ENSG00000182199	ENSG00000182199.11	serine hydroxymethyltransferase 2 [Source:HGNC Symbol;Acc:HGNC:10852]	SHMT2	protein_coding	A0A024RB99,B4DJQ3,B4DLV4,P34897,Q5BJF5,Q5HYG8,V9HW06	6472	0	0	0	0	0	0.343104	0	0	0	0	0	0	-1.54328	0	0	0	0	0
ENSG00000115339	ENSG00000115339.14	polypeptide N-acetylgalactosaminyltransferase 3 [Source:HGNC Symbol;Acc:HGNC:4125]	GALNT3	protein_coding	Q14435	2591	0	0	0	0	0	0.34311	0	0	0.428029	0	0	0	-1.54326	0	0	0	0	-1.22422
ENSG00000153029	ENSG00000153029.14	major histocompatibility complex, class I-related [Source:HGNC Symbol;Acc:HGNC:4975]	MR1	protein_coding	Q95460	3140	0	0	0	0	0.860087	0.343472	0	0.996546	0.499683	0	0	-0.217446	-1.54173	0	0	0	-0.0049917	-1.00091
ENSG00000179532	ENSG00000179532.13	dynein heavy chain domain 1 [Source:HGNC Symbol;Acc:HGNC:26532]	DNHD1	protein_coding	B0I1S4,Q96M86	144132	0	0	0	0	-0.281209	0.343669	0	1.01817	0	0	0	0	-1.54091	0	0	0	0.0259772	0
ENSG00000115170	ENSG00000115170.15	activin A receptor type 1 [Source:HGNC Symbol;Acc:HGNC:171]	ACVR1	protein_coding	D3DPA4,Q04771	90	0	0	0	0	0.799054	0.344438	0	0	0	0	0	-0.323635	-1.53769	0	0	0	0	0
ENSG00000149218	ENSG00000149218.5	endonuclease domain containing 1 [Source:HGNC Symbol;Acc:HGNC:29129]	ENDOD1	protein_coding	O94919	23052	-0.448758	0	0	0	0	0.344521	1.01665	0.627604	0	0	0	0	-1.53733	0	0	0.0238262	-0.672074	0
ENSG00000141738	ENSG00000141738.14	growth factor receptor bound protein 7 [Source:HGNC Symbol;Acc:HGNC:4567]	GRB7	protein_coding	A0A0S2Z4F6,Q14451	2886	0	0	-0.784744	0	-0.89663	0.344654	-1.47967	-1.94655	-0.476184	0	0	0	-1.53678	0	0	0	0	0
ENSG00000162734	ENSG00000162734.13	proliferation and apoptosis adaptor protein 15 [Source:HGNC Symbol;Acc:HGNC:8822]	PEA15	protein_coding	B1AKZ4,B1AKZ5,Q15121,Q96FS5	8682	0	0	0	0	0.669914	0.344856	0	1.55611	0	0	0	-0.577953	-1.53594	0	0	0	0.637948	0
ENSG00000027075	ENSG00000027075.15	protein kinase C eta [Source:HGNC Symbol;Acc:HGNC:9403]	PRKCH	protein_coding	P24723	5583	0	0	0	0	1.25176	0.34493	0	0	0	0	0	0.323954	-1.53562	0	0	0	0	0
ENSG00000088448	ENSG00000088448.14	ankyrin repeat domain 10 [Source:HGNC Symbol;Acc:HGNC:20265]	ANKRD10	protein_coding	A0A024RE01,Q9NXR5	55608	0	0	0	0	0	0.345555	0	0	0	0	0	0	-1.53301	0	0	0	0	0
ENSG00000103657	ENSG00000103657.14	HECT and RLD domain containing E3 ubiquitin protein ligase family member 1 [Source:HGNC Symbol;Acc:HGNC:4867]	HERC1	protein_coding	A0A024R5W0,Q15751	8925	0	0	0	0	0	0.346818	0	0	0	0	0	0	-1.52775	0	0	0	0	0
ENSG00000156304	ENSG00000156304.15	SR-related CTD associated factor 4 [Source:HGNC Symbol;Acc:HGNC:19304]	SCAF4	protein_coding	O95104	57466	0	0	0	0	0	0.347575	0	0	0	0	0	0	-1.5246	0	0	0	0	0
ENSG00000151461	ENSG00000151461.20	UPF2 regulator of nonsense mediated mRNA decay [Source:HGNC Symbol;Acc:HGNC:17854]	UPF2	protein_coding	Q9HAU5	26019	0	0	0	0	0	0.348278	0	0	0	0	0	0	-1.52169	0	0	0	0	0
ENSG00000157542	ENSG00000157542.11	potassium inwardly rectifying channel subfamily J member 6 [Source:HGNC Symbol;Acc:HGNC:6267]	KCNJ6	protein_coding	P48051	3763	0	0	0	0	0	0.34863	0	-1.54066	0	0	0	0	-1.52023	0	0	0	0	0
ENSG00000086061	ENSG00000086061.16	DnaJ heat shock protein family (Hsp40) member A1 [Source:HGNC Symbol;Acc:HGNC:5229]	DNAJA1	protein_coding	B7Z5C0,P31689	3301	0	0	0.638436	0	-1.03892	0.348795	0.96306	1.27932	0.534188	0	0	0	-1.51955	-0.647387	0	-0.0543024	0.355381	-0.904582
ENSG00000147687	ENSG00000147687.19	TatD DNase domain containing 1 [Source:HGNC Symbol;Acc:HGNC:24220]	TATDN1	protein_coding	A0A0D9SGD3,Q6P1N9	83940	0	0	0	0	0.896025	0.349278	0.760778	0	0	0	0	-0.158389	-1.51755	0	0	-0.394453	0	0
ENSG00000100934	ENSG00000100934.15	Sec23 homolog A, COPII coat complex component [Source:HGNC Symbol;Acc:HGNC:10701]	SEC23A	protein_coding	Q15436	10484	0	0	0	0	0	0.350913	0	0	0.364656	0	0	0	-1.51082	0	0	0	0	-1.45539
ENSG00000090989	ENSG00000090989.18	exocyst complex component 1 [Source:HGNC Symbol;Acc:HGNC:30380]	EXOC1	protein_coding	A0A024RDA1,A0A024RDA9,Q9NV70	55763	0	0	0	0	0.726354	0.351688	0	0	0	0	0	-0.461255	-1.50763	0	0	0	0	0
ENSG00000166548	ENSG00000166548.16	thymidine kinase 2 [Source:HGNC Symbol;Acc:HGNC:11831]	TK2	protein_coding	A4IF54,A5PLM0,B4DIW4,B4E0Z4,O00142,Q8IZR3	7084	0	0	0	0	0.658641	0.352043	0	0	0	0	0	-0.602436	-1.50617	0	0	0	0	0
ENSG00000155975	ENSG00000155975.10	VPS37A subunit of ESCRT-I [Source:HGNC Symbol;Acc:HGNC:24928]	VPS37A	protein_coding	Q8NEZ2	137492	0	0	0	0	0	0.352163	0	0	0	0	0	0	-1.50568	0	0	0	0	0
ENSG00000198804	ENSG00000198804.2	mitochondrially encoded cytochrome c oxidase I [Source:HGNC Symbol;Acc:HGNC:7419]	MT-CO1	protein_coding	P00395,U5YWV7	4512	0	0	0	0	-0.249031	0.352273	0	0	-0.440689	0	0	0	-1.50523	0	0	0	0	0
ENSG00000163430	ENSG00000163430.12	follistatin like 1 [Source:HGNC Symbol;Acc:HGNC:3972]	FSTL1	protein_coding	Q12841	11167	0	0.281519	1.03721	0	1.57812	0.353201	0	2.32127	0	0	-1.8287	0.658211	-1.50144	0.0527029	0	0	1.21492	0
ENSG00000230736	ENSG00000230736.2	novel transcript	RP1-149A16.3	lincRNA	NA	339666	0	0	0	0	0	0.353712	0	0	0	0	0	0	-1.49935	0	0	0	0	0
ENSG00000100104	ENSG00000100104.13	SRR1 domain containing [Source:HGNC Symbol;Acc:HGNC:33910]	SRRD	protein_coding	Q9UH36	402055	0	0	0	0	0	0.355012	0	0	0	0	0	0	-1.49406	0	0	0	0	0
ENSG00000135372	ENSG00000135372.9	N-acetyltransferase 10 [Source:HGNC Symbol;Acc:HGNC:29830]	NAT10	protein_coding	Q9H0A0	55226	0	0	0	0	0	0.355656	0	0	0	0	0	0	-1.49145	0	0	0	0	0
ENSG00000100084	ENSG00000100084.14	histone cell cycle regulator [Source:HGNC Symbol;Acc:HGNC:4916]	HIRA	protein_coding	P54198	7290	0	0	0	0	-0.526802	0.356578	0	0	0.617514	0	0	0	-1.48771	0	0	0	0	-0.695456
ENSG00000130559	ENSG00000130559.19	calmodulin regulated spectrin associated protein 1 [Source:HGNC Symbol;Acc:HGNC:19946]	CAMSAP1	protein_coding	Q5T5Y3	157922	0	0	0	0	0	0.356939	0	0	0	0	0	0	-1.48625	0	0	0	0	0
ENSG00000089351	ENSG00000089351.14	GRAM domain containing 1A [Source:HGNC Symbol;Acc:HGNC:29305]	GRAMD1A	protein_coding	B3KQF7,B3KUH3,M0QZ12,Q96CP6	57655	0	0	0.538964	0	0	0.357018	0	0	0	0	0	0	-1.48593	-0.891741	0	0	0	0
ENSG00000169926	ENSG00000169926.11	Kruppel like factor 13 [Source:HGNC Symbol;Acc:HGNC:13672]	KLF13	protein_coding	Q9Y2Y9,X5DNR2	51621	0	0	0	0	0	0.357125	0	0	0.408045	0	0	0	-1.4855	0	0	0	0	-1.2932
ENSG00000075151	ENSG00000075151.20	eukaryotic translation initiation factor 4 gamma 3 [Source:HGNC Symbol;Acc:HGNC:3298]	EIF4G3	protein_coding	A0A0A0MSA7,O43432,Q59GJ0	8672	0	0	0	0	0	0.357225	0	0	0.342595	0	0	0	-1.48509	0	0	0	0	-1.54542
ENSG00000110851	ENSG00000110851.12	PR/SET domain 4 [Source:HGNC Symbol;Acc:HGNC:9348]	PRDM4	protein_coding	A0A024RBM7,B3KPI0,Q9UKN5	11108	0	0	0	0	0.314298	0.357831	0	0	0.375689	0	0	-1.66979	-1.48265	0	0	0	0	-1.41239
ENSG00000130703	ENSG00000130703.17	oxysterol binding protein like 2 [Source:HGNC Symbol;Acc:HGNC:15761]	OSBPL2	protein_coding	B4DKJ8,E7ET92,Q9H1P3	1053692099885	0	0	0	0	0	0.357835	0	0.602577	0	0	0	0	-1.48263	0	0	0	-0.730784	0
ENSG00000198796	ENSG00000198796.7	alpha kinase 2 [Source:HGNC Symbol;Acc:HGNC:20565]	ALPK2	protein_coding	Q86TB3	115701	0	0	0	0	-0.516935	0.358325	0	0.910951	0	0	0	0	-1.48066	0	0	0	-0.134555	0
ENSG00000055917	ENSG00000055917.15	pumilio RNA binding family member 2 [Source:HGNC Symbol;Acc:HGNC:14958]	PUM2	protein_coding	A0A0A0MR59,B7ZL34,Q8TB72	23369	0	0	0	0	0.31313	0.358332	0	0	0.316688	0	0	-1.67517	-1.48063	0	0	0	0	-1.65886
ENSG00000117461	ENSG00000117461.15	phosphoinositide-3-kinase regulatory subunit 3 [Source:HGNC Symbol;Acc:HGNC:8981]	PIK3R3	protein_coding	B4DXM8,Q68CY7,Q7Z3W2,Q8N381,Q92569	8503	0	0	0	0	-2.51602	0.358973	0	0	0	0	0	0	-1.47805	0	0	0	0	0
ENSG00000090612	ENSG00000090612.22	zinc finger protein 268 [Source:HGNC Symbol;Acc:HGNC:13061]	ZNF268	protein_coding	A0A075B6T9,F5H1T2,F5H670,F5H7L3,K7EQP6,Q14587,Q2TB61	10795	0	0	0	0	0	0.359455	0	0	0.404645	0	0	0	-1.47612	0	0	0	0	-1.30527
ENSG00000145907	ENSG00000145907.15	G3BP stress granule assembly factor 1 [Source:HGNC Symbol;Acc:HGNC:30292]	G3BP1	protein_coding	Q13283,Q5U0Q1,Q6ZP53	10146	0	0	0	0	0	0.35946	0	0	0	0	0	0	-1.4761	0	0	0	0	0
ENSG00000151466	ENSG00000151466.12	sodium channel and clathrin linker 1 [Source:HGNC Symbol;Acc:HGNC:26406]	SCLT1	protein_coding	D6RBA6,Q96NL6	132320	0	0	0	0	0	0.359552	0	0	0	0	0	0	-1.47573	0	0	0	0	0
ENSG00000163608	ENSG00000163608.15	nucleolus and neural progenitor protein [Source:HGNC Symbol;Acc:HGNC:24496]	C3orf17	protein_coding	B4DHL5,B4DJ73,B4DUV5,Q6NW34	25871	0	0	0	0	0.558341	0.359704	0	0	0	0	0	-0.840782	-1.47512	0	0	0	0	0
ENSG00000198026	ENSG00000198026.8	zinc finger protein 335 [Source:HGNC Symbol;Acc:HGNC:15807]	ZNF335	protein_coding	Q8IW09,Q9H4Z2	63925	0	0	0	0	-0.516233	0.35978	0	0	0	0	0	0	-1.47481	0	0	0	0	0
ENSG00000173960	ENSG00000173960.14	UBX domain protein 2A [Source:HGNC Symbol;Acc:HGNC:27265]	UBXN2A	protein_coding	P68543	165324	0	0	0	0	0.600953	0.359826	0	0	0	0	0	-0.734677	-1.47463	0	0	0	0	0
ENSG00000182749	ENSG00000182749.5	progestin and adipoQ receptor family member 7 [Source:HGNC Symbol;Acc:HGNC:23146]	PAQR7	protein_coding	Q86WK9	164091	0	0	0	0	0	0.36005	-0.921645	-1.22887	0	0	0	0	-1.47373	0	0	0	0	0
ENSG00000138821	ENSG00000138821.13	solute carrier family 39 member 8 [Source:HGNC Symbol;Acc:HGNC:20862]	SLC39A8	protein_coding	A0A024RDG0,Q9C0K1	64116	0	0	0	0	0.694504	0.360926	0.754772	1.26644	0	0	0	-0.525946	-1.47023	0	0	-0.405887	0.340783	0
ENSG00000188021	ENSG00000188021.8	ubiquilin 2 [Source:HGNC Symbol;Acc:HGNC:12509]	UBQLN2	protein_coding	Q9UHD9	29978	0	0	0	0	-0.307728	0.361245	0	0	0	0	0	0	-1.46895	0	0	0	0	0
ENSG00000180957	ENSG00000180957.18	phosphatidylinositol transfer protein beta [Source:HGNC Symbol;Acc:HGNC:9002]	PITPNB	protein_coding	P48739	23760	0	0	0	0	0	0.361484	0	0	0.620228	0	0	0	-1.468	0	0	0	0	-0.68913
ENSG00000170745	ENSG00000170745.12	potassium voltage-gated channel modifier subfamily S member 3 [Source:HGNC Symbol;Acc:HGNC:6302]	KCNS3	protein_coding	Q9BQ31	3790	0	0	0	0	0.610731	0.361954	0	0	0	0	0	-0.711391	-1.46612	0	0	0	0	0
ENSG00000184860	ENSG00000184860.10	short chain dehydrogenase/reductase family 42E, member 1 [Source:HGNC Symbol;Acc:HGNC:29834]	SDR42E1	protein_coding	Q8WUS8	93517	0	0	0	0	0	0.36221	0	0	0	0	0	0	-1.4651	0	0	0	0	0
ENSG00000103449	ENSG00000103449.12	spalt like transcription factor 1 [Source:HGNC Symbol;Acc:HGNC:10524]	SALL1	protein_coding	Q9NSC2	6299	0	0	0	0	-1.09498	0.362857	0	0	0	0	0	0	-1.46253	0	0	0	0	0
ENSG00000197498	ENSG00000197498.13	ribosome production factor 2 homolog [Source:HGNC Symbol;Acc:HGNC:20870]	RPF2	protein_coding	Q9H7B2	84154	0	0	0	0	0.693273	0.36339	0	0	0	0	0	-0.528504	-1.46041	0	0	0	0	0
ENSG00000151914	ENSG00000151914.20	dystonin [Source:HGNC Symbol;Acc:HGNC:1090]	DST	protein_coding	B4DGY0,B4DSS9,E9PHM6,F6QMI7,F8W9J4,Q03001,Q6P0N6	667	-0.346293	0	0	0	0.329315	0.363934	0	0	0.527061	0	0	-1.60246	-1.45825	0	0	0	0	-0.923959
ENSG00000186522	ENSG00000186522.15	septin 10 [Source:HGNC Symbol;Acc:HGNC:14349]	SEPT10	protein_coding	B5ME97,B7Z277,B7Z371,E7EW69,Q59H84,Q9H9P7,Q9P0V9	151011	0	0	0	0	0.711845	0.364443	0	0	0.515823	0	0	-0.490365	-1.45623	0	0	0	0	-0.955053
ENSG00000003393	ENSG00000003393.15	alsin Rho guanine nucleotide exchange factor ALS2 [Source:HGNC Symbol;Acc:HGNC:443]	ALS2	protein_coding	A8K4R4,Q96Q42	57679	0	0	0	0	0.210646	0.364764	0	0	0.425712	0	0	-2.2471	-1.45496	0	0	0	0	-1.23205
ENSG00000167333	ENSG00000167333.13	tripartite motif containing 68 [Source:HGNC Symbol;Acc:HGNC:21161]	TRIM68	protein_coding	Q6AZZ1	55128	0	0	0	0	0	0.364844	0	0	0	0	0	0	-1.45465	0	0	0	0	0
ENSG00000140743	ENSG00000140743.8	cerebellar degeneration related protein 2 [Source:HGNC Symbol;Acc:HGNC:1799]	CDR2	protein_coding	Q01850	1039	0	0	0	0	0	0.365983	0	0	0	0	0	0	-1.45015	0	0	0	0	0
ENSG00000127328	ENSG00000127328.21	RAB3A interacting protein [Source:HGNC Symbol;Acc:HGNC:16508]	RAB3IP	protein_coding	Q96QF0	117177	0	0	0	0	0.780075	0.366068	0	0	0	0	0	-0.358315	-1.44982	0	0	0	0	0
ENSG00000164307	ENSG00000164307.13	endoplasmic reticulum aminopeptidase 1 [Source:HGNC Symbol;Acc:HGNC:18173]	ERAP1	protein_coding	Q9NZ08	51752	0	0	0	0	1.14388	0.366152	1.90404	1.68916	0	0	0	0.193936	-1.44949	0	0	0.929062	0.756308	0
ENSG00000253276	ENSG00000253276.4	coiled-coil domain containing 71 like [Source:HGNC Symbol;Acc:HGNC:26685]	CCDC71L	protein_coding	Q8N9Z2	168455	0	0	0.720083	0	0.42894	0.366271	0	1.78628	0	0	0	-1.22115	-1.44902	-0.473765	0	0	0.836962	0
ENSG00000198837	ENSG00000198837.10	DENN domain containing 4B [Source:HGNC Symbol;Acc:HGNC:29044]	DENND4B	protein_coding	O75064	9909	0	0	0	0	-0.523279	0.366455	0	0	0	0	0	0	-1.44829	0	0	0	0	0
ENSG00000130202	ENSG00000130202.10	nectin cell adhesion molecule 2 [Source:HGNC Symbol;Acc:HGNC:9707]	PVRL2	protein_coding	Q92692	5819	0	0	0.691873	0	-0.363382	0.367295	0	0	0	0	0	0	-1.44499	-0.531421	0	0	0	0
ENSG00000096401	ENSG00000096401.8	cell division cycle 5 like [Source:HGNC Symbol;Acc:HGNC:1743]	CDC5L	protein_coding	Q99459	988	0	0	0	0	-0.226477	0.368462	0	0	0	0	0	0	-1.44041	0	0	0	0	0
ENSG00000117394	ENSG00000117394.23	solute carrier family 2 member 1 [Source:HGNC Symbol;Acc:HGNC:11005]	SLC2A1	protein_coding	P11166,Q59GX2	6513	0	0	0	0	0.792131	0.368622	0	1.03774	0	0	0	-0.336188	-1.43979	0	0	0	0.0534479	0
ENSG00000177337	ENSG00000177337.8	DLGAP1 antisense RNA 1 [Source:HGNC Symbol;Acc:HGNC:31676]	DLGAP1-AS1	antisense	NA	NA	0	0	0	0	-0.320418	0.368738	0	0	0	0	0	0	-1.43933	0	0	0	0	0
ENSG00000052841	ENSG00000052841.15	tetratricopeptide repeat domain 17 [Source:HGNC Symbol;Acc:HGNC:25596]	TTC17	protein_coding	Q49A97,Q6MZP1,Q96AE7	55761	0	0	0	0	0.614446	0.368767	0	0	0	0	0	-0.702641	-1.43922	0	0	0	0	0
ENSG00000100600	ENSG00000100600.15	legumain [Source:HGNC Symbol;Acc:HGNC:9472]	LGMN	protein_coding	Q53XC6,Q96CY7,Q99538	5641	0	0	0	0	0	0.369433	0	0.853206	0	0	0	0	-1.43661	0	0	0	-0.229034	0
ENSG00000111801	ENSG00000111801.16	butyrophilin subfamily 3 member A3 [Source:HGNC Symbol;Acc:HGNC:1140]	BTN3A3	protein_coding	A0A024R042,O00478	10384	0	0	0	0	0	0.369493	2.34602	1.47077	0	0	0	0	-1.43638	0	0	1.23022	0.556569	0
ENSG00000136153	ENSG00000136153.20	LIM domain 7 [Source:HGNC Symbol;Acc:HGNC:6646]	LMO7	protein_coding	A0A0A0MTE2,E9PMT2,F8J2B5,F8WD26,Q8WWI1	4008	0	0	0	0	0	0.369593	0	0	0	0	0	0	-1.43599	0	0	0	0	0
ENSG00000145782	ENSG00000145782.13	autophagy related 12 [Source:HGNC Symbol;Acc:HGNC:588]	ATG12	protein_coding	O94817	9140	0	0	0	0	0.607295	0.37018	0	0.427637	0	0	0	-0.719531	-1.4337	0	0	0	-1.22554	0
ENSG00000146463	ENSG00000146463.12	zinc finger MYM-type containing 4 [Source:HGNC Symbol;Acc:HGNC:13055]	ZMYM4	protein_coding	Q5VZL5	9202	0	0	0	0	0.386117	0.370439	0	0	0.394397	0	0	-1.37289	-1.43269	0	0	0	0	-1.34228
ENSG00000101132	ENSG00000101132.10	prefoldin subunit 4 [Source:HGNC Symbol;Acc:HGNC:8868]	PFDN4	protein_coding	Q9NQP4	5203	0	0	0	0	0.550747	0.370661	0	0	0	0	0	-0.860539	-1.43183	0	0	0	0	0
ENSG00000148396	ENSG00000148396.18	SEC16 homolog A, endoplasmic reticulum export factor [Source:HGNC Symbol;Acc:HGNC:29006]	SEC16A	protein_coding	F1T0I1,J3KNL6,O15027	9919	0	0	0	0	-0.597428	0.370748	0	0	0	0	0	0	-1.43149	0	0	0	0	0
ENSG00000185262	ENSG00000185262.9	UBA like domain containing 2 [Source:HGNC Symbol;Acc:HGNC:28438]	UBALD2	protein_coding	Q8IYN6	283991	0	0	0.667387	0	0	0.371256	0	0	0	0	0	0	-1.42952	-0.583404	0	0	0	0
ENSG00000108599	ENSG00000108599.15	A-kinase anchoring protein 10 [Source:HGNC Symbol;Acc:HGNC:368]	AKAP10	protein_coding	A0A0S2Z4Z7,E7EMD6,O43572	11216	0	0	0	0	0.503963	0.371395	0	0	0	0	0	-0.98861	-1.42897	0	0	0	0	0
ENSG00000070540	ENSG00000070540.13	WD repeat domain, phosphoinositide interacting 1 [Source:HGNC Symbol;Acc:HGNC:25471]	WIPI1	protein_coding	B4DX63,G5EA37,Q5MNZ9	55062	0	0	0	0	0.844865	0.371762	0	1.1872	0	0	0	-0.243207	-1.42755	0	0	0	0.24756	0
ENSG00000146802	ENSG00000146802.13	transmembrane protein 168 [Source:HGNC Symbol;Acc:HGNC:25826]	TMEM168	protein_coding	A0A024R716,Q9H0V1	64418	0	0	0	0	1.08774	0.371769	0	0	0	0	0	0.121331	-1.42752	0	0	0	0	0
ENSG00000134108	ENSG00000134108.13	ADP ribosylation factor like GTPase 8B [Source:HGNC Symbol;Acc:HGNC:25564]	ARL8B	protein_coding	A0A024R2D4,Q9NVJ2	55207	0	0	0	0	0	0.371963	0	0.81574	0	0	0	0	-1.42677	0	0	0	-0.293818	0
ENSG00000189334	ENSG00000189334.9	S100 calcium binding protein A14 [Source:HGNC Symbol;Acc:HGNC:18901]	S100A14	protein_coding	Q9HCY8	57402	0	0	0	0	0	0.372453	0	0	-0.343786	0	0	0	-1.42487	0	0	0	0	0
ENSG00000196914	ENSG00000196914.9	Rho guanine nucleotide exchange factor 12 [Source:HGNC Symbol;Acc:HGNC:14193]	ARHGEF12	protein_coding	B4E2K6,E9PMR6,Q9NZN5	23365	0	0	0	0	0	0.373067	0	0	0.655997	0	0	0	-1.42249	0	0	0	0	-0.608238
ENSG00000106245	ENSG00000106245.11	BUD31 homolog [Source:HGNC Symbol;Acc:HGNC:29629]	BUD31	protein_coding	P41223	8896	0	0	0	0	0	0.373355	0	0	-0.32539	0	0	0	-1.42138	0	0	0	0	0
ENSG00000229660	ENSG00000229660.1	novel transcript	RP5-1142J19.1	lincRNA	NA	NA	0	0	0	0	0	0.373424	0	0	0	0	0	0	-1.42112	0	0	0	0	0
ENSG00000234484	ENSG00000234484.1	novel transcript	RP1-55C23.7	antisense	NA	NA	0	0	0	0	0	0.374118	0	0	0	0	0	0	-1.41843	0	0	0	0	0
ENSG00000152684	ENSG00000152684.11	pelota mRNA surveillance and ribosome rescue factor [Source:HGNC Symbol;Acc:HGNC:8829]	PELO	protein_coding	Q9BRX2	53918	0	0	0	0	0	0.374121	0	0	0	0	0	0	-1.41842	0	0	0	0	0
ENSG00000092621	ENSG00000092621.12	phosphoglycerate dehydrogenase [Source:HGNC Symbol;Acc:HGNC:8923]	PHGDH	protein_coding	O43175	26227	0	0	0	0	1.55534	0.374543	0	0	0	0	0	0.637229	-1.4168	0	0	0	0	0
ENSG00000167258	ENSG00000167258.15	cyclin dependent kinase 12 [Source:HGNC Symbol;Acc:HGNC:24224]	CDK12	protein_coding	Q9NYV4	51755	0	0	0	0	-0.218117	0.375724	0	0	0.591568	0	0	0	-1.41226	0	0	0	0	-0.757384
ENSG00000039068	ENSG00000039068.19	cadherin 1 [Source:HGNC Symbol;Acc:HGNC:1748]	CDH1	protein_coding	A0A0U2ZQU7,B3GN61,P12830,Q9UII7	999	0	0.510873	0	0	0	0.377076	0	0	0	0	-0.968964	0	-1.40707	0	0	0	0	0
ENSG00000090615	ENSG00000090615.15	golgin A3 [Source:HGNC Symbol;Acc:HGNC:4426]	GOLGA3	protein_coding	Q08378	2802	0	0	0	0	-0.229229	0.377639	0	0.547833	0	0	0	0	-1.40492	0	0	0	-0.868191	0
ENSG00000134369	ENSG00000134369.15	neuron navigator 1 [Source:HGNC Symbol;Acc:HGNC:15989]	NAV1	protein_coding	Q8NEY1	89796	0	0	0	0	0.537769	0.37771	0	0	0	0	0	-0.894942	-1.40465	0	0	0	0	0
ENSG00000134030	ENSG00000134030.14	cap binding complex dependent translation initiation factor [Source:HGNC Symbol;Acc:HGNC:23925]	CTIF	protein_coding	A0A024R259,O43310	9811	0	0	-0.991981	0	0	0.379135	0	0	0	0	0	0	-1.39922	0	0	0	0	0
ENSG00000125676	ENSG00000125676.20	THO complex 2 [Source:HGNC Symbol;Acc:HGNC:19073]	THOC2	protein_coding	Q8NI27	57187	0	0	0	0	0	0.380218	0.546448	0.429699	0	0	0	0	-1.3951	0	0	-0.871845	-1.2186	0
ENSG00000176658	ENSG00000176658.17	myosin ID [Source:HGNC Symbol;Acc:HGNC:7598]	MYO1D	protein_coding	J3KRL0,J3QRN6,O94832,Q8N618	4642	0	0	0	0	0.926527	0.380556	0	0	0	0	0	-0.110095	-1.39382	0	0	0	0	0
ENSG00000179750	ENSG00000179750.16	apolipoprotein B mRNA editing enzyme catalytic subunit 3B [Source:HGNC Symbol;Acc:HGNC:17352]	APOBEC3B	protein_coding	Q9UH17	9582	0	0	0	0	-1.4749	0.38067	0	-0.813688	0	0	0	0	-1.39339	0	0	0	0	0
ENSG00000171475	ENSG00000171475.14	WAS/WASL interacting protein family member 2 [Source:HGNC Symbol;Acc:HGNC:30923]	WIPF2	protein_coding	Q8TF74	147179	0	0	0	0	0	0.380819	0	0	0	0	0	0	-1.39282	0	0	0	0	0
ENSG00000137842	ENSG00000137842.7	transmembrane protein 62 [Source:HGNC Symbol;Acc:HGNC:26269]	TMEM62	protein_coding	Q0P6H9	80021	0	0	0.883874	0	0	0.380895	1.0068	0	0	0	0	0	-1.39253	-0.178088	0	0.00977902	0	0
ENSG00000139832	ENSG00000139832.5	RAB20, member RAS oncogene family [Source:HGNC Symbol;Acc:HGNC:18260]	RAB20	protein_coding	Q9NX57	55647	0	0	0	0	0	0.381227	0	0	0	0	0	0	-1.39128	0	0	0	0	0
ENSG00000169255	ENSG00000169255.15	beta-1,3-N-acetylgalactosaminyltransferase 1 (globoside blood group) [Source:HGNC Symbol;Acc:HGNC:918]	B3GALNT1	protein_coding	B3KTQ4,O75752,Q49AT3,Q7L9G8,Q8TDY1	8706	0	0	0	0	0	0.381288	0	0	0	0	0	0	-1.39105	0	0	0	0	0
ENSG00000129472	ENSG00000129472.15	RAB2B, member RAS oncogene family [Source:HGNC Symbol;Acc:HGNC:20246]	RAB2B	protein_coding	B4DUD4,Q8WUD1	84932	0	0	0	0	0.567062	0.381924	0	0	0	0	0	-0.818421	-1.38864	0	0	0	0	0
ENSG00000143190	ENSG00000143190.23	POU class 2 homeobox 1 [Source:HGNC Symbol;Acc:HGNC:9212]	POU2F1	protein_coding	A0A024R8Y2,P14859	5451	0	0	0	0	0.566984	0.382602	0	0	0	0	0	-0.81862	-1.38608	0	0	0	0	0
ENSG00000197024	ENSG00000197024.9	zinc finger protein 398 [Source:HGNC Symbol;Acc:HGNC:18373]	ZNF398	protein_coding	A0A090N7S8,A0A090N8F2,B4DXA9,Q8TD17	57541	0	0	0	0	0	0.3828	0	0	0.425306	0	0	0	-1.38534	0	0	0	0	-1.23343
ENSG00000213516	ENSG00000213516.10	RBMX like 1 [Source:HGNC Symbol;Acc:HGNC:25073]	RBMXL1	protein_coding	Q96E39	494115	0	0	0	0	0	0.383359	0	0	0.646894	0	0	0	-1.38323	0	0	0	0	-0.628398
ENSG00000056586	ENSG00000056586.16	ring finger and CCCH-type domains 2 [Source:HGNC Symbol;Acc:HGNC:21461]	RC3H2	protein_coding	A0A024R899,Q9HBD1	54542	0	0	0	0	0.543167	0.383442	0	0	0.809358	0	0	-0.880531	-1.38292	0	0	0	0	-0.305151
ENSG00000196371	ENSG00000196371.3	fucosyltransferase 4 [Source:HGNC Symbol;Acc:HGNC:4015]	FUT4	protein_coding	P22083	2526	0	0	0	0	0	0.383521	0	0	0	0	0	0	-1.38262	0	0	0	0	0
ENSG00000139218	ENSG00000139218.18	SR-related CTD associated factor 11 [Source:HGNC Symbol;Acc:HGNC:10784]	SCAF11	protein_coding	Q99590	9169	0	0	0	0	0	0.383722	0	0	0.719431	0	0	0	-1.38187	0	0	0	0	-0.475072
ENSG00000164253	ENSG00000164253.14	WD repeat domain 41 [Source:HGNC Symbol;Acc:HGNC:25601]	WDR41	protein_coding	A0A0S2Z5E0,Q9HAD4	55255	0	0	0	0	0.859101	0.384608	0	0	0.220742	0	0	-0.2191	-1.37854	0	0	0	0	-2.17957
ENSG00000165891	ENSG00000165891.16	E2F transcription factor 7 [Source:HGNC Symbol;Acc:HGNC:23820]	E2F7	protein_coding	Q96AV8	144455	0	0	0	0	-1.23795	0.384635	0	0	0	0	0	0	-1.37844	0	0	0	0	0
ENSG00000165046	ENSG00000165046.12	leucine zipper and EF-hand containing transmembrane protein 2 [Source:HGNC Symbol;Acc:HGNC:14648]	LETM2	protein_coding	A8K1M9,E9PMA4,Q2VYF4	137994	0	0	0	0	0.664082	0.384675	1.0778	1.46614	0	0	0	-0.590566	-1.37829	0	0	0.108085	0.552018	0
ENSG00000127337	ENSG00000127337.7	YEATS domain containing 4 [Source:HGNC Symbol;Acc:HGNC:24859]	YEATS4	protein_coding	F8W0J4,O95619	8089	0	0	-0.968883	0	0	0.385284	0	0	0	0	0	0	-1.37601	0	0	0	0	0
ENSG00000142273	ENSG00000142273.13	Cbl proto-oncogene C [Source:HGNC Symbol;Acc:HGNC:15961]	CBLC	protein_coding	Q9ULV8	23624	0	0	0	0	0	0.385884	0	0	-0.40151	0	0	0	-1.37376	0	0	0	0	0
ENSG00000188554	ENSG00000188554.14	NBR1 autophagy cargo receptor [Source:HGNC Symbol;Acc:HGNC:6746]	NBR1	protein_coding	A0A024R1V3,B7Z5R6,Q14596	4077	0	0	0	0	0.606935	0.38663	0	0	0.256053	0	0	-0.720387	-1.37098	0	0	0	0	-1.96549
ENSG00000152601	ENSG00000152601.17	muscleblind like splicing regulator 1 [Source:HGNC Symbol;Acc:HGNC:6923]	MBNL1	protein_coding	A0A0A0MQX8,C9JP00,Q86VM6,Q9NR56	4154	0	0	0	0	0	0.386742	0	0	0	0	0	0	-1.37056	0	0	0	0	0
ENSG00000156011	ENSG00000156011.17	pleckstrin and Sec7 domain containing 3 [Source:HGNC Symbol;Acc:HGNC:19093]	PSD3	protein_coding	B3KRC4,Q9NYI0	23362	0	0	0	0	0.661006	0.386821	0	0	0.689789	0	0	-0.597266	-1.37026	0	0	0	0	-0.535773
ENSG00000011243	ENSG00000011243.18	A-kinase anchoring protein 8 like [Source:HGNC Symbol;Acc:HGNC:29857]	AKAP8L	protein_coding	Q9ULX6	26993	0	0	0	0	0	0.387119	0	0	0	0	0	0	-1.36915	0	0	0	0	0
ENSG00000082701	ENSG00000082701.16	glycogen synthase kinase 3 beta [Source:HGNC Symbol;Acc:HGNC:4617]	GSK3B	protein_coding	P49841,Q6FI27	2932	0	0	0	0	0.382955	0.387418	0	0	0.471504	0	0	-1.38475	-1.36804	0	0	0	0	-1.08466
ENSG00000161021	ENSG00000161021.13	mastermind like transcriptional coactivator 1 [Source:HGNC Symbol;Acc:HGNC:13632]	MAML1	protein_coding	Q92585	9794	0	0	0	0	0	0.387758	0	0	0	0	0	0	-1.36677	0	0	0	0	0
ENSG00000205339	ENSG00000205339.10	importin 7 [Source:HGNC Symbol;Acc:HGNC:9852]	IPO7	protein_coding	B3KNG9,O95373	10527	0	0	0	0	0.492595	0.387918	0	0	0.447673	0	0	-1.02153	-1.36618	0	0	0	0	-1.15948
ENSG00000118564	ENSG00000118564.15	F-box and leucine rich repeat protein 5 [Source:HGNC Symbol;Acc:HGNC:13602]	FBXL5	protein_coding	Q9UKA1	26234	0	0	0	0	0.513984	0.388989	0.637844	0.477756	0	0	0	-0.960204	-1.3622	0	0	-0.648725	-1.06566	0
ENSG00000243156	ENSG00000243156.9	microtubule associated monooxygenase, calponin and LIM domain containing 3 [Source:HGNC Symbol;Acc:HGNC:24694]	MICAL3	protein_coding	Q7RTP6	57553	0	0	0	0	0	0.389163	0	0	0	0	0	0	-1.36155	0	0	0	0	0
ENSG00000170832	ENSG00000170832.13	ubiquitin specific peptidase 32 [Source:HGNC Symbol;Acc:HGNC:19143]	USP32	protein_coding	Q8NFA0	84669	0	0	0	0	0.228669	0.389382	0	0	0.452156	0	0	-2.12866	-1.36074	0	0	0	0	-1.14511
ENSG00000198886	ENSG00000198886.2	mitochondrially encoded NADH:ubiquinone oxidoreductase core subunit 4 [Source:HGNC Symbol;Acc:HGNC:7459]	MT-ND4	protein_coding	H9EC08,P03905	4538	0	0	0	0	0	0.390283	0	0	0	0	0	0	-1.35741	0	0	0	0	0
ENSG00000185591	ENSG00000185591.10	Sp1 transcription factor [Source:HGNC Symbol;Acc:HGNC:11205]	SP1	protein_coding	P08047	6667	0	0	0	0	0	0.390849	0	0	0.521557	0	0	0	-1.35532	0	0	0	0	-0.939104
ENSG00000159840	ENSG00000159840.16	zyxin [Source:HGNC Symbol;Acc:HGNC:13200]	ZYX	protein_coding	Q15942,Q96AF9	7791	0	0	0.696486	0	0	0.391091	0	0	0	0	0	0	-1.35442	-0.521833	0	0	0	0
ENSG00000231389	ENSG00000231389.7	major histocompatibility complex, class II, DP alpha 1 [Source:HGNC Symbol;Acc:HGNC:4938]	HLA-DPA1	protein_coding	P20036,X5CKE2	3113	0	0	0	0	0	0.391585	0	0	0	0	0	0	-1.3526	0	0	0	0	0
ENSG00000129514	ENSG00000129514.8	forkhead box A1 [Source:HGNC Symbol;Acc:HGNC:5021]	FOXA1	protein_coding	P55317	3169	0	0	0	0	-1.05735	0.391595	0	0	0	0	0	0	-1.35257	0	0	0	0	0
ENSG00000108219	ENSG00000108219.15	tetraspanin 14 [Source:HGNC Symbol;Acc:HGNC:23303]	TSPAN14	protein_coding	Q8NG11	81619	0	0	0.938492	0	0	0.391934	0	0	0	0	0	0	-1.35132	-0.091584	0	0	0	0
ENSG00000008323	ENSG00000008323.15	pleckstrin homology and RhoGEF domain containing G6 [Source:HGNC Symbol;Acc:HGNC:25562]	PLEKHG6	protein_coding	Q3KR16	55200	0	0	0	0	-1.60078	0.392462	0	0	0	0	0	0	-1.34937	0	0	0	0	0
ENSG00000107263	ENSG00000107263.18	Rap guanine nucleotide exchange factor 1 [Source:HGNC Symbol;Acc:HGNC:4568]	RAPGEF1	protein_coding	Q13905	2889	0	0	0	0	-0.207324	0.393213	0	0	0	0	0	0	-1.34662	0	0	0	0	0
ENSG00000133112	ENSG00000133112.17	tumor protein, translationally-controlled 1 [Source:HGNC Symbol;Acc:HGNC:12022]	TPT1	protein_coding	A0A024RDY2,A0A0B4J2C3,A0A0P1J1R0,P13693	7178	0	0	0	0	0.697113	0.394088	0	0	0	0	0	-0.520536	-1.34341	0	0	0	0	0
ENSG00000006062	ENSG00000006062.17	mitogen-activated protein kinase kinase kinase 14 [Source:HGNC Symbol;Acc:HGNC:6853]	MAP3K14	processed_transcript	Q68D39,Q99558	9020	0	-0.441144	0	0	-0.345307	0.394635	0	0	0	0	0	0	-1.34141	0	0	0	0	0
ENSG00000100290	ENSG00000100290.3	BCL2 interacting killer [Source:HGNC Symbol;Acc:HGNC:1051]	BIK	protein_coding	A0A024R4X6,Q13323	638	0	0	0	0	0.721849	0.395237	0	1.95563	0	0	0	-0.470232	-1.33921	0	0	0	0.967637	0
ENSG00000170142	ENSG00000170142.12	ubiquitin conjugating enzyme E2 E1 [Source:HGNC Symbol;Acc:HGNC:12477]	UBE2E1	protein_coding	A0A024R2K3,B7Z306,P51965	7324	0	0	0	0	0.841051	0.395433	0	0.867401	0	0	0	-0.249735	-1.3385	0	0	0	-0.205229	0
ENSG00000061938	ENSG00000061938.19	tyrosine kinase non receptor 2 [Source:HGNC Symbol;Acc:HGNC:19297]	TNK2	protein_coding	B3KXJ4,C9J1X3,Q07912	10188	0	0	0	0	-0.432604	0.395489	0	0	0	0	0	0	-1.33829	0	0	0	0	0
ENSG00000141141	NA	NA	DDX52	protein_coding	NA	NA	0	0	0	0	0	0.396001	0.672875	0	0	0	0	0	-1.33642	0	0	-0.57159	0	0
ENSG00000164651	ENSG00000164651.16	Sp8 transcription factor [Source:HGNC Symbol;Acc:HGNC:19196]	SP8	protein_coding	A8K350,Q8IXZ3	221833	0	0	0	0	0	0.396371	0	0	0	0	0	0	-1.33508	0	0	0	0	0
ENSG00000135503	ENSG00000135503.13	activin A receptor type 1B [Source:HGNC Symbol;Acc:HGNC:172]	ACVR1B	protein_coding	P36896	91	0	0	0	0	0	0.396377	0	0	0	0	0	0	-1.33505	0	0	0	0	0
ENSG00000143457	ENSG00000143457.11	golgi phosphoprotein 3 like [Source:HGNC Symbol;Acc:HGNC:24882]	GOLPH3L	protein_coding	Q9H4A5	55204	0	0	0	0	0	0.396445	0	0	0	0	0	0	-1.33481	0	0	0	0	0
ENSG00000130338	ENSG00000130338.13	TUB like protein 4 [Source:HGNC Symbol;Acc:HGNC:15530]	TULP4	protein_coding	Q9NRJ4	56995	0	0	0	0	0.524846	0.397028	0	0	0	0	0	-0.930035	-1.33269	0	0	0	0	0
ENSG00000072121	ENSG00000072121.16	zinc finger FYVE-type containing 26 [Source:HGNC Symbol;Acc:HGNC:20761]	ZFYVE26	protein_coding	Q68DK2	23503	0	0	0	0	-0.321638	0.397453	0	0	0.636234	0	0	0	-1.33115	0	0	0	0	-0.65237
ENSG00000143379	ENSG00000143379.12	SET domain bifurcated histone lysine methyltransferase 1 [Source:HGNC Symbol;Acc:HGNC:10761]	SETDB1	protein_coding	Q15047	9869	0	0	0	0	0	0.397508	0	0	0	0	0	0	-1.33095	0	0	0	0	0
ENSG00000145908	ENSG00000145908.12	zinc finger protein 300 [Source:HGNC Symbol;Acc:HGNC:13091]	ZNF300	protein_coding	Q96RE9	91975	0	0	0	0	0	0.397946	0	0	0	0	0	0	-1.32936	0	0	0	0	0
ENSG00000135686	ENSG00000135686.13	kelch like family member 36 [Source:HGNC Symbol;Acc:HGNC:17844]	KLHL36	protein_coding	Q8N4N3	79786	0	0	0	0	0.416157	0.398699	0	0	0.300001	0	0	-1.2648	-1.32663	0	0	0	0	-1.73696
ENSG00000197442	ENSG00000197442.10	mitogen-activated protein kinase kinase kinase 5 [Source:HGNC Symbol;Acc:HGNC:6857]	MAP3K5	protein_coding	Q99683	4217	0	0	0	0	0	0.398954	0	0	0	0	0	0	-1.3257	0	0	0	0	0
ENSG00000176624	ENSG00000176624.11	mex-3 RNA binding family member C [Source:HGNC Symbol;Acc:HGNC:28040]	MEX3C	protein_coding	Q5U5Q3	51320	0	0	0	0	0.77003	0.399158	0	0	0.586265	0	0	-0.377013	-1.32497	0	0	0	0	-0.770375
ENSG00000214194	ENSG00000214194.9	small integral membrane protein 30 [Source:HGNC Symbol;Acc:HGNC:48953]	LINC00998	protein_coding	A4D0T7	401397	0	0	0	0	0.606123	0.39923	0	0	0	0	0	-0.722318	-1.32471	0	0	0	0	0
ENSG00000182022	ENSG00000182022.18	carbohydrate sulfotransferase 15 [Source:HGNC Symbol;Acc:HGNC:18137]	CHST15	protein_coding	B4DH74,Q7LFX5	51363	0	0	0	0	0	0.399465	0	0	0	0	0	0	-1.32386	0	0	0	0	0
ENSG00000196812	ENSG00000196812.5	zinc finger and SCAN domain containing 16 [Source:HGNC Symbol;Acc:HGNC:20813]	ZSCAN16	protein_coding	B4DFB7,Q9H4T2	80345	0	0	0	0	0	0.400011	0	0	0	0	0	0	-1.32189	0	0	0	0	0
ENSG00000120686	ENSG00000120686.12	ubiquitin fold modifier 1 [Source:HGNC Symbol;Acc:HGNC:20597]	UFM1	protein_coding	P61960	51569	0	0	0	0	0.967351	0.400195	0	1.07558	0	0	0	-0.0478883	-1.32122	0	0	0	0.105109	0
ENSG00000178882	ENSG00000178882.15	refilin A [Source:HGNC Symbol;Acc:HGNC:27051]	FAM101A	protein_coding	Q6ZTI6	100533183144347	0	0	0	0	0	0.400315	0	0	0	0	0	0	-1.32079	0	0	0	0	0
ENSG00000105778	ENSG00000105778.19	AVL9 cell migration associated [Source:HGNC Symbol;Acc:HGNC:28994]	AVL9	protein_coding	A0A024RA36,Q8NBF6	23080	0	0	0	0	0.903029	0.40066	0	0	0.520555	0	0	-0.147155	-1.31955	0	0	0	0	-0.941878
ENSG00000176463	ENSG00000176463.14	solute carrier organic anion transporter family member 3A1 [Source:HGNC Symbol;Acc:HGNC:10952]	SLCO3A1	protein_coding	Q9UIG8	28232	0	0	0	0	0	0.401352	0	0.696095	0	0	0	0	-1.31706	0	0	0	-0.522644	0
ENSG00000164329	ENSG00000164329.13	terminal nucleotidyltransferase 2 [Source:HGNC Symbol;Acc:HGNC:26776]	PAPD4	protein_coding	D6RAF2,Q6PIY7	167153	0	0	0	0	0.56904	0.401473	0	0	0.401551	0	0	-0.813398	-1.31663	0	0	0	0	-1.31634
ENSG00000205808	ENSG00000205808.7	phospholipid phosphatase 6 [Source:HGNC Symbol;Acc:HGNC:23682]	PPAPDC2	protein_coding	Q8IY26	403313	0	0	0	0	0	0.402033	0	0	0	0	0	0	-1.31461	0	0	0	0	0
ENSG00000011275	ENSG00000011275.18	ring finger protein 216 [Source:HGNC Symbol;Acc:HGNC:21698]	RNF216	protein_coding	A8K8N1,Q9NWF9	54476	0	0	0	0	0	0.402538	0	0	0	0	0	0	-1.3128	0	0	0	0	0
ENSG00000197265	ENSG00000197265.9	general transcription factor IIE subunit 2 [Source:HGNC Symbol;Acc:HGNC:4651]	GTF2E2	protein_coding	P29084	2961	0	0.324033	0	0	0	0.402576	0	0.685069	0	0	-1.62579	0	-1.31267	0	0	0	-0.545679	0
ENSG00000168610	ENSG00000168610.14	signal transducer and activator of transcription 3 [Source:HGNC Symbol;Acc:HGNC:11364]	STAT3	protein_coding	P40763	6774	0	0	0	0	-0.199682	0.403557	0	1.1381	0.552091	0	0	0	-1.30916	0	0	0	0.18663	-0.857021
ENSG00000115221	ENSG00000115221.12	integrin subunit beta 6 [Source:HGNC Symbol;Acc:HGNC:6161]	ITGB6	protein_coding	A0A087WXP3,B4E2B8,E9PEE8,P18564	3694	0	0	0	0	0	0.403724	0	0	0.722889	0	0	0	-1.30856	0	0	0	0	-0.468153
ENSG00000251661	ENSG00000251661.3	novel transcript, antisense to IFITM3	RP11-326C3.11	antisense	NA	NA	0	0	0	0	0	0.40549	0	0	0	0	0	0	-1.30226	0	0	0	0	0
ENSG00000131732	ENSG00000131732.12	zinc finger CCHC-type containing 9 [Source:HGNC Symbol;Acc:HGNC:25424]	ZCCHC9	protein_coding	A0A024RAL5,Q8N567	84240	0	0	0	0	0.744582	0.405824	0	0	0	0	0	-0.425498	-1.30107	0	0	0	0	0
ENSG00000183495	ENSG00000183495.14	E1A binding protein p400 [Source:HGNC Symbol;Acc:HGNC:11958]	EP400	protein_coding	Q96L91	57634	0	0	0	0	0	0.405924	0	0	0	0	0	0	-1.30072	0	0	0	0	0
ENSG00000177119	ENSG00000177119.16	anoctamin 6 [Source:HGNC Symbol;Acc:HGNC:25240]	ANO6	protein_coding	B3KX12,Q4KMQ2	196527	0	0	0	0	0.802027	0.406196	0	0	0.90258	0	0	-0.318277	-1.29975	0	0	0	0	-0.147874
ENSG00000149131	ENSG00000149131.16	serpin family G member 1 [Source:HGNC Symbol;Acc:HGNC:1228]	SERPING1	protein_coding	E9KL26,P05155	710	0	0	0	0	0	0.406329	5.86147	5.06448	0	0	0	0	-1.29928	0	0	2.55126	2.34041	0
ENSG00000116205	ENSG00000116205.14	transcription elongation factor A N-terminal and central domain containing 2 [Source:HGNC Symbol;Acc:HGNC:26494]	TCEANC2	protein_coding	Q96MN5	127428	0	0	0	0	0	0.407266	0	0	0	0	0	0	-1.29596	0	0	0	0	0
ENSG00000138382	ENSG00000138382.15	methyltransferase like 5 [Source:HGNC Symbol;Acc:HGNC:25006]	METTL5	protein_coding	Q9NRN9	29081	0	0	0	0	0.604714	0.408188	0	0	0	0	0	-0.725676	-1.29269	0	0	0	0	0
ENSG00000146376	ENSG00000146376.11	Rho GTPase activating protein 18 [Source:HGNC Symbol;Acc:HGNC:21035]	ARHGAP18	protein_coding	Q8N392	93663	0	0	-1.41343	0	-1.11842	0.40871	0	0	0	0	0	0	-1.29085	0	0	0	0	0
ENSG00000258136	ENSG00000258136.2	novel transcript, antisense to PRDM4	RP11-864J10.4	antisense	NA	101929162	0	0	0	0	0	0.409493	0	0	0	0	0	0	-1.28809	0	0	0	0	0
ENSG00000074603	ENSG00000074603.19	dipeptidyl peptidase 8 [Source:HGNC Symbol;Acc:HGNC:16490]	DPP8	protein_coding	A0A024R5Z6,A8K4U2,B4DLA8,Q6V1X1	54878	0	0	0	0	0.346603	0.409681	0	0	0.56052	0	0	-1.52864	-1.28743	0	0	0	0	-0.835162
ENSG00000066697	ENSG00000066697.14	Myb/SANT DNA binding domain containing 3 [Source:HGNC Symbol;Acc:HGNC:23370]	MSANTD3	protein_coding	A0A024R171,Q96H12	91283	0	0	0	0	0.559523	0.410044	0	1.06451	0	0	0	-0.837729	-1.28615	0	0	0	0.090194	0
ENSG00000157106	ENSG00000157106.17	SMG1 nonsense mediated mRNA decay associated PI3K related kinase [Source:HGNC Symbol;Acc:HGNC:30045]	SMG1	protein_coding	Q96Q15	23049	0	0	0	0	0.600374	0.410364	0	0	0.824243	0	0	-0.736067	-1.28502	0	0	0	0	-0.278858
ENSG00000012779	ENSG00000012779.11	arachidonate 5-lipoxygenase [Source:HGNC Symbol;Acc:HGNC:435]	ALOX5	protein_coding	P09917	240	0	0	0	0	1.07826	0.410902	0	0	0	0	0	0.108709	-1.28313	0	0	0	0	0
ENSG00000102970	ENSG00000102970.11	C-C motif chemokine ligand 17 [Source:HGNC Symbol;Acc:HGNC:10615]	CCL17	protein_coding	Q92583	6361	0	0	0	0	0	0.410902	4.27309	6.93182	0	0	0	0	-1.28313	0	0	2.09528	2.79323	0
ENSG00000140577	ENSG00000140577.16	CREB regulated transcription coactivator 3 [Source:HGNC Symbol;Acc:HGNC:26148]	CRTC3	protein_coding	Q6UUV7,Q8TEF4	64784	0	0	0	0	0	0.41157	0	0	0	0	0	0	-1.28079	0	0	0	0	0
ENSG00000154760	ENSG00000154760.14	schlafen family member 13 [Source:HGNC Symbol;Acc:HGNC:26481]	SLFN13	protein_coding	B3KV92,Q68D06	146857	0	0	0	0	-0.321415	0.412384	0	-0.903791	0	0	0	0	-1.27794	0	0	0	0	0
ENSG00000163558	ENSG00000163558.13	protein kinase C iota [Source:HGNC Symbol;Acc:HGNC:9404]	PRKCI	protein_coding	P41743	5584	0	0	0	0	0.631737	0.412453	0	0	0.694727	0	0	-0.662603	-1.2777	0	0	0	0	-0.525482
ENSG00000116539	ENSG00000116539.13	ASH1 like histone lysine methyltransferase [Source:HGNC Symbol;Acc:HGNC:19088]	ASH1L	protein_coding	Q9NR48	55870	0	0	0	0	0.346198	0.413407	0	0	0.649151	0	0	-1.53033	-1.27437	0	0	0	0	-0.623374
ENSG00000163811	ENSG00000163811.12	WD repeat domain 43 [Source:HGNC Symbol;Acc:HGNC:28945]	WDR43	protein_coding	Q15061	23160	0	0	0	0	0	0.413765	0	0	0	0	0	0	-1.27312	0	0	0	0	0
ENSG00000152464	ENSG00000152464.15	ribonuclease P/MRP subunit p38 [Source:HGNC Symbol;Acc:HGNC:30329]	RPP38	protein_coding	P78345	10557	0	0	0	0	0	0.413974	0	0	0	0	0	0	-1.27239	0	0	0	0	0
ENSG00000173991	ENSG00000173991.6	titin-cap [Source:HGNC Symbol;Acc:HGNC:11610]	TCAP	protein_coding	A2TDC0,O15273	8557	0	0	0	0	-0.641455	0.414761	-1.75949	-1.32971	0	0	0	0	-1.26965	0	0	0	0	0
ENSG00000090020	ENSG00000090020.11	solute carrier family 9 member A1 [Source:HGNC Symbol;Acc:HGNC:11071]	SLC9A1	protein_coding	B2RAH2,P19634	6548	0	0	0	0	0.495627	0.415134	0	0.722165	0	0	0	-1.01267	-1.26835	0	0	0	-0.469599	0
ENSG00000256950	ENSG00000256950.2	novel transcript	RP11-87C12.2	protein_coding	NA	NA	0	0	0	0	0	0.415675	0	0	0	0	0	0	-1.26647	0	0	0	0	0
ENSG00000089289	ENSG00000089289.16	immunoglobulin binding protein 1 [Source:HGNC Symbol;Acc:HGNC:5461]	IGBP1	protein_coding	P78318	3476	0	0	0	0	0.708252	0.415997	0	0	0	0	0	-0.497665	-1.26535	0	0	0	0	0
ENSG00000259780	ENSG00000259780.3	novel transcript	RP11-304L19.12	lincRNA	NA	NA	0	0	0	0	0	0.416156	0	0	0	0	0	0	-1.2648	0	0	0	0	0
ENSG00000176531	ENSG00000176531.10	pleckstrin homology like domain family B member 3 [Source:HGNC Symbol;Acc:HGNC:30499]	PHLDB3	protein_coding	Q6NSJ2,Q96HZ0	653583	0	0	0	0	0	0.416218	0	0	-0.827267	0	0	0	-1.26459	0	0	0	0	0
ENSG00000128908	ENSG00000128908.17	INO80 complex ATPase subunit [Source:HGNC Symbol;Acc:HGNC:26956]	INO80	protein_coding	A0A024R9R7,Q9ULG1	54617	0	0	0	0	0	0.416346	0	0	0	0	0	0	-1.26415	0	0	0	0	0
ENSG00000116698	ENSG00000116698.21	SMG7 nonsense mediated mRNA decay factor [Source:HGNC Symbol;Acc:HGNC:16792]	SMG7	protein_coding	E9PD50,Q6TV06,Q92540	9887	0	0	0	0	0	0.416445	0	0	0	0	0	0	-1.2638	0	0	0	0	0
ENSG00000138002	ENSG00000138002.15	intraflagellar transport 172 [Source:HGNC Symbol;Acc:HGNC:30391]	IFT172	protein_coding	Q9UG01	26160	0	0	0	0	0	0.416761	0	0	0	0	0	0	-1.26271	0	0	0	0	0
ENSG00000150991	ENSG00000150991.15	ubiquitin C [Source:HGNC Symbol;Acc:HGNC:12468]	UBC	protein_coding	P0CG48	7316	0	0	0	0	0.693603	0.417725	0	0	0	0	0	-0.527818	-1.25938	0	0	0	0	0
ENSG00000087206	ENSG00000087206.17	ubiquitin interaction motif containing 1 [Source:HGNC Symbol;Acc:HGNC:30298]	UIMC1	protein_coding	A0A024R7R0,Q96RL1	51720	0	0	0	0	-0.242832	0.417789	0	0	0	0	0	0	-1.25915	0	0	0	0	0
ENSG00000123200	ENSG00000123200.16	zinc finger CCCH-type containing 13 [Source:HGNC Symbol;Acc:HGNC:20368]	ZC3H13	protein_coding	A0PJJ2,B3KQG8,Q5T200	23091	0	0	0	0	0	0.418694	0	0	0	0	0	0	-1.25603	0	0	0	0	0
ENSG00000178951	ENSG00000178951.9	zinc finger and BTB domain containing 7A [Source:HGNC Symbol;Acc:HGNC:18078]	ZBTB7A	protein_coding	O95365	51341	0	0	0	0	-0.263624	0.419703	0	0	-0.390549	0	0	0	-1.25256	0	0	0	0	0
ENSG00000177150	ENSG00000177150.13	family with sequence similarity 210 member A [Source:HGNC Symbol;Acc:HGNC:28346]	FAM210A	protein_coding	Q96ND0	125228	0	0	0	0	0.291881	0.419827	0	0.725137	0	0	0	-1.77655	-1.25213	0	0	0	-0.463674	0
ENSG00000135452	ENSG00000135452.10	tetraspanin 31 [Source:HGNC Symbol;Acc:HGNC:10539]	TSPAN31	protein_coding	B4DFJ7,F8VWE0,Q12999	6302	0	0	0	0	0.929158	0.420316	0	0	0	0	0	-0.106004	-1.25045	0	0	0	0	0
ENSG00000110092	ENSG00000110092.4	cyclin D1 [Source:HGNC Symbol;Acc:HGNC:1582]	CCND1	protein_coding	P24385,Q6FI00	595	0	0	1.44547	0	-0.25231	0.421243	0	0	0	0	0	0	-1.24728	0.531536	0	0	0	0
ENSG00000155760	ENSG00000155760.2	frizzled class receptor 7 [Source:HGNC Symbol;Acc:HGNC:4045]	FZD7	protein_coding	O75084	8324	0	0	0	0	0	0.421248	0	0	0	0	0	0	-1.24726	0	0	0	0	0
ENSG00000006652	ENSG00000006652.14	interferon related developmental regulator 1 [Source:HGNC Symbol;Acc:HGNC:5456]	IFRD1	protein_coding	A4D0U1,O00458	3475	0	0	0	0	1.2382	0.421463	1.30155	1.60648	0.70981	0	0	0.30824	-1.24652	0	0	0.380229	0.6839	-0.494495
ENSG00000182923	ENSG00000182923.17	centrosomal protein 63 [Source:HGNC Symbol;Acc:HGNC:25815]	CEP63	protein_coding	Q96MT8	80254	0	0	0	0	0.816344	0.421903	0	0	0	0	0	-0.292751	-1.24502	0	0	0	0	0
ENSG00000221823	ENSG00000221823.11	protein phosphatase 3 regulatory subunit B, alpha [Source:HGNC Symbol;Acc:HGNC:9317]	PPP3R1	protein_coding	P63098	5534	0	0	0	0	0.544237	0.422639	0	0	0.40397	0	0	-0.877694	-1.2425	0	0	0	0	-1.30768
ENSG00000106853	ENSG00000106853.20	prostaglandin reductase 1 [Source:HGNC Symbol;Acc:HGNC:18429]	PTGR1	protein_coding	Q14914	22949	0	0	0	0	0	0.422927	0	0	0.303453	0	0	0	-1.24152	0	0	0	0	-1.72045
ENSG00000133641	ENSG00000133641.18	chromosome 12 open reading frame 29 [Source:HGNC Symbol;Acc:HGNC:25322]	C12orf29	protein_coding	Q8N999	91298	0	0	0	0	0	0.422975	0.71054	0	0	0	0	0	-1.24135	0	0	-0.493012	0	0
ENSG00000146674	ENSG00000146674.15	insulin like growth factor binding protein 3 [Source:HGNC Symbol;Acc:HGNC:5472]	IGFBP3	protein_coding	B3KPF0,P17936	3486	0.382598	0.268683	0.559573	0	0	0.41171	0	0	0	-1.3861	-1.89602	0	-1.2803	-0.837601	0	0	0	0	Series 1/2/7 (partly)
ENSG00000163960	ENSG00000163960.12	UBX domain protein 7 [Source:HGNC Symbol;Acc:HGNC:29119]	UBXN7	protein_coding	O94888	26043	0	0	0	0	0.896119	0.423002	0	0	0.789036	0	0	-0.158238	-1.24126	0	0	0	0	-0.341837
ENSG00000122033	ENSG00000122033.14	mitochondrial translational initiation factor 3 [Source:HGNC Symbol;Acc:HGNC:29788]	MTIF3	protein_coding	Q9H2K0	219402	0	0	0	0	0.817299	0.424327	0	0	-0.388369	0	0	-0.291064	-1.23675	0	0	0	0	0
ENSG00000160271	ENSG00000160271.16	ral guanine nucleotide dissociation stimulator [Source:HGNC Symbol;Acc:HGNC:9842]	RALGDS	protein_coding	Q12967,Q8N4Y1	5900	0	0	0	0	0	0.424417	0	0	0	0	0	0	-1.23645	0	0	0	0	0
ENSG00000170677	ENSG00000170677.6	suppressor of cytokine signaling 6 [Source:HGNC Symbol;Acc:HGNC:16833]	SOCS6	protein_coding	A0A024R379,O14544	9306	0	0.283316	0	0	0.794611	0.425246	0	0	0	0	-1.81951	-0.331678	-1.23363	0	0	0	0	0
ENSG00000110048	ENSG00000110048.12	oxysterol binding protein [Source:HGNC Symbol;Acc:HGNC:8503]	OSBP	protein_coding	P22059	5007	0	0	0	0	0.355137	0.425284	0	0.680524	0.36143	0	0	-1.49355	-1.2335	0	0	0	-0.555282	-1.46821
ENSG00000136542	ENSG00000136542.9	polypeptide N-acetylgalactosaminyltransferase 5 [Source:HGNC Symbol;Acc:HGNC:4127]	GALNT5	protein_coding	Q7Z7M9	11227	0	0	0	0	0	0.425412	0	0	0	0	0	0	-1.23307	0	0	0	0	0
ENSG00000186814	ENSG00000186814.14	zinc finger and SCAN domain containing 30 [Source:HGNC Symbol;Acc:HGNC:33517]	ZSCAN30	protein_coding	A0A0C4DGV0,Q86W11	100101467	0	0	0	0	1.28333	0.425645	0	0	0	0	0	0.359893	-1.23228	0	0	0	0	0
ENSG00000100403	ENSG00000100403.12	zinc finger CCCH-type containing 7B [Source:HGNC Symbol;Acc:HGNC:30869]	ZC3H7B	protein_coding	A0A024R1N2,Q9UGR2	23264	0	0	0	0	0	0.426157	0	0	0	0	0	0	-1.23054	0	0	0	0	0
ENSG00000184939	ENSG00000184939.16	ZFP90 zinc finger protein [Source:HGNC Symbol;Acc:HGNC:23329]	ZFP90	protein_coding	J3QKQ8,Q8TF47	146198	0	0	0	0	1.02776	0.426199	0	0	0	0	0	0.0394985	-1.2304	0	0	0	0	0
ENSG00000158195	ENSG00000158195.11	WASP family member 2 [Source:HGNC Symbol;Acc:HGNC:12733]	WASF2	protein_coding	Q9Y6W5	10163	0	0	0	0	0.743081	0.426513	0	0.797936	0	0	0	-0.428408	-1.22934	0	0	0	-0.325655	0
ENSG00000134250	ENSG00000134250.20	notch receptor 2 [Source:HGNC Symbol;Acc:HGNC:7882]	NOTCH2	protein_coding	Q04721,Q6IQ50,Q9UFD5	4853	0	0	0	0	0.696344	0.4266	0	0	0.63038	0	0	-0.522127	-1.22904	0	0	0	0	-0.665705
ENSG00000137942	ENSG00000137942.16	formin binding protein 1 like [Source:HGNC Symbol;Acc:HGNC:20851]	FNBP1L	protein_coding	B4DSI7,Q5T0N5	54874	0	0	0	0	0	0.426911	0	0	0	0	0	0	-1.22799	0	0	0	0	0
ENSG00000168216	ENSG00000168216.13	LMBR1 domain containing 1 [Source:HGNC Symbol;Acc:HGNC:23038]	LMBRD1	protein_coding	Q9NUN5	55788	0	0	0	0	0.779387	0.426982	0	0	0	0	0	-0.359588	-1.22775	0	0	0	0	0
ENSG00000112249	ENSG00000112249.14	activating signal cointegrator 1 complex subunit 3 [Source:HGNC Symbol;Acc:HGNC:18697]	ASCC3	protein_coding	B4DR60,Q8N3C0	10973	0	0	0	0	0	0.42713	0	0	0.511734	0	0	0	-1.22725	0	0	0	0	-0.966535
ENSG00000140455	ENSG00000140455.17	ubiquitin specific peptidase 3 [Source:HGNC Symbol;Acc:HGNC:12626]	USP3	protein_coding	Q6JHV3,Q9Y6I4	9960	0	0	0	0	0.665826	0.427461	0	0	0	0	0	-0.586782	-1.22614	0	0	0	0	0
ENSG00000115464	ENSG00000115464.15	ubiquitin specific peptidase 34 [Source:HGNC Symbol;Acc:HGNC:20066]	USP34	protein_coding	Q70CQ2	9736	0	0	0	0	0.518648	0.427592	0	0	0.498083	0	0	-0.947173	-1.22569	0	0	0	0	-1.00554
ENSG00000189180	ENSG00000189180.16	zinc finger protein 33A [Source:HGNC Symbol;Acc:HGNC:13096]	ZNF33A	protein_coding	A0A0A0MR11,A0A0A0MRS1,Q06730	7581	0	0	0	0	0.510544	0.427901	0	0	0	0	0	-0.969894	-1.22465	0	0	0	0	0
ENSG00000105643	ENSG00000105643.10	arrestin domain containing 2 [Source:HGNC Symbol;Acc:HGNC:25225]	ARRDC2	protein_coding	A0A024R7K1,Q8TBH0	27106	0	0	0	0	-0.35273	0.428932	0	0	0	0	0	0	-1.22118	0	0	0	0	0
ENSG00000124226	ENSG00000124226.11	ring finger protein 114 [Source:HGNC Symbol;Acc:HGNC:13094]	RNF114	protein_coding	Q9Y508	55905	0	0	0	0	0	0.429033	0	0.60898	0	0	0	0	-1.22084	0	0	0	-0.715532	0
ENSG00000139746	ENSG00000139746.15	RNA binding motif protein 26 [Source:HGNC Symbol;Acc:HGNC:20327]	RBM26	protein_coding	A0A087X0H9,Q5T8P6	64062	0	0	0	0	0	0.429136	0	0	0	0	0	0	-1.22049	0	0	0	0	0
ENSG00000160908	ENSG00000160908.15	zinc finger protein 394 [Source:HGNC Symbol;Acc:HGNC:18832]	ZNF394	protein_coding	Q53GI3	84124	0	0	0	0	0	0.429159	0	0	0	0	0	0	-1.22042	0	0	0	0	0
ENSG00000082512	ENSG00000082512.15	TNF receptor associated factor 5 [Source:HGNC Symbol;Acc:HGNC:12035]	TRAF5	protein_coding	O00463	7188	0	0	0	0	0.875396	0.429164	0	0	0	0	0	-0.191992	-1.2204	0	0	0	0	0
ENSG00000105738	ENSG00000105738.11	signal induced proliferation associated 1 like 3 [Source:HGNC Symbol;Acc:HGNC:23801]	SIPA1L3	protein_coding	B2RWP0,O60292	23094	0	0	0	0	-0.259587	0.429176	0	0	0	0	0	0	-1.22036	0	0	0	0	0
ENSG00000237973	ENSG00000237973.1	MT-CO1 pseudogene 12 [Source:HGNC Symbol;Acc:HGNC:52014]	hsa-mir-6723	pseudogene	NA	NA	0	0	-0.574558	-1.43311	0	0.429877	0	0	1.146	0	0	0	-1.218	0	0	0	0	0.196605
ENSG00000258289	ENSG00000258289.8	churchill domain containing 1 [Source:HGNC Symbol;Acc:HGNC:20099]	CHURC1	protein_coding	A0A024R6B7,Q8WUH1	91612	-0.312604	0	0	0	0.324367	0.429925	0	0	0.5084	0	0	-1.6243	-1.21784	0	0	0	0	-0.975964
ENSG00000119669	ENSG00000119669.5	interferon regulatory factor 2 binding protein like [Source:HGNC Symbol;Acc:HGNC:14282]	IRF2BPL	protein_coding	Q9H1B7	64207	-0.634421	0	1.03397	0	0.724266	0.430857	0	0	0	0	0	-0.465408	-1.21472	0.0481968	0	0	0	0
ENSG00000113272	ENSG00000113272.14	tRNA-histidine guanylyltransferase 1 like [Source:HGNC Symbol;Acc:HGNC:26053]	THG1L	protein_coding	B4E366,Q9H8R6,Q9NWX6	54974	0	0	0	0	0.976873	0.430926	0	0	0	0	0	-0.0337569	-1.21449	0	0	0	0	0
ENSG00000130529	ENSG00000130529.16	transient receptor potential cation channel subfamily M member 4 [Source:HGNC Symbol;Acc:HGNC:17993]	TRPM4	protein_coding	B4DIX5,Q8TD43	54795	0	0	0.748686	0	0	0.431046	0	0	0	0	0	0	-1.21409	-0.417567	0	0	0	0
ENSG00000123130	ENSG00000123130.17	acyl-CoA thioesterase 9 [Source:HGNC Symbol;Acc:HGNC:17152]	ACOT9	protein_coding	Q9Y305	23597	0	0	0	0	0.474097	0.431302	0	0.878505	0	0	0	-1.07675	-1.21323	0	0	0	-0.186878	0
ENSG00000115461	ENSG00000115461.5	insulin like growth factor binding protein 5 [Source:HGNC Symbol;Acc:HGNC:5474]	IGFBP5	protein_coding	A0A024R433,P24593	3488	0	0	0	0	0	0.431558	0	0	0	0	0	0	-1.21237	0	0	0	0	0
ENSG00000023516	ENSG00000023516.9	A-kinase anchoring protein 11 [Source:HGNC Symbol;Acc:HGNC:369]	AKAP11	protein_coding	Q9UKA4	11215	0	0	0	0	0.502809	0.43164	0	0	0.78394	0	0	-0.991917	-1.2121	0	0	0	0	-0.351184
ENSG00000187742	ENSG00000187742.15	SECIS binding protein 2 [Source:HGNC Symbol;Acc:HGNC:30972]	SECISBP2	protein_coding	B4DR97,B4DZC7,Q96T21	79048	0	0	0	0	0.581271	0.43192	0	0	0	0	0	-0.782717	-1.21116	0	0	0	0	0
ENSG00000138311	ENSG00000138311.18	zinc finger protein 365 [Source:HGNC Symbol;Acc:HGNC:18194]	ZNF365	protein_coding	Q70YC4,Q70YC5	22891	0	0	0	0	0	0.431943	0	0	0	0	0	0	-1.21109	0	0	0	0	0
ENSG00000169714	ENSG00000169714.17	CCHC-type zinc finger nucleic acid binding protein [Source:HGNC Symbol;Acc:HGNC:13164]	CNBP	protein_coding	A0A0S2Z4K2,A0A0S2Z4Q3,P62633	7555	0	0	0	0	0.380075	0.432213	0	0.394426	0	0	0	-1.39564	-1.21019	0	0	0	-1.34217	0
ENSG00000157224	ENSG00000157224.16	claudin 12 [Source:HGNC Symbol;Acc:HGNC:2034]	CLDN12	protein_coding	B2R687,P56749	1027238999069	0	0	0	0	1.21149	0.432219	0	1.91978	0.470781	0	0	0.276778	-1.21017	0	0	0	0.940939	-1.08687
ENSG00000078403	ENSG00000078403.17	MLLT10 histone lysine methyltransferase DOT1L cofactor [Source:HGNC Symbol;Acc:HGNC:16063]	MLLT10	protein_coding	P55197,Q59EQ6,Q6N002	8028	0	0	0	0	0.529895	0.433101	0	0	0	0	0	-0.916223	-1.20722	0	0	0	0	0
ENSG00000171552	ENSG00000171552.13	BCL2 like 1 [Source:HGNC Symbol;Acc:HGNC:992]	BCL2L1	protein_coding	A0A0S2Z3C5,Q07817,Q5TE63	598	0	0	0.510419	0	0.527281	0.433428	0	0	0	0	0	-0.923356	-1.20614	-0.970246	0	0	0	0
ENSG00000182831	ENSG00000182831.12	chromosome 16 open reading frame 72 [Source:HGNC Symbol;Acc:HGNC:30103]	C16orf72	protein_coding	Q14CZ0	29035	0	0	0	0	0.51442	0.43353	0	0.862866	0.499466	0	0	-0.958983	-1.2058	0	0	0	-0.212792	-1.00154
ENSG00000157259	ENSG00000157259.8	GATA zinc finger domain containing 1 [Source:HGNC Symbol;Acc:HGNC:29941]	GATAD1	protein_coding	Q8WUU5	57798	0	0	0	0	0.744056	0.433693	0	0	0	0	0	-0.426516	-1.20525	0	0	0	0	0
ENSG00000072134	ENSG00000072134.15	epsin 2 [Source:HGNC Symbol;Acc:HGNC:18639]	EPN2	protein_coding	O95208	22905	0	0	0	0	0.303705	0.434222	0	0.737734	0	0	0	-1.71926	-1.2035	0	0	0	-0.438828	0
ENSG00000109332	ENSG00000109332.20	ubiquitin conjugating enzyme E2 D3 [Source:HGNC Symbol;Acc:HGNC:12476]	UBE2D3	protein_coding	A0A024RDH2,D6RAH7,P61077	7323	0	0	0	0	0.197715	0.434465	0	0.877781	0	0	0	-2.3385	-1.20269	0	0	0	-0.188067	0
ENSG00000115539	ENSG00000115539.14	phosducin like 3 [Source:HGNC Symbol;Acc:HGNC:28860]	PDCL3	protein_coding	Q9H2J4	79031	0	0	0	0	-0.556934	0.43468	0	0	0	0	0	0	-1.20197	0	0	0	0	0
ENSG00000115368	ENSG00000115368.10	WD repeat domain 75 [Source:HGNC Symbol;Acc:HGNC:25725]	WDR75	protein_coding	Q8IWA0	84128	0	0	0	0	0.448408	0.434931	0.901233	0	0	0	0	-1.15712	-1.20114	0	0	-0.150028	0	0
ENSG00000079277	ENSG00000079277.21	MAPK interacting serine/threonine kinase 1 [Source:HGNC Symbol;Acc:HGNC:7110]	MKNK1	protein_coding	A8K341,Q7Z319,Q9BUB5	8569	0	0	0	0	0	0.435057	0	0	0	0	0	0	-1.20072	0	0	0	0	0
ENSG00000070756	ENSG00000070756.16	poly(A) binding protein cytoplasmic 1 [Source:HGNC Symbol;Acc:HGNC:8554]	PABPC1	protein_coding	A0A024R9C1,P11940	26986	0	0	0	0	0.722833	0.435372	0	0	0	0	0	-0.468265	-1.19968	0	0	0	0	0
ENSG00000169967	ENSG00000169967.16	mitogen-activated protein kinase kinase kinase 2 [Source:HGNC Symbol;Acc:HGNC:6854]	MAP3K2	protein_coding	A0A024RAH0,Q9Y2U5	10746	0	0	0	0	0.751769	0.43578	0	0	0.758682	0	0	-0.411639	-1.19833	0	0	0	0	-0.398433
ENSG00000095564	ENSG00000095564.14	B-TFIID TATA-box binding protein associated factor 1 [Source:HGNC Symbol;Acc:HGNC:17307]	BTAF1	protein_coding	O14981,Q2M1V9,Q8N6J1	9044	0	0	0	0	0.39377	0.43581	0	0	0.620608	0	0	-1.34458	-1.19823	0	0	0	0	-0.688247
ENSG00000205220	ENSG00000205220.12	proteasome 20S subunit beta 10 [Source:HGNC Symbol;Acc:HGNC:9538]	PSMB10	protein_coding	P40306	5699	0	0	0.646572	0	0	0.43609	0	0	-0.527694	0	0	0	-1.1973	-0.629118	0	0	0	0
ENSG00000100902	ENSG00000100902.11	proteasome 20S subunit alpha 6 [Source:HGNC Symbol;Acc:HGNC:9535]	PSMA6	protein_coding	A0A140VK44,P60900	5687	0	0.438416	0	1.19355	0	0.436578	0	0	0	0	-1.18963	0	-1.19569	0	0.255254	0	0	0
ENSG00000160255	ENSG00000160255.18	integrin subunit beta 2 [Source:HGNC Symbol;Acc:HGNC:6155]	ITGB2	protein_coding	B4E0R1,P05107	3689	0	0	0	0	-0.671289	0.436902	-1.28996	0	0	0	0	0	-1.19462	0	0	0	0	0
ENSG00000115112	ENSG00000115112.8	transcription factor CP2 like 1 [Source:HGNC Symbol;Acc:HGNC:17925]	TFCP2L1	protein_coding	Q9NZI6	29842	-0.62107	0	0	0	0	0.437158	0	0	0.512922	0	0	0	-1.19377	0	0	0	0	-0.963187
ENSG00000176845	ENSG00000176845.13	meteorin like, glial cell differentiation regulator [Source:HGNC Symbol;Acc:HGNC:27584]	METRNL	protein_coding	Q641Q3	284207	0	0	0.851815	0	1.26895	0.437181	0	0	0	0	0	0.34363	-1.1937	-0.231387	0	0	0	0
ENSG00000162104	ENSG00000162104.10	adenylate cyclase 9 [Source:HGNC Symbol;Acc:HGNC:240]	ADCY9	protein_coding	O60503	115	0	0	0	0	-0.326367	0.437396	0	0	0	0	0	0	-1.19299	0	0	0	0	0
ENSG00000158480	ENSG00000158480.11	spermatogenesis associated 2 [Source:HGNC Symbol;Acc:HGNC:14681]	SPATA2	protein_coding	A8K0S9,B4DID4,Q9UM82	9825	0	0	0	0	-0.304319	0.437423	0	0	0.469666	0	0	0	-1.1929	0	0	0	0	-1.09029
ENSG00000196576	ENSG00000196576.15	plexin B2 [Source:HGNC Symbol;Acc:HGNC:9104]	PLXNB2	protein_coding	O15031	23654	0	0	0	0	-0.256707	0.437467	-0.879952	0	0	0	0	0	-1.19276	0	0	0	0	0
ENSG00000153339	ENSG00000153339.14	trafficking protein particle complex 8 [Source:HGNC Symbol;Acc:HGNC:29169]	TRAPPC8	protein_coding	Q9Y2L5	22878	0	0	0	0	0.446661	0.439138	0	0	0.447812	0	0	-1.16275	-1.18725	0	0	0	0	-1.15904
ENSG00000060339	ENSG00000060339.14	cell division cycle and apoptosis regulator 1 [Source:HGNC Symbol;Acc:HGNC:24236]	CCAR1	protein_coding	Q8IX12	55749	0	0	0	0	0	0.439164	0	0	0	0	0	0	-1.18717	0	0	0	0	0
ENSG00000106078	ENSG00000106078.19	cordon-bleu WH2 repeat protein [Source:HGNC Symbol;Acc:HGNC:22199]	COBL	protein_coding	O75128	23242	0	0	0	0	0	0.439239	0	0	0	0	0	0	-1.18692	0	0	0	0	0
ENSG00000137221	ENSG00000137221.14	tight junction associated protein 1 [Source:HGNC Symbol;Acc:HGNC:17949]	TJAP1	protein_coding	A0A024RD56,Q5JTD0	93643	0	0	0	0	-0.346776	0.439334	0	0	0	0	0	0	-1.18661	0	0	0	0	0
ENSG00000118246	ENSG00000118246.14	FAST kinase domains 2 [Source:HGNC Symbol;Acc:HGNC:29160]	FASTKD2	protein_coding	A0A024R419,Q9NYY8	22868	0	0	0	0	0	0.439406	0	0	0	0	0	0	-1.18637	0	0	0	0	0
ENSG00000196155	ENSG00000196155.13	pleckstrin homology and RhoGEF domain containing G4 [Source:HGNC Symbol;Acc:HGNC:24501]	PLEKHG4	protein_coding	A0A024R6X4,Q58EX7	25894	0	0	0	0	0	0.439589	0	0	0	0	0	0	-1.18577	0	0	0	0	0
ENSG00000073792	ENSG00000073792.16	insulin like growth factor 2 mRNA binding protein 2 [Source:HGNC Symbol;Acc:HGNC:28867]	IGF2BP2	protein_coding	B3FTN5,B4DKT5,F8W930,Q9Y6M1	10644	0	0	0	0	1.29535	0.439948	0.996666	1.51333	0	0	0	0.373346	-1.18459	0	0	-0.00481845	0.59773	0
ENSG00000006704	ENSG00000006704.10	GTF2I repeat domain containing 1 [Source:HGNC Symbol;Acc:HGNC:4661]	GTF2IRD1	protein_coding	E9PFE2,Q9UHL9	9569	0	0	0	0	0	0.440074	0	0	-0.565553	0	0	0	-1.18418	0	0	0	0	0
ENSG00000164631	ENSG00000164631.19	zinc finger protein 12 [Source:HGNC Symbol;Acc:HGNC:12902]	ZNF12	protein_coding	P17014	7559	0	0	0	0	0.584759	0.440265	0	0	0.54811	0	0	-0.774086	-1.18355	0	0	0	0	-0.867464
ENSG00000184731	ENSG00000184731.6	family with sequence similarity 110 member C [Source:HGNC Symbol;Acc:HGNC:33340]	FAM110C	protein_coding	Q1W6H9	642273	0	0	0	0	0	0.440493	0	0	0	0	0	0	-1.18281	0	0	0	0	0
ENSG00000132953	ENSG00000132953.16	exportin 4 [Source:HGNC Symbol;Acc:HGNC:17796]	XPO4	protein_coding	Q9C0E2	64328	0	0	0	0	0	0.440618	0	0	0.660517	0	0	0	-1.1824	0	0	0	0	-0.598333
ENSG00000070444	ENSG00000070444.15	MAX network transcriptional repressor [Source:HGNC Symbol;Acc:HGNC:7188]	MNT	protein_coding	Q99583	4335	0	0	0	0	0	0.440705	0	0	0	0	0	0	-1.18211	0	0	0	0	0
ENSG00000085721	ENSG00000085721.13	RRN3 homolog, RNA polymerase I transcription factor [Source:HGNC Symbol;Acc:HGNC:30346]	RRN3	protein_coding	B7ZB55,F5H148,Q9NYV6	54700	0	0	0	0	0.535411	0.440736	0	0	0	0	0	-0.901281	-1.18201	0	0	0	0	0
ENSG00000171488	ENSG00000171488.15	leucine rich repeat containing 8 VRAC subunit C [Source:HGNC Symbol;Acc:HGNC:25075]	LRRC8C	protein_coding	Q8TDW0	84230	0	0	0	0	1.13519	0.441367	0	0	0	0	0	0.182934	-1.17995	0	0	0	0	0
ENSG00000028203	ENSG00000028203.18	vezatin, adherens junctions transmembrane protein [Source:HGNC Symbol;Acc:HGNC:18258]	VEZT	protein_coding	Q9HBM0	55591	0	0	0	0	0.648358	0.441381	0	0	0	0	0	-0.625138	-1.1799	0	0	0	0	0
ENSG00000139200	ENSG00000139200.13	PILR alpha associated neural protein [Source:HGNC Symbol;Acc:HGNC:25338]	PIANP	protein_coding	Q8IYJ0	196500	0	0	0	0	0	0.441609	0	0	0	0	0	0	-1.17916	0	0	0	0	0
ENSG00000153132	ENSG00000153132.13	calmegin [Source:HGNC Symbol;Acc:HGNC:2060]	CLGN	protein_coding	A0A140VKG2,O14967	1047	0	0	0	0	1.39044	0.441947	0	0	0	0	0	0.475546	-1.17806	0	0	0	0	0
ENSG00000184481	ENSG00000184481.17	forkhead box O4 [Source:HGNC Symbol;Acc:HGNC:7139]	FOXO4	protein_coding	P98177	4303	0	0	0	0	0	0.442384	0	0	0	0	0	0	-1.17663	0	0	0	0	0
ENSG00000128513	ENSG00000128513.16	protection of telomeres 1 [Source:HGNC Symbol;Acc:HGNC:17284]	POT1	protein_coding	A0A024R739,A8MTK3,Q5MJ33,Q9NUX5	25913	0	0	0	0	0.564612	0.44259	0	0	0	0	0	-0.824669	-1.17596	0	0	0	0	0
ENSG00000038219	ENSG00000038219.13	biorientation of chromosomes in cell division 1 like 1 [Source:HGNC Symbol;Acc:HGNC:31792]	BOD1L1	protein_coding	Q8NFC6	259282	0	0	0	0	0	0.442863	0	0	0	0	0	0	-1.17507	0	0	0	0	0
ENSG00000124120	ENSG00000124120.11	alpha tocopherol transfer protein like [Source:HGNC Symbol;Acc:HGNC:16114]	TTPAL	protein_coding	B2RA57,Q9BTX7	79183	0	0	0	0	0.836052	0.442946	0	0	0	0	0	-0.258336	-1.1748	0	0	0	0	0
ENSG00000228223	ENSG00000228223.3	HLA complex group 11 [Source:HGNC Symbol;Acc:HGNC:17707]	HCG11	lincRNA	NA	493812	0	0	0	0	0.697721	0.443115	0	0	0	0	0	-0.519279	-1.17425	0	0	0	0	0
ENSG00000082269	ENSG00000082269.16	family with sequence similarity 135 member A [Source:HGNC Symbol;Acc:HGNC:21084]	FAM135A	protein_coding	D6RCC7,Q9P2D6	57579	0	0	0	0	0.484773	0.443137	0	0	0.681578	0	0	-1.04462	-1.17418	0	0	0	0	-0.553049
ENSG00000134480	ENSG00000134480.16	cyclin H [Source:HGNC Symbol;Acc:HGNC:1594]	CCNH	protein_coding	P51946	902	0	0	0	0	0.635545	0.44337	0.635956	0.539021	0	0	0	-0.653934	-1.17342	0	0	-0.653002	-0.891587	0
ENSG00000006451	ENSG00000006451.8	RAS like proto-oncogene A [Source:HGNC Symbol;Acc:HGNC:9839]	RALA	protein_coding	P11233	5898	0	0	0	0	0.614752	0.443704	0	0	0	0	0	-0.701924	-1.17233	0	0	0	0	0
ENSG00000131115	ENSG00000131115.16	zinc finger protein 227 [Source:HGNC Symbol;Acc:HGNC:13020]	ZNF227	protein_coding	B7Z6M2,Q658S5,Q86WZ6	7770	0	0	0	0	0	0.444255	0	0	0	0	0	0	-1.17054	0	0	0	0	0
ENSG00000139112	ENSG00000139112.11	GABA type A receptor associated protein like 1 [Source:HGNC Symbol;Acc:HGNC:4068]	GABARAPL1	protein_coding	A0A024RAP5,Q9H0R8	23710	0	0	0	0	0.945923	0.444284	0	1.81603	0	0	0	-0.0802051	-1.17045	0	0	0	0.860785	0
ENSG00000138594	ENSG00000138594.14	tropomodulin 3 [Source:HGNC Symbol;Acc:HGNC:11873]	TMOD3	protein_coding	Q9NYL9	11226814829766	0	0	0	0	0	0.444353	0	0	0	0	0	0	-1.17022	0	0	0	0	0
ENSG00000164338	ENSG00000164338.10	UTP15 small subunit processome component [Source:HGNC Symbol;Acc:HGNC:25758]	UTP15	protein_coding	Q8TED0	84135	0	0	0	0	0	0.444754	0	0	0	0	0	0	-1.16892	0	0	0	0	0
ENSG00000089723	ENSG00000089723.10	OTU deubiquitinase, ubiquitin aldehyde binding 2 [Source:HGNC Symbol;Acc:HGNC:20351]	OTUB2	protein_coding	Q96DC9	78990	0.569562	0	0	0	0.513638	0.444996	0	1.37762	0	-0.812074	0	-0.961175	-1.16813	0	0	0	0.462173	0
ENSG00000184203	ENSG00000184203.8	protein phosphatase 1 regulatory inhibitor subunit 2 [Source:HGNC Symbol;Acc:HGNC:9288]	PPP1R2	protein_coding	P41236	5504	0	0	0	0	0.553317	0.44539	0	0	0	0	0	-0.853822	-1.16686	0	0	0	0	0
ENSG00000102870	ENSG00000102870.6	zinc finger protein 629 [Source:HGNC Symbol;Acc:HGNC:29008]	ZNF629	protein_coding	Q9UEG4	23361	0	0	-0.853921	0	-0.486796	0.445701	0	0	0	0	0	0	-1.16585	0	0	0	0	0
ENSG00000136381	ENSG00000136381.13	iron responsive element binding protein 2 [Source:HGNC Symbol;Acc:HGNC:6115]	IREB2	protein_coding	D3DW85,P48200	3658	0	0	0	0	0	0.445705	0	0	0.530195	0	0	0	-1.16584	0	0	0	0	-0.915404
ENSG00000081320	ENSG00000081320.11	serine/threonine kinase 17b [Source:HGNC Symbol;Acc:HGNC:11396]	STK17B	protein_coding	O94768,Q53QE7	9262	0	0	0	0	0.696371	0.446247	0	0	0	0	0	-0.522073	-1.16409	0	0	0	0	0
ENSG00000167395	ENSG00000167395.10	zinc finger protein 646 [Source:HGNC Symbol;Acc:HGNC:29004]	ZNF646	protein_coding	O15015	9726	0	0	0	0	-0.537747	0.447069	0	0	0	0	0	0	-1.16143	0	0	0	0	0
ENSG00000165156	ENSG00000165156.15	zinc fingers and homeoboxes 1 [Source:HGNC Symbol;Acc:HGNC:12871]	ZHX1	protein_coding	A0A024R9F1,Q9UKY1	11244	0	0	0	0	0.496625	0.447297	0	0	0.46178	0	0	-1.00977	-1.1607	0	0	0	0	-1.11472
ENSG00000122557	ENSG00000122557.10	HERPUD family member 2 [Source:HGNC Symbol;Acc:HGNC:21915]	HERPUD2	protein_coding	A0A024RA77,Q9BSE4	64224	0	0	0	0	0.617343	0.447533	0	0	0	0	0	-0.695856	-1.15993	0	0	0	0	0
ENSG00000142599	ENSG00000142599.19	arginine-glutamic acid dipeptide repeats [Source:HGNC Symbol;Acc:HGNC:9965]	RERE	protein_coding	A0A024R4E9,Q9P2R6	473	0	0	0	0	0	0.447995	0	0	0	0	0	0	-1.15845	0	0	0	0	0
ENSG00000173273	ENSG00000173273.16	tankyrase [Source:HGNC Symbol;Acc:HGNC:11941]	TNKS	protein_coding	O95271	8658	0	0	0	0	0.557617	0.448036	0	0	0.454732	0	0	-0.842654	-1.15831	0	0	0	0	-1.13691
ENSG00000076650	ENSG00000076650.7	G-patch domain containing 1 [Source:HGNC Symbol;Acc:HGNC:24658]	GPATCH1	protein_coding	Q9BRR8	55094	0	0	0	0	-0.215493	0.448201	0	0	0	0	0	0	-1.15778	0	0	0	0	0
ENSG00000187231	ENSG00000187231.14	SEC14 and spectrin domain containing 1 [Source:HGNC Symbol;Acc:HGNC:18379]	SESTD1	protein_coding	B3KTX3,Q86VW0	91404	0	0	0	0	0.340568	0.44828	0	0	0.49987	0	0	-1.55399	-1.15753	0	0	0	0	-1.00038
ENSG00000132849	ENSG00000132849.20	PATJ crumbs cell polarity complex component [Source:HGNC Symbol;Acc:HGNC:28881]	INADL	protein_coding	NA,Q8NI35	10207	0	0	0	0	0.574569	0.448814	0	0	0.263062	0	0	-0.799449	-1.15581	0	0	0	0	-1.92653
ENSG00000166483	ENSG00000166483.11	WEE1 G2 checkpoint kinase [Source:HGNC Symbol;Acc:HGNC:12761]	WEE1	protein_coding	P30291,Q86V29	7465	0	0	0	0	0	0.44889	0	0	0	0	0	0	-1.15557	0	0	0	0	0
ENSG00000066427	ENSG00000066427.24	ataxin 3 [Source:HGNC Symbol;Acc:HGNC:7106]	ATXN3	protein_coding	A0A0A0MS38,C9JQV6,P54252	4287	0	0	0	0	0.874607	0.449165	0	0	0	0	0	-0.193293	-1.15468	0	0	0	0	0
ENSG00000172164	ENSG00000172164.15	syntrophin beta 1 [Source:HGNC Symbol;Acc:HGNC:11168]	SNTB1	protein_coding	Q13884	6641	0	0	0	0	1.53662	0.449242	0	0	0	0	0	0.619756	-1.15443	0	0	0	0	0
ENSG00000165632	ENSG00000165632.8	TATA-box binding protein associated factor 3 [Source:HGNC Symbol;Acc:HGNC:17303]	TAF3	protein_coding	Q5VWG9	83860	0	0	0	0	0	0.449455	0	0	0	0	0	0	-1.15375	0	0	0	0	0
ENSG00000158411	ENSG00000158411.11	microtubule interacting and trafficking domain containing 1 [Source:HGNC Symbol;Acc:HGNC:25207]	MITD1	protein_coding	Q8WV92	129531	0	0	0	0	0.500913	0.449517	0.636218	0.731086	0	0	0	-0.997368	-1.15355	0	0	-0.652408	-0.451887	0
ENSG00000133216	ENSG00000133216.16	EPH receptor B2 [Source:HGNC Symbol;Acc:HGNC:3393]	EPHB2	protein_coding	B4DSE0,P29323,Q4LE53,Q6NVW1	2048	0	0	1.56718	0	0.900565	0.450122	0	0.793021	0	0	0	-0.151098	-1.15161	0.648169	0	0	-0.33457	0
ENSG00000163320	ENSG00000163320.11	CGG triplet repeat binding protein 1 [Source:HGNC Symbol;Acc:HGNC:1888]	CGGBP1	protein_coding	Q9UFW8	8545	0	0	0	0	0.729538	0.450437	0	0	0.396187	0	0	-0.454945	-1.1506	0	0	0	0	-1.33574
ENSG00000144566	ENSG00000144566.11	RAB5A, member RAS oncogene family [Source:HGNC Symbol;Acc:HGNC:9783]	RAB5A	protein_coding	A0A024R2K1,P20339	5868	0	0	0	0	0.659251	0.450716	0	0	0	0	0	-0.6011	-1.14971	0	0	0	0	0
ENSG00000153113	ENSG00000153113.23	calpastatin [Source:HGNC Symbol;Acc:HGNC:1515]	CAST	protein_coding	B7Z6N0,E9PCH5,E9PDE4,P20810,Q59HE3,Q86YM9	831	0	0	-0.692369	0	0	0.450887	0	0	0	0	0	0	-1.14916	0	0	0	0	0
ENSG00000164543	ENSG00000164543.7	serine/threonine kinase 17a [Source:HGNC Symbol;Acc:HGNC:11395]	STK17A	protein_coding	Q9UEE5	9263	0	0.38957	0	0	0.523525	0.451175	0.960615	1.59239	0	0	-1.36004	-0.933671	-1.14824	0	0	-0.0579694	0.671192	0
ENSG00000006453	ENSG00000006453.14	BAR/IMD domain containing adaptor protein 2 like 1 [Source:HGNC Symbol;Acc:HGNC:21649]	BAIAP2L1	protein_coding	Q9UHR4	55971	0	0	0	0	0.607195	0.45128	0	0	0	0	0	-0.719769	-1.1479	0	0	0	0	0
ENSG00000005020	ENSG00000005020.13	src kinase associated phosphoprotein 2 [Source:HGNC Symbol;Acc:HGNC:15687]	SKAP2	protein_coding	B7Z5R3,O75563	8935	0	0	0	0	0.607463	0.451495	0	0	0.568533	0	0	-0.719131	-1.14722	0	0	0	0	-0.814684
ENSG00000093167	ENSG00000093167.18	LRR binding FLII interacting protein 2 [Source:HGNC Symbol;Acc:HGNC:6703]	LRRFIP2	protein_coding	Q9Y608	9209	0	0	0	0	0.538733	0.452349	0	0.815296	-0.234366	0	0	-0.892357	-1.14449	0	0	0	-0.294604	0
ENSG00000138688	ENSG00000138688.15	KIAA1109 [Source:HGNC Symbol;Acc:HGNC:26953]	KIAA1109	protein_coding	Q2LD37	84162	0	0	0	0	0.830449	0.452512	0	0	0.619979	0	0	-0.268037	-1.14397	0	0	0	0	-0.689709
ENSG00000169247	ENSG00000169247.13	SH3 domain and tetratricopeptide repeats 2 [Source:HGNC Symbol;Acc:HGNC:29427]	SH3TC2	protein_coding	Q8TF17	79628	0	0	0	0	0	0.45282	0	2.17789	0	0	0	0	-1.14299	0	0	0	1.12293	0
ENSG00000188732	ENSG00000188732.11	family with sequence similarity 221 member A [Source:HGNC Symbol;Acc:HGNC:27977]	FAM221A	protein_coding	A0A024RA57,A4D161,B8ZZQ8	340277	0	0	0	0	0.88918	0.453253	0	0	0	0	0	-0.169452	-1.14161	0	0	0	0	0
ENSG00000105656	ENSG00000105656.13	elongation factor for RNA polymerase II [Source:HGNC Symbol;Acc:HGNC:23114]	ELL	protein_coding	P55199,U3KQ90	8178	0	0	0	0	0	0.453969	0	1.18395	0	0	0	0	-1.13933	0	0	0	0.243612	0
ENSG00000006432	ENSG00000006432.15	mitogen-activated protein kinase kinase kinase 9 [Source:HGNC Symbol;Acc:HGNC:6861]	MAP3K9	protein_coding	A0A087WW79,B4DZC4,G3V347,J3KPI6,P80192,Q8NEB1	4293	0	0	0	0	0	0.454225	0	0	0.478135	0	0	0	-1.13852	0	0	0	0	-1.06451
ENSG00000164023	ENSG00000164023.14	sphingomyelin synthase 2 [Source:HGNC Symbol;Acc:HGNC:28395]	SGMS2	protein_coding	A0A024RDH4,Q8NHU3	166929	0	0	0	0	0.508323	0.454884	0	0	0.836459	0	0	-0.976182	-1.13643	0	0	0	0	-0.257634
ENSG00000111897	ENSG00000111897.7	serine incorporator 1 [Source:HGNC Symbol;Acc:HGNC:13464]	SERINC1	protein_coding	Q9NRX5	57515	0	0	0	0	0.923247	0.455577	0	0	0.457177	0	0	-0.115212	-1.13423	0	0	0	0	-1.12917
ENSG00000105402	ENSG00000105402.8	NSF attachment protein alpha [Source:HGNC Symbol;Acc:HGNC:7641]	NAPA	protein_coding	A0A024R0R9,P54920	8775	0	0	1.01016	0	-0.827107	0.455732	0	0	0	0	0	0	-1.13374	0.0145842	0	0	0	0
ENSG00000132824	ENSG00000132824.14	serine incorporator 3 [Source:HGNC Symbol;Acc:HGNC:11699]	SERINC3	protein_coding	Q13530	10955	0	0	0	0	0.887524	0.455889	0	0	0.411343	0	0	-0.172142	-1.13324	0	0	0	0	-1.28159
ENSG00000186416	ENSG00000186416.16	NFKB repressing factor [Source:HGNC Symbol;Acc:HGNC:19374]	NKRF	protein_coding	A3F769,O15226	55922	0	0	0	0	0	0.456366	0	0	0	0	0	0	-1.13174	0	0	0	0	0
ENSG00000160588	ENSG00000160588.10	myelin protein zero like 3 [Source:HGNC Symbol;Acc:HGNC:27279]	MPZL3	protein_coding	Q6UWV2	196264	0	0	0	0	0	0.456473	0	0	0	0	0	0	-1.1314	0	0	0	0	0
ENSG00000090061	ENSG00000090061.17	cyclin K [Source:HGNC Symbol;Acc:HGNC:1596]	CCNK	protein_coding	A0A024R6K1,O75909	8812	0	0	0	0	0	0.456605	0	0	0	0	0	0	-1.13098	0	0	0	0	0
ENSG00000126603	ENSG00000126603.8	GLIS family zinc finger 2 [Source:HGNC Symbol;Acc:HGNC:29450]	GLIS2	protein_coding	B3KTH4,Q9BZE0	84662	0	0	0	0	-0.365176	0.456653	0	0	0	0	0	0	-1.13083	0	0	0	0	0
ENSG00000206075	ENSG00000206075.14	serpin family B member 5 [Source:HGNC Symbol;Acc:HGNC:8949]	SERPINB5	protein_coding	A0A024R2B6,P36952	5268	0	0	0	0	0	0.458303	0	7.36782	0	0	0	0	-1.12562	0	0	0	2.88124	0
ENSG00000104517	ENSG00000104517.13	ubiquitin protein ligase E3 component n-recognin 5 [Source:HGNC Symbol;Acc:HGNC:16806]	UBR5	protein_coding	O95071	51366	0	0	0	0	0.243026	0.458892	0	0	0.489872	0	0	-2.04082	-1.12378	0	0	0	0	-1.02952
ENSG00000107625	ENSG00000107625.13	DExD-box helicase 50 [Source:HGNC Symbol;Acc:HGNC:17906]	DDX50	protein_coding	Q9BQ39	79009	0	0	0	0	0.693936	0.459033	0	0	0	0	0	-0.527126	-1.12333	0	0	0	0	0
ENSG00000112149	ENSG00000112149.10	CD83 molecule [Source:HGNC Symbol;Acc:HGNC:1703]	CD83	protein_coding	A0A087WX61,Q01151	9308	0	0	0	0	0	0.459396	0	0	1.3499	0	0	0	-1.12219	0	0	0	0	0.43285
ENSG00000183475	ENSG00000183475.13	ankyrin repeat and SOCS box containing 7 [Source:HGNC Symbol;Acc:HGNC:17182]	ASB7	protein_coding	A0A024RC94,A0A024RCD9,Q9H672	140460	0	0	0	0	0.541603	0.459828	0	0	0	0	0	-0.884691	-1.12083	0	0	0	0	0
ENSG00000166326	ENSG00000166326.7	tripartite motif containing 44 [Source:HGNC Symbol;Acc:HGNC:19016]	TRIM44	protein_coding	Q96DX7	54765	0	0	0	0	0.38783	0.460675	0	0	0.790112	0	0	-1.3665	-1.11818	0	0	0	0	-0.339872
ENSG00000184209	ENSG00000184209.15	small nuclear ribonucleoprotein U11/U12 subunit 35 [Source:HGNC Symbol;Acc:HGNC:30852]	SNRNP35	protein_coding	A0A024RBU2,Q16560	11066	0	0	0	0	0	0.460766	0	0	-0.681817	0	0	0	-1.11789	0	0	0	0	0
ENSG00000174197	ENSG00000174197.16	MAX dimerization protein MGA [Source:HGNC Symbol;Acc:HGNC:14010]	MGA	protein_coding	B9EGR5,Q8IWI9	23269	0	0	0	0	0.317176	0.460784	0	0	0.726302	0	0	-1.65664	-1.11784	0	0	0	0	-0.461358
ENSG00000171860	ENSG00000171860.5	complement C3a receptor 1 [Source:HGNC Symbol;Acc:HGNC:1319]	C3AR1	protein_coding	A8K2H7,Q16581	719	0	0	0	0	0	0.460806	0	0	0	0	0	0	-1.11777	0	0	0	0	0
ENSG00000108654	ENSG00000108654.15	DEAD-box helicase 5 [Source:HGNC Symbol;Acc:HGNC:2746]	DDX5	protein_coding	J3KTA4,P17844	1655	0	0.231804	0	0	0	0.460889	0	0	-0.221381	0	-2.10902	0	-1.11751	0	0	0	0	0
ENSG00000170385	ENSG00000170385.10	solute carrier family 30 member 1 [Source:HGNC Symbol;Acc:HGNC:11012]	SLC30A1	protein_coding	Q9Y6M5	7779	0	0	0	0	0.365008	0.461164	0	0	1.13655	0	0	-1.454	-1.11665	0	0	0	0	0.18466
ENSG00000154274	ENSG00000154274.15	chromosome 4 open reading frame 19 [Source:HGNC Symbol;Acc:HGNC:25618]	C4orf19	protein_coding	A0A024R9R1,Q8IY42	55286	0	0	0	0	0	0.461216	0	0	0	0	0	0	-1.11648	0	0	0	0	0
ENSG00000162642	ENSG00000162642.14	chromosome 1 open reading frame 52 [Source:HGNC Symbol;Acc:HGNC:24871]	C1orf52	protein_coding	Q8N6N3	148423	0	0	0	0	0	0.461969	0	0	0	0	0	0	-1.11413	0	0	0	0	0
ENSG00000124688	ENSG00000124688.13	MAD2L1 binding protein [Source:HGNC Symbol;Acc:HGNC:21059]	MAD2L1BP	protein_coding	Q15013	9587	0	0	0	0	-0.430401	0.462072	0	0	0	0	0	0	-1.11381	0	0	0	0	0
ENSG00000165105	ENSG00000165105.10	RAS and EF-hand domain containing [Source:HGNC Symbol;Acc:HGNC:26464]	RASEF	protein_coding	Q8IZ41	158158	0	0	0	0	0.585207	0.4625	0	0	0	0	0	-0.772981	-1.11247	0	0	0	0	0
ENSG00000198961	ENSG00000198961.10	praja ring finger ubiquitin ligase 2 [Source:HGNC Symbol;Acc:HGNC:17481]	PJA2	protein_coding	O43164	9867	0	0	0	0	0.398855	0.462621	0	0	0.750553	0	0	-1.32606	-1.1121	0	0	0	0	-0.413975
ENSG00000114455	ENSG00000114455.13	HERV-H LTR-associating 2 [Source:HGNC Symbol;Acc:HGNC:4905]	HHLA2	protein_coding	C9J7D0,Q9UM44	11148	0	0	0	0	0	0.463594	0	0	0	0	0	0	-1.10907	0	0	0	0	0
ENSG00000175182	ENSG00000175182.15	family with sequence similarity 131 member A [Source:HGNC Symbol;Acc:HGNC:28308]	FAM131A	protein_coding	Q6UXB0	131408	0	0	0	0	0	0.463661	0	0	-0.497033	0	0	0	-1.10886	0	0	0	0	0
ENSG00000215301	ENSG00000215301.10	DEAD-box helicase 3 X-linked [Source:HGNC Symbol;Acc:HGNC:2745]	DDX3X	protein_coding	O00571	1654	0	0	0	0	-0.23776	0.464056	0	0	0.56778	0	0	0	-1.10763	0	0	0	0	-0.816597
ENSG00000197603	ENSG00000197603.14	ciliogenesis and planar polarity effector 1 [Source:HGNC Symbol;Acc:HGNC:25801]	C5orf42	protein_coding	Q9H799	65250	0	0	0	0	0.673015	0.46417	0	0	0	0	0	-0.57129	-1.10728	0	0	0	0	0
ENSG00000166860	ENSG00000166860.3	zinc finger and BTB domain containing 39 [Source:HGNC Symbol;Acc:HGNC:29014]	ZBTB39	protein_coding	O15060	9880	0	0	0	0	0	0.464199	0	0	0	0	0	0	-1.10718	0	0	0	0	0
ENSG00000136643	ENSG00000136643.12	ribosomal protein S6 kinase C1 [Source:HGNC Symbol;Acc:HGNC:10439]	RPS6KC1	protein_coding	A0A087X1U5,F5H7T0,F6RJM5,Q96S38	26750	0	0	0	0	0.567245	0.464659	1.29307	1.16731	0	0	0	-0.817955	-1.10575	0	0	0.370796	0.223188	0
ENSG00000106608	ENSG00000106608.16	upregulator of cell proliferation [Source:HGNC Symbol;Acc:HGNC:30890]	URGCP	protein_coding	A0A024RA74,B2RAT5,B7Z7T1,Q8TCY9	55665	0	0	0	0	-0.332467	0.464725	0	0	0	0	0	0	-1.10555	0	0	0	0	0
ENSG00000128585	ENSG00000128585.18	muskelin 1 [Source:HGNC Symbol;Acc:HGNC:7109]	MKLN1	protein_coding	B4DG30,Q9UL63	4289	0	0	0	0	0.533613	0.464753	0	0.906845	0.583847	0	0	-0.906133	-1.10546	0	0	0	-0.141072	-0.776338
ENSG00000164663	ENSG00000164663.14	ubiquitin specific peptidase 49 [Source:HGNC Symbol;Acc:HGNC:20078]	USP49	protein_coding	Q70CQ1	25862	0	0	0	0	0	0.4649	0	0	0	0	0	0	-1.10501	0	0	0	0	0
ENSG00000179021	ENSG00000179021.10	chromosome 3 open reading frame 38 [Source:HGNC Symbol;Acc:HGNC:28384]	C3orf38	protein_coding	D3DU39,Q5JPI3	285237	0	0	0	0	0	0.465831	0	0	0	0	0	0	-1.10212	0	0	0	0	0
ENSG00000090905	ENSG00000090905.19	trinucleotide repeat containing adaptor 6A [Source:HGNC Symbol;Acc:HGNC:11969]	TNRC6A	protein_coding	Q8NDV7	27327	0	0	0	0	0	0.467091	0	0	0	0	0	0	-1.09822	0	0	0	0	0
ENSG00000115540	ENSG00000115540.15	MOB family member 4, phocein [Source:HGNC Symbol;Acc:HGNC:17261]	MOB4	protein_coding	A0A024R3X9,Q9Y3A3	25843	0	0	0	0	0	0.467151	0	0	0	0	0	0	-1.09804	0	0	0	0	0
ENSG00000062650	ENSG00000062650.19	WAPL cohesin release factor [Source:HGNC Symbol;Acc:HGNC:23293]	WAPAL	protein_coding	A8K273,B2RTX8,Q7Z5K2	23063	0	0	0	0	0.485773	0.467164	0	0	0.465051	0	0	-1.04165	-1.098	0	0	0	0	-1.10454
ENSG00000050327	ENSG00000050327.15	Rho guanine nucleotide exchange factor 5 [Source:HGNC Symbol;Acc:HGNC:13209]	ARHGEF5	protein_coding	Q12774	7984	0	0	0	0	0	0.468889	0	0	0	0	0	0	-1.09268	0	0	0	0	0
ENSG00000104375	ENSG00000104375.17	serine/threonine kinase 3 [Source:HGNC Symbol;Acc:HGNC:11406]	STK3	protein_coding	A0A087WZ06,Q13188	6788	0	0	0	0	0	0.469063	0	0	0	0	0	0	-1.09215	0	0	0	0	0
ENSG00000130433	ENSG00000130433.7	calcium voltage-gated channel auxiliary subunit gamma 6 [Source:HGNC Symbol;Acc:HGNC:13625]	CACNG6	protein_coding	A6NFR2,A6NP74,Q9BXT2	59285	0	0	0	0	0.554304	0.469256	0	-1.2572	0	0	0	-0.851252	-1.09155	0	0	0	0	0
ENSG00000140299	ENSG00000140299.13	BCL2 interacting protein 2 [Source:HGNC Symbol;Acc:HGNC:1083]	BNIP2	protein_coding	J3KN59,Q12982	663	0	0	0	0	0.638417	0.469402	0	0	0	0	0	-0.64743	-1.09111	0	0	0	0	0
ENSG00000070366	ENSG00000070366.14	SMG6 nonsense mediated mRNA decay factor [Source:HGNC Symbol;Acc:HGNC:17809]	SMG6	protein_coding	Q86US8	23293	0	0	0	0	-0.278675	0.469616	0	0	0	0	0	0	-1.09045	0	0	0	0	0
ENSG00000003756	ENSG00000003756.17	RNA binding motif protein 5 [Source:HGNC Symbol;Acc:HGNC:9902]	RBM5	protein_coding	A0A024R2U6,P52756	10181	0	0	0	0	0	0.470041	0	0	0	0	0	0	-1.08914	0	0	0	0	0
ENSG00000151694	ENSG00000151694.14	ADAM metallopeptidase domain 17 [Source:HGNC Symbol;Acc:HGNC:195]	ADAM17	protein_coding	B2RNB2,P78536	6868	0	0	0	0	1.13796	0.470185	0	0	0.368463	0	0	0.186445	-1.0887	0	0	0	0	-1.44041
ENSG00000237036	ENSG00000237036.5	ZEB1 antisense RNA 1 [Source:HGNC Symbol;Acc:HGNC:42354]	ZEB1-AS1	processed_transcript	NA	220930	0	0	0	0	0.772819	0.470852	0	0	0.716135	0	0	-0.371798	-1.08665	0	0	0	0	-0.481696
ENSG00000123268	ENSG00000123268.9	activating transcription factor 1 [Source:HGNC Symbol;Acc:HGNC:783]	ATF1	protein_coding	P18846	466	0	0	0	0	0.65629	0.470949	0	0	0	0	0	-0.607594	-1.08636	0	0	0	0	0
ENSG00000121413	ENSG00000121413.12	zinc finger and SCAN domain containing 18 [Source:HGNC Symbol;Acc:HGNC:21037]	ZSCAN18	protein_coding	A0A024R4T0,Q8TBC5	65982	0	0	0	0	0	0.471422	0	0	0	0	0	0	-1.08491	0	0	0	0	0
ENSG00000101972	ENSG00000101972.19	stromal antigen 2 [Source:HGNC Symbol;Acc:HGNC:11355]	STAG2	protein_coding	Q6AI02,Q6MZM3,Q6MZP3,Q8N3U4	10735	0	0	0	0	0.225656	0.471438	0	0	0.46035	0	0	-2.1478	-1.08486	0	0	0	0	-1.1192
ENSG00000198887	ENSG00000198887.9	structural maintenance of chromosomes 5 [Source:HGNC Symbol;Acc:HGNC:20465]	SMC5	protein_coding	Q8IY18	23137	0	0	0	0	0.305218	0.471675	0	0	0.541827	0	0	-1.71209	-1.08413	0	0	0	0	-0.884095
ENSG00000169118	ENSG00000169118.18	casein kinase 1 gamma 1 [Source:HGNC Symbol;Acc:HGNC:2454]	CSNK1G1	protein_coding	A0A024R5W3,Q8IXA3,Q9HCP0,U3KQB3	53944	0	0	0	0	0.372339	0.471721	0	1.02031	0.401569	0	0	-1.42531	-1.08399	0	0	0	0.0290114	-1.31628
ENSG00000138271	ENSG00000138271.6	G protein-coupled receptor 87 [Source:HGNC Symbol;Acc:HGNC:4538]	GPR87	protein_coding	Q9BY21	53836	0	0	0	0	0	0.472432	0	0	0	0	0	0	-1.08182	0	0	0	0	0
ENSG00000184743	ENSG00000184743.13	atlastin GTPase 3 [Source:HGNC Symbol;Acc:HGNC:24526]	ATL3	protein_coding	B4DXC4,F5H6I7,Q6DD88	25923	0	0	0	0	0.610282	0.472796	0	0	0	0	0	-0.712452	-1.08071	0	0	0	0	0
ENSG00000067334	ENSG00000067334.14	deoxynucleotidyltransferase terminal interacting protein 2 [Source:HGNC Symbol;Acc:HGNC:24013]	DNTTIP2	protein_coding	Q5QJE6	30836	0	0	0	0	0	0.473041	0	0	0	0	0	0	-1.07996	0	0	0	0	0
ENSG00000198695	ENSG00000198695.2	mitochondrially encoded NADH:ubiquinone oxidoreductase core subunit 6 [Source:HGNC Symbol;Acc:HGNC:7462]	MT-ND6	protein_coding	P03923,U5Z977	4541	0	0	0	0	0	0.473455	0	0	0	0	0	0	-1.0787	0	0	0	0	0
ENSG00000115514	ENSG00000115514.12	thioredoxin domain containing 9 [Source:HGNC Symbol;Acc:HGNC:24110]	TXNDC9	protein_coding	O14530	10190	0	0	0	0	0.659625	0.473592	0.764556	0.592215	0	0	0	-0.600283	-1.07828	0	0	-0.387305	-0.755807	0
ENSG00000171425	ENSG00000171425.10	zinc finger protein 581 [Source:HGNC Symbol;Acc:HGNC:25017]	ZNF581	protein_coding	Q9P0T4	51545	0	0	0	0	0.788046	0.473711	0	0	0	0	0	-0.343647	-1.07792	0	0	0	0	0
ENSG00000017260	ENSG00000017260.19	ATPase secretory pathway Ca2+ transporting 1 [Source:HGNC Symbol;Acc:HGNC:13211]	ATP2C1	protein_coding	B4E295,B4E2Q0,P98194	27032	0	0	0	0	0.338967	0.474294	0	0	0.533089	0	0	-1.56078	-1.07615	0	0	0	0	-0.907552
ENSG00000107290	ENSG00000107290.14	senataxin [Source:HGNC Symbol;Acc:HGNC:445]	SETX	protein_coding	Q7Z333	23064	0	0	0	0	0	0.474711	0	0	0.876719	0	0	0	-1.07488	0	0	0	0	-0.189814
ENSG00000212907	ENSG00000212907.2	mitochondrially encoded NADH:ubiquinone oxidoreductase core subunit 4L [Source:HGNC Symbol;Acc:HGNC:7460]	MT-ND4L	protein_coding	P03901,Q7GXZ4	4539	0	0	0	0	0	0.474887	0	0	0	0	0	0	-1.07434	0	0	0	0	0
ENSG00000166004	ENSG00000166004.15	centrosomal protein 295 [Source:HGNC Symbol;Acc:HGNC:29366]	KIAA1731	protein_coding	Q9C0D2	85459	0	0	0	0	0	0.475036	0	0	0	0	0	0	-1.07389	0	0	0	0	0
ENSG00000231925	ENSG00000231925.12	TAP binding protein [Source:HGNC Symbol;Acc:HGNC:11566]	TAPBP	protein_coding	A0A024RCT1,A0A0A0MSV9,A0A0A0MT98,O15533	6892	0	0	0	0	0	0.475127	0	0	0.434328	0	0	0	-1.07361	0	0	0	0	-1.20314
ENSG00000170242	ENSG00000170242.19	ubiquitin specific peptidase 47 [Source:HGNC Symbol;Acc:HGNC:20076]	USP47	protein_coding	Q68D97,Q96K76	55031	0	0	0	0	0.446994	0.475329	0	0	0.311907	0	0	-1.16167	-1.073	0	0	0	0	-1.68081
ENSG00000144791	ENSG00000144791.10	LIM domains containing 1 [Source:HGNC Symbol;Acc:HGNC:6612]	LIMD1	protein_coding	Q9UGP4	8994	0	0	0	0	0	0.475713	0	0	0	0	0	0	-1.07184	0	0	0	0	0
ENSG00000171150	ENSG00000171150.9	suppressor of cytokine signaling 5 [Source:HGNC Symbol;Acc:HGNC:16852]	SOCS5	protein_coding	O75159	9655	0	0	0	0	0	0.476192	0	0	0	0	0	0	-1.07038	0	0	0	0	0
ENSG00000153201	ENSG00000153201.16	RAN binding protein 2 [Source:HGNC Symbol;Acc:HGNC:9848]	RANBP2	protein_coding	P49792	5903	0	0	0	0	0.259631	0.476465	0	0	0.422552	0	0	-1.94547	-1.06956	0	0	0	0	-1.2428
ENSG00000083307	ENSG00000083307.12	grainyhead like transcription factor 2 [Source:HGNC Symbol;Acc:HGNC:2799]	GRHL2	protein_coding	B4DL28,Q6ISB3	79977	0	0	0	0	0	0.476495	0	0	0	0	0	0	-1.06947	0	0	0	0	0
ENSG00000062725	ENSG00000062725.10	amyloid beta precursor protein binding protein 2 [Source:HGNC Symbol;Acc:HGNC:622]	APPBP2	protein_coding	A0A024QZ47,Q92624	10513	0	0	0	0	0.56171	0.477102	0	0	0.488428	0	0	-0.832102	-1.06763	0	0	0	0	-1.03378
ENSG00000198642	ENSG00000198642.7	kelch like family member 9 [Source:HGNC Symbol;Acc:HGNC:18732]	KLHL9	protein_coding	Q58EZ4,Q9P2J3	55958	0	0	0	0	0.268646	0.477957	0	0	0.663504	0	0	-1.89622	-1.06505	0	0	0	0	-0.591823
ENSG00000082213	ENSG00000082213.18	chromosome 5 open reading frame 22 [Source:HGNC Symbol;Acc:HGNC:25639]	C5orf22	protein_coding	A0A024RE14,A0A024RE20,Q49AR2	55322	0	0	0	0	0	0.478074	0	0	0	0	0	0	-1.06469	0	0	0	0	0
ENSG00000065923	ENSG00000065923.10	solute carrier family 9 member A7 [Source:HGNC Symbol;Acc:HGNC:17123]	SLC9A7	protein_coding	A0A024R176,A0A087WXD1,Q96T83	84679	0	0	0	0	0.686739	0.47817	0	1.01346	0.804952	0	0	-0.542165	-1.06441	0	0	0	0.0192829	-0.313026
ENSG00000064703	ENSG00000064703.12	DEAD-box helicase 20 [Source:HGNC Symbol;Acc:HGNC:2743]	DDX20	protein_coding	Q9H4N4,Q9UHI6	11218	0	0	0	0	0	0.478639	0	0	0	0	0	0	-1.06299	0	0	0	0	0
ENSG00000241058	ENSG00000241058.4	NOP2/Sun RNA methyltransferase 6 [Source:HGNC Symbol;Acc:HGNC:23529]	NSUN6	protein_coding	Q8TEA1	221078	0	0	0	0	0	0.478987	0	0	0	0	0	0	-1.06194	0	0	0	0	0
ENSG00000128298	ENSG00000128298.17	BAR/IMD domain containing adaptor protein 2 like 2 [Source:HGNC Symbol;Acc:HGNC:26203]	BAIAP2L2	protein_coding	Q6UXY1	80115	0	0	0	0	-0.706255	0.47919	0	0	0	0	0	0	-1.06133	0	0	0	0	0
ENSG00000169131	ENSG00000169131.13	zinc finger protein 354A [Source:HGNC Symbol;Acc:HGNC:11628]	ZNF354A	protein_coding	O60765,V9HWI2	6940	0	0	0	0	0.876597	0.480009	0	0	0	0	0	-0.190014	-1.05887	0	0	0	0	0
ENSG00000111790	ENSG00000111790.14	FGFR1 oncogene partner 2 [Source:HGNC Symbol;Acc:HGNC:23098]	FGFR1OP2	protein_coding	Q9NVK5	26127	0	0	0	0	0	0.480537	0	0	0	0	0	0	-1.05728	0	0	0	0	0
ENSG00000109689	ENSG00000109689.17	stromal interaction molecule 2 [Source:HGNC Symbol;Acc:HGNC:19205]	STIM2	protein_coding	A0A1W2PRA1,B3KUB5,Q9P246	57620	0	0	0	0	-0.583519	0.480731	0.849605	0	0	0	0	0	-1.0567	0	0	-0.235135	0	0
ENSG00000084444	ENSG00000084444.14	family with sequence similarity 234 member B [Source:HGNC Symbol;Acc:HGNC:29288]	KIAA1467	protein_coding	A2RU67	57613	0	0	1.07331	0	1.05615	0.480823	0	1.46591	0	0	0	0.0788148	-1.05642	0.102066	0	0	0.551796	0
ENSG00000104957	ENSG00000104957.14	coiled-coil domain containing 130 [Source:HGNC Symbol;Acc:HGNC:28118]	CCDC130	protein_coding	B7Z1U2,P13994	81576	0	0	0	0	-0.330783	0.480873	0	0	0	0	0	0	-1.05627	0	0	0	0	0
ENSG00000172175	ENSG00000172175.15	MALT1 paracaspase [Source:HGNC Symbol;Acc:HGNC:6819]	MALT1	protein_coding	A8K5S1,Q9UDY8	10892	0	0	0	0	-0.442325	0.481084	0	0	0.489538	0	0	0	-1.05564	0	0	0	0	-1.03051
ENSG00000143353	ENSG00000143353.12	lysophospholipase like 1 [Source:HGNC Symbol;Acc:HGNC:20440]	LYPLAL1	protein_coding	Q5VWZ2	127018	0	0	0	0	1.03976	0.481144	0	0	0	0	0	0.0562526	-1.05546	0	0	0	0	0
ENSG00000198646	ENSG00000198646.14	nuclear receptor coactivator 6 [Source:HGNC Symbol;Acc:HGNC:15936]	NCOA6	protein_coding	F6M2K2,F6M2K3,Q14686	23054	0	0	0	0	0	0.481348	0	0	0	0	0	0	-1.05485	0	0	0	0	0
ENSG00000171055	ENSG00000171055.15	fasciculation and elongation protein zeta 2 [Source:HGNC Symbol;Acc:HGNC:3660]	FEZ2	protein_coding	Q9UHY8	9637	0	0	0	0	1.20835	0.481637	1.34798	0	0.384003	0	0	0.27304	-1.05398	0	0	0.4308	0	-1.38081
ENSG00000198000	ENSG00000198000.12	nucleolar protein 8 [Source:HGNC Symbol;Acc:HGNC:23387]	NOL8	protein_coding	A6H8Z4,Q76FK4	55035	0	0	0	0	0	0.482051	0	0	0	0	0	0	-1.05274	0	0	0	0	0
ENSG00000108799	ENSG00000108799.13	enhancer of zeste 1 polycomb repressive complex 2 subunit [Source:HGNC Symbol;Acc:HGNC:3526]	EZH1	protein_coding	A0A0A0MSY9,Q92800	2145	0	0	0	0	0.722454	0.482162	0	0	0	0	0	-0.469023	-1.05241	0	0	0	0	0
ENSG00000155380	ENSG00000155380.12	solute carrier family 16 member 1 [Source:HGNC Symbol;Acc:HGNC:10922]	SLC16A1	protein_coding	A0A024R0H1,B4DKS0,P53985	6566	0	0	0	0	0.500871	0.482572	0	0	0.349525	0	0	-0.997488	-1.05118	0	0	0	0	-1.51653
ENSG00000147592	ENSG00000147592.9	lactamase beta 2 [Source:HGNC Symbol;Acc:HGNC:18512]	LACTB2	protein_coding	A0A024R811,Q53H82	51110	0	0	0	0	0	0.482624	0	0	0	0	0	0	-1.05103	0	0	0	0	0
ENSG00000116711	ENSG00000116711.10	phospholipase A2 group IVA [Source:HGNC Symbol;Acc:HGNC:9035]	PLA2G4A	protein_coding	B4DZI4,P47712	5321	0	0.506358	0	0	-0.819879	0.482863	0	0	0	0	-0.981771	0	-1.05031	0	0	0	0	0
ENSG00000163378	ENSG00000163378.14	EGF domain specific O-linked N-acetylglucosamine transferase [Source:HGNC Symbol;Acc:HGNC:28526]	EOGT	protein_coding	Q5NDL2	285203	0	0	0	0	0.617515	0.482891	0	0	0	0	0	-0.695455	-1.05023	0	0	0	0	0
ENSG00000101216	ENSG00000101216.11	glucocorticoid modulatory element binding protein 2 [Source:HGNC Symbol;Acc:HGNC:4371]	GMEB2	protein_coding	B4DQS0,Q9UKD1	26205	0	0	0	0	-0.480521	0.483471	0	0	0	0	0	0	-1.0485	0	0	0	0	0
ENSG00000120254	ENSG00000120254.15	methylenetetrahydrofolate dehydrogenase (NADP+ dependent) 1 like [Source:HGNC Symbol;Acc:HGNC:21055]	MTHFD1L	protein_coding	A0A087WVM4,B2RD24,B7ZM99,Q6UB35	25902	0	0	0	0	0.889444	0.483486	0	0	0	0	0	-0.169025	-1.04845	0	0	0	0	0
ENSG00000197930	ENSG00000197930.13	endoplasmic reticulum oxidoreductase 1 alpha [Source:HGNC Symbol;Acc:HGNC:13280]	ERO1L	protein_coding	Q96HE7	30001	0	0	0	0	1.03128	0.48395	0	1.2021	0.458037	0	0	0.0444358	-1.04707	0	0	0	0.265556	-1.12646
ENSG00000137218	ENSG00000137218.10	fibroblast growth factor receptor substrate 3 [Source:HGNC Symbol;Acc:HGNC:16970]	FRS3	protein_coding	A0A140VJJ7,O43559	10817	0	0	0	0	0	0.483982	0	0	0	0	0	0	-1.04697	0	0	0	0	0
ENSG00000264247	ENSG00000264247.2	long intergenic non-protein coding RNA 909 [Source:HGNC Symbol;Acc:HGNC:44331]	LINC00909	lincRNA	NA	400657	0	0	0	0	0.651651	0.485264	0	0	0	0	0	-0.617828	-1.04316	0	0	0	0	0
ENSG00000116903	ENSG00000116903.7	exocyst complex component 8 [Source:HGNC Symbol;Acc:HGNC:24659]	EXOC8	protein_coding	Q8IYI6	149371	0	0	0	0	0	0.485293	0	0	0	0	0	0	-1.04307	0	0	0	0	0
ENSG00000008300	ENSG00000008300.17	cadherin EGF LAG seven-pass G-type receptor 3 [Source:HGNC Symbol;Acc:HGNC:3230]	CELSR3	protein_coding	Q9NYQ7	1951	0	0	0	0	0	0.485461	0	0	0	0	0	0	-1.04257	0	0	0	0	0
ENSG00000251474	ENSG00000251474.6	ribosomal protein L32 pseudogene 3 [Source:HGNC Symbol;Acc:HGNC:27024]	RPL32P3	pseudogene	NA	132241	0	0	0	0	-0.685099	0.485526	0	0	0	0	0	0	-1.04238	0	0	0	0	0
ENSG00000018408	ENSG00000018408.14	WW domain containing transcription regulator 1 [Source:HGNC Symbol;Acc:HGNC:24042]	WWTR1	protein_coding	Q9GZV5	25937	0	0	0	0	-0.261767	0.486403	0	0	0.337934	0	0	0	-1.03978	0	0	0	0	-1.56519
ENSG00000119048	ENSG00000119048.8	ubiquitin conjugating enzyme E2 B [Source:HGNC Symbol;Acc:HGNC:12473]	UBE2B	protein_coding	P63146	7320	0	0	0	0	0.580994	0.48644	0.655618	1.10394	0	0	0	-0.783405	-1.03967	0	0	-0.609073	0.142655	0
ENSG00000109205	ENSG00000109205.16	odontogenic, ameloblast associated [Source:HGNC Symbol;Acc:HGNC:26043]	ODAM	protein_coding	A1E959	54959	0	0	0	0	0	0.486758	0	0	0	0	0	0	-1.03872	0	0	0	0	0
ENSG00000116863	ENSG00000116863.11	ADP-ribosylserine hydrolase [Source:HGNC Symbol;Acc:HGNC:21304]	ADPRHL2	protein_coding	B7ZAN4,Q9NX46	54936	0	0	0	0	-0.506447	0.486829	0	0	0	0	0	0	-1.03851	0	0	0	0	0
ENSG00000204519	ENSG00000204519.11	zinc finger protein 551 [Source:HGNC Symbol;Acc:HGNC:25108]	ZNF551	protein_coding	Q7Z340	90233	0	0	0	0	0	0.486969	0	0	0.959108	0	0	0	-1.0381	0	0	0	0	-0.0602356
ENSG00000178498	ENSG00000178498.16	deltex E3 ubiquitin ligase 3 [Source:HGNC Symbol;Acc:HGNC:24457]	DTX3	protein_coding	A0A024RB96,Q8N9I9	196403	0	0	0	0	0	0.48723	0	0	0	0	0	0	-1.03733	0	0	0	0	0
ENSG00000127334	ENSG00000127334.11	dual specificity tyrosine phosphorylation regulated kinase 2 [Source:HGNC Symbol;Acc:HGNC:3093]	DYRK2	protein_coding	Q92630	8445	0	0	0	0	0.284548	0.487301	0	0	0.467623	0	0	-1.81326	-1.03712	0	0	0	0	-1.09658
ENSG00000243646	ENSG00000243646.10	interleukin 10 receptor subunit beta [Source:HGNC Symbol;Acc:HGNC:5965]	IL10RB	protein_coding	Q08334	3588	0	0	0	0	0.804151	0.487563	0	0	0	0	0	-0.314462	-1.03634	0	0	0	0	0
ENSG00000188342	ENSG00000188342.12	general transcription factor IIF subunit 2 [Source:HGNC Symbol;Acc:HGNC:4653]	GTF2F2	protein_coding	A0A024RDU9,P13984	2963	0	0	0	0	0.682511	0.487706	0	0	0	0	0	-0.551076	-1.03591	0	0	0	0	0
ENSG00000153914	ENSG00000153914.16	splicing regulatory glutamic acid and lysine rich protein 1 [Source:HGNC Symbol;Acc:HGNC:17882]	SREK1	protein_coding	Q8WXA9	140890	0	0	0	0	0	0.488328	0	0	0	0	0	0	-1.03408	0	0	0	0	0
ENSG00000179456	ENSG00000179456.10	zinc finger and BTB domain containing 18 [Source:HGNC Symbol;Acc:HGNC:13030]	ZBTB18	protein_coding	Q99592	10472	0	0	0	0	0	0.488888	0	0	0	0	0	0	-1.03242	0	0	0	0	0
ENSG00000118482	ENSG00000118482.12	PHD finger protein 3 [Source:HGNC Symbol;Acc:HGNC:8921]	PHF3	protein_coding	B3KP41,D6R9X2,Q92576	23469	0	0	0	0	0	0.489003	0	0	0	0	0	0	-1.03208	0	0	0	0	0
ENSG00000165861	ENSG00000165861.14	zinc finger FYVE-type containing 1 [Source:HGNC Symbol;Acc:HGNC:13180]	ZFYVE1	protein_coding	Q9HBF4	53349	0	0	0	0	0.309542	0.489656	0	0.850989	0	0	0	-1.69179	-1.03016	0	0	0	-0.232788	0
ENSG00000100802	ENSG00000100802.15	chromosome 14 open reading frame 93 [Source:HGNC Symbol;Acc:HGNC:20162]	C14orf93	protein_coding	A0A0C4DFZ6,Q9H972	60686	0	0	0	0	0.937061	0.490086	0	0	0	0	0	-0.0937846	-1.02889	0	0	0	0	0
ENSG00000122884	ENSG00000122884.12	prolyl 4-hydroxylase subunit alpha 1 [Source:HGNC Symbol;Acc:HGNC:8546]	P4HA1	protein_coding	P13674,Q5VSQ6	5033	0	0.349328	0	0	1.08808	0.490644	0	2.15663	0.60013	0	-1.51735	0.12179	-1.02725	0	0	0	1.10878	-0.736654
ENSG00000033800	ENSG00000033800.13	protein inhibitor of activated STAT 1 [Source:HGNC Symbol;Acc:HGNC:2752]	PIAS1	protein_coding	O75925,Q1XBU8	8554	0	0	0	0	-0.454431	0.490801	0	0	0	0	0	0	-1.02679	0	0	0	0	0
ENSG00000155465	ENSG00000155465.19	solute carrier family 7 member 7 [Source:HGNC Symbol;Acc:HGNC:11065]	SLC7A7	protein_coding	A0A0S2Z502,Q9UM01	9056	0	0	-0.486525	-1.14991	-1.03789	0.490904	-0.988519	-2.02564	0	0	0	0	-1.02649	0	0	0	0	0
ENSG00000180423	ENSG00000180423.4	harbinger transposase derived 1 [Source:HGNC Symbol;Acc:HGNC:26522]	HARBI1	protein_coding	Q96MB7	283254	0	0	0	0	0	0.491188	0	0	0	0	0	0	-1.02565	0	0	0	0	0
ENSG00000081014	ENSG00000081014.11	adaptor related protein complex 4 subunit epsilon 1 [Source:HGNC Symbol;Acc:HGNC:573]	AP4E1	protein_coding	B4DM48,Q9UPM8	23431	0	0	0	0	0.312599	0.491679	0	0	0.662808	0	0	-1.67762	-1.02421	0	0	0	0	-0.593337
ENSG00000187678	ENSG00000187678.9	sprouty RTK signaling antagonist 4 [Source:HGNC Symbol;Acc:HGNC:15533]	SPRY4	protein_coding	A0A0C4DFS6,Q9C004	81848	0	0	1.11977	0	0.372769	0.492116	0	1.36838	0.590132	0	0	-1.42364	-1.02293	0.163206	0	0	0.452466	-0.760891
ENSG00000105879	ENSG00000105879.12	Cbl proto-oncogene like 1 [Source:HGNC Symbol;Acc:HGNC:21225]	CBLL1	protein_coding	B4DDV7,Q75N03	79872	0	0	0	0	0	0.492491	0	0	0.434939	0	0	0	-1.02183	0	0	0	0	-1.20111
ENSG00000117523	ENSG00000117523.16	proline rich coiled-coil 2C [Source:HGNC Symbol;Acc:HGNC:24903]	PRRC2C	protein_coding	E7EPN9,Q9Y520	23215	0	0	0	0	0.16544	0.493111	0	0.646273	0.385777	0	0	-2.59562	-1.02002	0	0	0	-0.629785	-1.37416
ENSG00000130772	ENSG00000130772.14	mediator complex subunit 18 [Source:HGNC Symbol;Acc:HGNC:25944]	MED18	protein_coding	Q9BUE0	54797	0	0	0	0	-0.388462	0.49324	0	0	0	0	0	0	-1.01964	0	0	0	0	0
ENSG00000118816	ENSG00000118816.10	cyclin I [Source:HGNC Symbol;Acc:HGNC:1595]	CCNI	protein_coding	A0A024RDH0,Q14094	10983	0	0	0	0	0.851097	0.493655	0	0	0	0	0	-0.232604	-1.01842	0	0	0	0	0
ENSG00000008311	ENSG00000008311.15	aminoadipate-semialdehyde synthase [Source:HGNC Symbol;Acc:HGNC:17366]	AASS	protein_coding	A4D0W4,Q9UDR5	10157	0	0	0	0	0	0.493936	0	0	0	0	0	0	-1.0176	0	0	0	0	0
ENSG00000099917	ENSG00000099917.17	mediator complex subunit 15 [Source:HGNC Symbol;Acc:HGNC:14248]	MED15	protein_coding	B7Z2H7,G3V1P5,Q6PKB8,Q96RN5	51586	0	0	0	0	0	0.494653	0	0	0	0	0	0	-1.01551	0	0	0	0	0
ENSG00000125966	ENSG00000125966.10	matrix metallopeptidase 24 [Source:HGNC Symbol;Acc:HGNC:7172]	MMP24	protein_coding	Q86VV6,Q9Y5R2	10893	0	0	-0.99026	0	-0.701965	0.494671	-1.34594	-2.22717	0	0	0	0	-1.01546	0	0	0	0	0
ENSG00000164548	ENSG00000164548.11	transformer 2 alpha homolog [Source:HGNC Symbol;Acc:HGNC:16645]	TRA2A	protein_coding	Q13595,Q549U1	29896	0	0	0	0	0	0.495705	0	0	-0.356155	0	0	0	-1.01245	0	0	0	0	0
ENSG00000165322	ENSG00000165322.18	Rho GTPase activating protein 12 [Source:HGNC Symbol;Acc:HGNC:16348]	ARHGAP12	protein_coding	Q1RLN5,Q8IWW6	94134	0	0	0	0	0.565107	0.496274	0	0	0	0	0	-0.823403	-1.01079	0	0	0	0	0
ENSG00000184863	ENSG00000184863.11	RNA binding motif protein 33 [Source:HGNC Symbol;Acc:HGNC:27223]	RBM33	protein_coding	Q96EV2	155435	0	0	0	0	0.250694	0.49676	0	0	0.429524	0	0	-1.996	-1.00938	0	0	0	0	-1.21919
ENSG00000133706	ENSG00000133706.19	leucyl-tRNA synthetase 1 [Source:HGNC Symbol;Acc:HGNC:6512]	LARS	protein_coding	B4DER1,B4E266,Q9P2J5	51520	0	0	0	0	0.914418	0.497195	0	0	0.358749	0	0	-0.129074	-1.00812	0	0	0	0	-1.47895
ENSG00000159921	ENSG00000159921.17	glucosamine (UDP-N-acetyl)-2-epimerase/N-acetylmannosamine kinase [Source:HGNC Symbol;Acc:HGNC:23657]	GNE	protein_coding	Q9Y223	10020	0	0	0	0	0	0.497224	0	0	-0.431825	0	0	0	-1.00803	0	0	0	0	0
ENSG00000136021	ENSG00000136021.19	SCY1 like pseudokinase 2 [Source:HGNC Symbol;Acc:HGNC:19286]	SCYL2	protein_coding	A0A0U1RQQ9,Q6P3W7	55681	0	0	0	0	0.463991	0.497494	0	0	0.517335	0	0	-1.10783	-1.00725	0	0	0	0	-0.950828
ENSG00000086712	ENSG00000086712.13	taxilin gamma [Source:HGNC Symbol;Acc:HGNC:18578]	TXLNG	protein_coding	Q9NUQ3	55787	0	0	0	0	0.479262	0.497652	0	0	0.337479	0	0	-1.06111	-1.00679	0	0	0	0	-1.56713
ENSG00000107036	ENSG00000107036.12	RIC1 homolog, RAB6A GEF complex partner 1 [Source:HGNC Symbol;Acc:HGNC:17686]	KIAA1432	protein_coding	Q4ADV7	57589	0	0	0	0	0	0.49778	0	0	0.442775	0	0	0	-1.00642	0	0	0	0	-1.17535
ENSG00000151491	ENSG00000151491.14	epidermal growth factor receptor pathway substrate 8 [Source:HGNC Symbol;Acc:HGNC:3420]	EPS8	protein_coding	B4E3T6,Q12929	2059	0	0	0	0	-0.279496	0.497901	0	0	0.61196	0	0	0	-1.00607	0	0	0	0	-0.708492
ENSG00000102710	ENSG00000102710.20	SPT20 homolog, SAGA complex component [Source:HGNC Symbol;Acc:HGNC:20596]	SUPT20H	protein_coding	A0A024RDW2,A8K8L1,Q8NEM7	55578	0	0	0	0	0	0.498003	0	0	0	0	0	0	-1.00577	0	0	0	0	0
ENSG00000198492	ENSG00000198492.16	YTH N6-methyladenosine RNA binding protein 2 [Source:HGNC Symbol;Acc:HGNC:31675]	YTHDF2	protein_coding	Q9Y5A9	51441	0	0	0	0	0	0.498451	0	0	0	0	0	0	-1.00448	0	0	0	0	0
ENSG00000237765	ENSG00000237765.7	family with sequence similarity 200 member B [Source:HGNC Symbol;Acc:HGNC:27740]	FAM200B	protein_coding	P0CF97	285550	0	0	0	0	0.762231	0.498496	0	0	0	0	0	-0.3917	-1.00435	0	0	0	0	0
ENSG00000169894	ENSG00000169894.18	mucin 3A, cell surface associated [Source:HGNC Symbol;Acc:HGNC:7513]	MUC3A	protein_coding	Q02505,Q9H3Q6	4584	0	0	0	0	0	0.498894	0	0.887882	0	0	0	0	-1.00319	0	0	0	-0.17156	0
ENSG00000088179	ENSG00000088179.9	protein tyrosine phosphatase non-receptor type 4 [Source:HGNC Symbol;Acc:HGNC:9656]	PTPN4	protein_coding	A0A024RAE8,P29074	5775	0	0	0	0	0	0.498988	0	0	0	0	0	0	-1.00292	0	0	0	0	0
ENSG00000203326	ENSG00000203326.12	zinc finger protein 525 [Source:HGNC Symbol;Acc:HGNC:29423]	ZNF525	protein_coding	J3KR51,J3KR62	170958	0	0	0	0	1.24126	0.499027	0	0	0.420315	0	0	0.311806	-1.00281	0	0	0	0	-1.25046
ENSG00000112406	ENSG00000112406.5	hdc homolog, cell cycle regulator [Source:HGNC Symbol;Acc:HGNC:21041]	HECA	protein_coding	Q9UBI9	51696	0	0	0	0	0.903836	0.499135	0	0	0	0	0	-0.145866	-1.0025	0	0	0	0	0
ENSG00000065600	ENSG00000065600.12	proton activated chloride channel 1 [Source:HGNC Symbol;Acc:HGNC:25593]	TMEM206	protein_coding	B4DHQ5,Q9H813	55248	0	0	0	0	0.633447	0.499257	0.778343	0.879432	0	0	0	-0.658704	-1.00214	0	0	-0.361521	-0.185356	0
ENSG00000115808	ENSG00000115808.12	striatin [Source:HGNC Symbol;Acc:HGNC:11424]	STRN	protein_coding	O43815	6801	0	0	0	0	0.380142	0.499272	0	0	0.393186	0	0	-1.39539	-1.0021	0	0	0	0	-1.34671
ENSG00000169228	ENSG00000169228.14	RAB24, member RAS oncogene family [Source:HGNC Symbol;Acc:HGNC:9765]	RAB24	protein_coding	Q969Q5	53917	0	0	0	0	-0.424494	0.499298	0	0	0	0	0	0	-1.00203	0	0	0	0	0
ENSG00000100221	ENSG00000100221.10	Josephin domain containing 1 [Source:HGNC Symbol;Acc:HGNC:28953]	JOSD1	protein_coding	A0A024R1P5,Q15040	9929	0	0	0	0	0.734163	0.499854	0	0	0	0	0	-0.445827	-1.00042	0	0	0	0	0
ENSG00000167182	ENSG00000167182.15	Sp2 transcription factor [Source:HGNC Symbol;Acc:HGNC:11207]	SP2	protein_coding	Q02086	6668	0	0	0	0	-0.325151	0.500147	0	0	0	0	0	0	-0.999575	0	0	0	0	0
ENSG00000121671	ENSG00000121671.12	cryptochrome circadian regulator 2 [Source:HGNC Symbol;Acc:HGNC:2385]	CRY2	protein_coding	A0A0D2X7Z3,Q49AN0	1408	0	0	0	0	0	0.500532	0	0	0	0	0	0	-0.998465	0	0	0	0	0
ENSG00000030110	ENSG00000030110.13	BCL2 antagonist/killer 1 [Source:HGNC Symbol;Acc:HGNC:949]	BAK1	protein_coding	A0A0S2Z391,Q16611	578	0	0	0	0	0	0.50102	0	0	0	0	0	0	-0.997059	0	0	0	0	0
ENSG00000182827	ENSG00000182827.9	acyl-CoA binding domain containing 3 [Source:HGNC Symbol;Acc:HGNC:15453]	ACBD3	protein_coding	A0A024R3P9,Q9H3P7	64746	0	0	0	0	0	0.501249	0	0	0.666799	0	0	0	-0.996401	0	0	0	0	-0.584677
ENSG00000126858	ENSG00000126858.18	ras homolog family member T1 [Source:HGNC Symbol;Acc:HGNC:21168]	RHOT1	protein_coding	H7BXZ6,Q8IXI2	55288	0	0	0	0	0.303042	0.501286	0	0	0	0	0	-1.72241	-0.996293	0	0	0	0	0
ENSG00000136997	ENSG00000136997.20	MYC proto-oncogene, bHLH transcription factor [Source:HGNC Symbol;Acc:HGNC:7553]	MYC	protein_coding	A0A087WVR4,P01106	4609	0.303381	0	0	0	0.441527	0.473806	0	0	0	-1.7208	0	-1.17943	-1.07763	0	0	0	0	0	TRUE
ENSG00000166261	ENSG00000166261.11	zinc finger protein 202 [Source:HGNC Symbol;Acc:HGNC:12994]	ZNF202	protein_coding	A0A024R3M3,B3KN61,O95125	7753	0	0	0	0	0	0.501528	0	0	0	0	0	0	-0.995599	0	0	0	0	0
ENSG00000107929	ENSG00000107929.15	La ribonucleoprotein 4B [Source:HGNC Symbol;Acc:HGNC:28987]	LARP4B	protein_coding	Q92615	23185	0	0	0	0	0	0.501894	0	0	0.29722	0	0	0	-0.994545	0	0	0	0	-1.7504
ENSG00000181666	ENSG00000181666.18	zinc finger protein 875 [Source:HGNC Symbol;Acc:HGNC:4928]	HKR1	protein_coding	F5H6A5,K7EPW3,P10072,Q7Z6E1	284459	0	0	0	0	0.466186	0.502279	0	0	0	0	0	-1.10102	-0.993439	0	0	0	0	0
ENSG00000112033	ENSG00000112033.14	peroxisome proliferator activated receptor delta [Source:HGNC Symbol;Acc:HGNC:9235]	PPARD	protein_coding	A0A024RCW6,F1D8S7,Q03181	5467	0	0	0	0	0	0.502489	0	1.51259	0	0	0	0	-0.992835	0	0	0	0.597018	0
ENSG00000112303	ENSG00000112303.14	vanin 2 [Source:HGNC Symbol;Acc:HGNC:12706]	VNN2	protein_coding	O95498	8875	6.13421	0	0	0	6.18247	0.422418	0	0	0	2.61688	0	2.62818	-1.24326	0	0	0	0	0	Partly TRUE
ENSG00000257103	ENSG00000257103.8	LSM14A mRNA processing body assembly factor [Source:HGNC Symbol;Acc:HGNC:24489]	LSM14A	protein_coding	Q8ND56	26065	0	0	0	0	0	0.502627	0	0	0	0	0	0	-0.99244	0	0	0	0	0
ENSG00000145388	ENSG00000145388.15	methyltransferase like 14 [Source:HGNC Symbol;Acc:HGNC:29330]	METTL14	protein_coding	Q9HCE5	57721	0	0	0	0	0	0.502673	0	0	0	0	0	0	-0.992309	0	0	0	0	0
ENSG00000106723	ENSG00000106723.17	spindlin 1 [Source:HGNC Symbol;Acc:HGNC:11243]	SPIN1	protein_coding	A0A024R297,Q9Y657	10927	0	0	0	0	0.482658	0.503089	0	0	0.325011	0	0	-1.05093	-0.991115	0	0	0	0	-1.62144
ENSG00000163362	ENSG00000163362.11	innate immunity activator [Source:HGNC Symbol;Acc:HGNC:25599]	C1orf106	protein_coding	Q3KP66	55765	0	0	0	0	-0.314947	0.503438	0	0	0	0	0	0	-0.990115	0	0	0	0	0
ENSG00000136813	ENSG00000136813.14	Ecm29 proteasome adaptor and scaffold [Source:HGNC Symbol;Acc:HGNC:29020]	KIAA0368	protein_coding	NA,Q5VYK3	23392	0	0	0	0	0.787471	0.503548	0	0	0.301246	0	0	-0.344701	-0.989799	0	0	0	0	-1.73099
ENSG00000116809	ENSG00000116809.11	zinc finger and BTB domain containing 17 [Source:HGNC Symbol;Acc:HGNC:12936]	ZBTB17	protein_coding	Q13105,Q53EM1	7709	0	0	0	0	-0.424471	0.503818	0	0	0	0	0	0	-0.989024	0	0	0	0	0
ENSG00000143033	ENSG00000143033.18	metal response element binding transcription factor 2 [Source:HGNC Symbol;Acc:HGNC:29535]	MTF2	protein_coding	B4DZ69,B4DZG1,Q7Z534,Q96G26,Q9Y483	22823	0	0	0	0	0	0.503963	0	0	0	0	0	0	-0.988611	0	0	0	0	0
ENSG00000014257	ENSG00000014257.16	acid phosphatase 3 [Source:HGNC Symbol;Acc:HGNC:125]	ACPP	protein_coding	P15309	55	0	0	0	0	0	0.504628	0	0	0	0	0	0	-0.986707	0	0	0	0	0
ENSG00000246228	ENSG00000246228.6	cancer susceptibility 8 [Source:HGNC Symbol;Acc:HGNC:45129]	CASC8	antisense	NA	727677	0	0	0	0	0	0.50466	0	0	0	0	0	0	-0.986617	0	0	0	0	0
ENSG00000142675	ENSG00000142675.18	connector enhancer of kinase suppressor of Ras 1 [Source:HGNC Symbol;Acc:HGNC:19700]	CNKSR1	protein_coding	B4DL25,G3V160,Q53GM7,Q969H4	10256	0	0	0	0	0	0.504831	0	0	0	0	0	0	-0.986127	0	0	0	0	0
ENSG00000158813	ENSG00000158813.18	ectodysplasin A [Source:HGNC Symbol;Acc:HGNC:3157]	EDA	protein_coding	A0A0U5J797,Q92838	1896	0	0	0	0	0	0.504864	0	0	0	0	0	0	-0.986033	0	0	0	0	0
ENSG00000266469	ENSG00000266469.2	novel transcript, antisense to MED1 & FBXL20	CTB-131K11.1	antisense	NA	NA	0	0	0	0	0.558282	0.505372	0	0	0	0	0	-0.840935	-0.984582	0	0	0	0	0
ENSG00000103994	ENSG00000103994.17	zinc finger protein 106 [Source:HGNC Symbol;Acc:HGNC:12886]	ZNF106	protein_coding	A0A0C4DGM5,Q9H2Y7	64397	0	0	0	0	0.27047	0.505644	0	0	0.886653	0	0	-1.88646	-0.983807	0	0	0	0	-0.173559
ENSG00000119950	ENSG00000119950.21	MAX interactor 1, dimerization protein [Source:HGNC Symbol;Acc:HGNC:7534]	MXI1	protein_coding	A0A0S2Z3X5,P50539	4601	0	0	0	0	1.6768	0.505792	0	0	0	0	0	0.74571	-0.983384	0	0	0	0	0
ENSG00000067208	ENSG00000067208.14	ecotropic viral integration site 5 [Source:HGNC Symbol;Acc:HGNC:3501]	EVI5	protein_coding	O60447,Q59FE7	7813	0	0	0	0	0	0.506328	0	0	0	0	0	0	-0.981856	0	0	0	0	0
ENSG00000148606	ENSG00000148606.13	RNA polymerase III subunit A [Source:HGNC Symbol;Acc:HGNC:30074]	POLR3A	protein_coding	O14802	11128	0	0	0	0	0	0.506721	0	0	0.541894	0	0	0	-0.980737	0	0	0	0	-0.883917
ENSG00000155592	ENSG00000155592.16	zinc finger with KRAB and SCAN domains 2 [Source:HGNC Symbol;Acc:HGNC:25677]	ZKSCAN2	protein_coding	Q63HK3	342357	0	0	0	0	0.495463	0.507176	0	0	0.641441	0	0	-1.01315	-0.979441	0	0	0	0	-0.640611
ENSG00000169031	ENSG00000169031.20	collagen type IV alpha 3 chain [Source:HGNC Symbol;Acc:HGNC:2204]	COL4A3	protein_coding	Q01955	1285	0	0	0	0	0.474148	0.507605	0	0	0	0	0	-1.07659	-0.97822	0	0	0	0	0
ENSG00000185436	ENSG00000185436.12	interferon lambda receptor 1 [Source:HGNC Symbol;Acc:HGNC:18584]	IFNLR1	protein_coding	Q8IU57	163702	0	0	0	0	0	0.507795	0	0	0	0	0	0	-0.977682	0	0	0	0	0
ENSG00000133794	ENSG00000133794.19	aryl hydrocarbon receptor nuclear translocator like [Source:HGNC Symbol;Acc:HGNC:701]	ARNTL	protein_coding	A0A140VKD3,B2RCL8,O00327	406	0	0	0	0	0	0.50788	0	0	0	0	0	0	-0.977439	0	0	0	0	0
ENSG00000169762	ENSG00000169762.17	transmembrane anterior posterior transformation 1 [Source:HGNC Symbol;Acc:HGNC:26887]	TAPT1	protein_coding	B4DJJ3,Q6NXT6	202018	0	0	0	0	0.304816	0.508073	0	0	0	0	0	-1.71399	-0.976892	0	0	0	0	0
ENSG00000196083	ENSG00000196083.10	interleukin 1 receptor accessory protein [Source:HGNC Symbol;Acc:HGNC:5995]	IL1RAP	protein_coding	A8K6K4,Q9NPH3	3556	0	0	0	0	1.23768	0.50836	0	2.09642	0.612977	0	0	0.307636	-0.976077	0	0	0	1.06793	-0.706096
ENSG00000072110	ENSG00000072110.13	actinin alpha 1 [Source:HGNC Symbol;Acc:HGNC:163]	ACTN1	protein_coding	A0A024R694,P12814	87	0.412234	0	0.762764	0	0.170813	0	0	1.05544	0	-1.27846	0	-2.54951	0	-0.390692	0	0	0.0778383	0	Series 1/5 (partly)
ENSG00000007545	ENSG00000007545.16	cramped chromatin regulator homolog 1 [Source:HGNC Symbol;Acc:HGNC:14122]	CRAMP1L	protein_coding	A7MD53,B2RNX8,Q96RY5	57585	0	0	0	0	0	0.509706	0	0	0	0	0	0	-0.972263	0	0	0	0	0
ENSG00000101333	ENSG00000101333.16	phospholipase C beta 4 [Source:HGNC Symbol;Acc:HGNC:9059]	PLCB4	protein_coding	Q15147	5332	0	0	0	0	0.328001	0.509741	0	0	0.366526	0	0	-1.60823	-0.972164	0	0	0	0	-1.44801
ENSG00000145246	ENSG00000145246.14	ATPase phospholipid transporting 10D (putative) [Source:HGNC Symbol;Acc:HGNC:13549]	ATP10D	protein_coding	Q9P241	57205	0	0	0	0	0.423593	0.509929	0	0	0.540376	0	0	-1.23925	-0.97163	0	0	0	0	-0.887964
ENSG00000196776	ENSG00000196776.16	CD47 molecule [Source:HGNC Symbol;Acc:HGNC:1682]	CD47	protein_coding	A0A0A1TSG4,Q08722	961	0	0	0	0	1.22727	0.509975	1.0638	1.34763	0	0	0	0.29545	-0.971503	0	0	0.0892271	0.430426	0
ENSG00000115145	ENSG00000115145.10	signal transducing adaptor molecule 2 [Source:HGNC Symbol;Acc:HGNC:11358]	STAM2	protein_coding	O75886	10254	0	0	0	0	0.36116	0.510287	0	0	0	0	0	-1.46929	-0.97062	0	0	0	0	0
ENSG00000136205	ENSG00000136205.17	tensin 3 [Source:HGNC Symbol;Acc:HGNC:21616]	TNS3	protein_coding	Q68CZ2	64759	0	0	0	0	-0.288451	0.510526	0	0	0	0	0	0	-0.969945	0	0	0	0	0
ENSG00000196458	ENSG00000196458.11	zinc finger protein 605 [Source:HGNC Symbol;Acc:HGNC:28068]	ZNF605	protein_coding	Q86T29	100289635	0	0	0	0	0.479259	0.511577	0	0	0	0	0	-1.06112	-0.966976	0	0	0	0	0
ENSG00000111816	ENSG00000111816.8	fyn related Src family tyrosine kinase [Source:HGNC Symbol;Acc:HGNC:3955]	FRK	protein_coding	P42685	2444	0	0	0	0	0	0.511594	0	0	0.456561	0	0	0	-0.96693	0	0	0	0	-1.13112
ENSG00000151692	ENSG00000151692.15	ring finger protein 144A [Source:HGNC Symbol;Acc:HGNC:20457]	RNF144A	protein_coding	P50876	9781	0	0	0	0	0	0.511748	0	0	0	0	0	0	-0.966494	0	0	0	0	0
ENSG00000198707	ENSG00000198707.16	centrosomal protein 290 [Source:HGNC Symbol;Acc:HGNC:29021]	CEP290	protein_coding	O15078,Q05BJ6	80184	0	0	0	0	0.944006	0.511999	0	0	0	0	0	-0.0831314	-0.965786	0	0	0	0	0
ENSG00000186815	ENSG00000186815.12	two pore segment channel 1 [Source:HGNC Symbol;Acc:HGNC:18182]	TPCN1	protein_coding	B3KSG7,B7Z3R2,Q9ULQ1	53373	0.323847	0	0	0	0.178677	0.557447	-0.669509	0	0	-1.62662	0	-2.48457	-0.843093	0	0	0	0	0	Series 1/5
ENSG00000139990	ENSG00000139990.18	DDB1 and CUL4 associated factor 5 [Source:HGNC Symbol;Acc:HGNC:20224]	DCAF5	protein_coding	Q8TBB7,Q96JK2	8816	0	0	0	0	0.193918	0.512112	0	0	0	0	0	-2.36648	-0.965468	0	0	0	0	0
ENSG00000036549	ENSG00000036549.13	zinc finger ZZ-type containing 3 [Source:NCBI gene;Acc:26009]	ZZZ3	protein_coding	Q8IYH5	26009	0	0	0	0	0.622266	0.512284	0	0	0.40233	0	0	-0.684397	-0.964984	0	0	0	0	-1.31355
ENSG00000054282	ENSG00000054282.16	serologically defined colon cancer antigen 8 [Source:HGNC Symbol;Acc:HGNC:10671]	SDCCAG8	protein_coding	Q86SQ7	10806	0	0	0	0	0.630442	0.513081	0	0	0	0	0	-0.665564	-0.962741	0	0	0	0	0
ENSG00000167548	ENSG00000167548.15	lysine methyltransferase 2D [Source:HGNC Symbol;Acc:HGNC:7133]	KMT2D	protein_coding	O14686,Q59FG6,Q6PIA1	8085	0	-0.30224	0	0	-0.297933	0.513156	0	0	0	0	0	0	-0.962531	0	0	0	0	0
ENSG00000066933	ENSG00000066933.16	myosin IXA [Source:HGNC Symbol;Acc:HGNC:7608]	MYO9A	protein_coding	B2RTY4	4649	0	0	0	0	0.790271	0.514298	0	0	0	0	0	-0.33958	-0.959324	0	0	0	0	0
ENSG00000143575	ENSG00000143575.15	HCLS1 associated protein X-1 [Source:HGNC Symbol;Acc:HGNC:16915]	HAX1	protein_coding	A0A0S2Z565,A0A0S2Z591,O00165	10456	0	0	0	0	0.42759	0.5143	0	0	0	0	0	-1.2257	-0.959319	0	0	0	0	0
ENSG00000057294	ENSG00000057294.15	plakophilin 2 [Source:HGNC Symbol;Acc:HGNC:9024]	PKP2	protein_coding	Q99959	5318	0	0	0	0	0	0.51458	0	0	0.447328	0	0	0	-0.958533	0	0	0	0	-1.1606
ENSG00000122042	ENSG00000122042.10	ubiquitin like 3 [Source:HGNC Symbol;Acc:HGNC:12504]	UBL3	protein_coding	A0A024RDP0,O95164	5412	0	0	0	0	0.618379	0.514756	0	0	0	0	0	-0.693436	-0.958039	0	0	0	0	0
ENSG00000075413	ENSG00000075413.18	microtubule affinity regulating kinase 3 [Source:HGNC Symbol;Acc:HGNC:6897]	MARK3	protein_coding	A0A0A0MQR8,A0A0A0MST9,A0A0A0MT23,P27448,Q86U11	4140	0	0	0	0	0	0.515086	0	0.498719	0	0	0	0	-0.957115	0	0	0	-1.0037	0
ENSG00000170653	ENSG00000170653.19	activating transcription factor 7 [Source:HGNC Symbol;Acc:HGNC:792]	ATF7	protein_coding	P17544	11016	0	0	0	0	0	0.515117	0	0	0	0	0	0	-0.957028	0	0	0	0	0
ENSG00000125775	ENSG00000125775.15	syndecan binding protein 2 [Source:HGNC Symbol;Acc:HGNC:15756]	SDCBP2	protein_coding	Q9H190	27111	0.315265	0	0	0	0	0.515378	0	0	0	-1.66536	0	0	-0.956298	0	0	0	0	0
ENSG00000103021	ENSG00000103021.9	coiled-coil domain containing 113 [Source:HGNC Symbol;Acc:HGNC:25002]	CCDC113	protein_coding	Q9H0I3	29070	0	0	0	0	0.756474	0.515935	0	-2.30866	0	0	0	-0.402637	-0.95474	0	0	0	0	0
ENSG00000155329	ENSG00000155329.12	zinc finger CCHC-type containing 10 [Source:HGNC Symbol;Acc:HGNC:25954]	ZCCHC10	protein_coding	B3KVL5,B4DU89,D6R9G7,D6RHC2,G3XAM1,Q8TBK6	54819	-0.427053	0	0	0	0	0.516398	0	0	0	0	0	0	-0.953445	0	0	0	0	0
ENSG00000157212	ENSG00000157212.19	PAX interacting protein 1 [Source:HGNC Symbol;Acc:HGNC:8624]	PAXIP1	protein_coding	Q6ZW49	22976	0	0	0	0	-0.581682	0.516705	0	0	0	0	0	0	-0.952588	0	0	0	0	0
ENSG00000144895	ENSG00000144895.12	eukaryotic translation initiation factor 2A [Source:HGNC Symbol;Acc:HGNC:3254]	EIF2A	protein_coding	F8WAE5,Q9BY44	83939	0	0	0	0	0.919597	0.516801	0	0	0	0	0	-0.120927	-0.95232	0	0	0	0	0
ENSG00000196151	ENSG00000196151.10	WD repeat, sterile alpha motif and U-box domain containing 1 [Source:HGNC Symbol;Acc:HGNC:26697]	WDSUB1	protein_coding	B8ZZF2,D3DPA6,Q8N9V3	151525	0	0	0	0	0.828677	0.516802	0	0	0	0	0	-0.271119	-0.952316	0	0	0	0	0
ENSG00000230551	ENSG00000230551.4	novel transcript	CTB-89H12.4	processed_transcript	NA	NA	0	0	0	0	0.670937	0.516847	0	0	0	0	0	-0.57575	-0.95219	0	0	0	0	0
ENSG00000129116	ENSG00000129116.19	palladin, cytoskeletal associated protein [Source:HGNC Symbol;Acc:HGNC:17068]	PALLD	protein_coding	B2RTX2,Q8WX93	23022	0	0	0	0	0	0.517401	0	0	0.473044	0	0	0	-0.950644	0	0	0	0	-1.07995
ENSG00000110395	ENSG00000110395.7	Cbl proto-oncogene [Source:HGNC Symbol;Acc:HGNC:1541]	CBL	protein_coding	P22681	867	0	0	0	0	0.677722	0.517424	0	0	0.761443	0	0	-0.561233	-0.950582	0	0	0	0	-0.393192
ENSG00000189190	ENSG00000189190.10	zinc finger protein 600 [Source:HGNC Symbol;Acc:HGNC:30951]	ZNF600	protein_coding	Q6ZNG1	162966	0	0	0	0	0	0.517823	0	0	0	0	0	0	-0.94947	0	0	0	0	0
ENSG00000100814	ENSG00000100814.18	cyclin B1 interacting protein 1 [Source:HGNC Symbol;Acc:HGNC:19437]	CCNB1IP1	protein_coding	Q9NPC3	57820	0	0	0	0	1.66255	0.51835	0	0	0	0	0	0.733398	-0.948002	0	0	0	0	0
ENSG00000244462	ENSG00000244462.8	RNA binding motif protein 12 [Source:HGNC Symbol;Acc:HGNC:9898]	RBM12	protein_coding	Q9NTZ6	10137	0	0	0	0	-0.264459	0.518985	0	0	0	0	0	0	-0.946235	0	0	0	0	0
ENSG00000046651	ENSG00000046651.15	OFD1 centriole and centriolar satellite protein [Source:HGNC Symbol;Acc:HGNC:2567]	OFD1	protein_coding	A6NF31,E9KL37,O75665	8481	0	0	0	0	0.776541	0.519788	0	0	0	0	0	-0.364866	-0.944005	0	0	0	0	0
ENSG00000109079	ENSG00000109079.10	TNF alpha induced protein 1 [Source:HGNC Symbol;Acc:HGNC:11894]	TNFAIP1	protein_coding	Q13829	7126	0	0	0	0	-0.331467	0.519846	0	0	0	0	0	0	-0.943844	0	0	0	0	0
ENSG00000132424	ENSG00000132424.16	PNN interacting serine and arginine rich protein [Source:HGNC Symbol;Acc:HGNC:21222]	PNISR	protein_coding	H0UI36,Q3B7B6,Q6PJQ9,Q8TF01	25957	0	0	0	0	0.302591	0.519933	0	0	0	0	0	-1.72456	-0.943602	0	0	0	0	0
ENSG00000228742	ENSG00000228742.11	long intergenic non-protein coding RNA 2577 [Source:HGNC Symbol;Acc:HGNC:53749]	RP5-884M6.1	lincRNA	NA	NA	0	0	0	0	0	0.520005	0	1.99283	0	0	0	0	-0.943403	0	0	0	0.994816	0
ENSG00000107643	ENSG00000107643.16	mitogen-activated protein kinase 8 [Source:HGNC Symbol;Acc:HGNC:6881]	MAPK8	protein_coding	A1L4K2,P45983	5599	0	0	0	0	0.433196	0.52001	0	0	0	0	0	-1.20691	-0.943389	0	0	0	0	0
ENSG00000109118	ENSG00000109118.14	PHD finger protein 12 [Source:HGNC Symbol;Acc:HGNC:20816]	PHF12	protein_coding	C9J9G2,Q96QT6	57649	0	0	0	0	0	0.520455	0	0	0	0	0	0	-0.942155	0	0	0	0	0
ENSG00000012983	ENSG00000012983.11	mitogen-activated protein kinase kinase kinase kinase 5 [Source:HGNC Symbol;Acc:HGNC:6867]	MAP4K5	protein_coding	B3KWC4,Q9Y4K4	11183	0	0	0	0	0.668103	0.520739	0	0	0	0	0	-0.581857	-0.941368	0	0	0	0	0
ENSG00000117153	ENSG00000117153.16	kelch like family member 12 [Source:HGNC Symbol;Acc:HGNC:19360]	KLHL12	protein_coding	Q53G59,Q9H7R2	59349	0	0	0	0	0.428701	0.520889	0	0	0.389117	0	0	-1.22196	-0.940952	0	0	0	0	-1.36172
ENSG00000099999	ENSG00000099999.15	ring finger protein 215 [Source:HGNC Symbol;Acc:HGNC:33434]	RNF215	protein_coding	Q9Y6U7	200312	0	0	0	0	0.398304	0.521076	0	0	0	0	0	-1.32806	-0.940434	0	0	0	0	0
ENSG00000107020	ENSG00000107020.10	plasminogen receptor with a C-terminal lysine [Source:HGNC Symbol;Acc:HGNC:23633]	PLGRKT	protein_coding	Q9HBL7	55848	0	0	0	0	0	0.521134	0	0	0	0	0	0	-0.940275	0	0	0	0	0
ENSG00000156675	ENSG00000156675.16	RAB11 family interacting protein 1 [Source:HGNC Symbol;Acc:HGNC:30265]	RAB11FIP1	protein_coding	Q6WKZ4	80223	0.334029	0	0.710863	0	0.192736	1.0587	0	0	0	-1.58195	0	-2.3753	0.0822946	-0.492356	0	0	0	0	Series 1/5 (partly)
ENSG00000063169	ENSG00000063169.10	BRD4 interacting chromatin remodeling complex associated protein [Source:HGNC Symbol;Acc:HGNC:4332]	GLTSCR1	protein_coding	Q9NZM4	29998	0	0	0	0	-0.834098	0.521394	0	0	0	0	0	0	-0.939555	0	0	0	0	0
ENSG00000127191	ENSG00000127191.18	TNF receptor associated factor 2 [Source:HGNC Symbol;Acc:HGNC:12032]	TRAF2	protein_coding	A0A024R8H5,Q12933	7186	0	0	0	0	-0.677819	0.521592	0	0	0	0	0	0	-0.939007	0	0	0	0	0
ENSG00000158825	ENSG00000158825.6	cytidine deaminase [Source:HGNC Symbol;Acc:HGNC:1712]	CDA	protein_coding	P32320	978	0.425756	0	0.557856	0	0.749781	0.522423	0	0	0	-1.2319	0	-0.41546	-0.93671	-0.842035	0	0	0	0
ENSG00000167105	ENSG00000167105.8	transmembrane protein 92 [Source:HGNC Symbol;Acc:HGNC:26579]	TMEM92	protein_coding	Q6UXU6	162461	0	0	0	0	0	0.522533	0	0	0	0	0	0	-0.936405	0	0	0	0	0
ENSG00000009413	ENSG00000009413.16	REV3 like, DNA directed polymerase zeta catalytic subunit [Source:HGNC Symbol;Acc:HGNC:9968]	REV3L	protein_coding	O60673,Q9UG47	5980	0	0	0	0	0	0.522631	0	0	0.441698	0	0	0	-0.936134	0	0	0	0	-1.17887
ENSG00000112200	ENSG00000112200.17	zinc finger protein 451 [Source:HGNC Symbol;Acc:HGNC:21091]	ZNF451	protein_coding	B4DYS2,Q96JY2,Q9Y4E5	26036	0	0	0	0	0.461497	0.522889	0	0	0	0	0	-1.11561	-0.935423	0	0	0	0	0
ENSG00000183340	ENSG00000183340.7	JRK like [Source:HGNC Symbol;Acc:HGNC:6200]	JRKL	protein_coding	Q9Y4A0	8690	0	0	0	0	0.78838	0.52289	0	0	0.74782	0	0	-0.343036	-0.93542	0	0	0	0	-0.419237
ENSG00000134717	ENSG00000134717.18	basic transcription factor 3 like 4 [Source:HGNC Symbol;Acc:HGNC:30547]	BTF3L4	protein_coding	Q96K17	91408	0	0	0	0	0.9954	0.522957	0	0	0	0	0	-0.00665135	-0.935237	0	0	0	0	0
ENSG00000148840	ENSG00000148840.11	PPARG related coactivator 1 [Source:HGNC Symbol;Acc:HGNC:30025]	PPRC1	protein_coding	E7EVG6,Q5VV67	23082	0	0	0	0	-0.4074	0.523167	0	0	0	0	0	0	-0.934657	0	0	0	0	0
ENSG00000008256	ENSG00000008256.16	cytohesin 3 [Source:HGNC Symbol;Acc:HGNC:9504]	CYTH3	protein_coding	O43739	9265	0	0	0	0	0	0.523802	0	0	0	0	0	0	-0.932908	0	0	0	0	0
ENSG00000164144	ENSG00000164144.16	ADP ribosylation factor interacting protein 1 [Source:HGNC Symbol;Acc:HGNC:21496]	ARFIP1	protein_coding	B4E273,B7ZA10,P53367,Q8N8M9	27236	0	0	0	0	0.257694	0.524054	0	0	0	0	0	-1.95627	-0.932213	0	0	0	0	0
ENSG00000187098	ENSG00000187098.15	melanocyte inducing transcription factor [Source:HGNC Symbol;Acc:HGNC:7105]	MITF	protein_coding	A0A087WXU1,B4DNC7,O75030,Q8WYR3	4286	0	0	0	0	0.382942	0.525026	0	0	0	0	0	-1.3848	-0.929539	0	0	0	0	0
ENSG00000147121	ENSG00000147121.16	KRAB box domain containing 4 [Source:HGNC Symbol;Acc:HGNC:26007]	KRBOX4	protein_coding	Q5JUW0	55634	0	0	0	0	0.518758	0.525081	0	0	0	0	0	-0.946865	-0.929388	0	0	0	0	0
ENSG00000058063	ENSG00000058063.16	ATPase phospholipid transporting 11B (putative) [Source:HGNC Symbol;Acc:HGNC:13553]	ATP11B	protein_coding	B4DKX1,B4E3T1,Q9Y2G3	23200	0	0	0	0	0.573281	0.525222	0	0	0.579644	0	0	-0.802685	-0.929002	0	0	0	0	-0.786761
ENSG00000151414	ENSG00000151414.15	NIMA related kinase 7 [Source:HGNC Symbol;Acc:HGNC:13386]	NEK7	protein_coding	A0A024R964,B2R8K8,Q8TDX7	140609	0	0	0	0	0.739155	0.525369	0	0	0.960464	0	0	-0.43605	-0.928596	0	0	0	0	-0.0581971
ENSG00000048392	ENSG00000048392.12	ribonucleotide reductase regulatory TP53 inducible subunit M2B [Source:HGNC Symbol;Acc:HGNC:17296]	RRM2B	protein_coding	Q7LG56	50484	0	0	0	0	0.485622	0.525801	0	0	0	0	0	-1.04209	-0.927412	0	0	0	0	0
ENSG00000132749	ENSG00000132749.11	testis expressed metallothionein like protein [Source:HGNC Symbol;Acc:HGNC:7446]	MTL5	protein_coding	Q9Y4I5	9633	0	0	0	0	0	0.525887	0	0	0	0	0	0	-0.927174	0	0	0	0	0
ENSG00000125386	ENSG00000125386.15	family with sequence similarity 193 member A [Source:HGNC Symbol;Acc:HGNC:16822]	FAM193A	protein_coding	P78312	8603	0	0	0	0	0	0.525981	0	0	0	0	0	0	-0.926916	0	0	0	0	0
ENSG00000107937	ENSG00000107937.19	GTP binding protein 4 [Source:HGNC Symbol;Acc:HGNC:21535]	GTPBP4	protein_coding	D2CFK9,Q9BZE4	23560	0	0	0	0	0	0.526008	0.728501	0.624405	0	0	0	0	-0.926842	0	0	-0.456996	-0.679447	0
ENSG00000198382	ENSG00000198382.9	UV radiation resistance associated [Source:HGNC Symbol;Acc:HGNC:12640]	UVRAG	protein_coding	Q9P2Y5	7405	0	0	0	0	0.375876	0.526409	0	0	0	0	0	-1.41167	-0.925743	0	0	0	0	0
ENSG00000090861	ENSG00000090861.16	alanyl-tRNA synthetase 1 [Source:HGNC Symbol;Acc:HGNC:20]	AARS	protein_coding	P49588	16	0	0	0	0	0.774586	0.526469	0	0	0	0	0	-0.368503	-0.92558	0	0	0	0	0
ENSG00000069956	ENSG00000069956.12	mitogen-activated protein kinase 6 [Source:HGNC Symbol;Acc:HGNC:6879]	MAPK6	protein_coding	Q16659	5597	0	0	0	0	0.749256	0.526506	0	0	0.499879	0	0	-0.416469	-0.925479	0	0	0	0	-1.00035
ENSG00000180525	ENSG00000180525.13	proline rich 26 [Source:HGNC Symbol;Acc:HGNC:30724]	PRR26	protein_coding	NA	414235	0	0	0	0	0	0.526786	-1.4086	-0.905153	0	0	0	0	-0.924712	0	0	0	0	0
ENSG00000171867	ENSG00000171867.17	prion protein [Source:HGNC Symbol;Acc:HGNC:9449]	PRNP	protein_coding	F7VJQ1,P04156,Q53YK7	5621	0	0	0	0	0.65769	0.526845	0	0	0.385042	0	0	-0.604519	-0.92455	0	0	0	0	-1.37691
ENSG00000153292	ENSG00000153292.16	adhesion G protein-coupled receptor F1 [Source:HGNC Symbol;Acc:HGNC:18990]	GPR110	protein_coding	Q3SXM8,Q5T601	266977	0	0	0	0	0	0.52704	0	0	-0.768383	0	0	0	-0.924015	0	0	0	0	0
ENSG00000108509	ENSG00000108509.21	calmodulin binding transcription activator 2 [Source:HGNC Symbol;Acc:HGNC:18807]	CAMTA2	protein_coding	B7ZM30,I3L3W6,O94983	23125	0	0	0	0	0	0.527355	0	0	0	0	0	0	-0.923154	0	0	0	0	0
ENSG00000125149	ENSG00000125149.12	chromosome 16 open reading frame 70 [Source:HGNC Symbol;Acc:HGNC:29564]	C16orf70	protein_coding	A0A024R6W4,Q9BSU1	80262	0	0	-2.34254	0	-0.325336	0.527605	0	0	0	0	0	0	-0.92247	0	0	0	0	0
ENSG00000144468	ENSG00000144468.17	rhomboid domain containing 1 [Source:HGNC Symbol;Acc:HGNC:23081]	RHBDD1	protein_coding	A0A024R455,Q8TEB9	84236	0	0	0	0	0.904402	0.527875	0	0	0.37783	0	0	-0.144964	-0.921731	0	0	0	0	-1.40419
ENSG00000067900	ENSG00000067900.8	Rho associated coiled-coil containing protein kinase 1 [Source:HGNC Symbol;Acc:HGNC:10251]	ROCK1	protein_coding	Q13464	6093	0	0	0	0	0.330342	0.528035	0	0	0.603323	0	0	-1.59797	-0.921295	0	0	0	0	-0.728997
ENSG00000197822	ENSG00000197822.11	occludin [Source:HGNC Symbol;Acc:HGNC:8104]	OCLN	protein_coding	A8K3T2,Q16625	100506658	0	0	0	0	0.980945	0.528066	0	0	0	0	0	-0.0277554	-0.92121	0	0	0	0	0
ENSG00000164221	ENSG00000164221.13	coiled-coil domain containing 112 [Source:HGNC Symbol;Acc:HGNC:28599]	CCDC112	protein_coding	Q8NEF3	153733	0	0	0	0	0.819065	0.528239	0	0	0	0	0	-0.287951	-0.920737	0	0	0	0	0
ENSG00000196449	ENSG00000196449.4	yrdC N6-threonylcarbamoyltransferase domain containing [Source:HGNC Symbol;Acc:HGNC:28905]	YRDC	protein_coding	Q86U90	79693	0	0	0	0	0	0.528319	0	0.727391	0	0	0	0	-0.92052	0	0	0	-0.459197	0
ENSG00000008441	ENSG00000008441.16	nuclear factor I X [Source:HGNC Symbol;Acc:HGNC:7788]	NFIX	protein_coding	B4DHW2,D2DXM9,Q14938	4784	0	0	0	0	0	0.528371	0	0	0	0	0	0	-0.920377	0	0	0	0	0
ENSG00000174839	ENSG00000174839.13	DENN domain containing 6A [Source:HGNC Symbol;Acc:HGNC:26635]	DENND6A	protein_coding	Q8IWF6	201627	0	0	0	0	0.545268	0.528557	0	0	0	0	0	-0.874964	-0.91987	0	0	0	0	0
ENSG00000156976	ENSG00000156976.17	eukaryotic translation initiation factor 4A2 [Source:HGNC Symbol;Acc:HGNC:3284]	EIF4A2	protein_coding	Q14240	1974	0	0	0	0	0.600845	0.529234	0	0	0	0	0	-0.734934	-0.918023	0	0	0	0	0
ENSG00000135709	ENSG00000135709.12	KIAA0513 [Source:HGNC Symbol;Acc:HGNC:29058]	KIAA0513	protein_coding	O60268	9764	0	0	0	0	0	0.529537	0	0	0	0	0	0	-0.917197	0	0	0	0	0
ENSG00000076053	ENSG00000076053.10	RNA binding motif protein 7 [Source:HGNC Symbol;Acc:HGNC:9904]	RBM7	protein_coding	G3V1T9,J3KPD3,Q9Y580	10179	0	0	0	0	0.506129	0.529644	0	0	0.630411	0	0	-0.982424	-0.916905	0	0	0	0	-0.665636
ENSG00000104221	ENSG00000104221.13	BRF2 RNA polymerase III transcription initiation factor subunit [Source:HGNC Symbol;Acc:HGNC:17298]	BRF2	protein_coding	Q9HAW0	55290	0	0	0	0	0	0.52988	0	0	0	0	0	0	-0.916262	0	0	0	0	0
ENSG00000198786	ENSG00000198786.2	mitochondrially encoded NADH:ubiquinone oxidoreductase core subunit 5 [Source:HGNC Symbol;Acc:HGNC:7461]	MT-ND5	protein_coding	P03915,U5ZC31	4540	0	0	0	0	0	0.530106	0	0	0	0	0	0	-0.915647	0	0	0	0	0
ENSG00000136689	ENSG00000136689.18	interleukin 1 receptor antagonist [Source:HGNC Symbol;Acc:HGNC:6000]	IL1RN	protein_coding	A0A024R528,P18510	3557	0.274442	0	0	0	0	0.530181	0	0	-0.402276	-1.86543	0	0	-0.915444	0	0	0	0	0
ENSG00000119042	ENSG00000119042.17	SATB homeobox 2 [Source:HGNC Symbol;Acc:HGNC:21637]	SATB2	protein_coding	A0A024R3U6,B3KPQ9,Q59FT3,Q9UPW6	23314	0	0	0	0	0.38022	0.530225	0	0	0	0	0	-1.3951	-0.915325	0	0	0	0	0
ENSG00000112078	ENSG00000112078.14	potassium channel tetramerization domain containing 20 [Source:HGNC Symbol;Acc:HGNC:21052]	KCTD20	protein_coding	Q7Z5Y7	222658	0	0	0	0	0.471548	0.530643	0	0	0.373793	0	0	-1.08452	-0.914187	0	0	0	0	-1.41969
ENSG00000120337	ENSG00000120337.8	TNF superfamily member 18 [Source:HGNC Symbol;Acc:HGNC:11932]	TNFSF18	protein_coding	A0A0U5JXL4,Q9UNG2	8995	0	0	0	0	0	0.530869	0	0	0	0	0	0	-0.913571	0	0	0	0	0
ENSG00000115904	ENSG00000115904.13	SOS Ras/Rac guanine nucleotide exchange factor 1 [Source:HGNC Symbol;Acc:HGNC:11187]	SOS1	protein_coding	G5E9C8,Q07889	6654	0	0	0	0	0.507201	0.53101	0	0	0	0	0	-0.979369	-0.913189	0	0	0	0	0
ENSG00000162407	ENSG00000162407.9	phospholipid phosphatase 3 [Source:HGNC Symbol;Acc:HGNC:9229]	PPAP2B	protein_coding	O14495	8613	0	0	0	0	0	0.531441	0	2.12416	0.848414	0	0	0	-0.912019	0	0	0	1.08689	-0.23716
ENSG00000138768	ENSG00000138768.14	USO1 vesicle transport factor [Source:HGNC Symbol;Acc:HGNC:30904]	USO1	protein_coding	A0A024RDG1,O60763	8615	0	0.353288	0	0	0.613337	0.531753	0	0	0.43214	0	-1.50108	-0.705249	-0.911172	0	0	0	0	-1.21043
ENSG00000166710	ENSG00000166710.20	beta-2-microglobulin [Source:HGNC Symbol;Acc:HGNC:914]	B2M	protein_coding	P61769	567	0	0.448385	1.00975	0	0.427437	0.53179	2.45749	2.08509	0	0	-1.15719	-1.22622	-0.911071	0.0140014	0	1.29719	1.06011	0
ENSG00000161921	ENSG00000161921.16	C-X-C motif chemokine ligand 16 [Source:HGNC Symbol;Acc:HGNC:16642]	CXCL16	protein_coding	Q9H2A7	58191	0.480891	0	0	0	0	0.532408	0	0	0	-1.05622	0	0	-0.909395	0	0	0	0	0
ENSG00000101574	ENSG00000101574.15	methyltransferase like 4 [Source:HGNC Symbol;Acc:HGNC:24726]	METTL4	protein_coding	J3KNJ7,Q8N3J2	64863	0	0	0	0	0.669365	0.532716	0	0	0	0	0	-0.579135	-0.908561	0	0	0	0	0
ENSG00000185716	ENSG00000185716.12	modulator of smoothened [Source:HGNC Symbol;Acc:HGNC:27087]	C16orf52	protein_coding	Q8NHV5	730094	0	0	0	0	0.829862	0.532921	0	0	0	0	0	-0.269057	-0.908007	0	0	0	0	0
ENSG00000127870	ENSG00000127870.17	ring finger protein 6 [Source:HGNC Symbol;Acc:HGNC:10069]	RNF6	protein_coding	A0A024RDP2,A0A0S2Z4G9,Q9Y252	6049	0	0	0	0	0.411469	0.533015	0	0	0.532515	0	0	-1.28114	-0.907752	0	0	0	0	-0.909107
ENSG00000102572	ENSG00000102572.14	serine/threonine kinase 24 [Source:HGNC Symbol;Acc:HGNC:11403]	STK24	protein_coding	B4DR80,Q5U0E6,Q6P0Y1,Q9Y6E0	8428	0	0	0	0	0.662375	0.533023	0	0	0	0	0	-0.59428	-0.90773	0	0	0	0	0
ENSG00000074621	ENSG00000074621.14	solute carrier family 24 member 1 [Source:HGNC Symbol;Acc:HGNC:10975]	SLC24A1	protein_coding	B4DUG1,B4E1W0,F5H127,F5H483,O60721	9187	0	0	0	0	0.665004	0.533068	0	0	0	0	0	-0.588565	-0.907609	0	0	0	0	0
ENSG00000133816	ENSG00000133816.15	microtubule associated monooxygenase, calponin and LIM domain containing 2 [Source:HGNC Symbol;Acc:HGNC:24693]	MICAL2	protein_coding	O94851,Q6ZW33	849539645	0.389925	0	-1.56227	0	0.719259	0.328358	1.23628	1.00097	0.650435	-1.35873	0	-0.475417	-1.60666	0	0	0.306002	0.00139976	-0.620524	Series1/7
ENSG00000082641	ENSG00000082641.16	nuclear factor, erythroid 2 like 1 [Source:HGNC Symbol;Acc:HGNC:7781]	NFE2L1	protein_coding	J9JIE5,Q14494,Q8NF22	4779	0	0	0	0	0.801949	0.533355	0	0	0	0	0	-0.318418	-0.906833	0	0	0	0	0
ENSG00000148634	ENSG00000148634.15	HECT and RLD domain containing E3 ubiquitin protein ligase 4 [Source:HGNC Symbol;Acc:HGNC:24521]	HERC4	protein_coding	A0A024QZN8,Q5GLZ8	26091	0	0	0	0	0.528992	0.533394	0	1.45402	0	0	0	-0.918683	-0.906727	0	0	0	0.540044	0
ENSG00000166669	ENSG00000166669.13	activating transcription factor 7 interacting protein 2 [Source:HGNC Symbol;Acc:HGNC:20397]	ATF7IP2	protein_coding	Q5U623	80063	0	0	0	0	-0.329693	0.533721	0	0	0	0	0	0	-0.905843	0	0	0	0	0
ENSG00000162923	ENSG00000162923.16	WD repeat domain 26 [Source:HGNC Symbol;Acc:HGNC:21208]	WDR26	protein_coding	Q9H7D7	80232	0	0	0	0	0.446579	0.534402	0	1.16753	0.431419	0	0	-1.16301	-0.904003	0	0	0	0.223464	-1.21284
ENSG00000137216	ENSG00000137216.19	transmembrane protein 63B [Source:HGNC Symbol;Acc:HGNC:17735]	TMEM63B	protein_coding	Q5T3F8	55362	0	0	0	0	-0.37997	0.534605	0	0	0	0	0	0	-0.903456	0	0	0	0	0
ENSG00000101544	ENSG00000101544.9	ADNP homeobox 2 [Source:HGNC Symbol;Acc:HGNC:23803]	ADNP2	protein_coding	A0A024R377,Q6IQ32	22850	0	0	0	0	0	0.535057	0	0	0	0	0	0	-0.902236	0	0	0	0	0
ENSG00000163312	ENSG00000163312.11	helicase, POLQ like [Source:HGNC Symbol;Acc:HGNC:18536]	HELQ	protein_coding	Q8TDG4	113510	0	0	0	0	0	0.535195	0.761421	0	0	0	0	0	-0.901863	0	0	-0.393234	0	0
ENSG00000161010	ENSG00000161010.15	MRN complex interacting protein [Source:HGNC Symbol;Acc:HGNC:30817]	C5orf45	protein_coding	Q6NTE8	51149	0.495285	0	-0.778307	0	0	0.535357	0	0	0	-1.01367	0	0	-0.901426	0	0	0	0	0
ENSG00000072786	ENSG00000072786.13	serine/threonine kinase 10 [Source:HGNC Symbol;Acc:HGNC:11388]	STK10	protein_coding	O94804	6793	0.2835	0	0	0	0.215889	0.952738	0	1.04327	0	-1.81858	0	-2.21164	-0.0698478	0	0	0	0.0611073	0	Series 1/5
ENSG00000186007	ENSG00000186007.10	LEM domain containing 1 [Source:HGNC Symbol;Acc:HGNC:18725]	LEMD1	protein_coding	Q68G75	93273	0	0	0	0	0	0.53545	0	0	0	0	0	0	-0.901176	0	0	0	0	0
ENSG00000138162	ENSG00000138162.19	transforming acidic coiled-coil containing protein 2 [Source:HGNC Symbol;Acc:HGNC:11523]	TACC2	protein_coding	B2RWP4,B7ZMJ9,D6RAA5,O95359,Q4VXL4,Q4VXL8	10579	0	0	0	0	-0.691268	0.535464	0	0	0	0	0	0	-0.901139	0	0	0	0	0
ENSG00000105825	ENSG00000105825.14	tissue factor pathway inhibitor 2 [Source:HGNC Symbol;Acc:HGNC:11761]	TFPI2	protein_coding	P48307	7980	0.314769	0.212115	1.31009	0	0.744904	0.374497	1.33096	2.45555	0	-1.66763	-2.23708	-0.424873	-1.41697	0.389663	0	0.412471	1.29605	0	TRUE
ENSG00000172466	ENSG00000172466.16	zinc finger protein 24 [Source:HGNC Symbol;Acc:HGNC:13032]	ZNF24	protein_coding	P17028	7572	0	0	0	0	0.390578	0.53594	0	0	0.486132	0	0	-1.35632	-0.899857	0	0	0	0	-1.04058
ENSG00000106052	ENSG00000106052.13	Tax1 binding protein 1 [Source:HGNC Symbol;Acc:HGNC:11575]	TAX1BP1	protein_coding	B4DSG5,Q86VP1	8887	0	0	0	0	0.532129	0.536535	0	0	0	0	0	-0.910153	-0.898255	0	0	0	0	0
ENSG00000134987	ENSG00000134987.11	WD repeat domain 36 [Source:HGNC Symbol;Acc:HGNC:30696]	WDR36	protein_coding	Q8NI36	134430	0	0	0	0	0	0.537163	0	0	0.560245	0	0	0	-0.896568	0	0	0	0	-0.83587
ENSG00000116580	ENSG00000116580.18	gon-4 like [Source:HGNC Symbol;Acc:HGNC:25973]	GON4L	protein_coding	A4PB67,A4PB68,Q14BN2,Q3T8J9,Q9H986	54856	0	0	0	0	0	0.53739	0	0	0	0	0	0	-0.895959	0	0	0	0	0
ENSG00000109220	ENSG00000109220.11	cysteine rich hydrophobic domain 2 [Source:HGNC Symbol;Acc:HGNC:1935]	CHIC2	protein_coding	Q9UKJ5	26511	0	0	0	0	0	0.537711	0	1.01043	0	0	0	0	-0.895096	0	0	0	0.0149661	0
ENSG00000137947	ENSG00000137947.12	general transcription factor IIB [Source:HGNC Symbol;Acc:HGNC:4648]	GTF2B	protein_coding	Q00403	2959	0	0	0	0	0	0.537755	0.771407	1.02532	-0.35756	0	0	0	-0.894978	0	0	-0.374437	0.0360697	0
ENSG00000170776	ENSG00000170776.22	A-kinase anchoring protein 13 [Source:HGNC Symbol;Acc:HGNC:371]	AKAP13	protein_coding	A8MYJ1,B0AZU4,Q12802	11214	0	0	0	0	0	0.537872	0	0	0	0	0	0	-0.894664	0	0	0	0	0
ENSG00000140332	ENSG00000140332.17	TLE family member 3, transcriptional corepressor [Source:HGNC Symbol;Acc:HGNC:11839]	TLE3	protein_coding	B3KUA2,F5H7D6,H0YL70,Q04726,Q6PRX3	7090	0	0	0	0	0	0.537999	0	0.665644	0	0	0	0	-0.894325	0	0	0	-0.587177	0
ENSG00000107438	ENSG00000107438.9	PDZ and LIM domain 1 [Source:HGNC Symbol;Acc:HGNC:2067]	PDLIM1	protein_coding	O00151,V9HW92	9124	0	0	0.532112	0	0.422039	0.538702	0	0	0	0	0	-1.24455	-0.892441	-0.910197	0	0	0	0
ENSG00000138785	ENSG00000138785.15	integrator complex subunit 12 [Source:HGNC Symbol;Acc:HGNC:25067]	INTS12	protein_coding	A0A024RDK4,Q96CB8	57117	0	0	0	0	0.468705	0.53917	0.934881	0.744483	0	0	0	-1.09325	-0.891187	0	0	-0.0971447	-0.42569	0
ENSG00000128965	ENSG00000128965.13	ChaC glutathione specific gamma-glutamylcyclotransferase 1 [Source:HGNC Symbol;Acc:HGNC:28680]	CHAC1	protein_coding	Q9BUX1	79094	0	0	1.94259	0	2.35278	0.539217	0	0	0	0	0	1.23437	-0.891061	0.957979	0	0	0	0
ENSG00000151012	ENSG00000151012.13	solute carrier family 7 member 11 [Source:HGNC Symbol;Acc:HGNC:11059]	SLC7A11	protein_coding	Q9UPY5	23657	0	0	0	0	1.38094	0.539421	0	0	1.70265	0	0	0.465653	-0.890516	0	0	0	0	0.76778
ENSG00000160551	ENSG00000160551.11	TAO kinase 1 [Source:HGNC Symbol;Acc:HGNC:29259]	TAOK1	protein_coding	A0A024QZ70,Q7L7X3	57551	0	0	0	0	0.618991	0.539491	0	0	0.951498	0	0	-0.69201	-0.89033	0	0	0	0	-0.0717275
ENSG00000186812	ENSG00000186812.13	zinc finger protein 397 [Source:HGNC Symbol;Acc:HGNC:18818]	ZNF397	protein_coding	Q8NF99	84307	-0.534664	0	0	0	0.516065	0.539717	0	0	0	0	0	-0.954376	-0.889725	0	0	0	0	0
ENSG00000118873	ENSG00000118873.16	RAB3 GTPase activating non-catalytic protein subunit 2 [Source:HGNC Symbol;Acc:HGNC:17168]	RAB3GAP2	protein_coding	Q9H2M9	25782	0	0	0	0	0.720036	0.540173	0	0	0.659453	0	0	-0.473859	-0.888507	0	0	0	0	-0.600659
ENSG00000130856	ENSG00000130856.16	zinc finger protein 236 [Source:HGNC Symbol;Acc:HGNC:13028]	ZNF236	protein_coding	J9JID5,Q9UL36	7776	0	0	0	0	0	0.540207	0	0	0	0	0	0	-0.888416	0	0	0	0	0
ENSG00000168374	ENSG00000168374.11	ADP ribosylation factor 4 [Source:HGNC Symbol;Acc:HGNC:655]	ARF4	protein_coding	P18085	378	0.259361	0	0	0	0.222248	0	0	0.938894	0	-1.94697	0	-2.16976	0	0	0	0	-0.0909659	0	Series 1/5
ENSG00000164933	ENSG00000164933.12	solute carrier family 25 member 32 [Source:HGNC Symbol;Acc:HGNC:29683]	SLC25A32	protein_coding	A0A024R9D0,Q9H2D1	81034	0	0	0	0	0	0.540224	0	0	0	0	0	0	-0.888371	0	0	0	0	0
ENSG00000113851	ENSG00000113851.14	cereblon [Source:HGNC Symbol;Acc:HGNC:30185]	CRBN	protein_coding	A0A024R2H8,Q96SW2	51185	0	0	0	0	0.38915	0.540352	0	0	0	0	0	-1.3616	-0.888028	0	0	0	0	0
ENSG00000103642	ENSG00000103642.12	lactamase beta [Source:HGNC Symbol;Acc:HGNC:16468]	LACTB	protein_coding	P83111	114294	0	0	0	0	0.259533	0.540417	0	0	0	0	0	-1.94601	-0.887854	0	0	0	0	0
ENSG00000056097	ENSG00000056097.16	zinc finger RNA binding protein [Source:HGNC Symbol;Acc:HGNC:17277]	ZFR	protein_coding	Q05D65,Q96KR1	51663	0	0	0	0	0	0.540549	0	0	0.660188	0	0	0	-0.887503	0	0	0	0	-0.59905
ENSG00000210196	ENSG00000210196.2	mitochondrially encoded tRNA-Pro (CCN) [Source:HGNC Symbol;Acc:HGNC:7494]	MT-TP	Mt_tRNA	NA	NA	0	0	0	0	-0.455033	0.540999	0	0	0	0	0	0	-0.886302	0	0	0	0	0
ENSG00000214719	ENSG00000214719.13	novel transcript	AC005562.1	processed_transcript	NA	NA	0	0	0	0	0.63795	0.541128	0	0	0	0	0	-0.648485	-0.885958	0	0	0	0	0
ENSG00000140386	ENSG00000140386.13	S-phase cyclin A associated protein in the ER [Source:HGNC Symbol;Acc:HGNC:13081]	SCAPER	protein_coding	Q9BY12	49855	0	0	0	0	0.800893	0.541218	0	0	0	0	0	-0.320319	-0.885717	0	0	0	0	0
ENSG00000168137	ENSG00000168137.18	SET domain containing 5 [Source:HGNC Symbol;Acc:HGNC:25566]	SETD5	protein_coding	E7EWN3,Q9C0A6	55209	0	0	0	0	0.223997	0.541243	0	0	0	0	0	-2.15845	-0.885653	0	0	0	0	0
ENSG00000132911	ENSG00000132911.5	neuromedin U receptor 2 [Source:HGNC Symbol;Acc:HGNC:16454]	NMUR2	protein_coding	Q9GZQ4	56923	0	0	0	0	0	0.541283	0	0	0	0	0	0	-0.885545	0	0	0	0	0
ENSG00000198758	ENSG00000198758.10	EPS8 like 3 [Source:HGNC Symbol;Acc:HGNC:21297]	EPS8L3	protein_coding	A8K2J6,Q8TE67	79574	0	0	0	0	-1.80305	0.541296	-1.21273	-1.9792	0	0	0	0	-0.885511	0	0	0	0	0
ENSG00000100796	ENSG00000100796.17	protein phosphatase 4 regulatory subunit 3A [Source:HGNC Symbol;Acc:HGNC:20219]	SMEK1	protein_coding	A0A024R6M2,Q6IN85,Q8N6W1	55671	0	0	0	0	0.188419	0.541526	0	0	0	0	0	-2.40798	-0.884898	0	0	0	0	0
ENSG00000151470	ENSG00000151470.13	chromosome 4 open reading frame 33 [Source:HGNC Symbol;Acc:HGNC:27025]	C4orf33	protein_coding	Q8N1A6	132321	0	0	0	0	0.50357	0.541774	1.34563	0	0	0	0	-0.989735	-0.884236	0	0	0.428286	0	0
ENSG00000164169	ENSG00000164169.13	protein arginine methyltransferase 9 [Source:HGNC Symbol;Acc:HGNC:25099]	PRMT10	protein_coding	Q6P2P2	90826	0	0	0	0	0	0.542011	0	0	0	0	0	0	-0.883607	0	0	0	0	0
ENSG00000128274	ENSG00000128274.17	alpha 1,4-galactosyltransferase (P blood group) [Source:HGNC Symbol;Acc:HGNC:18149]	A4GALT	protein_coding	A0A0S2Z5J1,Q9NPC4	53947	0	0	0	0	-0.59055	0.542222	-1.62549	0	-0.466547	0	0	0	-0.883045	0	0	0	0	0
ENSG00000145428	ENSG00000145428.15	ring finger protein 175 [Source:HGNC Symbol;Acc:HGNC:27735]	RNF175	protein_coding	Q8N4F7	285533	0	0	0	0	0	0.542382	0	0	0	0	0	0	-0.88262	0	0	0	0	0
ENSG00000260916	ENSG00000260916.7	cell cycle progression 1 [Source:HGNC Symbol;Acc:HGNC:24227]	CCPG1	protein_coding	A0A024R5S7,Q9ULG6	9236	0	0	-0.73309	0	1.30123	0.54289	0	0	0	0	0	0.379881	-0.881267	0	0	0	0	0
ENSG00000085377	ENSG00000085377.14	prolyl endopeptidase [Source:HGNC Symbol;Acc:HGNC:9358]	PREP	protein_coding	B2RAH7,P48147	5550	0	0	0	0	0	0.542987	0	0	0	0	0	0	-0.88101	0	0	0	0	0
ENSG00000198431	ENSG00000198431.16	thioredoxin reductase 1 [Source:HGNC Symbol;Acc:HGNC:12437]	TXNRD1	protein_coding	B7Z2S5,Q16881	7296	0	0	0	0	0.357318	0.543344	0	0	0	0	0	-1.48472	-0.880061	0	0	0	0	0
ENSG00000127080	ENSG00000127080.10	inositol-pentakisphosphate 2-kinase [Source:HGNC Symbol;Acc:HGNC:14645]	IPPK	protein_coding	Q9H8X2	64768	0	0	0	0	-0.469445	0.54349	0	0	0	0	0	0	-0.879674	0	0	0	0	0
ENSG00000174799	ENSG00000174799.11	centrosomal protein 135 [Source:HGNC Symbol;Acc:HGNC:29086]	CEP135	protein_coding	Q66GS9	9662	0	0	0	0	0.308873	0.544027	0	0	0	0	0	-1.69492	-0.878249	0	0	0	0	0
ENSG00000240694	ENSG00000240694.9	PNMA family member 2 [Source:HGNC Symbol;Acc:HGNC:9159]	PNMA2	protein_coding	Q5U5Z3,Q9UL42	10687	0	0	0	0	0.743954	0.544248	0	0	0	0	0	-0.426714	-0.877663	0	0	0	0	0
ENSG00000174282	ENSG00000174282.12	zinc finger and BTB domain containing 4 [Source:HGNC Symbol;Acc:HGNC:23847]	ZBTB4	protein_coding	B3KVD4,Q9P1Z0	57659	0	0	0	0	0	0.544584	0	0	0	0	0	0	-0.876772	0	0	0	0	0
ENSG00000185033	ENSG00000185033.14	semaphorin 4B [Source:HGNC Symbol;Acc:HGNC:10730]	SEMA4B	protein_coding	J3KNP4,Q9NPR2	10509	0.314131	0	1.11542	0	0.906091	0.496263	0	1.33066	0	-1.67056	0	-0.142273	-1.01082	0.157589	0	0	0.412141	0	TRUE
ENSG00000164332	ENSG00000164332.8	ubiquitin like domain containing CTD phosphatase 1 [Source:HGNC Symbol;Acc:HGNC:28110]	UBLCP1	protein_coding	Q8WVY7	134510	0	0	0	0	0.651932	0.544591	0	0	0	0	0	-0.617206	-0.876755	0	0	0	0	0
ENSG00000114805	ENSG00000114805.17	phospholipase C eta 1 [Source:HGNC Symbol;Acc:HGNC:29185]	PLCH1	protein_coding	Q4KWH8	23007	0	0	0	0	-0.715306	0.544677	0	0	0	0	0	0	-0.876527	0	0	0	0	0
ENSG00000152219	ENSG00000152219.5	ADP ribosylation factor like GTPase 14 effector protein [Source:HGNC Symbol;Acc:HGNC:26798]	ARL14EP	protein_coding	Q8N8R7	120534	0	0	0	0	0.594474	0.544721	0	0	0	0	0	-0.750313	-0.87641	0	0	0	0	0
ENSG00000090924	ENSG00000090924.15	pleckstrin homology and RhoGEF domain containing G2 [Source:HGNC Symbol;Acc:HGNC:29515]	PLEKHG2	protein_coding	Q9H7P9	64857	0	0	0	0	0	0.544732	0	0.736007	0	0	0	0	-0.876381	0	0	0	-0.442208	0
ENSG00000167470	ENSG00000167470.12	midnolin [Source:HGNC Symbol;Acc:HGNC:16298]	MIDN	protein_coding	Q504T8	90007	0	0	0	0	0	0.545032	0	0	0	0	0	0	-0.875587	0	0	0	0	0
ENSG00000134013	ENSG00000134013.16	lysyl oxidase like 2 [Source:HGNC Symbol;Acc:HGNC:6666]	LOXL2	protein_coding	Q9Y4K0	4017	0	0	2.08753	0	1.67233	0.545039	0	1.562	0	0	0	0.741855	-0.875569	1.0618	0	0	0.643391	0
ENSG00000144747	ENSG00000144747.17	TATA element modulatory factor 1 [Source:HGNC Symbol;Acc:HGNC:11870]	TMF1	protein_coding	A0A024R370,P82094,Q6PII6	7110	0	0	0	0	0	0.545065	0	0	0.309346	0	0	0	-0.875499	0	0	0	0	-1.69271
ENSG00000234745	ENSG00000234745.11	major histocompatibility complex, class I, B [Source:HGNC Symbol;Acc:HGNC:4932]	HLA-B	protein_coding	E5FQ95,P01889	3106	0	0	1.98942	0	1.66825	0.545143	1.58354	2.32896	1.23118	0	0	0.738339	-0.875293	0.992348	0	0.66315	1.21969	0.300042
ENSG00000072803	ENSG00000072803.17	F-box and WD repeat domain containing 11 [Source:HGNC Symbol;Acc:HGNC:13607]	FBXW11	protein_coding	B4DH70,Q9UKB1	23291	0	0	0	0	0	0.545746	0	0	0.537432	0	0	0	-0.873697	0	0	0	0	-0.895845
ENSG00000181555	ENSG00000181555.20	SET domain containing 2, histone lysine methyltransferase [Source:HGNC Symbol;Acc:HGNC:18420]	SETD2	protein_coding	Q9BYW2	29072	0	0	0	0	0.276448	0.545825	0	0	0	0	0	-1.85492	-0.873491	0	0	0	0	0
ENSG00000105928	ENSG00000105928.16	gasdermin E [Source:HGNC Symbol;Acc:HGNC:2810]	DFNA5	protein_coding	A0A024RA58,A4FVA8,O60443	1687	0	0	0	0	0.414559	0.546186	0	0	0	0	0	-1.27035	-0.872535	0	0	0	0	0
ENSG00000144674	ENSG00000144674.16	golgin A4 [Source:HGNC Symbol;Acc:HGNC:4427]	GOLGA4	protein_coding	Q13439,Q49A56	2803	0	0	0	0	0.325668	0.546842	0	0	0.361452	0	0	-1.61853	-0.870805	0	0	0	0	-1.46812
ENSG00000181220	ENSG00000181220.17	zinc finger protein 746 [Source:HGNC Symbol;Acc:HGNC:21948]	ZNF746	protein_coding	Q6NUN9	155061	0	0	0	0	-0.556205	0.546898	0	0	0	0	0	0	-0.870656	0	0	0	0	0
ENSG00000080298	ENSG00000080298.15	regulatory factor X3 [Source:HGNC Symbol;Acc:HGNC:9984]	RFX3	protein_coding	P48380	5991	0	0	0	0	1.25488	0.546921	0	0	0	0	0	0.327553	-0.870594	0	0	0	0	0
ENSG00000173065	ENSG00000173065.13	family with sequence similarity 222 member B [Source:HGNC Symbol;Acc:HGNC:25563]	FAM222B	protein_coding	A0A024QZ60,B3KQ88,B3KTH5,B4DRX9,Q8WU58	55731	0	0	0	0	0	0.547001	0	0	0	0	0	0	-0.870386	0	0	0	0	0
ENSG00000187735	ENSG00000187735.14	transcription elongation factor A1 [Source:HGNC Symbol;Acc:HGNC:11612]	TCEA1	protein_coding	B7Z4W0,P23193	6917	0	0	0	0	1.23911	0.547017	0	0	0	0	0	0.30931	-0.870343	0	0	0	0	0
ENSG00000166233	ENSG00000166233.15	ariadne RBR E3 ubiquitin protein ligase 1 [Source:HGNC Symbol;Acc:HGNC:689]	ARIH1	protein_coding	Q9Y4X5	25820	0	0	0	0	0.434451	0.547301	0	0	0.490336	0	0	-1.20274	-0.869593	0	0	0	0	-1.02816
ENSG00000111371	ENSG00000111371.16	solute carrier family 38 member 1 [Source:HGNC Symbol;Acc:HGNC:13447]	SLC38A1	protein_coding	A0A024R124,F8VX04,Q9H2H9	81539	0	0	0	0	1.18398	0.548493	0	0	0.645583	0	0	0.243639	-0.866456	0	0	0	0	-0.631324
ENSG00000100647	ENSG00000100647.8	sushi domain containing 6 [Source:HGNC Symbol;Acc:HGNC:19956]	KIAA0247	protein_coding	Q92537	9766	0.426934	0	0	0	0	0.496925	0	0	0	-1.22791	0	0	-1.0089	0	0	0	0	0	Series1/7
ENSG00000176532	ENSG00000176532.4	proline rich 15 [Source:HGNC Symbol;Acc:HGNC:22310]	PRR15	protein_coding	A4D1A1,Q8IV56	222171	0	0	0	0	-2.03514	0.548802	0	0	0	0	0	0	-0.865642	0	0	0	0	0
ENSG00000134352	ENSG00000134352.20	interleukin 6 signal transducer [Source:HGNC Symbol;Acc:HGNC:6021]	IL6ST	protein_coding	A0A0A0N0L2,P40189,Q17RA0	3572	0	0	0	0	0.495276	0.549065	0	0	0.990381	0	0	-1.01369	-0.864951	0	0	0	0	-0.0139444
ENSG00000175800	ENSG00000175800.5	olfactory receptor family 52 subfamily B member 3 pseudogene [Source:HGNC Symbol;Acc:HGNC:15208]	OR52B3P	pseudogene	NA	NA	0	0	0	0	0	0.549146	0	0	0	0	0	0	-0.864738	0	0	0	0	0
ENSG00000083520	ENSG00000083520.15	DIS3 homolog, exosome endoribonuclease and 3'-5' exoribonuclease [Source:HGNC Symbol;Acc:HGNC:20604]	DIS3	protein_coding	G3V1J5,Q9Y2L1	22894	0	0	0	0	0	0.549182	0	0	0	0	0	0	-0.864642	0	0	0	0	0
ENSG00000139372	ENSG00000139372.15	thymine DNA glycosylase [Source:HGNC Symbol;Acc:HGNC:11700]	TDG	protein_coding	B4DI29,B4E127,Q13569	6996	0	0	0	0	0	0.55011	0	0	0	0	0	0	-0.862207	0	0	0	0	0
ENSG00000143952	ENSG00000143952.20	VPS54 subunit of GARP complex [Source:HGNC Symbol;Acc:HGNC:18652]	VPS54	protein_coding	Q9P1Q0	51542	0	0	0	0	0.407066	0.550132	0	0	0	0	0	-1.29666	-0.86215	0	0	0	0	0
ENSG00000204130	ENSG00000204130.13	RUN and FYVE domain containing 2 [Source:HGNC Symbol;Acc:HGNC:19761]	RUFY2	protein_coding	Q5GIA6,Q8WXA3	55680	0	0	0	0	0.73566	0.550323	0	0	0	0	0	-0.442889	-0.861649	0	0	0	0	0
ENSG00000164823	ENSG00000164823.11	oxidative stress induced growth inhibitor family member 2 [Source:HGNC Symbol;Acc:HGNC:1355]	OSGIN2	protein_coding	A0A024R9D5,Q9Y236	734	0	0	0	0	0.196995	0.550587	0	0	0	0	0	-2.34377	-0.860959	0	0	0	0	0
ENSG00000168175	ENSG00000168175.15	mitogen-activated protein kinase 1 interacting protein 1 like [Source:HGNC Symbol;Acc:HGNC:19840]	MAPK1IP1L	protein_coding	Q8NDC0	93487	0	0	0	0	0	0.550735	0	0	0	0	0	0	-0.860569	0	0	0	0	0
ENSG00000131370	ENSG00000131370.16	SH3 domain binding protein 5 [Source:HGNC Symbol;Acc:HGNC:10827]	SH3BP5	protein_coding	A0A024R2G6,A0A024R2J3,O60239	9467	0	0	0	0	0	0.550935	0	0	0	0	0	0	-0.860045	0	0	0	0	0
ENSG00000163125	ENSG00000163125.15	regulation of nuclear pre-mRNA domain containing 2 [Source:HGNC Symbol;Acc:HGNC:29039]	RPRD2	protein_coding	Q5VT52	23248	0	0	0	0	-0.241389	0.551566	0	0	0	0	0	0	-0.858395	0	0	0	0	0
ENSG00000106460	ENSG00000106460.19	transmembrane protein 106B [Source:HGNC Symbol;Acc:HGNC:22407]	TMEM106B	protein_coding	A0A024R9Z1,Q9NUM4	54664	0	0	0	0	0.306517	0.551644	0	0	0	0	0	-1.70596	-0.858192	0	0	0	0	0
ENSG00000225362	ENSG00000225362.9	cancer/testis associated 62 [Source:HGNC Symbol;Acc:HGNC:27286]	CT62	protein_coding	P0C5K7	196993	0	0	0	0	0	0.551837	0	0	0	0	0	0	-0.857685	0	0	0	0	0
ENSG00000196378	ENSG00000196378.12	zinc finger protein 34 [Source:HGNC Symbol;Acc:HGNC:13098]	ZNF34	protein_coding	A0A0C4DG42,Q8IZ26	80778	0	0	0	0	0.419705	0.55185	0	0	0	0	0	-1.25255	-0.857652	0	0	0	0	0
ENSG00000185246	ENSG00000185246.18	pre-mRNA processing factor 39 [Source:HGNC Symbol;Acc:HGNC:20314]	PRPF39	protein_coding	Q86UA1	55015	0	0	0	0	0	0.551973	0	0	0	0	0	0	-0.85733	0	0	0	0	0
ENSG00000134330	ENSG00000134330.19	isoamyl acetate hydrolyzing esterase 1 (putative) [Source:HGNC Symbol;Acc:HGNC:27696]	IAH1	protein_coding	A0A140VJL6,Q05D21,Q2TAA2,Q6NVV8	285148	0	0	0	0	0.555105	0.552004	0	0	-0.654167	0	0	-0.849166	-0.857248	0	0	0	0	0
ENSG00000117625	ENSG00000117625.13	REST corepressor 3 [Source:HGNC Symbol;Acc:HGNC:25594]	RCOR3	protein_coding	Q9P2K3	55758	0	0	0	0	0.551695	0.552038	0	0	0	0	0	-0.858056	-0.85716	0	0	0	0	0
ENSG00000186432	ENSG00000186432.9	karyopherin subunit alpha 4 [Source:HGNC Symbol;Acc:HGNC:6397]	KPNA4	protein_coding	O00629	3840	0	0	0	0	0.460606	0.552273	0	0	0	0	0	-1.1184	-0.856545	0	0	0	0	0
ENSG00000136169	ENSG00000136169.16	SET domain bifurcated histone lysine methyltransferase 2 [Source:HGNC Symbol;Acc:HGNC:20263]	SETDB2	protein_coding	Q96T68	83852	0	0	0	0	1.02714	0.553022	0	0	0	0	0	0.0386388	-0.854591	0	0	0	0	0
ENSG00000174943	ENSG00000174943.11	potassium channel tetramerization domain containing 13 [Source:HGNC Symbol;Acc:HGNC:22234]	KCTD13	protein_coding	Q8WZ19	253980	0	0	0	0	0	0.553482	0	0	0	0	0	0	-0.853391	0	0	0	0	0
ENSG00000075643	ENSG00000075643.6	molybdenum cofactor sulfurase [Source:HGNC Symbol;Acc:HGNC:18234]	MOCOS	protein_coding	Q96EN8	55034	0	0	0	0	0.658738	0.554422	0	0	0	0	0	-0.602223	-0.850943	0	0	0	0	0
ENSG00000138709	ENSG00000138709.19	La ribonucleoprotein 1B [Source:HGNC Symbol;Acc:HGNC:24704]	LARP1B	protein_coding	G3V0E9,Q659C4	55132	0	0	0	0	0.440576	0.554662	0	0	0	0	0	-1.18254	-0.850319	0	0	0	0	0
ENSG00000141441	ENSG00000141441.16	GRB2 associated regulator of MAPK1 subtype 1 [Source:HGNC Symbol;Acc:HGNC:26136]	GAREM	protein_coding	Q9H706	64762	0	0	0	0	0	0.55504	0	0	0	0	0	0	-0.849336	0	0	0	0	0
ENSG00000128567	ENSG00000128567.17	podocalyxin like [Source:HGNC Symbol;Acc:HGNC:9171]	PODXL	protein_coding	O00592,Q96N83	5420	0	-0.288827	0	0	1.94496	0.555057	2.06163	1.99075	0	0	0	0.959742	-0.849291	0	0	1.04378	0.993311	0
ENSG00000143842	ENSG00000143842.15	SRY-box transcription factor 13 [Source:HGNC Symbol;Acc:HGNC:11192]	SOX13	protein_coding	Q9UN79	9580	0	0	0	0	0	0.555188	0	0	0	0	0	0	-0.848953	0	0	0	0	0
ENSG00000070770	ENSG00000070770.9	casein kinase 2 alpha 2 [Source:HGNC Symbol;Acc:HGNC:2459]	CSNK2A2	protein_coding	P19784	1459	0	0	0	0	0.616967	0.555198	0	0	0	0	0	-0.696734	-0.848925	0	0	0	0	0
ENSG00000131724	ENSG00000131724.11	interleukin 13 receptor subunit alpha 1 [Source:HGNC Symbol;Acc:HGNC:5974]	IL13RA1	protein_coding	P78552	3597	0	0	0	0	0.416252	0.55525	0	0.932135	0.461894	0	0	-1.26447	-0.848792	0	0	0	-0.101389	-1.11437
ENSG00000002587	ENSG00000002587.10	heparan sulfate-glucosamine 3-sulfotransferase 1 [Source:HGNC Symbol;Acc:HGNC:5194]	HS3ST1	protein_coding	A0A024R9R4,O14792	9957	0	0	0	0	0	0.555385	0	0	0	0	0	0	-0.848441	0	0	0	0	0
ENSG00000131941	ENSG00000131941.8	rhophilin Rho GTPase binding protein 2 [Source:HGNC Symbol;Acc:HGNC:19974]	RHPN2	protein_coding	Q8IUC4	85415	0	0	0	0	-0.43211	0.55558	0	0	0	0	0	0	-0.847934	0	0	0	0	0
ENSG00000034152	ENSG00000034152.19	mitogen-activated protein kinase kinase 3 [Source:HGNC Symbol;Acc:HGNC:6843]	MAP2K3	protein_coding	P46734,Q6FI23	5606	0	0	0	0	0	0.555664	0	0	0.344014	0	0	0	-0.847716	0	0	0	0	-1.53946
ENSG00000086062	ENSG00000086062.12	beta-1,4-galactosyltransferase 1 [Source:HGNC Symbol;Acc:HGNC:924]	B4GALT1	protein_coding	P15291,W6MEN3	2683	0.333406	0	0	0	0.242709	0.816499	0	0	0	-1.58465	0	-2.0427	-0.292478	0	0	0	0	0	Series 1/5
ENSG00000135473	ENSG00000135473.15	poly(A) specific ribonuclease subunit PAN2 [Source:HGNC Symbol;Acc:HGNC:20074]	PAN2	protein_coding	Q504Q3	9924	0	0	0	0	0.271063	0.55582	0	0	0	0	0	-1.8833	-0.847311	0	0	0	0	0
ENSG00000183111	ENSG00000183111.12	Rho guanine nucleotide exchange factor 37 [Source:HGNC Symbol;Acc:HGNC:34430]	ARHGEF37	protein_coding	A1IGU5	389337	0	0	0	0	0	0.556137	0	0	0	0	0	0	-0.846487	0	0	0	0	0
ENSG00000186908	ENSG00000186908.14	zinc finger DHHC-type palmitoyltransferase 17 [Source:HGNC Symbol;Acc:HGNC:18412]	ZDHHC17	protein_coding	Q8IUH5	23390	0	0	0	0	0.662611	0.556332	0	0	0	0	0	-0.593765	-0.845981	0	0	0	0	0
ENSG00000197555	ENSG00000197555.9	signal induced proliferation associated 1 like 1 [Source:HGNC Symbol;Acc:HGNC:20284]	SIPA1L1	protein_coding	O43166	26037	0.247643	0	0	0	0	0.478208	0	0	0	-2.01366	0	0	-1.06429	0	0	0	0	0	Series1/7
ENSG00000151718	ENSG00000151718.16	WW and C2 domain containing 2 [Source:HGNC Symbol;Acc:HGNC:24148]	WWC2	protein_coding	Q6AWC2	80014	0	0	0	0	0.584656	0.556577	0	0	0.568174	0	0	-0.774339	-0.845346	0	0	0	0	-0.815596
ENSG00000089234	ENSG00000089234.16	BRCA1 associated protein [Source:HGNC Symbol;Acc:HGNC:1099]	BRAP	protein_coding	Q59H81,Q7Z569	8315	0	0	0	0	0	0.556616	0	0	0	0	0	0	-0.845245	0	0	0	0	0
ENSG00000257702	ENSG00000257702.3	LBX2 antisense RNA 1 [Source:HGNC Symbol;Acc:HGNC:25136]	LBX2-AS1	antisense	NA	151534	0	0	0	0	0	0.557075	0	0	0	0	0	0	-0.844055	0	0	0	0	0
ENSG00000126822	ENSG00000126822.17	pleckstrin homology and RhoGEF domain containing G3 [Source:HGNC Symbol;Acc:HGNC:20364]	PLEKHG3	protein_coding	A1L390	26030	0	0	0	0	-0.362907	0.557091	0	0	0	0	0	0	-0.844014	0	0	0	0	0
ENSG00000158290	ENSG00000158290.18	cullin 4B [Source:HGNC Symbol;Acc:HGNC:2555]	CUL4B	protein_coding	K4DI93,Q13620	8450	0	0	0	0	0.497861	0.557149	1.19708	1.13055	0	0	0	-1.00619	-0.843864	0	0	0.259522	0.177027	0
ENSG00000169251	ENSG00000169251.12	NMD3 ribosome export adaptor [Source:HGNC Symbol;Acc:HGNC:24250]	NMD3	protein_coding	C9JA08,Q96D46	51068	0	0	0	0	0.8803	0.557315	0	0	0	0	0	-0.183932	-0.843435	0	0	0	0	0
ENSG00000187079	ENSG00000187079.19	TEA domain transcription factor 1 [Source:HGNC Symbol;Acc:HGNC:11714]	TEAD1	protein_coding	P28347,Q59EF3	7003	0	0	0	0	0.309704	0.557398	0	0	0.480398	0	0	-1.69104	-0.843219	0	0	0	0	-1.0577
ENSG00000073464	ENSG00000073464.12	chloride voltage-gated channel 4 [Source:HGNC Symbol;Acc:HGNC:2022]	CLCN4	protein_coding	P51793	1183	0	0	0	0	0.708137	0.557662	0	0	0	0	0	-0.497899	-0.842538	0	0	0	0	0
ENSG00000197302	ENSG00000197302.10	zinc finger protein 720 [Source:HGNC Symbol;Acc:HGNC:26987]	ZNF720	protein_coding	Q7Z2F6	107983990124411	0	0	0	0	0.476709	0.557712	0	0	0	0	0	-1.06882	-0.842408	0	0	0	0	0
ENSG00000160360	ENSG00000160360.13	G protein signaling modulator 1 [Source:HGNC Symbol;Acc:HGNC:17858]	GPSM1	protein_coding	A0A087WVF5,A0A0A0MRC4,A0A0A0MSK4,Q86YR5	26086	0	0	0	0	0	0.557806	0	-0.721227	-0.46899	0	0	0	-0.842164	0	0	0	0	0
ENSG00000131323	ENSG00000131323.16	TNF receptor associated factor 3 [Source:HGNC Symbol;Acc:HGNC:12033]	TRAF3	protein_coding	A6NHG8,Q13114	7187	0.475516	0	0	0	0	0.472616	0	0	0	-1.07243	0	0	-1.08126	0	0	0	0	0	Series1/7
ENSG00000185567	ENSG00000185567.7	AHNAK nucleoprotein 2 [Source:HGNC Symbol;Acc:HGNC:20125]	AHNAK2	protein_coding	Q8IVF2	113146	0	-0.412979	0	0	0	0.557975	0	0	0.468001	0	0	0	-0.841728	0	0	0	0	-1.09542
ENSG00000133818	ENSG00000133818.14	RAS related 2 [Source:HGNC Symbol;Acc:HGNC:17271]	RRAS2	protein_coding	P62070	22800	0	0	0	0	0.906746	0.558137	0	1.26383	0	0	0	-0.14123	-0.841308	0	0	0	0.337802	0
ENSG00000050426	ENSG00000050426.16	LETM1 domain containing 1 [Source:HGNC Symbol;Acc:HGNC:24241]	LETMD1	protein_coding	F8W1Z2,Q6P1Q0	25875	0	0	0	0	0.932829	0.558203	0	0	0	0	0	-0.100315	-0.841139	0	0	0	0	0
ENSG00000134644	ENSG00000134644.15	pumilio RNA binding family member 1 [Source:HGNC Symbol;Acc:HGNC:14957]	PUM1	protein_coding	Q14671	9698	0	0	0	0	0	0.558339	0	0	0	0	0	0	-0.840788	0	0	0	0	0
ENSG00000113734	ENSG00000113734.17	BCL2 interacting protein 1 [Source:HGNC Symbol;Acc:HGNC:1082]	BNIP1	protein_coding	Q12981	662	0	0	0	0	0.518466	0.558601	0	0	0	0	0	-0.947679	-0.840109	0	0	0	0	0
ENSG00000078747	ENSG00000078747.15	itchy E3 ubiquitin protein ligase [Source:HGNC Symbol;Acc:HGNC:13890]	ITCH	protein_coding	Q96J02	83737	0	0	0	0	0.608563	0.558848	0	0	0.605099	0	0	-0.716521	-0.839472	0	0	0	0	-0.724757
ENSG00000018189	ENSG00000018189.13	RUN and FYVE domain containing 3 [Source:HGNC Symbol;Acc:HGNC:30285]	RUFY3	protein_coding	A0A024RDD7,B4DG59,B4DKC2,Q7L099	22902	0	0	0	0	0.659469	0.558888	0	0	0	0	0	-0.600623	-0.83937	0	0	0	0	0
ENSG00000134294	ENSG00000134294.14	solute carrier family 38 member 2 [Source:HGNC Symbol;Acc:HGNC:13448]	SLC38A2	protein_coding	A0A024R0W3,Q8NHT5,Q96QD8	54407	0	0	0	0	0.867262	0.55906	0	0	0	0	0	-0.20546	-0.838925	0	0	0	0	0
ENSG00000015133	ENSG00000015133.19	coiled-coil domain containing 88C [Source:HGNC Symbol;Acc:HGNC:19967]	CCDC88C	protein_coding	B4DZB8,Q9P219	440193	0	0	0	0	-0.342348	0.560117	0	0	0	0	0	0	-0.836201	0	0	0	0	0
ENSG00000178078	ENSG00000178078.11	signal transducing adaptor family member 2 [Source:HGNC Symbol;Acc:HGNC:30430]	STAP2	protein_coding	Q9UGK3	55620	0.417687	0	0	0	0	0.465217	0	0	-0.314207	-1.25951	0	0	-1.10402	0	0	0	0	0	Series1/7
ENSG00000196470	ENSG00000196470.12	siah E3 ubiquitin protein ligase 1 [Source:HGNC Symbol;Acc:HGNC:10857]	SIAH1	protein_coding	Q8IUQ4	6477	0	0	0	0	0.718152	0.560157	0	0	0	0	0	-0.477638	-0.836097	0	0	0	0	0
ENSG00000097033	ENSG00000097033.14	SH3 domain containing GRB2 like, endophilin B1 [Source:HGNC Symbol;Acc:HGNC:10833]	SH3GLB1	protein_coding	A0A087WW40,A0A140VJU5,Q9Y371	51100	0	0	0	0	0.467623	0.561131	0	0	0	0	0	-1.09658	-0.833591	0	0	0	0	0
ENSG00000186472	ENSG00000186472.20	piccolo presynaptic cytomatrix protein [Source:HGNC Symbol;Acc:HGNC:13406]	PCLO	protein_coding	Q9Y6V0	27445	0	0	0	0	0	0.561274	0	0	0	0	0	0	-0.833224	0	0	0	0	0
ENSG00000141452	ENSG00000141452.10	regulator of MON1-CCZ1 [Source:HGNC Symbol;Acc:HGNC:24326]	C18orf8	protein_coding	A0A087WZD4,B7Z201,B7Z2Y1,B7Z3Q1,K7ENL9,Q96DM3	29919	0	0	0	0	0	0.561597	0	0	0	0	0	0	-0.832393	0	0	0	0	0
ENSG00000164938	ENSG00000164938.14	tumor protein p53 inducible nuclear protein 1 [Source:HGNC Symbol;Acc:HGNC:18022]	TP53INP1	protein_coding	A0A024R9C8,Q96A56	94241	-0.474569	0	-0.880129	0	0	0.561626	0	0	0	0	0	0	-0.832318	0	0	0	0	0
ENSG00000164695	ENSG00000164695.5	charged multivesicular body protein 4C [Source:HGNC Symbol;Acc:HGNC:30599]	CHMP4C	protein_coding	Q96CF2	92421	0	0	0	0	0.904951	0.561769	0	0	0	0	0	-0.144089	-0.83195	0	0	0	0	0
ENSG00000129696	ENSG00000129696.13	TELO2 interacting protein 2 [Source:HGNC Symbol;Acc:HGNC:26262]	TTI2	protein_coding	E5RIH5,Q6NXR4	80185	0	0	0	0	0	0.562256	0	0	0	0	0	0	-0.830701	0	0	0	0	0
ENSG00000176105	ENSG00000176105.14	YES proto-oncogene 1, Src family tyrosine kinase [Source:HGNC Symbol;Acc:HGNC:12841]	YES1	protein_coding	P07947	7525	0	0	0	0	0.744232	0.562323	0	0	0.564913	0	0	-0.426176	-0.83053	0	0	0	0	-0.8239
ENSG00000143390	ENSG00000143390.17	regulatory factor X5 [Source:HGNC Symbol;Acc:HGNC:9986]	RFX5	protein_coding	P48382	5993	0	0	0	0	-0.590468	0.563401	0	0	0	0	0	0	-0.827766	0	0	0	0	0
ENSG00000173120	ENSG00000173120.15	lysine demethylase 2A [Source:HGNC Symbol;Acc:HGNC:13606]	KDM2A	protein_coding	I3VM53,I3VM54,Q9Y2K7	22992	0	0	0	0	-0.340965	0.564031	0	0	0	0	0	0	-0.826154	0	0	0	0	0
ENSG00000167987	ENSG00000167987.11	VPS37C subunit of ESCRT-I [Source:HGNC Symbol;Acc:HGNC:26097]	VPS37C	protein_coding	A5D8V6	55048	0	0	0	0	0	0.56438	0	0.640223	0	0	0	0	-0.825261	0	0	0	-0.643353	0
ENSG00000011638	ENSG00000011638.10	transmembrane protein 159 [Source:HGNC Symbol;Acc:HGNC:30136]	TMEM159	protein_coding	I3L288,I3NI23,Q96B96	57146	0	0	0	0	1.13194	0.564519	0	0	0	0	0	0.178801	-0.824905	0	0	0	0	0
ENSG00000144476	ENSG00000144476.6	atypical chemokine receptor 3 [Source:HGNC Symbol;Acc:HGNC:23692]	ACKR3	protein_coding	P25106	57007	0	0	0	0	-0.715052	0.564637	0	0	0	0	0	0	-0.824605	0	0	0	0	0
ENSG00000134058	ENSG00000134058.12	cyclin dependent kinase 7 [Source:HGNC Symbol;Acc:HGNC:1778]	CDK7	protein_coding	A0A0S2Z3F9,D6R9G1,D6RFL0,P50613	1022	0	0	0	0	0.989598	0.564717	0.679238	1.15015	0	0	0	-0.015085	-0.824399	0	0	-0.558012	0.201823	0
ENSG00000100060	ENSG00000100060.18	MFNG O-fucosylpeptide 3-beta-N-acetylglucosaminyltransferase [Source:HGNC Symbol;Acc:HGNC:7038]	MFNG	protein_coding	O00587	4242	0	0	0	0	-0.572557	0.564815	0	0	0	0	0	0	-0.824151	0	0	0	0	0
ENSG00000271122	ENSG00000271122.1	novel transcript	RP11-379H18.1	antisense	NA	101930085	0	0	0	0	0.706122	0.565028	0	0	0.479966	0	0	-0.502011	-0.823605	0	0	0	0	-1.059
ENSG00000100888	ENSG00000100888.14	chromodomain helicase DNA binding protein 8 [Source:HGNC Symbol;Acc:HGNC:20153]	CHD8	protein_coding	Q9HCK8	57680	0	0	0	0	-0.240631	0.565702	0	0	0	0	0	0	-0.821885	0	0	0	0	0
ENSG00000159579	ENSG00000159579.14	ring finger and SPRY domain containing 1 [Source:HGNC Symbol;Acc:HGNC:29420]	RSPRY1	protein_coding	A0A024R6U0,Q96DX4	89970	0	0	0	0	0.569024	0.565727	0	0	0	0	0	-0.813439	-0.821823	0	0	0	0	0
ENSG00000168214	ENSG00000168214.20	recombination signal binding protein for immunoglobulin kappa J region [Source:HGNC Symbol;Acc:HGNC:5724]	RBPJ	protein_coding	Q06330	3516	0	0	0	0	0.371626	0.566225	0	0.690555	0	0	0	-1.42808	-0.820552	0	0	0	-0.534171	0
ENSG00000102804	ENSG00000102804.15	TSC22 domain family member 1 [Source:HGNC Symbol;Acc:HGNC:16826]	TSC22D1	protein_coding	A0A024RDV8,A0A087X0H8,A8K3Y6,Q15714	8848	0	0	0	0	0	0.566345	0	0	0.297633	0	0	0	-0.820248	0	0	0	0	-1.74839
ENSG00000080603	ENSG00000080603.17	Snf2 related CREBBP activator protein [Source:HGNC Symbol;Acc:HGNC:16974]	SRCAP	protein_coding	Q6ZRS2	10847	0	0	0	0	-0.512924	0.566384	0	0	0	0	0	0	-0.820147	0	0	0	0	0
ENSG00000158373	ENSG00000158373.8	H2B clustered histone 5 [Source:HGNC Symbol;Acc:HGNC:4747]	HIST1H2BD	protein_coding	A0A024QZZ7,P58876,P62807	3017	0	0	0	0	-0.775652	0.566679	0	0	0	0	0	0	-0.819396	0	0	0	0	0
ENSG00000169641	ENSG00000169641.13	leucine zipper protein 1 [Source:HGNC Symbol;Acc:HGNC:14985]	LUZP1	protein_coding	Q05DE3,Q86V48	7798	0	0	0	0	0.621425	0.566748	0	0	0.653621	0	0	-0.686348	-0.819221	0	0	0	0	-0.613475
ENSG00000157111	ENSG00000157111.13	transmembrane protein 171 [Source:HGNC Symbol;Acc:HGNC:27031]	TMEM171	protein_coding	Q8WVE6	134285	0	0	0	0	0.635947	0.567029	1.26084	1.61878	0	0	0	-0.653021	-0.818507	0	0	0.334382	0.694905	0
ENSG00000158467	ENSG00000158467.16	adenosylhomocysteinase like 2 [Source:HGNC Symbol;Acc:HGNC:22204]	AHCYL2	protein_coding	Q96HN2	23382	0	0	1.16991	0	0	0.567418	0	0	0.638946	0	0	0	-0.817517	0.226392	0	0	0	-0.646235
ENSG00000113319	ENSG00000113319.13	Ras protein specific guanine nucleotide releasing factor 2 [Source:HGNC Symbol;Acc:HGNC:9876]	RASGRF2	protein_coding	O14827,Q68DX5	5924	0	0	0	0	2.08854	0.567421	0	1.87098	0	0	0	1.0625	-0.81751	0	0	0	0.903794	0
ENSG00000162434	ENSG00000162434.13	Janus kinase 1 [Source:HGNC Symbol;Acc:HGNC:6190]	JAK1	protein_coding	P23458,Q6P669	3716	0	0	0	0	0.434089	0.568116	0	0	0.482962	0	0	-1.20394	-0.815742	0	0	0	0	-1.05002
ENSG00000089818	ENSG00000089818.18	NECAP endocytosis associated 1 [Source:HGNC Symbol;Acc:HGNC:24539]	NECAP1	protein_coding	Q8NC96	25977	0	0	0	0	0.365624	0.568162	0	0	0	0	0	-1.45157	-0.815627	0	0	0	0	0
ENSG00000136628	ENSG00000136628.18	glutamyl-prolyl-tRNA synthetase 1 [Source:HGNC Symbol;Acc:HGNC:3418]	EPRS	protein_coding	P07814	2058	0	0	0	0	0.911903	0.568168	0	0	0.343581	0	0	-0.133048	-0.81561	0	0	0	0	-1.54128
ENSG00000095787	ENSG00000095787.23	WW domain containing adaptor with coiled-coil [Source:HGNC Symbol;Acc:HGNC:17327]	WAC	protein_coding	Q9BTA9	51322	0	0	0	0	0.413529	0.568358	0	0	0	0	0	-1.27394	-0.815128	0	0	0	0	0
ENSG00000101577	ENSG00000101577.9	lipin 2 [Source:HGNC Symbol;Acc:HGNC:14450]	LPIN2	protein_coding	Q92539	9663	0	0	0	0	0	0.568653	0	0	0.636288	0	0	0	-0.81438	0	0	0	0	-0.652248
ENSG00000168522	ENSG00000168522.13	farnesyltransferase, CAAX box, alpha [Source:HGNC Symbol;Acc:HGNC:3782]	FNTA	protein_coding	P49354	2339	0	0	0	0	0.498962	0.56877	0	0	0	0	0	-1.003	-0.814082	0	0	0	0	0
ENSG00000162757	ENSG00000162757.4	chromosome 1 open reading frame 74 [Source:HGNC Symbol;Acc:HGNC:26319]	C1orf74	protein_coding	A0A0A8K8E6,Q96LT6	148304	0.320432	0	0	0	0	0.568778	0	0	0	-1.64191	0	0	-0.814062	0	0	0	0	0
ENSG00000187554	ENSG00000187554.14	toll like receptor 5 [Source:HGNC Symbol;Acc:HGNC:11851]	TLR5	protein_coding	O60602	7100	0	0	0	0	0	0.568829	0	0	0	0	0	0	-0.813933	0	0	0	0	0
ENSG00000110080	ENSG00000110080.18	ST3 beta-galactoside alpha-2,3-sialyltransferase 4 [Source:HGNC Symbol;Acc:HGNC:10864]	ST3GAL4	protein_coding	Q11206,Q6IBE6	6484	0	0	0	0	0	0.569175	0	0	0	0	0	0	-0.813056	0	0	0	0	0
ENSG00000147180	ENSG00000147180.16	zinc finger protein 711 [Source:HGNC Symbol;Acc:HGNC:13128]	ZNF711	protein_coding	Q6PK66,Q9Y462	7552	0	0	0	0	1.05386	0.569856	0	0	0	0	0	0.075682	-0.81133	0	0	0	0	0
ENSG00000214753	ENSG00000214753.4	heterogeneous nuclear ribonucleoprotein U like 2 [Source:HGNC Symbol;Acc:HGNC:25451]	HNRNPUL2	protein_coding	Q1KMD3	221092	0.214234	0	0	0	0.259527	0	0	0	0	-2.22274	0	-1.94604	0	0	0	0	0	0	Series 1/5
ENSG00000164190	ENSG00000164190.19	NIPBL cohesin loading factor [Source:HGNC Symbol;Acc:HGNC:28862]	NIPBL	protein_coding	Q6KC79	25836	0	0	0	0	0.373129	0.569893	0	0	0.67132	0	0	-1.42225	-0.811237	0	0	0	0	-0.574927
ENSG00000175573	ENSG00000175573.7	chromosome 11 open reading frame 68 [Source:HGNC Symbol;Acc:HGNC:28801]	C11orf68	protein_coding	Q9H3H3	83638	0	0	0	-1.3482	0.330719	0.570098	0	0	0	0	0	-1.59632	-0.810718	0	0	0	0	0
ENSG00000109436	ENSG00000109436.8	TBC1 domain family member 9 [Source:HGNC Symbol;Acc:HGNC:21710]	TBC1D9	protein_coding	Q6ZT07	23158	0	0	0	0	0.266593	0.570162	0	0	0.474697	0	0	-1.90729	-0.810557	0	0	0	0	-1.07492
ENSG00000151422	ENSG00000151422.13	FER tyrosine kinase [Source:HGNC Symbol;Acc:HGNC:3655]	FER	protein_coding	P16591,Q6PEJ9,W0S0X4,W0S1B5	2241	0	0	0	0	0.727262	0.570175	0	0	0.694346	0	0	-0.459453	-0.810522	0	0	0	0	-0.526273
ENSG00000023287	ENSG00000023287.13	RB1 inducible coiled-coil 1 [Source:HGNC Symbol;Acc:HGNC:15574]	RB1CC1	protein_coding	Q8TDY2	9821	0	0	0	0	0.838566	0.570997	0	0	0.656004	0	0	-0.254003	-0.808444	0	0	0	0	-0.608222
ENSG00000215717	ENSG00000215717.7	transmembrane protein 167B [Source:HGNC Symbol;Acc:HGNC:30187]	TMEM167B	protein_coding	A0A024R096,Q9NRX6	56900	0	0	0	0	1.45956	0.571028	0	0	0	0	0	0.545531	-0.808366	0	0	0	0	0
ENSG00000108854	ENSG00000108854.16	SMAD specific E3 ubiquitin protein ligase 2 [Source:HGNC Symbol;Acc:HGNC:16809]	SMURF2	protein_coding	Q96DE7,Q9HAU4	64750	0	0	0	0	1.29283	0.571972	0	1.47678	0.495654	0	0	0.370536	-0.805985	0	0	0	0.562457	-1.01259
ENSG00000113712	ENSG00000113712.18	casein kinase 1 alpha 1 [Source:HGNC Symbol;Acc:HGNC:2451]	CSNK1A1	protein_coding	B4DER9,P48729,Q6PJ06	1452	0	0	0	0	0.59306	0.572069	0	0.721876	0.491986	0	0	-0.75375	-0.805739	0	0	0	-0.470178	-1.02331
ENSG00000175505	ENSG00000175505.11	cardiotrophin like cytokine factor 1 [Source:HGNC Symbol;Acc:HGNC:17412]	CLCF1	protein_coding	Q9UBD9	23529	0	0	0	0	-0.694002	0.57211	0	0.956047	-0.741416	0	0	0	-0.805635	0	0	0	-0.064846	0
ENSG00000153933	ENSG00000153933.10	diacylglycerol kinase epsilon [Source:HGNC Symbol;Acc:HGNC:2852]	DGKE	protein_coding	A1L4Q0,P52429	8526	0	0	0	0	0.638998	0.572275	0	0.963909	0	0	0	-0.646117	-0.80522	0	0	0	-0.0530316	0
ENSG00000138835	ENSG00000138835.22	regulator of G protein signaling 3 [Source:HGNC Symbol;Acc:HGNC:9999]	RGS3	protein_coding	A0A024R831,A0A024R833,A0A024R841,B3KVT7,B3KWG8,H7BXY1,P49796,Q53GP3	5998	0	0	0	0	-0.85564	0.572768	-0.856349	0	0	0	0	0	-0.803977	0	0	0	0	0
ENSG00000131626	ENSG00000131626.18	PTPRF interacting protein alpha 1 [Source:HGNC Symbol;Acc:HGNC:9245]	PPFIA1	protein_coding	B3KVS8,Q13136	8500	0	0	0	0	0	0.573127	0	0	0	0	0	0	-0.803074	0	0	0	0	0
ENSG00000255112	ENSG00000255112.3	charged multivesicular body protein 1B [Source:HGNC Symbol;Acc:HGNC:24287]	CHMP1B	protein_coding	Q7LBR1	57132	0	0	0	0	0	0.573467	0	0	0	0	0	0	-0.802217	0	0	0	0	0
ENSG00000101773	ENSG00000101773.19	RB binding protein 8, endonuclease [Source:HGNC Symbol;Acc:HGNC:9891]	RBBP8	protein_coding	A0A024RC34,Q99708	5932	0	0	0	0	0	0.573485	0	0	0	0	0	0	-0.802172	0	0	0	0	0
ENSG00000129933	ENSG00000129933.21	MAU2 sister chromatid cohesion factor [Source:HGNC Symbol;Acc:HGNC:29140]	MAU2	protein_coding	Q9Y6X3	23383	0	0	0	0	-0.231816	0.573695	0	0	0	0	0	0	-0.801644	0	0	0	0	0
ENSG00000168795	ENSG00000168795.5	zinc finger and BTB domain containing 5 [Source:HGNC Symbol;Acc:HGNC:23836]	ZBTB5	protein_coding	O15062,Q5T942	9925	0	0	0	0	0	0.573742	0	0	0.59875	0	0	0	-0.801526	0	0	0	0	-0.739975
ENSG00000114120	ENSG00000114120.14	solute carrier family 25 member 36 [Source:HGNC Symbol;Acc:HGNC:25554]	SLC25A36	protein_coding	Q96CQ1	55186	0	0	0	0	1.10095	0.573843	0	0	0	0	0	0.138751	-0.801271	0	0	0	0	0
ENSG00000064313	ENSG00000064313.12	TATA-box binding protein associated factor 2 [Source:HGNC Symbol;Acc:HGNC:11536]	TAF2	protein_coding	A0A024R9E6,B3KMD8,Q6P1X5	6873	0	0	0	0	0	0.57398	0	0	0.54812	0	0	0	-0.800927	0	0	0	0	-0.867435
ENSG00000143751	ENSG00000143751.10	SDE2 telomere maintenance homolog [Source:HGNC Symbol;Acc:HGNC:26643]	SDE2	protein_coding	Q6IQ49	163859	0	0	0	0	0.369802	0.574731	0	0	0.623488	0	0	-1.43517	-0.799042	0	0	0	0	-0.681566
ENSG00000120688	ENSG00000120688.9	WW domain binding protein 4 [Source:HGNC Symbol;Acc:HGNC:12739]	WBP4	protein_coding	O75554	11193	0	0	0	0	0	0.574746	0	0	0	0	0	0	-0.799003	0	0	0	0	0
ENSG00000101126	ENSG00000101126.18	activity dependent neuroprotector homeobox [Source:HGNC Symbol;Acc:HGNC:15766]	ADNP	protein_coding	Q6DHZ8,Q9H2P0	23394	0	0	0	0	0.36242	0.574839	0	0	0.542783	0	0	-1.46427	-0.798771	0	0	0	0	-0.881553
ENSG00000100393	ENSG00000100393.14	E1A binding protein p300 [Source:HGNC Symbol;Acc:HGNC:3373]	EP300	protein_coding	Q09472,Q7Z6C1	2033	0	0	0	0	0	0.575015	0	0	0	0	0	0	-0.798328	0	0	0	0	0
ENSG00000167637	ENSG00000167637.18	zinc finger protein 283 [Source:HGNC Symbol;Acc:HGNC:13077]	ZNF283	protein_coding	K7ESH0,Q8N7M2	284349	0	0	0	0	0	0.575056	0	0	0	0	0	0	-0.798225	0	0	0	0	0
ENSG00000141867	ENSG00000141867.17	bromodomain containing 4 [Source:HGNC Symbol;Acc:HGNC:13575]	BRD4	protein_coding	A0A024R7H8,O60885	23476	0	0	0	0	-0.262209	0.575226	0	0	0	0	0	0	-0.797799	0	0	0	0	0
ENSG00000198964	ENSG00000198964.14	sphingomyelin synthase 1 [Source:HGNC Symbol;Acc:HGNC:29799]	SGMS1	protein_coding	D3DWC4,Q86VZ5	259230	0	0	0	0	0.254707	0.575391	0	0	0	0	0	-1.97309	-0.797385	0	0	0	0	0
ENSG00000122484	ENSG00000122484.9	RNA polymerase II associated protein 2 [Source:HGNC Symbol;Acc:HGNC:25791]	RPAP2	protein_coding	Q8IXW5	79871	0	0	0	0	0.650953	0.575409	0	0	0	0	0	-0.619375	-0.797339	0	0	0	0	0
ENSG00000165410	ENSG00000165410.15	cofilin 2 [Source:HGNC Symbol;Acc:HGNC:1875]	CFL2	protein_coding	Q549N0,Q9Y281	1073	0	0	0	0	0.529742	0.575445	0	0	0	0	0	-0.916638	-0.797251	0	0	0	0	0
ENSG00000120149	ENSG00000120149.9	msh homeobox 2 [Source:HGNC Symbol;Acc:HGNC:7392]	MSX2	protein_coding	P35548	4488	0	0	0	0	0	0.575447	0	0	0	0	0	0	-0.797245	0	0	0	0	0
ENSG00000161011	ENSG00000161011.20	sequestosome 1 [Source:HGNC Symbol;Acc:HGNC:11280]	SQSTM1	protein_coding	Q13501	8878	0	-0.34018	0	0	0.477447	0.57588	0	0	0	0	0	-1.06659	-0.796161	0	0	0	0	0
ENSG00000146833	ENSG00000146833.15	tripartite motif containing 4 [Source:HGNC Symbol;Acc:HGNC:16275]	TRIM4	protein_coding	Q9C037	89122	0	0	0	0	0.229224	0.576178	0	0	0	0	0	-2.12517	-0.795414	0	0	0	0	0
ENSG00000198315	ENSG00000198315.11	zinc finger with KRAB and SCAN domains 8 [Source:HGNC Symbol;Acc:HGNC:12983]	ZKSCAN8	protein_coding	A0A024RCK7,Q15776,Q59HG5	7745	0	0	-1.54322	0	0.693474	0.576569	0	0	0.77606	0	0	-0.528087	-0.794434	0	0	0	0	-0.365761
ENSG00000164610	ENSG00000164610.9	RP9 pre-mRNA splicing factor [Source:HGNC Symbol;Acc:HGNC:10288]	RP9	protein_coding	A0A090N8Z0,Q8TA86	6100	0	0	0	0	0.382622	0.57674	0	0	0	0	0	-1.38601	-0.794006	0	0	0	0	0
ENSG00000042980	ENSG00000042980.13	ADAM metallopeptidase domain 28 [Source:HGNC Symbol;Acc:HGNC:206]	ADAM28	protein_coding	Q9UKQ2	10863	0.374867	0	0	0	0	0.423758	0	0	0	-1.41555	0	0	-1.23869	0	0	0	0	0	Series1/7
ENSG00000145723	ENSG00000145723.17	gypsy retrotransposon integrase 1 [Source:HGNC Symbol;Acc:HGNC:25959]	GIN1	protein_coding	Q9NXP7	54826	0	0	0	0	0.502295	0.57691	0	0	0	0	0	-0.993392	-0.793581	0	0	0	0	0
ENSG00000256060	ENSG00000256060.3	trafficking protein particle complex 2B [Source:HGNC Symbol;Acc:HGNC:10710]	TRAPPC2P1	protein_coding	NA,P0DI82	10597	0	0	0	0	0	0.57694	0	0	0	0	0	0	-0.793507	0	0	0	0	0
ENSG00000126653	ENSG00000126653.18	nuclear speckle splicing regulatory protein 1 [Source:HGNC Symbol;Acc:HGNC:25305]	NSRP1	protein_coding	A0A024QZ33,B7ZL27,Q9H0G5	84081	0	0	0	0	0.348894	0.577078	0	0	0	0	0	-1.51914	-0.793161	0	0	0	0	0
ENSG00000196935	ENSG00000196935.9	SLIT-ROBO Rho GTPase activating protein 1 [Source:HGNC Symbol;Acc:HGNC:17382]	SRGAP1	protein_coding	Q7Z6B7	57522	0	0	0	0	0.407915	0.577787	0	0	0	0	0	-1.29366	-0.79139	0	0	0	0	0
ENSG00000181045	ENSG00000181045.15	solute carrier family 26 member 11 [Source:HGNC Symbol;Acc:HGNC:14471]	SLC26A11	protein_coding	Q86WA9	284129	0	0	0	0	0	0.578788	0	0.617544	0	0	0	0	-0.788892	0	0	0	-0.695387	0
ENSG00000213020	ENSG00000213020.10	zinc finger protein 611 [Source:HGNC Symbol;Acc:HGNC:28766]	ZNF611	protein_coding	Q8N823	81856	0	0	0	0	0	0.579421	0	0	0	0	0	0	-0.787316	0	0	0	0	0
ENSG00000186566	ENSG00000186566.13	G-patch domain containing 8 [Source:HGNC Symbol;Acc:HGNC:29066]	GPATCH8	protein_coding	Q9UKJ3	23131	0	0	0	0	0.373696	0.579476	0	0	0	0	0	-1.42006	-0.787179	0	0	0	0	0
ENSG00000115414	ENSG00000115414.20	fibronectin 1 [Source:HGNC Symbol;Acc:HGNC:3778]	FN1	protein_coding	B7ZLE5,P02751,Q6MZF4,Q6MZM7,Q6N084,Q9UQS6	2335	0.250389	0	0	0	0	0.580659	0	0	0	-1.99776	0	0	-0.784237	0	0	0	0	0
ENSG00000174804	ENSG00000174804.4	frizzled class receptor 4 [Source:HGNC Symbol;Acc:HGNC:4042]	FZD4	protein_coding	Q9ULV1	8322	0	0	0	0	0	0.580726	1.64628	0.965234	0	0	0	0	-0.784071	0	0	0.71921	-0.0510488	0
ENSG00000120519	ENSG00000120519.15	solute carrier family 10 member 7 [Source:HGNC Symbol;Acc:HGNC:23088]	SLC10A7	protein_coding	Q0GE19	84068	0	0	0	0	0.62461	0.581409	0	1.15889	0	0	0	-0.678971	-0.782375	0	0	0	0.212749	0
ENSG00000127914	ENSG00000127914.17	A-kinase anchoring protein 9 [Source:HGNC Symbol;Acc:HGNC:379]	AKAP9	protein_coding	Q5GIA7,Q6PJH3,Q99996	10142	0	0	0	0	0.668533	0.581896	0	0	0.494662	0	0	-0.580929	-0.781167	0	0	0	0	-1.01548
ENSG00000085117	ENSG00000085117.12	CD82 molecule [Source:HGNC Symbol;Acc:HGNC:6210]	CD82	protein_coding	P27701	3732	0.390375	0	0	0	0	0.581969	0	2.1836	0	-1.35707	0	0	-0.780985	0	0	0	1.12671	0
ENSG00000113194	ENSG00000113194.13	Fas associated factor family member 2 [Source:HGNC Symbol;Acc:HGNC:24666]	FAF2	protein_coding	Q96CS3	23197	0	0	0	0	0.21328	0.582268	0	0	0.328277	0	0	-2.22918	-0.780244	0	0	0	0	-1.60701
ENSG00000170873	ENSG00000170873.18	MTSS I-BAR domain containing 1 [Source:HGNC Symbol;Acc:HGNC:20443]	MTSS1	protein_coding	A5YM41,O43312	9788	0.303253	0	0	0	0.801678	0.582411	0	0	0	-1.72141	0	-0.318905	-0.77989	0	0	0	0	0
ENSG00000070778	ENSG00000070778.13	protein tyrosine phosphatase non-receptor type 21 [Source:HGNC Symbol;Acc:HGNC:9651]	PTPN21	protein_coding	Q16825	11099	0	0	0	0	0.53195	0.582513	0	0	0	0	0	-0.910639	-0.779638	0	0	0	0	0
ENSG00000165494	ENSG00000165494.11	PCF11 cleavage and polyadenylation factor subunit [Source:HGNC Symbol;Acc:HGNC:30097]	PCF11	protein_coding	O94913	51585	0	0	0	0	0.292037	0.58261	0	0	0.579397	0	0	-1.77578	-0.779398	0	0	0	0	-0.787377
ENSG00000169951	ENSG00000169951.9	zinc finger protein 764 [Source:HGNC Symbol;Acc:HGNC:28200]	ZNF764	protein_coding	A0A024QZB2,Q96H86	92595	0	0	0	0	0	0.583259	0	0	0	0	0	0	-0.77779	0	0	0	0	0
ENSG00000085449	ENSG00000085449.15	WD repeat and FYVE domain containing 1 [Source:HGNC Symbol;Acc:HGNC:20451]	WDFY1	protein_coding	A0A024R488,Q8IWB7,Q9H8N9	57590	0	0	0	0	0.473555	0.583313	0	0	0	0	0	-1.0784	-0.777659	0	0	0	0	0
ENSG00000171970	ENSG00000171970.13	zinc finger protein 57 [Source:HGNC Symbol;Acc:HGNC:13125]	ZNF57	protein_coding	A5HJR3,B4DXX0,G3V131,Q68EA5	126295	0	0	0	0	0	0.583435	0	0	0	0	0	0	-0.777356	0	0	0	0	0
ENSG00000174953	ENSG00000174953.14	DEAH-box helicase 36 [Source:HGNC Symbol;Acc:HGNC:14410]	DHX36	protein_coding	Q9H2U1	170506	0	0	0	0	0	0.583726	0	0	0.535406	0	0	0	-0.776636	0	0	0	0	-0.901294
ENSG00000239282	ENSG00000239282.8	cytosolic arginine sensor for mTORC1 subunit 1 [Source:HGNC Symbol;Acc:HGNC:34423]	GATSL3	protein_coding	Q8WTX7	652968	0	0	1.53239	0	0.649143	0.583849	0	0	-1.74508	0	0	-0.623392	-0.776332	0.615785	0	0	0	0
ENSG00000153214	ENSG00000153214.11	transmembrane protein 87B [Source:HGNC Symbol;Acc:HGNC:25913]	TMEM87B	protein_coding	Q96K49	84910	0	0	0	0	1.43373	0.583895	0	1.36733	0.539401	0	0	0.519778	-0.776219	0	0	0	0.451362	-0.890571
ENSG00000159202	ENSG00000159202.18	ubiquitin conjugating enzyme E2 Z [Source:HGNC Symbol;Acc:HGNC:25847]	UBE2Z	protein_coding	Q9H832	65264	0	0	0	0	0	0.585795	0	0.675976	0	0	0	0	-0.771533	0	0	0	-0.564957	0
ENSG00000171206	ENSG00000171206.14	tripartite motif containing 8 [Source:HGNC Symbol;Acc:HGNC:15579]	TRIM8	protein_coding	Q9BZR9	81603	0	0	0	0	0.694881	0.585962	0	1.15278	0	0	0	-0.525163	-0.771121	0	0	0	0.205121	0
ENSG00000126804	ENSG00000126804.13	zinc finger and BTB domain containing 1 [Source:HGNC Symbol;Acc:HGNC:20259]	ZBTB1	protein_coding	Q9Y2K1	22890	0	0	0	0	0.428937	0.58602	0	0	0.509323	0	0	-1.22116	-0.770978	0	0	0	0	-0.973346
ENSG00000165591	ENSG00000165591.6	fatty acid amide hydrolase 2 [Source:HGNC Symbol;Acc:HGNC:26440]	FAAH2	protein_coding	B2C6G4,Q6GMR7	158584	0	0	0	0	1.94952	0.586032	0	0	0	0	0	0.963122	-0.770949	0	0	0	0	0
ENSG00000225465	ENSG00000225465.9	RFPL1 antisense RNA 1 [Source:HGNC Symbol;Acc:HGNC:9978]	RFPL1S	antisense	NA	NA	0	0	0	0	0	0.586115	0	-5.57284	0	0	0	0	-0.770745	0	0	0	0	0
ENSG00000100592	ENSG00000100592.15	dishevelled associated activator of morphogenesis 1 [Source:HGNC Symbol;Acc:HGNC:18142]	DAAM1	protein_coding	Q9Y4D1	23002	0	0	0	0	1.0815	0.58644	0	1.56292	0.379051	0	0	0.113032	-0.769944	0	0	0	0.644247	-1.39954
ENSG00000173542	ENSG00000173542.9	MOB kinase activator 1B [Source:HGNC Symbol;Acc:HGNC:29801]	MOB1B	protein_coding	B3KSH6,Q7L9L4	92597	0	0	0	0	1.00306	0.586886	0	0.820704	0	0	0	0.0044112	-0.768849	0	0	0	-0.285066	0
ENSG00000272382	ENSG00000272382.1	novel transcript	CTD-2035E11.4	lincRNA	NA	NA	0	0	0	0	0	0.587078	0	0	0	0	0	0	-0.768376	0	0	0	0	0
ENSG00000135365	ENSG00000135365.15	PHD finger protein 21A [Source:HGNC Symbol;Acc:HGNC:24156]	PHF21A	protein_coding	Q96BD5	51317	0	0	0	0	0.606126	0.587556	0	0	0	0	0	-0.722311	-0.767203	0	0	0	0	0
ENSG00000153006	ENSG00000153006.16	SREK1 interacting protein 1 [Source:HGNC Symbol;Acc:HGNC:26716]	SREK1IP1	protein_coding	Q8N9Q2	285672	0	0	0	0	0.533945	0.587774	0	0	0	0	0	-0.905237	-0.766666	0	0	0	0	0
ENSG00000077238	ENSG00000077238.14	interleukin 4 receptor [Source:HGNC Symbol;Acc:HGNC:6015]	IL4R	protein_coding	B2RBY1,P24394	3566	0	0	0.702458	0	0.43856	0.587803	0.79617	2.05683	0	0	0	-1.18915	-0.766596	-0.509517	0	-0.328852	1.04042	0
ENSG00000140262	ENSG00000140262.18	transcription factor 12 [Source:HGNC Symbol;Acc:HGNC:11623]	TCF12	protein_coding	A0A024R5T1,A0A024R5Z0,F5GY10,Q99081	6938	0	0	0	0	0.529725	0.588058	0	0	0.435122	0	0	-0.916685	-0.76597	0	0	0	0	-1.20051
ENSG00000172572	ENSG00000172572.6	phosphodiesterase 3A [Source:HGNC Symbol;Acc:HGNC:8778]	PDE3A	protein_coding	Q14432	5139	0	0	-1.21039	0	-1.26385	0.588387	0	0	0	0	0	0	-0.765163	0	0	0	0	0
ENSG00000089916	ENSG00000089916.18	G-patch domain containing 2 like [Source:HGNC Symbol;Acc:HGNC:20210]	GPATCH2L	protein_coding	A0A024R6E4,A0A024R6J0,Q9NWQ4	55668	0	0	0	0	0.689305	0.589462	0	0	0.835132	0	0	-0.536785	-0.76253	0	0	0	0	-0.259924
ENSG00000171729	ENSG00000171729.14	transmembrane protein 51 [Source:HGNC Symbol;Acc:HGNC:25488]	TMEM51	protein_coding	A0A024QZ97,Q9BSA0,Q9NW97	55092	0	0	0	0	0.418511	0.589641	0.737562	0.99046	0	0	0	-1.25666	-0.762091	0	0	-0.439164	-0.0138287	0
ENSG00000136237	ENSG00000136237.19	Rap guanine nucleotide exchange factor 5 [Source:HGNC Symbol;Acc:HGNC:16862]	RAPGEF5	protein_coding	A8MQ07,Q5JPD2,Q92565	9771	0	0	0	0	0	0.589676	0	0	0	0	0	0	-0.762006	0	0	0	0	0
ENSG00000235954	ENSG00000235954.7	TTC28 antisense RNA 1 [Source:HGNC Symbol;Acc:HGNC:29336]	TTC28-AS1	processed_transcript	NA	284900	0	0	0	0	0	0.589787	0	0	0	0	0	0	-0.761733	0	0	0	0	0
ENSG00000156875	ENSG00000156875.14	major facilitator superfamily domain containing 14A [Source:HGNC Symbol;Acc:HGNC:23363]	HIAT1	protein_coding	Q96MC6	64645	0	0	0	0	0	0.590486	0	0	0.444378	0	0	0	-0.760026	0	0	0	0	-1.17014
ENSG00000198815	ENSG00000198815.9	forkhead box J3 [Source:HGNC Symbol;Acc:HGNC:29178]	FOXJ3	protein_coding	Q9UPW0	22887	0	0	0	0	0.211296	0.591374	0	0	0	0	0	-2.24266	-0.757858	0	0	0	0	0
ENSG00000163251	ENSG00000163251.4	frizzled class receptor 5 [Source:HGNC Symbol;Acc:HGNC:4043]	FZD5	protein_coding	Q13467	7855	0	0	0	0	-0.580679	0.591738	0	0	0	0	0	0	-0.756969	0	0	0	0	0
ENSG00000113763	ENSG00000113763.12	unc-5 netrin receptor A [Source:HGNC Symbol;Acc:HGNC:12567]	UNC5A	protein_coding	Q6ZN44	90249	0	0	0	0	0	0.592159	0	0	0	0	0	0	-0.755944	0	0	0	0	0
ENSG00000187626	ENSG00000187626.9	zinc finger with KRAB and SCAN domains 4 [Source:HGNC Symbol;Acc:HGNC:13854]	ZKSCAN4	protein_coding	A0A0S2Z658,B7Z7H3,Q969J2	387032	0	0	0	0	0	0.592375	0	0	0	0	0	0	-0.755418	0	0	0	0	0
ENSG00000136870	ENSG00000136870.10	zinc finger protein 189 [Source:HGNC Symbol;Acc:HGNC:12980]	ZNF189	protein_coding	A0A087X0K2,B7ZLK9,O75820	7743	0	0	0	0	0	0.592583	0	0	0	0	0	0	-0.754911	0	0	0	0	0
ENSG00000124198	ENSG00000124198.9	ADP ribosylation factor guanine nucleotide exchange factor 2 [Source:HGNC Symbol;Acc:HGNC:15853]	ARFGEF2	protein_coding	Q59FR3,Q86TH5,Q9Y6D5	10564	0	0	0	0	0	0.592773	0	0	0.701839	0	0	0	-0.754449	0	0	0	0	-0.510788
ENSG00000162552	ENSG00000162552.15	Wnt family member 4 [Source:HGNC Symbol;Acc:HGNC:12783]	WNT4	protein_coding	P56705	54361	0	0	0	0	0	0.593157	0	0	0	0	0	0	-0.753514	0	0	0	0	0
ENSG00000166073	ENSG00000166073.11	G protein-coupled receptor 176 [Source:HGNC Symbol;Acc:HGNC:32370]	GPR176	protein_coding	Q14439	11245	0	0	0	0	0	0.593898	0	0	0	0	0	0	-0.751713	0	0	0	0	0
ENSG00000163104	ENSG00000163104.17	SWI/SNF-related, matrix-associated actin-dependent regulator of chromatin, subfamily a, containing DEAD/H box 1 [Source:HGNC Symbol;Acc:HGNC:18398]	SMARCAD1	protein_coding	Q9H4L7	56916	0	0	0	0	0.288183	0.593974	0	0	0.485695	0	0	-1.79494	-0.751529	0	0	0	0	-1.04188
ENSG00000168246	ENSG00000168246.6	ubiquitin domain containing 2 [Source:HGNC Symbol;Acc:HGNC:24463]	UBTD2	protein_coding	B2R886,B3KMW8,Q8WUN7	92181	0	0	0	0	0.475604	0.594145	0	0	0	0	0	-1.07217	-0.751113	0	0	0	0	0
ENSG00000124523	ENSG00000124523.16	sirtuin 5 [Source:HGNC Symbol;Acc:HGNC:14933]	SIRT5	protein_coding	A0A024R012,Q9NXA8	23408	0	0	-0.752993	0	0.640264	0.594376	0	0	0	0	0	-0.643261	-0.750552	0	0	0	0	0
ENSG00000181004	ENSG00000181004.10	Bardet-Biedl syndrome 12 [Source:HGNC Symbol;Acc:HGNC:26648]	BBS12	protein_coding	Q6ZW61	166379	0	0	0	0	0.794018	0.594921	0	0	0	0	0	-0.332756	-0.749231	0	0	0	0	0
ENSG00000130340	ENSG00000130340.16	sorting nexin 9 [Source:HGNC Symbol;Acc:HGNC:14973]	SNX9	protein_coding	Q9Y5X1	51429	0	0	0	0	0.576832	0.595285	0	0.911386	0	0	0	-0.793777	-0.748348	0	0	0	-0.133865	0
ENSG00000105810	ENSG00000105810.10	cyclin dependent kinase 6 [Source:HGNC Symbol;Acc:HGNC:1777]	CDK6	protein_coding	Q00534	1021	0	0	0	0	0.920204	0.595435	0	0	0.833526	0	0	-0.119975	-0.747984	0	0	0	0	-0.262701
ENSG00000197077	ENSG00000197077.13	KIAA1671 [Source:HGNC Symbol;Acc:HGNC:29345]	KIAA1671	protein_coding	Q9BY89	85379	0	0	0	0	0	0.595659	0	0	0	0	0	0	-0.747442	0	0	0	0	0
ENSG00000184635	ENSG00000184635.16	zinc finger protein 93 [Source:HGNC Symbol;Acc:HGNC:13169]	ZNF93	protein_coding	P35789,Q6NS90	81931	0	0	0	0	0	0.595713	0	0	0	0	0	0	-0.747311	0	0	0	0	0
ENSG00000111846	ENSG00000111846.18	glucosaminyl (N-acetyl) transferase 2 (I blood group) [Source:HGNC Symbol;Acc:HGNC:4204]	GCNT2	protein_coding	Q8N0V5	2651	0	0	0	0	0	0.595824	0	1.22658	0	0	0	0	-0.747042	0	0	0	0.294637	0
ENSG00000113163	ENSG00000113163.17	ceramide transporter 1 [Source:HGNC Symbol;Acc:HGNC:2205]	COL4A3BP	protein_coding	A0A024RAJ5,Q9Y5P4	10087	0	0	0	0	0.550877	0.595853	0	0	0.484147	0	0	-0.860198	-0.746971	0	0	0	0	-1.04648
ENSG00000143466	NA	NA	IKBKE	protein_coding	NA	NA	0.834036	0	0	0	0	0.596057	0	1.06798	0	-0.261818	0	0	-0.746478	0	0	0	0.0948803	0
ENSG00000137574	ENSG00000137574.11	trimethylguanosine synthase 1 [Source:HGNC Symbol;Acc:HGNC:17843]	TGS1	protein_coding	Q96RS0	96764	0	0	0	0	0	0.596107	0	0	0	0	0	0	-0.746356	0	0	0	0	0
ENSG00000186470	ENSG00000186470.14	butyrophilin subfamily 3 member A2 [Source:HGNC Symbol;Acc:HGNC:1139]	BTN3A2	protein_coding	A8K4B5,P78410	11118	0	0	0	0	0	0.596417	0.877941	0	0	0	0	0	-0.745606	0	0	-0.187804	0	0
ENSG00000198919	ENSG00000198919.13	DAZ interacting zinc finger protein 3 [Source:HGNC Symbol;Acc:HGNC:30938]	DZIP3	protein_coding	Q86Y13	9666	0	0	0	0	0.613527	0.597056	0	0	0	0	0	-0.704801	-0.744061	0	0	0	0	0
ENSG00000217258	NA	NA	AC007249.3	lincRNA	NA	NA	0	0	0	0	0.20634	0.597177	0	0	0	0	0	-2.2769	-0.743768	0	0	0	0	0
ENSG00000146373	ENSG00000146373.16	ring finger protein 217 [Source:HGNC Symbol;Acc:HGNC:21487]	RNF217	protein_coding	B3KVC8,Q8TC41	154214	0	0	0	0	0.799155	0.597689	0	0	0	0	0	-0.323452	-0.742533	0	0	0	0	0
ENSG00000064012	ENSG00000064012.22	caspase 8 [Source:HGNC Symbol;Acc:HGNC:1509]	CASP8	protein_coding	A0A024R3Z8,Q14790	841	0	0	0	0	0.189556	0.597689	0	0	0	0	0	-2.3993	-0.742533	0	0	0	0	0
ENSG00000132912	ENSG00000132912.12	dynactin subunit 4 [Source:HGNC Symbol;Acc:HGNC:15518]	DCTN4	protein_coding	A0A0S2Z5D4,Q9NSJ5,Q9UJW0	51164	0	0	0	0	0.340815	0.597794	0	0	0	0	0	-1.55294	-0.742279	0	0	0	0	0
ENSG00000065243	ENSG00000065243.20	protein kinase N2 [Source:HGNC Symbol;Acc:HGNC:9406]	PKN2	protein_coding	Q16513	5586	0	0	0	0	0.329961	0.598309	0	0	0.659141	0	0	-1.59963	-0.741037	0	0	0	0	-0.601341
ENSG00000147421	ENSG00000147421.18	homeobox containing 1 [Source:HGNC Symbol;Acc:HGNC:26137]	HMBOX1	protein_coding	D3DSU2,Q6NT76	79618	0	0	0	0	0.421315	0.598389	0	0	0	0	0	-1.24703	-0.740845	0	0	0	0	0
ENSG00000185728	ENSG00000185728.17	YTH N6-methyladenosine RNA binding protein 3 [Source:HGNC Symbol;Acc:HGNC:26465]	YTHDF3	protein_coding	A0A024R7W5,A0A087WY31,B4DPX9,Q658Z6,Q7Z739,Q8N3V9,Q8NA80	253943	0	0	0	0	0	0.59868	0	0	0.816397	0	0	0	-0.740144	0	0	0	0	-0.292658
ENSG00000085224	ENSG00000085224.22	ATRX chromatin remodeler [Source:HGNC Symbol;Acc:HGNC:886]	ATRX	protein_coding	A4LAA3,B4DLW1,P46100	546	0	0	-1.04374	0	0.483566	0.599092	0	0	0.501935	0	0	-1.04822	-0.73915	0	0	0	0	-0.994428
ENSG00000197122	ENSG00000197122.11	SRC proto-oncogene, non-receptor tyrosine kinase [Source:HGNC Symbol;Acc:HGNC:11283]	SRC	protein_coding	P12931	6714	0	0	0	-0.722191	-0.532817	0.599169	0	0	0	0	0	0	-0.738965	0	0	0	0	0
ENSG00000169249	ENSG00000169249.12	zinc finger CCCH-type, RNA binding motif and serine/arginine rich 2 [Source:HGNC Symbol;Acc:HGNC:23019]	ZRSR2	protein_coding	Q15696	8233	0	0	0	0	0	0.59937	0	0	-0.63629	0	0	0	-0.73848	0	0	0	0	0
ENSG00000238120	ENSG00000238120.1	long intergenic non-protein coding RNA 1589 [Source:HGNC Symbol;Acc:HGNC:51520]	CTA-941F9.9	antisense	NA	100506737	0	0	0	0	0.748641	0.599382	0	0	0	0	0	-0.417654	-0.738454	0	0	0	0	0
ENSG00000135828	ENSG00000135828.11	ribonuclease L [Source:HGNC Symbol;Acc:HGNC:10050]	RNASEL	protein_coding	Q05823	6041	0	0	0	0	0	0.599419	0	0	0.379729	0	0	0	-0.738364	0	0	0	0	-1.39696
ENSG00000134318	ENSG00000134318.14	Rho associated coiled-coil containing protein kinase 2 [Source:HGNC Symbol;Acc:HGNC:10252]	ROCK2	protein_coding	O75116,Q14DU5	9475	0	0	0	0	0	0.599863	0	0	0.838145	0	0	0	-0.737295	0	0	0	0	-0.254729
ENSG00000172244	ENSG00000172244.9	chromosome 5 open reading frame 34 [Source:HGNC Symbol;Acc:HGNC:24738]	C5orf34	protein_coding	Q96MH7	375444	0	0	0	0	0	0.599883	0	0	0	0	0	0	-0.737247	0	0	0	0	0
ENSG00000116128	ENSG00000116128.11	BCL9 transcription coactivator [Source:HGNC Symbol;Acc:HGNC:1008]	BCL9	protein_coding	A0A024QYY4,O00512,Q1JQ81	607	0	0	0	0	0	0.600028	0	0	0	0	0	0	-0.736898	0	0	0	0	0
ENSG00000227671	ENSG00000227671.4	zinc finger protein pseudogene	MIR3916	pseudogene	NA	NA	0	0	0	0	0.31554	0.600042	0	0	0	0	0	-1.66411	-0.736864	0	0	0	0	0
ENSG00000182010	ENSG00000182010.11	rhotekin 2 [Source:HGNC Symbol;Acc:HGNC:19364]	RTKN2	protein_coding	Q8IZC4	219790	0	0	0	0	-0.494294	0.600509	0	0	0	0	0	0	-0.735741	0	0	0	0	0
ENSG00000108296	NA	NA	CWC25	protein_coding	NA	NA	0	0	0	0	0	0.600704	0	0	0	0	0	0	-0.735275	0	0	0	0	0
ENSG00000150938	ENSG00000150938.10	cysteine rich transmembrane BMP regulator 1 [Source:HGNC Symbol;Acc:HGNC:2359]	CRIM1	protein_coding	Q9NZV1	51232	0	0	0	0	0.799292	0.600969	0	0	0.647281	0	0	-0.323205	-0.734637	0	0	0	0	-0.627536
ENSG00000117266	ENSG00000117266.15	cyclin dependent kinase 18 [Source:HGNC Symbol;Acc:HGNC:8751]	CDK18	protein_coding	A0A024R980,A0A024R996,Q07002,Q59G02	5129	0	0	0	0	0	0.601066	0	0	0	0	0	0	-0.734406	0	0	0	0	0
ENSG00000168404	ENSG00000168404.13	mixed lineage kinase domain like pseudokinase [Source:HGNC Symbol;Acc:HGNC:26617]	MLKL	protein_coding	Q8NB16	197259	0.466851	0	1.42692	0	0.284438	0.929924	1.00976	1.52713	0	-1.09897	0	-1.81381	-0.104816	0.512909	0	0.0140145	0.610822	0	Series 1/5
ENSG00000119707	ENSG00000119707.14	RNA binding motif protein 25 [Source:HGNC Symbol;Acc:HGNC:23244]	RBM25	protein_coding	P49756	58517	0	0	0	0	0	0.601449	0	0	-0.362909	0	0	0	-0.733486	0	0	0	0	0
ENSG00000137501	ENSG00000137501.17	synaptotagmin like 2 [Source:HGNC Symbol;Acc:HGNC:15585]	SYTL2	protein_coding	A0A0U1RR07,Q9HCH5	54843	0	0	0	0	0.996958	0.601466	0	0	0	0	0	-0.00439603	-0.733445	0	0	0	0	0
ENSG00000137145	ENSG00000137145.20	DENN domain containing 4C [Source:HGNC Symbol;Acc:HGNC:26079]	DENND4C	protein_coding	Q5VZ89	55667	0	0	0	0	0.757373	0.601681	0	0	0.597659	0	0	-0.400924	-0.732929	0	0	0	0	-0.742605
ENSG00000162702	ENSG00000162702.8	zinc finger protein 281 [Source:HGNC Symbol;Acc:HGNC:13075]	ZNF281	protein_coding	B3KMX4,Q9Y2X9	23528	0	0	-0.727984	0	0	0.601757	0	0	0.488608	0	0	0	-0.732747	0	0	0	0	-1.03325
ENSG00000115020	ENSG00000115020.17	phosphoinositide kinase, FYVE-type zinc finger containing [Source:HGNC Symbol;Acc:HGNC:23785]	PIKFYVE	protein_coding	Q9Y2I7	200576	0	0	0	0	0.301315	0.602061	0	0	0.760876	0	0	-1.73066	-0.732019	0	0	0	0	-0.394267
ENSG00000163820	ENSG00000163820.15	FYVE and coiled-coil domain autophagy adaptor 1 [Source:HGNC Symbol;Acc:HGNC:14673]	FYCO1	protein_coding	Q9BQS8	79443	0	0	0	0	0	0.602123	0	0	0	0	0	0	-0.73187	0	0	0	0	0
ENSG00000206418	ENSG00000206418.4	RAB12, member RAS oncogene family [Source:HGNC Symbol;Acc:HGNC:31332]	RAB12	protein_coding	Q6IQ22	201475	0	0	0	0	0	0.602399	0	0	0	0	0	0	-0.731209	0	0	0	0	0
ENSG00000189079	ENSG00000189079.17	AT-rich interaction domain 2 [Source:HGNC Symbol;Acc:HGNC:18037]	ARID2	protein_coding	Q68CP9	196528	0	0	0	0	0.282237	0.602639	0	0	0.647743	0	0	-1.82502	-0.730634	0	0	0	0	-0.626507
ENSG00000180257	ENSG00000180257.13	zinc finger protein 816 [Source:HGNC Symbol;Acc:HGNC:26995]	ZNF816	protein_coding	A0A024R4J0,Q0VGE8	125893	0	0	0	0	0	0.602958	0	0	0	0	0	0	-0.729872	0	0	0	0	0
ENSG00000116497	ENSG00000116497.18	S100P binding protein [Source:HGNC Symbol;Acc:HGNC:25768]	S100PBP	protein_coding	A0A0S2Z5M0,Q96BU1	64766	0	0	0	0	0.378583	0.603055	0	0	0	0	0	-1.40132	-0.729639	0	0	0	0	0
ENSG00000189431	ENSG00000189431.8	Ras association domain family member 10 [Source:HGNC Symbol;Acc:HGNC:33984]	RASSF10	pseudogene	A6NK89	644943	0	0	0	0	-1.30756	0.603286	0	-0.649197	0	0	0	0	-0.729085	0	0	0	0	0
ENSG00000162496	ENSG00000162496.9	dehydrogenase/reductase 3 [Source:HGNC Symbol;Acc:HGNC:17693]	DHRS3	protein_coding	O75911	9249	0	0	0.851934	0	0	0.603451	0	0	0	0	0	0	-0.728691	-0.231187	0	0	0	0
ENSG00000110330	ENSG00000110330.8	baculoviral IAP repeat containing 2 [Source:HGNC Symbol;Acc:HGNC:590]	BIRC2	protein_coding	Q13490	329	0	0	0	0	0.808476	0.603456	1.03099	0.902043	0.484528	0	0	-0.306724	-0.72868	0	0	0.0440317	-0.148731	-1.04535
ENSG00000092978	ENSG00000092978.11	G-patch domain containing 2 [Source:HGNC Symbol;Acc:HGNC:25499]	GPATCH2	protein_coding	Q9NW75	55105	0	0	0	0	0	0.604017	0	0	0	0	0	0	-0.72734	0	0	0	0	0
ENSG00000080845	ENSG00000080845.17	DLG associated protein 4 [Source:HGNC Symbol;Acc:HGNC:24476]	DLGAP4	protein_coding	A0A0B4J2C2,Q9Y2H0	22839	0	0	0	0	0	0.604197	0	0	0	0	0	0	-0.726908	0	0	0	0	0
ENSG00000164080	ENSG00000164080.13	RAD54 like 2 [Source:HGNC Symbol;Acc:HGNC:29123]	RAD54L2	protein_coding	B3KV54,Q9Y4B4	23132	0	0	0	0	0	0.604333	0	0	0	0	0	0	-0.726584	0	0	0	0	0
ENSG00000113638	ENSG00000113638.14	tetratricopeptide repeat domain 33 [Source:HGNC Symbol;Acc:HGNC:29959]	TTC33	protein_coding	Q6PID6	23548	0	0	0	0	0.422235	0.604443	0	0	0	0	0	-1.24388	-0.726323	0	0	0	0	0
ENSG00000136052	ENSG00000136052.9	solute carrier family 41 member 2 [Source:HGNC Symbol;Acc:HGNC:31045]	SLC41A2	protein_coding	Q96JW4	84102	0	0	0	0	0.881436	0.604723	0	0	0	0	0	-0.182072	-0.725655	0	0	0	0	0
ENSG00000143702	ENSG00000143702.16	centrosomal protein 170 [Source:HGNC Symbol;Acc:HGNC:28920]	CEP170	protein_coding	Q5SW79	6454559859	0	0	0	0	0.896509	0.605133	0	1.41417	0.504622	0	0	-0.15761	-0.724675	0	0	0	0.499957	-0.986726
ENSG00000140548	ENSG00000140548.10	zinc finger protein 710 [Source:HGNC Symbol;Acc:HGNC:25352]	ZNF710	protein_coding	Q8N1W2	374655	0	0	0	0	0	0.605628	0	0.982108	0	0	0	0	-0.723497	0	0	0	-0.026046	0
ENSG00000152942	ENSG00000152942.19	RAD17 checkpoint clamp loader component [Source:HGNC Symbol;Acc:HGNC:9807]	RAD17	protein_coding	O75943	5884	0	0	0	0	0.828893	0.605641	0	0	0	0	0	-0.270743	-0.723465	0	0	0	0	0
ENSG00000131471	ENSG00000131471.7	amine oxidase copper containing 3 [Source:HGNC Symbol;Acc:HGNC:550]	AOC3	protein_coding	Q16853,Q9UEU7	8639	0	0	0	0	-1.0152	0.605846	0	0	0	0	0	0	-0.722976	0	0	0	0	0
ENSG00000120875	ENSG00000120875.9	dual specificity phosphatase 4 [Source:HGNC Symbol;Acc:HGNC:3070]	DUSP4	protein_coding	Q13115	1846	0.616996	0	0.464084	0	0	0.605859	0	0	0	-0.696667	0	0	-0.722946	-1.10754	0	0	0	0
ENSG00000139505	ENSG00000139505.11	myotubularin related protein 6 [Source:HGNC Symbol;Acc:HGNC:7453]	MTMR6	protein_coding	Q9Y217	9107	0	0	0	0	0.535717	0.606409	0	0	0.566962	0	0	-0.900457	-0.721637	0	0	0	0	-0.818677
ENSG00000106789	ENSG00000106789.13	coronin 2A [Source:HGNC Symbol;Acc:HGNC:2255]	CORO2A	protein_coding	A0A024R150,A8K9S3,Q92828	7464	0	0	0	0	0.492135	0.606591	-0.983856	-0.701159	0	0	0	-1.02288	-0.721204	0	0	0	0	0
ENSG00000172262	ENSG00000172262.11	zinc finger protein 131 [Source:HGNC Symbol;Acc:HGNC:12915]	ZNF131	protein_coding	A0A024R087,P52739	7690	0	0	0	0	0	0.606733	0	0	0	0	0	0	-0.720866	0	0	0	0	0
ENSG00000113083	ENSG00000113083.14	lysyl oxidase [Source:HGNC Symbol;Acc:HGNC:6664]	LOX	protein_coding	B0AZT2,B7ZAJ4,D0PNI2,P28300	4015	0	0	0	0	0.809028	0.606968	0	0	0	0	0	-0.305739	-0.720307	0	0	0	0	0
ENSG00000003436	ENSG00000003436.16	tissue factor pathway inhibitor [Source:HGNC Symbol;Acc:HGNC:11760]	TFPI	protein_coding	P10646	7035	0	0	0	0	1.39798	0.607597	0	1.10787	0	0	0	0.483345	-0.718813	0	0	0	0.147793	0
ENSG00000157191	ENSG00000157191.20	NECAP endocytosis associated 2 [Source:HGNC Symbol;Acc:HGNC:25528]	NECAP2	protein_coding	A0A024QZ81,B4DUR7,Q9NVZ3	55707	0.287254	0	0	0	0	0.35373	0	0	0	-1.7996	0	0	-1.49928	0	0	0	0	0	Series1/7
ENSG00000170185	ENSG00000170185.10	ubiquitin specific peptidase 38 [Source:HGNC Symbol;Acc:HGNC:20067]	USP38	protein_coding	B3KSB9,Q8NB14	84640	0	0	0	0	0.29929	0.607771	0	0	0.513177	0	0	-1.74038	-0.718399	0	0	0	0	-0.962472
ENSG00000186017	ENSG00000186017.14	zinc finger protein 566 [Source:HGNC Symbol;Acc:HGNC:25919]	ZNF566	protein_coding	B4DRR6,Q969W8	84924	0	0	0	0	0.636065	0.607899	0	0	0	0	0	-0.652754	-0.718096	0	0	0	0	0
ENSG00000260032	ENSG00000260032.2	non-coding RNA activated by DNA damage [Source:HGNC Symbol;Acc:HGNC:44311]	LINC00657	lincRNA	NA	647979	0	0	0	0	0.71911	0.608011	0	0	0.428662	0	0	-0.475715	-0.71783	0	0	0	0	-1.22209
ENSG00000164509	ENSG00000164509.15	interleukin 31 receptor A [Source:HGNC Symbol;Acc:HGNC:18969]	IL31RA	protein_coding	B4DNJ2,Q8NI17	133396	0	0	0	0	1.39838	0.608196	0	0	0	0	0	0.483758	-0.717391	0	0	0	0	0
ENSG00000149115	ENSG00000149115.14	tankyrase 1 binding protein 1 [Source:HGNC Symbol;Acc:HGNC:19081]	TNKS1BP1	protein_coding	A0A024R542,Q9C0C2	85456	0	0	0	0	0	0.608216	0	0	0	0	0	0	-0.717345	0	0	0	0	0
ENSG00000100478	ENSG00000100478.15	adaptor related protein complex 4 subunit sigma 1 [Source:HGNC Symbol;Acc:HGNC:575]	AP4S1	protein_coding	Q9Y587	11154	0	0	0	0	0.688374	0.608339	0	0	0	0	0	-0.538736	-0.717053	0	0	0	0	0
ENSG00000075391	ENSG00000075391.16	RAS protein activator like 2 [Source:HGNC Symbol;Acc:HGNC:9874]	RASAL2	protein_coding	A8K2P3,Q9UJF2	9462	0	0	0	0	0.362998	0.608446	0	1.2114	0.35593	0	0	-1.46197	-0.716799	0	0	0	0.276679	-1.49034
ENSG00000003989	ENSG00000003989.18	solute carrier family 7 member 2 [Source:HGNC Symbol;Acc:HGNC:11060]	SLC7A2	protein_coding	P52569	6542	0	0	-0.99394	0	0.74452	0.608523	0	0	0	0	0	-0.425618	-0.716616	0	0	0	0	0
ENSG00000197323	ENSG00000197323.12	tripartite motif containing 33 [Source:HGNC Symbol;Acc:HGNC:16290]	TRIM33	protein_coding	B3KN30,Q9UPN9	51592	0	0	0	0	0.303662	0.608943	0	0	0.528921	0	0	-1.71946	-0.71562	0	0	0	0	-0.918875
ENSG00000170903	ENSG00000170903.11	Myb/SANT DNA binding domain containing 4 with coiled-coils [Source:HGNC Symbol;Acc:HGNC:29383]	MSANTD4	protein_coding	Q8NCY6	84437	0	0	0	0	0.519049	0.608966	0	0	0	0	0	-0.946057	-0.715567	0	0	0	0	0
ENSG00000151240	ENSG00000151240.17	disco interacting protein 2 homolog C [Source:HGNC Symbol;Acc:HGNC:29150]	DIP2C	protein_coding	A0A0U1RQW6,Q86XV3,Q9Y2E4	22982	0	0	0	0	0	0.609425	0	0	0.768679	0	0	0	-0.71448	0	0	0	0	-0.379547
ENSG00000214274	ENSG00000214274.9	angiogenin [Source:HGNC Symbol;Acc:HGNC:483]	ANG	protein_coding	P03950,W0UV28	283	0	0	0	0	0	0.609583	0	-2.1806	0	0	0	0	-0.714105	0	0	0	0	0
ENSG00000125266	ENSG00000125266.8	ephrin B2 [Source:HGNC Symbol;Acc:HGNC:3227]	EFNB2	protein_coding	P52799	1948	0	0	0	0	0	0.609667	1.79443	3.56946	0	0	0	0	-0.713906	0	0	0.843523	1.83571	0
ENSG00000073282	ENSG00000073282.13	tumor protein p63 [Source:HGNC Symbol;Acc:HGNC:15979]	TP63	protein_coding	A0A0S2Z4N5,A0A0S2Z4N6,A0A141PNN3,A0A141PNN4,B7Z8X6,C9D7D0,Q9H3D4	8626	0	0	0	0	-0.473013	0.609679	0	0	0	0	0	0	-0.713879	0	0	0	0	0
ENSG00000134278	ENSG00000134278.15	spire type actin nucleation factor 1 [Source:HGNC Symbol;Acc:HGNC:30622]	SPIRE1	protein_coding	Q08AE8	56907	0	0	0	0	1.4529	0.60983	0	0	0.364359	0	0	0.53894	-0.713521	0	0	0	0	-1.45657
ENSG00000197622	ENSG00000197622.13	CDC42 small effector 1 [Source:HGNC Symbol;Acc:HGNC:17719]	CDC42SE1	protein_coding	Q9NRR8	56882	0	0	0	0	0.536632	0.610052	0	1.33431	0	0	0	-0.897994	-0.712997	0	0	0	0.416094	0
ENSG00000100731	ENSG00000100731.16	pecanex 1 [Source:HGNC Symbol;Acc:HGNC:19740]	PCNX	protein_coding	Q96RV3	22990	0	0	0	0	0.526283	0.610305	0	0	0.580083	0	0	-0.926091	-0.712398	0	0	0	0	-0.785668
ENSG00000149177	ENSG00000149177.13	protein tyrosine phosphatase receptor type J [Source:HGNC Symbol;Acc:HGNC:9673]	PTPRJ	protein_coding	Q12913,Q9NPR5	5795	0	0	0	0	0.305612	0.610412	0	0	0	0	0	-1.71023	-0.712144	0	0	0	0	0
ENSG00000171806	ENSG00000171806.12	methyltransferase like 18 [Source:HGNC Symbol;Acc:HGNC:28793]	METTL18	protein_coding	A0A024R8Y7,O95568	92342	0	0	0	0	0.783014	0.610546	0	0	0	0	0	-0.352891	-0.711828	0	0	0	0	0
ENSG00000100342	ENSG00000100342.21	apolipoprotein L1 [Source:HGNC Symbol;Acc:HGNC:618]	APOL1	protein_coding	B1AH95,O14791,Q2KHQ6	8542	0	0.699767	2.35754	0	1.36064	0.610628	3.71407	4.241	1.3203	0	-0.515053	0.444281	-0.711634	1.23728	0	1.893	2.08441	0.400861
ENSG00000182795	ENSG00000182795.13	chromosome 1 open reading frame 116 [Source:HGNC Symbol;Acc:HGNC:28667]	C1orf116	protein_coding	Q9BW04	79098	0	0	0	0	-1.4414	0.61101	0	-0.94996	-0.301214	0	0	0	-0.710733	0	0	0	0	0
ENSG00000152492	ENSG00000152492.15	coiled-coil domain containing 50 [Source:HGNC Symbol;Acc:HGNC:18111]	CCDC50	protein_coding	Q8IVM0	152137	0	0	0	0	0.947333	0.611377	0	0	0	0	0	-0.078056	-0.709867	0	0	0	0	0
ENSG00000105976	ENSG00000105976.15	MET proto-oncogene, receptor tyrosine kinase [Source:HGNC Symbol;Acc:HGNC:7029]	MET	protein_coding	A0A024R728,A0A024R759,B4DLF5,E6Y365,P08581	4233	0	0	0	0	0.861281	0.611718	0	1.27185	0.727843	0	0	-0.215444	-0.70906	0	0	0	0.346927	-0.458301
ENSG00000145555	ENSG00000145555.15	myosin X [Source:HGNC Symbol;Acc:HGNC:7593]	MYO10	protein_coding	Q9HD67	4651	0.263136	0	0	0	-0.458265	0.611937	0	0	0	-1.92612	0	0	-0.708545	0	0	0	0	0
ENSG00000144635	ENSG00000144635.9	dynein cytoplasmic 1 light intermediate chain 1 [Source:HGNC Symbol;Acc:HGNC:18745]	DYNC1LI1	protein_coding	E9PHI6,Q9Y6G9	51143	0	0	0	0	0.512428	0.612141	0	0	0	0	0	-0.964578	-0.708065	0	0	0	0	0
ENSG00000166526	ENSG00000166526.18	zinc finger protein 3 [Source:HGNC Symbol;Acc:HGNC:13089]	ZNF3	protein_coding	B3KRP4,P17036,Q86U76	7551	0	0	0	0	0	0.612313	0	0	0	0	0	0	-0.70766	0	0	0	0	0
ENSG00000085365	ENSG00000085365.18	secretory carrier membrane protein 1 [Source:HGNC Symbol;Acc:HGNC:10563]	SCAMP1	protein_coding	A0A087WXB0,B4E2V7,O15126	9522	0	0	0	0	0.777395	0.612615	0	0	0	0	0	-0.363279	-0.706948	0	0	0	0	0
ENSG00000228697	ENSG00000228697.4	novel transcript	RP5-968D22.1	lincRNA	NA	101928565	0	0	0	0	0	0.612932	0	0	0	0	0	0	-0.706201	0	0	0	0	0
ENSG00000128641	ENSG00000128641.19	myosin IB [Source:HGNC Symbol;Acc:HGNC:7596]	MYO1B	protein_coding	B0I1S9,E9PDF6,O43795	4430	0.225548	0.238283	0	0	0	0.613303	0	0	0	-2.14849	-2.06925	0	-0.705329	0	0	0	0	0
ENSG00000081985	ENSG00000081985.12	interleukin 12 receptor subunit beta 2 [Source:HGNC Symbol;Acc:HGNC:5972]	IL12RB2	protein_coding	A0A0A0MTN7,B4DGA4,B7ZB60,Q99665	3595	0	0	0	0	0	0.613491	0	0	0	0	0	0	-0.704886	0	0	0	0	0
ENSG00000101928	ENSG00000101928.13	motile sperm domain containing 1 [Source:HGNC Symbol;Acc:HGNC:25235]	MOSPD1	protein_coding	Q9UJG1	56180	0	0	0	0	1.07558	0.613882	0	0	0	0	0	0.105118	-0.703967	0	0	0	0	0
ENSG00000166024	ENSG00000166024.13	R3H domain and coiled-coil containing 1 like [Source:HGNC Symbol;Acc:HGNC:23512]	R3HCC1L	protein_coding	A0A087X0M0,A8K931,D3DR60,Q4KMT0,Q4KMY3,Q7Z5L2	27291	0	0	0	0	0.454824	0.613968	0	0	0.444386	0	0	-1.13662	-0.703765	0	0	0	0	-1.17011
ENSG00000272645	ENSG00000272645.3	general transcription factor IIi pseudogene 20 [Source:HGNC Symbol;Acc:HGNC:51732]	RP11-504P24.8	lincRNA	NA	NA	0	0	0	0	0	0.614054	0	0	-0.963565	0	0	0	-0.703562	0	0	0	0	0
ENSG00000130758	ENSG00000130758.8	mitogen-activated protein kinase kinase kinase 10 [Source:HGNC Symbol;Acc:HGNC:6849]	MAP3K10	protein_coding	Q02779	4294	0	0	0	0	0	0.614598	0	0	-0.424457	0	0	0	-0.702284	0	0	0	0	0
ENSG00000105085	ENSG00000105085.11	mediator complex subunit 26 [Source:HGNC Symbol;Acc:HGNC:2376]	MED26	protein_coding	O95402	9441	0	0	0	0	-0.798981	0.614744	0	0	0	0	0	0	-0.701943	0	0	0	0	0
ENSG00000162419	ENSG00000162419.12	glucocorticoid modulatory element binding protein 1 [Source:HGNC Symbol;Acc:HGNC:4370]	GMEB1	protein_coding	B1AT47,B2RCN8,Q9Y692	10691	0	0	0	0	0	0.614826	0	0	0	0	0	0	-0.701749	0	0	0	0	0
ENSG00000151612	ENSG00000151612.18	zinc finger protein 827 [Source:HGNC Symbol;Acc:HGNC:27193]	ZNF827	protein_coding	B3KSR1,Q17R98	152485	0	0	0	0	0.533568	0.614872	0	0	0	0	0	-0.906257	-0.701642	0	0	0	0	0
ENSG00000154556	ENSG00000154556.18	sorbin and SH3 domain containing 2 [Source:HGNC Symbol;Acc:HGNC:24098]	SORBS2	protein_coding	B7Z3D7,B7Z997,O94875	8470	0	0	0	0	0	0.614906	0	0	0	0	0	0	-0.701563	0	0	0	0	0
ENSG00000171608	ENSG00000171608.16	phosphatidylinositol-4,5-bisphosphate 3-kinase catalytic subunit delta [Source:HGNC Symbol;Acc:HGNC:8977]	PIK3CD	protein_coding	O00329	5293	0	0	0	0	0.870219	0.615947	0	1.00991	0	0	0	-0.20055	-0.699122	0	0	0	0.0142212	0
ENSG00000130396	ENSG00000130396.20	afadin, adherens junction formation factor [Source:HGNC Symbol;Acc:HGNC:7137]	MLLT4	protein_coding	A8MQ02,G1UI22,J3KN01,P55196	4301	0	0	0	0	0.459473	0.616151	0	0	0.39172	0	0	-1.12195	-0.698644	0	0	0	0	-1.3521
ENSG00000127954	ENSG00000127954.12	STEAP4 metalloreductase [Source:HGNC Symbol;Acc:HGNC:21923]	STEAP4	protein_coding	Q687X5	79689	0	0	0	0	0	0.616183	0	0	0	0	0	0	-0.69857	0	0	0	0	0
ENSG00000172493	ENSG00000172493.21	AF4/FMR2 family member 1 [Source:HGNC Symbol;Acc:HGNC:7135]	AFF1	protein_coding	B4DJU9,P51825,Q14C88	4299	0	0	0	0	0	0.616414	0	0	0.81608	0	0	0	-0.698029	0	0	0	0	-0.293218
ENSG00000213762	ENSG00000213762.12	zinc finger protein 134 [Source:HGNC Symbol;Acc:HGNC:12918]	ZNF134	protein_coding	P52741,Q5U5N5	7693	0	0	0	0	0.69023	0.616537	0	0	0.636923	0	0	-0.534851	-0.697741	0	0	0	0	-0.650809
ENSG00000170921	ENSG00000170921.15	tetratricopeptide repeat, ankyrin repeat and coiled-coil containing 2 [Source:HGNC Symbol;Acc:HGNC:30212]	TANC2	protein_coding	Q9HCD6	26115	0	0	0.833835	0	0.759995	0.61661	0	0	0.646831	0	0	-0.395939	-0.697569	-0.262166	0	0	0	-0.628538
ENSG00000178209	ENSG00000178209.15	plectin [Source:HGNC Symbol;Acc:HGNC:9069]	PLEC	protein_coding	Q15149	5339	0	-0.291773	0	0	0	0.61684	0	0	0.940203	0	0	0	-0.697033	0	0	0	0	-0.0889559
ENSG00000133985	ENSG00000133985.3	tetratricopeptide repeat domain 9 [Source:HGNC Symbol;Acc:HGNC:20267]	TTC9	protein_coding	A0A024R6B1,Q92623	23508	0.270786	0	0	0	0	0.61699	0	0	-0.647911	-1.88477	0	0	-0.696681	0	0	0	0	0
ENSG00000172869	ENSG00000172869.14	Dmx like 1 [Source:HGNC Symbol;Acc:HGNC:2937]	DMXL1	protein_coding	B2RWN7,F1T0K4,F5H269,Q9Y485	1657	0	0	0	0	0.805907	0.617698	0	0	0.848241	0	0	-0.311314	-0.695026	0	0	0	0	-0.237455
ENSG00000196466	ENSG00000196466.10	zinc finger protein 799 [Source:HGNC Symbol;Acc:HGNC:28071]	ZNF799	protein_coding	D3YTF2,Q96GE5	90576	0	0	0	0	0	0.617838	0	0	0	0	0	0	-0.6947	0	0	0	0	0
ENSG00000155096	ENSG00000155096.14	antizyme inhibitor 1 [Source:HGNC Symbol;Acc:HGNC:16432]	AZIN1	protein_coding	A0A024R9C7,B3KTF6,O14977	51582	0	0	0	0	1.05904	0.617979	0	0	0.895245	0	0	0.0827535	-0.69437	0	0	0	0	-0.159646
ENSG00000112245	ENSG00000112245.12	protein tyrosine phosphatase 4A1 [Source:HGNC Symbol;Acc:HGNC:9634]	PTP4A1	protein_coding	A0A024R8J2,Q93096	7803	0	0.339236	-0.832226	0	0.229717	0.618494	0	0	0.530267	0	-1.55964	-2.12207	-0.693169	0	0	0	0	-0.915209
ENSG00000171617	ENSG00000171617.14	ectodermal-neural cortex 1 [Source:HGNC Symbol;Acc:HGNC:3345]	ENC1	protein_coding	O14682,Q53XS2	8507	0	0	0	0	0.25865	0.61954	0	1.23159	0.40264	0	0	-1.95093	-0.690731	0	0	0	0.300517	-1.31244
ENSG00000006114	NA	NA	SYNRG	protein_coding	NA	NA	0	0	0	0	0.215913	0.620456	0	0	0	0	0	-2.21147	-0.688599	0	0	0	0	0
ENSG00000108960	ENSG00000108960.9	monocyte to macrophage differentiation associated [Source:HGNC Symbol;Acc:HGNC:7153]	MMD	protein_coding	Q15546	23531	0	0.552043	0	0	0	0.621114	0	0	0	0	-0.857148	0	-0.687071	0	0	0	0	0
ENSG00000155744	ENSG00000155744.9	family with sequence similarity 126 member B [Source:HGNC Symbol;Acc:HGNC:28593]	FAM126B	protein_coding	B3KUG1,Q8IXS8	285172	0	0	0	0	0.401393	0.621132	0	0	0.889565	0	0	-1.31691	-0.687028	0	0	0	0	-0.168828
ENSG00000164830	ENSG00000164830.18	oxidation resistance 1 [Source:HGNC Symbol;Acc:HGNC:15822]	OXR1	protein_coding	Q8N573	55074	0	0	0	0	0.48262	0.621441	0	0	0	0	0	-1.05104	-0.686311	0	0	0	0	0
ENSG00000140297	ENSG00000140297.13	glucosaminyl (N-acetyl) transferase 3, mucin type [Source:HGNC Symbol;Acc:HGNC:4205]	GCNT3	protein_coding	A0A024R5T9,O95395	9245	0	0	0	0	0	0.621507	0	0.504343	-0.798746	0	0	0	-0.686158	0	0	0	-0.987524	0
ENSG00000171444	ENSG00000171444.18	MCC regulator of WNT signaling pathway [Source:HGNC Symbol;Acc:HGNC:6935]	MCC	protein_coding	P23508	4163	0	0	0	0	0	0.621753	0	0	0	0	0	0	-0.685586	0	0	0	0	0
ENSG00000153767	ENSG00000153767.10	general transcription factor IIE subunit 1 [Source:HGNC Symbol;Acc:HGNC:4650]	GTF2E1	protein_coding	P29083	2960	0	0	0	0	0	0.621838	0	0	0	0	0	0	-0.68539	0	0	0	0	0
ENSG00000170340	ENSG00000170340.11	UDP-GlcNAc:betaGal beta-1,3-N-acetylglucosaminyltransferase 2 [Source:HGNC Symbol;Acc:HGNC:15629]	B3GNT2	protein_coding	Q9NY97	10678	0	0	0	0	0	0.622241	0	0	0	0	0	0	-0.684454	0	0	0	0	0
ENSG00000168917	ENSG00000168917.9	solute carrier family 35 member G2 [Source:HGNC Symbol;Acc:HGNC:28480]	SLC35G2	protein_coding	Q8TBE7	80723	0	0	0	0	0.821043	0.62263	0.969964	1.5072	0	0	0	-0.28447	-0.683552	0	0	-0.0439967	0.591867	0
ENSG00000146112	ENSG00000146112.12	protein phosphatase 1 regulatory subunit 18 [Source:HGNC Symbol;Acc:HGNC:29413]	PPP1R18	protein_coding	A0A024RCJ8,Q6NYC8	107987457170954	0	0	0	0	0	0.622635	0	1.38574	0	0	0	0	-0.683541	0	0	0	0.470655	0
ENSG00000127481	ENSG00000127481.15	ubiquitin protein ligase E3 component n-recognin 4 [Source:HGNC Symbol;Acc:HGNC:30313]	UBR4	protein_coding	Q5T4S7	23352	0	0	0	0	0	0.622932	0	0.854352	0.484893	0	0	0	-0.682853	0	0	0	-0.227097	-1.04426
ENSG00000170684	ENSG00000170684.9	zinc finger protein 296 [Source:HGNC Symbol;Acc:HGNC:15981]	ZNF296	protein_coding	Q8WUU4	162979	0	0	0	0	-0.652572	0.623004	0	0	0	0	0	0	-0.682686	0	0	0	0	0
ENSG00000135913	ENSG00000135913.11	ubiquitin specific peptidase 37 [Source:HGNC Symbol;Acc:HGNC:20063]	USP37	protein_coding	A0A024R416,Q86T82	57695	0	0	0	0	0	0.623526	0	0	0	0	0	0	-0.681477	0	0	0	0	0
ENSG00000240207	ENSG00000240207.7	novel transcript, antisense to RARRES1	RP11-379F4.4	antisense	NA	NA	0	0	0	0	0	0.624105	0	0	0	0	0	0	-0.68014	0	0	0	0	0
ENSG00000101751	ENSG00000101751.10	DNA polymerase iota [Source:HGNC Symbol;Acc:HGNC:9182]	POLI	protein_coding	Q9UNA4	11201	0	0	0	0	1.00089	0.624351	0	0	0	0	0	0.0012831	-0.679571	0	0	0	0	0
ENSG00000111300	ENSG00000111300.10	N-alpha-acetyltransferase 25, NatB auxiliary subunit [Source:HGNC Symbol;Acc:HGNC:25783]	NAA25	protein_coding	Q14CX7	80018	0	0	0	0	0.289695	0.624678	0	0	0.399455	0	0	-1.78739	-0.678814	0	0	0	0	-1.32389
ENSG00000100852	ENSG00000100852.13	Rho GTPase activating protein 5 [Source:HGNC Symbol;Acc:HGNC:675]	ARHGAP5	protein_coding	Q13017	394	0	0	-0.611244	0	0.984393	0.624736	0	0	0.855553	0	0	-0.0226939	-0.678681	0	0	0	0	-0.22507
ENSG00000030419	ENSG00000030419.16	IKAROS family zinc finger 2 [Source:HGNC Symbol;Acc:HGNC:13177]	IKZF2	protein_coding	A0A024R3Z4,Q9UKS7	22807	0	0	0	0	0	0.625283	0	0	0	0	0	0	-0.67742	0	0	0	0	0
ENSG00000111817	ENSG00000111817.19	dermatan sulfate epimerase [Source:HGNC Symbol;Acc:HGNC:21144]	DSE	protein_coding	B7Z1T3,B7Z765,Q9UL01	29940	0	0	0	0	0.615671	0.625572	0	1.80839	0.522657	0	0	-0.69977	-0.676753	0	0	0	0.854706	-0.936064
ENSG00000273270	ENSG00000273270.1	novel transcript	RP11-212P7.2	lincRNA	NA	NA	0	0	0	0	0	0.626435	0	0	0	0	0	0	-0.674763	0	0	0	0	0
ENSG00000019995	ENSG00000019995.6	zinc finger RANBP2-type containing 1 [Source:HGNC Symbol;Acc:HGNC:18224]	ZRANB1	protein_coding	Q9UGI0	54764	0	0	0	0	0.566736	0.626607	0	0	0	0	0	-0.819251	-0.674367	0	0	0	0	0
ENSG00000180938	ENSG00000180938.6	zinc finger protein 572 [Source:HGNC Symbol;Acc:HGNC:26758]	ZNF572	protein_coding	Q7Z3I7	137209	0	0	0	0	1.21528	0.626619	0	0	0	0	0	0.281293	-0.67434	0	0	0	0	0
ENSG00000164054	ENSG00000164054.15	shisa family member 5 [Source:HGNC Symbol;Acc:HGNC:30376]	SHISA5	protein_coding	A0A024R2S8,Q8N114	51246	0	0	0.503207	0	-0.159558	0.62675	0	0	0	0	0	0	-0.674039	-0.990775	0	0	0	0
ENSG00000066422	ENSG00000066422.5	zinc finger and BTB domain containing 11 [Source:HGNC Symbol;Acc:HGNC:16740]	ZBTB11	protein_coding	O95625,Q59H97	27107	0	0	0	0	0.384481	0.626776	0	0	0.407547	0	0	-1.37902	-0.673979	0	0	0	0	-1.29496
ENSG00000086758	ENSG00000086758.16	HECT, UBA and WWE domain containing E3 ubiquitin protein ligase 1 [Source:HGNC Symbol;Acc:HGNC:30892]	HUWE1	protein_coding	A0A024R9W5,Q7Z6Z7	10075	0	0	0	0	0	0.627234	0	0	0	0	0	0	-0.672925	0	0	0	0	0
ENSG00000168758	ENSG00000168758.11	semaphorin 4C [Source:HGNC Symbol;Acc:HGNC:10731]	SEMA4C	protein_coding	Q9C0C4	54910	0	0	0	0	0	0.627302	0	0	0	0	0	0	-0.672768	0	0	0	0	0
ENSG00000136536	ENSG00000136536.15	membrane associated ring-CH-type finger 7 [Source:HGNC Symbol;Acc:HGNC:17393]	MARCH7	protein_coding	B7Z5K0,B7ZAR7,F5H6W4,Q9H992	64844	0	0	0	0	0.439019	0.627314	0	0	0.392367	0	0	-1.18765	-0.67274	0	0	0	0	-1.34972
ENSG00000130940	ENSG00000130940.15	castor zinc finger 1 [Source:HGNC Symbol;Acc:HGNC:26002]	CASZ1	protein_coding	B3KRV8,Q86V15	54897	0	0	0	0	0	0.627735	0	0	0	0	0	0	-0.671774	0	0	0	0	0
ENSG00000074416	ENSG00000074416.14	monoglyceride lipase [Source:HGNC Symbol;Acc:HGNC:17038]	MGLL	protein_coding	A0A0C4DFN3,B2ZGL7,E7EWX8,Q99685	11343	0	0	0	0	0	0.627796	0	0	0	0	0	0	-0.671632	0	0	0	0	0
ENSG00000196712	ENSG00000196712.18	neurofibromin 1 [Source:HGNC Symbol;Acc:HGNC:7765]	NF1	protein_coding	P21359	4763	0	0	0	0	0.413625	0.628232	0	0	0.497333	0	0	-1.2736	-0.670631	0	0	0	0	-1.00772
ENSG00000169991	ENSG00000169991.11	intermediate filament family orphan 2 [Source:HGNC Symbol;Acc:HGNC:27006]	IFFO2	protein_coding	Q5TF58	126917	0	0	0	0	-1.05693	0.628691	0	0	0	0	0	0	-0.669577	0	0	0	0	0
ENSG00000081052	ENSG00000081052.13	collagen type IV alpha 4 chain [Source:HGNC Symbol;Acc:HGNC:2206]	COL4A4	protein_coding	P53420	1286	0	0	0	0	0.31587	0.629154	0	0	0	0	0	-1.6626	-0.668514	0	0	0	0	0
ENSG00000256294	ENSG00000256294.8	zinc finger protein 225 [Source:HGNC Symbol;Acc:HGNC:13018]	ZNF225	protein_coding	Q9UK10	7768	0	0	0	0	0	0.629234	0	0	0	0	0	0	-0.668332	0	0	0	0	0
ENSG00000142396	ENSG00000142396.10	endogenous retrovirus group K3 member 1 [Source:HGNC Symbol;Acc:HGNC:30466]	ERVK3-1	processed_transcript	NA	105372481	0	0	0	0	0	0.629735	0	0	0	0	0	0	-0.667182	0	0	0	0	0
ENSG00000104133	ENSG00000104133.15	SPG11 vesicle trafficking associated, spatacsin [Source:HGNC Symbol;Acc:HGNC:11226]	SPG11	protein_coding	Q96JI7	80208	0	0	0	0	0.58532	0.630404	0	0	0.464483	0	0	-0.772702	-0.665651	0	0	0	0	-1.1063
ENSG00000187720	ENSG00000187720.14	thrombospondin type 1 domain containing 4 [Source:HGNC Symbol;Acc:HGNC:25835]	THSD4	protein_coding	Q6ZMP0	79875	0	0	0	0	0.762275	0.630487	0	0	0.601219	0	0	-0.391616	-0.665462	0	0	0	0	-0.734038
ENSG00000128346	ENSG00000128346.11	chromosome 22 open reading frame 23 [Source:HGNC Symbol;Acc:HGNC:18589]	C22orf23	protein_coding	A0A024R1K6,A0A087X0J6,Q9BZE7	84645	0	0	0	0	0.956388	0.630959	0	0	0	0	0	-0.0643324	-0.664382	0	0	0	0	0
ENSG00000144426	ENSG00000144426.18	neurobeachin like 1 [Source:HGNC Symbol;Acc:HGNC:20681]	NBEAL1	protein_coding	Q6ZS30	65065	0	0	0	0	0.51297	0.631058	0	0	1.09745	0	0	-0.963055	-0.664155	0	0	0	0	0.134157
ENSG00000135090	ENSG00000135090.14	TAO kinase 3 [Source:HGNC Symbol;Acc:HGNC:18133]	TAOK3	protein_coding	G3V1Q8,Q9H2K8	51347	0	0	0	0	0.193659	0.631765	0	0	0	0	0	-2.36841	-0.662541	0	0	0	0	0
ENSG00000164308	ENSG00000164308.17	endoplasmic reticulum aminopeptidase 2 [Source:HGNC Symbol;Acc:HGNC:29499]	ERAP2	protein_coding	B2R769,Q6P179	64167	0	0	0	0	0	0.632012	2.55116	2.57148	0.401531	0	0	0	-0.661975	0	0	1.35116	1.3626	-1.31642
ENSG00000095303	ENSG00000095303.17	prostaglandin-endoperoxide synthase 1 [Source:HGNC Symbol;Acc:HGNC:9604]	PTGS1	protein_coding	A0A087X296,P23219	5742	0	0	0	0	0	0.632115	0	0	0.973608	0	0	0	-0.661741	0	0	0	0	-0.0385869
ENSG00000157510	ENSG00000157510.14	actin filament associated protein 1 like 1 [Source:HGNC Symbol;Acc:HGNC:26714]	AFAP1L1	protein_coding	Q8TED9	134265	0.316978	0	0	0	0.589213	0.632181	0	0	0	-1.65755	0	-0.763139	-0.66159	0	0	0	0	0
ENSG00000165006	ENSG00000165006.14	ubiquitin associated protein 1 [Source:HGNC Symbol;Acc:HGNC:12461]	UBAP1	protein_coding	Q9NZ09	51271	0	0	0	0	0.585857	0.632803	0	0.553831	0	0	0	-0.771381	-0.660172	0	0	0	-0.852482	0
ENSG00000173681	ENSG00000173681.16	BCLAF1 and THRAP3 family member 3 [Source:HGNC Symbol;Acc:HGNC:27413]	CXorf23	protein_coding	A2AJT9	256643	0	0	0	0	0.876369	0.634091	0	0	0	0	0	-0.19039	-0.657239	0	0	0	0	0
ENSG00000138772	ENSG00000138772.13	annexin A3 [Source:HGNC Symbol;Acc:HGNC:541]	ANXA3	protein_coding	P12429	306	0.396504	0.286359	0.595622	0	1.17059	0.63427	0.720058	0.742615	-0.277811	-1.33459	-1.8041	0.227231	-0.656832	-0.747532	0	-0.473815	-0.429315	0
ENSG00000150782	ENSG00000150782.12	interleukin 18 [Source:HGNC Symbol;Acc:HGNC:5986]	IL18	protein_coding	A0A024R3E0,Q14116	3606	0	0	0	0	0.917389	0.635958	0	0	0	0	0	-0.124395	-0.652996	0	0	0	0	0
ENSG00000063046	ENSG00000063046.17	eukaryotic translation initiation factor 4B [Source:HGNC Symbol;Acc:HGNC:3285]	EIF4B	protein_coding	B4DRM3,E7EX17,P23588,Q7Z5Y0	1975	0	0	-0.605122	0	0.527165	0.636137	0	0	0.248213	0	0	-0.923675	-0.652591	0	0	0	0	-2.01035
ENSG00000154640	ENSG00000154640.15	BTG anti-proliferation factor 3 [Source:HGNC Symbol;Acc:HGNC:1132]	BTG3	protein_coding	Q14201,Q6IAU3	10950	0	0.307741	0	0	0.832016	0.636379	0	1.43428	0	0	-1.70021	-0.265316	-0.652041	0	0	0	0.520328	0
ENSG00000145103	ENSG00000145103.15	immunoglobulin like domain containing receptor 1 [Source:HGNC Symbol;Acc:HGNC:28741]	ILDR1	protein_coding	Q86SU0	286676	0	0	0	0	0	0.636607	0	0	0	0	0	0	-0.651526	0	0	0	0	0
ENSG00000196182	ENSG00000196182.11	serine/threonine kinase 40 [Source:HGNC Symbol;Acc:HGNC:21373]	STK40	protein_coding	Q8N2I9	83931	0	0	0	0	0	0.636794	0	1.12068	0	0	0	0	-0.651101	0	0	0	0.164378	0
ENSG00000103671	ENSG00000103671.10	thyroid hormone receptor interactor 4 [Source:HGNC Symbol;Acc:HGNC:12310]	TRIP4	protein_coding	Q15650	9325	0	0	0	0	0.568985	0.636898	0	0.629147	0	0	0	-0.813538	-0.650867	0	0	0	-0.668531	0
ENSG00000001460	ENSG00000001460.18	sperm tail PG-rich repeat containing 1 [Source:HGNC Symbol;Acc:HGNC:28070]	STPG1	protein_coding	Q5TH74	90529	0	0	0	0	0.995927	0.637102	0	0.880634	0	0	0	-0.00588773	-0.650404	0	0	0	-0.183385	0
ENSG00000076108	ENSG00000076108.11	bromodomain adjacent to zinc finger domain 2A [Source:HGNC Symbol;Acc:HGNC:962]	BAZ2A	protein_coding	F8VU39,Q9UIF9	11176	0	0	0	0	0	0.63721	0	1.15295	0	0	0	0	-0.65016	0	0	0	0.205324	0
ENSG00000100330	ENSG00000100330.16	myotubularin related protein 3 [Source:HGNC Symbol;Acc:HGNC:7451]	MTMR3	protein_coding	A0A024R1I2,Q13615	8897	0	0	0	0	0.53438	0.637378	0	0	0	0	0	-0.904062	-0.649778	0	0	0	0	0
ENSG00000256771	ENSG00000256771.4	zinc finger protein 253 [Source:HGNC Symbol;Acc:HGNC:13497]	ZNF253	protein_coding	O75346	56242	0	0	0	0	0	0.637704	0	0	0	0	0	0	-0.64904	0	0	0	0	0
ENSG00000124143	ENSG00000124143.10	Rho GTPase activating protein 40 [Source:HGNC Symbol;Acc:HGNC:16226]	ARHGAP40	protein_coding	NA,Q5TG30	343578	0	0	0	0	0	0.638168	0	0	-1.22702	0	0	0	-0.647992	0	0	0	0	0
ENSG00000069712	NA	NA	KIAA1107	protein_coding	NA	NA	0	0	0	0	1.09292	0.638748	0	0	0	0	0	0.128184	-0.646682	0	0	0	0	0
ENSG00000168288	ENSG00000168288.13	metabolism of cobalamin associated D [Source:HGNC Symbol;Acc:HGNC:25221]	MMADHC	protein_coding	Q9H3L0	27249	0	0	0	0	0.614412	0.639201	0	0	0	0	0	-0.702722	-0.645659	0	0	0	0	0
ENSG00000147789	ENSG00000147789.15	zinc finger protein 7 [Source:HGNC Symbol;Acc:HGNC:13139]	ZNF7	protein_coding	B4DWJ4,E9PIH3,F5H290,P17097	7553	0	0	0	0	0	0.639392	0	0	0	0	0	0	-0.645228	0	0	0	0	0
ENSG00000040199	ENSG00000040199.18	PH domain and leucine rich repeat protein phosphatase 2 [Source:HGNC Symbol;Acc:HGNC:29149]	PHLPP2	protein_coding	Q6ZVD8	23035	0	0	0	0	0	0.639823	0	0	0.41115	0	0	0	-0.644255	0	0	0	0	-1.28226
ENSG00000091527	ENSG00000091527.15	CDV3 homolog [Source:HGNC Symbol;Acc:HGNC:26928]	CDV3	protein_coding	D6R9V8,D6RDN0,D6RFH2,Q9UKY7	55573	0	0	0	0	0.778429	0.640581	0	0.887014	0.334354	0	0	-0.361363	-0.642548	0	0	0	-0.172971	-1.58055
ENSG00000159263	ENSG00000159263.16	SIM bHLH transcription factor 2 [Source:HGNC Symbol;Acc:HGNC:10883]	SIM2	protein_coding	Q14190	6493	0	0	0	0	0.42867	0.640623	0	-1.0965	0	0	0	-1.22206	-0.642451	0	0	0	0	0
ENSG00000228353	ENSG00000228353.1	novel transcript	RP11-184A2.2	antisense	NA	NA	0	0	0	0	0	0.640658	0	0	0	0	0	0	-0.642373	0	0	0	0	0
ENSG00000256223	ENSG00000256223.6	zinc finger protein 10 [Source:HGNC Symbol;Acc:HGNC:12879]	ZNF10	protein_coding	P21506,Q9UG14	7556	0	0	0	0	0	0.640707	0	0	0	0	0	0	-0.642263	0	0	0	0	0
ENSG00000183621	ENSG00000183621.15	zinc finger protein 438 [Source:HGNC Symbol;Acc:HGNC:21029]	ZNF438	protein_coding	Q5T427,Q7Z4V0	220929	0	0	0	0	0.381588	0.64091	0	0	0	0	0	-1.38991	-0.641806	0	0	0	0	0
ENSG00000148429	ENSG00000148429.14	USP6 N-terminal like [Source:HGNC Symbol;Acc:HGNC:16858]	USP6NL	protein_coding	Q92738,X6RAB3	9712	0	0	0	0	0	0.641036	0	0	0	0	0	0	-0.641523	0	0	0	0	0
ENSG00000204217	ENSG00000204217.15	bone morphogenetic protein receptor type 2 [Source:HGNC Symbol;Acc:HGNC:1078]	BMPR2	protein_coding	Q13873	659	0	0	0	0	0.638626	0.641042	0	0	0.724085	0	0	-0.646956	-0.64151	0	0	0	0	-0.465769
ENSG00000164715	ENSG00000164715.6	lemur tyrosine kinase 2 [Source:HGNC Symbol;Acc:HGNC:17880]	LMTK2	protein_coding	Q8IWU2	22853	0	0	0	0	0	0.641385	0	0	0	0	0	0	-0.640737	0	0	0	0	0
ENSG00000204344	ENSG00000204344.14	serine/threonine kinase 19 [Source:HGNC Symbol;Acc:HGNC:11398]	STK19	protein_coding	A0A1U9X8L3,P49842	8859	0	0	0	0	0	0.641513	0	0	0	0	0	0	-0.64045	0	0	0	0	0
ENSG00000166200	ENSG00000166200.15	COP9 signalosome subunit 2 [Source:HGNC Symbol;Acc:HGNC:30747]	COPS2	protein_coding	P61201,Q59EL2	9318	0	0	0	0	0	0.641688	0	0	0	0	0	0	-0.640055	0	0	0	0	0
ENSG00000175556	ENSG00000175556.17	LON peptidase N-terminal domain and ring finger 3 [Source:HGNC Symbol;Acc:HGNC:21152]	LONRF3	protein_coding	A8K2D3,B3KUN7,Q496Y0	79836	0	0	0	0	0.824109	0.641695	0	1.19766	0	0	0	-0.279093	-0.64004	0	0	0	0.260224	0
ENSG00000141446	ENSG00000141446.11	establishment of sister chromatid cohesion N-acetyltransferase 1 [Source:HGNC Symbol;Acc:HGNC:24645]	ESCO1	protein_coding	A0A024RC19,Q5FWF5	114799	0	0	0	0	0.615934	0.642308	0	0	0	0	0	-0.699152	-0.638664	0	0	0	0	0
ENSG00000125686	ENSG00000125686.12	mediator complex subunit 1 [Source:HGNC Symbol;Acc:HGNC:9234]	MED1	protein_coding	Q15648	5469	0	0	0	0	0.361418	0.642338	0	0	0.762128	0	0	-1.46826	-0.638595	0	0	0	0	-0.391894
ENSG00000116584	ENSG00000116584.20	Rho/Rac guanine nucleotide exchange factor 2 [Source:HGNC Symbol;Acc:HGNC:682]	ARHGEF2	protein_coding	Q92974	9181	0.294904	0	0	0	0.947475	0.642522	0	1.40116	0	-1.76168	0	-0.0778403	-0.638183	0	0	0	0.486626	0
ENSG00000112308	ENSG00000112308.13	chromosome 6 open reading frame 62 [Source:HGNC Symbol;Acc:HGNC:20998]	C6orf62	protein_coding	A0A024R026,Q9GZU0	81688	0	0	0	0	0.524563	0.64284	0	0	0	0	0	-0.930811	-0.637469	0	0	0	0	0
ENSG00000100099	ENSG00000100099.20	HPS4 biogenesis of lysosomal organelles complex 3 subunit 2 [Source:HGNC Symbol;Acc:HGNC:15844]	HPS4	protein_coding	A8K2E6,Q6P1K3,Q9NQG7	89781	0	0	0	0	0.727572	0.643476	0	0	0	0	0	-0.458839	-0.636042	0	0	0	0	0
ENSG00000254461	ENSG00000254461.1	novel transcript	RP11-755F10.3	antisense	NA	NA	0	0	0	0	0	0.643524	0	0	0	0	0	0	-0.635934	0	0	0	0	0
ENSG00000165195	ENSG00000165195.15	phosphatidylinositol glycan anchor biosynthesis class A [Source:HGNC Symbol;Acc:HGNC:8957]	PIGA	protein_coding	P37287	5277	0	0	0	0	0	0.643635	0	0	0.406723	0	0	0	-0.635686	0	0	0	0	-1.29788
ENSG00000151611	ENSG00000151611.16	metabolism of cobalamin associated A [Source:HGNC Symbol;Acc:HGNC:18871]	MMAA	protein_coding	Q8IVH4	166785	0	0	0	0	0.515399	0.643649	0	0	0	0	0	-0.956238	-0.635653	0	0	0	0	0
ENSG00000082497	ENSG00000082497.12	SERTA domain containing 4 [Source:HGNC Symbol;Acc:HGNC:25236]	SERTAD4	protein_coding	Q9NUC0	56256	0	0	0	0	0.727191	0.643663	0	0	0	0	0	-0.459593	-0.635623	0	0	0	0	0
ENSG00000234741	ENSG00000234741.8	growth arrest specific 5 [Source:HGNC Symbol;Acc:HGNC:16355]	GAS5	processed_transcript	NA	60674	0	0	0	0	2.35894	0.644121	0	0	0	0	0	1.23814	-0.634596	0	0	0	0	0
ENSG00000121417	ENSG00000121417.14	zinc finger protein 211 [Source:HGNC Symbol;Acc:HGNC:13003]	ZNF211	protein_coding	A0A0A0MTK1,Q13398	10520	0	0	0	0	0	0.644547	0	0	0.476608	0	0	0	-0.633643	0	0	0	0	-1.06913
ENSG00000183891	ENSG00000183891.6	tetratricopeptide repeat domain 32 [Source:HGNC Symbol;Acc:HGNC:32954]	TTC32	protein_coding	Q5I0X7	130502	0	0	0	0	0	0.644602	0	0	0	0	0	0	-0.63352	0	0	0	0	0
ENSG00000039523	ENSG00000039523.20	RHO family interacting cell polarization regulator 1 [Source:HGNC Symbol;Acc:HGNC:25836]	FAM65A	protein_coding	Q6ZS17	79567	0	0	0	0	0	0.645239	0	0	0	0	0	0	-0.632095	0	0	0	0	0
ENSG00000133703	ENSG00000133703.13	KRAS proto-oncogene, GTPase [Source:HGNC Symbol;Acc:HGNC:6407]	KRAS	protein_coding	A0A024RAV5,I1SRC5,L7RSL8,P01116	3845	0	0	0	0	0.81086	0.646573	0	0	0.485254	0	0	-0.302476	-0.629116	0	0	0	0	-1.04319
ENSG00000214174	ENSG00000214174.8	archaelysin family metallopeptidase 2 pseudogene 1 [Source:HGNC Symbol;Acc:HGNC:26491]	AMZ2P1	pseudogene	NA	201283	0	0	0	0	0.668975	0.646579	0	-1.10819	0	0	0	-0.579976	-0.629101	0	0	0	0	0
ENSG00000188215	ENSG00000188215.10	defective in cullin neddylation 1 domain containing 3 [Source:HGNC Symbol;Acc:HGNC:28734]	DCUN1D3	protein_coding	Q8IWE4	123879	0	0	0	0	0.483337	0.647492	0	1.12919	0	0	0	-1.0489	-0.627067	0	0	0	0.175284	0
ENSG00000163697	ENSG00000163697.17	amyloid beta precursor protein binding family B member 2 [Source:HGNC Symbol;Acc:HGNC:582]	APBB2	protein_coding	B4DJ88,B4E2F2,G5E9Y1,Q5I0G1,Q92870	323	0	0	0	0	1.29161	0.648092	0	1.43178	0	0	0	0.369168	-0.62573	0	0	0	0.517808	0
ENSG00000167601	ENSG00000167601.12	AXL receptor tyrosine kinase [Source:HGNC Symbol;Acc:HGNC:905]	AXL	protein_coding	M0R0W6,P30530	558	0	0	0	0	1.64256	0.64913	0	0.892397	0	0	0	0.715949	-0.62342	0	0	0	-0.164242	0
ENSG00000073008	ENSG00000073008.15	PVR cell adhesion molecule [Source:HGNC Symbol;Acc:HGNC:9705]	PVR	protein_coding	A0A0A0MSA9,A0A0C4DG49,A8K4I1,P15151	5817	0	0	0.478568	0	0.59497	0.649322	0	0.661067	0	0	0	-0.749111	-0.622993	-1.0632	0	0	-0.597131	0
ENSG00000148842	ENSG00000148842.18	cyclin and CBS domain divalent metal cation transport mediator 2 [Source:HGNC Symbol;Acc:HGNC:103]	CNNM2	protein_coding	Q9H8M5	54805	0	0	0	0	0	0.649895	0	0	0	0	0	0	-0.621722	0	0	0	0	0
ENSG00000179912	ENSG00000179912.20	R3H domain containing 2 [Source:HGNC Symbol;Acc:HGNC:29167]	R3HDM2	protein_coding	A0A0U1RRA6,B5MCG9,Q9Y2K5	22864	0	0	0	0	0.931001	0.650095	0	0	0	0	0	-0.103146	-0.621279	0	0	0	0	0
ENSG00000183354	ENSG00000183354.12	KIAA2026 [Source:HGNC Symbol;Acc:HGNC:23378]	KIAA2026	protein_coding	Q5HYC2	158358	0	0	0	0	0.643257	0.650571	0	0	0	0	0	-0.636533	-0.620222	0	0	0	0	0
ENSG00000156463	ENSG00000156463.18	SH3 domain containing ring finger 2 [Source:HGNC Symbol;Acc:HGNC:26299]	SH3RF2	protein_coding	Q08AM8,Q8TEC5	153769	0.337775	0	0	0	0	0.650673	0	0.468762	0	-1.56587	0	0	-0.619996	0	0	0	-1.09307	0
ENSG00000157107	ENSG00000157107.14	FCH and mu domain containing endocytic adaptor 2 [Source:HGNC Symbol;Acc:HGNC:25180]	FCHO2	protein_coding	Q0JRZ9	115548	0	0	0	0	0.81025	0.650918	0	0	0	0	0	-0.303562	-0.619451	0	0	0	0	0
ENSG00000160200	ENSG00000160200.18	cystathionine beta-synthase [Source:HGNC Symbol;Acc:HGNC:1550]	CBS	protein_coding	B7Z2D6,P0DN79,P35520,Q9NTF0	875	0	0	0	0	2.41971	0.651428	0	0	0	0	0	1.27483	-0.618322	0	0	0	0	0
ENSG00000143375	ENSG00000143375.15	cingulin [Source:HGNC Symbol;Acc:HGNC:17429]	CGN	protein_coding	Q9P2M7	57530	0	0	0	0	-0.549841	0.651495	0	0	0	0	0	0	-0.618175	0	0	0	0	0
ENSG00000163625	ENSG00000163625.15	WD repeat and FYVE domain containing 3 [Source:HGNC Symbol;Acc:HGNC:20751]	WDFY3	protein_coding	A0A024RDI0,Q8IZQ1	23001	0	0	0	0	0.423734	0.651529	0	0	0.586073	0	0	-1.23877	-0.618098	0	0	0	0	-0.770849
ENSG00000134627	ENSG00000134627.12	piwi like RNA-mediated gene silencing 4 [Source:HGNC Symbol;Acc:HGNC:18444]	PIWIL4	protein_coding	A0A140VKG8,Q7Z3Z4	143689	0	0	0	0	0	0.652007	0	0	0	0	0	0	-0.61704	0	0	0	0	0
ENSG00000074657	ENSG00000074657.13	zinc finger protein 532 [Source:HGNC Symbol;Acc:HGNC:30940]	ZNF532	protein_coding	A0A024R283,B3KXW2,Q9HCE3	55205	0	0	0	0	0.338579	0.652123	0	0	0	0	0	-1.56243	-0.616783	0	0	0	0	0
ENSG00000116191	ENSG00000116191.17	Ral GEF with PH domain and SH3 binding motif 2 [Source:HGNC Symbol;Acc:HGNC:30279]	RALGPS2	protein_coding	Q86X27	55103	0	0	0	0	0.833767	0.652212	0	0	0	0	0	-0.262283	-0.616586	0	0	0	0	0
ENSG00000147010	ENSG00000147010.18	SH3 domain containing kinase binding protein 1 [Source:HGNC Symbol;Acc:HGNC:13867]	SH3KBP1	protein_coding	B7Z6E8,Q5JPT6,Q96B97	30011	0.328961	0	0.524789	0	1.10908	0.280823	1.51612	1.81436	0	-1.60401	0	0.149364	-1.83227	-0.930191	0	0.600385	0.859462	0	Series1/7
ENSG00000075223	ENSG00000075223.14	semaphorin 3C [Source:HGNC Symbol;Acc:HGNC:10725]	SEMA3C	protein_coding	Q99985	10512	0	0	0	0	0.962499	0.652332	0	0	0.470856	0	0	-0.0551438	-0.616321	0	0	0	0	-1.08664
ENSG00000167635	ENSG00000167635.11	zinc finger protein 146 [Source:HGNC Symbol;Acc:HGNC:12931]	ZNF146	protein_coding	Q15072	7705	0	0	-0.632669	0	1.01174	0.652546	0	0	0.319616	0	0	0.0168355	-0.615848	0	0	0	0	-1.64559
ENSG00000137767	ENSG00000137767.14	sulfide quinone oxidoreductase [Source:HGNC Symbol;Acc:HGNC:20390]	SQRDL	protein_coding	A0A024R5X2,Q9Y6N5	58472	0.36707	0	0.96174	0	1.1244	0.403076	0	0	0	-1.44587	0	0.169158	-1.31088	-0.0562815	0	0	0	0	Series1/7
ENSG00000131845	ENSG00000131845.14	zinc finger protein 304 [Source:HGNC Symbol;Acc:HGNC:13505]	ZNF304	protein_coding	E7EQD3,M0QZ59,Q2T9G7,Q2T9G8,Q9HCX3	57343	0	0	0	0	0	0.652665	0	0	0	0	0	0	-0.615585	0	0	0	0	0
ENSG00000180917	ENSG00000180917.17	cap methyltransferase 2 [Source:HGNC Symbol;Acc:HGNC:25635]	CMTR2	protein_coding	Q8IYT2	55783	0	0	0	0	0.597241	0.653286	0	0	0	0	0	-0.743614	-0.614214	0	0	0	0	0
ENSG00000111424	ENSG00000111424.12	vitamin D receptor [Source:HGNC Symbol;Acc:HGNC:12679]	VDR	protein_coding	F1D8P8,P11473	7421	0	0	0	0	1.40959	0.653302	0	2.59237	0	0	0	0.495271	-0.614178	0	0	0	1.37427	0
ENSG00000157693	ENSG00000157693.15	transmembrane protein 268 [Source:HGNC Symbol;Acc:HGNC:24513]	C9orf91	protein_coding	Q5VZI3	203197	0	0	0	0	0.628526	0.653527	0	0	0	0	0	-0.669956	-0.613681	0	0	0	0	0
ENSG00000178719	ENSG00000178719.17	glutamate ionotropic receptor NMDA type subunit associated protein 1 [Source:HGNC Symbol;Acc:HGNC:4589]	GRINA	protein_coding	Q7Z429	2907	0	0	0.685531	0	0	0.653604	0	0	0	0	0	0	-0.613512	-0.544707	0	0	0	0
ENSG00000204569	ENSG00000204569.10	protein phosphatase 1 regulatory subunit 10 [Source:HGNC Symbol;Acc:HGNC:9284]	PPP1R10	protein_coding	Q2L6I0,Q96QC0	5514	0	0	0	0	-0.649102	0.654307	0	0	0	0	0	0	-0.61196	0	0	0	0	0
ENSG00000136738	ENSG00000136738.15	signal transducing adaptor molecule [Source:HGNC Symbol;Acc:HGNC:11357]	STAM	protein_coding	B4DZT2,Q92783	8027	0	0	0	0	0	0.654372	0	0	0.340215	0	0	0	-0.611818	0	0	0	0	-1.55548
ENSG00000171469	ENSG00000171469.11	zinc finger protein 561 [Source:HGNC Symbol;Acc:HGNC:28684]	ZNF561	protein_coding	A8KAD9,Q8N587	93134	0	0	0	0	0.597467	0.654801	0	0	0	0	0	-0.743069	-0.610872	0	0	0	0	0
ENSG00000091009	ENSG00000091009.8	RNA binding motif protein 27 [Source:HGNC Symbol;Acc:HGNC:29243]	RBM27	protein_coding	Q9P2N5	54439	0	0	0	0	0	0.654866	0	0	0.581672	0	0	0	-0.610729	0	0	0	0	-0.781721
ENSG00000143614	ENSG00000143614.10	GATA zinc finger domain containing 2B [Source:HGNC Symbol;Acc:HGNC:30778]	GATAD2B	protein_coding	Q8WXI9	57459	0	0	0	0	0	0.655726	0	0	0	0	0	0	-0.608834	0	0	0	0	0
ENSG00000115839	ENSG00000115839.18	RAB3 GTPase activating protein catalytic subunit 1 [Source:HGNC Symbol;Acc:HGNC:17063]	RAB3GAP1	protein_coding	B9A6J2,Q15042	22930	0	0	0	0	0.478255	0.656045	0	0	0.334125	0	0	-1.06415	-0.608134	0	0	0	0	-1.58154
ENSG00000131725	ENSG00000131725.14	WD repeat domain 44 [Source:HGNC Symbol;Acc:HGNC:30512]	WDR44	protein_coding	B7Z947,Q5JSH3	54521	0	0	0	0	0.469027	0.656691	0	0	0.406467	0	0	-1.09226	-0.606714	0	0	0	0	-1.29879
ENSG00000187109	ENSG00000187109.14	nucleosome assembly protein 1 like 1 [Source:HGNC Symbol;Acc:HGNC:7637]	NAP1L1	protein_coding	A0A024RBB7,B7Z2V4,F5H4R6,F8W543,P55209,Q9H2B0	4673	0	0	0	0	1.14069	0.657096	0	0	0	0	0	0.189913	-0.605823	0	0	0	0	0
ENSG00000213782	ENSG00000213782.7	DEAD-box helicase 47 [Source:HGNC Symbol;Acc:HGNC:18682]	DDX47	protein_coding	A0A024RAS3,Q9H0S4	51202	0	0	0	0	0	0.657107	0	0	0	0	0	0	-0.605799	0	0	0	0	0
ENSG00000124151	ENSG00000124151.19	nuclear receptor coactivator 3 [Source:HGNC Symbol;Acc:HGNC:7670]	NCOA3	protein_coding	Q59EE8,Q9Y6Q9	8202	0	0	0	0	0.278788	0.65727	0	0	0.55816	0	0	-1.84276	-0.605443	0	0	0	0	-0.841248
ENSG00000177426	ENSG00000177426.21	TGFB induced factor homeobox 1 [Source:HGNC Symbol;Acc:HGNC:11776]	TGIF1	protein_coding	Q15583	7050	0	0	0	0	0.239423	0.657626	0	0	0	0	0	-2.06237	-0.60466	0	0	0	0	0
ENSG00000184014	ENSG00000184014.8	DENN domain containing 5A [Source:HGNC Symbol;Acc:HGNC:19344]	DENND5A	protein_coding	Q6IQ26	23258	0	0	0	0	0.474799	0.657655	0	1.41405	0	0	0	-1.07461	-0.604597	0	0	0	0.499834	0
ENSG00000103460	ENSG00000103460.17	TOX high mobility group box family member 3 [Source:HGNC Symbol;Acc:HGNC:11972]	TOX3	protein_coding	O15405	27324	0	0	0	0	0.734704	0.658454	0	0	0	0	0	-0.444765	-0.602846	0	0	0	0	0
ENSG00000161654	ENSG00000161654.10	LSM12 homolog [Source:HGNC Symbol;Acc:HGNC:26407]	LSM12	protein_coding	Q3MHD2	124801	0	0	0	0	0.359545	0.658514	0	0	0	0	0	-1.47576	-0.602715	0	0	0	0	0
ENSG00000139178	ENSG00000139178.11	complement C1r subcomponent like [Source:HGNC Symbol;Acc:HGNC:21265]	C1RL	protein_coding	F5GWF3,F5H7C8,Q6P672,Q9NZP8	51279	0	0	0	0	0.366005	0.659055	0	0	0	0	0	-1.45007	-0.60153	0	0	0	0	0
ENSG00000164619	ENSG00000164619.10	BMP binding endothelial regulator [Source:HGNC Symbol;Acc:HGNC:24154]	BMPER	protein_coding	A0A090N7U6,Q8N8U9	168667	0	0	0	0	2.50603	0.659121	0	0	0	0	0	1.3254	-0.601385	0	0	0	0	0
ENSG00000064042	ENSG00000064042.18	LIM and calponin homology domains 1 [Source:HGNC Symbol;Acc:HGNC:29191]	LIMCH1	protein_coding	B7Z2J4,B7Z656,D6RD46,E9PDJ9,G5EA03,Q9UPQ0	22998	0	0	0	0	1.00123	0.659967	0	0	0.200403	0	0	0.00177554	-0.599534	0	0	0	0	-2.31902
ENSG00000100441	ENSG00000100441.10	KH and NYN domain containing [Source:HGNC Symbol;Acc:HGNC:20166]	KHNYN	protein_coding	A8K6L5,O15037	23351	0	0	0	0	0.358191	0.660161	0	0	0	0	0	-1.4812	-0.59911	0	0	0	0	0
ENSG00000224081	ENSG00000224081.9	SLC44A3 antisense RNA 1 [Source:HGNC Symbol;Acc:HGNC:49057]	LINC01057	lincRNA	NA	101928079	0	0	0	0	0	0.660553	0	0	0	0	0	0	-0.598253	0	0	0	0	0
ENSG00000188522	ENSG00000188522.15	family with sequence similarity 83 member G [Source:HGNC Symbol;Acc:HGNC:32554]	FAM83G	protein_coding	A6ND36	644815	0.292125	0	0	0	0.325946	0.782276	0	0	0	-1.77534	0	-1.6173	-0.35425	0	0	0	0	0	Series 1/5
ENSG00000137955	ENSG00000137955.16	Rab geranylgeranyltransferase subunit beta [Source:HGNC Symbol;Acc:HGNC:9796]	RABGGTB	protein_coding	A8KAJ2,P53611,Q6IB63	5876	0	0	0	0	0.477217	0.661285	0	0	0	0	0	-1.06728	-0.596655	0	0	0	0	0
ENSG00000196735	ENSG00000196735.13	major histocompatibility complex, class II, DQ alpha 1 [Source:HGNC Symbol;Acc:HGNC:4942]	HLA-DQA1	protein_coding	A0A173ADG5,P01909,Q8MH44	3117	0	0	0	0	0	0.661348	0	0	0	0	0	0	-0.596519	0	0	0	0	0
ENSG00000164219	ENSG00000164219.10	protein geranylgeranyltransferase type I subunit beta [Source:HGNC Symbol;Acc:HGNC:8895]	PGGT1B	protein_coding	P53609	5229	0	0	0	0	0.606747	0.661635	0	0	0	0	0	-0.720833	-0.595892	0	0	0	0	0
ENSG00000128487	ENSG00000128487.16	sperm antigen with calponin homology and coiled-coil domains 1 [Source:HGNC Symbol;Acc:HGNC:30615]	SPECC1	protein_coding	A0A024QYY9,B4DW07,B4E2A4,Q5M775	92521	0	0	0	0	0.361649	0.661904	0	0	0	0	0	-1.46734	-0.595306	0	0	0	0	0
ENSG00000062716	ENSG00000062716.13	vacuole membrane protein 1 [Source:HGNC Symbol;Acc:HGNC:29559]	VMP1	protein_coding	B4DED7,B4DEJ9,B4DGZ7,D3DU01,Q96GC9	81671	0	0	0	0	0.30488	0.661977	0	0	0	0	0	-1.71369	-0.595147	0	0	0	0	0
ENSG00000246548	ENSG00000246548.3	long intergenic non-protein coding RNA 2288 [Source:HGNC Symbol;Acc:HGNC:27505]	RP11-7F17.5	lincRNA	NA	283575	0	0	0	0	0	0.662095	0	0	0	0	0	0	-0.594889	0	0	0	0	0
ENSG00000179627	ENSG00000179627.10	zinc finger and BTB domain containing 42 [Source:HGNC Symbol;Acc:HGNC:32550]	ZBTB42	protein_coding	B2RXF5	100128927	0	0	0	0	-0.437358	0.662103	0	0	0	0	0	0	-0.594873	0	0	0	0	0
ENSG00000138448	ENSG00000138448.12	integrin subunit alpha V [Source:HGNC Symbol;Acc:HGNC:6150]	ITGAV	protein_coding	P06756	3685	0	0	0	0	1.19036	0.664358	0	0	1.16266	0	0	0.251395	-0.589967	0	0	0	0	0.217432
ENSG00000138764	ENSG00000138764.15	cyclin G2 [Source:HGNC Symbol;Acc:HGNC:1593]	CCNG2	protein_coding	A0A024RDC7,Q16589	901	0	0	0	0	0.939983	0.664848	0	0	0	0	0	-0.089294	-0.588904	0	0	0	0	0
ENSG00000204256	ENSG00000204256.13	bromodomain containing 2 [Source:HGNC Symbol;Acc:HGNC:1103]	BRD2	protein_coding	A0A024RCR5,A0A1U9X7A8,P25440,X5CF57	6046	0	0	0	0	-0.278581	0.665082	0	0	0	0	0	0	-0.588396	0	0	0	0	0
ENSG00000032219	ENSG00000032219.19	AT-rich interaction domain 4A [Source:HGNC Symbol;Acc:HGNC:9885]	ARID4A	protein_coding	A0A024R657,A0A024R680,A0A024R6A2,P29374,Q05CG0	5926	0	0	0	0	0.580281	0.665162	0	0	0	0	0	-0.785177	-0.588223	0	0	0	0	0
ENSG00000137962	ENSG00000137962.13	Rho GTPase activating protein 29 [Source:HGNC Symbol;Acc:HGNC:30207]	ARHGAP29	protein_coding	Q52LW3	9411	0	0	0	0	0.392694	0.665873	0	0	0.515391	0	0	-1.34852	-0.58668	0	0	0	0	-0.956259
ENSG00000132010	ENSG00000132010.16	zinc finger protein 20 [Source:HGNC Symbol;Acc:HGNC:12992]	ZNF20	protein_coding	P17024	7568	0	0	0	0	0	0.66599	0	0	0	0	0	0	-0.586427	0	0	0	0	0
ENSG00000010539	ENSG00000010539.11	zinc finger protein 200 [Source:HGNC Symbol;Acc:HGNC:12993]	ZNF200	protein_coding	B3KP91,P98182	7752	0	0	0	0	0	0.666834	0	0	0	0	0	0	-0.5846	0	0	0	0	0
ENSG00000149557	ENSG00000149557.14	fasciculation and elongation protein zeta 1 [Source:HGNC Symbol;Acc:HGNC:3659]	FEZ1	protein_coding	Q99689	1053695509638	0.653913	0	0	0	1.37678	0.667062	0	1.26934	0	-0.612829	0	0.461294	-0.584108	0	0	0	0.344078	0
ENSG00000121851	ENSG00000121851.13	RNA polymerase III subunit G like [Source:HGNC Symbol;Acc:HGNC:28466]	POLR3GL	protein_coding	A6NGX6,Q9BT43	84265	0	0	0	0	0.398838	0.668099	0	0	0	0	0	-1.32612	-0.581865	0	0	0	0	0
ENSG00000133657	ENSG00000133657.15	ATPase 13A3 [Source:HGNC Symbol;Acc:HGNC:24113]	ATP13A3	protein_coding	Q9H7F0	79572	0	0	0	0	0.59675	0.668245	0	0	0.855426	0	0	-0.744802	-0.581551	0	0	0	0	-0.225286
ENSG00000166912	ENSG00000166912.17	myotubularin related protein 10 [Source:HGNC Symbol;Acc:HGNC:25999]	MTMR10	protein_coding	Q9NXD2,X5D963	54893	0	0	0	0	0.404022	0.668374	0	0	0	0	0	-1.30749	-0.581272	0	0	0	0	0
ENSG00000135842	ENSG00000135842.17	niban apoptosis regulator 1 [Source:HGNC Symbol;Acc:HGNC:16784]	FAM129A	protein_coding	A0A024R978,Q9BZQ8	116496	-0.343078	0	0	0	3.58189	0.668781	2.04275	2.87767	0	0	0	1.84072	-0.580395	0	0	1.03051	1.5249	0
ENSG00000145365	ENSG00000145365.11	TRAF interacting protein with forkhead associated domain [Source:HGNC Symbol;Acc:HGNC:19075]	TIFA	protein_coding	Q96CG3	92610	0	0	0	0	0.379342	0.66963	0	0	0	0	0	-1.39843	-0.578563	0	0	0	0	0
ENSG00000131480	ENSG00000131480.9	amine oxidase copper containing 2 [Source:HGNC Symbol;Acc:HGNC:549]	AOC2	protein_coding	O75106	314	0	0	0	0	0	0.670111	0	0	1.73789	0	0	0	-0.577527	0	0	0	0	0.797336
ENSG00000133639	ENSG00000133639.6	BTG anti-proliferation factor 1 [Source:HGNC Symbol;Acc:HGNC:1130]	BTG1	protein_coding	P62324,Q6IBC8	694	0	0	0	0	1.36735	0.670399	0	0	0	0	0	0.451382	-0.576907	0	0	0	0	0
ENSG00000151116	ENSG00000151116.17	UEV and lactate/malate dehyrogenase domains [Source:HGNC Symbol;Acc:HGNC:30866]	UEVLD	protein_coding	B4DIA9,Q8IX04	55293	0	0	0	0	0.388997	0.670747	0	0	0	0	0	-1.36217	-0.576159	0	0	0	0	0
ENSG00000129667	ENSG00000129667.12	rhomboid 5 homolog 2 [Source:HGNC Symbol;Acc:HGNC:20788]	RHBDF2	protein_coding	Q6PJF5	79651	0	0	0.565889	0	0	0.67078	0	0	0	0	0	0	-0.576089	-0.82141	0	0	0	0
ENSG00000124486	ENSG00000124486.13	ubiquitin specific peptidase 9 X-linked [Source:HGNC Symbol;Acc:HGNC:12632]	USP9X	protein_coding	Q6P468,Q86X58,Q93008	8239	0	0	0	0	0.519118	0.671482	0	0	0.588298	0	0	-0.945865	-0.574578	0	0	0	0	-0.765381
ENSG00000066135	ENSG00000066135.13	lysine demethylase 4A [Source:HGNC Symbol;Acc:HGNC:22978]	KDM4A	protein_coding	O75164	9682	0	0	0	0	0	0.671701	0	0	0	0	0	0	-0.57411	0	0	0	0	0
ENSG00000118200	ENSG00000118200.14	calmodulin regulated spectrin associated protein family member 2 [Source:HGNC Symbol;Acc:HGNC:29188]	CAMSAP2	protein_coding	B3KTI4,Q08AD1	23271	0	0	0	0	0.486895	0.671758	0	0	0.819392	0	0	-1.03832	-0.573987	0	0	0	0	-0.287374
ENSG00000055208	ENSG00000055208.19	TGF-beta activated kinase 1 (MAP3K7) binding protein 2 [Source:HGNC Symbol;Acc:HGNC:17075]	TAB2	protein_coding	B4DIR9,Q9NYJ8	23118	0	0	0	0	0.684135	0.672057	0	0	0.480687	0	0	-0.547646	-0.573344	0	0	0	0	-1.05683
ENSG00000221926	ENSG00000221926.13	tripartite motif containing 16 [Source:HGNC Symbol;Acc:HGNC:17241]	TRIM16	protein_coding	B3KP96,O95361	10626	0	0	0	0	0.458415	0.672183	0	0	-0.434338	0	0	-1.12527	-0.573073	0	0	0	0	0
ENSG00000141458	ENSG00000141458.13	NPC intracellular cholesterol transporter 1 [Source:HGNC Symbol;Acc:HGNC:7897]	NPC1	protein_coding	O15118	4864	0	0	0.853057	0	0.923769	0.672554	1.13024	2.00587	0.534326	0	0	-0.114395	-0.572279	-0.229285	0	0.176633	1.00423	-0.904208
ENSG00000107796	ENSG00000107796.13	actin alpha 2, smooth muscle [Source:HGNC Symbol;Acc:HGNC:130]	ACTA2	protein_coding	D2JYH4,P62736	59	0	0	-1.77974	0	0	0.672615	0	-1.22114	0	0	0	0	-0.572148	0	0	0	0	0
ENSG00000220205	ENSG00000220205.9	vesicle associated membrane protein 2 [Source:HGNC Symbol;Acc:HGNC:12643]	VAMP2	protein_coding	F8WCA0,P63027	6844	0	0	0	0	0.28768	0.672684	0	0	0.712566	0	0	-1.79746	-0.572	0	0	0	0	-0.488904
ENSG00000183309	ENSG00000183309.11	zinc finger protein 623 [Source:HGNC Symbol;Acc:HGNC:29084]	ZNF623	protein_coding	A0A0A0MT18,A0A0J9YW98,O75123	9831	0	0	0	0	0.495818	0.672925	0	0	0	0	0	-1.01212	-0.571482	0	0	0	0	0
ENSG00000081019	ENSG00000081019.13	round spermatid basic protein 1 [Source:HGNC Symbol;Acc:HGNC:25642]	RSBN1	protein_coding	Q5VWQ0	54665	0	0	0	0	0	0.673149	0	0	0	0	0	0	-0.571002	0	0	0	0	0
ENSG00000149798	ENSG00000149798.5	CDC42 effector protein 2 [Source:HGNC Symbol;Acc:HGNC:16263]	CDC42EP2	protein_coding	O14613	10435	0.67107	0	0.71326	0	0.550837	0.673489	0	0	0	-0.575465	0	-0.860303	-0.570274	-0.4875	0	0	0	0
ENSG00000117713	ENSG00000117713.20	AT-rich interaction domain 1A [Source:HGNC Symbol;Acc:HGNC:11110]	ARID1A	protein_coding	O14497	8289	0	0	0	0	-0.447271	0.673564	0	0	0	0	0	0	-0.570113	0	0	0	0	0
ENSG00000138433	ENSG00000138433.16	corepressor interacting with RBPJ, 1 [Source:HGNC Symbol;Acc:HGNC:24217]	CIR1	protein_coding	Q86X95	9541	0	0	0	0	0	0.67374	0	0	-0.595927	0	0	0	-0.569737	0	0	0	0	0
ENSG00000188573	ENSG00000188573.8	fibrillarin like 1 [Source:HGNC Symbol;Acc:HGNC:35458]	FBLL1	protein_coding	A6NHQ2	345630	0	0	0	0	0	0.674407	0	0	0	0	0	0	-0.568309	0	0	0	0	0
ENSG00000180376	ENSG00000180376.17	coiled-coil domain containing 66 [Source:HGNC Symbol;Acc:HGNC:27709]	CCDC66	protein_coding	A2RUB6	285331	0	0	0	0	0	0.674509	0	0	-0.508409	0	0	0	-0.56809	0	0	0	0	0
ENSG00000112763	ENSG00000112763.17	butyrophilin subfamily 2 member A1 [Source:HGNC Symbol;Acc:HGNC:1136]	BTN2A1	protein_coding	Q7KYR7	11120	0	0	0	0	0	0.674581	0.917709	1.36603	0	0	0	0	-0.567937	0	0	-0.123891	0.449989	0
ENSG00000178913	ENSG00000178913.8	TATA-box binding protein associated factor 7 [Source:HGNC Symbol;Acc:HGNC:11541]	TAF7	protein_coding	Q15545	6879	0	0	0	0	0.327461	0.674868	0	0	0	0	0	-1.61061	-0.567323	0	0	0	0	0
ENSG00000175197	ENSG00000175197.12	DNA damage inducible transcript 3 [Source:HGNC Symbol;Acc:HGNC:2726]	DDIT3	protein_coding	P35638,Q53YD1	1649	0	-0.588996	0	1.45264	2.54515	0.674895	0	0	1.21608	0	0	1.34775	-0.567265	0	0.538679	0	0	0.28224
ENSG00000166398	ENSG00000166398.13	KIAA0355 [Source:HGNC Symbol;Acc:HGNC:29016]	KIAA0355	protein_coding	O15063	9710	0	0	0	0	0.414009	0.674949	0	0	0.482446	0	0	-1.27227	-0.567149	0	0	0	0	-1.05156
ENSG00000143153	ENSG00000143153.13	ATPase Na+/K+ transporting subunit beta 1 [Source:HGNC Symbol;Acc:HGNC:804]	ATP1B1	protein_coding	A3KLL5,P05026	481	0.322225	0	0	0	0	0.675735	0	0	0	-1.63386	0	0	-0.56547	0	0	0	0	0
ENSG00000165288	ENSG00000165288.11	bromodomain and WD repeat domain containing 3 [Source:HGNC Symbol;Acc:HGNC:17342]	BRWD3	protein_coding	Q6RI45	254065	0	0	0	0	0.610122	0.676309	0	0	0.473603	0	0	-0.71283	-0.564245	0	0	0	0	-1.07825
ENSG00000129538	ENSG00000129538.14	ribonuclease A family member 1, pancreatic [Source:HGNC Symbol;Acc:HGNC:10044]	RNASE1	protein_coding	P07998,W0UV93	6035	0	0	0	0	0	0.676505	0	0	0	0	0	0	-0.563828	0	0	0	0	0
ENSG00000152894	ENSG00000152894.14	protein tyrosine phosphatase receptor type K [Source:HGNC Symbol;Acc:HGNC:9674]	PTPRK	protein_coding	B4DHC3,Q15262,Q59EZ1,Q5TG12,Q86WJ2	5796	0	0	0	0	0.43377	0.676907	0	0	0.828758	0	0	-1.205	-0.56297	0	0	0	0	-0.270978
ENSG00000132359	ENSG00000132359.15	RAP1 GTPase activating protein 2 [Source:HGNC Symbol;Acc:HGNC:29176]	RAP1GAP2	protein_coding	A0A1B0GV05,Q684P5	23108	0	0	0	0	1.09162	0.677153	0	0	0	0	0	0.126475	-0.562446	0	0	0	0	0
ENSG00000063601	ENSG00000063601.17	myotubularin related protein 1 [Source:HGNC Symbol;Acc:HGNC:7449]	MTMR1	protein_coding	B7Z3D5,F8WA39,Q13613,Q8NEC6	8776	0	0	0	0	0	0.67743	0	0	0	0	0	0	-0.561857	0	0	0	0	0
ENSG00000266714	ENSG00000266714.9	myosin XVB [Source:HGNC Symbol;Acc:HGNC:14083]	MYO15B	protein_coding	Q96JP2,Q9H614	80022	0	0	0	0	-0.599432	0.67803	-1.11424	-1.31209	0	0	0	0	-0.560579	0	0	0	0	0
ENSG00000203709	ENSG00000203709.12	MIR29B2 and MIR29C host gene [Source:HGNC Symbol;Acc:HGNC:32018]	C1orf132	processed_transcript	NA	NA	0	0	0	0	0	0.678045	0	0	0	0	0	0	-0.560547	0	0	0	0	0
ENSG00000203705	ENSG00000203705.11	TatD DNase domain containing 3 [Source:HGNC Symbol;Acc:HGNC:27010]	TATDN3	protein_coding	Q17R31	128387	0	0	0	0	0.375633	0.678218	0	0	0	0	0	-1.4126	-0.560179	0	0	0	0	0
ENSG00000235565	NA	NA	RP11-86H7.7	lincRNA	NA	NA	0	0	0	0	0	0.678415	0	0	0	0	0	0	-0.55976	0	0	0	0	0
ENSG00000169184	ENSG00000169184.6	MN1 proto-oncogene, transcriptional regulator [Source:HGNC Symbol;Acc:HGNC:7180]	MN1	protein_coding	A0A024R1C3,Q10571	4330	-0.516384	0	0	0	-0.533263	0.679574	0	0	0	0	0	0	-0.557298	0	0	0	0	0
ENSG00000108506	ENSG00000108506.12	integrator complex subunit 2 [Source:HGNC Symbol;Acc:HGNC:29241]	INTS2	protein_coding	A0A024QZ48,J3KMZ7,Q9H0H0	57508	0	0	0	0	0	0.679813	0	0	0.739735	0	0	0	-0.556789	0	0	0	0	-0.43492
ENSG00000123728	ENSG00000123728.10	RAP2C, member of RAS oncogene family [Source:HGNC Symbol;Acc:HGNC:21165]	RAP2C	protein_coding	A0A087X2C3,Q9Y3L5	57826	0	0	0	0	0.825712	0.679965	0	0	0	0	0	-0.276289	-0.556467	0	0	0	0	0
ENSG00000135241	ENSG00000135241.17	patatin like phospholipase domain containing 8 [Source:HGNC Symbol;Acc:HGNC:28900]	PNPLA8	protein_coding	A0A024R746,Q9NP80	50640	0	0	0	0	0.6157	0.680285	0	0	0	0	0	-0.6997	-0.555789	0	0	0	0	0
ENSG00000152484	ENSG00000152484.14	ubiquitin specific peptidase 12 [Source:HGNC Symbol;Acc:HGNC:20485]	USP12	protein_coding	O75317	219333	0	0	0	0	0.874303	0.680578	0	1.32113	0.493275	0	0	-0.193794	-0.555168	0	0	0	0.401777	-1.01953
ENSG00000198146	ENSG00000198146.4	zinc finger protein 770 [Source:HGNC Symbol;Acc:HGNC:26061]	ZNF770	protein_coding	Q6IQ21	54989	0	0	0	0	0.817789	0.681027	0	0	0.756071	0	0	-0.2902	-0.554217	0	0	0	0	-0.403407
ENSG00000160223	ENSG00000160223.17	inducible T cell costimulator ligand [Source:HGNC Symbol;Acc:HGNC:17087]	ICOSLG	protein_coding	A0N0L8,B7Z1W8,O75144	23308	0	0	0	0	0	0.681051	0	0	0	0	0	0	-0.554166	0	0	0	0	0
ENSG00000186272	ENSG00000186272.12	zinc finger protein 17 [Source:HGNC Symbol;Acc:HGNC:12958]	ZNF17	protein_coding	P17021	7565	0	0	0	0	0	0.681329	0	0	0	0	0	0	-0.553575	0	0	0	0	0
ENSG00000085832	ENSG00000085832.17	epidermal growth factor receptor pathway substrate 15 [Source:HGNC Symbol;Acc:HGNC:3419]	EPS15	protein_coding	B7Z240,P42566	2060	0	0	0	0	0.772804	0.682073	0	0	0	0	0	-0.371826	-0.552002	0	0	0	0	0
ENSG00000109445	ENSG00000109445.11	zinc finger protein 330 [Source:HGNC Symbol;Acc:HGNC:15462]	ZNF330	protein_coding	B4DFG9,Q53EN0,Q9Y3S2	27309	0	0	0	0	0.513171	0.682122	0	0	0	0	0	-0.96249	-0.551898	0	0	0	0	0
ENSG00000196652	ENSG00000196652.11	zinc finger with KRAB and SCAN domains 5 [Source:HGNC Symbol;Acc:HGNC:12867]	ZKSCAN5	protein_coding	B3KNK8,Q8N718,Q9Y2L8	23660	0	0	0	0	0	0.682485	0	0	0.382819	0	0	0	-0.551131	0	0	0	0	-1.38526
ENSG00000113595	ENSG00000113595.15	tripartite motif containing 23 [Source:HGNC Symbol;Acc:HGNC:660]	TRIM23	protein_coding	P36406	373	0	0	0	0	0.741753	0.682639	0	0	0	0	0	-0.430989	-0.550806	0	0	0	0	0
ENSG00000153714	ENSG00000153714.6	leucine rich adaptor protein 1 like [Source:HGNC Symbol;Acc:HGNC:31452]	LURAP1L	protein_coding	Q8IV03	286343	0	0	0	0	0.804257	0.682708	0	0	-0.884653	0	0	-0.314271	-0.55066	0	0	0	0	0
ENSG00000115520	ENSG00000115520.8	coenzyme Q10B [Source:HGNC Symbol;Acc:HGNC:25819]	COQ10B	protein_coding	B8ZZV9,B8ZZX2,Q9H8M1	80219	0	0	0	0	0.47434	0.682883	0	1.41217	0	0	0	-1.07601	-0.55029	0	0	0	0.497912	0
ENSG00000261116	ENSG00000261116.1	novel transcript, overlapping to FAM83B	RP3-523K23.2	sense_overlapping	NA	NA	0	0	0	0	0	0.682913	0	0	0	0	0	0	-0.550227	0	0	0	0	0
ENSG00000158528	ENSG00000158528.12	protein phosphatase 1 regulatory subunit 9A [Source:HGNC Symbol;Acc:HGNC:14946]	PPP1R9A	protein_coding	A4D1I0,B7ZLX4,Q9ULJ8	55607	0	0	-0.73344	0	0.547872	0.682988	0	0	0	0	0	-0.868089	-0.550067	0	0	0	0	0
ENSG00000134775	ENSG00000134775.15	formin homology 2 domain containing 3 [Source:HGNC Symbol;Acc:HGNC:26178]	FHOD3	protein_coding	Q2V2M9	80206	0	0	0.922758	0	0.44235	0.68359	0	1.73631	0	0	0	-1.17674	-0.548796	-0.115976	0	0	0.796023	0
ENSG00000164331	ENSG00000164331.10	ankyrin repeat family A member 2 [Source:HGNC Symbol;Acc:HGNC:13208]	ANKRA2	protein_coding	A0A024RAN7,Q9H9E1	57763	0	0	0	0	0.952599	0.683792	0	0	0	0	0	-0.0700595	-0.54837	0	0	0	0	0
ENSG00000108821	ENSG00000108821.14	collagen type I alpha 1 chain [Source:HGNC Symbol;Acc:HGNC:2197]	COL1A1	protein_coding	P02452	1277	0	-0.564761	0	0	-0.82761	0.684135	-1.37484	0	0	0	0	0	-0.547646	0	0	0	0	0
ENSG00000036054	ENSG00000036054.13	TBC1 domain family member 23 [Source:HGNC Symbol;Acc:HGNC:25622]	TBC1D23	protein_coding	Q9NUY8	55773	0	0	0	0	0.465294	0.684481	0	0	0	0	0	-1.10379	-0.546918	0	0	0	0	0
ENSG00000120992	ENSG00000120992.18	lysophospholipase 1 [Source:HGNC Symbol;Acc:HGNC:6737]	LYPLA1	protein_coding	A0A087X1K9,B4DP64,O75608,Q6IAQ1	10434	0	0	0	0	0.518099	0.685752	0	0	1.02664	0	0	-0.948701	-0.544242	0	0	0	0	0.0379309
ENSG00000104450	ENSG00000104450.13	sperm associated antigen 1 [Source:HGNC Symbol;Acc:HGNC:11212]	SPAG1	protein_coding	Q07617	6674	0	0	0	0	0	0.68607	0	0	0	0	0	0	-0.543572	0	0	0	0	0
ENSG00000186907	ENSG00000186907.8	reticulon 4 receptor like 2 [Source:HGNC Symbol;Acc:HGNC:23053]	RTN4RL2	protein_coding	Q86UN3	349667	0	0	0	0	0	0.686159	0	-1.3939	0	0	0	0	-0.543385	0	0	0	0	0
ENSG00000110756	ENSG00000110756.18	HPS5 biogenesis of lysosomal organelles complex 2 subunit 2 [Source:HGNC Symbol;Acc:HGNC:17022]	HPS5	protein_coding	Q9UPZ3	11234	0	0	0	0	0	0.686176	0	0	0.604364	0	0	0	-0.543348	0	0	0	0	-0.72651
ENSG00000121964	ENSG00000121964.14	glycosyltransferase like domain containing 1 [Source:HGNC Symbol;Acc:HGNC:20887]	GTDC1	protein_coding	B8ZZ45,Q4AE62	79712	0	0	0	0	0.41843	0.68626	0	0	0	0	0	-1.25694	-0.543172	0	0	0	0	0
ENSG00000137275	ENSG00000137275.14	receptor interacting serine/threonine kinase 1 [Source:HGNC Symbol;Acc:HGNC:10019]	RIPK1	protein_coding	A0A024QZU0,Q13546	8737	0	0	0	0	0	0.686281	0.770091	0.503953	0.286366	0	0	0	-0.543129	0	0	-0.376898	-0.988638	-1.80407
ENSG00000130779	ENSG00000130779.20	CAP-Gly domain containing linker protein 1 [Source:HGNC Symbol;Acc:HGNC:10461]	CLIP1	protein_coding	A0A024RBR1,B3KXA5,P30622	6249	0	0	0	0	0.782717	0.686492	0	0	0	0	0	-0.353437	-0.542685	0	0	0	0	0
ENSG00000100234	ENSG00000100234.11	TIMP metallopeptidase inhibitor 3 [Source:HGNC Symbol;Acc:HGNC:11822]	TIMP3	protein_coding	P35625	7078	-0.276994	0	0	0	-0.969208	0.686683	0	0	0	0	0	0	-0.542283	0	0	0	0	0
ENSG00000164749	ENSG00000164749.13	hepatocyte nuclear factor 4 gamma [Source:HGNC Symbol;Acc:HGNC:5026]	HNF4G	protein_coding	F1D8Q4,Q14541	3174	0	0	0	0	0	0.687177	0	0	0	0	0	0	-0.541247	0	0	0	0	0
ENSG00000129515	ENSG00000129515.20	sorting nexin 6 [Source:HGNC Symbol;Acc:HGNC:14970]	SNX6	protein_coding	A0A0A0MRI2,Q9UNH7	58533	0	0	0	0	0.645346	0.687431	0	0	0	0	0	-0.631855	-0.540714	0	0	0	0	0
ENSG00000167306	ENSG00000167306.20	myosin VB [Source:HGNC Symbol;Acc:HGNC:7603]	MYO5B	protein_coding	Q7Z7A5,Q9ULV0	4645	0	0	0	0	0.682094	0.687462	0	0.9348	0	0	0	-0.551957	-0.540648	0	0	0	-0.097271	0
ENSG00000177034	ENSG00000177034.17	metaxin 3 [Source:HGNC Symbol;Acc:HGNC:24812]	MTX3	protein_coding	Q5HYI7	345778	0	0	0	0	0.654124	0.687466	0	0	1.3521	0	0	-0.612364	-0.54064	0	0	0	0	0.435203
ENSG00000154065	ENSG00000154065.17	ankyrin repeat domain 29 [Source:HGNC Symbol;Acc:HGNC:27110]	ANKRD29	protein_coding	Q8N6D5	147463	0	0	0.809476	0	0.879898	0.687933	0	0.580565	0	0	0	-0.184592	-0.53966	-0.30494	0	0	-0.784472	0
ENSG00000173482	ENSG00000173482.16	protein tyrosine phosphatase receptor type M [Source:HGNC Symbol;Acc:HGNC:9675]	PTPRM	protein_coding	P28827	5797	0	0	0	0	0.566988	0.688213	0	0	0	0	0	-0.818611	-0.539074	0	0	0	0	0
ENSG00000197885	ENSG00000197885.10	NFKB inhibitor interacting Ras like 1 [Source:HGNC Symbol;Acc:HGNC:17899]	NKIRAS1	protein_coding	Q9NYS0	28512	0	0	0	0	0	0.688368	0	0	0	0	0	0	-0.538749	0	0	0	0	0
ENSG00000105856	ENSG00000105856.14	HMG-box transcription factor 1 [Source:HGNC Symbol;Acc:HGNC:23200]	HBP1	protein_coding	A0A024R722,B4DJ36,O60381	26959	0	0	0.785261	0	0.676686	0.688408	0	0	0	0	0	-0.563442	-0.538665	-0.348755	0	0	0	0
ENSG00000081087	ENSG00000081087.15	osteoclastogenesis associated transmembrane protein 1 [Source:HGNC Symbol;Acc:HGNC:21652]	OSTM1	protein_coding	Q86WC4	28962	0	0	0	0	0.546216	0.688695	0	0	0.599034	0	0	-0.872457	-0.538062	0	0	0	0	-0.739289
ENSG00000256087	ENSG00000256087.7	zinc finger protein 432 [Source:HGNC Symbol;Acc:HGNC:20810]	ZNF432	protein_coding	A0A024R4I3,O94892	9668	0	0	0	0	0.494867	0.689378	0	0	0.539885	0	0	-1.01489	-0.536634	0	0	0	0	-0.889277
ENSG00000104643	ENSG00000104643.10	myotubularin related protein 9 [Source:HGNC Symbol;Acc:HGNC:14596]	MTMR9	protein_coding	Q96QG7	66036	0	0	0	0	0.531603	0.68943	0	0	0.617327	0	0	-0.911578	-0.536524	0	0	0	0	-0.695893
ENSG00000166889	ENSG00000166889.14	PAT1 homolog 1, processing body mRNA decay factor [Source:HGNC Symbol;Acc:HGNC:26721]	PATL1	protein_coding	Q86TB9	219988	0	0	0	0	0	0.689472	0	0	0	0	0	0	-0.536437	0	0	0	0	0
ENSG00000112242	ENSG00000112242.15	E2F transcription factor 3 [Source:HGNC Symbol;Acc:HGNC:3115]	E2F3	protein_coding	O00716	1871	0	0	0	0	0	0.68964	0	0	0	0	0	0	-0.536085	0	0	0	0	0
ENSG00000005801	ENSG00000005801.18	zinc finger protein 195 [Source:HGNC Symbol;Acc:HGNC:12986]	ZNF195	protein_coding	O14628	7748	0	0	0	0	0	0.68982	0	0	0	0	0	0	-0.535708	0	0	0	0	0
ENSG00000104154	ENSG00000104154.7	solute carrier family 30 member 4 [Source:HGNC Symbol;Acc:HGNC:11015]	SLC30A4	protein_coding	O14863	7782	0	0	0	0	0.662647	0.690038	0	0	0	0	0	-0.593688	-0.535253	0	0	0	0	0
ENSG00000151881	ENSG00000151881.14	transmembrane protein 267 [Source:HGNC Symbol;Acc:HGNC:26139]	C5orf28	protein_coding	A0A024R0B8,Q0VDI3	64417	0	0	0	0	0.721727	0.690051	0	0	0	0	0	-0.470476	-0.535226	0	0	0	0	0
ENSG00000163870	ENSG00000163870.16	transmembrane protein adipocyte associated 1 [Source:HGNC Symbol;Acc:HGNC:30413]	TPRA1	protein_coding	Q86W33	131601	0	0	0	0	0.585717	0.690407	0	0	0	0	0	-0.771725	-0.534482	0	0	0	0	0
ENSG00000124875	ENSG00000124875.10	C-X-C motif chemokine ligand 6 [Source:HGNC Symbol;Acc:HGNC:10643]	CXCL6	protein_coding	P80162	6372	1.43252	0	0	0	0	0.690812	0	0	0	0.518551	0	0	-0.533635	0	0	0	0	0
ENSG00000131979	ENSG00000131979.19	GTP cyclohydrolase 1 [Source:HGNC Symbol;Acc:HGNC:4193]	GCH1	protein_coding	A0A024R642,P30793,Q8IZH9	2643	0	0	0	0	0.726933	0.691174	0	0	0	0	0	-0.460107	-0.532879	0	0	0	0	0
ENSG00000052344	ENSG00000052344.16	serine protease 8 [Source:HGNC Symbol;Acc:HGNC:9491]	PRSS8	protein_coding	Q16651	5652	0	0	0	0	0	0.691803	0	0	-0.236683	0	0	0	-0.531568	0	0	0	0	0
ENSG00000139618	ENSG00000139618.15	BRCA2 DNA repair associated [Source:HGNC Symbol;Acc:HGNC:1101]	BRCA2	protein_coding	P51587	675	0	0	0	0	0	0.692107	0	0	0	0	0	0	-0.530932	0	0	0	0	0
ENSG00000115816	ENSG00000115816.15	CCAAT enhancer binding protein zeta [Source:HGNC Symbol;Acc:HGNC:24218]	CEBPZ	protein_coding	Q03701	10153	0	0.422208	0	0	0	0.692559	0	0	0	0	-1.24398	0	-0.52999	0	0	0	0	0
ENSG00000175898	NA	NA	CTD-2369P2.2	lincRNA	NA	NA	0	0	0	0	0	0.692838	0	0	0	0	0	0	-0.529409	0	0	0	0	0
ENSG00000104611	ENSG00000104611.12	SH2 domain containing 4A [Source:HGNC Symbol;Acc:HGNC:26102]	SH2D4A	protein_coding	Q9H788	63898	0	0	0	0	0	0.693672	0	0	0	0	0	0	-0.527675	0	0	0	0	0
ENSG00000179941	ENSG00000179941.9	Bardet-Biedl syndrome 10 [Source:HGNC Symbol;Acc:HGNC:26291]	BBS10	protein_coding	Q8TAM1	79738	0	0	0	0	0.630704	0.694043	0	0	0	0	0	-0.664964	-0.526903	0	0	0	0	0
ENSG00000147316	ENSG00000147316.13	microcephalin 1 [Source:HGNC Symbol;Acc:HGNC:6954]	MCPH1	protein_coding	Q8NEM0	79648	0	0	0	0	0	0.69408	0	0	0	0	0	0	-0.526826	0	0	0	0	0
ENSG00000100077	ENSG00000100077.15	G protein-coupled receptor kinase 3 [Source:HGNC Symbol;Acc:HGNC:290]	ADRBK2	protein_coding	A0A024R1D8,P35626,Q8N433	157	0	0	0	0	0.395719	0.694503	0	0	0	0	0	-1.33745	-0.525947	0	0	0	0	0
ENSG00000011347	ENSG00000011347.10	synaptotagmin 7 [Source:HGNC Symbol;Acc:HGNC:11514]	SYT7	protein_coding	O43581	9066	0	0	0	0	0	0.694913	0	0	0	0	0	0	-0.525096	0	0	0	0	0
ENSG00000184575	ENSG00000184575.12	exportin for tRNA [Source:HGNC Symbol;Acc:HGNC:12826]	XPOT	protein_coding	O43592	11260	0	0	0	0	1.22332	0.694952	0	0	0.5927	0	0	0.290801	-0.525015	0	0	0	0	-0.754626
ENSG00000172007	ENSG00000172007.7	RAB33B, member RAS oncogene family [Source:HGNC Symbol;Acc:HGNC:16075]	RAB33B	protein_coding	Q9H082	83452	0	0	0	0	0.819151	0.694952	0	0	0.571817	0	0	-0.287799	-0.525014	0	0	0	0	-0.806375
ENSG00000176148	ENSG00000176148.16	t-complex 11 like 1 [Source:HGNC Symbol;Acc:HGNC:25655]	TCP11L1	protein_coding	B3KQZ4,Q9NUJ3	55346	0	0	0	0	0	0.695041	0	-0.57724	0	0	0	0	-0.524829	0	0	0	0	0
ENSG00000182197	ENSG00000182197.12	exostosin glycosyltransferase 1 [Source:HGNC Symbol;Acc:HGNC:3512]	EXT1	protein_coding	Q16394	2131	0	0	0	0	0.810827	0.695077	0	1.431	0	0	0	-0.302534	-0.524756	0	0	0	0.517021	0
ENSG00000140280	ENSG00000140280.14	LysM domain containing 2 [Source:HGNC Symbol;Acc:HGNC:28571]	LYSMD2	protein_coding	Q8IV50	256586	0	0	0	0	0	0.695182	0	0	0	0	0	0	-0.524537	0	0	0	0	0
ENSG00000162366	ENSG00000162366.8	PDZK1 interacting protein 1 [Source:HGNC Symbol;Acc:HGNC:16887]	PDZK1IP1	protein_coding	Q13113	10158	2.27584	0	0	0	1.72415	0.695223	0	0	0	1.1864	0	0.785889	-0.524452	0	0	0	0	0
ENSG00000205885	ENSG00000205885.7	C1RL antisense RNA 1 [Source:HGNC Symbol;Acc:HGNC:27461]	C1RL-AS1	antisense	NA	283314	0	0	0	0	0.245033	0.696055	0	0	0	0	0	-2.02895	-0.522726	0	0	0	0	0
ENSG00000179562	ENSG00000179562.3	GRIP and coiled-coil domain containing 1 [Source:HGNC Symbol;Acc:HGNC:19095]	GCC1	protein_coding	A4D0Z4,Q96CN9	79571	0	0	0	0	0.341843	0.696206	0	0	0	0	0	-1.54859	-0.522414	0	0	0	0	0
ENSG00000069345	ENSG00000069345.12	DnaJ heat shock protein family (Hsp40) member A2 [Source:HGNC Symbol;Acc:HGNC:14884]	DNAJA2	protein_coding	A0A024R6S1,O60884	10294	0	0	0	0	0	0.696415	0	0	0	0	0	0	-0.52198	0	0	0	0	0
ENSG00000266086	ENSG00000266086.3	novel transcript	RP11-159D12.5	protein_coding	NA	NA	0	0	0	0	0	0.696547	0	0	0	0	0	0	-0.521708	0	0	0	0	0
ENSG00000153250	ENSG00000153250.20	RNA binding motif single stranded interacting protein 1 [Source:HGNC Symbol;Acc:HGNC:9907]	RBMS1	protein_coding	A0A0S2Z499,A0A0S2Z4B3,B4DN88,P29558	5937	0	0	0	0	0.302524	0.696794	0	1.20661	0	0	0	-1.72488	-0.521197	0	0	0	0.27096	0
ENSG00000133812	ENSG00000133812.15	SET binding factor 2 [Source:HGNC Symbol;Acc:HGNC:2135]	SBF2	protein_coding	Q86WG5	81846	0	0	0	0	0.87716	0.696857	0	0	0	0	0	-0.189088	-0.521065	0	0	0	0	0
ENSG00000151623	ENSG00000151623.15	nuclear receptor subfamily 3 group C member 2 [Source:HGNC Symbol;Acc:HGNC:7979]	NR3C2	protein_coding	A0A0D9SFL9,B0ZBF6,P08235	4306	0	0	0	0	-5.3651	0.696858	0	0	0	0	0	0	-0.521064	0	0	0	0	0
ENSG00000160190	ENSG00000160190.14	solute carrier family 37 member 1 [Source:HGNC Symbol;Acc:HGNC:11024]	SLC37A1	protein_coding	P57057	54020	0	0	0.967136	0	0	0.697295	0	1.23371	0	0	0	0	-0.520159	-0.0482091	0	0	0.303002	0
ENSG00000084731	ENSG00000084731.15	kinesin family member 3C [Source:HGNC Symbol;Acc:HGNC:6321]	KIF3C	protein_coding	A2RU78,O14782	3797	0	0	0	0	-0.315268	0.698006	0	0	0	0	0	0	-0.518689	0	0	0	0	0
ENSG00000243710	ENSG00000243710.7	cilia and flagella associated protein 57 [Source:HGNC Symbol;Acc:HGNC:26485]	WDR65	protein_coding	A0A087WVY5,Q96MR6	149465	0	0	0	0	0	0.698097	0	0	0	0	0	0	-0.5185	0	0	0	0	0
ENSG00000072201	ENSG00000072201.14	ligand of numb-protein X 1 [Source:HGNC Symbol;Acc:HGNC:6657]	LNX1	protein_coding	Q8TBB1	84708	0	0	0	0	0	0.698883	0	0	0	0	0	0	-0.516878	0	0	0	0	0
ENSG00000121848	NA	NA	RNF115	protein_coding	NA	NA	0	0	0	0	0	0.699206	0	0	0	0	0	0	-0.516212	0	0	0	0	0
ENSG00000175104	ENSG00000175104.15	TNF receptor associated factor 6 [Source:HGNC Symbol;Acc:HGNC:12036]	TRAF6	protein_coding	Q9Y4K3	7189	0	0	0	0	0.295159	0.699434	0	0	0.502315	0	0	-1.76043	-0.515741	0	0	0	0	-0.993337
ENSG00000174574	ENSG00000174574.16	akirin 1 [Source:HGNC Symbol;Acc:HGNC:25744]	AKIRIN1	protein_coding	Q9H9L7	79647	0	0	0	0	0	0.699738	0	0	0	0	0	0	-0.515113	0	0	0	0	0
ENSG00000096717	ENSG00000096717.12	sirtuin 1 [Source:HGNC Symbol;Acc:HGNC:14929]	SIRT1	protein_coding	A0A024QZQ1,A8K128,B0QZ35,E9PC49,Q96EB6	23411	0	0	0	0	0.597421	0.701279	0	0	0.505417	0	0	-0.74318	-0.51194	0	0	0	0	-0.984453
ENSG00000166224	ENSG00000166224.17	sphingosine-1-phosphate lyase 1 [Source:HGNC Symbol;Acc:HGNC:10817]	SGPL1	protein_coding	O95470	8879	0	0	0	0	0.792378	0.701383	0	0	0	0	0	-0.335739	-0.511725	0	0	0	0	0
ENSG00000123595	ENSG00000123595.8	RAB9A, member RAS oncogene family [Source:HGNC Symbol;Acc:HGNC:9792]	RAB9A	protein_coding	A0A024RBV5,P51151	9367	0	0	0	0	0.419962	0.701389	0.808569	0.836567	0	0	0	-1.25167	-0.511712	0	0	-0.306558	-0.257446	0
ENSG00000174502	ENSG00000174502.19	solute carrier family 26 member 9 [Source:HGNC Symbol;Acc:HGNC:14469]	SLC26A9	protein_coding	B3KXK1,Q7LBE3	115019	0	0	0	0	-2.40171	0.701418	0	0	0	0	0	0	-0.511654	0	0	0	0	0
ENSG00000244754	ENSG00000244754.9	NEDD4 binding protein 2 like 2 [Source:HGNC Symbol;Acc:HGNC:26916]	N4BP2L2	protein_coding	A0A024RDV2,B4DPY1,Q92802,Q9Y3H6	10443	0	0	0	0	0.699751	0.701531	0	0	0	0	0	-0.515087	-0.511421	0	0	0	0	0
ENSG00000114529	ENSG00000114529.12	chromosome 3 open reading frame 52 [Source:HGNC Symbol;Acc:HGNC:26255]	C3orf52	protein_coding	Q5BVD1	79669	0	0	0	0	0.927011	0.701609	1.0209	1.77163	0	0	0	-0.109342	-0.51126	0	0	0.0298417	0.825079	0
ENSG00000127955	ENSG00000127955.17	G protein subunit alpha i1 [Source:HGNC Symbol;Acc:HGNC:4384]	GNAI1	protein_coding	P63096	2770	0	0	0	0	0	0.701734	0	0	0	0	0	0	-0.511003	0	0	0	0	0
ENSG00000197147	ENSG00000197147.13	leucine rich repeat containing 8 VRAC subunit B [Source:HGNC Symbol;Acc:HGNC:30692]	LRRC8B	protein_coding	Q6P9F7	23507	0	0	0	0	0.374168	0.7018	0	0	0	0	0	-1.41824	-0.510869	0	0	0	0	0
ENSG00000092871	ENSG00000092871.17	ring finger and FYVE like domain containing E3 ubiquitin protein ligase [Source:HGNC Symbol;Acc:HGNC:24821]	RFFL	protein_coding	Q8WZ73	117584	0	0	0	0	0.194596	0.702184	0	0.983647	0	0	0	-2.36144	-0.510078	0	0	0	-0.0237868	0
ENSG00000113522	ENSG00000113522.14	RAD50 double strand break repair protein [Source:HGNC Symbol;Acc:HGNC:9816]	RAD50	protein_coding	A5D6Y3,Q92878	10111	0	0	0	0	0.69265	0.702631	0	0	0.457184	0	0	-0.529801	-0.50916	0	0	0	0	-1.12915
ENSG00000106299	ENSG00000106299.8	WASP like actin nucleation promoting factor [Source:HGNC Symbol;Acc:HGNC:12735]	WASL	protein_coding	O00401	8976	0	0	0	0	0.470155	0.702788	0	0	0.416104	0	0	-1.08879	-0.508839	0	0	0	0	-1.26498
ENSG00000087266	ENSG00000087266.17	SH3 domain binding protein 2 [Source:HGNC Symbol;Acc:HGNC:10825]	SH3BP2	protein_coding	P78314	6452	0	0	0	0	1.28169	0.703171	0	0.950233	0	0	0	0.358045	-0.508052	0	0	0	-0.0736471	0
ENSG00000254726	ENSG00000254726.3	mex-3 RNA binding family member A [Source:HGNC Symbol;Acc:HGNC:33482]	MEX3A	protein_coding	A1L020	92312	0	0	0	0	-0.445842	0.703391	0	-0.859851	0	0	0	0	-0.507602	0	0	0	0	0
ENSG00000076258	ENSG00000076258.10	flavin containing dimethylaniline monoxygenase 4 [Source:HGNC Symbol;Acc:HGNC:3772]	FMO4	protein_coding	P31512	2329	0	0	0	0	0	0.703436	0	0	0	0	0	0	-0.50751	0	0	0	0	0
ENSG00000249007	ENSG00000249007.1	novel transcript	RP11-510N19.5	sense_intronic	NA	NA	0	0	-0.5343	0	-0.636664	0.703861	0	0	0	0	0	0	-0.506638	0	0	0	0	0
ENSG00000138613	ENSG00000138613.14	aph-1 homolog B, gamma-secretase subunit [Source:HGNC Symbol;Acc:HGNC:24080]	APH1B	protein_coding	Q8WW43	83464	0	0	0	0	0.833976	0.704391	0	0	0	0	0	-0.261923	-0.505552	0	0	0	0	0
ENSG00000101966	ENSG00000101966.12	X-linked inhibitor of apoptosis [Source:HGNC Symbol;Acc:HGNC:592]	XIAP	protein_coding	B2R9R2,P98170	331	0	0	0	0	0.801891	0.704801	0	0	0	0	0	-0.318522	-0.504713	0	0	0	0	0
ENSG00000178878	ENSG00000178878.12	apolipoprotein L domain containing 1 [Source:HGNC Symbol;Acc:HGNC:25268]	APOLD1	protein_coding	A0AVN6,Q96LR9	81575	0	0	0	3.48318	0	0.705112	0	0	0	0	0	0	-0.504076	0	1.80041	0	0	0
ENSG00000134668	ENSG00000134668.12	SPOC domain containing 1 [Source:HGNC Symbol;Acc:HGNC:26338]	SPOCD1	protein_coding	Q6ZMY3	90853	0	0	0	0	1.4318	0.70523	0	2.11705	0	0	0	0.517828	-0.503834	0	0	0	1.08205	0
ENSG00000152749	ENSG00000152749.8	G protein-coupled receptor 180 [Source:HGNC Symbol;Acc:HGNC:28899]	GPR180	protein_coding	Q86V85	160897	0	0	0	0	0.314515	0.706206	0	1.79724	0.538967	0	0	-1.6688	-0.501839	0	0	0	0.845786	-0.891732
ENSG00000166529	ENSG00000166529.15	zinc finger and SCAN domain containing 21 [Source:HGNC Symbol;Acc:HGNC:13104]	ZSCAN21	protein_coding	Q9Y5A6	7589	0	0	0	0	0.416991	0.706262	0	0	0	0	0	-1.26191	-0.501725	0	0	0	0	0
ENSG00000177614	ENSG00000177614.11	piggyBac transposable element derived 5 [Source:HGNC Symbol;Acc:HGNC:19405]	PGBD5	protein_coding	Q8N414	79605	0	0	0	0	0	0.706309	0	2.25243	0	0	0	0	-0.501628	0	0	0	1.17148	0
ENSG00000122068	ENSG00000122068.13	forty-two-three domain containing 1 [Source:HGNC Symbol;Acc:HGNC:25407]	FYTTD1	protein_coding	A0A024R9K4,Q96QD9	84248	0	0	0	0	0.197856	0.706717	0	0	0.389138	0	0	-2.33748	-0.500795	0	0	0	0	-1.36165
ENSG00000133731	ENSG00000133731.10	inositol monophosphatase 1 [Source:HGNC Symbol;Acc:HGNC:6050]	IMPA1	protein_coding	A0A024R830,A0A140VJL8,P29218	3612	0	0	0	0	0.525038	0.707036	0	0	0	0	0	-0.929505	-0.500144	0	0	0	0	0
ENSG00000173281	ENSG00000173281.5	protein phosphatase 1 regulatory subunit 3B [Source:HGNC Symbol;Acc:HGNC:14942]	PPP1R3B	protein_coding	Q86XI6	79660	0	0	0	0	1.58013	0.707207	0	1.25814	0	0	0	0.660039	-0.499796	0	0	0	0.331295	0
ENSG00000155363	ENSG00000155363.18	Mov10 RISC complex RNA helicase [Source:HGNC Symbol;Acc:HGNC:7200]	MOV10	protein_coding	Q5JR04,Q9HCE1	4343	0	0	1.07489	0	-0.323693	0.707347	0	0	0	0	0	0	-0.499509	0.104185	0	0	0	0
ENSG00000188493	ENSG00000188493.15	chromosome 19 open reading frame 54 [Source:HGNC Symbol;Acc:HGNC:24758]	C19orf54	protein_coding	Q5BKX5	284325	0	0	0	0	0.36546	0.707966	0	0	0	0	0	-1.45222	-0.498247	0	0	0	0	0
ENSG00000245680	ENSG00000245680.10	zinc finger protein 585B [Source:HGNC Symbol;Acc:HGNC:30948]	ZNF585B	protein_coding	Q52M93	92285	0	0	0	0	0.703135	0.70805	0	0	0	0	0	-0.508127	-0.498076	0	0	0	0	0
ENSG00000196511	ENSG00000196511.14	thiamin pyrophosphokinase 1 [Source:HGNC Symbol;Acc:HGNC:17358]	TPK1	protein_coding	A0A090N8Y0,F5GZG6,Q9H3S4	27010	0	0	0	0	0	0.708129	0	1.37515	0	0	0	0	-0.497916	0	0	0	0.45959	0
ENSG00000136816	ENSG00000136816.16	torsin family 1 member B [Source:HGNC Symbol;Acc:HGNC:11995]	TOR1B	protein_coding	O14657	27348	0.268798	0	0	0	0.247688	0.708316	0.791846	0.716778	0	-1.8954	0	-2.0134	-0.497535	0	0	-0.336707	-0.480402	0
ENSG00000112144	ENSG00000112144.15	ciliogenesis associated kinase 1 [Source:HGNC Symbol;Acc:HGNC:21219]	ICK	protein_coding	A0A024RD59,B3KQG4,Q9UPZ9	22858	0	0	0	0	0	0.708614	0	0	0	0	0	0	-0.496928	0	0	0	0	0
ENSG00000179674	ENSG00000179674.4	ADP ribosylation factor like GTPase 14 [Source:HGNC Symbol;Acc:HGNC:22974]	ARL14	protein_coding	Q8N4G2	80117	0	0	0	0	0	0.709297	0	0	0	0	0	0	-0.495537	0	0	0	0	0
ENSG00000132801	ENSG00000132801.7	zinc finger SWIM-type containing 3 [Source:HGNC Symbol;Acc:HGNC:16157]	ZSWIM3	protein_coding	Q96MP5	140831	0	0	0	0	0	0.709352	0	0	0	0	0	0	-0.495426	0	0	0	0	0
ENSG00000161551	ENSG00000161551.14	zinc finger protein 577 [Source:HGNC Symbol;Acc:HGNC:28673]	ZNF577	protein_coding	A0A024R4N6,Q9BSK1	84765	0	0	0	0	0	0.711351	0	0	0	0	0	0	-0.491366	0	0	0	0	0
ENSG00000180479	ENSG00000180479.14	zinc finger protein 571 [Source:HGNC Symbol;Acc:HGNC:25000]	ZNF571	protein_coding	A0A024R0L0,A8K5U8,Q7Z3V5	51276	0	0	0	0	0	0.711368	0	0	0	0	0	0	-0.491331	0	0	0	0	0
ENSG00000110218	ENSG00000110218.9	pannexin 1 [Source:HGNC Symbol;Acc:HGNC:8599]	PANX1	protein_coding	A0A024R397,Q96RD7	24145	0	0	0	0	0	0.711533	0.801331	1.43312	0.548415	0	0	0	-0.490997	0	0	-0.31953	0.519163	-0.86666
ENSG00000108733	ENSG00000108733.10	peroxisomal biogenesis factor 12 [Source:HGNC Symbol;Acc:HGNC:8854]	PEX12	protein_coding	O00623	5193	0	0	0	0	0.4119	0.711636	0	0	0	0	0	-1.27963	-0.490788	0	0	0	0	0
ENSG00000071073	ENSG00000071073.13	alpha-1,3-mannosyl-glycoprotein 4-beta-N-acetylglucosaminyltransferase A [Source:HGNC Symbol;Acc:HGNC:7047]	MGAT4A	protein_coding	Q9UM21	11320	0	0	0	0	0	0.711692	0	0	0	0	0	0	-0.490675	0	0	0	0	0
ENSG00000163512	ENSG00000163512.14	5-azacytidine induced 2 [Source:HGNC Symbol;Acc:HGNC:24002]	AZI2	protein_coding	Q9H6S1	64343	0	0	0.712812	0	0.761753	0.711778	0	0.800257	0.632535	0	0	-0.392606	-0.4905	-0.488406	0	0	-0.321464	-0.660783
ENSG00000110888	ENSG00000110888.17	caprin family member 2 [Source:HGNC Symbol;Acc:HGNC:21259]	CAPRIN2	protein_coding	Q6IMN6	65981	0	0	0.593154	0	1.15434	0.712038	1.22207	1.25619	0	0	0	0.207065	-0.489975	-0.753522	0	0.289328	0.329055	0
ENSG00000112559	ENSG00000112559.14	MyoD family inhibitor [Source:HGNC Symbol;Acc:HGNC:6967]	MDFI	protein_coding	A0A024RCY2,B1AKB6,Q99750	4188	0	0	0	0	0	0.712206	0	0	-0.425036	0	0	0	-0.489634	0	0	0	0	0
ENSG00000138642	ENSG00000138642.15	HECT and RLD domain containing E3 ubiquitin protein ligase family member 6 [Source:HGNC Symbol;Acc:HGNC:26072]	HERC6	protein_coding	Q8IVU3	55008	0.383129	1.43574	1.85826	0	0.356933	1.96017	2.92789	2.69286	1.11035	-1.3841	0.521791	-1.48628	0.97098	0.893949	0	1.54986	1.42914	0.15101	Series 1/5 (partly)
ENSG00000071575	ENSG00000071575.11	tribbles pseudokinase 2 [Source:HGNC Symbol;Acc:HGNC:30809]	TRIB2	protein_coding	Q92519	28951	0	0	0	0	0	0.712968	0	2.03133	0	0	0	0	-0.488091	0	0	0	1.02242	0
ENSG00000168300	ENSG00000168300.14	protein-L-isoaspartate (D-aspartate) O-methyltransferase domain containing 1 [Source:HGNC Symbol;Acc:HGNC:30483]	PCMTD1	protein_coding	A0A024R7U8,B7Z927,F5H1M8,Q96MG8	115294	0	0	0	0	0.840036	0.713648	0	0	0	0	0	-0.251477	-0.486716	0	0	0	0	0
ENSG00000197063	ENSG00000197063.11	MAF bZIP transcription factor G [Source:HGNC Symbol;Acc:HGNC:6781]	MAFG	protein_coding	A0A024R8X1,O15525	4097	0	-0.272866	0	-0.989611	0	0.713941	0	0	0.423667	0	0	0	-0.486123	0	0	0	0	-1.239
ENSG00000204387	ENSG00000204387.14	small nucleolar RNA host gene 32 [Source:HGNC Symbol;Acc:HGNC:19078]	C6orf48	protein_coding	NA	50854	0	0	0	0	2.3976	0.714082	0	0	0	0	0	1.26159	-0.485838	0	0	0	0	0
ENSG00000181690	ENSG00000181690.8	PLAG1 zinc finger [Source:HGNC Symbol;Acc:HGNC:9045]	PLAG1	protein_coding	A0A024R7Z0,Q6DJT9	5324	0	0	0	0	1.30959	0.714459	0	0	0	0	0	0.389111	-0.485077	0	0	0	0	0
ENSG00000198862	ENSG00000198862.14	listerin E3 ubiquitin protein ligase 1 [Source:HGNC Symbol;Acc:HGNC:13082]	LTN1	protein_coding	O94822	26046	0	0	0	0	0.540091	0.715147	0	0	0.706305	0	0	-0.888727	-0.483689	0	0	0	0	-0.501637
ENSG00000054598	ENSG00000054598.9	forkhead box C1 [Source:HGNC Symbol;Acc:HGNC:3800]	FOXC1	protein_coding	Q12948,W6CJ52	2296	0	0	0	0	0	0.715197	0	0	0	0	0	0	-0.483588	0	0	0	0	0
ENSG00000242247	ENSG00000242247.11	ADP ribosylation factor GTPase activating protein 3 [Source:HGNC Symbol;Acc:HGNC:661]	ARFGAP3	protein_coding	A0A024R4U0,Q9NP61	26286	0	0	0	0	0.705576	0.715219	0	1.58421	0	0	0	-0.503127	-0.483543	0	0	0	0.663759	0
ENSG00000153922	ENSG00000153922.10	chromodomain helicase DNA binding protein 1 [Source:HGNC Symbol;Acc:HGNC:1915]	CHD1	protein_coding	B3KT33,O14646	1105	0	0	0	0	0.337085	0.716304	0	0	0.2519	0	0	-1.56881	-0.481355	0	0	0	0	-1.98908
ENSG00000119787	ENSG00000119787.14	atlastin GTPase 2 [Source:HGNC Symbol;Acc:HGNC:24047]	ATL2	protein_coding	B5MCN0,B7Z2H0,Q8NHH9	64225	0	0	0	0	0	0.716463	0	0	0	0	0	0	-0.481035	0	0	0	0	0
ENSG00000139154	ENSG00000139154.16	AE binding protein 2 [Source:HGNC Symbol;Acc:HGNC:24051]	AEBP2	protein_coding	Q6ZN18	121536	0	0	0	0	0.313089	0.717238	0	0	0	0	0	-1.67536	-0.479475	0	0	0	0	0
ENSG00000058673	ENSG00000058673.16	zinc finger CCCH-type containing 11A [Source:HGNC Symbol;Acc:HGNC:29093]	ZC3H11A	protein_coding	O75152	9877	0	0	0	0	0.491149	0.717822	0	0	0	0	0	-1.02577	-0.478301	0	0	0	0	0
ENSG00000120071	ENSG00000120071.14	KAT8 regulatory NSL complex subunit 1 [Source:HGNC Symbol;Acc:HGNC:24565]	KANSL1	protein_coding	A0A024R9Y2,A0A1W2PRB5,Q7Z3B3	284058	0	0	0	0	0	0.718078	0	0	0	0	0	0	-0.477788	0	0	0	0	0
ENSG00000198538	ENSG00000198538.11	zinc finger protein 28 [Source:HGNC Symbol;Acc:HGNC:13073]	ZNF28	protein_coding	P17035	7576	0	0	0	0	0.499941	0.718113	0	0	0.686598	0	0	-1.00017	-0.477717	0	0	0	0	-0.542462
ENSG00000132950	ENSG00000132950.19	zinc finger MYM-type containing 5 [Source:HGNC Symbol;Acc:HGNC:13029]	ZMYM5	protein_coding	Q9UJ78	9205	0	0	0	0	1.00047	0.71818	0	0	0	0	0	0.000680316	-0.477583	0	0	0	0	0
ENSG00000183386	ENSG00000183386.10	four and a half LIM domains 3 [Source:HGNC Symbol;Acc:HGNC:3704]	FHL3	protein_coding	Q13643,Q96C98	2275	0	0	0	0	0	0.718294	0	0	0	0	0	0	-0.477354	0	0	0	0	0
ENSG00000163435	ENSG00000163435.16	E74 like ETS transcription factor 3 [Source:HGNC Symbol;Acc:HGNC:3318]	ELF3	protein_coding	A0A024R974,P78545	1999	0	0	0	0	-0.477466	0.718657	-1.11264	0	-1.04531	0	0	0	-0.476626	0	0	0	0	0
ENSG00000198380	ENSG00000198380.13	glutamine--fructose-6-phosphate transaminase 1 [Source:HGNC Symbol;Acc:HGNC:4241]	GFPT1	protein_coding	Q06210	2673	0	0	0	0	1.22168	0.718706	0	1.53932	0	0	0	0.28887	-0.476527	0	0	0	0.622296	0
ENSG00000056972	ENSG00000056972.20	TRAF3 interacting protein 2 [Source:HGNC Symbol;Acc:HGNC:1343]	TRAF3IP2	protein_coding	O43734	10758	0	0	0	0	0.475652	0.718718	0	0.660456	0	0	0	-1.07202	-0.476503	0	0	0	-0.598466	0
ENSG00000091073	ENSG00000091073.19	deltex E3 ubiquitin ligase 2 [Source:HGNC Symbol;Acc:HGNC:15973]	DTX2	protein_coding	Q86UW9	113878	0.716166	0	0.561595	0	-0.479943	0.718804	0	0	-0.418185	-0.481635	0	0	-0.476329	-0.832398	0	0	0	0
ENSG00000197818	ENSG00000197818.11	solute carrier family 9 member A8 [Source:HGNC Symbol;Acc:HGNC:20728]	SLC9A8	protein_coding	B4DIX7,Q9Y2E8	23315	0	0	0	0	0.207655	0.718991	0	0	0.433548	0	0	-2.26774	-0.475955	0	0	0	0	-1.20574
ENSG00000132031	ENSG00000132031.13	matrilin 3 [Source:HGNC Symbol;Acc:HGNC:6909]	MATN3	protein_coding	O15232	4148	0	0	-1.29831	0	0.981089	0.719246	0	0	0	0	0	-0.0275436	-0.475442	0	0	0	0	0
ENSG00000205730	ENSG00000205730.6	ITPRIP like 2 [Source:HGNC Symbol;Acc:HGNC:27257]	ITPRIPL2	protein_coding	Q3MIP1	162073	0	0	0	0	0.593333	0.719353	0	0.894431	0	0	0	-0.753087	-0.475228	0	0	0	-0.160958	0
ENSG00000141198	ENSG00000141198.16	target of myb1 like 1 membrane trafficking protein [Source:HGNC Symbol;Acc:HGNC:11983]	TOM1L1	protein_coding	O75674,Q8NI65	10040	0	0	0	0	0.925483	0.71965	0	0	0	0	0	-0.111722	-0.474633	0	0	0	0	0
ENSG00000204054	ENSG00000204054.14	long intergenic non-protein coding RNA 963 [Source:HGNC Symbol;Acc:HGNC:48716]	LINC00963	processed_transcript	NA	NA	0	0	0	0	0.269244	0.719824	0	0	0	0	0	-1.89302	-0.474284	0	0	0	0	0
ENSG00000162601	ENSG00000162601.11	Myb like, SWIRM and MPN domains 1 [Source:HGNC Symbol;Acc:HGNC:29401]	MYSM1	protein_coding	Q5VVJ2	114803	0	0	0	0	0.725364	0.720049	0	0	0	0	0	-0.463223	-0.473833	0	0	0	0	0
ENSG00000161653	ENSG00000161653.11	N-acetylglutamate synthase [Source:HGNC Symbol;Acc:HGNC:17996]	NAGS	protein_coding	Q2NKP2,Q8N159	162417	0	0	0	0	0	0.720058	0	0	0	0	0	0	-0.473816	0	0	0	0	0
ENSG00000014123	ENSG00000014123.10	UFM1 specific ligase 1 [Source:HGNC Symbol;Acc:HGNC:23039]	UFL1	protein_coding	O94874	23376	0	0	0	0	0.613108	0.720301	0	0	0	0	0	-0.705787	-0.473328	0	0	0	0	0
ENSG00000232386	ENSG00000232386.9	novel transcript	RP11-66B24.2	lincRNA	NA	NA	0	0	0	0	0	0.720643	0	0	0	0	0	0	-0.472644	0	0	0	0	0
ENSG00000121350	ENSG00000121350.16	pyridine nucleotide-disulphide oxidoreductase domain 1 [Source:HGNC Symbol;Acc:HGNC:26162]	PYROXD1	protein_coding	Q8WU10	79912	0	0	0	0	1.39701	0.721145	0	0	0	0	0	0.482342	-0.471638	0	0	0	0	0
ENSG00000250091	ENSG00000250091.3	dynein axonemal heavy chain 10 opposite strand [Source:HGNC Symbol;Acc:HGNC:37121]	DNAH10OS	protein_coding	NA	NA	0	0	0	0	0.591018	0.721171	0	0	0	0	0	-0.758726	-0.471587	0	0	0	0	0
ENSG00000168495	ENSG00000168495.13	RNA polymerase III subunit D [Source:HGNC Symbol;Acc:HGNC:1080]	POLR3D	protein_coding	P05423	661	0	0	0	0	0.639633	0.721468	0	0	0	0	0	-0.644684	-0.470992	0	0	0	0	0
ENSG00000155640	NA	NA	C10orf12	protein_coding	NA	NA	0	0	0	0	0	0.721698	0	0	0	0	0	0	-0.470534	0	0	0	0	0
ENSG00000151657	ENSG00000151657.12	Kin17 DNA and RNA binding protein [Source:HGNC Symbol;Acc:HGNC:6327]	KIN	protein_coding	O60870	22944	0	0	0	0	0	0.722457	0	0	-0.330377	0	0	0	-0.469015	0	0	0	0	0
ENSG00000204634	ENSG00000204634.12	TBC1 domain family member 8 [Source:HGNC Symbol;Acc:HGNC:17791]	TBC1D8	protein_coding	J3KQ40,O95759	11138	0	0	0.438964	0	0	0.72251	0	0	0	0	0	0	-0.46891	-1.18783	0	0	0	0
ENSG00000196757	ENSG00000196757.8	zinc finger protein 700 [Source:HGNC Symbol;Acc:HGNC:25292]	ZNF700	protein_coding	A0A087WVH9,Q9H0M5	90592	0	0	0	0	0	0.722527	0	0	0	0	0	0	-0.468876	0	0	0	0	0
ENSG00000109452	ENSG00000109452.12	inositol polyphosphate-4-phosphatase type II B [Source:HGNC Symbol;Acc:HGNC:6075]	INPP4B	protein_coding	E7EQN9,O15327	8821	0	0	0	0	0.567773	0.722701	0	0	0	0	0	-0.816613	-0.46853	0	0	0	0	0
ENSG00000153975	ENSG00000153975.10	zinc finger containing ubiquitin peptidase 1 [Source:HGNC Symbol;Acc:HGNC:21224]	ZUFSP	protein_coding	A0A0S2Z644,Q96AP4	221302	0	0	0	0	0	0.723299	0.938437	0	0	0	0	0	-0.467337	0	0	-0.091668	0	0
ENSG00000154803	ENSG00000154803.13	folliculin [Source:HGNC Symbol;Acc:HGNC:27310]	FLCN	protein_coding	A0A0S2Z5Y7,Q8NFG4	201163	0	-0.398384	0	0	0	0.72339	0	0	0	0	0	0	-0.467154	0	0	0	0	0
ENSG00000140678	ENSG00000140678.17	integrin subunit alpha X [Source:HGNC Symbol;Acc:HGNC:6152]	ITGAX	protein_coding	H3BN02,P20702	3687	0	0	0	0	1.87645	0.723709	0	1.19206	0	0	0	0.908007	-0.466518	0	0	0	0.253459	0
ENSG00000133874	ENSG00000133874.2	ring finger protein 122 [Source:HGNC Symbol;Acc:HGNC:21147]	RNF122	protein_coding	Q9H9V4	79845	0	0	0	0	0	0.72393	0	0	0	0	0	0	-0.466078	0	0	0	0	0
ENSG00000187257	ENSG00000187257.16	round spermatid basic protein 1 like [Source:HGNC Symbol;Acc:HGNC:24765]	RSBN1L	protein_coding	Q6PCB5	222194	0	0	0	0	0	0.724281	0	0	0	0	0	0	-0.465379	0	0	0	0	0
ENSG00000100320	ENSG00000100320.23	RNA binding fox-1 homolog 2 [Source:HGNC Symbol;Acc:HGNC:9906]	RBFOX2	protein_coding	O43251	23543	0	0	0	0	0.535748	0.724317	0	0	0	0	0	-0.900374	-0.465306	0	0	0	0	0
ENSG00000164393	ENSG00000164393.8	adhesion G protein-coupled receptor F2 [Source:HGNC Symbol;Acc:HGNC:18991]	GPR111	protein_coding	Q8IZF7	222611	0	0	0	0	0	0.724338	0	0	0	0	0	0	-0.465265	0	0	0	0	0
ENSG00000086619	ENSG00000086619.14	endoplasmic reticulum oxidoreductase 1 beta [Source:HGNC Symbol;Acc:HGNC:14355]	ERO1LB	protein_coding	Q86YB8	56605	0	0	0	0	1.14544	0.724389	0	0	0.739229	0	0	0.195905	-0.465164	0	0	0	0	-0.435907
ENSG00000146411	ENSG00000146411.6	solute carrier family 2 member 12 [Source:HGNC Symbol;Acc:HGNC:18067]	SLC2A12	protein_coding	Q8TD20	154091	0	0	0	0	0	0.724445	0	0	0	0	0	0	-0.465053	0	0	0	0	0
ENSG00000131931	ENSG00000131931.8	THAP domain containing 1 [Source:HGNC Symbol;Acc:HGNC:20856]	THAP1	protein_coding	Q9NVV9	55145	0	0	0	0	0	0.72495	0	0	0	0	0	0	-0.464047	0	0	0	0	0
ENSG00000173812	ENSG00000173812.11	eukaryotic translation initiation factor 1 [Source:HGNC Symbol;Acc:HGNC:3249]	EIF1	protein_coding	P41567,Q6IAV3	10209	0	0	0	0	1.79087	0.726971	0	0	0	0	0	0.84066	-0.46003	0	0	0	0	0
ENSG00000138771	ENSG00000138771.16	shroom family member 3 [Source:HGNC Symbol;Acc:HGNC:30422]	SHROOM3	protein_coding	B3KY47,Q8TF72	57619	0	0	0	0	0	0.727009	0	0	0.458178	0	0	0	-0.459954	0	0	0	0	-1.12602
ENSG00000187210	ENSG00000187210.14	glucosaminyl (N-acetyl) transferase 1 [Source:HGNC Symbol;Acc:HGNC:4203]	GCNT1	protein_coding	Q02742,Q86T81	2650	0	0	0	0	0	0.72714	0	0	0	0	0	0	-0.459695	0	0	0	0	0
ENSG00000085274	ENSG00000085274.15	myoneurin [Source:HGNC Symbol;Acc:HGNC:14955]	MYNN	protein_coding	Q9NPC7	55892	0	0	0	0	0.515817	0.727181	0	0	0	0	0	-0.955068	-0.459613	0	0	0	0	0
ENSG00000058085	ENSG00000058085.15	laminin subunit gamma 2 [Source:HGNC Symbol;Acc:HGNC:6493]	LAMC2	protein_coding	Q13753	3918	0.288669	0	1.87728	0	3.68386	0.727395	2.6876	4.59426	0.487495	-1.79251	0	1.88122	-0.459189	0.908646	0	1.42632	2.19983	-1.03654
ENSG00000145868	ENSG00000145868.17	F-box protein 38 [Source:HGNC Symbol;Acc:HGNC:28844]	FBXO38	protein_coding	Q6AZE0,Q6PIJ6	81545	0	0	0	0	0	0.728018	0	0	0	0	0	0	-0.457954	0	0	0	0	0
ENSG00000166444	ENSG00000166444.19	DENN domain containing 2B [Source:HGNC Symbol;Acc:HGNC:11350]	ST5	protein_coding	P78524	6764	0	0	0	0	0	0.728156	0	0	0	0	0	0	-0.45768	0	0	0	0	0
ENSG00000147852	ENSG00000147852.16	very low density lipoprotein receptor [Source:HGNC Symbol;Acc:HGNC:12698]	VLDLR	protein_coding	P98155,Q5VVF5	7436	0	0	0	0	1.79635	0.728389	0	1.25968	0.643483	0	0	0.845067	-0.457219	0	0	0	0.333052	-0.636027
ENSG00000117174	ENSG00000117174.11	zinc finger HIT-type containing 6 [Source:HGNC Symbol;Acc:HGNC:26089]	ZNHIT6	protein_coding	Q9NWK9	54680	0	0	0	0	0.326083	0.728965	0	0	0	0	0	-1.61669	-0.456079	0	0	0	0	0
ENSG00000167378	ENSG00000167378.8	immunity related GTPase Q [Source:HGNC Symbol;Acc:HGNC:24868]	IRGQ	protein_coding	Q8WZA9	126298	0	0	0	0	0	0.729561	0	0	0	0	0	0	-0.4549	0	0	0	0	0
ENSG00000111145	ENSG00000111145.8	ETS transcription factor ELK3 [Source:HGNC Symbol;Acc:HGNC:3325]	ELK3	protein_coding	A0A024RBE2,P41970	2004	0	0	0	0	0.871746	0.729791	0	1.75189	0	0	0	-0.198021	-0.454446	0	0	0	0.808914	0
ENSG00000142556	ENSG00000142556.19	zinc finger protein 614 [Source:HGNC Symbol;Acc:HGNC:24722]	ZNF614	protein_coding	Q8N883	80110	0	0	0	0	0.708152	0.730629	0	0	0.506717	0	0	-0.497868	-0.45279	0	0	0	0	-0.980749
ENSG00000204790	ENSG00000204790.9	COBW domain containing protein pseudogene	CBWD6	protein_coding	NA	NA	0	0	0	0	0	0.730829	0	0	0	0	0	0	-0.452394	0	0	0	0	0
ENSG00000004468	ENSG00000004468.13	CD38 molecule [Source:HGNC Symbol;Acc:HGNC:1667]	CD38	protein_coding	B4E006,P28907	952	0	0	1.35297	0	0	0.731221	2.42836	1.77121	0	0	0	0	-0.451621	0.436135	0	1.27999	0.824731	0
ENSG00000113407	ENSG00000113407.13	threonyl-tRNA synthetase 1 [Source:HGNC Symbol;Acc:HGNC:11572]	TARS	protein_coding	P26639	6897	0	0	0	0	0.415241	0.731304	0.784017	0.879121	0	0	0	-1.26798	-0.451456	0	0	-0.351044	-0.185866	0
ENSG00000173848	ENSG00000173848.19	neuroepithelial cell transforming 1 [Source:HGNC Symbol;Acc:HGNC:14592]	NET1	protein_coding	Q5SQI5,Q5SQI7,Q7Z628	10276	0	0	0	0	0	0.732149	0	0	0	0	0	0	-0.44979	0	0	0	0	0
ENSG00000170006	ENSG00000170006.12	transmembrane protein 154 [Source:HGNC Symbol;Acc:HGNC:26489]	TMEM154	protein_coding	D6R923,Q6P9G4	201799	0	0	0	0	1.86435	0.732903	4.98606	8.99246	0	0	0	0.898675	-0.448306	0	0	2.3179	3.16872	0
ENSG00000213079	ENSG00000213079.9	SR-related CTD associated factor 8 [Source:HGNC Symbol;Acc:HGNC:20959]	SCAF8	protein_coding	A0A0A0MT33,B7Z3A4,B7Z876,Q9UPN6	22828	0	0	0	0	0.337806	0.732948	0	0	0.455304	0	0	-1.56573	-0.448217	0	0	0	0	-1.1351
ENSG00000115271	ENSG00000115271.11	grancalcin [Source:HGNC Symbol;Acc:HGNC:15990]	GCA	protein_coding	B7Z322,H7BXD5,P28676	25801	0	0	0	0	0.395559	0.733728	0	0	0	0	0	-1.33803	-0.446682	0	0	0	0	0
ENSG00000145632	ENSG00000145632.15	polo like kinase 2 [Source:HGNC Symbol;Acc:HGNC:19699]	PLK2	protein_coding	A0A024QZV1,A0A087WUH9,Q9NYY3	10769	0	0.307874	-0.539963	0	0	0.733944	0	0	0	0	-1.69959	0	-0.446258	0	0	0	0	0
ENSG00000174514	ENSG00000174514.13	major facilitator superfamily domain containing 4A [Source:HGNC Symbol;Acc:HGNC:25433]	MFSD4	protein_coding	Q8N468,Q96KX6	148808	0	0	0	0	0	0.734449	0	0	0	0	0	0	-0.445265	0	0	0	0	0
ENSG00000153827	ENSG00000153827.13	thyroid hormone receptor interactor 12 [Source:HGNC Symbol;Acc:HGNC:12306]	TRIP12	protein_coding	Q14669	9320	0	0	0	0	0	0.735619	0	0	0.630076	0	0	0	-0.442969	0	0	0	0	-0.666402
ENSG00000101654	ENSG00000101654.17	RNA guanine-7 methyltransferase [Source:HGNC Symbol;Acc:HGNC:10075]	RNMT	protein_coding	A8K946,O43148	8731	0	0	0	0	0.485067	0.735775	0	0	0.629776	0	0	-1.04374	-0.442664	0	0	0	0	-0.667089
ENSG00000060140	ENSG00000060140.9	serine/threonine/tyrosine kinase 1 [Source:HGNC Symbol;Acc:HGNC:18889]	STYK1	protein_coding	Q6J9G0	55359	0	0	0	0	0	0.73649	0	1.1284	0	0	0	0	-0.441263	0	0	0	0.174284	0
ENSG00000110066	ENSG00000110066.15	lysine methyltransferase 5B [Source:HGNC Symbol;Acc:HGNC:24283]	SUV420H1	protein_coding	B7WNX0,B7Z5N2,Q4FZB7	51111	0	0	0	0	0.692478	0.737439	0	0	0	0	0	-0.530161	-0.439405	0	0	0	0	0
ENSG00000160161	ENSG00000160161.9	cartilage intermediate layer protein 2 [Source:HGNC Symbol;Acc:HGNC:24213]	CILP2	protein_coding	Q8IUL8	148113	0	0	0	0	0	0.737566	0	0	0	0	0	0	-0.439156	0	0	0	0	0
ENSG00000076321	ENSG00000076321.11	kelch like family member 20 [Source:HGNC Symbol;Acc:HGNC:25056]	KLHL20	protein_coding	A0A024R940,Q9Y2M5	27252	0	0	0	0	0	0.737602	0	0	0.362308	0	0	0	-0.439086	0	0	0	0	-1.46471
ENSG00000127603	ENSG00000127603.29	microtubule actin crosslinking factor 1 [Source:HGNC Symbol;Acc:HGNC:13664]	MACF1	protein_coding	A0A286YES6,O94854,Q6ZSD7,Q9UPN3	23499643314	0	0	0.702397	0	0.590169	0.737671	0	0	0.533214	0	0	-0.7608	-0.438951	-0.509641	0	0	0	-0.907214
ENSG00000267809	ENSG00000267809.1	NADH:ubiquinone oxidoreductase core subunit V2 pseudogene 1 [Source:HGNC Symbol;Acc:HGNC:7718]	NDUFV2P1	pseudogene	NA	NA	0	0	0	0	0	0.73822	0	0	0	0	0	0	-0.437878	0	0	0	0	0
ENSG00000011114	ENSG00000011114.15	BTB domain containing 7 [Source:HGNC Symbol;Acc:HGNC:18269]	BTBD7	protein_coding	Q9P203	55727	0	0	0	0	0	0.738357	0	0	0.578774	0	0	0	-0.437609	0	0	0	0	-0.788927
ENSG00000198780	ENSG00000198780.12	family with sequence similarity 169 member A [Source:HGNC Symbol;Acc:HGNC:29138]	FAM169A	protein_coding	Q9Y6X4	26049	0	0	0	0	0.653739	0.738607	0	0	0	0	0	-0.613213	-0.437121	0	0	0	0	0
ENSG00000173432	ENSG00000173432.12	serum amyloid A1 [Source:HGNC Symbol;Acc:HGNC:10513]	SAA1	protein_coding	P0DJI8	6288	2.18497	0	1.04244	0	1.29365	0.739504	0	0	0	1.12762	0	0.37145	-0.43537	0.0599698	0	0	0	0
ENSG00000171843	ENSG00000171843.16	MLLT3 super elongation complex subunit [Source:HGNC Symbol;Acc:HGNC:7136]	MLLT3	protein_coding	A0A0S2Z448,P42568	4300	0	0	0	0	0	0.740343	0	0	0	0	0	0	-0.433735	0	0	0	0	0
ENSG00000176473	ENSG00000176473.13	WD repeat domain 25 [Source:HGNC Symbol;Acc:HGNC:21064]	WDR25	protein_coding	Q64LD2	79446	0	0	0	0	0	0.740742	0	0	0	0	0	0	-0.432957	0	0	0	0	0
ENSG00000256683	ENSG00000256683.7	zinc finger protein 350 [Source:HGNC Symbol;Acc:HGNC:16656]	ZNF350	protein_coding	Q9GZX5	59348	0	0	0	0	0.62874	0.74096	0	0	0	0	0	-0.669465	-0.432532	0	0	0	0	0
ENSG00000188785	ENSG00000188785.12	zinc finger protein 548 [Source:HGNC Symbol;Acc:HGNC:26561]	ZNF548	protein_coding	Q8NEK5	147694	0	0	0	0	0	0.74172	0	0	0	0	0	0	-0.431054	0	0	0	0	0
ENSG00000151726	ENSG00000151726.14	acyl-CoA synthetase long chain family member 1 [Source:HGNC Symbol;Acc:HGNC:3569]	ACSL1	protein_coding	A8K9T3,B4E0R0,B7Z3Z9,E7EPM6,P33121	2180	-0.294539	0	0	0	0.33943	0.742041	0	0	0	0	0	-1.55881	-0.43043	0	0	0	0	0
ENSG00000134698	ENSG00000134698.11	argonaute RISC component 4 [Source:HGNC Symbol;Acc:HGNC:18424]	AGO4	protein_coding	Q9HCK5	192670	0	0	0	0	0.896185	0.742125	0	0	0	0	0	-0.158132	-0.430266	0	0	0	0	0
ENSG00000181652	ENSG00000181652.19	autophagy related 9B [Source:HGNC Symbol;Acc:HGNC:21899]	ATG9B	protein_coding	Q674R7	285973	-1.05835	0	0	0	0	0.742246	0	0	0	0	0	0	-0.43003	0	0	0	0	0
ENSG00000185670	ENSG00000185670.9	zinc finger and BTB domain containing 3 [Source:HGNC Symbol;Acc:HGNC:22918]	ZBTB3	protein_coding	NA,Q9H5J0	79842	0	0	0	0	0	0.742403	0	0	0	0	0	0	-0.429725	0	0	0	0	0
ENSG00000173451	ENSG00000173451.7	THAP domain containing 2 [Source:HGNC Symbol;Acc:HGNC:20854]	THAP2	protein_coding	Q9H0W7	83591	0	0	0	0	0	0.742579	0	0	0.840533	0	0	0	-0.429383	0	0	0	0	-0.250623
ENSG00000057704	ENSG00000057704.13	transmembrane and coiled-coil domain family 3 [Source:HGNC Symbol;Acc:HGNC:29199]	TMCC3	protein_coding	G3V207,Q9ULS5	57458	0	0	0	0	0	0.742901	0	3.20605	0	0	0	0	-0.428759	0	0	0	1.6808	0
ENSG00000165959	ENSG00000165959.12	calmin [Source:HGNC Symbol;Acc:HGNC:19972]	CLMN	protein_coding	Q6NUQ2,Q96JQ2	79789	0	0	0	0	0.520165	0.743647	0	0	0	0	0	-0.94296	-0.42731	0	0	0	0	0
ENSG00000116266	ENSG00000116266.11	syntaxin binding protein 3 [Source:HGNC Symbol;Acc:HGNC:11446]	STXBP3	protein_coding	O00186	6814	0	0	0	0	0.450707	0.743806	0	0	0	0	0	-1.14974	-0.427001	0	0	0	0	0
ENSG00000159399	ENSG00000159399.10	hexokinase 2 [Source:HGNC Symbol;Acc:HGNC:4923]	HK2	protein_coding	P52789	3099	0.339207	0	0	0	2.12797	0.743936	1.7962	4.03316	0	-1.55976	0	1.08947	-0.42675	0	0	0.844949	2.01191	0
ENSG00000271133	ENSG00000271133.5	novel transcript, antisense to ITGB8	CTA-293F17.1	antisense	NA	101927811	0	0	0	0	0	0.744067	0	0	0	0	0	0	-0.426495	0	0	0	0	0
ENSG00000144182	ENSG00000144182.17	lipoyltransferase 1 [Source:HGNC Symbol;Acc:HGNC:29569]	LIPT1	protein_coding	Q9Y234	51601	0	0	0	0	0.869979	0.74486	0	0	0	0	0	-0.200948	-0.424959	0	0	0	0	0
ENSG00000099968	ENSG00000099968.18	BCL2 like 13 [Source:HGNC Symbol;Acc:HGNC:17164]	BCL2L13	protein_coding	A0A087WTL4,A0A087WW80,A0A087WX97,A0A0A0MR90,A8K5Y4,B2RB43,B7Z238,B7Z737,E9PDD6,F6VJB4,Q86T62,Q9BXK5	23786	0	0	0.74014	0	0.216489	0.744943	0.605146	1.23351	0	0	0	-2.20763	-0.424797	-0.434131	0	-0.724645	0.302765	0
ENSG00000140750	ENSG00000140750.17	Rho GTPase activating protein 17 [Source:HGNC Symbol;Acc:HGNC:18239]	ARHGAP17	protein_coding	Q68EM7	55114	0	0	0	0	0	0.744952	0	0	0	0	0	0	-0.42478	0	0	0	0	0
ENSG00000118507	ENSG00000118507.17	A-kinase anchoring protein 7 [Source:HGNC Symbol;Acc:HGNC:377]	AKAP7	protein_coding	O43687,Q2TAJ5,Q6P4D3,Q9P0M2	9465	0	0	0	0	0.443524	0.745344	0	0	0	0	0	-1.17292	-0.424021	0	0	0	0	0
ENSG00000183735	ENSG00000183735.10	TANK binding kinase 1 [Source:HGNC Symbol;Acc:HGNC:11584]	TBK1	protein_coding	Q9UHD2	29110	0	0	0	0	0	0.74536	0	0	0	0	0	0	-0.423991	0	0	0	0	0
ENSG00000144597	ENSG00000144597.14	ELL associated factor 1 [Source:HGNC Symbol;Acc:HGNC:20907]	EAF1	protein_coding	Q96JC9	85403	0	0	0	0	0.531935	0.745393	0	0	0.722768	0	0	-0.910679	-0.423927	0	0	0	0	-0.468396
ENSG00000080561	ENSG00000080561.13	midline 2 [Source:HGNC Symbol;Acc:HGNC:7096]	MID2	protein_coding	Q6GX22,Q9UJV3	11043	0	0	0	0	0.691171	0.745575	0	0	0	0	0	-0.532885	-0.423574	0	0	0	0	0
ENSG00000251369	ENSG00000251369.8	zinc finger protein 550 [Source:HGNC Symbol;Acc:HGNC:28643]	ZNF550	protein_coding	Q7Z398	162972	0	0	0	0	0.668334	0.746523	0	0	0.440588	0	0	-0.581358	-0.421741	0	0	0	0	-1.1825
ENSG00000104177	ENSG00000104177.18	myelin expression factor 2 [Source:HGNC Symbol;Acc:HGNC:17940]	MYEF2	protein_coding	A0A024R5Q6,Q9P2K5	50804	0	0	0	0	0.530076	0.746674	0	0	0	0	0	-0.91573	-0.421449	0	0	0	0	0
ENSG00000152193	ENSG00000152193.8	ORC ubiquitin ligase 1 [Source:HGNC Symbol;Acc:HGNC:20308]	RNF219	protein_coding	Q5W0B1	79596	0	0	0	0	0	0.747368	0	0	0	0	0	0	-0.420109	0	0	0	0	0
ENSG00000151748	ENSG00000151748.15	salvador family WW domain containing protein 1 [Source:HGNC Symbol;Acc:HGNC:17795]	SAV1	protein_coding	B3KTQ1,Q9H4B6	60485	0	0	0	0	0.56108	0.747401	0	0.927883	0.297985	0	0	-0.833721	-0.420045	0	0	0	-0.107986	-1.74669
ENSG00000142102	ENSG00000142102.16	protein-glucosylgalactosylhydroxylysine glucosidase [Source:HGNC Symbol;Acc:HGNC:26210]	ATHL1	protein_coding	A0A024R1Z9,Q32M88	80162	0	0	0	0	0	0.747634	0	0	0	0	0	0	-0.419596	0	0	0	0	0
ENSG00000243749	ENSG00000243749.1	transmembrane protein 35B [Source:HGNC Symbol;Acc:HGNC:40021]	ZMYM6NB	protein_coding	Q8NCS4	100506144	0	0	0	0	0.951149	0.748052	0	0	0	0	0	-0.0722569	-0.418789	0	0	0	0	0
ENSG00000128923	ENSG00000128923.11	MINDY lysine 48 deubiquitinase 2 [Source:HGNC Symbol;Acc:HGNC:26954]	FAM63B	protein_coding	Q8NBR6	54629	0	0	0	0	1.2903	0.749179	0	0	0.657473	0	0	0.367706	-0.416617	0	0	0	0	-0.604996
ENSG00000147459	ENSG00000147459.18	dedicator of cytokinesis 5 [Source:HGNC Symbol;Acc:HGNC:23476]	DOCK5	protein_coding	B9A015,Q68DL4,Q9H7D0	80005	0	0	0.928977	0	0.514506	0.7493	0	0	0	0	0	-0.958739	-0.416385	-0.106285	0	0	0	0
ENSG00000148925	ENSG00000148925.10	BTB domain containing 10 [Source:HGNC Symbol;Acc:HGNC:21445]	BTBD10	protein_coding	B7Z503,D3DQW7,Q9BSF8	84280	0	0	0	0	0.575536	0.74931	0	1.11394	0	0	0	-0.797021	-0.416366	0	0	0	0.15567	0
[truncated: 11,333 more rows]

## Sheet: Validation_Dataset
external_gene_name	gene_id	ensembl_gene_id_version	description	gene_biotype	uniprotswissprot	entrezgene_id	Series1	Series2	Series5	Series7	Series3	Series4	Series8H	Series8R	Series9	Case1	Case2	Case3	Case5
[truncated: 13,441 more rows]

## Sheet: KEGG_Color_Series5
Q8N8Z6	purple	#6666ff
B7Z5N5	purple	#6666ff
[truncated: 3,393 more rows]

## Sheet: KEGG_Color_Series7
Q8N8Z6	purple	#6666ff
[truncated: 2,012 more rows]

[truncated: 1 more sheets: Moomin Results Compiled]
