# Supplementary material for: Genome-wide bioinformatic analyses predict key host and viral factors in SARS-CoV-2 pathogenesis
Source: Commun Biol. 2021 May 17;4:590. doi: 10.1038/s42003-021-02095-0 (PMC8128904; doi:10.1038/s42003-021-02095-0)
Supplement: Supplementary file 5 — Supplementary Data 3 [file 42003_2021_2095_MOESM5_ESM.zip › GSE147507_MainDataset/Series5_SARS-CoV-2/des_Condition/ControlVsInfected_genes.under.limmaVoom.tsv]

gene_id	ensembl_gene_id_version	description	external_gene_name	gene_biotype	uniprotswissprot	entrezgene_id	LimmaV_AveExpr	edgeR_logCPM	DESeq2_baseMean	LimmaV_FC	edgeR_FC	DESeq2_FC	LimmaV_padj	edgeR_padj	DESeq2_padj	Series5_A549_Mock_1	Series5_A549_Mock_2	Series5_A549_Mock_3	Series5_A549_SARS-CoV-2_1	Series5_A549_SARS-CoV-2_2	Series5_A549_SARS-CoV-2_3
ENSG00000159322	ENSG00000159322.17	ADP dependent glucokinase [Source:HGNC Symbol;Acc:HGNC:25250]	ADPGK	protein_coding	Q9BRR6	83440	6.715633154533401	6.7191725629443715	4111.018233759184	-0.17534522157970872	-0.17334365507930194	-0.18415511306222943	0.04791712349150489	0.05356391313866011	0.02007514375534189	4150	3748	3819	3609	3700	6142
ENSG00000196782	ENSG00000196782.12	mastermind like transcriptional coactivator 3 [Source:HGNC Symbol;Acc:HGNC:16272]	MAML3	protein_coding	Q96JK9,Q9NPV6	55534	5.9937791782180145	5.997342910453922	2491.8371884756507	-0.17612584198540593	-0.1742287118784804	-0.1849794009026266	0.04879881839775029	0.04603740234217208	0.022355113057712213	2443	2386	2272	2110	2318	3735
ENSG00000135956	ENSG00000135956.9	transmembrane protein 127 [Source:HGNC Symbol;Acc:HGNC:26038]	TMEM127	protein_coding	C9J4H2,O75204,Q9H6I0	55654	6.607811919770274	6.611560551058832	3814.4626666520967	-0.17705750161159428	-0.1779210822826627	-0.18888463351242235	0.045256671049766314	0.046030601205848266	0.010260759803501163	3750	3684	3454	3057	3489	6113
ENSG00000159346	ENSG00000159346.13	adiponectin receptor 1 [Source:HGNC Symbol;Acc:HGNC:24040]	ADIPOR1	protein_coding	Q96A54	51094	6.81147798686785	6.814913020759386	4392.780744790609	-0.17859980866764602	-0.1788273919334277	-0.19009872894350116	0.03671641880744217	0.03999170158648319	0.007341491175686942	4293	4270	3975	3736	3929	6786
ENSG00000067369	ENSG00000067369.14	tumor protein p53 binding protein 1 [Source:HGNC Symbol;Acc:HGNC:11999]	TP53BP1	protein_coding	A6NNK5,Q12888	7158	5.986298073871945	5.990166733359889	2479.478580555879	-0.1815994869558913	-0.1805973900261094	-0.19107916975485525	0.044668936778736866	0.042076336082766376	0.019828218344373892	2486	2393	2206	2141	2204	3787
ENSG00000164111	ENSG00000164111.15	annexin A5 [Source:HGNC Symbol;Acc:HGNC:543]	ANXA5	protein_coding	P08758,V9HWE0	308	8.051911420919673	8.055962137116454	10383.971648823346	-0.18275346476364723	-0.18223285164681388	-0.19389612550419827	0.04409559044006034	0.06079854229361616	0.008056732368283706	10759	9503	9450	8119	9717	16571
ENSG00000168610	ENSG00000168610.14	signal transducer and activator of transcription 3 [Source:HGNC Symbol;Acc:HGNC:11364]	STAT3	protein_coding	P40763	6774	7.509303201710947	7.512752766461802	7126.245113122852	-0.1876456627425174	-0.18774807359584503	-0.1996817106488498	0.024127329997053446	0.03163596987429443	0.0012314932606278207	7177	6840	6396	5872	6532	10980
ENSG00000149257	ENSG00000149257.15	serpin family H member 1 [Source:HGNC Symbol;Acc:HGNC:1546]	SERPINH1	protein_coding	A0A024R5K8,A8K259,P50454	871	7.0982779107136516	7.102733951595177	5362.976306883614	-0.19099935806556617	-0.19241934939711464	-0.20216399060106047	0.03897053043671524	0.04433688300372453	0.009599083913166757	5445	4766	5169	4494	4668	8503
ENSG00000106028	ENSG00000106028.11	single stranded DNA binding protein 1 [Source:HGNC Symbol;Acc:HGNC:11317]	SSBP1	protein_coding	A4D1U3,B7Z268,Q04837	6742	6.642042274884967	6.646253689315207	3908.1150678602976	-0.1916209919772086	-0.19175053292983998	-0.20223996465678143	0.03444838820432461	0.03665194084884876	0.009335246808283359	4126	3565	3528	3336	3457	5994
ENSG00000131236	ENSG00000131236.17	cyclase associated actin cytoskeleton regulatory protein 1 [Source:HGNC Symbol;Acc:HGNC:20040]	CAP1	protein_coding	D3DPU2,Q01518	10487	8.282991801663622	8.286600519136378	12185.377240669855	-0.19263306198146768	-0.19244895436278167	-0.20444263096464393	0.021256464459734257	0.03386034586680773	5.260685602817945e-4	12123	11636	11185	9793	11264	18975
ENSG00000092820	ENSG00000092820.18	ezrin [Source:HGNC Symbol;Acc:HGNC:12691]	EZR	protein_coding	P15311	7430	8.302053313018332	8.305964522441707	12350.249143229557	-0.1936664391013403	-0.19372864124209688	-0.20508659225999723	0.025106382418578085	0.03860869745692512	0.0016614282823420154	12091	11893	11433	10230	10718	19832
ENSG00000160445	ENSG00000160445.11	zyg-11 related cell cycle regulator [Source:HGNC Symbol;Acc:HGNC:30960]	ZER1	protein_coding	A0A024R8B0,Q7Z7L7	10444	5.241842337312974	5.2464311969793735	1479.980361271626	-0.19512391511822472	-0.1937550745966465	-0.20333091232162145	0.0412284256289605	0.03526990844418327	0.022897327010785274	1497	1393	1357	1204	1383	2249
ENSG00000179134	ENSG00000179134.15	sterile alpha motif domain containing 4B [Source:HGNC Symbol;Acc:HGNC:25492]	SAMD4B	protein_coding	A0A024R0N7,M0QZ22,Q5PRF9,Q66K25,Q8IXP7	55095	7.073696402015473	7.077430959793687	5269.699945880853	-0.19566766910492578	-0.19541070623567047	-0.2071591537745029	0.020679659071416952	0.024814471273292144	0.0010412028043030963	5340	4942	4849	4302	4857	8079
ENSG00000028528	ENSG00000028528.15	sorting nexin 1 [Source:HGNC Symbol;Acc:HGNC:11172]	SNX1	protein_coding	Q13596	6642	7.089711442594388	7.094045647126962	5331.106381558347	-0.19588004928373484	-0.19568910174742116	-0.2063673652245519	0.030968216526836564	0.0369861540075966	0.006712029817177489	5433	5174	4707	4593	4607	8247
ENSG00000196411	ENSG00000196411.10	EPH receptor B4 [Source:HGNC Symbol;Acc:HGNC:3395]	EPHB4	protein_coding	P54760,Q541P7,Q96L35	2050	6.004917828414821	6.010337595369977	2514.3965401793776	-0.1981688971344554	-0.19797564197270134	-0.2065012535618875	0.04964971622912661	0.04890653879431812	0.026741035816417513	2523	2486	2217	2184	2114	3947
ENSG00000184047	ENSG00000184047.19	diablo IAP-binding mitochondrial protein [Source:HGNC Symbol;Acc:HGNC:21528]	DIABLO	protein_coding	A0A024RBT2,A0A0S2Z5P6,A0A0S2Z5U7,K7X1S0,Q502X2,Q9NR28	56616	6.235844650692259	6.240547663898117	2949.523473340561	-0.19849712354466986	-0.20020666696984035	-0.20998613834382687	0.03346818047231285	0.03179480600661384	0.008904482726967271	2846	2921	2707	2459	2579	4640
ENSG00000107263	ENSG00000107263.18	Rap guanine nucleotide exchange factor 1 [Source:HGNC Symbol;Acc:HGNC:4568]	RAPGEF1	protein_coding	Q13905	2889	6.126873568446945	6.1310466607889476	2734.1655294766138	-0.19890053970935206	-0.19662569722570397	-0.20732383101966834	0.027895882334424364	0.02739710615178282	0.008093396549628309	2788	2548	2517	2324	2497	4056
ENSG00000023228	ENSG00000023228.14	NADH:ubiquinone oxidoreductase core subunit S1 [Source:HGNC Symbol;Acc:HGNC:7707]	NDUFS1	protein_coding	E5KRK5,P28331	4719	6.970123632851324	6.97553131696053	4911.013873215973	-0.19891558531133996	-0.19816420689654002	-0.20693241785706434	0.0493488934649694	0.057613817926869475	0.023693271379226742	5149	4783	4196	4331	4316	7269
ENSG00000196821	ENSG00000196821.10	inflammation and lipid regulator with UBA-like and NBR1-like domains [Source:HGNC Symbol;Acc:HGNC:21215]	C6orf106	protein_coding	A0A024RCW2,Q9H6K1	64771	6.213707790789855	6.218342725051002	2904.705841292777	-0.19956431278116776	-0.19917666920295574	-0.20917069654452694	0.03291230981853764	0.03264356792723633	0.010846879923246063	2992	2814	2549	2491	2553	4425
ENSG00000119185	ENSG00000119185.12	integrin subunit beta 1 binding protein 1 [Source:HGNC Symbol;Acc:HGNC:23927]	ITGB1BP1	protein_coding	B4DQY5,O14713	9270	6.495434691792276	6.500696270216518	3532.099832846496	-0.20030648342594695	-0.20093879304418966	-0.21006742995052616	0.04067647944981242	0.04184258179006326	0.01160463030917067	3565	3294	3302	2790	3073	5864
ENSG00000121057	ENSG00000121057.13	A-kinase anchoring protein 1 [Source:HGNC Symbol;Acc:HGNC:367]	AKAP1	protein_coding	A0A140VK05,B4DN86,Q92667	8165	6.709705636862943	6.714713374578841	4098.367812029799	-0.20114642778133884	-0.19897603544914996	-0.2080020134757431	0.03804943497757784	0.043739642183141435	0.015347807867309729	4069	3863	3841	3619	3421	6359
ENSG00000115159	ENSG00000115159.16	glycerol-3-phosphate dehydrogenase 2 [Source:HGNC Symbol;Acc:HGNC:4456]	GPD2	protein_coding	P43304,Q53T76	2820	6.147519140639309	6.152902307127435	2775.675223101451	-0.2016534814160364	-0.1997860903635752	-0.2087594204525554	0.04597205712172333	0.048141865972094675	0.021906965321554443	2685	2755	2533	2224	2675	4114
ENSG00000177731	ENSG00000177731.16	FLII actin remodeling protein [Source:HGNC Symbol;Acc:HGNC:3750]	FLII	protein_coding	Q13045	2314	8.195065853259976	8.199106658076078	11468.372860480391	-0.20277160666489322	-0.20307630449506683	-0.21485591297421136	0.01768898144800043	0.027755949740773656	3.5890450487429504e-4	11337	11140	10518	9218	10388	18011
ENSG00000125841	ENSG00000125841.13	neurensin 2 [Source:HGNC Symbol;Acc:HGNC:16229]	NRSN2	protein_coding	Q9GZP1	80023	6.166021091363534	6.171483029986707	2811.09258447684	-0.20326858028707623	-0.20366464845056073	-0.21290772050619605	0.04053418766656026	0.04009909416974413	0.01262206515404627	2903	2630	2566	2154	2596	4521
ENSG00000196924	ENSG00000196924.18	filamin A [Source:HGNC Symbol;Acc:HGNC:3754]	FLNA	protein_coding	P21333,Q60FE5,Q6NXF2	2316	10.833224077204674	10.838141871358696	71460.7076926315	-0.20374199197044907	-0.20329990828909342	-0.21244748343572994	0.03152922880844618	0.05815958147108711	0.006859318206663892	68910	67038	69422	62052	65134	102907
ENSG00000012660	ENSG00000012660.14	ELOVL fatty acid elongase 5 [Source:HGNC Symbol;Acc:HGNC:21308]	ELOVL5	protein_coding	A0A024RD35,A0A0A0MTI6,B3KWH9,Q9NYP7	60481	7.077994847038854	7.082278644805569	5287.349184340165	-0.20436796498755191	-0.20516913672899753	-0.21622590064836317	0.019645987753993788	0.02312017679956166	0.001092243852476128	5176	5097	4944	4316	4679	8349
ENSG00000163110	ENSG00000163110.15	PDZ and LIM domain 5 [Source:HGNC Symbol;Acc:HGNC:17468]	PDLIM5	protein_coding	A0A024RDE8,B7Z481,B7Z8X5,Q96HC4	10611	7.968520263579743	7.9741302828474785	9813.457009848607	-0.20438942798904822	-0.19926561159232098	-0.2075993958381364	0.047421048489316414	0.06785131440541471	0.020603915221794153	9737	9358	9099	8018	9702	13845
ENSG00000169919	ENSG00000169919.17	glucuronidase beta [Source:HGNC Symbol;Acc:HGNC:4696]	GUSB	protein_coding	P08236	2990	5.424466874060435	5.4298910306051305	1680.7431085299547	-0.20521420900525408	-0.20739290171453256	-0.21557541908053832	0.037082144367404826	0.03005534334381379	0.015900909348536697	1756	1565	1528	1377	1457	2689
ENSG00000101310	ENSG00000101310.17	SEC23 homolog B, COPII coat complex component [Source:HGNC Symbol;Acc:HGNC:10702]	SEC23B	protein_coding	Q15437	10483	6.700286846209439	6.706031705398034	4074.006681858851	-0.20521715060392592	-0.20099820602596327	-0.20913281718918195	0.047467625194270946	0.0573730122278853	0.027226434489958706	4094	3867	3753	3682	3346	6244
ENSG00000113558	ENSG00000113558.19	S-phase kinase associated protein 1 [Source:HGNC Symbol;Acc:HGNC:10899]	SKP1	protein_coding	P63208	6500	7.927201465857483	7.9324164576572835	9533.725959708438	-0.20659578988629942	-0.20684862982554714	-0.21638955348991865	0.032330183333831225	0.043835838433543474	0.007676585201933787	10232	8832	8450	8220	8091	14806
ENSG00000167258	ENSG00000167258.15	cyclin dependent kinase 12 [Source:HGNC Symbol;Acc:HGNC:24224]	CDK12	protein_coding	Q9NYV4	51755	6.6623780341201435	6.666842360831551	3964.3987747549013	-0.20702432755372874	-0.2074793839986066	-0.2181167781188482	0.020679659071416952	0.021857628844331223	0.0024624116784410927	3843	3818	3752	3336	3506	6063
ENSG00000123349	ENSG00000123349.14	prefoldin subunit 5 [Source:HGNC Symbol;Acc:HGNC:8869]	PFDN5	protein_coding	Q99471	5204	7.560423543676316	7.56581148103422	7393.094305851598	-0.2075540702091864	-0.20945175004566954	-0.2190509428604886	0.03267732121373906	0.04045718003478966	0.006160092215603654	8010	6850	6503	5989	6470	11830
ENSG00000107745	ENSG00000107745.19	mitochondrial calcium uptake 1 [Source:HGNC Symbol;Acc:HGNC:1530]	MICU1	protein_coding	Q9BPX6	10367	6.802689829015334	6.8070594218096945	4369.001860344824	-0.2079303843508745	-0.20829359149388652	-0.21915086347178162	0.017900703007515364	0.019739377157889593	0.001212005566507951	4513	4049	4039	3633	3830	6814
ENSG00000177479	ENSG00000177479.19	ariadne RBR E3 ubiquitin protein ligase 2 [Source:HGNC Symbol;Acc:HGNC:690]	ARIH2	protein_coding	O95376,Q53ET9,Q6IBL8	10425	6.073260977793822	6.07884040781966	2636.806468791006	-0.20859232506181202	-0.20718682338651612	-0.21560068951371197	0.03772165208390274	0.03829308475302438	0.01707175798315964	2677	2467	2455	2290	2178	4164
ENSG00000106804	ENSG00000106804.8	complement C5 [Source:HGNC Symbol;Acc:HGNC:1331]	C5	protein_coding	P01031,Q59GS8	727	6.469812600679692	6.475489722713263	3471.421138433239	-0.2095820904878914	-0.2115588615986015	-0.22070816257275436	0.035730273366553066	0.03669502619126353	0.010260759803501163	3453	3537	3029	2777	3201	5329
ENSG00000048991	ENSG00000048991.16	R3H domain containing 1 [Source:HGNC Symbol;Acc:HGNC:9757]	R3HDM1	protein_coding	Q15032	23518	5.811811936291647	5.817502214632183	2199.4510575939753	-0.21118140839896468	-0.21374200115239295	-0.22240066536090608	0.03387167373049776	0.029932250237135406	0.011615895759383847	2119	2179	2048	1817	1885	3504
ENSG00000183020	ENSG00000183020.14	adaptor related protein complex 2 subunit alpha 2 [Source:HGNC Symbol;Acc:HGNC:562]	AP2A2	protein_coding	O94973	161	6.511112676585823	6.5176556624089494	3574.255290400397	-0.21158514079405594	-0.21034532968395508	-0.2182112635787483	0.049673852332823565	0.053883651473986716	0.02264145198967319	3700	3395	3225	2990	2896	5932
ENSG00000072778	ENSG00000072778.20	acyl-CoA dehydrogenase very long chain [Source:HGNC Symbol;Acc:HGNC:92]	ACADVL	protein_coding	B3KPA6,P49748	37	8.400266674326925	8.406397204126506	13241.38211994493	-0.21205925491018593	-0.2129076372616582	-0.2217609763310503	0.040345641080167534	0.05555177135488328	0.010852409269651616	14379	11796	12118	11021	11072	21445
ENSG00000160991	ENSG00000160991.16	ORAI calcium release-activated calcium modulator 2 [Source:HGNC Symbol;Acc:HGNC:21667]	ORAI2	protein_coding	B4DUB4,Q96SN7	80228	5.48885735789004	5.494429056658729	1758.2656117942117	-0.2128996859018547	-0.21085175018167812	-0.21904149307614054	0.03621549905670813	0.033712907720488954	0.021415773426102274	1756	1598	1714	1519	1556	2605
ENSG00000162191	ENSG00000162191.13	UBX domain protein 1 [Source:HGNC Symbol;Acc:HGNC:18402]	UBXN1	protein_coding	A0A024R539,A0A024R598,A0A087WTZ5,Q04323	51035	6.453565885912482	6.460234108784735	3434.8748849634057	-0.21415674418904043	-0.21850205729012007	-0.22645921997210364	0.0442943392651417	0.04408083768105094	0.01590943049340969	3425	3025	3476	2765	2995	5492
ENSG00000198668	ENSG00000198668.13	calmodulin 1 [Source:HGNC Symbol;Acc:HGNC:1442]	CALM1	protein_coding	B4DJ51,P0DP23,P0DP24,P0DP25	801	8.079048012922131	8.083487660896097	10586.221390224646	-0.21530192941662726	-0.21497424087793807	-0.2259395274142294	0.013137492509569793	0.020882898200652797	3.035617383998134e-4	10604	10338	9636	8731	9705	15798
ENSG00000127838	ENSG00000127838.14	PNKD metallo-beta-lactamase domain containing [Source:HGNC Symbol;Acc:HGNC:9153]	PNKD	protein_coding	A0A024R415,Q8N490	25953	6.147186421089047	6.153770048260023	2776.9818298389528	-0.21541233174468105	-0.21655263829844548	-0.22439521775261034	0.042753439223083674	0.04237424630353761	0.017275429091179875	2949	2595	2495	2269	2308	4580
ENSG00000096401	ENSG00000096401.8	cell division cycle 5 like [Source:HGNC Symbol;Acc:HGNC:1743]	CDC5L	protein_coding	Q99459	988	5.739652891794201	5.746439320845199	2093.9168583530104	-0.21555904706025575	-0.21938620797732916	-0.22647678162761045	0.04692212434240293	0.04341666898718728	0.02406495687597591	2087	1832	2132	1720	1883	3184
ENSG00000118705	ENSG00000118705.17	ribophorin II [Source:HGNC Symbol;Acc:HGNC:10382]	RPN2	protein_coding	P04844	6185	8.321339116582566	8.3269113314441	12534.00093941329	-0.2157520410588452	-0.21322881567077778	-0.2225375544220089	0.028907495369726904	0.04424206237766642	0.008417624314630813	13035	12038	11141	11203	10787	18335
ENSG00000166716	ENSG00000166716.10	zinc finger protein 592 [Source:HGNC Symbol;Acc:HGNC:28986]	ZNF592	protein_coding	Q92610	9640	6.073866219745707	6.08033321460074	2639.3603450229684	-0.2158340143294833	-0.21410077931494428	-0.22209801906945312	0.04398053710645823	0.04665976282897608	0.02084524679920834	2540	2633	2442	2049	2561	3939
ENSG00000115677	ENSG00000115677.17	high density lipoprotein binding protein [Source:HGNC Symbol;Acc:HGNC:4857]	HDLBP	protein_coding	A0A024R4E5,B2R5V9,Q00341	3069	9.27475256484659	9.279778518830504	24258.772639815994	-0.2161327858154842	-0.21760308993876334	-0.2283257053642457	0.018349326440753263	0.032311021497332615	8.681384263035478e-4	24408	24424	21327	19685	21570	37838
ENSG00000185896	ENSG00000185896.11	lysosomal associated membrane protein 1 [Source:HGNC Symbol;Acc:HGNC:6499]	LAMP1	protein_coding	A0A024RDY3,P11279	3916	7.049086576149059	7.053861503492876	5184.720390195255	-0.21652420533322592	-0.21678964317067922	-0.22690179578152347	0.015996454968686756	0.019202720497655514	0.0010889013644306052	5187	5109	4689	4365	4516	7961
ENSG00000148498	ENSG00000148498.16	par-3 family cell polarity regulator [Source:HGNC Symbol;Acc:HGNC:16051]	PARD3	protein_coding	Q8TEW0	56288	8.186554110156091	8.19155131442354	11410.924992071552	-0.21652589002456468	-0.21442294737406828	-0.2238384377029682	0.01971338820857196	0.031185026478055093	0.0029066008178108074	11628	10906	10428	10059	9747	17055
ENSG00000084652	ENSG00000084652.16	taxilin alpha [Source:HGNC Symbol;Acc:HGNC:30685]	TXLNA	protein_coding	P40222	200081	6.3831079671718065	6.389336857911376	3270.83402910636	-0.21719626499852512	-0.21449887948779497	-0.22212952156619198	0.03859192437114602	0.04360830542380939	0.019893233409816562	3302	3253	2893	2918	2746	4907
ENSG00000164941	ENSG00000164941.14	integrator complex subunit 8 [Source:HGNC Symbol;Acc:HGNC:26048]	INTS8	protein_coding	Q75QN2	55656	5.920048895198425	5.925118615930203	2370.071873480985	-0.2174851269539104	-0.21694883923392883	-0.22711328277238044	0.02020925730087869	0.018381702097488687	0.003675521322360472	2440	2194	2219	1909	2188	3588
ENSG00000100439	ENSG00000100439.10	abhydrolase domain containing 4 [Source:HGNC Symbol;Acc:HGNC:20154]	ABHD4	protein_coding	Q8TB40	63874	7.0713741116093285	7.077879661385137	5272.12272108405	-0.2177658852188843	-0.21709601954726837	-0.22478096994748625	0.04054550680045685	0.04823998522772093	0.01642733309917479	5504	5213	4540	4636	4378	8092
ENSG00000090615	ENSG00000090615.15	golgin A3 [Source:HGNC Symbol;Acc:HGNC:4426]	GOLGA3	protein_coding	Q08378	2802	6.285433856612864	6.291062591025153	3054.87252780555	-0.21856071702492658	-0.2201965164041469	-0.2292285413773475	0.024771483159736384	0.024315064475606343	0.005512148679060269	2959	2895	2975	2550	2607	4804
ENSG00000102178	ENSG00000102178.13	ubiquitin like 4A [Source:HGNC Symbol;Acc:HGNC:12505]	UBL4A	protein_coding	P11441	8266	4.682842565053953	4.68989488970629	1005.6846561349428	-0.21912320133851282	-0.22279330580163487	-0.2285237479465724	0.04731860633205579	0.043247909437492016	0.03366781435598603	1016	913	983	786	919	1572
ENSG00000064115	ENSG00000064115.11	transmembrane 7 superfamily member 3 [Source:HGNC Symbol;Acc:HGNC:23049]	TM7SF3	protein_coding	Q9NS93	51768	6.739216574134052	6.745316195356095	4186.647862908549	-0.2216845432318686	-0.22035505074368697	-0.22861581497059139	0.031042664121352245	0.03559310417463073	0.011134046838527053	4471	4036	3625	3627	3731	6071
ENSG00000128463	ENSG00000128463.13	ER membrane protein complex subunit 4 [Source:HGNC Symbol;Acc:HGNC:28032]	EMC4	protein_coding	A0A024R9N3,A0A0S2Z598,Q5J8M3	51234	6.581098274298094	6.588283674302047	3755.07182635372	-0.22251710133218755	-0.217298976534863	-0.22202497315082187	0.0490099942425481	0.059931556856712226	0.03249441879271755	3895	3697	3270	3432	3182	5414
ENSG00000197771	ENSG00000197771.12	minichromosome maintenance complex binding protein [Source:HGNC Symbol;Acc:HGNC:25782]	MCMBP	protein_coding	A0A0S2Z5P5,Q9BTE3	79892	6.953138682992333	6.959011412880378	4854.7693861719035	-0.22287209238671452	-0.2244051995620562	-0.2331891306251106	0.02401341969229177	0.027539909047296883	0.004418462034919593	4956	4923	4196	4012	4387	7261
ENSG00000079785	ENSG00000079785.15	DEAD-box helicase 1 [Source:HGNC Symbol;Acc:HGNC:2734]	DDX1	protein_coding	A3RJH1,Q92499	1653	7.633072259120023	7.639310565978789	7782.0761055598905	-0.2231458407821847	-0.21887935879789655	-0.22647335565088708	0.031825875619383076	0.04462419804951107	0.012872233255769425	8055	7141	7315	7044	6653	11221
ENSG00000088986	ENSG00000088986.11	dynein light chain LC8-type 1 [Source:HGNC Symbol;Acc:HGNC:15476]	DYNLL1	protein_coding	P63167,Q6FGH9	8655	8.033096660347592	8.039289234701883	10268.516403554779	-0.22318609647745352	-0.22166832717383203	-0.22987012801727658	0.029703206608387173	0.04202331059268025	0.009019267331209438	10761	9130	9844	9072	8989	14810
ENSG00000009830	ENSG00000009830.11	protein O-mannosyltransferase 2 [Source:HGNC Symbol;Acc:HGNC:19743]	POMT2	protein_coding	Q9UKY4	29954	5.946883328869204	5.953052910419157	2416.701025864719	-0.2240970153946396	-0.22398026249838102	-0.23205701472210485	0.028894442352195533	0.028101201422369885	0.010858271577094304	2569	2356	2086	2055	2124	3612
ENSG00000023734	ENSG00000023734.11	serine/threonine kinase receptor associated protein [Source:HGNC Symbol;Acc:HGNC:30796]	STRAP	protein_coding	B0AZV0,Q9Y3F4	11171	7.202238289958928	7.2079782510140245	5769.304648662083	-0.22504823593845283	-0.2244111001496011	-0.2336569345812541	0.02080654696258935	0.02594533519243563	0.0029766651529567374	5693	5615	5399	4864	4783	9183
ENSG00000181789	ENSG00000181789.14	COPI coat complex subunit gamma 1 [Source:HGNC Symbol;Acc:HGNC:2236]	COPG1	protein_coding	Q9Y678	22820	6.949388393374636	6.956014006534052	4844.643254372472	-0.2252634006780609	-0.22825722021269448	-0.23659529445480965	0.031060943707062805	0.03419144046706084	0.007777931258473733	5103	4884	4088	4043	4220	7410
ENSG00000147457	ENSG00000147457.14	charged multivesicular body protein 7 [Source:HGNC Symbol;Acc:HGNC:28439]	CHMP7	protein_coding	B3KMN6,B3KRZ9,B3KUH0,Q8WUX9	91782	5.879269085621453	5.8860463033932104	2307.379982777462	-0.22572243912474987	-0.220781780361173	-0.22721217151831094	0.03967324780161278	0.04404471859326791	0.02699891212831871	2296	2118	2256	2077	1966	3354
ENSG00000137563	ENSG00000137563.12	gamma-glutamyl hydrolase [Source:HGNC Symbol;Acc:HGNC:4248]	GGH	protein_coding	Q92820	8836	6.261288666618684	6.267639308982535	3005.480168291779	-0.225936063535706	-0.22301248783999464	-0.23170558336769592	0.029445128494198176	0.032886639098277465	0.009396729943596437	3127	2847	2737	2313	2907	4493
ENSG00000215301	ENSG00000215301.10	DEAD-box helicase 3 X-linked [Source:HGNC Symbol;Acc:HGNC:2745]	DDX3X	protein_coding	O00571	1654	9.00593130867564	9.011105641481077	20137.513035859458	-0.2259995309205331	-0.22684320532650892	-0.23776032309619774	0.012763161002206667	0.02335381659650817	3.0134182648560223e-4	19400	19426	19487	16243	18389	30443
ENSG00000129933	ENSG00000129933.21	MAU2 sister chromatid cohesion factor [Source:HGNC Symbol;Acc:HGNC:29140]	MAU2	protein_coding	Q9Y6X3	23383	4.98612802905193	4.993627409584424	1242.0174017955399	-0.22633447211172164	-0.22643865099586669	-0.2318158511565718	0.04824171493668668	0.04455933094293065	0.03680612389362175	1350	1204	1054	1054	1086	1865
ENSG00000071051	ENSG00000071051.14	NCK adaptor protein 2 [Source:HGNC Symbol;Acc:HGNC:7665]	NCK2	protein_coding	A0A0S2Z4M6,E7ERP6,O43639	8440	4.955080909085224	4.961841638157953	1214.8667352004768	-0.22648789467018096	-0.22686506510535204	-0.23347563932796447	0.035996214755012725	0.031285459365856784	0.02323308463523292	1279	1193	1055	1022	1056	1850
ENSG00000061936	ENSG00000061936.9	splicing factor SWAP [Source:HGNC Symbol;Acc:HGNC:10790]	SFSWAP	protein_coding	Q12872,Q8IV81	6433	5.7531871998222845	5.759140109770646	2112.191083403589	-0.22657849173053804	-0.22826252495365051	-0.23674472083999046	0.021096842858203124	0.01818309638212094	0.004528500615237663	2191	2037	1905	1723	1811	3352
ENSG00000151208	ENSG00000151208.17	discs large MAGUK scaffold protein 5 [Source:HGNC Symbol;Acc:HGNC:2904]	DLG5	protein_coding	Q8TDM6	9231	7.077196295528646	7.08452837128617	5295.172552034147	-0.2276704376371732	-0.23034089103191716	-0.23828824139885763	0.03722961933939541	0.042568684546751105	0.009535665796366104	5151	5507	4709	4076	4698	8569
ENSG00000111786	ENSG00000111786.9	serine and arginine rich splicing factor 9 [Source:HGNC Symbol;Acc:HGNC:10791]	SRSF9	protein_coding	Q13242	8683	7.220044681991378	7.225646158922498	5841.02528323021	-0.22783248261383282	-0.2273161805148459	-0.2370784975670643	0.017370160894946512	0.022027525662690603	0.002234491357266915	6275	5405	5282	4909	5288	8538
ENSG00000077312	ENSG00000077312.9	small nuclear ribonucleoprotein polypeptide A [Source:HGNC Symbol;Acc:HGNC:11151]	SNRPA	protein_coding	P09012	6626	6.874053819305704	6.880175360610957	4595.691604259051	-0.22820658179098421	-0.22864863628296994	-0.23788434174923354	0.021552878667044195	0.0246928292219065	0.002685847769299873	4540	4467	4322	3606	3961	7521
ENSG00000146701	ENSG00000146701.12	malate dehydrogenase 2 [Source:HGNC Symbol;Acc:HGNC:6971]	MDH2	protein_coding	A0A024R4K3,B3KTM1,G3XAL0,P40926	4191	7.460440372406465	7.466652057558936	6903.563722090504	-0.22841177626671	-0.227570692045323	-0.2362025341867317	0.02384042677236302	0.03143416946201397	0.005631935532818179	6714	6491	6789	6043	5793	10419
ENSG00000135387	ENSG00000135387.21	cell cycle associated protein 1 [Source:HGNC Symbol;Acc:HGNC:6743]	CAPRIN1	protein_coding	Q14444	4076	8.39762716976849	8.40313142619743	13211.335789915092	-0.22875878109826828	-0.22971488075578614	-0.24050377261384284	0.01415745550088204	0.022678845181593677	4.439504314418581e-4	12803	13230	12277	10441	12000	20418
ENSG00000181481	ENSG00000181481.14	ring finger protein 135 [Source:HGNC Symbol;Acc:HGNC:21158]	RNF135	protein_coding	B3KV69,Q8IUD6	84282	5.14940876797226	5.156939245715235	1390.9097060011215	-0.2288417331113576	-0.2310176752032271	-0.23702877017405538	0.04216173938797111	0.03776144852192434	0.025069865940404785	1529	1330	1189	1121	1259	2114
ENSG00000188677	ENSG00000188677.14	parvin beta [Source:HGNC Symbol;Acc:HGNC:14653]	PARVB	protein_coding	A0A087WZB5,Q9HBI1	29780	5.205843762941286	5.211917470033956	1444.9593309586128	-0.22890358518831302	-0.23082400489880397	-0.23942025713606693	0.021429840139889703	0.016664764500256016	0.00670217627991878	1499	1356	1343	1173	1259	2263
ENSG00000116199	ENSG00000116199.12	FAM20B glycosaminoglycan xylosylkinase [Source:HGNC Symbol;Acc:HGNC:23017]	FAM20B	protein_coding	A0A024R918,O75063	9917	6.015889422599663	6.021873099514535	2534.785626707829	-0.228913625880977	-0.2281776670009262	-0.23695853024131222	0.022213654684186904	0.02173370039191175	0.0056132553265331	2445	2454	2444	2041	2367	3744
ENSG00000004864	ENSG00000004864.14	solute carrier family 25 member 13 [Source:HGNC Symbol;Acc:HGNC:10983]	SLC25A13	protein_coding	Q9UJS0	10165	5.807761722268557	5.814051170088291	2194.878662495279	-0.22892524207395554	-0.22451483537616734	-0.23207519028903845	0.02911340225789375	0.0306283537858579	0.015396660284753809	2223	2176	1960	1933	1916	3178
ENSG00000105379	ENSG00000105379.10	electron transfer flavoprotein subunit beta [Source:HGNC Symbol;Acc:HGNC:3482]	ETFB	protein_coding	P38117	2109	6.966290700007164	6.97393808458603	4906.040846729836	-0.2290931319728143	-0.22449863024470804	-0.23043028233873886	0.0453079398707988	0.057849223572496396	0.025387866245971263	5247	4515	4469	4457	3949	7416
ENSG00000150459	ENSG00000150459.12	Sin3A associated protein 18 [Source:HGNC Symbol;Acc:HGNC:10530]	SAP18	protein_coding	O00422,X6RAL5	10284	6.343939415636114	6.349227414606123	3180.7474293852647	-0.2292663426933912	-0.22981683376779663	-0.24023465031520402	0.012465813893836648	0.012326887776664089	7.870622044657003e-4	3245	2942	3044	2621	2801	4866
ENSG00000105223	ENSG00000105223.20	phospholipase D family member 3 [Source:HGNC Symbol;Acc:HGNC:17158]	PLD3	protein_coding	A0A024R0Q4,Q8IV08	23646	7.805242263820028	7.8109857101138855	8763.43815897302	-0.22951448487191023	-0.23095695826973964	-0.2412763008463992	0.01610560740669546	0.022084709325884903	9.037537805744556e-4	9314	8521	7648	6997	7916	13468
ENSG00000174442	ENSG00000174442.12	zwilch kinetochore protein [Source:HGNC Symbol;Acc:HGNC:25468]	ZWILCH	protein_coding	A8K4T3,Q9H900	55055	6.158949196522174	6.165776323335159	2801.350830035126	-0.22976280137531513	-0.22492066363193805	-0.23168926094798498	0.03619238615472004	0.040494813011395486	0.02026745011057056	2902	2779	2441	2470	2497	3961
ENSG00000141510	ENSG00000141510.17	tumor protein p53 [Source:HGNC Symbol;Acc:HGNC:11998]	TP53	protein_coding	A0A087WT22,A0A087WXZ1,A0A087X1Q1,H2EHT1,K7PPA8,P04637,Q53GA5	7157	6.715257693149066	6.7223736441317	4120.587731811139	-0.23000404409126027	-0.22569744282511545	-0.23246327673297948	0.036363230757882094	0.04449827322653922	0.017561104752327847	4216	4012	3719	3698	3317	6304
ENSG00000174233	ENSG00000174233.11	adenylate cyclase 6 [Source:HGNC Symbol;Acc:HGNC:237]	ADCY6	protein_coding	O43306	112	5.601530379809397	5.607181581743968	1901.1167049911162	-0.2300074820467356	-0.22945537818961773	-0.23889862021357441	0.017274498682632127	0.014788331941390905	0.003795505153901196	1995	1813	1714	1567	1702	2862
ENSG00000148730	ENSG00000148730.7	eukaryotic translation initiation factor 4E binding protein 2 [Source:HGNC Symbol;Acc:HGNC:3289]	EIF4EBP2	protein_coding	A0A024QZM3,Q13542	1979	5.604664248839827	5.611473660432687	1907.0035702912317	-0.2302763691751618	-0.22837122476728738	-0.23533618793033959	0.034802464102131274	0.033941823503228434	0.018192741827222768	1807	1837	1877	1562	1790	2752
ENSG00000163125	ENSG00000163125.15	regulation of nuclear pre-mRNA domain containing 2 [Source:HGNC Symbol;Acc:HGNC:29039]	RPRD2	protein_coding	Q5VT52	23248	5.632296356815173	5.63903344584552	1943.600223664066	-0.23073733863951154	-0.23389833958971246	-0.24138942713852538	0.028241975054996434	0.024659953339310623	0.009834421694310857	1827	1971	1841	1597	1715	2962
ENSG00000042088	ENSG00000042088.14	tyrosyl-DNA phosphodiesterase 1 [Source:HGNC Symbol;Acc:HGNC:18884]	TDP1	protein_coding	A0A024R6L5,B3KN41,G3V2F4,Q9NUW8	55775	4.322853360832215	4.329869418932287	783.6298998113919	-0.23132748894651137	-0.2221267449723184	-0.2269366507797971	0.048153546031654136	0.06243394162257138	0.06019874112210583	792	765	711	689	689	1132
ENSG00000121940	ENSG00000121940.15	chloride channel CLIC like 1 [Source:HGNC Symbol;Acc:HGNC:29675]	CLCC1	protein_coding	A0A024R095,A0A024R0G0,Q96S66	23155	4.963972389690658	4.971662701873595	1223.188752469625	-0.2317628207059681	-0.23258384521098813	-0.23755859943555804	0.04182601642638277	0.03797209679738701	0.029476150845513607	1197	1218	1136	1052	998	1918
ENSG00000221983	ENSG00000221983.8	ubiquitin A-52 residue ribosomal protein fusion product 1 [Source:HGNC Symbol;Acc:HGNC:12458]	UBA52	protein_coding	P62987,Q3MIH3,Q7Z4P3	7311	8.145066478320976	8.152719838398982	11106.257721020926	-0.23204880768452163	-0.23605619825480084	-0.2439869420349927	0.036740637080465106	0.04593465331706972	0.008508857233522129	12324	10784	9280	8783	10212	16822
ENSG00000009844	ENSG00000009844.16	vesicle trafficking 1 [Source:HGNC Symbol;Acc:HGNC:20954]	VTA1	protein_coding	A0A087WY55,Q9NP79	51534	5.435541488167544	5.442497312291648	1695.855829673368	-0.23234990926210303	-0.23448678210365342	-0.24140191425318697	0.030682115843014127	0.026646880581795207	0.012658230899960125	1597	1659	1664	1353	1559	2551
ENSG00000100722	ENSG00000100722.20	zinc finger CCCH-type containing 14 [Source:HGNC Symbol;Acc:HGNC:20509]	ZC3H14	protein_coding	A0A024R6F2,G3V256,G3V411,Q6PJT7	79882	6.658899923278815	6.664423345047469	3957.625977398525	-0.2325295732052547	-0.233546170926136	-0.24379653751033742	0.011983779944600826	0.012894659497744177	5.162988935689276e-4	3971	3919	3610	3224	3447	6163
ENSG00000051009	ENSG00000051009.11	family with sequence similarity 160 member A2 [Source:HGNC Symbol;Acc:HGNC:25378]	FAM160A2	protein_coding	Q8N612	84067	4.884606085928227	4.891869656509884	1157.2165965819872	-0.2325547125430151	-0.2339604827150577	-0.2398548849429476	0.03439513562387449	0.029287604939992013	0.02158264821413026	1231	1117	1020	971	979	1798
ENSG00000138780	ENSG00000138780.15	glutathione S-transferase C-terminal domain containing [Source:HGNC Symbol;Acc:HGNC:25806]	GSTCD	protein_coding	B7Z8J7,Q8NEC7	79807	4.1768539592094545	4.183856877576636	707.9039916796406	-0.23307791226734156	-0.22805552652166663	-0.2331848860223272	0.04198051892698337	0.054147704070118464	0.04691392158653462	727	688	639	583	650	1041
ENSG00000177697	ENSG00000177697.19	CD151 molecule (Raph blood group) [Source:HGNC Symbol;Acc:HGNC:1630]	CD151	protein_coding	A0A024RCB3,P48509,Q6ZNZ0	977	8.58508776762044	8.590510018289084	15045.11117608074	-0.23314637746075076	-0.23296598340677174	-0.24267303944463053	0.010969723425043234	0.019425165301240683	2.542687600783415e-4	15972	14069	13718	12132	13902	22314
ENSG00000100888	ENSG00000100888.14	chromodomain helicase DNA binding protein 8 [Source:HGNC Symbol;Acc:HGNC:20153]	CHD8	protein_coding	Q9HCK8	57680	6.557229700017669	6.563142400855372	3689.4302895764104	-0.2336263003153951	-0.23103560785960556	-0.24063086980924908	0.01745088960706145	0.019802870254772096	0.002684338386970624	3685	3547	3475	2935	3509	5389
ENSG00000145916	ENSG00000145916.19	required for meiotic nuclear division 5 homolog B [Source:HGNC Symbol;Acc:HGNC:26181]	RMND5B	protein_coding	B3KSG5,F5H6G4,Q96G75	64777	5.395555430341137	5.403597084639003	1650.6894289125808	-0.23368771230224128	-0.23249760162544	-0.2374332771107276	0.044103799582253536	0.04318126165158122	0.028703795781731083	1643	1635	1516	1436	1313	2616
ENSG00000087206	ENSG00000087206.17	ubiquitin interaction motif containing 1 [Source:HGNC Symbol;Acc:HGNC:30298]	UIMC1	protein_coding	A0A024R7R0,Q96RL1	51720	5.635738443934326	5.6418073524412105	1947.2420649219712	-0.23369617931084247	-0.23441266412020662	-0.24283157750809486	0.017404363488084506	0.014853671721409785	0.0036586112182295143	2014	1849	1800	1619	1651	3045
ENSG00000135390	ENSG00000135390.21	ATP synthase membrane subunit c locus 2 [Source:HGNC Symbol;Acc:HGNC:842]	ATP5G2	protein_coding	Q06055	517	7.816839607443054	7.82349155447585	8841.547085107697	-0.23399907373535134	-0.233977736967859	-0.24237722825633984	0.023721752455142475	0.032230339462697336	0.005354141654783111	9464	7818	8434	7698	7603	13010
ENSG00000063978	ENSG00000063978.16	ring finger protein 4 [Source:HGNC Symbol;Acc:HGNC:10067]	RNF4	protein_coding	P78317	6047	6.339502326770144	6.346015165046165	3173.990301202047	-0.23423401819774223	-0.23312399412315438	-0.24089320185222868	0.02273792702846258	0.02475194651799038	0.006749023907227523	3175	3193	2852	2759	2665	4794
ENSG00000162972	ENSG00000162972.10	matrix AAA peptidase interacting protein 1 [Source:HGNC Symbol;Acc:HGNC:26198]	C2orf47	protein_coding	A0A024R3U8,Q8WWC4	79568	4.468486515732001	4.475103022293168	866.6840256287037	-0.23537763881840557	-0.22978885628143783	-0.2360163047644664	0.03258623284652463	0.03776144852192434	0.03089718078428418	898	824	794	739	769	1271
ENSG00000174231	ENSG00000174231.17	pre-mRNA processing factor 8 [Source:HGNC Symbol;Acc:HGNC:17340]	PRPF8	protein_coding	Q6P2Q9	10594	9.339311175369915	9.344909861150722	25384.268558838467	-0.2358523253014	-0.23436409219158655	-0.24205077665797847	0.011292100765666259	0.022845268218175428	6.007520573865474e-4	25756	24708	23313	22110	21932	37138
ENSG00000132155	ENSG00000132155.12	Raf-1 proto-oncogene, serine/threonine kinase [Source:HGNC Symbol;Acc:HGNC:9829]	RAF1	protein_coding	A0A0S2Z4L5,L7RRS6,P04049	5894	6.456147436582236	6.463028947669355	3442.075789318933	-0.23585563195731055	-0.2341122609118143	-0.2421620000293219	0.026782407672018716	0.029720296762009178	0.008152400139643851	3655	3373	2989	2775	3257	4971
ENSG00000066136	ENSG00000066136.20	nuclear transcription factor Y subunit gamma [Source:HGNC Symbol;Acc:HGNC:7806]	NFYC	protein_coding	Q13952	4802	5.415914347223963	5.4234337371408445	1673.365419171395	-0.2361324385710936	-0.2374614020943763	-0.24371795541148067	0.031854047131355374	0.028181513901910035	0.014245259471945156	1706	1634	1531	1394	1360	2702
ENSG00000058056	ENSG00000058056.9	ubiquitin specific peptidase 13 [Source:HGNC Symbol;Acc:HGNC:12611]	USP13	protein_coding	A0A0A6YZ17,Q92995	8975	4.584720486580206	4.591196159928263	939.3473433261142	-0.23635935468817085	-0.23352727948852317	-0.24042520245409793	0.026699623524692014	0.027622523806409498	0.019108410058915903	956	886	887	768	857	1392
ENSG00000009335	ENSG00000009335.18	ubiquitin protein ligase E3C [Source:HGNC Symbol;Acc:HGNC:16803]	UBE3C	protein_coding	Q15386	9690	6.933587837012984	6.939664061857148	4790.809647237891	-0.23656877045288607	-0.23336257988530676	-0.24186307660272446	0.017751453977451946	0.022042194243381937	0.0035039609618304018	4912	4698	4313	4101	4354	6787
ENSG00000116478	ENSG00000116478.12	histone deacetylase 1 [Source:HGNC Symbol;Acc:HGNC:4852]	HDAC1	protein_coding	Q13547,Q6IT96	3065	6.677692386567126	6.683965071355829	4012.450404343908	-0.23692321449716194	-0.23439943254747267	-0.24295935044282643	0.01843158006484216	0.02193810092420292	0.004378995822373301	4005	3784	3864	3527	3380	5960
ENSG00000137161	ENSG00000137161.17	canopy FGF signaling regulator 3 [Source:HGNC Symbol;Acc:HGNC:11968]	CNPY3	protein_coding	Q9BT09	10695	5.365667327408952	5.374283546128251	1617.3785954445912	-0.23818688639018584	-0.24245142196453237	-0.2471806869669992	0.043007986487533664	0.03908510771530448	0.02394531872819059	1838	1475	1414	1335	1387	2499
ENSG00000156261	ENSG00000156261.13	chaperonin containing TCP1 subunit 8 [Source:HGNC Symbol;Acc:HGNC:1623]	CCT8	protein_coding	P50990,Q7Z759	10694	7.703863444826928	7.709736488973516	8169.025721321564	-0.23836488422246313	-0.23739643062259014	-0.24798554767817127	0.012043860058069233	0.01745243579543352	3.2076312006384326e-4	8317	7763	7689	6259	7554	12654
ENSG00000129084	ENSG00000129084.17	proteasome 20S subunit alpha 1 [Source:HGNC Symbol;Acc:HGNC:9530]	PSMA1	protein_coding	B4E0X6,P25786	5682	7.134856980921988	7.142142349812433	5512.772718873919	-0.23855894614552742	-0.2392566058782351	-0.24659506341321027	0.026562474557569285	0.03238216859437341	0.007588387315885474	6133	5015	4934	4769	4725	8147
ENSG00000125354	ENSG00000125354.23	septin 6 [Source:HGNC Symbol;Acc:HGNC:15848]	SEPT6	protein_coding	B1AMS2,Q14141,Q541S4,Q548C9	23157	4.894516898129978	4.9018190254109655	1165.44850987646	-0.23874447631090226	-0.2375864421194163	-0.2434568748269174	0.0331357064902505	0.02992186653291663	0.021624504248399314	1121	1109	1155	940	1083	1709
ENSG00000113360	ENSG00000113360.16	drosha ribonuclease III [Source:HGNC Symbol;Acc:HGNC:17904]	DROSHA	protein_coding	Q9NRR4	29102	6.217838568704823	6.225152874074089	2918.956293140879	-0.23891836443274103	-0.23700427892641937	-0.24365470904527342	0.02871804494652905	0.03156727293987123	0.012078968700440562	2805	2866	2807	2576	2400	4404
ENSG00000124535	ENSG00000124535.16	WRN helicase interacting protein 1 [Source:HGNC Symbol;Acc:HGNC:20876]	WRNIP1	protein_coding	Q96S55	56897	5.490942247954539	5.497674937691865	1762.1777382698433	-0.23926921026972323	-0.23935976392116254	-0.2470025670066494	0.021829603479892188	0.019225207101536704	0.007824673263659035	1870	1576	1687	1479	1537	2643
ENSG00000126746	ENSG00000126746.17	zinc finger protein 384 [Source:HGNC Symbol;Acc:HGNC:11955]	ZNF384	protein_coding	Q8TF68	171017	5.878976147539114	5.885788419409616	2306.0644147754065	-0.2398385010926046	-0.2421792188994693	-0.2501319197082887	0.018851287201192984	0.016835981196013136	0.0032012789913763674	2335	2284	2103	1828	1974	3708
ENSG00000164902	ENSG00000164902.14	phosphorylated adaptor for RNA export [Source:HGNC Symbol;Acc:HGNC:10241]	PHAX	protein_coding	Q9H814	51808	5.208854553367158	5.215268101815859	1448.555947970783	-0.23994751431425437	-0.24083665066651136	-0.24857728898400205	0.017977837007993453	0.014592600761237308	0.005536248078705385	1432	1370	1413	1187	1282	2190
ENSG00000196290	ENSG00000196290.15	NGG1 interacting factor 3 like 1 [Source:HGNC Symbol;Acc:HGNC:13390]	NIF3L1	protein_coding	A0A024R3V5,A0A024R3V7,Q9GZT8	60491	5.4237266102595845	5.430960074393329	1682.550995408139	-0.24011556533177839	-0.2376706994642784	-0.2441053850344692	0.027820029464979946	0.027159915288264152	0.015240096060594718	1816	1573	1513	1465	1416	2519
ENSG00000085978	ENSG00000085978.22	autophagy related 16 like 1 [Source:HGNC Symbol;Acc:HGNC:21498]	ATG16L1	protein_coding	A0A024R494,A0A024R4B6,Q17RG0,Q53SV2,Q676U5	55054	6.242880686694694	6.249135554407055	2967.4638594679036	-0.24011609280386614	-0.24067180186819034	-0.24980802625441986	0.014278090116879916	0.01421900141034513	0.0017061466715168725	3132	2864	2656	2473	2523	4587
ENSG00000174080	ENSG00000174080.11	cathepsin F [Source:HGNC Symbol;Acc:HGNC:2531]	CTSF	protein_coding	Q9UBX1	8722	5.608014390481882	5.615369136208428	1911.6811531576209	-0.24049526899549087	-0.24304286337243258	-0.2504998290920894	0.024526438032460303	0.021962618047565174	0.007175078029714121	2086	1739	1757	1488	1723	2975
ENSG00000186806	ENSG00000186806.5	V-set and immunoglobulin domain containing 10 like [Source:HGNC Symbol;Acc:HGNC:27111]	VSIG10L	protein_coding	Q86VR7	147645	4.825776756725405	4.833986470911633	1111.579472904119	-0.24120279906210013	-0.24486820103865006	-0.24985422911308894	0.0355883304321326	0.030659314810411977	0.021159670185420774	1218	1069	962	897	970	1722
ENSG00000132305	ENSG00000132305.20	inner membrane mitochondrial protein [Source:HGNC Symbol;Acc:HGNC:6047]	IMMT	protein_coding	Q16891	10989	7.618352542036893	7.624288417289983	7699.803791391292	-0.24122947532143543	-0.2410239348509773	-0.2511789494130045	0.0106698725110204	0.015045905158579271	3.188689114025644e-4	7854	7533	7046	6347	6466	12165
ENSG00000110092	ENSG00000110092.4	cyclin D1 [Source:HGNC Symbol;Acc:HGNC:1582]	CCND1	protein_coding	P24385,Q6FI00	595	7.392734141700367	7.399231767258739	6587.997329651727	-0.24171635326720456	-0.24244539201352236	-0.25230953580238014	0.01526415628567054	0.019762953302236614	0.0015689733637393281	6694	6687	5822	5588	5600	9985
ENSG00000170190	ENSG00000170190.16	solute carrier family 16 member 5 [Source:HGNC Symbol;Acc:HGNC:10926]	SLC16A5	protein_coding	O15375	9121	5.15771624706213	5.165364020455257	1398.859713451278	-0.2417898893746307	-0.24411331613629025	-0.25065534763158914	0.026739951110177067	0.02294277856337169	0.01004353313832606	1478	1330	1276	1061	1272	2206
ENSG00000177030	ENSG00000177030.17	DEAF1 transcription factor [Source:HGNC Symbol;Acc:HGNC:14677]	DEAF1	protein_coding	O75398	10522	4.595483822445153	4.604059249519205	947.8683523602336	-0.2424805718296556	-0.23928227724622333	-0.24259181491476006	0.04750700226282615	0.052206501266192126	0.04533584395824097	1012	945	806	820	817	1394
ENSG00000233276	ENSG00000233276.6	glutathione peroxidase 1 [Source:HGNC Symbol;Acc:HGNC:4553]	GPX1	protein_coding	P07203,Q7L4Q3	2876	6.400176139438695	6.408398911087636	3314.4196549782914	-0.24261947366579573	-0.24440785752350858	-0.250025156281547	0.03403898733343003	0.03619137353311512	0.013536371314654362	3698	2885	3099	2849	2811	4954
ENSG00000109606	ENSG00000109606.13	DEAH-box helicase 15 [Source:HGNC Symbol;Acc:HGNC:2738]	DHX15	protein_coding	O43143	1665	7.603226472417936	7.608912119617341	7619.218867702979	-0.2431624730156719	-0.24188502502112674	-0.2523071725006979	0.008409473212732645	0.012477662765046275	2.37931888560285e-4	7821	7195	7182	6521	6570	11287
ENSG00000185825	ENSG00000185825.17	B cell receptor associated protein 31 [Source:HGNC Symbol;Acc:HGNC:16695]	BCAP31	protein_coding	P51572	10134	7.158159779472284	7.166582115296852	5607.381668605178	-0.24326423738917094	-0.24237605566415116	-0.2478869011773249	0.036643636040683665	0.04540919031419488	0.015609226947715925	6279	5174	4924	4987	4732	8131
ENSG00000144589	ENSG00000144589.22	serine/threonine kinase 11 interacting protein [Source:HGNC Symbol;Acc:HGNC:19184]	STK11IP	protein_coding	C9JQV3,Q8N1F8	114790	4.737379926677525	4.744483513434298	1044.6739784851932	-0.2436337590221917	-0.2440209067498025	-0.25062572558745416	0.022715219510593427	0.020424148445452678	0.01135839254626625	1096	979	973	824	951	1588
ENSG00000124181	ENSG00000124181.14	phospholipase C gamma 1 [Source:HGNC Symbol;Acc:HGNC:9065]	PLCG1	protein_coding	P19174,Q4LE43,Q9UFY1	5335	6.2525970421851085	6.261661420686195	2992.3465381742053	-0.2441670282501215	-0.24380733554498565	-0.25020223977510375	0.04172556377702749	0.044672585943560675	0.015523908766435559	3095	2795	2841	2217	2554	5102
ENSG00000143149	ENSG00000143149.12	aldehyde dehydrogenase 9 family member A1 [Source:HGNC Symbol;Acc:HGNC:412]	ALDH9A1	protein_coding	B9EKV4,P49189	223	5.842628619021775	5.849481829866262	2249.295428816992	-0.24437402613692893	-0.24351282217596834	-0.25132273077063694	0.018563720791738788	0.018034346457765086	0.005210125696260329	2368	2212	1983	1922	1917	3371
ENSG00000135930	ENSG00000135930.14	eukaryotic translation initiation factor 4E family member 2 [Source:HGNC Symbol;Acc:HGNC:3293]	EIF4E2	protein_coding	B8ZZ50,B8ZZL3,B9A023,O60573,Q53RG0,Q59FE1	9470	6.440635721823494	6.447990907995455	3406.544884272365	-0.24484491649281398	-0.24667999813419775	-0.2542501479128319	0.021477977397007856	0.02241932102566218	0.005028653512619875	3515	3018	3404	2875	2879	5193
ENSG00000203950	ENSG00000203950.6	retrotransposon Gag like 8A [Source:HGNC Symbol;Acc:HGNC:24514]	FAM127B	protein_coding	Q9BWD3	26071	6.121615110254883	6.130851150428158	2733.138089343237	-0.24499902529815804	-0.24944299394537534	-0.25495559443608323	0.04133881963161491	0.04048355105814192	0.014485433575844957	2576	2644	2749	2076	2342	4523
ENSG00000022277	ENSG00000022277.12	replication termination factor 2 [Source:HGNC Symbol;Acc:HGNC:15890]	RTFDC1	protein_coding	A0A0A0MQR2,A2A2L6,B4DXL5,Q9BY42	51507	6.537009877595079	6.544237525388127	3641.0617649621313	-0.24510350510031467	-0.24694838356480905	-0.25504228985952077	0.019038006697016337	0.019930560129520238	0.002927553707117414	3962	3443	3241	2941	3072	5802
ENSG00000196576	ENSG00000196576.15	plexin B2 [Source:HGNC Symbol;Acc:HGNC:9104]	PLXNB2	protein_coding	O15031	23654	7.797135282526128	7.80313005749229	8716.150355703598	-0.24511849666073623	-0.24629573594633933	-0.25670719725311625	0.008711972085117725	0.012801742318443745	1.0192622633798741e-4	8540	8752	8119	6963	7733	13398
ENSG00000169129	ENSG00000169129.15	actin filament associated protein 1 like 2 [Source:HGNC Symbol;Acc:HGNC:25901]	AFAP1L2	protein_coding	B7Z2Q0,Q8N4X5	84632	5.229010477768648	5.235539281687469	1469.106866297338	-0.2458569318993001	-0.24508346699596956	-0.25363071070576554	0.015838200998473936	0.013239508279703393	0.0043984625383311875	1459	1406	1416	1185	1337	2183
ENSG00000160803	ENSG00000160803.8	ubiquilin 4 [Source:HGNC Symbol;Acc:HGNC:1237]	UBQLN4	protein_coding	B4DZF6,Q59F94,Q9NRR5	56893	6.175728109480221	6.183592087686835	2835.700288743257	-0.24621207042678953	-0.24400584813082155	-0.25044975600297387	0.027373654366946505	0.02977061336955053	0.01019527813399517	2931	2771	2570	2451	2256	4468
ENSG00000124574	ENSG00000124574.15	ATP binding cassette subfamily C member 10 [Source:HGNC Symbol;Acc:HGNC:52]	ABCC10	protein_coding	A0A024RD21,Q5T3U5	89845	3.9814260935474897	3.9890103582559124	618.3259747378961	-0.2467097935241269	-0.24091727874412788	-0.2448931825449537	0.03655951413677788	0.051778829325859685	0.043786856294449644	636	592	573	510	562	904
ENSG00000048140	ENSG00000048140.18	tetraspanin 17 [Source:HGNC Symbol;Acc:HGNC:13594]	TSPAN17	protein_coding	A0A024R7Q6,J3KNG2,Q96FV3	26262	6.240651980946486	6.248657713972191	2967.293179779662	-0.2469766562003607	-0.24215555524397636	-0.2475061132286839	0.032011827283837474	0.037107296935173166	0.016892403973775998	3234	2660	2761	2629	2597	4166
ENSG00000075239	ENSG00000075239.14	acetyl-CoA acetyltransferase 1 [Source:HGNC Symbol;Acc:HGNC:93]	ACAT1	protein_coding	A0A140VJX1,P24752	38	6.169650403632263	6.175636041977878	2820.1325160616107	-0.24729095015714533	-0.247592096244328	-0.2575833289952255	0.008543041886140197	0.008116075332726869	3.472309382582632e-4	2819	2698	2709	2317	2473	4259
ENSG00000168575	ENSG00000168575.10	solute carrier family 20 member 2 [Source:HGNC Symbol;Acc:HGNC:10947]	SLC20A2	protein_coding	B2RBR4,B4DJ71,Q08357	6575	4.676392296827428	4.68488944285978	1002.459350938449	-0.24750247511679266	-0.2480855765354781	-0.2522756907654785	0.036740637080465106	0.036226330896405465	0.02665541800515559	1074	1004	853	830	882	1497
ENSG00000111361	ENSG00000111361.13	eukaryotic translation initiation factor 2B subunit alpha [Source:HGNC Symbol;Acc:HGNC:3257]	EIF2B1	protein_coding	Q14232	1967	5.652389113350339	5.66054579090474	1972.7122049887428	-0.24750697027390609	-0.24931238748161447	-0.2553355835609454	0.027601054839581984	0.025875846234226983	0.010260759803501163	2052	1984	1731	1646	1613	3125
ENSG00000178567	ENSG00000178567.8	EPM2A interacting protein 1 [Source:HGNC Symbol;Acc:HGNC:19735]	EPM2AIP1	protein_coding	Q7L775	9852	5.306388086890641	5.314757364070241	1551.8375387162762	-0.2475825779076661	-0.25158163168110936	-0.25735939944044467	0.029828395354984362	0.026005706271234493	0.01134909703637729	1472	1568	1489	1182	1420	2403
ENSG00000161048	ENSG00000161048.11	N-acyl phosphatidylethanolamine phospholipase D [Source:HGNC Symbol;Acc:HGNC:21683]	NAPEPLD	protein_coding	Q6IQ20	222236	4.142725708635482	4.151993209682379	692.3038803029056	-0.24777278623274668	-0.25086895896804356	-0.25263511894835006	0.04638146023229864	0.05455867735464406	0.04285141843248132	670	660	690	531	643	1050
ENSG00000122705	ENSG00000122705.17	clathrin light chain A [Source:HGNC Symbol;Acc:HGNC:2090]	CLTA	protein_coding	C9J8P9,P09496	1211	7.714283434940527	7.720368259522811	8230.02490252717	-0.24779372536122893	-0.248619774614488	-0.25933509864038173	0.008144424583110745	0.011844441657431475	7.59714582745365e-5	8550	8129	7369	6525	7319	12681
ENSG00000166797	ENSG00000166797.11	cytosolic iron-sulfur assembly component 2A [Source:HGNC Symbol;Acc:HGNC:26235]	FAM96A	protein_coding	Q9H5X1	84191	6.136866055956732	6.1437754851660955	2758.8411051159273	-0.24810470841109808	-0.2461974241068233	-0.25404518579048213	0.016846848830084526	0.017722913359373847	0.004286369922389196	2930	2503	2620	2382	2365	4053
ENSG00000140718	ENSG00000140718.21	FTO alpha-ketoglutarate dependent dioxygenase [Source:HGNC Symbol;Acc:HGNC:24678]	FTO	protein_coding	A0A1B0GTC5,B3KU60,Q99770,Q9C0B1	79068	5.537141012739479	5.543709319826007	1819.1097438904242	-0.24835749291071135	-0.2492648780509959	-0.2580627087589699	0.012175251315428938	0.010137446473737483	0.0014592463563613963	1846	1739	1727	1426	1643	2787
ENSG00000136827	ENSG00000136827.12	torsin family 1 member A [Source:HGNC Symbol;Acc:HGNC:3098]	TOR1A	protein_coding	B3KPA1,O14656	1861	6.117137304727631	6.123712117607499	2720.285279652255	-0.24860070203346393	-0.24971227317663441	-0.25880281790981263	0.011713834049173918	0.01126816569306431	0.0010614793235658984	2808	2716	2426	2236	2350	4157
ENSG00000112584	ENSG00000112584.13	family with sequence similarity 120B [Source:HGNC Symbol;Acc:HGNC:21109]	FAM120B	protein_coding	A0A0D9SEJ5,B4DG54,B4DSS4,F5GY05,Q96EK7	84498	4.918336770742874	4.925000687362317	1184.393067128128	-0.24943631122093834	-0.247012458091628	-0.2545093829921698	0.016680940098371427	0.013855977365385672	0.007032314266876134	1190	1132	1132	980	1059	1743
ENSG00000112739	ENSG00000112739.17	pre-mRNA processing factor 4B [Source:HGNC Symbol;Acc:HGNC:17346]	PRPF4B	protein_coding	A0A024QZY5,Q13523	8899	6.219609127008935	6.227364635141967	2923.029751829861	-0.25012881896637223	-0.25075228314681053	-0.25821487213372574	0.022195723046149453	0.023224183731146448	0.005289531030025818	2777	2846	2901	2272	2746	4327
ENSG00000107021	ENSG00000107021.16	TBC1 domain family member 13 [Source:HGNC Symbol;Acc:HGNC:25571]	TBC1D13	protein_coding	A0A024R8B1,A0A024R8C8,B3KNG3,B4DHM6,Q9NVG8	54662	5.031998041530009	5.039660165097017	1282.7781746612075	-0.2501513077110643	-0.24093428469143996	-0.24575394947177442	0.03040213441156746	0.033309908527638904	0.02623750538073358	1316	1196	1222	1147	1100	1824
ENSG00000118515	ENSG00000118515.11	serum/glucocorticoid regulated kinase 1 [Source:HGNC Symbol;Acc:HGNC:10810]	SGK1	protein_coding	B7Z325,E9PR89,O00141	6446	4.744919542236984	4.752708465796381	1050.7294323887215	-0.25035168707961347	-0.25138762348458144	-0.2569434954446503	0.023808515259811446	0.021645090506273966	0.013190748776544416	1135	987	953	871	896	1609
ENSG00000112146	ENSG00000112146.16	F-box protein 9 [Source:HGNC Symbol;Acc:HGNC:13588]	FBXO9	protein_coding	Q9UK97	26268	5.03517610916444	5.044467955000314	1286.343752594095	-0.2505724682072456	-0.24871358215946882	-0.2530367099201005	0.03972139302884105	0.04050299220736541	0.024694031745749415	1344	1265	1151	944	1240	1958
ENSG00000162512	ENSG00000162512.16	syndecan 3 [Source:HGNC Symbol;Acc:HGNC:10660]	SDC3	protein_coding	O75056	9672	5.126874354777696	5.134197707589797	1369.2749687852947	-0.2514741988396412	-0.25187667764010035	-0.2587429286721275	0.018514446889365356	0.01579852987283166	0.006066126614102803	1339	1349	1310	1075	1259	2051
ENSG00000103111	ENSG00000103111.15	MON1 homolog B, secretory trafficking associated [Source:HGNC Symbol;Acc:HGNC:25020]	MON1B	protein_coding	B4DKA0,E7EW32,Q6ZR87,Q7L1V2	22879	6.1475482425600685	6.154570022817079	2778.936331824143	-0.25150806591965075	-0.2538773401429481	-0.26259559944096666	0.013007745535793973	0.012471835140854575	0.0011404415202917293	2702	2805	2613	2182	2470	4297
ENSG00000110514	ENSG00000110514.19	MAP kinase activating death domain [Source:HGNC Symbol;Acc:HGNC:6766]	MADD	protein_coding	A0A0A0MRB5,Q8WXG6	8567	6.186501738745625	6.194638347644542	2857.6321382777573	-0.2515298024381292	-0.2527266194678592	-0.2591960298825899	0.025255156491959255	0.025966824588617543	0.0075355174637668654	2976	2954	2432	2329	2608	4153
ENSG00000105738	ENSG00000105738.11	signal induced proliferation associated 1 like 3 [Source:HGNC Symbol;Acc:HGNC:23801]	SIPA1L3	protein_coding	B2RWP0,O60292	23094	7.291448879078001	7.2981960135250326	6142.891890675595	-0.25159919120213714	-0.250924344829852	-0.2595871959484966	0.012013155333394242	0.01591839774183547	0.0011405817474083016	5939	6101	5882	5269	5322	8941
ENSG00000018408	ENSG00000018408.14	WW domain containing transcription regulator 1 [Source:HGNC Symbol;Acc:HGNC:24042]	WWTR1	protein_coding	Q9GZV5	25937	7.256373953284154	7.262567898986155	5992.489640686713	-0.2518963359139442	-0.2514045331054377	-0.2617665772508248	0.007796642165485245	0.010494749287927615	1.6498805000036612e-4	6012	5984	5510	4893	5436	8759
ENSG00000099875	ENSG00000099875.14	MAPK interacting serine/threonine kinase 2 [Source:HGNC Symbol;Acc:HGNC:7111]	MKNK2	protein_coding	B3KS07,Q9HBH9	2872	6.131389840676851	6.1404490792135205	2751.6884779837196	-0.2523982676091299	-0.25585217618254236	-0.26153084260203824	0.031376466216843174	0.031161244467860772	0.009912654538045193	3059	2630	2385	2214	2273	4441
ENSG00000146054	ENSG00000146054.18	tripartite motif containing 7 [Source:HGNC Symbol;Acc:HGNC:16278]	TRIM7	protein_coding	Q9C029	81786	4.648160371130089	4.655624010558348	982.2481669512287	-0.25240648267056814	-0.2537705044446128	-0.25977304821718655	0.019606836764197902	0.018122484779895125	0.009455628833243667	999	978	896	795	862	1494
ENSG00000198585	ENSG00000198585.12	nudix hydrolase 16 [Source:HGNC Symbol;Acc:HGNC:26442]	NUDT16	protein_coding	Q96DE0	131870	5.0897538261889625	5.099200584016701	1336.5960339872588	-0.2527059177869855	-0.25540141309264563	-0.25856641810843506	0.038826985519022666	0.03682059399032937	0.02485103487729545	1318	1210	1377	1145	1093	2048
ENSG00000100138	ENSG00000100138.15	small nuclear ribonucleoprotein 13 [Source:HGNC Symbol;Acc:HGNC:7819]	NHP2L1	protein_coding	P55769,Q6FHM6	4809	6.097616763352835	6.106416907402562	2688.4077470545653	-0.2541654000588676	-0.2515380851705547	-0.25578504092681886	0.03137633149257788	0.03543363939079562	0.015755165824931253	2980	2548	2344	2381	2246	3915
ENSG00000162783	ENSG00000162783.11	immediate early response 5 [Source:HGNC Symbol;Acc:HGNC:5393]	IER5	protein_coding	Q5VY09	51278	5.934439054548588	5.943211528881388	2400.558899945002	-0.2543683363109102	-0.24966427714925102	-0.2542546344891063	0.031163425580437595	0.03564094887637197	0.016883426409429407	2554	2299	2165	2143	1904	3644
ENSG00000244462	ENSG00000244462.8	RNA binding motif protein 12 [Source:HGNC Symbol;Acc:HGNC:9898]	RBM12	protein_coding	Q9NTZ6	10137	6.5451990119949315	6.5514319877459695	3659.847865778039	-0.25459735659854094	-0.25411990817371954	-0.264458588573127	0.007104312667432747	0.0076506444288337245	1.6522884700857635e-4	3686	3628	3387	2990	3277	5403
ENSG00000218336	ENSG00000218336.9	teneurin transmembrane protein 3 [Source:HGNC Symbol;Acc:HGNC:29944]	TENM3	protein_coding	A0A140VJW8,Q9P273	55714	5.182764107429503	5.190927166180288	1424.517018759815	-0.2555450204042149	-0.24687707444243867	-0.2519183303742331	0.030571931857455697	0.03305269853960491	0.020797670574455418	1437	1421	1297	1144	1376	1988
ENSG00000040633	ENSG00000040633.13	PHD finger protein 23 [Source:HGNC Symbol;Acc:HGNC:28428]	PHF23	protein_coding	Q9BUL5	79142	6.306833673925043	6.315679808370037	3108.214874027092	-0.2560324788430525	-0.25049391742114685	-0.25560559060292964	0.030505828310532796	0.037118523628484536	0.015199584560183894	3277	2998	2812	2795	2453	4697
ENSG00000141012	ENSG00000141012.13	galactosamine (N-acetyl)-6-sulfatase [Source:HGNC Symbol;Acc:HGNC:4122]	GALNS	protein_coding	P34059,Q6YL38,Q96I49	2588	5.779843677383722	5.789207591059388	2156.6119405769396	-0.2578013311868019	-0.25511746543745717	-0.260583669545087	0.032259334239097416	0.03547476989427906	0.013063249156666904	2179	2158	1974	1560	2083	3294
ENSG00000143624	ENSG00000143624.14	integrator complex subunit 3 [Source:HGNC Symbol;Acc:HGNC:26153]	INTS3	protein_coding	Q68E01	65123	5.537647713876489	5.546359210895443	1822.2546668357936	-0.25783417850297874	-0.26187752775796747	-0.26791987930198885	0.022423855270171156	0.019725454164553177	0.00610352383233226	2012	1696	1647	1412	1572	2908
ENSG00000071626	ENSG00000071626.17	DAZ associated protein 1 [Source:HGNC Symbol;Acc:HGNC:2683]	DAZAP1	protein_coding	A0A0S2Z569,Q96EP5	26528	7.012219226284877	7.021731137073159	5070.3830180789255	-0.2581138921665125	-0.2542161523150644	-0.25958899607915603	0.03487189431789405	0.0431111028774471	0.01221253637383417	5277	4690	4869	4238	3905	8388
ENSG00000120306	ENSG00000120306.11	cysteine rich transmembrane module containing 1 [Source:HGNC Symbol;Acc:HGNC:30239]	CYSTM1	protein_coding	Q9H1C7	84418	6.131242166584498	6.1387340195593625	2748.472147323235	-0.2582977483882995	-0.2593462786671855	-0.2677895786449499	0.01278987907132783	0.012723786376677973	0.0011559420760666316	2875	2535	2646	2092	2489	4268
ENSG00000067596	ENSG00000067596.12	DEAH-box helicase 8 [Source:HGNC Symbol;Acc:HGNC:2749]	DHX8	protein_coding	B7Z8F4,F5H658,Q05CV4,Q14562,Q86YB2	1659	6.531251331869864	6.538600069798148	3627.8699476644665	-0.25848468481133297	-0.2554177755593444	-0.26301460552101447	0.01360697298132461	0.016124732607472447	0.0026228167470866834	3701	3601	3312	3178	3028	5327
ENSG00000176393	ENSG00000176393.11	arginyl aminopeptidase [Source:HGNC Symbol;Acc:HGNC:10078]	RNPEP	protein_coding	Q9H4A4	6051	7.068303280199919	7.076765755164278	5268.76650089009	-0.25858666849567846	-0.2582586992267795	-0.2642134370524454	0.02217592338964869	0.02738455978985417	0.005732000880893706	5735	5193	4529	4595	4433	7688
ENSG00000178980	ENSG00000178980.15	selenoprotein W [Source:HGNC Symbol;Acc:HGNC:10752]	SEPW1	protein_coding	P63302	6415	5.599709972944228	5.607814627351698	1902.2580695412948	-0.25871137730652877	-0.2565533248333432	-0.2626945554976593	0.021646110301349008	0.02141250775234121	0.008469104522344506	2115	1750	1713	1571	1729	2727
ENSG00000149532	ENSG00000149532.15	cleavage and polyadenylation specific factor 7 [Source:HGNC Symbol;Acc:HGNC:30098]	CPSF7	protein_coding	B4DGF8,Q8N684	79869	6.738266532645408	6.746787484126112	4189.9177345889575	-0.2587583903054464	-0.25927288127734244	-0.2664492791512968	0.02124023296980344	0.02414366346239201	0.003714088854701874	4103	4222	3942	3301	3438	6907
ENSG00000042286	ENSG00000042286.15	apoptosis inducing factor mitochondria associated 2 [Source:HGNC Symbol;Acc:HGNC:21411]	AIFM2	protein_coding	Q9BRQ8	84883	6.247721983677423	6.257909670870189	2986.1373218907415	-0.2588804569610977	-0.25361117732987687	-0.25676741776116313	0.04248184504417332	0.050972004526405164	0.025250016893863293	3272	2763	2711	2692	2315	4555
ENSG00000136518	ENSG00000136518.17	actin like 6A [Source:HGNC Symbol;Acc:HGNC:24124]	ACTL6A	protein_coding	O96019	86	6.003749928301841	6.014344841772063	2522.3679765096977	-0.25894986815265697	-0.25069036593007	-0.25236747164479945	0.04931330988626942	0.06195704350615028	0.03830143143799964	2755	2272	2350	2340	1999	3665
ENSG00000072518	ENSG00000072518.20	microtubule affinity regulating kinase 2 [Source:HGNC Symbol;Acc:HGNC:3332]	MARK2	protein_coding	A0A140VJP1,A8K2S4,Q7KZI7	2011	5.4013657809044915	5.408897228588354	1656.7845963845866	-0.2592475281471507	-0.2623257879616782	-0.26974280507521925	0.0129683560326258	0.010388012829498954	0.002126392300864843	1622	1606	1625	1325	1436	2555
ENSG00000163013	ENSG00000163013.11	F-box protein 41 [Source:HGNC Symbol;Acc:HGNC:29409]	FBXO41	protein_coding	Q8TF61	150726	4.401023236590756	4.410314900354358	828.6943631783543	-0.2593382603933227	-0.2504818735027746	-0.2524845000245405	0.04491822181006766	0.05633724414569035	0.04708704955691342	795	804	817	663	798	1160
ENSG00000139613	ENSG00000139613.12	SWI/SNF related, matrix associated, actin dependent regulator of chromatin subfamily c member 2 [Source:HGNC Symbol;Acc:HGNC:11105]	SMARCC2	protein_coding	A0A024RB22,F8VXC8,Q8TAQ2	6601	7.081948374966405	7.0902744618664775	5316.559528098445	-0.2595921743466644	-0.2608051863984125	-0.26880289459010104	0.01862520526542997	0.02231316134212567	0.0020933672690677356	5138	5416	5014	4008	4655	8588
ENSG00000116670	ENSG00000116670.15	mitotic arrest deficient 2 like 2 [Source:HGNC Symbol;Acc:HGNC:6764]	MAD2L2	protein_coding	A0A024R4I4,Q9UI95	10459	4.762658270443149	4.7708893451550365	1064.0607461684767	-0.26020099481804254	-0.2617224587910538	-0.2672651496795928	0.02000957174409683	0.017725315866273274	0.00907840794961879	1161	1008	956	853	937	1614
ENSG00000110711	ENSG00000110711.10	aryl hydrocarbon receptor interacting protein [Source:HGNC Symbol;Acc:HGNC:358]	AIP	protein_coding	G9I2H4,O00170	9049	5.413715112796939	5.421729896455275	1671.5102985986568	-0.260499457838076	-0.2631606967019319	-0.27012176164042817	0.015789569199132467	0.013236248378825425	0.0034084513794749994	1821	1610	1481	1328	1459	2575
ENSG00000143198	ENSG00000143198.13	microsomal glutathione S-transferase 3 [Source:HGNC Symbol;Acc:HGNC:7064]	MGST3	protein_coding	A0A024R8Z1,O14880	4259	6.652159565297657	6.661770228431667	3950.0984080627545	-0.2605233030942209	-0.26520270729061957	-0.2710862484877589	0.029098046290105144	0.030400830171697497	0.006531477476643964	4394	3910	3322	3022	3483	6228
ENSG00000152795	ENSG00000152795.17	heterogeneous nuclear ribonucleoprotein D like [Source:HGNC Symbol;Acc:HGNC:5037]	HNRNPDL	protein_coding	A0A024RDF6,A0A087WUK2,O14979	9987	8.180677711482403	8.188786006081994	11386.8979176597	-0.26083219288221837	-0.2614225099750132	-0.2702497564895819	0.015992917292153404	0.023402619571445706	0.0011970115547013723	11332	10550	11467	8669	9850	18434
ENSG00000178127	ENSG00000178127.13	NADH:ubiquinone oxidoreductase core subunit V2 [Source:HGNC Symbol;Acc:HGNC:7717]	NDUFV2	protein_coding	P19404	4729	6.483129277234047	6.491085971575325	3509.5788741601064	-0.26131355097983583	-0.2638383686706914	-0.27156424902458665	0.014042804811836526	0.01476354290437504	0.0016057292277462387	3894	3302	3123	2839	2985	5443
ENSG00000087111	ENSG00000087111.21	phosphatidylinositol glycan anchor biosynthesis class S [Source:HGNC Symbol;Acc:HGNC:14937]	PIGS	protein_coding	Q8NBL9,Q96IR5,Q96S52	94005	6.242800739022126	6.25054228289859	2970.5623810317197	-0.2616828149843684	-0.2635019282534222	-0.2711704699151315	0.012980221993096595	0.013169804037778638	0.001604198109417718	3078	3042	2600	2453	2545	4485
ENSG00000182095	ENSG00000182095.14	trinucleotide repeat containing 18 [Source:HGNC Symbol;Acc:HGNC:11962]	TNRC18	protein_coding	A3KMH2,O15417	84629	6.8316554714491975	6.840737884229503	4473.307747982681	-0.2620913913815408	-0.2612346178935367	-0.26610199804913187	0.02538425427281968	0.030450011850010894	0.0078159025572235	4253	4596	4241	3919	3598	6753
ENSG00000140157	ENSG00000140157.15	NIPA magnesium transporter 2 [Source:HGNC Symbol;Acc:HGNC:17044]	NIPA2	protein_coding	A0A024R372,Q8N8Q9	81614	6.439467700806484	6.44623260836869	3402.6413033070844	-0.2624619748191748	-0.26128148363963744	-0.2706637159927733	0.0073706682796697495	0.007969122323323816	3.4459698751539456e-4	3539	3158	3277	2848	2979	4971
ENSG00000253368	ENSG00000253368.4	TMF1 regulated nuclear protein 1 [Source:HGNC Symbol;Acc:HGNC:34348]	TRNP1	protein_coding	Q6NT89	388610	6.484159123291978	6.491744653009824	3511.138697885552	-0.26326710640025164	-0.26192267712017697	-0.2705889523230209	0.011653009195047592	0.0132942304511049	0.0010117285573737354	3751	3285	3269	2689	3290	5220
ENSG00000124193	ENSG00000124193.16	serine and arginine rich splicing factor 6 [Source:HGNC Symbol;Acc:HGNC:10788]	SRSF6	protein_coding	Q13247	6431	7.372251653799732	7.3800677299235025	6499.652983146954	-0.2633688726135951	-0.26222359638978737	-0.2708058513063293	0.012650778903788629	0.016982726442102327	6.789710106184902e-4	6737	6191	6140	4888	5632	10607
ENSG00000235162	ENSG00000235162.9	chromosome 12 open reading frame 75 [Source:HGNC Symbol;Acc:HGNC:35164]	C12orf75	protein_coding	Q8TAD7	387882	6.770059637904938	6.7772554487901875	4279.592875480732	-0.26356852093340905	-0.2643856685787311	-0.27395081522480885	0.008046795232608834	0.009274548111939236	1.6422673079248966e-4	4474	4199	3895	3312	3747	6728
ENSG00000111652	ENSG00000111652.10	COP9 signalosome subunit 7A [Source:HGNC Symbol;Acc:HGNC:16758]	COPS7A	protein_coding	Q9UBW8	50813	5.92215328221348	5.93138419650909	2380.642086678979	-0.2638128028014034	-0.268548981003303	-0.27403725188352446	0.02317002580596852	0.022273044869584504	0.006271017597724472	2410	2543	2044	1920	2084	3583
ENSG00000138193	ENSG00000138193.15	phospholipase C epsilon 1 [Source:HGNC Symbol;Acc:HGNC:17175]	PLCE1	protein_coding	B7ZM61,Q9P212	51196	5.244274943847608	5.2517618912495525	1486.0257939381404	-0.2638626487016791	-0.2594654272612345	-0.26638749222480873	0.01422801957020652	0.01349321670300619	0.005337772084548579	1560	1385	1409	1275	1281	2153
ENSG00000071889	ENSG00000071889.16	FAM3 metabolism regulating signaling molecule A [Source:HGNC Symbol;Acc:HGNC:13749]	FAM3A	protein_coding	D3DWX8,P98173,Q9BU27	60343	4.5399816496637495	4.54929721073308	912.1918712576945	-0.2639297227336913	-0.26986016630869064	-0.27309424561805323	0.024369615625093433	0.022715777455963437	0.012368157764435915	956	846	881	721	766	1452
ENSG00000132612	ENSG00000132612.16	vacuolar protein sorting 4 homolog A [Source:HGNC Symbol;Acc:HGNC:13488]	VPS4A	protein_coding	A0A024R705,Q9UN37	27183	6.399165551039491	6.4081771101795555	3312.9113802669644	-0.2641090300011096	-0.2639659895050031	-0.27053615400588216	0.021547606849639828	0.02342578150449205	0.004368247193370532	3485	3210	3036	2580	2701	5519
ENSG00000167552	ENSG00000167552.14	tubulin alpha 1a [Source:HGNC Symbol;Acc:HGNC:20766]	TUBA1A	protein_coding	Q71U36	7846	7.889991706548374	7.899951488112807	9319.553011896316	-0.2642839264471503	-0.25789423372788606	-0.26626415608546117	0.03472891252742332	0.04837291353961584	0.009044117951963533	9386	8980	8919	6493	8951	14743
ENSG00000074047	ENSG00000074047.21	GLI family zinc finger 2 [Source:HGNC Symbol;Acc:HGNC:4318]	GLI2	protein_coding	P10070,Q1PSW9,Q59FV5	2736	5.6908102118245205	5.699545913378132	2027.1946708201044	-0.2643974575506053	-0.265067743206152	-0.2705127400170872	0.020526478021464796	0.019930560129520238	0.006696102797940244	1944	2036	1960	1731	1648	3100
ENSG00000143641	ENSG00000143641.10	polypeptide N-acetylgalactosaminyltransferase 2 [Source:HGNC Symbol;Acc:HGNC:4124]	GALNT2	protein_coding	A0A1L7NY50,B7Z6K2,G3V1S6,Q10471	2590	7.432095664370567	7.442518766883635	6787.279062975161	-0.2645500087944539	-0.2561263709586983	-0.26125321522768846	0.03972139302884105	0.05589505237364512	0.014933806856980645	6985	6597	6290	4787	6816	10142
ENSG00000182224	ENSG00000182224.12	cytochrome b5 domain containing 1 [Source:HGNC Symbol;Acc:HGNC:26516]	CYB5D1	protein_coding	Q6P9G0	124637	5.3499724591947055	5.357328864249341	1598.706782416061	-0.2646421712068765	-0.265537224777105	-0.27326227489262694	0.009986054799738818	0.00809859074662389	0.001450227364033805	1596	1543	1550	1315	1368	2420
ENSG00000073969	ENSG00000073969.18	N-ethylmaleimide sensitive factor, vesicle fusing ATPase [Source:HGNC Symbol;Acc:HGNC:8016]	NSF	protein_coding	P46459	4905	5.279236418892564	5.2882431327967705	1523.9141937906538	-0.2650568091601788	-0.26496994729001444	-0.2698752513624935	0.024506333616987216	0.0229787858022301	0.010644720642116733	1655	1529	1296	1239	1375	2216
ENSG00000131844	ENSG00000131844.16	methylcrotonoyl-CoA carboxylase 2 [Source:HGNC Symbol;Acc:HGNC:6937]	MCCC2	protein_coding	A0A140VK29,Q9HCC0	64087	6.427255646781266	6.4350125560626115	3376.3229297904536	-0.26506791129363033	-0.2645080792233856	-0.2719121862630086	0.0120867989078269	0.013496527121236404	0.0017180300211029882	3319	3452	3127	2890	2841	4991
ENSG00000077348	ENSG00000077348.9	exosome component 5 [Source:HGNC Symbol;Acc:HGNC:24662]	EXOSC5	protein_coding	Q9NQT4	56915	5.581483104958961	5.591878150177543	1881.4700165019985	-0.26517268818229167	-0.2651236161751644	-0.2675098780948518	0.03840950472070175	0.039278306402292566	0.021712247154520088	2145	1815	1577	1613	1633	2692
ENSG00000115459	ENSG00000115459.18	ELMO domain containing 3 [Source:HGNC Symbol;Acc:HGNC:26158]	ELMOD3	protein_coding	Q96FG2	84173	4.399513057813591	4.4106277385996755	828.375783727221	-0.26546492529937427	-0.27446502789403215	-0.2750444370834247	0.03992272527241365	0.038226833481503394	0.025597323226551835	901	735	806	645	695	1331
ENSG00000135905	ENSG00000135905.19	dedicator of cytokinesis 10 [Source:HGNC Symbol;Acc:HGNC:23479]	DOCK10	protein_coding	Q96BY6	55619	6.2625400755323275	6.27274366331349	3017.7713997146907	-0.2656614998327883	-0.25329323943208043	-0.2551483859155465	0.04103914446546129	0.055347001412071356	0.031086897690896984	3239	2838	2752	2814	2544	4086
ENSG00000133028	ENSG00000133028.12	synthesis of cytochrome C oxidase 1 [Source:HGNC Symbol;Acc:HGNC:10603]	SCO1	protein_coding	O75880	6341	5.828839027366712	5.839076825502466	2233.2678108854207	-0.2661443615575883	-0.2661590225118088	-0.2693494028304576	0.03347911483667868	0.03542327131928557	0.01624632931942051	2493	2177	1902	1944	1811	3352
ENSG00000182446	ENSG00000182446.14	NPL4 homolog, ubiquitin recognition factor [Source:HGNC Symbol;Acc:HGNC:18261]	NPLOC4	protein_coding	A0A024R8R4,Q8TAT6	55666	7.61887101931938	7.626204087470495	7711.624194465271	-0.2664591588382318	-0.26421019249559363	-0.2725670564528911	0.008642682921264935	0.01296659519989649	5.187847051031599e-4	7994	7567	7071	6693	6410	11366
ENSG00000073050	ENSG00000073050.12	X-ray repair cross complementing 1 [Source:HGNC Symbol;Acc:HGNC:12828]	XRCC1	protein_coding	B2RCY5,P18887,Q59HH7	7515	5.845375504604019	5.854623052742021	2256.5425855498142	-0.26653005106497585	-0.26833326997962387	-0.27447458301922956	0.020870515832931646	0.020105619210085655	0.004357437033485786	2396	2159	2084	1675	1951	3704
ENSG00000106635	ENSG00000106635.8	BAF chromatin remodeling complex subunit BCL7B [Source:HGNC Symbol;Acc:HGNC:1005]	BCL7B	protein_coding	F2Z3H6,Q9BQE9	9275	4.307870099686355	4.319041416774737	777.4188226533055	-0.2666538610524659	-0.2732868283418142	-0.27286561156737904	0.04173472041490671	0.04262479960107519	0.031096676072391964	765	766	755	639	613	1255
ENSG00000166348	ENSG00000166348.18	ubiquitin specific peptidase 54 [Source:HGNC Symbol;Acc:HGNC:23513]	USP54	protein_coding	B7Z7X1,Q70EL1	159195	4.932647862739302	4.942492216024621	1198.6772079985685	-0.2668871585345365	-0.2714652955435738	-0.27502090438551785	0.028048234136541936	0.024456250882042483	0.013228669944598814	1252	1256	1021	951	1057	1814
ENSG00000120509	ENSG00000120509.10	PDZ domain containing 11 [Source:HGNC Symbol;Acc:HGNC:28034]	PDZD11	protein_coding	Q5EBL8	51248	5.7153018790484245	5.723768598480326	2061.043949940453	-0.26750175336540666	-0.2674754173426526	-0.27436332303402566	0.015262244434856935	0.01489772870578871	0.0026347725194013484	2172	2023	1865	1541	1909	3151
ENSG00000126003	ENSG00000126003.7	PLAG1 like zinc finger 2 [Source:HGNC Symbol;Acc:HGNC:9047]	PLAGL2	protein_coding	Q9UPG8	5326	5.013779332740324	5.022501266675525	1267.1674141614537	-0.26772820361527366	-0.26858471497758496	-0.27360416644777147	0.01804989038578511	0.015680022984812206	0.006927211617645372	1303	1238	1183	1061	1024	1979
ENSG00000141720	NA	NA	PIP4K2B	protein_coding	NA	NA	6.912480837185559	6.920129207789693	4726.92108601438	-0.26776586917006606	-0.2630941572686977	-0.27056951077805175	0.011365931910335723	0.015163207968799833	0.0018066048231227452	4926	4566	4374	4152	4069	6647
ENSG00000165502	ENSG00000165502.7	ribosomal protein L36a like [Source:HGNC Symbol;Acc:HGNC:10346]	RPL36AL	protein_coding	Q969Q0	6166	7.4919273122224865	7.501236385986611	7068.8103675851	-0.26817614281704805	-0.2649072349869596	-0.2720331090288308	0.022759091617647054	0.03042069588880733	0.0034502916907240178	7163	6747	6833	5058	6344	11609
ENSG00000149182	ENSG00000149182.15	ADP ribosylation factor GTPase activating protein 2 [Source:HGNC Symbol;Acc:HGNC:13504]	ARFGAP2	protein_coding	G5E9L0,Q8N6H7	84364	5.516379272246651	5.526018486897425	1797.2010260076731	-0.268242672082615	-0.265095892398196	-0.2690483766487641	0.026695760296568852	0.027871309698558795	0.012971121004021284	1857	1744	1675	1561	1393	2815
ENSG00000164104	ENSG00000164104.12	high mobility group box 2 [Source:HGNC Symbol;Acc:HGNC:5000]	HMGB2	protein_coding	P26583	3148	6.87976064503167	6.889154658187609	4625.068104621748	-0.2684346986787534	-0.26999535472998754	-0.2759846216191831	0.021482786560064627	0.024616084311824233	0.003906659220505908	4894	4112	4595	3704	3755	7497
ENSG00000198130	ENSG00000198130.16	3-hydroxyisobutyryl-CoA hydrolase [Source:HGNC Symbol;Acc:HGNC:4908]	HIBCH	protein_coding	A0A140VJL0,Q6NVY1	26275	4.700502944960426	4.709116011852662	1019.4644999133808	-0.26873605819842755	-0.26559373968092614	-0.2707240926270843	0.01981986759741619	0.020576012045850262	0.010424310222105855	1059	965	969	782	960	1499
ENSG00000243989	ENSG00000243989.9	aminoacylase 1 [Source:HGNC Symbol;Acc:HGNC:177]	ACY1	protein_coding	Q03154,V9HWA0	95	4.486718023118721	4.4975574495176955	880.2678716829602	-0.26895118474936835	-0.2700070670762926	-0.27078610444805706	0.04113970652937901	0.04411239891829102	0.0326651413401965	987	872	735	729	766	1296
ENSG00000124067	ENSG00000124067.17	solute carrier family 12 member 4 [Source:HGNC Symbol;Acc:HGNC:10913]	SLC12A4	protein_coding	B4DF30,Q9UP95	6560	5.23567015703209	5.244925750408514	1478.7583885008667	-0.26911058655201575	-0.27130887372450746	-0.27591303420549496	0.021050131226498365	0.01892726260963844	0.008093396549628309	1539	1332	1477	1238	1208	2281
ENSG00000155636	ENSG00000155636.15	RNA binding motif protein 45 [Source:HGNC Symbol;Acc:HGNC:24468]	RBM45	protein_coding	Q8IUH3	129831	3.853782938998512	3.8626407382848953	566.4510692249701	-0.2699677312270098	-0.2622694246429075	-0.26627111736774783	0.03135221868718821	0.0473513832030067	0.038450202903131864	571	563	526	468	512	811
ENSG00000110274	ENSG00000110274.16	centrosomal protein 164 [Source:HGNC Symbol;Acc:HGNC:29182]	CEP164	protein_coding	Q9UPV0	22897	5.05949614090113	5.068676243209839	1308.2514021578932	-0.2705064922387601	-0.27467130310328325	-0.27946134168527803	0.017954404709729397	0.014611735130693216	0.005354141654783111	1326	1260	1265	1044	1071	2100
ENSG00000070366	ENSG00000070366.14	SMG6 nonsense mediated mRNA decay factor [Source:HGNC Symbol;Acc:HGNC:17809]	SMG6	protein_coding	Q86US8	23293	5.883954276481429	5.8910844265445474	2315.2034752131517	-0.2705337481737861	-0.2692450614912488	-0.27867468303515514	0.006558061149630343	0.006100582622602578	3.033014315626264e-4	2422	2179	2204	1868	2080	3390
ENSG00000151491	ENSG00000151491.14	epidermal growth factor receptor pathway substrate 8 [Source:HGNC Symbol;Acc:HGNC:3420]	EPS8	protein_coding	B4E3T6,Q12929	2059	6.847095840843339	6.855740256067618	4518.813046986626	-0.27112418971181124	-0.27180429219697844	-0.2794963110433181	0.013782073355736968	0.0163302451177034	0.0011130006295264894	4474	4638	4173	3360	4103	7051
ENSG00000126698	ENSG00000126698.11	DnaJ heat shock protein family (Hsp40) member C8 [Source:HGNC Symbol;Acc:HGNC:15470]	DNAJC8	protein_coding	O75937	22826	6.471414586805058	6.47950179335753	3482.0132040688377	-0.27136291967600185	-0.27033740314830673	-0.2772699420065912	0.010857029509532528	0.012320022312543715	0.0012628542123170254	3525	3281	3423	2966	2831	5307
ENSG00000196557	ENSG00000196557.13	calcium voltage-gated channel subunit alpha1 H [Source:HGNC Symbol;Acc:HGNC:1395]	CACNA1H	protein_coding	A0A1W2PQW2,B3KQH9,O95180	8912	5.310012312358933	5.318116445776753	1555.947640039267	-0.2717446437767364	-0.27025215226043003	-0.27694975387688264	0.012973998266694896	0.011817382458595947	0.003429538290291997	1577	1596	1400	1285	1377	2257
ENSG00000132182	ENSG00000132182.12	nucleoporin 210 [Source:HGNC Symbol;Acc:HGNC:30052]	NUP210	protein_coding	Q8TEM1	23225	7.803449908055102	7.812513926061628	8775.950361941997	-0.27206969826517785	-0.2667455137583624	-0.27226596023209204	0.019566843920559122	0.028753106466956557	0.005188605687560242	8935	8897	7932	7823	7630	11941
ENSG00000168434	ENSG00000168434.13	component of oligomeric golgi complex 7 [Source:HGNC Symbol;Acc:HGNC:18622]	COG7	protein_coding	A0A0S2Z652,P83436	91949	4.608705478006773	4.618873474892606	957.4186591648697	-0.2722609648919379	-0.27692143298196376	-0.2797925236263391	0.026465376159001942	0.025390599751742363	0.013769749780222053	1040	962	824	746	843	1467
ENSG00000162298	ENSG00000162298.18	synoviolin 1 [Source:HGNC Symbol;Acc:HGNC:20738]	SYVN1	protein_coding	Q86TM6	84447	5.585769386627151	5.593719077777564	1883.5570912000157	-0.27238894712629713	-0.274159478705917	-0.2816526906893091	0.0092243547503818	0.007946621068748978	9.441558000759609e-4	1889	1909	1744	1535	1594	2880
ENSG00000137168	ENSG00000137168.8	peptidylprolyl isomerase like 1 [Source:HGNC Symbol;Acc:HGNC:9260]	PPIL1	protein_coding	A0A024RCX8,Q9Y3C6	51645	5.646598483011646	5.655461775859367	1966.5317796199208	-0.2724825924717839	-0.2684339976636943	-0.27329154514725335	0.01867100493706257	0.02012051585946541	0.007905270968360505	1923	1885	1959	1731	1642	2828
ENSG00000141644	ENSG00000141644.17	methyl-CpG binding domain protein 1 [Source:HGNC Symbol;Acc:HGNC:6916]	MBD1	protein_coding	A8K654,B4DI41,B4DUR3,Q9UIS9	4152	5.25580518590349	5.26572122761465	1499.7297310311292	-0.27262473954804833	-0.27743083125116147	-0.2820677322757693	0.021266213852662107	0.018058969631539478	0.0057874966955234666	1512	1506	1402	1124	1278	2449
ENSG00000177082	ENSG00000177082.13	WD repeat domain 73 [Source:HGNC Symbol;Acc:HGNC:25928]	WDR73	protein_coding	Q5RKY8,Q6P4I2,Q6PJL8	84942	5.083968823830512	5.093365499952597	1331.2003727606848	-0.2733384392359989	-0.27316649497909623	-0.27729443669168424	0.020526478021464796	0.019225207101536704	0.009378399226265217	1448	1207	1266	1132	1086	2020
ENSG00000136802	ENSG00000136802.11	leucine rich repeat containing 8 VRAC subunit A [Source:HGNC Symbol;Acc:HGNC:19027]	LRRC8A	protein_coding	A0A024R892,A8K1C7,Q8IWT6	56262	6.092712835731335	6.100827939526964	2677.462172814914	-0.27358450328945505	-0.27509071073251634	-0.2832400692001723	0.009378395876099265	0.00930905608570768	6.320340284865664e-4	2737	2748	2400	2091	2405	4022
ENSG00000186532	ENSG00000186532.12	SET and MYND domain containing 4 [Source:HGNC Symbol;Acc:HGNC:21067]	SMYD4	protein_coding	Q8IYR2	114826	4.705877178308183	4.715537712475363	1024.0956806106713	-0.2736449671295357	-0.2776163638999708	-0.2807401645412608	0.021940921189395578	0.02022713597418025	0.010894465621596879	1001	977	1035	848	844	1573
ENSG00000138801	ENSG00000138801.9	3'-phosphoadenosine 5'-phosphosulfate synthase 1 [Source:HGNC Symbol;Acc:HGNC:8603]	PAPSS1	protein_coding	O43252	9061	5.766764686549203	5.774951889700734	2136.1993541232478	-0.2736729556397589	-0.2672079006033275	-0.2740871311690594	0.01407698514968878	0.015171945881591705	0.0038158972346776393	2260	2027	1989	1721	2017	2975
ENSG00000270172	NA	NA	RP5-1024G6.8	lincRNA	NA	NA	3.6735005430832475	3.684700179135807	500.5245191751965	-0.27418394370003657	-0.2726480287528318	-0.26971709023121143	0.04587106570522218	0.065266301089041	0.05872799302865531	507	460	504	432	409	747
ENSG00000204256	ENSG00000204256.13	bromodomain containing 2 [Source:HGNC Symbol;Acc:HGNC:1103]	BRD2	protein_coding	A0A024RCR5,A0A1U9X7A8,P25440,X5CF57	6046	6.023863121592182	6.0353315638851575	2557.684603473598	-0.27424832441852814	-0.2744631183719512	-0.27858121811894987	0.03553029973863551	0.03763919308196202	0.011794950250183045	2602	2402	2526	1817	2214	4317
ENSG00000120756	ENSG00000120756.13	plastin 1 [Source:HGNC Symbol;Acc:HGNC:9090]	PLS1	protein_coding	Q14651	5357	5.552070333009583	5.561617346895583	1842.174388289727	-0.2743337793399466	-0.27974767863657857	-0.28476464811778623	0.01917113444942979	0.016527005812969068	0.004701263973209672	1707	1874	1837	1481	1595	2775
ENSG00000113569	ENSG00000113569.16	nucleoporin 155 [Source:HGNC Symbol;Acc:HGNC:8063]	NUP155	protein_coding	A0A024R071,B4DLT2,E9PF10,O75694	9631	5.631059197434502	5.639340823917242	1944.7133487620358	-0.27445969280716576	-0.2669815908305657	-0.27261424623489444	0.01542426265333285	0.016620526353891787	0.005991323032558616	1959	1940	1807	1692	1708	2696
ENSG00000094631	ENSG00000094631.21	histone deacetylase 6 [Source:HGNC Symbol;Acc:HGNC:14064]	HDAC6	protein_coding	A0A024QZ26,B4DZH6,Q9BRX7,Q9NSW6,Q9UBN7	10013	5.369138830171398	5.377953258837985	1621.6557561636707	-0.27476807089413297	-0.27634267795510264	-0.2823481456259415	0.01358895945972781	0.011915867808730938	0.0030388750154539674	1744	1591	1448	1336	1340	2502
ENSG00000179532	ENSG00000179532.13	dynein heavy chain domain 1 [Source:HGNC Symbol;Acc:HGNC:26532]	DNHD1	protein_coding	B0I1S4,Q96M86	144132	4.881245455997709	4.891117324111245	1156.6778883064385	-0.27489948264531777	-0.2772957870442073	-0.2812085968633671	0.022564719162538112	0.019973001386925142	0.009713251000135124	1238	1178	997	895	1047	1735
ENSG00000100823	ENSG00000100823.12	apurinic/apyrimidinic endodeoxyribonuclease 1 [Source:HGNC Symbol;Acc:HGNC:587]	APEX1	protein_coding	P27695,Q5TZP7	328	8.074371759277486	8.081648979788085	10572.627370096561	-0.27521676959959096	-0.27516509166801806	-0.28523992420837807	0.004518114360851998	0.007738544792393679	6.4660345800391855e-6	11083	9985	10073	8130	9320	16419
ENSG00000121766	ENSG00000121766.15	zinc finger CCHC-type containing 17 [Source:HGNC Symbol;Acc:HGNC:30246]	ZCCHC17	protein_coding	A0A087WXF8,A0A087WXU5,A0A087WYF0,A0A087WYV3,A0A0D9SEW3,B4DYA9,Q9NP64	51538	4.2582590487129215	4.267435563059899	750.304258583383	-0.27537113645396194	-0.2745221420875465	-0.27790313892124885	0.021507352229973225	0.025871679043990944	0.015669510974910462	794	681	734	612	658	1107
ENSG00000167862	ENSG00000167862.10	mitochondrial ribosomal protein L58 [Source:HGNC Symbol;Acc:HGNC:5359]	ICT1	protein_coding	Q14197	3396	5.567219217438126	5.576718320037	1861.6174475486137	-0.2756195803604788	-0.2769713655343556	-0.2817985220003547	0.01824179912199535	0.01746149061997642	0.005598169313870663	1879	1715	1885	1570	1501	2866
ENSG00000125818	ENSG00000125818.18	proteasome inhibitor subunit 1 [Source:HGNC Symbol;Acc:HGNC:9571]	PSMF1	protein_coding	A0A140VJT2,B4DXW9,Q5QPM7,Q92530	9491	6.998489436696067	7.007343529963191	5019.85693561398	-0.27590479131268525	-0.2771594382822521	-0.2847522395584198	0.012276012666408162	0.014864138152415406	8.433587190844222e-4	4884	4926	4960	3875	4212	8112
ENSG00000071246	ENSG00000071246.11	vasohibin 1 [Source:HGNC Symbol;Acc:HGNC:19964]	VASH1	protein_coding	Q7L8A9	22846	4.449664672808234	4.460359131964356	857.6520374208368	-0.2764893055053543	-0.2740196665386211	-0.27584976203407896	0.03081587127024134	0.03709846841049257	0.02269173944556958	909	798	819	629	821	1279
ENSG00000181222	ENSG00000181222.17	RNA polymerase II subunit A [Source:HGNC Symbol;Acc:HGNC:9187]	POLR2A	protein_coding	P24928	5430	7.469781673377121	7.477253002762792	6953.8718590879425	-0.27681066578426616	-0.27788603367268716	-0.2877519472866752	0.004684750377238956	0.006716044226838324	1.567282752076048e-5	7009	7047	6430	5507	5991	10707
ENSG00000115317	ENSG00000115317.11	HtrA serine peptidase 2 [Source:HGNC Symbol;Acc:HGNC:14348]	HTRA2	protein_coding	O43464	27429	5.023526517184753	5.03236119644073	1275.9926121961169	-0.277496048832076	-0.27690852509999647	-0.2826313734269468	0.014507304730137924	0.01294343917905235	0.004764945035633884	1405	1166	1193	1020	1145	1872
ENSG00000153066	ENSG00000153066.12	thioredoxin domain containing 11 [Source:HGNC Symbol;Acc:HGNC:28030]	TXNDC11	protein_coding	Q6PKC3	51061	5.391211808079888	5.400243357565876	1647.1992222757706	-0.27754800421457854	-0.2765617780595739	-0.28197187603056173	0.016090279262892828	0.01507565192573349	0.00499719663114205	1711	1707	1436	1354	1467	2368
ENSG00000108953	ENSG00000108953.17	tyrosine 3-monooxygenase/tryptophan 5-monooxygenase activation protein epsilon [Source:HGNC Symbol;Acc:HGNC:12851]	YWHAE	protein_coding	P62258,V9HW98	7531	9.473397481136193	9.48113207108276	27893.272652281343	-0.2776939041451524	-0.27712692171721154	-0.28644372516056216	0.005720246944331283	0.012183503454297497	2.295123346968612e-5	27705	27925	26486	21305	24269	44044
ENSG00000115211	ENSG00000115211.16	eukaryotic translation initiation factor 2B subunit delta [Source:HGNC Symbol;Acc:HGNC:3260]	EIF2B4	protein_coding	B4DUP5,E7ERK9,F8W8L6,Q71US4,Q9HBP7,Q9UI10	8890	6.057728720042482	6.065820738173122	2613.274280869174	-0.27803389066918216	-0.27864517607452394	-0.2867010425989951	0.007430480376403612	0.0072002120534085156	3.6721481984684464e-4	2721	2509	2475	2127	2149	4087
ENSG00000114648	ENSG00000114648.12	kelch like family member 18 [Source:HGNC Symbol;Acc:HGNC:29120]	KLHL18	protein_coding	A0A024R2T4,B4DHW4,O94889	23276	4.129765566980499	4.139759397123456	686.72570017371	-0.2784575878782138	-0.2771515437373896	-0.2780211158087511	0.02722206956455289	0.035562019905974504	0.025085052113132784	677	656	687	586	570	1017
ENSG00000120709	ENSG00000120709.11	family with sequence similarity 53 member C [Source:HGNC Symbol;Acc:HGNC:1336]	FAM53C	protein_coding	Q9NYF3	100128966,51307	5.508625110556639	5.518141079408428	1787.2662352444102	-0.2785956328713728	-0.28378365136006384	-0.2891920128048633	0.014832658075003525	0.012894659497744177	0.002803809480072448	1809	1626	1837	1400	1536	2767
ENSG00000068400	ENSG00000068400.13	GRIP1 associated protein 1 [Source:HGNC Symbol;Acc:HGNC:18706]	GRIPAP1	protein_coding	Q4V328	56850	5.602354205993694	5.612816961811379	1908.6542063192446	-0.27878297370145405	-0.2840348557911889	-0.28805087945218416	0.021805442206492397	0.020091365124900375	0.0062869986858308845	1865	1776	1985	1549	1551	3006
ENSG00000058600	ENSG00000058600.16	RNA polymerase III subunit E [Source:HGNC Symbol;Acc:HGNC:30347]	POLR3E	protein_coding	A0A0C4DH01,Q9NVU0	55718	5.692011646571184	5.702700868694187	2031.2318972330515	-0.27891628422500775	-0.28339384818561536	-0.28736879676169846	0.023351462345979117	0.02213429106678979	0.0066050957668527255	2002	2146	1846	1627	1636	3266
ENSG00000168159	ENSG00000168159.13	ring finger protein 187 [Source:HGNC Symbol;Acc:HGNC:27146]	RNF187	protein_coding	NA,Q5TA31	149603	6.782388667350075	6.791976844006049	4324.157178802672	-0.27902646280079335	-0.2818142133015491	-0.28798742538505273	0.015589841893230021	0.017382885927487525	0.0020625096111545984	4616	4453	3707	3566	3558	6652
ENSG00000175376	ENSG00000175376.9	eukaryotic translation initiation factor 1A domain containing [Source:HGNC Symbol;Acc:HGNC:28147]	EIF1AD	protein_coding	A0A024R5B9,Q8N9N8	84285	4.843147388352483	4.853787966870592	1127.216092185161	-0.2792902824815193	-0.28315346439020134	-0.28525804034537755	0.025255156491959255	0.022444383523749105	0.012394421440518142	1084	1129	1109	941	898	1759
ENSG00000171865	ENSG00000171865.10	ribonuclease H1 [Source:HGNC Symbol;Acc:HGNC:18466]	RNASEH1	protein_coding	B3KUD4,E5KN15,O60930	246243	5.600729848260455	5.612961437120069	1909.7514573702347	-0.2795558676012133	-0.2627279371736991	-0.261605173721402	0.04811997026060933	0.0685422691552742	0.04877527725309968	2013	1807	1780	1826	1498	2663
ENSG00000166562	ENSG00000166562.9	SEC11 homolog C, signal peptidase complex subunit [Source:HGNC Symbol;Acc:HGNC:23400]	SEC11C	protein_coding	K7EJQ7,Q9BY50	90701	5.0275042484247034	5.037060539041057	1280.01494321624	-0.27967010546227017	-0.2812802774824772	-0.28574633679193745	0.01610560740669546	0.014017764018845075	0.005346890501536949	1369	1221	1190	1057	1030	2006
ENSG00000169684	ENSG00000169684.13	cholinergic receptor nicotinic alpha 5 subunit [Source:HGNC Symbol;Acc:HGNC:1959]	CHRNA5	protein_coding	H0YM98,P30532,Q6EWN4	1138	4.907189274178272	4.919588758825833	1179.94846831962	-0.28052885608282646	-0.2840875279343801	-0.2836144120951749	0.04113970652937901	0.0390148735492194	0.025779983284373458	1310	1210	972	1000	964	1773
ENSG00000179051	ENSG00000179051.14	regulator of chromosome condensation 2 [Source:HGNC Symbol;Acc:HGNC:30297]	RCC2	protein_coding	A0A024RAC5,Q9P258	55920	7.120964253815225	7.129627835785981	5465.367789896846	-0.2806448878101304	-0.27950297528669815	-0.28593015766496516	0.009891206858657652	0.01297578815892762	8.158480778732718e-4	5357	5418	5316	4669	4411	8275
ENSG00000102910	ENSG00000102910.14	lon peptidase 2, peroxisomal [Source:HGNC Symbol;Acc:HGNC:20598]	LONP2	protein_coding	E7EN44,Q86WA8	83752	6.284581353076451	6.293069918410366	3059.6444998263123	-0.2806814286415669	-0.2796235473359433	-0.2872874140492769	0.009501617741870902	0.01045248284116518	8.264476831981808e-4	3005	3128	2878	2407	2832	4398
ENSG00000082516	ENSG00000082516.9	gem nuclear organelle associated protein 5 [Source:HGNC Symbol;Acc:HGNC:20043]	GEMIN5	protein_coding	B7ZLC9,Q58EZ8,Q8TEQ6	25929	5.64976976296604	5.65807109289276	1970.0330791018162	-0.2811415761020443	-0.27751320080082925	-0.2842806462576325	0.009718437098849914	0.009890618279178505	0.0019515970039712634	1984	1883	1931	1694	1670	2834
ENSG00000134072	ENSG00000134072.11	calcium/calmodulin dependent protein kinase I [Source:HGNC Symbol;Acc:HGNC:1459]	CAMK1	protein_coding	B0YIY3,Q14012	8536	4.28689064737343	4.299678738943918	767.2569055817702	-0.2814021098475522	-0.28898841726343744	-0.286387027038502	0.043530023878298046	0.046030197471940884	0.03357977237024032	737	722	805	642	607	1194
ENSG00000114988	ENSG00000114988.11	lectin, mannose binding 2 like [Source:HGNC Symbol;Acc:HGNC:19263]	LMAN2L	protein_coding	B4DI83,B4DVH1,B4E308,Q9H0V9	81562	5.362094946299276	5.371604990348201	1614.9861499130484	-0.2816053386189175	-0.27589783867857964	-0.27989312936313443	0.017991663370732523	0.019549648176941343	0.008818150612696573	1753	1513	1494	1425	1321	2343
ENSG00000105429	ENSG00000105429.13	multiple EGF like domains 8 [Source:HGNC Symbol;Acc:HGNC:3233]	MEGF8	protein_coding	Q7Z7M0	1954	7.158520730217602	7.167211797139101	5610.259098513778	-0.28190006088784186	-0.2797557510245455	-0.28677899687385083	0.010297530595357568	0.01374092824393664	0.0011229650309094903	5581	5281	5654	4776	4957	7792
ENSG00000155755	ENSG00000155755.19	transmembrane protein 237 [Source:HGNC Symbol;Acc:HGNC:14432]	TMEM237	protein_coding	Q96Q45	65062	5.013595089897101	5.021614143655065	1266.614495625302	-0.2819926122672163	-0.2803597576043086	-0.2876195173959208	0.008073296432782713	0.006658216202188574	0.0014268975535829229	1290	1219	1224	1031	1115	1853
ENSG00000002549	ENSG00000002549.12	leucine aminopeptidase 3 [Source:HGNC Symbol;Acc:HGNC:18449]	LAP3	protein_coding	P28838	51056	5.267512655037171	5.277916646630225	1513.246939883271	-0.2820007347862115	-0.2828101796126494	-0.28555737415787824	0.02245794226455908	0.021816429682074485	0.009853184267034581	1434	1516	1506	1301	1219	2271
ENSG00000019485	ENSG00000019485.13	PR/SET domain 11 [Source:HGNC Symbol;Acc:HGNC:13996]	PRDM11	protein_coding	A0A087WWZ6,Q9NQV5	56981	3.20240871708321	3.213778780248219	360.6317462911981	-0.28245168809986415	-0.2835521851823557	-0.2784854874943465	0.042163129219008944	0.05974684317526896	0.06103752990244382	368	341	355	289	315	538
ENSG00000177885	ENSG00000177885.15	growth factor receptor bound protein 2 [Source:HGNC Symbol;Acc:HGNC:4566]	GRB2	protein_coding	B0LPF3,P62993	2885	7.266131051427736	7.274951773058766	6044.462767616861	-0.2826731140368888	-0.2801387638684253	-0.2874101169692619	0.010131875362695279	0.013829843899424385	8.120986219435723e-4	6165	5980	5675	5128	4775	9388
ENSG00000213965	ENSG00000213965.3	nudix hydrolase 19 [Source:HGNC Symbol;Acc:HGNC:32036]	NUDT19	protein_coding	A8MXV4	390916	5.01603685539792	5.027301759159397	1271.7559793170801	-0.2830910034128565	-0.2882014160814016	-0.28948876285482983	0.028647968912528955	0.02639427279834406	0.014340708165006585	1191	1200	1357	1047	1099	1856
ENSG00000113916	ENSG00000113916.18	BCL6 transcription repressor [Source:HGNC Symbol;Acc:HGNC:1001]	BCL6	protein_coding	B5B0A5,P41182	604	3.859780362845437	3.8725764405127814	569.8862230554022	-0.28309439874373143	-0.29459859873431476	-0.29103284307182875	0.037513467996257877	0.04163370390393365	0.028731136997983728	598	561	531	429	474	930
ENSG00000130475	ENSG00000130475.14	FCH and mu domain containing endocytic adaptor 1 [Source:HGNC Symbol;Acc:HGNC:29002]	FCHO1	protein_coding	A0A0C3SFZ9,B7ZAZ3,O14526	23149	4.1657212879724055	4.17489424008227	703.6538738464994	-0.28321086496203407	-0.27795958327879405	-0.2811514351036729	0.019387005587570703	0.02627345990190946	0.015443565984618879	713	680	679	559	647	1011
ENSG00000130309	ENSG00000130309.11	collagen beta(1-O)galactosyltransferase 1 [Source:HGNC Symbol;Acc:HGNC:26182]	COLGALT1	protein_coding	Q8NBJ5	79709	6.931728171345515	6.939635271149043	4790.7552784885065	-0.28324443786625625	-0.2820749141487765	-0.29135024574595253	0.005445949416593392	0.007006366946539201	1.095193843641933e-4	4929	4839	4368	3888	4323	6835
ENSG00000106609	ENSG00000106609.16	transmembrane protein 248 [Source:HGNC Symbol;Acc:HGNC:25476]	TMEM248	protein_coding	A0A024RDK7,Q9NWD8	55069	6.9810640738541565	6.9886139162593865	4955.859532835601	-0.28328790452212743	-0.2834724577262918	-0.2935991469957573	0.00354379147399047	0.004536687362609418	7.906750342518684e-6	5097	4887	4645	4024	4171	7567
ENSG00000138031	ENSG00000138031.14	adenylate cyclase 3 [Source:HGNC Symbol;Acc:HGNC:234]	ADCY3	protein_coding	A0A0A0MSC1,B7ZLX9,O60266	109	6.7768099261375	6.7856517317378495	4306.049978042383	-0.2835686752513966	-0.2800510715513953	-0.2867258351667344	0.010335383381601886	0.013494195283313774	0.0014451379672491805	4352	4332	4006	3777	3516	6265
ENSG00000136811	ENSG00000136811.16	outer dense fiber of sperm tails 2 [Source:HGNC Symbol;Acc:HGNC:8114]	ODF2	protein_coding	A0A024R8A4,A0A024R8A5,B3KSD5,B4DUU0,B4DX03,B4DX85,Q5BJF6	4957	6.19805491447879	6.207332211293657	2882.8109955575596	-0.28370659496554057	-0.28453241684074415	-0.2910649894980424	0.011408246503275217	0.011939213353831005	0.001292519407323134	2877	2775	2853	2359	2310	4559
ENSG00000177352	ENSG00000177352.10	coiled-coil domain containing 71 [Source:HGNC Symbol;Acc:HGNC:25760]	CCDC71	protein_coding	Q8IV32	64925	4.001659181734965	4.014267541199349	629.0106010181333	-0.2840710240506849	-0.2909588860945618	-0.2881616026724166	0.03769158313177688	0.04300712129029329	0.030543305887419048	679	605	580	510	494	1013
ENSG00000204463	ENSG00000204463.12	BAG cochaperone 6 [Source:HGNC Symbol;Acc:HGNC:13919]	BAG6	protein_coding	A0A1U9X7A6,P46379	7917	6.518558540093631	6.5270809596729356	3598.838498394609	-0.2846836605856497	-0.28652179698012575	-0.2945898949799225	0.006962856448213728	0.007559884398988481	2.852357166434893e-4	3511	3471	3633	2953	3048	5386
ENSG00000163812	ENSG00000163812.15	zinc finger DHHC-type palmitoyltransferase 3 [Source:HGNC Symbol;Acc:HGNC:18470]	ZDHHC3	protein_coding	F8W6M3,Q9NYG2	51304	5.613571111101679	5.622146269245933	1921.193317229626	-0.2847044745928553	-0.2852773945594554	-0.29265877827622916	0.008103938119561395	0.0073158516871773315	7.625650870466826e-4	2045	1930	1705	1551	1679	2839
ENSG00000161013	ENSG00000161013.17	alpha-1,3-mannosyl-glycoprotein 4-beta-N-acetylglucosaminyltransferase B [Source:HGNC Symbol;Acc:HGNC:7048]	MGAT4B	protein_coding	Q9UQ53	11282	7.08300916435063	7.092842268069841	5327.669249254508	-0.2849060472278745	-0.28759273311663786	-0.29353369262153256	0.013980464992137832	0.016620526353891787	0.0016393120450173438	5729	5502	4539	4461	4454	7899
ENSG00000164070	ENSG00000164070.12	heat shock protein family A (Hsp70) member 4 like [Source:HGNC Symbol;Acc:HGNC:17041]	HSPA4L	protein_coding	A0A140VKE7,B4DXT2,B4DZR0,E9PDE8,O95757	22824	4.469638351883611	4.481192592426983	870.8091658346062	-0.2860447309618547	-0.2719870227423601	-0.26999492957866555	0.04035875266378913	0.05738925522272136	0.048808876249645264	860	825	871	801	709	1215
ENSG00000136205	ENSG00000136205.17	tensin 3 [Source:HGNC Symbol;Acc:HGNC:21616]	TNS3	protein_coding	Q68CZ2	64759	9.257383660739066	9.266571856363168	24046.502700732366	-0.2861515047468193	-0.28214019352110964	-0.2884505825031984	0.010677108342079347	0.020188246053258106	0.001158953101491691	24639	24096	22201	21428	19923	33771
ENSG00000166595	ENSG00000166595.12	cytosolic iron-sulfur assembly component 2B [Source:HGNC Symbol;Acc:HGNC:24261]	FAM96B	protein_coding	Q9Y3D0	51647	5.596310532357452	5.6065226166801345	1900.6517391359444	-0.2864618573814681	-0.28515965813966954	-0.28911494534121207	0.01755466778829486	0.01816135100288373	0.006033108136679675	2116	1822	1686	1635	1539	2831
ENSG00000009954	ENSG00000009954.11	bromodomain adjacent to zinc finger domain 1B [Source:HGNC Symbol;Acc:HGNC:961]	BAZ1B	protein_coding	Q9UIG0	9031	6.004119767490112	6.012920895675218	2519.866422892602	-0.2868801200053272	-0.2837186010615489	-0.29015324303127216	0.00976076954143954	0.01050921691616722	0.0016151002431758442	2557	2346	2527	2146	2187	3550
ENSG00000161202	ENSG00000161202.20	dishevelled segment polarity protein 3 [Source:HGNC Symbol;Acc:HGNC:3087]	DVL3	protein_coding	Q92997,Q9UG07	1857	5.804851212540274	5.816284856769073	2197.285920918341	-0.2871159701508465	-0.28928444698247835	-0.2933171139485705	0.023031142250791864	0.023032283116187748	0.00553395948960724	2312	2209	1986	1604	1853	3657
ENSG00000132313	ENSG00000132313.15	mitochondrial ribosomal protein L35 [Source:HGNC Symbol;Acc:HGNC:14489]	MRPL35	protein_coding	Q9NZE8	51318	5.861025705539616	5.869174173703792	2280.2498164564017	-0.2872613919381158	-0.287459777759442	-0.2962733730018911	0.0051284103474492386	0.004736674148436148	1.3630790449378343e-4	2361	2294	2086	1811	2018	3373
ENSG00000100106	ENSG00000100106.22	TRIO and F-actin binding protein [Source:HGNC Symbol;Acc:HGNC:17009]	TRIOBP	protein_coding	Q9H2D6	11078	5.9094020138874654	5.918291015487841	2358.9460809322877	-0.2882027689625889	-0.29034290314360345	-0.2980593312226225	0.007133711242189145	0.006681344515442371	2.773401233010153e-4	2351	2359	2264	1788	2079	3649
ENSG00000213533	ENSG00000213533.12	STIM activating enhancer [Source:HGNC Symbol;Acc:HGNC:30526]	TMEM110	protein_coding	Q86TL2	375346	4.038082320079728	4.049451034492301	644.8365028540056	-0.2882365778412601	-0.28746023182325536	-0.2866654891063337	0.02846562556709234	0.03802145104456205	0.026390694106364986	680	634	593	551	510	985
ENSG00000102226	ENSG00000102226.10	ubiquitin specific peptidase 11 [Source:HGNC Symbol;Acc:HGNC:12609]	USP11	protein_coding	B4DGK3,P51784	8237	6.410309268410416	6.418148452568558	3336.760966233027	-0.2884437252340073	-0.2890165602219005	-0.2987651657739417	0.003357340048452281	0.003495069434548413	1.0149594196320728e-5	3494	3280	3097	2669	2864	5043
ENSG00000059122	ENSG00000059122.16	FLYWCH-type zinc finger 1 [Source:HGNC Symbol;Acc:HGNC:25404]	FLYWCH1	protein_coding	Q4VC44	84256	5.392427323643112	5.401131084692509	1648.302861052457	-0.28866987570423547	-0.2864495320167924	-0.2930275480075732	0.008280935965198095	0.00770239874979741	0.0013764787944092638	1678	1656	1534	1397	1377	2418
ENSG00000102225	ENSG00000102225.16	cyclin dependent kinase 16 [Source:HGNC Symbol;Acc:HGNC:8749]	CDK16	protein_coding	A0A024R183,A0A140VK97,Q00536,Q9BRL4	5127	6.908274310829433	6.916670348388538	4714.448771456896	-0.28893690961299323	-0.28949133573013824	-0.29846948567804227	0.00494485077685505	0.006134057032222348	4.555650222140813e-5	4745	4663	4527	3744	3912	7400
ENSG00000066926	ENSG00000066926.12	ferrochelatase [Source:HGNC Symbol;Acc:HGNC:3647]	FECH	protein_coding	P22830,Q7KZA3	2235	5.661797819638034	5.674525357366952	1993.1776192599605	-0.2890079446334731	-0.2708922923955023	-0.2687265948527938	0.043798078948068725	0.06383328606525446	0.043033749930923966	2099	1908	1852	1908	1575	2728
ENSG00000184752	ENSG00000184752.13	NADH:ubiquinone oxidoreductase subunit A12 [Source:HGNC Symbol;Acc:HGNC:23987]	NDUFA12	protein_coding	Q9UI09	55967	5.708118284119633	5.718929978602221	2054.2866802546223	-0.2890295152317021	-0.2924744536375714	-0.2967548513642298	0.017715375991190482	0.01667314146939272	0.003795505153901196	2014	1993	2067	1634	1638	3320
ENSG00000163541	ENSG00000163541.12	succinate-CoA ligase GDP/ADP-forming subunit alpha [Source:HGNC Symbol;Acc:HGNC:11449]	SUCLG1	protein_coding	P53597	8802	6.488771732920326	6.498400273724792	3527.834244544506	-0.2893807825972158	-0.289737694556844	-0.2961739149070138	0.010882233570542202	0.012201807443653312	0.001158101562257263	3850	3471	3130	2942	2842	5422
ENSG00000120896	ENSG00000120896.13	sorbin and SH3 domain containing 3 [Source:HGNC Symbol;Acc:HGNC:30907]	SORBS3	protein_coding	O60504	10174	6.187664712021416	6.198443027009746	2864.512294667067	-0.2895477844724876	-0.2909261753417467	-0.29639981141350175	0.017370160894946512	0.01827563836891075	0.00258500405447637	2818	2782	2867	2059	2554	4585
ENSG00000188636	ENSG00000188636.4	retrotransposon Gag like 6 [Source:HGNC Symbol;Acc:HGNC:13343]	LDOC1L	protein_coding	Q6ICC9,Q9BQJ3	84247	5.612160197126818	5.621017865228828	1920.1683076575428	-0.2897707016034816	-0.2825270348770731	-0.2883980060619022	0.011171489659832756	0.011807248699019371	0.00296178293444349	1937	1925	1799	1625	1722	2635
ENSG00000167447	ENSG00000167447.12	SMG8 nonsense mediated mRNA decay factor [Source:HGNC Symbol;Acc:HGNC:25551]	SMG8	protein_coding	Q8ND04	55181	5.299136480550692	5.3104407228878	1548.2228584123263	-0.29003898619568286	-0.27591696176842556	-0.27706062087729216	0.030893530159509908	0.04026108388909573	0.027520363208103756	1685	1465	1412	1426	1277	2119
ENSG00000147164	ENSG00000147164.12	sorting nexin 12 [Source:HGNC Symbol;Acc:HGNC:14976]	SNX12	protein_coding	Q3SYF1,Q9UMY4	29934	6.268020505961477	6.276022272486922	3023.98192955854	-0.2904510095509369	-0.28783642260205256	-0.29708756550874793	0.004400862904049486	0.004723830381554787	9.613429378102855e-5	3195	2905	2841	2479	2692	4302
ENSG00000130787	ENSG00000130787.14	huntingtin interacting protein 1 related [Source:HGNC Symbol;Acc:HGNC:18415]	HIP1R	protein_coding	B3KQW8,B4DPL0,O75146	9026	4.939803649695561	4.950657946074387	1205.225906725208	-0.29054545626336703	-0.29615536541698134	-0.2996047478924239	0.016142811814208978	0.013145382231992814	0.004087783119160872	1256	1190	1129	903	1014	1952
ENSG00000260565	ENSG00000260565.7	endogenous retrovirus group K13 member 1 [Source:HGNC Symbol;Acc:HGNC:27548]	ERVK13-1	processed_transcript	NA	NA	3.6296958851370436	3.6419870581106264	485.90993983071246	-0.29100817562148995	-0.29284734326433165	-0.28858314092683585	0.03989512597792919	0.05423957401725666	0.0445937367175524	483	442	511	388	432	707
ENSG00000100865	ENSG00000100865.15	cyclin dependent kinase 2 interacting protein [Source:HGNC Symbol;Acc:HGNC:23789]	CINP	protein_coding	A0A024R6M9,Q9BW66	51550	5.014483385533995	5.0240749102315005	1268.784694776457	-0.2914108711253904	-0.2919635738355086	-0.2968084905951961	0.011400378902524464	0.010226429439884003	0.0030994801412156936	1283	1315	1156	1054	1062	1885
ENSG00000186010	ENSG00000186010.19	NADH:ubiquinone oxidoreductase subunit A13 [Source:HGNC Symbol;Acc:HGNC:17194]	NDUFA13	protein_coding	Q9P0J0	51079	6.259711595248014	6.2724673982410994	3016.315676724712	-0.29234389389251664	-0.2964016261391656	-0.298009378386937	0.03030104355378889	0.03181877144508021	0.009708285582540752	3496	2609	2857	2531	2385	4649
ENSG00000122390	ENSG00000122390.19	N-alpha-acetyltransferase 60, NatF catalytic subunit [Source:HGNC Symbol;Acc:HGNC:25875]	NAA60	protein_coding	I3L153,Q9H7X0	79903	5.348535423888553	5.357956476110604	1599.3748848598339	-0.29235153086888294	-0.2960052777680404	-0.30205975252026823	0.008410241199486109	0.006888226771559871	8.627688209480033e-4	1569	1596	1569	1274	1342	2459
ENSG00000105939	ENSG00000105939.13	zinc finger CCCH-type containing, antiviral 1 [Source:HGNC Symbol;Acc:HGNC:23721]	ZC3HAV1	protein_coding	Q7Z2W4	56829	6.435206005289638	6.449102132145308	3408.5010470533953	-0.29237582967537906	-0.2962690436767652	-0.297876822877706	0.039947673933378995	0.04290340213629711	0.0122313739456933	3159	3295	3620	2395	3156	5328
ENSG00000198612	ENSG00000198612.11	COP9 signalosome subunit 8 [Source:HGNC Symbol;Acc:HGNC:24335]	COPS8	protein_coding	A0A024R4D1,Q99627	10920	5.812849485550844	5.824887986984184	2211.0373972429497	-0.292448033254035	-0.29361557990590426	-0.29639604555673293	0.025413971577751646	0.027422700373121837	0.008072339071662002	2257	2373	1920	1630	2091	3252
ENSG00000105767	ENSG00000105767.3	cell adhesion molecule 4 [Source:HGNC Symbol;Acc:HGNC:30825]	CADM4	protein_coding	Q8NFZ8	199731	4.32232846299638	4.335571191071465	787.0167661892989	-0.2926274618671956	-0.28441212807661437	-0.28009413081348394	0.04671579096236317	0.06249550421485395	0.051873578795602567	817	689	815	710	636	1115
ENSG00000104613	ENSG00000104613.12	integrator complex subunit 10 [Source:HGNC Symbol;Acc:HGNC:25548]	INTS10	protein_coding	Q9NVR2	55174	6.2456825500857525	6.254871239802143	2980.3671701618614	-0.2926721872566937	-0.28639444402274	-0.29234572647396884	0.00973017085217303	0.012032879647334887	0.0018631204251450693	3112	2934	2759	2622	2507	4166
ENSG00000111716	ENSG00000111716.14	lactate dehydrogenase B [Source:HGNC Symbol;Acc:HGNC:6541]	LDHB	protein_coding	P07195,Q5U077	3945	9.801007338052766	9.811314406953	35078.89884714676	-0.29273510179991585	-0.2911139609526703	-0.3085718550643347	0.013255481629881402	0.023857654964890996	0.001633486309757559	39220	32709	32048	30989	28712	49828
ENSG00000205476	ENSG00000205476.9	coiled-coil domain containing 85C [Source:HGNC Symbol;Acc:HGNC:35459]	CCDC85C	protein_coding	A6NKD9	317762	5.625844711644928	5.63574835725355	1939.412098586854	-0.2928285102164124	-0.2951811773681293	-0.30077718181709584	0.0109667868529703	0.010208129717616662	0.0016315968981114204	2091	1978	1685	1583	1632	2908
ENSG00000115042	ENSG00000115042.10	fumarylacetoacetate hydrolase domain containing 2A [Source:HGNC Symbol;Acc:HGNC:24252]	FAHD2A	protein_coding	A0A024RE27,Q96GK7	51011	4.928618256290273	4.93961930263017	1196.415490785793	-0.2930594141271922	-0.29530244395266425	-0.2979139808040292	0.018278546266175304	0.0164736612864744	0.007130835906855194	1308	1198	1045	992	969	1829
ENSG00000111231	ENSG00000111231.9	GPN-loop GTPase 3 [Source:HGNC Symbol;Acc:HGNC:30186]	GPN3	protein_coding	Q9UHW5	51184	4.591985018940256	4.604986173220034	948.6466617198115	-0.29335724125610724	-0.29973208817516095	-0.29791330699413854	0.034097170919341654	0.03513023372741738	0.022124210777943427	929	852	1027	793	780	1411
ENSG00000117676	ENSG00000117676.14	ribosomal protein S6 kinase A1 [Source:HGNC Symbol;Acc:HGNC:10430]	RPS6KA1	protein_coding	Q15418	6195	4.837011902429091	4.846969401429645	1122.0388850112317	-0.29354526343378984	-0.2933844707372483	-0.2974818960270512	0.013775953377684771	0.012670305149621114	0.0047815242333262235	1105	1175	1039	887	1012	1624
ENSG00000107164	ENSG00000107164.16	far upstream element binding protein 3 [Source:HGNC Symbol;Acc:HGNC:4005]	FUBP3	protein_coding	A0A024R8A7,Q96I24	8939	6.394479080939708	6.405054941943848	3307.2820570050685	-0.2938485094459646	-0.29486650401351944	-0.2991248478638044	0.014564680558968455	0.016394860175428575	0.002862240189254747	3175	3160	3438	2834	2712	4832
ENSG00000185722	ENSG00000185722.18	ankyrin repeat and FYVE domain containing 1 [Source:HGNC Symbol;Acc:HGNC:20763]	ANKFY1	protein_coding	B3KPZ0,Q9P2R3	51479	6.977400622067604	6.985812274503186	4946.8897204548775	-0.29420891245165215	-0.2929898651931879	-0.3020374401451018	0.004363251857686844	0.0057012583622334054	5.915694070629787e-5	4907	4947	4774	4044	4411	7001
ENSG00000164687	ENSG00000164687.11	fatty acid binding protein 5 [Source:HGNC Symbol;Acc:HGNC:3560]	FABP5	protein_coding	E7DVW5,Q01469	2171	5.43479380327333	5.449197003455682	1704.3887770348615	-0.2946192685978907	-0.2973509742740657	-0.2952374531531899	0.04403148430589846	0.04626508067732022	0.025754324976743858	1711	1484	1848	1495	1333	2529
ENSG00000015475	ENSG00000015475.18	BH3 interacting domain death agonist [Source:HGNC Symbol;Acc:HGNC:1050]	BID	protein_coding	A8ASI8,B2ZP79,B3KT21,P55957	637	5.7609253207699895	5.7708637104983245	2130.0020993678563	-0.2949506150115497	-0.29717013562300854	-0.3030557927167444	0.010158085699035976	0.009729046521163916	0.0012950598963830653	2383	2083	1862	1727	1819	3163
ENSG00000014641	ENSG00000014641.20	malate dehydrogenase 1 [Source:HGNC Symbol;Acc:HGNC:6970]	MDH1	protein_coding	P40925,V9HWF2	4190	7.741851656199389	7.753420080942148	8422.911646961315	-0.2959837682295284	-0.3006295158998679	-0.30470749741043224	0.018596350725274057	0.022664159170375394	0.0025816664127351263	9515	8546	7001	7025	7229	12032
ENSG00000104907	ENSG00000104907.12	tRNA methyltransferase 1 [Source:HGNC Symbol;Acc:HGNC:25980]	TRMT1	protein_coding	A0A024R7I5,Q9NXH9	55621	4.985132207347292	4.9962644542255354	1244.5477292451092	-0.29620452987625107	-0.29503437221550216	-0.29719423226989955	0.01852802720264309	0.01839460760599422	0.008668972337774049	1396	1175	1123	1063	1000	1860
ENSG00000152990	ENSG00000152990.14	adhesion G protein-coupled receptor A3 [Source:HGNC Symbol;Acc:HGNC:13839]	GPR125	protein_coding	Q8IWK6	166647	5.492434397377546	5.501971455363055	1767.6429293304193	-0.2963467971365381	-0.29517713813858915	-0.3013276429581808	0.00923051244836515	0.008678310211240131	0.0013592603039735498	1891	1792	1559	1414	1586	2537
ENSG00000091947	ENSG00000091947.10	transmembrane protein 101 [Source:HGNC Symbol;Acc:HGNC:28653]	TMEM101	protein_coding	B4DFS4,Q96IK0	84336	5.194961019728894	5.206007232858895	1439.5189947803767	-0.2963905134711104	-0.2905684145079542	-0.29317075784123386	0.020491245731845336	0.02234323351946048	0.00937925165520618	1562	1297	1402	1101	1381	2019
ENSG00000125651	ENSG00000125651.14	general transcription factor IIF subunit 1 [Source:HGNC Symbol;Acc:HGNC:4652]	GTF2F1	protein_coding	P35269	2962	6.321403501861994	6.330411989664381	3139.7285749969283	-0.29646229447556405	-0.29807509507830704	-0.30620841908757	0.005027878174598111	0.0052375319564090935	8.797187680370313e-5	3192	3203	2914	2505	2612	4849
ENSG00000117640	ENSG00000117640.18	mitochondrial fission regulator 1 like [Source:HGNC Symbol;Acc:HGNC:28836]	MTFR1L	protein_coding	A0A0S2Z5H6,Q9H019	56181	4.707626903239936	4.71661090830513	1024.984351646556	-0.2966248418154266	-0.2945016906904665	-0.3004940303280136	0.00776221442653555	0.00739331031702542	0.0018586565146758143	1084	990	963	835	888	1498
ENSG00000100034	ENSG00000100034.14	protein phosphatase, Mg2+/Mn2+ dependent 1F [Source:HGNC Symbol;Acc:HGNC:19388]	PPM1F	protein_coding	B5MCT7,P49593	9647	5.353079921491977	5.362158391762997	1604.4426290090794	-0.296674238986312	-0.2925070048166745	-0.29869723175985463	0.0078664309357533	0.007647865081974586	0.0014592463563613963	1667	1604	1478	1367	1353	2303
ENSG00000169957	ENSG00000169957.10	zinc finger protein 768 [Source:HGNC Symbol;Acc:HGNC:26273]	ZNF768	protein_coding	A0A024QZC8,H3BS42,Q9H5H4	79724	5.673296509887209	5.684193937390875	2005.9932029115407	-0.29681041005014436	-0.2950758192877541	-0.29844365770156023	0.01597550536595954	0.017071921171330783	0.0049820359421631055	2092	1829	2019	1734	1584	3006
ENSG00000095485	ENSG00000095485.18	CWF19 like cell cycle control factor 1 [Source:HGNC Symbol;Acc:HGNC:25613]	CWF19L1	protein_coding	A0A0S2Z5E9,D3DR67,Q69YN2	55280	4.795171840700295	4.804939883863753	1089.8518247748364	-0.2968268538176011	-0.29372559189332065	-0.29796544663726865	0.011523226409047013	0.011418892138575236	0.00443978030784531	1170	1074	986	922	908	1593
ENSG00000140688	ENSG00000140688.17	chromosome 16 open reading frame 58 [Source:HGNC Symbol;Acc:HGNC:25848]	C16orf58	protein_coding	A0A024QZE6,Q96GQ5	64755	6.56176201256037	6.570159043540481	3708.0503258954523	-0.29734341849643064	-0.29672059093219544	-0.30600418512371735	0.0033157981649821933	0.003760302996730672	2.0776319993799344e-5	3927	3600	3469	3066	3095	5520
ENSG00000179119	ENSG00000179119.15	SPT2 chromatin protein domain containing 1 [Source:HGNC Symbol;Acc:HGNC:26818]	SPTY2D1	protein_coding	Q68D10	144108	5.159804015778633	5.169910303679201	1404.3292770259918	-0.2973840571777778	-0.2886256718156744	-0.29146178227487246	0.01657666105738288	0.017938809835654847	0.00847065369303406	1381	1438	1326	1219	1221	1922
ENSG00000148384	ENSG00000148384.13	inositol polyphosphate-5-phosphatase E [Source:HGNC Symbol;Acc:HGNC:21474]	INPP5E	protein_coding	Q9NRR6	56623	4.630109273215421	4.6414162795889995	972.621959494454	-0.298012894919744	-0.30497638054962173	-0.307092476501649	0.01611069105875305	0.014892898080312083	0.005464007130358576	963	1030	896	752	831	1497
ENSG00000117691	ENSG00000117691.10	neudesin neurotrophic factor [Source:HGNC Symbol;Acc:HGNC:30384]	NENF	protein_coding	Q9UMX5	29937	5.922616783549567	5.93727849651928	2390.4589977145843	-0.2986210536970195	-0.30859337810819204	-0.30800231300309977	0.03865153310918061	0.036560238894944454	0.012872233255769425	2840	2360	1941	1926	1960	3664
ENSG00000169607	ENSG00000169607.13	cytoskeleton associated protein 2 like [Source:HGNC Symbol;Acc:HGNC:26877]	CKAP2L	protein_coding	Q8IYA6	150468	5.429763370442477	5.439973190229766	1693.3248287587883	-0.29875165473442167	-0.298179247020688	-0.3029597240319233	0.012044211022010936	0.011486482321973558	0.0025582510390611073	1621	1684	1705	1332	1552	2407
ENSG00000114686	ENSG00000114686.9	mitochondrial ribosomal protein L3 [Source:HGNC Symbol;Acc:HGNC:10379]	MRPL3	protein_coding	P09001	11222	6.465294201733954	6.475395581346543	3471.9614002925796	-0.29881401550322	-0.3013999722816988	-0.30779927662444884	0.008611241494159516	0.009378396328681942	5.4254460332166e-4	3438	3290	3563	2798	2828	5393
ENSG00000120533	ENSG00000120533.13	ENY2 transcription and export complex 2 subunit [Source:HGNC Symbol;Acc:HGNC:24449]	ENY2	protein_coding	A0A024R9D9,Q9NPA8	56943	6.48047812802889	6.489059374447148	3505.344734963539	-0.2988518085561749	-0.2978097079844356	-0.30681312101978736	0.003606664906407677	0.004092905534674109	3.833790323410209e-5	3641	3389	3362	2922	2894	5222
ENSG00000103423	ENSG00000103423.14	DnaJ heat shock protein family (Hsp40) member A3 [Source:HGNC Symbol;Acc:HGNC:11808]	DNAJA3	protein_coding	B3KM81,Q53G26,Q59E88,Q96EY1	9093	6.4187287891646285	6.431994804350841	3369.9904631303184	-0.29900588351897817	-0.2890796949977247	-0.2885409659301703	0.03407635893458632	0.04593465331706972	0.01916583451376379	3575	3413	2983	3124	2561	4866
ENSG00000184432	ENSG00000184432.10	COPI coat complex subunit beta 2 [Source:HGNC Symbol;Acc:HGNC:2232]	COPB2	protein_coding	P35606	9276	7.135558472049554	7.144605740236036	5523.086189391173	-0.29914799660349234	-0.29576304644700446	-0.30300655590084435	0.005421355018614083	0.00786857037733786	2.267868269763901e-4	5742	5306	5313	4786	4544	7937
ENSG00000214078	ENSG00000214078.12	copine 1 [Source:HGNC Symbol;Acc:HGNC:2314]	CPNE1	protein_coding	B0QZ18,Q99829	8904	7.06675079446217	7.076407505496547	5267.752876992369	-0.29921705948386457	-0.29927783944950437	-0.3062692643684104	0.007482448233299399	0.009614421623062825	3.935022035756334e-4	5473	4774	5368	4289	4719	7393
ENSG00000101294	ENSG00000101294.18	histocompatibility minor 13 [Source:HGNC Symbol;Acc:HGNC:16435]	HM13	protein_coding	A0A0C4DGU3,A0A0S2Z5V7,Q8TCT9	81502	7.42523635603603	7.435345512444581	6754.71517318317	-0.2992238919513399	-0.30213402777806053	-0.3096379825039633	0.00828486485939033	0.010744365184063928	2.545601410948354e-4	7481	6733	5884	5215	5751	10487
ENSG00000165458	ENSG00000165458.14	inositol polyphosphate phosphatase like 1 [Source:HGNC Symbol;Acc:HGNC:6080]	INPPL1	protein_coding	O15357	3636	7.024150859343907	7.032756280317389	5109.583419484153	-0.29937196334456634	-0.2999569260297554	-0.3094725332844162	0.0031003931605704405	0.0040503403927575204	3.632332661918265e-6	5240	5085	4834	3946	4367	7920
ENSG00000170412	ENSG00000170412.18	G protein-coupled receptor class C group 5 member C [Source:HGNC Symbol;Acc:HGNC:13309]	GPRC5C	protein_coding	A0A024R8N9,A0A0C4DFY5,Q9BSP0,Q9NQ84	55890	5.7317935343949	5.744314606382015	2091.921100005372	-0.29938702453700544	-0.28868183816574405	-0.2878476789827598	0.03283543660166042	0.04016975641013456	0.020780425901181922	2389	1936	1871	1858	1838	2753
ENSG00000129562	ENSG00000129562.11	defender against cell death 1 [Source:HGNC Symbol;Acc:HGNC:2664]	DAD1	protein_coding	P61803,Q53G02	1603	6.861297842332512	6.870887814024818	4567.664361647496	-0.2997555035755756	-0.30104346088743156	-0.3083811012263615	0.006526576812559685	0.00799875299764555	2.1187775812040696e-4	4653	4809	4094	3611	4098	6587
ENSG00000166478	ENSG00000166478.10	zinc finger protein 143 [Source:HGNC Symbol;Acc:HGNC:12928]	ZNF143	protein_coding	P52747	7702	4.020951446758339	4.035527918048452	638.28824940996	-0.3000155856503611	-0.3075641074699089	-0.3033753304932615	0.037501539372335004	0.043843311953170275	0.026699082186618622	660	659	581	446	580	1008
ENSG00000188021	ENSG00000188021.8	ubiquilin 2 [Source:HGNC Symbol;Acc:HGNC:12509]	UBQLN2	protein_coding	Q9UHD9	29978	5.599517252175496	5.609729533008741	1904.572948218242	-0.30020746333866233	-0.3017900703863253	-0.3077284346615779	0.009337730890153977	0.00896595576774032	9.780124019732601e-4	1886	1980	1784	1432	1732	2840
ENSG00000068438	ENSG00000068438.15	FtsJ RNA 2'-O-methyltransferase 1 [Source:HGNC Symbol;Acc:HGNC:13254]	FTSJ1	protein_coding	A0A024QYX5,B3KN91,B7Z4K4,Q9UET6	24140	4.587713968150763	4.599066380197168	944.8157427419106	-0.30094935523675326	-0.293641353529022	-0.2941926428761722	0.0206264415499237	0.02595694805158432	0.01570695028252534	1026	901	873	834	752	1377
ENSG00000105552	ENSG00000105552.15	branched chain amino acid transaminase 2 [Source:HGNC Symbol;Acc:HGNC:977]	BCAT2	protein_coding	B3KSI3,O15382	587	5.969087813079324	5.979026304827549	2460.396529100811	-0.3009732198249841	-0.303383777957812	-0.3101999584180236	0.006980968355296741	0.006713282030043477	2.84849560730386e-4	2646	2436	2236	1870	2092	3872
ENSG00000130227	ENSG00000130227.17	exportin 7 [Source:HGNC Symbol;Acc:HGNC:14108]	XPO7	protein_coding	Q9UIA9	23039	7.025476078296358	7.034753441888325	5117.965399546629	-0.301029571025601	-0.2992374849419552	-0.3064914554023664	0.005569379385547233	0.007598474804179123	2.1749946855102625e-4	5220	5257	4699	4355	4344	7246
ENSG00000180879	ENSG00000180879.14	signal sequence receptor subunit 4 [Source:HGNC Symbol;Acc:HGNC:11326]	SSR4	protein_coding	P51571	6748	6.535392439747731	6.549764324895298	3656.8421587891853	-0.3010975395563196	-0.2992187718066874	-0.3006523521818392	0.038445933002438495	0.04659590832766794	0.018192741827222768	4333	3258	3288	3295	2953	5097
ENSG00000167114	ENSG00000167114.13	solute carrier family 27 member 4 [Source:HGNC Symbol;Acc:HGNC:10998]	SLC27A4	protein_coding	A0A024R8D2,Q6P1M0	10999	5.411736294958226	5.42196741076369	1672.3978577244684	-0.30113796182221425	-0.2972632521810377	-0.3016001168832143	0.01098411562929377	0.011512139663236266	0.0030653728091681078	1828	1593	1542	1445	1356	2442
ENSG00000072422	ENSG00000072422.17	Rho related BTB domain containing 1 [Source:HGNC Symbol;Acc:HGNC:18738]	RHOBTB1	protein_coding	A0A024QZL4,O94844	9886	5.220917579812795	5.232672914379246	1466.0103738897094	-0.30152583905307	-0.2982462092844245	-0.30123920152610695	0.01843158006484216	0.020000714616401696	0.006285165495109079	1573	1402	1377	1043	1401	2189
ENSG00000145041	ENSG00000145041.15	DDB1 and CUL4 associated factor 1 [Source:HGNC Symbol;Acc:HGNC:30911]	VPRBP	protein_coding	Q9Y4B6	9730	4.131077163722873	4.143001565909877	688.4395213577382	-0.30172040304404735	-0.29018060086960523	-0.28815012821406544	0.02875490670777768	0.04402456510638281	0.033435716337593006	743	638	656	616	554	982
ENSG00000065518	ENSG00000065518.8	NADH:ubiquinone oxidoreductase subunit B4 [Source:HGNC Symbol;Acc:HGNC:7699]	NDUFB4	protein_coding	O95168	4710	6.405106323450707	6.417774602341035	3336.441051546839	-0.30172299534253905	-0.3055682815727454	-0.30745418798923013	0.022207146070333878	0.024518428173296816	0.005865839898959503	3954	3097	2899	2821	2747	4867
ENSG00000165092	ENSG00000165092.13	aldehyde dehydrogenase 1 family member A1 [Source:HGNC Symbol;Acc:HGNC:402]	ALDH1A1	protein_coding	P00352,V9HW83	216	12.945927716505976	12.957755865506277	310627.32131706516	-0.30175236074162454	-0.29607332035311434	-0.2994067758289108	0.0199088883907963	0.037228622267144955	0.00372839510803147	330033	313059	278108	280701	238597	453670
ENSG00000167779	ENSG00000167779.9	insulin like growth factor binding protein 6 [Source:HGNC Symbol;Acc:HGNC:5475]	IGFBP6	protein_coding	P24592	3489	6.145913645497094	6.157770223769976	2785.210639020193	-0.30181650196932314	-0.3073248462697143	-0.31152516767004357	0.016048615060026385	0.015740707870389156	0.0022096790972606665	3076	2433	2784	2111	2356	4396
ENSG00000196562	ENSG00000196562.14	sulfatase 2 [Source:HGNC Symbol;Acc:HGNC:20392]	SULF2	protein_coding	Q8IWU5	55959	5.65518435178608	5.667769432345038	1982.4979601710152	-0.30188544431806674	-0.30872013553539007	-0.31143277365443395	0.01987692615020119	0.018615071456823756	0.004138143495051004	1996	2146	1758	1477	1682	3162
ENSG00000196405	ENSG00000196405.13	Enah/Vasp-like [Source:HGNC Symbol;Acc:HGNC:20234]	EVL	protein_coding	A0A024R6K5,Q9UI08	51466	4.55048538573919	4.56627990975691	922.7504874278433	-0.30216907666311615	-0.31192662837642726	-0.30795057931281283	0.042993098356474004	0.041591774250953215	0.02248784544959369	958	977	817	640	804	1517
ENSG00000132694	ENSG00000132694.18	Rho guanine nucleotide exchange factor 11 [Source:HGNC Symbol;Acc:HGNC:14580]	ARHGEF11	protein_coding	O15085	9826	6.156393349107274	6.168070336459162	2806.2919014653617	-0.30248385763700136	-0.29603354344315835	-0.29814983900336783	0.01885694970649783	0.023826453272926627	0.007051760086067934	2761	2775	2766	2523	2178	4086
ENSG00000184900	ENSG00000184900.16	small ubiquitin like modifier 3 [Source:HGNC Symbol;Acc:HGNC:11124]	SUMO3	protein_coding	P55854	6612	6.0994222614963896	6.10995520773255	2694.5471242630347	-0.3025949821521214	-0.30430588125167557	-0.31009130211075214	0.009351307402545781	0.00959325882162279	7.900852957963113e-4	2712	2581	2706	2154	2151	4278
ENSG00000196663	ENSG00000196663.16	tectonin beta-propeller repeat containing 2 [Source:HGNC Symbol;Acc:HGNC:19957]	TECPR2	protein_coding	O15040	9895	4.922146245841138	4.931949164740023	1190.3714165022643	-0.3026321241629791	-0.2987791499585507	-0.303410604592708	0.009564538119281018	0.009145679526242251	0.0029331948609409206	1231	1210	1089	1008	1000	1714
ENSG00000139437	ENSG00000139437.18	trichoplein keratin filament binding [Source:HGNC Symbol;Acc:HGNC:28135]	TCHP	protein_coding	A0A024RBM9,Q9BT92	84260	4.71609618039672	4.729039436601555	1033.8206537076665	-0.30264769091304916	-0.3070956942193428	-0.3065176511841762	0.025365018308071873	0.024812074810630406	0.013061499931224713	1099	911	1064	862	818	1583
ENSG00000112294	ENSG00000112294.13	aldehyde dehydrogenase 5 family member A1 [Source:HGNC Symbol;Acc:HGNC:408]	ALDH5A1	protein_coding	P51649,X5D299,X5DQN2	7915	4.411783597898373	4.422258324981638	835.7685395375217	-0.30289484431432206	-0.2932198488014099	-0.2949197989846027	0.018567100501046006	0.023807401152739258	0.013972699165761758	851	864	758	702	743	1153
ENSG00000175931	ENSG00000175931.13	ubiquitin conjugating enzyme E2 O [Source:HGNC Symbol;Acc:HGNC:29554]	UBE2O	protein_coding	Q9C0C9	63893	5.973184251522608	5.985312036641987	2471.509044928958	-0.30304807154839175	-0.29309518243668187	-0.29563472442917804	0.02245794226455908	0.02981516148802396	0.008955508591737178	2550	2371	2394	1795	2476	3452
ENSG00000104299	ENSG00000104299.15	integrator complex subunit 9 [Source:HGNC Symbol;Acc:HGNC:25592]	INTS9	protein_coding	Q9NV88	55756	4.511186206332674	4.523494817465447	895.956874934988	-0.30305882905950937	-0.31123306505259046	-0.311073517333159	0.017950273806478748	0.01676413501618613	0.006451033165667348	932	863	874	677	734	1451
ENSG00000115112	ENSG00000115112.8	transcription factor CP2 like 1 [Source:HGNC Symbol;Acc:HGNC:17925]	TFCP2L1	protein_coding	Q9NZI6	29842	4.536550420158235	4.548781844754634	912.8696751431337	-0.3030972593563691	-0.27434175249567927	-0.2705304118363991	0.045586085695657384	0.06721110009560331	0.059182821434934016	918	894	870	823	830	1155
ENSG00000189077	ENSG00000189077.11	transmembrane protein 120A [Source:HGNC Symbol;Acc:HGNC:21697]	TMEM120A	polymorphic_pseudogene	A0A087X266,Q9BXJ8	83862	4.681134919567545	4.697275553281894	1010.9173459523754	-0.3033220863147964	-0.31313099777723924	-0.30943935004995965	0.04667741351497971	0.04481217733449063	0.026013900975524352	1212	972	841	740	907	1546
ENSG00000117448	ENSG00000117448.13	aldo-keto reductase family 1 member A1 [Source:HGNC Symbol;Acc:HGNC:380]	AKR1A1	protein_coding	P14550,V9HWI0	10327	6.146940340788495	6.160978828008968	2792.5560981264666	-0.30338582709500383	-0.301423042953459	-0.299724192824175	0.03452934114164648	0.040427897469110755	0.016239086689247603	3243	2721	2349	2493	2255	3926
ENSG00000070882	ENSG00000070882.13	oxysterol binding protein like 3 [Source:HGNC Symbol;Acc:HGNC:16370]	OSBPL3	protein_coding	Q9H4L5	26031	4.932773461297714	4.943226766873132	1199.2413709668465	-0.3038381394030209	-0.30819715161304534	-0.3127636106356655	0.008392889191965028	0.006580062518904183	0.0011324900998614515	1264	1173	1133	926	1000	1883
ENSG00000015532	ENSG00000015532.10	xylosyltransferase 2 [Source:HGNC Symbol;Acc:HGNC:15517]	XYLT2	protein_coding	B4DT06,Q9H1B5	64132	5.674848701600183	5.685082039165341	2006.6997952796758	-0.30394180251697006	-0.30606945110796513	-0.3117957408065875	0.007582122109769972	0.007188079420878071	4.7968860620009943e-4	2011	1940	2009	1490	1797	3059
ENSG00000134825	ENSG00000134825.16	transmembrane protein 258 [Source:HGNC Symbol;Acc:HGNC:1164]	TMEM258	protein_coding	P61165	746	5.932255651479359	5.946240989524357	2406.5873148622754	-0.303987684448735	-0.2915638989195073	-0.28859604779333897	0.04096115582097924	0.05263512485214543	0.028229862770065995	2757	2162	2214	2198	2065	3127
ENSG00000124228	ENSG00000124228.14	DEAD-box helicase 27 [Source:HGNC Symbol;Acc:HGNC:15837]	DDX27	protein_coding	Q96GQ7	55661	6.666395786686492	6.678828278995457	3998.81931403806	-0.3041349826844336	-0.2975552689326262	-0.2993062792148918	0.02252842227361831	0.029569891085554457	0.007783072388929905	4097	3732	4016	3579	3013	5995
ENSG00000118655	ENSG00000118655.7	DNA cross-link repair 1B [Source:HGNC Symbol;Acc:HGNC:17641]	DCLRE1B	protein_coding	Q9H816	64858	4.010726893944651	4.021758552406873	632.749125550793	-0.30431476765420484	-0.29663158380861526	-0.2965870194557203	0.020047445250401915	0.030490873775539044	0.019613721306516677	687	611	579	543	527	908
ENSG00000008083	ENSG00000008083.14	jumonji and AT-rich interaction domain containing 2 [Source:HGNC Symbol;Acc:HGNC:6196]	JARID2	protein_coding	Q92833	3720	4.868429917925566	4.880768254385179	1148.8465523795828	-0.30435580192344436	-0.30032919646288797	-0.30005229780771037	0.022847550116712897	0.025129461899595792	0.014359709672144333	1158	1203	1046	1011	897	1696
ENSG00000105372	ENSG00000105372.8	ribosomal protein S19 [Source:HGNC Symbol;Acc:HGNC:10402]	RPS19	protein_coding	B0ZBD0,P39019	6223	10.37762229595602	10.39111760435629	52431.676877227976	-0.30451734988390233	-0.3095071281756057	-0.3144644616312709	0.025364492405362583	0.03656376828459674	0.004456823264626578	61539	51215	43807	45237	44199	72645
ENSG00000084731	ENSG00000084731.15	kinesin family member 3C [Source:HGNC Symbol;Acc:HGNC:6321]	KIF3C	protein_coding	A2RU78,O14782	3797	7.208621683122572	7.217143204274664	5807.1634110013765	-0.30472456872741005	-0.3049343156655619	-0.31526843671328825	0.002140230016945622	0.003045812072743217	7.66636168058637e-7	5899	5866	5483	4636	5069	8492
ENSG00000108753	NA	NA	HNF1B	protein_coding	NA	NA	5.919251107307704	5.929706414924284	2377.851001342981	-0.3047496044744176	-0.30821096146794735	-0.31415049006131207	0.007805350934324369	0.007511891227245156	4.776789585446529e-4	2435	2487	2153	1867	1969	3702
ENSG00000188064	ENSG00000188064.10	Wnt family member 7B [Source:HGNC Symbol;Acc:HGNC:12787]	WNT7B	protein_coding	A8K0G1,P56706	7477	7.201171859705138	7.211967239305118	5787.467326546006	-0.30480138568492715	-0.29895863713084864	-0.30333870315981193	0.011605626219762744	0.017021158360743277	0.0020338334458694777	6234	5593	5351	5171	4593	8284
ENSG00000130159	ENSG00000130159.14	ECSIT signaling integrator [Source:HGNC Symbol;Acc:HGNC:29548]	ECSIT	protein_coding	Q9BQ95	51295	4.387262918876617	4.4021939072083756	823.7421587500901	-0.3049136408462364	-0.3091802167875695	-0.3055269109300832	0.039418454943364545	0.043454355004784125	0.026713238863257594	969	796	695	612	758	1217
ENSG00000131747	ENSG00000131747.15	DNA topoisomerase II alpha [Source:HGNC Symbol;Acc:HGNC:11989]	TOP2A	protein_coding	P11388	7153	9.474717363544029	9.485769252828648	27993.36917213277	-0.304951330206324	-0.300142630999869	-0.310747040733464	0.01299628840147066	0.02269407345557337	0.0016187786590200598	27856	27045	28032	23870	25503	36498
ENSG00000101444	ENSG00000101444.13	adenosylhomocysteinase [Source:HGNC Symbol;Acc:HGNC:343]	AHCY	protein_coding	P23526,Q1RMG2	191	8.16490089829488	8.173538482500955	11270.638896843757	-0.3052537876570641	-0.3050410600095489	-0.3149686739120927	0.0022669184921465576	0.0042434737750799405	1.600028429152492e-6	11801	10619	11066	9303	9540	16420
ENSG00000059573	ENSG00000059573.9	aldehyde dehydrogenase 18 family member A1 [Source:HGNC Symbol;Acc:HGNC:9722]	ALDH18A1	protein_coding	P54886	5832	6.539670882062823	6.548432187552527	3652.8480046251243	-0.3052966119912247	-0.303726724963977	-0.3128892132640646	0.0029531000698514087	0.003442986208835287	2.0397899937503243e-5	3828	3611	3413	3045	3083	5291
ENSG00000158480	ENSG00000158480.11	spermatogenesis associated 2 [Source:HGNC Symbol;Acc:HGNC:14681]	SPATA2	protein_coding	A8K0S9,B4DID4,Q9UM82	9825	3.765564963515928	3.781003298388486	535.2331691026744	-0.3055318788413417	-0.3128153301018689	-0.304318765375289	0.04847565853730011	0.059604357978545505	0.046466217147858015	509	606	477	440	449	783
ENSG00000163362	ENSG00000163362.11	innate immunity activator [Source:HGNC Symbol;Acc:HGNC:25599]	C1orf106	protein_coding	Q3KP66	55765	6.205115212230417	6.2159915065600195	2900.120453113013	-0.3057173008545043	-0.3089417617214077	-0.314947100126332	0.009497961425710423	0.00993865811501315	6.496517661048435e-4	2799	3057	2761	2168	2597	4381
ENSG00000189403	ENSG00000189403.15	high mobility group box 1 [Source:HGNC Symbol;Acc:HGNC:4983]	HMGB1	protein_coding	A0A024RDR0,P09429	3146	8.328406228662393	8.336855928147267	12621.865958633967	-0.3057772220470044	-0.3047375645043474	-0.3151665530756433	0.0018846656067971364	0.0038611198936381362	5.21296416034572e-7	13149	12292	12059	10490	10723	18195
ENSG00000124422	ENSG00000124422.12	ubiquitin specific peptidase 22 [Source:HGNC Symbol;Acc:HGNC:12621]	USP22	protein_coding	Q9UPT9	23326	8.375164680927808	8.38393751043881	13041.029661842671	-0.30581459639339015	-0.3036305675041653	-0.3130514464846228	0.0027774883776403927	0.005450960043664766	8.212944463172223e-6	13620	12811	12305	10869	11443	18145
ENSG00000197448	ENSG00000197448.14	glutathione S-transferase kappa 1 [Source:HGNC Symbol;Acc:HGNC:16906]	GSTK1	protein_coding	Q6FII1,Q9Y2Q3	373156	6.559590944255438	6.572435035113268	3713.6358538141635	-0.3059001105362511	-0.3093414390913541	-0.3119555346578903	0.02084198030328111	0.022457070239679224	0.004062907515893325	4190	3750	3140	3052	2924	5782
ENSG00000160294	ENSG00000160294.11	minichromosome maintenance complex component 3 associated protein [Source:HGNC Symbol;Acc:HGNC:6946]	MCM3AP	protein_coding	O60318	8888	6.4218900024430905	6.431625794149231	3368.7066535476874	-0.3061004716178503	-0.303040580199824	-0.30891717279788417	0.005938683864122906	0.00724905340553366	3.706522276226958e-4	3568	3244	3195	2889	2699	4979
ENSG00000100321	ENSG00000100321.15	synaptogyrin 1 [Source:HGNC Symbol;Acc:HGNC:11498]	SYNGR1	protein_coding	O43759	9145	3.634239506616422	3.6464008191884614	487.47684883357283	-0.3062543951099782	-0.3009073920732517	-0.29729616910349776	0.03030104355378889	0.0457312435727864	0.03503831597505553	479	467	498	382	450	688
ENSG00000175198	ENSG00000175198.17	propionyl-CoA carboxylase subunit alpha [Source:HGNC Symbol;Acc:HGNC:8653]	PCCA	protein_coding	P05165	5095	4.164359890800697	4.175260060192984	703.7262267640047	-0.30652931400605493	-0.30839705063559847	-0.3101503941465637	0.012635332454132436	0.015883806890521764	0.006168769383677018	746	658	690	543	621	1048
ENSG00000167548	ENSG00000167548.15	lysine methyltransferase 2D [Source:HGNC Symbol;Acc:HGNC:7133]	KMT2D	protein_coding	O14686,Q59FG6,Q6PIA1	8085	6.698522151450979	6.710382360827582	4087.8916387929326	-0.30686137038036293	-0.2962610964928499	-0.2979332848155264	0.020967616351760403	0.02783726341733732	0.007522463267297599	4078	4192	3829	3597	3665	5258
ENSG00000107521	ENSG00000107521.19	HPS1 biogenesis of lysosomal organelles complex 3 subunit 1 [Source:HGNC Symbol;Acc:HGNC:5163]	HPS1	protein_coding	A0A0S2Z3U1,A0A0S2Z3U9,Q658M9,Q92902	3257	5.251951161668876	5.261141347806388	1495.7428555176336	-0.30687490647919696	-0.305197490354786	-0.3125186394996602	0.004698511397424592	0.004016688411832409	3.057559660764997e-4	1529	1506	1408	1209	1306	2159
ENSG00000136715	ENSG00000136715.18	Sin3A associated protein 130 [Source:HGNC Symbol;Acc:HGNC:29813]	SAP130	protein_coding	H7BXF5,Q96DP1,Q9H0E3	79595	5.341978208006136	5.3528429059241605	1593.5041300459825	-0.30723745438323335	-0.31057558006255875	-0.3158141402426612	0.008825801032357925	0.0077697315176783925	8.737818536898414e-4	1676	1629	1443	1185	1399	2461
ENSG00000170522	ENSG00000170522.9	ELOVL fatty acid elongase 6 [Source:HGNC Symbol;Acc:HGNC:15829]	ELOVL6	protein_coding	A0A024RDK5,Q9H5J4	79071	5.544797122940152	5.555574341626315	1834.8939905408981	-0.30733764345689313	-0.3072659920827684	-0.31136899737266743	0.010399221508277604	0.010344573539374662	0.00204670384883299	1763	1830	1851	1555	1509	2667
ENSG00000109016	ENSG00000109016.17	dehydrogenase/reductase 7B [Source:HGNC Symbol;Acc:HGNC:24547]	DHRS7B	protein_coding	A0A0C4DGQ8,Q6IAN0	25979	3.9277540681657905	3.9424251180527308	598.8524949649855	-0.30739519270965604	-0.2953984082569622	-0.2883205395972696	0.044257081454653756	0.06997421997926452	0.0582933514434196	622	600	552	548	449	882
ENSG00000167657	ENSG00000167657.14	death associated protein kinase 3 [Source:HGNC Symbol;Acc:HGNC:2676]	DAPK3	protein_coding	B3KNJ3,O43293	1613	4.909030670256824	4.921002709737629	1181.212352905301	-0.3074992278475013	-0.31301045179931136	-0.3149452347905423	0.015702539347098147	0.013728720451017794	0.0049145790744536035	1227	1046	1243	935	1016	1751
ENSG00000107175	ENSG00000107175.12	cAMP responsive element binding protein 3 [Source:HGNC Symbol;Acc:HGNC:2347]	CREB3	protein_coding	O43889	10488	5.7693177022750355	5.779455331842402	2142.692135295128	-0.30750066463215137	-0.3081962483413236	-0.3149133880921114	0.006613073822064185	0.006483692674962598	3.88446054533567e-4	2296	1960	2120	1633	1936	3153
ENSG00000086289	ENSG00000086289.12	ependymin related 1 [Source:HGNC Symbol;Acc:HGNC:17572]	EPDR1	protein_coding	Q96J80,Q9UM22	54749	7.173737670446002	7.182338626606018	5668.857579229171	-0.30766007470158463	-0.30742147645528756	-0.31757959097618316	0.0019281357329453512	0.002754952980994472	5.712386889309697e-7	6033	5565	5270	4575	4901	8255
ENSG00000101182	ENSG00000101182.15	proteasome 20S subunit alpha 7 [Source:HGNC Symbol;Acc:HGNC:9536]	PSMA7	protein_coding	A0A0K0K1K4,O14818	5688	7.744728080044794	7.760673224175343	8468.06367893792	-0.3078683350384531	-0.29583767685342766	-0.29158142539104204	0.04897919181234992	0.07161360382276301	0.027625360787995296	9685	7872	7587	8059	6886	10967
ENSG00000198727	ENSG00000198727.2	mitochondrially encoded cytochrome b [Source:HGNC Symbol;Acc:HGNC:7427]	MT-CYB	protein_coding	P00156,Q0ZFD6	4519	11.87409435462645	11.889416812726715	148064.6956400159	-0.30840963568613977	-0.2959516607167364	-0.2986580993483665	0.042350302289493026	0.0727216626796844	0.01380688799352338	145589	141893	150654	110588	111939	262638
ENSG00000159210	ENSG00000159210.10	SNF8 subunit of ESCRT-II [Source:HGNC Symbol;Acc:HGNC:17028]	SNF8	protein_coding	Q96H20	11267	6.882648523694414	6.893468828661191	4639.935807936682	-0.30877610566027947	-0.3107181528982932	-0.3167863297982571	0.008322092003552849	0.009981702913595104	4.8695726309237844e-4	5116	4143	4567	3816	3759	7028
ENSG00000106367	ENSG00000106367.15	adaptor related protein complex 1 subunit sigma 1 [Source:HGNC Symbol;Acc:HGNC:559]	AP1S1	protein_coding	A0A024QYT6,P61966	1174	6.1233362990814735	6.13282683808999	2738.092193693121	-0.308903683600742	-0.30840790995191836	-0.3161221948704012	0.004086616021789129	0.004264762962730843	9.453143263020113e-5	2985	2631	2538	2264	2273	4043
ENSG00000180198	ENSG00000180198.16	regulator of chromosome condensation 1 [Source:HGNC Symbol;Acc:HGNC:1913]	RCC1	protein_coding	A0A0S2Z3I4,A0A0S2Z404,P18754,Q5T081	1104	6.735330932472079	6.744486661170048	4184.225955385126	-0.3090854797579677	-0.3102000948728308	-0.3195871152882456	0.0026767436930480028	0.0031861785494192016	4.31823691136401e-6	4349	3966	4136	3299	3525	6374
ENSG00000198826	ENSG00000198826.11	Rho GTPase activating protein 11A [Source:HGNC Symbol;Acc:HGNC:15783]	ARHGAP11A	protein_coding	Q6P4F7	9824	6.748364515020845	6.761065872539741	4232.879156711432	-0.3091126137846049	-0.3153764371282319	-0.318698054216903	0.01686545311299338	0.018716126987350108	0.0023786432727759257	3992	3986	4602	3258	3814	6135
ENSG00000132467	ENSG00000132467.4	UTP3 small subunit processome component [Source:HGNC Symbol;Acc:HGNC:24477]	UTP3	protein_coding	Q9NQZ2	57050	5.014954309326989	5.0296200971704845	1274.1732618539622	-0.3092907046121252	-0.3061328332390295	-0.3019827543477393	0.03686578861263978	0.04244771530985869	0.02682794268230278	1246	1153	1378	1140	1015	1800
ENSG00000146963	ENSG00000146963.18	LUC7 like 2, pre-mRNA splicing factor [Source:HGNC Symbol;Acc:HGNC:21608]	C7orf55-LUC7L2	protein_coding	Q9Y383	51631	6.4194123516476544	6.429844361747497	3364.200622923985	-0.30932967161147706	-0.3102427621885174	-0.31646914190849507	0.006734364114019557	0.007525819932594064	3.319161746209528e-4	3346	3256	3398	2760	2689	5172
ENSG00000241553	ENSG00000241553.12	actin related protein 2/3 complex subunit 4 [Source:HGNC Symbol;Acc:HGNC:707]	ARPC4	protein_coding	P59998	10093	6.973996548067257	6.985318724008321	4945.374719149079	-0.3096790232466661	-0.3123373101417513	-0.3172722456864313	0.010040877789067853	0.012409422260086563	9.056376544444961e-4	5745	4598	4426	4104	4185	7106
ENSG00000101160	ENSG00000101160.14	cathepsin Z [Source:HGNC Symbol;Acc:HGNC:2547]	CTSZ	protein_coding	Q9UBR2	1522	7.23870511279684	7.249747271138838	5938.969130977754	-0.31027430647661275	-0.3105619287994928	-0.31707286276479063	0.008679539472588978	0.011486482321973558	3.744260083562799e-4	6206	5487	5984	4533	4836	9606
ENSG00000010322	ENSG00000010322.16	nischarin [Source:HGNC Symbol;Acc:HGNC:18006]	NISCH	protein_coding	Q9Y2I1	11188	5.350382166653536	5.361752998828623	1603.3202396235283	-0.31034482214683995	-0.3130029387175339	-0.31766559340531825	0.009875435142400793	0.009042542890921122	0.00113512216433333	1689	1626	1466	1166	1424	2490
ENSG00000064999	ENSG00000064999.15	ankyrin repeat and sterile alpha motif domain containing 1A [Source:HGNC Symbol;Acc:HGNC:20961]	ANKS1A	protein_coding	Q05CP0,Q92625	23294	4.517623073943807	4.528579560042566	899.8837847379907	-0.3107913975543966	-0.2995539800180637	-0.3003294591772606	0.016324927352313123	0.021689286635986443	0.01233991026837484	914	914	839	789	755	1247
ENSG00000157379	ENSG00000157379.14	dehydrogenase/reductase 1 [Source:HGNC Symbol;Acc:HGNC:16445]	DHRS1	protein_coding	Q96LJ7	115817	3.8473607759254564	3.861340053527984	565.6944980703122	-0.3111720587886081	-0.31374813192017725	-0.31052443953044984	0.028671817481875334	0.03859812565889127	0.02364702364669911	637	519	533	413	519	847
ENSG00000110881	ENSG00000110881.12	acid sensing ion channel subunit 1 [Source:HGNC Symbol;Acc:HGNC:100]	ASIC1	protein_coding	A8K1U5,P78348	41	3.7711167544357056	3.785415171341535	536.6224967095152	-0.3115828041351052	-0.31221454336606286	-0.3075701474949141	0.03198978128826924	0.044518306049220045	0.02944200955793225	604	522	476	392	498	795
ENSG00000169871	ENSG00000169871.13	tripartite motif containing 56 [Source:HGNC Symbol;Acc:HGNC:19028]	TRIM56	protein_coding	Q9BRZ2	81844	4.446482862797773	4.459262241955239	857.8711146843991	-0.31178414508055746	-0.28604339865142553	-0.2757034490118235	0.04107064374801659	0.05957974919344993	0.04962673110930138	867	800	862	756	786	1090
ENSG00000160221	ENSG00000160221.18	glutamine amidotransferase like class 1 domain containing 3A [Source:HGNC Symbol;Acc:HGNC:1273]	C21orf33	protein_coding	A0A096LNH5,A0A140VKB0,F2Z2Q0,P0DPI2,P30042	102724023,8209	5.701806702638576	5.7128566652957735	2045.693531847053	-0.31182920961495736	-0.31453801168201556	-0.32033473760125064	0.007919979682272432	0.007594381480831918	5.554457457740939e-4	2287	1963	1860	1526	1800	3131
ENSG00000126456	ENSG00000126456.16	interferon regulatory factor 3 [Source:HGNC Symbol;Acc:HGNC:6118]	IRF3	protein_coding	E2GIM5,E2GIM6,E2GIM7,E2GIM8,E2GIM9,M0QYT9,Q14653	3661	6.04119392746927	6.053703143846604	2591.8620237370865	-0.3119465518457003	-0.31422560536705074	-0.3171428954790481	0.01571576933501648	0.016336734176690227	0.0031342586487623507	2913	2281	2541	2164	2047	3940
ENSG00000131652	ENSG00000131652.14	THO complex 6 [Source:HGNC Symbol;Acc:HGNC:28369]	THOC6	protein_coding	Q86W42	79228	5.2168137079675025	5.2277348511444215	1461.2895865065077	-0.3120389144672131	-0.31460611926458504	-0.3192816880104179	0.008095002088266664	0.007164303635960688	0.0010829867958346189	1648	1367	1349	1169	1224	2196
ENSG00000072121	ENSG00000072121.16	zinc finger FYVE-type containing 26 [Source:HGNC Symbol;Acc:HGNC:20761]	ZFYVE26	protein_coding	Q68DK2	23503	5.156636115888579	5.168380394034561	1402.257429562357	-0.3120488881369075	-0.3181104842251384	-0.3216378771281773	0.0112200313845815	0.00962916852586616	0.0017777569010520588	1340	1473	1364	1064	1223	2122
ENSG00000141971	ENSG00000141971.13	multivesicular body subunit 12A [Source:HGNC Symbol;Acc:HGNC:25153]	MVB12A	protein_coding	A0A024R7L6,Q96EY5	93343	4.41462843263617	4.427070136998457	838.4750433563987	-0.3125120031584632	-0.30755261874674833	-0.30673457851066344	0.02135056399697335	0.026646880581795207	0.015523759279961946	962	791	746	714	702	1192
ENSG00000113273	ENSG00000113273.17	arylsulfatase B [Source:HGNC Symbol;Acc:HGNC:714]	ARSB	protein_coding	A0A024RAJ9,A8K4A0,P15848	411	4.4936815253094355	4.504332421883267	884.8674578901926	-0.3127357058653424	-0.3008792717896512	-0.3025881306300777	0.013864587670310622	0.018666824262195156	0.00997269046129874	916	857	851	773	745	1225
ENSG00000116679	ENSG00000116679.16	influenza virus NS1A binding protein [Source:HGNC Symbol;Acc:HGNC:16951]	IVNS1ABP	protein_coding	Q9Y6Y0	10625	6.628714052743255	6.638589975204291	3888.1730179293986	-0.31278234624022744	-0.3142262879131248	-0.32229921571388337	0.0038568150346246174	0.004401059712266245	3.8261321378354476e-5	4181	3944	3475	3134	3256	5804
ENSG00000158636	ENSG00000158636.16	EMSY transcriptional repressor, BRCA2 interacting [Source:HGNC Symbol;Acc:HGNC:18071]	C11orf30	protein_coding	Q7Z589	56946	4.74807461818059	4.760465451837288	1056.9394994542827	-0.3131155555611721	-0.3101197687197255	-0.3099746423967427	0.021498612539672033	0.022190699536509907	0.011151722538239555	985	1077	1074	845	969	1456
ENSG00000161904	ENSG00000161904.12	LEM domain nuclear envelope protein 2 [Source:HGNC Symbol;Acc:HGNC:21244]	LEMD2	protein_coding	A0A024RCZ1,Q8NC56	221496	5.683755864406653	5.694371812907922	2020.1667212845564	-0.31314706854854196	-0.31480665257820745	-0.3203410103853823	0.0065739908866840014	0.006363655123196528	5.362446275874384e-4	2062	1880	2073	1661	1662	3003
ENSG00000213918	ENSG00000213918.10	deoxyribonuclease 1 [Source:HGNC Symbol;Acc:HGNC:2956]	DNASE1	protein_coding	P24855	1773	4.024796505480062	4.039790260839037	640.4712046958587	-0.3131831854027006	-0.31518677677959184	-0.3102486413537725	0.03505438792936902	0.044411186509423065	0.027851774864191516	705	560	646	464	600	943
ENSG00000165609	ENSG00000165609.13	nudix hydrolase 5 [Source:HGNC Symbol;Acc:HGNC:8052]	NUDT5	protein_coding	Q9UKK9	11164	6.536678547368267	6.547037787479465	3649.231532945785	-0.3132624535167283	-0.3126278193870619	-0.31914448298108095	0.005568900985629527	0.006571280470615828	2.2352984541123012e-4	3932	3384	3559	3047	2921	5491
ENSG00000100410	ENSG00000100410.8	PHD finger protein 5A [Source:HGNC Symbol;Acc:HGNC:18000]	PHF5A	protein_coding	A0A024R1U2,Q7RTV0	84844	5.061875580981675	5.075445711356222	1314.541810671645	-0.3132625466154671	-0.3170625967285491	-0.31747666323836016	0.020693994403295744	0.01923252020150876	0.0071709040280166034	1491	1245	1195	1062	1016	2094
ENSG00000177337	ENSG00000177337.8	DLGAP1 antisense RNA 1 [Source:HGNC Symbol;Acc:HGNC:31676]	DLGAP1-AS1	antisense	NA	NA	4.139234719006772	4.154807377928738	693.3669489796396	-0.31344057305481227	-0.32524247812235024	-0.3204176878185832	0.03116672535930585	0.03179559614912469	0.01711142221399018	745	688	644	509	556	1154
ENSG00000041357	ENSG00000041357.16	proteasome 20S subunit alpha 4 [Source:HGNC Symbol;Acc:HGNC:9533]	PSMA4	protein_coding	H0YLC2,H0YN18,P25789	5685	7.769293227025987	7.779045846239444	8574.147229559809	-0.31349759790927806	-0.31306112162697103	-0.32048833104997687	0.0035075232909353693	0.005624131730217066	2.7169665410767506e-5	8773	8120	8626	7179	7017	12596
ENSG00000134748	ENSG00000134748.13	pre-mRNA processing factor 38A [Source:HGNC Symbol;Acc:HGNC:25930]	PRPF38A	protein_coding	Q8NAV1	84950	4.7376215079794575	4.748709357795584	1048.4086730582233	-0.3137536002890224	-0.30509709429667464	-0.3061124288397051	0.013799402366507119	0.015885425710839333	0.007732785492304711	1125	961	1029	907	884	1458
ENSG00000137818	ENSG00000137818.12	ribosomal protein lateral stalk subunit P1 [Source:HGNC Symbol;Acc:HGNC:10372]	RPLP1	protein_coding	A0A024R608,P05386	6176	10.515080297439962	10.524244235463225	57493.1526527452	-0.3144227669262837	-0.3150397196737964	-0.32518624062159784	0.001830865077569868	0.005193782950413661	2.026498017034889e-7	62571	53935	55018	46517	48264	85211
ENSG00000109919	ENSG00000109919.10	mitochondrial carrier 2 [Source:HGNC Symbol;Acc:HGNC:17587]	MTCH2	protein_coding	B4DHQ0,Q9Y6C9	23788	6.711417359184093	6.721561692238175	4118.596679892635	-0.31448049138218215	-0.31566886360665025	-0.3232843588885407	0.004276959975767621	0.005094661671478666	6.878675288588652e-5	4583	4019	3699	3359	3441	6079
ENSG00000115183	ENSG00000115183.15	tetratricopeptide repeat, ankyrin repeat and coiled-coil containing 1 [Source:HGNC Symbol;Acc:HGNC:29364]	TANC1	protein_coding	B9EK39,Q9C0D5	85461	5.353516996090925	5.365832254924241	1608.2289685900494	-0.3147326358964981	-0.3104047645555967	-0.3128787180712242	0.015618568669652083	0.017495317538657636	0.004801836129831494	1601	1670	1512	1176	1547	2293
ENSG00000174840	ENSG00000174840.9	phosphodiesterase 12 [Source:HGNC Symbol;Acc:HGNC:25386]	PDE12	protein_coding	F6T1Q0,Q6L8Q7	201626	4.486979810250198	4.498566124490101	880.815862586282	-0.3150572950251016	-0.32097289839272575	-0.3231976288460769	0.009717233608229413	0.009719728061828282	0.002383202302608404	914	833	883	674	747	1354
ENSG00000099995	ENSG00000099995.19	splicing factor 3a subunit 1 [Source:HGNC Symbol;Acc:HGNC:10765]	SF3A1	protein_coding	A0A024R1K8,Q15459	10291	6.368526447801123	6.379856091390623	3249.4203572668725	-0.3152002293473248	-0.3179681114202835	-0.3235209748217501	0.007960651563050695	0.008541979742908492	4.518040991129975e-4	3152	3395	3134	2606	2608	5045
ENSG00000113732	ENSG00000113732.9	ATPase H+ transporting V0 subunit e1 [Source:HGNC Symbol;Acc:HGNC:863]	ATP6V0E1	protein_coding	O15342	8992	6.967914542605326	6.9774504239771895	4917.934952349324	-0.31531909581288187	-0.31623089296857637	-0.3254982219468197	0.0025442909955536133	0.0032995431452251377	3.768671319324805e-6	5385	4815	4485	3858	4282	7242
ENSG00000173545	ENSG00000173545.5	zinc finger protein 622 [Source:HGNC Symbol;Acc:HGNC:30958]	ZNF622	protein_coding	Q969S3	90441	4.917527820053714	4.928656936777691	1187.43615379198	-0.3153408090350564	-0.31751647796321386	-0.3212551482141128	0.008101465088316577	0.006936714391167524	0.0014129912884563035	1223	1144	1174	968	950	1820
ENSG00000110906	ENSG00000110906.13	potassium channel tetramerization domain containing 10 [Source:HGNC Symbol;Acc:HGNC:23236]	KCTD10	protein_coding	A0A024RBJ2,Q9H3F6	83892	5.936628844786249	5.946214890737576	2405.4983923479476	-0.31541090255600135	-0.31503403899235893	-0.32365522779546085	0.003028196116898883	0.0029610705857177322	2.2072574850510355e-5	2502	2416	2253	1852	2149	3519
ENSG00000158710	ENSG00000158710.15	transgelin 2 [Source:HGNC Symbol;Acc:HGNC:11554]	TAGLN2	protein_coding	P37802	8407	9.234641152387294	9.243830408271	23666.46169385787	-0.3156252435793763	-0.31627380298573043	-0.32772068589565123	0.0016998161041611246	0.004119504944965794	6.789740667182571e-8	25626	22232	22768	18581	20115	35659
ENSG00000075624	ENSG00000075624.16	actin beta [Source:HGNC Symbol;Acc:HGNC:132]	ACTB	protein_coding	P60709,Q1KLZ0	60	11.709150061127604	11.720070988475626	131692.19321062122	-0.31602272571340495	-0.3177721574679916	-0.3180470968233794	0.006081228673692393	0.013095837615002449	6.785182157146828e-5	137458	139565	116097	103278	108326	204498
ENSG00000161960	ENSG00000161960.15	eukaryotic translation initiation factor 4A1 [Source:HGNC Symbol;Acc:HGNC:3282]	EIF4A1	protein_coding	P60842	1973	10.017929945678985	10.027079578672286	40732.859413654725	-0.3160431269497695	-0.316452244563618	-0.32695585541696653	0.0016127668752968837	0.004481305547601322	6.957340182669968e-8	44393	39023	38181	32219	35889	58745
ENSG00000166979	ENSG00000166979.13	eva-1 homolog C [Source:HGNC Symbol;Acc:HGNC:13239]	EVA1C	protein_coding	B3KWG0,P58658	59271	5.467187412872319	5.4786534832957425	1739.5844903593904	-0.31607133514405017	-0.31272913893929616	-0.3158477376346126	0.010902973071596482	0.011530570420431072	0.002760544122298153	1920	1739	1530	1490	1437	2474
ENSG00000184117	ENSG00000184117.12	nipsnap homolog 1 [Source:HGNC Symbol;Acc:HGNC:7827]	NIPSNAP1	protein_coding	B4DQI7,Q9BPW8	8508	6.772657282346874	6.782997519831636	4298.075690135458	-0.31607788547499666	-0.3164199064770263	-0.3233016030280374	0.00472831225322965	0.0058226607349060435	1.1612132308484918e-4	4738	4281	3818	3559	3620	6190
ENSG00000170540	ENSG00000170540.15	ADP ribosylation factor like GTPase 6 interacting protein 1 [Source:HGNC Symbol;Acc:HGNC:697]	ARL6IP1	protein_coding	A0A024QYV7,Q15041	23204	8.348375697784899	8.358777267633299	12814.04216552696	-0.3164172954882232	-0.31258168585551727	-0.32039815241909786	0.005197289809905232	0.009495174121175426	9.182676034549492e-5	13070	12783	12294	9730	12151	17849
ENSG00000152455	ENSG00000152455.16	suppressor of variegation 3-9 homolog 2 [Source:HGNC Symbol;Acc:HGNC:17287]	SUV39H2	protein_coding	Q9H5I1	79723	4.202222972214914	4.215160006849999	723.9671929109422	-0.3165695521911166	-0.299475922471179	-0.29583180781571733	0.02718786850942956	0.04465820605358235	0.03365549996116724	749	713	684	663	574	1008
ENSG00000215421	ENSG00000215421.9	zinc finger protein 407 [Source:HGNC Symbol;Acc:HGNC:19904]	ZNF407	protein_coding	Q9C0G0	55628	3.4619482140801052	3.4753034005065304	432.8339533657768	-0.3166176676829881	-0.30515980447929947	-0.298989641764015	0.03355079846789604	0.055417758880174174	0.048367252425721284	480	423	385	375	359	611
ENSG00000105993	ENSG00000105993.15	DnaJ heat shock protein family (Hsp40) member B6 [Source:HGNC Symbol;Acc:HGNC:14888]	DNAJB6	protein_coding	A0A0J9YX62,O75190	10049	6.347512782472877	6.3571833842983585	3199.2240938725927	-0.3170661383128314	-0.3153582673864373	-0.3235072729141333	0.003025159598233638	0.0034575370049518654	3.4150630583758146e-5	3421	3123	2998	2673	2641	4660
ENSG00000137413	ENSG00000137413.16	TATA-box binding protein associated factor 8 [Source:HGNC Symbol;Acc:HGNC:17300]	TAF8	protein_coding	Q7Z7C8	129685	4.218123138675953	4.229957632676439	731.0707630411944	-0.31711186406325076	-0.319485123908863	-0.32005167729609657	0.01229981331192597	0.015060754838016562	0.005877077939666992	739	751	691	599	593	1099
ENSG00000155363	ENSG00000155363.18	Mov10 RISC complex RNA helicase [Source:HGNC Symbol;Acc:HGNC:7200]	MOV10	protein_coding	Q5JR04,Q9HCE1	4343	5.702985414937764	5.714707251642288	2048.523503812672	-0.31730175535637795	-0.3194066510461481	-0.32369254626459726	0.00900249287373829	0.008809700853145816	9.515153778186278e-4	2108	2131	1877	1651	1617	3206
ENSG00000012061	ENSG00000012061.16	ERCC excision repair 1, endonuclease non-catalytic subunit [Source:HGNC Symbol;Acc:HGNC:3433]	ERCC1	protein_coding	A0A024R0Q6,P07992	2067	7.106096924692008	7.117024370981966	5417.935220025675	-0.3174835526148603	-0.3146350063360067	-0.32083407446082757	0.006690705859121218	0.009174400931056672	3.1485788521074833e-4	5738	5384	5034	4555	4195	8318
ENSG00000123415	ENSG00000123415.15	single-strand-selective monofunctional uracil-DNA glycosylase 1 [Source:HGNC Symbol;Acc:HGNC:17148]	SMUG1	protein_coding	A0A024RAZ8,A0A0S2Z526,Q53HV7	23583	4.208960829031674	4.2200099608945845	726.0137057411362	-0.3177600049022402	-0.31843281057441253	-0.3207135043684728	0.008939788344755142	0.011346480182013074	0.0034973839789396877	781	703	684	583	610	1079
ENSG00000162104	ENSG00000162104.10	adenylate cyclase 9 [Source:HGNC Symbol;Acc:HGNC:240]	ADCY9	protein_coding	O60503	115	5.071840769243833	5.083357962719304	1321.7608525400258	-0.3178705352885081	-0.32202251344792404	-0.32636697930907843	0.007734843760395704	0.006561188253285704	7.962983165223741e-4	1407	1345	1201	988	1141	2039
ENSG00000130208	ENSG00000130208.9	apolipoprotein C1 [Source:HGNC Symbol;Acc:HGNC:607]	APOC1	protein_coding	A0A024R0T8,P02654	341	5.015860942083303	5.0334275745508625	1277.1797156244415	-0.3180718446421507	-0.3251028720298232	-0.31828472677515157	0.045760146733075824	0.04611837853849946	0.026514198927758345	1596	1142	1098	1078	1037	1850
ENSG00000136631	ENSG00000136631.15	vacuolar protein sorting 45 homolog [Source:HGNC Symbol;Acc:HGNC:14579]	VPS45	protein_coding	B7Z360,B7Z5D4,Q9NRW7	11311	4.642644284397349	4.654248503063396	981.5853578896435	-0.3182297478028278	-0.31739172031399787	-0.3196147151258854	0.010384577277113824	0.01114761289428988	0.003609612058783749	1074	928	929	821	786	1466
ENSG00000180104	ENSG00000180104.16	exocyst complex component 3 [Source:HGNC Symbol;Acc:HGNC:30378]	EXOC3	protein_coding	A0A024QYZ6,O60645,Q69YP2	11336	5.788196264367162	5.798506494222134	2171.4252930592293	-0.318730462816913	-0.31944909250031267	-0.3271062822121181	0.0042162152789172675	0.004044167033729357	1.2555448399308053e-4	2292	2235	1958	1761	1828	3186
ENSG00000139637	ENSG00000139637.14	chromosome 12 open reading frame 10 [Source:HGNC Symbol;Acc:HGNC:17590]	C12orf10	protein_coding	Q86UA3,Q9HB07	60314	5.629893407878177	5.643473367087942	1949.7796796072637	-0.318821058066648	-0.32604279659571345	-0.3277654141967659	0.01685221775445669	0.015399363249882747	0.0031513235407530467	2175	2045	1626	1537	1621	2955
ENSG00000159873	ENSG00000159873.10	coiled-coil domain containing 117 [Source:HGNC Symbol;Acc:HGNC:26599]	CCDC117	protein_coding	A0A024R1C5,B7Z820,Q8IWD4	150275	4.693050155953852	4.706476128090131	1018.2275932898042	-0.31935021454578977	-0.3157749246791178	-0.31347480318912757	0.024929776552300588	0.027385855505268897	0.015387951515446105	955	984	1086	848	902	1384
ENSG00000175110	ENSG00000175110.11	mitochondrial ribosomal protein S22 [Source:HGNC Symbol;Acc:HGNC:14508]	MRPS22	protein_coding	P82650	56945	4.737656738394853	4.751310027557931	1049.8461448114078	-0.31943309711622647	-0.3249765363016107	-0.32463169046301144	0.017990449391412748	0.017059201325915586	0.006829945100970121	1227	956	965	845	852	1596
ENSG00000167182	ENSG00000167182.15	Sp2 transcription factor [Source:HGNC Symbol;Acc:HGNC:11207]	SP2	protein_coding	Q02086	6668	4.318252265442944	4.3370888177659035	786.852558605793	-0.319729436319516	-0.3322105933102276	-0.32515118099983464	0.0490099942425481	0.047068905861765015	0.027286364294802638	794	793	772	557	614	1366
ENSG00000196353	ENSG00000196353.11	copine 4 [Source:HGNC Symbol;Acc:HGNC:2317]	CPNE4	protein_coding	B7Z370,Q4G168,Q96A23	131034	3.515565500547694	3.5302358753284535	449.8581344194698	-0.3200497980055116	-0.30978194266567577	-0.30065378241584056	0.04728557287390465	0.06840797380003746	0.059852285978439834	414	458	462	364	416	606
ENSG00000103066	ENSG00000103066.13	phospholipase A2 group XV [Source:HGNC Symbol;Acc:HGNC:17163]	PLA2G15	protein_coding	Q8NCC3	23659	3.9116263110622933	3.9263804651929455	591.7570216819144	-0.32006371705619896	-0.32740148524884066	-0.32327606784756185	0.02401341969229177	0.029842176070483534	0.015443565984618879	668	564	543	427	523	915
ENSG00000115073	ENSG00000115073.8	actin related protein 1B [Source:HGNC Symbol;Acc:HGNC:168]	ACTR1B	protein_coding	P42025	10120	5.7073552068574855	5.717586789905016	2052.8496657730366	-0.32020976360685743	-0.32038289998838865	-0.3278215286272188	0.0037931621438294116	0.003560765496496164	9.022432341854738e-5	2274	1964	1900	1618	1792	2987
ENSG00000159692	ENSG00000159692.15	C-terminal binding protein 1 [Source:HGNC Symbol;Acc:HGNC:2494]	CTBP1	protein_coding	Q13363,X5D8Y5	1487	6.3621483243654255	6.372151079084403	3232.3353252322104	-0.3202199620195653	-0.3205969617939126	-0.3287786292803128	0.002863477625561293	0.0031391552156054504	1.7044682222481437e-5	3491	3200	2970	2621	2665	4832
ENSG00000167702	ENSG00000167702.12	kinesin family member C2 [Source:HGNC Symbol;Acc:HGNC:29530]	KIFC2	protein_coding	Q96AC6	90990	5.7502124935674335	5.767540807794797	2124.0446709388	-0.32072270594097624	-0.31893607278050423	-0.31726929724916036	0.041429431862678945	0.04603740234217208	0.016423038950138646	2195	2176	1975	1527	1626	3750
ENSG00000168282	ENSG00000168282.6	alpha-1,6-mannosyl-glycoprotein 2-beta-N-acetylglucosaminyltransferase [Source:HGNC Symbol;Acc:HGNC:7045]	MGAT2	protein_coding	Q10469	4247	5.659759720909209	5.672234577837758	1988.977124934899	-0.3211199504752813	-0.31601737374751177	-0.31944758125290096	0.012534459594041324	0.014919437540518915	0.0025485995700950627	2035	1995	1899	1414	1915	2888
ENSG00000080839	ENSG00000080839.12	RB transcriptional corepressor like 1 [Source:HGNC Symbol;Acc:HGNC:9893]	RBL1	protein_coding	P28749	5933	5.17618403325278	5.186422950008035	1420.1682428698691	-0.3212883986182705	-0.32158466297613	-0.3281580641017912	0.0040825455707976	0.0034139498151253495	1.9228824540290848e-4	1427	1403	1407	1118	1240	2065
ENSG00000038532	ENSG00000038532.16	C-type lectin domain containing 16A [Source:HGNC Symbol;Acc:HGNC:29013]	CLEC16A	protein_coding	Q2KHT3	23274	4.523158705277698	4.535671275302515	904.0876670883713	-0.3214077202356935	-0.31769522593420557	-0.31790711881623557	0.014277039613026492	0.01747325109528847	0.0076949637521089714	944	899	854	779	699	1350
ENSG00000204209	ENSG00000204209.13	death domain associated protein [Source:HGNC Symbol;Acc:HGNC:2681]	DAXX	protein_coding	A0A024RCS3,B4E1C1,Q53F85,Q9UER7	113523636,1616	3.956168765264377	3.9689926413877474	609.7229324140652	-0.32142881803821416	-0.32855834843508214	-0.3270147907427457	0.014078003887199824	0.017814934418626832	0.007080754851135152	611	628	585	461	524	928
ENSG00000183741	ENSG00000183741.12	chromobox 6 [Source:HGNC Symbol;Acc:HGNC:1556]	CBX6	protein_coding	B0QXZ6,O95503	23466	6.220015522342652	6.231370094336529	2932.4418573453777	-0.32183681929043323	-0.3165528320190271	-0.3205638660371845	0.008077509376586758	0.010151119710839282	0.001223792594214149	2966	2806	2960	2567	2403	4080
ENSG00000001630	ENSG00000001630.17	cytochrome P450 family 51 subfamily A member 1 [Source:HGNC Symbol;Acc:HGNC:2649]	CYP51A1	protein_coding	A0A0C4DFL7,Q16850	1595	6.830388151582233	6.842144772689089	4477.519810305389	-0.32227470265930336	-0.3168795929767136	-0.3221151662389757	0.008885197184795938	0.01245498451450814	7.604550736779692e-4	4563	4330	4450	3305	4318	6258
ENSG00000165138	ENSG00000165138.18	ankyrin repeat and sterile alpha motif domain containing 6 [Source:HGNC Symbol;Acc:HGNC:26724]	ANKS6	protein_coding	B3KXP1,Q68DC2	203286	5.556121951790831	5.566511826760464	1848.6961449337136	-0.3223247814946073	-0.3198016534967205	-0.326520001063232	0.0045045557809358485	0.004374718938513079	2.0694809333507506e-4	1866	1836	1811	1428	1687	2621
ENSG00000167693	ENSG00000167693.17	nucleoredoxin [Source:HGNC Symbol;Acc:HGNC:18008]	NXN	protein_coding	Q6DKJ4	64359	5.208565836510549	5.218721963329495	1452.2909543501905	-0.32245521617581474	-0.3211751014340648	-0.32822925481476983	0.0036997076004075704	0.0032053836503503925	1.3805008219958676e-4	1514	1445	1378	1123	1296	2103
ENSG00000104332	ENSG00000104332.12	secreted frizzled related protein 1 [Source:HGNC Symbol;Acc:HGNC:10776]	SFRP1	protein_coding	Q8N474	6422	5.574691204275524	5.587253591733553	1876.1394828746227	-0.32277895273254686	-0.3090374004368626	-0.3087073382158616	0.01862520526542997	0.022891319156804625	0.00921910459671843	2077	1736	1772	1645	1653	2436
ENSG00000106636	ENSG00000106636.8	YKT6 v-SNARE homolog [Source:HGNC Symbol;Acc:HGNC:16959]	YKT6	protein_coding	A4D2J0,O15498	10652	6.719325240256595	6.734185300383905	4155.772344701627	-0.32327322450181956	-0.31048166121110027	-0.3091817295412691	0.027354247907348226	0.039588231963806834	0.012511621659897334	4472	3968	3935	3851	3041	6050
ENSG00000125149	ENSG00000125149.12	chromosome 16 open reading frame 70 [Source:HGNC Symbol;Acc:HGNC:29564]	C16orf70	protein_coding	A0A024R6W4,Q9BSU1	80262	5.212052642752815	5.224131625701466	1457.7306699866258	-0.32332400123576327	-0.32239461163385397	-0.32533607238325585	0.00936899519953547	0.009219938513531301	0.0018208284737996887	1531	1429	1396	1218	1122	2243
ENSG00000132589	ENSG00000132589.16	flotillin 2 [Source:HGNC Symbol;Acc:HGNC:3758]	FLOT2	protein_coding	A0A024QZ62,J3QLD9,Q14254,Q6FG43,Q9BTI6	2319	7.2480074055025066	7.258631859796866	5975.915572934415	-0.32337247242327366	-0.3244956259496167	-0.33303651742543056	0.0034466794798799455	0.004742004671151313	1.0892289600430674e-5	6249	6165	5460	4492	5112	9234
ENSG00000127884	ENSG00000127884.5	enoyl-CoA hydratase, short chain 1 [Source:HGNC Symbol;Acc:HGNC:3151]	ECHS1	protein_coding	P30084	1892	6.730089056297139	6.7399637930386245	4171.837316213946	-0.32355307762564256	-0.32175916188414005	-0.33036396802525025	0.0023211541008326957	0.00298852907342001	9.182377437007656e-6	4403	4078	3981	3486	3424	6064
ENSG00000080986	ENSG00000080986.13	NDC80 kinetochore complex component [Source:HGNC Symbol;Acc:HGNC:16909]	NDC80	protein_coding	A8K031,O14777	10403	4.144575325458402	4.158905873056185	696.418396296354	-0.3239683074423882	-0.30550047907007255	-0.2989515505058793	0.036740637080465106	0.05709092470112619	0.04555312450013979	686	650	728	630	584	923
ENSG00000010244	ENSG00000010244.18	zinc finger protein 207 [Source:HGNC Symbol;Acc:HGNC:12998]	ZNF207	protein_coding	O43670	7756	7.573982592031695	7.5846848536272855	7491.43189809137	-0.3241767320722275	-0.323985679979598	-0.33240955403631683	0.0036379980801146228	0.0054520413221202	1.1158841410920858e-5	7666	7665	7058	5512	6484	11675
ENSG00000172663	ENSG00000172663.9	transmembrane protein 134 [Source:HGNC Symbol;Acc:HGNC:26142]	TMEM134	protein_coding	Q9H6X4	80194	4.18200465072595	4.198325728367988	714.9563042995803	-0.3243036751345237	-0.33601670961477503	-0.3305138890372627	0.030406200353204578	0.03137861107653017	0.016455159998099815	788	763	599	556	579	1111
ENSG00000149179	ENSG00000149179.14	chromosome 11 open reading frame 49 [Source:HGNC Symbol;Acc:HGNC:28720]	C11orf49	protein_coding	B4DUV7,Q9H6J7	79096	4.838887766227012	4.850729261661525	1125.2828765309068	-0.3245603624728658	-0.3175965902000696	-0.3191683146283758	0.010746687813543472	0.012086534543229272	0.004662080833031726	1208	1058	1091	980	902	1608
ENSG00000147799	ENSG00000147799.11	Rho GTPase activating protein 39 [Source:HGNC Symbol;Acc:HGNC:29351]	ARHGAP39	protein_coding	B3KS00,B4DK23,Q6PJQ0,Q9C0H5	80728	4.618590065008177	4.634378030574774	968.0934344717481	-0.3245909144013015	-0.33332679569096	-0.3293469198966238	0.028134572538859006	0.026979097753899853	0.012940573269147534	899	1031	965	795	743	1500
ENSG00000154760	ENSG00000154760.14	schlafen family member 13 [Source:HGNC Symbol;Acc:HGNC:26481]	SLFN13	protein_coding	B3KV92,Q68D06	146857	3.7917332643591184	3.8051619749342023	544.3415813821359	-0.3246254546585358	-0.3253164940812297	-0.3214152170657303	0.021006464669759525	0.029842176070483534	0.017745690072873976	538	587	501	446	457	787
ENSG00000064607	ENSG00000064607.17	SURP and G-patch domain containing 2 [Source:HGNC Symbol;Acc:HGNC:18641]	SUGP2	protein_coding	A8K5G0,M0R2Z9,Q8IX01	10147	6.383675650543719	6.39448649225191	3282.6666337307292	-0.32485822898949385	-0.32550961209590035	-0.33258841835441844	0.003811841210658506	0.004209780367802805	5.110104475874359e-5	3554	3092	3178	2634	2638	5047
ENSG00000163808	ENSG00000163808.17	kinesin family member 15 [Source:HGNC Symbol;Acc:HGNC:17273]	KIF15	protein_coding	C9JKA9,Q9NS87	56992	4.64250099602614	4.654445910105229	981.9982674250148	-0.32491198458400355	-0.3224999797530605	-0.3237645488664482	0.011437260283265784	0.012576709602695932	0.004618844045052478	960	951	1016	821	830	1385
ENSG00000064601	ENSG00000064601.19	cathepsin A [Source:HGNC Symbol;Acc:HGNC:9251]	CTSA	protein_coding	B4E324,P10619,X6R5C5,X6R8A1	5476	6.707889651174258	6.720423533244684	4114.206762733366	-0.32497558483479055	-0.32590948585549384	-0.33105549730073686	0.00921605367955992	0.011076721480480679	4.743463645883458e-4	4175	4319	3811	2985	3464	6639
ENSG00000106608	ENSG00000106608.16	upregulator of cell proliferation [Source:HGNC Symbol;Acc:HGNC:30890]	URGCP	protein_coding	A0A024RA74,B2RAT5,B7Z7T1,Q8TCY9	55665	5.152239737439099	5.166161849335025	1399.7179578097257	-0.32546978105347896	-0.33121960979107595	-0.3324673469750584	0.014280761911247759	0.012816200399452245	0.0026883285313117097	1520	1305	1374	1017	1154	2282
ENSG00000104957	ENSG00000104957.14	coiled-coil domain containing 130 [Source:HGNC Symbol;Acc:HGNC:28118]	CCDC130	protein_coding	B7Z1U2,P13994	81576	3.846123699945424	3.864983285421764	566.7889567038039	-0.3255140195622443	-0.3410898505029708	-0.3307830684118376	0.04330695491150533	0.04461667816173065	0.028212054777334204	598	551	556	411	438	965
ENSG00000013364	ENSG00000013364.19	major vault protein [Source:HGNC Symbol;Acc:HGNC:7531]	MVP	protein_coding	Q14764,X5D2M8,X5D7K9,X5DNU0	9961	7.878088748074551	7.889316616741544	9253.05620032026	-0.3257637411606499	-0.3240055621267998	-0.33195027073613254	0.004994234772625902	0.007910236921538206	4.571730745533348e-5	10103	8968	8623	6646	8375	14097
ENSG00000172977	ENSG00000172977.13	lysine acetyltransferase 5 [Source:HGNC Symbol;Acc:HGNC:5275]	KAT5	protein_coding	A0A024R597,A0A024R5E8,Q92993	10524	5.389427177913705	5.400164973260324	1647.3893689782965	-0.3258087242999909	-0.32231160500794004	-0.3276943627334521	0.004798563415547326	0.004747524712708094	4.3722293581821385e-4	1724	1652	1545	1394	1343	2377
ENSG00000101152	ENSG00000101152.11	DnaJ heat shock protein family (Hsp40) member C5 [Source:HGNC Symbol;Acc:HGNC:16235]	DNAJC5	protein_coding	Q6AHX3,Q9H3Z4	80331	6.035305911441025	6.04717196091408	2580.6835779072962	-0.32593974395185765	-0.3217137228789311	-0.3251854008477898	0.00900249287373829	0.010344573539374662	0.0013874723395184653	2793	2652	2270	2199	2205	3527
ENSG00000198276	ENSG00000198276.16	uridine-cytidine kinase 1 like 1 [Source:HGNC Symbol;Acc:HGNC:15938]	UCKL1	protein_coding	Q53HM1,Q9NWZ5	54963	4.767239368090153	4.7798392424035745	1071.2333161706042	-0.32631014022767796	-0.32567699886289675	-0.3265627955009872	0.012682683878844624	0.01293289397793068	0.004747106358110923	1130	956	1115	890	901	1523
ENSG00000162585	ENSG00000162585.17	FA core complex associated protein 20 [Source:HGNC Symbol;Acc:HGNC:26428]	C1orf86	protein_coding	A0A024R0B3,Q6NZ36,Q6ZRT9,Q7Z4P6	199990	4.412796913868906	4.425019150842814	837.2004528681512	-0.3264777107310768	-0.32332346341273044	-0.3244363155625384	0.011907592490297741	0.014776229338236276	0.005147399571274757	842	875	783	637	771	1188
ENSG00000166681	ENSG00000166681.14	brain expressed X-linked 3 [Source:HGNC Symbol;Acc:HGNC:13388]	NGFRAP1	protein_coding	Q00994	27018	7.1325117265895575	7.143069057675436	5516.8137175778	-0.3268141656829352	-0.32684268798955446	-0.33478423470217883	0.0028873962064036194	0.004006371663176991	1.3939854329640203e-5	5802	5183	5515	4513	4455	8274
ENSG00000005156	ENSG00000005156.12	DNA ligase 3 [Source:HGNC Symbol;Acc:HGNC:6600]	LIG3	protein_coding	P49916	3980	5.782202261553575	5.794628286910271	2165.8772068264498	-0.3269862002974763	-0.3218673984318159	-0.32436535912063097	0.010180534193857614	0.012151591863709474	0.002186658030415464	2229	2202	2036	1889	1661	3200
ENSG00000176155	ENSG00000176155.19	coiled-coil domain containing 57 [Source:HGNC Symbol;Acc:HGNC:27564]	CCDC57	protein_coding	Q2TAC2	284001	5.388684784549513	5.402439107987815	1649.1153604237004	-0.32705849154702593	-0.3305948677552714	-0.33311345453076213	0.013275123408401543	0.012637317459719681	0.00198894435249131	1654	1679	1605	1154	1437	2641
ENSG00000101911	ENSG00000101911.12	phosphoribosyl pyrophosphate synthetase 2 [Source:HGNC Symbol;Acc:HGNC:9465]	PRPS2	protein_coding	A0A140VK41,P11908	5634	5.57979259147953	5.594204051576182	1883.9309687101827	-0.32791713251303856	-0.329264701553303	-0.3309187744925134	0.01713483545101046	0.01781784200603699	0.003407398883740587	1834	1957	1843	1299	1733	2903
ENSG00000135900	ENSG00000135900.4	mitochondrial ribosomal protein L44 [Source:HGNC Symbol;Acc:HGNC:16650]	MRPL44	protein_coding	A0A024R473,Q9H9J2	65080	5.329910359811146	5.340500424682437	1580.4716014222463	-0.3281618500789667	-0.32681204248020684	-0.3332357122923225	0.0034988197421467054	0.003134597632353211	1.424513193238909e-4	1690	1540	1500	1302	1298	2317
ENSG00000053372	ENSG00000053372.5	MRT4 homolog, ribosome maturation factor [Source:HGNC Symbol;Acc:HGNC:18477]	MRTO4	protein_coding	A0A024RAE1,Q9UKD2	51154	5.785865468799434	5.803392996959008	2179.575225478642	-0.32819161358841176	-0.31060740999733977	-0.3037074294480093	0.04361200260070166	0.06336231836250512	0.03443443017187295	2396	1997	2098	2080	1579	3090
ENSG00000173153	ENSG00000173153.16	estrogen related receptor alpha [Source:HGNC Symbol;Acc:HGNC:3471]	ESRRA	protein_coding	P11474,Q569H8	2101	5.053697384229148	5.066483058725961	1307.1960120136553	-0.3284962948063541	-0.31568275172077487	-0.3150996400423405	0.018021113664486218	0.020481106742189087	0.009476388368018526	1429	1177	1291	1086	1200	1712
ENSG00000125447	ENSG00000125447.18	golgi associated, gamma adaptin ear containing, ARF binding protein 3 [Source:HGNC Symbol;Acc:HGNC:17079]	GGA3	protein_coding	A8K6M0,B7Z456,Q9NZ52	23163	5.790278592020058	5.803181667036648	2177.951494233989	-0.32885148145824333	-0.33229097578590844	-0.3361845832275516	0.008985799533848347	0.008809700853145816	7.234055614942553e-4	2165	2183	2173	1651	1741	3515
ENSG00000118193	ENSG00000118193.12	kinesin family member 14 [Source:HGNC Symbol;Acc:HGNC:19181]	KIF14	protein_coding	Q15058	9928	5.6060125379251255	5.622550949970269	1922.0486299257284	-0.3288901695177806	-0.3187574233946634	-0.31487615429929133	0.03509095474542786	0.04557202042540748	0.019612970615643596	1879	1806	2037	1394	1943	2575
ENSG00000103042	ENSG00000103042.9	solute carrier family 38 member 7 [Source:HGNC Symbol;Acc:HGNC:25582]	SLC38A7	protein_coding	H3BMC5,Q9NVC3	55238	4.682250194504539	4.695695290624287	1010.1392837208167	-0.32893060098231014	-0.3326438557756014	-0.3326868594567288	0.012601378537032634	0.012506779772012552	0.0038786716890641367	1029	1061	937	825	786	1557
ENSG00000156170	ENSG00000156170.13	NADH:ubiquinone oxidoreductase complex assembly factor 6 [Source:HGNC Symbol;Acc:HGNC:28625]	NDUFAF6	protein_coding	A0A075B6P0,Q330K2	137682	3.803965088777996	3.816359945108608	548.5149369727609	-0.3289334562916667	-0.33075153873397584	-0.3293962484678401	0.011722557102063982	0.017475055893914213	0.007575197776726252	567	528	547	440	457	811
ENSG00000140181	NA	NA	HERC2P2	pseudogene	NA	NA	6.7190217455658265	6.73103455414455	4145.4534773593705	-0.32930166987787707	-0.33161925864492947	-0.3375261307893793	0.005920367478485715	0.006960112150257612	1.7049624504194945e-4	4550	4240	3651	3298	3336	6376
ENSG00000105518	ENSG00000105518.14	transmembrane protein 205 [Source:HGNC Symbol;Acc:HGNC:29631]	TMEM205	protein_coding	A0A024R7D3,Q6UW68	374882	6.287004575734728	6.298861424106113	3072.231309954953	-0.3295686019165086	-0.3322011652565975	-0.337758670601462	0.00549720920637146	0.005973023245044295	2.056220650595491e-4	3507	2995	2726	2475	2548	4537
ENSG00000135776	ENSG00000135776.5	ATP binding cassette subfamily B member 10 [Source:HGNC Symbol;Acc:HGNC:41]	ABCB10	protein_coding	Q9NRK6	23456	4.594536143902654	4.607471079272405	950.7305674589552	-0.32964240739579004	-0.30506451297309745	-0.30221793472048875	0.025877937506459617	0.03603554657328736	0.024412520406709878	1019	900	905	804	891	1206
ENSG00000156471	ENSG00000156471.13	phosphatidylserine synthase 1 [Source:HGNC Symbol;Acc:HGNC:9587]	PTDSS1	protein_coding	P48651	9791	6.712740417977104	6.723371923438587	4124.488642911695	-0.3296807618763613	-0.32580793742565517	-0.33272768728598645	0.0032309933393348507	0.004340836182143787	6.222647543662251e-5	4281	4086	3962	3530	3386	5811
ENSG00000143570	ENSG00000143570.18	solute carrier family 39 member 1 [Source:HGNC Symbol;Acc:HGNC:12876]	SLC39A1	protein_coding	A0A0A0MTL8,Q9NY26	27173	7.322176291775163	7.332473045038512	6290.808076296904	-0.3298246594307011	-0.33101021319209073	-0.34026207056534585	0.001835051222872805	0.0026780903173117417	7.564139456314786e-7	6826	5842	6186	4938	5400	9231
ENSG00000113758	ENSG00000113758.13	drebrin 1 [Source:HGNC Symbol;Acc:HGNC:2695]	DBN1	protein_coding	Q16643	1627	6.814318559456149	6.825145484739955	4424.56834630418	-0.329914041346427	-0.3303145331062359	-0.3387601316086815	0.0028004850020360425	0.0035409632733346364	5.535408231587596e-6	4635	4480	4141	3273	3836	6803
ENSG00000108433	ENSG00000108433.17	golgi SNAP receptor complex member 2 [Source:HGNC Symbol;Acc:HGNC:4431]	GOSR2	protein_coding	A0A1W2PQE0,A0A1W2PQM3,A0A1W2PR02,A0A1W2PRL0,I3NI02,O14653	9570	4.990941149857202	5.005798051113026	1253.0682641721303	-0.3299554608034235	-0.3284224744812002	-0.32551035162854	0.022155642018386768	0.023522918573881488	0.010759718483542902	1444	1260	1056	1077	1013	1780
ENSG00000088808	ENSG00000088808.18	protein phosphatase 1 regulatory subunit 13B [Source:HGNC Symbol;Acc:HGNC:14950]	PPP1R13B	protein_coding	Q96KQ4	23368	3.4985692142599487	3.514962126516972	444.52714462588017	-0.33020819941856505	-0.3399459805838466	-0.33128591614250746	0.02793626645273749	0.03619052909726621	0.022787859189510033	461	460	415	313	394	690
ENSG00000170836	ENSG00000170836.12	protein phosphatase, Mg2+/Mn2+ dependent 1D [Source:HGNC Symbol;Acc:HGNC:9277]	PPM1D	protein_coding	A0A0S2Z4M2,O15297	8493	4.280003835017867	4.294686967244276	764.3140437826597	-0.3302757172118124	-0.3396057017905619	-0.3376614754899837	0.015771459472016847	0.016304620878336687	0.005622835871121655	845	733	722	559	634	1222
ENSG00000134375	ENSG00000134375.11	translocase of inner mitochondrial membrane 17A [Source:HGNC Symbol;Acc:HGNC:17315]	TIMM17A	protein_coding	Q99595	10440	6.08565527568499	6.096235545945145	2669.663576628201	-0.33029922640228987	-0.32940736102303686	-0.33701902799171124	0.0027314841069710437	0.002898539353606773	2.9561800639600584e-5	2930	2568	2503	2194	2216	3872
ENSG00000104381	ENSG00000104381.13	ganglioside induced differentiation associated protein 1 [Source:HGNC Symbol;Acc:HGNC:15968]	GDAP1	protein_coding	Q8TB36	54332	4.665362446752736	4.677615637515913	997.8046024501953	-0.33091957034882924	-0.33260878613330747	-0.3345837854013439	0.008857765547216474	0.008942051633616534	0.0022496701730421675	981	960	1043	800	855	1433
ENSG00000186297	ENSG00000186297.12	gamma-aminobutyric acid type A receptor subunit alpha5 [Source:HGNC Symbol;Acc:HGNC:4079]	GABRA5	protein_coding	P31644	2558	6.291590698495545	6.3030740377913075	3081.073103769672	-0.3311360590412209	-0.33222791970603893	-0.3400921931937417	0.0042047231642080365	0.004571369509053894	7.90947865568109e-5	3090	3165	2970	2476	2451	4737
ENSG00000173120	ENSG00000173120.15	lysine demethylase 2A [Source:HGNC Symbol;Acc:HGNC:13606]	KDM2A	protein_coding	I3VM53,I3VM54,Q9Y2K7	22992	6.41949190885097	6.429849014374954	3364.4555931124014	-0.3315759945827481	-0.3321027188914227	-0.34096523912606685	0.0019472539225677999	0.0021539963916250887	2.708578284816526e-6	3364	3397	3308	2653	2917	4859
ENSG00000166794	ENSG00000166794.5	peptidylprolyl isomerase B [Source:HGNC Symbol;Acc:HGNC:9255]	PPIB	protein_coding	P23284	5479	8.744543407337002	8.759427816953442	16918.94656205361	-0.3316004966699502	-0.3319966215265636	-0.3332448468300156	0.017752284496646425	0.025875846234226983	0.002462411319267782	19983	15647	15219	14502	12868	25357
ENSG00000170322	ENSG00000170322.14	nuclear factor related to kappaB binding protein [Source:HGNC Symbol;Acc:HGNC:7802]	NFRKB	protein_coding	A0A024R3K9,Q6P4R8	4798	4.44131629428983	4.4528708474844745	853.7468603602406	-0.3319173876152732	-0.3223532222147477	-0.3244449136964787	0.009923806505760824	0.012734312069642954	0.004551044100482667	879	875	795	688	772	1167
ENSG00000148180	ENSG00000148180.19	gelsolin [Source:HGNC Symbol;Acc:HGNC:4620]	GSN	protein_coding	A0A0A0MS51,A0A0A0MT01,B7Z4U6,P06396	2934	5.892554647373065	5.906585362492785	2339.7499321672512	-0.3319209577115243	-0.3318602118810057	-0.3346389947766428	0.01327447904543168	0.014598133058562899	0.00179218295654422	2605	2323	2098	1626	2139	3596
ENSG00000123989	ENSG00000123989.14	chondroitin polymerizing factor [Source:HGNC Symbol;Acc:HGNC:24291]	CHPF	protein_coding	Q8IZ52	79586	5.121388133746193	5.1341565251360715	1369.39798941171	-0.3321491543400403	-0.32851758860060676	-0.33130366292676666	0.009662530424334775	0.010507216898488051	0.0019515970039712634	1477	1373	1253	994	1289	1972
ENSG00000136448	ENSG00000136448.12	N-myristoyltransferase 1 [Source:HGNC Symbol;Acc:HGNC:7857]	NMT1	protein_coding	P30419	4836	7.356431343435586	7.366912945241725	6443.451006758253	-0.3325178058285639	-0.330583778895816	-0.3388531340250296	0.0020915669110854497	0.0032494514530939833	4.708559255618967e-6	6782	6312	6203	5397	5202	9392
ENSG00000128951	ENSG00000128951.14	deoxyuridine triphosphatase [Source:HGNC Symbol;Acc:HGNC:3078]	DUT	protein_coding	A0A0C4DGL3,H0YNW5,P33316	1854	5.9440616024531945	5.957917044384603	2426.084940219376	-0.3326214646026958	-0.3215124579654131	-0.32063719462429074	0.018891048531695962	0.023186918623318686	0.007114442364530214	2721	2402	2133	2096	2160	3117
ENSG00000204859	ENSG00000204859.13	zinc finger and BTB domain containing 48 [Source:HGNC Symbol;Acc:HGNC:4930]	ZBTB48	protein_coding	A8K291,B2R702,P10074	3104	3.1772956678954376	3.1959014145886306	356.206995241488	-0.33263371946803527	-0.33797788912482657	-0.322145513543974	0.04808104027316437	0.06235426507658521	0.05711720370642301	351	369	348	302	262	551
ENSG00000107882	ENSG00000107882.12	SUFU negative regulator of hedgehog signaling [Source:HGNC Symbol;Acc:HGNC:16466]	SUFU	protein_coding	A0A223LX15,Q9UMX1	51684	4.237801704248874	4.250777973121687	741.5874528850201	-0.3337327057936757	-0.33556626892045355	-0.3361868669253788	0.009742447352869162	0.012286817242673333	0.003262179437391434	802	736	689	545	664	1104
ENSG00000114738	ENSG00000114738.11	MAPK activated protein kinase 3 [Source:HGNC Symbol;Acc:HGNC:6888]	MAPKAPK3	protein_coding	A0A024R2W7,Q16644	7867	5.097310122100465	5.109410697101415	1346.0269911555672	-0.33395543069630923	-0.3360612817430238	-0.3404657307559826	0.005493816680212885	0.0049392358382683394	3.7537578302038313e-4	1394	1389	1256	992	1196	2013
ENSG00000111737	ENSG00000111737.12	RAB35, member RAS oncogene family [Source:HGNC Symbol;Acc:HGNC:9774]	RAB35	protein_coding	Q15286	11021	6.171718677354551	6.182340060873089	2833.6434673800773	-0.3342570321168828	-0.3349863020332892	-0.34336889944724014	0.001914106418456523	0.0019595747659028346	2.915390183695314e-6	2955	2824	2719	2251	2320	4280
ENSG00000204822	ENSG00000204822.7	mitochondrial ribosomal protein L53 [Source:HGNC Symbol;Acc:HGNC:16684]	MRPL53	protein_coding	Q96EL3	116540	5.447384694606881	5.459623241341251	1716.7277705450892	-0.3343052289718811	-0.33196870770841036	-0.33559005577702744	0.007557849560058193	0.007539530937848874	0.0010073778473633163	1930	1713	1510	1377	1520	2385
ENSG00000059691	ENSG00000059691.12	glutamyl-tRNA amidotransferase subunit B [Source:HGNC Symbol;Acc:HGNC:8849]	PET112	protein_coding	O75879	5188	4.276518423806992	4.288136565488735	761.2785343054152	-0.33454041387958294	-0.3347108629716317	-0.3372785172211434	0.006043834899382158	0.007545108808616278	0.001474020356376851	783	770	729	597	656	1109
ENSG00000163935	ENSG00000163935.14	Scm like with four mbt domains 1 [Source:HGNC Symbol;Acc:HGNC:20255]	SFMBT1	protein_coding	A0A024R338,Q9UHJ3	51460	3.854410175279541	3.8672395160400868	568.150661743431	-0.3348775495400623	-0.33872115769325783	-0.33768775870245554	0.009674731680340809	0.013891562084998393	0.004712419844457648	609	554	544	438	481	852
ENSG00000171159	ENSG00000171159.5	chromosome 9 open reading frame 16 [Source:HGNC Symbol;Acc:HGNC:17823]	C9orf16	protein_coding	Q9BUW7	79095	4.2833920104369625	4.295922027438265	765.5971099994827	-0.3349393194919737	-0.32945570735961355	-0.3295887102553142	0.01113281223253506	0.015024424232784626	0.006111914181099962	825	704	763	646	633	1084
ENSG00000089022	ENSG00000089022.14	MAPK activated protein kinase 5 [Source:HGNC Symbol;Acc:HGNC:6889]	MAPKAPK5	protein_coding	Q8IW41	8550	5.14430434659089	5.1557464003974465	1390.416053323884	-0.33512571002304176	-0.3322493048023626	-0.33670407570492733	0.0045705423681179315	0.004451322579293164	4.488651850797259e-4	1461	1377	1328	1168	1116	2028
ENSG00000135316	ENSG00000135316.18	synaptotagmin binding cytoplasmic RNA interacting protein [Source:HGNC Symbol;Acc:HGNC:16918]	SYNCRIP	protein_coding	B7Z645,O60506,Q59GL1	10492	7.482340386915187	7.494970507244012	7042.042941022916	-0.33528954182677	-0.3379439461629537	-0.34186955856816137	0.006225986497382187	0.00859254941056964	2.3314966412042517e-4	6958	6590	7542	5800	5983	9850
ENSG00000237172	ENSG00000237172.4	UDP-GlcNAc:betaGal beta-1,3-N-acetylglucosaminyltransferase 9 [Source:HGNC Symbol;Acc:HGNC:28714]	B3GNT9	protein_coding	Q6UX72	84752	3.805887053166529	3.8254311369357383	551.5439740914317	-0.3353417692699491	-0.3450341642651533	-0.33427422175194565	0.04134218134036717	0.049275996049433245	0.02935767506069971	552	569	538	361	502	879
ENSG00000205268	ENSG00000205268.11	phosphodiesterase 7A [Source:HGNC Symbol;Acc:HGNC:8791]	PDE7A	protein_coding	Q13946	5150	4.43494022218402	4.450011626916052	851.5861417489574	-0.33539314624220784	-0.3442233554552814	-0.34180314416765445	0.016030250485346047	0.01579852987283166	0.005464007130358576	848	852	859	665	658	1359
ENSG00000104897	ENSG00000104897.10	splicing factor 3a subunit 2 [Source:HGNC Symbol;Acc:HGNC:10766]	SF3A2	protein_coding	Q05DF2,Q15428	8175	5.24418175880918	5.258014370935533	1492.117311995859	-0.33607649388639754	-0.3433913467941479	-0.3457010432612476	0.00952620246428702	0.008276827377519128	0.0010288023701677655	1457	1574	1451	1112	1229	2353
ENSG00000206527	ENSG00000206527.10	3-hydroxyacyl-CoA dehydratase 2 [Source:HGNC Symbol;Acc:HGNC:9640]	PTPLB	protein_coding	Q6Y1H2	201562	6.640038496294043	6.650595801454612	3921.3385645604444	-0.3361209083690256	-0.3338219217917503	-0.342329437427538	0.0020083569247759	0.002499632157795639	6.186442940999404e-6	4164	3943	3652	3208	3386	5462
ENSG00000213463	ENSG00000213463.5	synaptojanin 2 binding protein [Source:HGNC Symbol;Acc:HGNC:18955]	SYNJ2BP	protein_coding	A0A024R670,P57105	55333	3.8945976823978055	3.9081893142917625	585.1196244895945	-0.33617439976244606	-0.311468448606679	-0.3060643324052535	0.03069738621187547	0.050285396397931295	0.03893762260131884	573	592	573	495	539	751
ENSG00000106153	ENSG00000106153.13	coiled-coil-helix-coiled-coil-helix domain containing 2 [Source:HGNC Symbol;Acc:HGNC:21645]	CHCHD2	protein_coding	Q9Y6H1	51142	7.80304985753949	7.817373306136638	8805.363600378954	-0.33650341094518954	-0.3423515233439105	-0.34527246342016654	0.011560206049444093	0.014700835832628007	8.199823660456643e-4	10382	8755	7419	7166	7509	12365
ENSG00000102054	ENSG00000102054.18	RB binding protein 7, chromatin remodeling factor [Source:HGNC Symbol;Acc:HGNC:9890]	RBBP7	protein_coding	Q16576,Q6FHQ0	5931	8.084099014522188	8.095357527024117	10676.895637206944	-0.33656416790017746	-0.3345461207200604	-0.34166905270581516	0.0028887462038352935	0.0051077406847704785	1.740055117691637e-5	11540	10154	10337	8986	8457	15688
ENSG00000134461	ENSG00000134461.16	ankyrin repeat domain 16 [Source:HGNC Symbol;Acc:HGNC:23471]	ANKRD16	protein_coding	Q6P6B7	54522	3.2352558213871405	3.2508811293373774	370.0108491839382	-0.3368628664767272	-0.3459423579094321	-0.33645827014832996	0.02283503098982881	0.030814177943753646	0.022106614219962607	377	372	364	272	320	563
ENSG00000080189	ENSG00000080189.15	solute carrier family 35 member C2 [Source:HGNC Symbol;Acc:HGNC:17117]	SLC35C2	protein_coding	B7Z6R4,Q9NQQ7	51006	5.797239088286231	5.810252948970532	2189.3005462944684	-0.33705389985719114	-0.3390704147550812	-0.34250253024839866	0.0074488575915801925	0.007602639520728636	6.655848139730606e-4	2364	1976	2235	1797	1731	3289
ENSG00000163702	ENSG00000163702.20	interleukin 17 receptor C [Source:HGNC Symbol;Acc:HGNC:18358]	IL17RC	protein_coding	Q8NAC3	84818	4.313570387792162	4.326997030977887	781.8717214791533	-0.33716909782173493	-0.3432142060818444	-0.34329321524020545	0.008907590128449891	0.009701169440725747	0.002315871246788682	852	771	731	606	632	1211
ENSG00000099203	ENSG00000099203.7	transmembrane p24 trafficking protein 1 [Source:HGNC Symbol;Acc:HGNC:17291]	TMED1	protein_coding	Q13445	11018	3.7866312845613117	3.803497062529238	543.7603556872524	-0.3372569370581995	-0.3330654438716553	-0.3236309005823702	0.035730273366553066	0.050116564686878085	0.03655262465482479	658	487	490	458	454	761
ENSG00000136877	ENSG00000136877.15	folylpolyglutamate synthase [Source:HGNC Symbol;Acc:HGNC:3824]	FPGS	protein_coding	Q05932	2356	5.471641165477433	5.483573861744073	1745.044417147883	-0.3372994796644223	-0.3390137805712027	-0.3449247733870232	0.004086911712158615	0.0037024405953545118	1.116237052112005e-4	1933	1675	1640	1296	1533	2613
ENSG00000143420	ENSG00000143420.19	endosulfine alpha [Source:HGNC Symbol;Acc:HGNC:3360]	ENSA	protein_coding	O43768	2029	6.952462703416191	6.964376449721373	4874.145752845731	-0.3375205036023473	-0.33886153784818784	-0.3449526561425049	0.003902273692931293	0.0050117055441832176	5.686743033933143e-5	5491	4829	4344	3993	3993	7104
ENSG00000169299	ENSG00000169299.14	phosphoglucomutase 2 [Source:HGNC Symbol;Acc:HGNC:8906]	PGM2	protein_coding	Q96G03	55276	4.504135718204898	4.51613381518485	891.988618514018	-0.3376224832096692	-0.33122605752938017	-0.33365596003497394	0.008043352340912892	0.009889822663684475	0.002549027414600716	910	913	847	691	817	1239
ENSG00000150768	ENSG00000150768.16	dihydrolipoamide S-acetyltransferase [Source:HGNC Symbol;Acc:HGNC:2896]	DLAT	protein_coding	P10515,Q86YI5	1737	4.828244925841663	4.839842046083091	1116.9414081774203	-0.33800834282068903	-0.3272734943185723	-0.3299930334506617	0.007354529088765591	0.008027222676944681	0.002310481035647382	1182	1117	1042	949	958	1516
ENSG00000163481	ENSG00000163481.8	ring finger protein 25 [Source:HGNC Symbol;Acc:HGNC:14662]	RNF25	protein_coding	Q96BH1	64320	4.469357082852696	4.488403321821656	874.6717112154562	-0.33839132382923814	-0.3475349637152166	-0.3395302061716195	0.03939204109326848	0.039736675031630767	0.02034864634073985	1007	937	698	642	790	1275
ENSG00000165775	ENSG00000165775.18	FUN14 domain containing 2 [Source:HGNC Symbol;Acc:HGNC:24925]	FUNDC2	protein_coding	Q9BWH2	65991	5.06433391473551	5.07949074504494	1318.8126869360685	-0.3384286992430342	-0.33966363100967034	-0.33773196916611836	0.01721646283920517	0.017649524412451413	0.006254889394052744	1424	1159	1377	1121	1024	1941
ENSG00000113643	ENSG00000113643.9	arginyl-tRNA synthetase 1 [Source:HGNC Symbol;Acc:HGNC:9870]	RARS	protein_coding	P54136	5917	6.730429078005228	6.742347159876959	4178.2328757877185	-0.3384861156608041	-0.34085339649420104	-0.3471614002848882	0.0034837796501739457	0.004191073033644355	2.8764620382619802e-5	4321	4430	3804	3298	3404	6338
ENSG00000144381	ENSG00000144381.17	heat shock protein family D (Hsp60) member 1 [Source:HGNC Symbol;Acc:HGNC:5261]	HSPD1	protein_coding	A0A024R3X4,P10809	3329	9.42053554436603	9.431031631961048	26949.599597604363	-0.33861137617529696	-0.33850760325813656	-0.34802195592921326	0.0011863061473010425	0.003080381448428026	6.143252331018425e-8	28559	25607	26732	22041	22467	38690
ENSG00000172167	ENSG00000172167.8	MDM2 binding protein [Source:HGNC Symbol;Acc:HGNC:7417]	MTBP	protein_coding	Q96DY7	27085	3.477132672380788	3.491726477133846	438.03117252686036	-0.33892591259218424	-0.3236731684521055	-0.3148537377624653	0.029971162270635947	0.051437691506840015	0.04309026792328218	426	448	432	387	359	598
ENSG00000162076	ENSG00000162076.13	FLYWCH family member 2 [Source:HGNC Symbol;Acc:HGNC:25178]	FLYWCH2	protein_coding	Q96CP2	114984	4.597344838851227	4.6129721482964445	953.6354988892931	-0.3393986749642119	-0.34402725511636484	-0.34149802860396533	0.017358123861085376	0.017598632334957145	0.006475305462336694	1082	927	866	768	724	1502
ENSG00000173898	ENSG00000173898.13	spectrin beta, non-erythrocytic 2 [Source:HGNC Symbol;Acc:HGNC:11276]	SPTBN2	protein_coding	O15020	6712	4.562393215690607	4.573809497044746	928.5552271762572	-0.3395638524986707	-0.33251319008476937	-0.3360046868516266	0.005803257231997137	0.00691388219987862	0.001485392892900983	952	931	897	768	797	1289
ENSG00000266208	ENSG00000266208.1	novel transcript, antisense to GJD3	CTD-2267D19.3	protein_coding	NA	NA	4.455861667457308	4.469463976150096	863.6581184479996	-0.33960815824745993	-0.3330624685094905	-0.3315617750985919	0.012723372730543777	0.01716024860705315	0.007298443944030072	876	884	826	753	672	1244
ENSG00000213722	ENSG00000213722.9	dimethylarginine dimethylaminohydrolase 2 [Source:HGNC Symbol;Acc:HGNC:2716]	DDAH2	protein_coding	O95865,V9HW53	23564	4.162428674864401	4.17550318923376	703.9935607306892	-0.3396363787867752	-0.34026649410391635	-0.3403705998440013	0.009590853249342312	0.012744784151237273	0.0037376120265900574	726	667	720	531	630	1018
ENSG00000135912	ENSG00000135912.11	tubulin tyrosine ligase like 4 [Source:HGNC Symbol;Acc:HGNC:28976]	TTLL4	protein_coding	A0A024R424,Q14679	9654	5.348879850024507	5.362552957148095	1604.589454821185	-0.3397440329467492	-0.34591120453061747	-0.3486206779033261	0.008140885852765727	0.007378187184501698	7.897552395172528e-4	1682	1742	1408	1232	1351	2409
ENSG00000137221	ENSG00000137221.14	tight junction associated protein 1 [Source:HGNC Symbol;Acc:HGNC:17949]	TJAP1	protein_coding	A0A024RD56,Q5JTD0	93643	4.426647351637101	4.443024153998708	847.185557910507	-0.33990677931448027	-0.3500757449742396	-0.34677646107181914	0.018320242086057197	0.017850930703738818	0.005972062236588332	899	865	792	608	684	1392
ENSG00000126756	ENSG00000126756.12	ubiquitously expressed prefoldin like chaperone [Source:HGNC Symbol;Acc:HGNC:12641]	UXT	protein_coding	Q9UBK9	8409	5.752635544666765	5.764694145332411	2120.9227258406163	-0.3399529460185337	-0.3425112647646515	-0.3486278631952215	0.003730106890531885	0.003563158223880799	6.95314516916799e-5	2379	2095	1914	1619	1822	3153
ENSG00000100629	ENSG00000100629.17	centrosomal protein 128 [Source:HGNC Symbol;Acc:HGNC:20359]	CEP128	protein_coding	Q6ZU80,Q86TS1	145508	3.860415337239343	3.880140724973764	573.5617015222714	-0.33997320658324776	-0.355983589841489	-0.3428605694710233	0.044256273104859654	0.048558208783208066	0.031733662676863485	527	536	661	460	471	835
ENSG00000178026	ENSG00000178026.13	leucine rich repeat containing 75B [Source:HGNC Symbol;Acc:HGNC:33155]	FAM211B	protein_coding	Q2VPJ9	388886	3.680415993664984	3.699503015724293	505.41335126950224	-0.34035517752793726	-0.33925041950386664	-0.328355222111596	0.03859192437114602	0.05580522367035538	0.036256996687531344	547	504	469	333	486	763
ENSG00000153575	NA	NA	TUBGCP5	protein_coding	NA	NA	5.37920474466989	5.39090663228449	1636.6333953891435	-0.34035944066754203	-0.34146487381073587	-0.35685330955985606	0.0033980091173030132	0.0029676006103957872	9.12762230522035e-5	1785	1661	1478	1290	1389	2390
ENSG00000173163	ENSG00000173163.10	copper metabolism domain containing 1 [Source:HGNC Symbol;Acc:HGNC:23024]	COMMD1	protein_coding	Q8N668	150684	4.613501291542471	4.62657222782406	963.0185848740252	-0.34043663967310334	-0.34264693844976235	-0.3439965088230615	0.008090917547548582	0.008382535482834524	0.0018846343452707164	1026	876	992	778	795	1407
ENSG00000089053	ENSG00000089053.13	anaphase promoting complex subunit 5 [Source:HGNC Symbol;Acc:HGNC:15713]	ANAPC5	protein_coding	B4DFK4,F5H0F9,Q9UJX4	51433	6.573878950252971	6.587524774750589	3753.6789935024526	-0.3404802840232528	-0.3394168870702619	-0.34178942269325063	0.009051955515593473	0.01115562845505428	9.614919709957226e-4	4098	3919	3270	3220	2974	5372
ENSG00000167671	ENSG00000167671.12	UBX domain protein 6 [Source:HGNC Symbol;Acc:HGNC:14928]	UBXN6	protein_coding	Q9BZV1	80700	5.742058131104292	5.75421932088807	2105.4601517452684	-0.3406648014496319	-0.3436950353012781	-0.34967560670129477	0.0036221714436422844	0.0034179679112820937	5.76403616569624e-5	2354	1994	1994	1592	1774	3212
ENSG00000067113	ENSG00000067113.17	phospholipid phosphatase 1 [Source:HGNC Symbol;Acc:HGNC:9228]	PPAP2A	protein_coding	A0A024QZS3,A0A024QZU7,O14494	8611	4.86247904313675	4.874216490928872	1143.7975822100732	-0.340679604054834	-0.3304223633434055	-0.33367786977958636	0.006900628934322583	0.007188432862362989	0.0016818724886335803	1230	1122	1074	916	1043	1544
ENSG00000041988	ENSG00000041988.15	THAP domain containing 3 [Source:HGNC Symbol;Acc:HGNC:20855]	THAP3	protein_coding	Q8WTV1	90326	3.5313268172615073	3.550307412558884	455.9360189435834	-0.3407983200502726	-0.33943017914007956	-0.3256650699202331	0.04472107353682171	0.06207754216698282	0.04932835948556194	509	482	381	395	348	668
ENSG00000112208	ENSG00000112208.11	BAG cochaperone 2 [Source:HGNC Symbol;Acc:HGNC:938]	BAG2	protein_coding	O95816	9532	5.101252440093798	5.112658787133001	1349.5280678729937	-0.34085141916389955	-0.33916491647242414	-0.3445816716569211	0.00354379147399047	0.003180782277749691	2.0455177810640662e-4	1360	1344	1343	1102	1135	1923
ENSG00000176102	ENSG00000176102.13	cleavage stimulation factor subunit 3 [Source:HGNC Symbol;Acc:HGNC:2485]	CSTF3	protein_coding	Q12996	1479	5.6822389629655	5.694651805128572	2020.545793951726	-0.34108747998262756	-0.3450924613878933	-0.35027013632162013	0.004309104154005936	0.004090981600255947	1.331630262822392e-4	2048	1896	2126	1563	1724	2976
ENSG00000100299	ENSG00000100299.18	arylsulfatase A [Source:HGNC Symbol;Acc:HGNC:713]	ARSA	protein_coding	A0A0C4DFZ2,B4DVI5,P15289	410	4.422111616940755	4.434645548033138	842.945827036952	-0.3411732723670131	-0.33919876940354554	-0.3407260403892417	0.00749248849859868	0.0090894454985313	0.002311485858683463	904	781	846	694	697	1211
ENSG00000171763	ENSG00000171763.20	spermatogenesis associated 5 like 1 [Source:HGNC Symbol;Acc:HGNC:28762]	SPATA5L1	protein_coding	Q9BVQ7	79029	3.356487888494378	3.3703516609901674	402.3329050865302	-0.34150939138070335	-0.3352907470580552	-0.32949771080004336	0.018831268158179544	0.030985399074928692	0.022148668726831355	441	402	365	328	342	571
ENSG00000119723	ENSG00000119723.17	coenzyme Q6, monooxygenase [Source:HGNC Symbol;Acc:HGNC:20233]	COQ6	protein_coding	A0A0D9SFJ1,Q9Y2Z9	51004	4.391745986140912	4.405768699251717	826.2221852878881	-0.341657673848276	-0.335220298255067	-0.33355995700217367	0.015563575574966453	0.019515918801227237	0.008534505096509484	949	743	790	650	751	1134
ENSG00000101019	ENSG00000101019.22	ubiquinol-cytochrome c reductase complex assembly factor 1 [Source:HGNC Symbol;Acc:HGNC:15891]	UQCC1	protein_coding	B7Z314,Q3KRB6,Q9NVA1	55245	5.302703449141837	5.314478489728389	1552.4858638829546	-0.3419992057445065	-0.33620400433685865	-0.34027667403008	0.004623714368819525	0.004866660023794311	5.102697520368e-4	1635	1576	1446	1319	1280	2170
ENSG00000158457	ENSG00000158457.6	tetraspanin 33 [Source:HGNC Symbol;Acc:HGNC:28743]	TSPAN33	protein_coding	Q86UF1	340348	3.1081890369273917	3.125115497546392	339.2120140079462	-0.34211652654404345	-0.33856772675511254	-0.3251589143593588	0.03587096058589189	0.05356993728595862	0.04983724189385547	360	360	299	289	268	491
ENSG00000091157	ENSG00000091157.13	WD repeat domain 7 [Source:HGNC Symbol;Acc:HGNC:13490]	WDR7	protein_coding	Q9Y4E6	23335	3.7779931788942007	3.791681838298437	539.3926722142518	-0.3421372371412893	-0.32612589601290726	-0.3221518426039508	0.020532561543081366	0.0345582731149219	0.021723285881364456	579	550	485	427	502	724
ENSG00000149823	ENSG00000149823.9	VPS51 subunit of GARP complex [Source:HGNC Symbol;Acc:HGNC:1172]	VPS51	protein_coding	Q9UID3	738	5.825635513119099	5.837405133255251	2230.925325265264	-0.342245667935183	-0.3376215420431615	-0.34406765057923144	0.0039040356399499218	0.004389788497692879	1.3197172152421723e-4	2306	2207	2179	1687	2072	3101
ENSG00000144736	ENSG00000144736.14	SHQ1, H/ACA ribonucleoprotein assembly factor [Source:HGNC Symbol;Acc:HGNC:25543]	SHQ1	protein_coding	Q6PI26	55164	4.44452512955385	4.458964067548615	857.1795879319201	-0.34276403812043726	-0.3430317019962721	-0.3414236676749817	0.012852497972293982	0.015054624104158698	0.005423072316848321	962	866	754	713	679	1263
ENSG00000205531	ENSG00000205531.13	nucleosome assembly protein 1 like 4 [Source:HGNC Symbol;Acc:HGNC:7640]	NAP1L4	protein_coding	A0A024RCC9,Q99733	4676	7.196938896925778	7.208631915641247	5774.270849676518	-0.3432669423689829	-0.34004227190756864	-0.34634045441706673	0.002894780645225889	0.004400133454319493	3.520776299481647e-5	6171	5523	5650	4929	4638	8193
ENSG00000197226	ENSG00000197226.12	TBC1 domain family member 9B [Source:HGNC Symbol;Acc:HGNC:29097]	TBC1D9B	protein_coding	B3KM54,Q66K14,Q9BW24	23061	7.383763983951429	7.396648441672099	6576.0288881350225	-0.34382907440766564	-0.3406907755870725	-0.34686117691053214	0.00549611875784569	0.008149515785528904	1.0157733721128322e-4	6810	6774	6173	4641	6103	9726
ENSG00000257218	ENSG00000257218.6	glutamyl-tRNA amidotransferase subunit C [Source:HGNC Symbol;Acc:HGNC:25068]	GATC	protein_coding	O43716	283459	5.004395085065353	5.0165883970597225	1262.5234991007787	-0.3438296000955721	-0.33916098324014865	-0.342624922305504	0.005140217183104013	0.005279094885708499	7.746334440102924e-4	1363	1255	1175	1068	1019	1804
ENSG00000164808	ENSG00000164808.17	scaffold protein involved in DNA repair [Source:HGNC Symbol;Acc:HGNC:28971]	SPIDR	protein_coding	Q14159	23514	5.441439904285463	5.453545968732058	1709.0931626733275	-0.34387456366625924	-0.3461821910180345	-0.3521404585852874	0.0031365108346565794	0.002748814077007194	4.377283373578489e-5	1790	1653	1700	1262	1485	2579
ENSG00000008018	ENSG00000008018.9	proteasome 20S subunit beta 1 [Source:HGNC Symbol;Acc:HGNC:9537]	PSMB1	protein_coding	A0A140VK45,P20618	5689	6.80197654280849	6.815424059537288	4396.007086764458	-0.3440202401223808	-0.3438571249681852	-0.34715652972720523	0.006775050124623163	0.008633459192439201	3.8424830698197945e-4	5022	4058	4164	3677	3420	6538
ENSG00000167543	ENSG00000167543.16	tumor protein p53 inducible protein 13 [Source:HGNC Symbol;Acc:HGNC:25102]	TP53I13	protein_coding	A0A024QZ67,Q8NBR0	90313	5.978591828137712	5.993977758627621	2485.976452916397	-0.3440752144435777	-0.346804656367257	-0.3486661308285511	0.013235952409447397	0.014017764018845075	0.0014851626624924578	2777	2555	2169	1732	2200	3873
ENSG00000165716	ENSG00000165716.11	divergent protein kinase domain 1B [Source:HGNC Symbol;Acc:HGNC:28290]	FAM69B	protein_coding	A0A024R8I5,Q5VUD6	138311	4.412065202474151	4.4317263412098615	840.5539496534418	-0.34420122268336634	-0.35170848472963134	-0.34433101260867116	0.034773554246819764	0.037233589521540336	0.017084752343212137	955	863	724	560	759	1323
ENSG00000134504	ENSG00000134504.14	potassium channel tetramerization domain containing 1 [Source:HGNC Symbol;Acc:HGNC:18249]	KCTD1	protein_coding	A0A024RC45,Q719H9	284252	5.239619998251998	5.252368665987588	1486.4380127691393	-0.3443721082965846	-0.3482282321073915	-0.3528144510299793	0.004438368068982435	0.003871319949314859	1.6377263141940308e-4	1493	1543	1437	1097	1289	2243
ENSG00000109079	ENSG00000109079.10	TNF alpha induced protein 1 [Source:HGNC Symbol;Acc:HGNC:11894]	TNFAIP1	protein_coding	Q13829	7126	4.309326910627691	4.325474118487241	781.2715053800047	-0.3445520953266787	-0.336796214598885	-0.33146685785419305	0.02260375970302631	0.03222061472043178	0.015988538390148965	802	734	806	552	763	1095
ENSG00000100916	ENSG00000100916.14	BRMS1 like transcriptional repressor [Source:HGNC Symbol;Acc:HGNC:20512]	BRMS1L	protein_coding	Q5PSV4	84312	4.111670287205532	4.131379249128855	682.8426004126251	-0.34459788488844734	-0.3572693972527631	-0.347477168672781	0.04076707998289783	0.043263146382547836	0.024260857810328103	608	685	760	499	621	980
ENSG00000108604	ENSG00000108604.16	SWI/SNF related, matrix associated, actin dependent regulator of chromatin, subfamily d, member 2 [Source:HGNC Symbol;Acc:HGNC:11107]	SMARCD2	protein_coding	J3KMX2,Q92925	6603	6.476597845853172	6.489682026773935	3507.209969662552	-0.34461729077138026	-0.34109149967927893	-0.3449853007753799	0.006131951928066353	0.0077318283999722815	3.8806985997722957e-4	3817	3349	3379	2968	2663	5280
ENSG00000136280	ENSG00000136280.17	CCM2 scaffold protein [Source:HGNC Symbol;Acc:HGNC:21708]	CCM2	protein_coding	B7Z8D5,Q9BSQ5	83605	5.3142681786246	5.326668070182375	1565.03628896819	-0.34465729986916305	-0.34740193439740696	-0.3530111806518483	0.003560497725121808	0.003096256878531214	8.088411497337501e-5	1722	1515	1481	1162	1345	2372
ENSG00000168566	ENSG00000168566.13	small nuclear ribonucleoprotein U11/U12 subunit 48 [Source:HGNC Symbol;Acc:HGNC:21368]	SNRNP48	protein_coding	Q6IEG0	154007	3.8690073265349305	3.887452523888933	576.1437750864734	-0.3448427200715029	-0.34220095278054863	-0.3327820724616089	0.03299853052419308	0.04812150454384925	0.02849452699137446	579	562	589	386	560	845
ENSG00000198792	ENSG00000198792.13	transmembrane protein 184B [Source:HGNC Symbol;Acc:HGNC:1310]	TMEM184B	protein_coding	A0A024R1S0,Q9Y519	25829	5.968018032420062	5.980979166869024	2464.956742688789	-0.34505088866770617	-0.34379857715457185	-0.34725660413858966	0.006443311160508828	0.006916439700102081	5.027075971073254e-4	2364	2485	2543	2003	2165	3355
ENSG00000129028	ENSG00000129028.9	THAP domain containing 10 [Source:HGNC Symbol;Acc:HGNC:23193]	THAP10	protein_coding	Q9P2Z0	56906	3.1922634592427936	3.211092429617042	359.84698359193766	-0.34520709576713576	-0.3625544319928661	-0.3481468914403417	0.032218029290490564	0.03733633472252172	0.027885333658732955	356	355	376	258	303	563
ENSG00000106682	ENSG00000106682.14	eukaryotic translation initiation factor 4H [Source:HGNC Symbol;Acc:HGNC:12741]	EIF4H	protein_coding	Q15056	7458	5.9833373752118275	5.998855829450744	2496.019387420359	-0.3453763892908183	-0.3442218807917903	-0.34273752720301204	0.016242211405931684	0.01857046304229988	0.004205215821496049	2568	2208	2716	2136	2104	3347
ENSG00000047315	ENSG00000047315.17	RNA polymerase II subunit B [Source:HGNC Symbol;Acc:HGNC:9188]	POLR2B	protein_coding	A0A1W2PPT5,B4DH29,B4DHJ3,C9J2Y9,P30876	5431	7.036283126315955	7.0479819687663525	5165.460337678448	-0.3454768175537067	-0.34334601286316574	-0.3502167862716449	0.0024756400124972774	0.003560765496496164	1.6703805878481618e-5	5467	5269	4798	4349	4168	7380
ENSG00000181638	ENSG00000181638.20	ZFP41 zinc finger protein [Source:HGNC Symbol;Acc:HGNC:26786]	ZFP41	protein_coding	A0A0G2JH32,Q8N8Y5	286128	4.263035307214506	4.278980597293464	756.4629495001255	-0.34571604116488247	-0.3516098903389127	-0.3475639545213734	0.018419785742521698	0.02076330847109227	0.008059382904791293	708	784	782	553	686	1096
ENSG00000100216	ENSG00000100216.6	translocase of outer mitochondrial membrane 22 [Source:HGNC Symbol;Acc:HGNC:18002]	TOMM22	protein_coding	Q549C5,Q9NS69	56993	6.027290105134465	6.03972164176631	2566.722894228078	-0.3457767648967894	-0.3473429645849059	-0.3532050658024286	0.003437566608698134	0.003521486272852666	4.787983945153022e-5	2739	2636	2358	2030	2044	3937
ENSG00000101181	ENSG00000101181.17	mitochondrial ribosome associated GTPase 2 [Source:HGNC Symbol;Acc:HGNC:16239]	MTG2	protein_coding	Q9H4K7	26164	4.709031537197892	4.723434105860187	1029.773417604924	-0.34593852058822194	-0.3485215995309165	-0.3485087372947726	0.009684878345662758	0.009623294069475066	0.002267369634569643	1133	982	990	834	788	1595
ENSG00000119392	ENSG00000119392.15	GLE1 RNA export mediator [Source:HGNC Symbol;Acc:HGNC:4315]	GLE1	protein_coding	B3KMG0,Q53GS7	2733	6.191960351711893	6.203395155939392	2875.442223334664	-0.3459996143179018	-0.3477354882794996	-0.35543970656555746	0.0016900163223754088	0.0017452584873789052	1.8100773935222283e-6	2904	2875	2869	2253	2388	4281
ENSG00000171208	ENSG00000171208.10	neuropilin and tolloid like 2 [Source:HGNC Symbol;Acc:HGNC:14644]	NETO2	protein_coding	Q32NC3,Q8NC67	81831	6.596594475883833	6.608411859043202	3808.1516767657217	-0.3461339680885079	-0.34717274209874405	-0.35443797723793946	0.002345317055207387	0.002809912257816889	1.0147868412596651e-5	3916	4037	3507	3070	3194	5462
ENSG00000182117	ENSG00000182117.6	NOP10 ribonucleoprotein [Source:HGNC Symbol;Acc:HGNC:14378]	NOP10	protein_coding	Q9NPE3	55505	7.109470574287383	7.121450470347533	5434.77681880913	-0.34626826521082565	-0.34678306665632214	-0.3535386366467413	0.0025023866602971716	0.0034491225912601647	8.768064223656652e-6	6065	5137	5178	4376	4351	8161
ENSG00000161714	ENSG00000161714.12	phospholipase C delta 3 [Source:HGNC Symbol;Acc:HGNC:9061]	PLCD3	protein_coding	Q8N3E9	113026	6.739581340692191	6.751008671394241	4203.351606378799	-0.3463611455391268	-0.3478037394001019	-0.3560685529974096	0.0015634930443397376	0.0019254937859252918	4.115383295417576e-7	4241	4233	4169	3182	3585	6304
ENSG00000247596	ENSG00000247596.9	twinfilin actin binding protein 2 [Source:HGNC Symbol;Acc:HGNC:9621]	TWF2	protein_coding	Q6IBS0	11344	6.2225170542446	6.234731545937025	2938.3467194576674	-0.34641788599934076	-0.34510539197077333	-0.35193915761434486	0.0032199789493436975	0.0037370181803204217	3.0951801221868795e-5	3198	2919	2732	2150	2672	4276
ENSG00000105643	ENSG00000105643.10	arrestin domain containing 2 [Source:HGNC Symbol;Acc:HGNC:25225]	ARRDC2	protein_coding	A0A024R7K1,Q8TBH0	27106	5.129237057226116	5.143300330079318	1378.2455153159347	-0.3465151760179975	-0.3509688617133129	-0.35272982677457354	0.008077951568228145	0.007319905553817114	0.0010099850282490627	1554	1417	1192	1089	1137	2041
ENSG00000125743	ENSG00000125743.10	small nuclear ribonucleoprotein D2 polypeptide [Source:HGNC Symbol;Acc:HGNC:11159]	SNRPD2	protein_coding	P62316	6633	8.17054510349269	8.181748012717113	11335.29336774764	-0.3466170678404388	-0.34775623792707666	-0.3572061606660355	0.0012414716619515822	0.002358343644877159	8.087968525852804e-8	12339	10564	11240	8960	9574	16461
ENSG00000166669	ENSG00000166669.13	activating transcription factor 7 interacting protein 2 [Source:HGNC Symbol;Acc:HGNC:20397]	ATF7IP2	protein_coding	Q5U623	80063	2.9542050158175557	2.9696665342399347	304.3791346633663	-0.3466298737828877	-0.3409089747910547	-0.3296925939702566	0.027099015420796346	0.041863634855624075	0.04038929539037786	325	311	279	233	274	431
ENSG00000223784	ENSG00000223784.2	lncRNA in non-homologous end joining pathway 1 [Source:HGNC Symbol;Acc:HGNC:53170]	RP11-554I8.2	lincRNA	NA	NA	3.6930693253124947	3.7091604738938515	509.2720628850546	-0.3473121838098369	-0.33280201530177284	-0.3246757859786835	0.028548281023018544	0.04746054494979044	0.03272475416024396	547	464	515	377	495	690
ENSG00000030582	ENSG00000030582.18	granulin precursor [Source:HGNC Symbol;Acc:HGNC:4601]	GRN	protein_coding	P28799	2896	8.22417178610133	8.235517199142096	11764.398799692031	-0.3474242672709059	-0.34743598154062194	-0.357709991941712	0.0013885700060362	0.002687851036944535	6.150360182226258e-8	12029	12085	11284	8756	10336	17418
ENSG00000214253	ENSG00000214253.9	fission, mitochondrial 1 [Source:HGNC Symbol;Acc:HGNC:21689]	FIS1	protein_coding	Q9Y3D6	51024	5.613734250148386	5.631085728178854	1933.0418086510313	-0.3475333487650301	-0.3560655892888522	-0.354094261090521	0.019297035580250328	0.01878354603668367	0.003984481448044251	2351	1801	1707	1500	1516	3029
ENSG00000160087	ENSG00000160087.21	ubiquitin conjugating enzyme E2 J2 [Source:HGNC Symbol;Acc:HGNC:19268]	UBE2J2	protein_coding	A0A024R075,A6NGS0,Q8N2K1	118424	4.7169518783571265	4.731185923382637	1035.2518247669518	-0.34777013328683376	-0.35283540533919006	-0.3537041302524981	0.007865248651712243	0.00733425377365667	0.0012715057289407077	1164	999	965	809	820	1603
ENSG00000120318	ENSG00000120318.16	ArfGAP with RhoGAP domain, ankyrin repeat and PH domain 3 [Source:HGNC Symbol;Acc:HGNC:24097]	ARAP3	protein_coding	Q05CH1,Q8WWN8,Q9H7C1	64411	4.50668737660606	4.523729406616707	896.1314070347178	-0.3478798759427331	-0.35580038339660103	-0.3518720407030347	0.018297332857509247	0.01789851568820314	0.0060749636163587506	944	895	868	678	676	1480
ENSG00000162522	ENSG00000162522.11	KIAA1522 [Source:HGNC Symbol;Acc:HGNC:29301]	KIAA1522	protein_coding	Q9P206	57648	6.415403915428518	6.428617584454978	3361.010656284397	-0.34797234048798814	-0.34531659985608254	-0.3507473964143205	0.005320407031917524	0.006723547733600035	1.5283544798256585e-4	3539	3440	3137	2378	3115	4940
ENSG00000158286	ENSG00000158286.13	ring finger protein 207 [Source:HGNC Symbol;Acc:HGNC:32947]	RNF207	protein_coding	Q6ZRF8	388591	4.481171333945324	4.498728370417634	880.6015644309794	-0.34851966283217284	-0.3589778188101093	-0.35493004640927883	0.019217832444977694	0.01861461288212288	0.005908952826245438	901	883	877	612	721	1453
ENSG00000143258	ENSG00000143258.16	ubiquitin specific peptidase 21 [Source:HGNC Symbol;Acc:HGNC:12620]	USP21	protein_coding	Q9UK80	27005	4.615862666864108	4.631322645563185	966.3255449668521	-0.3488716986296552	-0.34312064670852904	-0.33954139717624726	0.01588875396943877	0.019983865835418606	0.008672131278203713	1051	1002	855	843	740	1395
ENSG00000115694	ENSG00000115694.15	serine/threonine kinase 25 [Source:HGNC Symbol;Acc:HGNC:11404]	STK25	protein_coding	A0A024R4B2,A0A0S2Z4Y2,B3KRS6,B4DMA5,B4DVS7,B4E185,O00506,Q96BA2	10494	6.487447597481155	6.4986124120915	3528.608970787554	-0.3491101772532427	-0.3498575485987241	-0.3592903729170878	0.001071604776455716	0.00120503686892589	5.111466124204194e-8	3759	3530	3346	2725	2974	5241
ENSG00000213563	ENSG00000213563.7	chromosome 8 open reading frame 82 [Source:HGNC Symbol;Acc:HGNC:33826]	C8orf82	protein_coding	Q6P1X6	414919	4.867215307878089	4.882719800448044	1150.0589015867397	-0.3491691511363479	-0.3577026500456776	-0.3576069476603585	0.011307101700076063	0.009798236375042669	0.0018372040249447106	1101	1202	1164	824	997	1762
ENSG00000132879	ENSG00000132879.14	F-box protein 44 [Source:HGNC Symbol;Acc:HGNC:24847]	FBXO44	protein_coding	A0A024R4F9,A0A024R4J6,B7Z1P2,Q9H4M3	93611	4.424363205943637	4.443627918790228	847.4078273708159	-0.34930116606351996	-0.3574877776671071	-0.35125548712425875	0.027594569806501372	0.028676972128645076	0.011188593564583087	912	825	826	559	723	1406
ENSG00000198088	ENSG00000198088.10	nucleoporin 62 C-terminal like [Source:HGNC Symbol;Acc:HGNC:25960]	NUP62CL	protein_coding	A0A0S2Z5E8,Q9H1M0	54830	3.823775677387142	3.838031413958367	557.1263936113112	-0.3493168939431628	-0.3328610019490106	-0.3280820341541038	0.01983144830426779	0.03282439454874803	0.020729813469638238	635	520	517	466	490	744
ENSG00000064666	ENSG00000064666.15	calponin 2 [Source:HGNC Symbol;Acc:HGNC:2156]	CNN2	protein_coding	B4DDF4,B4DUT8,Q99439	1265	6.312565534104516	6.326186069588649	3130.4477677850045	-0.35002787269967234	-0.35294365046278725	-0.3581862539378651	0.004991809508524688	0.005562114399041121	9.730897716247035e-5	3227	3345	2870	2268	2687	4826
ENSG00000105698	ENSG00000105698.16	upstream transcription factor 2, c-fos interacting [Source:HGNC Symbol;Acc:HGNC:12594]	USF2	protein_coding	Q15853	7392	6.815568966094385	6.828652966879928	4435.245961389154	-0.3500592385599118	-0.3495730562187056	-0.35569435733356825	0.004064524265672753	0.005236549848929408	4.033654172777753e-5	4590	4373	4395	3251	3616	7119
ENSG00000167595	ENSG00000167595.15	proline and serine rich 3 [Source:HGNC Symbol;Acc:HGNC:25204]	C19orf55	protein_coding	Q2NL68	148137	4.579364586044351	4.593719699662075	940.9397183108808	-0.35014350327271787	-0.35785063126923	-0.3585074181059359	0.007023920167770943	0.0067172852226314965	8.969263981171154e-4	961	951	929	688	785	1468
ENSG00000198561	ENSG00000198561.15	catenin delta 1 [Source:HGNC Symbol;Acc:HGNC:2515]	CTNND1	protein_coding	O60716	1500	8.312670764340085	8.323715123324437	12507.086918026844	-0.35025900391361886	-0.3506422324829998	-0.3591573923939156	8.200106031355155e-4	0.0017544674502431618	9.143938550335507e-10	13011	12843	11829	9654	10807	18118
ENSG00000205047	NA	NA	FLJ00104	protein_coding	NA	NA	3.087519236443768	3.1066624642601477	334.9649268672432	-0.35040181409789684	-0.35221825596543777	-0.3344468204376089	0.04293297857276755	0.058549804529365965	0.054071122464849276	316	347	344	288	254	490
ENSG00000099341	ENSG00000099341.11	proteasome 26S subunit, non-ATPase 8 [Source:HGNC Symbol;Acc:HGNC:9566]	PSMD8	protein_coding	P48556,V9HW09	5714	8.180488339790978	8.192660146633484	11420.635593279916	-0.3504709562465659	-0.34930804397550097	-0.356661649738291	0.00233976100827065	0.004155291132421177	3.606652789276327e-6	12147	10921	11334	9029	8970	17707
ENSG00000080546	ENSG00000080546.13	sestrin 1 [Source:HGNC Symbol;Acc:HGNC:21595]	SESN1	protein_coding	Q9Y6P5	27244	2.9389291503082515	2.955565778317467	301.4375715261096	-0.3505378822250633	-0.34388326126126334	-0.33009358815340967	0.0319937065293925	0.049110094976176	0.04779167310539505	317	282	307	224	280	423
ENSG00000122971	ENSG00000122971.9	acyl-CoA dehydrogenase short chain [Source:HGNC Symbol;Acc:HGNC:90]	ACADS	protein_coding	B4DUH1,E5KSD5,E9PE82,P16219	35	4.059365004778272	4.076959969977407	657.8959567231874	-0.3511488624191564	-0.32216328798156274	-0.31030130440324355	0.04566175922903192	0.07129117422750812	0.05658736270707882	776	597	596	564	607	818
ENSG00000100567	ENSG00000100567.13	proteasome 20S subunit alpha 3 [Source:HGNC Symbol;Acc:HGNC:9532]	PSMA3	protein_coding	A0A140VK43,P25788	5684	6.76962440630425	6.781228430183005	4292.868363598816	-0.35135439281700387	-0.3508603698017665	-0.3590532775450489	0.0014455745770990333	0.0018800499628400442	8.549568802294995e-7	4597	4307	4039	3478	3459	6339
ENSG00000169105	ENSG00000169105.8	carbohydrate sulfotransferase 14 [Source:HGNC Symbol;Acc:HGNC:24464]	CHST14	protein_coding	Q8NCH0	113189	4.438471822531542	4.452599109891264	853.2255676742516	-0.35179332627352955	-0.35612644992549497	-0.3569096741211974	0.0070643690272066345	0.007732015037799836	0.0013138346056689458	970	825	786	642	728	1274
ENSG00000006062	ENSG00000006062.17	mitogen-activated protein kinase kinase kinase 14 [Source:HGNC Symbol;Acc:HGNC:6853]	MAP3K14	processed_transcript	Q68D39,Q99558	9020	5.7332111732496545	5.746268828375886	2094.7484536391694	-0.35216631922738467	-0.34264902474761977	-0.3453073447527765	0.00678360350795521	0.007927270032829078	9.021069018402968e-4	2214	2159	1923	1709	1902	2739
ENSG00000161395	ENSG00000161395.14	post-GPI attachment to proteins phospholipase 3 [Source:HGNC Symbol;Acc:HGNC:23719]	PGAP3	protein_coding	A8K0P7,J3QKU0,Q96FM1	93210	3.91079549392723	3.9244157872971197	591.540479680325	-0.3526173338200572	-0.34244255993044975	-0.3401523845871328	0.011679390718415577	0.019284775612887696	0.008950042454774675	654	552	573	497	496	817
ENSG00000166136	ENSG00000166136.16	NADH:ubiquinone oxidoreductase subunit B8 [Source:HGNC Symbol;Acc:HGNC:7703]	NDUFB8	protein_coding	O95169	4714	6.650976732243657	6.666292101073683	3964.4945298086677	-0.3527986555609816	-0.35620010344279013	-0.3559986240225002	0.009729223777850352	0.011549092643492565	9.214617509153451e-4	4741	3545	3714	3301	3230	5594
ENSG00000134283	ENSG00000134283.18	periphilin 1 [Source:HGNC Symbol;Acc:HGNC:19369]	PPHLN1	protein_coding	Q8NEY8	51535	5.916262366351158	5.927830210407737	2375.519861490537	-0.35281079178417807	-0.3513511906976677	-0.3593012070638563	0.0016065768230571805	0.0016128034325463524	4.279830056197802e-6	2465	2441	2251	1900	2034	3348
ENSG00000140057	ENSG00000140057.9	adenylate kinase 7 [Source:HGNC Symbol;Acc:HGNC:20091]	AK7	protein_coding	Q96M32	122481	3.6688643983324676	3.687696565932956	501.5465813612488	-0.35305130680119146	-0.34013629254675876	-0.32865906525438204	0.03444838820432461	0.05887396442231089	0.03998718414545135	518	498	490	339	503	706
ENSG00000170703	ENSG00000170703.15	tubulin tyrosine ligase like 6 [Source:HGNC Symbol;Acc:HGNC:26664]	TTLL6	protein_coding	D3DTW0,Q8N841	284076	3.4615214345639895	3.4791330222248997	433.6273902763916	-0.35323099906055394	-0.3655784530403104	-0.3557039823124896	0.020047445250401915	0.025004593450903223	0.013776207593901784	476	445	394	325	349	678
ENSG00000137177	ENSG00000137177.20	kinesin family member 13A [Source:HGNC Symbol;Acc:HGNC:14566]	KIF13A	protein_coding	Q9H1H9	63971	6.087543526738012	6.099022424650339	2675.1161161889618	-0.3533392763138631	-0.3506518241372488	-0.35867122934379264	0.0014856816159118178	0.0016152972217403916	3.63135663715404e-6	2843	2617	2600	2195	2240	3757
ENSG00000167604	ENSG00000167604.14	NFKB inhibitor delta [Source:HGNC Symbol;Acc:HGNC:15671]	NFKBID	protein_coding	Q8NI38	84807	3.2669717995006984	3.2872808890479113	379.3646345047703	-0.3534094854095123	-0.3666895566964175	-0.35162246575365413	0.03339286855214798	0.0411162644873318	0.02830395788763569	387	400	362	256	335	594
ENSG00000137812	ENSG00000137812.20	kinetochore scaffold 1 [Source:HGNC Symbol;Acc:HGNC:24054]	CASC5	protein_coding	Q8NG31	57082	4.869711495294847	4.887324240191302	1154.571157157535	-0.3535151268004163	-0.3401155961156509	-0.33206873226071265	0.03173134437162536	0.038399203187948594	0.02114248757218933	1102	1097	1256	919	1106	1460
ENSG00000121390	ENSG00000121390.19	paraspeckle component 1 [Source:HGNC Symbol;Acc:HGNC:20320]	PSPC1	protein_coding	Q8WXF1	55269	5.494415001702799	5.507967268224558	1774.9026715091613	-0.3535389412429595	-0.35832888763472753	-0.36257316386751426	0.004144233196065899	0.00365732398247163	1.0884793414052333e-4	1768	1848	1740	1352	1439	2740
ENSG00000140391	ENSG00000140391.15	tetraspanin 3 [Source:HGNC Symbol;Acc:HGNC:17752]	TSPAN3	protein_coding	O60637	10099	8.340904273046702	8.35418674884204	12772.115028094791	-0.35366689904731885	-0.3512025303611662	-0.3585140557670754	0.004163341008171202	0.007186536400024732	2.602757084338075e-5	14158	12249	12140	8971	11532	19292
ENSG00000130734	ENSG00000130734.10	autophagy related 4D cysteine peptidase [Source:HGNC Symbol;Acc:HGNC:20789]	ATG4D	protein_coding	B4DGM8,Q86TL0	84971	3.077253410127367	3.0959979730592035	332.1592109867263	-0.35371475320024565	-0.36961972073319627	-0.3541219720859714	0.027482865533399944	0.032260396575799745	0.02550928759940008	332	345	329	249	266	519
ENSG00000143294	ENSG00000143294.15	proline rich mitotic checkpoint control factor [Source:HGNC Symbol;Acc:HGNC:9343]	PRCC	protein_coding	A0A0S2Z456,A0A0S2Z470,Q92733,Q96FT4	5546	5.580354839656896	5.593181740507043	1883.044539415461	-0.354134389642053	-0.3563025147315824	-0.36167406795393603	0.002796325509563671	0.0025683002410838156	3.3541399302087925e-5	1972	1904	1809	1468	1499	2899
ENSG00000047056	ENSG00000047056.16	WD repeat domain 37 [Source:HGNC Symbol;Acc:HGNC:31406]	WDR37	protein_coding	Q9Y2I8	22884	3.838768464358626	3.853931339636811	563.000238811017	-0.3544823348284125	-0.3526434443514662	-0.3489398226287628	0.013193383755517134	0.020000714616401696	0.008179440407314345	642	540	519	419	508	806
ENSG00000215440	ENSG00000215440.12	aminopeptidase like 1 [Source:HGNC Symbol;Acc:HGNC:16244]	NPEPL1	protein_coding	Q8NDH3	79716	5.723747595455653	5.738453835897616	2083.0342551887475	-0.354913247720778	-0.35388277299868	-0.35533765172208287	0.007937402391689887	0.008761695650652341	9.223295860100691e-4	2158	1975	2145	1738	1566	3162
ENSG00000103148	ENSG00000103148.16	NPR3 like, GATOR1 complex subunit [Source:HGNC Symbol;Acc:HGNC:14124]	NPRL3	protein_coding	B7Z220,B7Z6Q0,Q12980,Q9BTE2	8131	5.324824462870146	5.338680347214783	1578.238516631638	-0.35493677051826655	-0.35862051981851106	-0.3622280697646103	0.00487150506133418	0.004430617537085771	2.2448069464087967e-4	1784	1589	1405	1181	1358	2343
ENSG00000104679	ENSG00000104679.11	R3H domain and coiled-coil containing 1 [Source:HGNC Symbol;Acc:HGNC:27329]	R3HCC1	protein_coding	Q9Y3T6	203069	4.960795671985023	4.974849011747852	1226.374284017096	-0.3550406103261219	-0.3571564094217838	-0.359024424824668	0.006519039964203994	0.006105478409953598	8.088616875942565e-4	1293	1115	1292	936	1080	1748
ENSG00000141543	ENSG00000141543.12	eukaryotic translation initiation factor 4A3 [Source:HGNC Symbol;Acc:HGNC:18683]	EIF4A3	protein_coding	A0A024R8W0,P38919	9775	7.0311194954634395	7.0485270242997835	5168.396514528648	-0.3553256125915026	-0.3448726191299609	-0.34145070278091616	0.020600211921894422	0.030450011850010894	0.006451282707305615	5908	4973	4694	4762	3850	7157
ENSG00000142227	ENSG00000142227.11	epithelial membrane protein 3 [Source:HGNC Symbol;Acc:HGNC:3335]	EMP3	protein_coding	A0A024QZF8,P54852	2014	6.939211046082477	6.955371713192852	4842.720327815678	-0.35588236917344845	-0.3559844057354628	-0.3578466589234886	0.011909012895691134	0.015246113166650019	9.70152741392892e-4	5693	4591	4378	3356	4465	7201
ENSG00000084090	ENSG00000084090.13	StAR related lipid transfer domain containing 7 [Source:HGNC Symbol;Acc:HGNC:18063]	STARD7	protein_coding	Q9NQZ5	56910	7.349039071810595	7.361044499831681	6418.076300472839	-0.3561894704888535	-0.35255110116614746	-0.3598161498342003	0.00175364561112982	0.0028361248066300234	5.008485812308041e-6	6770	6388	6188	5408	5341	8784
ENSG00000130202	ENSG00000130202.10	nectin cell adhesion molecule 2 [Source:HGNC Symbol;Acc:HGNC:9707]	PVRL2	protein_coding	Q92692	5819	6.625638357510972	6.638853057683455	3889.0187113322936	-0.3562807496852971	-0.3575369714803343	-0.36338191006866283	0.0031387019180056644	0.0037453847213948866	2.5817351298300793e-5	4360	3861	3544	3076	3080	5928
ENSG00000196588	ENSG00000196588.19	myocardin related transcription factor A [Source:HGNC Symbol;Acc:HGNC:14334]	MKL1	protein_coding	A4FUJ8,B0QY83,E7ER32,Q969V6,W0Z7M9	57591	6.256348079133855	6.270216669434208	3011.555074648659	-0.35632653295920297	-0.36088100984649846	-0.3660420479999131	0.004163321584161348	0.004429371432520018	5.7991451249484564e-5	2944	3241	2906	2233	2557	4555
ENSG00000144535	ENSG00000144535.19	DIS3 like 3'-5' exoribonuclease 2 [Source:HGNC Symbol;Acc:HGNC:28648]	DIS3L2	protein_coding	Q8IYB7	129563	4.985881777928818	5.000265911223694	1248.1351575541541	-0.3572086900594793	-0.36029229720900185	-0.361881047066588	0.006578726930691842	0.006006343377594227	7.5929553949344e-4	1360	1330	1087	983	1049	1802
ENSG00000143799	ENSG00000143799.13	poly(ADP-ribose) polymerase 1 [Source:HGNC Symbol;Acc:HGNC:270]	PARP1	protein_coding	A0A024R3T8,P09874	142	7.852267809316374	7.866272943648879	9110.539377039295	-0.3572094090318928	-0.35163064823167134	-0.35523420477937234	0.005598267774546538	0.009423058959940438	2.935884492937643e-4	9312	8868	9245	8019	7094	12678
ENSG00000090975	ENSG00000090975.12	phosphatidylinositol transfer protein membrane associated 2 [Source:HGNC Symbol;Acc:HGNC:21044]	PITPNM2	protein_coding	Q9BZ72,Q9UF51	57605	4.7536715261744735	4.771862066030324	1064.8557004425907	-0.35723423362865897	-0.35765217941472255	-0.35325879509839053	0.02072799736243609	0.02360150203521904	0.007988306814662465	1060	1159	995	718	1007	1573
ENSG00000074755	ENSG00000074755.15	zinc finger ZZ-type and EF-hand domain containing 1 [Source:HGNC Symbol;Acc:HGNC:29027]	ZZEF1	protein_coding	O43149	23140	6.440253958003314	6.453361290478089	3420.492020884322	-0.3577921990019332	-0.3532019369896352	-0.35779945318997136	0.00399263314045761	0.0049456438851872096	1.3494056057206815e-4	3608	3582	3125	2823	2986	4552
ENSG00000126822	ENSG00000126822.17	pleckstrin homology and RhoGEF domain containing G3 [Source:HGNC Symbol;Acc:HGNC:20364]	PLEKHG3	protein_coding	A1L390	26030	6.118202759252229	6.130513266809225	2733.949529424939	-0.3579655930548222	-0.3558744750564774	-0.3629068016369764	0.0020530100942898494	0.0023050146057767623	9.384992330227167e-6	2817	2830	2600	2100	2451	3805
ENSG00000176986	ENSG00000176986.16	SEC24 homolog C, COPII coat complex component [Source:HGNC Symbol;Acc:HGNC:10705]	SEC24C	protein_coding	A0A024QZM6,P53992	9632	7.129615044138726	7.141059716856335	5509.657566613643	-0.3580376295040085	-0.35693285175831485	-0.3662982029255803	8.090716248664694e-4	0.001220804455261704	1.597638644636806e-8	5895	5483	5260	4409	4697	7742
ENSG00000107949	ENSG00000107949.17	BRCA2 and CDKN1A interacting protein [Source:HGNC Symbol;Acc:HGNC:978]	BCCIP	protein_coding	Q9P287	56647	6.209171520776195	6.225681500607173	2920.748428035903	-0.35811492986926224	-0.36509953519058125	-0.3648475308882333	0.011250620323521584	0.012385546379660146	0.0012966876588829134	2861	2689	3265	2389	2326	4246
ENSG00000126603	ENSG00000126603.8	GLIS family zinc finger 2 [Source:HGNC Symbol;Acc:HGNC:29450]	GLIS2	protein_coding	B3KTH4,Q9BZE0	84662	5.2251685283933575	5.24458007199242	1478.3880427456443	-0.35818282180415123	-0.3689727426522518	-0.3651761338524054	0.023538292466825966	0.02232033501155194	0.005651338087239475	1368	1470	1628	1017	1318	2253
ENSG00000104904	ENSG00000104904.12	ornithine decarboxylase antizyme 1 [Source:HGNC Symbol;Acc:HGNC:8095]	OAZ1	protein_coding	J3QQY4,P54368	4946	7.7819316994144865	7.796726980809372	8681.901521277832	-0.3584959730715604	-0.3552944886017589	-0.3572112609847598	0.007303632814531322	0.01120290823167092	4.995696530516637e-4	9994	8033	8217	7539	7113	11617
ENSG00000104805	ENSG00000104805.16	nucleobindin 1 [Source:HGNC Symbol;Acc:HGNC:8043]	NUCB1	protein_coding	A8K7Q1,Q02818	4924	7.584363308004807	7.5965972720235015	7554.4483856005245	-0.3585975708486378	-0.3590032950138278	-0.3680742738392311	0.0013581688464690182	0.002190971256376282	9.793126198366464e-8	8090	7724	7024	5591	6477	11368
ENSG00000213465	ENSG00000213465.8	ADP ribosylation factor like GTPase 2 [Source:HGNC Symbol;Acc:HGNC:693]	ARL2	protein_coding	P36404,Q53YD8	402	6.784730252662123	6.797744139746672	4342.107240682698	-0.3588165958879599	-0.35969154159602446	-0.365876330932938	0.0024293751653046386	0.0030710657196644587	9.107195366219756e-6	4838	4083	4215	3435	3445	6591
ENSG00000049618	ENSG00000049618.24	AT-rich interaction domain 1B [Source:HGNC Symbol;Acc:HGNC:18040]	ARID1B	protein_coding	Q8NFD5	57492	5.704830498850935	5.717834072739653	2053.337309258311	-0.35903710761557844	-0.35959982630966025	-0.3653421535531735	0.0027792924169172824	0.0028066500768874174	3.3884459029169245e-5	2062	2160	1976	1543	1824	2936
ENSG00000224870	ENSG00000224870.7	MRPL20 antisense RNA 1 [Source:HGNC Symbol;Acc:HGNC:27125]	RP4-758J18.2	protein_coding	NA	148413	3.8474032599202226	3.8642693138896145	567.1493937603391	-0.35987561839329135	-0.35874712045814283	-0.35149065934336776	0.01723738001048973	0.02533900359537981	0.01261174693959174	633	527	555	479	428	843
ENSG00000172172	ENSG00000172172.8	mitochondrial ribosomal protein L13 [Source:HGNC Symbol;Acc:HGNC:14278]	MRPL13	protein_coding	Q9BYD1	28998	5.466632725459561	5.48272580399852	1745.1350263273453	-0.3599433662662466	-0.349115977222971	-0.3453324313914057	0.015789569199132467	0.01941549524088665	0.006269934435355083	1942	1547	1767	1540	1451	2276
ENSG00000196456	ENSG00000196456.13	zinc finger protein 775 [Source:HGNC Symbol;Acc:HGNC:28501]	ZNF775	protein_coding	Q96BV0	285971	3.8776561340481446	3.897128135617408	580.3390947019593	-0.36000358259460075	-0.3627642080892164	-0.35125866103501374	0.03239433899891464	0.04126645610895481	0.02327586281516368	528	613	608	417	546	810
ENSG00000171302	ENSG00000171302.17	calcium activated nucleotidase 1 [Source:HGNC Symbol;Acc:HGNC:19721]	CANT1	protein_coding	A0A024R8U8,Q8WVQ1	124583	6.8036178976306925	6.816315603443256	4398.655392080639	-0.3601960656554949	-0.3613668982735571	-0.36861960937749105	0.0018234950799803213	0.0023348682055367802	2.938341629264144e-6	4858	4482	3976	3521	3602	6398
ENSG00000157456	ENSG00000157456.8	cyclin B2 [Source:HGNC Symbol;Acc:HGNC:1580]	CCNB2	protein_coding	O95067	9133	6.678013676810506	6.690086214459444	4029.994180499285	-0.3602071589582848	-0.36068306672687783	-0.3686918387971023	0.0011313759972469515	0.0014072595987800413	2.0417722761697966e-7	4242	4162	3778	3208	3309	5884
ENSG00000184983	ENSG00000184983.11	NADH:ubiquinone oxidoreductase subunit A6 [Source:HGNC Symbol;Acc:HGNC:7690]	NDUFA6	protein_coding	P56556	4700	4.912626541754832	4.928571152066158	1187.8757190243514	-0.3603522584323411	-0.3597344226009786	-0.3572560692749099	0.011566741022734785	0.012534136871238177	0.0036916984833319805	1233	1078	1273	1010	931	1693
ENSG00000206190	ENSG00000206190.12	ATPase phospholipid transporting 10A (putative) [Source:HGNC Symbol;Acc:HGNC:13542]	ATP10A	protein_coding	O60312	57194	4.588158275992469	4.603413396458201	947.7232580646031	-0.3605170074496533	-0.35846914649736394	-0.35708690297893	0.010370687431884535	0.01218195873856288	0.0030761548105910828	917	967	972	699	878	1320
ENSG00000146830	ENSG00000146830.10	GRB10 interacting GYF protein 1 [Source:HGNC Symbol;Acc:HGNC:9126]	GIGYF1	protein_coding	O75420	64599	6.227573235269063	6.241363740472069	2951.7551740635654	-0.3607792343056776	-0.36276377223112927	-0.36820202520707174	0.003313268744431859	0.0036310696620035685	2.994758529520165e-5	3093	2839	2994	2198	2381	4650
ENSG00000169814	ENSG00000169814.16	biotinidase [Source:HGNC Symbol;Acc:HGNC:1122]	BTD	protein_coding	P43251	686	3.780885478779499	3.797887402245176	541.922000465563	-0.36095405579019746	-0.3377612066592514	-0.3267430743927373	0.032250533899934444	0.05251487657709616	0.03887728223078977	613	555	461	463	480	696
ENSG00000169217	ENSG00000169217.9	CD2 cytoplasmic tail binding protein 2 [Source:HGNC Symbol;Acc:HGNC:1656]	CD2BP2	protein_coding	A0A024QZC1,O95400	10421	6.5593534745739905	6.573894703130794	3718.454888630435	-0.3609943413275946	-0.3607739480921009	-0.3637145570122628	0.005533123919016327	0.006836216033642937	2.6600749658196664e-4	4215	3370	3668	3120	2908	5380
ENSG00000189067	ENSG00000189067.12	lipopolysaccharide induced TNF factor [Source:HGNC Symbol;Acc:HGNC:16841]	LITAF	protein_coding	Q99732	9516	7.728399895710138	7.741998325331175	8356.636509609645	-0.3612556336456167	-0.3612735416438392	-0.36791509590429566	0.0031742247704663975	0.0049456438851872096	1.8705792133880284e-5	8315	8160	8740	6250	7606	11668
ENSG00000249915	ENSG00000249915.8	programmed cell death 6 [Source:HGNC Symbol;Acc:HGNC:8765]	PDCD6	protein_coding	A0A024QZ42,A0A087WZ38,O75340,Q53FC3	10016	6.741676443155133	6.753954569180655	4212.199023117924	-0.36157472304809146	-0.36292724889241634	-0.3713542017972325	0.001131383741657412	0.0014190506132442003	1.065267093730337e-7	4434	4049	4253	3232	3491	6302
ENSG00000171443	ENSG00000171443.7	zinc finger protein 524 [Source:HGNC Symbol;Acc:HGNC:28322]	ZNF524	protein_coding	Q96C55	147807	3.416656100415638	3.4358964012348032	420.84952803225553	-0.3616675157096208	-0.37230753908923203	-0.3601005514889072	0.024438681224057852	0.03167606112479422	0.01843496000597661	447	459	372	299	368	634
ENSG00000145191	ENSG00000145191.15	eukaryotic translation initiation factor 2B subunit epsilon [Source:HGNC Symbol;Acc:HGNC:3261]	EIF2B5	protein_coding	Q13144	8893	5.334479205764727	5.348632996727216	1589.5848975121799	-0.36202239239327466	-0.36293748319463637	-0.36568742115254416	0.004922756750674018	0.004749515219267208	3.5929437477196847e-4	1834	1446	1536	1278	1326	2257
ENSG00000185627	ENSG00000185627.18	proteasome 26S subunit, non-ATPase 13 [Source:HGNC Symbol;Acc:HGNC:9558]	PSMD13	protein_coding	Q9UNM6	5719	6.827432726899345	6.842421183477775	4479.560016165529	-0.3621818924171532	-0.36056611457771065	-0.36270925682685395	0.006546926807115281	0.008771962569797747	4.1612215804111573e-4	5168	4365	4036	3825	3480	6400
ENSG00000119487	ENSG00000119487.17	MAPK associated protein 1 [Source:HGNC Symbol;Acc:HGNC:18752]	MAPKAP1	protein_coding	A0A024R863,Q9BPZ7	79109	6.495830234464568	6.50959856375858	3556.861444807128	-0.3625696239769789	-0.35453966341352944	-0.35733554041118015	0.00470781741025868	0.006625423478079964	3.3340825288329773e-4	3894	3458	3383	3105	2904	4754
ENSG00000145216	ENSG00000145216.16	factor interacting with PAPOLA and CPSF1 [Source:HGNC Symbol;Acc:HGNC:19124]	FIP1L1	protein_coding	Q6UN15	81608	5.093438431973904	5.112270386558947	1349.1047119956345	-0.36272396138488117	-0.37217327295942	-0.36723834873933714	0.018894678139883263	0.018308045762923587	0.0052206218663687284	1349	1219	1515	1095	1027	2040
ENSG00000012232	ENSG00000012232.9	exostosin like glycosyltransferase 3 [Source:HGNC Symbol;Acc:HGNC:3518]	EXTL3	protein_coding	O43909	2137	5.613923546698259	5.627929738030438	1929.7597547243263	-0.3629586382181775	-0.35564750234332676	-0.35744154807656037	0.005511204038361194	0.006707476999384421	7.074140545238797e-4	2136	1932	1761	1666	1560	2638
ENSG00000131475	ENSG00000131475.7	vacuolar protein sorting 25 homolog [Source:HGNC Symbol;Acc:HGNC:28122]	VPS25	protein_coding	A0A024R1X3,Q9BRG1	84313	6.153463665212621	6.1669179173919675	2804.0580665038387	-0.3644495398681755	-0.36198332191252397	-0.3666036424092439	0.002832187010196625	0.0033863194457930306	5.0947629426691633e-5	3075	2692	2717	2342	2183	4088
ENSG00000082515	ENSG00000082515.18	mitochondrial ribosomal protein L22 [Source:HGNC Symbol;Acc:HGNC:14480]	MRPL22	protein_coding	Q9NWU5	29093	5.240147169338932	5.256136767333276	1490.6548112028477	-0.3645462758947625	-0.36492294857748947	-0.36378538120957987	0.008928987300809824	0.009384673038806073	0.0015305208663194618	1729	1419	1374	1236	1133	2229
ENSG00000142252	ENSG00000142252.11	gem nuclear organelle associated protein 7 [Source:HGNC Symbol;Acc:HGNC:20045]	GEMIN7	protein_coding	Q9H840	79760	4.644637200508809	4.659904147281811	985.8065903016476	-0.36462514035926513	-0.3558391421448919	-0.3532795757234645	0.009698414754880582	0.012860798944933206	0.004174988902937889	1091	988	899	859	765	1387
ENSG00000166025	ENSG00000166025.18	angiomotin like 1 [Source:HGNC Symbol;Acc:HGNC:17811]	AMOTL1	protein_coding	A0A024R3A6,Q8IY63	154810	5.232668566720522	5.249293364277452	1483.6754908609082	-0.36468559663060185	-0.3492150342993692	-0.3458169371499006	0.01580835765942201	0.021812501792917317	0.006724362124093007	1601	1510	1360	1077	1475	1953
ENSG00000168397	ENSG00000168397.17	autophagy related 4B cysteine peptidase [Source:HGNC Symbol;Acc:HGNC:20790]	ATG4B	protein_coding	B3KVU2,Q9Y4P1	23192	5.533568375328469	5.548388691890789	1825.4821247751938	-0.36480122813963095	-0.369832403551661	-0.3729156219846501	0.004579633818868214	0.004274713453215415	1.6194206352536928e-4	1924	1700	1907	1400	1453	2811
ENSG00000140025	ENSG00000140025.16	EF-hand calcium binding domain 11 [Source:HGNC Symbol;Acc:HGNC:20357]	EFCAB11	protein_coding	Q9BUY7	90141	3.3488370797284936	3.365314493970357	400.7477996899481	-0.36512596276341835	-0.3721549914925649	-0.36396223400308847	0.01265932999396374	0.018271221663819413	0.0092723971737468	442	391	384	304	330	603
ENSG00000167566	ENSG00000167566.17	NCK associated protein 5 like [Source:HGNC Symbol;Acc:HGNC:29321]	NCKAP5L	protein_coding	Q9HCH0	57701	4.344476316178386	4.360505947081366	800.2775920922327	-0.36536319340024126	-0.37500146362694975	-0.37319654071243025	0.007476151492530253	0.0078036469638411285	0.0012260366160240736	830	786	813	585	652	1252
ENSG00000162664	ENSG00000162664.17	zinc finger protein 326 [Source:HGNC Symbol;Acc:HGNC:14104]	ZNF326	protein_coding	A0A0A0MRN4,Q5BKZ1	284695	5.352321136878929	5.3759817775776755	1619.8837572746975	-0.3654355038944754	-0.38580396047155635	-0.3757963486381617	0.03769158313177688	0.034525864364761454	0.01087531086530383	1608	1382	1930	1257	1252	2486
ENSG00000188312	ENSG00000188312.14	centromere protein P [Source:HGNC Symbol;Acc:HGNC:32933]	CENPP	protein_coding	Q6IPU0,Q7Z672	401541	4.277264313261285	4.293371881309538	764.3030384178116	-0.3654787453115666	-0.3609078664364738	-0.35635173097763667	0.012861253248735896	0.01732981806317567	0.006734464496650786	826	819	667	647	613	1070
ENSG00000049656	ENSG00000049656.14	CLPTM1 like [Source:HGNC Symbol;Acc:HGNC:24308]	CLPTM1L	protein_coding	Q96KA5	81037	7.0047175052041615	7.0207455963639065	5069.0931420177585	-0.3655598109696495	-0.365835892810164	-0.36682298006169917	0.008370900582172979	0.01090963631878732	6.091021518570769e-4	5868	5108	4408	4309	3932	7243
ENSG00000105953	ENSG00000105953.15	oxoglutarate dehydrogenase [Source:HGNC Symbol;Acc:HGNC:8124]	OGDH	protein_coding	A0A140VJQ5,B4E3E9,E9PCR7,Q02218	4967	6.342935900244293	6.356038268489254	3196.5474419459624	-0.36585816338701993	-0.3658032236583756	-0.3723339468285067	0.0017842605241805037	0.0020549983061200826	3.5172016431509282e-6	3383	3207	3088	2531	2505	4867
ENSG00000172301	ENSG00000172301.11	coordinator of PRMT5 and differentiation stimulator [Source:HGNC Symbol;Acc:HGNC:28848]	COPRS	protein_coding	H9KV77,Q9NQ92	55352	5.97409652183013	5.98944910932303	2479.4589591655513	-0.36586202129579026	-0.3618460732085167	-0.3625923121962871	0.007153016720785301	0.008841613721698196	8.343011141412641e-4	2827	2402	2281	2131	1888	3577
ENSG00000121454	ENSG00000121454.6	LIM homeobox 4 [Source:HGNC Symbol;Acc:HGNC:21734]	LHX4	protein_coding	A0A0S2Z5S4,Q969G2	89884	3.32705157699677	3.343695962799582	394.9385843899145	-0.36599868900050336	-0.3620662477832079	-0.3526617895525734	0.018020068874474982	0.0295546916966539	0.018283768082823133	405	385	403	287	365	557
ENSG00000182208	ENSG00000182208.14	MOB kinase activator 2 [Source:HGNC Symbol;Acc:HGNC:24904]	MOB2	protein_coding	Q70IA6	81532	4.52878984686187	4.543007655783333	908.8105467741385	-0.36614088655371585	-0.3620131294175815	-0.3631343983913063	0.005908671960730206	0.007225116394571873	0.0011695445469542102	984	847	917	686	823	1264
ENSG00000071462	ENSG00000071462.12	BUD23 rRNA methyltransferase and ribosome maturation factor [Source:HGNC Symbol;Acc:HGNC:16405]	WBSCR22	protein_coding	O43709	114049	6.32728405729535	6.343936002674041	3170.212223013034	-0.36622691128506557	-0.36137266308264976	-0.3601499470349142	0.011266932980200088	0.01418806056647349	0.0016556502853579034	3574	2955	3068	2705	2301	4803
ENSG00000101856	ENSG00000101856.10	progesterone receptor membrane component 1 [Source:HGNC Symbol;Acc:HGNC:16090]	PGRMC1	protein_coding	O00264,Q6IB11	10857	7.1814903173546725	7.197414338230315	5727.820273765594	-0.36649481250530547	-0.3583143436698557	-0.3608215589904396	0.008989377282669731	0.013662235361650444	6.196578436434563e-4	5934	5840	5522	3900	5545	8173
ENSG00000168806	ENSG00000168806.8	leucine carboxyl methyltransferase 2 [Source:HGNC Symbol;Acc:HGNC:17558]	LCMT2	protein_coding	O60294	9836	3.438908932817017	3.4581659842694847	427.8632497030766	-0.3667446360664672	-0.3478851988914505	-0.3324541713786791	0.033700588118082	0.061097303361950586	0.049988099116929786	485	420	385	390	321	595
ENSG00000128563	ENSG00000128563.13	PRKR interacting protein 1 [Source:HGNC Symbol;Acc:HGNC:21894]	PRKRIP1	protein_coding	A0A024QYV5,Q9H875	79706	3.350925456664783	3.370615992806621	402.07303336671345	-0.36684500593822683	-0.38224794395615197	-0.36917526011953	0.02128169517331069	0.025998403055936196	0.014220549798501389	411	409	403	279	339	632
ENSG00000131653	ENSG00000131653.13	TNF receptor associated factor 7 [Source:HGNC Symbol;Acc:HGNC:20456]	TRAF7	protein_coding	B3KQY7,Q6Q0C0	84231	6.498521955638054	6.510819610075769	3558.9780789209135	-0.36688755028614595	-0.36758607064955473	-0.37654664139283633	8.500551392200138e-4	9.895791002056543e-4	3.700521806753349e-8	3716	3474	3583	2788	2959	5175
ENSG00000198373	ENSG00000198373.12	WW domain containing E3 ubiquitin protein ligase 2 [Source:HGNC Symbol;Acc:HGNC:16804]	WWP2	protein_coding	A0A024R711,B4DHF6,O00308	11060	5.436622946618962	5.449224312614801	1704.5401503815092	-0.3670048080820043	-0.3646839326046936	-0.37125972097823606	0.0016447587626827096	0.0015096529385284928	1.2216355429782402e-5	1807	1736	1615	1382	1414	2407
ENSG00000165915	ENSG00000165915.14	solute carrier family 39 member 13 [Source:HGNC Symbol;Acc:HGNC:20859]	SLC39A13	protein_coding	Q96H72	91252	5.46151274682681	5.475181319632221	1735.3584842342075	-0.36711827269968533	-0.36462152781903795	-0.3692057626977546	0.003264976257220429	0.003312023922028014	1.0265146785966917e-4	1955	1640	1663	1316	1559	2416
ENSG00000167840	ENSG00000167840.13	zinc finger protein 232 [Source:HGNC Symbol;Acc:HGNC:13026]	ZNF232	protein_coding	I3L4J6,Q9UNY5	7775	3.0401642946243843	3.056369030048232	323.5765705376491	-0.3671305291334595	-0.35057338735090304	-0.3377949495882398	0.024127074569547425	0.04352592082361406	0.040442097937944774	338	315	321	282	260	443
ENSG00000112081	ENSG00000112081.17	serine and arginine rich splicing factor 3 [Source:HGNC Symbol;Acc:HGNC:10785]	SRSF3	protein_coding	B2R6F3,P84103	6428	8.13739935783402	8.150639990318039	11093.086094112523	-0.36788611306173985	-0.36956082450031386	-0.37763741695108544	0.001559511147632463	0.002750113296526454	4.1821619479198375e-7	12305	11392	9974	8368	9642	15978
ENSG00000126602	ENSG00000126602.11	TNF receptor associated protein 1 [Source:HGNC Symbol;Acc:HGNC:16264]	TRAP1	protein_coding	A0A140VJY2,Q12931,Q53FS6	10131	7.4328184279876	7.445691314786418	6805.076751708274	-0.3679906900613956	-0.36670579038228784	-0.3745583623454622	0.0013538555709440563	0.0021553504338282397	5.224292714743568e-7	7117	6792	6689	5490	5320	10187
ENSG00000165912	ENSG00000165912.16	protein kinase C and casein kinase substrate in neurons 3 [Source:HGNC Symbol;Acc:HGNC:8572]	PACSIN3	protein_coding	Q9UKS6	29763	5.155159483978024	5.1713246873171	1405.3618495200712	-0.3680520608618535	-0.3760264342542437	-0.3763597656751483	0.007011785257067825	0.006407284069504548	6.330530089472334e-4	1435	1309	1518	1083	1117	2142
ENSG00000196419	ENSG00000196419.12	X-ray repair cross complementing 6 [Source:HGNC Symbol;Acc:HGNC:4055]	XRCC6	protein_coding	A0A024R1N4,B1AHC9,B4DE32,B4E356,P12956	2547	8.445937520656027	8.460272584048695	13751.838173791617	-0.3681125364831695	-0.3623827897154771	-0.3663282771684497	0.004027395631108424	0.007473412261508761	8.670114604463569e-5	14778	13363	13448	11916	10405	19752
ENSG00000111679	ENSG00000111679.17	protein tyrosine phosphatase non-receptor type 6 [Source:HGNC Symbol;Acc:HGNC:9658]	PTPN6	protein_coding	P29350,Q53XS4	5777	4.7151856196122885	4.7317577779216675	1035.5181055750643	-0.3686095496911804	-0.375782907650353	-0.3750987059866146	0.007865248651712243	0.00727509238621602	0.0010050421449394966	1144	1031	975	766	813	1654
ENSG00000155876	ENSG00000155876.6	Ras related GTP binding A [Source:HGNC Symbol;Acc:HGNC:16963]	RRAGA	protein_coding	Q7L523	10670	6.57430483916611	6.590065482818285	3760.0976570893754	-0.3689271176958582	-0.36276612330245617	-0.3645047263529997	0.008077951568228145	0.010898418563257958	6.971478192144362e-4	4227	3799	3365	2811	3580	4977
ENSG00000185686	ENSG00000185686.18	preferentially expressed antigen in melanoma [Source:HGNC Symbol;Acc:HGNC:9336]	PRAME	protein_coding	A0A024R1E6,B7Z7K8,B7Z986,B7ZAT0,P78395	23532	7.441853978879485	7.455047303013801	6848.299564653114	-0.368930783412903	-0.36906112549741565	-0.3773394233978393	0.001492568627114364	0.002313643059544755	2.7490032111755796e-7	7501	6909	6366	4983	5903	10293
ENSG00000136861	ENSG00000136861.18	CDK5 regulatory subunit associated protein 2 [Source:HGNC Symbol;Acc:HGNC:18672]	CDK5RAP2	protein_coding	A0A0A0MRG9,B3KVI2,B9EG74,Q7Z3M0,Q96SN8	55755	6.238881575537434	6.25197400416394	2974.454999310858	-0.3690243226403572	-0.36732726593430587	-0.37386575052419946	0.0016769676977855298	0.001988736108220411	6.037985175390691e-6	3103	3055	2847	2454	2363	4285
ENSG00000142327	ENSG00000142327.13	arginyl aminopeptidase like 1 [Source:HGNC Symbol;Acc:HGNC:10079]	RNPEPL1	protein_coding	Q9HAU8	57140	5.777084572609313	5.790211905713523	2158.9132455063245	-0.36966376641345167	-0.37000224887731636	-0.3772674639961627	0.0014919431279132953	0.0014852610438281758	1.8494880955906265e-6	2299	2179	2068	1587	1890	3161
ENSG00000213445	ENSG00000213445.10	signal-induced proliferation-associated 1 [Source:HGNC Symbol;Acc:HGNC:10885]	SIPA1	protein_coding	Q96FS4	6494	4.468421732315917	4.482883076013104	871.6727889636365	-0.3697007596279636	-0.3694132889390507	-0.3703158110187463	0.005108379857029924	0.005998491275017964	8.329412573915706e-4	918	932	792	692	732	1236
ENSG00000183840	ENSG00000183840.7	G protein-coupled receptor 39 [Source:HGNC Symbol;Acc:HGNC:4496]	GPR39	protein_coding	O43194	2863	4.864347832193085	4.879809870656672	1147.9283253973886	-0.36992472041985636	-0.37776519314444745	-0.37890505302735833	0.00511976837101747	0.004201828076800386	3.3939605227205935e-4	1126	1177	1179	868	931	1745
ENSG00000179151	ENSG00000179151.13	enhancer of mRNA decapping 3 [Source:HGNC Symbol;Acc:HGNC:26114]	EDC3	protein_coding	Q96F86	80153	4.671909250923227	4.689562541530872	1006.5775680166511	-0.3700713728034809	-0.3523445479205441	-0.34450436570850346	0.018497602461030747	0.028770328440877187	0.014854641622538675	1042	968	1020	928	752	1378
ENSG00000183814	ENSG00000183814.15	lin-9 DREAM MuvB core complex component [Source:HGNC Symbol;Acc:HGNC:30830]	LIN9	protein_coding	Q5TKA1,Q6P142	286826	3.9103322230938553	3.926611203027825	592.0305330491847	-0.3705384917869361	-0.3794162982201246	-0.3755529993236417	0.007618025986545252	0.01009394543202152	0.002083344635498347	622	597	581	428	497	906
ENSG00000241945	ENSG00000241945.8	PWP2 small subunit processome component [Source:HGNC Symbol;Acc:HGNC:9711]	PWP2	protein_coding	Q15269	5822	4.834930026252421	4.852543161416533	1126.8208791604413	-0.3709030441321399	-0.35936728987303357	-0.35371552785549787	0.015211653057562521	0.020216799681222024	0.008094231535593743	1203	1110	1091	1008	810	1639
ENSG00000121680	ENSG00000121680.16	peroxisomal biogenesis factor 16 [Source:HGNC Symbol;Acc:HGNC:8857]	PEX16	protein_coding	Q9Y5Y5	9409	3.8609586759915757	3.8791665728404334	572.890236862797	-0.37115310004797925	-0.37883976970710814	-0.3713504085562291	0.014796860537292083	0.01868099427899991	0.00714608982539375	664	577	505	450	449	866
ENSG00000189159	ENSG00000189159.16	Jupiter microtubule associated homolog 1 [Source:HGNC Symbol;Acc:HGNC:14569]	HN1	protein_coding	Q9UK76	51155	7.100082274597198	7.113083737098451	5403.845164763754	-0.3714539572717945	-0.37272229315094607	-0.3809859333643579	0.0010837601544447476	0.0015440109988822915	1.7202376692992526e-7	5690	5111	5580	4251	4528	7718
ENSG00000163877	ENSG00000163877.11	Smad nuclear interacting protein 1 [Source:HGNC Symbol;Acc:HGNC:30587]	SNIP1	protein_coding	B1AK66,Q8TAD8	79753	3.7925608473841796	3.8073407970592315	545.4055845852909	-0.3714666985238351	-0.3569426392447532	-0.3529034924276145	0.011545082828671399	0.020021105466501755	0.00923080730462022	587	565	495	448	475	729
ENSG00000161057	ENSG00000161057.12	proteasome 26S subunit, ATPase 2 [Source:HGNC Symbol;Acc:HGNC:9548]	PSMC2	protein_coding	A0A140VK70,B7Z571,P35998	5701	6.846591256350754	6.860327414011444	4535.292426022043	-0.37151195911052876	-0.36931940508865047	-0.3749230796096508	0.0021763763213977438	0.0030219744144118934	1.1534627583057718e-5	4959	4552	4244	3764	3516	6625
ENSG00000152240	ENSG00000152240.13	HAUS augmin like complex subunit 1 [Source:HGNC Symbol;Acc:HGNC:25174]	HAUS1	protein_coding	Q96CS2	115106	4.901310061076105	4.917451553006094	1178.0524028026173	-0.3715626684604943	-0.3781449485788999	-0.37892344510042136	0.00593377769892652	0.005146175705086802	4.549262811732991e-4	1333	1169	1086	861	959	1839
ENSG00000112658	ENSG00000112658.8	serum response factor [Source:HGNC Symbol;Acc:HGNC:11291]	SRF	protein_coding	A0A024RD16,B4DU24,P11831	6722	5.273964348351661	5.289495634531227	1525.3272069608731	-0.3717247160031757	-0.3786688444832881	-0.38101882199901427	0.004551562886974298	0.004028462679155442	1.69176974038414e-4	1523	1504	1602	1136	1238	2347
ENSG00000106459	ENSG00000106459.15	nuclear respiratory factor 1 [Source:HGNC Symbol;Acc:HGNC:7996]	NRF1	protein_coding	A0A024R770,A0A024R774,Q16656	4899	4.300151401141422	4.314504759926004	775.4610281091678	-0.371912032091523	-0.3713340925276386	-0.3721279614288506	0.00457032020122486	0.005791104161657347	7.677095828476072e-4	837	808	708	610	652	1106
ENSG00000198700	ENSG00000198700.10	importin 9 [Source:HGNC Symbol;Acc:HGNC:19425]	IPO9	protein_coding	Q96P70	55705	7.2453903498482495	7.257701183923575	5973.569210665681	-0.3719158869513639	-0.3720361867446374	-0.3820270655703439	5.626896882692926e-4	8.891295760872012e-4	3.588729868504591e-10	6290	6094	5731	4695	4966	8614
ENSG00000134779	ENSG00000134779.15	tubulin polyglutamylase complex subunit 2 [Source:HGNC Symbol;Acc:HGNC:24561]	TPGS2	protein_coding	A0A087WUC8,A0A087X1R7,K7EKC0,Q68CL5	25941	6.301117681868511	6.3172626670521215	3111.1968169450856	-0.37203762464642887	-0.3696783493737784	-0.37230782681591673	0.006983409413663709	0.008742419969893068	3.334437500581738e-4	3301	3280	2855	2126	2870	4606
ENSG00000137073	ENSG00000137073.23	ubiquitin associated protein 2 [Source:HGNC Symbol;Acc:HGNC:14185]	UBAP2	protein_coding	B4DH66,B7Z7P2,Q5T6F2,Q9P0H6	55833	6.15092981090914	6.165759805819708	2801.227397636599	-0.3722272354143747	-0.3770710640069269	-0.38178321734176557	0.00318403173653952	0.0033076307354331673	2.564831843260394e-5	2733	2982	2780	2082	2324	4243
ENSG00000183060	ENSG00000183060.15	LysM domain containing 4 [Source:HGNC Symbol;Acc:HGNC:26571]	LYSMD4	protein_coding	B3KWE4,F6SJM1,Q5XG99	145748	3.125960469719209	3.143214289211639	343.54111147494615	-0.3723977368490185	-0.37652747001032094	-0.3645961964605307	0.01702806962930915	0.02480598689744729	0.017170876553942997	353	327	362	270	283	497
ENSG00000100632	ENSG00000100632.11	ERH mRNA splicing and mitosis factor [Source:HGNC Symbol;Acc:HGNC:3447]	ERH	protein_coding	A0A024R6D4,P84090	2079	7.270188436397975	7.283738573133062	6083.309182657053	-0.37247489180874366	-0.36897331648103937	-0.37467674358970704	0.0019391340384667742	0.0030764913022814596	9.142899685270064e-6	6478	6236	5720	5152	4889	8404
ENSG00000196810	ENSG00000196810.5	CTBP1 divergent transcript [Source:HGNC Symbol;Acc:HGNC:28307]	CTBP1-AS2	antisense	NA	NA	3.43370432285073	3.449527722668664	425.30751119597454	-0.3724794191886122	-0.3634342185114263	-0.35554030622700633	0.015437588389803537	0.025781189831347362	0.01534827383937862	446	394	445	340	372	578
ENSG00000170634	ENSG00000170634.13	acylphosphatase 2 [Source:HGNC Symbol;Acc:HGNC:180]	ACYP2	protein_coding	A0A140VJD7,P14621,U3KQL2	98	2.882090822448089	2.9014050433460565	290.61129682596527	-0.37250668978502927	-0.34880771794009563	-0.32756984797438127	0.04877671103819376	0.07795431725422078	0.08126464093549979	295	263	315	233	272	371
ENSG00000099326	ENSG00000099326.9	myeloid zinc finger 1 [Source:HGNC Symbol;Acc:HGNC:13108]	MZF1	protein_coding	A0A024R4R6,A0A024R4T5,P28698	7593	4.949636738604766	4.967845365889798	1219.738700686245	-0.3725291584543452	-0.37869015711688175	-0.3769790235175807	0.011333203442628018	0.010576071789081437	0.0017102043466768794	1341	1208	1165	861	962	2010
ENSG00000168255	ENSG00000168255.20	RNA polymerase II subunit J3 [Source:HGNC Symbol;Acc:HGNC:33853]	POLR2J3	protein_coding	A0A0B4J2F8,Q9GZM3,Q9H1A7	548644	2.7742477431667334	2.7935527704107117	269.10049599765955	-0.3726231212369657	-0.38379613910285165	-0.3658036386994074	0.02283503098982881	0.028827736092710842	0.027037417829236084	282	266	271	200	221	408
ENSG00000113716	ENSG00000113716.13	HMG-box containing 3 [Source:HGNC Symbol;Acc:HGNC:28982]	HMGXB3	protein_coding	Q12766,Q562E5	22993	5.746458419108823	5.7597847155328665	2113.9885165122323	-0.3729476824748975	-0.37499651080572893	-0.3819860047590183	0.0013574965451538556	0.0012838446009502552	1.5394399648974824e-6	2172	2215	2027	1614	1778	3090
ENSG00000101158	ENSG00000101158.15	negative elongation factor complex member C/D [Source:HGNC Symbol;Acc:HGNC:15934]	NELFCD	protein_coding	H0UI80,Q8IXH7	51497	5.856071470083693	5.872583119107875	2286.5458696954984	-0.3729607650172736	-0.36708126780322986	-0.36592106714979217	0.008889594754447106	0.011343753691405195	0.0015192389979052933	2574	2308	2053	1995	1721	3258
ENSG00000041802	ENSG00000041802.11	large 60S subunit nuclear export GTPase 1 [Source:HGNC Symbol;Acc:HGNC:25652]	LSG1	protein_coding	Q9H089	55341	5.503755101790617	5.523305950009891	1794.5216247581345	-0.3730838835672551	-0.3614103052268233	-0.35458725858226736	0.021754179530813624	0.02872213511897481	0.009599590399868421	2026	1731	1676	1609	1251	2663
ENSG00000197557	ENSG00000197557.7	tetratricopeptide repeat domain 30A [Source:HGNC Symbol;Acc:HGNC:25853]	TTC30A	protein_coding	Q86WT1	92104	3.7953192785229013	3.81255606648657	547.0887045941595	-0.3732894392416421	-0.3745942611905204	-0.36828977339137836	0.012765910380033704	0.019156783962562953	0.006914128373372241	548	585	526	390	499	785
ENSG00000137216	ENSG00000137216.19	transmembrane protein 63B [Source:HGNC Symbol;Acc:HGNC:17735]	TMEM63B	protein_coding	Q5T3F8	55362	4.984035092518568	4.998847567716779	1246.6716421872927	-0.37340948597144663	-0.37682143580914024	-0.3799696487001418	0.003303416242271704	0.0029566576868562907	9.219305362009207e-5	1297	1252	1237	890	1081	1876
ENSG00000125741	ENSG00000125741.5	outer mitochondrial membrane lipid metabolism regulator OPA3 [Source:HGNC Symbol;Acc:HGNC:8142]	OPA3	protein_coding	B4DK77,Q9H6K4	80207	5.700291299604817	5.713588946852005	2047.7744363085526	-0.37342289180098875	-0.369604559344185	-0.37507303030630607	0.0018781950303328	0.0020426609045291542	2.1819650784759356e-5	2143	2100	1960	1702	1665	2855
ENSG00000013288	ENSG00000013288.9	mannosidase alpha class 2B member 2 [Source:HGNC Symbol;Acc:HGNC:29623]	MAN2B2	protein_coding	B7Z754,E9PCD7,Q9Y2E5	23324	5.188064222411729	5.201840952644175	1435.4907436489798	-0.37350982190276444	-0.3766777157815755	-0.38183827594371045	0.0019131760349591046	0.001602196330374719	1.3987576705560585e-5	1457	1485	1414	1090	1203	2112
ENSG00000111640	ENSG00000111640.15	glyceraldehyde-3-phosphate dehydrogenase [Source:HGNC Symbol;Acc:HGNC:4141]	GAPDH	protein_coding	P04406,V9HVZ4	2597	12.11982486950171	12.14183864553127	176382.08264270466	-0.37369998327731	-0.3574798041274935	-0.3531706090888241	0.036639071864508516	0.05879579925219843	0.00801971335560614	197448	180149	156167	109552	176527	261726
ENSG00000177963	ENSG00000177963.14	RIC8 guanine nucleotide exchange factor A [Source:HGNC Symbol;Acc:HGNC:29550]	RIC8A	protein_coding	Q9NPQ8	60626	6.858484455333803	6.8712142953759985	4568.994641366351	-0.37409348349489713	-0.37471000554682116	-0.3841146909707705	6.800355267373845e-4	9.257728940855941e-4	1.8028980255665272e-9	4882	4516	4473	3462	3792	6817
ENSG00000119718	ENSG00000119718.11	eukaryotic translation initiation factor 2B subunit beta [Source:HGNC Symbol;Acc:HGNC:3258]	EIF2B2	protein_coding	P49770,Q53XC2	8892	5.645207961593939	5.659843920611226	1972.303721281525	-0.374097668197776	-0.37817592175721887	-0.3827055162222207	0.002757856143847715	0.0026339834823509876	3.0208753153315256e-5	2112	2106	1780	1507	1620	2936
ENSG00000204267	ENSG00000204267.16	transporter 2, ATP binding cassette subfamily B member [Source:HGNC Symbol;Acc:HGNC:44]	TAP2	protein_coding	Q03519,Q5JNW1,Q9UP03,X5CMH5	6891	3.8932481554642138	3.911986183382882	586.5871268557269	-0.3741117069509867	-0.3628739095497348	-0.35152163540268894	0.02199247086352725	0.03693385447588255	0.02194954577252618	602	553	616	525	436	825
ENSG00000185624	ENSG00000185624.15	prolyl 4-hydroxylase subunit beta [Source:HGNC Symbol;Acc:HGNC:8548]	P4HB	protein_coding	A0A024R8S5,P07237	5034	9.472559617854127	9.485495138539894	27987.20734146766	-0.37429419510610584	-0.37526691622996416	-0.38496500471299766	7.577528349144834e-4	0.001993286091413133	5.443299269023899e-9	31321	27813	25951	22215	23175	39955
ENSG00000183665	ENSG00000183665.5	tRNA methyltransferase 12 homolog [Source:HGNC Symbol;Acc:HGNC:26091]	TRMT12	protein_coding	Q53H54	55039	3.7356827418231524	3.7521144484155577	524.6875594868682	-0.37455500262864455	-0.37897662225088136	-0.37303358131278386	0.009740673804364478	0.014289368763123773	0.0048534467760768755	524	527	541	422	414	770
ENSG00000124155	ENSG00000124155.18	phosphatidylinositol glycan anchor biosynthesis class T [Source:HGNC Symbol;Acc:HGNC:14938]	PIGT	protein_coding	Q969N2	51604	6.694827268259264	6.709422410573663	4083.645493552331	-0.37464907088080995	-0.3759134438738802	-0.3817747397686752	0.002645103105833118	0.0032768826617405543	8.042715187883047e-6	4092	4207	4087	2914	3479	6264
ENSG00000165283	ENSG00000165283.16	stomatin like 2 [Source:HGNC Symbol;Acc:HGNC:14559]	STOML2	protein_coding	A0A087WYB4,Q9UJZ1	30968	7.277699679989999	7.2922702241691075	6118.903269417956	-0.3748660009944549	-0.37647629906209373	-0.3819971492459701	0.002598320848135188	0.0037016266594827457	1.5219535345379342e-5	7108	5956	5562	4981	4936	8717
ENSG00000131148	ENSG00000131148.9	ER membrane protein complex subunit 8 [Source:HGNC Symbol;Acc:HGNC:7864]	EMC8	protein_coding	O43402,Q53Y03	10328	5.378238062656183	5.394125643668454	1640.9354421235698	-0.3749988810153816	-0.3665104659973284	-0.36656276342458743	0.007842089934952116	0.00969945884048861	0.0017341393808563987	1854	1649	1472	1430	1303	2229
ENSG00000166337	ENSG00000166337.10	TATA-box binding protein associated factor 10 [Source:HGNC Symbol;Acc:HGNC:11543]	TAF10	protein_coding	Q12962	6881	6.284826695349988	6.299783298208601	3073.6381471533778	-0.3750238250392176	-0.37580639227728413	-0.38090679532266064	0.0031449300709601954	0.0036157344959262417	2.2441309496796705e-5	3373	3047	2925	2196	2534	4853
ENSG00000076242	ENSG00000076242.16	mutL homolog 1 [Source:HGNC Symbol;Acc:HGNC:7127]	MLH1	protein_coding	A0A024R2S9,P40692,Q59EG3	4292	6.1232633998757615	6.140370674743243	2753.258918396942	-0.37511570146427803	-0.3704938063378552	-0.3683991431692588	0.009810736419097205	0.012590512910433364	0.0015458879545181459	3001	2930	2423	2405	2088	3875
ENSG00000136378	ENSG00000136378.15	ADAM metallopeptidase with thrombospondin type 1 motif 7 [Source:HGNC Symbol;Acc:HGNC:223]	ADAMTS7	protein_coding	Q9UFZ4,Q9UKP4	11173	3.373772147508061	3.3953811836939503	409.3749197983915	-0.3753006563045828	-0.37154608345435025	-0.35395087919193924	0.0331670578922247	0.04957250524041129	0.03698750839494663	476	381	387	355	294	608
ENSG00000099994	ENSG00000099994.11	sushi domain containing 2 [Source:HGNC Symbol;Acc:HGNC:30667]	SUSD2	protein_coding	A0A140VJW3,Q9UGT4	56241	4.67480478072391	4.696871946638796	1010.6455866976416	-0.37579281215256644	-0.37985768636689615	-0.3709783835055346	0.027482865533399944	0.02820728019722833	0.0104194445770027	1054	1057	964	777	705	1702
ENSG00000132481	ENSG00000132481.7	tripartite motif containing 47 [Source:HGNC Symbol;Acc:HGNC:19020]	TRIM47	protein_coding	Q96LD4	91107	5.8045457353471015	5.820740043163059	2204.5652205574506	-0.37591033487272074	-0.3772568391327575	-0.3801782135275647	0.005362327019895046	0.0057368622563827455	1.6735001999805484e-4	2369	2234	2101	1528	1839	3524
ENSG00000180035	ENSG00000180035.13	zinc finger protein 48 [Source:HGNC Symbol;Acc:HGNC:13114]	ZNF48	protein_coding	A0A087WVT1,Q96MX3	197407	4.311391224882824	4.327483303244676	782.7648466082334	-0.37631599416261197	-0.36901950975707515	-0.36487110198834816	0.0094870827804098	0.013704354396950596	0.004555918822642603	776	808	783	676	609	1092
ENSG00000140400	ENSG00000140400.17	mannosidase alpha class 2C member 1 [Source:HGNC Symbol;Acc:HGNC:6827]	MAN2C1	protein_coding	A0A140VJN9,Q9NTJ4	4123	6.151530392162197	6.16688468437116	2803.5621852159957	-0.3766096350017458	-0.3775830058276369	-0.3810277044198008	0.0037868864103786323	0.0042233712386672674	7.30677877477815e-5	3136	2842	2554	2221	2148	4294
ENSG00000168872	ENSG00000168872.17	DEAD-box helicase 19A [Source:HGNC Symbol;Acc:HGNC:25628]	DDX19A	protein_coding	B4DS24,I3L0H8,Q68DY7,Q9NUU7	55308	5.572771965372063	5.588369094913769	1877.3621045405969	-0.3769197041732705	-0.37103351586981564	-0.37182976233232046	0.0053846709782331675	0.006571280470615828	5.705939533343565e-4	1976	1885	1829	1610	1396	2742
ENSG00000160685	ENSG00000160685.13	zinc finger and BTB domain containing 7B [Source:HGNC Symbol;Acc:HGNC:18668]	ZBTB7B	protein_coding	O15156	51043	5.592244910054854	5.607450129897065	1901.6692122160528	-0.37719133544864575	-0.3807105374011394	-0.38481506918737396	0.003144288510580096	0.0030431763287911916	3.729191101912374e-5	1927	1976	1876	1354	1622	2902
ENSG00000170043	ENSG00000170043.12	trafficking protein particle complex 1 [Source:HGNC Symbol;Acc:HGNC:19894]	TRAPPC1	protein_coding	Q9Y5R8	58485	6.7124721438209605	6.729507493252585	4140.748128356458	-0.37720203450456413	-0.38137592208971133	-0.38389129371139835	0.006949196146074915	0.008098792613814453	1.952435428788306e-4	4599	4429	3592	2943	3476	6424
ENSG00000197386	ENSG00000197386.12	huntingtin [Source:HGNC Symbol;Acc:HGNC:4851]	HTT	protein_coding	P42858	3064	5.824593538115219	5.840345336951418	2236.484225343774	-0.37750669739442305	-0.3627092229543111	-0.36116996068500595	0.00871581989737063	0.011530570420431072	0.0018631204251450693	2323	2331	2103	1945	1921	2813
ENSG00000102554	ENSG00000102554.14	Kruppel like factor 5 [Source:HGNC Symbol;Acc:HGNC:6349]	KLF5	protein_coding	Q13887,Q5T6X2	688	5.9762583542488965	5.996630936299534	2490.353233569751	-0.3775948070092308	-0.37663295339524044	-0.37411099093303907	0.019498704713035872	0.022169214434536816	0.0031345257113345065	2483	2701	2377	1602	2193	4016
ENSG00000105556	ENSG00000105556.11	MIER family member 2 [Source:HGNC Symbol;Acc:HGNC:29210]	MIER2	protein_coding	Q8N344	54531	3.766513319561926	3.7830725595688093	535.9463729173224	-0.37769896651993956	-0.38396790551922455	-0.37924571066985	0.007875998754889322	0.011261448554819758	0.002923392145574638	597	502	534	409	438	797
ENSG00000143549	ENSG00000143549.21	tropomyosin 3 [Source:HGNC Symbol;Acc:HGNC:12012]	TPM3	protein_coding	A0A087WWU8,A0A0S2Z4G4,A0A0S2Z4I4,B4DQ80,P06753	7170	8.629499557648323	8.642469048015965	15600.505870477895	-0.37787894734187893	-0.3788302183033173	-0.38883801699089904	5.956306720778912e-4	0.0013910443252311442	1.9823010260962737e-10	15903	15589	15862	11865	13175	22701
ENSG00000162194	ENSG00000162194.12	LBH domain containing 1 [Source:HGNC Symbol;Acc:HGNC:28351]	C11orf48	protein_coding	A0A024R584,Q9BQE6	79081	5.657929738016405	5.674589867558159	1992.865744143379	-0.37794705941267237	-0.37295445408558014	-0.3673429193387518	0.007581110230780926	0.009019114740985034	9.607615001446993e-4	2188	1959	1904	1685	1446	3009
ENSG00000261786	ENSG00000261786.1	novel transcript	RP4-555D20.2	lincRNA	NA	NA	5.257948567032223	5.27485076862498	1509.7533380368095	-0.37832926506398856	-0.3852478954833475	-0.38613691398225924	0.006040827175270934	0.005625219610820922	3.331930580925585e-4	1604	1642	1356	1085	1261	2319
ENSG00000137207	ENSG00000137207.12	Yip1 domain family member 3 [Source:HGNC Symbol;Acc:HGNC:21023]	YIPF3	protein_coding	Q9GZM5	25844	6.117821675382075	6.132652655169682	2737.7863535011325	-0.3787500236233575	-0.37982378273114814	-0.38497997558405284	0.0026488320708623714	0.0029653334195289768	1.9021022001267768e-5	3060	2818	2459	2012	2421	3924
ENSG00000117385	ENSG00000117385.16	prolyl 3-hydroxylase 1 [Source:HGNC Symbol;Acc:HGNC:19316]	LEPRE1	protein_coding	Q32P28	64175	5.414510219136716	5.430700752299605	1682.2856849488926	-0.37880354302268443	-0.38464557565906077	-0.38692698574228196	0.004604238217735411	0.004191256273242352	1.544885602646048e-4	1911	1737	1486	1250	1384	2547
ENSG00000015133	ENSG00000015133.19	coiled-coil domain containing 88C [Source:HGNC Symbol;Acc:HGNC:19967]	CCDC88C	protein_coding	B4DZB8,Q9P219	440193	4.045502403616005	4.062630307659901	651.5391240240057	-0.37930101095992336	-0.35186714917247425	-0.3423480985499452	0.01961942599528233	0.037052178318815535	0.0233776559652776	662	654	644	597	522	840
ENSG00000117118	ENSG00000117118.10	succinate dehydrogenase complex iron sulfur subunit B [Source:HGNC Symbol;Acc:HGNC:10681]	SDHB	protein_coding	P21912	6390	6.231564856111723	6.246724718275354	2963.2883631207796	-0.3794791281093769	-0.3833396285110069	-0.3880136386766234	0.002700091224639195	0.00298639783638853	2.080765643483302e-5	3475	2867	2700	2282	2435	4352
ENSG00000109113	ENSG00000109113.20	RAB34, member RAS oncogene family [Source:HGNC Symbol;Acc:HGNC:16519]	RAB34	protein_coding	A0A024QZ68,B4DNC0,E7ES60,P0DI83,Q96PJ7,Q9BZG1	83871	7.5128577470351106	7.525893828030586	7194.806929529176	-0.37976718097677054	-0.3791075758500932	-0.38824272990909753	6.527687000095318e-4	0.00112044022857294	7.21563950653675e-9	7934	7052	6898	5770	5978	10081
ENSG00000137100	ENSG00000137100.16	dynactin subunit 3 [Source:HGNC Symbol;Acc:HGNC:2713]	DCTN3	protein_coding	O75935,X6RLR1	11258	5.327440921489418	5.342229218454919	1582.156481609176	-0.3798584097149403	-0.38325468439829546	-0.38766576715133527	0.0022375485450251216	0.001989378770345663	1.7975228002292634e-5	1760	1520	1541	1158	1330	2383
ENSG00000136810	ENSG00000136810.13	thioredoxin [Source:HGNC Symbol;Acc:HGNC:12435]	TXN	protein_coding	H9ZYJ2,P10599	7295	8.975217983787331	8.989726665104712	19850.168205806312	-0.3800240309682565	-0.37648650566304054	-0.38175318034632166	0.0021890003903620413	0.004591063661865905	9.524679447163805e-6	21963	19555	18818	16927	15441	27822
ENSG00000005448	ENSG00000005448.17	WD repeat domain 54 [Source:HGNC Symbol;Acc:HGNC:25770]	WDR54	protein_coding	B9A049,Q9H977	84058	5.732041114397861	5.75759276109344	2110.06395647375	-0.38004267640176215	-0.373694282311768	-0.3625297532833326	0.044743611285628725	0.05561537459448478	0.01848003738712163	2552	2073	1805	1321	2090	3089
ENSG00000092445	ENSG00000092445.12	TYRO3 protein tyrosine kinase [Source:HGNC Symbol;Acc:HGNC:12446]	TYRO3	protein_coding	H0YNK6,Q06418	7301	4.082887464378844	4.100694154322498	668.2551804374408	-0.38010152454496715	-0.38610232805181327	-0.38092737912217295	0.00961982061915357	0.012024349353838224	0.003037407214537584	746	684	609	528	509	1021
ENSG00000105607	ENSG00000105607.13	glutaryl-CoA dehydrogenase [Source:HGNC Symbol;Acc:HGNC:4189]	GCDH	protein_coding	A0A024R7F9,Q92947	2639	3.309156220287445	3.3298755858091744	391.5150565112641	-0.38013151995951794	-0.3480312590740794	-0.32814529270840664	0.03980939785007249	0.07921682032061465	0.07123856976865343	446	377	357	368	298	517
ENSG00000004142	ENSG00000004142.12	DNA polymerase delta interacting protein 2 [Source:HGNC Symbol;Acc:HGNC:23781]	POLDIP2	protein_coding	B4DEM9,Q9Y2S7	26073	6.711192656213862	6.72639144841656	4132.872093453279	-0.38025393487581566	-0.37920210695719825	-0.3834847369688999	0.0031104061719603054	0.004018508024345304	3.442093924996062e-5	4250	4041	4257	3344	3124	6262
ENSG00000196313	ENSG00000196313.11	POM121 transmembrane nucleoporin [Source:HGNC Symbol;Acc:HGNC:19702]	POM121	protein_coding	Q96HA1	9883	3.840567320460324	3.856836695822529	564.4280028660951	-0.3804335119476787	-0.38093610671631106	-0.37609073756524325	0.00926799306771906	0.013495706571986316	0.004174518588068622	548	572	592	440	484	787
ENSG00000156411	ENSG00000156411.10	ATP synthase membrane subunit 6.8PL [Source:HGNC Symbol;Acc:HGNC:1188]	C14orf2	protein_coding	A0A024R6N3,P56378	9556	6.442205389173498	6.4575032635823515	3430.4532879461062	-0.38074731632320674	-0.37857460472003024	-0.38154633158615076	0.003493433023551672	0.0044750754447022735	9.528313130422104e-5	3918	3188	3332	2890	2714	4786
ENSG00000158156	ENSG00000158156.8	XK related 8 [Source:HGNC Symbol;Acc:HGNC:25508]	XKR8	protein_coding	Q9H6D3	55113	2.649668214712157	2.6732764968396387	247.5325698616344	-0.3807983738519094	-0.39152777232981717	-0.3646845091488236	0.04125095142671355	0.04976936532676255	0.05213557309798892	252	278	225	200	186	372
ENSG00000171169	ENSG00000171169.9	nuclear apoptosis inducing factor 1 [Source:HGNC Symbol;Acc:HGNC:25446]	NAIF1	protein_coding	A0A024R887,Q69YI7	203245	3.151532230616108	3.169099608739229	350.00004980663493	-0.3809578903982863	-0.35952626349452144	-0.34583024626689873	0.024963168627312602	0.04451515305957939	0.03801959785643343	400	346	313	299	295	462
ENSG00000162231	ENSG00000162231.14	nuclear RNA export factor 1 [Source:HGNC Symbol;Acc:HGNC:8071]	NXF1	protein_coding	Q59E96,Q9UBU9	10482	5.83562306802648	5.849732628865745	2249.9473932322535	-0.3810125383520554	-0.3829008622136599	-0.38924025115046745	0.0013494140033343443	0.0013195829378010537	1.327041713866018e-6	2391	2278	2179	1717	1799	3418
ENSG00000116221	ENSG00000116221.15	mitochondrial ribosomal protein L37 [Source:HGNC Symbol;Acc:HGNC:14034]	MRPL37	protein_coding	Q9BZE1,S4R369	51253	6.0889714546430564	6.103650167665101	2683.421668447693	-0.3813159029731616	-0.3839859349507717	-0.38935563777754884	0.001964109345128093	0.0020799588989561997	6.969054709008304e-6	3048	2714	2422	2085	2189	3931
ENSG00000143321	ENSG00000143321.19	heparin binding growth factor [Source:HGNC Symbol;Acc:HGNC:4856]	HDGF	protein_coding	A8K8G0,B7Z958,P51858	3068	8.893037277404465	8.90657136770509	18734.63640861543	-0.3813182122753688	-0.3802797218583161	-0.3891840030051138	0.00086853454673651805	0.002029520398930558	1.2364529551556651e-8	20229	18255	18491	14535	14783	28460
ENSG00000167632	ENSG00000167632.17	trafficking protein particle complex 9 [Source:HGNC Symbol;Acc:HGNC:30832]	TRAPPC9	protein_coding	Q96Q05	83696	5.133053420491657	5.148480236280238	1383.6937141099495	-0.38160603765124557	-0.3784619076197495	-0.37944288175789764	0.004593941014048203	0.004840489668403319	4.419682576825857e-4	1497	1476	1234	1144	1133	1907
ENSG00000163444	ENSG00000163444.12	transmembrane protein 183A [Source:HGNC Symbol;Acc:HGNC:20173]	TMEM183A	protein_coding	Q8IXX5	92703	5.138437260192955	5.154843039573801	1389.5595500723093	-0.38164098727670304	-0.3891962982130487	-0.3902432333708773	0.004743671376201147	0.004283277190637491	2.499904024489965e-4	1359	1360	1507	1060	1146	2037
ENSG00000163159	ENSG00000163159.14	vacuolar protein sorting 72 homolog [Source:HGNC Symbol;Acc:HGNC:11644]	VPS72	protein_coding	Q15906	6944	5.637052462152704	5.652371769747337	1961.9820239796397	-0.3816620913369159	-0.3839345438887103	-0.3878806018548393	0.0027560299679529076	0.0027054377748713505	3.189292994705994e-5	2113	1917	1945	1495	1523	3058
ENSG00000072135	ENSG00000072135.13	protein tyrosine phosphatase non-receptor type 18 [Source:HGNC Symbol;Acc:HGNC:9649]	PTPN18	protein_coding	Q99952	26469	5.321187042215443	5.341668508180123	1581.0653768671123	-0.3819755833114387	-0.3858147652257987	-0.38364055595771906	0.01637841291804998	0.01679248307990412	0.0027193117380351845	1577	1575	1659	1030	1361	2552
ENSG00000067248	ENSG00000067248.10	DExH-box helicase 29 [Source:HGNC Symbol;Acc:HGNC:15815]	DHX29	protein_coding	Q7Z478	54505	5.891525667697353	5.906215333970154	2340.3988551203443	-0.3820796853856461	-0.382207003724634	-0.38659821922562737	0.002272271195607389	0.0024754877289981077	2.4845411268375448e-5	2335	2483	2291	1912	1869	3331
ENSG00000145982	ENSG00000145982.13	phenylalanyl-tRNA synthetase 2, mitochondrial [Source:HGNC Symbol;Acc:HGNC:21062]	FARS2	protein_coding	O95363	10667	3.582147132726896	3.5994555697170383	471.7313001215746	-0.38221012563993895	-0.3861910236927519	-0.3795336539790468	0.009782556731470667	0.014616552180063988	0.005225407928428981	546	453	441	360	392	689
ENSG00000197106	ENSG00000197106.7	solute carrier family 6 member 17 [Source:HGNC Symbol;Acc:HGNC:31399]	SLC6A17	protein_coding	Q9H1V8	388662	2.5816515842830503	2.601035999433997	235.65710883800668	-0.3822547215776989	-0.3668082257554349	-0.3439742107782182	0.03673426298256244	0.05815958147108711	0.06776038844726567	243	255	215	202	192	318
ENSG00000273329	ENSG00000273329.1	novel transcript	RP11-448A19.1	lincRNA	NA	NA	2.4798129717733084	2.505648407004059	220.00517794199644	-0.38320197397851546	-0.40419944330830543	-0.3734531999916477	0.04370284548003125	0.046030197471940884	0.051591652005475636	236	204	234	154	179	346
ENSG00000106290	ENSG00000106290.15	TATA-box binding protein associated factor 6 [Source:HGNC Symbol;Acc:HGNC:11540]	TAF6	protein_coding	A4D299,P49848	6878	6.213572301266254	6.228223931247258	2925.5829135896392	-0.38322897785348276	-0.38400223596397437	-0.3893351740171754	0.0017955288940243678	0.0020347495762824282	5.049094960400887e-6	3048	2870	2981	2308	2270	4418
ENSG00000213977	ENSG00000213977.8	Tax1 binding protein 3 [Source:HGNC Symbol;Acc:HGNC:30684]	TAX1BP3	protein_coding	A0A087X282,O14907	30851	6.780989567577945	6.79443689767227	4333.127159188165	-0.38323726241089867	-0.38084598439747025	-0.38874437053646943	9.02756932074683e-4	0.001247680510882819	2.399228588139583e-7	4682	4201	4293	3518	3629	5931
ENSG00000101624	ENSG00000101624.11	centrosomal protein 76 [Source:HGNC Symbol;Acc:HGNC:25727]	CEP76	protein_coding	B4DP81,Q8TAP6	79959	3.1871840776054707	3.2062327511858806	358.967720613142	-0.38328102128694913	-0.37774179759482296	-0.3635330431752479	0.020106013678213783	0.03302805998294374	0.023750481606813204	407	343	342	305	272	517
ENSG00000134463	ENSG00000134463.15	enoyl-CoA hydratase domain containing 3 [Source:HGNC Symbol;Acc:HGNC:23489]	ECHDC3	protein_coding	A0A140VKF9,Q96DC8	79746	2.997849026384567	3.0153944251293687	314.25597277449464	-0.38340123715719066	-0.3853920436360533	-0.3730173005914943	0.01398708917317396	0.02115356551898784	0.015114545347374598	332	327	298	246	257	455
ENSG00000074964	ENSG00000074964.17	Rho guanine nucleotide exchange factor 10 like [Source:HGNC Symbol;Acc:HGNC:25540]	ARHGEF10L	protein_coding	B4DTL3,Q5VXI4,Q9HCE6	55160	4.2519985769419675	4.267688236283608	750.4953527259024	-0.3836803253110307	-0.38652129108079036	-0.38649504754675185	0.003996861600740399	0.005106164637074993	4.4703004025425014e-4	813	766	709	546	650	1100
ENSG00000149929	ENSG00000149929.16	HIRA interacting protein 3 [Source:HGNC Symbol;Acc:HGNC:4917]	HIRIP3	protein_coding	Q9BW71	8479	4.4119347859515425	4.437115020657315	844.3643287203689	-0.3838083428438461	-0.40165883203952246	-0.3914138079313183	0.03485965509982334	0.03493897676396128	0.014938780052207815	839	746	992	676	617	1295
ENSG00000143761	ENSG00000143761.16	ADP ribosylation factor 1 [Source:HGNC Symbol;Acc:HGNC:652]	ARF1	protein_coding	A0A024R3Q3,P84077	375	8.142720936018147	8.156772298980586	11141.976653027601	-0.38383250200936603	-0.3844443796071037	-0.39224168027366224	0.001092533302358838	0.0020191785462815768	1.8094860906185003e-7	12503	11309	10157	8865	9400	15398
ENSG00000109111	ENSG00000109111.15	SPT6 homolog, histone chaperone and transcription elongation factor [Source:HGNC Symbol;Acc:HGNC:11470]	SUPT6H	protein_coding	Q7KZ85	6830	7.807181660891803	7.820341682249096	8823.842051919231	-0.3838894761241981	-0.38373107656034083	-0.3932242049891977	4.926231082313643e-4	9.377701611035254e-4	2.1463068780663412e-10	9217	9030	8596	7009	7185	12669
ENSG00000128731	ENSG00000128731.18	HECT and RLD domain containing E3 ubiquitin protein ligase 2 [Source:HGNC Symbol;Acc:HGNC:4868]	HERC2	protein_coding	A8KAQ8,O95714	8924	7.212211310810756	7.228859201577735	5857.3677008363975	-0.38402000829120153	-0.37103966775452724	-0.37041956060992515	0.007690014520684928	0.012131462515288741	8.612705209229241e-4	6201	5847	5700	5199	4910	7285
ENSG00000133835	ENSG00000133835.17	hydroxysteroid 17-beta dehydrogenase 4 [Source:HGNC Symbol;Acc:HGNC:5213]	HSD17B4	protein_coding	A0A0S2Z4J1,B2R659,B3KSP2,E7EWE5,G5E9S2,P51659	3295	6.60375450629611	6.61907689511466	3837.5189960780476	-0.3841513955801109	-0.3778506205963234	-0.3801640906452737	0.0034988197421467054	0.0049456438851872096	1.2460651187880354e-4	4165	3626	3865	3312	3075	5146
ENSG00000141098	ENSG00000141098.13	glucose-fructose oxidoreductase domain containing 2 [Source:HGNC Symbol;Acc:HGNC:28159]	GFOD2	protein_coding	Q3B7J2	81577	4.390321095772329	4.406124998952585	826.3565750132922	-0.38426645833161716	-0.3867630847041241	-0.38395839964107714	0.004267719733975232	0.005009952340569452	5.138471320091792e-4	903	864	753	652	663	1207
ENSG00000134905	ENSG00000134905.17	cysteinyl-tRNA synthetase 2, mitochondrial [Source:HGNC Symbol;Acc:HGNC:25695]	CARS2	protein_coding	B7Z7E6,Q9HA77	79587	5.220211871579989	5.234637943656979	1468.56187390545	-0.3842977679760502	-0.385723825466603	-0.3910269852291895	0.0016769676977855298	0.0014782862688696122	9.924729638843246e-6	1627	1492	1359	1112	1243	2124
ENSG00000266962	ENSG00000266962.2	novel transcript, antisense to HSD17B1	RP11-400F19.6	antisense	NA	108783654	4.3532274932227075	4.369416907601884	805.5637002849754	-0.3844110703806544	-0.3857925579196153	-0.3850740037280771	0.00550406946649571	0.006640735294480663	8.91703606076195e-4	895	847	715	612	691	1146
ENSG00000110801	ENSG00000110801.14	proteasome 26S subunit, non-ATPase 9 [Source:HGNC Symbol;Acc:HGNC:9567]	PSMD9	protein_coding	O00233	5715	5.762462267428003	5.777501685389432	2140.472581133877	-0.3845870452822872	-0.3820411487558498	-0.38565471362658826	0.0025754899205468248	0.0029275092019279856	5.015759151516553e-5	2235	2136	2136	1776	1630	3131
ENSG00000185475	ENSG00000185475.11	transmembrane protein 179B [Source:HGNC Symbol;Acc:HGNC:33744]	TMEM179B	protein_coding	Q7Z7N9	374395	5.22879331404092	5.242489691866831	1476.6787435616257	-0.38459440723444854	-0.38501200786647743	-0.3917452885211987	0.001040968640949202	8.697521469475956e-4	1.4644797611540703e-6	1570	1490	1436	1138	1235	2126
ENSG00000154845	ENSG00000154845.15	protein phosphatase 4 regulatory subunit 1 [Source:HGNC Symbol;Acc:HGNC:9320]	PPP4R1	protein_coding	Q8TF05	9989	6.143168396547565	6.157680938821144	2785.9377951287547	-0.384917934788468	-0.384985672039525	-0.3913240660097687	0.0016248645582871944	0.001839176547468867	3.464534413949518e-6	3163	2762	2572	2092	2441	3925
ENSG00000117593	ENSG00000117593.12	aspartyl-tRNA synthetase 2, mitochondrial [Source:HGNC Symbol;Acc:HGNC:25538]	DARS2	protein_coding	A0A024R8Z9,Q6PI48,Q9H9J7	55157	6.594359730326015	6.609279984573255	3811.283229852709	-0.3849331982939488	-0.3810517801343848	-0.3851938786338165	0.0025754899205468248	0.0034052046057943966	3.551431763069758e-5	4306	3800	3500	3177	3176	5091
ENSG00000179918	ENSG00000179918.19	selenophosphate synthetase 2 [Source:HGNC Symbol;Acc:HGNC:19686]	SEPHS2	protein_coding	Q99611	22928	6.393941514136855	6.410992392006307	3321.867512341713	-0.3850465666338475	-0.3742275654158807	-0.37304350200870856	0.007456573860838393	0.011126739050421344	0.0010411015548629453	3615	3305	3164	2969	2457	4635
ENSG00000110651	ENSG00000110651.12	CD81 molecule [Source:HGNC Symbol;Acc:HGNC:1701]	CD81	protein_coding	A0A024RCB7,E9PJK1,P60033	975	7.444581149011716	7.458734903702471	6867.818097881314	-0.38514501841762816	-0.3831379432053631	-0.38924860151310675	0.0012379842765354548	0.0020399289508970134	9.147761311656871e-7	7614	6719	6583	5689	5426	9718
ENSG00000205356	ENSG00000205356.10	tectonin beta-propeller repeat containing 1 [Source:HGNC Symbol;Acc:HGNC:22214]	TECPR1	protein_coding	Q7Z6L1	25851	4.3319247405622585	4.349472469672467	794.6397591432885	-0.38565615084495297	-0.3834778423803726	-0.37872374807768916	0.010052013359080247	0.012661221574907495	0.0035922972452416095	958	733	734	635	672	1093
ENSG00000242114	ENSG00000242114.6	mitochondrial fission process 1 [Source:HGNC Symbol;Acc:HGNC:26945]	MTFP1	protein_coding	A0A024R1E4,Q9UDX5	51537	5.210680937569165	5.226949810877512	1460.646995700628	-0.385743621567837	-0.3873995964521576	-0.3894251695433691	0.004138833383248212	0.004154205634798348	1.8545748868330276e-4	1701	1393	1367	1057	1291	2106
ENSG00000198911	ENSG00000198911.12	sterol regulatory element binding transcription factor 2 [Source:HGNC Symbol;Acc:HGNC:11290]	SREBF2	protein_coding	A0A024R1Q0,Q12772	6721	7.105785159677783	7.122455541339292	5438.301636364589	-0.3857551651046406	-0.38739945490186634	-0.39081693188188504	0.0045045557809358485	0.006054242472065736	6.078287602488031e-5	5849	5926	4811	3886	4901	7773
ENSG00000145284	ENSG00000145284.12	stearoyl-CoA desaturase 5 [Source:HGNC Symbol;Acc:HGNC:21088]	SCD5	protein_coding	Q86SK9,Q86UC8	79966	4.177029349980927	4.195093105497023	713.6634764836201	-0.38589874729192974	-0.3924940423562296	-0.38790570177311	0.009038240043561201	0.011154351376353153	0.002298308715715929	702	787	686	513	627	1035
ENSG00000125844	ENSG00000125844.16	ribosome binding protein 1 [Source:HGNC Symbol;Acc:HGNC:10448]	RRBP1	protein_coding	Q9P2E9	6238	7.588130257580591	7.6029969129577495	7589.019525201271	-0.3859784564779639	-0.3844287041578883	-0.39079520327061873	0.0018536985358166668	0.002942339244499653	2.476233835972208e-6	7993	7414	7685	5967	5792	11661
ENSG00000159214	ENSG00000159214.13	coiled-coil domain containing 24 [Source:HGNC Symbol;Acc:HGNC:28688]	CCDC24	protein_coding	Q8N4L8	149473	3.674288071473083	3.691762240933405	503.0597861266709	-0.38598621399649796	-0.3901383215423693	-0.38379643387880874	0.008992621833040863	0.013674907221642583	0.004049508632655652	528	478	527	365	441	727
ENSG00000160917	ENSG00000160917.15	cleavage and polyadenylation specific factor 4 [Source:HGNC Symbol;Acc:HGNC:2327]	CPSF4	protein_coding	B7Z7B0,O95639	10898	5.065059394520165	5.082062366021253	1321.3626359342231	-0.38604942242896984	-0.3789538589683115	-0.37668600673074504	0.0071172883107527415	0.008776774137569106	0.0015487775186461168	1477	1305	1238	1142	983	1896
ENSG00000234857	ENSG00000234857.2	HNRNPUL2-BSCL2 readthrough (NMD candidate) [Source:HGNC Symbol;Acc:HGNC:49189]	HNRNPUL2-BSCL2	protein_coding	NA	100534595	5.9171825477096185	5.9440826172524055	2400.491177686835	-0.38611935448790846	-0.3756691645005421	-0.3686796873719445	0.04762927157665907	0.060166408094952786	0.017881424558538007	2708	2321	2281	1490	1897	4341
ENSG00000141503	ENSG00000141503.17	misshapen like kinase 1 [Source:HGNC Symbol;Acc:HGNC:17565]	MINK1	protein_coding	Q8N4C8	50488	6.924085014959045	6.94224127829793	4798.341047823704	-0.3864372853147735	-0.38067970658805317	-0.38224401141356973	0.009144754573685365	0.012351768380661038	4.4256974688273407e-4	4931	4910	4745	3124	4249	7603
ENSG00000085871	ENSG00000085871.9	microsomal glutathione S-transferase 2 [Source:HGNC Symbol;Acc:HGNC:7063]	MGST2	protein_coding	Q99735	4258	5.009411089256048	5.026783381068952	1271.6006445972382	-0.3864845449007068	-0.3863030617699808	-0.38493630448209293	0.007866341807528392	0.00799875299764555	0.0012670817574342533	1471	1323	1088	1037	1045	1756
ENSG00000105323	ENSG00000105323.17	heterogeneous nuclear ribonucleoprotein U like 1 [Source:HGNC Symbol;Acc:HGNC:17011]	HNRNPUL1	protein_coding	A0A024R0J9,A0A0A0MRA5,A8K3W4,B7Z4B8,Q9BUJ2	11100	9.332113384799431	9.345955403746657	25404.529591600553	-0.3867277063850443	-0.3864150280210198	-0.3955918528428276	7.206141956042399e-4	0.0018587497985827178	1.668471933915167e-9	26059	25686	25561	19190	20528	38472
ENSG00000148798	ENSG00000148798.11	internexin neuronal intermediate filament protein alpha [Source:HGNC Symbol;Acc:HGNC:6057]	INA	protein_coding	Q16352	9118	5.620767240796623	5.636019673272575	1939.9651133585621	-0.38695908829966974	-0.3890836055060342	-0.3916081355837988	0.002128253339882071	0.002125383294731975	1.1124396276142387e-5	1961	2016	1931	1394	1692	2847
ENSG00000088832	ENSG00000088832.17	FKBP prolyl isomerase 1A [Source:HGNC Symbol;Acc:HGNC:3711]	FKBP1A	protein_coding	A0A087WTS4,P62942,Q0VDC6	2280	8.206492234830433	8.22094578945507	11647.151502113791	-0.386972875242516	-0.38696262697056383	-0.39475788267372514	0.0012105546664495316	0.002282533665892142	1.2029407528017448e-7	11722	12160	11556	8488	10305	16675
ENSG00000100983	ENSG00000100983.12	glutathione synthetase [Source:HGNC Symbol;Acc:HGNC:4624]	GSS	protein_coding	P48637,V9HWJ1	2937	6.360374604780517	6.375703185334995	3240.709487998923	-0.38712331140988365	-0.3902822056971117	-0.39470927459350424	0.0020950211807826257	0.0023559643440585385	7.2569506041339524e-6	3689	3337	2877	2515	2670	4674
ENSG00000068394	ENSG00000068394.11	G-patch domain and KOW motifs [Source:HGNC Symbol;Acc:HGNC:30677]	GPKOW	protein_coding	Q92917	27238	4.761531411661547	4.777755217485051	1069.7215925985681	-0.3873094172001322	-0.38460888551257894	-0.3842394997961898	0.004743671376201147	0.005312193034413979	6.533517643488286e-4	1208	1047	1006	890	820	1547
ENSG00000168056	ENSG00000168056.16	latent transforming growth factor beta binding protein 3 [Source:HGNC Symbol;Acc:HGNC:6716]	LTBP3	protein_coding	B9EG76,Q8WYU6,Q9NS15	4054	7.340032865087814	7.355507593073699	6391.50306523696	-0.3874146651309121	-0.38777523066421277	-0.3940761519274952	0.002282862066452642	0.0033199810177833963	3.2984027162331638e-6	6415	6656	6383	4544	5344	9882
ENSG00000112695	ENSG00000112695.11	cytochrome c oxidase subunit 7A2 [Source:HGNC Symbol;Acc:HGNC:2288]	COX7A2	protein_coding	H0UI06,P14406	1347	6.298688820366554	6.3139409494654775	3105.2581847721112	-0.3875725785426013	-0.38760736038546145	-0.3919966353694671	0.0023047711649901983	0.002753312147762489	2.061345209333572e-5	3623	2942	2916	2500	2586	4280
ENSG00000110536	ENSG00000110536.14	protein tyrosine phosphatase mitochondrial 1 [Source:HGNC Symbol;Acc:HGNC:26965]	PTPMT1	protein_coding	Q8WUK0	114971	5.500912064335602	5.515995235979482	1785.666533165221	-0.38792229910764275	-0.38240140108972803	-0.3848936315686504	0.002902100567388881	0.003269449587453327	1.2718197627941712e-4	1993	1681	1761	1497	1449	2433
ENSG00000156990	ENSG00000156990.14	RNA pseudouridine synthase D3 [Source:HGNC Symbol;Acc:HGNC:28437]	RPUSD3	protein_coding	Q6P087	285367	5.1618274449471695	5.176273907383536	1410.2840409353935	-0.38868340564452836	-0.3906569510595096	-0.39642977004978736	0.0012414716619515822	0.0010400465902646934	3.1972326392131893e-6	1530	1427	1347	1078	1157	2071
ENSG00000108963	ENSG00000108963.18	diphthamide biosynthesis 1 [Source:HGNC Symbol;Acc:HGNC:3003]	DPH1	protein_coding	Q9BZG8	1801	6.298115807674588	6.313208986577864	3103.039928991784	-0.3888479798140375	-0.3918452860716256	-0.39798625269622384	0.0015742191874558696	0.0017471080712843923	1.7536416801395282e-6	3451	3226	2805	2345	2552	4591
ENSG00000083857	ENSG00000083857.14	FAT atypical cadherin 1 [Source:HGNC Symbol;Acc:HGNC:3595]	FAT1	protein_coding	Q14517	2195	8.053454408026537	8.073467335970564	10518.06644792021	-0.38890610053965374	-0.3709632095512122	-0.36639999462357115	0.018831268158179544	0.029569891085554457	0.0037911884629042445	11532	10563	9815	8405	10281	12305
ENSG00000113761	ENSG00000113761.12	zinc finger protein 346 [Source:HGNC Symbol;Acc:HGNC:16403]	ZNF346	protein_coding	B7Z4J8,B7Z4N4,Q9UL40	23567	3.9422285768283567	3.9576831068623197	605.6219082651882	-0.38915380869092614	-0.3662063385564885	-0.3615030052389016	0.01012401355438255	0.01812822331864365	0.007864763454428273	658	593	582	510	527	778
ENSG00000198892	ENSG00000198892.7	shisa family member 4 [Source:HGNC Symbol;Acc:HGNC:27139]	SHISA4	protein_coding	Q96DD7	149345	3.639721673804254	3.661188212578037	492.40024998144503	-0.389198384447402	-0.39803675798825283	-0.3847598772534871	0.0199088883907963	0.025393072594174015	0.011815702386782112	548	535	425	394	370	742
ENSG00000067829	ENSG00000067829.19	isocitrate dehydrogenase (NAD(+)) 3 non-catalytic subunit gamma [Source:HGNC Symbol;Acc:HGNC:5386]	IDH3G	protein_coding	O15384,P51553	3421	5.301731837419306	5.317367374716677	1555.0415875738734	-0.38942967421163055	-0.39273252990469537	-0.39675665980989827	0.002140230016945622	0.0019430916294246414	1.4477241794087843e-5	1694	1537	1519	1112	1306	2367
ENSG00000174109	ENSG00000174109.5	chromosome 16 open reading frame 91 [Source:HGNC Symbol;Acc:HGNC:27558]	C16orf91	protein_coding	A0A0A8K8N9,Q4G0I0	283951	3.8163904230024417	3.8374497136919268	556.7246421128494	-0.3897396972406466	-0.38977864580377325	-0.3771534847939067	0.019786846473340256	0.028063706115941917	0.013456754657500375	641	504	555	470	404	826
ENSG00000132793	ENSG00000132793.11	lipin 3 [Source:HGNC Symbol;Acc:HGNC:14451]	LPIN3	protein_coding	Q9BQK8	64900	4.971910819662657	4.9951424457720295	1242.9474672807412	-0.38977601836235765	-0.39200211880323044	-0.3847471971914943	0.023538292466825966	0.024888851075167036	0.00634497072396693	1344	1176	1277	776	1082	2034
ENSG00000075826	ENSG00000075826.17	SEC31 homolog B, COPII coat complex component [Source:HGNC Symbol;Acc:HGNC:23197]	SEC31B	protein_coding	Q9NQW1	25956	3.5740242974124885	3.5971507009779	470.69932152785964	-0.39018483677827637	-0.4089147368488864	-0.39414905120801724	0.021676618713063797	0.024144679523828653	0.010508418407941611	535	425	486	329	377	748
ENSG00000130244	ENSG00000130244.12	family with sequence similarity 98 member C [Source:HGNC Symbol;Acc:HGNC:27119]	FAM98C	protein_coding	Q17RN3	147965	4.289854584462188	4.3075831626749626	771.446590150814	-0.390360897303722	-0.39868047099989795	-0.3963324286760355	0.005571489942851184	0.006279043982070287	7.02495188251001e-4	876	739	748	557	634	1180
ENSG00000074696	ENSG00000074696.13	3-hydroxyacyl-CoA dehydratase 3 [Source:HGNC Symbol;Acc:HGNC:24175]	PTPLAD1	protein_coding	H3BRL8,Q9P035	51495	8.06444371197356	8.078329074278296	10552.325463210193	-0.3906565987330122	-0.39073834907119387	-0.39978463379139023	5.75780496197033e-4	0.0011543503075210914	2.2349539000772637e-9	10820	11018	10315	8403	8725	14760
ENSG00000187713	ENSG00000187713.7	transmembrane protein 203 [Source:HGNC Symbol;Acc:HGNC:28217]	TMEM203	protein_coding	Q969S6	94107	5.116060880667805	5.134018722953489	1370.2495634052273	-0.39080886494852335	-0.37570320361845866	-0.37036797943135424	0.010969723425043234	0.015096881947592424	0.004471645016670194	1583	1290	1292	1221	1089	1790
ENSG00000146007	ENSG00000146007.11	zinc finger matrin-type 2 [Source:HGNC Symbol;Acc:HGNC:26433]	ZMAT2	protein_coding	Q96NC0	153527	6.570507375665864	6.587679306446895	3754.239280604129	-0.39151074725402485	-0.3944927340578999	-0.39612319444502775	0.004271004026185504	0.005184374607876975	9.870371042670262e-5	3911	3458	4078	3040	2890	5498
ENSG00000162408	ENSG00000162408.11	nucleolar protein 9 [Source:HGNC Symbol;Acc:HGNC:26265]	NOL9	protein_coding	Q5SY16	79707	4.22128500606607	4.2380097747177485	735.6031409770737	-0.39178832354264737	-0.3890965412358878	-0.3859070006330255	0.006792747436620909	0.009238865006108907	0.00199900043987295	769	680	790	591	617	1007
ENSG00000103043	ENSG00000103043.15	VAC14 component of PIKFYVE complex [Source:HGNC Symbol;Acc:HGNC:25507]	VAC14	protein_coding	Q08AM6	55697	5.5428521001361775	5.5577766552971894	1837.9568288848827	-0.39226307493530155	-0.39120474506051156	-0.39605234801433714	0.0016346037238194773	0.0016645008140899894	1.1801951384268003e-5	1931	1948	1726	1488	1481	2591
ENSG00000132906	ENSG00000132906.18	caspase 9 [Source:HGNC Symbol;Acc:HGNC:1511]	CASP9	protein_coding	F8VVS7,P55211	842	3.90470917434971	3.922557258444069	590.4134335572925	-0.39230865430785977	-0.40113327042621105	-0.3964293525660342	0.005969001698423033	0.007982736988400855	0.0012925751166642156	659	579	571	437	474	900
ENSG00000156858	ENSG00000156858.11	proline rich 14 [Source:HGNC Symbol;Acc:HGNC:28458]	PRR14	protein_coding	A0A024QZB5,Q9BWN1	78994	4.870973595018315	4.88954582524005	1155.4512576770558	-0.39241684825069245	-0.4000413377612477	-0.3987230233423505	0.006424991139163991	0.005697966439824893	5.031664013057639e-4	1209	1222	1105	836	899	1846
ENSG00000169908	ENSG00000169908.12	transmembrane 4 L six family member 1 [Source:HGNC Symbol;Acc:HGNC:11853]	TM4SF1	protein_coding	P30408	4071	8.755038436499682	8.769739641512242	17040.07609082425	-0.39253988482332436	-0.3933974865585153	-0.40011473119706936	9.584757192121734e-4	0.002037616340941617	3.89246360201761e-8	18843	17695	15538	12839	14872	23778
ENSG00000115275	ENSG00000115275.14	mannosyl-oligosaccharide glucosidase [Source:HGNC Symbol;Acc:HGNC:24862]	MOGS	protein_coding	Q13724,Q58F09	7841	6.260647556427202	6.276117229895865	3024.553897761512	-0.39262702001503785	-0.3933823811710207	-0.3990877634353738	0.0017828663742733579	0.0020753474278130584	5.858905174156663e-6	3413	2863	2967	2407	2352	4473
ENSG00000101000	ENSG00000101000.6	protein C receptor [Source:HGNC Symbol;Acc:HGNC:9452]	PROCR	protein_coding	Q9UNN8	10544	6.181002767039355	6.195390506710419	2860.2706098860695	-0.39267560065787666	-0.3891744867294454	-0.3956189901227859	0.0012003925553907978	0.0014080422326502066	1.9584775010431673e-6	3191	2778	2757	2280	2452	3858
ENSG00000102241	ENSG00000102241.12	HIV-1 Tat specific factor 1 [Source:HGNC Symbol;Acc:HGNC:5276]	HTATSF1	protein_coding	O43719	27336	6.583622925037286	6.602334701451117	3792.8356491169125	-0.3928991910054571	-0.39186028266595996	-0.39053683856141846	0.008050608926256038	0.010328456550451455	6.297889154531357e-4	3860	3562	4127	3206	2790	5543
ENSG00000227372	ENSG00000227372.12	TP73 antisense RNA 1 [Source:HGNC Symbol;Acc:HGNC:29052]	TP73-AS1	antisense	NA	57212	4.345683574429653	4.3616944571063385	801.2961331769717	-0.3930045736291437	-0.3938307871524796	-0.3936055280772437	0.0033535329335914895	0.0041811752148630645	3.459507022046082e-4	896	788	765	638	633	1167
ENSG00000157881	ENSG00000157881.16	pantothenate kinase 4 (inactive) [Source:HGNC Symbol;Acc:HGNC:19366]	PANK4	protein_coding	Q9NVE7	55229	3.6783777209287156	3.6977379448511654	505.6331006957485	-0.3931611430698605	-0.36425797865808174	-0.34986336117651157	0.022501335199236343	0.04609147665438065	0.032329456657975125	563	478	489	466	390	662
ENSG00000160352	ENSG00000160352.16	zinc finger protein 714 [Source:HGNC Symbol;Acc:HGNC:27124]	ZNF714	protein_coding	A0A087WU35,Q96N38	148206	2.5563207167252884	2.5792687462796624	232.09966913292033	-0.39457887414075854	-0.3929938114630595	-0.36430383145371453	0.043605340993657406	0.05678320632848859	0.06145980243881336	214	259	233	175	209	313
ENSG00000165572	ENSG00000165572.8	kelch repeat and BTB domain containing 6 [Source:HGNC Symbol;Acc:HGNC:25340]	KBTBD6	protein_coding	Q86V97	89890	3.2633203381810807	3.2822869384318025	378.5169863676196	-0.3946986744424801	-0.3986238477319028	-0.3861491135471736	0.013229430181195614	0.019818011152697695	0.010454722961735375	375	393	387	306	294	548
ENSG00000163214	ENSG00000163214.21	DExH-box helicase 57 [Source:HGNC Symbol;Acc:HGNC:20086]	DHX57	protein_coding	Q6P158	90957	5.738295128952334	5.753069740884651	2104.658100888716	-0.39479152971734793	-0.3929073070715446	-0.39845800197131376	0.0013018682471259235	0.0013921673620136072	4.369683205076296e-6	2177	2214	2027	1709	1708	2931
ENSG00000133316	ENSG00000133316.15	WD repeat domain 74 [Source:HGNC Symbol;Acc:HGNC:25529]	WDR74	protein_coding	Q6RFH5	54663	5.497395285201569	5.515526535275771	1784.533848312221	-0.3950944399332311	-0.3923192147399105	-0.3914824339745845	0.006441725525710672	0.007159582277509245	5.616595718854362e-4	1936	1785	1728	1454	1279	2763
ENSG00000095383	ENSG00000095383.20	TBC1 domain family member 2 [Source:HGNC Symbol;Acc:HGNC:18026]	TBC1D2	protein_coding	A0A024R166,Q9BYX2	55357	4.673953731918093	4.694811655331765	1009.5030297931738	-0.3953330180159876	-0.4038244213141579	-0.39819349580833396	0.012277265114799697	0.012709508892299954	0.002389462312513996	1082	1138	875	699	888	1492
ENSG00000102030	ENSG00000102030.16	N-alpha-acetyltransferase 10, NatA catalytic subunit [Source:HGNC Symbol;Acc:HGNC:18704]	NAA10	protein_coding	B7Z9N2,P41227	8260	5.9621252338370585	5.979727394699812	2462.359089649906	-0.39567710716456317	-0.3959175473626627	-0.3970589094081083	0.004634412906550962	0.005155690792723314	1.5109366584027887e-4	2704	2318	2504	1940	1821	3825
ENSG00000143515	ENSG00000143515.18	ATPase phospholipid transporting 8B2 [Source:HGNC Symbol;Acc:HGNC:13534]	ATP8B2	protein_coding	P98198	57198	5.862163333569007	5.876260017896878	2292.3036315124377	-0.39588463419806297	-0.3943256902238434	-0.40241462746111467	6.674267082329674e-4	6.878760306915032e-4	9.40139742371321e-8	2423	2289	2283	1814	1905	3198
ENSG00000133027	ENSG00000133027.18	phosphatidylethanolamine N-methyltransferase [Source:HGNC Symbol;Acc:HGNC:8830]	PEMT	protein_coding	Q9UBM1	10400	5.188207655128666	5.203993900667854	1438.1631006725408	-0.39655578686377185	-0.3897028658975919	-0.39117677882819535	0.0030612343204873566	0.0034730966318408107	1.967371093665818e-4	1577	1486	1324	1208	1157	1955
ENSG00000096060	ENSG00000096060.14	FKBP prolyl isomerase 5 [Source:HGNC Symbol;Acc:HGNC:3721]	FKBP5	protein_coding	Q13451,Q2TA84	2289	4.79912302554014	4.817155687079312	1099.715419240824	-0.39671952323514026	-0.3920348737227169	-0.3878618941346518	0.007577631698761084	0.0090894454985313	0.0018823289051965518	1080	1100	1166	943	846	1520
ENSG00000083457	ENSG00000083457.12	integrin subunit alpha E [Source:HGNC Symbol;Acc:HGNC:6147]	ITGAE	protein_coding	P38570	3682	4.748164477571284	4.772206607202696	1066.3761687664874	-0.39732250610241177	-0.36693300712384846	-0.34798918175706317	0.037059573861630286	0.060952284820799875	0.03801959785643343	1208	936	1084	1026	810	1334
ENSG00000100711	ENSG00000100711.13	zinc finger FYVE-type containing 21 [Source:HGNC Symbol;Acc:HGNC:20760]	ZFYVE21	protein_coding	Q9BQ24	79038	4.834913907598243	4.8509091136837155	1125.6646022805432	-0.3974141815107257	-0.388354948830306	-0.38846502373514813	0.004285104303244041	0.004634318685664829	5.311656072778722e-4	1287	1059	1088	900	983	1486
ENSG00000183617	ENSG00000183617.5	mitochondrial ribosomal protein L54 [Source:HGNC Symbol;Acc:HGNC:16685]	MRPL54	protein_coding	Q6P161	116541	4.102857266428899	4.126637481015349	680.8734156444606	-0.3976731144964441	-0.3804454696530505	-0.3627628410722657	0.02995069333872134	0.049246980759503345	0.029631766769391103	800	633	641	626	475	960
ENSG00000185379	ENSG00000185379.20	RAD51 paralog D [Source:HGNC Symbol;Acc:HGNC:9823]	RAD51D	protein_coding	O75771	5892	4.441788095483528	4.461999251174715	859.4546478454195	-0.3976741971075672	-0.3879501738432998	-0.37790309663781063	0.016763366243407452	0.022229791793376818	0.008942434075055147	1007	894	724	739	694	1136
ENSG00000132341	ENSG00000132341.12	RAN, member RAS oncogene family [Source:HGNC Symbol;Acc:HGNC:9846]	RAN	protein_coding	B4DV51,P62826	5901	9.231023292698312	9.246665422934207	23717.50714280196	-0.3976814361992099	-0.4007939507231286	-0.40810241399558095	0.0012275223536264853	0.002569430315177416	1.9503460583760573e-7	27185	24320	21202	18482	19414	33859
ENSG00000172500	ENSG00000172500.13	FGF1 intracellular binding protein [Source:HGNC Symbol;Acc:HGNC:3705]	FIBP	protein_coding	O43427	9158	5.735295243149566	5.75222744786403	2102.9142248716234	-0.3977263134240279	-0.39881660101991834	-0.4012785387603274	0.0030650550904075037	0.0032379608214860834	5.120788151666288e-5	2326	2163	1949	1651	1586	3215
ENSG00000213780	ENSG00000213780.11	general transcription factor IIH subunit 4 [Source:HGNC Symbol;Acc:HGNC:4658]	GTF2H4	protein_coding	A0A1U9X7S4,Q92759	2968	3.818425761720842	3.836900058910029	556.3183565692085	-0.3981567698193489	-0.40662429412036094	-0.4010946123800129	0.006309353595532243	0.008809700853145816	0.0015286994260689008	623	531	553	401	463	835
ENSG00000078902	ENSG00000078902.16	toll interacting protein [Source:HGNC Symbol;Acc:HGNC:16476]	TOLLIP	protein_coding	B3KR28,E9PNS3,F2Z2Y8,Q6FIE9,Q8N8J5,Q9H0E2	54472	5.616892904629718	5.633202586642463	1936.6449631071287	-0.39846468046368405	-0.39837290410530674	-0.4013297269793593	0.0026721269145864373	0.0027887525423919263	4.5440793431483884e-5	2098	2096	1730	1501	1667	2650
ENSG00000170382	ENSG00000170382.12	leucine rich repeat neuronal 2 [Source:HGNC Symbol;Acc:HGNC:16914]	LRRN2	protein_coding	A0A024R993,O75325	10446	4.689221866929261	4.70517641563633	1017.1523196076828	-0.3984751303837458	-0.3984905081746425	-0.4005404642808054	0.0025516747842881096	0.0026869405899930866	9.694390519592184e-5	1035	1022	1048	753	892	1428
ENSG00000130772	ENSG00000130772.14	mediator complex subunit 18 [Source:HGNC Symbol;Acc:HGNC:25944]	MED18	protein_coding	Q9BUE0	54797	3.620595936889334	3.6394055982013813	485.17936926443144	-0.3988426066876525	-0.39726914920202466	-0.38846248470139505	0.010156696318273631	0.016367215120796877	0.00621803062495901	559	458	468	399	373	698
ENSG00000008283	ENSG00000008283.16	cytochrome b561 [Source:HGNC Symbol;Acc:HGNC:2571]	CYB561	protein_coding	B3KTA1,J3QRH5,P49447	1534	5.12394910734994	5.139254000116879	1374.9539698909093	-0.39916431852767503	-0.39428185861275317	-0.3976044468064019	0.0019416257770961342	0.002024321269241445	4.8339877231207135e-5	1451	1439	1306	1131	1115	1887
ENSG00000175220	ENSG00000175220.12	Rho GTPase activating protein 1 [Source:HGNC Symbol;Acc:HGNC:673]	ARHGAP1	protein_coding	Q07960	392	6.220129129240988	6.237238182412132	2943.504247004534	-0.3994739339996995	-0.4018979483297797	-0.40581318585475096	0.00282283531158193	0.003261043102436367	1.735350048178485e-5	3155	3175	2685	2068	2538	4394
ENSG00000123395	ENSG00000123395.14	autophagy related 101 [Source:HGNC Symbol;Acc:HGNC:25679]	C12orf44	protein_coding	A0A024R128,Q9BSB4	60673	5.752642075202512	5.77326280488229	2134.5595123353905	-0.3995031515329387	-0.3921925361530136	-0.3860179643799612	0.012923392581141582	0.01679248307990412	0.0030442088445684855	2416	1925	2176	1880	1530	3048
ENSG00000169592	ENSG00000169592.15	INO80 complex subunit E [Source:HGNC Symbol;Acc:HGNC:26905]	INO80E	protein_coding	J3KNE2,Q8NBZ0	283899	6.04181368956834	6.059318169234532	2602.024431464761	-0.40011662284887306	-0.3995899813515352	-0.4016926702546271	0.00367826522919622	0.004194917935283963	7.266088045705874e-5	2910	2596	2463	2032	1927	4055
ENSG00000204392	ENSG00000204392.11	LSM2 homolog, U6 small nuclear RNA and mRNA degradation associated [Source:HGNC Symbol;Acc:HGNC:13940]	LSM2	protein_coding	Q9Y333	57819	3.4450371475782218	3.4655098447109665	430.06606784078895	-0.400332448348193	-0.389212574227103	-0.374637982852138	0.020676392693252124	0.033210312519951206	0.020584883568700568	523	413	379	358	355	576
ENSG00000164048	ENSG00000164048.14	zinc finger protein 589 [Source:HGNC Symbol;Acc:HGNC:16747]	ZNF589	protein_coding	Q86UQ0	51385	3.1737120237789522	3.194751430317724	356.2403664304198	-0.4007805222893361	-0.3906256725091363	-0.37300995752983535	0.023343165711125043	0.03780731544416478	0.02793252527417913	429	323	337	301	284	485
ENSG00000122779	ENSG00000122779.18	tripartite motif containing 24 [Source:HGNC Symbol;Acc:HGNC:11812]	TRIM24	protein_coding	A0A024R784,O15164	8805	5.106118892471002	5.131026465314414	1366.2050238352122	-0.4008822532012886	-0.4028982678319936	-0.3953081818682093	0.025392837943518553	0.02781885169510087	0.006858751828313435	1298	1452	1424	848	1260	2101
ENSG00000166313	ENSG00000166313.19	amyloid beta precursor protein binding family B member 1 [Source:HGNC Symbol;Acc:HGNC:581]	APBB1	protein_coding	B7Z4M9,O00213	322	4.98047675614052	4.996843744922751	1245.0318976547019	-0.4009275886842317	-0.4054889906556338	-0.4087379190624843	0.001784502100967116	0.0015140421236819206	1.30360662694412e-5	1357	1232	1228	906	1021	1881
ENSG00000175792	ENSG00000175792.12	RuvB like AAA ATPase 1 [Source:HGNC Symbol;Acc:HGNC:10474]	RUVBL1	protein_coding	B3KRS7,E7ETR0,Q9Y265	8607	6.578869312986685	6.595483462054136	3774.9964606833346	-0.4011852173414048	-0.3951771905833081	-0.3974957858178384	0.002758435375481829	0.0039461131863421945	5.215635094705856e-5	4142	3728	3663	3223	2825	5356
ENSG00000063322	ENSG00000063322.15	mediator complex subunit 29 [Source:HGNC Symbol;Acc:HGNC:23074]	MED29	protein_coding	B4DUA7,Q9NX70	55588	6.923164062415858	6.93780555996668	4785.600754769763	-0.4016463279642558	-0.40211862387572034	-0.41085227671785446	4.990977803276248e-4	7.19220029552867e-4	1.242897461016407e-9	4950	4892	4790	3740	3853	6910
ENSG00000103335	ENSG00000103335.22	piezo type mechanosensitive ion channel component 1 [Source:HGNC Symbol;Acc:HGNC:28993]	PIEZO1	protein_coding	Q92508	9780	7.072513114306429	7.087740176269462	5310.125233404435	-0.40215145002104086	-0.4031677776341807	-0.41055519952941716	8.17711882920371e-4	0.0011814113812311769	6.42046536843675e-8	5311	5599	5318	4152	4447	7362
ENSG00000166741	ENSG00000166741.7	nicotinamide N-methyltransferase [Source:HGNC Symbol;Acc:HGNC:7861]	NNMT	protein_coding	P40261,Q6FH49	4837	7.260091601111293	7.276599689413974	6053.242591003947	-0.4024249520923235	-0.4033571148394198	-0.40806731466672197	0.0018748794070841581	0.002753312147762489	5.202551729162238e-6	7014	5622	5925	4921	4765	8561
ENSG00000172057	ENSG00000172057.10	ORMDL sphingolipid biosynthesis regulator 3 [Source:HGNC Symbol;Acc:HGNC:16038]	ORMDL3	protein_coding	A0A024R1W6,Q8N138	94103	5.450207229416799	5.467496205149888	1726.686502816973	-0.4026023206897354	-0.39850589629738425	-0.3982446356574849	0.004198816103616062	0.004695838781235455	2.9760775541514024e-4	1971	1570	1741	1442	1393	2330
ENSG00000141934	ENSG00000141934.10	phospholipid phosphatase 2 [Source:HGNC Symbol;Acc:HGNC:9230]	PPAP2C	protein_coding	O43688	8612	5.926025826849666	5.94239413452534	2399.547155231543	-0.4028841634618878	-0.4032541327813966	-0.4075262892930817	0.00175364561112982	0.0019074028351551782	6.8019228175173196e-6	2655	2336	2361	1884	1826	3623
ENSG00000167397	ENSG00000167397.15	vitamin K epoxide reductase complex subunit 1 [Source:HGNC Symbol;Acc:HGNC:23663]	VKORC1	protein_coding	A0A0S2Z5X7,A0A0S2Z6I4,Q9BQB6	79001	5.966007752506455	5.993977568321092	2485.938746037573	-0.4029355074859593	-0.3827519668898303	-0.3725713229255909	0.04368263067138226	0.06238842392075016	0.019496425504973627	2850	2481	2253	1464	2543	3634
ENSG00000255302	ENSG00000255302.5	EP300 interacting inhibitor of differentiation 1 [Source:HGNC Symbol;Acc:HGNC:1191]	EID1	protein_coding	Q9Y6B2	23741	6.759547200590945	6.779826319624591	4288.070693490214	-0.4030799597099201	-0.4053436728615591	-0.4048321843513475	0.00839539419550589	0.010500723569114953	3.4951377441528274e-4	4307	4058	4745	2872	3802	6458
ENSG00000163638	ENSG00000163638.13	ADAM metallopeptidase with thrombospondin type 1 motif 9 [Source:HGNC Symbol;Acc:HGNC:13202]	ADAMTS9	protein_coding	Q9P2N4	56999	4.48009067425691	4.504288186009475	884.6348838187928	-0.40315870600553955	-0.38886581779461826	-0.3756352385589682	0.025977163306698827	0.03999230449137971	0.01711423403071941	928	823	943	574	894	1205
ENSG00000069849	ENSG00000069849.11	ATPase Na+/K+ transporting subunit beta 3 [Source:HGNC Symbol;Acc:HGNC:806]	ATP1B3	protein_coding	P54709	483	6.875561623292268	6.8912224200971535	4634.277562739244	-0.40331137574700576	-0.3995847377176286	-0.4045584662881529	0.0013596787527142475	0.0020019020335353063	3.0666830589948804e-6	5114	4737	4330	3854	3767	6222
ENSG00000185950	ENSG00000185950.9	insulin receptor substrate 2 [Source:HGNC Symbol;Acc:HGNC:6126]	IRS2	protein_coding	Q9P084,Q9Y4H2	8660	5.495090961509329	5.517512749014244	1787.4168403957929	-0.40338027259970344	-0.3842283341575631	-0.37483962157376616	0.021832182697040476	0.03186467970489411	0.009319979179668656	1742	1928	1758	1273	1814	2229
ENSG00000197586	ENSG00000197586.13	ectonucleoside triphosphate diphosphohydrolase 6 [Source:HGNC Symbol;Acc:HGNC:3368]	ENTPD6	protein_coding	B4DDM7,B4DHS2,B4DU64,B4E1D1,O75354	955	6.820744981774123	6.836940758354813	4463.136131538137	-0.40353497017179074	-0.40001237813084717	-0.40413596849503564	0.0018155898182465433	0.002660515211960697	1.0452761786575263e-5	5068	4305	4292	3747	3536	6080
ENSG00000181513	ENSG00000181513.14	acyl-CoA binding domain containing 4 [Source:HGNC Symbol;Acc:HGNC:23337]	ACBD4	protein_coding	A0A0S2Z5Q0,A0A0S2Z5W7,A0A0S2Z5Y4,B4DJP3,K7EM05,Q8NC06	79777	4.649424347337615	4.668852567561167	991.3072154800097	-0.4035628036261517	-0.4090902383623867	-0.4068562757088385	0.0059049217942804344	0.006231858442932951	5.097149218525131e-4	1100	985	960	667	846	1535
ENSG00000106400	ENSG00000106400.12	zinc finger HIT-type containing 1 [Source:HGNC Symbol;Acc:HGNC:21688]	ZNHIT1	protein_coding	O43257	10467	5.486310383514854	5.5050971163309015	1772.051355323094	-0.4039987644722368	-0.4050713423032657	-0.4027983544183012	0.006237670966641375	0.006529862321794924	4.802346933586819e-4	2124	1792	1528	1388	1520	2388
ENSG00000154719	ENSG00000154719.14	mitochondrial ribosomal protein L39 [Source:HGNC Symbol;Acc:HGNC:14027]	MRPL39	protein_coding	Q9NYK5	54148	4.2988892544528055	4.315673118063503	776.4285345045195	-0.40400598821941935	-0.39376683302861387	-0.3911282239379222	0.004691964612135649	0.007473257001474538	0.001348193580860277	816	787	765	663	604	1065
ENSG00000161203	ENSG00000161203.13	adaptor related protein complex 2 subunit mu 1 [Source:HGNC Symbol;Acc:HGNC:564]	AP2M1	protein_coding	B4DNB9,E9PFW3,Q96CW1	1173	8.053063623596879	8.067781281949642	10474.790251117294	-0.40403125498304093	-0.4043458391901425	-0.4138946569466005	4.0926667317924703e-4	8.465631415979103e-4	3.554395251786046e-11	11615	10433	10058	8055	8422	15350
ENSG00000137656	ENSG00000137656.12	BUD13 homolog [Source:HGNC Symbol;Acc:HGNC:28199]	BUD13	protein_coding	Q9BRD0	84811	4.125681772543287	4.150034196140791	691.4320889132971	-0.40420043098417846	-0.4087863318464477	-0.39557197107250186	0.022000733879794572	0.02571821752774943	0.009681165745182959	744	696	682	547	468	1127
ENSG00000196235	ENSG00000196235.14	SPT5 homolog, DSIF elongation factor subunit [Source:HGNC Symbol;Acc:HGNC:11469]	SUPT5H	protein_coding	O00267	6829	7.889932528194826	7.904744584967304	9355.755746765648	-0.4044890134678288	-0.4040200896134359	-0.41264137418967484	4.6663649422848294e-4	9.055942451575748e-4	3.826077224139374e-10	9851	9403	9377	7378	7377	13622
ENSG00000196262	ENSG00000196262.14	peptidylprolyl isomerase A [Source:HGNC Symbol;Acc:HGNC:9253]	PPIA	protein_coding	P62937,V9HWF5	5478	10.254297340932538	10.268994393627803	48176.35865146129	-0.4045782916323796	-0.4050821739936762	-0.414502853862971	3.6400322414008405e-4	0.0011975838846078142	6.05700041628344e-12	53880	48127	45723	37358	39004	69504
ENSG00000074800	ENSG00000074800.16	enolase 1 [Source:HGNC Symbol;Acc:HGNC:3350]	ENO1	protein_coding	A0A024R4F1,P06733	2023	11.033368446866398	11.049488508509429	82741.49957538003	-0.404706442124492	-0.4015659027726877	-0.40877610191463504	0.0014787790894804508	0.0037482871839583363	2.5005052427984474e-7	91899	83072	78490	57461	74017	120316
ENSG00000128524	ENSG00000128524.5	ATPase H+ transporting V1 subunit F [Source:HGNC Symbol;Acc:HGNC:16832]	ATP6V1F	protein_coding	A4D1K0,Q16864	9296	6.396659586996678	6.412621240909987	3324.339424436554	-0.4050675308252289	-0.40665108029911406	-0.41330394871270904	0.0010547024996702536	0.0012471962961120113	1.7559551419302136e-7	3630	3439	3128	2405	2748	5009
ENSG00000095002	ENSG00000095002.15	mutS homolog 2 [Source:HGNC Symbol;Acc:HGNC:7325]	MSH2	protein_coding	P43246	4436	6.2515789515126645	6.26715538600608	3006.619504213936	-0.4051475726685069	-0.39735972298957023	-0.4016100786979037	0.001644223481592389	0.0021297348525402414	1.1555365551937323e-5	3192	3048	2942	2480	2557	3895
ENSG00000185339	ENSG00000185339.9	transcobalamin 2 [Source:HGNC Symbol;Acc:HGNC:11653]	TCN2	protein_coding	P20062	6948	3.0696000498117226	3.093044488616747	331.5483373406175	-0.4053710015975046	-0.4176391330364594	-0.39878648514183235	0.020644599114181268	0.025728623902357223	0.01607400725737185	398	334	291	245	268	494
ENSG00000173218	ENSG00000173218.15	VANGL planar cell polarity protein 1 [Source:HGNC Symbol;Acc:HGNC:15512]	VANGL1	protein_coding	A0A024R0E3,Q8TAA9	81839	5.496129260934547	5.511558532363077	1780.1157920240157	-0.4055741674874109	-0.4030173341053109	-0.4081418577357842	0.001250039247203456	0.001227154250686061	4.470012953324676e-6	1809	1819	1812	1398	1515	2417
ENSG00000264577	ENSG00000264577.1	novel transcript, antisense to RPL23A	AC010761.8	antisense	NA	NA	2.3486983809904194	2.376674071035348	201.10210428767746	-0.40560954159639734	-0.4223524750106452	-0.3876927398659604	0.04147524261762899	0.045260848948306974	0.05170013634300799	231	217	173	143	165	304
ENSG00000186350	ENSG00000186350.12	retinoid X receptor alpha [Source:HGNC Symbol;Acc:HGNC:10477]	RXRA	protein_coding	F1D8Q5,P19793,Q6P3U7	6256	5.905749754330697	5.921933924998168	2366.639666131173	-0.40565569748545577	-0.3969518350195718	-0.3989433896101232	0.002446155684797271	0.0030999357545502993	6.616056387152455e-5	2442	2387	2391	2000	1952	3083
ENSG00000025772	ENSG00000025772.8	translocase of outer mitochondrial membrane 34 [Source:HGNC Symbol;Acc:HGNC:15746]	TOMM34	protein_coding	Q15785	10953	5.42058089715987	5.438315611875706	1691.5924654093524	-0.4057400455049602	-0.4054968432501834	-0.4064412357489383	0.00335838700699953	0.003510603292245076	1.084335555326766e-4	1853	1761	1573	1365	1257	2531
ENSG00000241973	ENSG00000241973.11	phosphatidylinositol 4-kinase alpha [Source:HGNC Symbol;Acc:HGNC:8983]	PI4KA	protein_coding	B4DYG5,P42356,Q4LE69	5297	5.855946752731752	5.872073530595663	2285.582147569665	-0.40574380660171133	-0.40790526937076405	-0.4128860131049257	0.001327993589842316	0.0013892648957711815	2.40128340874481e-6	2316	2492	2191	1764	1902	3214
ENSG00000005194	ENSG00000005194.15	cytokine induced apoptosis inhibitor 1 [Source:HGNC Symbol;Acc:HGNC:28050]	CIAPIN1	protein_coding	H3BT65,Q6FI81	57019	5.931634763771389	5.952386848812924	2417.0226021815984	-0.4057863320991743	-0.3956918239135818	-0.38954415960462346	0.011354128781234003	0.015947905815478718	0.002546018535282619	2821	2367	2209	2157	1746	3363
ENSG00000120948	ENSG00000120948.18	TAR DNA binding protein [Source:HGNC Symbol;Acc:HGNC:11571]	TARDBP	protein_coding	A0A024R4E2,Q13148,Q9H256	23435	7.4691319899221815	7.4849144214077805	6992.648639079879	-0.40610784079552714	-0.40828984793529755	-0.41580763204869553	8.24119598148306e-4	0.0013059919824743647	2.210992717535139e-8	7075	7008	7321	5225	5707	10337
ENSG00000151006	ENSG00000151006.7	serine protease 53 [Source:HGNC Symbol;Acc:HGNC:34407]	PRSS53	protein_coding	Q2L4Q9	339105	2.2477722489221037	2.2739843305583607	187.31682785039473	-0.40632871167605183	-0.4114655052433404	-0.376864986957705	0.04159478353808336	0.051093226703518534	0.06340621389996828	220	167	189	133	165	268
ENSG00000006607	ENSG00000006607.14	FERM, ARH/RhoGEF and pleckstrin domain protein 2 [Source:HGNC Symbol;Acc:HGNC:16460]	FARP2	protein_coding	O94887	9855	5.293821009356593	5.31037867013737	1548.394554374698	-0.4064612608354775	-0.39354909512482156	-0.3938244683881638	0.003969914357723783	0.004639965858224643	3.276130477648374e-4	1693	1588	1446	1226	1399	1973
ENSG00000170473	ENSG00000170473.17	PYM homolog 1, exon junction complex associated factor [Source:HGNC Symbol;Acc:HGNC:30258]	WIBG	protein_coding	Q9BRP8	84305	4.548758050344862	4.569375163872256	925.1039691674014	-0.40663074186895276	-0.41622654166709877	-0.41211086111657713	0.007312754623282563	0.007390063579452867	7.896321807776422e-4	1030	962	857	642	740	1469
ENSG00000187091	ENSG00000187091.13	phospholipase C delta 1 [Source:HGNC Symbol;Acc:HGNC:9060]	PLCD1	protein_coding	A8K8F9,P51178	5333	3.2299703412473266	3.2544780816597165	371.32824749935	-0.4066601041828008	-0.3782154248213427	-0.35482488419779	0.03705994328425932	0.07162433639025323	0.05612056966158175	387	357	383	250	383	483
ENSG00000070610	ENSG00000070610.14	glucosylceramidase beta 2 [Source:HGNC Symbol;Acc:HGNC:18986]	GBA2	protein_coding	Q9HCG7	57704	5.848616766658698	5.866211911505604	2275.6161524368454	-0.4069086833461338	-0.40892354587172286	-0.4121311643930727	0.0024872590350554216	0.002660825360149461	1.68426719581443e-5	2501	2318	2168	1664	1766	3581
ENSG00000214063	ENSG00000214063.11	tetraspanin 4 [Source:HGNC Symbol;Acc:HGNC:11859]	TSPAN4	protein_coding	A0A024RCE1,A8MVV6,O14817	7106	6.62218822894204	6.639821454445969	3893.233138569876	-0.4070506517530115	-0.4015593499887172	-0.40235505408571837	0.003455050430842955	0.004944874813574675	1.0593009951626456e-4	4274	3644	3992	3351	2994	5295
ENSG00000175866	ENSG00000175866.15	BAR/IMD domain containing adaptor protein 2 [Source:HGNC Symbol;Acc:HGNC:947]	BAIAP2	protein_coding	I3L4C2,Q9UQB8	10458	3.9280863709933085	3.9486051632428563	601.2113003968993	-0.40723717666279396	-0.42001509440829826	-0.4125044702637475	0.007708956626530512	0.009614749153526217	0.0016039508581871453	612	605	631	417	500	919
ENSG00000227500	ENSG00000227500.10	secretory carrier membrane protein 4 [Source:HGNC Symbol;Acc:HGNC:30385]	SCAMP4	protein_coding	Q969E2	113178	5.433967376461046	5.449607043429219	1704.932952733098	-0.40728911771862214	-0.40931235390719684	-0.4151665038804751	8.569286936050889e-4	7.552349431613035e-4	4.4975396081868416e-7	1770	1751	1704	1311	1372	2481
ENSG00000144580	ENSG00000144580.13	CCR4-NOT transcription complex subunit 9 [Source:HGNC Symbol;Acc:HGNC:10445]	RQCD1	protein_coding	D5MQE1,Q92600	9125	6.028976304188401	6.04638776107289	2579.160735194516	-0.4074212468193977	-0.4083788812590624	-0.41087667306260406	0.0024713051153909785	0.002793425770562322	2.3248695186384443e-5	2829	2740	2347	2061	1960	3811
ENSG00000134569	ENSG00000134569.10	LDL receptor related protein 4 [Source:HGNC Symbol;Acc:HGNC:6696]	LRP4	protein_coding	O75096	4038	4.599711620096694	4.615598738790071	955.9939426584884	-0.4075877805505506	-0.4019958390418886	-0.404202897901711	0.0021501843935676714	0.0025333659604962803	1.0669366090577042e-4	1070	959	899	763	797	1306
ENSG00000076201	ENSG00000076201.15	protein tyrosine phosphatase non-receptor type 23 [Source:HGNC Symbol;Acc:HGNC:14406]	PTPN23	protein_coding	B4DST5,Q9H3S7	25930	5.082803178812852	5.100972044150277	1338.2665898993034	-0.4079960497567252	-0.4142349771753476	-0.41538282516795283	0.002923994608754115	0.0026430487173788	5.3386990819038015e-5	1388	1406	1316	973	1052	2080
ENSG00000090372	ENSG00000090372.15	striatin 4 [Source:HGNC Symbol;Acc:HGNC:15721]	STRN4	protein_coding	B3KPF6,Q59GV6,Q9NRL3	29888	6.79612180547051	6.8139821460609005	4390.990109501637	-0.4080552668933272	-0.4084273497427248	-0.4119712051566553	0.0027905386828098225	0.0036986602713787557	1.448270228070576e-5	4544	4718	4198	3239	3373	6925
ENSG00000071553	ENSG00000071553.17	ATPase H+ transporting accessory protein 1 [Source:HGNC Symbol;Acc:HGNC:868]	ATP6AP1	protein_coding	A0A0C4DGX8,Q15904	537	5.602634606673291	5.619220049454172	1918.341717943731	-0.4083685064148235	-0.3998521367332413	-0.40151547994640774	0.0029150282494694543	0.003386502350291139	1.0114192472400016e-4	1973	1892	1991	1515	1710	2469
ENSG00000173566	NA	NA	NUDT18	protein_coding	NA	NA	3.8984776638058314	3.930588458879936	593.3628953594712	-0.4086092012933067	-0.4192429012814794	-0.39534575421175305	0.04889414122523434	0.057053243250745914	0.028606372824831736	749	559	527	358	541	926
ENSG00000138668	ENSG00000138668.19	heterogeneous nuclear ribonucleoprotein D [Source:HGNC Symbol;Acc:HGNC:5036]	HNRNPD	protein_coding	A0A024RDB4,A0A024RDF3,A0A024RDF4,Q14103	3184	7.512623940150444	7.5446431960726885	7289.155857293328	-0.4087397462013664	-0.43862847422468015	-0.42393102258730175	0.04125095142671355	0.041096271330484054	0.005701228507070436	6685	6351	9390	5478	5722	10729
ENSG00000105701	ENSG00000105701.16	FKBP prolyl isomerase 8 [Source:HGNC Symbol;Acc:HGNC:3724]	FKBP8	protein_coding	A0A024R7P2,B2R8G6,Q14318	23770	7.011750898031106	7.027020706565115	5090.77294006613	-0.4092105709836889	-0.40875534860082013	-0.4176433092147035	5.17185053127182e-4	7.847763304374115e-4	1.2480943411735425e-9	5621	5159	4843	3771	4409	7150
ENSG00000160741	ENSG00000160741.17	CREB regulated transcription coactivator 2 [Source:HGNC Symbol;Acc:HGNC:27301]	CRTC2	protein_coding	Q53ET0	200186	5.04924122793266	5.068796882441047	1308.537736772223	-0.40923245284876636	-0.41543912466977756	-0.414708772840292	0.004780291935496165	0.0044750754447022735	2.0532133412355907e-4	1422	1366	1238	928	1022	2085
ENSG00000181830	ENSG00000181830.9	solute carrier family 35 member C1 [Source:HGNC Symbol;Acc:HGNC:20197]	SLC35C1	protein_coding	B3KQH0,Q96A29	55343	5.088592195340374	5.106367965503238	1343.5306328578529	-0.409545581825445	-0.4129361444614508	-0.4142222703189494	0.0026102311010601205	0.002457195661809834	5.44118459489497e-5	1459	1295	1372	1042	1019	2035
ENSG00000104894	ENSG00000104894.12	CD37 molecule [Source:HGNC Symbol;Acc:HGNC:1666]	CD37	protein_coding	P11049	951	2.3037026853574316	2.3262246622834395	194.75738812478838	-0.4101382736742625	-0.3851266171781797	-0.35106978480315026	0.04830660126994099	0.07467821154795105	0.09456651577038956	194	183	214	163	170	245
ENSG00000167491	ENSG00000167491.17	GATA zinc finger domain containing 2A [Source:HGNC Symbol;Acc:HGNC:29989]	GATAD2A	protein_coding	A0A024R7K7,A0A024R7M6,Q86YP4	54815	5.68407972363943	5.701064686234161	2029.708961559376	-0.4109368760261024	-0.4117870387664381	-0.4155743072181486	0.001611072535210212	0.00167118224819903	5.9342123548874224e-6	2185	2091	1956	1583	1539	3064
ENSG00000243678	ENSG00000243678.11	NME/NM23 nucleoside diphosphate kinase 2 [Source:HGNC Symbol;Acc:HGNC:7850]	NME1-NME2	protein_coding	F6XY72,P22392,Q6FHN3	4831	9.24745075317857	9.263602632538014	23999.352205489697	-0.4111179613352174	-0.4131753286868726	-0.4204791814508593	7.629438571454094e-4	0.0017471080712843923	2.0604614241196017e-8	26909	22247	24569	18854	19530	33668
ENSG00000186205	ENSG00000186205.13	mitochondrial amidoxime reducing component 1 [Source:HGNC Symbol;Acc:HGNC:26189]	MARC1	protein_coding	Q5VT66	64757	3.679959867098535	3.7008836651004096	506.70781412927494	-0.41120158331869816	-0.3975932217272385	-0.38311922587480185	0.016763366243407452	0.029312793626191793	0.015399350964272373	508	568	470	443	393	675
ENSG00000172375	ENSG00000172375.13	C2CD2 like [Source:HGNC Symbol;Acc:HGNC:29000]	C2CD2L	protein_coding	O14523	9854	2.7468822151651047	2.7726975542643966	265.18569200315505	-0.4115429314667222	-0.4244180126056516	-0.39801058234788206	0.02697563061721442	0.032289316636473456	0.027283040584268687	304	276	239	205	195	408
ENSG00000100982	ENSG00000100982.12	PDX1 C-terminal inhibiting factor 1 [Source:HGNC Symbol;Acc:HGNC:16200]	PCIF1	protein_coding	Q9H4Z3	63935	4.975929782474823	4.992002837064912	1241.1246937729652	-0.4121269479089066	-0.414020849199774	-0.41888341132840273	9.772096268884536e-4	8.287289114338381e-4	1.7917562616538622e-6	1310	1249	1251	923	1040	1784
ENSG00000135966	ENSG00000135966.13	transforming growth factor beta receptor associated protein 1 [Source:HGNC Symbol;Acc:HGNC:16836]	TGFBRAP1	protein_coding	Q8WUH2	9392	5.545592778626721	5.5615237231295644	1842.85239693938	-0.4121283525581784	-0.409813487639984	-0.41495963155442	0.001073383795735124	0.0010853471124567535	2.437856487072953e-6	2011	1926	1718	1469	1515	2532
ENSG00000213523	ENSG00000213523.10	steroid receptor RNA activator 1 [Source:HGNC Symbol;Acc:HGNC:11281]	SRA1	protein_coding	Q9HD15	10011	4.972624589230216	4.9916651778679535	1240.947963591753	-0.4125774014320889	-0.40987188267710806	-0.40747095336382916	0.004880651647879016	0.005489995092451913	5.111932503612507e-4	1368	1292	1150	1031	907	1819
ENSG00000170293	ENSG00000170293.9	CKLF like MARVEL transmembrane domain containing 8 [Source:HGNC Symbol;Acc:HGNC:19179]	CMTM8	protein_coding	Q8IZV2	152189	2.950247233094847	2.973056009046355	305.32998988269316	-0.41263091878641256	-0.40341600041389225	-0.38128421680805974	0.027992680615355914	0.04122276710527949	0.03347321009808554	340	340	256	240	266	404
ENSG00000160584	ENSG00000160584.16	SIK family kinase 3 [Source:HGNC Symbol;Acc:HGNC:29165]	SIK3	protein_coding	A1A5A9,H0Y494,J3KPC8,Q9Y2K2	23387	4.517273905062282	4.535865505358437	904.4676145144557	-0.4127854422386912	-0.4008797741899966	-0.3970620524655728	0.006613073822064185	0.00937118533004086	0.001626826552714134	1015	930	825	662	846	1192
ENSG00000173320	ENSG00000173320.12	storkhead box 2 [Source:HGNC Symbol;Acc:HGNC:25450]	STOX2	protein_coding	Q9P2F5	56977	3.4093380080937754	3.4289153530151415	419.3578260419945	-0.41291460881354786	-0.41035191890591677	-0.3985003101867839	0.01139590616951428	0.018094048704759613	0.00809015914693954	418	405	460	334	349	569
ENSG00000205155	ENSG00000205155.8	presenilin enhancer, gamma-secretase subunit [Source:HGNC Symbol;Acc:HGNC:30100]	PSENEN	protein_coding	Q9NZ42	55851	6.523516214779725	6.543902036467269	3642.5701027614814	-0.41314395976898893	-0.41646400079851653	-0.41031368864279794	0.006475586281489653	0.007787268386981871	3.168608856453868e-4	4484	3246	3497	2980	2968	4867
ENSG00000144579	ENSG00000144579.7	CTD small phosphatase 1 [Source:HGNC Symbol;Acc:HGNC:21614]	CTDSP1	protein_coding	A0A024R461,Q9GZU7	58190	6.351107103664945	6.3696318821169164	3226.386582853482	-0.41330581003678074	-0.4112676119194036	-0.41421140455185324	0.0032645705588683254	0.004123146077308381	2.764555781527324e-5	3537	3335	3040	2156	2850	4854
ENSG00000108559	ENSG00000108559.12	nucleoporin 88 [Source:HGNC Symbol;Acc:HGNC:8067]	NUP88	protein_coding	B4DP20,Q99567	4927	6.425793779048462	6.44279533668734	3395.6600707049424	-0.41391649757998555	-0.41231304826455556	-0.41629481315450523	0.001537276120975027	0.001988736108220411	4.998811114581665e-6	3796	3520	3119	2787	2636	4766
ENSG00000179632	ENSG00000179632.10	MAF1 homolog, negative regulator of RNA polymerase III [Source:HGNC Symbol;Acc:HGNC:24966]	MAF1	protein_coding	Q9H063	84232	7.300894084143996	7.316956586170156	6224.056442963999	-0.41408899295894236	-0.4137802689792445	-0.4213404226169826	6.596323818324841e-4	0.001055135061349313	8.535200240877121e-9	6847	6296	5985	4749	4847	9358
ENSG00000187790	ENSG00000187790.11	FA complementation group M [Source:HGNC Symbol;Acc:HGNC:23168]	FANCM	protein_coding	Q8IYD8	57697	3.387304771505902	3.4065048920254752	412.9495874995013	-0.4140945418035101	-0.3902984310481917	-0.3765235168076354	0.016558380126600818	0.03026833182185547	0.018179137966684366	416	442	399	319	385	523
ENSG00000130640	ENSG00000130640.13	tubulin gamma complex associated protein 2 [Source:HGNC Symbol;Acc:HGNC:18599]	TUBGCP2	protein_coding	Q53EQ3,Q9BSJ2	10844	6.35482781976989	6.371223744948809	3230.4709300669488	-0.41432033612609104	-0.4164463896824266	-0.4231583259472157	7.723198980561585e-4	9.044286643011338e-4	3.715645771269394e-8	3341	3377	3204	2369	2625	4832
ENSG00000182628	ENSG00000182628.13	spindle and kinetochore associated complex subunit 2 [Source:HGNC Symbol;Acc:HGNC:28006]	SKA2	protein_coding	J3KSP0,Q8WVK7	348235	6.005811693953721	6.028233680526695	2546.0893050367563	-0.4145869335002064	-0.4177250703435655	-0.41493452583815404	0.010378959933238747	0.011746244556722265	6.98301058916753e-4	2493	2536	2783	1656	2206	3957
ENSG00000096384	ENSG00000096384.20	heat shock protein 90 alpha family class B member 1 [Source:HGNC Symbol;Acc:HGNC:5258]	HSP90AB1	protein_coding	A0A024RD80,B4DGL0,P08238,Q6PK50	3326	10.396626990546867	10.412015558820297	53201.13027022858	-0.41464847421722434	-0.4140381806363999	-0.4224307500961101	3.373769001479712e-4	0.001130847113710336	1.955232672812593e-11	58432	53925	51117	41481	45292	71722
ENSG00000148840	ENSG00000148840.11	PPARG related coactivator 1 [Source:HGNC Symbol;Acc:HGNC:30025]	PPRC1	protein_coding	E7EVG6,Q5VV67	23082	6.24552774640798	6.2647787273221525	3001.292586749016	-0.4147812208970539	-0.40833174504371017	-0.40739955231774533	0.00489432769377757	0.006600111159234616	2.472879638898711e-4	3140	3157	2900	2544	2139	4407
ENSG00000088038	ENSG00000088038.19	CCR4-NOT transcription complex subunit 3 [Source:HGNC Symbol;Acc:HGNC:7879]	CNOT3	protein_coding	A0A024R4R3,O75175	4849	5.393007433896388	5.412823362098602	1661.5233943259188	-0.41513320712962454	-0.42110012595060103	-0.42115540378857214	0.0042192760150708995	0.0040782721659679095	1.0923732821632169e-4	1685	1695	1729	1190	1285	2632
ENSG00000171853	ENSG00000171853.16	trafficking protein particle complex 12 [Source:HGNC Symbol;Acc:HGNC:24284]	TRAPPC12	protein_coding	A0A0J9YXQ9,Q8WVT3	51112	5.662444419186096	5.679957353439367	2000.6223551204932	-0.4151725620968225	-0.4134787389392089	-0.41541743655679925	0.002085768330330155	0.002373187419792152	2.7543264431952863e-5	2201	2114	1833	1641	1542	2825
ENSG00000078668	ENSG00000078668.14	voltage dependent anion channel 3 [Source:HGNC Symbol;Acc:HGNC:12674]	VDAC3	protein_coding	Q9Y277	7419	7.218916066372076	7.237450950812622	5891.845709176215	-0.4152941925358156	-0.41319663892130615	-0.4126198793884943	0.003161245701118363	0.004689546262042146	4.703767497356425e-5	6871	5943	5314	4974	4626	7915
ENSG00000168778	ENSG00000168778.12	tectonic family member 2 [Source:HGNC Symbol;Acc:HGNC:25774]	TCTN2	protein_coding	Q96GX1	79867	3.762470789078832	3.7906736574530258	538.9106335352491	-0.4155663874830594	-0.3850083799323801	-0.36120617438458874	0.04020884505963754	0.07836841612695976	0.050483939374861904	571	563	507	338	572	713
ENSG00000126107	ENSG00000126107.15	HECT domain E3 ubiquitin protein ligase 3 [Source:HGNC Symbol;Acc:HGNC:26117]	HECTD3	protein_coding	A1A4G1,B3KU34,Q5T447	79654	5.373320085431644	5.394601059549372	1640.427413050735	-0.4155782633993015	-0.42169897597701456	-0.4199459050420635	0.006775323790612362	0.00674623812802667	3.4705420886527985e-4	1867	1724	1472	1124	1322	2601
ENSG00000240065	ENSG00000240065.8	proteasome 20S subunit beta 9 [Source:HGNC Symbol;Acc:HGNC:9546]	PSMB9	protein_coding	A0A1U9X8D7,P28065	5698	3.1566100707889064	3.1789667906994152	352.27012797162786	-0.4159150137208069	-0.41718157586876153	-0.39994152748582784	0.017752537429700767	0.025686297977356547	0.014753933257096714	394	311	378	257	311	487
ENSG00000092094	ENSG00000092094.11	O-sialoglycoprotein endopeptidase [Source:HGNC Symbol;Acc:HGNC:18028]	OSGEP	protein_coding	Q9NPF4	55644	4.786987723878917	4.805211086594849	1090.230963990583	-0.4160782504082125	-0.41722921634371635	-0.41712221748366646	0.002724079332008831	0.002770560695746355	1.0872184953409202e-4	1207	1071	1076	868	816	1621
ENSG00000013016	ENSG00000013016.16	EH domain containing 3 [Source:HGNC Symbol;Acc:HGNC:3244]	EHD3	protein_coding	Q9NZN3	30845	4.736180214243813	4.752499280275215	1051.240999107269	-0.4160908149069903	-0.413731487676284	-0.41708929267767175	0.0013108320957060091	0.0013453213195424142	1.6856168640700294e-5	1165	1047	1018	835	847	1472
ENSG00000132661	ENSG00000132661.4	nuclear transport factor 2 like export factor 1 [Source:HGNC Symbol;Acc:HGNC:15913]	NXT1	protein_coding	Q9UKK6	29107	5.103954117719104	5.12891351914622	1365.4797931581045	-0.4162939336274528	-0.3996603449008702	-0.38406544581183555	0.023008401711045144	0.034169316857428696	0.013312351107645557	1660	1286	1240	1262	981	1822
ENSG00000157399	ENSG00000157399.16	arylsulfatase L [Source:HGNC Symbol;Acc:HGNC:719]	ARSE	protein_coding	A1L484,B7Z1M0,B7Z6V4,F5GYY5,F5H324,P51690	415	6.1658319144144675	6.1815625940830845	2832.6471126352244	-0.4163453813684219	-0.41714758451183265	-0.4254630014827409	4.384095306474406e-4	4.834004805739862e-4	1.5926326254034628e-9	3134	2836	2744	2160	2298	4088
ENSG00000197852	ENSG00000197852.12	inka box actin regulator 2 [Source:HGNC Symbol;Acc:HGNC:28045]	FAM212B	protein_coding	A0A1W2PL72,Q9NTI7	55924	2.624823030545102	2.6451580850078438	243.05574903788127	-0.4164918926310375	-0.39501636226031017	-0.37269705869584757	0.023187655784340525	0.03974005260355622	0.041720484532731576	277	243	223	203	203	318
ENSG00000171503	ENSG00000171503.12	electron transfer flavoprotein dehydrogenase [Source:HGNC Symbol;Acc:HGNC:3483]	ETFDH	protein_coding	B4DEQ0,Q16134	2110	3.5773017669229112	3.5950285206173995	470.53238532642524	-0.41653400908334937	-0.41260174522417553	-0.40749105391853463	0.004746002273804564	0.008491081711217744	0.0018231568788170103	523	451	471	367	391	652
ENSG00000086232	ENSG00000086232.13	eukaryotic translation initiation factor 2 alpha kinase 1 [Source:HGNC Symbol;Acc:HGNC:24921]	EIF2AK1	protein_coding	A0A024QZU1,Q9BQI3	27102	7.9279179957528925	7.9433114731008505	9609.032798222213	-0.4166479069026601	-0.41682676637631705	-0.42655703538376777	2.7637007467912943e-4	5.704356249882768e-4	3.029249837010453e-13	10234	9661	9630	7319	7725	14010
ENSG00000107902	ENSG00000107902.14	phospholysine phosphohistidine inorganic pyrophosphate phosphatase [Source:HGNC Symbol;Acc:HGNC:30042]	LHPP	protein_coding	Q5T1Z0,Q9H008	64077	3.5815378744996207	3.6034544633819596	472.99358472332705	-0.4168128831774976	-0.4323413530149759	-0.4208598338810277	0.008962442499093027	0.011451479045221839	0.0027310706778693908	474	505	480	333	384	720
ENSG00000180185	ENSG00000180185.11	fumarylacetoacetate hydrolase domain containing 1 [Source:HGNC Symbol;Acc:HGNC:14169]	FAHD1	protein_coding	Q6P587	81889	4.771838515188965	4.790037492897142	1079.0714198616822	-0.41686034276452266	-0.4128371744988664	-0.41124477127686465	0.0035987173520423336	0.004075023170886675	3.2881286300299615e-4	1236	1109	973	888	852	1486
ENSG00000127837	ENSG00000127837.9	angio associated migratory cell protein [Source:HGNC Symbol;Acc:HGNC:18]	AAMP	protein_coding	A0A024R410,C9JEH3,Q13685	14	6.818076599147598	6.835271681357057	4457.916613753665	-0.41699899807896174	-0.41444803362943744	-0.41860275022598015	0.001457303322325739	0.0021341501632684465	3.946479319544001e-6	5104	4355	4252	3697	3457	6176
ENSG00000157895	ENSG00000157895.11	chromosome 12 open reading frame 43 [Source:HGNC Symbol;Acc:HGNC:25719]	C12orf43	protein_coding	B4DRA4,B4DWJ9,E7ENF1,F5H7W8,G5EA44,Q96C57	64897	4.2615197206499555	4.28082391011607	757.6606135271159	-0.4174371155034321	-0.41580373135830767	-0.4114154760331253	0.0052031683245526246	0.007225116394571873	0.0010452415904289981	865	777	690	621	575	1083
ENSG00000064687	ENSG00000064687.13	ATP binding cassette subfamily A member 7 [Source:HGNC Symbol;Acc:HGNC:37]	ABCA7	protein_coding	B3KUJ3,Q8IZY2	10347	4.466043521499184	4.485648283981474	873.2132390888751	-0.41748517457750617	-0.4235662265230436	-0.42108039591107715	0.004320954467251843	0.004872790759593255	3.3251658330164737e-4	945	959	788	624	744	1267
ENSG00000110063	ENSG00000110063.10	decapping enzyme, scavenger [Source:HGNC Symbol;Acc:HGNC:29812]	DCPS	protein_coding	Q96C86	28960	4.002604626447334	4.026009288586255	634.6731964367096	-0.417818059688883	-0.4278132783123584	-0.4152150689774658	0.013334546680262635	0.016119442582845055	0.004573352216073762	620	715	619	507	459	956
ENSG00000213398	ENSG00000213398.8	lecithin-cholesterol acyltransferase [Source:HGNC Symbol;Acc:HGNC:6522]	LCAT	protein_coding	A0A140VK24,P04180	3931	2.1088047754318366	2.139516903499696	170.3570197283661	-0.41803396643089175	-0.44111368032660464	-0.39821287946873485	0.043359760416745594	0.04403676207347732	0.057075383989176234	171	177	179	115	138	266
ENSG00000136807	ENSG00000136807.14	cyclin dependent kinase 9 [Source:HGNC Symbol;Acc:HGNC:1780]	CDK9	protein_coding	A0A024R880,P50750	1025	5.566439003767842	5.58307729655723	1870.1433607176768	-0.4180923608811063	-0.4207677121094629	-0.42661723240351085	7.522775126603406e-4	7.042018711770911e-4	1.2728415684148824e-7	2014	1918	1825	1380	1512	2780
ENSG00000023330	ENSG00000023330.15	5'-aminolevulinate synthase 1 [Source:HGNC Symbol;Acc:HGNC:396]	ALAS1	protein_coding	B4DVA0,P13196,Q5JAM2	211	5.517442679699087	5.533845950755601	1807.6992178641856	-0.41826998158566525	-0.41791454374076786	-0.42337951046287814	8.13862869578091e-4	8.029038653942172e-4	5.709987127679958e-7	1920	1842	1794	1434	1411	2598
ENSG00000136819	ENSG00000136819.15	chromosome 9 open reading frame 78 [Source:HGNC Symbol;Acc:HGNC:24932]	C9orf78	protein_coding	Q9NZ63	51759	5.49706083739393	5.517030812153345	1786.479268056401	-0.4183492798908524	-0.4212952390045939	-0.4208028571213577	0.004447121249388636	0.00461368111314961	1.6498805000036612e-4	1820	1773	1898	1394	1306	2748
ENSG00000178741	ENSG00000178741.12	cytochrome c oxidase subunit 5A [Source:HGNC Symbol;Acc:HGNC:2267]	COX5A	protein_coding	P20674	9377	6.8134358921187115	6.830476523700677	4441.915820423502	-0.4183511361310472	-0.420500018884092	-0.42707254123895416	9.413391069804888e-4	0.001249243231245662	8.087157610465061e-8	4951	4662	4074	3225	3698	6525
ENSG00000198712	ENSG00000198712.1	mitochondrially encoded cytochrome c oxidase II [Source:HGNC Symbol;Acc:HGNC:7421]	MT-CO2	protein_coding	P00403,U5Z487	4513	13.031699341745007	13.06086230294447	333518.4546630957	-0.4189502045284108	-0.39178022682652086	-0.37490964799174775	0.03985638910507446	0.07195100735871408	0.011361351988247755	324167	342696	348490	231407	227148	612931
ENSG00000166582	ENSG00000166582.10	centromere protein V [Source:HGNC Symbol;Acc:HGNC:29920]	CENPV	protein_coding	Q7Z7K6	201161	5.982106048672322	6.000622642966235	2498.8032681177856	-0.41914986437544277	-0.42103422507125887	-0.4228790348633452	0.002413953405252744	0.0027208355536246266	2.4515564503647482e-5	2938	2527	2244	1999	1946	3556
ENSG00000169228	ENSG00000169228.14	RAB24, member RAS oncogene family [Source:HGNC Symbol;Acc:HGNC:9765]	RAB24	protein_coding	Q969Q5	53917	4.749071058655593	4.76853846710207	1062.6946322277815	-0.4192049552473247	-0.4256331107425801	-0.424494214028707	0.0034820835129891546	0.0033394507224710733	1.5326395209852147e-4	1261	1028	995	801	835	1581
ENSG00000168275	ENSG00000168275.16	cytochrome c oxidase assembly factor 6 [Source:HGNC Symbol;Acc:HGNC:18025]	COA6	protein_coding	Q5JTJ3,X6R5Z6	388753	4.932861051196725	4.9500051073625935	1205.5813178552714	-0.41937937961466104	-0.42142814934624884	-0.42464411800302837	0.0013176131038498665	0.001162023924934232	8.368846130843152e-6	1323	1150	1238	931	967	1728
ENSG00000166557	ENSG00000166557.14	transmembrane p24 trafficking protein 3 [Source:HGNC Symbol;Acc:HGNC:28889]	TMED3	protein_coding	A0A140VKD1,B4E277,F5H4M7,Q9Y3Q3	23423	6.928206867217739	6.949921923648603	4826.5338523229275	-0.41950397584042465	-0.42660654988828217	-0.42420990708001693	0.0068298948236710155	0.00838541422439723	2.424327682768906e-4	6032	4731	4176	3899	3760	6751
ENSG00000132591	ENSG00000132591.12	Era like 12S mitochondrial rRNA chaperone 1 [Source:HGNC Symbol;Acc:HGNC:3424]	ERAL1	protein_coding	O75616	26284	6.1740837085677756	6.194960006168342	2859.7375584980964	-0.4198064220115967	-0.4206880018763192	-0.4173984040365911	0.006526576812559685	0.007738544792393679	3.914715076078951e-4	3415	2964	2446	2382	2261	3841
ENSG00000135213	NA	NA	POM121C	protein_coding	NA	NA	3.6879675460675783	3.708082891757357	509.0669786368567	-0.4199291550290696	-0.4237460637076772	-0.4146266781495359	0.007472488449667088	0.011287416078976329	0.0028513072261817916	506	505	553	406	400	718
ENSG00000229809	ENSG00000229809.8	zinc finger protein 688 [Source:HGNC Symbol;Acc:HGNC:30489]	ZNF688	protein_coding	A0A024QZB6,A0A0S2Z633,P0C7X2	146542	2.9698814208451227	2.9967353212046075	310.0248427108371	-0.41997442548693575	-0.4373055643883678	-0.41241672742695984	0.024278586609793387	0.02803648372946499	0.01863203843118822	353	282	325	235	226	482
ENSG00000197070	ENSG00000197070.14	arrestin domain containing 1 [Source:HGNC Symbol;Acc:HGNC:28633]	ARRDC1	protein_coding	Q8N5I2	92714	4.9858622076397605	5.003381532101199	1250.8335636356458	-0.4199976943765619	-0.42270396866035415	-0.4260599929358959	0.0013782549625547967	0.001247680510882819	6.037985175390691e-6	1408	1261	1188	902	1055	1820
ENSG00000142230	ENSG00000142230.13	SUMO1 activating enzyme subunit 1 [Source:HGNC Symbol;Acc:HGNC:30660]	SAE1	protein_coding	A0A024R0R4,Q9UBE0	10055	7.875340417794629	7.894823191250504	9293.194354893485	-0.4201495036895984	-0.4114429464332137	-0.41479919461322545	0.004462491100625019	0.007547298715141462	1.212577707921967e-4	10342	9269	8928	8038	6627	13294
ENSG00000084463	ENSG00000084463.8	WW domain binding protein 11 [Source:HGNC Symbol;Acc:HGNC:16461]	WBP11	protein_coding	A0A024RAW9,Q9Y2W2	51729	6.464464506421003	6.4824207105345515	3490.241551553185	-0.4210369151931457	-0.4218918323036921	-0.4255042812233038	0.0016238208906302846	0.002037285705050683	4.53524153417795e-6	3493	3540	3688	2812	2673	5000
ENSG00000177889	ENSG00000177889.10	ubiquitin conjugating enzyme E2 N [Source:HGNC Symbol;Acc:HGNC:12492]	UBE2N	protein_coding	P61088,V9HW41	7334	6.345830590590369	6.362148572907084	3210.8745100889487	-0.421119129969934	-0.42077743940510876	-0.42803607105634733	5.684983816894159e-4	6.955083258238045e-4	2.5016554556723123e-8	3644	3199	3050	2518	2617	4466
ENSG00000169992	ENSG00000169992.10	neuroligin 2 [Source:HGNC Symbol;Acc:HGNC:14290]	NLGN2	protein_coding	Q8NFZ4	57555	5.681173267149682	5.700023149319099	2027.8744207787847	-0.42117349840651763	-0.4249491585413095	-0.4276992897095484	0.002178696395828112	0.002269556197806051	1.0226165021600912e-5	2138	2168	1944	1421	1645	3129
ENSG00000196510	ENSG00000196510.12	anaphase promoting complex subunit 7 [Source:HGNC Symbol;Acc:HGNC:17380]	ANAPC7	protein_coding	A0A024RBJ3,Q4KMX6,Q69YV3,Q9UJX3	51434	6.131027103600094	6.149694013217034	2771.08984300168	-0.421180771072922	-0.41669960224567026	-0.4175667747937693	0.0027774883776403927	0.0036088523575421613	5.24448868787365e-5	3067	2854	2603	2312	2027	4010
ENSG00000174684	ENSG00000174684.7	beta-1,4-glucuronyltransferase 1 [Source:HGNC Symbol;Acc:HGNC:15685]	B3GNT1	protein_coding	A0A024R5F9,O43505	11041	4.389674039683835	4.40829413702176	827.7282956587028	-0.42144899831730714	-0.419414887436673	-0.41790807571182137	0.0035456787187186124	0.004581361687509399	3.4411775135064437e-4	969	790	792	609	725	1142
ENSG00000179943	ENSG00000179943.8	FLT3 interacting zinc finger 1 [Source:HGNC Symbol;Acc:HGNC:25917]	FIZ1	protein_coding	Q96SL8	84922	4.452259269276228	4.478692035493635	869.4274205916014	-0.4215493945062029	-0.40626017753818	-0.3894963516302909	0.025776895972551294	0.038618090401562916	0.017674171177036957	873	900	886	788	568	1273
ENSG00000065029	ENSG00000065029.15	zinc finger protein 76 [Source:HGNC Symbol;Acc:HGNC:13149]	ZNF76	protein_coding	A0A024RCU3,A0A024RCW5,P36508	7629	4.122049421539742	4.146024158708518	689.6300234290654	-0.4220622569701821	-0.4331274681624488	-0.42256903853575634	0.012344887636064445	0.014326174050709241	0.0030597446972980102	778	768	589	473	594	1015
ENSG00000142751	ENSG00000142751.15	GPN-loop GTPase 2 [Source:HGNC Symbol;Acc:HGNC:25513]	GPN2	protein_coding	Q9H9Y4	54707	4.425834583013213	4.445641799840065	849.2047957948014	-0.42213159014732815	-0.4312974597314375	-0.4281017440177124	0.0033279110314197	0.003546292732951165	1.5903398454436432e-4	894	909	819	619	665	1297
ENSG00000173020	ENSG00000173020.11	G protein-coupled receptor kinase 2 [Source:HGNC Symbol;Acc:HGNC:289]	ADRBK1	protein_coding	A0A0S2Z392,P25098	156	5.738652559104034	5.757306492142984	2110.7221180938427	-0.42236675035641075	-0.4248786288552156	-0.42676735547298494	0.002281970092039868	0.0024988999780153243	2.04591637833689e-5	2196	2371	1934	1572	1821	2904
ENSG00000155287	ENSG00000155287.11	solute carrier family 25 member 28 [Source:HGNC Symbol;Acc:HGNC:23472]	SLC25A28	protein_coding	Q96A46	81894	4.252949014055146	4.277384789307869	755.312922179993	-0.42272937871375166	-0.4364577790668682	-0.42639104603720474	0.011776595427215732	0.012335343035229332	0.002311485858683463	851	813	677	539	566	1211
ENSG00000101391	ENSG00000101391.21	CDK5 regulatory subunit associated protein 1 [Source:HGNC Symbol;Acc:HGNC:15880]	CDK5RAP1	protein_coding	A0A0S2Z592,A0A0S2Z5J9,Q53H36,Q96SZ6	51654	5.061345895588512	5.081734594016488	1321.016502659775	-0.4228486058334056	-0.42093540969149906	-0.4174132709367554	0.0051745535769427715	0.00591446115288737	5.186053118207844e-4	1548	1290	1236	1093	964	1923
ENSG00000105245	ENSG00000105245.9	NUMB like endocytic adaptor protein [Source:HGNC Symbol;Acc:HGNC:8061]	NUMBL	protein_coding	A0A0C4DGH3,A8K033,B7Z5W0,Q9Y6R0	9253	5.536776567528756	5.559781497271789	1839.7090584957896	-0.4229251714830714	-0.424479705674916	-0.42087522291580326	0.0094870827804098	0.010658034727116211	7.5929553949344e-4	1863	1819	1979	1173	1619	2838
ENSG00000136159	ENSG00000136159.4	nudix hydrolase 15 [Source:HGNC Symbol;Acc:HGNC:23063]	NUDT15	protein_coding	Q9NV35	55270	4.54046876758682	4.557732675687282	918.3257052415731	-0.42324267981893116	-0.4223368860923891	-0.4239706797722004	0.001498944204322165	0.0017836998089860634	3.2853816798477635e-5	980	925	921	731	720	1303
ENSG00000048162	ENSG00000048162.21	NOP16 nucleolar protein [Source:HGNC Symbol;Acc:HGNC:26934]	NOP16	protein_coding	A0A0C4DGU5,Q9Y3C1	51491	5.907854571600817	5.93691258650271	2391.6428652986624	-0.42339759512298947	-0.3951446963346192	-0.37631226502668297	0.037014470170139244	0.05954702073371649	0.02225596377101817	2707	2213	2387	2308	1543	3323
ENSG00000161277	ENSG00000161277.11	THAP domain containing 8 [Source:HGNC Symbol;Acc:HGNC:23191]	THAP8	protein_coding	B4DKM9,H9CWI5,Q8NA92	199745	3.1460342448908	3.173150221681711	350.7459834906843	-0.42388086530611874	-0.43807716870223834	-0.41401311493238435	0.026343150924467516	0.030906005524224116	0.018661969577287683	421	297	369	274	266	513
ENSG00000105655	ENSG00000105655.19	inositol-3-phosphate synthase 1 [Source:HGNC Symbol;Acc:HGNC:29821]	ISYNA1	protein_coding	A0A140VK73,Q9NPH2	51477	4.610425966525373	4.631268289201393	965.8886847487707	-0.42419016576789376	-0.43175009452130675	-0.4290834848968332	0.004335509217503584	0.00453639771884078	2.2990020221331538e-4	1040	1034	911	656	807	1477
ENSG00000247271	ENSG00000247271.7	ZBED5 antisense RNA 1 [Source:HGNC Symbol;Acc:HGNC:48646]	ZBED5-AS1	antisense	NA	729013	4.251523804650737	4.271557604026776	752.5614331884942	-0.42422818671909934	-0.43071128736273545	-0.4269558507530547	0.00380875506117392	0.004561661451607268	3.3536526980830933e-4	860	751	716	573	572	1135
ENSG00000123737	ENSG00000123737.13	exosome component 9 [Source:HGNC Symbol;Acc:HGNC:9137]	EXOSC9	protein_coding	B4DXG8,Q06265	5393	5.006871908404715	5.02526945125058	1270.0816588635823	-0.42433340401578246	-0.42895278563033695	-0.4307278470640806	0.001665388711991977	0.001493934112802975	1.3078568139893191e-5	1362	1234	1321	965	983	1893
ENSG00000196455	ENSG00000196455.8	phosphoinositide-3-kinase regulatory subunit 4 [Source:HGNC Symbol;Acc:HGNC:8982]	PIK3R4	protein_coding	Q99570	30849	4.77934981695659	4.798875418345	1086.1059482001351	-0.424416600312652	-0.40785370501684204	-0.40117144775925584	0.007373325728893403	0.009812399556099458	0.0021191199042641445	1126	1192	1007	929	902	1366
ENSG00000166451	ENSG00000166451.13	centromere protein N [Source:HGNC Symbol;Acc:HGNC:30873]	CENPN	protein_coding	Q96H22	55839	5.345725129214377	5.362366272672269	1604.9646495121503	-0.4244318882044845	-0.42431401656492546	-0.4301641105554172	6.73392273529634e-4	6.233353422377693e-4	2.80616605082279e-7	1751	1660	1535	1250	1289	2271
ENSG00000105997	ENSG00000105997.22	homeobox A3 [Source:HGNC Symbol;Acc:HGNC:5104]	HOXA3	protein_coding	A0A024RA33,A4D182,B3KPN8,O43365	3200	4.032447548634592	4.057236513679216	648.1681779117324	-0.42468934840250844	-0.43944422559418805	-0.42772039098497466	0.011899658496770856	0.013199007624664609	0.0028114506614436057	699	635	673	457	479	1057
ENSG00000160404	ENSG00000160404.18	torsin family 2 member A [Source:HGNC Symbol;Acc:HGNC:11996]	TOR2A	protein_coding	Q5JU69,Q8N2E6	27433	3.2538883146465016	3.2754505642978438	376.9836049280107	-0.424843282749831	-0.4054115169690617	-0.3878352463790669	0.019579125234728594	0.03272789102522082	0.021358386988754575	444	333	379	308	325	482
ENSG00000173950	ENSG00000173950.16	xyloside xylosyltransferase 1 [Source:HGNC Symbol;Acc:HGNC:26639]	XXYLT1	protein_coding	A0A140T9D0,Q8NBI6	152002	4.207547972356651	4.226064402189672	729.4893998628907	-0.42503099247413834	-0.4208003339914309	-0.4180450593278608	0.003203295627435954	0.004899352569792058	4.5592989702207575e-4	789	759	697	600	557	1027
ENSG00000152234	ENSG00000152234.16	ATP synthase F1 subunit alpha [Source:HGNC Symbol;Acc:HGNC:823]	ATP5A1	protein_coding	P25705,V9HW26	498	8.236677402051933	8.254969619606976	11929.008517695089	-0.42512747959306213	-0.4235719553410911	-0.4268778051065091	0.0016127668752968837	0.0029448207870501585	3.205164240566423e-6	13895	11868	11046	9886	9574	15799
ENSG00000131828	ENSG00000131828.14	pyruvate dehydrogenase E1 subunit alpha 1 [Source:HGNC Symbol;Acc:HGNC:8806]	PDHA1	protein_coding	A0A024RBX9,P08559	5160	7.232792806898814	7.250399238179823	5943.283421678615	-0.4255031515364954	-0.4253954521803974	-0.43155164223526243	9.429519393011832e-4	0.001444192887302949	1.0091505278603099e-7	6723	5843	5772	4450	4585	9050
ENSG00000143374	ENSG00000143374.17	threonyl-tRNA synthetase 2, mitochondrial [Source:HGNC Symbol;Acc:HGNC:30740]	TARS2	protein_coding	Q9BW92,U3KQG0	80222	5.286259347060011	5.3059170963387565	1543.204008703705	-0.4259324297119735	-0.4279648002472292	-0.42771997419736807	0.003015796879851485	0.003091698829274064	7.441664035240545e-5	1571	1641	1542	1221	1134	2316
ENSG00000241370	ENSG00000241370.5	ribonuclease P/MRP subunit p21 [Source:HGNC Symbol;Acc:HGNC:21300]	RPP21	protein_coding	A0A096LP39,A0A1U9X8H3,A6ZJ12,Q9H633	202658,79897	3.7666576661369953	3.7980159855304705	541.2878620979699	-0.42595156883360163	-0.45148405391401386	-0.4284491016313173	0.031853725980084596	0.0323107401946998	0.013201008754944793	715	493	483	377	422	844
ENSG00000058804	ENSG00000058804.12	NDC1 transmembrane nucleoporin [Source:HGNC Symbol;Acc:HGNC:25525]	NDC1	protein_coding	Q9BTX1	55706	6.002632542219642	6.020110306414202	2533.2274220544	-0.426407192010182	-0.42247481217545363	-0.4260322942460376	0.0013278761621357525	0.0015767380713681528	4.695464117855566e-6	2611	2735	2444	2036	2120	3332
ENSG00000170037	ENSG00000170037.14	centrobin, centriole duplication and spindle assembly protein [Source:HGNC Symbol;Acc:HGNC:29616]	CNTROB	protein_coding	Q8N137	116840	5.885536953369649	5.904057808343366	2336.3063020254153	-0.4264164163525313	-0.4290739827695775	-0.43300199557639285	0.0014352035351266777	0.001533753407700542	1.7942273119914264e-6	2450	2390	2365	1672	1845	3610
ENSG00000061938	ENSG00000061938.19	tyrosine kinase non receptor 2 [Source:HGNC Symbol;Acc:HGNC:19297]	TNK2	protein_coding	B3KXJ4,C9J1X3,Q07912	10188	4.549399227962296	4.568626681843754	924.925921202812	-0.42663762893313245	-0.4328823893284304	-0.43260376468273076	0.0021990452100943245	0.002372689305548628	4.374721781355496e-5	982	963	912	647	770	1383
ENSG00000159788	ENSG00000159788.19	regulator of G protein signaling 12 [Source:HGNC Symbol;Acc:HGNC:9994]	RGS12	protein_coding	O14924	6002	4.192659483015403	4.210641085622138	721.9233840787444	-0.42666384897095416	-0.41518103273014445	-0.41221291607399974	0.0037812021137391513	0.00603820683563827	8.158480778732718e-4	782	689	745	596	590	954
ENSG00000115526	ENSG00000115526.11	carbohydrate sulfotransferase 10 [Source:HGNC Symbol;Acc:HGNC:19650]	CHST10	protein_coding	O43529	9486	4.732216584653658	4.753499978008477	1052.0918021076784	-0.426695200749676	-0.418260460666699	-0.41109201994882144	0.00714150685143886	0.009688100513460418	0.0017431883150135995	1154	1017	1064	907	743	1511
ENSG00000103197	ENSG00000103197.18	TSC complex subunit 2 [Source:HGNC Symbol;Acc:HGNC:12363]	TSC2	protein_coding	B3KWH7,H3BMQ0,P49815,Q5HYF7,X5D7Q2	7249	6.021612700562617	6.0379702774328115	2564.385939601312	-0.4271271025192008	-0.42536088274833156	-0.43341040396269176	4.361399356789206e-4	4.823020028683064e-4	4.995711603636586e-9	2824	2580	2501	1935	2191	3516
ENSG00000140284	ENSG00000140284.11	solute carrier family 27 member 2 [Source:HGNC Symbol;Acc:HGNC:10996]	SLC27A2	protein_coding	O14975	11001	6.252028249879903	6.271534347849083	3015.583654943428	-0.4272963312809838	-0.42145429366058396	-0.4208971537838926	0.003165707073620888	0.004337223359138798	8.134510146393674e-5	3402	3060	2830	2552	2195	4292
ENSG00000087191	ENSG00000087191.13	proteasome 26S subunit, ATPase 5 [Source:HGNC Symbol;Acc:HGNC:9552]	PSMC5	protein_coding	A0A140VJS3,P62195	5705	7.544665630000788	7.563311109065341	7384.823007033203	-0.42747596904091206	-0.42454470435090225	-0.427477959045928	0.00183962904166882	0.002964570762734318	5.4686937180887175e-6	8097	7023	7627	6103	5470	10580
ENSG00000125648	ENSG00000125648.15	solute carrier family 25 member 23 [Source:HGNC Symbol;Acc:HGNC:19375]	SLC25A23	protein_coding	Q9BV35	79085	5.396695616271248	5.417343910055244	1666.6498753157166	-0.4276012773471988	-0.4279237652118928	-0.4280259066634221	0.003908444918000078	0.0042703936606355115	9.207794945359712e-5	1796	1696	1651	1089	1448	2545
ENSG00000174307	ENSG00000174307.7	pleckstrin homology like domain family A member 3 [Source:HGNC Symbol;Acc:HGNC:8934]	PHLDA3	protein_coding	Q9Y5J5	23612	5.948527955736166	5.967717927708136	2442.744559323355	-0.427953343433457	-0.42092718420432457	-0.4205781175467383	0.0033712737686928153	0.004201828076800386	9.818435069712444e-5	2845	2290	2392	1866	2209	3120
ENSG00000100813	ENSG00000100813.14	apoptotic chromatin condensation inducer 1 [Source:HGNC Symbol;Acc:HGNC:17066]	ACIN1	protein_coding	B4DQZ7,Q9UKV3	22985	7.6977592002271935	7.714959926660176	8201.629129048215	-0.4282525090486849	-0.4277549684870636	-0.43516358191395305	5.818034762729385e-4	0.0010340757839818087	2.3611320412578295e-9	8758	8196	8329	6044	6434	12455
ENSG00000129911	ENSG00000129911.9	Kruppel like factor 16 [Source:HGNC Symbol;Acc:HGNC:16857]	KLF16	protein_coding	Q9BXK1	83855	4.48897304248616	4.509099352406269	887.6008447750409	-0.42865543315698845	-0.43240227533137926	-0.43020962732297846	0.003475206546029844	0.0041345284757059566	2.040077188798802e-4	970	838	933	616	774	1278
ENSG00000140474	ENSG00000140474.14	unc-51 like kinase 3 [Source:HGNC Symbol;Acc:HGNC:19703]	ULK3	protein_coding	B4DDG2,B4DFS6,Q6PHR2	25989	5.708735353469736	5.726268878543018	2065.749241261246	-0.42868445014886	-0.42878902403619445	-0.4337427336728616	8.290880452794159e-4	8.757002481481386e-4	4.31895645457393e-7	2262	2061	2051	1620	1579	3022
ENSG00000114346	ENSG00000114346.13	epithelial cell transforming 2 [Source:HGNC Symbol;Acc:HGNC:3155]	ECT2	protein_coding	Q9H8V3	1894	7.4754751546867695	7.492613351858625	7030.55401401011	-0.4287459842974701	-0.4279942454474734	-0.43557676695737446	5.763348838655788e-4	9.861759814715015e-4	4.273198585643845e-9	7229	7281	7144	5109	6161	9706
ENSG00000129235	ENSG00000129235.11	thioredoxin domain containing 17 [Source:HGNC Symbol;Acc:HGNC:28218]	TXNDC17	protein_coding	A0A140VJY7,Q9BRA2	84817	6.2676210722005194	6.289305455615921	3053.2694737490574	-0.4288696156171738	-0.4288879364970886	-0.42524536262079804	0.006727058091286522	0.0077739708085638156	3.4675985628711807e-4	3548	2648	3228	2411	2653	3896
ENSG00000080823	ENSG00000080823.23	MOK protein kinase [Source:HGNC Symbol;Acc:HGNC:9833]	MOK	protein_coding	Q9UQ07	5891	3.544424114943878	3.5744001180316456	463.257199084673	-0.4290328975865735	-0.45318202728619084	-0.4314865871232888	0.02490425864524408	0.02622020047655611	0.010350966573233564	518	420	503	306	358	756
ENSG00000108671	ENSG00000108671.11	proteasome 26S subunit, non-ATPase 11 [Source:HGNC Symbol;Acc:HGNC:9556]	PSMD11	protein_coding	O00231	5717	7.6001751500592665	7.618614313795733	7673.287906322064	-0.42928697648658926	-0.42507558362685166	-0.42863448463315107	0.001567052857931643	0.0026179002814044764	2.871695948290727e-6	8001	7924	7695	6335	5630	11090
ENSG00000141252	ENSG00000141252.20	VPS53 subunit of GARP complex [Source:HGNC Symbol;Acc:HGNC:25608]	VPS53	protein_coding	B3KS06,Q5VIR6	55275	5.442450972952007	5.459682404208386	1717.1736643489244	-0.4293287656724853	-0.42757773152674466	-0.4324340352761354	8.090716248664694e-4	8.190638848576943e-4	8.813720671483538e-7	1885	1772	1640	1372	1349	2408
ENSG00000149636	ENSG00000149636.15	DSN1 component of MIS12 kinetochore complex [Source:HGNC Symbol;Acc:HGNC:16165]	DSN1	protein_coding	A8K3X3,Q9H410	79980	5.239227229555552	5.258235395697061	1493.2456242709832	-0.4294029986067845	-0.42714375526646325	-0.427317879211229	0.002353477054470758	0.002629582800671362	6.31018695452204e-5	1736	1488	1388	1222	1142	2095
ENSG00000091483	ENSG00000091483.7	fumarate hydratase [Source:HGNC Symbol;Acc:HGNC:3700]	FH	protein_coding	A0A0S2Z4C3,P07954	2271	6.400156657298025	6.422123691742147	3347.8236080467013	-0.4295927480432743	-0.42810266992113594	-0.4238897409966725	0.006671228291636794	0.008493227726658415	4.0929011339348794e-4	3849	3623	2872	2850	2569	4473
ENSG00000114491	ENSG00000114491.14	uridine monophosphate synthetase [Source:HGNC Symbol;Acc:HGNC:12563]	UMPS	protein_coding	A8K5J1,P11172	7372	5.394101960478208	5.416362242855834	1666.627006004389	-0.4296548653204683	-0.42000041379629205	-0.4124649402037699	0.008450579319328418	0.01152007694810118	0.0016911291922982502	1945	1697	1495	1464	1209	2286
ENSG00000115648	ENSG00000115648.14	melanophilin [Source:HGNC Symbol;Acc:HGNC:29643]	MLPH	protein_coding	A0A024R492,A0A024R4D3,Q9BV36	79083	8.278117859689907	8.295363264274844	12264.562867237779	-0.42969608807470006	-0.4283792557971499	-0.43367219746757846	5.663877407824091e-4	0.0011737842998562292	1.7815248149348195e-9	13461	12368	12016	9163	9476	18631
ENSG00000184840	ENSG00000184840.12	transmembrane p24 trafficking protein 9 [Source:HGNC Symbol;Acc:HGNC:24878]	TMED9	protein_coding	A0A024R7M0,Q9BVK6	54732	7.5105562502206515	7.5286457167247125	7209.867077957949	-0.42977373536389885	-0.4281241894696112	-0.43266731238349343	0.001198480014623401	0.0019037636531858272	9.514971955578338e-7	8121	6744	7378	5773	6060	9403
ENSG00000169564	ENSG00000169564.7	poly(rC) binding protein 1 [Source:HGNC Symbol;Acc:HGNC:8647]	PCBP1	protein_coding	Q15365,Q53SS8	5093	8.17842897519968	8.194922403104915	11440.37905755814	-0.4301448699064112	-0.4307773832902694	-0.440684081619075	2.4566799390882235e-4	5.49182613687539e-4	1.5616673432070414e-13	12510	11901	10916	8628	9267	16452
ENSG00000069998	ENSG00000069998.12	haloacid dehalogenase like hydrolase domain containing 5 [Source:HGNC Symbol;Acc:HGNC:1843]	CECR5	protein_coding	Q9BXW7	27440	4.923867658060989	4.942130067820548	1199.3298425506255	-0.43054732494666154	-0.4250137495671985	-0.42535822251267724	0.002138351835469864	0.002302256791373692	7.765309533388572e-5	1363	1128	1206	978	965	1613
ENSG00000108523	ENSG00000108523.16	ring finger protein 167 [Source:HGNC Symbol;Acc:HGNC:24544]	RNF167	protein_coding	I3L0L6,Q9H6Y7	26001	6.357367498285842	6.375629774214577	3240.4277136566225	-0.43124085842703347	-0.4332909192305928	-0.4379989996116071	9.483378858774371e-4	0.0011321033928171748	1.8653670080814045e-7	3556	3424	3038	2398	2535	4882
ENSG00000108591	ENSG00000108591.10	developmentally regulated GTP binding protein 2 [Source:HGNC Symbol;Acc:HGNC:3030]	DRG2	protein_coding	A8MZF9,P55039	1819	5.486662190429346	5.510252155555956	1778.737390513667	-0.4316533782147608	-0.4249683007431823	-0.4160637621035972	0.010331682548911694	0.013649888822314679	0.0020872794675436145	2163	1684	1648	1551	1276	2470
ENSG00000132323	ENSG00000132323.9	ILK associated serine/threonine phosphatase [Source:HGNC Symbol;Acc:HGNC:15566]	ILKAP	protein_coding	Q9H0C8	80895	4.94012381118055	4.961539975576455	1215.4465505813307	-0.4320680200866357	-0.43077633243880414	-0.4255652556538883	0.0055503676045822225	0.006270675963455607	6.445138704607096e-4	1448	1238	1075	1006	918	1697
ENSG00000134809	ENSG00000134809.9	translocase of inner mitochondrial membrane 10 [Source:HGNC Symbol;Acc:HGNC:11814]	TIMM10	protein_coding	P62072	26519	5.540168381139871	5.565129580841221	1847.3737866612457	-0.43217305189412747	-0.4326497972882692	-0.4236797167954007	0.012277265114799697	0.014340040203397608	0.0019251758261225303	2293	1764	1669	1537	1297	2724
ENSG00000159377	ENSG00000159377.11	proteasome 20S subunit beta 4 [Source:HGNC Symbol;Acc:HGNC:9541]	PSMB4	protein_coding	A0A140VK46,P28070	5692	7.651726461424518	7.672825744586032	7967.8747299589695	-0.43234528360732416	-0.4345859546576341	-0.4350470514517309	0.003881393744892778	0.005536354711941381	5.004640063064012e-5	9688	7997	7012	6481	6556	10359
ENSG00000102871	ENSG00000102871.16	TNFRSF1A associated via death domain [Source:HGNC Symbol;Acc:HGNC:12030]	TRADD	protein_coding	Q15628	8717	4.193050336870957	4.219859109165518	726.0306433579697	-0.4330828316142104	-0.41479696970942176	-0.3986116276293406	0.0206164911918452	0.03621510679737858	0.014008089353463087	788	718	725	449	733	999
ENSG00000188191	ENSG00000188191.15	protein kinase cAMP-dependent type I regulatory subunit beta [Source:HGNC Symbol;Acc:HGNC:9390]	PRKAR1B	protein_coding	P31321	5575	5.068639375405079	5.094804595652706	1332.3694413589162	-0.4336093631496928	-0.4251361622379024	-0.4147796759910289	0.015853916582701976	0.020685415122224233	0.0038844907617143435	1505	1370	1239	809	1270	1964
ENSG00000105705	ENSG00000105705.16	SURP and G-patch domain containing 1 [Source:HGNC Symbol;Acc:HGNC:18643]	SUGP1	protein_coding	A0A024R7N3,Q8IWZ8	57794	4.529183544869425	4.5534160853459165	915.0653474522621	-0.4337124630426696	-0.4446676987484348	-0.4364026249777954	0.008425124243322243	0.00855493817524315	9.988072957442312e-4	933	993	909	663	666	1469
ENSG00000100897	ENSG00000100897.18	DDB1 and CUL4 associated factor 11 [Source:HGNC Symbol;Acc:HGNC:20258]	DCAF11	protein_coding	B3KSW2,Q59GN6,Q8TEB1	80344	5.634086504297667	5.655123616984144	1966.5672080234156	-0.4348075316546965	-0.43000311775982897	-0.4270453683517305	0.004213527215213305	0.0052853188992111845	2.2600631508026107e-4	2109	1898	2057	1647	1397	2860
ENSG00000198730	ENSG00000198730.9	CTR9 homolog, Paf1/RNA polymerase II complex component [Source:HGNC Symbol;Acc:HGNC:16850]	CTR9	protein_coding	Q6PD62	9646	5.925296136831455	5.942559704516188	2400.1906006926956	-0.4348739452076502	-0.4348544265078228	-0.4420735638674367	4.672812798246628e-4	5.012926092002137e-4	8.222172745881078e-9	2513	2424	2472	1783	2037	3327
ENSG00000154529	ENSG00000154529.15	contactin associated protein family member 3B [Source:HGNC Symbol;Acc:HGNC:32035]	CNTNAP3B	protein_coding	A0A087WUH3,Q96NU0	728577	4.997995339327384	5.017848643356484	1264.3403769923564	-0.4349112528757503	-0.42065175953496015	-0.4157678715983163	0.004571095782457702	0.006249539995076919	7.635277992599917e-4	1343	1212	1329	1095	997	1627
ENSG00000126353	ENSG00000126353.3	C-C motif chemokine receptor 7 [Source:HGNC Symbol;Acc:HGNC:1608]	CCR7	protein_coding	A0N0Q0,J3KSS9,P32248	1236	2.629066633429525	2.6595624748917945	245.52410490426124	-0.4349562454596189	-0.43560864099955954	-0.397138372788352	0.04608337491998151	0.0602876739105146	0.05560217191888657	257	209	291	176	226	322
ENSG00000176715	ENSG00000176715.17	acyl-CoA synthetase family member 3 [Source:HGNC Symbol;Acc:HGNC:27288]	ACSF3	protein_coding	F5H5A1,Q4G176	197322	4.555359978211934	4.576888089510941	930.1370124401069	-0.43496513180227836	-0.4442462735710441	-0.44110598940872847	0.0035040361871634122	0.0035727022609985206	1.3723918999566142e-4	994	983	907	657	721	1451
ENSG00000205542	ENSG00000205542.11	thymosin beta 4 X-linked [Source:HGNC Symbol;Acc:HGNC:11881]	TMSB4X	protein_coding	A2VCK8,P62328,Q0P5T0	7114	10.209321948479218	10.226654897198017	46786.92921439407	-0.4350064650498534	-0.4360395034977613	-0.4449308151213646	3.4497333536594995e-4	0.0010448216594971915	4.29894964591743e-11	53447	44968	46368	35527	39424	63805
ENSG00000160703	ENSG00000160703.16	NLR family member X1 [Source:HGNC Symbol;Acc:HGNC:29890]	NLRX1	protein_coding	Q86UT6	79671	4.628175322012055	4.647395444088344	977.3533941649334	-0.43515218718367676	-0.43309149755528975	-0.43205390303665814	0.0022064379989316044	0.0027014949818244135	9.770789244451058e-5	1033	1032	952	796	735	1389
ENSG00000144043	ENSG00000144043.12	testis expressed 261 [Source:HGNC Symbol;Acc:HGNC:30712]	TEX261	protein_coding	Q6UWH6	113419	4.4325107287050445	4.454929271777786	855.4748772668393	-0.43517142739657844	-0.4173666578301254	-0.4051708747899345	0.012725864144142528	0.017913323776508713	0.005819587869591409	978	924	731	725	717	1064
ENSG00000144524	ENSG00000144524.18	COP9 signalosome subunit 7B [Source:HGNC Symbol;Acc:HGNC:16760]	COPS7B	protein_coding	A0A024R471,A0A024R478,A0A087X1P5,J3KQ34,J3KQ41,Q6ZTQ7,Q9H9Q2	64708	5.340448382636781	5.359252629741154	1601.3988331918044	-0.43522641708465626	-0.4382960106936098	-0.4415206370173982	0.0012251541799427133	0.0011532469136335862	2.902917389136975e-6	1843	1657	1463	1212	1288	2290
ENSG00000167113	ENSG00000167113.11	coenzyme Q4 [Source:HGNC Symbol;Acc:HGNC:19693]	COQ4	protein_coding	A0A024R890,Q9Y3A0	51117	5.033991404813327	5.0532162223401835	1294.7910770399842	-0.435257002044144	-0.4380011518547105	-0.4401727226261783	0.0014427677870617515	0.0014026581234886904	5.719918149490983e-6	1413	1302	1292	893	1102	1908
ENSG00000185088	ENSG00000185088.14	ribosomal protein S27 like [Source:HGNC Symbol;Acc:HGNC:18476]	RPS27L	protein_coding	Q71UM5	51065	7.1199503328791085	7.139885391405533	5506.859973749655	-0.4354669047251961	-0.4340056975359845	-0.43431976603806965	0.0023409046162971223	0.0034278033389942785	1.7353279129341678e-5	6117	5050	5840	4588	4323	7318
ENSG00000157778	ENSG00000157778.9	proteasome assembly chaperone 3 [Source:HGNC Symbol;Acc:HGNC:22420]	PSMG3	protein_coding	A0A024R806,Q9BT73	84262	5.110814776812923	5.135179774317102	1370.9347033424367	-0.4355561952481471	-0.4403322632562836	-0.43107372037506175	0.009412859654026095	0.010247921302145005	0.0013080604001458052	1725	1305	1230	1114	1008	1976
ENSG00000175643	ENSG00000175643.10	RecQ mediated genome instability 2 [Source:HGNC Symbol;Acc:HGNC:28349]	RMI2	protein_coding	Q96E14	116028	5.093823774771515	5.112781864516985	1349.6648691284352	-0.43572790438741815	-0.4399304135998913	-0.44255241486209773	0.0012802841160514736	0.0011759938535488808	4.381436061288293e-6	1457	1470	1252	1008	1090	1943
ENSG00000117419	ENSG00000117419.16	ERI1 exoribonuclease family member 3 [Source:HGNC Symbol;Acc:HGNC:17276]	ERI3	protein_coding	B4DEX5,B4DN03,O43414	79033	5.256962933236631	5.276887060421616	1512.7671835324961	-0.43594588225431796	-0.4344756109065138	-0.4335549756556639	0.0027088136966914754	0.0029880088509110464	8.548252566309575e-5	1802	1510	1373	1226	1192	2067
ENSG00000116151	ENSG00000116151.14	MORN repeat containing 1 [Source:HGNC Symbol;Acc:HGNC:25852]	MORN1	protein_coding	Q5T089	79906	2.6761995056163346	2.7011104710739113	252.58483315962997	-0.43612950511431975	-0.4328385297429159	-0.4062270136063713	0.022336740783040397	0.031437458307844696	0.027076315271849276	309	226	247	193	214	342
ENSG00000107371	ENSG00000107371.13	exosome component 3 [Source:HGNC Symbol;Acc:HGNC:17944]	EXOSC3	protein_coding	Q9NQT5,Q9NYS3	51010	5.192361404517195	5.212987635785242	1446.4443780608894	-0.4365411264083335	-0.44216102833656085	-0.44278495398822776	0.0023115956447602947	0.0022236060057164663	2.08442112462807e-5	1573	1531	1380	1019	1135	2244
ENSG00000185359	ENSG00000185359.13	hepatocyte growth factor-regulated tyrosine kinase substrate [Source:HGNC Symbol;Acc:HGNC:4897]	HGS	protein_coding	A0A0S2Z4R4,O14964	9146	7.026998859552213	7.044326159912561	5152.760923346039	-0.43673886248184235	-0.437671893722673	-0.4460498597192005	3.344161821969069e-4	5.132643198323736e-4	1.226231544489198e-10	5542	5505	4890	3939	4199	7209
ENSG00000135521	ENSG00000135521.9	LTV1 ribosome biogenesis factor [Source:HGNC Symbol;Acc:HGNC:21173]	LTV1	protein_coding	Q96GA3	84946	5.161013684577409	5.189221346259221	1423.8313536465753	-0.4369442998967576	-0.43183436104839884	-0.41516994642059635	0.02170917883533493	0.027930538503844953	0.007953417571107436	1495	1262	1629	1265	981	1985
ENSG00000037280	ENSG00000037280.16	fms related receptor tyrosine kinase 4 [Source:HGNC Symbol;Acc:HGNC:3767]	FLT4	protein_coding	P35916	2324	3.187660734019084	3.2140135510963517	360.6373538622869	-0.4369891230263746	-0.45725392135077003	-0.43735743190535	0.013111504108303645	0.015653589340295933	0.006130375622780168	376	395	351	251	278	564
ENSG00000174915	ENSG00000174915.12	phosphatidylserine synthase 2 [Source:HGNC Symbol;Acc:HGNC:15463]	PTDSS2	protein_coding	A0A024RC97,Q9BVG9	81490	5.372630122045687	5.396244090174842	1643.496999624048	-0.4374556639489492	-0.4349218160314293	-0.426851673184193	0.008794294907580335	0.010467730762324951	0.0012653556661259833	1891	1797	1400	1400	1225	2238
ENSG00000213123	ENSG00000213123.11	Tctex1 domain containing 2 [Source:HGNC Symbol;Acc:HGNC:28482]	TCTEX1D2	protein_coding	Q8WW35	255758	3.539537369608756	3.5615415262195134	459.71860379114287	-0.4375657802409756	-0.43429823033493176	-0.4227105520704585	0.008889022473122767	0.01396277061292155	0.004276164560173316	549	416	458	343	398	622
ENSG00000182196	ENSG00000182196.13	ADP ribosylation factor like GTPase 6 interacting protein 4 [Source:HGNC Symbol;Acc:HGNC:18076]	ARL6IP4	protein_coding	Q66PJ3	51329	6.64840505586224	6.6690100362509055	3971.1091408304537	-0.43833105867279265	-0.43930870801659194	-0.44202357831193934	0.002375486780771598	0.0030453224001947606	6.680670185129656e-6	4456	3723	4118	2689	3306	6065
ENSG00000117713	ENSG00000117713.20	AT-rich interaction domain 1A [Source:HGNC Symbol;Acc:HGNC:11110]	ARID1A	protein_coding	O14497	8289	6.321277216919498	6.3401825809089285	3162.303903936914	-0.43858211404539094	-0.4427022224068615	-0.4472713154867643	9.322496036586947e-4	0.0010610103898637314	2.3082907548604579e-7	3110	3359	3302	2384	2573	4465
ENSG00000180884	ENSG00000180884.10	zinc finger protein 792 [Source:HGNC Symbol;Acc:HGNC:24751]	ZNF792	protein_coding	Q3KQV3	126375	2.6665221048296663	2.694906570700058	251.16533192247744	-0.43878705945061497	-0.4551691500993726	-0.426346500226199	0.02089956643268266	0.025004593450903223	0.018497385068541844	286	236	260	167	209	382
ENSG00000181026	ENSG00000181026.15	apoptosis enhancing nuclease [Source:HGNC Symbol;Acc:HGNC:25722]	AEN	protein_coding	Q8WTP8	64782	6.015519289703226	6.042991788121625	2574.3516318319116	-0.4388006412953121	-0.41312858137581016	-0.3962900090675402	0.0217662894560993	0.0366102166175563	0.009681165745182959	2947	2569	2396	2451	1728	3447
ENSG00000162517	ENSG00000162517.13	penta-EF-hand domain containing 1 [Source:HGNC Symbol;Acc:HGNC:30009]	PEF1	protein_coding	Q9UBV8	553115	5.592682715464216	5.612357871816279	1908.9505744811584	-0.43887146996407433	-0.44123273058806095	-0.44278008282393894	0.0017435989607576176	0.001784755115290137	9.313374861631969e-6	2213	2016	1693	1466	1565	2632
ENSG00000074582	ENSG00000074582.15	BCS1 homolog, ubiquinol-cytochrome c reductase complex chaperone [Source:HGNC Symbol;Acc:HGNC:1020]	BCS1L	protein_coding	A0A024R467,A8JZZ8,Q9Y276	617	4.7289770581940616	4.748417108811437	1048.0761180373588	-0.43911838931153563	-0.44333701725921154	-0.4444555407081009	0.0014542641411841271	0.0014049441168485638	1.2249995895119295e-5	1191	1079	982	788	824	1531
ENSG00000136630	ENSG00000136630.13	H2.0 like homeobox [Source:HGNC Symbol;Acc:HGNC:4978]	HLX	protein_coding	Q14774	3142	2.3958847811208805	2.4311900579742156	209.00439281516026	-0.4392443169784476	-0.4609177097224336	-0.41537514557576144	0.04779816106240087	0.05055098201504875	0.05071392186683771	216	196	238	162	141	329
ENSG00000126767	ENSG00000126767.18	ETS transcription factor ELK1 [Source:HGNC Symbol;Acc:HGNC:3321]	ELK1	protein_coding	A0A024R1A7,P19419,Q86SR6	2002	5.180963448372578	5.1985007281446585	1432.6611905507934	-0.4392585991841063	-0.43681224669391605	-0.44212209228540383	6.28779763751508e-4	6.005626377861657e-4	4.029548271120553e-7	1547	1500	1382	1114	1176	1958
ENSG00000137076	ENSG00000137076.21	talin 1 [Source:HGNC Symbol;Acc:HGNC:11845]	TLN1	protein_coding	Q9Y490	7094	8.406823944268066	8.423978768291452	13409.818063120645	-0.43942027708330744	-0.43919902231254704	-0.44869521953682234	2.257412330076408e-4	5.452385090027649e-4	2.2238561430063786e-13	14087	14027	13345	10025	11377	18378
ENSG00000106266	ENSG00000106266.11	sorting nexin 8 [Source:HGNC Symbol;Acc:HGNC:14972]	SNX8	protein_coding	Q9Y5X2	29886	5.3883121168735215	5.406661432814431	1655.577290863674	-0.4395828869108886	-0.4316282390705287	-0.43308556163002804	0.0014900471197318815	0.0016907761583279922	1.813943611699167e-5	1727	1651	1724	1351	1367	2147
ENSG00000173457	ENSG00000173457.11	protein phosphatase 1 regulatory inhibitor subunit 14B [Source:HGNC Symbol;Acc:HGNC:9057]	PPP1R14B	protein_coding	Q96C90	26472	6.647186626438556	6.66860815967837	3969.892276823003	-0.4396080757320297	-0.4401083627918662	-0.4413014995760624	0.003243538600022234	0.004136029985954474	1.9809667697278207e-5	4591	4127	3598	2646	3406	5965
ENSG00000139410	ENSG00000139410.15	serine dehydratase like [Source:HGNC Symbol;Acc:HGNC:30404]	SDSL	protein_coding	A0A024RBL2,Q96GA7	113675	3.95183068054014	3.9740601640699116	612.4377645417461	-0.439908620979566	-0.4326027552886197	-0.4221087858760681	0.007635503869869405	0.012597895160842922	0.003159222142649224	732	578	585	515	461	841
ENSG00000172932	ENSG00000172932.16	ankyrin repeat domain 13D [Source:HGNC Symbol;Acc:HGNC:27880]	ANKRD13D	protein_coding	A0A024R5D5,Q6ZTN6	338692	4.676300422236688	4.711206338878012	1020.2850009514729	-0.43996454338617713	-0.4449907777985774	-0.42573688341282817	0.03900985809100083	0.04244771530985869	0.013274991927565696	1160	1087	927	641	736	1827
ENSG00000153885	ENSG00000153885.14	potassium channel tetramerization domain containing 15 [Source:HGNC Symbol;Acc:HGNC:23297]	KCTD15	protein_coding	Q96SI1	79047	6.587529514503654	6.606679058141848	3804.66862949983	-0.44002905034829615	-0.4380095344112119	-0.44116430973510373	0.001267297199397007	0.0017391303767502228	2.4301382759680526e-6	4327	3968	3488	3118	2962	5170
ENSG00000250479	ENSG00000250479.9	coiled-coil-helix-coiled-coil-helix domain containing 10 [Source:HGNC Symbol;Acc:HGNC:15559]	CHCHD10	protein_coding	B5MBW9,Q8WYQ3	400916	4.2538816035880656	4.280180172683962	756.7279631595594	-0.440409697168696	-0.4543058424256075	-0.4433771852455918	0.010338855108738193	0.011089998745066356	0.001653287821919665	803	820	731	510	573	1235
ENSG00000103343	ENSG00000103343.13	zinc finger protein 174 [Source:HGNC Symbol;Acc:HGNC:12963]	ZNF174	protein_coding	I3L2H2,Q15697	7727	3.5544200320432133	3.591501486066713	468.4530817961668	-0.4404178957570403	-0.4608835485479243	-0.43060097144439774	0.04294098217300734	0.0453592272452307	0.02194180965068639	525	493	445	295	335	830
ENSG00000149806	ENSG00000149806.11	FAU ubiquitin like and ribosomal protein S30 fusion [Source:HGNC Symbol;Acc:HGNC:3597]	FAU	protein_coding	P35544,P62861	2197	7.769373528861362	7.796054361939083	8678.420717574976	-0.44062489005627375	-0.4531666070381119	-0.4460341577764206	0.011662447614373437	0.01374092824393664	5.12142769378357e-4	11156	8828	7110	6996	6894	11549
ENSG00000185651	ENSG00000185651.15	ubiquitin conjugating enzyme E2 L3 [Source:HGNC Symbol;Acc:HGNC:12488]	UBE2L3	protein_coding	A0A024R1A4,P68036	7332	6.6019194658886455	6.623693655525947	3849.6165459944295	-0.4408797111873149	-0.4451614076865606	-0.44438570883775347	0.0032425332768107125	0.004082177730184735	3.7339277164464166e-5	3917	3650	4336	3070	2883	5533
ENSG00000116809	ENSG00000116809.11	zinc finger and BTB domain containing 17 [Source:HGNC Symbol;Acc:HGNC:12936]	ZBTB17	protein_coding	Q13105,Q53EM1	7709	3.881552829359048	3.907321044004463	584.424230342248	-0.44098505393172693	-0.43917841363274507	-0.42447076125083316	0.013118010823470782	0.020697825524625176	0.005967664680552128	609	559	638	377	550	819
ENSG00000187583	ENSG00000187583.11	pleckstrin homology domain containing N1 [Source:HGNC Symbol;Acc:HGNC:25284]	PLEKHN1	protein_coding	Q494U1	84069	2.243014671933538	2.274642887429014	187.20291599450368	-0.4417925938028616	-0.4618919223740881	-0.4217107737188743	0.029725567329840785	0.03231864710803171	0.0355331468571097	209	184	191	124	150	293
ENSG00000142207	ENSG00000142207.7	URB1 ribosome biogenesis homolog [Source:HGNC Symbol;Acc:HGNC:17344]	URB1	protein_coding	O60287	9875	5.647081465640877	5.6722490803816275	1990.8882111318399	-0.4425559873450909	-0.41806813774563617	-0.40430096091340284	0.013804527334681318	0.02388892860339118	0.005726370119961584	2067	2132	1913	1872	1424	2545
ENSG00000112029	ENSG00000112029.10	F-box protein 5 [Source:HGNC Symbol;Acc:HGNC:13584]	FBXO5	protein_coding	Q9UKT4	26271	4.4845895664881255	4.504346344211996	884.9266645607149	-0.44256935516838	-0.44350638475111626	-0.44246385734101945	0.0018350626200239388	0.0022823150361085125	5.5538515581973446e-5	949	878	913	702	668	1272
ENSG00000141084	ENSG00000141084.11	RAN binding protein 10 [Source:HGNC Symbol;Acc:HGNC:29285]	RANBP10	protein_coding	B3KP49,Q6VN20,R4GMX8	57610	4.90136484972349	4.9205033319317755	1181.128917113774	-0.4430887493608815	-0.44572359768662295	-0.4482669148064224	0.001071604776455716	9.744601563350528e-4	3.1263008404379865e-6	1252	1280	1129	861	988	1670
ENSG00000129245	ENSG00000129245.12	FMR1 autosomal homolog 2 [Source:HGNC Symbol;Acc:HGNC:4024]	FXR2	protein_coding	P51116	9513	6.199003718925492	6.218315649577931	2905.9214471229234	-0.4433788533954862	-0.4429384317692778	-0.4468746637824806	0.001019374162948043	0.0012386762564034382	6.553042159798366e-7	3271	2860	2878	2266	2163	4305
ENSG00000157954	ENSG00000157954.15	WD repeat domain, phosphoinositide interacting 2 [Source:HGNC Symbol;Acc:HGNC:32225]	WIPI2	protein_coding	A0A024R823,Q9Y4P8	26100	6.119150189173395	6.138159438711452	2748.7337603377377	-0.44356971758469566	-0.4464047535692929	-0.45173925222678124	7.321061034301986e-4	8.25980399148411e-4	8.694845688136562e-8	3120	2890	2526	2067	2186	3960
ENSG00000004059	ENSG00000004059.11	ADP ribosylation factor 5 [Source:HGNC Symbol;Acc:HGNC:658]	ARF5	protein_coding	A4D0Z3,P84085	381	6.673980358924819	6.692587784749874	4037.292571996462	-0.44398701744336083	-0.44612175666560944	-0.45305979693927534	5.103039597061211e-4	6.818414388856446e-4	3.841787511355961e-9	4686	3964	3889	2956	3288	5835
ENSG00000221838	ENSG00000221838.10	adaptor related protein complex 4 subunit mu 1 [Source:HGNC Symbol;Acc:HGNC:574]	AP4M1	protein_coding	C9JC87,O00189	9179	4.193890956441323	4.216165132671892	724.2670200848825	-0.4442638530004086	-0.44942620125560123	-0.4433290843690492	0.004204183459928477	0.005368827589235365	4.5721984525460256e-4	851	728	674	562	539	1070
ENSG00000043143	ENSG00000043143.20	jade family PHD finger 2 [Source:HGNC Symbol;Acc:HGNC:22984]	PHF15	protein_coding	A0A0C4DFT8,B3KPL2,B4DFY8,G3XAA4,Q9NQC1	23338	6.061419507522106	6.0793767079427035	2638.8793529072923	-0.4442774439905754	-0.44570661046944327	-0.4533060180521257	3.197677304915127e-4	3.477998809203478e-4	2.0081288842843462e-10	2881	2708	2594	1952	2118	3831
ENSG00000157350	ENSG00000157350.13	ST3 beta-galactoside alpha-2,3-sialyltransferase 2 [Source:HGNC Symbol;Acc:HGNC:10863]	ST3GAL2	protein_coding	A0A024QZA4,B3KXG9,Q16842	6483	5.100283468914059	5.119532167155159	1355.9370709610664	-0.44431276779873224	-0.44428722514219215	-0.44760199765436887	0.001045473104447064	0.0010688296667787324	2.029500150729735e-6	1509	1366	1330	948	1176	1924
ENSG00000197747	ENSG00000197747.9	S100 calcium binding protein A10 [Source:HGNC Symbol;Acc:HGNC:10487]	S100A10	protein_coding	P60903	6281	8.600816362084613	8.623486922016749	15394.10847330689	-0.44445251583454715	-0.4367394113803806	-0.44421252542469764	0.005321071432355252	0.008832368608458839	5.878604192744239e-5	17057	14654	15907	9728	13490	23737
ENSG00000090932	ENSG00000090932.11	delta like canonical Notch ligand 3 [Source:HGNC Symbol;Acc:HGNC:2909]	DLL3	protein_coding	Q9NYJ7	10683	3.3504430732768293	3.375561847584982	404.17988329652815	-0.4446120629821857	-0.4091399370562918	-0.3858054268841886	0.026138912766392835	0.04837291353961584	0.03294872999118556	488	377	377	304	392	489
ENSG00000020181	ENSG00000020181.18	adhesion G protein-coupled receptor A2 [Source:HGNC Symbol;Acc:HGNC:17849]	GPR124	protein_coding	D3DSW5,Q6YN44,Q96PE1	25960	3.985313492353943	4.008912028970357	627.7814528331776	-0.4446555267086325	-0.4058009759234797	-0.3877238863982742	0.021095549817331208	0.036588119296808844	0.019225446499460525	748	597	581	514	582	732
ENSG00000185730	ENSG00000185730.8	zinc finger protein 696 [Source:HGNC Symbol;Acc:HGNC:25872]	ZNF696	protein_coding	Q9H7X3	79943	3.208814328994905	3.2301407558856914	365.31067740113275	-0.4447017760824495	-0.4294564328016789	-0.4143240217462343	0.009264816398210052	0.01803833145730859	0.008803838160827821	397	349	380	309	284	485
ENSG00000113649	ENSG00000113649.11	transcription elongation regulator 1 [Source:HGNC Symbol;Acc:HGNC:15630]	TCERG1	protein_coding	O14776	10915	6.240110925015927	6.260923640708775	2993.0201652308015	-0.44505794108320873	-0.4518518187372177	-0.4543870047704445	0.0016384168072974198	0.0018359846420642808	2.545721591740455e-6	2940	3038	3292	2193	2397	4361
ENSG00000185800	ENSG00000185800.12	DM1 locus, WD repeat containing [Source:HGNC Symbol;Acc:HGNC:2936]	DMWD	protein_coding	Q09019,Q8WUW6	1762	5.367783731328302	5.3873114688282024	1632.7131472303836	-0.4451485338627193	-0.44769450331773913	-0.45143319672690013	9.779362047179678e-4	9.659758813074203e-4	7.142007987553877e-7	1711	1721	1630	1137	1383	2371
ENSG00000124688	ENSG00000124688.13	MAD2L1 binding protein [Source:HGNC Symbol;Acc:HGNC:21059]	MAD2L1BP	protein_coding	Q15013	9587	4.256613244815122	4.2759600369148245	755.4341251702746	-0.44527704979514887	-0.43358368314184714	-0.4304005319021028	0.0026924856542573064	0.004464210968293539	3.878845323869039e-4	811	788	733	632	590	1006
ENSG00000115307	ENSG00000115307.17	AUP1 lipid droplet regulating VLDL assembly factor [Source:HGNC Symbol;Acc:HGNC:891]	AUP1	protein_coding	Q9Y679	550	7.286353586112763	7.307345215716053	6182.2981190905675	-0.4455606492847575	-0.4456462172685464	-0.4484355215579738	0.002039624661627717	0.0029896898079675017	3.2773484528638202e-6	7017	6521	5661	4456	4703	9637
ENSG00000140650	ENSG00000140650.12	phosphomannomutase 2 [Source:HGNC Symbol;Acc:HGNC:9115]	PMM2	protein_coding	A0A0S2Z4J6,O15305,Q59F02	5373	6.148012352252705	6.166543645027315	2803.6584982075315	-0.4462485031315761	-0.4462533182305493	-0.45222298636553676	5.015240491172904e-4	5.97564085491781e-4	1.8752350996211725e-8	3059	2758	2874	2191	2156	4012
ENSG00000142494	ENSG00000142494.13	solute carrier family 47 member 1 [Source:HGNC Symbol;Acc:HGNC:25588]	SLC47A1	protein_coding	Q96FL8	55244	4.999104032470817	5.022788679922713	1268.5702980838744	-0.44656413348552887	-0.4288579820100867	-0.418248655806118	0.00832880859586326	0.013145382231992814	0.002681538391797334	1366	1328	1217	1142	885	1730
ENSG00000266173	ENSG00000266173.7	STE20 related adaptor alpha [Source:HGNC Symbol;Acc:HGNC:30172]	STRADA	protein_coding	A0A1W2PQF1,A0A1W2PS04,J3QQS3,J3QS66,Q7RTN6,Q86YC8	92335	5.048749177048338	5.07250055298954	1311.9027754254323	-0.44665560052463554	-0.45297816358809606	-0.44979279616741064	0.004693816515882848	0.004680928262273167	1.6708547763834026e-4	1472	1376	1236	884	1025	2092
ENSG00000078061	ENSG00000078061.13	A-Raf proto-oncogene, serine/threonine kinase [Source:HGNC Symbol;Acc:HGNC:646]	ARAF	protein_coding	A0A024R178,P10398,Q96II5	369	5.609865616521171	5.628884306363793	1930.902921962872	-0.44688986924531343	-0.4474896702619104	-0.4518080693564702	6.928436139191373e-4	7.302626981175207e-4	2.2086881981297872e-7	2075	1952	1960	1500	1463	2812
ENSG00000180318	ENSG00000180318.4	ALX homeobox 1 [Source:HGNC Symbol;Acc:HGNC:1494]	ALX1	protein_coding	Q15699,V9HWA7	8092	2.647612284286058	2.6768120498310353	247.9877539506162	-0.44698656406021015	-0.4669466406581207	-0.4372772704832026	0.018529498563300686	0.02134629883244992	0.015151456207283847	268	248	258	165	198	386
ENSG00000105404	ENSG00000105404.11	Rab acceptor 1 [Source:HGNC Symbol;Acc:HGNC:9794]	RABAC1	protein_coding	Q9UI14	10567	5.265837779842886	5.287434714775078	1524.3194555851944	-0.44705409138774643	-0.43363704059853964	-0.4275639203512931	0.005574099019156189	0.006941978041815429	6.680744074293206e-4	1789	1396	1527	1258	1299	1879
ENSG00000105287	ENSG00000105287.12	protein kinase D2 [Source:HGNC Symbol;Acc:HGNC:17293]	PRKD2	protein_coding	Q9BZL6	25865	5.124226480168708	5.146101204449795	1381.0004132731347	-0.44715683545179646	-0.45132163771317096	-0.4507123573776513	0.002639002525691238	0.0027516477134892684	3.5998123774836385e-5	1428	1391	1465	922	1184	2045
ENSG00000011132	ENSG00000011132.12	amyloid beta precursor protein binding family A member 3 [Source:HGNC Symbol;Acc:HGNC:580]	APBA3	protein_coding	O96018	9546	3.6475834522869457	3.668039933727702	494.93911728769046	-0.44723661256651126	-0.4506329558876529	-0.44529898963053016	0.0025987886961514033	0.004458322086449528	3.4300594906749035e-4	545	493	499	359	411	704
ENSG00000166226	ENSG00000166226.13	chaperonin containing TCP1 subunit 2 [Source:HGNC Symbol;Acc:HGNC:1615]	CCT2	protein_coding	P78371,V9HW96	10576	8.156351693485492	8.174417776619507	11280.54445545604	-0.4472578735708592	-0.4466796097890276	-0.45479110756996277	2.8594889499502135e-4	6.223145663678452e-4	5.016937514648063e-11	12616	11646	10744	8911	8993	15417
ENSG00000204227	ENSG00000204227.5	ring finger protein 1 [Source:HGNC Symbol;Acc:HGNC:10018]	RING1	protein_coding	A0A1U9X8F2,Q06587	6015	3.810375569945232	3.8364066844473204	556.704879437219	-0.44726427215074915	-0.4291313393574647	-0.40962419353814333	0.015414869646228617	0.02960150946949679	0.013181489306108945	583	565	567	502	376	778
ENSG00000104228	ENSG00000104228.13	tripartite motif containing 35 [Source:HGNC Symbol;Acc:HGNC:16285]	TRIM35	protein_coding	E5RGB3,Q9UPQ4	23087	4.534987710559579	4.557111019537221	917.9620601855796	-0.44743430445421933	-0.4464109364948152	-0.44078427603723885	0.003969914357723783	0.005094092031571504	4.0091662164093775e-4	979	999	868	751	663	1324
ENSG00000213585	ENSG00000213585.11	voltage dependent anion channel 1 [Source:HGNC Symbol;Acc:HGNC:12669]	VDAC1	protein_coding	A0A1L1UHR1,B3KTS5,P21796	7416	8.31867980902919	8.337219491488698	12627.315435665403	-0.44778698210588785	-0.44903477844010253	-0.4569841760804373	3.6180851896968925e-4	7.775337079220104e-4	1.315485230222157e-10	14603	12129	12502	9378	10615	17379
ENSG00000162341	ENSG00000162341.18	two pore segment channel 2 [Source:HGNC Symbol;Acc:HGNC:20820]	TPCN2	protein_coding	Q59G56,Q8NHX9	219931	4.317291032594562	4.337232540743932	788.3202073800298	-0.44801169827173937	-0.43190397800231956	-0.4270486111897462	0.0035826793683742756	0.00592206786519435	7.480216266100953e-4	893	793	749	667	625	1023
ENSG00000120314	ENSG00000120314.18	WD repeat domain 55 [Source:HGNC Symbol;Acc:HGNC:25971]	WDR55	protein_coding	G3V1J0,Q9H6Y2	54853	5.618109036333426	5.636624201942769	1941.1789838728605	-0.44819001437438183	-0.4501564449990279	-0.4564396248444291	3.9702760923229053e-4	3.8319982014505194e-4	4.198266387055097e-9	2109	1976	1941	1447	1536	2820
ENSG00000205213	ENSG00000205213.14	leucine rich repeat containing G protein-coupled receptor 4 [Source:HGNC Symbol;Acc:HGNC:13299]	LGR4	protein_coding	Q59ER8,Q9BXB1	55366	7.390349687842791	7.4104293518773	6642.269737883477	-0.4483500374834006	-0.44477873178718386	-0.4477196276042992	0.0014396884876281219	0.0022887332266001443	1.8167922841682073e-6	6685	7044	6814	5004	5930	8468
ENSG00000100997	ENSG00000100997.20	abhydrolase domain containing 12 [Source:HGNC Symbol;Acc:HGNC:15868]	ABHD12	protein_coding	Q8N2K0	26090	6.5896895560057915	6.608019223963619	3807.9660645424815	-0.44851681148873634	-0.44817406400659415	-0.4554415549969115	3.697379105653788e-4	4.942593584580993e-4	1.4876470202482041e-9	4231	4005	3585	2959	3085	5203
ENSG00000166407	ENSG00000166407.14	LIM domain only 1 [Source:HGNC Symbol;Acc:HGNC:6641]	LMO1	protein_coding	E9PK83,P25800	4004	1.7187966265784513	1.7451706105242375	129.56683424792425	-0.44914952479044196	-0.44296326504256756	-0.3966351864138743	0.03173134437162536	0.038212908548194126	0.07204052748327086	137	135	129	100	107	176
ENSG00000215068	ENSG00000215068.8	novel transcript, antisense to ANXA2R	AC025171.1	antisense	NA	153684	1.6662986820220254	1.6978499321206066	125.21687268692149	-0.44917558349956743	-0.45198349924650355	-0.3971558650955949	0.04242612005978539	0.047307030881992534	0.08462212898934583	135	135	119	101	91	181
ENSG00000033800	ENSG00000033800.13	protein inhibitor of activated STAT 1 [Source:HGNC Symbol;Acc:HGNC:2752]	PIAS1	protein_coding	O75925,Q1XBU8	8554	5.306690081690642	5.3255288880972085	1564.55963210064	-0.4492520544038183	-0.44947484797576415	-0.4544306487476633	6.509579746941921e-4	6.289575368828397e-4	2.2187513949111849e-7	1613	1648	1588	1152	1325	2154
ENSG00000267855	ENSG00000267855.6	NADH:ubiquinone oxidoreductase subunit A7 [Source:HGNC Symbol;Acc:HGNC:7691]	NDUFA7	protein_coding	O95182	4701	4.66811183639055	4.692298450924771	1007.7633535833584	-0.44938458517757085	-0.4570625912332044	-0.4518362926027312	0.0050493396577738214	0.005456167685372677	2.917958566625757e-4	1051	1121	963	660	855	1521
ENSG00000204469	ENSG00000204469.13	proline rich coiled-coil 2A [Source:HGNC Symbol;Acc:HGNC:13918]	PRRC2A	protein_coding	A0A1U9X974,P48634	7916	6.572762057648663	6.591588068758268	3764.9550526683256	-0.44966515088308506	-0.44864639601275413	-0.45459933707360745	5.634992006647203e-4	7.486486495688082e-4	2.6806213528890188e-8	3844	3882	3933	2866	3200	4996
ENSG00000119977	ENSG00000119977.21	tectonic family member 3 [Source:HGNC Symbol;Acc:HGNC:24519]	TCTN3	protein_coding	Q6NUS6	26123	5.921234049764582	5.94082586444304	2397.808777102807	-0.44988634588450854	-0.44569071194832655	-0.44810963235046974	0.0011334164391092413	0.0014224568304236304	3.3716976143809864e-6	2634	2563	2238	1967	1876	3209
ENSG00000176946	ENSG00000176946.12	THAP domain containing 4 [Source:HGNC Symbol;Acc:HGNC:23187]	THAP4	protein_coding	Q8WY91	51078	5.794621598129426	5.81548215781374	2197.2956705289284	-0.4498929448528599	-0.45465606528961516	-0.45744800311266265	0.0013833380271998643	0.0014529880073703612	1.6919761028917974e-6	2494	2350	1998	1561	1779	3249
ENSG00000004975	ENSG00000004975.12	dishevelled segment polarity protein 2 [Source:HGNC Symbol;Acc:HGNC:3086]	DVL2	protein_coding	O14641	1856	5.905544017724258	5.923996160901225	2369.8169319614262	-0.4499810011518436	-0.4472086977776447	-0.45319534294853153	5.069579398385753e-4	5.770408281736757e-4	4.861845719961374e-8	2665	2441	2249	1854	1948	3172
ENSG00000131748	ENSG00000131748.16	StAR related lipid transfer domain containing 3 [Source:HGNC Symbol;Acc:HGNC:17579]	STARD3	protein_coding	Q14849	10948	5.7099795751598075	5.729375069673984	2070.4744878519086	-0.450000360492918	-0.45016015734035886	-0.45425530910344597	8.354150794299678e-4	9.052125724452151e-4	5.977949938351664e-7	2441	1996	2001	1585	1705	2820
ENSG00000160767	ENSG00000160767.21	family with sequence similarity 189 member B [Source:HGNC Symbol;Acc:HGNC:1233]	FAM189B	protein_coding	P81408,Q9Y6J7	10712	3.3883205959510594	3.412626137554867	414.33548915753687	-0.4500604674208895	-0.4458318561740518	-0.43120571372284605	0.008825801032357925	0.015885425710839333	0.004842497953929816	465	423	398	274	381	579
ENSG00000145555	ENSG00000145555.15	myosin X [Source:HGNC Symbol;Acc:HGNC:7593]	MYO10	protein_coding	Q9HD67	4651	8.213652162514798	8.231949246942968	11739.284805391238	-0.4501151404522196	-0.4498856217080432	-0.45826529661170096	2.7749111538270284e-4	6.028497675354752e-4	1.9676818788557018e-11	12132	12197	12054	8946	9861	15730
ENSG00000185115	ENSG00000185115.6	NSE3 homolog, SMC5-SMC6 complex component [Source:HGNC Symbol;Acc:HGNC:7677]	NDNL2	protein_coding	Q96MG7	56160	5.367583444360784	5.390165536971387	1636.0854379749926	-0.45044789119888884	-0.4511713704791459	-0.4493497104655404	0.00340103128607087	0.0036629776227436813	9.140791674243283e-5	1879	1563	1645	1282	1165	2478
ENSG00000184160	ENSG00000184160.8	adrenoceptor alpha 2C [Source:HGNC Symbol;Acc:HGNC:283]	ADRA2C	protein_coding	P18825,Q4W594	152	2.6478874583326526	2.6768767178941033	248.45371774699427	-0.4505498114567847	-0.43276813741141135	-0.3975902894972654	0.028969443243055705	0.05082111988430161	0.04678258676880011	268	259	240	223	167	349
ENSG00000185129	ENSG00000185129.7	purine rich element binding protein A [Source:HGNC Symbol;Acc:HGNC:9701]	PURA	protein_coding	Q00577	5813	3.5173994571137297	3.5387648272569994	452.6521350974881	-0.45078877939054246	-0.4362361149258333	-0.42541057103239166	0.006788281637478799	0.013064648288020418	0.003689589050988343	469	458	470	328	416	588
ENSG00000128309	ENSG00000128309.16	mercaptopyruvate sulfurtransferase [Source:HGNC Symbol;Acc:HGNC:7223]	MPST	protein_coding	A0A140VJX3,P25325	4357	6.281609506008331	6.300881034448498	3077.143694818137	-0.45116073920769173	-0.4536125936981608	-0.45970148918978454	5.252015721757332e-4	6.245948331872496e-4	9.947809113830534e-9	3569	2952	3054	2260	2511	4387
ENSG00000115234	ENSG00000115234.11	sorting nexin 17 [Source:HGNC Symbol;Acc:HGNC:14979]	SNX17	protein_coding	B4DDM3,B4DQ37,B4DTB8,Q15036	9784	7.122984656102507	7.146094246651341	5530.819742821462	-0.4511618626486307	-0.45045865593824574	-0.44678967311645135	0.004202388689762178	0.005873112831696642	8.509973358062336e-5	6726	5614	4879	4594	4446	7047
ENSG00000034533	ENSG00000034533.11	asteroid homolog 1 [Source:HGNC Symbol;Acc:HGNC:25021]	ASTE1	protein_coding	D6RG30,Q2TB18	28990	2.602778563820464	2.6293219482170618	240.63671457501562	-0.4512448013035998	-0.40811745214906936	-0.3715158245572765	0.03363431951861307	0.07054096510410653	0.07309653318886629	259	254	224	226	179	301
ENSG00000130695	ENSG00000130695.15	centrosomal protein 85 [Source:HGNC Symbol;Acc:HGNC:25309]	CEP85	protein_coding	Q6P2H3	64793	4.890721701241894	4.90982974746505	1172.6158070863216	-0.4513812892659022	-0.4505014694740378	-0.4535875507752217	8.164159402031984e-4	7.714915683579354e-4	1.961835761269643e-6	1281	1247	1113	911	936	1622
ENSG00000131669	ENSG00000131669.10	ninjurin 1 [Source:HGNC Symbol;Acc:HGNC:7824]	NINJ1	protein_coding	Q92982	4814	5.807208372854992	5.8268105841859	2215.043975007929	-0.45162328508663435	-0.4533479655984737	-0.45784719521896733	7.133829079293192e-4	7.761102044198795e-4	1.7635675475948114e-7	2543	2285	2065	1701	1724	3164
ENSG00000114626	ENSG00000114626.18	ankyrin repeat and BTB domain containing 1 [Source:HGNC Symbol;Acc:HGNC:18275]	ABTB1	protein_coding	Q969K4	80325	4.42210860696538	4.445870328637642	849.4729518820536	-0.45166445571438174	-0.4499684694518868	-0.4432552021601788	0.005372804394394683	0.007576799622257882	6.839647105456719e-4	946	810	882	555	776	1202
ENSG00000114745	ENSG00000114745.13	golgi reassembly stacking protein 1 [Source:HGNC Symbol;Acc:HGNC:16769]	GORASP1	protein_coding	A0A024R2U5,B3KPY8,B4E1H8,Q9BQQ3	64689	5.328857760311974	5.3480434859413775	1589.1400339228587	-0.45167227714982505	-0.45269727093677853	-0.45722096559716124	6.101603983348139e-4	5.838929306063426e-4	1.892305954766298e-7	1813	1578	1551	1220	1244	2260
ENSG00000124217	ENSG00000124217.5	molybdenum cofactor synthesis 3 [Source:HGNC Symbol;Acc:HGNC:15765]	MOCS3	protein_coding	O95396	27304	3.786896404392831	3.8067166215362214	545.1900126681181	-0.4521270296581782	-0.44867473840916033	-0.44515466682123966	0.0022667763692521075	0.004078204061549367	2.6058097500038826e-4	573	572	545	405	464	741
ENSG00000124207	ENSG00000124207.17	chromosome segregation 1 like [Source:HGNC Symbol;Acc:HGNC:2431]	CSE1L	protein_coding	P55060	1434	7.6794525635049835	7.698426583190395	8110.102123760581	-0.4521848995732336	-0.45289552661023313	-0.459720463270156	4.049926451149535e-4	7.269416941875691e-4	1.1785118035448828e-9	8243	8661	8246	6364	6452	11101
ENSG00000204682	ENSG00000204682.8	MIR1915 host gene [Source:HGNC Symbol;Acc:HGNC:31448]	CASC10	protein_coding	NA	399726	5.063331089786416	5.083046284971332	1322.5411106209604	-0.452533879248775	-0.4515252797976513	-0.45314005277339126	0.0011732529322884613	0.0011792517454397038	6.500414545492673e-6	1375	1296	1428	1024	1089	1777
ENSG00000204427	ENSG00000204427.12	abhydrolase domain containing 16A [Source:HGNC Symbol;Acc:HGNC:13921]	ABHD16A	protein_coding	A0A1U9X777,B3KNX9,O95870	7920	4.179581308127992	4.199003146694168	715.9998940725809	-0.45275279162837695	-0.44772791233533465	-0.4469715573242968	0.0014927765084865128	0.002389381056256453	6.731196276385148e-5	789	728	704	572	562	981
[truncated: 3,405 more rows]
