# Supplementary material for: Genome-wide bioinformatic analyses predict key host and viral factors in SARS-CoV-2 pathogenesis
Source: Commun Biol. 2021 May 17;4:590. doi: 10.1038/s42003-021-02095-0 (PMC8128904; doi:10.1038/s42003-021-02095-0)
Supplement: Supplementary file 5 — Supplementary Data 3 [file 42003_2021_2095_MOESM5_ESM.zip › GSE147507_MainDataset/Series5_SARS-CoV-2/des_Condition/ControlVsInfected_genes.over.edgeR.tsv]

gene_id	ensembl_gene_id_version	description	external_gene_name	gene_biotype	uniprotswissprot	entrezgene_id	LimmaV_AveExpr	edgeR_logCPM	DESeq2_baseMean	LimmaV_FC	edgeR_FC	DESeq2_FC	LimmaV_padj	edgeR_padj	DESeq2_padj	Series5_A549_Mock_1	Series5_A549_Mock_2	Series5_A549_Mock_3	Series5_A549_SARS-CoV-2_1	Series5_A549_SARS-CoV-2_2	Series5_A549_SARS-CoV-2_3
ENSG00000122203	ENSG00000122203.15	KIAA1191 [Source:HGNC Symbol;Acc:HGNC:29209]	KIAA1191	protein_coding	A0A024R7Q7,A0A087WT18,Q96A73	57179	6.500113984058402	6.503494046156567	3536.80331223138	0.17437537653511775	0.17438310487787922	0.15707038134201923	0.03743719382654244	0.03705285576812325	0.02569370722263015	3120	2991	2831	3346	3634	6188
ENSG00000100664	ENSG00000100664.11	eukaryotic translation initiation factor 5 [Source:HGNC Symbol;Acc:HGNC:3299]	EIF5	protein_coding	A0A024R6Q1,P55010	1983	8.07196571005092	8.075089452276035	10516.657006590203	0.17651245370554286	0.175964802177756	0.15986545652836237	0.03077245400705811	0.0453592272452307	0.010238155398544896	9015	8785	8751	9910	10742	18610
ENSG00000136044	ENSG00000136044.12	adaptor protein, phosphotyrosine interacting with PH domain and leucine zipper 2 [Source:HGNC Symbol;Acc:HGNC:18242]	APPL2	protein_coding	Q8NEU8	55198	5.801791075535013	5.8059709728036895	2179.792195853681	0.1804859259205781	0.1796726321141003	0.16177267731865633	0.04472107353682171	0.03987215482144711	0.045719509352258006	1905	1827	1768	1997	2269	3904
ENSG00000143442	ENSG00000143442.22	pogo transposable element derived with ZNF domain [Source:HGNC Symbol;Acc:HGNC:18801]	POGZ	protein_coding	Q7Z3K3	23126	6.285555536354144	6.289917600378815	3049.2239147992395	0.18032528812098617	0.18004449194831754	0.1620588994327354	0.05054696748319531	0.049703220942584565	0.04591460486419926	2697	2506	2492	2716	3201	5561
ENSG00000086102	ENSG00000086102.19	nuclear transcription factor, X-box binding 1 [Source:HGNC Symbol;Acc:HGNC:7803]	NFX1	protein_coding	Q12986	4799	6.038878911624501	6.04329496973346	2570.3237274711087	0.1801995995102645	0.18063905729194554	0.16202030594808708	0.05160902661087208	0.04802662654201076	0.06133603841742069	2276	2192	2017	2524	2521	4558
ENSG00000115091	ENSG00000115091.12	actin related protein 3 [Source:HGNC Symbol;Acc:HGNC:170]	ACTR3	protein_coding	A0A024RAI1,B4DXW1,P61158	10096	8.116793018891372	8.12014469775518	10851.102640065257	0.1800028171808301	0.18077676464899503	0.16373265021404887	0.030527202142571822	0.04386399677652027	0.013526831944903785	9510	8881	8968	10397	11422	18393
ENSG00000090054	ENSG00000090054.15	serine palmitoyltransferase long chain base subunit 1 [Source:HGNC Symbol;Acc:HGNC:11277]	SPTLC1	protein_coding	A0A024R277,O15269,Q6NUL7	10558	6.2178707329472935	6.2217850501409115	2909.229873594447	0.18152173473643515	0.18273585490867805	0.1645723671441674	0.03859548252519746	0.03543363939079562	0.035028695106754514	2523	2407	2398	2791	3045	4965
ENSG00000166788	ENSG00000166788.10	serum amyloid A like 1 [Source:HGNC Symbol;Acc:HGNC:25158]	SAAL1	protein_coding	G1UCX3,Q96ER3	113174	5.508829814433012	5.513761009169331	1780.1841376805512	0.18226243356115593	0.18520758151949424	0.1657174103025294	0.05867624693176422	0.04810483819389345	0.0828685940259488	1587	1466	1430	1788	1758	3077
ENSG00000183735	ENSG00000183735.10	TANK binding kinase 1 [Source:HGNC Symbol;Acc:HGNC:11584]	TBK1	protein_coding	Q9UHD2	29110	5.755928648592742	5.760453887650246	2112.4041150684825	0.18639060498876364	0.1865706999467096	0.16768853042652596	0.043636518633861324	0.03874923991585862	0.05279609579683764	1820	1710	1782	2043	2169	3660
ENSG00000111859	ENSG00000111859.17	neural precursor cell expressed, developmentally down-regulated 9 [Source:HGNC Symbol;Acc:HGNC:7733]	NEDD9	protein_coding	A0A024QZV9,A0A087WUD2,Q14511	4739	7.348433718399373	7.3525183579790605	6372.5246912985785	0.18912774581898312	0.18818161615362758	0.17065023569624532	0.0331670578922247	0.04220356840858899	0.022270075240684386	5396	5553	5069	6168	6438	11229
ENSG00000154803	ENSG00000154803.13	folliculin [Source:HGNC Symbol;Acc:HGNC:27310]	FLCN	protein_coding	A0A0S2Z5Y7,Q8NFG4	201163	5.494725444263458	5.499700576351919	1762.8312157754724	0.18570691452697516	0.1882375159519007	0.1684293394531502	0.05413093305160908	0.04411458334935882	0.0733443627677537	1605	1398	1433	1703	1854	2989
ENSG00000102893	ENSG00000102893.16	phosphorylase kinase regulatory subunit beta [Source:HGNC Symbol;Acc:HGNC:8927]	PHKB	protein_coding	Q93100	5257	6.595540930427053	6.5996307866308115	3780.5267700206095	0.1895243329268486	0.18970448773371323	0.17232038442781478	0.030901586675738602	0.03181877144508021	0.019716260070924245	3323	3221	2962	3554	3993	6571
ENSG00000143155	ENSG00000143155.13	TOR signaling pathway regulator [Source:HGNC Symbol;Acc:HGNC:30231]	TIPRL	protein_coding	O75663	261726	5.660011900239764	5.665068711075764	1976.8008249938498	0.19272089022323702	0.19005675434896419	0.17123468389895186	0.04520858679746307	0.0428394293904725	0.0566060393545592	1650	1648	1665	1861	2007	3569
ENSG00000136045	ENSG00000136045.12	PWP1 homolog, endonuclein [Source:HGNC Symbol;Acc:HGNC:17015]	PWP1	protein_coding	A0A024RBH5,B4DJV5,Q13610	11137	6.695424056331244	6.699796789018281	4052.5943158087825	0.19173755506096885	0.19083410424290365	0.1728527096487396	0.03413675295465731	0.037637268232142425	0.027520125178772243	3493	3247	3436	3924	4054	7225
ENSG00000116957	NA	NA	TBCE	protein_coding	NA	NA	6.008763134512449	6.013062163516388	2516.817539259516	0.1908963560786144	0.19093673562633018	0.17337576587293332	0.03158589656878045	0.028184834830796257	0.02628515697124133	2244	2081	2002	2428	2532	4480
ENSG00000097007	ENSG00000097007.19	ABL proto-oncogene 1, non-receptor tyrosine kinase [Source:HGNC Symbol;Acc:HGNC:76]	ABL1	protein_coding	A0A024R8E2,P00519,Q59FK4	25	7.32100214846407	7.325558787828854	6255.023861146658	0.19126178154395776	0.19137568707778507	0.17303328631685372	0.039805537230261305	0.04838598460002137	0.03545235330100702	5303	5477	4924	6200	6401	10646
ENSG00000172927	ENSG00000172927.8	myeloma overexpressed [Source:HGNC Symbol;Acc:HGNC:7563]	MYEOV	protein_coding	A0A024R5F1,A8K256,F5H0B3,Q96EZ4	26579	6.0816185959815	6.086373190922146	2648.2711583316304	0.19200765258769958	0.19191787153308312	0.17278914993000408	0.040484934877030185	0.03876806654724022	0.04313623218840392	2337	2076	2237	2523	2786	4570
ENSG00000113048	ENSG00000113048.16	mitochondrial ribosomal protein S27 [Source:HGNC Symbol;Acc:HGNC:14512]	MRPS27	protein_coding	A0A024RAJ1,G5EA06,Q6PKB3,Q92552	23107	6.990214509381272	6.994113671534708	4970.290303148091	0.19304056833467134	0.19349129830786396	0.17595214797672812	0.023411073826181305	0.02694784987074621	0.009896171813536971	4444	4130	3910	4788	5158	8613
ENSG00000133606	ENSG00000133606.11	makorin ring finger protein 1 [Source:HGNC Symbol;Acc:HGNC:7112]	MKRN1	protein_coding	Q9UHC7	23608	6.724047841602996	6.729041033052777	4134.910939146574	0.19692688800327074	0.19655231742659082	0.17786031038150188	0.038371110216409286	0.04222329496296723	0.028700309444004018	3685	3528	3165	3730	4422	7434
ENSG00000176834	ENSG00000176834.14	V-set and immunoglobulin domain containing 10 [Source:HGNC Symbol;Acc:HGNC:26078]	VSIG10	protein_coding	Q8N0Z9	54621	4.968962035366278	4.974622404636164	1224.425592795717	0.19348201174810367	0.19723289480623313	0.17640425519058361	0.05407576276755856	0.041508391154682196	0.0838802112928018	1062	1022	984	1220	1248	2094
ENSG00000186815	ENSG00000186815.12	two pore segment channel 1 [Source:HGNC Symbol;Acc:HGNC:18182]	TPCN1	protein_coding	B3KSG7,B7Z3R2,Q9ULQ1	53373	6.546125250478543	6.551054865447569	3654.8419259798648	0.19852331497129766	0.19727246133661977	0.17867747201421774	0.03489960455823367	0.03766912016664836	0.026764958985012202	3187	3173	2806	3355	3852	6564
ENSG00000143324	ENSG00000143324.14	xenotropic and polytropic retrovirus receptor 1 [Source:HGNC Symbol;Acc:HGNC:12827]	XPR1	protein_coding	A0A024R911,Q9UBH6	9213	6.76845094792713	6.773079473997759	4263.579420152995	0.19892359297562276	0.19770136143009798	0.1795799222835075	0.030001434315880707	0.03398579237981116	0.019727956831795422	3537	3642	3495	3983	4498	7524
ENSG00000196715	ENSG00000196715.7	vitamin K epoxide reductase complex subunit 1 like 1 [Source:HGNC Symbol;Acc:HGNC:21492]	VKORC1L1	protein_coding	A8K0F7,Q8N0U8	154807	6.15917789081052	6.1647308993008565	2796.700750843913	0.19298227271079624	0.197730922259908	0.1779978082995285	0.05418608861099077	0.04951858057169308	0.06512860317033936	2459	2297	2252	2900	2749	4747
ENSG00000188243	ENSG00000188243.12	COMM domain containing 6 [Source:HGNC Symbol;Acc:HGNC:24015]	COMMD6	protein_coding	Q7Z4G1	170622	5.364787136854463	5.3704719734000825	1611.60632609582	0.19402854500495512	0.19779525346208796	0.17719819171340515	0.05447753277907225	0.04378534020988653	0.07408179449776284	1473	1330	1240	1566	1713	2712
ENSG00000157450	ENSG00000157450.15	ring finger protein 111 [Source:HGNC Symbol;Acc:HGNC:17384]	RNF111	protein_coding	A0A024R5T5,Q6ZNA4	54778	5.84244174935228	5.847860464604488	2244.3936112664996	0.1967192151013096	0.19856471785678284	0.1787577795316098	0.04582202194768825	0.04141791522482846	0.05279665686566926	1955	1940	1729	2131	2425	3804
ENSG00000154174	ENSG00000154174.8	translocase of outer mitochondrial membrane 70 [Source:HGNC Symbol;Acc:HGNC:11985]	TOMM70A	protein_coding	O94826	9868	6.738426464336268	6.743167640548468	4176.522640844118	0.19915609603767126	0.19946241390220054	0.1808173994177727	0.03117524598917216	0.0340177628857895	0.024412520406709878	3616	3618	3227	4069	4367	7140
ENSG00000128915	ENSG00000128915.12	interactor of little elongation complex ELL subunit 2 [Source:HGNC Symbol;Acc:HGNC:29885]	NARG2	protein_coding	A0A024R5V9,H0YNU9,Q659A1	79664	6.338225667191978	6.343166592217493	3164.698087969052	0.19934695619299028	0.19999234152098247	0.1810054833325362	0.0344651419011117	0.034134853243120496	0.03126926867138667	2653	2604	2658	3040	3373	5384
ENSG00000138246	ENSG00000138246.17	DnaJ heat shock protein family (Hsp40) member C13 [Source:HGNC Symbol;Acc:HGNC:30343]	DNAJC13	protein_coding	B3KN02,O75165	23317	6.417579393993159	6.423143560034393	3345.586533910268	0.1950370344100195	0.20074681409416145	0.18111947644921705	0.05365758922379057	0.04811040753268812	0.055363317000618195	2920	2765	2688	3276	3667	5409
ENSG00000173418	ENSG00000173418.12	N-alpha-acetyltransferase 20, NatB catalytic subunit [Source:HGNC Symbol;Acc:HGNC:15908]	NAA20	protein_coding	A8MZB2,P61599	51126	6.545725350349707	6.5508238376298085	3655.2496190009897	0.19879340234217424	0.20114077962441818	0.1819530394701428	0.03704209857240042	0.037052178318815535	0.035906924117722325	3326	2992	2840	3695	3705	6211
ENSG00000140382	ENSG00000140382.15	high mobility group 20A [Source:HGNC Symbol;Acc:HGNC:5001]	HMG20A	protein_coding	B4DMG1,Q9NP66	10363	6.305989977610136	6.31072271655652	3094.2159217364965	0.20244614045850973	0.20326390783183343	0.18478353288850116	0.025742300427665732	0.024812074810630406	0.01849157020706761	2726	2612	2404	3041	3168	5376
ENSG00000124783	ENSG00000124783.14	signal sequence receptor subunit 1 [Source:HGNC Symbol;Acc:HGNC:11323]	SSR1	protein_coding	C9JBX5,P43307	6745	6.80145647159629	6.806182088663802	4362.5060553455605	0.20310012143671624	0.20347219788252874	0.18535645484049607	0.025802328786244087	0.02855497301851672	0.013322117192607579	3696	3663	3545	4029	4718	7631
ENSG00000161217	ENSG00000161217.12	phosphate cytidylyltransferase 1, choline, alpha [Source:HGNC Symbol;Acc:HGNC:8754]	PCYT1A	protein_coding	B4E322,P49585	5130	5.941216307892842	5.9464128026897605	2403.3432935800474	0.20206464655634362	0.20440895948109966	0.1848426620893699	0.03347911483667868	0.02923346253878429	0.033292153640136206	2161	1997	1855	2370	2506	4089
ENSG00000144659	ENSG00000144659.13	solute carrier family 25 member 38 [Source:HGNC Symbol;Acc:HGNC:26054]	SLC25A38	protein_coding	A0A024R2L5,Q96DW6	54977	5.487880050132254	5.49390544518033	1755.3911806114536	0.2060482116891101	0.20492153055131088	0.1848352935049674	0.04105649453463553	0.037567465427383005	0.05325970771495206	1637	1414	1345	1697	1771	3152
ENSG00000134899	ENSG00000134899.22	ERCC excision repair 5, endonuclease [Source:HGNC Symbol;Acc:HGNC:3437]	ERCC5	protein_coding	P28715,Q59FZ7	100533467,2073	5.324429381603532	5.330252914799983	1566.8336235561756	0.20745875705384323	0.20498359395745527	0.1853697452164588	0.036468747389481374	0.03268708789572639	0.04619824197583038	1335	1255	1324	1467	1623	2829
ENSG00000095794	ENSG00000095794.19	cAMP responsive element modulator [Source:HGNC Symbol;Acc:HGNC:2352]	CREM	protein_coding	Q03060	1390	4.89080623267278	4.896998991421887	1159.9965016575713	0.20186781296165415	0.20502134504149958	0.1836785698768349	0.049779202588586466	0.03863507064254292	0.07389381451854468	1031	926	943	1094	1255	1990
ENSG00000083168	ENSG00000083168.11	lysine acetyltransferase 6A [Source:HGNC Symbol;Acc:HGNC:13013]	KAT6A	protein_coding	A5PKX7,A5PLL3,Q92794	7994	6.013712131942899	6.019460313359955	2528.513615891044	0.20137133740452004	0.20511415671846236	0.18514447288928612	0.04511037159450884	0.04055119875109215	0.052158512217107315	2197	2163	1959	2574	2587	4240
ENSG00000114744	ENSG00000114744.9	COMM domain containing 2 [Source:HGNC Symbol;Acc:HGNC:24993]	COMMD2	protein_coding	Q86X83	51122	5.154614691846593	5.160866987384914	1393.3109982256483	0.20278833793021905	0.20542277235888734	0.18459475159808295	0.04920456222435983	0.04078654207529899	0.07140190157895153	1243	1154	1087	1408	1370	2451
ENSG00000166167	ENSG00000166167.18	beta-transducin repeat containing E3 ubiquitin protein ligase [Source:HGNC Symbol;Acc:HGNC:1144]	BTRC	protein_coding	A0A0S2Z4P6,B2R8L3,B7Z3H4,Q68DS0,Q9Y297	8945	5.017035705151645	5.022954826811661	1266.1742750449484	0.20230791103372625	0.20597302400620474	0.18503431544272375	0.04425099560268163	0.03392999395571633	0.06477447236224053	1108	1031	1024	1267	1289	2177
ENSG00000170581	ENSG00000170581.14	signal transducer and activator of transcription 2 [Source:HGNC Symbol;Acc:HGNC:11363]	STAT2	protein_coding	P52630,R9QE65	6773	5.381844326518597	5.388021208863508	1630.7718703740895	0.20851824216898748	0.2060366268856227	0.1861324137867659	0.040457826007072324	0.03719449812630056	0.050151240673736316	1430	1405	1243	1501	1699	2979
ENSG00000124164	ENSG00000124164.16	VAMP associated protein B and C [Source:HGNC Symbol;Acc:HGNC:12649]	VAPB	protein_coding	O95292,Q53XM7	9217	5.737294304495372	5.7428156621097335	2086.1594473295204	0.20831302426922033	0.20625474124649004	0.1873087952954118	0.03084117217428552	0.02882919777892839	0.028926888335264835	1792	1792	1629	1951	2135	3820
ENSG00000108349	ENSG00000108349.17	CASC3 exon junction complex subunit [Source:HGNC Symbol;Acc:HGNC:17040]	CASC3	protein_coding	O15234	22794	6.703261846060217	6.7086134341789965	4077.2288586032532	0.20629233354654358	0.20651704770478338	0.18761767171384758	0.03217945886513424	0.03492076841176643	0.02510651436749187	3500	3487	3198	4022	3960	7444
ENSG00000175224	ENSG00000175224.16	autophagy related 13 [Source:HGNC Symbol;Acc:HGNC:29091]	ATG13	protein_coding	A8K0S6,O75143	9776	6.716251256751094	6.722209101273383	4116.55369681202	0.20543940172512534	0.20663652619439013	0.1873618278139397	0.04472783770213666	0.04805293579079931	0.047449918726303414	3794	3438	3067	4160	4229	6940
ENSG00000087448	ENSG00000087448.11	kelch like family member 42 [Source:HGNC Symbol;Acc:HGNC:29252]	KLHL42	protein_coding	B2RNT7,F5H523,Q9P2K6	57542	5.23353426670238	5.239743068437982	1471.4530752397854	0.21022626155297724	0.20699804025148377	0.18690836076499018	0.039810991625171134	0.03700127961768742	0.05566414027851638	1222	1201	1248	1400	1498	2665
ENSG00000100796	ENSG00000100796.17	protein phosphatase 4 regulatory subunit 3A [Source:HGNC Symbol;Acc:HGNC:20219]	SMEK1	protein_coding	A0A024R6M2,Q6IN85,Q8N6W1	55671	6.44209601900782	6.44752510756984	3401.8437026901474	0.20924480178046043	0.20742257070940442	0.1884190479831896	0.030165137502007403	0.03271459786604319	0.025435757601226485	2886	2699	2903	3286	3399	6183
ENSG00000198663	ENSG00000198663.16	chromosome 6 open reading frame 89 [Source:HGNC Symbol;Acc:HGNC:21114]	C6orf89	protein_coding	A0A024RCY0,Q6UWU4,Q96LN2	221477	6.009169691950902	6.01529120178563	2521.2028161590415	0.20397139058880295	0.20810718524692068	0.1876260083541578	0.048204844703235335	0.043363837281089765	0.05628672099420585	2326	2035	1941	2552	2626	4189
ENSG00000102034	ENSG00000102034.17	E74 like ETS transcription factor 4 [Source:HGNC Symbol;Acc:HGNC:3319]	ELF4	protein_coding	Q99607	2000	5.517678037129049	5.523275411389093	1791.5788662881869	0.20815316608382664	0.2082864800402615	0.18886601691353655	0.031053681028178102	0.02596263224639429	0.03342770299338827	1600	1463	1413	1756	1779	3231
ENSG00000147654	ENSG00000147654.15	estrogen receptor binding site associated antigen 9 [Source:HGNC Symbol;Acc:HGNC:3123]	EBAG9	protein_coding	A0A024R9E0,O00559	9166	4.699097812376684	4.705435033680244	1015.4206384272484	0.20812141836021356	0.20844036592476423	0.18731917685594576	0.0417222167879196	0.0372485790288535	0.06842961267896626	889	822	824	990	1029	1806
ENSG00000081177	ENSG00000081177.18	exonuclease 3'-5' domain containing 2 [Source:HGNC Symbol;Acc:HGNC:20217]	EXD2	protein_coding	A8K948,Q86TX3,Q9NVH0	55218	5.295312386773053	5.301169941591396	1535.7744662736022	0.20655074330686152	0.20855530029168018	0.18808319461432066	0.03722628021170159	0.030095373684594685	0.04678950005307815	1381	1281	1175	1490	1614	2648
ENSG00000146729	ENSG00000146729.10	nipsnap homolog 2 [Source:HGNC Symbol;Acc:HGNC:4179]	GBAS	protein_coding	O75323	2631	6.305407709611779	6.311436232409241	3095.527118045618	0.21211902830325227	0.20899035005602037	0.18916978467783702	0.0367770284687203	0.04143312102185183	0.04014896517408328	2622	2390	2705	2962	3216	5477
ENSG00000149084	ENSG00000149084.13	hydroxysteroid 17-beta dehydrogenase 12 [Source:HGNC Symbol;Acc:HGNC:18646]	HSD17B12	protein_coding	Q53GQ0	51144	6.495407727508413	6.500373972869633	3528.773790740818	0.21027770783981056	0.20928228527153467	0.19107766152190916	0.02199082829385982	0.02304311993089593	0.011335294507597302	2941	2961	2896	3312	3725	6265
ENSG00000064012	ENSG00000064012.22	caspase 8 [Source:HGNC Symbol;Acc:HGNC:1509]	CASP8	protein_coding	A0A024R3Z8,Q14790	841	5.971749422138208	5.977757362511509	2455.9931043897113	0.21149931329213997	0.2093976076957865	0.18955621505047146	0.03654685564181671	0.03756474335658553	0.0425014800521005	2029	1971	2119	2410	2487	4346
ENSG00000162909	ENSG00000162909.18	calpain 2 [Source:HGNC Symbol;Acc:HGNC:1479]	CAPN2	protein_coding	B4DN77,P17655,Q59EF6	824	8.634275698220339	8.638266933460798	15538.67993597235	0.20944810489716142	0.2094023232055753	0.19183642494990596	0.01117251159555836	0.021076360736528462	3.6279270962808884e-4	13545	12692	12542	14832	15975	27863
ENSG00000169410	ENSG00000169410.10	protein tyrosine phosphatase non-receptor type 9 [Source:HGNC Symbol;Acc:HGNC:9661]	PTPN9	protein_coding	P43378,Q6IQ43	5780	6.572517595749604	6.578012591670001	3724.42913264814	0.20690472634607385	0.2095792934686903	0.19001076214264473	0.03350456665399868	0.03335636007859447	0.026974815482374674	3355	3077	2870	3553	4087	6244
ENSG00000180357	ENSG00000180357.9	zinc finger protein 609 [Source:HGNC Symbol;Acc:HGNC:29003]	ZNF609	protein_coding	O15014	23060	7.099464669219407	7.104897254107026	5367.9179277518515	0.20681512690263792	0.20997547784569792	0.1907818016488399	0.032914080103628326	0.03676532200316501	0.027295163148178144	4567	4454	4361	5527	5442	9012
ENSG00000085415	ENSG00000085415.16	SEH1 like nucleoporin [Source:HGNC Symbol;Acc:HGNC:30379]	SEH1L	protein_coding	Q96EE3	81929	5.293774375812171	5.299596337861073	1533.928412032041	0.2109171454257964	0.209983104290881	0.19023166584492543	0.031300032123072696	0.026562053734954166	0.03732678235092875	1316	1313	1198	1477	1570	2740
ENSG00000114098	ENSG00000114098.18	armadillo repeat containing 8 [Source:HGNC Symbol;Acc:HGNC:24999]	ARMC8	protein_coding	B7Z637,Q8IUR7	25852	4.9406489646976395	4.947280962996803	1201.243258776141	0.2088949082771841	0.2106313624089328	0.18910025015791304	0.04656611952129874	0.038858985674904443	0.07099206107481669	1062	1027	909	1185	1235	2086
ENSG00000119041	ENSG00000119041.11	general transcription factor IIIC subunit 3 [Source:HGNC Symbol;Acc:HGNC:4666]	GTF3C3	protein_coding	Q9Y5Q9	9330	6.097892990816962	6.103638808920543	2679.6432262552744	0.21151153584241505	0.21103935338530008	0.1916569019470866	0.03146678033776078	0.030981754029710897	0.02549508871333145	2235	2272	2171	2438	2908	4773
ENSG00000107951	ENSG00000107951.14	mitochondrial poly(A) polymerase [Source:HGNC Symbol;Acc:HGNC:25532]	MTPAP	protein_coding	Q9NVV4	55149	5.059131019748385	5.06601373579069	1304.5407303255797	0.2078883759181209	0.21128029417596697	0.18964241803125237	0.052414110398586185	0.043879430799343845	0.07783790231078233	1161	1091	1003	1332	1282	2284
ENSG00000164258	ENSG00000164258.12	NADH:ubiquinone oxidoreductase subunit S4 [Source:HGNC Symbol;Acc:HGNC:7711]	NDUFS4	protein_coding	A0A0S2Z433,O43181	4724	5.809392131780752	5.816153790602123	2196.0226294298873	0.2053260334242522	0.2115463484710792	0.19040853248585343	0.05659586942785665	0.049608597637451506	0.07071915252862745	1933	1745	1796	2310	2171	3698
ENSG00000050393	ENSG00000050393.11	mitochondrial calcium uniporter regulator 1 [Source:HGNC Symbol;Acc:HGNC:21097]	MCUR1	protein_coding	Q96AQ8	63933	4.947011415846196	4.954334545318774	1206.6454626638438	0.21678670809132763	0.21213036950868827	0.1911206488566385	0.047895689108520524	0.04475832192003559	0.07308490446558936	1051	949	1009	1118	1212	2279
ENSG00000138698	ENSG00000138698.15	Rap1 GTPase-GDP dissociation stimulator 1 [Source:HGNC Symbol;Acc:HGNC:9859]	RAP1GDS1	protein_coding	B3KNU0,P52306,Q6U7G8	5910	5.158745362144223	5.164785158480434	1396.970932296492	0.21167806497259986	0.21231647845218807	0.19186664060181913	0.0338568702711436	0.02787269238351265	0.04304176277923092	1187	1194	1100	1337	1477	2436
ENSG00000092871	ENSG00000092871.17	ring finger and FYVE like domain containing E3 ubiquitin protein ligase [Source:HGNC Symbol;Acc:HGNC:24821]	RFFL	protein_coding	Q8WZ73	117584	6.181501909991193	6.187096163695929	2839.03612093522	0.21402376169793638	0.213254679046528	0.19459642460781987	0.025854214592339404	0.025243446125047222	0.015464062403268867	2481	2311	2286	2572	2953	5306
ENSG00000077380	ENSG00000077380.15	dynein cytoplasmic 1 intermediate chain 2 [Source:HGNC Symbol;Acc:HGNC:2964]	DYNC1I2	protein_coding	A0A140VKE9,B4DPZ3,Q13409	1781	7.171450081683141	7.177064731838706	5642.403867108716	0.2141723968525978	0.2132688553540836	0.19407476254966446	0.028551686932418843	0.035514067011247555	0.020561272682677788	4899	4336	4818	5384	6066	9705
ENSG00000156675	ENSG00000156675.16	RAB11 family interacting protein 1 [Source:HGNC Symbol;Acc:HGNC:30265]	RAB11FIP1	protein_coding	Q6WKZ4	80223	5.727129376534061	5.7333501338847075	2072.998254142757	0.2100669115441327	0.21337539217215462	0.19273595595964224	0.04109168981690896	0.035656536115010753	0.04504253853523732	1751	1680	1729	1968	2290	3481
ENSG00000085511	ENSG00000085511.20	mitogen-activated protein kinase kinase kinase 4 [Source:HGNC Symbol;Acc:HGNC:6856]	MAP3K4	protein_coding	Q9P1M2,Q9Y6R4	4216	4.601420782693911	4.608756916644699	949.3971479057956	0.21366186148460148	0.21347322244149974	0.1911858470405407	0.04933461048681572	0.04890653879431812	0.08511808508303455	865	786	718	925	964	1695
ENSG00000135090	ENSG00000135090.14	TAO kinase 3 [Source:HGNC Symbol;Acc:HGNC:18133]	TAOK3	protein_coding	G3V1Q8,Q9H2K8	51347	5.169477010306707	5.175784947779442	1407.4082331838165	0.2161851866773452	0.21356178546549642	0.19365939832403542	0.03234551368664318	0.02834275443897376	0.040554275138290664	1223	1118	1166	1329	1429	2590
ENSG00000111596	ENSG00000111596.13	CCR4-NOT transcription complex subunit 2 [Source:HGNC Symbol;Acc:HGNC:7878]	CNOT2	protein_coding	A0A024RBD8,B2RDX7,B3KTL6,F8VV52,Q9NZN8	4848	5.951051468015394	5.956779017617621	2420.6249305106376	0.21353576617213646	0.21366901498730712	0.19402730282939348	0.029272098861604073	0.027562981736405538	0.02858852321503404	1995	2008	2019	2393	2501	4184
ENSG00000139990	ENSG00000139990.18	DDB1 and CUL4 associated factor 5 [Source:HGNC Symbol;Acc:HGNC:20224]	DCAF5	protein_coding	Q8TBB7,Q96JK2	8816	5.786815066282274	5.792812477916921	2159.921193205917	0.21408536439166279	0.21370585463250918	0.19391786322283422	0.0316337915570407	0.02973549127920166	0.02982738242878942	1821	1743	1813	1984	2347	3817
ENSG00000118257	ENSG00000118257.16	neuropilin 2 [Source:HGNC Symbol;Acc:HGNC:8005]	NRP2	protein_coding	A0A024R3W6,A0A024R412,O60462,Q7LBX6,Q7Z3T9,X5D2Q8	8828	8.724507601722138	8.729070486861557	16550.087994519192	0.21320883846415017	0.2140683644215713	0.19083663452852878	0.014833716877353912	0.02591194625991344	0.003415644812047009	14636	13643	12970	16580	16833	28662
ENSG00000122863	ENSG00000122863.6	carbohydrate sulfotransferase 3 [Source:HGNC Symbol;Acc:HGNC:1971]	CHST3	protein_coding	Q7LGC8	9469	6.049651100967651	6.055503579886215	2591.485292989733	0.21455240161499267	0.21461660285025808	0.19523620829283894	0.028709826484011557	0.027493972844628813	0.020609664108579624	2233	2186	2037	2336	2812	4673
ENSG00000164823	ENSG00000164823.11	oxidative stress induced growth inhibitor family member 2 [Source:HGNC Symbol;Acc:HGNC:1355]	OSGIN2	protein_coding	A0A024R9D5,Q9Y236	734	6.430876597640062	6.435940234321641	3374.4297201634313	0.21597165387454312	0.215062574645734	0.19699510496691244	0.01749048738858997	0.017893710576483486	0.006763152295800843	2939	2677	2787	3181	3508	6091
ENSG00000165516	ENSG00000165516.11	kelch domain containing 2 [Source:HGNC Symbol;Acc:HGNC:20231]	KLHDC2	protein_coding	Q9Y2U9	23588	5.850060211526622	5.856330624445449	2257.94796933844	0.2105035458496627	0.21512499892516249	0.19466245848775368	0.04023523025549507	0.03497380854502753	0.045725843832032854	2034	1783	1808	2320	2300	3803
ENSG00000107186	ENSG00000107186.16	multiple PDZ domain crumbs cell polarity complex component [Source:HGNC Symbol;Acc:HGNC:7208]	MPDZ	protein_coding	O75970	8777	6.09900394471243	6.1043849980962355	2681.5728891126278	0.21355461041152468	0.21529572901252364	0.19590836587947538	0.023472212391154264	0.021220258558484768	0.017180893815259307	2346	2125	2205	2605	2857	4581
ENSG00000113269	ENSG00000113269.14	ring finger protein 130 [Source:HGNC Symbol;Acc:HGNC:18280]	RNF130	protein_coding	E5RI87,Q2HIY3,Q86XS8	55819	6.118861379775458	6.12485996505339	2719.446883471388	0.21762341813532593	0.21588673740720501	0.19625582273048242	0.027830349329231188	0.02873572012758513	0.023750481606813204	2531	2205	2048	2575	2826	4894
ENSG00000057935	ENSG00000057935.13	metastasis associated 1 family member 3 [Source:HGNC Symbol;Acc:HGNC:23784]	MTA3	protein_coding	D6W5A2,Q9BTC8	57504	5.968446129313109	5.975593611800743	2451.3598330610475	0.21869164039247752	0.21623278119535555	0.19550194150234596	0.04537798977725338	0.046093255894443706	0.04743555350800727	2031	2029	2038	2216	2465	4746
ENSG00000109332	ENSG00000109332.20	ubiquitin conjugating enzyme E2 D3 [Source:HGNC Symbol;Acc:HGNC:12476]	UBE2D3	protein_coding	A0A024RDH2,D6RAH7,P61077	7323	7.433995289894044	7.440194637709705	6770.178311938256	0.2167722255160935	0.21659865679316065	0.19771518196806379	0.03426050376059004	0.04264769865835809	0.02116559353030787	5592	5541	5698	5996	7325	12467
ENSG00000131149	ENSG00000131149.19	Gse1 coiled-coil protein [Source:HGNC Symbol;Acc:HGNC:28979]	GSE1	protein_coding	Q14687	23199	6.524975496289275	6.531520768433791	3606.2252423109953	0.217858997721533	0.21672677159237702	0.19645380871451454	0.03852749671940509	0.042558951397671775	0.038928181750877866	2918	3195	2849	3489	3881	6129
ENSG00000115942	ENSG00000115942.9	origin recognition complex subunit 2 [Source:HGNC Symbol;Acc:HGNC:8488]	ORC2	protein_coding	A0A024R411,Q13416	4999	5.829449079046561	5.835559256106848	2225.554380090273	0.2137440187045064	0.2170120599343344	0.19674319570944895	0.03339685884010875	0.029400816507804926	0.03608239030014488	1926	1771	1838	2276	2247	3809
ENSG00000134874	ENSG00000134874.17	DAZ interacting zinc finger protein 1 [Source:HGNC Symbol;Acc:HGNC:20908]	DZIP1	protein_coding	B3KSP1,Q86YF9	22873	4.860037090032831	4.866430309616355	1135.5635437403046	0.21682729625837255	0.21884433119901478	0.19768832162070085	0.03165978361265793	0.02394125799026324	0.04282033615576224	988	935	901	1088	1207	1980
ENSG00000083312	ENSG00000083312.17	transportin 1 [Source:HGNC Symbol;Acc:HGNC:6401]	TNPO1	protein_coding	A0A024RAM0,Q92973	3842	8.388394983984726	8.394699178726265	13125.043500570151	0.2184255440316162	0.21890647254945544	0.19931708438819104	0.034814214071485036	0.048462986041189544	0.024255706641825667	10607	11210	10767	12470	14602	21961
ENSG00000122068	ENSG00000122068.13	forty-two-three domain containing 1 [Source:HGNC Symbol;Acc:HGNC:25407]	FYTTD1	protein_coding	A0A024R9K4,Q96QD9	84248	5.3995076183414685	5.406163336002636	1651.9824990564728	0.2154835339369001	0.2189667591704138	0.1978561521545378	0.04086367312219083	0.03333437506299511	0.0488813949909502	1371	1407	1325	1600	1800	2774
ENSG00000166340	ENSG00000166340.17	tripeptidyl peptidase 1 [Source:HGNC Symbol;Acc:HGNC:2073]	TPP1	protein_coding	O14773	1200	6.96146289523557	6.967043839398598	4877.406789738402	0.21991679674341835	0.2190387338906562	0.20007863248056612	0.021519759406687256	0.02595694805158432	0.011415850294671567	4197	4236	3698	4645	5208	8516
ENSG00000074356	ENSG00000074356.17	nuclear cap binding subunit 3 [Source:HGNC Symbol;Acc:HGNC:24612]	C17orf85	protein_coding	Q53F19	55421	5.732235795948608	5.738919168551463	2081.0466136819664	0.21853787500790509	0.22060448587349793	0.20020611888810583	0.03618340903306887	0.032860699517630446	0.04109230975629849	1756	1695	1716	2135	2025	3691
ENSG00000111785	ENSG00000111785.21	RIC8 guanine nucleotide exchange factor B [Source:HGNC Symbol;Acc:HGNC:25555]	RIC8B	protein_coding	A0A024RBG9,B7WPL0,Q9NVN3	55188	4.689023225779189	4.69597577353686	1008.9308715988506	0.21480537905697403	0.22066532923048401	0.19800929674652787	0.043789371367737494	0.035332589898239404	0.0646778302226231	880	830	797	986	1083	1709
ENSG00000143418	ENSG00000143418.19	ceramide synthase 2 [Source:HGNC Symbol;Acc:HGNC:14076]	CERS2	protein_coding	Q96G23	29956	7.926868870263319	7.932592955661361	9527.780183956915	0.2221606702321209	0.22203867559966214	0.20326241176188678	0.02186553824835836	0.030950837333360463	0.012063534112152672	8853	7566	7288	9506	9928	16299
ENSG00000136870	ENSG00000136870.10	zinc finger protein 189 [Source:HGNC Symbol;Acc:HGNC:12980]	ZNF189	protein_coding	A0A087X0K2,B7ZLK9,O75820	7743	4.596668100238883	4.6036733961024865	946.1232842119013	0.21940508899562422	0.22235876421475453	0.2000347375956417	0.03698978103238351	0.033209504858262975	0.05681205062910313	827	771	752	905	1014	1644
ENSG00000166454	ENSG00000166454.10	ATM interactor [Source:HGNC Symbol;Acc:HGNC:29034]	ATMIN	protein_coding	O43313	23300	6.3469737515314195	6.35330960792876	3186.3827469970074	0.22446951381975777	0.2227592809364855	0.203190410202818	0.02600147356245051	0.028064817850270745	0.019828218344373892	2747	2762	2407	3089	3171	5877
ENSG00000146223	ENSG00000146223.16	ribosomal protein L7 like 1 [Source:HGNC Symbol;Acc:HGNC:21370]	RPL7L1	protein_coding	A0A024RD36,Q6DKI1	285855	6.49925108942321	6.506732379494872	3545.171449547392	0.21883056655831265	0.2230599321702543	0.201862780027597	0.0490099942425481	0.04939061871193949	0.051843325268081934	3171	2747	2887	3747	3387	6206
ENSG00000139719	ENSG00000139719.11	VPS33A core subunit of CORVET and HOPS complexes [Source:HGNC Symbol;Acc:HGNC:18179]	VPS33A	protein_coding	Q96AX1	65082	5.521526945359901	5.527882586219679	1797.567640368717	0.2207095057190478	0.22313497405270896	0.20267814571156406	0.028079324357886046	0.02328568493094527	0.030157130778054736	1568	1424	1470	1822	1810	3134
ENSG00000133393	ENSG00000133393.13	FGFR1OP N-terminal like [Source:HGNC Symbol;Acc:HGNC:26435]	FOPNL	protein_coding	I3L269,I3L2N4,I3L4V2,I3NI25,Q96NB1	123811	6.013702167943061	6.0195519350517435	2528.125016997668	0.2245309203289958	0.22382685811115974	0.20446289661956707	0.01957591101787242	0.018428690071543158	0.01330305013084596	2093	2091	2084	2485	2581	4493
ENSG00000138758	ENSG00000138758.11	septin 11 [Source:HGNC Symbol;Acc:HGNC:25589]	SEPT11	protein_coding	Q9NVA2	55752	6.645326640785583	6.652628728679845	3923.0107972446076	0.21938496411826292	0.22405954617937368	0.20297471166214287	0.047960093433018346	0.047627297756643205	0.048133372899835665	3250	3163	3307	4059	4149	6352
ENSG00000116198	ENSG00000116198.13	centrosomal protein 104 [Source:HGNC Symbol;Acc:HGNC:24866]	CEP104	protein_coding	O60308	9731	4.7817135353471425	4.788526567387806	1075.7917451120686	0.22131373252323486	0.22438367568062623	0.20251789196463438	0.03202989333405501	0.025424350818479404	0.04482210750628311	955	871	845	1048	1136	1867
ENSG00000174780	ENSG00000174780.17	signal recognition particle 72 [Source:HGNC Symbol;Acc:HGNC:11303]	SRP72	protein_coding	O76094,V9HWK0	6731	6.596921730530233	6.602418881819027	3787.6062000205907	0.22566092622807732	0.22447285308151443	0.20605539491984715	0.015372422996921872	0.01679248307990412	0.005877077939666992	3152	3075	3162	3638	3952	6748
ENSG00000108406	ENSG00000108406.10	DEAH-box helicase 40 [Source:HGNC Symbol;Acc:HGNC:18018]	DHX40	protein_coding	B4DR88,Q8IX18	79665	6.716211593706994	6.723429287061027	4119.391237323103	0.21882017248267593	0.22491813940822017	0.20382534059064228	0.04489476299700466	0.044680675188011096	0.03762329660422524	3545	3401	3273	3813	4773	6800
ENSG00000148303	ENSG00000148303.17	ribosomal protein L7a [Source:HGNC Symbol;Acc:HGNC:10364]	RPL7A	protein_coding	P62424	6130	10.450348573902167	10.456395184694175	54795.34585175888	0.22795994424448557	0.22508445294325807	0.20484483699130754	0.022847550116712897	0.0434712678213772	0.009773992542873046	50297	46177	39756	52031	56631	99741
ENSG00000124201	ENSG00000124201.15	zinc finger NFX1-type containing 1 [Source:HGNC Symbol;Acc:HGNC:29271]	ZNFX1	protein_coding	Q9P2E3	57169	6.199526402725795	6.206902613967273	2879.243531993921	0.22645279141232574	0.22540043764491613	0.2042284176785918	0.03885891788183906	0.04221044677231132	0.04345326782939759	2427	2577	2137	2879	3003	4927
ENSG00000089063	ENSG00000089063.15	transmembrane protein 230 [Source:HGNC Symbol;Acc:HGNC:15876]	TMEM230	protein_coding	A0A087WTT2,Q96A57	29058	7.054454358676477	7.060197304890757	5203.290584276972	0.2244629856369757	0.22564447473408947	0.20680543440659618	0.018702106671211104	0.022044890854365746	0.00916499033444141	4520	4369	4021	5272	5155	9240
ENSG00000140948	ENSG00000140948.13	zinc finger CCHC-type containing 14 [Source:HGNC Symbol;Acc:HGNC:24134]	ZCCHC14	protein_coding	Q8WYQ9	23174	4.707205902170226	4.7148122399388	1022.1864767209906	0.2210327870857337	0.22575280774916165	0.20262097649032218	0.044743611285628725	0.03828775917796377	0.06709739339333123	908	859	770	1012	1081	1744
ENSG00000174695	ENSG00000174695.10	transmembrane protein 167A [Source:HGNC Symbol;Acc:HGNC:28330]	TMEM167A	protein_coding	Q8TBQ9	153339	6.080277790899627	6.086005383476432	2647.3286470319454	0.22531044309214732	0.22616696613638257	0.20691967568823	0.017088137765569954	0.015587186109468687	0.008703459531887961	2258	2132	2172	2518	2857	4609
ENSG00000114416	ENSG00000114416.18	FMR1 autosomal homolog 1 [Source:HGNC Symbol;Acc:HGNC:4023]	FXR1	protein_coding	A0A0F7KYT8,A0A0F7L1S3,P51114	8087	7.016158417959998	7.023000325461833	5069.5109761028425	0.22587005717873912	0.22668239472125043	0.20658490973097846	0.03172935091820871	0.03698439053750626	0.02026745011057056	4362	3952	4253	4493	5636	9159
ENSG00000160131	ENSG00000160131.13	vacuolar ATPase assembly factor VMA21 [Source:HGNC Symbol;Acc:HGNC:22082]	VMA21	protein_coding	Q3ZAQ7	203547	5.646386487131438	5.653071707735985	1959.9461881025743	0.2287708587042696	0.22739905300929936	0.20757517853697122	0.024558758606175655	0.022497050886011585	0.01896016531451622	1666	1646	1547	1773	2095	3619
ENSG00000104774	ENSG00000104774.13	mannosidase alpha class 2B member 1 [Source:HGNC Symbol;Acc:HGNC:6826]	MAN2B1	protein_coding	A8K6A7,O00754	4125	5.55594220941213	5.562569168296505	1841.1302486781615	0.2273469242018985	0.22766152665361725	0.20735976958545027	0.024765951912977868	0.02184201556902032	0.024312150538587703	1596	1563	1406	1838	1844	3293
ENSG00000143457	ENSG00000143457.11	golgi phosphoprotein 3 like [Source:HGNC Symbol;Acc:HGNC:24882]	GOLPH3L	protein_coding	Q9H4A5	55204	5.367979345126246	5.376129725890021	1617.7910400177393	0.2210879846082506	0.22767698469801828	0.20471519611876127	0.05619426291093073	0.046812528974961895	0.06604019292620711	1371	1289	1346	1504	1861	2690
ENSG00000197818	ENSG00000197818.11	solute carrier family 9 member A8 [Source:HGNC Symbol;Acc:HGNC:20728]	SLC9A8	protein_coding	B4DIX7,Q9Y2E8	23315	5.34151843838651	5.347923512797077	1586.342809181881	0.22649524262782597	0.22799170093354157	0.2076552258192106	0.02218801230508763	0.01749324353643129	0.021544151930634168	1393	1301	1239	1583	1605	2812
ENSG00000127990	ENSG00000127990.19	sarcoglycan epsilon [Source:HGNC Symbol;Acc:HGNC:10808]	SGCE	protein_coding	A0A0S2Z4P5,B4DP78,C9JR67,E9PEH6,O43556	8910	6.283960630445201	6.289412093256844	3048.491409257119	0.2278083355249046	0.22838585123368207	0.21022992614494543	0.012340491970550647	0.011824456740247812	0.0036141157576958963	2665	2517	2375	2950	3210	5362
ENSG00000165704	ENSG00000165704.15	hypoxanthine phosphoribosyltransferase 1 [Source:HGNC Symbol;Acc:HGNC:5157]	HPRT1	protein_coding	A0A140VJL3,P00492	3251	6.221287911181518	6.2292129908572225	2923.2141984046575	0.22622273770815307	0.22881247278577896	0.20777166907918163	0.045586085695657384	0.04563840127069981	0.0408843070738618	2422	2434	2381	2551	3341	5210
ENSG00000149187	ENSG00000149187.18	CUGBP Elav-like family member 1 [Source:HGNC Symbol;Acc:HGNC:2549]	CELF1	protein_coding	G5EA30,Q92879	10658	7.168267867307847	7.174662675624947	5633.362076833	0.22978302011349006	0.22926910585308108	0.20962790163845998	0.022984817084487384	0.028838203746188215	0.015648699371077764	4649	4462	4821	5638	5897	9628
ENSG00000104723	ENSG00000104723.21	tumor suppressor candidate 3 [Source:HGNC Symbol;Acc:HGNC:30242]	TUSC3	protein_coding	Q13454	7991	6.151777414932943	6.159251108003195	2785.5152141379895	0.22905677329752444	0.22945719398596903	0.20806318419061068	0.03639548143219323	0.03756140220199521	0.03738946448870163	2618	2256	2041	2727	3002	4730
ENSG00000119616	ENSG00000119616.11	FCF1 rRNA-processing protein [Source:HGNC Symbol;Acc:HGNC:20220]	FCF1	protein_coding	G3V1S4,Q4FZ45,Q66K47,Q9Y324	51077	5.8449892836034065	5.853121643751399	2252.8559096870254	0.22975225521332374	0.2296485269801014	0.2073499967869249	0.04572955455834728	0.04711436130970564	0.057802406041749195	1829	1763	1975	2294	2340	3811
ENSG00000138399	ENSG00000138399.18	FAST kinase domains 1 [Source:HGNC Symbol;Acc:HGNC:26150]	FASTKD1	protein_coding	D3DPC4,Q05D57,Q53R41	79675	5.105408603677827	5.112447667212076	1347.1793541653617	0.22947843470282833	0.2298879625545226	0.2085659702789959	0.028086460873332775	0.02376806026734698	0.03535936878802641	1114	1099	1119	1341	1382	2366
ENSG00000103194	ENSG00000103194.15	ubiquitin specific peptidase 10 [Source:HGNC Symbol;Acc:HGNC:12608]	USP10	protein_coding	Q14694	9100	6.614595578304055	6.621489880719241	3838.19990083661	0.2281973667830161	0.23026258357842963	0.21030631005778871	0.029133390534327203	0.03030585786049616	0.02206566440256924	3249	3218	3034	3917	3660	7037
ENSG00000108278	NA	NA	ZNHIT3	protein_coding	NA	NA	5.004093580207524	5.010935160937042	1255.2229748577122	0.23105327668739967	0.23034558183464607	0.20969850315208421	0.022803830425822267	0.01836781511193288	0.02480654361679177	1082	1004	1022	1180	1334	2255
ENSG00000188846	ENSG00000188846.14	ribosomal protein L14 [Source:HGNC Symbol;Acc:HGNC:10305]	RPL14	protein_coding	P50914	9045	8.38371797830313	8.39119946683934	13091.201801187693	0.23580688920891757	0.23122931376923267	0.2102562172874314	0.03361798693801997	0.04998212976036435	0.023796028776197565	12133	11128	9227	12219	13876	23770
ENSG00000205765	ENSG00000205765.9	chromosome 5 open reading frame 51 [Source:HGNC Symbol;Acc:HGNC:27750]	C5orf51	protein_coding	A6NDU8	285636	5.399749486886321	5.408045630320679	1653.6052772530613	0.23259369602894056	0.23171600062905873	0.20925273123805246	0.042495964035902875	0.04095206584164869	0.050461437333889254	1330	1415	1342	1489	1850	2938
ENSG00000198815	ENSG00000198815.9	forkhead box J3 [Source:HGNC Symbol;Acc:HGNC:29178]	FOXJ3	protein_coding	Q9UPW0	22887	5.610327959289548	5.616982835550139	1912.151477484392	0.230918115339052	0.23171693049755449	0.21129570536540712	0.02270616445122527	0.01990496952464047	0.021245350175507622	1576	1576	1574	1919	1960	3338
ENSG00000187605	ENSG00000187605.15	tet methylcytosine dioxygenase 3 [Source:HGNC Symbol;Acc:HGNC:28313]	TET3	protein_coding	O43151	200424	5.381159119177106	5.388719080718093	1632.0161844371753	0.22794668137528945	0.2322500822562652	0.21011319469422565	0.03813116045500873	0.031356928751193114	0.042372312228561346	1344	1374	1315	1560	1824	2738
ENSG00000003393	ENSG00000003393.15	alsin Rho guanine nucleotide exchange factor ALS2 [Source:HGNC Symbol;Acc:HGNC:443]	ALS2	protein_coding	A8K4R4,Q96Q42	57679	5.749763087828252	5.757076295370641	2107.622261043381	0.2280020043272811	0.23232209917962723	0.21064646779359078	0.03583084767374901	0.030837706397258056	0.03688118122504639	1722	1759	1725	2116	2274	3487
ENSG00000105483	ENSG00000105483.18	caspase recruitment domain family member 8 [Source:HGNC Symbol;Acc:HGNC:17057]	CARD8	protein_coding	A0A024QZD3,E5RFV9,Q9Y2G2	22900	5.328757543487725	5.336532444108577	1573.8529774929257	0.22757325019102645	0.23234896826814788	0.20983488131672057	0.04006178742522483	0.033210312519951206	0.045048103357674146	1394	1320	1183	1488	1767	2658
ENSG00000135823	ENSG00000135823.14	syntaxin 6 [Source:HGNC Symbol;Acc:HGNC:11441]	STX6	protein_coding	O43752	10228	5.4396682751356895	5.446068896641588	1698.124586738198	0.23253514438732736	0.23278688502944606	0.2127601287804926	0.017854361945038144	0.014312129637446446	0.014115642516137063	1422	1414	1362	1665	1763	3002
ENSG00000113194	ENSG00000113194.13	Fas associated factor family member 2 [Source:HGNC Symbol;Acc:HGNC:24666]	FAF2	protein_coding	Q96CS3	23197	6.938730646121158	6.945125847997404	4804.495813219767	0.23034301651202388	0.23286058975644305	0.21327951455364688	0.02084198030328111	0.023425054492743843	0.012598829030776994	4056	3988	3834	4980	4747	8405
ENSG00000198060	ENSG00000198060.10	membrane associated ring-CH-type finger 5 [Source:HGNC Symbol;Acc:HGNC:26025]	MARCH5	protein_coding	Q9NX47	54708	5.243221789485236	5.249945066373888	1481.6616146657966	0.2345318472361707	0.23288980418035807	0.2130780314479903	0.019012691898142434	0.015589969766882487	0.015443565984618879	1272	1211	1183	1381	1557	2720
ENSG00000210140	ENSG00000210140.1	mitochondrially encoded tRNA-Cys (UGU/C) [Source:HGNC Symbol;Acc:HGNC:7477]	MT-TC	Mt_tRNA	NA	NA	7.087907224364622	7.095691126249862	5330.5823785493685	0.23112997800631224	0.23348396203953165	0.21273167463511097	0.03820539967284176	0.04265365570771184	0.023632962242184266	4726	4349	4126	4621	5601	10441
ENSG00000072415	ENSG00000072415.9	membrane palmitoylated protein 5 [Source:HGNC Symbol;Acc:HGNC:18669]	MPP5	protein_coding	Q658X5,Q8N3R9	64398	5.59930163620199	5.605980270135176	1897.374686247878	0.23285844014589596	0.23352859166637743	0.21310090555797687	0.020915616299106172	0.018125611706074598	0.016694323558764865	1603	1509	1577	1797	2065	3312
ENSG00000164168	ENSG00000164168.8	transmembrane protein 184C [Source:HGNC Symbol;Acc:HGNC:25587]	TMEM184C	protein_coding	Q9NVA4	55751	5.371220178319578	5.378635942791441	1620.422533563617	0.2356890621587698	0.23384990775675765	0.2127509997186805	0.026734575809938706	0.025236989777262693	0.030543305887419048	1343	1421	1241	1588	1673	2885
ENSG00000205629	ENSG00000205629.12	leucine carboxyl methyltransferase 1 [Source:HGNC Symbol;Acc:HGNC:17557]	LCMT1	protein_coding	Q9UIC8	51451	5.1012271593296115	5.110054327569706	1344.5845440225378	0.237171165757857	0.23398161188426644	0.2088345776960937	0.04127996736235108	0.0416769374388814	0.059877688729151286	1278	1055	1001	1313	1346	2475
ENSG00000118579	ENSG00000118579.13	mediator complex subunit 28 [Source:HGNC Symbol;Acc:HGNC:24628]	MED28	protein_coding	Q9H204	80306	4.7119218000156184	4.72021501108774	1025.9234351356492	0.23578753567862937	0.2341617918361484	0.21102144315316554	0.037405677289827535	0.037513522572425566	0.059753475717809104	830	827	875	1004	1073	1806
ENSG00000138381	ENSG00000138381.10	asparagine synthetase domain containing 1 [Source:HGNC Symbol;Acc:HGNC:24910]	ASNSD1	protein_coding	Q9NWL6	54529	5.6860550101901985	5.69248435972243	2014.4256064080014	0.2359497582653431	0.23428913436660898	0.21512275331053538	0.015789569199132467	0.013922931010804523	0.008735220471093555	1730	1616	1635	1908	2062	3740
ENSG00000056050	ENSG00000056050.7	histone PARylation factor 1 [Source:HGNC Symbol;Acc:HGNC:26051]	C4orf27	protein_coding	Q9NWY4	54969	4.366281610556266	4.3750958954982835	807.0603174009152	0.2361174505164267	0.23517246627874652	0.21108087775210127	0.040579543002635186	0.04544504774167195	0.07122958924314281	723	610	663	778	846	1441
ENSG00000120526	ENSG00000120526.11	NudC domain containing 1 [Source:HGNC Symbol;Acc:HGNC:24306]	NUDCD1	protein_coding	Q96RS6	84955	5.633061673421108	5.64086341553926	1944.2534002014079	0.23286881744269433	0.23522223656333194	0.21312782603128375	0.037106647680450876	0.03362582809376274	0.04108929424283507	1558	1608	1629	1926	2112	3250
ENSG00000006114	NA	NA	SYNRG	protein_coding	NA	NA	5.7020068433950515	5.708777407875947	2037.2702559551378	0.23652936599883884	0.23573117149179298	0.2159134652506512	0.018514446889365356	0.016745647115906294	0.011205657082693492	1757	1709	1571	1871	2192	3715
ENSG00000069966	ENSG00000069966.18	G protein subunit beta 5 [Source:HGNC Symbol;Acc:HGNC:4401]	GNB5	protein_coding	A0A024R5R9,A0A024R5V3,O14775	10681	5.850755446974369	5.859086975074287	2262.5112783833647	0.22711621582306343	0.2361313694152839	0.21350680572476666	0.050956945774634325	0.04290905459523217	0.053493274891175155	1909	1910	1766	2401	2357	3662
ENSG00000163634	ENSG00000163634.12	THO complex 7 [Source:HGNC Symbol;Acc:HGNC:29874]	THOC7	protein_coding	A0A024R332,A0A024R341,Q6I9Y2	80145	5.417062964552545	5.425617133297541	1673.4848283773779	0.24003495139597864	0.2361860633452016	0.2139861314172658	0.03684892365780171	0.0363938921708193	0.04118167300396526	1430	1295	1410	1493	1757	3207
ENSG00000174938	ENSG00000174938.14	seizure related 6 homolog like 2 [Source:HGNC Symbol;Acc:HGNC:30844]	SEZ6L2	protein_coding	A0A087WYL5,A0A0A8K8P7,B7Z5L4,Q6UXD5	26470	5.486563411104404	5.493727625294089	1754.9858628572586	0.2370686990509097	0.23627958754518608	0.21557652319442605	0.02218801230508763	0.019970319960491416	0.019229139750522428	1484	1509	1343	1641	1900	3128
ENSG00000120963	ENSG00000120963.12	zinc finger protein 706 [Source:HGNC Symbol;Acc:HGNC:24992]	ZNF706	protein_coding	Q9Y5V0	51123	5.846812737174981	5.85466236237333	2253.9140492037404	0.2385758192656854	0.23705794987577797	0.2161165496315079	0.02980570186359077	0.028993377727805567	0.02455572284456767	1977	1776	1819	2060	2264	4407
ENSG00000066455	ENSG00000066455.13	golgin A5 [Source:HGNC Symbol;Acc:HGNC:4428]	GOLGA5	protein_coding	Q8TBA6	9950	6.173382304687021	6.179707727723396	2824.9526524331163	0.23712762596519713	0.237270767015692	0.2181648925318546	0.014358055018076377	0.013770314521827524	0.006291609616524268	2411	2305	2260	2797	2802	5188
ENSG00000109917	ENSG00000109917.11	ZPR1 zinc finger [Source:HGNC Symbol;Acc:HGNC:13051]	ZNF259	protein_coding	O75312	8882	5.642041574161148	5.651084450550634	1957.477217661066	0.23508201652534383	0.23746745845508532	0.21456328292031446	0.04961942457413165	0.045206504363567504	0.0542891515610573	1741	1558	1540	1987	1808	3732
ENSG00000099968	ENSG00000099968.18	BCL2 like 13 [Source:HGNC Symbol;Acc:HGNC:17164]	BCL2L13	protein_coding	A0A087WTL4,A0A087WW80,A0A087WX97,A0A0A0MR90,A8K5Y4,B2RB43,B7Z238,B7Z737,E9PDD6,F6VJB4,Q86T62,Q9BXK5	23786	5.99151086702714	5.999211140992876	2492.9796557481304	0.23417776816281247	0.23784667143703908	0.21648927243291885	0.031850799164300815	0.029842176070483534	0.030689310308795396	2082	2061	2007	2619	2411	4407
ENSG00000072786	ENSG00000072786.13	serine/threonine kinase 10 [Source:HGNC Symbol;Acc:HGNC:11388]	STK10	protein_coding	O94804	6793	5.37841854563728	5.38670368558346	1629.6790330162705	0.23874921135176	0.23843260052485712	0.21588887324818268	0.03439690997908828	0.03322410440471957	0.04302496316953677	1366	1447	1209	1622	1713	2817
ENSG00000232119	ENSG00000232119.8	MCTS1 re-initiation and release factor [Source:HGNC Symbol;Acc:HGNC:23357]	MCTS1	protein_coding	Q9ULC4	28985	5.860508277198085	5.86710136016803	2274.0775329013277	0.23990849393338418	0.23955374053038545	0.21973396300447517	0.014450203049160741	0.0132942304511049	0.007094666404491209	2006	1895	1716	2164	2423	4063
ENSG00000030066	ENSG00000030066.13	nucleoporin 160 [Source:HGNC Symbol;Acc:HGNC:18017]	NUP160	protein_coding	Q12769	23279	6.737266623841547	6.744989209460449	4182.477451809984	0.23351463474070003	0.23959735372094193	0.21841210525575358	0.034178219148641144	0.03431219130925354	0.028480609229306886	3510	3390	3409	4438	4324	6848
ENSG00000119285	ENSG00000119285.11	HEAT repeat containing 1 [Source:HGNC Symbol;Acc:HGNC:25517]	HEATR1	protein_coding	A2VDI1,B2RWN5,Q9H583	55127	6.98209597957301	6.989708148754082	4956.019184551738	0.2332052259684119	0.23964807702196508	0.21877143420092537	0.03239063444273165	0.03401153169325414	0.02550928759940008	4263	4050	3912	5302	5043	8172
ENSG00000168374	ENSG00000168374.11	ADP ribosylation factor 4 [Source:HGNC Symbol;Acc:HGNC:655]	ARF4	protein_coding	P18085	378	7.010217691571988	7.016082247462584	5045.369726976932	0.24062668565504092	0.24004684308329752	0.22224835938327356	0.009222699270178773	0.011441820957413064	8.747374155739719e-4	4259	4157	4029	4748	5233	9360
ENSG00000147044	ENSG00000147044.21	calcium/calmodulin dependent serine protein kinase [Source:HGNC Symbol;Acc:HGNC:1497]	CASK	protein_coding	O14936	8573	5.840846751729126	5.847919102986975	2244.2811089797315	0.23753830221119587	0.24085703258379815	0.21996825351145738	0.021085944467721673	0.018213376261898638	0.014721733636597512	1978	1853	1708	2150	2488	3824
ENSG00000182220	ENSG00000182220.15	ATPase H+ transporting accessory protein 2 [Source:HGNC Symbol;Acc:HGNC:18305]	ATP6AP2	protein_coding	O75787	10159	7.1025084961017395	7.10889950109371	5381.091402268442	0.2393412970757204	0.24095301639573594	0.22162613558044916	0.013922741775920297	0.016769352778061845	0.0036973067006877912	4773	4350	4161	4987	5997	9425
ENSG00000074054	ENSG00000074054.18	cytoplasmic linker associated protein 1 [Source:HGNC Symbol;Acc:HGNC:17088]	CLASP1	protein_coding	Q7Z460	23332	6.230779624344927	6.237100521426457	2940.0717664610243	0.23899179229583845	0.2411691847984187	0.22147477311307046	0.013095299036109988	0.012241083499921979	0.005512148679060269	2534	2441	2276	2925	3121	5045
ENSG00000152767	ENSG00000152767.17	FERM, ARH/RhoGEF and pleckstrin domain protein 1 [Source:HGNC Symbol;Acc:HGNC:3591]	FARP1	protein_coding	C9JME2,Q9Y4F1	10160	4.945362979472187	4.953274170747077	1206.0787922027084	0.24044438477479677	0.2412325394949387	0.21891407674943017	0.026700861332766408	0.02256241910510875	0.032443064096539	1008	1037	928	1157	1304	2109
ENSG00000124225	ENSG00000124225.16	prostate transmembrane protein, androgen induced 1 [Source:HGNC Symbol;Acc:HGNC:14107]	PMEPA1	protein_coding	Q5JY37,Q969W9	56937	9.490755561939759	9.497367543985051	28184.00342708707	0.23880894900617733	0.24139568930924596	0.22188782099404372	0.0169767131065162	0.028993377727805567	0.00413664464887608	24065	23374	22067	25579	32072	49257
ENSG00000168137	ENSG00000168137.18	SET domain containing 5 [Source:HGNC Symbol;Acc:HGNC:25566]	SETD5	protein_coding	E7EWN3,Q9C0A6	55209	6.876434058766149	6.88226431014575	4598.708876310154	0.24221356197617216	0.242164008254567	0.2239968862342416	0.008004132370095908	0.009468513002611192	8.056748314440606e-4	4041	3753	3551	4500	4726	8303
ENSG00000178971	ENSG00000178971.16	CST telomere replication complex component 1 [Source:HGNC Symbol;Acc:HGNC:26169]	CTC1	protein_coding	Q2NKJ3	80169	5.381890634715827	5.390575850108544	1634.0692464089445	0.23834258956842713	0.2425714597445087	0.21971140994358554	0.03808989228414709	0.033087186117968466	0.044239977432777786	1462	1296	1273	1715	1563	2935
ENSG00000114999	ENSG00000114999.8	tubulin tyrosine ligase [Source:HGNC Symbol;Acc:HGNC:21586]	TTL	protein_coding	Q8NG68	150465	6.2476354347962095	6.254781358757652	2976.5634361700263	0.24053726041810294	0.24265482078049389	0.22205678386606298	0.02040436763366509	0.020061087585458666	0.014618645830008324	2447	2518	2363	3064	3052	5108
ENSG00000103496	ENSG00000103496.15	syntaxin 4 [Source:HGNC Symbol;Acc:HGNC:11439]	STX4	protein_coding	B7Z425,Q12846	6810	6.061190051718136	6.069091891411177	2615.9724453844633	0.24381389447856752	0.24290795902706935	0.22175502759326643	0.025705734296561988	0.025885112169976413	0.02015866761647213	2277	2014	2158	2557	2535	4992
ENSG00000175348	ENSG00000175348.11	TMEM9 domain family member B [Source:HGNC Symbol;Acc:HGNC:1168]	TMEM9B	protein_coding	B7Z6P5,Q543A1,Q9NQ34	56674	5.270032523641262	5.27857865352853	1511.6945726246963	0.24332205685676803	0.24315371525906834	0.2205381900782016	0.031139339339353853	0.029287604939992013	0.037796340766034345	1380	1253	1099	1525	1520	2705
ENSG00000010270	ENSG00000010270.13	STARD3 N-terminal like [Source:HGNC Symbol;Acc:HGNC:19169]	STARD3NL	protein_coding	A0A024RA89,O95772	83930	6.063334270263383	6.070260761827795	2618.6778978542043	0.24160817450699246	0.24322412463612064	0.22277430805368598	0.016710499480991032	0.01562812073058348	0.010083704707508315	2384	2091	1987	2589	2793	4511
ENSG00000100596	ENSG00000100596.6	serine palmitoyltransferase long chain base subunit 2 [Source:HGNC Symbol;Acc:HGNC:11278]	SPTLC2	protein_coding	A0A024R6H1,O15270	9517	6.0353338859274945	6.044533521097861	2572.555221478325	0.23350950156804212	0.2432760200640975	0.22197069661917582	0.05454879883106016	0.04699385844251112	0.049781762830532386	2213	2029	2094	2444	3025	4137
ENSG00000198920	ENSG00000198920.11	KIAA0753 [Source:HGNC Symbol;Acc:HGNC:29110]	KIAA0753	protein_coding	Q2KHM9	9851	5.32705888131936	5.334052206850242	1570.7695999649086	0.2447233971345715	0.24352596845905797	0.2236677675162543	0.01398708917317396	0.011319325804838916	0.008825511080019372	1374	1267	1232	1502	1622	2891
ENSG00000005436	ENSG00000005436.14	GC-rich sequence DNA-binding factor 2 [Source:HGNC Symbol;Acc:HGNC:1317]	GCFC2	protein_coding	A4UHR0,B3KUM5,P16383,Q9BVX3	6936	4.667114648269658	4.676643881806325	995.1391535647963	0.24674049889439573	0.24378193312269153	0.2194043202860082	0.039461516777463325	0.042558951397671775	0.06145980243881336	811	779	858	923	1092	1775
ENSG00000159461	ENSG00000159461.15	autocrine motility factor receptor [Source:HGNC Symbol;Acc:HGNC:463]	AMFR	protein_coding	A0A024R6R5,Q9UKV5	267	6.831643512960563	6.838615497271477	4461.987958001072	0.24183657080948856	0.24426660536730962	0.2242312001552099	0.017954404709729397	0.01956145516676234	0.008629542637006743	3952	3692	3357	4339	4942	7515
ENSG00000110931	ENSG00000110931.19	calcium/calmodulin dependent protein kinase kinase 2 [Source:HGNC Symbol;Acc:HGNC:1470]	CAMKK2	protein_coding	A0A024RBP6,A0A024RBP8,A0A024RBQ0,A0A024RBQ3,Q96RR4	10645	5.822203029362942	5.829603849584576	2216.2242365926436	0.24034246739286777	0.24441882481301527	0.22350371383690537	0.021668522461819228	0.018924703993743984	0.01780136503690296	1898	1797	1762	2314	2203	3868
ENSG00000127463	ENSG00000127463.15	ER membrane protein complex subunit 1 [Source:HGNC Symbol;Acc:HGNC:28957]	EMC1	protein_coding	Q8N766	23065	6.270655703109897	6.279004631367217	3027.4006324486945	0.23710720952948175	0.24460320018955173	0.2217904582208277	0.036364321030803934	0.0340177628857895	0.03324052874494284	2661	2459	2338	3265	3024	5067
ENSG00000112282	ENSG00000112282.18	mediator complex subunit 23 [Source:HGNC Symbol;Acc:HGNC:2372]	MED23	protein_coding	Q05DL5,Q9ULK4	9439	4.821750449738691	4.830058562797874	1107.4504718199719	0.23627643182846203	0.24514225413377902	0.22162247625477582	0.03690532236137788	0.0264049519709681	0.04432277116832163	952	909	865	1101	1217	1840
ENSG00000119638	ENSG00000119638.13	NIMA related kinase 9 [Source:HGNC Symbol;Acc:HGNC:18591]	NEK9	protein_coding	Q6PKF2,Q8TD19	91754	7.062493124917099	7.071192222585689	5244.297601142187	0.23754392651530482	0.24557670595778355	0.22380842278845722	0.04130311183712558	0.04290340213629711	0.034222031947757164	4541	4322	4048	5712	5314	8550
ENSG00000101558	ENSG00000101558.14	VAMP associated protein A [Source:HGNC Symbol;Acc:HGNC:12648]	VAPA	protein_coding	Q9P0L0	9218	7.056734909693468	7.064531034403298	5217.209612913356	0.2465050043663725	0.24589432712976217	0.22519340019329023	0.023067771329039536	0.02835936821546313	0.011449092789415518	4432	4517	3901	4668	5724	9647
ENSG00000148187	ENSG00000148187.18	mitochondrial ribosome recycling factor [Source:HGNC Symbol;Acc:HGNC:7234]	MRRF	protein_coding	Q96E11	92399	5.829517858184435	5.836256266941045	2226.1722076804945	0.24480040480573959	0.24593085148442498	0.22603848617322964	0.012369178668281498	0.010879656617642694	0.00602212356739254	1915	1841	1725	2235	2269	3961
ENSG00000172340	ENSG00000172340.14	succinate-CoA ligase GDP-forming subunit beta [Source:HGNC Symbol;Acc:HGNC:11450]	SUCLG2	protein_coding	A0A024R325,Q96I99	8801	5.877771759289209	5.884759501284151	2302.656135428901	0.2418638105206805	0.2460701928595938	0.22534270012741972	0.016804831434365692	0.013973123875717783	0.010622064816929217	2028	1838	1804	2330	2443	3901
ENSG00000132953	ENSG00000132953.16	exportin 4 [Source:HGNC Symbol;Acc:HGNC:17796]	XPO4	protein_coding	Q9C0E2	64328	5.092114681049176	5.101496602094699	1337.4349024092585	0.23505998522148044	0.24615620670456254	0.2215413832302451	0.056060573369447295	0.042419729808071745	0.06519623007117972	1106	1073	1107	1405	1425	2161
ENSG00000165630	ENSG00000165630.14	pre-mRNA processing factor 18 [Source:HGNC Symbol;Acc:HGNC:17351]	PRPF18	protein_coding	Q99633	8559	4.3289384865318965	4.338535851969386	786.7346225924298	0.24732136891039627	0.24630880850358539	0.2219632394091083	0.03722961933939541	0.04120816448876554	0.06272358126925542	684	618	635	790	770	1454
ENSG00000069329	ENSG00000069329.18	VPS35 retromer complex component [Source:HGNC Symbol;Acc:HGNC:13487]	VPS35	protein_coding	Q96QK1	55737	7.69306728806703	7.699384504683022	8104.996842475442	0.2439610319672392	0.2465135538393916	0.22755667689120318	0.010934125714329196	0.014598133058562899	0.0022857260187665344	7053	6531	6369	8018	8857	13630
ENSG00000132603	ENSG00000132603.15	nucleolar pre-rRNA processing protein NIP7 [Source:HGNC Symbol;Acc:HGNC:24328]	NIP7	protein_coding	Q9Y221	51388	5.646356804581291	5.65467922299799	1962.8426613927663	0.24252752800917807	0.24668702595368616	0.2245620453365931	0.029736479937955043	0.026441095654205087	0.02944769009819451	1665	1582	1581	2067	1891	3503
ENSG00000131373	ENSG00000131373.15	2-hydroxyacyl-CoA lyase 1 [Source:HGNC Symbol;Acc:HGNC:17856]	HACL1	protein_coding	B4DXR1,Q9UJ83	26061	5.076290685062616	5.085052981248613	1322.0402524689798	0.23891811967149906	0.24682274956647224	0.2245823838368115	0.03882347123234726	0.03047906265714526	0.04663289368549357	1156	1104	994	1385	1365	2219
ENSG00000145741	ENSG00000145741.15	basic transcription factor 3 [Source:HGNC Symbol;Acc:HGNC:1125]	BTF3	protein_coding	P20290	689	9.107762735275683	9.115802432101885	21630.33172411647	0.24562341571778956	0.24690813076455856	0.22498413522182203	0.027272787551352914	0.040716488988843946	0.011428499391921301	18542	16484	18194	19074	22964	41873
ENSG00000120616	ENSG00000120616.16	enhancer of polycomb homolog 1 [Source:HGNC Symbol;Acc:HGNC:19876]	EPC1	protein_coding	Q9H2F5	80314	5.020951907033225	5.029536298712279	1271.1415432910112	0.250689139884273	0.2471373705807834	0.2255431052910178	0.02479120938060147	0.021923809206836148	0.026554324101960295	1112	1011	1008	1189	1280	2451
ENSG00000108176	ENSG00000108176.15	DnaJ heat shock protein family (Hsp40) member C12 [Source:HGNC Symbol;Acc:HGNC:28908]	DNAJC12	protein_coding	Q6IAH1,Q9UKB3	56521	4.626894151684948	4.6361818663130014	967.4664856035533	0.24916164003598953	0.2471750348882809	0.22377163344868053	0.031134956934466926	0.03280917334516594	0.04708704955691342	900	766	720	933	1007	1759
ENSG00000125952	ENSG00000125952.20	MYC associated factor X [Source:HGNC Symbol;Acc:HGNC:6913]	MAX	protein_coding	A0A024R682,G3V302,P61244,Q8TAX8	4149	5.531217585393495	5.540473506399775	1812.7372517966137	0.251373679989677	0.2475733871865199	0.2247423463144845	0.03287192234170388	0.03464090101378835	0.03779678531616632	1533	1601	1328	1788	1783	3399
ENSG00000086666	ENSG00000086666.19	zinc finger AN1-type containing 6 [Source:HGNC Symbol;Acc:HGNC:30164]	ZFAND6	protein_coding	Q6FIF0	54469	7.0090710443282935	7.015833122330242	5044.232408681081	0.2490217178992787	0.2478200679985752	0.22876745456900255	0.01160516068418785	0.014652971608379283	0.0024119832912803223	4311	4283	3821	4720	5241	9460
ENSG00000119760	ENSG00000119760.16	SPT7 like, STAGA complex subunit gamma [Source:HGNC Symbol;Acc:HGNC:30632]	SUPT7L	protein_coding	O94864	9913	6.51897821099406	6.527298174044437	3593.8912690331963	0.2471493253979241	0.24788290553978912	0.22580323199962818	0.02707985741290331	0.028559581935139872	0.015254538417699493	3131	2971	2749	3182	3740	7065
ENSG00000100938	ENSG00000100938.17	guanosine monophosphate reductase 2 [Source:HGNC Symbol;Acc:HGNC:4377]	GMPR2	protein_coding	H0YNJ6,Q6PKC0,Q9P2T1	51292	6.178397824443543	6.185666054860108	2836.615029324136	0.24936149153247528	0.2482445208612744	0.2280305028852072	0.014794845392969352	0.015317504102572843	0.007720990578441669	2553	2348	2087	2798	2910	5119
ENSG00000171863	ENSG00000171863.15	ribosomal protein S7 [Source:HGNC Symbol;Acc:HGNC:10440]	RPS7	protein_coding	P62081	6201	10.063531291643486	10.071882124747006	41985.44269678724	0.24559470744635997	0.24826080713420212	0.22259610207089822	0.030268799946309377	0.04665976282897608	0.019617348806862885	38152	31846	33378	45152	41465	71532
ENSG00000101972	ENSG00000101972.19	stromal antigen 2 [Source:HGNC Symbol;Acc:HGNC:11355]	STAG2	protein_coding	Q6AI02,Q6MZM3,Q6MZP3,Q8N3U4	10735	7.0547225614072655	7.06406671131049	5216.5543480959	0.24353414100457238	0.24826277179755027	0.22565576399189705	0.0436578890493988	0.0479944695309497	0.03336419103204739	4197	4408	4207	4774	6164	8716
ENSG00000078304	ENSG00000078304.19	protein phosphatase 2 regulatory subunit B'gamma [Source:HGNC Symbol;Acc:HGNC:9311]	PPP2R5C	protein_coding	Q13362	5527	6.848207535630606	6.85486302695603	4511.879471738349	0.24960517561291057	0.248263161193288	0.22924783473752364	0.010494138418520253	0.012931366835401196	0.0023332396424390837	3804	3872	3422	4301	4808	8113
ENSG00000135018	ENSG00000135018.14	ubiquilin 1 [Source:HGNC Symbol;Acc:HGNC:12508]	UBQLN1	protein_coding	A0A024R258,Q9UMX0	29979	7.775491478180735	7.781585040156032	8579.742985557265	0.2487499562097406	0.2484945973922392	0.23068142972211417	0.0074716658862375804	0.01141006501801352	6.538372421222845e-4	7160	7243	6688	8473	9013	15105
ENSG00000196678	ENSG00000196678.14	ERI1 exoribonuclease family member 2 [Source:HGNC Symbol;Acc:HGNC:30541]	ERI2	protein_coding	A8K979	112479	4.1730412574951865	4.1833072800625315	705.9677091155124	0.2537014077661427	0.24858002879908858	0.22416239733945162	0.03673426298256244	0.045881059841334115	0.06367348039150286	613	585	540	644	747	1332
ENSG00000136986	ENSG00000136986.10	derlin 1 [Source:HGNC Symbol;Acc:HGNC:28454]	DERL1	protein_coding	A0A024R9G3,E5RGY0,Q9BUN8	79139	6.492348627051215	6.501916555876752	3533.0371652986896	0.24723330525435847	0.24870543936014894	0.22574414542243712	0.04202550412256696	0.04563683858753549	0.041125058539095115	3270	2904	2533	3741	3432	6232
ENSG00000115239	ENSG00000115239.24	ankyrin repeat and SOCS box containing 3 [Source:HGNC Symbol;Acc:HGNC:16013]	GPR75-ASB3	protein_coding	A0A0A6YYF3,Q9Y575	100302652,51130	4.540924321545189	4.549442801970677	910.9479115123802	0.24916739423170933	0.2490551779424722	0.22615283355249097	0.023008401711045144	0.023097643644621805	0.032244409666726336	805	740	697	894	936	1651
ENSG00000170832	ENSG00000170832.13	ubiquitin specific peptidase 32 [Source:HGNC Symbol;Acc:HGNC:19143]	USP32	protein_coding	Q8NFA0	84669	6.2287290649873075	6.235946622454683	2937.9780550003024	0.24437185338387105	0.24936376543148744	0.22866941497391033	0.017810030712067753	0.015756353934621617	0.010244683381899669	2529	2350	2342	2982	3170	4886
ENSG00000146833	ENSG00000146833.15	tripartite motif containing 4 [Source:HGNC Symbol;Acc:HGNC:16275]	TRIM4	protein_coding	Q9C037	89122	5.676385650994787	5.683420857836904	2002.2387868543383	0.24704165326821723	0.24983585644921233	0.22922404160024837	0.013558814072341765	0.011024254149695755	0.007308284140949648	1712	1595	1613	1960	2173	3444
ENSG00000197965	ENSG00000197965.12	myelin protein zero like 1 [Source:HGNC Symbol;Acc:HGNC:7226]	MPZL1	protein_coding	A0A024R8Y3,A8K5D4,O95297	9019	7.6929556082574155	7.69884328341803	8101.190132231981	0.24994341425718286	0.24995094370631873	0.23236909320458074	0.0056033677310267415	0.008608452703569488	1.6441104055320063e-4	6836	6568	6501	7996	8344	14575
ENSG00000117481	ENSG00000117481.10	NOP2/Sun RNA methyltransferase 4 [Source:HGNC Symbol;Acc:HGNC:31802]	NSUN4	protein_coding	A8K8I8,Q96CB9	387338	4.58174232341515	4.591865303922012	938.198251908874	0.2501181079413583	0.25006627292131195	0.22539913895039212	0.04172556377702749	0.04183097473889338	0.06224985268262245	792	787	727	960	894	1748
ENSG00000183943	ENSG00000183943.6	protein kinase X-linked [Source:HGNC Symbol;Acc:HGNC:9441]	PRKX	protein_coding	A0A024RBU5,P51817	5613	4.972259940534233	4.980873258708973	1229.4122688512814	0.2479870156971943	0.25059560838121525	0.22747089964950515	0.0274656556868262	0.02294182456273525	0.030840601778036724	1016	1047	956	1166	1370	2125
ENSG00000129187	ENSG00000129187.14	dCMP deaminase [Source:HGNC Symbol;Acc:HGNC:2710]	DCTD	protein_coding	P32321	1635	6.356955685711878	6.3633626812969535	3208.939729567999	0.24994877143567137	0.25082864120055964	0.23263110738053697	0.007874781090189142	0.0077500097416180235	0.0013961415926956274	2759	2575	2551	3206	3306	5705
ENSG00000115649	ENSG00000115649.16	cyclin Pas1/PHO80 domain containing 1 [Source:HGNC Symbol;Acc:HGNC:25220]	CNPPD1	protein_coding	A0A024R432,Q9BV87	27013	5.483589430182373	5.493805069373484	1755.4701203652667	0.25001114414010633	0.2508993700686788	0.22561272717285213	0.044004074111245677	0.0446461109842917	0.05543341213775198	1683	1354	1288	1829	1759	3068
ENSG00000107185	ENSG00000107185.10	RGP1 homolog, RAB6A GEF complex partner 1 [Source:HGNC Symbol;Acc:HGNC:21965]	RGP1	protein_coding	A8K0K1,Q92546	9827	6.155397870404685	6.164543077704919	2796.144148949159	0.24884616602522078	0.2512028026916149	0.2284070902678035	0.03597165901718842	0.03642552252758913	0.03494431238005502	2425	2062	2378	2884	2978	4640
ENSG00000145337	ENSG00000145337.5	PIGY upstream reading frame [Source:HGNC Symbol;Acc:HGNC:44317]	PYURF	protein_coding	Q96I23	100996939	5.232436261639773	5.241100418747281	1473.2216963292592	0.24412382069816901	0.2512142546955556	0.22794335576447172	0.0321507100739553	0.02521661295332355	0.03442171394899118	1340	1155	1128	1510	1572	2459
ENSG00000108094	ENSG00000108094.15	cullin 2 [Source:HGNC Symbol;Acc:HGNC:2552]	CUL2	protein_coding	A0A0A0MTN0,A0A140VKB1,B7Z1Y1,Q13617	8453	5.462365525657707	5.470106846146149	1726.4884228623955	0.2524809868534721	0.2516991516923183	0.23074564273880993	0.015546735982006187	0.013699849511698454	0.011248451068614926	1512	1451	1282	1700	1779	3118
ENSG00000136504	ENSG00000136504.12	lysine acetyltransferase 7 [Source:HGNC Symbol;Acc:HGNC:17016]	KAT7	protein_coding	O95251	11143	6.125386752425998	6.132787714022728	2734.865057156202	0.2495151642693134	0.2517161278706953	0.23126042898401783	0.015414869646228617	0.014730142613503746	0.008957371092783788	2280	2267	2166	2828	2739	4823
ENSG00000103429	ENSG00000103429.11	bifunctional apoptosis regulator [Source:HGNC Symbol;Acc:HGNC:17613]	BFAR	protein_coding	H3BMP2,Q9NZS9	51283	6.795358952809092	6.802712774067571	4352.153864041182	0.24781746574028218	0.2519284310766587	0.23150555323432487	0.01661598687907288	0.017418919092999394	0.0069503631482965905	3800	3502	3392	4179	4931	7297
ENSG00000143499	ENSG00000143499.14	SET and MYND domain containing 2 [Source:HGNC Symbol;Acc:HGNC:20982]	SMYD2	protein_coding	Q9NRG4	56950	5.60678809565798	5.616970715490453	1911.1944036932364	0.24894779182159288	0.25204732937422736	0.22774395730887725	0.044775199016705194	0.042419729808071745	0.042497604087013884	1716	1481	1504	1641	2205	3497
ENSG00000119414	ENSG00000119414.11	protein phosphatase 6 catalytic subunit [Source:HGNC Symbol;Acc:HGNC:9323]	PPP6C	protein_coding	A0A024R861,O00743	5537	5.864612557683248	5.8741512776632945	2284.2782834941886	0.25290015762646184	0.2521474071499246	0.22845311788900435	0.034821709481278385	0.034772642043027054	0.027961031610424895	1930	1930	1754	1985	2433	4480
ENSG00000049323	ENSG00000049323.16	latent transforming growth factor beta binding protein 1 [Source:HGNC Symbol;Acc:HGNC:6714]	LTBP1	protein_coding	B7ZLY3,Q14766	4052	5.625022376514314	5.633861361849057	1934.4671930510447	0.25286085211765724	0.25238402523973497	0.22977171978463165	0.026016596229175043	0.025958072699892042	0.026366204380653287	1790	1579	1392	1957	1978	3426
ENSG00000115947	ENSG00000115947.14	origin recognition complex subunit 4 [Source:HGNC Symbol;Acc:HGNC:8490]	ORC4	protein_coding	A8K7H4,O43929,Q96B14	5000	5.2289100452409105	5.236833502252957	1468.1539295951013	0.25497347960841	0.2524328646820419	0.23166135124839027	0.015380996151069054	0.013496527121236404	0.011381434811666417	1236	1240	1130	1386	1538	2720
ENSG00000153207	ENSG00000153207.16	AT-hook containing transcription factor 1 [Source:HGNC Symbol;Acc:HGNC:24618]	AHCTF1	protein_coding	Q8WYP5	25909	6.247410150217048	6.254707133589371	2976.2423354982147	0.25148020537077775	0.25251659931678205	0.23213365604477404	0.01400845880170849	0.01405048112864676	0.007309655489541257	2436	2398	2464	3010	3125	5132
ENSG00000102038	ENSG00000102038.15	SWI/SNF related, matrix associated, actin dependent regulator of chromatin, subfamily a, member 1 [Source:HGNC Symbol;Acc:HGNC:11097]	SMARCA1	protein_coding	A0A0A0MRP6,B7ZLQ5,P28370	6594	7.401486685369242	7.4078152110409	6620.651480397203	0.25229812329895335	0.253389196955706	0.23485479867307896	0.006934569422786272	0.009426004714066107	4.536956657689733e-4	5777	5344	5141	6329	7263	11575
ENSG00000140682	ENSG00000140682.19	transforming growth factor beta 1 induced transcript 1 [Source:HGNC Symbol;Acc:HGNC:11767]	TGFB1I1	protein_coding	A0A024QZE7,O43294	7041	5.26764484079854	5.278565997408068	1510.9083379642993	0.25348900965541704	0.2534415690246491	0.22788714308287797	0.049558656749647226	0.04723926268478279	0.05328853997158045	1249	1216	1243	1279	1706	2864
ENSG00000010017	ENSG00000010017.13	RAN binding protein 9 [Source:HGNC Symbol;Acc:HGNC:13727]	RANBP9	protein_coding	A0A024QZW3,Q96S59	10048	4.567069877786799	4.578081694134067	928.7241836900052	0.2585856994496443	0.2536627068091632	0.22862510773673211	0.04278683615459858	0.045260848948306974	0.05919923707888711	784	762	735	807	1001	1803
ENSG00000163527	ENSG00000163527.10	STT3 oligosaccharyltransferase complex catalytic subunit B [Source:HGNC Symbol;Acc:HGNC:30611]	STT3B	protein_coding	Q8TCJ2	201595	7.931546953612044	7.938302994969567	9563.806773710268	0.2528928220543342	0.25366862585072303	0.23450736484098786	0.009696657006615277	0.014569272976197027	0.0013667723408377595	8127	8053	7299	9057	10625	16656
ENSG00000182534	ENSG00000182534.13	matrix remodeling associated 7 [Source:HGNC Symbol;Acc:HGNC:7541]	MXRA7	protein_coding	P84157,Q6ZR64	439921	5.697209424542772	5.705540522122474	2032.8149897915441	0.2527497426630903	0.25393375063715606	0.2321063210600916	0.02142700548514307	0.01997590359678649	0.01539790626140415	1663	1659	1662	1864	2298	3587
ENSG00000111790	ENSG00000111790.14	FGFR1 oncogene partner 2 [Source:HGNC Symbol;Acc:HGNC:23098]	FGFR1OP2	protein_coding	Q9NVK5	26127	4.776394995913589	4.787400862910615	1074.4062870945327	0.2543151888143025	0.25400567382154676	0.2282773081314026	0.0477504454734974	0.046575753956952425	0.061817433451936056	878	872	885	931	1229	1971
ENSG00000171316	ENSG00000171316.12	chromodomain helicase DNA binding protein 7 [Source:HGNC Symbol;Acc:HGNC:20626]	CHD7	protein_coding	Q6ZWF9,Q9P2D1	55636	5.061732087840577	5.071465498550504	1309.7343458970272	0.24658293329272055	0.254179245499949	0.22940483147186605	0.044330124731411666	0.036331124664749484	0.053332744907221084	1049	1083	1075	1382	1367	2171
ENSG00000119523	ENSG00000119523.10	ALG2 alpha-1,3/1,6-mannosyltransferase [Source:HGNC Symbol;Acc:HGNC:23159]	ALG2	protein_coding	A0A024R184,Q9H553	85365	5.609945857146676	5.619318101314103	1914.3703396878818	0.25808019475797306	0.254382488034255	0.2316584304734365	0.027524882508815025	0.028381173340471143	0.025954390499581963	1707	1617	1383	1821	1912	3687
ENSG00000163904	ENSG00000163904.13	SUMO specific peptidase 2 [Source:HGNC Symbol;Acc:HGNC:23116]	SENP2	protein_coding	Q9HC62	59343	4.9029081050185335	4.912397121674889	1172.3747013170073	0.25635788474296023	0.2546725389269176	0.23044591451399685	0.029352482308255542	0.02863266341629361	0.04043892241679751	964	893	1015	1147	1256	2055
ENSG00000166579	ENSG00000166579.15	nudE neurodevelopment protein 1 like 1 [Source:HGNC Symbol;Acc:HGNC:17620]	NDEL1	protein_coding	A6NIZ0,Q9GZM8	81565	6.041847016544401	6.048931634895758	2579.7526644040613	0.2557401311385709	0.2549827880580882	0.23554624680984818	0.009425374604639384	0.008999482037198994	0.002650364146696908	2265	2006	2062	2521	2632	4753
ENSG00000147874	ENSG00000147874.11	HAUS augmin like complex subunit 6 [Source:HGNC Symbol;Acc:HGNC:25948]	HAUS6	protein_coding	Q7Z4H7	54801	6.256486546306091	6.2661892589495976	2999.625863432893	0.25638763952593074	0.2550040762700217	0.23161000960803405	0.0351201734645043	0.03926586832588137	0.032120453420202685	2327	2436	2577	2808	3413	5154
ENSG00000180817	ENSG00000180817.12	inorganic pyrophosphatase 1 [Source:HGNC Symbol;Acc:HGNC:9226]	PPA1	protein_coding	Q15181,V9HWB5	5464	7.192141847901194	7.199998592369657	5731.3185937486405	0.25523482178744483	0.2556988775842041	0.23533550203814352	0.016521455926102116	0.02063604511544726	0.0058034338833813075	5228	4548	4309	5198	6406	10363
ENSG00000138303	ENSG00000138303.18	activating signal cointegrator 1 complex subunit 1 [Source:HGNC Symbol;Acc:HGNC:24268]	ASCC1	protein_coding	A0A024QZM0,Q8N9N2	51008	5.740708878806747	5.748653102222962	2094.8126788920563	0.2544516950401492	0.25622012670465694	0.23474233160940597	0.016187239797348974	0.014682576261933467	0.010438689181717782	1914	1639	1592	2036	2288	3629
ENSG00000111647	ENSG00000111647.13	UHRF1 binding protein 1 like [Source:HGNC Symbol;Acc:HGNC:29102]	UHRF1BP1L	protein_coding	A0JNW5	23074	4.665411574272321	4.67592656721539	994.7839977478335	0.2530413193552447	0.25673196496670164	0.23223937053729293	0.0440063926924553	0.042259216836570496	0.05983907650138477	811	780	844	929	1140	1703
ENSG00000066654	ENSG00000066654.14	THUMP domain containing 1 [Source:HGNC Symbol;Acc:HGNC:23807]	THUMPD1	protein_coding	A0A024R388,B4DFY9,Q6MZT3,Q9NXG2	55623	5.9079525638582915	5.917169164369109	2354.3825227925427	0.2633781916473848	0.2570192885606532	0.23490099301367903	0.02408979700483581	0.02783726341733732	0.022289632021658023	1801	1955	2001	2271	2452	4315
ENSG00000177426	ENSG00000177426.21	TGFB induced factor homeobox 1 [Source:HGNC Symbol;Acc:HGNC:11776]	TGIF1	protein_coding	Q15583	7050	7.102377071590756	7.109157279449761	5382.022490215014	0.2578318228264036	0.2579722093429017	0.23942266306699378	0.007270997933006023	0.009257757067352443	7.209367462795952e-4	4728	4240	4231	5311	5410	9987
ENSG00000113282	ENSG00000113282.13	clathrin interactor 1 [Source:HGNC Symbol;Acc:HGNC:23186]	CLINT1	protein_coding	A0A0S2Z4Y4,A0A0S2Z5H3,Q14677	9685	7.108901206670187	7.115526781144327	5406.191674116281	0.2584192217330728	0.25805136490342545	0.23976688526778328	0.006363762224543491	0.008350808130628475	5.463395523801596e-4	4575	4238	4429	5361	5591	9716
ENSG00000125733	ENSG00000125733.18	thyroid hormone receptor interactor 10 [Source:HGNC Symbol;Acc:HGNC:12304]	TRIP10	protein_coding	Q15642,W4VSQ9	9322	6.464342758052045	6.47329382094334	3461.826376390907	0.2582702977251474	0.2581520360537248	0.23635350498179444	0.023707578737916648	0.025610914648351926	0.01334128578772569	2995	2899	2599	3187	3463	6878
ENSG00000100580	ENSG00000100580.8	transmembrane p24 trafficking protein family member 8 [Source:HGNC Symbol;Acc:HGNC:18633]	TMED8	protein_coding	Q6PL24	283578	5.021051008542333	5.032097709652225	1274.51556818677	0.24755517905067326	0.2592346789059432	0.2329614306950202	0.0635478303069646	0.04872349923519979	0.06955776098514715	1009	1076	1029	1325	1406	2032
ENSG00000143514	ENSG00000143514.17	tumor protein p53 binding protein 2 [Source:HGNC Symbol;Acc:HGNC:12000]	TP53BP2	protein_coding	Q13625	7159	5.470645128301217	5.479668828161439	1737.715830639008	0.25813078636899156	0.2594018216168725	0.23700143176689306	0.022784602091046182	0.02067727700426281	0.01772603107954572	1441	1460	1354	1568	1973	3115
ENSG00000188343	ENSG00000188343.13	family with sequence similarity 92 member A [Source:HGNC Symbol;Acc:HGNC:30452]	FAM92A1	protein_coding	A1XBS5	137392	4.470834480390654	4.48091894513586	868.2941382379884	0.26286007966996866	0.25949556428438114	0.23557467138394883	0.02707985741290331	0.029789290187234422	0.03693374361553506	736	688	703	784	946	1623
ENSG00000141219	ENSG00000141219.15	chromosome 17 open reading frame 80 [Source:HGNC Symbol;Acc:HGNC:29601]	C17orf80	protein_coding	A0A024R8P4,I3L072,Q9BSJ5	55028	5.282579260302817	5.292478309917572	1526.2562524888451	0.25966558443110804	0.2604479347320181	0.23611521188371487	0.030901586675738602	0.028314016310551336	0.03323326466316185	1249	1235	1249	1579	1450	2846
ENSG00000122550	ENSG00000122550.18	kelch like family member 7 [Source:HGNC Symbol;Acc:HGNC:15646]	KLHL7	protein_coding	A0A024RA10,A8K364,Q8IXQ5	55975	4.925865755390333	4.936688256093369	1192.0729835213501	0.2589324944618506	0.2608907506412541	0.23534327054656382	0.03939204109326848	0.03696426026595621	0.04796073555800006	1051	1018	853	1100	1361	2083
ENSG00000166275	ENSG00000166275.16	BLOC-1 related complex subunit 7 [Source:HGNC Symbol;Acc:HGNC:23516]	C10orf32	protein_coding	A0A0B4J1R7,Q96B45	119032	4.181905735256654	4.19159085203576	710.4635603405845	0.2586234598842151	0.2609806959515241	0.23567585060105528	0.02650418493535545	0.03047906265714526	0.043699807224657	598	563	577	711	741	1258
ENSG00000181467	ENSG00000181467.5	RAP2B, member of RAS oncogene family [Source:HGNC Symbol;Acc:HGNC:9862]	RAP2B	protein_coding	P61225	5912	5.42465833279868	5.434606571615391	1684.0238610186154	0.26137956956133546	0.26104523375684363	0.23739722171680464	0.0289368974320595	0.028063706115941917	0.026257544410236484	1430	1444	1251	1497	1901	3084
ENSG00000166685	ENSG00000166685.12	component of oligomeric golgi complex 1 [Source:HGNC Symbol;Acc:HGNC:6545]	COG1	protein_coding	Q8WTW3	9382	5.471413693906416	5.482055285107714	1740.1022856080695	0.26408671285784385	0.2611147283338469	0.23674856448785891	0.03593829787814276	0.03516010551330633	0.035226354266716504	1422	1457	1380	1618	1696	3510
ENSG00000086062	ENSG00000086062.12	beta-1,4-galactosyltransferase 1 [Source:HGNC Symbol;Acc:HGNC:924]	B4GALT1	protein_coding	P15291,W6MEN3	2683	9.00486931094706	9.011593271187774	20129.844795030484	0.25961016143676685	0.26112478633273045	0.24270916300990045	0.006544934224706916	0.012664213990897297	5.696069295720623e-4	17174	16435	15663	20716	20944	34661
ENSG00000093144	ENSG00000093144.19	ethylmalonyl-CoA decarboxylase 1 [Source:HGNC Symbol;Acc:HGNC:21489]	ECHDC1	protein_coding	Q9NTX5	55862	5.526829524188727	5.5350670158144695	1806.4427413582637	0.25775969358614814	0.2615865355376912	0.23980397889525257	0.01571576933501648	0.012970504363417203	0.011368786110607442	1591	1424	1408	1876	1831	3165
ENSG00000090863	ENSG00000090863.12	golgi glycoprotein 1 [Source:HGNC Symbol;Acc:HGNC:4316]	GLG1	protein_coding	Q92896	2734	7.455962348790738	7.463027478490722	6879.805833322298	0.2599906362853151	0.2618076916996378	0.24251145595332288	0.008155155962912464	0.01083377742588211	0.001321155493837539	5897	5696	5246	6957	7363	11735
ENSG00000135926	ENSG00000135926.15	transmembrane BAX inhibitor motif containing 1 [Source:HGNC Symbol;Acc:HGNC:23410]	TMBIM1	protein_coding	A0A024R472,B3KSM0,B4DUD2,Q969X1	64114	6.919459297700815	6.92769163237667	4744.821537296453	0.2593360928695909	0.2619215846714485	0.24122534131039494	0.0161678838233608	0.018239507021524336	0.00499719663114205	4022	3796	3793	4210	5388	8658
ENSG00000164985	ENSG00000164985.15	PC4 and SFRS1 interacting protein 1 [Source:HGNC Symbol;Acc:HGNC:9527]	PSIP1	protein_coding	O75475	11168	7.02446259828599	7.035345817770677	5113.101554969978	0.27181035927965935	0.26307352474110246	0.2388416795912045	0.034715701712555586	0.04812150454384925	0.031370564810068	3874	4009	4584	4896	5234	9648
ENSG00000060138	ENSG00000060138.13	Y-box binding protein 3 [Source:HGNC Symbol;Acc:HGNC:2428]	YBX3	protein_coding	A0A024RAQ1,A0A024RAV4,P16989	8531	6.983206462348092	6.9926205341920245	4962.8532097972475	0.26400278364008417	0.2633729725755248	0.24118500681301033	0.024438681224057852	0.02945133569945239	0.012324237869192966	4007	4297	3827	4375	5413	9501
ENSG00000139977	ENSG00000139977.14	N-alpha-acetyltransferase 30, NatC catalytic subunit [Source:HGNC Symbol;Acc:HGNC:19844]	NAA30	protein_coding	B3KS28,Q147X3	122830	5.04370028597384	5.05511402624178	1294.0567559987821	0.2568316452950234	0.2634306002589257	0.237222828662041	0.04782133340787939	0.04207976374603111	0.05054787932427368	1111	1037	1018	1122	1540	2293
ENSG00000102753	ENSG00000102753.10	karyopherin subunit alpha 3 [Source:HGNC Symbol;Acc:HGNC:6396]	KPNA3	protein_coding	A0A024RDV7,O00505	3839	5.5331582932500245	5.542620036505711	1815.3452068008655	0.2612744219186971	0.2635896607630168	0.240527116458172	0.024375416099350074	0.02238615408827741	0.018868424579089545	1494	1467	1475	1631	2090	3231
ENSG00000163872	ENSG00000163872.16	YEATS domain containing 2 [Source:HGNC Symbol;Acc:HGNC:25489]	YEATS2	protein_coding	Q9ULM3	55689	5.68747219663123	5.696078688613859	2019.6513863169318	0.2600321848133862	0.26398578567949266	0.24201063010423143	0.01764335558174538	0.015288637963127797	0.010710887858861838	1752	1663	1526	1905	2298	3476
ENSG00000165097	ENSG00000165097.16	lysine demethylase 1B [Source:HGNC Symbol;Acc:HGNC:21577]	KDM1B	protein_coding	Q8NB78	221656	4.460165682247294	4.471062353137803	862.3551505384994	0.2663596892836135	0.2640078858754821	0.23891800545958133	0.031871075011313754	0.03507249059995044	0.043401628287207755	715	696	697	766	963	1602
ENSG00000254772	ENSG00000254772.10	eukaryotic translation elongation factor 1 gamma [Source:HGNC Symbol;Acc:HGNC:3213]	EEF1G	protein_coding	P26641,Q53YD7	1937	10.552502852277334	10.559515139009225	58854.68037717466	0.26571109557137434	0.2646752911442663	0.24632143590527036	0.006546926807115281	0.015525964792663962	3.7991463557069804e-4	53194	47181	43747	58144	60141	108098
ENSG00000213064	ENSG00000213064.10	SFT2 domain containing 2 [Source:HGNC Symbol;Acc:HGNC:25140]	SFT2D2	protein_coding	O95562	375035	6.085483327336398	6.0954193689077245	2663.868061099202	0.26251851576902924	0.26469861122908	0.24125779008331552	0.028262536994391293	0.028923785888588873	0.019881302111847455	2433	2035	2056	2360	3071	4802
ENSG00000114126	ENSG00000114126.17	transcription factor Dp-2 [Source:HGNC Symbol;Acc:HGNC:11751]	TFDP2	protein_coding	Q14188	7029	5.3189031694074025	5.328817445199123	1564.7860744208028	0.26676289042450035	0.2647944634528883	0.2412796341242141	0.023409681827957298	0.023106155011322745	0.02151232797294231	1450	1190	1194	1423	1721	2894
ENSG00000065135	ENSG00000065135.12	G protein subunit alpha i3 [Source:HGNC Symbol;Acc:HGNC:4387]	GNAI3	protein_coding	P08754	2773	6.364084163948862	6.3744161483169215	3232.9270293253066	0.2587251629818821	0.26540945388531595	0.241671438960454	0.03552237325012837	0.03542327131928557	0.024159505796148888	2703	2672	2524	2852	3869	5612
ENSG00000104517	ENSG00000104517.13	ubiquitin protein ligase E3 component n-recognin 5 [Source:HGNC Symbol;Acc:HGNC:16806]	UBR5	protein_coding	O95071	51366	7.078168957877911	7.0874235761635935	5302.41162278222	0.25873822270265534	0.26548779233190106	0.24302556864551778	0.02626672545425022	0.027787632716034703	0.014457956251274492	4487	4164	4299	5178	6165	8583
ENSG00000163605	ENSG00000163605.15	protein phosphatase 4 regulatory subunit 2 [Source:HGNC Symbol;Acc:HGNC:18296]	PPP4R2	protein_coding	C9IZF4,Q9NY27	151987	5.951917833241355	5.962952490665363	2430.0144331520432	0.26275786078098434	0.2659190846103455	0.24106992167666472	0.040134621211306475	0.04042046036437505	0.03346803765137168	1932	2017	1980	2125	2869	4321
ENSG00000131943	ENSG00000131943.18	chromosome 19 open reading frame 12 [Source:HGNC Symbol;Acc:HGNC:25443]	C19orf12	protein_coding	Q9NSK7	83636	5.262684643833614	5.2731137257739285	1505.97099238335	0.2592437778215561	0.2660903400847323	0.24113930032551537	0.03552237325012837	0.03021222644896585	0.03455559527260443	1369	1206	1110	1427	1746	2531
ENSG00000107566	ENSG00000107566.14	ER lipid raft associated 1 [Source:HGNC Symbol;Acc:HGNC:16947]	ERLIN1	protein_coding	D3DR65,O75477	10613	6.783892223042619	6.791381012007574	4318.094584986533	0.2653587196483144	0.2661113584914411	0.2460506917356408	0.008113121136711185	0.009457124350943478	0.00171011554190504	3653	3635	3262	4376	4528	7540
ENSG00000107863	ENSG00000107863.18	Rho GTPase activating protein 21 [Source:HGNC Symbol;Acc:HGNC:23725]	ARHGAP21	protein_coding	Q5T5U3	57584	6.720000222964579	6.728025576771482	4131.587622811342	0.2652151319628021	0.26632474513539134	0.24590154537736883	0.011262743153203112	0.012824939257492077	0.002756500142139153	3451	3263	3374	3786	4657	7406
ENSG00000134910	ENSG00000134910.14	STT3 oligosaccharyltransferase complex catalytic subunit A [Source:HGNC Symbol;Acc:HGNC:6172]	STT3A	protein_coding	P46977	3703	7.389877123859217	7.398564854665953	6579.208710587798	0.2645025400005638	0.2664870808440748	0.24537057237497956	0.016996654913201896	0.021481808085605153	0.00809381023844054	5550	5604	4918	6957	6484	11662
ENSG00000083099	ENSG00000083099.11	LYR motif containing 2 [Source:HGNC Symbol;Acc:HGNC:25229]	LYRM2	protein_coding	Q9NU23	57226	5.165601262328906	5.173718422867213	1405.4780736128155	0.2659304347824883	0.26652077411118613	0.24533846356437447	0.010131127617944286	0.007969122323323816	0.005943232791915636	1185	1122	1125	1399	1461	2524
ENSG00000152953	ENSG00000152953.13	serine/threonine kinase 32B [Source:HGNC Symbol;Acc:HGNC:14217]	STK32B	protein_coding	B2R9M8,Q9NY57	55351	4.127769876907017	4.1378370968469635	684.3169157018496	0.2656736928085414	0.26699126527141687	0.24164626592941182	0.023299988606220512	0.02824069639025671	0.038165232630880855	577	560	534	684	708	1230
ENSG00000103512	ENSG00000103512.15	NODAL modulator 1 [Source:HGNC Symbol;Acc:HGNC:30060]	NOMO1	protein_coding	Q15155	23420	6.195028342110505	6.202492589702454	2869.8084196235823	0.2679338247396351	0.2680602921737157	0.2487449755526428	0.00651853465193279	0.006350849921716982	9.71450208137057e-4	2440	2285	2281	2863	2911	5272
ENSG00000198791	ENSG00000198791.12	CCR4-NOT transcription complex subunit 7 [Source:HGNC Symbol;Acc:HGNC:14101]	CNOT7	protein_coding	Q96IQ6,Q9UIV1	29883	6.7078237680037835	6.715374859352773	4096.248950540042	0.26796017527094573	0.26839776381985453	0.248751407989986	0.00731727894423666	0.008416202887629167	0.0013031596671607521	3481	3431	3089	4154	4230	7275
ENSG00000159348	ENSG00000159348.13	cytochrome b5 reductase 1 [Source:HGNC Symbol;Acc:HGNC:13397]	CYB5R1	protein_coding	Q9UHQ9	51706	4.567342999664152	4.577416166689672	928.7886824319625	0.26978690091071195	0.2685219084394685	0.24441906780123132	0.021805442206492397	0.022269218826047887	0.028295832529888917	776	735	755	939	919	1723
ENSG00000101290	ENSG00000101290.14	CDP-diacylglycerol synthase 2 [Source:HGNC Symbol;Acc:HGNC:1801]	CDS2	protein_coding	O95674	8760	7.093771886271849	7.1035592032467925	5362.002503814067	0.26388881265828174	0.2687771459342681	0.24615820545158051	0.027524882508815025	0.030140859396317592	0.016195904756131533	4795	4398	3912	5287	6170	8726
ENSG00000146085	ENSG00000146085.8	methylmalonyl-CoA mutase [Source:HGNC Symbol;Acc:HGNC:7526]	MUT	protein_coding	A0A024RD82,B2R6K1,P22033	4594	4.884389955491817	4.8954761141403225	1158.5295777753324	0.2631546153147715	0.268787906471348	0.24269416617431402	0.036989479006961666	0.031960977399098894	0.04206841633874832	1065	917	851	1085	1338	1985
ENSG00000178761	ENSG00000178761.15	family with sequence similarity 219 member B [Source:HGNC Symbol;Acc:HGNC:24695]	FAM219B	protein_coding	Q5XKK7	57184	6.08053785966962	6.088666647079017	2651.436393569359	0.27032274754893737	0.26883993680426665	0.24870245471099084	0.009098006506075588	0.009230157565135299	0.0022606845576979917	2382	2073	2027	2496	2784	4990
ENSG00000172939	ENSG00000172939.9	oxidative stress responsive kinase 1 [Source:HGNC Symbol;Acc:HGNC:8508]	OXSR1	protein_coding	A0A024R2M7,O95747	9943	6.317432419300408	6.326384873618128	3127.8778797620475	0.26317536026578475	0.2689993562860822	0.2468519547191102	0.019701386890384878	0.01822976875682986	0.010527536568537199	2598	2592	2438	3072	3574	5158
ENSG00000125971	ENSG00000125971.16	dynein light chain roadblock-type 1 [Source:HGNC Symbol;Acc:HGNC:15468]	DYNLRB1	protein_coding	B4DFR2,Q9NP97	83658	6.441524190864551	6.450302012210894	3406.989558903447	0.26933293530119	0.2692050026632257	0.24830969969037348	0.014251975657182912	0.015169464397122545	0.004588986176965788	2851	2804	2661	3093	3536	6696
ENSG00000114391	ENSG00000114391.13	ribosomal protein L24 [Source:HGNC Symbol;Acc:HGNC:10325]	RPL24	protein_coding	P83731,V9HW01	6152	8.973403506205617	8.983129562627573	19735.65556216689	0.269794298426791	0.26940980263022013	0.24618113185618276	0.023690983679016224	0.03580275781373641	0.012458141747198639	16795	14511	16819	20585	19038	36311
ENSG00000135597	ENSG00000135597.18	RALBP1 associated Eps domain containing 1 [Source:HGNC Symbol;Acc:HGNC:15578]	REPS1	protein_coding	B2R7D3,Q96D71	85021	4.9638737007109786	4.9725046185190305	1222.157003114011	0.2696719153101642	0.269735957222025	0.24783414397082906	0.011266932980200088	0.009010409860433326	0.008115619789483183	1020	1015	946	1201	1290	2197
ENSG00000205885	ENSG00000205885.7	C1RL antisense RNA 1 [Source:HGNC Symbol;Acc:HGNC:27461]	C1RL-AS1	antisense	NA	283314	4.391189498210948	4.401301107482421	821.7612241319575	0.2682905512078859	0.26991793378207174	0.24503315943315157	0.021757114335620092	0.02305909598173001	0.02813622143308371	719	636	651	773	910	1469
ENSG00000120137	ENSG00000120137.7	pantothenate kinase 3 [Source:HGNC Symbol;Acc:HGNC:19365]	PANK3	protein_coding	Q9H999	79646	6.378354912469675	6.390260438745466	3268.9926084469657	0.25813507829232196	0.26994354122001535	0.24423054731526164	0.0531055928989652	0.04989785955470356	0.0396714650553235	2806	2600	2570	2926	4039	5406
ENSG00000170266	ENSG00000170266.16	galactosidase beta 1 [Source:HGNC Symbol;Acc:HGNC:4298]	GLB1	protein_coding	B7Z6Q5,P16278	2720	6.913181457109819	6.9204536929198035	4721.741369050335	0.27060154314352874	0.2699659745520027	0.24999680227359192	0.005177914048716254	0.0065223313717643954	2.79000567071449e-4	4115	3876	3539	4624	4915	8637
ENSG00000112367	ENSG00000112367.11	FIG4 phosphoinositide 5-phosphatase [Source:HGNC Symbol;Acc:HGNC:16873]	FIG4	protein_coding	Q92562	9896	4.375853775207087	4.386246213238098	813.4426965786156	0.2622105104989618	0.270033467842715	0.2436421234761986	0.03132721916358059	0.029180100573683497	0.04021658045947922	679	660	644	780	925	1386
ENSG00000164609	ENSG00000164609.10	SLU7 homolog, splicing factor [Source:HGNC Symbol;Acc:HGNC:16939]	SLU7	protein_coding	O95391	10569	5.982354141973545	5.990924816126041	2478.5782608501468	0.26838580372999954	0.27074478527468504	0.24922913482573592	0.012959261766707201	0.012300787304966424	0.007048966047575345	2016	1994	2026	2576	2562	4292
ENSG00000205981	ENSG00000205981.8	DnaJ heat shock protein family (Hsp40) member C19 [Source:HGNC Symbol;Acc:HGNC:30528]	DNAJC19	protein_coding	A0A0S2Z5X1,Q96DA6	131118	4.045755533355946	4.057206724301247	646.7532791671844	0.27211886185237594	0.2707716212261828	0.24420878276632574	0.028993418649843436	0.037449793300100835	0.04751710898248251	562	531	486	596	712	1187
ENSG00000138071	ENSG00000138071.13	actin related protein 2 [Source:HGNC Symbol;Acc:HGNC:169]	ACTR2	protein_coding	P61160	10097	8.664218031824301	8.671505462254126	15899.985629325924	0.27158067773840705	0.270983458147335	0.2523470351455354	0.005531726427997463	0.010630794585701599	2.958043161305054e-4	12939	12704	13083	15546	17295	27883
ENSG00000136816	ENSG00000136816.16	torsin family 1 member B [Source:HGNC Symbol;Acc:HGNC:11995]	TOR1B	protein_coding	O14657	27348	5.330822220178658	5.342035850405209	1579.730017967915	0.2743082719417535	0.2727015139707456	0.24768787342012258	0.029564472795153274	0.03062546132987759	0.032878341315459046	1452	1317	1090	1617	1623	2805
ENSG00000136854	ENSG00000136854.22	syntaxin binding protein 1 [Source:HGNC Symbol;Acc:HGNC:11444]	STXBP1	protein_coding	P61764,Q68CM6	6812	5.320933412898811	5.329607226710435	1566.0083052672294	0.27266359407275376	0.2727522634052581	0.2511707350395295	0.010195814734099216	0.008664560378691783	0.005448635022810662	1383	1277	1161	1548	1644	2822
ENSG00000099942	ENSG00000099942.13	CRK like proto-oncogene, adaptor protein [Source:HGNC Symbol;Acc:HGNC:2363]	CRKL	protein_coding	P46109	1399	5.915859389916562	5.925997666758174	2369.494415484899	0.26250792916433807	0.27296747027536034	0.24888787256532302	0.03118672450135013	0.025289308800111012	0.021317025855895184	2006	1912	1853	2342	2758	3811
ENSG00000116016	ENSG00000116016.14	endothelial PAS domain protein 1 [Source:HGNC Symbol;Acc:HGNC:3374]	EPAS1	protein_coding	B3KW07,Q99814	2034	8.404682415640668	8.414364498538461	13302.585563630546	0.26948567117127903	0.2731014953827118	0.24364107444112165	0.021564928713002907	0.02977061336955053	0.008479803658991468	10835	11293	10265	12204	15715	22742
ENSG00000151923	ENSG00000151923.17	TIA1 cytotoxic granule associated RNA binding protein like 1 [Source:HGNC Symbol;Acc:HGNC:11804]	TIAL1	protein_coding	Q01085,Q49AS9	7073	6.434863960911157	6.444401575407894	3392.8429420281745	0.27220168273583145	0.27316489541479766	0.25119944787276666	0.01794673110213556	0.018690192276196588	0.007025082644665663	2927	2731	2618	3040	3513	6780
ENSG00000184863	ENSG00000184863.11	RNA binding motif protein 33 [Source:HGNC Symbol;Acc:HGNC:27223]	RBM33	protein_coding	Q96EV2	155435	6.084944312238967	6.09440776002633	2662.523081087871	0.2718865552767483	0.2732356857003091	0.25069440854478736	0.01749686924970754	0.017911133953330705	0.010056492854557038	2231	2294	1963	2533	3023	4595
ENSG00000147533	ENSG00000147533.17	golgin A7 [Source:HGNC Symbol;Acc:HGNC:24876]	GOLGA7	protein_coding	Q7Z5G4	51125	5.848735671455542	5.858903327473184	2261.2483232979516	0.2729609376305121	0.2734261649294493	0.25010525060219563	0.021954472579905876	0.022262622049278816	0.017183156043369226	2013	1881	1624	2349	2208	4149
ENSG00000140511	ENSG00000140511.12	hyaluronan and proteoglycan link protein 3 [Source:HGNC Symbol;Acc:HGNC:21446]	HAPLN3	protein_coding	A0A024RC58,A8K7T8,H3BTH8,Q96S86	145864	4.0759905762112565	4.087832462088987	661.04981287023	0.2670014504842678	0.2736212624060069	0.2447931274137145	0.03945301460728449	0.04380935048798337	0.06145980243881336	581	556	475	662	718	1136
ENSG00000141646	ENSG00000141646.14	SMAD family member 4 [Source:HGNC Symbol;Acc:HGNC:6770]	SMAD4	protein_coding	A0A024R274,Q13485	4089	5.598525388833234	5.608681539851492	1900.1216451148612	0.2759883143774652	0.2738186686429957	0.25062184293889933	0.0199088883907963	0.019870098016467292	0.013456754657500375	1593	1453	1582	1693	2091	3605
ENSG00000108395	ENSG00000108395.14	tripartite motif containing 37 [Source:HGNC Symbol;Acc:HGNC:7523]	TRIM37	protein_coding	O94972	4591	6.210760981897728	6.219709785425658	2904.940146468767	0.2698152554698786	0.27406134003769733	0.25231869024364617	0.014211524253424763	0.013928166052954098	0.007591737645891192	2458	2275	2339	3093	2904	5078
ENSG00000136754	ENSG00000136754.17	abl interactor 1 [Source:HGNC Symbol;Acc:HGNC:11320]	ABI1	protein_coding	A0A0A0MRT6,B6VEX3,B6VEX4,B6VEX5,Q8IZP0	10006	6.1967409568831435	6.206397688265938	2876.8430681485315	0.27427905157456983	0.2745304594743156	0.2519186300366981	0.017504462655523963	0.018271221663819413	0.008011584986927231	2386	2242	2375	2550	3233	5373
ENSG00000131381	ENSG00000131381.12	rabenosyn, RAB effector [Source:HGNC Symbol;Acc:HGNC:20759]	ZFYVE20	protein_coding	A0A024R2H4,A8K5H3,Q9H1K0	64145	5.09788565900921	5.107639796821639	1342.8345332862098	0.2671229469122192	0.2747496910038901	0.25095547887690606	0.02160992698825519	0.016481814156222647	0.019824785394528303	1175	1030	1065	1409	1411	2272
ENSG00000164933	ENSG00000164933.12	solute carrier family 25 member 32 [Source:HGNC Symbol;Acc:HGNC:29683]	SLC25A32	protein_coding	A0A024R9D0,Q9H2D1	81034	4.647340808655815	4.659133344913988	983.5963322587131	0.2622275865359729	0.27487127748056345	0.24729180458333327	0.045293942372394605	0.03841428886062395	0.05550362036801318	834	771	788	1084	972	1673
ENSG00000142676	ENSG00000142676.14	ribosomal protein L11 [Source:HGNC Symbol;Acc:HGNC:10301]	RPL11	protein_coding	P62913,Q5VVD0	6135	9.386242966148771	9.39522689155462	26257.362355956615	0.2765508364799154	0.2751909882838864	0.25414355371083813	0.013563183631660465	0.023464800232031856	0.0035830031504148377	23290	19143	21544	25883	26059	50129
ENSG00000156697	ENSG00000156697.13	UTP14A small subunit processome component [Source:HGNC Symbol;Acc:HGNC:10665]	UTP14A	protein_coding	Q9BVJ6	10813	6.008663884463796	6.0179969359562575	2524.8808086493054	0.27687525634122634	0.27601926455664966	0.2541792098019068	0.013709229856597276	0.013932340554905793	0.006969749384988117	2087	1965	2089	2542	2472	4781
ENSG00000196372	ENSG00000196372.13	ankyrin repeat and SOCS box containing 13 [Source:HGNC Symbol;Acc:HGNC:19765]	ASB13	protein_coding	Q8WXK3	79754	4.718818301292742	4.731493240929621	1034.10110698336	0.2677683136732493	0.27620394535616966	0.24828416979114798	0.04808633756885712	0.04373439919530834	0.06048274219468306	907	778	832	1135	984	1834
ENSG00000136261	ENSG00000136261.15	basic leucine zipper and W2 domains 2 [Source:HGNC Symbol;Acc:HGNC:18808]	BZW2	protein_coding	A0A024RA42,Q9Y6E2	28969	6.528745684226109	6.5370921578011245	3620.0605447761222	0.2739076333826031	0.27629942330433394	0.255658269344893	0.008880554281292393	0.00933514100342389	0.0025379370542811417	3220	2883	2717	3731	3812	6242
ENSG00000177189	ENSG00000177189.14	ribosomal protein S6 kinase A3 [Source:HGNC Symbol;Acc:HGNC:10432]	RPS6KA3	protein_coding	B4DG22,B7ZB17,P51812	6197	7.254147284173182	7.2635768510543155	5991.277230495512	0.2702196199817733	0.2768365667492968	0.254767726997001	0.01875126599144238	0.02034921692582374	0.007605084184016384	5013	4824	4733	5949	6917	9715
ENSG00000114735	ENSG00000114735.9	HemK methyltransferase family member 1 [Source:HGNC Symbol;Acc:HGNC:24923]	HEMK1	protein_coding	A0A140VK98,B2RA37,Q9Y5R4	51409	4.190135023420428	4.201002553106178	714.8849088348461	0.2782903480727339	0.2770866511173779	0.25170242265543835	0.01983144830426779	0.02446435455375033	0.02944769009819451	621	586	534	705	739	1316
ENSG00000115446	ENSG00000115446.11	unc-50 inner nuclear membrane RNA binding protein [Source:HGNC Symbol;Acc:HGNC:16046]	UNC50	protein_coding	A0A0S2Z612,J3KQ47,Q53HI1	25972	5.477688276635184	5.486376777184777	1745.8132765884113	0.27781295259030353	0.2775474742199487	0.25667562820601375	0.008410241199486109	0.007148776505684444	0.0026769103813684466	1451	1429	1366	1637	1919	3177
ENSG00000168538	ENSG00000168538.16	trafficking protein particle complex 11 [Source:HGNC Symbol;Acc:HGNC:25751]	TRAPPC11	protein_coding	Q7Z392	60684	5.115787369785286	5.1251438740210675	1359.0006405577046	0.27454271143041886	0.2777644171722859	0.2547264734499501	0.013792402608440078	0.011170633868861607	0.01017588870587556	1128	1145	1031	1362	1471	2351
ENSG00000243725	ENSG00000243725.7	tetratricopeptide repeat domain 4 [Source:HGNC Symbol;Acc:HGNC:12394]	TTC4	protein_coding	O95801	7268	4.942468738237467	4.954485976168492	1207.1390967118225	0.2719050960463014	0.2778679961988865	0.2512526786159844	0.036932443199812516	0.03253150400503094	0.04244451695522945	1085	954	901	1303	1148	2186
ENSG00000122642	ENSG00000122642.11	FKBP prolyl isomerase 9 [Source:HGNC Symbol;Acc:HGNC:3725]	FKBP9	protein_coding	A7YQ73,O95302	11328	7.106288539973821	7.114067422124597	5400.582729318909	0.27804731526699006	0.27829212172607565	0.25898316979199765	0.005113153404955357	0.0067172852226314965	3.567363895057983e-4	4740	4396	4012	5356	5812	9506
ENSG00000162714	ENSG00000162714.12	zinc finger protein 496 [Source:HGNC Symbol;Acc:HGNC:23713]	ZNF496	protein_coding	A0A024R5Q5,Q96IT1	84838	5.721074752037534	5.729934760101149	2067.9159363571953	0.2740130598274717	0.27847710114417595	0.25649004572117967	0.011563333398020214	0.009624715928996141	0.005208097185440917	1707	1679	1638	2055	2301	3505
ENSG00000141279	ENSG00000141279.16	aminopeptidase puromycin sensitive [Source:HGNC Symbol;Acc:HGNC:7900]	NPEPPS	protein_coding	B7Z899,E9PLK3,P55786	9520	7.0711110017836605	7.083259468607741	5284.741663334063	0.2709736960734405	0.2787108410045285	0.25328694038132266	0.04219511572212855	0.0446461109842917	0.02419981662621265	4519	4387	3955	4468	6373	9572
ENSG00000240857	ENSG00000240857.2	retinol dehydrogenase 14 [Source:HGNC Symbol;Acc:HGNC:19979]	RDH14	protein_coding	Q53RX3,Q9HBH5	57665	5.1417503803686255	5.155268115868226	1386.6428986844617	0.28507422137214733	0.2791361930440401	0.25126721381888334	0.041729453737432205	0.044110843685399165	0.04692692201450799	1263	1142	977	1270	1385	2819
ENSG00000169288	ENSG00000169288.18	mitochondrial ribosomal protein L1 [Source:HGNC Symbol;Acc:HGNC:14275]	MRPL1	protein_coding	Q9BYD6	65008	4.368838871684794	4.381259962429837	810.4455673931348	0.28269558263833494	0.2801008467384893	0.2514687078911566	0.031773367431245696	0.03721945388477428	0.04800099605549983	640	694	633	837	793	1502
ENSG00000172379	ENSG00000172379.21	aryl hydrocarbon receptor nuclear translocator 2 [Source:HGNC Symbol;Acc:HGNC:16876]	ARNT2	protein_coding	Q7Z3A3,Q86TN1,Q9HBZ2,X5DQN9	9915	5.996729120113242	6.0074875396387135	2507.5684705421168	0.2708397566668422	0.28012443079525584	0.2560239514128785	0.027138505907758854	0.024698693448896483	0.02047835380927986	2132	2032	1928	2776	2476	4266
ENSG00000115504	ENSG00000115504.14	EH domain binding protein 1 [Source:HGNC Symbol;Acc:HGNC:29144]	EHBP1	protein_coding	A0A140VK17,A8K930,Q8NDI1	23301	7.429736965387054	7.437164215972443	6756.2757779903095	0.2806335292509173	0.28014547784761434	0.26275283271294775	0.0033098894490256304	0.004921333909945656	3.1063012769911746e-5	5612	5568	5235	6644	7052	12392
ENSG00000198964	ENSG00000198964.14	sphingomyelin synthase 1 [Source:HGNC Symbol;Acc:HGNC:29799]	SGMS1	protein_coding	D3DWC4,Q86VZ5	259230	5.460305412520215	5.472117935990792	1728.5244341539303	0.2743099413825528	0.2805485700429924	0.2547070032396632	0.03355079846789604	0.03046782121190403	0.026998196361373735	1453	1434	1314	1521	2069	3052
ENSG00000057608	ENSG00000057608.17	GDP dissociation inhibitor 2 [Source:HGNC Symbol;Acc:HGNC:4227]	GDI2	protein_coding	P50395,Q6IAT1	2665	8.36407866424089	8.372172953739444	12918.37103465463	0.2805230412142035	0.28110703663674136	0.261840676376441	0.005905558948132752	0.010167953435763068	2.665863522893144e-4	10531	10452	10374	11964	14468	23410
ENSG00000175782	ENSG00000175782.11	solute carrier family 35 member E3 [Source:HGNC Symbol;Acc:HGNC:20864]	SLC35E3	protein_coding	A0A024RB82,Q7Z769	55508	4.598498717374345	4.6103542921829535	950.6727482506208	0.2681619234209691	0.2811887998457295	0.2534163014273167	0.042821868773186576	0.03396018803180127	0.04544381097378755	774	776	756	928	1111	1557
ENSG00000183726	ENSG00000183726.11	transmembrane protein 50A [Source:HGNC Symbol;Acc:HGNC:30590]	TMEM50A	protein_coding	B7Z5M7,O95807,Q7RU07	23585	6.565522530163257	6.574045991832625	3713.044232114272	0.2815820548267897	0.2813272374637575	0.2608781131815223	0.006905796529471319	0.00782421244156698	9.415892224450642e-4	3331	2842	2860	3493	4096	6736
ENSG00000153201	ENSG00000153201.16	RAN binding protein 2 [Source:HGNC Symbol;Acc:HGNC:9848]	RANBP2	protein_coding	P49792	5903	7.186908729569332	7.1963006688440085	5718.732592998039	0.27575889955037103	0.28142683106026467	0.2596310171907306	0.014994148418470446	0.01657209588524804	0.005813740191535852	4770	4505	4604	6002	6236	9342
ENSG00000117054	ENSG00000117054.14	acyl-CoA dehydrogenase medium chain [Source:HGNC Symbol;Acc:HGNC:89]	ACADM	protein_coding	A0A0S2Z366,B4DJE7,B7Z9I1,P11310,Q5HYG7,Q5T4U5	34	5.200433094552913	5.210031397749517	1441.2866374560822	0.28331385320266217	0.2814452864537354	0.25917467987261095	0.011217790052353517	0.010328456550451455	0.007602381546715347	1158	1149	1189	1447	1481	2631
ENSG00000059588	ENSG00000059588.10	TAR (HIV-1) RNA binding protein 1 [Source:HGNC Symbol;Acc:HGNC:11568]	TARBP1	protein_coding	Q13395	6894	5.517902193460186	5.529025268190787	1797.8957208963186	0.2830808788761494	0.2815373157085411	0.2573767752604191	0.02167619838719803	0.02182068562156889	0.015702580380781747	1580	1507	1288	1609	2013	3364
ENSG00000165699	ENSG00000165699.15	TSC complex subunit 1 [Source:HGNC Symbol;Acc:HGNC:12362]	TSC1	protein_coding	Q32NF0,Q86WV8,Q92574,X5D9D2	7248	5.590672760924935	5.600946886751796	1890.3591940898107	0.2776497508506007	0.28158237656832585	0.25795587992053626	0.01838603353789014	0.016602281922834524	0.01109346944765367	1604	1462	1525	1724	2205	3327
ENSG00000124275	ENSG00000124275.15	5-methyltetrahydrofolate-homocysteine methyltransferase reductase [Source:HGNC Symbol;Acc:HGNC:7473]	MTRR	protein_coding	Q9UBK8	4552	5.787987544257018	5.7969779577736915	2165.987268794714	0.2817181415728985	0.2816049344328676	0.2605589308218989	0.008742591564977302	0.008205247180788801	0.0030438141407455486	1788	1794	1677	2197	2166	4015
ENSG00000221978	ENSG00000221978.12	cyclin L2 [Source:HGNC Symbol;Acc:HGNC:20570]	CCNL2	protein_coding	Q96S94	81669	6.951653578177347	6.962859176136684	4861.460720545545	0.28262873682522316	0.2818722265423446	0.2581598543162947	0.02493848164241169	0.029953941928880918	0.013353671334272394	4350	4037	3447	4614	4768	9764
ENSG00000107537	ENSG00000107537.14	phytanoyl-CoA 2-hydroxylase [Source:HGNC Symbol;Acc:HGNC:8940]	PHYH	protein_coding	O14832	5264	5.177663097021097	5.187182485678775	1418.6226851254996	0.2807512714473822	0.28202273350866697	0.25949748618775964	0.010934125714329196	0.009244104982485206	0.0069131493845643426	1252	1138	1059	1446	1447	2570
ENSG00000146038	ENSG00000146038.12	doublecortin domain containing 2 [Source:HGNC Symbol;Acc:HGNC:18141]	DCDC2	protein_coding	Q9UHG0	51473	5.4028692798418	5.412320740767028	1659.0253029536593	0.27587466121695736	0.2821515614546865	0.2591199717678813	0.013703967488300576	0.010548859036391396	0.008704670817067836	1416	1292	1319	1736	1751	2823
ENSG00000153044	ENSG00000153044.10	centromere protein H [Source:HGNC Symbol;Acc:HGNC:17268]	CENPH	protein_coding	A0A0S2Z5T0,Q9H3R5	64946	4.863679295160197	4.8776872629813175	1143.9108911911628	0.28871451664741293	0.2827065890151339	0.25362616100623836	0.04320119511778749	0.04723179627027902	0.05470865684885651	855	980	936	1012	1312	2110
ENSG00000164144	ENSG00000164144.16	ADP ribosylation factor interacting protein 1 [Source:HGNC Symbol;Acc:HGNC:21496]	ARFIP1	protein_coding	B4E273,B7ZA10,P53367,Q8N8M9	27236	4.867891195795257	4.8783450180860095	1145.165257102909	0.2744686485359458	0.2828587086863026	0.2576937492719685	0.021903591126029492	0.01609574939333686	0.0205938622595237	965	954	860	1190	1231	1928
ENSG00000120837	ENSG00000120837.8	nuclear transcription factor Y subunit beta [Source:HGNC Symbol;Acc:HGNC:7805]	NFYB	protein_coding	A0A024RBG7,P25208	4801	5.3987256477702665	5.408921582127397	1654.123966085303	0.28675600394608963	0.28288000714411893	0.2604290952047018	0.0136305583498321	0.01294343917905235	0.008202286128045265	1355	1302	1357	1569	1677	3231
ENSG00000140443	ENSG00000140443.15	insulin like growth factor 1 receptor [Source:HGNC Symbol;Acc:HGNC:5465]	IGF1R	protein_coding	C9J5X1,P08069	3480	8.18414708948831	8.194726816564085	11425.02318041029	0.2773866506522394	0.2830885286266593	0.252775868110771	0.022827270005092253	0.028978399071204582	0.009501164320309992	9371	9625	8723	11016	13549	18643
ENSG00000103642	ENSG00000103642.12	lactamase beta [Source:HGNC Symbol;Acc:HGNC:16468]	LACTB	protein_coding	P83111	114294	5.872077386568153	5.883438047510244	2299.3218684482426	0.28226702948585314	0.28333006383953324	0.25953290118342964	0.024528384344004565	0.02521661295332355	0.016135023740305548	1934	1733	1913	2018	2658	4240
ENSG00000131375	ENSG00000131375.10	calpain 7 [Source:HGNC Symbol;Acc:HGNC:1484]	CAPN7	protein_coding	Q7Z479,Q9Y6W3	23473	5.637105347105776	5.646713377229707	1951.541231271365	0.2862921717138567	0.28366674313290063	0.2614576187441231	0.010771018248744194	0.010896067611102336	0.005491808288854921	1523	1596	1608	1901	2111	3498
ENSG00000197119	ENSG00000197119.13	solute carrier family 25 member 29 [Source:HGNC Symbol;Acc:HGNC:20116]	SLC25A29	protein_coding	Q8N8R3	123096	4.7447778017946876	4.757523492374868	1051.9097999505002	0.28984947083338863	0.2837693538630625	0.2572002030902401	0.028964581204251983	0.02973549127920166	0.03304204676918488	949	798	812	956	1079	2112
ENSG00000143157	ENSG00000143157.11	pogo transposable element derived with KRAB domain [Source:HGNC Symbol;Acc:HGNC:18800]	POGK	protein_coding	A0A024R8Y1,B4DF62,Q9P215	57645	6.570238841669406	6.578999146601899	3726.6068037908108	0.28335482020170066	0.2839477288419001	0.26320972851173835	0.007484777349749085	0.008406890175512357	0.0017322098036175624	3049	2928	3056	3855	3791	6674
ENSG00000116209	ENSG00000116209.12	transmembrane protein 59 [Source:HGNC Symbol;Acc:HGNC:1239]	TMEM59	protein_coding	D3DQ48,Q5T6Z8,Q5T703,Q9BXS4	9528	6.477071375987743	6.487168380225392	3497.031196964812	0.28033362922416477	0.2839553968085188	0.26103799496483315	0.017241266211003903	0.0176127323876206	0.009079600458194335	3179	2606	2712	3596	3845	5814
ENSG00000214753	ENSG00000214753.4	heterogeneous nuclear ribonucleoprotein U like 2 [Source:HGNC Symbol;Acc:HGNC:25451]	HNRNPUL2	protein_coding	Q1KMD3	221092	7.502934856783745	7.514815020750982	7131.697876075299	0.28343359637950905	0.2842392812731108	0.25952672805621824	0.03030104355378889	0.03820511594190882	0.02025569787074808	5519	5630	6109	7748	6888	12712
ENSG00000141447	ENSG00000141447.18	oxysterol binding protein like 1A [Source:HGNC Symbol;Acc:HGNC:16398]	OSBPL1A	protein_coding	B0YJ56,B3KU11,Q6GSK5,Q9BXW6	114876	4.510527410241144	4.520918510438212	893.0983873293799	0.2814548422093511	0.2845449226677677	0.25960236711654044	0.01560675003468259	0.015156190688481957	0.0161226819774689	754	692	720	864	990	1573
ENSG00000034510	ENSG00000034510.6	thymosin beta 10 [Source:HGNC Symbol;Acc:HGNC:11879]	TMSB10	protein_coding	P63313	9168	10.520677490134178	10.53225818473572	57730.95671946264	0.2774079103196252	0.28463859156900423	0.24564683359318334	0.032138189118621485	0.04337985420954289	0.010622064816929217	50946	46497	42857	48443	64424	114750
ENSG00000171617	ENSG00000171617.14	ectodermal-neural cortex 1 [Source:HGNC Symbol;Acc:HGNC:3345]	ENC1	protein_coding	O14682,Q53XS2	8507	5.219690211741945	5.231857120454426	1463.6372465659274	0.27699322607029053	0.2848895518550467	0.2586501988295258	0.03339961494711481	0.029479096516203143	0.03309368703871061	1297	1175	1082	1606	1403	2601
ENSG00000101557	ENSG00000101557.15	ubiquitin specific peptidase 14 [Source:HGNC Symbol;Acc:HGNC:12612]	USP14	protein_coding	P54578	9097	6.500397279985762	6.509676211997679	3551.3574446116454	0.2876920127248823	0.28505084298799915	0.26374952692064896	0.009215810593507939	0.010851163402340639	0.0027677827546140803	2750	2975	2872	3501	3831	6315
ENSG00000068903	ENSG00000068903.20	sirtuin 2 [Source:HGNC Symbol;Acc:HGNC:10886]	SIRT2	protein_coding	A0A024R0G8,A0A0A0MRF5,Q8IXJ6	22933	5.431376479020091	5.441708542824937	1692.3903472172908	0.2849440603437585	0.28531585326018927	0.26201919774581717	0.014171067343856007	0.01311106559026572	0.008129270093794048	1517	1278	1316	1552	1911	3081
ENSG00000126458	ENSG00000126458.4	RAS related [Source:HGNC Symbol;Acc:HGNC:10447]	RRAS	protein_coding	A0A024QZF2,P10301	6237	6.416307337695145	6.4292718506866935	3357.428781666611	0.29084635720610275	0.2855556949248388	0.25905830362777504	0.034025419228289874	0.040874190238089796	0.02549241591813131	3076	2825	2268	2998	3644	6515
ENSG00000007168	ENSG00000007168.13	platelet activating factor acetylhydrolase 1b regulatory subunit 1 [Source:HGNC Symbol;Acc:HGNC:8574]	PAFAH1B1	protein_coding	P43034	5048	7.611023838730129	7.619391975641834	7665.877697620788	0.286510792534202	0.2856513765378419	0.26609840131595086	0.005268930427927881	0.007946201050901505	2.8988872732180844e-4	6651	6362	5599	7327	8418	13815
ENSG00000082153	ENSG00000082153.18	basic leucine zipper and W2 domains 1 [Source:HGNC Symbol;Acc:HGNC:18380]	BZW1	protein_coding	A0A024R3Z6,B3KU41,Q3LIC9,Q7L1Q6	9689	8.021464770193584	8.03075215716418	10197.902669974557	0.28311028006039224	0.2866469121845244	0.2656338153254195	0.010682652798967953	0.014666233547644776	0.0024050262554346346	8595	7832	8283	10205	11573	16900
ENSG00000163683	ENSG00000163683.12	small integral membrane protein 14 [Source:HGNC Symbol;Acc:HGNC:27321]	SMIM14	protein_coding	A0A024R9S4,Q96QK8	201895	5.435832580622574	5.4477882104922415	1699.577655417962	0.2820105362998322	0.2870845268371937	0.2612995753094946	0.02800056419052505	0.025686297977356547	0.02138287794979802	1465	1288	1368	1508	2023	3016
ENSG00000100139	ENSG00000100139.13	MICAL like 1 [Source:HGNC Symbol;Acc:HGNC:29804]	MICALL1	protein_coding	Q8N3F8	85377	4.930818152342162	4.940996342215231	1195.385557955625	0.29135032215523404	0.2875703993295505	0.265045927320074	0.010342278683241583	0.009255763969042404	0.006682633693298169	964	985	946	1134	1271	2244
ENSG00000137364	ENSG00000137364.5	thiopurine S-methyltransferase [Source:HGNC Symbol;Acc:HGNC:12014]	TPMT	protein_coding	A0A024QZW0,P51580	7172	4.249754746870809	4.263204687471104	746.615114023579	0.2952866233798334	0.28806145628543045	0.2593243139710111	0.029963318177255505	0.04148798460596408	0.05100505012484717	570	584	650	741	786	1355
ENSG00000167460	ENSG00000167460.17	tropomyosin 4 [Source:HGNC Symbol;Acc:HGNC:12013]	TPM4	protein_coding	P67936,V9HW56	7171	9.692587301495566	9.700274585669687	32441.911414728602	0.28767559676346643	0.28824410565773356	0.2699377970033182	0.002736346621433067	0.006909371402094873	1.1504740921766642e-5	27093	25797	25684	32790	33023	59737
ENSG00000114942	ENSG00000114942.14	eukaryotic translation elongation factor 1 beta 2 [Source:HGNC Symbol;Acc:HGNC:3208]	EEF1B2	protein_coding	A0A024R3W7,P24534	1933	9.12025167023149	9.13141344866915	21872.966993863465	0.28960624062587953	0.28881075959355357	0.26121290715392637	0.020801979555541517	0.03176083516783628	0.009681165745182959	20120	15649	17302	23370	21481	39283
ENSG00000167005	ENSG00000167005.14	nudix hydrolase 21 [Source:HGNC Symbol;Acc:HGNC:13870]	NUDT21	protein_coding	A0A024R6W2,O43809	11051	6.950575591842109	6.962053929320309	4859.906830834437	0.2873822579034694	0.28925415409727123	0.2652126117095583	0.02276489019566352	0.027383268202130395	0.012165230234938882	3904	3706	4140	4521	5746	8319
ENSG00000118939	ENSG00000118939.17	ubiquitin C-terminal hydrolase L3 [Source:HGNC Symbol;Acc:HGNC:12515]	UCHL3	protein_coding	A0A087WTB8,A0A140VJZ4,P15374	7347	4.194272670175948	4.208001269785108	718.0998004145772	0.2917247108418371	0.2897209897454339	0.2609827261732489	0.031130164242217886	0.038273465348635294	0.04416398371905821	650	570	523	644	810	1341
ENSG00000204272	ENSG00000204272.13	negative regulator of P-body association [Source:HGNC Symbol;Acc:HGNC:50713]	RP11-622K12.1	processed_transcript	A0A0U1RRE5	550643	5.629946702032989	5.638787451991331	1940.7573229364361	0.29007532397120106	0.2902344507214388	0.26987493301907084	0.00486825242588397	0.004095020179880871	7.488952500927147e-4	1639	1556	1504	1945	2003	3564
ENSG00000142687	ENSG00000142687.18	KIAA0319 like [Source:HGNC Symbol;Acc:HGNC:30071]	KIAA0319L	protein_coding	Q8IZA0	79932	5.924516331571795	5.935388844717209	2383.4505315869947	0.2885778188222078	0.290440087736981	0.2671506310918464	0.016253924443176398	0.01565122093875065	0.006654858984312718	2065	1900	1812	2086	2702	4526
ENSG00000138029	ENSG00000138029.14	hydroxyacyl-CoA dehydrogenase trifunctional multienzyme complex subunit beta [Source:HGNC Symbol;Acc:HGNC:4803]	HADHB	protein_coding	F5GZQ3,P55084	3032	7.352993974984025	7.362287545373655	6415.188467349218	0.2914212442017331	0.2910527650363362	0.2700294607796118	0.007524736007005418	0.01037767201710312	0.0014360233898932835	5799	5122	4635	6590	6759	11256
ENSG00000127022	ENSG00000127022.15	calnexin [Source:HGNC Symbol;Acc:HGNC:1473]	CANX	protein_coding	P27824	821	9.8350195303671	9.842960805458166	35814.38185254903	0.29147355063971453	0.29152825368562885	0.2768984592135261	0.002785255644370388	0.007134554680050147	1.4898685478963958e-5	29448	29473	27701	35288	39324	62935
ENSG00000179295	ENSG00000179295.18	protein tyrosine phosphatase non-receptor type 11 [Source:HGNC Symbol;Acc:HGNC:9644]	PTPN11	protein_coding	Q06124	5781	7.646460692472183	7.656423842891995	7867.8716855458115	0.28632652252002444	0.2917011098069417	0.27009283342592366	0.01224598217364078	0.015399363249882747	0.003995787604648513	6597	6129	6299	8551	8127	13217
ENSG00000136935	ENSG00000136935.14	golgin A1 [Source:HGNC Symbol;Acc:HGNC:4424]	GOLGA1	protein_coding	A0A024R869,Q92805	2800	5.668410272684827	5.678411289953876	1995.2054075369383	0.2889811546457273	0.2918236592954969	0.26921479099044504	0.010466591663744609	0.009534721971822922	0.0050719474003705824	1638	1594	1591	2107	1989	3590
ENSG00000135473	ENSG00000135473.15	poly(A) specific ribonuclease subunit PAN2 [Source:HGNC Symbol;Acc:HGNC:20074]	PAN2	protein_coding	Q504Q3	9924	5.856144809156355	5.865618762637496	2271.2015200952987	0.2929464445699758	0.29186214914665504	0.27106304300226036	0.006756880685378984	0.006446167723698451	0.00134925430108388	1981	1806	1715	2216	2302	4360
ENSG00000086589	ENSG00000086589.12	RNA binding motif protein 22 [Source:HGNC Symbol;Acc:HGNC:25503]	RBM22	protein_coding	Q9NW64	55696	5.9118704068515715	5.920682286114585	2360.0738443734717	0.2917408106233048	0.2920537921285077	0.27183283295908517	0.004482314655652369	0.004075129116248447	4.810955010267368e-4	1997	1907	1807	2379	2424	4336
ENSG00000148468	ENSG00000148468.17	family with sequence similarity 171 member A1 [Source:HGNC Symbol;Acc:HGNC:23522]	FAM171A1	protein_coding	B3KMX9,Q5VUB5,Q9Y438	221061	5.448068957520152	5.459222513408589	1713.7337307409744	0.2903734811926258	0.2920593609574306	0.26756370061229023	0.016828591426793264	0.01614832337234545	0.013049122360845523	1418	1484	1243	1797	1777	2992
ENSG00000198642	ENSG00000198642.7	kelch like family member 9 [Source:HGNC Symbol;Acc:HGNC:18732]	KLHL9	protein_coding	Q58EZ4,Q9P2J3	55958	6.029819787327841	6.040453103415545	2564.740867868447	0.28691983332269133	0.2921842347281281	0.2686464929814215	0.015913449323115537	0.014928915357882624	0.007383362374244984	2074	2071	2052	2436	3012	4346
ENSG00000213923	ENSG00000213923.13	casein kinase 1 epsilon [Source:HGNC Symbol;Acc:HGNC:2453]	CSNK1E	protein_coding	P49674,Q5U045	1454	6.357099197179684	6.367613324005423	3217.1436054674878	0.29529280403951796	0.292197091979796	0.2698546024562666	0.011723014082009126	0.013853075009305544	0.0041192858789208244	2669	2772	2346	3038	3315	6273
ENSG00000119396	ENSG00000119396.11	RAB14, member RAS oncogene family [Source:HGNC Symbol;Acc:HGNC:16524]	RAB14	protein_coding	A0A024R845,P61106	51552	6.442974712059907	6.453642113050605	3415.2245764444556	0.2970588385533241	0.2922659997907764	0.26916373061829435	0.012144511273704273	0.015424301659894255	0.004982853841393362	2726	3016	2516	3214	3680	6406
ENSG00000109436	ENSG00000109436.8	TBC1 domain family member 9 [Source:HGNC Symbol;Acc:HGNC:21710]	TBC1D9	protein_coding	Q6ZT07	23158	4.676094006925714	4.688209715527112	1003.326340480325	0.29193088251879606	0.292504636573895	0.2665931325382781	0.022781270570460258	0.02330341857194018	0.026507007602191907	774	870	778	1012	1090	1742
ENSG00000134852	ENSG00000134852.15	clock circadian regulator [Source:HGNC Symbol;Acc:HGNC:2082]	CLOCK	protein_coding	O15516,Q3ZCT4,Q53EU0	9575	4.479183891038425	4.492720953777997	875.6511032533701	0.2859736302318019	0.29251303064192746	0.26328998623293	0.03706083689955043	0.036819310799781554	0.04290004150385447	715	685	716	789	1048	1530
ENSG00000089902	ENSG00000089902.10	REST corepressor 1 [Source:HGNC Symbol;Acc:HGNC:17441]	RCOR1	protein_coding	Q9UKL0	23186	5.477585515228391	5.488004711732262	1747.9614055854695	0.2938421061041613	0.29259688324464256	0.2696888122860227	0.010806234277449459	0.010705018543018073	0.005912615805036155	1432	1512	1283	1710	1912	3111
ENSG00000125731	ENSG00000125731.13	SH2 domain containing 3A [Source:HGNC Symbol;Acc:HGNC:16885]	SH2D3A	protein_coding	A8K2M8,Q9BRG2	10045	3.8860535079206664	3.9002272689313053	579.8224041149302	0.29603107694982156	0.29298533568276824	0.2631067170003179	0.029701752028095232	0.04207010408314574	0.05278802365552617	537	450	419	578	594	1081
ENSG00000196476	ENSG00000196476.12	chromosome 20 open reading frame 96 [Source:HGNC Symbol;Acc:HGNC:16227]	C20orf96	protein_coding	B7ZML9,F5GZA9,Q9NUD7	140680	4.684332664314303	4.698208760116999	1009.5774687258163	0.3031564322357734	0.29300807454948496	0.26521245829816836	0.02742165938518174	0.03335636007859447	0.03574042376548251	809	896	737	945	1038	1988
ENSG00000121542	ENSG00000121542.12	SEC22 homolog A, vesicle trafficking protein [Source:HGNC Symbol;Acc:HGNC:20260]	SEC22A	protein_coding	Q96IW7	26984	4.423435442854128	4.436236149424787	841.9754278067539	0.2850933738615	0.2933650881282085	0.26502900389974954	0.030774705442509754	0.029414438353834102	0.033963721123649614	708	686	642	773	999	1461
ENSG00000131269	ENSG00000131269.19	ATP binding cassette subfamily B member 7 [Source:HGNC Symbol;Acc:HGNC:48]	ABCB7	protein_coding	A0A087WW65,A0A0S2Z2Z3,O75027	22	4.92720633676535	4.940075913756128	1194.841809344438	0.29166840220298795	0.2933960965438756	0.2660872637440647	0.027104655655433255	0.026076394188044354	0.0276718102906837	1092	975	829	1136	1367	2088
ENSG00000171109	ENSG00000171109.19	mitofusin 1 [Source:HGNC Symbol;Acc:HGNC:18262]	MFN1	protein_coding	A0A0C4DFN1,Q8IWA4	55669	5.586877128503686	5.596712161942895	1885.2551557910588	0.29032430208079035	0.2937744892076237	0.27125529012328603	0.008982830511224726	0.007705794261487552	0.003690283186063499	1618	1553	1389	1940	2012	3268
ENSG00000145781	ENSG00000145781.9	COMM domain containing 10 [Source:HGNC Symbol;Acc:HGNC:30201]	COMMD10	protein_coding	D6RJ90,Q9Y6G5	51397	4.799554857861726	4.811819997483694	1092.752639827438	0.2962329088157193	0.29407289926960356	0.26784728467169455	0.018702106671211104	0.01907897159272476	0.01874338171670716	1014	840	795	1019	1212	2012
ENSG00000198369	ENSG00000198369.10	sprouty related EVH1 domain containing 2 [Source:HGNC Symbol;Acc:HGNC:17722]	SPRED2	protein_coding	B3KPL5,Q7Z698	200734	5.601507231250671	5.611481608871412	1904.3431721247696	0.2953888853969816	0.2940995809221208	0.27199046263571064	0.007960651563050695	0.007801741924140861	0.0030047122665998755	1595	1620	1390	1907	2000	3454
ENSG00000105983	ENSG00000105983.22	limb development membrane protein 1 [Source:HGNC Symbol;Acc:HGNC:13243]	LMBR1	protein_coding	Q8WVP7	64327	5.920830780598772	5.9302298434367975	2376.2401520421813	0.28973093498788194	0.29434152082232995	0.2725482832574	0.007546977349721266	0.006446167723698451	0.00198894435249131	1973	1914	1853	2429	2601	4040
ENSG00000114544	ENSG00000114544.16	solute carrier family 41 member 3 [Source:HGNC Symbol;Acc:HGNC:31046]	SLC41A3	protein_coding	D3DNA7,Q96GZ6	54946	5.085922627654326	5.096895711362153	1332.7284812663052	0.286908348283494	0.294384469090453	0.2691895226379044	0.017304767784160145	0.013330561386200099	0.012768856684636752	1141	1104	977	1371	1463	2244
ENSG00000112992	ENSG00000112992.18	nicotinamide nucleotide transhydrogenase [Source:HGNC Symbol;Acc:HGNC:7863]	NNT	protein_coding	A0A024R0C3,E9PCX7,Q13423	23530	5.329170864436588	5.340163783210863	1577.5465908717372	0.2904314569257349	0.2945292261910215	0.2700694682448746	0.015196682359798118	0.013141134208478551	0.009479293832133816	1410	1179	1228	1511	1811	2728
ENSG00000127980	ENSG00000127980.16	peroxisomal biogenesis factor 1 [Source:HGNC Symbol;Acc:HGNC:8850]	PEX1	protein_coding	A0A0C4DG33,B4DER6,O43933	5189	5.115151096307068	5.125900406647641	1359.6925878288325	0.29416403575562716	0.2945638236563957	0.27044296079158453	0.01238654857580915	0.011427007852032767	0.009338517911150156	1081	1064	1135	1390	1440	2394
ENSG00000123607	ENSG00000123607.15	tetratricopeptide repeat domain 21B [Source:HGNC Symbol;Acc:HGNC:25660]	TTC21B	protein_coding	A8KA77,Q7Z4L5	79809	4.718448689433672	4.728735953797525	1031.8208557693763	0.2917915368628558	0.2945944974981185	0.2707259735129883	0.009465786427044747	0.00805845144701909	0.0067157509181918216	887	829	779	1044	1090	1842
ENSG00000204592	ENSG00000204592.9	major histocompatibility complex, class I, E [Source:HGNC Symbol;Acc:HGNC:4962]	HLA-E	protein_coding	A8K8M6,O19682,P13747,Q6DU44	3133	4.932231523522021	4.943587512812304	1197.3942409783913	0.29590666780636365	0.2948995505107648	0.2706382648969413	0.01370665605068308	0.012354629494421803	0.009378399226265217	1043	972	883	1092	1337	2236
ENSG00000164306	ENSG00000164306.11	primase and DNA directed polymerase [Source:HGNC Symbol;Acc:HGNC:26575]	PRIMPOL	protein_coding	A0A0A0MTC0,D3DP56,Q96LW4	201973	3.8298563228920255	3.844009509894864	557.8538717469752	0.285443491553563	0.2949361590945276	0.262679118041766	0.04185843653024075	0.0467620432307135	0.062379324900049	495	411	443	536	644	956
ENSG00000154001	ENSG00000154001.14	protein phosphatase 2 regulatory subunit B'epsilon [Source:HGNC Symbol;Acc:HGNC:9313]	PPP2R5E	protein_coding	Q16537	5529	5.679847715770805	5.690718225958393	2012.1163329704846	0.2946351330829088	0.29502834075357937	0.2712079800884958	0.013782073355736968	0.013610065726161132	0.00759575672216514	1563	1636	1653	1940	2287	3495
ENSG00000198081	ENSG00000198081.11	zinc finger and BTB domain containing 14 [Source:HGNC Symbol;Acc:HGNC:12860]	ZBTB14	protein_coding	B2R850,O43829	7541	4.110384261254768	4.125104855657542	677.6219830446167	0.3033348031324711	0.2951283906044261	0.266484348242621	0.03111284755152193	0.03999230449137971	0.04527647643322293	593	510	537	602	727	1345
ENSG00000171566	ENSG00000171566.12	pleiotropic regulator 1 [Source:HGNC Symbol;Acc:HGNC:9089]	PLRG1	protein_coding	O43660	5356	6.108888605093632	6.119006471987652	2708.4860796875187	0.293655051771355	0.29541449948297055	0.27322255363763615	0.009303737240983413	0.009533544465043108	0.003343047326767249	2418	2141	1995	2839	2723	4891
ENSG00000123146	ENSG00000123146.20	adhesion G protein-coupled receptor E5 [Source:HGNC Symbol;Acc:HGNC:1711]	CD97	protein_coding	P48960	976	5.9602459331415405	5.97113566155794	2443.8061573676537	0.29139363359381104	0.29543181894109294	0.2719158623873283	0.014179605065484258	0.013728720451017794	0.005729307331500893	2105	1983	1822	2220	2869	4344
ENSG00000175390	ENSG00000175390.14	eukaryotic translation initiation factor 3 subunit F [Source:HGNC Symbol;Acc:HGNC:3275]	EIF3F	protein_coding	O00303	8665	7.032583134923901	7.041575258757342	5134.661495634618	0.29649341404856516	0.29562827468529057	0.27588565986258706	0.004528937963632682	0.0060490571796355365	1.826292630217435e-4	4255	4296	3856	4820	5602	9566
ENSG00000108379	ENSG00000108379.10	Wnt family member 3 [Source:HGNC Symbol;Acc:HGNC:12782]	WNT3	protein_coding	P56703	101929777,7473	4.342357191584224	4.3541625021820165	795.3284048829989	0.29685568936939316	0.29566260301258823	0.2694505564179908	0.016010573160782204	0.018859278488210417	0.01985606508533784	629	672	618	795	843	1434
ENSG00000146859	ENSG00000146859.6	transmembrane protein 140 [Source:HGNC Symbol;Acc:HGNC:21870]	TMEM140	protein_coding	Q9NV12	55281	5.19948628590621	5.2141741457965605	1445.538467601476	0.29430879295354406	0.2956913509586843	0.2664577168321935	0.04225453737603253	0.04367164485652579	0.04430983375013568	1229	1287	979	1400	1681	2438
ENSG00000135655	ENSG00000135655.16	ubiquitin specific peptidase 15 [Source:HGNC Symbol;Acc:HGNC:12613]	USP15	protein_coding	Q9Y4E8	9958	5.449298760736317	5.458693172078869	1712.639846039195	0.2960638442514112	0.29596094888300084	0.2749198107993753	0.005113153404955357	0.004201828076800386	9.33716239223544e-4	1424	1407	1306	1662	1859	3107
ENSG00000144744	ENSG00000144744.17	ubiquitin like modifier activating enzyme 3 [Source:HGNC Symbol;Acc:HGNC:12470]	UBA3	protein_coding	Q8TBC4	9039	5.437135793994539	5.450398676146003	1702.2028473473933	0.2988866996055722	0.29635077576430463	0.2692961822780997	0.027488547238412483	0.028272797682778537	0.021435587721196636	1317	1408	1381	1477	1936	3261
ENSG00000049245	ENSG00000049245.13	vesicle associated membrane protein 3 [Source:HGNC Symbol;Acc:HGNC:12644]	VAMP3	protein_coding	Q15836,Q6FGG2	9341	6.327321494275371	6.339317023070669	3154.0731274002815	0.2952515992974019	0.29683195773906046	0.2724328101974974	0.020644599114181268	0.021605086221031786	0.008708988795997649	2601	2645	2374	2722	3533	6168
ENSG00000131263	ENSG00000131263.13	ring finger protein, LIM domain interacting [Source:HGNC Symbol;Acc:HGNC:13429]	RLIM	protein_coding	Q9NVW2	51132	5.911114349041149	5.924898899552734	2367.3126576475515	0.2839841280943362	0.2968806726690126	0.2692327794061317	0.04363094637442696	0.03848643881649461	0.02997561672234755	1926	1864	1919	2217	2933	3829
ENSG00000119397	ENSG00000119397.16	centriolin [Source:HGNC Symbol;Acc:HGNC:1858]	CNTRL	protein_coding	B2RP65,Q7Z7A1	11064	5.204841767615186	5.216338652595042	1447.80317368324	0.29754755565801116	0.29689699476038744	0.2719553025019675	0.015414869646228617	0.015061686193174302	0.012842258871303818	1124	1156	1208	1511	1483	2583
ENSG00000184465	ENSG00000184465.16	WD repeat domain 27 [Source:HGNC Symbol;Acc:HGNC:21248]	WDR27	protein_coding	A2RRH5	253769	4.513052625473256	4.527414637575703	896.8471243942232	0.3028114780542537	0.29700174976123644	0.26773903028199625	0.028498041317868407	0.035566277149243535	0.04009971049062438	842	719	612	894	919	1678
ENSG00000204054	ENSG00000204054.14	long intergenic non-protein coding RNA 963 [Source:HGNC Symbol;Acc:HGNC:48716]	LINC00963	processed_transcript	NA	NA	6.3647864659930535	6.3792905915356926	3243.0458396337617	0.28739367200574434	0.29707823362987157	0.2692435917043974	0.04650959919283743	0.04508743009814858	0.028417137665864112	2646	2612	2570	2698	3992	5918
ENSG00000131558	ENSG00000131558.15	exocyst complex component 4 [Source:HGNC Symbol;Acc:HGNC:30389]	EXOC4	protein_coding	Q6NX51,Q96A65	60412	6.587355679772979	6.596012064874688	3770.376931244845	0.29697997392291003	0.2971769877832069	0.27778503667432286	0.0031107036200232357	0.0034794801652163285	8.780567595771635e-5	3306	2931	2876	3780	3972	6829
ENSG00000181555	ENSG00000181555.20	SET domain containing 2, histone lysine methyltransferase [Source:HGNC Symbol;Acc:HGNC:18420]	SETD2	protein_coding	Q9BYW2	29072	6.029824519561753	6.039066704936412	2562.1822695711885	0.29690735788040246	0.2972796541872018	0.2764482791752367	0.004795594297193197	0.004652718749322902	5.974188847387158e-4	2156	1950	2078	2525	2799	4552
ENSG00000065615	ENSG00000065615.14	cytochrome b5 reductase 4 [Source:HGNC Symbol;Acc:HGNC:20147]	CYB5R4	protein_coding	Q7L1T6	51167	4.723791505296543	4.7352149342146665	1036.5668161032715	0.290185816567553	0.2979015409590797	0.2741711191101452	0.01728738149230257	0.013923797806222757	0.014380502243731174	915	795	794	1018	1179	1771
ENSG00000079134	ENSG00000079134.12	THO complex 1 [Source:HGNC Symbol;Acc:HGNC:19070]	THOC1	protein_coding	Q96FV9	9984	5.0214764954378	5.032682841572811	1273.7371522400629	0.30165477811232844	0.29801950611959915	0.27450211772617134	0.011010515349527102	0.010127231017342706	0.006244794761074041	1062	985	1028	1168	1375	2453
ENSG00000184007	ENSG00000184007.21	protein tyrosine phosphatase 4A2 [Source:HGNC Symbol;Acc:HGNC:9635]	PTP4A2	protein_coding	Q12974	8073	7.7630787693900025	7.7722952551961795	8522.456816828102	0.2978836124983218	0.29802636482982314	0.2779028175236592	0.005041973026342216	0.007738544792393679	2.1650110850301066e-4	6966	7123	6477	7924	9569	15592
ENSG00000085185	ENSG00000085185.15	BCL6 corepressor like 1 [Source:HGNC Symbol;Acc:HGNC:25657]	BCORL1	protein_coding	Q5H9F3	63035	5.012733944056643	5.026450692796183	1268.4489569515058	0.30244649995712963	0.29841546415796383	0.2703725859457442	0.0270867115036313	0.0295546916966539	0.028140384600091006	980	987	1088	1141	1462	2327
ENSG00000172071	ENSG00000172071.14	eukaryotic translation initiation factor 2 alpha kinase 3 [Source:HGNC Symbol;Acc:HGNC:3255]	EIF2AK3	protein_coding	B3KY45,E7ER02,Q68DI6,Q9NZJ5	9451	5.139035510933579	5.150517762625372	1383.4280334890539	0.29108900517512626	0.29867808414243113	0.2728548295836085	0.01882499372884648	0.014969008601457178	0.014510265070498496	1102	1124	1106	1473	1472	2326
ENSG00000172809	ENSG00000172809.13	ribosomal protein L38 [Source:HGNC Symbol;Acc:HGNC:10349]	RPL38	protein_coding	A0A024R8P8,P63173	6169	9.044453738254553	9.053467866221368	20720.71043997526	0.2966620168352977	0.29884821213845014	0.2793497138016156	0.0045206066259153065	0.008685592309000043	2.1839513858005433e-4	17823	16315	15888	21755	20594	37869
ENSG00000119844	ENSG00000119844.15	aftiphilin [Source:HGNC Symbol;Acc:HGNC:25951]	AFTPH	protein_coding	Q53GW0,Q6ULP2	54812	5.870141342042727	5.8800169806278	2294.889250438213	0.29496578173129484	0.29892497984693284	0.27703732418079763	0.007482448233299399	0.006727382503542938	0.002294963772706417	1965	1757	1815	2413	2397	3991
ENSG00000107077	ENSG00000107077.18	lysine demethylase 4C [Source:HGNC Symbol;Acc:HGNC:17071]	KDM4C	protein_coding	B0QZ60,Q9H3R0	23081	4.9472453605900695	4.960598767417437	1212.2650889505676	0.2873508853450623	0.29899019164231244	0.27077433020158476	0.03548595714721647	0.028128780171659318	0.03070631144168189	1069	987	872	1169	1444	2003
ENSG00000089009	ENSG00000089009.15	ribosomal protein L6 [Source:HGNC Symbol;Acc:HGNC:10362]	RPL6	protein_coding	A0A024RBK3,Q02878,Q8TBK5	6128	9.933101819275453	9.943122121630138	38390.01178516812	0.30008372268549066	0.2992904598691369	0.27153404221391775	0.00813530142958609	0.015760382182837897	0.0012022371678995728	35235	29048	28548	39576	38185	71502
ENSG00000103994	ENSG00000103994.17	zinc finger protein 106 [Source:HGNC Symbol;Acc:HGNC:12886]	ZNF106	protein_coding	A0A0C4DGM5,Q9H2Y7	64397	5.549994503308256	5.5646574505742965	1844.6313195505663	0.27835210146816725	0.2993453561786633	0.2704700284449775	0.06295215381070979	0.044660034141210427	0.044239977432777786	1602	1402	1444	2027	2068	2809
ENSG00000165669	ENSG00000165669.14	family with sequence similarity 204 member A [Source:HGNC Symbol;Acc:HGNC:25794]	FAM204A	protein_coding	Q9H8W3	63877	4.864061408325755	4.875752510483431	1142.464423990295	0.30463652558750803	0.2996158555385077	0.274857938887075	0.011979079688423266	0.01208109142413811	0.010085417140005985	956	843	956	1116	1191	2149
ENSG00000182504	ENSG00000182504.11	centrosomal protein 97 [Source:HGNC Symbol;Acc:HGNC:26244]	CEP97	protein_coding	B4DGU8,E9PG22,Q8IW35	79598	4.047500657246183	4.061238452090911	649.0340593143984	0.2866679776596251	0.29973212222679024	0.26786503614397034	0.04076707998289783	0.03907666697104954	0.05057450317699203	517	538	508	641	753	1079
ENSG00000124151	ENSG00000124151.19	nuclear receptor coactivator 3 [Source:HGNC Symbol;Acc:HGNC:7670]	NCOA3	protein_coding	Q59EE8,Q9Y6Q9	8202	8.076879715538025	8.08695173965743	10602.526259908502	0.29572306110153007	0.3002110216928748	0.278788358518689	0.00901797322175167	0.012465439417535626	0.0014592463563613963	8830	8679	8058	10538	12250	17579
ENSG00000070367	ENSG00000070367.16	exocyst complex component 5 [Source:HGNC Symbol;Acc:HGNC:10696]	EXOC5	protein_coding	O00471	10640	6.092043915744949	6.104213932217659	2680.690236858201	0.2934354057067477	0.3004352513054162	0.27495890466929157	0.02207436889262504	0.021231721015653626	0.011855158165782408	2167	2100	2189	2518	3227	4498
ENSG00000152291	ENSG00000152291.14	trans-golgi network protein 2 [Source:HGNC Symbol;Acc:HGNC:15450]	TGOLN2	protein_coding	O43493	10618	8.72704360202209	8.736313429515656	16632.294313648126	0.2979939809128304	0.30050903751128444	0.2805163946967459	0.005050961570027537	0.008954415350843499	3.8942074154042956e-4	13898	13576	12630	17513	17745	28271
ENSG00000197223	ENSG00000197223.11	C1D nuclear receptor corepressor [Source:HGNC Symbol;Acc:HGNC:29911]	C1D	protein_coding	Q13901	10438	3.7381376504644126	3.7516149071624376	523.1209984114668	0.29077104098136686	0.3005742943010112	0.269075029669847	0.030407093879087202	0.03526880610893723	0.04655918842820909	449	425	388	517	588	902
ENSG00000139370	ENSG00000139370.12	solute carrier family 15 member 4 [Source:HGNC Symbol;Acc:HGNC:23090]	SLC15A4	protein_coding	Q8N697	121260	5.048757213801061	5.062257032800401	1300.8413837522542	0.2902642935062496	0.30060219280155387	0.2724702531045369	0.034160599223928875	0.028525420547090733	0.028719168553549168	1066	1099	970	1225	1571	2170
ENSG00000241258	ENSG00000241258.7	CGRP receptor component [Source:HGNC Symbol;Acc:HGNC:17888]	CRCP	protein_coding	A0A024RDL0,O75575	27297	5.136243476654155	5.147522781623503	1379.3935319622892	0.30381768449656404	0.3008087487195838	0.277588610814122	0.010325345325247691	0.00935381250771037	0.004950777679430443	1203	1066	1062	1271	1465	2693
ENSG00000067167	ENSG00000067167.8	translocation associated membrane protein 1 [Source:HGNC Symbol;Acc:HGNC:20568]	TRAM1	protein_coding	G3XAN4,Q15629,Q6FHL3	23471	9.673216121425193	9.681402759282566	32018.688580510978	0.30089006892299397	0.30092727825539467	0.28318173533306606	0.0018010803143702892	0.004899352569792058	8.627472066483017e-7	26576	26064	24551	31448	35051	57149
ENSG00000111845	ENSG00000111845.5	PAK1 interacting protein 1 [Source:HGNC Symbol;Acc:HGNC:20882]	PAK1IP1	protein_coding	A0A0S2Z5C3,Q9NWT1	55003	4.550949245686958	4.565461226779358	921.1382279781433	0.29639076435696626	0.30115664313987267	0.2714640616590298	0.03596692145774595	0.03518561265449623	0.04203492013144864	788	697	736	999	858	1726
ENSG00000050748	ENSG00000050748.17	mitogen-activated protein kinase 9 [Source:HGNC Symbol;Acc:HGNC:6886]	MAPK9	protein_coding	D7R525,D7R526,P45984	5601	5.706528450393682	5.716532636880422	2048.4264398864643	0.300961968571617	0.3014181728808016	0.2795273737046758	0.006074442264795641	0.0057096314773305915	0.0014615666323432083	1758	1696	1488	2064	2187	3657
ENSG00000174748	ENSG00000174748.22	ribosomal protein L15 [Source:HGNC Symbol;Acc:HGNC:10306]	RPL15	protein_coding	A0A024R2Q4,P61313	6138	9.955678257513062	9.96649126500509	39010.04959779972	0.30211031816316775	0.30146398791465934	0.26584744923673576	0.011292155581154028	0.020105619210085655	0.0019652739585335065	34419	32392	27410	35953	44976	70182
ENSG00000115561	ENSG00000115561.16	charged multivesicular body protein 3 [Source:HGNC Symbol;Acc:HGNC:29865]	CHMP3	protein_coding	Q9Y3E7	51652	7.5481790592570315	7.557732593509239	7346.474006532078	0.3000162426116086	0.3017758926420611	0.2812190009982117	0.005568900985629527	0.007760859513334507	6.126535347742862e-4	6028	5667	5994	7571	8001	12532
ENSG00000135999	ENSG00000135999.12	enhancer of polycomb homolog 2 [Source:HGNC Symbol;Acc:HGNC:24543]	EPC2	protein_coding	Q52LR7	26122	4.472554944868527	4.485517232314951	870.8087733020641	0.30822091746729957	0.3017826134928537	0.27581963871900456	0.01657881530422246	0.018798921631324017	0.01736416274850446	762	655	685	816	902	1715
ENSG00000022976	ENSG00000022976.15	zinc finger protein 839 [Source:HGNC Symbol;Acc:HGNC:20345]	ZNF839	protein_coding	A8K0R7	55778	4.272084956267259	4.288151794511038	758.9467711043819	0.30977853983100107	0.30194102575231097	0.271126698924849	0.03939204109326848	0.0441801492412178	0.05134860217484831	631	623	577	726	722	1576
ENSG00000182963	ENSG00000182963.10	gap junction protein gamma 1 [Source:HGNC Symbol;Acc:HGNC:4280]	GJC1	protein_coding	P36383	10052	5.448147809549575	5.45896642285277	1713.3836962058108	0.294137937425538	0.30210008290600493	0.2780647220589856	0.012457456525864682	0.009421860889728384	0.005694893825319976	1445	1356	1327	1697	1972	2873
ENSG00000165732	ENSG00000165732.13	DExD-box helicase 21 [Source:HGNC Symbol;Acc:HGNC:2744]	DDX21	protein_coding	Q9NR30	9188	7.935422644119052	7.950172423389522	9645.873598910246	0.2965869696658012	0.30220241694663247	0.27514991961152213	0.04086367312219083	0.04959177582600679	0.02650672281536879	7702	7191	8301	11025	9416	16303
ENSG00000135720	ENSG00000135720.13	dynein cytoplasmic 1 light intermediate chain 2 [Source:HGNC Symbol;Acc:HGNC:2966]	DYNC1LI2	protein_coding	A0A024R6Z0,O43237,Q63HJ8	1783	7.334194201524755	7.344179890069412	6334.944264969462	0.30300731361657834	0.30221484581325886	0.28094015202384975	0.0066265634933403185	0.00930905608570768	0.001051086731553688	5215	4729	5306	6357	6974	11003
ENSG00000204628	ENSG00000204628.12	receptor for activated C kinase 1 [Source:HGNC Symbol;Acc:HGNC:4399]	GNB2L1	protein_coding	E9KL35,P63244	10399	10.460284262501137	10.468368650774016	55246.348013607814	0.30256043013058564	0.3023490216982345	0.2852286470202542	0.0014598406768299454	0.004684176866439257	4.789390338760811e-8	47548	43951	41741	54061	59305	101127
ENSG00000075340	ENSG00000075340.23	adducin 2 [Source:HGNC Symbol;Acc:HGNC:244]	ADD2	protein_coding	P35612,Q05DK5	119	4.781428281238403	4.792054032842454	1077.9268181098382	0.30461853883347595	0.30253632426043153	0.27995987765290087	0.006695322775285566	0.005816247510851316	0.0031938275815630987	892	856	849	1048	1141	2013
ENSG00000065150	ENSG00000065150.21	importin 5 [Source:HGNC Symbol;Acc:HGNC:6402]	IPO5	protein_coding	B3KWG6,O00410,Q9BVS9	3843	7.708619688997366	7.717819422614278	8208.677921655528	0.2999481866748925	0.3026042012894227	0.28278696232546874	0.004241337871932877	0.0060740035405981415	2.2476370149442492e-4	7086	6505	6201	8402	9022	13982
ENSG00000165934	ENSG00000165934.13	cleavage and polyadenylation specific factor 2 [Source:HGNC Symbol;Acc:HGNC:2325]	CPSF2	protein_coding	A0A024R6H0,Q9P2I0	53981	6.596969318720031	6.6075930423621045	3801.5969457257984	0.300088243769294	0.3027953398403638	0.28029686462160713	0.009663724638779861	0.010821082320771678	0.003220787863896288	3063	2957	3125	4070	3927	6574
ENSG00000128607	ENSG00000128607.14	kelch domain containing 10 [Source:HGNC Symbol;Acc:HGNC:22194]	KLHDC10	protein_coding	Q6PID8	23008	5.497286633934041	5.507832831418637	1772.4267088721265	0.29771509977357746	0.30304503649294023	0.279698592553065	0.009387568043541053	0.007539376312650738	0.0036039766337076858	1507	1448	1316	1775	1991	3022
ENSG00000157500	ENSG00000157500.12	adaptor protein, phosphotyrosine interacting with PH domain and leucine zipper 1 [Source:HGNC Symbol;Acc:HGNC:24035]	APPL1	protein_coding	Q9UKG1	26060	5.367683135678647	5.380866340003158	1622.71645284136	0.30071427291210456	0.30306531598800424	0.27679786601050754	0.024917489676404444	0.024214503105149682	0.019566122976744423	1238	1334	1328	1519	1921	2795
ENSG00000114021	ENSG00000114021.12	nitrilase family member 2 [Source:HGNC Symbol;Acc:HGNC:29878]	NIT2	protein_coding	Q9NQR4,V9HW91	56954	6.429043997923192	6.442330284912858	3389.370723655077	0.3066464500373588	0.3037949628925717	0.2780218179769981	0.02262721130030145	0.027558885871530714	0.015400575256201922	3189	2688	2313	3583	3376	6167
ENSG00000121067	ENSG00000121067.19	speckle type BTB/POZ protein [Source:HGNC Symbol;Acc:HGNC:11254]	SPOP	protein_coding	O43791	8405	5.7119436962278165	5.725434163722662	2061.5618814382733	0.2977782327009796	0.3038039056422861	0.2768665548578994	0.02735074546143131	0.026915310450495035	0.021465511061764628	1882	1526	1565	2281	1993	3666
ENSG00000138593	ENSG00000138593.9	SECIS binding protein 2 like [Source:HGNC Symbol;Acc:HGNC:28997]	SECISBP2L	protein_coding	A0A024R5R0,Q93073	9728	4.931403754936065	4.946797056871451	1200.4393006600865	0.2905418278435996	0.30389816530930414	0.2731876389783857	0.04884496150913224	0.041270479585662996	0.04352270519402797	1014	996	882	1078	1497	2026
ENSG00000135457	ENSG00000135457.10	transcription factor CP2 [Source:HGNC Symbol;Acc:HGNC:11748]	TFCP2	protein_coding	A0A024R120,Q12800	7024	5.540285168380137	5.550010781126945	1824.6910040791524	0.3046646369802551	0.3042175142145604	0.2834468953475129	0.004073632594764066	0.0034240247755276294	5.174342330437804e-4	1534	1418	1442	1825	1895	3381
ENSG00000189079	ENSG00000189079.17	AT-rich interaction domain 2 [Source:HGNC Symbol;Acc:HGNC:18037]	ARID2	protein_coding	Q68CP9	196528	5.578011005646756	5.588345540206776	1874.0446332685503	0.30220022671996855	0.3047239842270908	0.28223697699208333	0.006948821849050051	0.006014114943561258	0.0018250998625253206	1532	1473	1503	1812	2126	3284
ENSG00000169189	ENSG00000169189.17	NSE1 homolog, SMC5-SMC6 complex component [Source:HGNC Symbol;Acc:HGNC:29897]	NSMCE1	protein_coding	Q8WV22	197370	5.37896597921389	5.39324462386292	1637.0342910158631	0.3039648992692379	0.30495272742416585	0.2766521773840853	0.029567026079749956	0.03069318008038088	0.027786676337524137	1458	1391	1099	1759	1676	2853
ENSG00000169567	ENSG00000169567.12	histidine triad nucleotide binding protein 1 [Source:HGNC Symbol;Acc:HGNC:4912]	HINT1	protein_coding	P49773	3094	8.341636619537383	8.35464576075682	12767.167835280723	0.3017186299965115	0.304971914293539	0.2807694797318317	0.023642766948784123	0.031843719507074764	0.011783633386706772	11832	9356	9613	14185	13038	21415
ENSG00000169016	ENSG00000169016.17	E2F transcription factor 6 [Source:HGNC Symbol;Acc:HGNC:3120]	E2F6	protein_coding	A0A0S2Z3K8,O75461,Q53YM3,Q6Q9Z5	1876	4.956427825770755	4.970201586914988	1220.3682576772724	0.30061923398598006	0.3057879423677578	0.2777819561821096	0.025854214592339404	0.0241516584597881	0.025738230982643877	1120	947	876	1326	1205	2177
ENSG00000136144	ENSG00000136144.12	RCC1 and BTB domain containing protein 1 [Source:HGNC Symbol;Acc:HGNC:18243]	RCBTB1	protein_coding	B3KR20,Q8NDN9	55213	4.854810936427378	4.869833714862219	1138.7791263511626	0.28486964759455735	0.30583171055992925	0.2756684485088547	0.05192791098829257	0.038485130806283095	0.047038254779639264	979	886	874	1311	1148	1856
ENSG00000134086	ENSG00000134086.8	von Hippel-Lindau tumor suppressor [Source:HGNC Symbol;Acc:HGNC:12687]	VHL	protein_coding	A0A024R2F2,A0A0S2Z4K1,P40337	7428	5.629716468012119	5.640567739571594	1942.9268869463394	0.30932267651439355	0.3058575329525528	0.28330368797056243	0.007312754623282563	0.0076268172435652575	0.002294963772706417	1522	1536	1610	1858	2124	3582
ENSG00000108175	ENSG00000108175.17	zinc finger MIZ-type containing 1 [Source:HGNC Symbol;Acc:HGNC:16493]	ZMIZ1	protein_coding	A0A024QZN6,A0JLS3,Q9ULJ6	57178	7.458555806154735	7.469615364625798	6909.172085859287	0.3113121953990119	0.3065191278580831	0.2842243734475487	0.008885197184795938	0.013359112614624821	0.0018802035453751263	5296	6047	5255	6601	7550	12766
ENSG00000113580	ENSG00000113580.15	nuclear receptor subfamily 3 group C member 1 [Source:HGNC Symbol;Acc:HGNC:7978]	NR3C1	protein_coding	B7Z7I2,E5KQF5,E5KQF6,F1D8N4,P04150	2908	6.976414002624799	6.988252124378128	4949.482566559142	0.3006872406919237	0.3065609481871486	0.28277787840166574	0.01611161056232505	0.01766312113689947	0.005678620300763038	3983	4138	3776	4854	5860	8142
ENSG00000089177	ENSG00000089177.18	kinesin family member 16B [Source:HGNC Symbol;Acc:HGNC:15869]	KIF16B	protein_coding	A0A140VK74,A0A1B0GTU3,Q96L93	55614	5.752281252445702	5.765229153226511	2118.6222097977316	0.3013214358313869	0.3067903371142702	0.2804672463202737	0.02178724701642672	0.02100353511647945	0.012665612142931378	1674	1700	1715	1938	2557	3663
ENSG00000198832	ENSG00000198832.10	selenoprotein M [Source:HGNC Symbol;Acc:HGNC:30397]	SELM	protein_coding	Q8WWX9	140606	4.131712006250137	4.145610941702728	687.7919850885245	0.30872369225035484	0.30687216381692833	0.2779217514219758	0.019569136966098362	0.02602892119183811	0.02703757722901533	613	565	480	674	740	1260
ENSG00000147124	ENSG00000147124.12	zinc finger protein 41 [Source:HGNC Symbol;Acc:HGNC:13107]	ZNF41	protein_coding	A0A024R1C4,P51814	7592	3.512528780908077	3.5288221748706725	447.56737734339373	0.3184094520580474	0.30702939546208924	0.27484600677772053	0.02925944310921086	0.04706275259155909	0.06013751753244707	348	355	372	425	473	859
ENSG00000156482	ENSG00000156482.11	ribosomal protein L30 [Source:HGNC Symbol;Acc:HGNC:10333]	RPL30	protein_coding	A0A024R9D3,P62888	6156	9.582669145436785	9.592031991435286	30090.5545053187	0.3073488167917043	0.30711457006085197	0.28786098806151766	0.0034806199128879587	0.007750429938542853	3.469716218768138e-5	26458	24045	21998	28275	32343	57439
ENSG00000117614	ENSG00000117614.10	SYF2 pre-mRNA splicing factor [Source:HGNC Symbol;Acc:HGNC:19824]	SYF2	protein_coding	O95926	25949	5.295385402959081	5.309219662044497	1543.4322530792742	0.3133681553249097	0.30721867619799986	0.2801562435251304	0.02113936226824056	0.023889543302628005	0.017708762634744177	1182	1201	1322	1388	1739	2923
ENSG00000142875	ENSG00000142875.19	protein kinase cAMP-activated catalytic subunit beta [Source:HGNC Symbol;Acc:HGNC:9381]	PRKACB	protein_coding	A0A087WVC4,B1APF9,B1APG3,B2RB89,B7ZA00,P22694	5567	4.580022796256803	4.591815265808786	938.0052462852954	0.3104387515797353	0.30732462048095366	0.2825871337086907	0.009696657006615277	0.010606505503799608	0.0077912416410279885	739	758	756	917	1007	1726
ENSG00000117791	ENSG00000117791.16	mitochondrial amidoxime reducing component 2 [Source:HGNC Symbol;Acc:HGNC:26064]	MARC2	protein_coding	Q969Z3	54996	4.0800192606323336	4.094635796541711	663.6794969141946	0.31340785985786507	0.30800293313565974	0.27854937907021343	0.02110852557097661	0.029239545917002972	0.031419363053782214	611	492	497	654	680	1268
ENSG00000065665	ENSG00000065665.21	SEC61 translocon subunit alpha 2 [Source:HGNC Symbol;Acc:HGNC:17702]	SEC61A2	protein_coding	B3KQ68,Q8TC24,Q9H9S3	55176	4.1181182327512404	4.1316067971342445	680.8816210838017	0.3155546601889035	0.3082254388543096	0.2815255840897336	0.015020886755736167	0.020153976156634168	0.018860210553874494	554	551	532	648	707	1327
ENSG00000138134	ENSG00000138134.12	STAM binding protein like 1 [Source:HGNC Symbol;Acc:HGNC:24105]	STAMBPL1	protein_coding	Q96FJ0	57559	5.186301931896571	5.2001195185518645	1431.1287394077294	0.3102206151686648	0.3083072698233245	0.2809491238127934	0.02212963663584412	0.02247609772251492	0.019203611662123667	1149	1237	1054	1488	1369	2756
ENSG00000078043	ENSG00000078043.16	protein inhibitor of activated STAT 2 [Source:HGNC Symbol;Acc:HGNC:17311]	PIAS2	protein_coding	A0A024RC49,O75928,Q2TA77	9063	3.707909872496801	3.7219139918920616	512.2485591391238	0.3097375562943067	0.30848617526988364	0.27841391009551836	0.020344482465175364	0.029853831919429866	0.03494487315877489	405	422	403	503	555	931
ENSG00000182158	ENSG00000182158.15	cAMP responsive element binding protein 3 like 2 [Source:HGNC Symbol;Acc:HGNC:23720]	CREB3L2	protein_coding	Q68D60,Q70SY1	64764	6.3161244382914035	6.3280805931496875	3130.871908735331	0.30522095630606083	0.3089415866279811	0.28468781907139634	0.014089069417558046	0.014795743389121749	0.0053841878111405865	2462	2605	2448	2964	3710	5356
ENSG00000136247	ENSG00000136247.14	zinc finger DHHC-type palmitoyltransferase 4 [Source:HGNC Symbol;Acc:HGNC:18471]	ZDHHC4	protein_coding	A0A024QZS8,Q9NPG8	55146	5.31010359850277	5.323775905419409	1559.767420008532	0.3098010358676231	0.30933937223498964	0.28244107918110206	0.020171489537704125	0.021578652418531227	0.018029307762695086	1479	1169	1112	1644	1594	2794
ENSG00000180011	ENSG00000180011.7	zinc binding alcohol dehydrogenase domain containing 2 [Source:HGNC Symbol;Acc:HGNC:28697]	ZADH2	protein_coding	Q4G1C4,Q8N4Q0	284273	4.753708068298386	4.7661696954758614	1058.9174994665661	0.309326586727435	0.30950342657159025	0.2833944026887826	0.012660978620286785	0.012587847420391471	0.010683813081645427	919	885	744	1076	1121	1905
ENSG00000148358	ENSG00000148358.19	G protein-coupled receptor 107 [Source:HGNC Symbol;Acc:HGNC:17830]	GPR107	protein_coding	G5E994,Q5VW38	57720	5.5166065438890595	5.532275068963272	1803.7151313757545	0.2903912617821207	0.3101315736141191	0.2806931614366632	0.05480520584242268	0.04263777076592058	0.04037466881293391	1449	1431	1444	2079	1888	2828
ENSG00000066027	ENSG00000066027.12	protein phosphatase 2 regulatory subunit B'alpha [Source:HGNC Symbol;Acc:HGNC:9309]	PPP2R5A	protein_coding	Q15172	5525	5.445518367658883	5.458642047886804	1713.3919389472317	0.29521368547017574	0.3107006788422875	0.2835469056889078	0.028697746632917683	0.020041837565401035	0.016825624519417014	1453	1362	1299	1788	1980	2717
ENSG00000092036	ENSG00000092036.18	HAUS augmin like complex subunit 4 [Source:HGNC Symbol;Acc:HGNC:20163]	HAUS4	protein_coding	Q9H6D7	54930	5.82193803556072	5.832570612427519	2219.950359855064	0.311732512502631	0.31086648798105054	0.2889660599150241	0.005229642435089328	0.00524960281286693	9.607615001446993e-4	1977	1755	1610	2239	2306	4104
ENSG00000088812	ENSG00000088812.18	attractin [Source:HGNC Symbol;Acc:HGNC:885]	ATRN	protein_coding	B4DZ36,O75882	8455	7.055107578887698	7.065261451369429	5221.200077439966	0.3073806825932118	0.31098708282602217	0.28980580253008564	0.005277410531645547	0.006333753415550957	5.428303139629486e-4	4420	4228	3896	5377	5788	8824
ENSG00000176903	ENSG00000176903.5	PNMA family member 1 [Source:HGNC Symbol;Acc:HGNC:9158]	PNMA1	protein_coding	Q8ND90	9240	6.282636881716256	6.292526649910682	3053.9717398138346	0.3123154455014127	0.3112792529356295	0.2914738613683348	0.003296906663805906	0.003480267801119664	1.035262671023074e-4	2521	2467	2347	2947	3181	5879
ENSG00000137478	ENSG00000137478.15	FCH and double SH3 domains 2 [Source:HGNC Symbol;Acc:HGNC:29114]	FCHSD2	protein_coding	O94868	9873	5.146292984003884	5.157931258700447	1390.1693743219212	0.30659381243348344	0.3112828945241786	0.28651113043266363	0.010894226758589429	0.008956755433699294	0.005622835871121655	1116	1153	1066	1371	1585	2389
ENSG00000268006	ENSG00000268006.1	PTOV1 antisense RNA 1 [Source:HGNC Symbol;Acc:HGNC:44174]	PTOV1-AS1	antisense	NA	100506033	3.7428885774398095	3.757606611298374	524.8848055637999	0.316134365765807	0.31129015023514917	0.28189158471189796	0.01963453953179144	0.028594069973535113	0.032236496863994504	452	414	396	520	531	1012
ENSG00000164506	ENSG00000164506.14	syntaxin binding protein 5 [Source:HGNC Symbol;Acc:HGNC:19665]	STXBP5	protein_coding	Q5T5C0	134957	4.8511502182934425	4.867408653018902	1136.401763037678	0.29516570478526444	0.3117158454358409	0.2799294946170659	0.05439961883790563	0.042558951397671775	0.046765138002752685	1037	828	867	1103	1391	1826
ENSG00000071794	ENSG00000071794.16	helicase like transcription factor [Source:HGNC Symbol;Acc:HGNC:11099]	HLTF	protein_coding	A0A0C4DGA6,A8K5B6,Q05BZ6,Q14527	6596	6.358248347026821	6.372450887446893	3228.286974049802	0.307507992655114	0.31172817016265947	0.2871112229785863	0.02684931386993215	0.029034730907217254	0.014728390916746362	2489	2579	2668	2890	3942	5647
ENSG00000115966	ENSG00000115966.17	activating transcription factor 2 [Source:HGNC Symbol;Acc:HGNC:784]	ATF2	protein_coding	A4D7V5,P15336	1386	5.550105788087579	5.565845415382326	1844.4922348501057	0.3117705499036873	0.31182669225131926	0.2823912966948593	0.035387689814246434	0.0377559802128061	0.028334858673713527	1375	1565	1479	1618	2224	3336
ENSG00000104695	ENSG00000104695.13	protein phosphatase 2 catalytic subunit beta [Source:HGNC Symbol;Acc:HGNC:9300]	PPP2CB	protein_coding	A0A140VJS0,P62714	5516	6.443569567200593	6.454818238523326	3418.7196065607777	0.31301958108745853	0.31185828456594766	0.28913460540539787	0.007960651563050695	0.009342834090420214	0.00204713720248436	2925	2898	2394	3449	3742	5999
ENSG00000104067	ENSG00000104067.16	tight junction protein 1 [Source:HGNC Symbol;Acc:HGNC:11827]	TJP1	protein_coding	A9CQZ8,B4DZK4,G3V1L9,G5E9E7,Q07157,Q6MZU1	7082	8.313176005583152	8.323732221064091	12493.84845180267	0.31349629006191365	0.31194867809207094	0.2873985255611806	0.005899405851785225	0.009967985351983967	6.775812466543929e-4	9593	10219	10120	13023	13046	22214
ENSG00000011454	ENSG00000011454.17	RAB GTPase activating protein 1 [Source:HGNC Symbol;Acc:HGNC:17155]	RABGAP1	protein_coding	B4DSD1,H9NIL4,Q99679,Q9Y3P9	23637,2844	5.974081325555024	5.986225100818149	2470.2951730850245	0.30998601072477777	0.31206028704528166	0.2878514714730614	0.012288346239379066	0.012993963906555795	0.00610352383233226	1983	2114	1829	2660	2494	4382
ENSG00000166503	ENSG00000166503.9	HDGF like 3 [Source:HGNC Symbol;Acc:HGNC:24937]	HDGFRP3	protein_coding	A0A024R216,Q9Y3E1	50810	5.789356636729787	5.803030810219002	2174.921043731867	0.3218471851285313	0.3121281913829508	0.28545160952050025	0.01667707049415312	0.021868077988839038	0.012908287051551934	1615	1678	1912	2156	2288	4044
ENSG00000165494	ENSG00000165494.11	PCF11 cleavage and polyadenylation factor subunit [Source:HGNC Symbol;Acc:HGNC:30097]	PCF11	protein_coding	O94913	51585	6.060172493737328	6.0699638426127684	2617.496448725796	0.312682395354301	0.312189457018617	0.29203720323965754	0.002872153692502765	0.0028464156422292903	1.1867297547691156e-4	2160	2029	2092	2631	2738	4828
ENSG00000169398	ENSG00000169398.19	protein tyrosine kinase 2 [Source:HGNC Symbol;Acc:HGNC:9611]	PTK2	protein_coding	Q05397,Q59GM6,Q59GN8,Q658W2	5747	7.325056580613029	7.335393074869836	6296.254819492104	0.30822862188353845	0.3125108723753708	0.2912736870226915	0.005552114364541311	0.0070447519102601434	4.808322628898129e-4	5274	5031	4809	6209	7283	10650
ENSG00000163104	ENSG00000163104.17	SWI/SNF-related, matrix-associated actin-dependent regulator of chromatin, subfamily a, containing DEAD/H box 1 [Source:HGNC Symbol;Acc:HGNC:18398]	SMARCAD1	protein_coding	Q9H4L7	56916	5.501683246942568	5.514038842762395	1779.5441177616228	0.31752115534531783	0.31265089321344375	0.28818333743960123	0.011051772709781684	0.012025632627379986	0.005699539106390556	1340	1476	1446	1687	1981	3268
ENSG00000170946	ENSG00000170946.15	DnaJ heat shock protein family (Hsp40) member C24 [Source:HGNC Symbol;Acc:HGNC:26979]	DNAJC24	protein_coding	A0A0A0MT77,Q6P3W2	120526	3.7898927284562123	3.8055221126583265	542.8666057973752	0.3179699037873348	0.3137108796791309	0.2822824543521291	0.02558185104592179	0.03652926728100886	0.04302496316953677	435	418	448	561	535	1030
ENSG00000150867	ENSG00000150867.14	phosphatidylinositol-5-phosphate 4-kinase type 2 alpha [Source:HGNC Symbol;Acc:HGNC:8997]	PIP4K2A	protein_coding	P48426	5305	5.321144045706667	5.334276846671011	1571.0479653651873	0.3089040189059036	0.3137846490190278	0.28714964479109056	0.017693208626863317	0.016146750076358057	0.011027624178438467	1292	1337	1140	1496	1855	2697
ENSG00000176871	ENSG00000176871.8	WD repeat and SOCS box containing 2 [Source:HGNC Symbol;Acc:HGNC:19222]	WSB2	protein_coding	Q9NYS7	55884	5.991379788235437	6.002292120710469	2497.222590590161	0.3124239681695321	0.3142462053771889	0.2922256622302929	0.005882433880080836	0.005824396400315766	8.720528246147024e-4	2136	2025	1835	2353	2864	4478
ENSG00000154380	ENSG00000154380.17	ENAH actin regulator [Source:HGNC Symbol;Acc:HGNC:18271]	ENAH	protein_coding	Q8N8S7	55740	7.026581214099806	7.036846606062713	5118.200763378086	0.3167977053232254	0.3145547234875334	0.29395353272857233	0.003915629378718629	0.005388770172824189	1.9523054592046035e-4	3973	4146	4136	4973	5614	9336
ENSG00000197102	ENSG00000197102.12	dynein cytoplasmic 1 heavy chain 1 [Source:HGNC Symbol;Acc:HGNC:2961]	DYNC1H1	protein_coding	Q14204	1778	9.346392925134174	9.360267596361142	25635.982048755563	0.3055374709666764	0.31479007863116387	0.29245071995379673	0.026710224313461046	0.03305269853960491	0.009981281418942823	22084	20659	18787	27795	29151	39621
ENSG00000197535	ENSG00000197535.14	myosin VA [Source:HGNC Symbol;Acc:HGNC:7602]	MYO5A	protein_coding	A8CDT9,Q9UES4,Q9Y4I1	4644	6.431375037532283	6.44243464918663	3389.505224445916	0.30983034982959984	0.314882492357058	0.29228664230899515	0.007520642218307877	0.007602514959869998	0.0013522051953609611	2794	2654	2676	3300	3963	5755
ENSG00000109861	ENSG00000109861.16	cathepsin C [Source:HGNC Symbol;Acc:HGNC:2528]	CTSC	protein_coding	P53634	1075	6.535282467178924	6.54826562467935	3648.4959331564787	0.30603685072124304	0.3151258558369382	0.2900240540239303	0.018015130988934508	0.01817554366356355	0.00830771551886012	3090	2866	2793	4117	3514	6430
ENSG00000172795	ENSG00000172795.16	decapping mRNA 2 [Source:HGNC Symbol;Acc:HGNC:24452]	DCP2	protein_coding	Q8IU60	167227	4.575683634396358	4.592127180865867	938.3161100712099	0.3002410609153411	0.3152241329923558	0.28260404100959385	0.04694908977110981	0.04109285039740338	0.04410714980559296	813	702	736	847	1174	1587
ENSG00000220205	ENSG00000220205.9	vesicle associated membrane protein 2 [Source:HGNC Symbol;Acc:HGNC:12643]	VAMP2	protein_coding	F8WCA0,P63027	6844	5.1883819552663	5.202739800072355	1433.022515249793	0.3212689927470525	0.3152592582622816	0.2876797283719396	0.01978083860757619	0.020277040141945746	0.014193911801707128	1124	1136	1174	1298	1485	2936
ENSG00000159111	ENSG00000159111.13	mitochondrial ribosomal protein L10 [Source:HGNC Symbol;Acc:HGNC:14055]	MRPL10	protein_coding	Q7Z7H8	124995	6.558067713744449	6.568559196539599	3698.3060532623285	0.3145524607895294	0.31560740799534254	0.29470259488895095	0.004352893838530778	0.004840962905439253	1.9694378879383362e-4	3057	2966	2845	3393	4182	6911
ENSG00000143643	ENSG00000143643.13	tetratricopeptide repeat domain 13 [Source:HGNC Symbol;Acc:HGNC:26204]	TTC13	protein_coding	Q8NBP0	79573	4.7000614210221885	4.71203201722593	1019.5555357241772	0.31634965074767235	0.3156900115344429	0.291435855832918	0.007529190743988317	0.007186536400024732	0.003839108646366676	858	829	759	965	1132	1886
ENSG00000163453	ENSG00000163453.11	insulin like growth factor binding protein 7 [Source:HGNC Symbol;Acc:HGNC:5476]	IGFBP7	protein_coding	Q16270	3490	6.547582715996835	6.558136828115894	3672.066477156345	0.3178638830480799	0.3159948099917507	0.29494918854249064	0.004093967552310127	0.0049358100596979	2.6796276623231746e-4	3106	3073	2632	3551	4014	6763
ENSG00000127334	ENSG00000127334.11	dual specificity tyrosine phosphorylation regulated kinase 2 [Source:HGNC Symbol;Acc:HGNC:3093]	DYRK2	protein_coding	Q92630	8445	4.787307424302359	4.803479054495111	1086.4846991296113	0.3045032839127269	0.3160074772507708	0.28454752124393207	0.04049098911524235	0.035514448506835425	0.035102257338100934	898	854	852	946	1358	1905
ENSG00000164294	ENSG00000164294.14	glutathione peroxidase 8 (putative) [Source:HGNC Symbol;Acc:HGNC:33100]	GPX8	protein_coding	B4DPY0,E7ETY7,J3KNB5,Q8TED1	493869	5.973634125800767	5.986800240478857	2471.047276085119	0.30991790081195497	0.31602587428487866	0.2904627485113343	0.01762215940565092	0.016568278870915762	0.008726062733628357	2030	1976	1915	2698	2316	4635
ENSG00000182985	ENSG00000182985.17	cell adhesion molecule 1 [Source:HGNC Symbol;Acc:HGNC:5951]	CADM1	protein_coding	A0A4Z1,Q9BY67,X5D7A8,X5D8W0,X5DQR8,X5DQS5	23705	6.366844338238863	6.377967367880462	3240.181844944763	0.31582348119482984	0.31604654672591237	0.29418401348607054	0.006064297927193293	0.006710258573855728	6.35573116523916e-4	2673	2674	2423	2951	3649	6123
ENSG00000119335	ENSG00000119335.17	SET nuclear proto-oncogene [Source:HGNC Symbol;Acc:HGNC:10760]	SET	protein_coding	A0A024R895,A0A0C4DFV9,Q01105,Q5VXV3	6418	8.99369424545701	9.00427077713059	20025.997537391137	0.3163813498882998	0.3161311412081277	0.2952277842616578	0.004880453258380411	0.009336398942920534	3.9257511423983633e-4	16119	15244	16575	21138	20521	35924
ENSG00000134313	ENSG00000134313.16	kinase D interacting substrate 220 [Source:HGNC Symbol;Acc:HGNC:29508]	KIDINS220	protein_coding	Q9ULH0	57498	6.577604327658442	6.588203517046562	3750.314541950719	0.3137498986953207	0.3164803813541075	0.2955471047224914	0.004982043431088333	0.005393861181258628	5.523756824201143e-4	3096	3099	2792	3815	4182	6420
ENSG00000168404	ENSG00000168404.13	mixed lineage kinase domain like pseudokinase [Source:HGNC Symbol;Acc:HGNC:26617]	MLKL	protein_coding	Q8NB16	197259	4.94235144252422	4.959629530340188	1210.422635153812	0.30975816967971054	0.31657737675272357	0.2844383620388975	0.04587771687212254	0.04132073323778293	0.03801959785643343	1031	962	912	994	1472	2303
ENSG00000166266	ENSG00000166266.14	cullin 5 [Source:HGNC Symbol;Acc:HGNC:2556]	CUL5	protein_coding	Q93034	8065	4.960889624517293	4.974322542904955	1223.5865671063245	0.317522356586071	0.316675857940554	0.2896531344226149	0.015333744178685728	0.015110186314030959	0.011792720727741401	933	1046	948	1173	1402	2164
ENSG00000099256	ENSG00000099256.19	phosphoribosyl transferase domain containing 1 [Source:HGNC Symbol;Acc:HGNC:23333]	PRTFDC1	protein_coding	Q9NRG1	56952	4.018664465665588	4.035417928760285	636.8301400406758	0.32871449123162005	0.31671362417931204	0.28476018301434924	0.025868378714286638	0.040290770156597766	0.0425014800521005	502	470	552	587	698	1223
ENSG00000174444	ENSG00000174444.15	ribosomal protein L4 [Source:HGNC Symbol;Acc:HGNC:10353]	RPL4	protein_coding	P36578	6124	11.459938054536211	11.468825144220006	110526.45095722254	0.3171809907442745	0.31695055520653215	0.2981361111609773	0.0011627059932942927	0.0041837410170358	1.2360689835816008e-8	91855	85395	87559	108320	118732	204626
ENSG00000068912	ENSG00000068912.14	endoplasmic reticulum lectin 1 [Source:HGNC Symbol;Acc:HGNC:25222]	ERLEC1	protein_coding	Q96DZ1,V9HWD3	27248	6.679214931077954	6.688940838979921	4021.454323173615	0.31631940925473423	0.3169542289305899	0.29718268902141015	0.0023059919821932346	0.0027005379864261645	3.625691575037338e-5	3258	3218	3153	4083	4332	7161
ENSG00000162441	ENSG00000162441.12	leucine zipper and CTNNBIP1 domain containing [Source:HGNC Symbol;Acc:HGNC:17497]	LZIC	protein_coding	A0A024R4I7,Q8WZA0	84328	4.731246761905543	4.744166339093157	1043.1962447541166	0.31121740366773754	0.3170977894569401	0.28966930813164604	0.014918941670330033	0.013236248378825425	0.012521453250355129	833	804	858	1109	1104	1800
ENSG00000075426	ENSG00000075426.12	FOS like 2, AP-1 transcription factor subunit [Source:HGNC Symbol;Acc:HGNC:3798]	FOSL2	protein_coding	P15408,Q9H5M2	2355	7.9286350379705794	7.9391584236706185	9568.2378101892	0.31510088685126186	0.31718756500931594	0.29598759543950753	0.004608151900549174	0.0071002268094561925	2.1210744540586517e-4	7706	7805	7400	9096	11118	16806
ENSG00000131871	ENSG00000131871.15	selenoprotein S [Source:HGNC Symbol;Acc:HGNC:30396]	VIMP	protein_coding	Q6GYA4,Q9BQE4	55829	6.022338877994916	6.036960094058038	2559.0797562373496	0.3100081651273089	0.3172634382524103	0.289760883930178	0.026132561247751596	0.026470146421355978	0.017374115872208967	2326	1875	1940	2884	2485	4493
ENSG00000106829	ENSG00000106829.19	TLE family member 4, transcriptional corepressor [Source:HGNC Symbol;Acc:HGNC:11840]	TLE4	protein_coding	Q04727	7091	3.684852365418366	3.7009546615001	505.0229349517511	0.3117880337767351	0.3173080140909369	0.2832011594650489	0.03326908721954399	0.042094823503735924	0.05370979213127836	395	421	392	546	506	903
ENSG00000006576	ENSG00000006576.16	putative homeodomain transcription factor 2 [Source:HGNC Symbol;Acc:HGNC:13411]	PHTF2	protein_coding	Q8N3S3	57157	4.824085054646081	4.840556725558182	1114.803687049286	0.32470839023366826	0.3174596982497015	0.28608878459844067	0.029807291676190173	0.03544044271663563	0.03383260870677464	816	991	858	1022	1292	2034
ENSG00000247556	ENSG00000247556.6	OIP5 antisense RNA 1 [Source:HGNC Symbol;Acc:HGNC:43563]	OIP5-AS1	processed_transcript	NA	729082	6.585426804994162	6.596335002117737	3770.5396873326617	0.31635595091073937	0.3174605265548567	0.29580872673975483	0.00526413489612908	0.0060490571796355365	4.4911938980995514e-4	3017	3032	2977	3505	4341	6841
ENSG00000048649	ENSG00000048649.13	remodeling and spacing factor 1 [Source:HGNC Symbol;Acc:HGNC:18118]	RSF1	protein_coding	Q05DG0,Q96T23	51773	5.688123071968457	5.70289138762431	2029.4038426389948	0.308166008150965	0.3174895433516025	0.28900392895691335	0.030539360227792856	0.0276907868813411	0.019396586348305152	1585	1583	1683	1965	2470	3310
ENSG00000111300	ENSG00000111300.10	N-alpha-acetyltransferase 25, NatB auxiliary subunit [Source:HGNC Symbol;Acc:HGNC:25783]	NAA25	protein_coding	Q14CX7	80018	5.814507788201857	5.829143681490625	2215.817861572352	0.3064867710607444	0.3175470415307311	0.28969467845266794	0.028743866402929297	0.026840042297353657	0.019709155337026836	1771	1716	1811	2534	2205	3732
ENSG00000088899	ENSG00000088899.15	leucine zipper tumor suppressor family member 3 [Source:HGNC Symbol;Acc:HGNC:30139]	LZTS3	protein_coding	O60299	9762	4.163071813863523	4.178086907019561	703.420663146168	0.3236563986835206	0.3176632214905054	0.2877502862415694	0.019433786147390376	0.026562053734954166	0.025250016893863293	537	565	580	653	792	1308
ENSG00000100528	ENSG00000100528.12	cornichon family AMPA receptor auxiliary protein 1 [Source:HGNC Symbol;Acc:HGNC:19431]	CNIH1	protein_coding	B2R4P1,O95406	10175	6.621390152355564	6.635295180847444	3873.043707694357	0.31147779748668875	0.3177858150282048	0.29147294669751567	0.021519759406687256	0.022344142850141795	0.007686025767827576	3234	2952	3094	3306	4651	7248
ENSG00000049167	ENSG00000049167.14	ERCC excision repair 8, CSA ubiquitin ligase complex subunit [Source:HGNC Symbol;Acc:HGNC:3439]	ERCC8	protein_coding	A0A0S2Z3L1,B3KPW7,B4DGZ9,Q13216	1161	4.165307481543719	4.1785282007490165	703.9700659860764	0.31247784218655705	0.3180412994375607	0.2897967207854758	0.013961632080865689	0.01579329671600997	0.015672130217114815	593	545	548	744	722	1263
ENSG00000198001	ENSG00000198001.14	interleukin 1 receptor associated kinase 4 [Source:HGNC Symbol;Acc:HGNC:17967]	IRAK4	protein_coding	B2RAP9,B4E359,Q69FE3,Q9NWZ3	51135	4.1175102570760345	4.132056382126998	681.4801567680025	0.31654691821742315	0.3180822196958861	0.2882370503624138	0.019198629440541855	0.024507199922521594	0.024657502025647756	567	585	481	676	754	1211
ENSG00000115750	ENSG00000115750.17	TATA-box binding protein associated factor, RNA polymerase I subunit B [Source:HGNC Symbol;Acc:HGNC:11533]	TAF1B	protein_coding	Q53T94	9014	5.052535293360892	5.064621339837757	1303.01516615154	0.3108009856373503	0.3181454937649903	0.29284383174802525	0.01088998737859762	0.008267129271568599	0.005436307349774332	1086	996	1037	1295	1497	2217
ENSG00000130513	ENSG00000130513.6	growth differentiation factor 15 [Source:HGNC Symbol;Acc:HGNC:30142]	GDF15	protein_coding	Q99988	9518	5.607176840769678	5.6223234423658885	1919.1661668375777	0.3071283470003014	0.31850762211827216	0.28996520530470643	0.03113850855245928	0.02783726341733732	0.021544151930634168	1648	1498	1452	2181	1776	3489
ENSG00000166855	ENSG00000166855.9	caseinolytic mitochondrial matrix peptidase chaperone subunit X [Source:HGNC Symbol;Acc:HGNC:2088]	CLPX	protein_coding	A0A024R5X7,O76031	10845	6.266171392694131	6.276332861933287	3020.662102209253	0.3172183237521784	0.3186211906458933	0.2978159495618722	0.0028479392863570165	0.002938085285870073	1.2852538036043612e-4	2566	2302	2367	3122	3174	5422
ENSG00000187736	ENSG00000187736.12	non-homologous end joining factor 1 [Source:HGNC Symbol;Acc:HGNC:25737]	NHEJ1	protein_coding	Q9H9Q4	79840	4.523841069710805	4.536738031416406	902.800636924801	0.3191174351762628	0.31891053687587406	0.2928121382594134	0.010048420883675406	0.010996054635954142	0.008259924707092366	758	750	655	926	930	1666
ENSG00000090621	ENSG00000090621.14	poly(A) binding protein cytoplasmic 4 [Source:HGNC Symbol;Acc:HGNC:8557]	PABPC4	protein_coding	Q13310	8761	6.809018652949593	6.818863607007033	4400.164517628198	0.32004781690680445	0.31946381910175536	0.3001488018914206	0.002074412835842484	0.0026423581113470783	1.449503962905643e-5	3549	3603	3376	4329	4800	8009
ENSG00000147419	ENSG00000147419.19	coiled-coil domain containing 25 [Source:HGNC Symbol;Acc:HGNC:25591]	CCDC25	protein_coding	G3V121,Q86WR0	55246	5.901758196642385	5.91235663284157	2346.465260945896	0.3203028963355252	0.31961403101399627	0.2983888094359183	0.0034260708828508456	0.0033783941396253476	2.9331968322740624e-4	1869	1851	1890	2377	2493	4258
ENSG00000154710	ENSG00000154710.17	RAB guanine nucleotide exchange factor 1 [Source:HGNC Symbol;Acc:HGNC:17676]	RABGEF1	protein_coding	A0A024RDL6,A0A0A0MSJ3,A8K3R3,B3KMF1,Q9UJ41	27342	5.070012614843086	5.086011455960348	1321.8862667854855	0.3269875866763088	0.3198535628597897	0.2901578799222439	0.023957993931072508	0.028515899854060816	0.023525715770712705	1233	1077	866	1248	1475	2449
ENSG00000104368	ENSG00000104368.18	plasminogen activator, tissue type [Source:HGNC Symbol;Acc:HGNC:9051]	PLAT	protein_coding	B4DN26,P00750	5327	3.464847369610948	3.4823030646175606	433.52254607038486	0.32249661689134484	0.3200168018458765	0.28434943926621414	0.032138189118621485	0.04838598460002137	0.06238365577706007	343	383	311	435	467	784
ENSG00000032742	ENSG00000032742.17	intraflagellar transport 88 [Source:HGNC Symbol;Acc:HGNC:20606]	IFT88	protein_coding	A0A140VJL7,B3KX42,Q13099	8100	4.381304720933395	4.395326600404451	818.1540729493912	0.32726097770720025	0.32020257091191845	0.2927640412990586	0.012840307588658895	0.016801681121037124	0.013691637160191901	623	691	641	796	875	1536
ENSG00000112685	ENSG00000112685.14	exocyst complex component 2 [Source:HGNC Symbol;Acc:HGNC:24968]	EXOC2	protein_coding	A0A024QZT2,Q96KP1	55770	5.371821140789843	5.384818819595326	1627.711918670728	0.31156730825085693	0.3202401460355249	0.294121822483656	0.01533758478864302	0.012767814444344711	0.009000869383122275	1312	1352	1227	1781	1709	2747
ENSG00000084234	ENSG00000084234.17	amyloid beta precursor like protein 2 [Source:HGNC Symbol;Acc:HGNC:598]	APLP2	protein_coding	A0A140VJE9,B4E3I5,Q06481	334	8.586062507265293	8.595347671971707	15080.888259965168	0.320369804675291	0.32047142999031814	0.30246118336094313	0.0012585747052582703	0.00284215888235326	2.7188529369376404e-7	12741	12051	11317	15278	15848	27686
ENSG00000130844	ENSG00000130844.18	zinc finger protein 331 [Source:HGNC Symbol;Acc:HGNC:15489]	ZNF331	protein_coding	A0A024R4J5,Q68D63,Q71QC4,Q71QC5,Q71QC6,Q9NQX6	55422	5.048021725357709	5.059421625124826	1297.9844468890178	0.32013019484995225	0.3208942485212966	0.2977748281499065	0.004766022225456551	0.003916356572606278	0.001201809549759622	1103	1052	953	1283	1416	2355
ENSG00000108651	ENSG00000108651.10	UTP6 small subunit processome component [Source:HGNC Symbol;Acc:HGNC:18279]	UTP6	protein_coding	Q9NYH9	55813	6.351879560038332	6.365001594471735	3212.5254266619695	0.31594748673748024	0.320935609866921	0.29554119265965406	0.014050989466618017	0.014787929104363457	0.005867824961440821	2857	2415	2425	3525	3095	5878
ENSG00000108846	ENSG00000108846.16	ATP binding cassette subfamily C member 3 [Source:HGNC Symbol;Acc:HGNC:54]	ABCC3	protein_coding	O15438,Q86VN9	8714	9.76111889729656	9.770557681670827	34056.83341046125	0.3209311641865605	0.3210854258676649	0.3027664170528501	0.0014578544185276084	0.0039765238217063905	3.4204721350691324e-7	28159	27615	25717	33710	35397	64709
ENSG00000188419	ENSG00000188419.14	CHM Rab escort protein [Source:HGNC Symbol;Acc:HGNC:1940]	CHM	protein_coding	A8K545,B4DRL9,P24386	1121	5.137787590738045	5.15198452740334	1384.182033384821	0.3275442635069768	0.3210962087207492	0.2936200808643959	0.015647495720658912	0.017506061764170355	0.012371684976681884	1010	1160	1132	1340	1547	2500
ENSG00000100522	ENSG00000100522.10	glucosamine-phosphate N-acetyltransferase 1 [Source:HGNC Symbol;Acc:HGNC:19980]	GNPNAT1	protein_coding	A0A024R649,Q96EK6	64841	6.003408498138907	6.014029227710187	2517.5438631140114	0.32080280568120895	0.321591223391471	0.30067668294092775	0.0031761452740166193	0.0030538080958133454	1.2528343785243818e-4	2076	2012	1934	2384	2840	4604
ENSG00000119778	ENSG00000119778.15	ATPase family AAA domain containing 2B [Source:HGNC Symbol;Acc:HGNC:29230]	ATAD2B	protein_coding	B3KWS5,Q9ULI0	54454	4.550962905564106	4.564892964171907	920.6569423741956	0.32493291790530593	0.32169264387389496	0.29411780710746294	0.012825489832195409	0.01517293092257816	0.012771129346519059	768	664	769	943	948	1706
ENSG00000105339	ENSG00000105339.10	DENN domain containing 3 [Source:HGNC Symbol;Acc:HGNC:29134]	DENND3	protein_coding	A2RUS2	22898	5.663713602724001	5.675503974006159	1990.2152524340215	0.32153488626723126	0.32186212740197007	0.2990093055499388	0.006076875370415082	0.0058060246390946825	0.0010150540144221512	1718	1580	1469	1827	2253	3734
ENSG00000122547	ENSG00000122547.11	endonuclease/exonuclease/phosphatase family domain containing 1 [Source:HGNC Symbol;Acc:HGNC:22223]	EEPD1	protein_coding	Q7L9B9	80820	5.254155891552073	5.2651852835853115	1497.2017697819701	0.32152339085354276	0.3220330729816256	0.3001265883539002	0.0036292495160642254	0.0029275092019279856	4.2700141765916034e-4	1255	1184	1143	1440	1662	2744
ENSG00000236287	ENSG00000236287.8	zinc finger BED-type containing 5 [Source:HGNC Symbol;Acc:HGNC:30803]	ZBED5	protein_coding	Q49AG3	58486	7.111948477785572	7.123235749280826	5432.786508672972	0.32187790567381663	0.32258361775578154	0.3010500102513944	0.005186663315773411	0.006734227846574943	2.663532375091667e-4	4455	4206	4328	4958	5853	10762
ENSG00000129636	ENSG00000129636.13	integrin alpha FG-GAP repeat containing 1 [Source:HGNC Symbol;Acc:HGNC:30697]	ITFG1	protein_coding	B4DXC2,F5GXC5,Q8TB96	81533	6.1770944840950754	6.187629681824422	2840.2175779671907	0.323416664824438	0.3231437715389905	0.3022617518085065	0.0027343206571200413	0.002897013382275491	1.1510799625379366e-4	2328	2159	2298	2862	3063	5122
ENSG00000249550	ENSG00000249550.7	long intergenic non-protein coding RNA 1234 [Source:HGNC Symbol;Acc:HGNC:49757]	RP11-438N16.1	lincRNA	NA	100506465	4.799398849691282	4.811878276185299	1093.2214119283374	0.3152770481267715	0.3232293962959426	0.29719075767634795	0.010113985099974394	0.007654548503358975	0.005472468212728222	945	857	813	1097	1241	1876
ENSG00000164751	ENSG00000164751.15	peroxisomal biogenesis factor 2 [Source:HGNC Symbol;Acc:HGNC:9717]	PEX2	protein_coding	P28328	5828	5.082066302961443	5.094536872777893	1330.2943526836293	0.3215897153246544	0.3239623140140324	0.29891247445355945	0.008107677500386545	0.007229802982074857	0.004080285919280494	1118	986	1074	1405	1370	2392
ENSG00000122729	ENSG00000122729.19	aconitase 1 [Source:HGNC Symbol;Acc:HGNC:117]	ACO1	protein_coding	P21399,Q9HBB2,V9HWB7	48	7.020907631851491	7.030873451699904	5097.661969803967	0.32273698390059513	0.32398055303760825	0.30459393047756894	0.0018245433573831841	0.002428759465835364	1.252569129370513e-5	4208	4061	3911	5275	5387	9132
ENSG00000157796	ENSG00000157796.18	WD repeat domain 19 [Source:HGNC Symbol;Acc:HGNC:18340]	WDR19	protein_coding	B4DGR6,Q8NEZ3	57728	4.671815072464643	4.684654965740538	1000.2833934095304	0.32333466525126014	0.32400174654296904	0.2987706622370647	0.008312023339515147	0.00792772083498553	0.004242197303782415	845	778	769	927	1140	1851
ENSG00000134686	ENSG00000134686.18	polyhomeotic homolog 2 [Source:HGNC Symbol;Acc:HGNC:3183]	PHC2	protein_coding	A0A0A0MSI2,Q8IXK0	1912	6.057273287660429	6.067928006759928	2613.498098492637	0.3245366661524226	0.3240102172300107	0.30347646577835197	0.002659691015808242	0.002644335625887196	8.337781598491546e-5	2253	2045	1955	2610	2704	4956
ENSG00000096746	ENSG00000096746.17	heterogeneous nuclear ribonucleoprotein H3 [Source:HGNC Symbol;Acc:HGNC:5043]	HNRNPH3	protein_coding	A0A024QZK8,A0A024QZP1,B4DHY1,P31942,Q53F48	3189	7.99720878881466	8.01315492838685	10073.06223780381	0.33177289067287014	0.32412505066408964	0.2960218325945849	0.025093833280831063	0.03770930514959775	0.014118216125691644	7964	7017	9036	10613	9889	18984
ENSG00000046647	ENSG00000046647.13	gem nuclear organelle associated protein 8 [Source:HGNC Symbol;Acc:HGNC:26044]	GEMIN8	protein_coding	A0A024RBX2,Q9NWZ8	54960	3.584311102662543	3.5997300237118015	470.63288536857095	0.31439566987591017	0.3251275433607209	0.29121406929972987	0.02449315437770377	0.0295546916966539	0.03779678531616632	409	364	352	497	498	825
ENSG00000072134	ENSG00000072134.15	epsin 2 [Source:HGNC Symbol;Acc:HGNC:18639]	EPN2	protein_coding	O95208	22905	6.099445009477419	6.110925545993162	2692.2304697540094	0.32547585876092405	0.32531857532329334	0.30370472727863557	0.004551562886974298	0.004713514405711375	3.3449196950788795e-4	2182	2185	2063	2475	3026	5097
ENSG00000175104	ENSG00000175104.15	TNF receptor associated factor 6 [Source:HGNC Symbol;Acc:HGNC:12036]	TRAF6	protein_coding	Q9Y4K3	7189	3.845894968304183	3.8602642528590483	564.0433320736882	0.32145229413569715	0.32539661268929837	0.29515943756750707	0.014940836283363589	0.01976329320312536	0.01939404887479649	472	427	448	551	634	1008
ENSG00000245937	ENSG00000245937.8	long intergenic non-protein coding RNA 1184 [Source:HGNC Symbol;Acc:HGNC:49565]	CTC-228N24.3	lincRNA	NA	644873	4.585638342578076	4.599139836252429	942.6718771418502	0.3268077608026126	0.32553049745467305	0.29899212799536673	0.00939365628190169	0.010390712515023104	0.0067179473749767685	833	760	663	922	1029	1735
ENSG00000034713	ENSG00000034713.8	GABA type A receptor associated protein like 2 [Source:HGNC Symbol;Acc:HGNC:13291]	GABARAPL2	protein_coding	P60520	11345	5.466178118467003	5.477725424483099	1735.1372991506362	0.32703530349681864	0.325548519984671	0.30334455273215055	0.003949009612416854	0.003608302320338574	5.224602940048988e-4	1534	1351	1267	1698	1859	3251
ENSG00000144369	ENSG00000144369.13	family with sequence similarity 171 member B [Source:HGNC Symbol;Acc:HGNC:29412]	FAM171B	protein_coding	Q6P995	165215	3.3430421034148603	3.359610364327556	397.959985455347	0.3255147124972463	0.32560918225072416	0.2913035936333081	0.023639922317717825	0.03497380854502753	0.046503789566583756	320	333	297	403	422	728
ENSG00000245910	ENSG00000245910.8	small nucleolar RNA host gene 6 [Source:HGNC Symbol;Acc:HGNC:32965]	SNHG6	processed_transcript	NA	641638	5.935877819759171	5.949552474381574	2407.719511021233	0.32745125343905995	0.3256578749742085	0.2997408721008625	0.012044211022010936	0.013954443916365434	0.005731532401640379	2258	1839	1672	2379	2715	4240
ENSG00000157181	ENSG00000157181.16	odr-4 GPCR localization factor homolog [Source:HGNC Symbol;Acc:HGNC:24299]	C1orf27	protein_coding	Q5SWX8	54953	5.07732711360671	5.089624980131939	1325.8512151337231	0.3225906350507273	0.32569643005016197	0.30083237440042343	0.007535558746765282	0.006392258492631164	0.0033673788396686175	1047	1044	1070	1383	1423	2322
ENSG00000100599	ENSG00000100599.16	Ras and Rab interactor 3 [Source:HGNC Symbol;Acc:HGNC:18751]	RIN3	protein_coding	Q6NSK7,Q6ZRC2,Q86U22,Q8TB24	79890	5.223495561334833	5.235930032413051	1467.2719930101007	0.3279773968650638	0.32590632160378247	0.3018027851500158	0.006593789313103453	0.006446470857431647	0.002539050433031917	1147	1235	1118	1505	1520	2710
ENSG00000130158	ENSG00000130158.14	dedicator of cytokinesis 6 [Source:HGNC Symbol;Acc:HGNC:19189]	DOCK6	protein_coding	B7Z9U8,Q96HP0	57572	4.876445863397972	4.889130999575339	1153.0782492341598	0.3246057528590499	0.3259381821295618	0.3009011640220403	0.007560156819350281	0.006438310001335366	0.003200936974886546	983	865	907	1086	1318	2099
ENSG00000126858	ENSG00000126858.18	ras homolog family member T1 [Source:HGNC Symbol;Acc:HGNC:21168]	RHOT1	protein_coding	H7BXZ6,Q8IXI2	55288	5.9912427259608965	6.002805103161754	2498.72168290045	0.32077574059782255	0.32602708503139316	0.30304157655545305	0.005791289446408341	0.005178248572637421	9.500131857557387e-4	2060	2029	1876	2535	2839	4242
ENSG00000089050	ENSG00000089050.16	RB binding protein 9, serine hydrolase [Source:HGNC Symbol;Acc:HGNC:9892]	RBBP9	protein_coding	O75884	10741	5.42844496280426	5.442780661744671	1693.5394098496156	0.332217434629047	0.32643352007240095	0.30038587272638767	0.0138916807438698	0.015582595153009486	0.008305712454778862	1248	1431	1355	1581	1927	3124
ENSG00000177150	ENSG00000177150.13	family with sequence similarity 210 member A [Source:HGNC Symbol;Acc:HGNC:28346]	FAM210A	protein_coding	Q96ND0	125228	3.9633711475947297	3.9801502233878243	613.2947232801386	0.31469889593098066	0.32650191836952375	0.2918808534881063	0.0353963863850147	0.037567465427383005	0.04281115396625448	550	496	421	614	709	1037
ENSG00000112679	ENSG00000112679.14	dual specificity phosphatase 22 [Source:HGNC Symbol;Acc:HGNC:16077]	DUSP22	protein_coding	Q9NRW4	56940	4.178155468567485	4.196369600204894	712.097605463955	0.33614604923147823	0.32663046373473587	0.29290319415666943	0.027542234940973666	0.03926571519958125	0.03940855502852748	680	511	516	654	781	1384
ENSG00000167972	ENSG00000167972.14	ATP binding cassette subfamily A member 3 [Source:HGNC Symbol;Acc:HGNC:33]	ABCA3	protein_coding	Q4LE27,Q99758	21	6.459037632603791	6.470498976091306	3455.6679228715757	0.32975496948171673	0.3266676360636223	0.304856072004022	0.004195572774065988	0.005116054724679265	3.7708862120512334e-4	2645	2888	2703	3411	3768	6314
ENSG00000065491	ENSG00000065491.8	TBC1 domain family member 22B [Source:HGNC Symbol;Acc:HGNC:21602]	TBC1D22B	protein_coding	Q9NU19	55633	4.1360756517393265	4.151776455062262	691.2364194602447	0.31448272581040865	0.3266775781926382	0.2940199434268176	0.028559541602647613	0.029287604939992013	0.03336048787769593	551	577	520	766	706	1190
ENSG00000166169	ENSG00000166169.17	DNA polymerase lambda [Source:HGNC Symbol;Acc:HGNC:9184]	POLL	protein_coding	A8K860,B4DE17,Q9UGP5	27343	4.806046554900409	4.819643783988257	1098.7977951273958	0.3244600887319079	0.32682032012796275	0.3000524010249193	0.010903406766917244	0.010127231017342706	0.00665444363824936	973	874	781	1048	1262	1968
ENSG00000153250	ENSG00000153250.20	RNA binding motif single stranded interacting protein 1 [Source:HGNC Symbol;Acc:HGNC:9907]	RBMS1	protein_coding	A0A0S2Z499,A0A0S2Z4B3,B4DN88,P29558	5937	6.263757058091252	6.276331862273207	3020.178480081744	0.32572774328590975	0.3270206167576839	0.30252432405388685	0.008312180008236955	0.00919675651040852	0.0018662971034417051	2343	2411	2443	2847	3546	5338
ENSG00000177054	ENSG00000177054.14	zinc finger DHHC-type palmitoyltransferase 13 [Source:HGNC Symbol;Acc:HGNC:18413]	ZDHHC13	protein_coding	Q8IUH4	54503	5.409214240590083	5.421021565843186	1668.7617365152591	0.32303013657295293	0.32711351920615334	0.30341315561406224	0.005707152365616343	0.004650966627378689	0.0014451061266613802	1347	1371	1262	1725	1828	2893
ENSG00000148572	ENSG00000148572.16	nuclear receptor binding factor 2 [Source:HGNC Symbol;Acc:HGNC:19692]	NRBF2	protein_coding	Q96F24	29982	4.777618606001532	4.791740395988689	1077.4521917983425	0.3350970402685657	0.3271698906676447	0.30049753582269056	0.010548105012465262	0.011968678387080706	0.00771815782748011	834	832	902	1018	1160	2078
ENSG00000066855	ENSG00000066855.16	mitochondrial fission regulator 1 [Source:HGNC Symbol;Acc:HGNC:29510]	MTFR1	protein_coding	A0A024R7W1,B4E3G8,Q15390	9650	5.116276798361367	5.128668474384292	1362.2742923762441	0.3226253827621953	0.3272897140072576	0.30247567794842856	0.007416873924809569	0.006156694033329778	0.0031091600913077584	1115	1122	1013	1445	1433	2395
ENSG00000170185	ENSG00000170185.10	ubiquitin specific peptidase 38 [Source:HGNC Symbol;Acc:HGNC:20067]	USP38	protein_coding	B3KSB9,Q8NB14	84640	4.039154880756461	4.052972961635418	644.8725320070558	0.32590442797295666	0.3273870257478826	0.29929034943834165	0.010009797888361701	0.013317114349887001	0.010465943038431716	562	496	483	636	704	1179
ENSG00000138032	ENSG00000138032.21	protein phosphatase, Mg2+/Mn2+ dependent 1B [Source:HGNC Symbol;Acc:HGNC:9276]	PPM1B	protein_coding	O75688	5495	6.195543981820209	6.207353778688987	2879.292650637285	0.3306151057370297	0.3274915611090122	0.304961436451831	0.004760789667627862	0.005672031049872507	7.382158690596419e-4	2228	2235	2395	2925	3042	5277
ENSG00000103528	ENSG00000103528.17	synaptotagmin 17 [Source:HGNC Symbol;Acc:HGNC:24119]	SYT17	protein_coding	H3BN78,H3BRH9,Q9BSW7	51760	4.358531192662814	4.374126860872685	805.7418968997308	0.33151640807053656	0.32761334956718785	0.29877702629907604	0.01728738149230257	0.01959046004055985	0.015456374066784458	687	640	599	712	904	1584
ENSG00000100345	ENSG00000100345.22	myosin heavy chain 9 [Source:HGNC Symbol;Acc:HGNC:7579]	MYH9	protein_coding	A0A024R1N1,P35579	4627	9.802260581436753	9.812498370671793	35060.98591943269	0.3289103864430956	0.32765805616568633	0.3090292588961261	0.0019266635429501548	0.004870062690119763	4.130119842291904e-6	27448	28342	27771	33994	38649	64552
ENSG00000026103	ENSG00000026103.22	Fas cell surface death receptor [Source:HGNC Symbol;Acc:HGNC:11920]	FAS	protein_coding	K9J972,P25445,Q59FU8	355	3.8990248991784893	3.9135079983659224	585.4968157222678	0.321339308704776	0.32769252194416815	0.29678999904963405	0.016202622552803626	0.020132254137273365	0.020757107797564643	482	441	473	607	631	1030
ENSG00000068796	ENSG00000068796.18	kinesin family member 2A [Source:HGNC Symbol;Acc:HGNC:6318]	KIF2A	protein_coding	B0AZS5,O00139	3796	5.992488382827032	6.004150485379571	2500.995520482902	0.3259720703136586	0.327888396599909	0.3050649076694849	0.005069722123313263	0.004951134086297183	7.997742079065409e-4	1968	1974	2016	2543	2789	4332
ENSG00000115020	ENSG00000115020.17	phosphoinositide kinase, FYVE-type zinc finger containing [Source:HGNC Symbol;Acc:HGNC:23785]	PIKFYVE	protein_coding	Q9Y2I7	200576	5.328082305484986	5.342255462099053	1580.1860586299338	0.31575267496744236	0.32887547944025647	0.3013147079116091	0.020626460830785554	0.01521372339688217	0.01045221225513845	1272	1256	1236	1591	1884	2563
ENSG00000197323	ENSG00000197323.12	tripartite motif containing 33 [Source:HGNC Symbol;Acc:HGNC:16290]	TRIM33	protein_coding	B3KN30,Q9UPN9	51592	5.140509663395302	5.153562545076897	1385.5637646773478	0.32764217755534175	0.32901583464396394	0.3036620260345895	0.008357842041653612	0.007738544792393679	0.0033276419991373897	1136	1041	1126	1301	1607	2497
ENSG00000141380	ENSG00000141380.14	SS18 subunit of BAF chromatin remodeling complex [Source:HGNC Symbol;Acc:HGNC:11340]	SS18	protein_coding	A0A024RC40,B4DLD3,B4DR34,B4E2J6,Q15532,Q4VAX0	6760	6.466536855178365	6.481863206269512	3481.614042129279	0.3294489283661756	0.32932551824266554	0.3013999639498682	0.02080654696258935	0.023193037803147666	0.008144688139038294	2640	2800	2850	2999	3959	6911
ENSG00000106615	ENSG00000106615.10	Ras homolog, mTORC1 binding [Source:HGNC Symbol;Acc:HGNC:10011]	RHEB	protein_coding	A0A090N900,Q15382	6009	6.55483359401723	6.565417470981254	3690.8092059720475	0.3300862775461239	0.3294019208817226	0.3095300179047066	0.0019157941214749063	0.002255798441210066	1.6872825162491088e-5	3072	3020	2714	3703	3925	6820
ENSG00000162222	ENSG00000162222.14	tetratricopeptide repeat domain 9C [Source:HGNC Symbol;Acc:HGNC:28432]	TTC9C	protein_coding	Q8N5M4	283237	4.557325224272283	4.572497137336213	925.3520909793176	0.3339531565021577	0.3296604808330291	0.30090619350503994	0.013814876791678733	0.016769352778061845	0.01319499558551203	823	763	626	930	971	1730
ENSG00000086544	ENSG00000086544.3	inositol-trisphosphate 3-kinase C [Source:HGNC Symbol;Acc:HGNC:14897]	ITPKC	protein_coding	A0A024R0N8,Q96DU7	80271	4.6797337857361105	4.693831731970585	1006.7968209820344	0.32826164083204445	0.32982498637971547	0.30227734439609133	0.011173081418414983	0.011415925472567881	0.007731695563374077	912	754	740	959	1152	1818
ENSG00000163932	ENSG00000163932.15	protein kinase C delta [Source:HGNC Symbol;Acc:HGNC:9399]	PRKCD	protein_coding	A0A024R328,B4DFV1,Q05655	5580	4.316823205548773	4.329990138233176	781.8219398759779	0.33134063176454387	0.32986341711390804	0.3043480057641586	0.006695322775285566	0.008027801916533926	0.004489946784975001	637	633	594	764	849	1453
ENSG00000155508	ENSG00000155508.13	CCR4-NOT transcription complex subunit 8 [Source:HGNC Symbol;Acc:HGNC:9207]	CNOT8	protein_coding	B7Z9U0,Q9UFF9	9337	5.915365058250002	5.927852824008056	2371.577978744221	0.32917105993475104	0.3298966721525505	0.30609912576917386	0.006502530279804811	0.006773753025909275	0.0013201319978237535	2033	1958	1671	2290	2718	4217
ENSG00000100281	ENSG00000100281.14	HMG-box containing 4 [Source:HGNC Symbol;Acc:HGNC:5003]	HMGXB4	protein_coding	Q7Z641,Q9UGU5	10042	4.925872579449556	4.943916400939923	1199.0699405889904	0.3038445659205093	0.3299923617309607	0.29672609034190545	0.06158513173443921	0.042780613127890346	0.044583885151358534	962	929	961	1397	1274	1862
ENSG00000177946	ENSG00000177946.6	CENPB DNA-binding domain containing 1 [Source:HGNC Symbol;Acc:HGNC:28272]	CENPBD1	protein_coding	B2RD01	92806	3.9271552604786777	3.943912608508829	597.850909624138	0.3244305710373058	0.33012282228608136	0.297015161898704	0.026170859587438002	0.03107328769543464	0.03449653893431548	520	467	440	651	577	1111
ENSG00000040341	ENSG00000040341.18	staufen double-stranded RNA binding protein 2 [Source:HGNC Symbol;Acc:HGNC:11371]	STAU2	protein_coding	A0A0A0MTC4,A0A0A0MTC5,A0A0A0MTC6,A0A0A0MTD1,A8K276,E9PH62,F8VPI7,Q4LE57,Q9NUL3	27067	5.779570770501296	5.790449188211315	2155.9277630754123	0.3304696322858021	0.33027989292832294	0.30955807409856845	0.002126935611069036	0.0019351990493884851	5.161151824791736e-5	1761	1744	1634	2146	2330	3955
ENSG00000131966	ENSG00000131966.14	actin related protein 10 [Source:HGNC Symbol;Acc:HGNC:17372]	ACTR10	protein_coding	Q86SY7,Q9NZ32	55860	5.755998291348988	5.770410862135984	2127.3369340828867	0.3152647495942967	0.3303247822543926	0.30306997686716647	0.022153296396130794	0.017037806415292817	0.010401560942772475	1755	1696	1616	2353	2345	3390
ENSG00000113318	ENSG00000113318.11	mutS homolog 3 [Source:HGNC Symbol;Acc:HGNC:7326]	MSH3	protein_coding	P20585	4437	4.6086432905126	4.622377191131274	958.2430646232098	0.32780841985010045	0.33050673420113225	0.30324838325081127	0.010158085699035976	0.010344573539374662	0.007097962831166579	810	800	676	964	1061	1697
ENSG00000132424	ENSG00000132424.16	PNN interacting serine and arginine rich protein [Source:HGNC Symbol;Acc:HGNC:21222]	PNISR	protein_coding	H0UI36,Q3B7B6,Q6PJQ9,Q8TF01	25957	6.682869928945626	6.696548367398922	4041.4564358465354	0.3365366158252141	0.33074831524354814	0.3025911162524344	0.009742447352869162	0.013381321223860033	0.002769376134137288	3197	2939	3483	3775	4393	7833
ENSG00000144746	ENSG00000144746.7	ADP ribosylation factor like GTPase 6 interacting protein 5 [Source:HGNC Symbol;Acc:HGNC:16937]	ARL6IP5	protein_coding	A0A024R371,O75915	10550	6.503450806636555	6.521326137408772	3578.3241561028944	0.31720765114090366	0.330858701869726	0.2997108912512822	0.04348943530933716	0.041090111088177804	0.020237340021697196	3014	2768	2754	2920	4517	6651
ENSG00000137693	ENSG00000137693.14	Yes associated protein 1 [Source:HGNC Symbol;Acc:HGNC:16262]	YAP1	protein_coding	A0A024R3E4,K0KVU2,P46937,Q86T74	10413	6.4668817391505264	6.478591270774241	3475.0006686738375	0.33200523242959296	0.3309012908900836	0.3089141363491998	0.004093967552310127	0.0048309195145561975	3.022491188699842e-4	2700	2887	2685	3351	3933	6276
ENSG00000112319	ENSG00000112319.19	EYA transcriptional coactivator and phosphatase 4 [Source:HGNC Symbol;Acc:HGNC:3522]	EYA4	protein_coding	A0A0S2Z3Q2,A0A0S2Z3V9,B4DIV6,B4DRQ6,F2Z2Y1,O95677,Q96CJ7	2070	5.306670307489098	5.32050870215874	1555.9973625309558	0.3299730138373516	0.3310170658136773	0.30452167440642597	0.011397445876351595	0.011180350388720534	0.005588791406673026	1189	1307	1206	1490	1817	2735
ENSG00000144278	ENSG00000144278.15	polypeptide N-acetylgalactosaminyltransferase 13 [Source:HGNC Symbol;Acc:HGNC:23242]	GALNT13	protein_coding	B3KY85,Q8IUC8	114805	4.4067401140287465	4.4211262342615365	833.2098891930115	0.327251408283035	0.3310443243571196	0.30171242403971116	0.013524843425645059	0.014592327018678799	0.011814113132452377	684	614	686	815	956	1462
ENSG00000145592	ENSG00000145592.14	ribosomal protein L37 [Source:HGNC Symbol;Acc:HGNC:10347]	RPL37	protein_coding	P61927	6167	9.95785286359135	9.967821800146261	39048.21845679161	0.33099762404626004	0.33117112705533314	0.31519568149299826	0.001175758830889189	0.003372921774489043	1.5910000839750588e-7	33588	30070	29496	39324	40555	73660
ENSG00000151065	ENSG00000151065.14	decapping mRNA 1B [Source:HGNC Symbol;Acc:HGNC:24451]	DCP1B	protein_coding	B4DVJ6,Q8IZD4	196513	3.8164325670161054	3.831702130912567	553.0747998295972	0.32547490180409777	0.3313080725878864	0.2992650931023219	0.017959442475891606	0.023134839958817613	0.02422075586753247	443	464	410	572	599	974
ENSG00000198887	ENSG00000198887.9	structural maintenance of chromosomes 5 [Source:HGNC Symbol;Acc:HGNC:20465]	SMC5	protein_coding	Q8IY18	23137	5.410948119897421	5.4254017461969175	1673.164720556012	0.33498675521827176	0.3321656597282185	0.3052181708602544	0.012304217905016247	0.013239508279703393	0.006242124349323298	1271	1316	1391	1535	1943	3086
ENSG00000035687	ENSG00000035687.10	adenylosuccinate synthase 2 [Source:HGNC Symbol;Acc:HGNC:292]	ADSS	protein_coding	A0A024R5Q7,P30520	159	6.282984750027155	6.294032884617428	3057.2765315786255	0.3330556651268417	0.332187413712989	0.3117202329114043	0.0022637060140535533	0.002502922200826202	3.5049702304164574e-5	2473	2512	2297	2955	3378	5656
ENSG00000174099	ENSG00000174099.12	methionine sulfoxide reductase B3 [Source:HGNC Symbol;Acc:HGNC:27375]	MSRB3	protein_coding	Q8IXL7	253827	5.706241205456017	5.718028921074123	2050.704524185545	0.32823401967432025	0.3324695881957299	0.30960930402912384	0.004490348949224031	0.00383890913321663	6.453484455472905e-4	1657	1662	1562	2109	2279	3538
ENSG00000121039	ENSG00000121039.10	retinol dehydrogenase 10 [Source:HGNC Symbol;Acc:HGNC:19975]	RDH10	protein_coding	A0A024R7X6,Q8IZV5	157506	5.099598482749114	5.117030595456967	1351.8213405787253	0.3132894258189861	0.3327048050015024	0.30083653457140125	0.04087813702060241	0.03344058117139782	0.03124787186343812	1119	1076	1022	1598	1301	2292
ENSG00000156162	ENSG00000156162.16	dpy-19 like 4 [Source:HGNC Symbol;Acc:HGNC:27829]	DPY19L4	protein_coding	A0A024R9F2,Q7Z388	286148	5.249298548494489	5.2669522215132405	1498.970434879971	0.32274463494179734	0.3327968933695526	0.3009200851144512	0.036364321030803934	0.03381690561486312	0.025481933367569216	1172	1180	1213	1311	1897	2620
ENSG00000175595	ENSG00000175595.15	ERCC excision repair 4, endonuclease catalytic subunit [Source:HGNC Symbol;Acc:HGNC:3436]	ERCC4	protein_coding	A0A1W1GSK9,B4DXD8,Q92889	2072	4.306400680401134	4.321900572043806	778.1214078680521	0.31648122024717007	0.33283177594291224	0.3008837862135407	0.026632071619486768	0.023097643644621805	0.025180286707798583	623	614	613	867	816	1303
ENSG00000114982	ENSG00000114982.19	KAT8 regulatory NSL complex subunit 3 [Source:HGNC Symbol;Acc:HGNC:25473]	KANSL3	protein_coding	Q9P2N6	55683	6.606182428387538	6.617109740316039	3825.742352760616	0.33259644630529184	0.3335114253640442	0.31286054252588413	0.002063197684372679	0.0023848069356213215	2.8916423139532763e-5	3245	3025	2846	3963	3940	7084
ENSG00000080200	ENSG00000080200.10	crystallin beta-gamma domain containing 3 [Source:HGNC Symbol;Acc:HGNC:34427]	CRYBG3	protein_coding	Q68DQ2	131544	4.129530549568652	4.1463807221848645	688.674667172492	0.3123995923345089	0.3336626321444138	0.2986812327472786	0.04170953278777241	0.03378653621169836	0.03808648356193314	588	505	546	698	822	1113
ENSG00000149177	ENSG00000149177.13	protein tyrosine phosphatase receptor type J [Source:HGNC Symbol;Acc:HGNC:9673]	PTPRJ	protein_coding	Q12913,Q9NPR5	5795	7.110859749974745	7.1271037997126	5451.164745172882	0.32064164618646485	0.33372295132542323	0.3056119150145224	0.03135605521999408	0.030173324855929096	0.013045746221383197	4608	4473	3902	6043	6175	8401
ENSG00000166780	ENSG00000166780.11	bMERB domain containing 1 [Source:HGNC Symbol;Acc:HGNC:19213]	C16orf45	protein_coding	A0A024QZI8,Q96MC5	89927	6.155136073448191	6.166682656801777	2798.354549400744	0.33510044907050723	0.33378233054855294	0.31294393024524464	0.0028568597602775694	0.003045812072743217	7.591533868300727e-5	2296	2274	2095	2645	3018	5421
ENSG00000120656	ENSG00000120656.11	TATA-box binding protein associated factor 12 [Source:HGNC Symbol;Acc:HGNC:11545]	TAF12	protein_coding	Q16514	6883	4.458612678571687	4.472490402684123	862.9824437325352	0.33884854932359265	0.3338513358695886	0.3084704573089872	0.007173499237311374	0.008264856009095038	0.004197640885683433	713	700	643	826	915	1679
ENSG00000174628	ENSG00000174628.16	IQ motif containing K [Source:HGNC Symbol;Acc:HGNC:28556]	IQCK	protein_coding	B4DXE1,B4E1V3,Q8N0W5	124152	3.7427267517290432	3.760223909971761	525.6235668694825	0.3410950933464371	0.3339815130462077	0.30205636059350255	0.02035571596019301	0.02953152576004285	0.028356843417170135	428	429	395	472	588	1028
ENSG00000169762	ENSG00000169762.17	transmembrane anterior posterior transformation 1 [Source:HGNC Symbol;Acc:HGNC:26887]	TAPT1	protein_coding	B4DJJ3,Q6NXT6	202018	4.032396483809344	4.04661991022589	642.1448425576938	0.328725271897932	0.33409224467834214	0.30481586025235163	0.011180612673441528	0.013521251619108244	0.010848903261415023	527	501	500	629	730	1140
ENSG00000137054	ENSG00000137054.16	RNA polymerase I subunit E [Source:HGNC Symbol;Acc:HGNC:17631]	POLR1E	protein_coding	B4E005,Q9GZS1	64425	5.7218754550563125	5.736513076644881	2077.2006885029064	0.3319798442877296	0.33424929963718414	0.30730793391061023	0.013639617754632096	0.014486639252962247	0.007178581220209168	1717	1773	1456	2273	2074	3736
ENSG00000164828	ENSG00000164828.18	Sad1 and UNC84 domain containing 1 [Source:HGNC Symbol;Acc:HGNC:18587]	SUN1	protein_coding	O94901	23353	7.01850366803225	7.028907069345911	5090.139831161908	0.33421508141951245	0.334329668374053	0.31569279190409066	0.001256037773603788	0.001732766827924378	1.0997792381175065e-6	4135	4083	3894	5074	5575	9233
ENSG00000055917	ENSG00000055917.15	pumilio RNA binding family member 2 [Source:HGNC Symbol;Acc:HGNC:14958]	PUM2	protein_coding	A0A0A0MR59,B7ZL34,Q8TB72	23369	7.002583715819778	7.014209892388756	5038.459662256063	0.33260710409718064	0.33478004719528326	0.31312956769408984	0.0035051738351159407	0.004477584260056747	1.3437417728979275e-4	4217	4095	3686	4880	5842	8856
ENSG00000062716	ENSG00000062716.13	vacuole membrane protein 1 [Source:HGNC Symbol;Acc:HGNC:29559]	VMP1	protein_coding	B4DED7,B4DEJ9,B4DGZ7,D3DU01,Q96GC9	81671	9.207610565851155	9.221176365546857	23263.411858657913	0.3284372662359433	0.3349486649560382	0.3048799395855268	0.01066410362806847	0.016001814167824056	0.0010961122547961907	19537	18520	17357	20805	24192	48877
ENSG00000052850	ENSG00000052850.8	ALX homeobox 4 [Source:HGNC Symbol;Acc:HGNC:450]	ALX4	protein_coding	Q9H161	60529	3.8831103838213994	3.898994076806615	579.6547379472213	0.3282198242665128	0.3350838761612102	0.3022067252883224	0.019882954988601598	0.024649046759270946	0.025972989888095807	479	423	476	614	617	1016
ENSG00000117308	ENSG00000117308.15	UDP-galactose-4-epimerase [Source:HGNC Symbol;Acc:HGNC:4116]	GALE	protein_coding	Q14376	2582	5.925062773401544	5.937780023534056	2388.557010850169	0.3310962223318726	0.3350971018166388	0.3111474122170233	0.006320681594257471	0.006213225228184563	0.0014755792206564927	2068	1911	1711	2573	2490	4196
ENSG00000126214	ENSG00000126214.21	kinesin light chain 1 [Source:HGNC Symbol;Acc:HGNC:6387]	KLC1	protein_coding	Q07866,Q7RTQ2	3831	6.794095845193521	6.80546173286774	4358.75402082916	0.3366371457236563	0.3352734993230531	0.31449659383760836	0.0024467592768955466	0.0031831153928755665	3.360530061596417e-5	3836	3396	3160	4199	4692	8325
ENSG00000196187	ENSG00000196187.12	transmembrane protein 63A [Source:HGNC Symbol;Acc:HGNC:29118]	TMEM63A	protein_coding	A0A024R3T3,O94886	9725	4.510378732045331	4.526370889868514	896.020562942244	0.3367325116314685	0.3354528096816127	0.30547079021978507	0.016418262451007304	0.01886352398892752	0.014260474420518284	717	764	651	815	1047	1660
ENSG00000135250	ENSG00000135250.17	SRSF protein kinase 2 [Source:HGNC Symbol;Acc:HGNC:11306]	SRPK2	protein_coding	A0A024R704,P78362	6733	5.814963201012358	5.827237966595078	2212.072522591281	0.3302875387723501	0.33571493554744164	0.3121397593974456	0.005367436222552491	0.004670709609171957	8.295269953932346e-4	1795	1725	1738	2219	2550	3776
ENSG00000089006	ENSG00000089006.16	sorting nexin 5 [Source:HGNC Symbol;Acc:HGNC:14969]	SNX5	protein_coding	Q6P5V6,Q9Y5X3	27131	8.033990009294136	8.044271704197836	10291.589045248007	0.3363707604768125	0.3361849409945177	0.31862574333104654	0.001019374162948043	0.0019836560325249453	1.205078974464151e-7	8671	8207	7619	10388	10920	19062
ENSG00000187079	ENSG00000187079.19	TEA domain transcription factor 1 [Source:HGNC Symbol;Acc:HGNC:11714]	TEAD1	protein_coding	P28347,Q59EF3	7003	7.722509827763526	7.737663905177529	8323.463264455928	0.3279451187745403	0.33619473289202056	0.3097041634248462	0.02006107797168272	0.022344644831126227	0.006449285131409529	6530	6403	6826	8953	9571	13124
ENSG00000178726	ENSG00000178726.7	thrombomodulin [Source:HGNC Symbol;Acc:HGNC:11784]	THBD	protein_coding	P07204	7056	5.853148377472405	5.865499315988734	2270.9079508726363	0.3366320327739043	0.3368055732461308	0.31513653733544994	0.004240149904453308	0.0040503403927575204	4.37620091436698e-4	1886	1758	1758	2310	2258	4433
ENSG00000175029	ENSG00000175029.17	C-terminal binding protein 2 [Source:HGNC Symbol;Acc:HGNC:2495]	CTBP2	protein_coding	P56545	1488	6.938842228151403	6.950175145215469	4819.104438508454	0.3350738781961771	0.3368956327013707	0.31598515479351336	0.002434940615739741	0.0031082664736836203	2.5089504276496547e-5	3972	3810	3679	4536	5556	8786
ENSG00000120899	ENSG00000120899.18	protein tyrosine kinase 2 beta [Source:HGNC Symbol;Acc:HGNC:9612]	PTK2B	protein_coding	Q14289	2185	5.1104320217773544	5.1243863444995865	1357.1385021805609	0.34051943097572174	0.33689830615370103	0.3116933693165384	0.007842929174096886	0.0072602087784147465	0.0025379370542811417	1129	1090	1012	1254	1435	2737
ENSG00000101849	ENSG00000101849.17	transducin beta like 1 X-linked [Source:HGNC Symbol;Acc:HGNC:11585]	TBL1X	protein_coding	A0A024RBV9,O60907	6907	5.968840263387664	5.981636838739372	2462.0772827680576	0.3347846936128855	0.3375689006431777	0.3139949586350917	0.005638859549646748	0.0056640471086732815	0.0010649299126989213	2007	2009	1836	2646	2448	4548
ENSG00000100744	ENSG00000100744.15	GSK3B interacting protein [Source:HGNC Symbol;Acc:HGNC:20343]	GSKIP	protein_coding	A0A024R6P6,Q9P0R6	51527	4.850067047191287	4.86371229269743	1133.0781516060795	0.3333494892803936	0.33785193730437735	0.3114239809915382	0.008014128517849651	0.006672007672973721	0.0034867774044467013	953	926	816	1108	1305	1994
ENSG00000162402	ENSG00000162402.14	ubiquitin specific peptidase 24 [Source:HGNC Symbol;Acc:HGNC:12623]	USP24	protein_coding	Q9UPU5	23358	6.257166725101172	6.269997199634395	3007.857043750041	0.3297629420169689	0.33796330658041535	0.31377553348219167	0.0074488575915801925	0.006724817549972746	0.0013584840662772123	2531	2363	2256	3166	3411	4966
ENSG00000110429	ENSG00000110429.14	F-box protein 3 [Source:HGNC Symbol;Acc:HGNC:13582]	FBXO3	protein_coding	Q49AF1,Q9UK99	26273	5.1090773155034706	5.123207228591356	1356.6819061531048	0.3343632856227908	0.3379944284983322	0.31137145214752193	0.010003042659528626	0.009064974530389142	0.004259742898632479	1072	1067	1082	1267	1612	2413
ENSG00000110851	ENSG00000110851.12	PR/SET domain 4 [Source:HGNC Symbol;Acc:HGNC:9348]	PRDM4	protein_coding	A0A024RBM7,B3KPI0,Q9UKN5	11108	5.53115291856081	5.543794685710366	1817.108422839532	0.3339421574647773	0.33812802840983003	0.3142984245542848	0.005030800103355558	0.004415065143127842	0.0010717103099585781	1508	1457	1354	1955	1856	3271
ENSG00000135932	ENSG00000135932.11	calcium binding protein 39 [Source:HGNC Symbol;Acc:HGNC:20292]	CAB39	protein_coding	A0A024R496,Q9Y376	51719	6.108125414437563	6.120390461003289	2710.5435656144814	0.33523860765096253	0.33819731707140543	0.31529384284763906	0.004229701833520662	0.004255876081327391	3.609745292701868e-4	2182	2197	2060	2611	3161	4776
ENSG00000115760	ENSG00000115760.14	baculoviral IAP repeat containing 6 [Source:HGNC Symbol;Acc:HGNC:13516]	BIRC6	protein_coding	Q9NR09	57448	7.158657600166562	7.177103900152079	5642.85410827781	0.31806683560707016	0.33833046420400986	0.3065451533351764	0.04894128230897648	0.04292843263675005	0.020281491949068163	4646	4458	4300	5802	7082	8405
ENSG00000070081	ENSG00000070081.17	nucleobindin 2 [Source:HGNC Symbol;Acc:HGNC:8044]	NUCB2	protein_coding	P80303,Q2L696,V9HW75	4925	5.438191604154096	5.451581094350471	1704.4508532892241	0.3385592714327469	0.33836983554286937	0.31334525387251916	0.006640796068155013	0.006670792406161913	0.002362955534979436	1333	1296	1414	1799	1783	3061
ENSG00000165861	ENSG00000165861.14	zinc finger FYVE-type containing 1 [Source:HGNC Symbol;Acc:HGNC:13180]	ZFYVE1	protein_coding	Q9HBF4	53349	4.371666147932111	4.3867358916431565	813.3229163986521	0.3332546712021415	0.3387104158331232	0.3095419927288078	0.012711104302809672	0.013359112614624821	0.009599083913166757	699	647	589	767	956	1452
ENSG00000116667	ENSG00000116667.14	chromosome 1 open reading frame 21 [Source:HGNC Symbol;Acc:HGNC:15494]	C1orf21	protein_coding	A0A024R926,Q9H246	81563	3.0090446283681946	3.027973996030019	315.91297247987586	0.32846380878404857	0.3387965222637298	0.2976342609889996	0.037082144367404826	0.04377370496225466	0.06929460820829214	260	234	256	320	355	551
ENSG00000065548	ENSG00000065548.18	zinc finger CCCH-type containing 15 [Source:HGNC Symbol;Acc:HGNC:29528]	ZC3H15	protein_coding	Q8WU90	55854	6.7827427592615654	6.797515493215972	4336.07740568044	0.3442889504227967	0.33888895385084733	0.315627171302754	0.011266932980200088	0.01569989313968339	0.004378995822373301	3252	3258	3762	4597	4464	7874
ENSG00000101596	ENSG00000101596.16	structural maintenance of chromosomes flexible hinge domain containing 1 [Source:HGNC Symbol;Acc:HGNC:29090]	SMCHD1	protein_coding	A6NHR9	23347	5.69869946245968	5.711330447869924	2040.8841601768163	0.33561395556685664	0.33895993309929456	0.31542991145886673	0.0049575722608896575	0.004566037704289652	7.510410102141377e-4	1668	1545	1633	1989	2369	3575
ENSG00000175073	ENSG00000175073.8	valosin containing protein interacting protein 1 [Source:HGNC Symbol;Acc:HGNC:30897]	VCPIP1	protein_coding	Q96JH7	80124	4.643803098110291	4.659671682936901	983.4825913731174	0.33406233713603545	0.3389723579189605	0.30828317638248576	0.01877067349702732	0.018183798057684313	0.014877490876459322	746	777	808	952	1168	1690
ENSG00000135070	ENSG00000135070.15	iron-sulfur cluster assembly 1 [Source:HGNC Symbol;Acc:HGNC:28660]	ISCA1	protein_coding	Q9BUE6	81689	5.319665482973635	5.332217516357858	1568.5092223202673	0.34128645564380977	0.3389760085064241	0.31608432978147516	0.0037389968101621913	0.0035017242275769303	5.385549231141944e-4	1218	1268	1236	1535	1725	2898
ENSG00000104728	ENSG00000104728.16	Rho guanine nucleotide exchange factor 10 [Source:HGNC Symbol;Acc:HGNC:14103]	ARHGEF10	protein_coding	O15013	9639	6.256151973154434	6.268913167784807	3004.9975442048744	0.3363521520344975	0.33919648258828505	0.3161413484808836	0.005511204038361194	0.005871137992294958	7.752377742255246e-4	2447	2245	2441	2964	3495	5187
ENSG00000151893	ENSG00000151893.15	CDK2 associated cullin domain 1 [Source:HGNC Symbol;Acc:HGNC:23727]	CACUL1	protein_coding	Q86Y37	143384	5.705998898924239	5.720340749490983	2053.522650284003	0.3325373747255179	0.33920926178932465	0.31240857812739886	0.011544975417153132	0.010959903223013118	0.0038345051334982266	1669	1687	1522	1919	2494	3563
ENSG00000081014	ENSG00000081014.11	adaptor related protein complex 4 subunit epsilon 1 [Source:HGNC Symbol;Acc:HGNC:573]	AP4E1	protein_coding	B4DM48,Q9UPM8	23431	4.9557674501835836	4.970021556575627	1219.7706006899587	0.33904847499346685	0.33928725515225083	0.31259888838571614	0.00908376905671516	0.008615448834685324	0.004346088682879681	940	969	984	1154	1419	2196
ENSG00000131051	ENSG00000131051.24	RNA binding motif protein 39 [Source:HGNC Symbol;Acc:HGNC:15923]	RBM39	protein_coding	B4DRA0,E1P5S2,Q14498,Q6N037	9584	8.011960015869818	8.023426078847914	10144.088724412042	0.3385277493036214	0.33955650713498725	0.3190207007468793	0.002428668564193857	0.004027613868667017	2.9398055092650245e-5	8256	7787	8042	10521	10175	19328
ENSG00000008952	ENSG00000008952.17	SEC62 homolog, preprotein translocation factor [Source:HGNC Symbol;Acc:HGNC:11846]	SEC62	protein_coding	D3DNQ1,Q99442	7095	6.937900053443316	6.951801703126943	4824.883990652227	0.3449151463198064	0.3397421139078722	0.31510559434741364	0.007842089934952116	0.011343753691405195	0.0017435198378679003	3681	3599	4153	4660	5475	8748
ENSG00000114978	ENSG00000114978.18	MOB kinase activator 1A [Source:HGNC Symbol;Acc:HGNC:16015]	MOB1A	protein_coding	Q9H8S9	55233	7.459145008052005	7.471129141999267	6916.652042027634	0.33666306930361767	0.3403399622350474	0.31866841259815476	0.003463175615316558	0.00475840590403611	1.0326347844255408e-4	5762	5508	5162	6668	8156	12047
ENSG00000198833	ENSG00000198833.7	ubiquitin conjugating enzyme E2 J1 [Source:HGNC Symbol;Acc:HGNC:17598]	UBE2J1	protein_coding	Q9Y385	51465	5.529687203441929	5.5427784207143	1815.0257515622366	0.3414983422934509	0.3409352348509607	0.3176731296004608	0.004859542517504512	0.004634318685664829	6.711098710726729e-4	1470	1390	1448	1674	2070	3423
ENSG00000112234	ENSG00000112234.9	F-box and leucine rich repeat protein 4 [Source:HGNC Symbol;Acc:HGNC:13601]	FBXL4	protein_coding	Q9UKA2	26235	4.50914832481525	4.526895799430227	897.2652119669169	0.31945734987165386	0.34130247306330697	0.3072443302861176	0.042400620702950996	0.031320852234703316	0.031862704884272466	774	733	624	966	1032	1424
ENSG00000049883	ENSG00000049883.15	pentatricopeptide repeat domain 2 [Source:HGNC Symbol;Acc:HGNC:25734]	PTCD2	protein_coding	A0A024RAM6,B3KPU6,B7Z8R2,F6S289,Q8WV60	79810	4.283268911939567	4.298687165335122	765.5272789787607	0.3267216333969334	0.3413604153862647	0.3107031230034656	0.01816311458902299	0.016375758735758864	0.015747668240145896	643	609	565	844	805	1306
ENSG00000146386	ENSG00000146386.8	ABRA C-terminal like [Source:HGNC Symbol;Acc:HGNC:21230]	ABRACL	protein_coding	Q9P1F3	58527	4.580973605644076	4.597929723010578	941.6803119693782	0.3481745707818311	0.3413622322880852	0.31026508939438385	0.015004946732384925	0.019329693740015464	0.014613056270608032	880	732	632	917	1018	1783
ENSG00000172113	ENSG00000172113.9	NME/NM23 nucleoside diphosphate kinase 6 [Source:HGNC Symbol;Acc:HGNC:20567]	NME6	protein_coding	A0A0C4DG91,C9JQB1,O75414	10201	3.957712713134611	3.9749446039788	611.2969961571021	0.32085533638543073	0.3413830606285903	0.305730925516527	0.0353138358393999	0.030981754029710897	0.0350357413931781	541	445	466	651	692	1002
ENSG00000184428	ENSG00000184428.13	DNA topoisomerase I mitochondrial [Source:HGNC Symbol;Acc:HGNC:29787]	TOP1MT	protein_coding	B4DYD2,E5KMK7,Q969P6	116447	5.765829302349087	5.780056813289674	2139.9206708613324	0.3405242101167045	0.341474890908594	0.3154777610555616	0.008966782462781502	0.008664560378691783	0.0023605979447769185	1847	1654	1587	2168	2067	4314
ENSG00000180398	ENSG00000180398.13	multiple coagulation factor deficiency 2, ER cargo receptor complex subunit [Source:HGNC Symbol;Acc:HGNC:18451]	MCFD2	protein_coding	B4DF17,Q8NI22	90411	7.966319307390056	7.978433222262804	9833.105071382388	0.34190038431639896	0.34155225379864834	0.319913501785281	0.0033456872144563506	0.005478570457536469	1.2589388324910083e-4	7744	7474	8086	9920	11110	17154
ENSG00000116991	ENSG00000116991.10	signal induced proliferation associated 1 like 2 [Source:HGNC Symbol;Acc:HGNC:23800]	SIPA1L2	protein_coding	Q9P2F8	57568	4.31270704353464	4.329422677727064	782.0041982756092	0.3310466555505034	0.3416796775560268	0.3092450748765895	0.02291768185166671	0.0230301814351523	0.022898471972847605	615	627	611	881	773	1383
ENSG00000174799	ENSG00000174799.11	centrosomal protein 135 [Source:HGNC Symbol;Acc:HGNC:29086]	CEP135	protein_coding	Q66GS9	9662	3.914636976210371	3.9315434667674287	592.9204587094331	0.3366291941645091	0.34220589293584647	0.30887265476224024	0.020886606402179417	0.025932918423463333	0.02665541800515559	456	471	477	647	603	1059
ENSG00000155545	ENSG00000155545.19	MIER family member 3 [Source:HGNC Symbol;Acc:HGNC:26678]	MIER3	protein_coding	Q7Z3K6	166968	4.690094463533249	4.706760543774163	1015.7940597922982	0.3474823266962789	0.3423674883074347	0.3118937677061932	0.015333744178685728	0.01851931231766828	0.013502792971538469	787	748	871	943	1177	1875
ENSG00000129315	ENSG00000129315.11	cyclin T1 [Source:HGNC Symbol;Acc:HGNC:1599]	CCNT1	protein_coding	A8K4M5,O60563	904	5.705575067187071	5.717512765987602	2049.7741192972794	0.3396267550101827	0.3426809912037122	0.3204374759405238	0.0025562041057210455	0.002206190067674438	1.3205948367470791e-4	1689	1641	1533	2094	2268	3615
ENSG00000144713	ENSG00000144713.13	ribosomal protein L32 [Source:HGNC Symbol;Acc:HGNC:10336]	RPL32	protein_coding	A0A024R2G7,P62910	6161	9.644420062483354	9.658758772898052	31513.251481209427	0.34802307746644096	0.3431295555500482	0.31859238576025495	0.009266464361044058	0.016388176298038275	0.001296809421303825	28494	25572	20933	30609	32715	62222
ENSG00000164022	ENSG00000164022.17	aminoacyl tRNA synthetase complex interacting multifunctional protein 1 [Source:HGNC Symbol;Acc:HGNC:10648]	AIMP1	protein_coding	B4DNK3,Q12904	9255	5.609044390769827	5.627155916295103	1925.7169706942263	0.33986176997559225	0.3432166941198564	0.3120515812602812	0.027929761756780063	0.029698766235645324	0.020145574420997965	1767	1297	1511	2168	1954	3328
ENSG00000008405	ENSG00000008405.12	cryptochrome circadian regulator 1 [Source:HGNC Symbol;Acc:HGNC:2384]	CRY1	protein_coding	A2I2P0,Q16526	1407	4.871448100047815	4.886886904877906	1151.5601654523382	0.3387437436285285	0.343331396951595	0.3149815455291775	0.012785034996590448	0.011548250668359988	0.008321873118971932	964	944	825	1260	1130	2123
ENSG00000010626	ENSG00000010626.15	leucine rich repeat containing 23 [Source:HGNC Symbol;Acc:HGNC:19138]	LRRC23	protein_coding	A8K8K2,Q53EV4	10233	3.5014323677184875	3.5182661353580804	444.3832320974871	0.34458397924925943	0.3435013148649447	0.31079659136184723	0.01419380203316492	0.021664676522251198	0.02289059841716357	362	359	333	454	463	833
ENSG00000055332	ENSG00000055332.18	eukaryotic translation initiation factor 2 alpha kinase 2 [Source:HGNC Symbol;Acc:HGNC:9437]	EIF2AK2	protein_coding	P19525,Q8IW76	5610	6.60242975744977	6.6192067716111405	3829.936552373878	0.3493294245268552	0.3436320607980279	0.31474660851883857	0.018278546266175304	0.023372319402588104	0.007590464331634108	2789	2990	3279	3415	4386	7428
ENSG00000170275	ENSG00000170275.15	cartilage associated protein [Source:HGNC Symbol;Acc:HGNC:2379]	CRTAP	protein_coding	O75718	10491	8.509906475691636	8.520445784915333	14316.845713611006	0.3438014808597587	0.34366047949297385	0.32595896074386554	7.42586488974444e-4	0.0017471080712843923	6.408316878724624e-9	11803	11435	10725	14435	15333	26487
ENSG00000062370	ENSG00000062370.16	zinc finger protein 112 [Source:HGNC Symbol;Acc:HGNC:12892]	ZNF112	protein_coding	Q0VG01,Q9UJU3	7771	3.273709745103462	3.2920442827213683	379.6697411059983	0.3341356087650867	0.343740686065029	0.30572582587501734	0.02741938413206051	0.033771640113681375	0.04431164745107102	320	305	276	368	442	670
ENSG00000143486	ENSG00000143486.16	eukaryotic translation initiation factor 2D [Source:HGNC Symbol;Acc:HGNC:6583]	EIF2D	protein_coding	P41214	1939	5.422646795681942	5.435238812815094	1684.650232614531	0.344951780015838	0.34444558886815796	0.32190640720454394	0.0028087279193242014	0.0025013278093589703	1.9716629842560332e-4	1468	1303	1230	1637	1862	3135
ENSG00000092010	ENSG00000092010.15	proteasome activator subunit 1 [Source:HGNC Symbol;Acc:HGNC:9568]	PSME1	protein_coding	A0A0K0K1L8,Q06323,Q86SZ9	5720	6.942723843317017	6.957519602382467	4845.234207161126	0.34401191077258114	0.3448274646278869	0.3190367216875727	0.01042798363313754	0.013199007624664609	0.003006795058569505	4349	3394	3761	5322	4877	8695
ENSG00000004766	ENSG00000004766.17	VPS50 subunit of EARP/GARPII complex [Source:HGNC Symbol;Acc:HGNC:25956]	CCDC132	protein_coding	Q96JG6	55610	4.484535987691833	4.49942197641187	879.8405470098944	0.34142758941879475	0.344904447614174	0.3165604140011655	0.00957299330474627	0.010116805037696323	0.006932871872245451	698	684	701	947	894	1601
ENSG00000214021	ENSG00000214021.16	tubulin tyrosine ligase like 3 [Source:HGNC Symbol;Acc:HGNC:24483]	TTLL3	protein_coding	J3KQB2,Q9Y4R7	26140	4.746932111796891	4.767181095750571	1058.3327969389159	0.3495497260908911	0.3450786063220617	0.3096199954663013	0.036003016808903825	0.03557978230644558	0.0291397900366721	845	841	825	897	1118	2299
ENSG00000081052	ENSG00000081052.13	collagen type IV alpha 4 chain [Source:HGNC Symbol;Acc:HGNC:2206]	COL4A4	protein_coding	P53420	1286	5.283620947417635	5.299644180153419	1533.6092012511772	0.3343813336641832	0.3451099811408498	0.3158698388687243	0.018189150373608298	0.015572049794074337	0.008808532294375131	1236	1182	1214	1425	1907	2616
ENSG00000152749	ENSG00000152749.8	G protein-coupled receptor 180 [Source:HGNC Symbol;Acc:HGNC:28899]	GPR180	protein_coding	Q86V85	160897	4.314603038153277	4.331316407435858	782.3651444094559	0.34322090386240833	0.3452106395221245	0.31451533281619953	0.016001284634650087	0.017814934418626832	0.01308592811933231	625	631	598	701	933	1450
ENSG00000023572	ENSG00000023572.9	glutaredoxin 2 [Source:HGNC Symbol;Acc:HGNC:16065]	GLRX2	protein_coding	Q9NS18	51022	3.9228199864591753	3.938882857998776	595.4190939441808	0.34765239821610966	0.3453391238687505	0.3158141344522064	0.010206388465793262	0.014728468735150338	0.010308093091581276	504	473	436	560	667	1128
ENSG00000093183	ENSG00000093183.14	SEC22 homolog C, vesicle trafficking protein [Source:HGNC Symbol;Acc:HGNC:16828]	SEC22C	protein_coding	A0A024R2N5,A0A024R2Q1,Q9BRL7	9117	5.5064135330626405	5.518614922536484	1785.518835215887	0.34150615051176036	0.34534723895822605	0.3226527741900072	0.0026206320872461256	0.0020683197503476814	1.7261035713406986e-4	1502	1378	1353	1835	1968	3150
ENSG00000174197	ENSG00000174197.16	MAX dimerization protein MGA [Source:HGNC Symbol;Acc:HGNC:14010]	MGA	protein_coding	B9EGR5,Q8IWI9	23269	5.51672622513436	5.533202309958763	1804.4251065277542	0.3287500777126782	0.34580268529792546	0.317176334515941	0.02587378794232941	0.019125237583995175	0.012222475051601013	1583	1383	1313	1979	2051	2850
ENSG00000187953	ENSG00000187953.10	PMS2 C-terminal like pseudogene [Source:HGNC Symbol;Acc:HGNC:30061]	PMS2CL	pseudogene	NA	441194	3.2938318161391935	3.3135702870022494	385.16818228571367	0.35549934816534307	0.3458755750346122	0.3090963773182614	0.022089009528753915	0.03669492882100831	0.04387388730934858	296	330	286	375	414	736
ENSG00000168394	ENSG00000168394.11	transporter 1, ATP binding cassette subfamily B member [Source:HGNC Symbol;Acc:HGNC:43]	TAP1	protein_coding	A0A0S2Z5A6,B7Z7P4,Q03518	6890	4.691885330837341	4.709076352262589	1018.3476985794006	0.32541385881675106	0.346038831253373	0.3135654656279856	0.03069738621187547	0.022778723892838817	0.021724866693874585	894	765	755	1157	1086	1657
ENSG00000112290	ENSG00000112290.13	WASP family member 1 [Source:HGNC Symbol;Acc:HGNC:12732]	WASF1	protein_coding	Q92558	8936	4.078431021274815	4.095883628925285	664.1837346125393	0.3485588134740692	0.3461574226633258	0.3140559831708018	0.01706803975980074	0.022269218826047887	0.017804737104632644	513	532	527	600	779	1245
ENSG00000124766	ENSG00000124766.7	SRY-box transcription factor 4 [Source:HGNC Symbol;Acc:HGNC:11200]	SOX4	protein_coding	Q06945	6659	6.64723521038903	6.661035896267149	3942.325611026963	0.3457536779368736	0.3469570345409673	0.3230572705608264	0.00627004734368272	0.007216714357179441	5.19661135822569e-4	3145	3100	3091	3532	4329	7955
ENSG00000188522	ENSG00000188522.15	family with sequence similarity 83 member G [Source:HGNC Symbol;Acc:HGNC:32554]	FAM83G	protein_coding	A6ND36	644815	6.410065474167708	6.4218385092282295	3341.317696210932	0.34491190026733065	0.347003201305512	0.32594562610753697	0.0017325251179775684	0.0018744066395874593	2.3109763834873023e-5	2828	2584	2507	3514	3525	6023
ENSG00000129103	ENSG00000129103.18	sulfatase modifying factor 2 [Source:HGNC Symbol;Acc:HGNC:20415]	SUMF2	protein_coding	A0A024RDK8,Q8NBJ7	25870	7.044308730954529	7.057329408171618	5192.30298164636	0.3423817443075434	0.3471291890958433	0.324011763015945	0.004507138464951955	0.005586349778147448	3.9257511423983633e-4	4329	4080	3892	5710	5158	9442
ENSG00000128604	ENSG00000128604.20	interferon regulatory factor 5 [Source:HGNC Symbol;Acc:HGNC:6120]	IRF5	protein_coding	A0A0G2USB5,B7Z1M2,C9JAU6,Q13568	3663	4.1096692761488525	4.124900227899236	677.9212803617081	0.347146001427534	0.34714013191830106	0.3185351676239158	0.007946663952417827	0.010508105523756084	0.006786831528047089	581	504	522	698	704	1269
ENSG00000170545	ENSG00000170545.17	small cell adhesion glycoprotein [Source:HGNC Symbol;Acc:HGNC:26918]	SMAGP	protein_coding	Q0VAQ4	57228	3.9230602161895742	3.9385548294069093	595.6638052304929	0.33978912500394004	0.3472340809668236	0.31615436579750644	0.01174063906911684	0.014214296215913727	0.011396347019471658	486	459	465	589	684	1049
ENSG00000081307	ENSG00000081307.12	ubiquitin like modifier activating enzyme 5 [Source:HGNC Symbol;Acc:HGNC:23230]	UBA5	protein_coding	Q9GZZ9	79876	4.914062704718469	4.927683297151008	1184.1263818294926	0.3496489871496961	0.3473361553897352	0.32341933215751595	0.004074260142220299	0.003534737983798402	7.732445788641929e-4	956	919	929	1117	1318	2255
ENSG00000153071	ENSG00000153071.15	DAB adaptor protein 2 [Source:HGNC Symbol;Acc:HGNC:2662]	DAB2	protein_coding	A0A024R036,B2RAW0,P98082	112267931,1601	4.7197032997371675	4.733409751021367	1034.7264539003195	0.3510870360733915	0.3475913286195425	0.3233847189577427	0.003969914357723783	0.003852728968339646	0.001050666358938824	822	818	809	1024	1096	1977
ENSG00000110871	ENSG00000110871.15	coenzyme Q5, methyltransferase [Source:HGNC Symbol;Acc:HGNC:28722]	COQ5	protein_coding	Q5HYK3	84274	5.484508112160361	5.499337970212707	1761.7806336192466	0.34501133944712076	0.34836066138127275	0.32184494709339867	0.008726876925366212	0.008382535482834524	0.0032559660593685035	1537	1280	1358	1919	1741	3258
ENSG00000115128	ENSG00000115128.7	splicing factor 3b subunit 6 [Source:HGNC Symbol;Acc:HGNC:30096]	SF3B14	protein_coding	Q9Y3B4	51639	6.675700915495644	6.688364018145369	4019.0609774070617	0.34926225211525114	0.34862186121869426	0.3267350675780876	0.0028685038575363064	0.003541357067627855	9.876712442642645e-5	3419	2937	3164	4101	4082	7758
ENSG00000137509	ENSG00000137509.11	prolylcarboxypeptidase [Source:HGNC Symbol;Acc:HGNC:9344]	PRCP	protein_coding	A0A024R5L0,B7Z7Q6,P42785	5547	6.4947587990375935	6.506524349388791	3543.4246938392216	0.3463672683095291	0.3490033234465992	0.32778413598010375	0.001611072535210212	0.0017201085352882577	1.3078568139893191e-5	2934	2770	2683	3626	3951	6223
ENSG00000227671	ENSG00000227671.4	zinc finger protein pseudogene	MIR3916	pseudogene	NA	NA	4.1590618773143335	4.178004516276313	703.1907671283441	0.35504083505291634	0.34954602264083307	0.31553998171708475	0.021682039296058855	0.028594069973535113	0.023829102583479905	522	578	561	629	828	1328
ENSG00000180953	ENSG00000180953.11	suppressor of tumorigenicity 20 [Source:HGNC Symbol;Acc:HGNC:33520]	ST20	protein_coding	NA,Q9HBF5	400410	3.88981163884833	3.9095827440308835	583.1453018184278	0.36545695653890664	0.34955572417004327	0.3149770868852893	0.020608276975865505	0.03168444743580886	0.02850373218796158	440	453	485	540	616	1187
ENSG00000134909	ENSG00000134909.18	Rho GTPase activating protein 32 [Source:HGNC Symbol;Acc:HGNC:17399]	ARHGAP32	protein_coding	A7KAX9,Q86T64	9743	4.539951724763397	4.5560231938892315	915.1811380742051	0.34567901221289726	0.3496282146409149	0.31935855255224194	0.012575315461263925	0.013489034230662573	0.009708285582540752	738	786	641	956	1007	1596
ENSG00000178913	ENSG00000178913.8	TATA-box binding protein associated factor 7 [Source:HGNC Symbol;Acc:HGNC:11541]	TAF7	protein_coding	Q15545	6879	7.002285187270616	7.01503108250733	5042.096527559527	0.34760982726419065	0.3497064283154344	0.32746073970531125	0.003133091960044687	0.004098135556124579	1.6179052450458525e-4	4419	3775	3753	5428	5234	9024
ENSG00000139154	ENSG00000139154.16	AE binding protein 2 [Source:HGNC Symbol;Acc:HGNC:24051]	AEBP2	protein_coding	Q6ZN18	121536	4.682359073325343	4.702736099754997	1013.2942850458327	0.3510824807691489	0.3502032189237092	0.31308892759239915	0.03387167373049776	0.038747439053108026	0.03386612697749262	727	778	883	960	1235	1745
ENSG00000119684	ENSG00000119684.15	mutL homolog 3 [Source:HGNC Symbol;Acc:HGNC:7128]	MLH3	protein_coding	Q2M1Z1,Q9UHC1	27030	5.374079968729115	5.386922553434218	1629.462184751931	0.34771734490527284	0.3502842612072916	0.32700313501970407	0.0027869854461086163	0.0023056474621187288	2.463205429572381e-4	1394	1212	1251	1667	1791	2911
ENSG00000169019	ENSG00000169019.11	COMM domain containing 8 [Source:HGNC Symbol;Acc:HGNC:26036]	COMMD8	protein_coding	Q9NX08	54951	3.417711949733237	3.436330147891104	419.95276527349097	0.34066656646641397	0.3504017652738962	0.3121523712798757	0.026284535003119232	0.032220196006815645	0.038744331353723196	352	301	340	421	483	730
ENSG00000128283	ENSG00000128283.7	CDC42 effector protein 1 [Source:HGNC Symbol;Acc:HGNC:17014]	CDC42EP1	protein_coding	Q00587	11135	5.066363667947605	5.085281656852902	1320.7386676007754	0.35717715412915896	0.35042549863858186	0.3175113000886788	0.023423272751015464	0.025243446125047222	0.01761526155498262	1015	996	1110	1293	1265	2782
ENSG00000183255	ENSG00000183255.12	PTTG1 interacting protein [Source:HGNC Symbol;Acc:HGNC:13524]	PTTG1IP	protein_coding	B4DPZ0,P53801	754	7.387942993998704	7.399346031530789	6579.992800969659	0.350341473285356	0.35076060179171004	0.3324804519860589	9.83506863974446e-4	0.0015352527643512168	9.900938953283483e-8	5431	5148	4989	6316	7365	12302
ENSG00000131507	ENSG00000131507.11	Nedd4 family interacting protein 1 [Source:HGNC Symbol;Acc:HGNC:17592]	NDFIP1	protein_coding	Q9BT67	80762	6.6865546659329205	6.698135006732286	4046.8012752110903	0.35078667146319625	0.3513722073552312	0.3316650368868363	0.0010756393034913887	0.0013059919824743647	1.3363599285671095e-6	3264	3205	3096	4127	4412	7320
ENSG00000170961	ENSG00000170961.7	hyaluronan synthase 2 [Source:HGNC Symbol;Acc:HGNC:4819]	HAS2	protein_coding	Q92819	3037	3.660705388074699	3.680413878422179	497.4902457303244	0.361589532111272	0.35152252053931116	0.31527952188296426	0.019882954988601598	0.03427001847982456	0.033888478048712756	384	359	431	482	551	932
ENSG00000014824	ENSG00000014824.14	solute carrier family 30 member 9 [Source:HGNC Symbol;Acc:HGNC:1329]	SLC30A9	protein_coding	A0A0S2Z514,Q6PML9	10463	5.558243926583082	5.571383207846313	1851.7540537975435	0.34901536571110653	0.3515483443551069	0.32827673646912575	0.0032558105375985334	0.002891499894855783	2.4286148717419614e-4	1494	1475	1408	1781	2149	3328
ENSG00000101333	ENSG00000101333.16	phospholipase C beta 4 [Source:HGNC Symbol;Acc:HGNC:9059]	PLCB4	protein_coding	Q15147	5332	5.22308844445911	5.236173130922597	1467.568931144045	0.3496033188380561	0.3516570069468268	0.3280005738951086	0.002964300600768897	0.0024866612684983267	3.429629063848023e-4	1202	1101	1165	1499	1615	2626
ENSG00000075711	ENSG00000075711.21	discs large MAGUK scaffold protein 1 [Source:HGNC Symbol;Acc:HGNC:2900]	DLG1	protein_coding	A0A0C4DFT3,B4DF78,Q12959	1739	5.38557843145013	5.398838563876714	1642.7704687109365	0.3493497976033944	0.35172971195267055	0.32810277224267237	0.0033535225237423293	0.002869003132736678	3.182207687001095e-4	1338	1325	1221	1593	1893	2952
ENSG00000116977	ENSG00000116977.18	galectin 8 [Source:HGNC Symbol;Acc:HGNC:6569]	LGALS8	protein_coding	O00214	3964	6.072104724103374	6.086759408888948	2647.3743187301584	0.34849277961572517	0.3520707898799348	0.32679717292140464	0.0074488575915801925	0.007738544792393679	0.0011632182928132926	2109	2064	2082	2382	3175	4889
ENSG00000135778	ENSG00000135778.12	nucleoside-triphosphatase, cancer-related [Source:HGNC Symbol;Acc:HGNC:28204]	NTPCR	protein_coding	Q5TDE9,Q9BSD7	84284	5.7139261357408255	5.730426592146332	2068.5658440810053	0.34908894763083786	0.35217865168954304	0.3235104718725976	0.013860760847089593	0.014894323735912512	0.006984775128587175	1920	1472	1510	2278	2161	3595
ENSG00000103035	ENSG00000103035.11	proteasome 26S subunit, non-ATPase 7 [Source:HGNC Symbol;Acc:HGNC:9565]	PSMD7	protein_coding	P51665	5713	7.131269680903795	7.148421894085308	5531.289577572979	0.34430177613672913	0.35240550641054696	0.32202349510460443	0.019606836764197902	0.022027525662690603	0.006876702206884216	4575	4012	4480	6345	5172	10171
ENSG00000140612	ENSG00000140612.14	SEC11 homolog A, signal peptidase complex subunit [Source:HGNC Symbol;Acc:HGNC:17718]	SEC11A	protein_coding	A0A024RC78,H0YKT4,P67812	23478	8.207996819395879	8.219687065865225	11621.771734954105	0.35391051232302256	0.35271690011000306	0.33290578265786513	0.0011374276659034052	0.002290193023107353	6.148721355960422e-7	10137	9001	8379	11643	12451	21813
ENSG00000170871	ENSG00000170871.12	KIAA0232 [Source:HGNC Symbol;Acc:HGNC:28992]	KIAA0232	protein_coding	A5YKK5,Q92628	9778	5.786448024820443	5.801634251840879	2173.6496483629194	0.3424559648859026	0.35285568168979115	0.32572846171722963	0.011204751980233907	0.009755220337096655	0.003691094986855425	1846	1593	1697	2409	2359	3601
ENSG00000108587	ENSG00000108587.15	golgi SNAP receptor complex member 1 [Source:HGNC Symbol;Acc:HGNC:4430]	GOSR1	protein_coding	E9PCW1,O95249	9527	5.9742849840053385	5.988636418291055	2474.091916580452	0.35422548722655917	0.35285932866782854	0.32797158412747185	0.005698883259057463	0.006498472905336034	0.0012447578998051045	1865	1943	2025	2641	2558	4500
ENSG00000163714	ENSG00000163714.18	U2 snRNP associated SURP domain containing [Source:HGNC Symbol;Acc:HGNC:30855]	U2SURP	protein_coding	O15042	23350	7.29699111387821	7.31288923355669	6199.184182017578	0.35681578560887867	0.3528790033985614	0.32589899952022994	0.010665871405169527	0.015527939755559312	0.0032984423021894275	4775	4455	5383	6694	6568	10861
ENSG00000113389	ENSG00000113389.16	natriuretic peptide receptor 3 [Source:HGNC Symbol;Acc:HGNC:7945]	NPR3	protein_coding	A8K4A5,P17342,Q60I31	4883	4.971900928456486	4.985994618580876	1233.6091775448863	0.34899438823510126	0.35301079864611984	0.32712278403726025	0.0053846709782331675	0.004401333952933653	0.0014870757827908938	972	956	983	1239	1410	2160
ENSG00000230487	ENSG00000230487.8	PSMG3 antisense RNA 1 (head to head) [Source:HGNC Symbol;Acc:HGNC:22230]	PSMG3-AS1	lincRNA	NA	114796	3.5703936115234365	3.587915211035588	466.85643704939855	0.33812906008012095	0.35310510147388213	0.31650873792308265	0.023135490916905935	0.02513170690665186	0.028388174344053003	372	381	349	491	523	795
ENSG00000100523	ENSG00000100523.16	DDHD domain containing 1 [Source:HGNC Symbol;Acc:HGNC:19714]	DDHD1	protein_coding	Q8NEL9	80821	4.532976726485508	4.548352809135467	910.2880457959297	0.3462814527331726	0.3532299066926004	0.3238077955178096	0.008853319176723239	0.00873078763945295	0.0054406173071946595	801	698	655	977	961	1614
ENSG00000147649	ENSG00000147649.10	metadherin [Source:HGNC Symbol;Acc:HGNC:29608]	MTDH	protein_coding	A0A024R9D2,Q86UE4	92140	7.147110267830485	7.161080223219817	5578.673476122616	0.35369180733758365	0.35337449919114094	0.32953832791421717	0.005113153404955357	0.007093204346910973	4.8577576424631963e-4	4284	4257	4614	5460	6523	9782
ENSG00000165929	ENSG00000165929.13	tandem C2 domains, nuclear [Source:HGNC Symbol;Acc:HGNC:19859]	TC2N	protein_coding	Q8N9U0	123036	4.069833819445472	4.0880763367558925	660.6258369197471	0.3483642873637992	0.35356622688302275	0.3201610451678045	0.019608514745377864	0.022679702433787856	0.018309146924037612	535	531	495	592	803	1208
ENSG00000114316	ENSG00000114316.13	ubiquitin specific peptidase 4 [Source:HGNC Symbol;Acc:HGNC:12627]	USP4	protein_coding	A0A024R2T0,A0A024R2W0,A0A024R2X6,Q08AK7,Q13107	107986084,7375	4.623059977101382	4.639383675342578	969.2712016169118	0.35440711715969564	0.353595261742763	0.32484614154838143	0.01005921787654093	0.010507216898488051	0.006298006611040395	856	741	698	1014	955	1883
ENSG00000114857	ENSG00000114857.18	natural killer cell triggering receptor [Source:HGNC Symbol;Acc:HGNC:7833]	NKTR	protein_coding	A0A024R2N6,P30414	4820	5.753270166681375	5.767072002854483	2120.9770879702564	0.3528046385631175	0.35393021855085977	0.3299137491746061	0.004183559885696547	0.0041851207760647165	4.243094395422994e-4	1661	1670	1674	2003	2481	3855
ENSG00000155111	ENSG00000155111.15	cyclin dependent kinase 19 [Source:HGNC Symbol;Acc:HGNC:19338]	CDK19	protein_coding	B4DUB1,I6W807,Q9BWU1	23097	4.904185675133581	4.925993293751976	1183.167365688499	0.32887058857698814	0.3539579043898659	0.316354445525777	0.057944188209664314	0.04530884817569379	0.038165232630880855	989	905	901	1050	1579	1945
ENSG00000137770	ENSG00000137770.14	CTD small phosphatase like 2 [Source:HGNC Symbol;Acc:HGNC:26936]	CTDSPL2	protein_coding	A0A024R5Q8,Q05D32	51496	4.815112182113829	4.831220494738641	1107.7318092868948	0.35373241026887853	0.35412560589155834	0.3251504001960809	0.010660690952812198	0.010600710726861655	0.0059727509312381185	827	914	870	1067	1300	1968
ENSG00000029639	ENSG00000029639.11	transcription factor B1, mitochondrial [Source:HGNC Symbol;Acc:HGNC:17037]	TFB1M	protein_coding	E5KTM5,Q8WVM0	51106	3.5623055248615056	3.5792193736989093	463.887410834724	0.3436962215279153	0.35438297838068056	0.3197248380722897	0.015186772542829057	0.018636000247983925	0.019316713803727053	390	364	342	481	513	815
ENSG00000141127	ENSG00000141127.15	phosphoribosyl pyrophosphate synthetase associated protein 2 [Source:HGNC Symbol;Acc:HGNC:9467]	PRPSAP2	protein_coding	A0A024QYY3,O60256	5636	5.614192416857347	5.628319915354707	1926.934077442987	0.34917685162268286	0.35456409024882174	0.3295973154591838	0.005200678469874934	0.004789145584985031	0.0010641849870376085	1671	1489	1396	2101	2002	3414
ENSG00000114450	ENSG00000114450.10	G protein subunit beta 4 [Source:HGNC Symbol;Acc:HGNC:20731]	GNB4	protein_coding	Q9HAV0	59345	3.8891569332690286	3.9095196100954746	584.3639204356725	0.3181939267482995	0.35478926485796886	0.3140727370909705	0.06837211584422372	0.045701264427971115	0.052756287507295364	486	471	422	648	675	901
ENSG00000067900	ENSG00000067900.8	Rho associated coiled-coil containing protein kinase 1 [Source:HGNC Symbol;Acc:HGNC:10251]	ROCK1	protein_coding	Q13464	6093	6.0796313029284	6.096231466579165	2665.725272821581	0.3582215286384499	0.35511840449382226	0.3303418016448029	0.012142136026602964	0.01507614896672523	0.005118763957623553	2002	1967	2307	2644	3115	4621
ENSG00000136425	ENSG00000136425.14	calcium and integrin binding family member 2 [Source:HGNC Symbol;Acc:HGNC:24579]	CIB2	protein_coding	H0YKC8,O75838	10518	4.844112030608768	4.86037784768316	1129.8533841623712	0.35598722678100075	0.35512934482754566	0.3269316772561776	0.00937876616707577	0.00914973086238399	0.004137586152198569	985	891	798	1025	1308	2157
ENSG00000139433	ENSG00000139433.10	glycolipid transfer protein [Source:HGNC Symbol;Acc:HGNC:24867]	GLTP	protein_coding	A0A024RBI7,Q9NZD2	51228	4.809545860724583	4.823948126160532	1101.8305056958384	0.3589096876796387	0.355320892369897	0.3306678786697834	0.004027042934310093	0.003692710961986956	9.531024427425816e-4	877	889	835	1103	1142	2139
ENSG00000075975	ENSG00000075975.16	makorin ring finger protein 2 [Source:HGNC Symbol;Acc:HGNC:7113]	MKRN2	protein_coding	Q9H000	23609	5.252896117949756	5.268366316070186	1501.301955512055	0.34109203652450615	0.35539904320832916	0.32745596081342815	0.012723087678619523	0.009177056789844476	0.004784767745296863	1281	1152	1112	1638	1678	2460
ENSG00000170310	ENSG00000170310.15	syntaxin 8 [Source:HGNC Symbol;Acc:HGNC:11443]	STX8	protein_coding	Q9UNK0	9482	5.541232681633524	5.555788303806735	1831.738844201017	0.3563457307832811	0.35565290998218874	0.33080366658674154	0.0052428701776024815	0.005146175705086802	0.0010288023701677655	1509	1349	1466	1908	1818	3557
ENSG00000100129	ENSG00000100129.18	eukaryotic translation initiation factor 3 subunit L [Source:HGNC Symbol;Acc:HGNC:18138]	EIF3L	protein_coding	Q9Y262	51386	8.130152732821715	8.142582833944893	11016.581704084063	0.3571967815866515	0.355817880956311	0.3348200787189038	0.00172667960978591	0.003188210910584531	6.648017978963945e-6	9443	8870	7735	10802	12369	20204
ENSG00000198162	ENSG00000198162.12	mannosidase alpha class 1A member 2 [Source:HGNC Symbol;Acc:HGNC:6822]	MAN1A2	protein_coding	O60476	10905	5.049967676636711	5.068120635301595	1305.7852830094741	0.34428538834856814	0.3558392219802362	0.32376244330790543	0.022984817084487384	0.020207352471446165	0.013085337336398066	1040	992	1047	1189	1652	2248
ENSG00000198015	ENSG00000198015.13	mitochondrial ribosomal protein L42 [Source:HGNC Symbol;Acc:HGNC:14493]	MRPL42	protein_coding	A0A024RBG3,Q9Y6G3	28977	5.153378164888116	5.168196476946404	1400.3730446254178	0.34452060456984274	0.3561445825688019	0.3289732483887736	0.008880554281292393	0.006457552239401772	0.0029177632489012094	1133	1110	1059	1514	1555	2339
ENSG00000175573	ENSG00000175573.7	chromosome 11 open reading frame 68 [Source:HGNC Symbol;Acc:HGNC:28801]	C11orf68	protein_coding	Q9H3H3	83638	4.675065340291515	4.689891766862584	1004.1364249204976	0.35504027303140784	0.35732344382339964	0.3307191207904254	0.005025863976508008	0.004862597389411511	0.001847136476560782	864	787	721	1056	1046	1851
ENSG00000206053	ENSG00000206053.13	Jupiter microtubule associated homolog 2 [Source:HGNC Symbol;Acc:HGNC:14137]	HN1L	protein_coding	Q9H910	90861	8.081921650727129	8.09430547504572	10653.537661809354	0.3550304758366111	0.357345767150359	0.33697378469280337	0.001612239989009222	0.0028179211921934614	3.0666830589948804e-6	8780	8250	8110	10109	12460	19340
ENSG00000147364	ENSG00000147364.17	F-box protein 25 [Source:HGNC Symbol;Acc:HGNC:13596]	FBXO25	protein_coding	A0A024QZ88,Q8TCJ0	26260	4.519495702699105	4.533900237884798	901.157731857853	0.3507852576418596	0.35751391914115355	0.33043111897916094	0.004945964581035095	0.004547844381269756	0.0018281220201868456	751	699	676	943	983	1595
ENSG00000186918	ENSG00000186918.14	zinc finger protein 395 [Source:HGNC Symbol;Acc:HGNC:18737]	ZNF395	protein_coding	Q7L9C8,Q9H8N7	55893	5.509047214331439	5.530958996503685	1800.8706950008718	0.33393899610256383	0.35764541348290324	0.32158092559814233	0.05480273432945914	0.04482926001885204	0.029950023621142793	1468	1474	1305	1657	2400	2868
ENSG00000166471	ENSG00000166471.11	transmembrane protein 41B [Source:HGNC Symbol;Acc:HGNC:28948]	TMEM41B	protein_coding	Q5BJD5	440026	5.59880979009392	5.61528108486882	1908.8576061737763	0.3654215386827704	0.3576781165175311	0.3294434387119129	0.00939365628190169	0.011612048734007467	0.003780638018097245	1375	1642	1475	1830	2165	3546
ENSG00000244026	ENSG00000244026.6	family with sequence similarity 86 member D, pseudogene [Source:HGNC Symbol;Acc:HGNC:32659]	FAM86DP	pseudogene	NA	692099	4.018926089985517	4.036217147351535	637.2349549986652	0.3621581361926342	0.357864319285608	0.3270854291790486	0.009952331005605327	0.014347574720926331	0.009912654538045193	541	456	507	652	654	1225
ENSG00000110696	ENSG00000110696.10	chromosome 11 open reading frame 58 [Source:HGNC Symbol;Acc:HGNC:16990]	C11orf58	protein_coding	O00193	10944	7.579933375754275	7.594859947765816	7535.129629430099	0.3644349420482882	0.3578877824030576	0.33292556200407275	0.005691351587501131	0.009380938378277387	6.625108096467956e-4	5878	5387	6477	7297	8139	14563
ENSG00000258289	ENSG00000258289.8	churchill domain containing 1 [Source:HGNC Symbol;Acc:HGNC:20099]	CHURC1	protein_coding	A0A024R6B7,Q8WUH1	91612	5.927887591969334	5.9483240839431835	2405.7060686548234	0.3699494943831976	0.3580573353088527	0.3243669772913303	0.023749232345674182	0.0344153795746681	0.018432342141874926	1790	1661	2203	2381	2792	4224
ENSG00000163001	ENSG00000163001.11	cilia and flagella associated protein 36 [Source:HGNC Symbol;Acc:HGNC:30540]	CCDC104	protein_coding	Q96G28	112942	5.863866534753241	5.880525207404199	2294.781778187146	0.36637336866680853	0.3580879119070043	0.33038661105817096	0.009799824042175928	0.012587847420391471	0.0038986779439182193	1995	1515	1906	2267	2533	4260
ENSG00000121644	ENSG00000121644.19	desumoylating isopeptidase 2 [Source:HGNC Symbol;Acc:HGNC:24264]	DESI2	protein_coding	A0A024R5P6,A0A024R5P9,Q9BSY9	51029	5.816546322301041	5.830289639053089	2216.5928951064684	0.3551814281195061	0.358178670643846	0.3342137468196929	0.003683024968027042	0.003486504942973449	3.4077978001677126e-4	1723	1773	1724	2240	2545	3855
ENSG00000106524	ENSG00000106524.9	ankyrin repeat and MYND domain containing 2 [Source:HGNC Symbol;Acc:HGNC:25370]	ANKMY2	protein_coding	A0A024R9Z6,Q8IV38	57037	4.6398921621238705	4.656009495541435	980.5778392289494	0.3612554709184398	0.3582549897354743	0.3298906960463253	0.007699644198074401	0.008849229733182097	0.0040981710366939355	758	742	809	929	1128	1816
ENSG00000087095	ENSG00000087095.13	nemo like kinase [Source:HGNC Symbol;Acc:HGNC:29858]	NLK	protein_coding	A0A024QZ12,Q9UBE8	51701	4.722948890094565	4.738695044929568	1038.7474666982994	0.3616919021269315	0.3583070592483725	0.33058638763854875	0.006706839446392777	0.007488216323483421	0.003461741542437697	786	877	783	1077	1091	1929
ENSG00000122376	ENSG00000122376.11	shieldin complex subunit 2 [Source:HGNC Symbol;Acc:HGNC:28773]	FAM35A	protein_coding	Q86V20	54537	5.56700916880981	5.580289859593184	1863.2578183459295	0.3579000732241316	0.358589818635292	0.3362484605580379	0.0021732712616062766	0.0019392498386441243	9.346343704034687e-5	1547	1472	1377	1939	1919	3513
ENSG00000125633	ENSG00000125633.11	coiled-coil domain containing 93 [Source:HGNC Symbol;Acc:HGNC:25611]	CCDC93	protein_coding	Q567U6	54520	5.902772842243776	5.916983873129043	2353.6806966232543	0.3530944197366632	0.3587036658903444	0.3341267120307055	0.004732158023884641	0.0044960788716243635	4.8577576424631963e-4	1909	1833	1806	2246	2827	4129
ENSG00000168876	ENSG00000168876.9	ankyrin repeat domain 49 [Source:HGNC Symbol;Acc:HGNC:25970]	ANKRD49	protein_coding	A0A024R398,Q8WVL7	54851	3.5519118022745997	3.5720162931412345	461.0880919270475	0.3632879537700501	0.3592205992297135	0.32332942402086373	0.01945411770453083	0.028454447660118752	0.02695493129156507	375	342	370	416	537	882
ENSG00000167383	NA	NA	ZNF229	protein_coding	NA	NA	2.6722561006594656	2.6944562569380803	250.15502231298046	0.35297882212489573	0.3592856806580944	0.3131442603143208	0.03506661417632657	0.04315770479760198	0.07537664585453199	199	189	201	250	283	448
ENSG00000075142	ENSG00000075142.14	sorcin [Source:HGNC Symbol;Acc:HGNC:11292]	SRI	protein_coding	B4DHQ6,C9J0K6,P30626	6717	6.121480184248227	6.137828848856712	2742.7364908053783	0.3593627570839135	0.3594731150928814	0.33191222855676483	0.010008812301979106	0.011368419800847457	0.0024294496803470016	2375	1915	2183	2474	3258	5142
ENSG00000213079	ENSG00000213079.9	SR-related CTD associated factor 8 [Source:HGNC Symbol;Acc:HGNC:20959]	SCAF8	protein_coding	A0A0A0MT33,B7Z3A4,B7Z876,Q9UPN6	22828	5.655998825299152	5.668884347240007	1981.4148839027514	0.35894221743461385	0.3595686557381401	0.33780570191725884	0.0015486049594066811	0.0013983952766304468	2.2725168875703362e-5	1643	1583	1447	1990	2185	3627
ENSG00000104881	ENSG00000104881.16	protein phosphatase 1 regulatory subunit 13 like [Source:HGNC Symbol;Acc:HGNC:18838]	PPP1R13L	protein_coding	A0A024R0Q5,Q8WUF5	10848	4.383269309019849	4.405364641506118	823.3176799352447	0.3649654548807729	0.3596302097393639	0.3217437291209364	0.03302272965510889	0.038528555555980545	0.031571719701554354	608	675	655	692	984	1626
ENSG00000151914	ENSG00000151914.20	dystonin [Source:HGNC Symbol;Acc:HGNC:1090]	DST	protein_coding	B4DGY0,B4DSS9,E9PHM6,F6QMI7,F8W9J4,Q03001,Q6P0N6	667	7.754788613324553	7.77380786614846	8531.975542607064	0.3456947676140318	0.35973469211932496	0.3293150508001217	0.02721303741984841	0.029907288127168162	0.00836477619157122	6844	6382	6865	8041	11082	13738
ENSG00000153531	ENSG00000153531.13	ADP-ribosylhydrolase like 1 [Source:HGNC Symbol;Acc:HGNC:21303]	ADPRHL1	protein_coding	Q8NDY3	113622	4.031665164647689	4.050120037927481	643.156164531233	0.369285763014195	0.3598109355116657	0.32833297522691596	0.011560206049444093	0.017296436931141315	0.011849044763815222	531	539	448	620	677	1280
ENSG00000138496	ENSG00000138496.16	poly(ADP-ribose) polymerase family member 9 [Source:HGNC Symbol;Acc:HGNC:24118]	PARP9	protein_coding	Q59ER9,Q8IXQ6	83666	4.697493788331989	4.712862462675164	1020.4622594439907	0.3538218715203283	0.35990710879166843	0.3319705077297004	0.006715272171516173	0.0060996860258147444	0.0029653124182420793	854	808	744	1111	1044	1848
ENSG00000153922	ENSG00000153922.10	chromodomain helicase DNA binding protein 1 [Source:HGNC Symbol;Acc:HGNC:1915]	CHD1	protein_coding	B3KT33,O14646	1105	5.954408861615088	5.968135124075642	2438.7913215824897	0.36275376091393124	0.36012982545883665	0.33708537343005196	0.002646828721927309	0.0030078359580778284	1.6574763846743533e-4	1892	1848	1998	2506	2588	4533
ENSG00000017260	ENSG00000017260.19	ATPase secretory pathway Ca2+ transporting 1 [Source:HGNC Symbol;Acc:HGNC:13211]	ATP2C1	protein_coding	B4E295,B4E2Q0,P98194	27032	6.446969396681017	6.459451284981058	3429.4800688346622	0.3580563030754443	0.3602513015934559	0.33896665933623676	0.001314071798937225	0.001421691929032033	6.277304045234441e-6	2841	2704	2539	3526	3811	6080
ENSG00000065243	ENSG00000065243.20	protein kinase N2 [Source:HGNC Symbol;Acc:HGNC:9406]	PKN2	protein_coding	Q16513	5586	5.859013468232539	5.876954275549291	2289.1461489717876	0.3572940645296067	0.3602832604648288	0.32996089637521986	0.017254926909377296	0.018399661899955903	0.007183055251149397	1679	1888	1814	2126	2832	3989
ENSG00000197763	ENSG00000197763.18	thioredoxin reductase 3 [Source:HGNC Symbol;Acc:HGNC:20667]	TXNRD3	protein_coding	B4DRZ5,Q86VQ6	114112	3.2223208555257603	3.2421089238485705	366.7015831489051	0.3543170463506245	0.360320589866899	0.3210395443219625	0.02199679850250448	0.029842176070483534	0.03778813998798487	297	304	263	390	386	663
ENSG00000144674	ENSG00000144674.16	golgin A4 [Source:HGNC Symbol;Acc:HGNC:4427]	GOLGA4	protein_coding	Q13439,Q49A56	2803	6.911558279645908	6.932653383059492	4761.925504192516	0.37745733911234286	0.3606397116660073	0.32566786034760375	0.024528625729179524	0.03966932231725084	0.016763944772141527	3546	3206	4427	5007	5083	8592
ENSG00000074657	ENSG00000074657.13	zinc finger protein 532 [Source:HGNC Symbol;Acc:HGNC:30940]	ZNF532	protein_coding	A0A024R283,B3KXW2,Q9HCE3	55205	6.265914730978748	6.27968516896573	3026.8818640146937	0.36341678371876635	0.3613871461874692	0.33857949952752836	0.0026201572056113553	0.00319503318705668	9.941144498904404e-5	2405	2547	2177	2960	3410	5575
ENSG00000124356	ENSG00000124356.16	STAM binding protein [Source:HGNC Symbol;Acc:HGNC:16950]	STAMBP	protein_coding	A0A140VK54,O95630	10617	6.113918778788801	6.126402750367129	2721.5784519508106	0.36140823524870175	0.36155670113255284	0.34122963715246263	0.0010134263234460358	0.0010239611939010134	1.3618085860066294e-6	2275	2131	2009	2699	3005	5048
ENSG00000106546	ENSG00000106546.14	aryl hydrocarbon receptor [Source:HGNC Symbol;Acc:HGNC:348]	AHR	protein_coding	A0A024R9Z8,P35869	196	5.028181459123055	5.0425928633762815	1282.6311774723988	0.36343922977231025	0.36158352289641293	0.33754013833756125	0.003258670139086016	0.0028573709606888173	4.732103022855532e-4	1029	989	1002	1313	1313	2478
ENSG00000047621	ENSG00000047621.12	chromosome 12 open reading frame 4 [Source:HGNC Symbol;Acc:HGNC:1184]	C12orf4	protein_coding	Q9NQ89	57102	4.382471897058609	4.397787523760057	819.8535990201932	0.35464421688897935	0.36191626365426044	0.3333863548736864	0.006348503959814172	0.006385631124198399	0.00318383322385748	666	657	607	870	886	1449
ENSG00000095203	ENSG00000095203.14	erythrocyte membrane protein band 4.1 like 4B [Source:HGNC Symbol;Acc:HGNC:19818]	EPB41L4B	protein_coding	Q59GC2,Q9H329,Q9NSG9,Q9NX84	54566	4.552108669376288	4.569280721449226	923.7973540271073	0.3497783758124708	0.36220060417276767	0.33115303332506874	0.014182682716681393	0.012965103956822491	0.009525976887752391	778	738	660	1041	945	1612
ENSG00000131469	ENSG00000131469.15	ribosomal protein L27 [Source:HGNC Symbol;Acc:HGNC:10328]	RPL27	protein_coding	A0A024R1V4,P61353	6155	9.655337496586256	9.669518944825091	31759.599376046062	0.3604782861891904	0.3624017665757508	0.3273910112407849	0.004004157972474764	0.007724883237359968	2.1160613384736237e-4	28087	23817	23018	35119	32785	56096
ENSG00000163660	ENSG00000163660.12	cyclin L1 [Source:HGNC Symbol;Acc:HGNC:20569]	CCNL1	protein_coding	Q9UK58	57018	6.509306768025576	6.526659726856176	3591.1722244734465	0.3603768903603895	0.3624467744945302	0.3338409822376307	0.013852973729142046	0.015185606786643607	0.003079591411991117	2721	2904	2821	3089	4182	7172
ENSG00000142528	ENSG00000142528.16	zinc finger protein 473 [Source:HGNC Symbol;Acc:HGNC:23239]	ZNF473	protein_coding	A0A024QZI1,B4DY71,F8WEC7,Q8WTR7	25888	4.664832207809061	4.682194575787093	998.5010954810786	0.36199327599126685	0.36263347296178794	0.3324236132217324	0.011192004663736054	0.01096307238951238	0.006433000892654544	865	762	728	1059	961	1967
ENSG00000117174	ENSG00000117174.11	zinc finger HIT-type containing 6 [Source:HGNC Symbol;Acc:HGNC:26089]	ZNHIT6	protein_coding	Q9NWK9	54680	4.966199799592477	4.987874780044455	1235.1443324765173	0.36776560634149075	0.3627062428107452	0.3260830844293944	0.028906043144638776	0.03463365702411296	0.027116268506191685	934	877	1089	1366	1171	2359
ENSG00000167191	ENSG00000167191.12	G protein-coupled receptor class C group 5 member B [Source:HGNC Symbol;Acc:HGNC:13308]	GPRC5B	protein_coding	A0A024QYX2,B7Z831,Q9NZH0	51704	6.032173921283459	6.0506641633885305	2582.703731171033	0.35344571589316104	0.36279287246153097	0.3324452327506909	0.020882430548962393	0.019572052569094774	0.00815974802764902	2191	1900	1993	2907	2346	5016
ENSG00000106258	ENSG00000106258.15	cytochrome P450 family 3 subfamily A member 5 [Source:HGNC Symbol;Acc:HGNC:2638]	CYP3A5	protein_coding	B7Z3P6,P20815	1577	2.813671939866971	2.8374234589359855	276.0900593124236	0.3676419343780189	0.3628095923247146	0.3189995631663049	0.029392058555266446	0.04170269940870653	0.06263699453145445	233	222	196	256	314	530
ENSG00000171311	ENSG00000171311.13	exosome component 1 [Source:HGNC Symbol;Acc:HGNC:17286]	EXOSC1	protein_coding	B1AMU3,Q9Y3B2	51013	5.242577321061654	5.2614350554467775	1493.5810610813328	0.3600602646072809	0.3628492508514316	0.3314488465553091	0.017900703007515364	0.01890506834053417	0.011428499391921301	1388	1103	1036	1665	1462	2753
ENSG00000197563	ENSG00000197563.11	phosphatidylinositol glycan anchor biosynthesis class N [Source:HGNC Symbol;Acc:HGNC:8967]	PIGN	protein_coding	A0A024R2C3,A0A1W2PPR7,A0A1W2PQA9,O95427	23556	4.911386051792329	4.930391964125392	1187.3528731586991	0.3451275471927352	0.36298462531461867	0.32992969562417285	0.029599014417917215	0.021645090506273966	0.016510083137559153	990	988	817	1270	1397	1890
ENSG00000143207	ENSG00000143207.21	COP1 E3 ubiquitin ligase [Source:HGNC Symbol;Acc:HGNC:17440]	RFWD2	protein_coding	Q8NHY2,X5D7N8,X5DNY7	64326	5.142841523354653	5.158254673343808	1390.5164468637577	0.3561122130385392	0.36361451231494935	0.33654560595829003	0.006504470055362268	0.005530854755404241	0.002012776630797013	1206	1069	1001	1526	1459	2443
ENSG00000197694	ENSG00000197694.18	spectrin alpha, non-erythrocytic 1 [Source:HGNC Symbol;Acc:HGNC:11273]	SPTAN1	protein_coding	Q13813	6709	8.847077604376668	8.859977405273014	18113.51596895922	0.3633637612619458	0.3636422756317713	0.34309658757046313	0.0015848138105451228	0.003298037135087527	2.5255110602980553e-6	14179	14116	14291	17125	20794	33863
ENSG00000110047	ENSG00000110047.18	EH domain containing 1 [Source:HGNC Symbol;Acc:HGNC:3242]	EHD1	protein_coding	A0A024R571,B2R5U3,Q9H4M9	10938	6.4941056259729395	6.506613497442395	3542.6675702835555	0.36428773301222966	0.36377719747260356	0.3443712148909192	9.118779484320589e-4	0.001045878807326939	3.3214001735159164e-7	2910	2748	2682	3500	3777	6838
ENSG00000155957	ENSG00000155957.17	transmembrane BAX inhibitor motif containing 4 [Source:HGNC Symbol;Acc:HGNC:24257]	TMBIM4	protein_coding	G3V1M2,G3XAA5,Q7Z782,Q9HC19,Q9HC24	51643	5.142278280196172	5.158324520019808	1390.647814176473	0.35551124316747623	0.36382905984174424	0.33573449094191227	0.008563074200768739	0.00748201557748181	0.0033276419991373897	1229	1042	1006	1537	1462	2419
ENSG00000130517	ENSG00000130517.14	pyroglutamyl-peptidase I [Source:HGNC Symbol;Acc:HGNC:13568]	PGPEP1	protein_coding	Q9NXJ5,S4R2Y9,U3KQ24	54858	4.0797881547655654	4.101866025555734	667.2285990089144	0.365397264128699	0.3638815792751337	0.3244029361470846	0.03085086724136453	0.040717433146655935	0.037083774268133814	486	500	579	621	815	1182
ENSG00000215114	ENSG00000215114.10	UBX domain protein 2B [Source:HGNC Symbol;Acc:HGNC:27035]	UBXN2B	protein_coding	E5RJ36,Q14CS0	137886	5.742910545734015	5.758534325039811	2108.5272192893217	0.37095616095210415	0.3640002664656041	0.3375553885964455	0.00549611875784569	0.006703210973637876	0.0011917707754337166	1523	1725	1700	2101	2314	3924
ENSG00000116001	ENSG00000116001.17	TIA1 cytotoxic granule associated RNA binding protein [Source:HGNC Symbol;Acc:HGNC:11802]	TIA1	protein_coding	P31483	7072	6.530190829916293	6.545142998373906	3638.369892881091	0.3630080608599079	0.3640238450977959	0.3394059367249447	0.004945964581035095	0.005872880216276846	3.7577730024934106e-4	2811	2983	2760	3337	4306	6774
ENSG00000137274	ENSG00000137274.13	biphenyl hydrolase like [Source:HGNC Symbol;Acc:HGNC:1094]	BPHL	protein_coding	A0A024QZY0,Q49AI2,Q86W56,Q86WA6	670	4.593581975722783	4.608614177628811	948.960963374644	0.36005073135000293	0.3640536072598146	0.33726383761192047	0.0045705423681179315	0.004319425086804688	0.001296669717001674	763	749	720	929	1097	1703
ENSG00000175832	ENSG00000175832.13	ETS variant transcription factor 4 [Source:HGNC Symbol;Acc:HGNC:3493]	ETV4	protein_coding	P43268	2118	5.92956782411747	5.942516557464756	2395.8853940972276	0.36269605514694264	0.36407499001591986	0.3425772220278817	0.0012935974421432888	0.0012325039781767159	1.054422797779751e-5	2033	1813	1796	2483	2575	4376
ENSG00000153574	ENSG00000153574.9	ribose 5-phosphate isomerase A [Source:HGNC Symbol;Acc:HGNC:10297]	RPIA	protein_coding	P49247	22934	4.628864949854053	4.6498546040860536	976.566524131998	0.3606292125285908	0.36417861624372355	0.3282026038234568	0.02846562556709234	0.029033510954592848	0.024039148133113045	836	678	785	1092	903	1885
ENSG00000074319	ENSG00000074319.13	tumor susceptibility 101 [Source:HGNC Symbol;Acc:HGNC:15971]	TSG101	protein_coding	Q99816	7251	6.44684858316003	6.459311571373657	3428.4056231916943	0.3644467579355915	0.36437191423187454	0.34484700638199234	8.399871398610236e-4	9.514704414217634e-4	1.9365734618499156e-07	2816	2675	2578	3348	3801	6445
ENSG00000165832	ENSG00000165832.6	TruB pseudouridine synthase family member 1 [Source:HGNC Symbol;Acc:HGNC:16060]	TRUB1	protein_coding	Q8WWH5	142940	4.786166394539611	4.804924383850093	1087.4426615304396	0.3623935863336837	0.36441956132653086	0.33193744639245365	0.01699191603398188	0.01733888571222249	0.010806171986981312	811	904	839	989	1332	1964
ENSG00000173588	ENSG00000173588.15	centrosomal protein 83 [Source:HGNC Symbol;Acc:HGNC:17966]	CCDC41	protein_coding	F8VYN8,J3KNW7,Q3B787,Q9Y592	51134	4.124644132964091	4.1471921785694414	688.1133756259226	0.38306357372188693	0.3645872038625723	0.32634323278042976	0.023092551693467397	0.03718411213659379	0.03217391477744999	558	459	601	672	704	1393
ENSG00000139651	ENSG00000139651.11	zinc finger protein 740 [Source:HGNC Symbol;Acc:HGNC:27465]	ZNF740	protein_coding	Q8NDX6	283337	5.92133346748845	5.937016519467873	2387.2850234656853	0.3592046815735994	0.36468678042815217	0.3382565212671023	0.007111099698885138	0.007277698593230758	0.0016911291922982502	1885	1818	1905	2676	2382	4301
ENSG00000151726	ENSG00000151726.14	acyl-CoA synthetase long chain family member 1 [Source:HGNC Symbol;Acc:HGNC:3569]	ACSL1	protein_coding	A8K9T3,B4E0R0,B7Z3Z9,E7EPM6,P33121	2180	5.1013669282662	5.115740775726291	1349.8444024042074	0.35902438075430043	0.36475310050081344	0.33943022560935504	0.003585983560323643	0.0027881624259696943	4.900166391584742e-4	1133	1061	983	1371	1541	2366
ENSG00000147854	ENSG00000147854.17	ubiquitin like with PHD and ring finger domains 2 [Source:HGNC Symbol;Acc:HGNC:12557]	UHRF2	protein_coding	Q96PU4	115426	6.1848664007126875	6.199659155078504	2863.686884185759	0.36163983027864904	0.36485563378265023	0.3400528891267914	0.004567595774751914	0.004884769918152079	4.3246391137483764e-4	2420	2314	2010	2802	3390	5010
ENSG00000136828	ENSG00000136828.19	Ral GEF with PH domain and SH3 binding motif 1 [Source:HGNC Symbol;Acc:HGNC:16851]	RALGPS1	protein_coding	Q5JS13	9649	3.817691153884983	3.8358085097912773	554.3909375779775	0.3621824782002692	0.36494426651084994	0.3318129217038102	0.01154718618861652	0.01591839774183547	0.012614951777145238	483	416	407	591	563	1039
ENSG00000136197	ENSG00000136197.12	chromosome 7 open reading frame 25 [Source:HGNC Symbol;Acc:HGNC:21703]	C7orf25	protein_coding	Q9BPX7	79020	3.9522209280015725	3.9748206048206076	610.3295473147534	0.375010371039419	0.3650257633319813	0.3265608007796233	0.02493848164241169	0.036720241002101514	0.03355047919442679	576	458	408	624	604	1220
ENSG00000011405	ENSG00000011405.13	phosphatidylinositol-4-phosphate 3-kinase catalytic subunit type 2 alpha [Source:HGNC Symbol;Acc:HGNC:8971]	PIK3C2A	protein_coding	B4DG55,L7RRS0,O00443	5286	6.130931363377938	6.1512987741947756	2769.664229399308	0.3559604358552031	0.3650603088029218	0.3321867782043338	0.03051468415466986	0.03042034321203166	0.013900343684141855	2014	2231	2249	2683	3519	4486
ENSG00000144224	ENSG00000144224.17	UBX domain protein 4 [Source:HGNC Symbol;Acc:HGNC:14860]	UBXN4	protein_coding	Q92575	23190	7.1969371287117045	7.2101164131035125	5771.020594143463	0.36454550282324744	0.3651302603045701	0.3439244423058069	0.001673986916777463	0.002430792317604214	8.130060243606033e-6	4529	4486	4545	5580	6679	10480
ENSG00000131759	ENSG00000131759.18	retinoic acid receptor alpha [Source:HGNC Symbol;Acc:HGNC:9864]	RARA	protein_coding	A8K840,A8MUP8,F1D8N9,P10276,Q6I9R7	5914	4.789800217320145	4.809893236296487	1091.221533358313	0.373147799270613	0.3654763582437369	0.3310620307985545	0.018716567749194696	0.023341732575973585	0.01596254090832617	783	833	942	1012	1296	2005
ENSG00000100418	ENSG00000100418.8	desumoylating isopeptidase 1 [Source:HGNC Symbol;Acc:HGNC:24577]	DESI1	protein_coding	Q6ICB0	27351	5.333748611544587	5.351569495187557	1589.8748088566963	0.3602106459292293	0.36569512794527376	0.335739226990572	0.013727098509417736	0.012935897910305527	0.006213995315764743	1379	1249	1117	1768	1510	3024
ENSG00000088876	ENSG00000088876.13	zinc finger protein 343 [Source:HGNC Symbol;Acc:HGNC:16017]	ZNF343	protein_coding	A0A087WZQ2,Q6P1L6	79175	4.639879416837986	4.656726766607094	981.3872527502526	0.36128841546344415	0.3658956747967098	0.33639019300208534	0.008993415144777965	0.009101725135053421	0.005107545458951522	803	807	698	1076	990	1797
ENSG00000151239	ENSG00000151239.13	twinfilin actin binding protein 1 [Source:HGNC Symbol;Acc:HGNC:9620]	TWF1	protein_coding	Q12792	5756	6.523668579679411	6.546607185219776	3641.1473335764645	0.3606844140222367	0.36635262996080487	0.33075617909949756	0.04266655513885236	0.04485041786073989	0.01957248395917253	2617	3026	2898	2979	4572	7014
ENSG00000149313	ENSG00000149313.11	aminoadipate-semialdehyde dehydrogenase-phosphopantetheinyl transferase [Source:HGNC Symbol;Acc:HGNC:14235]	AASDHPPT	protein_coding	Q9NRN7	60496	5.482910124185273	5.497831942246744	1760.1458872460123	0.35947381281454416	0.36667180290463924	0.3417860486793567	0.004920071321254718	0.004080128514520789	8.264476831981808e-4	1473	1407	1259	1887	1946	3015
ENSG00000132912	ENSG00000132912.12	dynactin subunit 4 [Source:HGNC Symbol;Acc:HGNC:15518]	DCTN4	protein_coding	A0A0S2Z5D4,Q9NSJ5,Q9UJW0	51164	5.598978293107303	5.6146116850842445	1907.9121463301353	0.36952482774001766	0.36671978631479946	0.3408146681443905	0.004843439414167436	0.005545568231405532	8.486250960062732e-4	1525	1627	1334	1836	2185	3526
ENSG00000132294	ENSG00000132294.15	EFR3 homolog A [Source:HGNC Symbol;Acc:HGNC:28970]	EFR3A	protein_coding	Q14156	23167	6.491158836459386	6.505061538767156	3539.8666526626216	0.362378185762717	0.3667420823337216	0.3437083984916827	0.0027993249447936064	0.0029720808994185394	1.0052173164321365e-4	2813	2815	2686	3626	4097	6061
ENSG00000180979	ENSG00000180979.10	leucine rich repeat containing 57 [Source:HGNC Symbol;Acc:HGNC:26719]	LRRC57	protein_coding	A0A024R9M3,Q8N9N7	255252	3.3745608410652173	3.3961987586483384	408.1540879228942	0.37022817702870126	0.3667719371620379	0.3269672844729002	0.022213654684186904	0.03401740124927717	0.037796340766034345	338	283	338	433	415	769
ENSG00000140876	ENSG00000140876.11	nudix hydrolase 7 [Source:HGNC Symbol;Acc:HGNC:8054]	NUDT7	protein_coding	A0A087WVP7,P0C024	283927	3.045245122668809	3.0662093380970648	324.11851909852095	0.36734472040097343	0.3668129894675155	0.3271671522178113	0.01817144791989371	0.026840042297353657	0.03545400008113574	282	238	243	322	355	608
ENSG00000169905	ENSG00000169905.12	torsin 1A interacting protein 2 [Source:HGNC Symbol;Acc:HGNC:24055]	TOR1AIP2	protein_coding	A0A024R957,Q8NFQ8,Q9H496	163590	5.428221034539018	5.446132260919449	1697.3178179170452	0.3611315231611096	0.3668283320561866	0.33669287158663996	0.013940967772821292	0.013539100837886361	0.005285690661412989	1299	1349	1336	1527	2111	3049
ENSG00000083097	ENSG00000083097.14	DOP1 leucine zipper like protein A [Source:HGNC Symbol;Acc:HGNC:21194]	DOPEY1	protein_coding	B2RWN9,Q5JWR5,Q5TA12	23033	3.522832036167392	3.542789244669704	452.24269441899145	0.3501492450136546	0.3668953323805356	0.3275268979920697	0.027159584633382153	0.028515899854060816	0.030505062706269084	379	335	349	437	552	775
ENSG00000170881	ENSG00000170881.5	ring finger protein 139 [Source:HGNC Symbol;Acc:HGNC:17023]	RNF139	protein_coding	Q8WU17	11236	5.57622630029538	5.592431242052325	1878.7189321803032	0.3629051036372283	0.3672644977159642	0.3399109600505318	0.0072504865441431	0.007131918883578997	0.0014784562346074129	1621	1473	1329	1739	2272	3397
ENSG00000101413	ENSG00000101413.12	regulation of nuclear pre-mRNA domain containing 1B [Source:HGNC Symbol;Acc:HGNC:16209]	RPRD1B	protein_coding	Q9NQG5	58490	5.35609532547672	5.370460736873183	1610.8112741073726	0.36835824888708163	0.3673198302993543	0.34335588597243605	0.002606073408365159	0.002472300943419418	2.2202654192197453e-4	1233	1309	1238	1652	1754	2944
ENSG00000130956	ENSG00000130956.14	hyaluronan binding protein 4 [Source:HGNC Symbol;Acc:HGNC:17062]	HABP4	protein_coding	Q5JVS0	22927	4.847530850297207	4.868801872649233	1136.6424639787626	0.3683084808555536	0.3673336716968953	0.3285898782752709	0.026127609527886845	0.026447786956899456	0.01961396653889335	987	935	756	1222	1055	2284
ENSG00000103479	ENSG00000103479.16	RB transcriptional corepressor like 2 [Source:HGNC Symbol;Acc:HGNC:9894]	RBL2	protein_coding	Q08999	5934	6.332335099926148	6.346558733973078	3171.0206505749766	0.36231638410688943	0.3673556140080731	0.3437477811515562	0.0032231230051082394	0.003331499857784404	1.4245503296292893e-4	2546	2482	2420	3122	3774	5490
ENSG00000101052	ENSG00000101052.13	intraflagellar transport 52 [Source:HGNC Symbol;Acc:HGNC:15901]	IFT52	protein_coding	Q9Y366	51098	5.385929315447884	5.402255778398438	1646.8263155347636	0.3669124896171478	0.36749449271422535	0.34015131573433965	0.006613073822064185	0.006933210115861822	0.0020746404853755557	1487	1258	1135	1768	1700	3024
ENSG00000108264	NA	NA	TADA2A	protein_coding	NA	NA	4.520690494046628	4.536461059547609	902.6146232713498	0.3643295797805515	0.3676586856926904	0.3397022077784507	0.005049509901137094	0.005336579380161724	0.0019484883741066725	762	727	634	933	989	1627
ENSG00000165660	ENSG00000165660.8	abraxas 2, BRISC complex subunit [Source:HGNC Symbol;Acc:HGNC:28975]	FAM175B	protein_coding	Q15018	23172	4.738525595920407	4.754279660341538	1049.5110226173354	0.37301931924415105	0.3684466955052134	0.34288957999258063	0.0040085394726320795	0.003930299688830376	8.421356410151146e-4	866	783	818	996	1137	2078
ENSG00000100196	ENSG00000100196.11	KDEL endoplasmic reticulum protein retention receptor 3 [Source:HGNC Symbol;Acc:HGNC:6306]	KDELR3	protein_coding	A0A024R1R0,O43731	11015	4.604469118983582	4.620065686311599	956.3611387081547	0.3697695129570442	0.36851619466452606	0.34212816910406985	0.003777717119080041	0.0041193732732659446	0.0010041113071814676	800	775	674	951	1051	1789
ENSG00000163848	ENSG00000163848.19	zinc finger protein 148 [Source:HGNC Symbol;Acc:HGNC:12933]	ZNF148	protein_coding	Q9UQR1	7707	4.972072099621314	4.988044024651671	1234.9003320656143	0.3724175936208358	0.368540269724855	0.3427409073153568	0.004945964581035095	0.005059711981020701	0.0012772083918071893	926	1004	966	1182	1406	2311
ENSG00000163191	ENSG00000163191.6	S100 calcium binding protein A11 [Source:HGNC Symbol;Acc:HGNC:10488]	S100A11	protein_coding	P31949,V9HWH9	6282	8.764692262704132	8.77900066228868	17126.739565959455	0.36998890199613205	0.3686441708691144	0.3462664650019604	0.0029306402558162137	0.005534435408881504	6.722468399911765e-5	15306	13045	11984	17802	17405	33026
ENSG00000074603	ENSG00000074603.19	dipeptidyl peptidase 8 [Source:HGNC Symbol;Acc:HGNC:16490]	DPP8	protein_coding	A0A024R5Z6,A8K4U2,B4DLA8,Q6V1X1	54878	5.734701802441658	5.748544649337139	2093.8080993009976	0.3685935145452123	0.3689383401903559	0.34660321504649205	0.0017779508306090003	0.0017219418260348452	3.0141404513326933e-5	1674	1604	1637	2020	2397	3869
ENSG00000135272	ENSG00000135272.11	MyoD family inhibitor domain containing [Source:HGNC Symbol;Acc:HGNC:28870]	MDFIC	protein_coding	A0A087X231,Q9P1T7	29969	4.953447923644543	4.973771719583982	1222.2766215055265	0.3820184213368747	0.36928792495514023	0.3361430220066107	0.01707207878395808	0.020860223914320526	0.012158596610638792	864	982	1017	1104	1366	2453
ENSG00000119541	ENSG00000119541.10	vacuolar protein sorting 4 homolog B [Source:HGNC Symbol;Acc:HGNC:10895]	VPS4B	protein_coding	A0A024R2C5,O75351	9525	5.194028933281025	5.209330639601371	1439.9880789838367	0.36624428441117396	0.36930919455456607	0.34371647988481796	0.004164238662435447	0.003654452388102582	5.308116375272184e-4	1172	1122	1088	1343	1707	2648
ENSG00000107249	ENSG00000107249.23	GLIS family zinc finger 3 [Source:HGNC Symbol;Acc:HGNC:28510]	GLIS3	protein_coding	A0A0S2Z689,Q1PHJ8,Q8NEA6	169792	5.8403495210808325	5.85534144165577	2255.74738804794	0.3651181599842355	0.36946109933122795	0.34444642885236015	0.004163321584161348	0.004099456461563921	5.527646324957913e-4	1756	1753	1779	2477	2370	3975
ENSG00000169599	ENSG00000169599.13	NFU1 iron-sulfur cluster scaffold [Source:HGNC Symbol;Acc:HGNC:16287]	NFU1	protein_coding	Q9UMS0	27247	5.699291846462785	5.713149160015716	2043.1261624814128	0.3691520712904605	0.36967184851977714	0.3475094420609108	0.0016926024716263518	0.0015636082876442445	3.396189078142875e-5	1681	1595	1523	2126	2100	3898
ENSG00000256061	ENSG00000256061.7	dynein axonemal assembly factor 4 [Source:HGNC Symbol;Acc:HGNC:21493]	DYX1C1	protein_coding	A0A0S2Z5Z4,Q8WXU2	161582	2.9837985149086532	3.008831075562857	311.32844713710296	0.3789112045359925	0.3697600256720487	0.324594319302646	0.03295705045287306	0.04715211487056816	0.06427502410496894	242	230	258	329	302	615
ENSG00000106484	ENSG00000106484.16	mesoderm specific transcript [Source:HGNC Symbol;Acc:HGNC:7028]	MEST	protein_coding	A0A024R768,A4D1L9,B4DQW6,Q5EB52	4232	4.988381776491902	5.009247643372768	1254.4511141430569	0.3455443969275199	0.3699665417173672	0.3351529712457644	0.03694839611290573	0.02784921615708839	0.02146726508970869	1083	980	883	1495	1305	2019
ENSG00000139842	ENSG00000139842.15	cullin 4A [Source:HGNC Symbol;Acc:HGNC:2554]	CUL4A	protein_coding	A0A0A0MR50,Q13619	8451	6.611955238049819	6.625688146176116	3848.7262816189846	0.36752117420143837	0.37011735773986876	0.34808448478755594	0.0018239882841688216	0.0021622632702664253	3.077001609632871e-5	3138	2913	2981	4160	3964	7044
ENSG00000135968	ENSG00000135968.21	GRIP and coiled-coil domain containing 2 [Source:HGNC Symbol;Acc:HGNC:23218]	GCC2	protein_coding	B3KR21,Q8IWJ2	9648	5.883803757782776	5.903605008331114	2331.0432539408453	0.3770812111593481	0.3703068970840495	0.33795487900357013	0.016831083553544433	0.02120602860531931	0.007783425098867762	1709	1733	2016	2068	2724	4552
ENSG00000128595	ENSG00000128595.17	calumenin [Source:HGNC Symbol;Acc:HGNC:1458]	CALU	protein_coding	A0A024R755,B3KQF5,O43852,Q6IAW5	813	8.233843209870685	8.246724862769826	11843.299927757804	0.36870296489280124	0.37036774726495036	0.3507820869870504	9.85996541423532e-4	0.0019074028351551782	9.399797947890993e-7	9585	9083	9121	12675	12474	21441
ENSG00000140575	ENSG00000140575.13	IQ motif containing GTPase activating protein 1 [Source:HGNC Symbol;Acc:HGNC:6110]	IQGAP1	protein_coding	A0A024RC65,P46940	8826	8.799752632635112	8.813895672857626	17544.278797441624	0.36915672884360445	0.3703917368005022	0.34813401491718143	0.002551751336453903	0.004749515219267208	2.5895026078028638e-5	13522	13827	13779	16583	20791	31894
ENSG00000204856	ENSG00000204856.12	family with sequence similarity 216 member A [Source:HGNC Symbol;Acc:HGNC:30180]	FAM216A	protein_coding	Q8WUB2	29902	4.010509443511776	4.027742384967417	633.6360450838797	0.3722536783818667	0.3704120910917284	0.3399195829632153	0.006987421516446226	0.010263422405904239	0.00555232292798316	481	516	488	642	694	1169
ENSG00000175906	ENSG00000175906.5	ADP ribosylation factor like GTPase 4D [Source:HGNC Symbol;Acc:HGNC:656]	ARL4D	protein_coding	P49703	379	3.6585197715648174	3.6815824630996725	497.3021839885608	0.3824674045667422	0.37047681408714683	0.3319963794316924	0.023749232345674182	0.03265933119978144	0.030796058405544974	440	379	352	482	491	1049
ENSG00000162836	ENSG00000162836.12	acid phosphatase 6, lysophosphatidic [Source:HGNC Symbol;Acc:HGNC:29609]	ACP6	protein_coding	Q9NPH0,X5D289	51205	4.069703892709907	4.08767921499999	660.780688648646	0.3623805159387071	0.3705115264322852	0.3376895344222741	0.011507187360037682	0.013317114349887001	0.00964458249742932	544	520	487	732	662	1209
ENSG00000067177	ENSG00000067177.15	phosphorylase kinase regulatory subunit alpha 1 [Source:HGNC Symbol;Acc:HGNC:8925]	PHKA1	protein_coding	P46020	5255	5.659900464873032	5.680597345574737	1999.069046078196	0.34634344755270113	0.3705916991365865	0.3372890218728813	0.037140565196510156	0.02812088452327589	0.016308192916861718	1722	1525	1446	2363	2175	3091
ENSG00000107443	ENSG00000107443.16	cyclin J [Source:HGNC Symbol;Acc:HGNC:23434]	CCNJ	protein_coding	Q5T5M9	54619	3.7792013833176274	3.7979663547997164	540.2430487375218	0.36447331025066193	0.37070339926798274	0.3352570835393109	0.014248574669239485	0.0188840334213815	0.016135023740305548	431	390	445	576	586	954
ENSG00000116138	ENSG00000116138.13	DnaJ heat shock protein family (Hsp40) member C16 [Source:HGNC Symbol;Acc:HGNC:29157]	DNAJC16	protein_coding	Q9Y2G8	23341	4.373463494747654	4.391043437348339	815.7350868146375	0.3737230025454456	0.37097101368677565	0.3405552519564439	0.007660206017024253	0.010211521632567208	0.005159720722806476	630	701	582	815	913	1494
ENSG00000179715	ENSG00000179715.13	PC-esterase domain containing 1B [Source:HGNC Symbol;Acc:HGNC:28255]	PCED1B	protein_coding	A0A024R115,Q96HM7	91523	7.462964895582691	7.477097390010823	6943.384820944658	0.37285116412285796	0.3716500532830057	0.34953267973122815	0.0021086391936510633	0.0032507837498491564	1.436034980409894e-5	5609	5726	4964	6567	7604	13698
ENSG00000167536	ENSG00000167536.14	dehydrogenase/reductase 13 [Source:HGNC Symbol;Acc:HGNC:28326]	DHRS13	protein_coding	Q6UX07	147015	3.4815621958364353	3.5030276217835685	439.89288878488253	0.3535422662047991	0.37168192057136196	0.32996265791155827	0.03221260806805539	0.03353707846583165	0.03692592729015587	393	330	311	433	534	748
ENSG00000112237	ENSG00000112237.13	cyclin C [Source:HGNC Symbol;Acc:HGNC:1581]	CCNC	protein_coding	P24863,Q7Z4L3	892	5.031456960164146	5.049384911021712	1288.3662896510223	0.37063168055436696	0.3718779351741611	0.34197635575578395	0.010368934836966338	0.010127231017342706	0.0038158972346776393	998	1006	1016	1143	1551	2442
ENSG00000138756	ENSG00000138756.17	BMP2 inducible kinase [Source:HGNC Symbol;Acc:HGNC:18041]	BMP2K	protein_coding	Q9NSY1	55589	4.305885070076346	4.325871787670521	779.3765770716941	0.3642277854099023	0.3724066818220848	0.3377177016382351	0.01921222572037755	0.019727004630800328	0.013478062775758345	627	611	590	688	974	1424
ENSG00000179562	ENSG00000179562.3	GRIP and coiled-coil domain containing 1 [Source:HGNC Symbol;Acc:HGNC:19095]	GCC1	protein_coding	A4D0Z4,Q96CN9	79571	5.236205781576801	5.25446628842931	1486.6238483741226	0.3602921492815761	0.37243954440602983	0.3418429682680647	0.014184268661402079	0.012479958223039883	0.006404776883927727	1252	1147	1089	1721	1434	2682
ENSG00000162736	ENSG00000162736.17	nicastrin [Source:HGNC Symbol;Acc:HGNC:17091]	NCSTN	protein_coding	B4DR82,Q92542	23385	6.775963641201081	6.789896618895278	4311.550745888274	0.37447746914922275	0.3725754157863455	0.35109311715130864	0.0015947767496295323	0.0021622632702664253	8.010013425426076e-6	3570	3510	3043	4211	4640	8404
ENSG00000271147	ENSG00000271147.8	ARMCX5-GPRASP2 readthrough [Source:HGNC Symbol;Acc:HGNC:42000]	RP4-769N13.6	processed_transcript	NA	NA	3.134010062782346	3.1575165462579444	345.43155188191565	0.3782875903887818	0.3727372082858912	0.3304098898895745	0.026734575809938706	0.037603258559174416	0.04692798020625386	265	269	275	369	335	677
ENSG00000109189	ENSG00000109189.13	ubiquitin specific peptidase 46 [Source:HGNC Symbol;Acc:HGNC:20075]	USP46	protein_coding	P62068	64854	3.879808414798798	3.899138152016305	579.4053888239531	0.3697300792645937	0.37299428035834475	0.3380380657601008	0.012820050596665824	0.017785899471791464	0.013234429168432175	516	457	389	590	648	1044
ENSG00000145331	ENSG00000145331.14	tRNA methyltransferase 10A [Source:HGNC Symbol;Acc:HGNC:28403]	TRMT10A	protein_coding	Q8TBZ6,V9HVY8	93587	2.808611741619397	2.8347702818559664	275.47779246023015	0.39079542885440194	0.37323461708501354	0.32763382931706364	0.029057987301686676	0.04564262820278503	0.0646875062862525	206	214	225	257	300	553
ENSG00000173715	ENSG00000173715.17	chromosome 11 open reading frame 80 [Source:HGNC Symbol;Acc:HGNC:26197]	C11orf80	protein_coding	B4DXL1,Q8N6T0	79703	4.116881572882288	4.13530441239362	682.8478680549981	0.36810415695719817	0.37330961920122074	0.3407917090976119	0.011031694922184972	0.013337603275374064	0.00835953562947442	596	484	523	661	806	1222
ENSG00000132170	ENSG00000132170.22	peroxisome proliferator activated receptor gamma [Source:HGNC Symbol;Acc:HGNC:9236]	PPARG	protein_coding	D2KUA6,E9PFX5,P37231,Q4W448	5468	5.147523612346651	5.162308907278752	1393.970632329453	0.37311309545419774	0.3733313249334544	0.3492754732854241	0.0022911946712696274	0.0020222455145095645	1.792988986964091e-4	1120	1122	1026	1457	1457	2615
ENSG00000144559	ENSG00000144559.10	TAM41 mitochondrial translocator assembly and maintenance homolog [Source:HGNC Symbol;Acc:HGNC:25187]	TAMM41	protein_coding	Q96BW9	132001	2.8706474195660476	2.89382184723751	287.7676981963087	0.3507258887400393	0.3733358832937948	0.32456866094548664	0.0442943392651417	0.0434897750507116	0.06773419452097029	244	230	201	319	310	491
ENSG00000070087	ENSG00000070087.14	profilin 2 [Source:HGNC Symbol;Acc:HGNC:8882]	PFN2	protein_coding	P35080	5217	7.812082706077842	7.8251521856903015	8838.963783472662	0.3730663414997732	0.37343030129798926	0.3542904159338229	8.713006249926624e-4	0.0015299291213959	6.64286401195989e-8	7193	6802	6732	8551	9458	17488
ENSG00000139636	ENSG00000139636.15	limb development membrane protein 1 like [Source:HGNC Symbol;Acc:HGNC:18268]	LMBR1L	protein_coding	A0A024R0Y9,A0A024R0Z6,A0A0S2Z6E3,Q6UX01	55716	4.056216950445837	4.0761245222773	655.2066297541403	0.37062957090367915	0.3735741698129653	0.33856298691727904	0.015135781854888376	0.01933252676556508	0.013607877968049522	563	536	440	622	779	1186
ENSG00000119725	ENSG00000119725.20	zinc finger protein 410 [Source:HGNC Symbol;Acc:HGNC:20144]	ZNF410	protein_coding	A0A024R691,Q53FM1,Q86VK4	57862	5.6500062927507635	5.673961940166699	1988.9853089915487	0.3658568913385579	0.37370386660341787	0.3358555359501001	0.041103695652063635	0.04222732236663799	0.025780918026181748	1780	1614	1281	2346	1833	3658
ENSG00000087053	ENSG00000087053.19	myotubularin related protein 2 [Source:HGNC Symbol;Acc:HGNC:7450]	MTMR2	protein_coding	A0A024R3B7,Q13614	8898	5.14530728927621	5.160635638663242	1392.076001637397	0.37589237286782423	0.3740500687656201	0.3496614593756631	0.0029130049910400893	0.002628727617597811	2.930569339636231e-4	1112	1108	1043	1425	1418	2731
ENSG00000135870	ENSG00000135870.12	ring finger and CCCH-type domains 1 [Source:HGNC Symbol;Acc:HGNC:29434]	RC3H1	protein_coding	B7ZMB3,B9EGU6,Q5TC82	149041	4.3755510636699455	4.393413756529041	817.2248296986038	0.36256867601270837	0.37424498138115775	0.3410982277852314	0.01168680362683854	0.010975164915432859	0.006354797912370725	676	652	588	794	992	1412
ENSG00000124762	ENSG00000124762.14	cyclin dependent kinase inhibitor 1A [Source:HGNC Symbol;Acc:HGNC:1784]	CDKN1A	protein_coding	A0A024RCX5,P38936	1026	6.534554207930348	6.54984250209741	3651.7489353628594	0.37171103453994414	0.37440225727212495	0.34700708481134396	0.003732828795433919	0.004374718938513079	3.0970535041024516e-4	3245	2714	2616	3964	3937	6380
ENSG00000124570	ENSG00000124570.21	serpin family B member 6 [Source:HGNC Symbol;Acc:HGNC:8950]	SERPINB6	protein_coding	A0A024QZX3,A0A024QZX5,A0A087X1N8,P35237	5269	6.813487537194691	6.828556593658598	4428.181353393027	0.37521384665385993	0.3747299234028822	0.3512259401425435	0.0030003805426006944	0.003891654336313883	7.432436092272059e-5	3862	3238	3298	4202	4691	9003
ENSG00000120742	ENSG00000120742.11	stress associated endoplasmic reticulum protein 1 [Source:HGNC Symbol;Acc:HGNC:10759]	SERP1	protein_coding	Q9Y6X1	27230	6.644389278388133	6.659289028085218	3938.1033866446423	0.37563597514655317	0.3748017622922643	0.3514566885052432	0.0026738839590925876	0.0034214307757819305	6.16510204036307e-5	3251	3233	2754	3714	4538	7425
ENSG00000121749	ENSG00000121749.15	TBC1 domain family member 15 [Source:HGNC Symbol;Acc:HGNC:25694]	TBC1D15	protein_coding	A8K8E1,Q8TC07	64786	5.251071462916533	5.270523293484519	1502.580700007777	0.38719813835901756	0.3748588791033215	0.3432138424232432	0.010746922380026384	0.015452668453426433	0.006978436420500967	1150	1034	1329	1471	1672	2833
ENSG00000109381	ENSG00000109381.20	E74 like ETS transcription factor 2 [Source:HGNC Symbol;Acc:HGNC:3317]	ELF2	protein_coding	B7Z720,Q15723	1998	4.780240894455632	4.795516271865432	1080.3385382228505	0.37623865024143666	0.37488360985334734	0.35014510777831986	0.0024336431104811807	0.002217703104872625	2.949369363145931e-4	904	799	830	1099	1144	2060
ENSG00000107960	ENSG00000107960.11	STN1 subunit of CST complex [Source:HGNC Symbol;Acc:HGNC:26200]	OBFC1	protein_coding	Q9H668	79991	4.496242959092378	4.512165387689783	887.3373952770393	0.37565494137527145	0.3749573847132478	0.34861782730228075	0.0033980091173030132	0.0037763881274847826	9.274676155879848e-4	727	658	694	918	933	1675
ENSG00000118508	ENSG00000118508.5	RAB32, member RAS oncogene family [Source:HGNC Symbol;Acc:HGNC:9772]	RAB32	protein_coding	Q13637	10981	5.000534964066242	5.023005075482151	1265.6272599867382	0.38277439103833616	0.37513908711653016	0.33878912169501785	0.022847550116712897	0.0295546916966539	0.02025569787074808	1238	816	923	1326	1397	2248
ENSG00000117335	ENSG00000117335.20	CD46 molecule [Source:HGNC Symbol;Acc:HGNC:6953]	CD46	protein_coding	P15529	4179	8.26473135183089	8.279823557542649	12116.509928424999	0.37032190392927217	0.3755251402343108	0.34813402332244553	0.003580585418134002	0.005542282640286766	9.661636227476642e-5	10195	9423	8795	11755	14770	20866
ENSG00000110048	ENSG00000110048.12	oxysterol binding protein [Source:HGNC Symbol;Acc:HGNC:8503]	OSBP	protein_coding	P22059	5007	6.534868519171898	6.548246247950599	3647.054264777965	0.37482752238980577	0.3757169757835948	0.3551372024567107	8.759901527104978e-4	0.0010232469494217075	9.415713712995729e-7	2984	2871	2690	3820	3858	6763
ENSG00000119979	ENSG00000119979.18	DENN domain containing 10 [Source:HGNC Symbol;Acc:HGNC:31793]	FAM45A	protein_coding	B4DMU4,B4DNL9,Q8TCE6	404636	5.005749685865022	5.021261688136539	1264.3158560510135	0.3681841445498776	0.37572588447306143	0.3493115137060669	0.004098261488708148	0.0031666003317727008	7.675445242130602e-4	1022	1006	932	1365	1374	2208
ENSG00000078699	ENSG00000078699.22	CBFA2/RUNX1 partner transcriptional co-repressor 2 [Source:HGNC Symbol;Acc:HGNC:1536]	CBFA2T2	protein_coding	O43439	9139	4.798119642791879	4.812947183877264	1093.7386139765779	0.3728947400822115	0.37586099631147607	0.35101301919166406	0.0021168829382269628	0.0016869431896152382	1.9792367996200892e-4	900	837	825	1131	1194	1993
ENSG00000154309	ENSG00000154309.8	dispatched RND transporter family member 1 [Source:HGNC Symbol;Acc:HGNC:19711]	DISP1	protein_coding	Q96F81	84976	2.7862739530064013	2.8109899650992105	271.0586672007385	0.3882454312291339	0.3758946348348167	0.33136474733152443	0.023941353758048227	0.037196957666222545	0.05465172004813031	204	215	215	269	285	533
ENSG00000141404	ENSG00000141404.16	G protein subunit alpha L [Source:HGNC Symbol;Acc:HGNC:4388]	GNAL	protein_coding	A8K1Y9,P38405	2774	4.493249978095459	4.509264987687315	885.8969679247278	0.3668123454899634	0.37623852573855837	0.34752609848656696	0.005044791025200882	0.004506126322336892	0.0016566928032084865	739	681	655	941	979	1549
ENSG00000150527	ENSG00000150527.17	MIA SH3 domain ER export factor 2 [Source:HGNC Symbol;Acc:HGNC:18432]	CTAGE5	protein_coding	A0A193H6U5,O15320,Q4G155,Q59FD2,Q96PC5	4253	5.908924706827844	5.923373330947767	2364.187395255224	0.37689353037598056	0.37624628762947554	0.3534415183529916	0.0017178609749867193	0.0018321746991961936	4.031427204921399e-5	1965	1701	1871	2458	2528	4374
ENSG00000112183	ENSG00000112183.15	RNA binding motif protein 24 [Source:HGNC Symbol;Acc:HGNC:21539]	RBM24	protein_coding	A8KAI7,B7Z6B4,B7Z6B7,Q9BX46	221662	4.349231768332521	4.373499159370979	805.141953243476	0.388951978150971	0.37625802616556053	0.3362869859267348	0.0311020623989951	0.03705285576812325	0.029975866153674872	583	665	635	796	758	1739
ENSG00000143147	ENSG00000143147.14	G protein-coupled receptor 161 [Source:HGNC Symbol;Acc:HGNC:23694]	GPR161	protein_coding	A0A0A0MQW8,Q8N6U8	23432	4.298571378898158	4.318489860177585	776.2067922570178	0.3512027531412546	0.37631193524915246	0.3398671724173172	0.029448217213315833	0.02114235003831402	0.01782557840903459	672	599	548	831	919	1242
ENSG00000177954	ENSG00000177954.14	ribosomal protein S27 [Source:HGNC Symbol;Acc:HGNC:10416]	RPS27	protein_coding	P42677	6232	9.797250570388771	9.811963658732585	35047.519061574334	0.3813796949629425	0.37709159258443664	0.34535546131478745	0.0022760905025038707	0.005239564113378921	3.121079276872587e-5	31955	25004	25334	35872	37523	65861
ENSG00000187231	ENSG00000187231.14	SEC14 and spectrin domain containing 1 [Source:HGNC Symbol;Acc:HGNC:18379]	SESTD1	protein_coding	B3KTX3,Q86VW0	91404	5.0197987585260195	5.0422334213382225	1282.0644200299241	0.37066498963264255	0.37734389114139166	0.34056762905877447	0.029139928202003947	0.028753106466956557	0.01764854860345472	948	1047	1001	1102	1642	2340
ENSG00000082438	ENSG00000082438.17	cordon-bleu WH2 repeat protein like 1 [Source:HGNC Symbol;Acc:HGNC:23571]	COBLL1	protein_coding	A0A0D9SG04,B7Z2P5,Q53SF7	22837	3.2669523734490564	3.2905085521680886	378.75653558645655	0.38936688703847544	0.37741095225609417	0.3375897843103022	0.020882430548962393	0.03104071150025069	0.033765744680681074	300	312	275	382	375	774
ENSG00000182899	ENSG00000182899.17	ribosomal protein L35a [Source:HGNC Symbol;Acc:HGNC:10345]	RPL35A	protein_coding	P18077	6165	8.190199140446513	8.2034402258306791	11492.478696395441	0.3770949589179896	0.3774564424226461	0.35814636953484136	7.727940478135803e-4	0.0015479182558394788	2.1589738736880288e-7	9750	8486	8689	12096	12238	21096
ENSG00000145247	ENSG00000145247.12	OCIA domain containing 2 [Source:HGNC Symbol;Acc:HGNC:28685]	OCIAD2	protein_coding	Q56VL3	132299	6.166591197602786	6.186090350524779	2837.049096761759	0.3812877163405416	0.3775786999494798	0.346661517878104	0.013594085281501465	0.01680696183926226	0.005366854288136717	2361	1890	2387	3103	2782	5399
ENSG00000196204	ENSG00000196204.11	ring finger protein 216 pseudogene 1 [Source:HGNC Symbol;Acc:HGNC:33610]	RNF216P1	pseudogene	NA	441191	4.258477116486141	4.278911341363089	753.8721276105655	0.38556630915481993	0.37770286042612156	0.34474614262470427	0.013658003701522621	0.015759696831969094	0.009921726880199433	643	553	572	733	746	1592
ENSG00000181929	ENSG00000181929.13	protein kinase AMP-activated non-catalytic subunit gamma 1 [Source:HGNC Symbol;Acc:HGNC:9385]	PRKAG1	protein_coding	A0A024R125,P54619	5571	6.022788089963095	6.039572145826254	2562.6420297527643	0.3743139053743131	0.37781714474755	0.35105380371612627	0.006233122285574666	0.006471410212997118	9.872520750805686e-4	2208	1987	1813	2797	2484	4939
ENSG00000131981	ENSG00000131981.16	galectin 3 [Source:HGNC Symbol;Acc:HGNC:6563]	LGALS3	protein_coding	A0A024R693,P17931	3958	5.924831049338181	5.94133195598977	2392.778132097834	0.3776802253872553	0.37788651905517523	0.352050051870253	0.004949564401680511	0.005295250775062356	4.4406822708693155e-4	2065	1865	1683	2165	2764	4682
ENSG00000122958	ENSG00000122958.15	VPS26, retromer complex component A [Source:HGNC Symbol;Acc:HGNC:12711]	VPS26A	protein_coding	B4DLT1,O75436	9559	6.364282943521538	6.378675992234097	3241.943575124011	0.37909257560733445	0.37813785375018716	0.3560413336734234	0.0015873946449351136	0.001904056998384459	1.3544966714680051e-5	2507	2493	2577	3157	3710	5989
ENSG00000116539	ENSG00000116539.13	ASH1 like histone lysine methyltransferase [Source:HGNC Symbol;Acc:HGNC:19088]	ASH1L	protein_coding	Q9NR48	55870	6.194573312492223	6.2150563480681935	2895.4484978160226	0.3571662305016959	0.37839372154042467	0.3461982699692682	0.028981803605405188	0.022898903452339043	0.008803492982160578	2379	2264	2130	3006	3654	4426
ENSG00000162604	ENSG00000162604.12	TM2 domain containing 1 [Source:HGNC Symbol;Acc:HGNC:24142]	TM2D1	protein_coding	Q9BX74	83941	4.06639466047035	4.087050277882477	659.7634148606535	0.3814634616718283	0.3788491368787027	0.3447695919571755	0.01382587207171763	0.01744907781029129	0.01075307209915494	571	490	486	583	773	1299
ENSG00000126653	ENSG00000126653.18	nuclear speckle splicing regulatory protein 1 [Source:HGNC Symbol;Acc:HGNC:25305]	NSRP1	protein_coding	A0A024QZ33,B7ZL27,Q9H0G5	84081	5.3884834200065095	5.40789690283982	1652.8115262986014	0.3910926191578739	0.37912093525103857	0.3488943641643022	0.009674993164337653	0.013444058432563074	0.005167735033659481	1251	1160	1447	1666	1717	3247
ENSG00000086065	ENSG00000086065.14	charged multivesicular body protein 5 [Source:HGNC Symbol;Acc:HGNC:26942]	CHMP5	protein_coding	Q9NZZ3	51510	6.648137089455393	6.663254126950841	3948.6201418172836	0.37913082953480576	0.3793316122328193	0.3560575727986166	0.0024423463604413766	0.0030150999183997974	3.590180835960148e-5	3417	2890	2946	3658	4507	7671
ENSG00000119782	ENSG00000119782.14	FKBP prolyl isomerase 1B [Source:HGNC Symbol;Acc:HGNC:3712]	FKBP1B	protein_coding	F8W6G9,P68106	2281	3.0702610989212884	3.0980193800696947	330.7620906016008	0.3981206395166257	0.37948764681518043	0.3342207412678597	0.03428347194604171	0.04581858922616326	0.05711720370642301	271	260	244	307	331	720
ENSG00000203879	ENSG00000203879.12	GDP dissociation inhibitor 1 [Source:HGNC Symbol;Acc:HGNC:4226]	GDI1	protein_coding	A0A0S2Z3X8,P31150	2664	6.100516093387801	6.115753853783987	2700.8828328788572	0.38013570424093607	0.3794983148772227	0.35608010036875404	0.0023859919438168667	0.002644637304102559	5.213015360729731e-5	2319	1963	2045	2523	3069	5232
ENSG00000164970	ENSG00000164970.15	family with sequence similarity 219 member A [Source:HGNC Symbol;Acc:HGNC:19920]	FAM219A	protein_coding	Q8IW50	203259	4.9028358861789805	4.923338054882281	1180.221055222387	0.3791390139338464	0.37950420605806456	0.34589925838660024	0.01611161056232505	0.01632817850774748	0.008383835631902072	947	848	965	1024	1433	2274
ENSG00000181472	ENSG00000181472.5	zinc finger and BTB domain containing 2 [Source:HGNC Symbol;Acc:HGNC:20868]	ZBTB2	protein_coding	Q8N680	57621	4.6594878189657605	4.676789546150779	994.5207680867059	0.38599620195935697	0.379574539031852	0.35263263305410164	0.004591683926908072	0.0052375319564090935	0.0013908283617002437	788	826	713	979	1048	1973
ENSG00000149970	ENSG00000149970.16	connector enhancer of kinase suppressor of Ras 2 [Source:HGNC Symbol;Acc:HGNC:19701]	CNKSR2	protein_coding	B3KPN2,Q8WXI2	22866	4.471864971976303	4.4914499387643785	875.1835722103353	0.37201032756935404	0.3798725060383117	0.3436358095577941	0.015048834131410307	0.015726019553321653	0.010977289501733675	658	667	716	992	897	1539
ENSG00000178700	ENSG00000178700.8	dihydrofolate reductase 2 [Source:HGNC Symbol;Acc:HGNC:27309]	DHFRL1	protein_coding	Q86XF0	200895	4.213725321342864	4.232266310630909	730.6661409507241	0.3793600543811858	0.3800031896469973	0.34733828382734316	0.008626397346600171	0.011344558474974883	0.00663332074194945	559	543	603	786	767	1332
ENSG00000128487	ENSG00000128487.16	sperm antigen with calponin homology and coiled-coil domains 1 [Source:HGNC Symbol;Acc:HGNC:30615]	SPECC1	protein_coding	A0A024QYY9,B4DW07,B4E2A4,Q5M775	92521	7.074078125530254	7.087285267566313	5299.75703759219	0.38065374787391926	0.38041538217379317	0.3616487072371984	5.241502364498841e-4	7.898381659301836e-4	6.230392408223231e-9	4380	4155	3865	5352	5782	9940
ENSG00000151327	ENSG00000151327.12	family with sequence similarity 177 member A1 [Source:HGNC Symbol;Acc:HGNC:19829]	FAM177A1	protein_coding	Q8N128	101927178,283635	6.065819531797416	6.083295910158811	2640.8618414696302	0.3881824573122166	0.38151692353474254	0.3540180698525653	0.005708999163945069	0.007539376312650738	9.427747903494409e-4	1939	2000	2218	2484	3000	5093
ENSG00000100441	ENSG00000100441.10	KH and NYN domain containing [Source:HGNC Symbol;Acc:HGNC:20166]	KHNYN	protein_coding	A8K6L5,O15037	23351	6.8879528635487155	6.903527591811305	4666.298720667899	0.3837876615425888	0.38151990138284825	0.35819069927019176	0.002861824250876522	0.003941025024679598	1.2256660614057003e-4	4002	3207	3704	4835	5193	8358
ENSG00000163249	ENSG00000163249.12	cyclin Y like 1 [Source:HGNC Symbol;Acc:HGNC:26868]	CCNYL1	protein_coding	Q8N7R7	151195	5.222100440251898	5.23795617587108	1468.7754288530582	0.3817160102047463	0.38152666870464974	0.35671886482261	0.0027850054666113634	0.0025908855978131673	1.9275138683492974e-4	1158	1133	1140	1381	1706	2770
ENSG00000101126	ENSG00000101126.18	activity dependent neuroprotector homeobox [Source:HGNC Symbol;Acc:HGNC:15766]	ADNP	protein_coding	Q6DHZ8,Q9H2P0	23394	6.837152917236878	6.850702821365668	4497.676559508082	0.3827036312389699	0.3818519640562594	0.3624199545635375	6.29721187261012e-4	8.719951685771565e-4	4.404855361487892e-8	3550	3541	3414	4531	4844	8574
ENSG00000147050	ENSG00000147050.15	lysine demethylase 6A [Source:HGNC Symbol;Acc:HGNC:12637]	KDM6A	protein_coding	B4E0L8,B7ZKN1,B7ZKN5,B7ZKN6,E1U0S6,O15550,Q59HG3,Q86TD1	7403	4.704155592701179	4.72074548404394	1026.0091925099225	0.37359916632021695	0.3823112682813646	0.3534812911755893	0.0052325696716684165	0.004244665564362688	0.0012817754217736527	818	790	787	1032	1211	1780
ENSG00000186141	ENSG00000186141.9	RNA polymerase III subunit C [Source:HGNC Symbol;Acc:HGNC:30076]	POLR3C	protein_coding	A0A024R4C1,Q9BUI4	10623	4.673154344844427	4.690816902985563	1004.62878673288	0.37996921128705263	0.3825841518565165	0.3536583351886905	0.006099701981474542	0.005877018848095331	0.0021590937069915135	838	784	727	1088	992	1929
ENSG00000167380	ENSG00000167380.16	zinc finger protein 226 [Source:HGNC Symbol;Acc:HGNC:13019]	ZNF226	protein_coding	A0A024R0P4,B2RBM0,Q9NR94,Q9NYT6	7769	4.49657226194179	4.516575956729146	889.7612883170134	0.3844359580059074	0.38263623353779935	0.3470768467311887	0.011680770021036135	0.012763888094385445	0.007110254628309797	785	669	630	938	859	1789
ENSG00000172216	ENSG00000172216.6	CCAAT enhancer binding protein beta [Source:HGNC Symbol;Acc:HGNC:1834]	CEBPB	protein_coding	P17676	1051	6.877448058910305	6.90130755328789	4658.892429909031	0.39871619815629933	0.3826782487459682	0.34666494804344933	0.02631027027134344	0.037999701882083084	0.013872282066331296	3966	4184	2761	5017	4759	8730
ENSG00000182093	ENSG00000182093.16	guided entry of tail-anchored proteins factor 1 [Source:HGNC Symbol;Acc:HGNC:12790]	WRB	protein_coding	O00258	7485	4.834467321574918	4.860309819852827	1129.9546179100316	0.3721990612815761	0.382897096842517	0.34157168560295686	0.0439463006451537	0.04312758338294434	0.031013270864232768	982	934	730	986	1481	1990
ENSG00000102763	ENSG00000102763.18	von Willebrand factor A domain containing 8 [Source:HGNC Symbol;Acc:HGNC:29071]	VWA8	protein_coding	A3KMH1	23078	5.007093348360072	5.025700575724944	1268.6289459767484	0.36394963958151494	0.3829117241139225	0.3516068085273194	0.015327933269261225	0.01052971941471555	0.005671850571144248	1034	1006	921	1429	1417	2057
ENSG00000198431	ENSG00000198431.16	thioredoxin reductase 1 [Source:HGNC Symbol;Acc:HGNC:12437]	TXNRD1	protein_coding	B7Z2S5,Q16881	7296	10.289143462581464	10.3066120500416	49396.89619426346	0.3741594147002886	0.38341706460252567	0.3573183778530532	0.007708956626530512	0.012335343035229332	7.69926588618041e-4	40293	38474	36590	57913	48251	87569
ENSG00000158604	ENSG00000158604.15	transmembrane p24 trafficking protein 4 [Source:HGNC Symbol;Acc:HGNC:22301]	TMED4	protein_coding	F8W7F7,Q7Z7H5	222068	6.390715778720063	6.405194722978234	3302.8440638022284	0.38069610514359886	0.38361361824883056	0.3615055158194195	0.0013097730832998201	0.001457167825936127	1.0409573663999992e-5	2748	2556	2413	3564	3490	5982
ENSG00000040275	ENSG00000040275.17	spindle apparatus coiled-coil protein 1 [Source:HGNC Symbol;Acc:HGNC:26010]	SPDL1	protein_coding	Q96EA4	54908	6.949780073789685	6.965464616107911	4870.333660218874	0.38658637534301443	0.3842568854924836	0.3606543337859763	0.0026488320708623714	0.0036533468574979325	7.182204306297246e-5	3631	3930	3789	5047	4971	9511
ENSG00000153179	ENSG00000153179.13	Ras association domain family member 3 [Source:HGNC Symbol;Acc:HGNC:14271]	RASSF3	protein_coding	Q86WH2	283349	5.542652852066485	5.561302204470284	1838.9327849420902	0.3726303590913974	0.3844761681008731	0.3546681891777963	0.011410621628483237	0.010135424544438809	0.0029281252349436823	1456	1470	1364	1749	2325	3120
ENSG00000168785	ENSG00000168785.8	tetraspanin 5 [Source:HGNC Symbol;Acc:HGNC:17753]	TSPAN5	protein_coding	P62079	10098	4.2068311892645225	4.226042706904245	727.4085454329628	0.38085012956394043	0.3846355018896406	0.3513197661590521	0.008947545508559682	0.011260480777460807	0.006285729359818825	647	565	490	772	786	1314
ENSG00000156298	ENSG00000156298.12	tetraspanin 7 [Source:HGNC Symbol;Acc:HGNC:11854]	TSPAN7	protein_coding	P41732	7102	3.4971426919041315	3.5179223123602075	444.73022606425695	0.3621243340223948	0.3848704657054892	0.34391496808967575	0.024393669414098217	0.023542738953079723	0.025062443489113503	363	331	343	500	481	751
ENSG00000008282	ENSG00000008282.8	synaptophysin like 1 [Source:HGNC Symbol;Acc:HGNC:11507]	SYPL1	protein_coding	A4D0R1,Q16563	6856	6.568869324219092	6.5840222529126615	3738.4212694563066	0.3813608941723979	0.3848980135594486	0.36154640900288204	0.002019908208972768	0.0023351764109031353	2.7910005386687944e-5	3169	2773	2792	3656	4449	6630
ENSG00000180758	ENSG00000180758.12	G protein-coupled receptor 157 [Source:HGNC Symbol;Acc:HGNC:23687]	GPR157	protein_coding	Q5UAW9	80045	3.93033962271279	3.954365015843632	602.6465303275007	0.35937654125119006	0.38502337788195606	0.3417107464891025	0.04887741709481693	0.04081759575175057	0.03862722626534668	473	520	412	637	733	955
ENSG00000197989	ENSG00000197989.14	small nucleolar RNA host gene 12 [Source:HGNC Symbol;Acc:HGNC:30062]	SNHG12	antisense	NA	85028	4.34465309916971	4.3648838115181885	800.8973019380888	0.3745502960532276	0.3850626560128878	0.3506895463998611	0.014736609875598543	0.014737877321871515	0.008571915288685212	669	626	576	731	1003	1433
ENSG00000103966	ENSG00000103966.11	EH domain containing 4 [Source:HGNC Symbol;Acc:HGNC:3245]	EHD4	protein_coding	A0A024R9N6,A8K9B9,Q9H223	30844	4.938752835247786	4.955054470756449	1207.1866606682693	0.3850899042337315	0.3852993140045095	0.3590060279543168	0.0029157159264587267	0.002733925628521078	4.2028758368258456e-4	940	898	975	1227	1359	2188
ENSG00000114209	ENSG00000114209.15	programmed cell death 10 [Source:HGNC Symbol;Acc:HGNC:8761]	PDCD10	protein_coding	C9J363,Q9BUL8	11235	5.380015305477845	5.395823188599645	1638.7129243270524	0.3864465650239583	0.3853014034921801	0.36145739142214234	0.002176154236284696	0.0019926547264718375	6.91862924430135e-5	1337	1229	1260	1534	1859	3189
ENSG00000075292	ENSG00000075292.19	zinc finger protein 638 [Source:HGNC Symbol;Acc:HGNC:17894]	ZNF638	protein_coding	A8K583,Q14966	27332	7.3032027599935665	7.318674686065235	6223.446105202198	0.38388457566868955	0.3854103393884735	0.36211429340702855	0.0023780937315323225	0.00344240100908363	6.188010350066264e-5	4872	4644	4987	6828	6409	11364
ENSG00000116095	ENSG00000116095.11	pleckstrin homology domain containing A3 [Source:HGNC Symbol;Acc:HGNC:14338]	PLEKHA3	protein_coding	Q9HB20	65977	4.266750050637725	4.293631193412653	761.782521667856	0.3825733524467418	0.3855125323534346	0.34086132364222005	0.04358946833323734	0.04722818821959556	0.03798487330330576	557	624	594	624	973	1462
ENSG00000089335	ENSG00000089335.21	zinc finger protein 302 [Source:HGNC Symbol;Acc:HGNC:13848]	ZNF302	protein_coding	A0A087WYF4,B3KY96,B4DMN2,D6R9Q0,E7EVR1,Q8NC84,Q9NR11	55900	5.61891521463856	5.640612159663491	1941.5334720452752	0.3881735690873938	0.3855538939987716	0.35094518943584446	0.019078636256692795	0.02040235174586897	0.007389910477481533	1426	1517	1581	1655	2214	4059
ENSG00000262001	ENSG00000262001.1	DLGAP1 antisense RNA 2 [Source:HGNC Symbol;Acc:HGNC:28146]	DLGAP1-AS2	antisense	NA	NA	3.238471950482813	3.2622479043311996	371.30486947637064	0.40039381425772264	0.38565474193737154	0.34655059542212513	0.016763366243407452	0.026066043228846262	0.02669395115379112	287	287	292	363	380	764
ENSG00000172915	ENSG00000172915.18	neurobeachin [Source:HGNC Symbol;Acc:HGNC:7648]	NBEA	protein_coding	B3KXQ8,Q5T321,Q8NFP9	26960	4.606605836054571	4.626245456144408	961.2147442661216	0.36290050116641376	0.3858150600952167	0.35163363212442755	0.021154091747234045	0.0141162329675694	0.00922439841592264	779	720	741	1010	1167	1539
ENSG00000160746	ENSG00000160746.13	anoctamin 10 [Source:HGNC Symbol;Acc:HGNC:25519]	ANO10	protein_coding	A0A024R2S0,Q9NW15	55129	5.1866159350401615	5.205050347404086	1436.6172065360674	0.37320889178199085	0.38582003230683964	0.3558183617238394	0.009936996668885756	0.008491081711217744	0.0034350730162864473	1189	1144	1019	1652	1486	2475
ENSG00000144048	ENSG00000144048.10	dual specificity phosphatase 11 [Source:HGNC Symbol;Acc:HGNC:3066]	DUSP11	protein_coding	O75319	8446	5.181256807345486	5.198338299202966	1428.658446925425	0.39081882966118475	0.38611604113812514	0.35981362387289195	0.003574051221728021	0.0036617559990562887	4.377610265354265e-4	1208	1011	1118	1361	1555	2850
ENSG00000117036	ENSG00000117036.12	ETS variant transcription factor 3 [Source:HGNC Symbol;Acc:HGNC:3492]	ETV3	protein_coding	P41162	2117	4.778299759386293	4.798354193978713	1083.1213607887805	0.38324748061504	0.38649489793018643	0.3528616876373819	0.013771636848460595	0.013917127272325615	0.008069501984806701	782	825	910	1157	1231	1842
ENSG00000130413	ENSG00000130413.15	serine/threonine kinase 33 [Source:HGNC Symbol;Acc:HGNC:14568]	STK33	protein_coding	B3KS39,B4DDH2,F8WAK5,Q9BYT3	65975	2.6742642689241816	2.6993948957976124	251.31182358384092	0.3552322069336919	0.38650433833796927	0.33231643663295907	0.05614861083714548	0.046465937581081744	0.07787014902466106	213	181	192	276	285	415
ENSG00000117016	ENSG00000117016.10	regulating synaptic membrane exocytosis 3 [Source:HGNC Symbol;Acc:HGNC:21292]	RIMS3	protein_coding	Q9UJD0	9783	3.6832121099038075	3.7024926090072774	505.3233132793632	0.3803274339107616	0.38689240772119915	0.35205749322152013	0.00927165796925013	0.012587847420391471	0.008423163001016412	412	368	398	507	584	904
ENSG00000054793	ENSG00000054793.14	ATPase phospholipid transporting 9A (putative) [Source:HGNC Symbol;Acc:HGNC:13540]	ATP9A	protein_coding	B4DR18,O75110,Q2NLD0	10079	6.760875382427952	6.775651577738608	4270.43949752969	0.3836053850330763	0.38694963784471714	0.36460857513622474	0.0014572794941000466	0.0017496903401466616	9.986445779442794e-6	3467	3388	3105	4458	4871	7425
ENSG00000175309	ENSG00000175309.15	5-phosphohydroxy-L-lysine phospho-lyase [Source:HGNC Symbol;Acc:HGNC:28249]	PHYKPL	protein_coding	Q8IUZ5	85007	4.496795334582423	4.51775842643496	890.0155567978753	0.3950147125817499	0.3873552430107293	0.35357525776928694	0.011701302936283459	0.013300447485823848	0.0067480228840049485	786	654	642	847	905	1887
ENSG00000131080	ENSG00000131080.15	ectodysplasin A2 receptor [Source:HGNC Symbol;Acc:HGNC:17756]	EDA2R	protein_coding	B2RBZ9,B4DQY6,Q9HAV5	60401	4.798909049860932	4.81552666649847	1095.8878507836073	0.3822570244775039	0.3879236995399642	0.36043790488955363	0.0036515983023396154	0.0030510445294372585	6.934825030213247e-4	856	883	813	1166	1211	1934
ENSG00000125821	ENSG00000125821.13	D-aminoacyl-tRNA deacylase 1 [Source:HGNC Symbol;Acc:HGNC:16219]	DTD1	protein_coding	Q8TEA8	92675	6.651045513919514	6.665872383463342	3956.504544475951	0.3880538476374202	0.3882967933616022	0.3668966026836752	0.0012013409412617712	0.0014786833822027516	3.422183076580544e-6	3126	3110	2983	4097	4049	7741
ENSG00000136874	ENSG00000136874.11	syntaxin 17 [Source:HGNC Symbol;Acc:HGNC:11432]	STX17	protein_coding	P56962	55014	4.71782831855508	4.7362788460274485	1037.5625484619811	0.37152193269610306	0.38849034470736904	0.3568717603396739	0.01115898492579619	0.008123507421836314	0.004255914291403923	850	766	800	1157	1154	1722
ENSG00000115145	ENSG00000115145.10	signal transducing adaptor molecule 2 [Source:HGNC Symbol;Acc:HGNC:11358]	STAM2	protein_coding	O75886	10254	5.311138970277229	5.328270067102343	1564.4625985170287	0.3896594451622986	0.3885135571897873	0.3611602861309676	0.0039774978049128855	0.004199481625248457	7.217570415015358e-4	1167	1185	1285	1649	1720	2805
ENSG00000047579	ENSG00000047579.20	dystrobrevin binding protein 1 [Source:HGNC Symbol;Acc:HGNC:17328]	DTNBP1	protein_coding	A0A087WYP9,A0A0S2Z5U8,A6NFV8,D6RJC6,Q96EV8	84062	3.6097699240263483	3.6336369591154534	481.2865081619938	0.39229054633795063	0.38857051885036503	0.34854680740796645	0.01996596619718889	0.027539909047296883	0.024412520406709878	428	367	330	513	466	960
ENSG00000178919	ENSG00000178919.9	forkhead box E1 [Source:HGNC Symbol;Acc:HGNC:3806]	FOXE1	protein_coding	O00358	2304	3.774081487445236	3.795837567092344	539.3212092978853	0.38560400645197596	0.3889055190756672	0.3507993396731843	0.016353894889621617	0.021814238163299724	0.01786100227234759	406	413	435	603	535	1002
ENSG00000006715	ENSG00000006715.16	VPS41 subunit of HOPS complex [Source:HGNC Symbol;Acc:HGNC:12713]	VPS41	protein_coding	P49754	27072	5.93557201400784	5.952697106425227	2413.082784332751	0.38445786144761407	0.38917757696398847	0.3624303962651062	0.005027878174598111	0.004952060958353037	5.709322113514827e-4	1813	1924	1874	2470	2863	4108
ENSG00000137845	ENSG00000137845.15	ADAM metallopeptidase domain 10 [Source:HGNC Symbol;Acc:HGNC:188]	ADAM10	protein_coding	A0A024R5U5,O14672	102	7.575558929440117	7.59138058694595	7517.131929923006	0.3860714545085552	0.3892786286634993	0.36594358077947364	0.0024943639571119243	0.0036279549165856573	3.4645234097676395e-5	5819	5985	5695	7238	9095	13341
ENSG00000043514	ENSG00000043514.17	tRNA isopentenyltransferase 1 [Source:HGNC Symbol;Acc:HGNC:20286]	TRIT1	protein_coding	Q3T7C7,Q53F11,Q9H3H1	54802	4.320602440739627	4.344743153348917	789.6856820194861	0.39790084405789955	0.38935269383209176	0.35032310289178586	0.020382069730152722	0.02806087892439814	0.020187661023831495	700	657	489	843	790	1531
ENSG00000075391	ENSG00000075391.16	RAS protein activator like 2 [Source:HGNC Symbol;Acc:HGNC:9874]	RASAL2	protein_coding	A8K2P3,Q9UJF2	9462	5.017148500350009	5.033406581653585	1274.9264012090416	0.3820317065202351	0.3893954199322154	0.36299788723151316	0.003152156094150875	0.0023740201810268646	3.567363895057983e-4	1025	959	984	1336	1453	2216
ENSG00000116729	ENSG00000116729.14	Wnt ligand secretion mediator [Source:HGNC Symbol;Acc:HGNC:30238]	WLS	protein_coding	Q5T9L3	79971	4.325007096556224	4.346744440468304	791.7304741562862	0.36298097807383056	0.39007217390101545	0.35212058739357094	0.028048234136541936	0.02198707302404118	0.017856312392694085	659	592	592	944	819	1308
ENSG00000198755	ENSG00000198755.11	ribosomal protein L10a [Source:HGNC Symbol;Acc:HGNC:10299]	RPL10A	protein_coding	A0A024RCW3,P62906	4736	9.154170855026319	9.169082687264165	22445.44383331493	0.39202725365120245	0.39034145480502697	0.3688683421372467	0.0012286992791499928	0.002789817653463949	2.84283820408473e-6	19709	17059	15631	23680	23873	41639
ENSG00000129197	ENSG00000129197.14	RPA interacting protein [Source:HGNC Symbol;Acc:HGNC:28641]	RPAIN	protein_coding	A0A0A0MR35,A0A0A0MSE7,A0A0B4J1T3,B3KTT3,E9PDG9,Q86UA6	84268	5.94185634775139	5.960764449394824	2426.3328660087845	0.38921026857994945	0.3904090139366791	0.36113959722238365	0.008062553252121948	0.008959802463490155	0.0018393364858583468	1958	1708	1981	2673	2349	4686
ENSG00000086189	ENSG00000086189.10	DIMT1 rRNA methyltransferase and ribosome maturation factor [Source:HGNC Symbol;Acc:HGNC:30217]	DIMT1	protein_coding	A0A0C4DGB1,A8K9K8,Q9UNQ2	27292	5.179436484040001	5.197476283250627	1428.5080736831173	0.3947521308787407	0.39063142314885085	0.3621336313788826	0.00457546373978737	0.005418979836610129	0.0012036180168518717	1131	992	1199	1479	1571	2615
ENSG00000170417	ENSG00000170417.16	transmembrane protein 182 [Source:HGNC Symbol;Acc:HGNC:26391]	TMEM182	protein_coding	Q6ZP80	130827	2.712317420178261	2.7377629602142717	258.1719020916082	0.35624830915961	0.39066145766739796	0.33624269360612014	0.05640542454337246	0.045559340832740054	0.07461446282775215	216	197	188	295	281	427
ENSG00000125686	ENSG00000125686.12	mediator complex subunit 1 [Source:HGNC Symbol;Acc:HGNC:9234]	MED1	protein_coding	Q15648	5469	6.818714555689539	6.83875558935618	4463.165576809318	0.37643584700060867	0.3906637734600884	0.36141756203763675	0.014682469718064278	0.015234076045481491	0.0035585709501493564	3481	3425	3470	5335	4619	7337
ENSG00000005955	NA	NA	GGNBP2	protein_coding	NA	NA	5.999722704282256	6.0154317268026665	2520.062125299353	0.3928638585474206	0.3906638784804515	0.36714806426578966	0.001673986916777463	0.0019411600822377888	3.7800611383369696e-5	1917	1908	2033	2629	2711	4679
ENSG00000165714	ENSG00000165714.11	BLOC-1 related complex subunit 5 [Source:HGNC Symbol;Acc:HGNC:17950]	LOH12CR1	protein_coding	G3V1P3,Q969J3	118426	2.874765416022559	2.8998747931474878	288.3656742316061	0.400401842387803	0.39066439118179025	0.34719288064015735	0.01797349569389693	0.02803648372946499	0.03677100755400576	231	237	204	286	306	570
ENSG00000010278	ENSG00000010278.14	CD9 molecule [Source:HGNC Symbol;Acc:HGNC:1709]	CD9	protein_coding	A6NNI4,B4DK09,P21926	928	7.1032866491437945	7.1191356415047915	5417.989437452398	0.3942073189588806	0.39079056017249125	0.36746709437788116	0.0019015026795259305	0.0029566576868562907	2.7399829382818733e-5	4890	3999	3766	5443	6038	10094
ENSG00000183049	ENSG00000183049.12	calcium/calmodulin dependent protein kinase ID [Source:HGNC Symbol;Acc:HGNC:19341]	CAMK1D	protein_coding	Q5SQQ7,Q8IU85	57118	5.469124436778014	5.484662814062266	1743.243424487466	0.3909296280625771	0.3911469094998864	0.36816370795160686	0.0013627919816758358	0.001234207239882912	1.5151015032669704e-5	1404	1383	1273	1692	1997	3266
ENSG00000156256	ENSG00000156256.15	ubiquitin specific peptidase 16 [Source:HGNC Symbol;Acc:HGNC:12614]	USP16	protein_coding	Q9Y5T5	10600	5.304349146852239	5.320538059086086	1555.9696255949202	0.39057367406192073	0.39134064247281924	0.36626679052048966	0.0020980515766507507	0.001991489147270626	1.347421289275994e-4	1255	1125	1240	1645	1678	2844
ENSG00000136783	ENSG00000136783.10	nipsnap homolog 3A [Source:HGNC Symbol;Acc:HGNC:23619]	NIPSNAP3A	protein_coding	Q9UFN0	25934	4.583777194551859	4.604873458761879	946.744385539776	0.3789245333217458	0.3913745901749022	0.3537932477351783	0.018189150373608298	0.016481814156222647	0.009987240945712381	742	679	779	933	1179	1588
ENSG00000188493	ENSG00000188493.15	chromosome 19 open reading frame 54 [Source:HGNC Symbol;Acc:HGNC:24758]	C19orf54	protein_coding	Q5BKX5	284325	5.199530507097403	5.216875007309519	1446.9870488693787	0.39473229283868744	0.3914181072363647	0.3654596635352685	0.003473156695415595	0.0032168679298379458	3.195691590797718e-4	1168	1098	1105	1387	1511	2992
ENSG00000100316	ENSG00000100316.16	ribosomal protein L3 [Source:HGNC Symbol;Acc:HGNC:10332]	RPL3	protein_coding	B3KS36,P39023,Q96QL0	6122	10.480737614374362	10.495814627496078	56303.65513234881	0.3942532418836505	0.3914465041061455	0.3702703991143832	0.0013415791898576666	0.003408183701729112	3.1816406461011747e-6	48474	44634	38243	58693	61669	102818
ENSG00000138750	ENSG00000138750.15	nucleoporin 54 [Source:HGNC Symbol;Acc:HGNC:17359]	NUP54	protein_coding	Q7Z3B4	53371	5.273594029935741	5.288971754707354	1522.0201319477294	0.3913822379460827	0.39149659876148896	0.3684236980790332	0.0011790559635669853	0.0010132759878965075	1.5578952043267486e-5	1207	1152	1182	1539	1696	2819
ENSG00000104412	ENSG00000104412.8	ER membrane protein complex subunit 2 [Source:HGNC Symbol;Acc:HGNC:28963]	EMC2	protein_coding	Q15006	9694	5.067283481958039	5.08691035608543	1323.1615999067221	0.394456797721822	0.3917057833461707	0.360201980962189	0.008290806124123888	0.009828478006895732	0.0038240199857854703	1007	929	1136	1386	1491	2334
ENSG00000119231	ENSG00000119231.11	SUMO specific peptidase 5 [Source:HGNC Symbol;Acc:HGNC:28407]	SENP5	protein_coding	B2R9F5,Q96HI0	205564	4.144276881284811	4.162642893044874	695.8354529151384	0.3926837300855476	0.39178942741591244	0.3621177769884049	0.0046070673082953895	0.006054242472065736	0.0021091655387382815	552	533	534	735	713	1337
ENSG00000163171	ENSG00000163171.8	CDC42 effector protein 3 [Source:HGNC Symbol;Acc:HGNC:16943]	CDC42EP3	protein_coding	Q9UKI2	10602	6.195305598148012	6.212603785969783	2888.5567679660835	0.39447898152211175	0.39196170959728643	0.36436152080787326	0.0038148265296456614	0.004505245708720538	2.524083602428989e-4	2198	2194	2323	2877	2929	5926
ENSG00000234608	ENSG00000234608.8	MAPKAPK5 antisense RNA 1 [Source:HGNC Symbol;Acc:HGNC:24091]	MAPKAPK5-AS1	lincRNA	NA	51275	4.406318713199257	4.425060353799537	835.0042262739826	0.394090132813025	0.3920426105352637	0.3622804357258135	0.004994234772625902	0.0060739431025613015	0.00197477308749349	732	625	591	870	857	1625
ENSG00000165487	ENSG00000165487.14	mitochondrial calcium uptake 2 [Source:HGNC Symbol;Acc:HGNC:31830]	MICU2	protein_coding	A0A0S2Z6V5,Q8IYU8	221154	4.830992195018034	4.853409345172925	1124.1721927984668	0.4067528205789866	0.3925216672461434	0.3566811577594218	0.012926856210879826	0.017514656662486694	0.008970910037533544	834	799	978	1032	1255	2272
ENSG00000137673	ENSG00000137673.9	matrix metallopeptidase 7 [Source:HGNC Symbol;Acc:HGNC:7174]	MMP7	protein_coding	P09237	4316	5.06559647441065	5.082211828077698	1317.9449018661232	0.39469340250628077	0.39255535869460034	0.36840325385897166	0.0021297599018592632	0.0018800499628400442	9.096962825626918e-5	1082	1012	976	1243	1472	2603
ENSG00000187097	ENSG00000187097.12	ectonucleoside triphosphate diphosphohydrolase 5 (inactive) [Source:HGNC Symbol;Acc:HGNC:3367]	ENTPD5	protein_coding	A0A024R6B4,A0A024R6D3,G3V4I0,O75356	957	4.835139037315251	4.853202539147622	1124.0131884026844	0.39804078036321516	0.3931043183355276	0.3658576227989729	0.0037682020463639518	0.0037141199221749446	6.054254783302843e-4	923	906	790	1063	1231	2257
ENSG00000163681	ENSG00000163681.16	sarcolemma associated protein [Source:HGNC Symbol;Acc:HGNC:16643]	SLMAP	protein_coding	B7Z6C7,B7Z964,Q14BN4	7871	5.356760965163429	5.374412822166641	1615.4101374958436	0.39323908505243127	0.39327961774831977	0.3659933521761505	0.004226734755795428	0.004347655525450044	7.48384861682899e-4	1188	1306	1255	1755	1710	2925
ENSG00000116704	ENSG00000116704.8	solute carrier family 35 member D1 [Source:HGNC Symbol;Acc:HGNC:20800]	SLC35D1	protein_coding	Q9NTN3	23169	4.181706135419831	4.204275203154075	717.0120371395318	0.3700765341027641	0.39334444327880363	0.3540550960026112	0.027112942583396363	0.024214503105149682	0.019978178889097593	585	520	561	856	723	1218
ENSG00000141441	ENSG00000141441.16	GRB2 associated regulator of MAPK1 subtype 1 [Source:HGNC Symbol;Acc:HGNC:26136]	GAREM	protein_coding	Q9H706	64762	2.870342045387662	2.8968731822286053	288.2205570065502	0.3939433219758236	0.3936296725276341	0.34354144771224093	0.03092476924198141	0.0431111028774471	0.0580837171073413	205	223	240	314	303	524
ENSG00000052795	ENSG00000052795.13	folliculin interacting protein 2 [Source:HGNC Symbol;Acc:HGNC:29280]	FNIP2	protein_coding	Q9P278	57600	2.8263270144008747	2.853515154642437	279.6697676399813	0.3909208945997554	0.3943445394077865	0.34241001014509703	0.036364321030803934	0.04685511818913617	0.06511332226382438	197	227	224	311	290	504
ENSG00000198924	ENSG00000198924.8	DNA cross-link repair 1A [Source:HGNC Symbol;Acc:HGNC:17660]	DCLRE1A	protein_coding	Q6PJP8	9937	5.315162820178074	5.332664184393477	1569.2838161733546	0.38803776939555995	0.39436267006222175	0.3670899022229144	0.004114779713868063	0.0036986602713787557	6.291728244328502e-4	1308	1154	1188	1756	1588	2875
ENSG00000081923	ENSG00000081923.15	ATPase phospholipid transporting 8B1 [Source:HGNC Symbol;Acc:HGNC:3706]	ATP8B1	protein_coding	O43520	5205	5.520876859381902	5.53928119779701	1811.2448155811219	0.3829690693919981	0.3945336587731295	0.3656048443263864	0.007630249929051884	0.0063428861290800945	0.001296809421303825	1467	1443	1301	1816	2231	3032
ENSG00000083896	ENSG00000083896.12	YTH domain containing 1 [Source:HGNC Symbol;Acc:HGNC:30626]	YTHDC1	protein_coding	J3QR07,Q96MU7	91746	5.150764191321563	5.16885109318358	1400.7988063431685	0.3866308884903389	0.39455899418362117	0.3657540924449	0.0055933541903773745	0.0050117055441832176	0.0013396183769851912	1095	1057	1100	1584	1447	2486
ENSG00000101665	ENSG00000101665.9	SMAD family member 7 [Source:HGNC Symbol;Acc:HGNC:6773]	SMAD7	protein_coding	B3KYA8,O15105	4092	5.026639378903621	5.048444462140688	1287.3864547960611	0.39857181527639574	0.39471001635347613	0.3599798861534335	0.013084572708025237	0.01503891444270172	0.0062964983985765634	997	909	1084	1141	1552	2488
ENSG00000083223	ENSG00000083223.18	terminal uridylyl transferase 7 [Source:HGNC Symbol;Acc:HGNC:25817]	ZCCHC6	protein_coding	Q5VYS8,Q96KX5,X6R3Q3	79670	5.0448374581767474	5.062513583585523	1300.9728226319983	0.38413168742155146	0.39481305638761444	0.3662161302496734	0.005505332630813019	0.004125293516922317	9.604829521990756e-4	1046	969	1007	1334	1553	2208
ENSG00000009307	ENSG00000009307.16	cold shock domain containing E1 [Source:HGNC Symbol;Acc:HGNC:29905]	CSDE1	protein_coding	A0A024R0E2,A0A024R0K2,O75534	7812	8.523772366433578	8.53768909572972	14487.189048668277	0.395630242411648	0.3951939062501414	0.3768864602421264	3.417407713945391e-4	8.566744246163551e-4	3.444013407785914e-11	11492	11001	11168	14534	16073	27256
ENSG00000185880	ENSG00000185880.13	tripartite motif containing 69 [Source:HGNC Symbol;Acc:HGNC:17857]	TRIM69	protein_coding	H0YL66,Q86WT6	140691	3.832990641027112	3.8522750445770173	561.0726180261006	0.38091776636578883	0.39521019492001885	0.360085950818629	0.009696657006615277	0.01050921691616722	0.006590418410856265	444	442	417	599	635	968
ENSG00000138642	ENSG00000138642.15	HECT and RLD domain containing E3 ubiquitin protein ligase family member 6 [Source:HGNC Symbol;Acc:HGNC:26072]	HERC6	protein_coding	Q8IVU3	55008	3.6679953442406554	3.690798507849672	501.0593205576951	0.3964289063905388	0.3954568817947331	0.3569328530745897	0.014941712891477988	0.020797781469065798	0.016603231728801095	403	358	403	548	490	971
ENSG00000105755	ENSG00000105755.8	ETHE1 persulfide dioxygenase [Source:HGNC Symbol;Acc:HGNC:23287]	ETHE1	protein_coding	A0A0S2Z580,A0A0S2Z5B3,A0A0S2Z5N8,B2RCZ7,O95571	23474	5.2117049030691245	5.229785752132972	1460.8984817054138	0.3938867708298358	0.39551858506148563	0.3674665452452315	0.004383257442314458	0.004389788497692879	7.710560389013451e-4	1278	1149	976	1508	1661	2604
ENSG00000159131	ENSG00000159131.17	phosphoribosylglycinamide formyltransferase, phosphoribosylglycinamide synthetase, phosphoribosylaminoimidazole synthetase [Source:HGNC Symbol;Acc:HGNC:4163]	GART	protein_coding	P22102,Q59HH3	2618	6.940926417454257	6.960605320551559	4856.0046462642595	0.3835720549576361	0.3962204151598825	0.36705796528844054	0.010385884313580852	0.011569471165636244	0.0018513787750625847	3899	3765	3614	5787	4707	8605
ENSG00000155729	ENSG00000155729.13	potassium channel tetramerization domain containing 18 [Source:HGNC Symbol;Acc:HGNC:26446]	KCTD18	protein_coding	A8K4A2,Q6PI47	130535	4.796493268998762	4.812966534408955	1093.698397390402	0.3939917994839618	0.3962731938796203	0.37071427096490706	0.0017697153948765297	0.0015059318018105696	1.2294275090684567e-4	892	808	841	1143	1193	2010
ENSG00000126821	ENSG00000126821.8	sphingosine-1-phosphate phosphatase 1 [Source:HGNC Symbol;Acc:HGNC:17720]	SGPP1	protein_coding	Q9BX95	81537	4.8650458198753	4.891447077993441	1154.3074321794918	0.38164398190623605	0.39645572023439624	0.35458760058799554	0.03993897623369863	0.035505189213809116	0.022296673111199802	890	919	872	942	1529	2151
ENSG00000167257	ENSG00000167257.11	ring finger protein 214 [Source:HGNC Symbol;Acc:HGNC:25335]	RNF214	protein_coding	A0A024R3D4,Q8ND24	257160	4.036380367529906	4.056914719512035	646.6131845601492	0.3954395435745518	0.3965441612427169	0.3621498762194077	0.00833794800689543	0.01192233810555398	0.006153572309197756	520	547	436	660	733	1171
ENSG00000257621	ENSG00000257621.8	PSMA3 antisense RNA 1 [Source:HGNC Symbol;Acc:HGNC:26445]	RP11-349A22.5	antisense	NA	379025	4.655303536427016	4.677801785084458	995.2423699528003	0.39894517775529215	0.39662776482070944	0.35363297296105106	0.014647355822017219	0.017186510468756338	0.008837630721932218	745	730	833	888	1222	1878
ENSG00000101266	ENSG00000101266.19	casein kinase 2 alpha 1 [Source:HGNC Symbol;Acc:HGNC:2457]	CSNK2A1	protein_coding	P68400	1457	7.827978253309765	7.842247488204744	8945.357382385459	0.39747883273297024	0.3967233165833471	0.37776547620093914	4.2056477896002816e-4	8.25344573186952e-4	1.2287371157488748e-9	6976	7049	6743	9126	9754	16862
ENSG00000181038	ENSG00000181038.13	methyltransferase like 23 [Source:HGNC Symbol;Acc:HGNC:26988]	METTL23	protein_coding	A0A024R8M5,Q86XA0,Q8N712	124512	5.265163261739421	5.291714008042086	1525.4797048399844	0.3988533889034973	0.3969340895734526	0.3570763691304933	0.031919343840902274	0.03718411213659379	0.022085043233612694	1376	1269	910	1762	1548	2694
ENSG00000170385	ENSG00000170385.10	solute carrier family 30 member 1 [Source:HGNC Symbol;Acc:HGNC:11012]	SLC30A1	protein_coding	Q9Y6M5	7779	5.0518863836125645	5.072537772693937	1308.9932806325635	0.39854064006632417	0.39699674476854907	0.36500802444689145	0.009351307402545781	0.009967543735118763	0.0029955414627384877	1034	1096	913	1164	1563	2554
ENSG00000139178	ENSG00000139178.11	complement C1r subcomponent like [Source:HGNC Symbol;Acc:HGNC:21265]	C1RL	protein_coding	F5GWF3,F5H7C8,Q6P672,Q9NZP8	51279	5.6413079399211075	5.6615958622352585	1970.1659834747668	0.3958374338229719	0.3970777449316398	0.36600480432062393	0.009991464168232133	0.010097865239574105	0.0019392946531631215	1503	1532	1539	1699	2323	3992
ENSG00000082258	ENSG00000082258.13	cyclin T2 [Source:HGNC Symbol;Acc:HGNC:1600]	CCNT2	protein_coding	B4DH21,O60583	905	5.236513628679216	5.255338664611866	1486.7642045120597	0.3979502578883244	0.39708952232851985	0.3679264184716141	0.0055188337119927815	0.005892493406931623	0.0011241020892960884	1094	1160	1192	1413	1784	2718
ENSG00000048544	ENSG00000048544.6	mitochondrial ribosomal protein S10 [Source:HGNC Symbol;Acc:HGNC:14502]	MRPS10	protein_coding	A0A024RD03,B4DP77,P82664	55173	5.1962937148097765	5.216611035596018	1447.942784920962	0.38511610691030834	0.39716549345747243	0.36526613851258743	0.011527448760509103	0.01023453088996205	0.004064322973989566	1178	1086	1098	1691	1385	2665
ENSG00000263002	ENSG00000263002.8	zinc finger protein 234 [Source:HGNC Symbol;Acc:HGNC:13027]	ZNF234	protein_coding	A0A024R0N3,Q14588	10780	2.99789797766365	3.0235082159449904	314.46640857802225	0.4108381546169391	0.3972043914328887	0.35354666647318034	0.017552504285997722	0.02898847586257947	0.03349753876094514	228	254	247	317	331	620
ENSG00000213625	ENSG00000213625.9	leptin receptor overlapping transcript [Source:HGNC Symbol;Acc:HGNC:29477]	LEPROT	protein_coding	A0A087X0N2,O15243	54741	6.145004631814656	6.161625456115462	2788.2307286397963	0.3983735318366453	0.3974308508640808	0.37339468087369515	0.0020447669914390757	0.0023942119654935122	3.276024146518637e-5	2162	2277	2035	2626	3237	5329
ENSG00000104320	ENSG00000104320.14	nibrin [Source:HGNC Symbol;Acc:HGNC:7652]	NBN	protein_coding	A0A0C4DG07,O60934	4683	6.306128362336515	6.3222141871495126	3117.1147994028015	0.4007182786083629	0.39746020860483583	0.37447640229036044	0.001417483332051028	0.001811610754793308	1.0932824791102444e-5	2376	2338	2515	3048	3495	5960
ENSG00000142541	ENSG00000142541.17	ribosomal protein L13a [Source:HGNC Symbol;Acc:HGNC:10304]	RPL13A	protein_coding	P40429,Q8J015	23521	11.341367652810368	11.35690269078478	102264.23435183374	0.4007944360787309	0.3977671694135223	0.3681519598820327	0.0012618413498133043	0.0034111653629363744	1.7191185100738187e-6	87535	81384	69068	105231	109205	195222
ENSG00000186566	ENSG00000186566.13	G-patch domain containing 8 [Source:HGNC Symbol;Acc:HGNC:29066]	GPATCH8	protein_coding	Q9UKJ3	23131	6.465715591857689	6.482255456839971	3484.167168469133	0.3968348829177948	0.3979019640054995	0.3736964134245575	0.002138351835469864	0.0025990830136596367	6.0735975751736456e-5	2635	2806	2637	3813	3647	6354
ENSG00000139726	ENSG00000139726.11	density regulated re-initiation and release factor [Source:HGNC Symbol;Acc:HGNC:2769]	DENR	protein_coding	A0A024RBR3,O43583	8562	6.620739785969765	6.637961214765691	3880.687187621078	0.40403316565437625	0.3979240617535252	0.37274306433479937	0.002547816515631647	0.0037713690673345616	1.0794875046458454e-4	3006	2731	3260	3903	4289	7328
ENSG00000213160	ENSG00000213160.10	kelch like family member 23 [Source:HGNC Symbol;Acc:HGNC:27506]	KLHL23	protein_coding	Q8NBE8	100526832,151230	4.411897007462288	4.430933718621066	838.415652007646	0.40371789499974864	0.39844725847977447	0.36900655858940273	0.0039894707784151155	0.0054628279117652084	0.0013616196564747007	660	703	584	841	915	1608
ENSG00000170113	ENSG00000170113.16	NIPA magnesium transporter 1 [Source:HGNC Symbol;Acc:HGNC:17043]	NIPA1	protein_coding	A0A024R344,Q7RTP0,Q8TAY1	123606	6.098030271515896	6.114108097439926	2698.206109624397	0.3973258156585907	0.3985180310052433	0.37570339851257056	0.0014690649901998804	0.001602196330374719	1.1438845208738042e-5	2089	2126	2044	2613	3177	4953
ENSG00000164190	ENSG00000164190.19	NIPBL cohesin loading factor [Source:HGNC Symbol;Acc:HGNC:28862]	NIPBL	protein_coding	Q6KC79	25836	5.82457083936904	5.841570070479882	2233.510421544919	0.3971939163886124	0.3985370683651019	0.37312894727845913	0.0025445964310057277	0.002707148004802459	1.0807015143028056e-4	1704	1698	1775	2187	2653	4016
ENSG00000076706	ENSG00000076706.17	melanoma cell adhesion molecule [Source:HGNC Symbol;Acc:HGNC:6934]	MCAM	protein_coding	A0A024R3I5,P43121	4162	3.674450688934626	3.6953739240214287	502.82989404176953	0.3970327445306643	0.39870024234520274	0.3627308100744579	0.009075920945867618	0.013488628962264937	0.008937500477544144	380	385	400	544	526	930
ENSG00000128989	ENSG00000128989.10	cAMP regulated phosphoprotein 19 [Source:HGNC Symbol;Acc:HGNC:16967]	ARPP19	protein_coding	A0A024R5U3,H3BMD8,P56211	10776	7.731771967909317	7.7509642584315825	8395.823982696442	0.39279455698226623	0.39873399756678257	0.37075904695927364	0.007476151492530253	0.010035474726833955	6.26552478854035e-4	6431	6283	6748	7701	10619	14960
ENSG00000075188	ENSG00000075188.9	nucleoporin 37 [Source:HGNC Symbol;Acc:HGNC:29929]	NUP37	protein_coding	Q8NFH4	79023	5.754284070020099	5.779287077799539	2140.0091582628575	0.39332761683853107	0.399265058242219	0.3619682692807597	0.026667469604340487	0.029734123461750007	0.013811666319410798	2015	1584	1386	2538	2144	3711
ENSG00000119878	ENSG00000119878.6	CXXC repeat containing interactor of PDZ3 domain [Source:HGNC Symbol;Acc:HGNC:14312]	CRIPT	protein_coding	Q9P021	9419	4.634798827238326	4.654985686980844	979.879649012387	0.4015077290309495	0.39971901385553704	0.36793631935283627	0.006651968973747323	0.008000307042538636	0.0027785968237132967	846	799	634	993	1111	1793
ENSG00000047932	ENSG00000047932.14	golgi associated PDZ and coiled-coil motif containing [Source:HGNC Symbol;Acc:HGNC:17643]	GOPC	protein_coding	Q9HD26	57120	6.3428497719910375	6.361192688276759	3202.950397596876	0.4039680899420126	0.39976169869512496	0.3728071220482725	0.004069313826160037	0.005567574819351636	3.977235012203283e-4	2422	2293	2701	3159	3751	5814
ENSG00000173598	ENSG00000173598.14	nudix hydrolase 4 [Source:HGNC Symbol;Acc:HGNC:8051]	NUDT4	protein_coding	A0A024RBD0,A0A024RBG1,A0A0C4DGJ4,Q9NZJ9	11163	4.016302070842349	4.03665253436855	637.7276548136667	0.3881128119157097	0.3998179608131317	0.3645532605146468	0.010255068068567606	0.011261448554819758	0.006221705077475439	517	520	443	651	755	1104
ENSG00000137266	ENSG00000137266.14	solute carrier family 22 member 23 [Source:HGNC Symbol;Acc:HGNC:21106]	SLC22A23	protein_coding	A1A5C7,Q9UFY2	63027	5.410549611269629	5.4308575390259	1679.0281323807048	0.39173412853905853	0.39999001523622457	0.36944889093340844	0.00963582962575021	0.009020531810812858	0.0020329295942315626	1402	1290	1209	1485	2115	3113
ENSG00000146872	ENSG00000146872.17	tousled like kinase 2 [Source:HGNC Symbol;Acc:HGNC:11842]	TLK2	protein_coding	B4DUC2,J3QLK5,Q86UE8	11011	5.605578805849665	5.621260932044308	1916.7696017879127	0.4013118688012631	0.40048419339651664	0.3784326229724088	8.251932881999115e-4	7.873587327285083e-4	2.2890321879856973e-6	1496	1516	1432	1955	2103	3604
ENSG00000135040	ENSG00000135040.16	N-alpha-acetyltransferase 35, NatC auxiliary subunit [Source:HGNC Symbol;Acc:HGNC:24340]	NAA35	protein_coding	A8K874,Q5VZE5	60560	5.389156405784417	5.411370238928003	1658.0837025531528	0.3834187293074115	0.4010011975822666	0.3667745814176061	0.018885780546116223	0.016561040803996577	0.007570609534960664	1277	1258	1302	2006	1653	2820
ENSG00000100473	ENSG00000100473.18	cochlin [Source:HGNC Symbol;Acc:HGNC:2180]	COCH	protein_coding	O43405	1690	5.705224122237492	5.722636908716829	2056.9416481536764	0.39856026230071523	0.4013614617567831	0.3753268624122279	0.0026839508339875336	0.002776106078872737	1.7902867119257466e-4	1817	1523	1440	2199	2278	3649
ENSG00000213190	ENSG00000213190.4	MLLT11 transcription factor 7 cofactor [Source:HGNC Symbol;Acc:HGNC:16997]	MLLT11	protein_coding	Q13015,Q6FGF7	10962	6.212049486124411	6.232476753201784	2927.9054584426226	0.3994885930380308	0.40142204096996015	0.37119480280070605	0.009182968800320187	0.010209320154066205	0.0012871551847546423	2302	2431	2061	2543	3470	5893
ENSG00000170264	ENSG00000170264.13	FAM161 centrosomal protein A [Source:HGNC Symbol;Acc:HGNC:25808]	FAM161A	protein_coding	Q3B820	84140	4.4698583285510605	4.488985229966884	873.3357391469299	0.400495123734861	0.4015479701880545	0.3707173140875674	0.004906377766942887	0.005873112831696642	0.0018180517385741784	667	637	717	903	990	1567
ENSG00000124508	ENSG00000124508.17	butyrophilin subfamily 2 member A2 [Source:HGNC Symbol;Acc:HGNC:1137]	BTN2A2	protein_coding	A0A024R038,Q8WVV5	10385	4.166367560884689	4.191959463223362	709.4972529583787	0.4183556197990396	0.4016433156483749	0.3618893118290582	0.017793307292812637	0.025498165091126963	0.016619306296620246	607	463	578	663	746	1502
ENSG00000089818	ENSG00000089818.18	NECAP endocytosis associated 1 [Source:HGNC Symbol;Acc:HGNC:24539]	NECAP1	protein_coding	Q8NC96	25977	4.706418545775035	4.729222465062968	1032.1198332056938	0.3897004169749639	0.40187887615126083	0.36562449299594246	0.01790756554511544	0.01650530792268894	0.009815242214702593	886	735	774	1211	976	1917
ENSG00000169118	ENSG00000169118.18	casein kinase 1 gamma 1 [Source:HGNC Symbol;Acc:HGNC:2454]	CSNK1G1	protein_coding	A0A024R5W3,Q8IXA3,Q9HCP0,U3KQB3	53944	5.641227256012158	5.6604267985148	1970.084735610211	0.39005381958568225	0.40234124860831255	0.3723393409309411	0.00772300184497122	0.006569143551497224	0.00116629879698863	1562	1563	1439	1972	2454	3283
ENSG00000141376	ENSG00000141376.22	BCAS3 microtubule associated cell migration factor [Source:HGNC Symbol;Acc:HGNC:14347]	BCAS3	protein_coding	K7ESE9,Q05D99,Q9H6U6	54828	5.704723152325684	5.720319262755844	2053.0937557919297	0.4024964890040407	0.4023496361432309	0.3809126253546218	6.748932184829434e-4	6.347283563434124e-4	6.732644816390636e-7	1682	1562	1518	2113	2192	3935
ENSG00000114374	ENSG00000114374.13	ubiquitin specific peptidase 9 Y-linked [Source:HGNC Symbol;Acc:HGNC:12633]	USP9Y	protein_coding	O00507	64595,8287	2.446156685871074	2.4746420573575483	214.274737692225	0.39976315474302193	0.402635939615948	0.3489598302593213	0.02875938650246846	0.03682980025682241	0.06261408477272006	174	174	149	208	250	398
ENSG00000111843	ENSG00000111843.14	transmembrane protein 14C [Source:HGNC Symbol;Acc:HGNC:20952]	TMEM14C	protein_coding	A0A024R001,Q9P0S9	51522	6.5197892100830845	6.5368839532679495	3619.138257938901	0.3965514639991536	0.4026492265217063	0.3777765714553448	0.00263606219737639	0.002869003132736678	9.39584913821602e-5	3082	2656	2658	3998	4000	6200
ENSG00000152778	ENSG00000152778.9	interferon induced protein with tetratricopeptide repeats 5 [Source:HGNC Symbol;Acc:HGNC:13328]	IFIT5	protein_coding	Q13325	24138	4.4516697663513405	4.471612141647902	862.3750233593855	0.4063706315884872	0.40280812182880865	0.3723370853952481	0.005130221930310139	0.0061657531361386	0.001813911004659107	719	691	592	899	875	1710
ENSG00000145919	ENSG00000145919.11	biorientation of chromosomes in cell division 1 [Source:HGNC Symbol;Acc:HGNC:25114]	BOD1	protein_coding	Q96IK1	91272	6.273850670751138	6.293606907337701	3056.601461872749	0.3946051571216797	0.40286921519360275	0.37371288715546547	0.008050608926256038	0.008149161318546658	0.0011567362289542367	2549	2355	2187	3467	2873	5931
ENSG00000169714	ENSG00000169714.17	CCHC-type zinc finger nucleic acid binding protein [Source:HGNC Symbol;Acc:HGNC:13164]	CNBP	protein_coding	A0A0S2Z4K2,A0A0S2Z4Q3,P62633	7555	7.720693476433166	7.736167481260042	8312.057227728428	0.4010008157182813	0.4028724463819053	0.38007531867043565	8.161061819007186e-4	0.0013781953795582353	5.862289831663172e-7	6973	6235	6075	9011	8649	15475
ENSG00000163807	ENSG00000163807.6	KIAA1143 [Source:HGNC Symbol;Acc:HGNC:29198]	KIAA1143	protein_coding	A0A024R2T2,Q96AT1	57456	4.77573172257434	4.792724524106117	1078.2917916570673	0.4026201369853217	0.403138865151873	0.3777788962593229	0.0015211397474723864	0.0013745200025082564	7.490026365779601e-5	866	796	836	1095	1205	2004
ENSG00000075089	ENSG00000075089.9	actin related protein 6 [Source:HGNC Symbol;Acc:HGNC:24025]	ACTR6	protein_coding	Q9GZN1	64431	4.550831362069689	4.5747211154263265	926.9697492598086	0.392688078595974	0.4037455595660291	0.3648802501399841	0.022153296396130794	0.021885199855007198	0.013248544120022769	693	678	771	880	1189	1577
ENSG00000128203	ENSG00000128203.7	aspartate beta-hydroxylase domain containing 2 [Source:HGNC Symbol;Acc:HGNC:30437]	ASPHD2	protein_coding	A0A024R1D0,Q6ICH7	57168	2.369938399127057	2.399276691589682	203.56605340529643	0.3890155740119178	0.403860512564481	0.3438184516227014	0.04530096948992573	0.0488752463549549	0.08591920729853719	156	173	142	221	226	355
ENSG00000147853	ENSG00000147853.17	adenylate kinase 3 [Source:HGNC Symbol;Acc:HGNC:17376]	AK3	protein_coding	Q7Z4Y4,Q9UIJ7	50808	6.477770516041571	6.497288713615356	3518.9911381790507	0.40351648262856565	0.4042589704117792	0.37556537367710413	0.005994520239256001	0.007350199640645157	5.463395523801596e-4	2713	2552	2877	3159	4252	6770
ENSG00000197217	ENSG00000197217.13	ectonucleoside triphosphate diphosphohydrolase 4 [Source:HGNC Symbol;Acc:HGNC:14573]	ENTPD4	protein_coding	Q9Y227	9583	6.268495876112862	6.283775360879988	3035.426038256772	0.4046917241955945	0.4046750721483808	0.3840513108043161	4.968946100067954e-4	5.61144861635783e-4	4.409165397931263e-8	2385	2339	2302	3094	3380	5648
ENSG00000051620	ENSG00000051620.11	heme binding protein 2 [Source:HGNC Symbol;Acc:HGNC:15716]	HEBP2	protein_coding	Q5THN1,Q9Y5Z4	23593	5.7532146430619475	5.769024507489939	2123.973906865687	0.40271880170463675	0.4047018034357621	0.382311131563552	7.736783744151914e-4	7.271949038832372e-4	1.5974463175741614e-6	1706	1663	1550	2201	2378	3864
ENSG00000143751	ENSG00000143751.10	SDE2 telomere maintenance homolog [Source:HGNC Symbol;Acc:HGNC:26643]	SDE2	protein_coding	Q6IQ49	163859	4.151500675421589	4.172052401136778	700.8927083031106	0.3933857363597922	0.40470391171556297	0.3698024253496262	0.009465786427044747	0.010251209589223263	0.005616778028610338	542	518	560	786	750	1224
ENSG00000161654	ENSG00000161654.10	LSM12 homolog [Source:HGNC Symbol;Acc:HGNC:26407]	LSM12	protein_coding	Q3MHD2	124801	3.3285329763025793	3.355658846334033	396.5628067202822	0.4131442836261289	0.40495816794863937	0.35954498027984627	0.02003164393687515	0.032860699517630446	0.03069917687339281	345	329	247	415	416	762
ENSG00000164291	ENSG00000164291.17	arylsulfatase family member K [Source:HGNC Symbol;Acc:HGNC:25239]	ARSK	protein_coding	Q6UWY0	153642	3.2962157587270133	3.322206830476197	387.5123951339439	0.39085508462137364	0.4053164129240471	0.3593343332271291	0.02740509500070822	0.030636213028266208	0.030196967282608966	323	288	287	350	495	697
ENSG00000118496	ENSG00000118496.5	F-box protein 30 [Source:HGNC Symbol;Acc:HGNC:15600]	FBXO30	protein_coding	Q8TB52	84085	5.037625662267458	5.055350697707147	1294.4189444554431	0.40077841203861125	0.4053820107888365	0.3779346649707016	0.002719506189439302	0.0023290285519771254	2.627709113766522e-4	992	1043	958	1373	1457	2285
ENSG00000111670	ENSG00000111670.16	N-acetylglucosamine-1-phosphate transferase subunits alpha and beta [Source:HGNC Symbol;Acc:HGNC:29670]	GNPTAB	protein_coding	Q3T906	79158	5.998403409246244	6.015374907278484	2520.3417564452807	0.39974759221526973	0.40547617031524796	0.38128820343482944	0.0020950211807826257	0.0019837201824004086	5.3386990819038015e-5	1983	2002	1846	2679	2895	4339
ENSG00000116497	ENSG00000116497.18	S100P binding protein [Source:HGNC Symbol;Acc:HGNC:25768]	S100PBP	protein_coding	A0A0S2Z5M0,Q96BU1	64766	5.001096156771876	5.0187541191154486	1261.9710891604327	0.40084455250146306	0.405608916192612	0.37858307415931286	0.0025891441557098303	0.0021893528090732024	2.511785500097829e-4	965	993	959	1360	1389	2242
ENSG00000168214	ENSG00000168214.20	recombination signal binding protein for immunoglobulin kappa J region [Source:HGNC Symbol;Acc:HGNC:5724]	RBPJ	protein_coding	Q06330	3516	5.467319727971525	5.488152840637502	1747.6712655462272	0.4041906609579429	0.40563847957480204	0.37162621866119394	0.008747617601116187	0.009397726275448576	0.002203285812414737	1255	1437	1344	1669	2161	3097
ENSG00000100614	ENSG00000100614.18	protein phosphatase, Mg2+/Mn2+ dependent 1A [Source:HGNC Symbol;Acc:HGNC:9275]	PPM1A	protein_coding	A0A024R6A5,B2R8E4,P35813	5494	5.686960240830988	5.705972054563347	2031.982214920578	0.40826835356882785	0.40565573255157095	0.37931848385926714	0.004205082411009621	0.004546023486725179	3.2560726763415795e-4	1522	1618	1560	1847	2324	4094
ENSG00000115998	ENSG00000115998.7	chromosome 2 open reading frame 42 [Source:HGNC Symbol;Acc:HGNC:26056]	C2orf42	protein_coding	Q9NWW7	54980	3.786489873647096	3.8074124356594634	543.2871069285485	0.4080432973086154	0.405754936484844	0.3725048932103362	0.005557684258740608	0.008747967536146813	0.003858540690311289	468	397	395	564	568	1056
ENSG00000082701	ENSG00000082701.16	glycogen synthase kinase 3 beta [Source:HGNC Symbol;Acc:HGNC:4617]	GSK3B	protein_coding	P49841,Q6FI27	2932	6.351644763184127	6.3680812838985235	3218.5629085501987	0.406788566984307	0.40600526717424273	0.38295452928719015	0.0011930373623086103	0.0014470516447813728	7.3727140185902655e-6	2414	2580	2444	3372	3573	5845
ENSG00000100505	ENSG00000100505.13	tripartite motif containing 9 [Source:HGNC Symbol;Acc:HGNC:16288]	TRIM9	protein_coding	Q9C026	114088	4.694305624952051	4.718156791057918	1024.1226676173835	0.3829567154272479	0.4064237798884559	0.3681598972343823	0.026148143000934904	0.020207352471446165	0.011547101190087169	809	789	770	961	1358	1693
ENSG00000162885	ENSG00000162885.13	beta-1,3-N-acetylgalactosaminyltransferase 2 [Source:HGNC Symbol;Acc:HGNC:28596]	B3GALNT2	protein_coding	Q8NCR0	148789	4.379337116959132	4.404347027740388	823.806987842405	0.38116947901720927	0.40663622246909703	0.3652021505619991	0.03596947641547531	0.027637583913568284	0.0194339898443393	625	689	589	835	1057	1308
ENSG00000132570	ENSG00000132570.15	pterin-4 alpha-carbinolamine dehydratase 2 [Source:HGNC Symbol;Acc:HGNC:24474]	PCBD2	protein_coding	Q9H0N5	84105	3.438223461846845	3.4619799168992613	427.3774705386181	0.3940307076236418	0.4069978554118012	0.3646036955551862	0.01750309919260288	0.020942644740348286	0.01810609257325833	375	329	287	432	509	748
ENSG00000196670	ENSG00000196670.13	ZFP62 zinc finger protein [Source:HGNC Symbol;Acc:HGNC:23241]	ZFP62	protein_coding	Q8NB50	643836	4.748276902410171	4.766459171319879	1058.7221998994025	0.41059735778018086	0.4070624156857466	0.38019832066559883	0.00215783222429944	0.002348459392228552	2.3217542446142694e-4	805	792	849	1069	1174	2001
ENSG00000144118	ENSG00000144118.14	RAS like proto-oncogene B [Source:HGNC Symbol;Acc:HGNC:9840]	RALB	protein_coding	A0A024RAG3,P11234	5899	6.449515530577518	6.465322590783264	3443.210050595933	0.40567254509469847	0.4071282149047023	0.38525807340245566	7.148006796673792e-4	8.441525090513846e-4	6.558970022736104e-7	2805	2514	2647	3622	3831	6218
ENSG00000240230	ENSG00000240230.6	cytochrome c oxidase assembly factor COX19 [Source:HGNC Symbol;Acc:HGNC:28074]	COX19	protein_coding	Q49B96	90639	3.992955359272922	4.015367458860997	627.792241649912	0.41271121366563884	0.40734144091549324	0.37255341545317483	0.008402815711728117	0.011907799574948252	0.00596659884856166	553	442	461	654	632	1259
ENSG00000139350	ENSG00000139350.12	NEDD1 gamma-tubulin ring complex targeting factor [Source:HGNC Symbol;Acc:HGNC:7723]	NEDD1	protein_coding	A0A024RBE5,A8K1Z3,Q8NHV4	121441	5.551768881002045	5.568673355006308	1848.4457357298588	0.40508443126974675	0.40741127756623896	0.38300396491997324	0.0014352035351266777	0.0013547272930850352	3.0912050304569685e-5	1429	1420	1422	2000	1974	3377
ENSG00000198382	ENSG00000198382.9	UV radiation resistance associated [Source:HGNC Symbol;Acc:HGNC:12640]	UVRAG	protein_coding	Q9P2Y5	7405	4.433220124380697	4.45310941224651	851.6981999706195	0.4023199514998269	0.4076373265740148	0.3758757130210932	0.005381070690048667	0.0056460433050964124	0.0018231568788170103	698	651	622	946	848	1616
ENSG00000163875	ENSG00000163875.15	MYST/Esa1 associated factor 6 [Source:HGNC Symbol;Acc:HGNC:25674]	MEAF6	protein_coding	Q9HAF1	64769	5.053428793179597	5.070168258355656	1307.363303176616	0.40807942535326835	0.4078837308629884	0.3842528778190025	9.684441617825258e-4	8.177434275575562e-4	1.0491035441083194e-5	1069	965	991	1336	1432	2474
ENSG00000114423	ENSG00000114423.23	Cbl proto-oncogene B [Source:HGNC Symbol;Acc:HGNC:1542]	CBLB	protein_coding	B3KSS7,B4DYP3,B7ZAG1,Q13191	868	4.3527194905041	4.377075706029782	807.1678284483381	0.4101481304928094	0.4079862361156864	0.3700780420223734	0.0158635360691793	0.018283850456427927	0.009414109555427144	615	668	584	695	983	1599
ENSG00000183161	ENSG00000183161.6	FA complementation group F [Source:HGNC Symbol;Acc:HGNC:3587]	FANCF	protein_coding	A3KME0,Q9NPI8	2188	4.240355610993098	4.260328374916985	745.0713070560388	0.39360854221877434	0.4081886024950607	0.3747715495719434	0.007912471884965216	0.007170096084733049	0.0029087767745547516	593	575	554	753	904	1277
ENSG00000187098	ENSG00000187098.15	melanocyte inducing transcription factor [Source:HGNC Symbol;Acc:HGNC:7105]	MITF	protein_coding	A0A087WXU1,B4DNC7,O75030,Q8WYR3	4286	5.08653389430578	5.104590382327901	1338.5162381350867	0.4121397472381597	0.4082369443833645	0.38294178316898886	0.002010266994117023	0.0019073374566792273	8.182037371997473e-5	1062	994	1040	1275	1477	2686
ENSG00000001461	ENSG00000001461.17	NIPA like domain containing 3 [Source:HGNC Symbol;Acc:HGNC:25233]	NIPAL3	protein_coding	A6NN97,Q6P499	57185	4.458151679807954	4.482129732337203	869.2989570167324	0.38927671033777456	0.4086594342196614	0.3692067760586756	0.02401341969229177	0.020469492659911367	0.012487089423274061	665	645	696	835	1130	1443
ENSG00000128000	ENSG00000128000.16	zinc finger protein 780B [Source:HGNC Symbol;Acc:HGNC:33109]	ZNF780B	protein_coding	A0A024R0P7,Q9Y6R6	163131	3.849742924106056	3.8745774715239474	569.6496784085222	0.395331040720665	0.4088248553923221	0.3663954148656426	0.023749232345674182	0.025580849543002535	0.019032037821093455	420	442	452	536	730	984
ENSG00000134255	ENSG00000134255.14	choline/ethanolamine phosphotransferase 1 [Source:HGNC Symbol;Acc:HGNC:24289]	CEPT1	protein_coding	A0A024R0C0,Q9Y6K0	10390	4.2733889061248655	4.2918732449431465	761.3106543319271	0.4071991628614173	0.40899453028623095	0.3806209660130212	0.002373958678773328	0.0029342009775828294	4.348500407962593e-4	617	557	586	776	855	1410
ENSG00000057019	ENSG00000057019.16	discoidin, CUB and LCCL domain containing 2 [Source:HGNC Symbol;Acc:HGNC:24627]	DCBLD2	protein_coding	Q96PD2	131566	9.964723829551286	9.980462045583137	39386.977534135425	0.4099849384162912	0.4090993242596824	0.3888034104863155	6.670714779227929e-4	0.00181580688096857	6.25938876625083e-8	29796	31252	29894	39713	45395	71757
ENSG00000160961	ENSG00000160961.12	zinc finger protein 333 [Source:HGNC Symbol;Acc:HGNC:15624]	ZNF333	protein_coding	B3KSN8,Q96JL9	84449	2.7725911569542707	2.8041462855900634	269.7356470299805	0.41924427890030147	0.4091763201003309	0.35462162661995833	0.029910632588893444	0.04678078985146045	0.05997099350451734	243	218	165	273	295	517
ENSG00000105696	ENSG00000105696.9	transmembrane protein 59 like [Source:HGNC Symbol;Acc:HGNC:13237]	TMEM59L	protein_coding	A0A024R7L4,Q9UK28	25789	2.6789477816802667	2.707167493053844	252.51974989390524	0.3918198781065097	0.40920297253275995	0.3534792095795626	0.041457582265624515	0.042558951397671775	0.06235043247995781	184	195	203	254	309	431
ENSG00000189042	ENSG00000189042.13	zinc finger protein 567 [Source:HGNC Symbol;Acc:HGNC:28696]	ZNF567	protein_coding	B2R956,B4E0D0,Q8N184	163081	4.0423645998139275	4.06474786841522	649.8020113769684	0.4215443762610245	0.40930433002317684	0.37484747691403614	0.006783513237325188	0.011750364507409804	0.005205866038285848	496	458	546	643	705	1281
ENSG00000088881	ENSG00000088881.21	EBF family member 4 [Source:HGNC Symbol;Acc:HGNC:29278]	EBF4	protein_coding	E9PEI2,Q7Z5T1,Q9BQW3	57593	2.9140581338904576	2.942561020610192	297.1824094706626	0.4265857708584147	0.4093557174742719	0.36105112245129056	0.020434072324697634	0.034612661879569996	0.04058311647656241	208	233	244	303	312	587
ENSG00000187239	ENSG00000187239.17	formin binding protein 1 [Source:HGNC Symbol;Acc:HGNC:17069]	FNBP1	protein_coding	B7ZL13,B7ZL14,Q96RU3	23048	4.800953931394536	4.823055823664992	1100.4688036255902	0.41216908943274644	0.4095723988948176	0.37612327581451327	0.009378395876099265	0.009449250537311679	0.002948650706866145	863	808	873	960	1294	2238
ENSG00000136451	ENSG00000136451.9	vascular endothelial zinc finger 1 [Source:HGNC Symbol;Acc:HGNC:12949]	VEZF1	protein_coding	J3QSH4,Q14119	7716	6.403882886854347	6.424130195120754	3344.902700270849	0.4100953823860446	0.409811133434786	0.38055537979325826	0.006268093842726689	0.0076534786875821605	6.15171976688287e-4	2434	2749	2535	3032	4070	6364
ENSG00000166173	ENSG00000166173.11	La ribonucleoprotein 6, translational regulator [Source:HGNC Symbol;Acc:HGNC:24012]	LARP6	protein_coding	Q9BRS8	55323	5.756387397061731	5.774154894610967	2131.0497909169153	0.4138960966685606	0.4099173331598072	0.38502776024302066	0.001714461953451513	0.0019836560325249453	3.976486414709083e-5	1783	1472	1674	2155	2283	4169
ENSG00000100815	ENSG00000100815.12	thyroid hormone receptor interactor 11 [Source:HGNC Symbol;Acc:HGNC:12305]	TRIP11	protein_coding	Q15643	9321	5.49827240680183	5.517233048102775	1782.953927359298	0.4075740617128316	0.4099392654166209	0.3822185370394658	0.0036200285732090657	0.0036586678854021253	2.7806595266207436e-4	1380	1333	1404	1658	2170	3314
ENSG00000146477	ENSG00000146477.6	solute carrier family 22 member 3 [Source:HGNC Symbol;Acc:HGNC:10967]	SLC22A3	protein_coding	O75751	6581	6.890174683826817	6.906094995610485	4673.544008129648	0.41026019496835037	0.4099780007608366	0.3889100183840783	6.123483931580024e-4	8.675605744139311e-4	9.130414249511426e-8	3874	3621	3319	4821	4923	9112
ENSG00000181704	ENSG00000181704.12	Yip1 domain family member 6 [Source:HGNC Symbol;Acc:HGNC:28304]	YIPF6	protein_coding	Q96EC8	286451	6.086919348882154	6.104276933591079	2680.3940886300807	0.40445025196826967	0.410187773347641	0.385429367643334	0.001972397623006407	0.0019471884273501083	3.638643976988189e-5	2192	1960	2042	2733	3198	4648
ENSG00000174130	ENSG00000174130.12	toll like receptor 6 [Source:HGNC Symbol;Acc:HGNC:16711]	TLR6	protein_coding	B2R933,Q9Y2C9	10333	4.27972614052827	4.300047893140686	765.987717084923	0.4007049848901621	0.4105197435640126	0.3774352384753932	0.007169582884489426	0.007318376743809393	0.0029127451155337904	598	555	614	799	898	1323
ENSG00000066422	ENSG00000066422.5	zinc finger and BTB domain containing 11 [Source:HGNC Symbol;Acc:HGNC:16740]	ZBTB11	protein_coding	O95625,Q59H97	27107	5.278988786409274	5.296627130785106	1530.5010579273805	0.40478525774769053	0.41066779566113404	0.38448071507753506	0.0021397022528091337	0.0017585033157533321	1.0333615064416462e-4	1185	1206	1141	1634	1732	2680
ENSG00000049860	ENSG00000049860.14	hexosaminidase subunit beta [Source:HGNC Symbol;Acc:HGNC:4879]	HEXB	protein_coding	A0A024RAJ6,P07686,Q5URX0	3074	7.038503133565918	7.055073950617464	5181.857941044756	0.41330419576607075	0.41085510418681576	0.38891516233710105	9.31962042614192e-4	0.0014141366638945844	8.202217458369507e-7	4310	4143	3538	5144	5710	10056
ENSG00000164597	ENSG00000164597.13	component of oligomeric golgi complex 5 [Source:HGNC Symbol;Acc:HGNC:14857]	COG5	protein_coding	Q9UP83	10466	5.916443403194961	5.93320578067449	2379.7459669331283	0.411557084661471	0.4109137851322616	0.3882103438639897	9.539981436199859e-4	0.0010340757839818087	2.3895271630695614e-6	1885	1911	1703	2331	2732	4489
ENSG00000197147	ENSG00000197147.13	leucine rich repeat containing 8 VRAC subunit B [Source:HGNC Symbol;Acc:HGNC:30692]	LRRC8B	protein_coding	Q6P9F7	23507	4.145802469048114	4.167535135714973	698.7192856781334	0.3965886293183966	0.4109836075162578	0.3741682742177795	0.013088188349455446	0.01238643253909311	0.006973825538105422	515	562	533	743	824	1173
ENSG00000196422	ENSG00000196422.11	protein phosphatase 1 regulatory subunit 26 [Source:HGNC Symbol;Acc:HGNC:29089]	PPP1R26	protein_coding	Q5T8A7	9858	5.6909248735207525	5.708362685827847	2036.2253348093677	0.41189996577941856	0.4110112060007652	0.3865363381540936	0.0013943640526272868	0.001495591051213864	2.3885226011093795e-5	1762	1444	1506	2141	2164	3866
ENSG00000077254	ENSG00000077254.14	ubiquitin specific peptidase 33 [Source:HGNC Symbol;Acc:HGNC:20059]	USP33	protein_coding	Q8TEY7	23032	5.56706494916267	5.58433641405886	1868.4769026880099	0.40641018495642356	0.41131022286728985	0.3865185431744181	0.0015472750579043936	0.0013686079175144548	2.597741166502361e-5	1572	1387	1361	1899	2194	3316
ENSG00000165943	ENSG00000165943.5	modulator of apoptosis 1 [Source:HGNC Symbol;Acc:HGNC:16658]	MOAP1	protein_coding	Q96BY2	64112	4.664808491909884	4.683909483516504	1000.1600830824522	0.40142569671405764	0.41167085815433846	0.3811716179913453	0.004066990323261529	0.0035359304329159237	8.253604909817076e-4	833	764	714	1114	1072	1770
ENSG00000146463	ENSG00000146463.12	zinc finger MYM-type containing 4 [Source:HGNC Symbol;Acc:HGNC:13055]	ZMYM4	protein_coding	Q5VZL5	9202	6.033147085316038	6.051640928504719	2584.022249579436	0.4092790616194758	0.4125332956065405	0.3861168773257366	0.0029168151707451326	0.0031672825516299097	1.253967286733749e-4	1949	2089	1920	2558	3130	4553
ENSG00000151116	ENSG00000151116.17	UEV and lactate/malate dehyrogenase domains [Source:HGNC Symbol;Acc:HGNC:30866]	UEVLD	protein_coding	B4DIA9,Q8IX04	55293	5.416011197964192	5.433154714717425	1682.064165852681	0.41445430151366347	0.4125443776103403	0.38899684502822246	9.931099701511676e-4	9.68367473660287e-4	7.717866176235996e-6	1326	1227	1328	1700	1870	3184
ENSG00000152332	ENSG00000152332.16	U2AF homology motif kinase 1 [Source:HGNC Symbol;Acc:HGNC:19683]	UHMK1	protein_coding	Q8TAS1	127933	6.251480057229072	6.2754559712683715	3018.292921856905	0.39403356016001073	0.4127171747560791	0.37785781677767605	0.020924579391729307	0.019446587354064	0.005013137322780618	2316	2315	2327	2865	4038	4896
ENSG00000096063	ENSG00000096063.16	SRSF protein kinase 1 [Source:HGNC Symbol;Acc:HGNC:11305]	SRPK1	protein_coding	Q96SB4	6732	6.43223445889479	6.4489256708411276	3404.54298632046	0.4097923668117662	0.41286213727137483	0.38986945376911253	0.0010160642088589261	0.0011607186146486168	4.095076452798308e-6	2710	2517	2627	3691	3742	6056
ENSG00000143437	ENSG00000143437.21	aryl hydrocarbon receptor nuclear translocator [Source:HGNC Symbol;Acc:HGNC:700]	ARNT	protein_coding	A8K6P0,B0AZM1,P27540,Q53F30	405	5.722730399873285	5.7404870324599555	2082.001947028729	0.4115065514823204	0.41289139148746706	0.3878865886552184	0.0017389640218825738	0.00179482153144805	3.097304130848753e-5	1585	1641	1575	2024	2478	3813
ENSG00000138678	ENSG00000138678.11	glycerol-3-phosphate acyltransferase 3 [Source:HGNC Symbol;Acc:HGNC:28157]	AGPAT9	protein_coding	A0A024RDG5,Q53EU6	84803	5.311022865461011	5.32988066261804	1566.3291964522664	0.40489350011615904	0.41304774504927716	0.38515994760868844	0.0034279084764307316	0.003045812072743217	3.750402876373914e-4	1262	1229	1124	1775	1628	2805
ENSG00000133121	ENSG00000133121.21	StAR related lipid transfer domain containing 13 [Source:HGNC Symbol;Acc:HGNC:19164]	STARD13	protein_coding	A0A024RDV4,B2R789,B3KRK6,Q9Y3M8	90627	3.3344352472954815	3.358365871956868	397.22499914345485	0.41900418338393913	0.41315746881012627	0.3746064993319358	0.008604101175554454	0.014700835832628007	0.01028617104562526	323	324	271	392	441	771
ENSG00000172466	ENSG00000172466.16	zinc finger protein 24 [Source:HGNC Symbol;Acc:HGNC:13032]	ZNF24	protein_coding	P17028	7572	5.733407377880277	5.749990870127204	2096.0455287603204	0.41274661267487117	0.41318053913839714	0.3905784634401212	7.332145754166399e-4	7.352551029537573e-4	1.6239306021508814e-6	1659	1549	1627	2192	2302	3882
ENSG00000113552	ENSG00000113552.16	glucosamine-6-phosphate deaminase 1 [Source:HGNC Symbol;Acc:HGNC:4417]	GNPDA1	protein_coding	P46926	10007	6.221465169794439	6.243964708017062	2954.433174134483	0.3950887763610538	0.4132850590670785	0.38184724437570294	0.014161640198037851	0.013618377473623164	0.0033370169426861257	2409	2204	2203	3616	2950	4999
ENSG00000204842	ENSG00000204842.18	ataxin 2 [Source:HGNC Symbol;Acc:HGNC:10555]	ATXN2	protein_coding	F8VQP2,Q2M2R5,Q99700	6311	5.540925617293271	5.559428409804542	1835.8054016305882	0.4187390445874816	0.4133609243138591	0.38780751791080414	0.0020904793920980174	0.0023723823669427146	7.473891050017444e-5	1352	1424	1454	1772	2061	3597
ENSG00000104064	ENSG00000104064.17	GA binding protein transcription factor subunit beta 1 [Source:HGNC Symbol;Acc:HGNC:4074]	GABPB1	protein_coding	A0A024R5R5,A0A024R5X6,Q06547	2553	5.232825694892813	5.251706541669522	1482.8548495225727	0.4160247444272197	0.4139639237550708	0.38713376873586236	0.0025848512699038766	0.002530510679230443	1.8057108864694406e-4	1128	1176	1115	1561	1499	2949
ENSG00000053747	ENSG00000053747.16	laminin subunit alpha 3 [Source:HGNC Symbol;Acc:HGNC:6483]	LAMA3	protein_coding	A0A0A0MSA0,A0A0A0MTS5,A0A0A6YYF2,Q16787	3909	7.021187541936168	7.0373557351591645	5119.048130367557	0.4126887623292715	0.4140085970476054	0.39252720297524907	5.984496066731951e-4	8.697521469475956e-4	6.592715207662324e-8	4183	3977	3661	5081	5980	9383
ENSG00000078269	ENSG00000078269.15	synaptojanin 2 [Source:HGNC Symbol;Acc:HGNC:11504]	SYNJ2	protein_coding	A0A1W2PR85,B4DG94,O15056	8871	6.764531700502816	6.780697108521057	4284.607246035913	0.4143408169183531	0.41405373027633396	0.392725749845055	5.696993125263413e-4	7.847763304374115e-4	9.332088598665796e-8	3293	3398	3187	4376	4859	7874
ENSG00000187678	ENSG00000187678.9	sprouty RTK signaling antagonist 4 [Source:HGNC Symbol;Acc:HGNC:15533]	SPRY4	protein_coding	A0A0C4DFS6,Q9C004	81848	3.763583892238825	3.789323027466552	536.6019589020357	0.4213268232438832	0.4142286355291269	0.37276932239496485	0.015150737714034555	0.023161803067068068	0.016396807531899617	388	461	387	587	531	1046
ENSG00000167658	ENSG00000167658.16	eukaryotic translation elongation factor 2 [Source:HGNC Symbol;Acc:HGNC:3214]	EEF2	protein_coding	P13639	1938	10.823252985591218	10.838474963763193	71384.79151418859	0.413910725178804	0.41441275578182174	0.3960420893662685	2.721980894713613e-4	9.962821707427143e-4	4.172141375171508e-13	56668	54651	53363	69918	80945	136818
ENSG00000101109	ENSG00000101109.12	serine/threonine kinase 4 [Source:HGNC Symbol;Acc:HGNC:11408]	STK4	protein_coding	Q13043	6789	6.037544269732665	6.053917203479861	2587.8444435227357	0.41517199969084057	0.41481716212589176	0.3933350402675337	5.613150548184902e-4	6.034584186596084e-4	1.5113657922301948e-7	2018	2041	1908	2611	2920	4844
ENSG00000137075	ENSG00000137075.18	ring finger protein 38 [Source:HGNC Symbol;Acc:HGNC:18052]	RNF38	protein_coding	Q9H0F5	152006	4.85479948833497	4.8778936155257515	1143.90515914338	0.4065819796920563	0.4149037325989776	0.3794167930190328	0.012825489832195409	0.0121271929682541	0.004732918881776165	847	910	877	1046	1468	2040
ENSG00000137962	ENSG00000137962.13	Rho GTPase activating protein 29 [Source:HGNC Symbol;Acc:HGNC:30207]	ARHGAP29	protein_coding	Q52LW3	9411	6.2465372782577635	6.263481922746315	2992.5255615487126	0.41765666045797656	0.4150391871066209	0.39269395755577596	8.399871398610236e-4	0.0010400465902646934	1.0511595212212584e-6	2273	2417	2207	2966	3338	5767
ENSG00000125962	ENSG00000125962.14	armadillo repeat containing X-linked 5 [Source:HGNC Symbol;Acc:HGNC:25772]	ARMCX5	protein_coding	Q6P1M9	64860	3.8530098184429473	3.8750818869958503	569.5238807116876	0.41500335975120295	0.41504618935575927	0.3802180079171947	0.006650474976076544	0.00918279920208732	0.004115357400943189	470	439	406	614	570	1117
ENSG00000153130	ENSG00000153130.17	short coiled-coil protein [Source:HGNC Symbol;Acc:HGNC:20335]	SCOC	protein_coding	Q9UIL1	60592	5.073018173391332	5.09422805343745	1329.3316048160782	0.40985901982239553	0.41514343421054567	0.3833064549855054	0.006900628934322583	0.006767898358616812	0.0015110119931454591	1128	919	1022	1249	1653	2400
ENSG00000177917	ENSG00000177917.11	ADP ribosylation factor like GTPase 6 interacting protein 6 [Source:HGNC Symbol;Acc:HGNC:24048]	ARL6IP6	protein_coding	B3KMZ5,Q8N6S5	151188	5.33110116674296	5.356793009092119	1594.3595365999774	0.4048781523757402	0.4153100601291914	0.37993698826968136	0.022852691536704373	0.021076360736528462	0.007722455842394643	1286	1278	1118	1313	2048	3109
ENSG00000099250	ENSG00000099250.18	neuropilin 1 [Source:HGNC Symbol;Acc:HGNC:8004]	NRP1	protein_coding	A8K9V7,O14786,Q59F20,Q68DN3,Q6AWA9,Q6X907	8829	8.100605913631286	8.117766975685832	10830.690759738356	0.4118217345114337	0.4153188538563147	0.39225569807175176	0.0013128511812501267	0.0022334575041515624	5.783519200171051e-6	8448	8133	8371	12063	11725	19013
ENSG00000159479	ENSG00000159479.17	mediator complex subunit 8 [Source:HGNC Symbol;Acc:HGNC:19971]	MED8	protein_coding	Q96G25	112950	5.047901984708523	5.068160611374143	1305.8615508841026	0.4094308739353277	0.4153616960581815	0.38530560607284153	0.004854274052458739	0.004560006363404607	9.540131305180944e-4	1112	1000	904	1472	1314	2432
ENSG00000087253	ENSG00000087253.13	lysophosphatidylcholine acyltransferase 2 [Source:HGNC Symbol;Acc:HGNC:26032]	LPCAT2	protein_coding	Q7L5N7	54947	4.026288900964313	4.049101540587235	643.0070791363247	0.40521009685519993	0.41547003881329253	0.3783899793086432	0.011266932980200088	0.012670305149621114	0.006310047813531356	499	512	471	603	808	1149
ENSG00000174100	NA	NA	MRPL45	protein_coding	NA	NA	5.275339192928159	5.295471930250728	1529.3805220077177	0.40806669047938676	0.4155677970836229	0.38565469370677913	0.005291003295308451	0.004843613115958318	9.061972446457885e-4	1356	1079	1098	1670	1729	2626
ENSG00000198853	ENSG00000198853.12	RUN and SH3 domain containing 2 [Source:HGNC Symbol;Acc:HGNC:23625]	RUSC2	protein_coding	Q8N2Y8	9853	6.645008329813035	6.663302841033948	3950.017197923953	0.4123157675527604	0.4157851161947576	0.39046647224932174	0.002285889886356889	0.002768008184907816	5.2890652107653355e-5	3124	2906	3072	4390	3932	7544
ENSG00000163710	ENSG00000163710.9	procollagen C-endopeptidase enhancer 2 [Source:HGNC Symbol;Acc:HGNC:8739]	PCOLCE2	protein_coding	Q9UKZ9	26577	4.6690384215319245	4.689004027608215	1003.7279598931281	0.4049350764178895	0.4158021434518804	0.3847420811896813	0.005032218056417401	0.004374718938513079	0.0011658997929958846	868	724	725	1103	1116	1743
ENSG00000217555	ENSG00000217555.13	chemokine like factor [Source:HGNC Symbol;Acc:HGNC:13253]	CKLF	protein_coding	Q5BJH6,Q9UBR5	51192	4.793307160580728	4.8114727473370325	1092.4798208366121	0.4141564254116351	0.4158932994615703	0.3897169884217559	0.001553726408890385	0.0013778496468438398	8.241081525316545e-5	870	815	833	1169	1156	2054
ENSG00000144320	ENSG00000144320.14	lunapark, ER junction formation factor [Source:HGNC Symbol;Acc:HGNC:21610]	KIAA1715	protein_coding	B7Z829,Q9C0E8	80856	4.89602842093289	4.924634903443664	1181.6744482296913	0.40005027973495544	0.4159225450260456	0.3722985051972164	0.03729186379140776	0.03468628914826612	0.01994252239822184	847	962	909	1034	1605	2045
ENSG00000196072	ENSG00000196072.12	biogenesis of lysosomal organelles complex 1 subunit 2 [Source:HGNC Symbol;Acc:HGNC:20984]	BLOC1S2	protein_coding	A0A087X1N6,F1T0F0,Q6QNY1	282991	5.917347530614813	5.934384898693271	2382.1076365179797	0.4145369747933511	0.41600598819764034	0.392879807141859	8.871527539991291e-4	9.227722783156954e-4	2.811768497776074e-6	2032	1786	1683	2461	2699	4339
ENSG00000054523	ENSG00000054523.17	kinesin family member 1B [Source:HGNC Symbol;Acc:HGNC:16636]	KIF1B	protein_coding	O60333	23095	6.138373922209338	6.1578575062502345	2782.2568578686764	0.4051667335680281	0.4160235784743158	0.3881366756370102	0.005002652919244581	0.004566037704289652	3.538851621830185e-4	2224	2193	1996	2917	3384	4594
ENSG00000100503	ENSG00000100503.24	ninein [Source:HGNC Symbol;Acc:HGNC:14906]	NIN	protein_coding	Q5XUU0,Q8N4C6	51199	6.228573231644435	6.246736735067313	2959.1421727951197	0.41400464410155613	0.41603206961472833	0.3905879885872426	0.002039761067177283	0.002375134126236875	5.9874913939315195e-5	2260	2182	2368	3243	3240	5236
ENSG00000138639	ENSG00000138639.18	Rho GTPase activating protein 24 [Source:HGNC Symbol;Acc:HGNC:25361]	ARHGAP24	protein_coding	Q8N264	83478	3.085739141109161	3.1187073558581644	335.55640908596945	0.44271511088661775	0.41609197342235354	0.36416820226254687	0.029888445602898297	0.045138737404437704	0.04862533259130833	250	242	281	315	339	739
ENSG00000131238	ENSG00000131238.17	palmitoyl-protein thioesterase 1 [Source:HGNC Symbol;Acc:HGNC:9325]	PPT1	protein_coding	P50897	5538	6.530046384832984	6.546486562855311	3642.6940523408643	0.413579276094416	0.4164069063838518	0.3945452951229315	6.269516017217359e-4	7.486486495688082e-4	3.8748981378132574e-7	2961	2752	2686	3949	3934	6621
ENSG00000203705	ENSG00000203705.11	TatD DNase domain containing 3 [Source:HGNC Symbol;Acc:HGNC:27010]	TATDN3	protein_coding	Q17R31	128387	3.9262733346176066	3.9505714186331296	600.9302925295888	0.3926095521608671	0.4167629755040479	0.37563312510638414	0.02064500529317341	0.019403775931494126	0.014378537659612712	496	460	429	719	607	1040
ENSG00000115808	ENSG00000115808.12	striatin [Source:HGNC Symbol;Acc:HGNC:11424]	STRN	protein_coding	O43815	6801	6.007181595113972	6.032479524033588	2549.808052274453	0.4053142415608965	0.41689997186501837	0.38014189832583506	0.021529622808216266	0.02191324973820021	0.006414154984612776	1827	2038	1996	2360	3390	4302
ENSG00000054267	ENSG00000054267.22	AT-rich interaction domain 4B [Source:HGNC Symbol;Acc:HGNC:15550]	ARID4B	protein_coding	A0A024R3R1,Q4LE39	51742	5.391314546859131	5.41056103123552	1656.1752735679304	0.42057607183588025	0.41709286366841947	0.38948256535696535	0.0025098062440860507	0.0029535096571702162	2.2892917638543125e-4	1253	1185	1371	1735	1835	3045
ENSG00000156469	ENSG00000156469.9	mitochondrial transcription termination factor 3 [Source:HGNC Symbol;Acc:HGNC:24258]	MTERFD1	protein_coding	E5RIK9,Q96E29	51001	4.625452420316283	4.64741876140953	974.6559871332479	0.4135939684115063	0.41709575371846214	0.38399436303782	0.007598305708247862	0.007594381480831918	0.002599159464844652	807	764	678	1083	941	1914
ENSG00000113851	ENSG00000113851.14	cereblon [Source:HGNC Symbol;Acc:HGNC:30185]	CRBN	protein_coding	A0A024R2H8,Q96SW2	51185	4.972847836983335	4.992428733695858	1238.7444599072599	0.4169320905093243	0.4172502827000101	0.3891501870600593	0.002788598376624109	0.002840471352143629	3.393461271204248e-4	1073	953	835	1328	1312	2326
ENSG00000146676	ENSG00000146676.10	purine rich element binding protein B [Source:HGNC Symbol;Acc:HGNC:9702]	PURB	protein_coding	Q96QR8	5814	5.195078328355944	5.214993202392774	1445.564815190481	0.4127243216123905	0.41737998714928903	0.38830667444143424	0.004064524265672753	0.0038243463486645154	4.213188546731465e-4	1108	1117	1103	1356	1785	2640
ENSG00000101493	ENSG00000101493.11	zinc finger protein 516 [Source:HGNC Symbol;Acc:HGNC:28990]	ZNF516	protein_coding	Q2YDX2,Q92618	9658	4.135828678655427	4.156339588857298	692.962266126095	0.4124336950197682	0.41754330223111175	0.38498631333413247	0.004615234182403915	0.005731564424390293	0.0016615509929414308	528	564	503	712	803	1241
ENSG00000198960	ENSG00000198960.11	armadillo repeat containing X-linked 6 [Source:HGNC Symbol;Acc:HGNC:26094]	ARMCX6	protein_coding	Q7L4S7	54470	3.655780108237382	3.682339733994614	497.6754660026911	0.42208950703880727	0.41754852883823756	0.37626418740760864	0.01808795735823656	0.02154011719217336	0.015777850731657998	404	379	365	529	465	1048
ENSG00000197746	ENSG00000197746.14	prosaposin [Source:HGNC Symbol;Acc:HGNC:9498]	PSAP	protein_coding	A0A024QZQ2,P07602	5660	10.366428143393282	10.38266303536863	52052.70122435695	0.4194171162413269	0.41783364654609956	0.3977124805741264	5.270759968215844e-4	0.0015529468402298429	1.8430668123651873e-8	44338	39896	35927	53845	58493	95633
ENSG00000113391	ENSG00000113391.19	family with sequence similarity 172 member A [Source:HGNC Symbol;Acc:HGNC:25365]	FAM172A	protein_coding	A0A024RAL9,B4DMI0,Q8WUF8	83989	4.350491805468451	4.378055500497135	807.9384235083556	0.4184339733306326	0.418305807082057	0.37513143642952546	0.022979978512452162	0.027483638240685705	0.016294104461177576	585	600	672	697	1031	1532
ENSG00000088035	ENSG00000088035.18	ALG6 alpha-1,3-glucosyltransferase [Source:HGNC Symbol;Acc:HGNC:23157]	ALG6	protein_coding	Q9Y672	29929	3.764887702989614	3.7871689196717147	535.7081040571445	0.4196509355822836	0.4188429568174065	0.3843277423251768	0.006074442264795641	0.008740067806845452	0.0038484193087089578	431	400	403	576	539	1052
ENSG00000182405	ENSG00000182405.6	piggyBac transposable element derived 4 [Source:HGNC Symbol;Acc:HGNC:19401]	PGBD4	protein_coding	Q96DM1	161779	2.8798568051331737	2.90699020380923	290.4059419896435	0.3879193138597751	0.41891638312416035	0.36566354688783315	0.03824858996598754	0.03179386161368875	0.042579670179252675	241	228	200	305	353	481
ENSG00000113742	ENSG00000113742.14	cytoplasmic polyadenylation element binding protein 4 [Source:HGNC Symbol;Acc:HGNC:21747]	CPEB4	protein_coding	B7ZLQ8,E5RFP2,Q17RY0	80315	5.128322935687478	5.150723081366538	1382.989342312516	0.40253564702465844	0.41901524921558403	0.38519639402737554	0.012205477024897651	0.009797538095765567	0.002998991222061697	1067	1094	1020	1355	1780	2301
ENSG00000047346	ENSG00000047346.12	family with sequence similarity 214 member A [Source:HGNC Symbol;Acc:HGNC:25609]	FAM214A	protein_coding	Q32MH5	56204	4.330857337400622	4.360925810081055	798.5831887503151	0.39386847232166367	0.4194574299518193	0.37191839020343875	0.0458277131373347	0.040207866248688155	0.027520125178772243	628	603	607	672	1105	1402
ENSG00000188313	ENSG00000188313.13	phospholipid scramblase 1 [Source:HGNC Symbol;Acc:HGNC:9092]	PLSCR1	protein_coding	O15162	5359	6.242377615257507	6.26007679844184	2986.4543103013507	0.41642919999003963	0.4201145668264308	0.3960835593549874	0.001210724093588519	0.0013567158337532096	9.791697533587114e-6	2479	2171	2228	3305	3148	5454
ENSG00000118217	ENSG00000118217.6	activating transcription factor 6 [Source:HGNC Symbol;Acc:HGNC:791]	ATF6	protein_coding	A8K383,P18850	22926	6.124603247573881	6.142623162141285	2752.917461740184	0.41444419363775464	0.42014055364536795	0.3954007677139286	0.0015472750579043936	0.0016299103364882598	2.4404765418458147e-5	2226	2056	2054	3094	2877	4982
ENSG00000102931	ENSG00000102931.8	ADP ribosylation factor like GTPase 2 binding protein [Source:HGNC Symbol;Acc:HGNC:17146]	ARL2BP	protein_coding	A0A024R6U9,Q9Y2Y0	23568	6.534971968829594	6.551641735438023	3655.0782210958846	0.41922265818621934	0.42048147307485134	0.39884751828782666	5.269630364574966e-4	6.462838789605417e-4	6.179980138759463e-8	3056	2714	2652	3678	4230	6715
ENSG00000171223	ENSG00000171223.6	JunB proto-oncogene, AP-1 transcription factor subunit [Source:HGNC Symbol;Acc:HGNC:6205]	JUNB	protein_coding	P17275,Q5U079	3726	8.000112209758097	8.017183833543598	10096.902257998601	0.4221293607700626	0.42061681941156664	0.39898061011676345	7.705586110228382e-4	0.0014592619749886637	1.4914480967243063e-7	7691	7554	7965	9865	11066	20158
ENSG00000163257	ENSG00000163257.11	DDB1 and CUL4 associated factor 16 [Source:HGNC Symbol;Acc:HGNC:25987]	DCAF16	protein_coding	Q9NXF7	54876	3.9459506339484745	3.9719283483388357	608.7289564435449	0.4302919953305248	0.42086338110003274	0.3818492249343002	0.013329497743884054	0.017893710576483486	0.009395313538668152	458	459	483	531	712	1256
ENSG00000095564	ENSG00000095564.14	B-TFIID TATA-box binding protein associated factor 1 [Source:HGNC Symbol;Acc:HGNC:17307]	BTAF1	protein_coding	O14981,Q2M1V9,Q8N6J1	9044	6.169362249571046	6.189405922460679	2843.433386360921	0.4123343352168068	0.4209908096232052	0.39376976143746056	0.0046299424970779445	0.004634318685664829	3.018726102292885e-4	2172	2251	2112	2857	3542	4806
ENSG00000154814	ENSG00000154814.14	oxidoreductase NAD binding domain containing 1 [Source:HGNC Symbol;Acc:HGNC:25128]	OXNAD1	protein_coding	C9JLB7,Q96HP4	92106	3.993234794968305	4.0198479386881445	630.1972929204076	0.4096876918239719	0.42110586851798054	0.3784414617133175	0.022275152125311188	0.023625121882206928	0.0166122205883534	488	505	456	743	583	1206
ENSG00000166326	ENSG00000166326.7	tripartite motif containing 44 [Source:HGNC Symbol;Acc:HGNC:19016]	TRIM44	protein_coding	Q96DX7	54765	5.907534903232094	5.930764758167442	2377.564195221203	0.4040729870306026	0.421186702814187	0.3878303555982208	0.014927344536009359	0.012863375290086854	0.003339228106277073	1830	1737	1891	2800	2650	3789
ENSG00000101040	ENSG00000101040.19	zinc finger MYND-type containing 8 [Source:HGNC Symbol;Acc:HGNC:9397]	ZMYND8	protein_coding	A0A087WVZ6,A6H8Y8,Q2HXV5,Q569J9,Q9ULU4	23613	6.07160802431443	6.100774429866821	2672.352376084961	0.39678414695885234	0.4213047850126165	0.3818231998184928	0.04028174382838918	0.03576137713961052	0.012378268696684038	2144	2026	1982	2151	3689	4895
ENSG00000197312	ENSG00000197312.12	DNA damage inducible 1 homolog 2 [Source:HGNC Symbol;Acc:HGNC:24578]	DDI2	protein_coding	Q5TDH0	84301	5.121362852223864	5.141301230257095	1373.5793054876406	0.41524885626856756	0.4213511055642495	0.39228770658883355	0.0035581088422655845	0.0032239049559276657	3.2933989612102233e-4	1077	1020	1061	1316	1695	2469
ENSG00000169231	ENSG00000169231.13	thrombospondin 3 [Source:HGNC Symbol;Acc:HGNC:11787]	THBS3	protein_coding	F5H4Z8,P49746	7059	4.701704162190402	4.726446742067654	1028.5371013453923	0.4254117807440797	0.4214073763203676	0.38464233977996753	0.012825489832195409	0.012476817821531197	0.004592272704057444	848	771	753	912	1091	2286
ENSG00000123091	ENSG00000123091.5	ring finger protein 11 [Source:HGNC Symbol;Acc:HGNC:10056]	RNF11	protein_coding	Q9Y3C5	26994	4.9849909914235875	5.0128157045514765	1255.5185218327679	0.41746295110840326	0.42146253395473643	0.37976696507938	0.02550661187693344	0.02552821778396702	0.011722756998609628	924	1049	914	1036	1599	2480
ENSG00000102531	ENSG00000102531.16	fibronectin type III domain containing 3A [Source:HGNC Symbol;Acc:HGNC:20296]	FNDC3A	protein_coding	A0A024RDT9,A0A024RDV5,Q9Y2H6	22862	5.929820507750424	5.949167132899999	2406.6346740022163	0.41687655543781343	0.4215157844959341	0.3946662443997139	0.002888887144863131	0.0030336009042600098	1.187431978698576e-4	1831	1937	1763	2377	2947	4233
ENSG00000130177	ENSG00000130177.16	cell division cycle 16 [Source:HGNC Symbol;Acc:HGNC:1720]	CDC16	protein_coding	A0A024RDZ2,B2RCW0,Q13042	8881	6.21871727884296	6.235731007892638	2935.972356844697	0.4211003695707914	0.4216157736727193	0.39953097632595214	5.934392544992526e-4	6.889776384235104e-4	3.054215324906321e-7	2435	2270	2057	3097	3202	5469
ENSG00000109670	ENSG00000109670.16	F-box and WD repeat domain containing 7 [Source:HGNC Symbol;Acc:HGNC:16712]	FBXW7	protein_coding	G0Z2K0,Q969H0,S4R3U4	55294	3.805091482961228	3.8277841604095886	551.1478499229019	0.4237972237013299	0.42168669389676977	0.3861404466927611	0.005677893155948553	0.009346102334090884	0.003795820122086582	467	372	430	564	614	1037
ENSG00000172331	ENSG00000172331.12	bisphosphoglycerate mutase [Source:HGNC Symbol;Acc:HGNC:1093]	BPGM	protein_coding	A0A024R782,P07738	669	4.7338627399835636	4.753962172864504	1049.7326076978197	0.41770329620298025	0.42172346014062767	0.39135940740808084	0.0031512889220869796	0.0030606835047740665	4.876095665319798e-4	866	822	729	1159	1081	1969
ENSG00000060642	ENSG00000060642.11	phosphatidylinositol glycan anchor biosynthesis class V [Source:HGNC Symbol;Acc:HGNC:26031]	PIGV	protein_coding	Q9NUD9	55650	4.255896759004989	4.2775324026937405	753.8536632789659	0.41709682451268965	0.4218597358582491	0.38880553279214874	0.005380142415974427	0.006594652124086808	0.002019383545930233	639	601	497	790	858	1354
ENSG00000129292	ENSG00000129292.20	PHD finger protein 20 like 1 [Source:HGNC Symbol;Acc:HGNC:24280]	PHF20L1	protein_coding	A0A0A0MQS0,A0A0A8K9A6,A8MW92,Q9H8G4	51105	6.191066134227087	6.209219989403635	2882.54755179907	0.4242316610910197	0.4221107686627163	0.39770040349467467	0.001250039247203456	0.0015845573195797588	1.1740743323729174e-5	2181	2105	2332	2983	3262	5276
ENSG00000148175	ENSG00000148175.13	stomatin [Source:HGNC Symbol;Acc:HGNC:3383]	STOM	protein_coding	A0A024R882,F8VSL7,P27105	2040	6.8410950704120035	6.857351117947777	4518.56270821486	0.42124041380600497	0.4223131529722864	0.40211254080133085	3.2069152210864875e-4	4.472050208190351e-4	1.286170678711074e-9	3703	3403	3293	4666	5106	8304
ENSG00000183621	ENSG00000183621.15	zinc finger protein 438 [Source:HGNC Symbol;Acc:HGNC:21029]	ZNF438	protein_coding	Q5T427,Q7Z4V0	220929	3.0570125130795875	3.0819096696722275	327.57380325039054	0.42701424361238843	0.42235601541138246	0.3815881496003337	0.008431684278354827	0.013775879758405048	0.012131330632291099	257	240	256	329	362	633
ENSG00000183444	ENSG00000183444.10	olfactory receptor family 7 subfamily E member 38 pseudogene [Source:HGNC Symbol;Acc:HGNC:8411]	OR7E38P	pseudogene	NA	NA	3.7204098601510096	3.742896069312343	519.8345558931572	0.4124072828325918	0.4223934693749097	0.38495221180337363	0.008054354456393456	0.010344573539374662	0.0056772176801192994	399	411	384	583	547	939
ENSG00000198718	ENSG00000198718.13	TOG array regulator of axonemal microtubules 1 [Source:HGNC Symbol;Acc:HGNC:19959]	FAM179B	protein_coding	B4DHM7,G3XAE9,Q6P183,Q9Y4F4	23116	4.768601274068728	4.789094651020424	1075.2520599744805	0.41880325834391474	0.42268757337456364	0.39314218913268817	0.003543156810810805	0.003338149909311245	4.2636687566776157e-4	901	792	783	1005	1308	2014
ENSG00000105176	ENSG00000105176.18	URI1 prefoldin like chaperone [Source:HGNC Symbol;Acc:HGNC:13236]	URI1	protein_coding	O94763	8725	7.327875022872805	7.343961435306374	6331.556345762571	0.4232919363859066	0.42303010091102555	0.4040789338610939	2.584292168208143e-4	4.4238284305409307e-4	1.6381620537090705e-11	4971	4818	4764	6371	7117	12018
ENSG00000127946	ENSG00000127946.17	huntingtin interacting protein 1 [Source:HGNC Symbol;Acc:HGNC:4913]	HIP1	protein_coding	B4DK46,O00291	3092	5.552092514341235	5.573920751037572	1855.4527085275604	0.40741537289439456	0.4230612984405356	0.3922044396833496	0.009475975320919577	0.007575903791204922	0.0014778138421657077	1541	1322	1403	1918	2323	3025
ENSG00000162929	ENSG00000162929.14	KIAA1841 [Source:HGNC Symbol;Acc:HGNC:29387]	KIAA1841	protein_coding	Q6NSI8	84542	5.182802664235001	5.206426291949864	1436.2750533070764	0.42865210638065065	0.42316757566289176	0.38856675713986033	0.009179928526705693	0.010251209589223263	0.0024050262554346346	1040	1095	1162	1266	1684	2938
ENSG00000103226	ENSG00000103226.18	NODAL modulator 3 [Source:HGNC Symbol;Acc:HGNC:25242]	NOMO3	protein_coding	J3KN36,P69849,Q1LZN2	408050	3.4268815954947516	3.4545916536827197	425.4789651222335	0.4029937888514725	0.4232164376998602	0.3741533142077959	0.029971162270635947	0.03133390803691295	0.029444955969931425	375	277	327	485	469	719
ENSG00000120913	ENSG00000120913.23	PDZ and LIM domain 2 [Source:HGNC Symbol;Acc:HGNC:13992]	PDLIM2	protein_coding	Q96JY6	64236	4.866785472778868	4.898047111860647	1160.0482881498438	0.4070012625596155	0.4232298121204654	0.37715756670420225	0.043414860794507536	0.04127853936998641	0.02456548553478866	1057	755	862	1032	1581	1983
ENSG00000170624	ENSG00000170624.13	sarcoglycan delta [Source:HGNC Symbol;Acc:HGNC:10807]	SGCD	protein_coding	Q92629	6444	4.613352051928721	4.633477600158863	965.6633091891661	0.4152508376418768	0.4232354101048083	0.393125198275327	0.00351799555980809	0.0033551608799000997	6.531650312104416e-4	751	760	707	1082	1020	1741
ENSG00000122591	ENSG00000122591.12	family with sequence similarity 126 member A [Source:HGNC Symbol;Acc:HGNC:24587]	FAM126A	protein_coding	Q9BYI3	84668	5.191815969478329	5.212062063219696	1443.3954256672512	0.4131267523207527	0.4234420672058244	0.39363847078321534	0.004717382167204412	0.003791175321649641	5.821413322573065e-4	1130	1046	1137	1549	1697	2436
ENSG00000164610	ENSG00000164610.9	RP9 pre-mRNA splicing factor [Source:HGNC Symbol;Acc:HGNC:10288]	RP9	protein_coding	A0A090N8Z0,Q8TA86	6100	4.109556996633396	4.135604400646207	682.9546591673762	0.42083245270301983	0.4235394004771992	0.38262179034519567	0.015902035353215972	0.01921150415283921	0.011786217712019159	550	466	553	781	652	1320
ENSG00000152683	ENSG00000152683.14	solute carrier family 30 member 6 [Source:HGNC Symbol;Acc:HGNC:19305]	SLC30A6	protein_coding	B3KU87,B5MCR8,Q6NXT4	55676	5.850305019294314	5.868580670815366	2276.15915555682	0.4191221143150976	0.42358648722932946	0.39845113858116804	0.0015073935504997438	0.001463511307684175	2.209033916174878e-5	1753	1809	1665	2435	2599	3986
ENSG00000163093	ENSG00000163093.12	Bardet-Biedl syndrome 5 [Source:HGNC Symbol;Acc:HGNC:970]	BBS5	protein_coding	A0A0S2Z626,Q8N3I7	129880	2.872432492844063	2.902058112929437	288.8011850086033	0.4285729086487431	0.42359993628657133	0.3739385346852341	0.020889138068216694	0.029698766235645324	0.03354137622165816	215	219	229	262	350	558
ENSG00000143771	ENSG00000143771.12	cornichon family AMPA receptor auxiliary protein 4 [Source:HGNC Symbol;Acc:HGNC:25013]	CNIH4	protein_coding	A6NLH6,Q9P003	29097	6.13586553848639	6.153698488196618	2773.807798312111	0.4216912998353431	0.4237790658114972	0.3999581295047238	9.941687383701059e-4	0.0011076953094719547	4.5613009911812334e-6	2365	2084	1937	2971	3075	5009
ENSG00000125375	ENSG00000125375.16	distal membrane arm assembly complex 2 like [Source:HGNC Symbol;Acc:HGNC:18799]	ATP5S	protein_coding	Q99766	27109	3.1950199030406106	3.2228835155117834	361.9963267519598	0.3951781336863457	0.4237979938955532	0.3724599001416416	0.036740637080465106	0.0323373648808956	0.034198440194383416	307	289	237	381	443	596
ENSG00000112186	ENSG00000112186.12	cyclase associated actin cytoskeleton regulatory protein 2 [Source:HGNC Symbol;Acc:HGNC:20039]	CAP2	protein_coding	P40123,Q5JPJ8	10486	5.708945377477036	5.726428068719179	2062.104780582947	0.422665830874445	0.42447785653504133	0.4014287860920514	6.854972725867271e-4	6.702084524770883e-4	1.4318419460802465e-6	1630	1536	1570	2210	2231	3817
ENSG00000168615	ENSG00000168615.12	ADAM metallopeptidase domain 9 [Source:HGNC Symbol;Acc:HGNC:216]	ADAM9	protein_coding	Q13443	8754	8.819541791559143	8.83586004132107	17813.188811481363	0.4242142347235153	0.4245749263701376	0.4072452435579967	3.182985022199937e-4	8.188833911250373e-4	1.855941695705238e-10	14070	13948	12915	17946	20620	32796
ENSG00000182952	ENSG00000182952.5	high mobility group nucleosomal binding domain 4 [Source:HGNC Symbol;Acc:HGNC:4989]	HMGN4	protein_coding	A0A024R046,O00479	10473	5.760553211340218	5.779937900666251	2139.560964444194	0.42309894814093024	0.42464729674208296	0.3981407592207933	0.0021212193014139517	0.002313294706628838	5.4033475746398645e-5	1833	1630	1464	2059	2567	3966
ENSG00000122482	ENSG00000122482.21	zinc finger protein 644 [Source:HGNC Symbol;Acc:HGNC:29222]	ZNF644	protein_coding	A7E234,Q9H582	84146	4.818711324200669	4.839259328867944	1113.3615442920259	0.42828068862493385	0.42466607746236407	0.39623791771279315	0.002803731753113249	0.00304735886193801	3.222110727430425e-4	859	802	895	1060	1301	2143
ENSG00000172671	ENSG00000172671.20	zinc finger AN1-type containing 4 [Source:HGNC Symbol;Acc:HGNC:23504]	ZFAND4	protein_coding	A0A024R7V9,A8K8Q5,J3KPC0,Q86WR3,Q86XD8	93550	2.862143615452265	2.893511345069294	286.8376256621542	0.4414332497125613	0.4247707346643267	0.37456187610430147	0.019636540720130456	0.030845369948430488	0.03548978030023198	254	192	215	281	302	594
ENSG00000198648	ENSG00000198648.11	serine/threonine kinase 39 [Source:HGNC Symbol;Acc:HGNC:17717]	STK39	protein_coding	Q9UEW8	27347	5.470040771731977	5.489354711500572	1748.9581156403904	0.4285472932780476	0.42482943059482253	0.39862266370139704	0.001684764245515819	0.001954924215562332	5.904558170225873e-5	1350	1458	1210	1826	1884	3342
ENSG00000183723	ENSG00000183723.12	CKLF like MARVEL transmembrane domain containing 4 [Source:HGNC Symbol;Acc:HGNC:19175]	CMTM4	protein_coding	Q8IZR5	146223	6.504925146865335	6.527089863424812	3595.142916737805	0.41343837798579086	0.4252334648731053	0.3945885395301698	0.008634625090224479	0.008813741270948491	0.0011354199119098787	2953	2863	2447	4208	3951	5896
ENSG00000114948	ENSG00000114948.13	ADAM metallopeptidase domain 23 [Source:HGNC Symbol;Acc:HGNC:202]	ADAM23	protein_coding	A0A024R3W8,E7EWD3,O75077	8745	4.592162295472025	4.614083056430082	953.1366368745225	0.40349895930551166	0.4255559054249623	0.39118628455284904	0.010271028487542543	0.007295195043154446	0.0028597489539649483	763	720	704	1092	1070	1571
ENSG00000155438	ENSG00000155438.12	nucleolar protein interacting with the FHA domain of MKI67 [Source:HGNC Symbol;Acc:HGNC:17838]	MKI67IP	protein_coding	Q9BYG3	84365	5.828010012847681	5.849210764373646	2245.552732639181	0.42488816179186406	0.4264353426408356	0.39462292938342786	0.00461554103097698	0.0051115985409971665	5.137571951035135e-4	1654	1712	1779	2523	2213	4316
ENSG00000112306	ENSG00000112306.8	ribosomal protein S12 [Source:HGNC Symbol;Acc:HGNC:10385]	RPS12	protein_coding	P25398	6206	9.32924894838349	9.352542831122427	25493.143490625596	0.43162993796609267	0.4266472948056355	0.395682837886047	0.008450579319328418	0.01451769862606572	0.0010888681906992491	24017	17744	17026	29082	27117	44779
ENSG00000108100	ENSG00000108100.18	cyclin Y [Source:HGNC Symbol;Acc:HGNC:23354]	CCNY	protein_coding	B7Z8E4,Q8ND76	219771	6.027336445854187	6.0456345197319985	2572.438640242459	0.4255324280661123	0.4267198107121467	0.40313109701637095	0.0010620700065929773	0.0011424006057441044	2.282050550847377e-6	2063	1996	1851	2430	3034	4950
ENSG00000119042	ENSG00000119042.17	SATB homeobox 2 [Source:HGNC Symbol;Acc:HGNC:21637]	SATB2	protein_coding	A0A024R3U6,B3KPQ9,Q59FT3,Q9UPW6	23314	3.331633651936316	3.3601160822331666	397.9154665064651	0.4395227937879159	0.4269099485882027	0.3802195759622955	0.015482529917800875	0.02796228890588465	0.022898471972847605	272	349	290	405	448	748
ENSG00000162378	ENSG00000162378.13	zyg-11 family member B, cell cycle regulator [Source:HGNC Symbol;Acc:HGNC:25820]	ZYG11B	protein_coding	A8DPD7,B4DK95,Q9C0D3	79699	4.770754046688596	4.793518813896295	1079.351107214961	0.4144808458067524	0.4272199918475146	0.39223812043152045	0.010001725481520188	0.008251234642837524	0.0028342953327762637	805	800	866	1119	1328	1801
ENSG00000198961	ENSG00000198961.10	praja ring finger ubiquitin ligase 2 [Source:HGNC Symbol;Acc:HGNC:17481]	PJA2	protein_coding	O43164	9867	6.442182605218953	6.463297717459262	3437.5043282401252	0.4193361173119147	0.42790907053423793	0.39885494226710566	0.004860954469028649	0.005410255044267115	2.692268408063446e-4	2643	2640	2599	3200	4405	6111
ENSG00000155330	ENSG00000155330.10	chromosome 16 open reading frame 87 [Source:HGNC Symbol;Acc:HGNC:33754]	C16orf87	protein_coding	Q6PH81	388272	3.3853936780662672	3.4179636492305963	413.3476018529768	0.44806269551667915	0.4281977485443037	0.37887822731557075	0.02721303741984841	0.03560943896931235	0.030503575840777477	317	307	325	362	437	934
ENSG00000175066	ENSG00000175066.16	glycerol kinase 5 [Source:HGNC Symbol;Acc:HGNC:28635]	GK5	protein_coding	Q6ZS86	256356	3.9712861172092593	3.9923878411622686	618.2090201507284	0.42413574281786354	0.42842117469605384	0.3961353273159494	0.003210608122323485	0.004479786078186538	0.001060740010717356	498	446	474	664	670	1144
ENSG00000166912	ENSG00000166912.17	myotubularin related protein 10 [Source:HGNC Symbol;Acc:HGNC:25999]	MTMR10	protein_coding	Q9NXD2,X5D963	54893	5.510803789950353	5.529726102011273	1798.347736180201	0.42876549546753	0.4288807242587197	0.40402185639257165	0.0012571083776035026	0.0012396207459198806	9.971710987982296e-6	1389	1359	1375	1715	2123	3433
ENSG00000011523	ENSG00000011523.14	centrosomal protein 68 [Source:HGNC Symbol;Acc:HGNC:29076]	CEP68	protein_coding	Q76N32	23177	5.278040504517075	5.296081093366019	1529.3213344213993	0.4284542875552351	0.42901031811633356	0.4057008957974459	6.581535577977808e-4	5.750988290161697e-4	1.2832181338551347e-6	1199	1172	1136	1537	1750	2869
ENSG00000130638	ENSG00000130638.17	ataxin 10 [Source:HGNC Symbol;Acc:HGNC:10549]	ATXN10	protein_coding	Q9UBB4	25814	7.362270605599325	7.379806753338748	6492.494084171295	0.42614956146908345	0.4292862102464922	0.4072114139581002	6.399441590903107e-4	9.895791002056543e-4	3.0747726741865454e-7	5307	4774	4815	7161	7029	11683
ENSG00000205423	ENSG00000205423.11	CTD nuclear envelope phosphatase 1 regulatory subunit 1 [Source:HGNC Symbol;Acc:HGNC:26759]	CNEP1R1	protein_coding	B8YCP3,Q8N9A8	255919	4.296056449980104	4.3162862963489	774.1985592744298	0.42838299607909347	0.4293627758867456	0.4005414860263419	0.0019779719855315594	0.0024484238483094027	2.233929154552607e-4	602	604	569	768	898	1451
ENSG00000115271	ENSG00000115271.11	grancalcin [Source:HGNC Symbol;Acc:HGNC:15990]	GCA	protein_coding	B7Z322,H7BXD5,P28676	25801	3.8159800963066997	3.838031196278799	555.0546335351786	0.4246009500258612	0.4294634127076811	0.3955591729495077	0.004203873541295161	0.005929247538019652	0.00166148771093476	455	419	400	542	660	1029
ENSG00000109180	ENSG00000109180.14	OCIA domain containing 1 [Source:HGNC Symbol;Acc:HGNC:16074]	OCIAD1	protein_coding	A0A024R9U3,Q9NX40	54940	6.824030457230018	6.841153615814049	4467.749243086112	0.4301210529951977	0.4295674555013458	0.40881297138735695	3.6596042272834015e-4	5.338256244274168e-4	5.185126791908008e-9	3772	3290	3200	4629	4874	8535
ENSG00000176209	ENSG00000176209.11	small integral membrane protein 19 [Source:HGNC Symbol;Acc:HGNC:25166]	SMIM19	protein_coding	Q96E16	114926	4.61476545516593	4.637268132618226	967.6175139086029	0.4348027858283871	0.42975539837452836	0.3974794121852285	0.0040293212424959484	0.0053210530833626875	0.0010903893617306424	875	713	639	1001	1044	1872
ENSG00000166908	ENSG00000166908.18	phosphatidylinositol-5-phosphate 4-kinase type 2 gamma [Source:HGNC Symbol;Acc:HGNC:23786]	PIP4K2C	protein_coding	B3KQV3,Q8TBX8	79837	6.0169636785574045	6.03723949097096	2558.8882691972058	0.42207679005613147	0.42987238694340785	0.4022589433098888	0.0030234015476119903	0.0031712185280139684	1.6498805000036612e-4	2139	1924	1810	2952	2610	4642
ENSG00000157617	ENSG00000157617.17	C2 calcium dependent domain containing 2 [Source:HGNC Symbol;Acc:HGNC:1266]	C2CD2	protein_coding	Q9Y426	25966	4.4490814188105725	4.468551421374224	860.8854281865022	0.4256459319233992	0.42994262808169487	0.4018998608928218	0.0015362348491497714	0.0016277101222210882	1.0870407623993206e-4	679	652	642	914	953	1581
ENSG00000151779	ENSG00000151779.13	NBAS subunit of NRZ tethering complex [Source:HGNC Symbol;Acc:HGNC:15625]	NBAS	protein_coding	A2RRP1,G1UI26	51594	5.896568694213156	5.918510531809305	2356.998800713314	0.41606744029770776	0.43068280412487936	0.40009898919821646	0.007485256698807067	0.006311017637537671	8.342955967029632e-4	1900	1860	1642	2659	2740	3819
ENSG00000181788	ENSG00000181788.4	siah E3 ubiquitin protein ligase 2 [Source:HGNC Symbol;Acc:HGNC:10858]	SIAH2	protein_coding	O43255	6478	4.630423268217436	4.651668108632307	977.8136638806646	0.42455746248238513	0.43098750499450394	0.40026351081158085	0.003551719669739685	0.0035909762645782678	6.541520637968029e-4	806	767	670	1094	1024	1794
ENSG00000138600	ENSG00000138600.10	signal peptide peptidase like 2A [Source:HGNC Symbol;Acc:HGNC:30227]	SPPL2A	protein_coding	Q8TCT8	84888	6.293283598814308	6.3118914977698966	3095.338062944061	0.428052545424691	0.43102198229684624	0.4068293680371944	0.0011247337266767168	0.001276253077676412	4.828287312442092e-6	2630	2315	2161	3190	3642	5501
ENSG00000143952	ENSG00000143952.20	VPS54 subunit of GARP complex [Source:HGNC Symbol;Acc:HGNC:18652]	VPS54	protein_coding	Q9P1Q0	51542	5.632491119713295	5.650775881413639	1956.571748382006	0.42715659322716204	0.43108046655512355	0.40706634680666437	8.424281014858851e-4	7.713562002053246e-4	2.7274670570950485e-6	1616	1480	1392	2028	2266	3518
ENSG00000100077	ENSG00000100077.15	G protein-coupled receptor kinase 3 [Source:HGNC Symbol;Acc:HGNC:290]	ADRBK2	protein_coding	A0A024R1D8,P35626,Q8N433	157	3.8727301709489423	3.8958888963956184	578.1520680842254	0.422268051016894	0.4322077210133786	0.3957187403730754	0.0066203515929901535	0.00831807719768495	0.0035779096020816252	480	415	430	654	597	1063
ENSG00000206195	ENSG00000206195.11	double homeobox A pseudogene 8 [Source:HGNC Symbol;Acc:HGNC:32187]	AP000525.9	processed_transcript	NA	503637	3.9582439666583102	3.98198004467184	614.1745835042896	0.41104996460917187	0.432552539665737	0.39336636257969965	0.011688660218844828	0.011120718869202894	0.006066126614102803	502	440	464	712	663	1049
ENSG00000156110	ENSG00000156110.14	adenosine kinase [Source:HGNC Symbol;Acc:HGNC:257]	ADK	protein_coding	A0A140VJE0,P55263	132	5.284053111678937	5.303340291320486	1537.152156713914	0.4307857282896567	0.4325986268337361	0.40708636436957363	0.0012339747496076408	0.0011289927912192426	1.9711879518068247e-5	1258	1176	1090	1665	1592	2955
ENSG00000196998	ENSG00000196998.19	WD repeat domain 45 [Source:HGNC Symbol;Acc:HGNC:28912]	WDR45	protein_coding	A0A024QYX1,Q9Y484	11152	5.033105575814663	5.054861051948574	1293.5177154554838	0.43297217365495594	0.4326912035780828	0.4023731790439702	0.003471627750924971	0.0037019175038361146	4.900166391584742e-4	1138	965	868	1409	1329	2491
ENSG00000122507	ENSG00000122507.21	Bardet-Biedl syndrome 9 [Source:HGNC Symbol;Acc:HGNC:30000]	BBS9	protein_coding	A0A090N7W2,A0A090N8P4,Q3SYG4	27241	3.908150278706565	3.932602923326568	592.859919863181	0.4369792127211816	0.432831381243852	0.3956636439922801	0.006695322775285566	0.010915517731128935	0.004341466833894847	432	504	420	588	694	1104
ENSG00000242498	ENSG00000242498.8	actin related protein 2/3 complex inhibitor [Source:HGNC Symbol;Acc:HGNC:28782]	C15orf38	protein_coding	H0YMP5,Q7Z6K5	348110	5.51839893650894	5.54493227333451	1818.9575566701913	0.4252508783315218	0.4335841396722503	0.3960870040635641	0.01749048738858997	0.01780984527123683	0.006061719615982121	1295	1576	1282	2134	2005	2991
ENSG00000169155	ENSG00000169155.10	zinc finger and BTB domain containing 43 [Source:HGNC Symbol;Acc:HGNC:17908]	ZBTB43	protein_coding	O43298	23099	3.977388160995866	3.999681194370962	621.3901478194631	0.42837895689970484	0.4336943210622317	0.39929709918860157	0.004661456702353682	0.006113550749260902	0.0017431883150135995	464	471	485	633	734	1116
ENSG00000086848	ENSG00000086848.15	ALG9 alpha-1,2-mannosyltransferase [Source:HGNC Symbol;Acc:HGNC:15672]	ALG9	protein_coding	Q9H6U8	79796	4.046381942354687	4.074275581918658	654.0591252597723	0.4451624548048944	0.4338255434276792	0.39167370780481103	0.011033200975425225	0.019044552384037183	0.010271599404269399	627	442	436	677	700	1279
ENSG00000196935	ENSG00000196935.9	SLIT-ROBO Rho GTPase activating protein 1 [Source:HGNC Symbol;Acc:HGNC:17382]	SRGAP1	protein_coding	Q7Z6B7	57522	5.90587262775493	5.925330127534409	2367.698073437854	0.4285644698867795	0.4340096747194612	0.40791527408056827	0.0017018938439366813	0.0016896758430789186	3.223136688152906e-5	1801	1868	1744	2613	2648	4134
ENSG00000107819	ENSG00000107819.13	sideroflexin 3 [Source:HGNC Symbol;Acc:HGNC:16087]	SFXN3	protein_coding	A0A1P0AYU5,Q9BWM7	81855	6.019043137721248	6.043176402478822	2567.6992377939932	0.4219817279452603	0.4341778887940479	0.4011777965814659	0.010195814734099216	0.010048725763597917	0.0012487925548149348	2092	1921	1871	2209	3340	4844
ENSG00000237441	ENSG00000237441.10	ral guanine nucleotide dissociation stimulator like 2 [Source:HGNC Symbol;Acc:HGNC:9769]	RGL2	protein_coding	A0A024RCS9,O15211	5863	3.480164061631273	3.505424830651308	440.29837995374027	0.4273242138729276	0.4343264836078917	0.39352355152652785	0.009296492332401346	0.01282141128510764	0.00738049909821129	361	350	298	429	534	804
ENSG00000145860	ENSG00000145860.11	ring finger protein 145 [Source:HGNC Symbol;Acc:HGNC:20853]	RNF145	protein_coding	A8K9Y9,Q8NDT8,Q96MT1	153830	7.680475947002809	7.698592704066121	8097.6973652108245	0.43425575895886437	0.4344163301768887	0.412393264064429	6.545500855812276e-4	0.0011347753312049987	2.4528057482457514e-7	6777	6228	5559	8786	8640	15130
ENSG00000008988	ENSG00000008988.9	ribosomal protein S20 [Source:HGNC Symbol;Acc:HGNC:10405]	RPS20	protein_coding	P60866	6224	9.723080849433176	9.74227610350195	33395.66874795787	0.436190697637305	0.434422193920052	0.4054400283245631	0.0013538555709440563	0.0030336009042600098	5.181379597067039e-6	29525	24103	23026	36700	35383	61948
[truncated: 3,543 more rows]
