# Supplementary material for: Genome-wide bioinformatic analyses predict key host and viral factors in SARS-CoV-2 pathogenesis
Source: Commun Biol. 2021 May 17;4:590. doi: 10.1038/s42003-021-02095-0 (PMC8128904; doi:10.1038/s42003-021-02095-0)
Supplement: Supplementary file 5 — Supplementary Data 3 [file 42003_2021_2095_MOESM5_ESM.zip › GSE147507_MainDataset/Series5_SARS-CoV-2/des_Condition/ControlVsInfected_genes.DESeq2.tsv]

gene_id	ensembl_gene_id_version	description	external_gene_name	gene_biotype	uniprotswissprot	entrezgene_id	LimmaV_AveExpr	edgeR_logCPM	DESeq2_baseMean	LimmaV_FC	edgeR_FC	DESeq2_FC	LimmaV_padj	edgeR_padj	DESeq2_padj	Series5_A549_Mock_1	Series5_A549_Mock_2	Series5_A549_Mock_3	Series5_A549_SARS-CoV-2_1	Series5_A549_SARS-CoV-2_2	Series5_A549_SARS-CoV-2_3
ENSG00000116183	ENSG00000116183.11	pappalysin 2 [Source:HGNC Symbol;Acc:HGNC:14615]	PAPPA2	protein_coding	Q9BXP8	60676	-2.93238357826775	-0.5404815067880906	24.246997297797492	6.272367996577406	8.64451098398327	8.449612586070694	0.002731872071435181	1.8655022467220663e-4	1.6224903882781586e-8	0	0	0	58	49	50
ENSG00000257046	ENSG00000257046.5	SLCO1B3-SLCO1B7 readthrough [Source:HGNC Symbol;Acc:HGNC:54403]	LST3	protein_coding	NA	115072896,338821	-3.3115676982560167	-0.8166461767386091	18.238450324654753	5.778346295327518	8.258252953291253	7.831537442010143	0.030620377431707882	0.0026794066991399222	1.919602744611679e-6	0	0	0	7	61	65
ENSG00000113946	ENSG00000113946.3	claudin 16 [Source:HGNC Symbol;Acc:HGNC:2037]	CLDN16	protein_coding	Q9Y5I7	10686	-3.22830003992583	-1.063660701934265	15.238346788952425	5.815923319375708	7.992318069021704	7.615751702170921	5.663132733901321e-4	2.6015438064832646e-4	5.132993450965813e-7	0	0	0	27	28	54
ENSG00000237877	ENSG00000237877.7	long intergenic non-protein coding RNA 1473 [Source:HGNC Symbol;Acc:HGNC:51109]	AC097500.2	lincRNA	NA	NA	-3.316401161709132	-1.251862820921616	13.615708763578862	5.553824992267525	7.821533944700575	7.380934099938568	0.001126796512188797	4.7276980813283e-4	1.6251304461068217e-6	0	0	0	27	29	36
ENSG00000154608	ENSG00000154608.14	centrosomal protein 170 pseudogene 1 [Source:HGNC Symbol;Acc:HGNC:28364]	CEP170P1	pseudogene	NA	NA	-3.5204914715578	-1.3552084000339892	12.324837273797517	5.233727471380124	7.685809635118101	7.079556820113531	0.011707877651605823	0.0028507976749668415	1.8194944195083625e-5	0	0	0	8	44	33
ENSG00000018607	ENSG00000018607.6	zinc finger protein 806 [Source:HGNC Symbol;Acc:HGNC:33228]	ZNF806	pseudogene	NA	NA	-3.4783547713654688	-1.5175228421114992	11.419488215108274	5.126511499943967	7.560112090525554	6.985411956940493	0.005537388154789442	0.001404466697547613	1.1816136598975661e-5	0	0	0	26	26	21
ENSG00000175868	ENSG00000175868.14	calcitonin related polypeptide beta [Source:HGNC Symbol;Acc:HGNC:1438]	CALCB	protein_coding	P10092	797	-3.5441154246914928	-1.5182097073868384	10.380834199860333	5.235450826801949	7.443603678754393	6.805491467512353	0.0034988197421467054	0.0015167253584163606	2.358115854284806e-5	0	0	0	23	11	42
ENSG00000197646	ENSG00000197646.8	programmed cell death 1 ligand 2 [Source:HGNC Symbol;Acc:HGNC:18731]	PDCD1LG2	protein_coding	Q9BQ51	80380	-3.5417820861223213	-1.6325818969284667	9.805447998688596	5.14188317052277	7.354068084915272	6.714063044971143	0.0013184858858999574	0.0011541985417382738	2.1915262322330808e-5	0	0	0	19	19	30
ENSG00000100253	ENSG00000100253.13	myo-inositol oxygenase [Source:HGNC Symbol;Acc:HGNC:14522]	MIOX	protein_coding	Q9UGB7	55586	-3.574656075339569	-1.5891255887390632	9.589727957652215	5.2008431908669825	7.337625943233394	6.658561664121265	0.00207797664413317	0.0013921673620136072	3.223136688152906e-5	0	0	0	12	19	41
ENSG00000235385	ENSG00000235385.2	long intergenic non-protein coding RNA 2154 [Source:HGNC Symbol;Acc:HGNC:53015]	GS1-600G8.5	lincRNA	NA	109729169	-3.5996781442248125	-1.6667869407779667	9.188282544706336	5.106903033511938	7.2689227566433665	6.5656053083941845	0.0019481483616459933	0.001533753407700542	4.210200471919455e-5	0	0	0	18	13	36
ENSG00000049319	NA	NA	SRD5A2	processed_transcript	NA	NA	-3.642567540492482	-1.5720920651961017	9.366361731102327	5.154985136298213	7.314607264502916	6.5607548404208496	0.005867784975409062	0.002433999920704221	6.60792734602796e-5	0	0	0	8	18	48
ENSG00000251396	ENSG00000251396.7	long intergenic non-protein coding RNA 1301 [Source:HGNC Symbol;Acc:HGNC:50464]	RP11-163N6.2	lincRNA	NA	NA	-3.5982579899393112	-1.7247260983445711	9.0438347683885	5.034971845025981	7.2394052913097635	6.538918991032475	0.0015049845938113243	0.0014905013193592948	4.090059229023761e-5	0	0	0	16	19	28
ENSG00000164037	ENSG00000164037.17	solute carrier family 9 member B1 [Source:HGNC Symbol;Acc:HGNC:24244]	SLC9B1	protein_coding	A0A140VJQ1,Q4ZJI4	150159	-3.6451668021523567	-1.75461994325693	9.37330712178489	4.787687351152267	7.279003209049658	6.535045340758811	0.009377961082597409	0.003080522168627406	6.876016823816594e-5	0	0	0	15	29	16
ENSG00000198400	ENSG00000198400.11	neurotrophic receptor tyrosine kinase 1 [Source:HGNC Symbol;Acc:HGNC:8031]	NTRK1	protein_coding	P04629,X5DR71	4914	-3.7058582222366794	-1.8803889400044813	8.490896619636175	4.674826559816361	7.132105289671585	6.319661146183712	0.007505087461820679	0.0036954499262399935	1.2584285894010478e-4	0	0	0	24	14	16
ENSG00000112303	ENSG00000112303.14	vanin 2 [Source:HGNC Symbol;Acc:HGNC:12706]	VNN2	protein_coding	O95498	8875	-3.7088923214662777	-1.9054437972677	7.740326640289176	4.815646740588062	7.016978361169983	6.1824675580546975	0.002089794663066436	0.0025348987934189667	1.3326049132238242e-4	0	0	0	13	17	24
ENSG00000137033	ENSG00000137033.11	interleukin 33 [Source:HGNC Symbol;Acc:HGNC:16028]	IL33	protein_coding	O95760	90865	-3.7218537978424435	-1.9231093419982896	7.696142483379041	4.770199358544278	7.007141182388405	6.156669481409421	0.0026488320708623714	0.0028612335385323675	1.5225486422848047e-4	0	0	0	12	19	22
ENSG00000101336	ENSG00000101336.15	HCK proto-oncogene, Src family tyrosine kinase [Source:HGNC Symbol;Acc:HGNC:4840]	HCK	protein_coding	A8K4G3,F6SF04,P08631	3055	-3.7469594083147024	-1.9541510734938539	7.30998944146018	4.7698719591969665	6.938415258594011	6.050687917286711	0.002140230016945622	0.002912921487230927	1.9702358187847303e-4	0	0	0	12	15	25
ENSG00000267009	ENSG00000267009.6	novel transcript	RP11-120M18.2	processed_transcript	NA	NA	-3.9020756442046642	-1.95021311032456	7.813542689788072	4.368907092635617	7.023987056312246	5.981570743878758	0.022494974946579926	0.00999146315580224	5.488169562379284e-4	0	0	0	5	32	14
ENSG00000018625	ENSG00000018625.15	ATPase Na+/K+ transporting subunit alpha 2 [Source:HGNC Symbol;Acc:HGNC:800]	ATP1A2	protein_coding	A0A0S2Z3W6,P50993	477	-3.7683345911773447	-2.013911583107024	7.114913774768504	4.6765671261525075	6.893345595042046	5.97717639537643	0.0025538748315576793	0.00340944287650367	2.436977767849222e-4	0	0	0	14	14	21
ENSG00000137707	ENSG00000137707.13	BTG anti-proliferation factor 4 [Source:HGNC Symbol;Acc:HGNC:13862]	BTG4	protein_coding	Q9NY30	54766	-3.8401572902483436	-2.132928185848276	6.441067632263775	4.518857046805713	6.750104915248401	5.722076308733896	0.003381326377639921	0.0048444132814304585	4.8695726309237844e-4	0	0	0	12	14	18
ENSG00000218186	ENSG00000218186.2	keratin 8 pseudogene 43 [Source:HGNC Symbol;Acc:HGNC:39877]	KRT8P43	pseudogene	NA	NA	-3.89010951709365	-2.176185702377781	6.410232061600307	4.371902625102191	6.733709446496573	5.639058987346616	0.007044493336193403	0.007096360420918409	7.121121616899229e-4	0	0	0	18	9	15
ENSG00000096006	ENSG00000096006.11	cysteine rich secretory protein 3 [Source:HGNC Symbol;Acc:HGNC:16904]	CRISP3	protein_coding	P54108	10321	-3.8921482670580967	-2.1502391543294013	5.979042808136977	4.528770404862082	6.65693924899714	5.531491852305176	0.0034230318541195815	0.005478570457536469	7.902196350491241e-4	0	0	0	10	10	24
ENSG00000250326	ENSG00000250326.2	novel transcript	RP11-284M14.1	antisense	NA	105377623	-3.9183876003474976	-2.2530014413959183	6.0628116044678535	4.265947143365164	6.652558545334007	5.500154453525808	0.008449118477751177	0.00799875299764555	9.308945051933675e-4	0	0	0	15	12	12
ENSG00000165685	ENSG00000165685.8	transmembrane protein 52B [Source:HGNC Symbol;Acc:HGNC:26438]	TMEM52B	protein_coding	Q4KMG9	120939	-3.9926146063701045	-2.155041777825332	5.810553592034848	4.400754219985233	6.624806350442728	5.33262853426614	0.010778744133687715	0.009193417837241218	0.0015672316034053531	0	0	0	4	15	25
ENSG00000204361	ENSG00000204361.10	neurexophilin and PC-esterase domain family member 2 [Source:HGNC Symbol;Acc:HGNC:26331]	NXPE2	protein_coding	Q96DL1	120406	-4.009881988784883	-2.302494800297356	5.909865588002174	4.021260042918111	6.615602333272938	5.319374587155743	0.023210898732023446	0.012670305149621114	0.0016614282823420154	0	0	0	9	20	8
ENSG00000198771	ENSG00000198771.11	RCSD domain containing 1 [Source:HGNC Symbol;Acc:HGNC:28310]	RCSD1	protein_coding	B7ZKW8,Q6JBY9	92241	-3.9574030992259814	-2.2075962810663263	5.532561183646628	4.440549472399597	6.552767165664554	5.296960836074906	0.004713612223421021	0.007173110276147234	0.0013802895388183441	0	0	0	8	9	25
ENSG00000240050	NA	NA	RP1-93H18.1	lincRNA	NA	NA	-3.9559188403556664	-2.2753475102927525	5.448441989900279	4.3609418681523575	6.520113418990852	5.265315665014372	0.004161341040662532	0.007617237441456506	0.001392144299927237	0	0	0	8	12	19
ENSG00000258602	ENSG00000258602.1	long intergenic non-protein coding RNA 1629 [Source:HGNC Symbol;Acc:HGNC:52260]	RP11-7F17.7	lincRNA	NA	105370578	-3.960310728180158	-2.321599105526216	5.456940230048121	4.272234800067175	6.51088915792321	5.253422305068876	0.0050337895179303005	0.008493227726658415	0.0014282576521058847	0	0	0	12	10	15
ENSG00000174611	ENSG00000174611.12	kyphoscoliosis peptidase [Source:HGNC Symbol;Acc:HGNC:26576]	KY	protein_coding	Q8NBH2	339855	-4.011119825101562	-2.3616262697792636	5.664162030936659	4.004992888436073	6.54922514059717	5.231553021262743	0.020025603989150573	0.012583135386054866	0.0018107928610365677	0	0	0	15	12	8
ENSG00000239705	ENSG00000239705.2	novel transcript	RP11-65N13.8	antisense	NA	NA	-3.9956072943575944	-2.256876202105171	5.381669673865088	4.343512812707234	6.507296754565533	5.178743300426746	0.006723732795205715	0.00888631755905233	0.0018231568788170103	0	0	0	11	6	23
ENSG00000148680	ENSG00000148680.16	5-hydroxytryptamine receptor 7 [Source:HGNC Symbol;Acc:HGNC:5302]	HTR7	protein_coding	P34969	3363	-4.0822535086436815	-2.3851343379286107	5.675456110499186	3.773101412713492	6.549080052737774	5.124217417100067	0.04851214194308814	0.01696923898254661	0.002553986789605521	0	0	0	13	16	5
ENSG00000267123	ENSG00000267123.7	S-phase cancer associated transcript 1 [Source:HGNC Symbol;Acc:HGNC:52930]	CTD-2357A8.3	lincRNA	NA	101928710	-3.9984298637708813	-2.3102822185721874	5.133911610115433	4.320985451447657	6.441008042505496	5.085490519953252	0.004656713077559274	0.008738355328572221	0.002001133591763004	0	0	0	8	9	21
ENSG00000174951	ENSG00000174951.11	fucosyltransferase 1 (H blood group) [Source:HGNC Symbol;Acc:HGNC:4012]	FUT1	protein_coding	P19526,Q6IZA2	2523	-1.263757009271065	0.6320552464167662	55.75696421000564	5.497408161254816	5.142795026156632	5.037446036405126	6.057148470246994e-4	4.7696625212933825e-5	1.1016934410972705e-15	4	0	4	102	97	186
ENSG00000154764	ENSG00000154764.6	Wnt family member 7A [Source:HGNC Symbol;Acc:HGNC:12786]	WNT7A	protein_coding	O00755	7476	-4.0387458665202915	-2.4081906919847564	5.118619239088414	4.101158977726289	6.41421440456739	4.992483649403006	0.00876640377463439	0.012057378798932091	0.0025345940355682426	0	0	0	14	7	13
ENSG00000121742	ENSG00000121742.19	gap junction protein beta 6 [Source:HGNC Symbol;Acc:HGNC:4288]	GJB6	protein_coding	A0A024RDS4,O95452	10804	-4.028525238044518	-2.3404912364594157	4.946482128937267	4.2747950629542775	6.390479150240152	4.958969931698113	0.005321071432355252	0.009822974716995976	0.002551793410774299	0	0	0	7	9	21
ENSG00000254607	ENSG00000254607.2	novel transcript, antisense to KIRREL3	RP11-115C10.1	antisense	NA	101929427	-4.086261087638124	-2.2936543246206837	4.954128314450776	4.2424353275918785	6.404851724725988	4.856239799359488	0.010934125714329196	0.012154854473911408	0.0034502916907240178	0	0	0	4	10	25
ENSG00000249102	ENSG00000249102.3	novel transcript	CTD-2066L21.1	lincRNA	NA	NA	-4.068614785451486	-2.3687975947722175	4.814530884231764	4.203021991860639	6.353277558428774	4.825333163754171	0.007498091741312065	0.011692072759459719	0.003330015332356779	0	0	0	5	11	20
ENSG00000106823	ENSG00000106823.12	extracellular matrix protein 2 [Source:HGNC Symbol;Acc:HGNC:3154]	ECM2	protein_coding	O94769	1842	-2.561106869187796	-0.6729466260505855	20.74109397511555	5.283959223552077	5.0397788483248185	4.763454288977526	0.0019363493952047695	5.929502018815605e-4	2.1040257680676906e-6	0	3	0	35	37	73
ENSG00000128165	ENSG00000128165.9	adrenomedullin 2 [Source:HGNC Symbol;Acc:HGNC:28898]	ADM2	protein_coding	Q7Z4H4	79924	1.3380424088729235	2.785818939323826	261.80215364193225	4.677072190352845	4.629950377955174	4.583482519289621	5.365608842205256e-5	4.917003807662721e-6	2.452746531669035e-48	29	14	12	491	374	959
ENSG00000124731	ENSG00000124731.13	triggering receptor expressed on myeloid cells 1 [Source:HGNC Symbol;Acc:HGNC:17760]	TREM1	protein_coding	K7EKM5,Q38L15,Q9NP99	54210	-1.9805741754336337	-0.3134366290698368	27.369449715543297	4.590677825624363	4.498399134137327	4.223003225509364	0.018996573973719236	7.653625192594825e-4	6.331773206709958e-7	3	0	3	22	78	88
ENSG00000117289	NA	NA	TXNIP	protein_coding	NA	NA	-0.047390742462756597	2.4639486183121195	209.69379895871634	6.861231179860738	5.3298956472662145	4.219502374434293	0.0016528286527330983	3.267959053491523e-4	0.0015000087274313555	0	25	2	468	311	638
ENSG00000250509	ENSG00000250509.2	novel transcript	CTC-573N18.1	lincRNA	NA	NA	-0.258795537696008	1.0046641573086814	73.87106533063653	4.200786140625527	4.298295137040342	4.217290184186814	1.1065526316606975e-4	3.3029728960287563e-6	8.18487642638249e-21	7	7	5	146	124	218
ENSG00000115008	ENSG00000115008.6	interleukin 1 alpha [Source:HGNC Symbol;Acc:HGNC:5991]	IL1A	protein_coding	P01583	3552	1.7652297260773575	3.006445460561891	306.3174898807274	4.289861586456409	4.252427852965833	4.215311174215718	4.967735758807926e-6	2.2137040238639753e-6	1.2391585361062416e-63	23	22	37	449	621	1007
ENSG00000136244	ENSG00000136244.12	interleukin 6 [Source:HGNC Symbol;Acc:HGNC:6018]	IL6	protein_coding	B4DNQ5,B4DVM1,B5MC21,P05231,Q75MH2	3569	0.7208215350262389	1.9385856919523026	142.7650329464422	4.17670778246031	4.1829878830124425	4.126738528936752	8.536229192568577e-5	2.754585297027225e-6	1.674380440275123e-33	12	14	14	231	214	555
ENSG00000105549	ENSG00000105549.11	theg spermatid protein [Source:HGNC Symbol;Acc:HGNC:13706]	THEG	protein_coding	Q9P2T0	51298	-1.4009041812533594	0.24584250262862348	40.696418542718696	4.740256172366142	4.228375284635308	4.036965419895294	0.007525830191378608	4.680713383971098e-4	2.2590989003320177e-9	6	5	0	63	51	182
ENSG00000227844	NA	NA	RP13-143G15.3	antisense	NA	NA	-1.6137733944397916	-0.060811188412678206	33.82676177701825	4.708569008835261	4.2060661573787845	4.013639091240813	0.0019548252145494644	4.2931907063519924e-4	4.852956530817002e-9	0	3	6	63	62	97
ENSG00000113739	ENSG00000113739.10	stanniocalcin 2 [Source:HGNC Symbol;Acc:HGNC:11374]	STC2	protein_coding	O76061,Q6FHC9	8614	6.216447479386762	7.314941063741918	6182.42767651215	4.014745047421466	4.016293513984508	3.998166707110461	6.819988236971668e-8	1.6050780270346342e-7	0	643	616	681	11329	11287	17686
ENSG00000243008	ENSG00000243008.2	novel transcript	RP11-556N21.1	processed_transcript	NA	NA	-2.889732438848569	-1.1671938000447089	13.571894449545969	4.707975404776338	4.439076017604572	3.978612862710696	0.006665623689438634	0.002899045828514541	2.142598288482009e-4	3	0	0	19	21	59
ENSG00000108932	ENSG00000108932.12	solute carrier family 16 member 6 [Source:HGNC Symbol;Acc:HGNC:10927]	SLC16A6	protein_coding	A0A024R8J3,O15403	9120	-2.0579484989794885	-0.1826028560416054	31.219115019998345	5.195900775379368	4.116555779886885	3.796155458618854	0.00554364158443208	0.0030219744144118934	7.299540950619944e-6	9	0	0	56	68	75
ENSG00000251281	ENSG00000251281.1	novel transcript	CTD-2066L21.2	lincRNA	NA	NA	-2.9428987381878757	-1.3483357078818412	12.36036239912198	4.493553429320797	4.254888084530294	3.7445735123699038	0.005000489412773774	0.004405039444701891	4.132553821463309e-4	0	0	3	22	22	39
ENSG00000007314	ENSG00000007314.12	sodium voltage-gated channel alpha subunit 4 [Source:HGNC Symbol;Acc:HGNC:10591]	SCN4A	protein_coding	P35499	6329	-2.439872510622703	-0.6656292509963284	21.28250784787721	4.862425182319262	4.128641907864568	3.7400895955025764	0.009090281999731054	0.0038263845333545202	4.966921264816598e-5	6	0	0	49	26	66
ENSG00000058085	ENSG00000058085.15	laminin subunit gamma 2 [Source:HGNC Symbol;Acc:HGNC:6493]	LAMC2	protein_coding	Q13753	3918	7.070151952246931	8.036587353113966	10201.685993158258	3.696175579457968	3.70439861288418	3.683864446078444	6.896481858330568e-8	2.8996205392961365e-7	4.272024290762e-215	1431	1165	1330	19839	16175	29897
ENSG00000166670	ENSG00000166670.10	matrix metallopeptidase 10 [Source:HGNC Symbol;Acc:HGNC:7156]	MMP10	protein_coding	P09238	4319	1.4468552382927362	2.4485744130443345	206.60082960415644	3.7340718278364076	3.7076366142013124	3.66615647362506	4.783954480112587e-6	2.5274713489429816e-6	7.184224486336592e-47	26	20	33	317	376	682
ENSG00000163661	ENSG00000163661.4	pentraxin 3 [Source:HGNC Symbol;Acc:HGNC:9692]	PTX3	protein_coding	P26022	5806	1.073145363462763	2.080572639984607	159.42885982495295	3.6697736422888885	3.687351625146326	3.6292545315918407	5.2718082825495634e-5	6.6202320856504374e-06	6.144524511036011e-31	27	20	15	312	222	516
ENSG00000135842	ENSG00000135842.17	niban apoptosis regulator 1 [Source:HGNC Symbol;Acc:HGNC:16784]	FAM129A	protein_coding	A0A024R978,Q9BZQ8	116496	4.081713655463051	5.0127077783418805	1250.784701821008	3.580290222653533	3.6075729472915916	3.581888902431387	1.1731270280594126e-6	7.899282705470779e-7	2.107014512021809e-108	178	161	172	2550	1979	3395
ENSG00000164400	ENSG00000164400.6	colony stimulating factor 2 [Source:HGNC Symbol;Acc:HGNC:2434]	CSF2	protein_coding	P04141	1437	-0.40821916641639017	1.3302968536237094	93.80689648943118	5.095002211539189	4.197517932240305	3.562416736263607	0.0031117203481655217	4.931627729921685e-4	4.2747917195950114e-4	16	0	10	209	138	263
ENSG00000231170	ENSG00000231170.7	novel transcript	AC002451.3	antisense	NA	NA	-3.3233104451764905	-1.857944570787086	8.617856775444281	3.8866967625658035	4.272981611837213	3.5154381139832824	0.022984817084487384	0.009572896041539516	0.003703092364306283	2	0	0	16	22	15
ENSG00000139269	ENSG00000139269.3	inhibin subunit beta E [Source:HGNC Symbol;Acc:HGNC:24029]	INHBE	protein_coding	P58166	83729	1.9347981743067466	2.857469594240143	277.2597021514495	3.5188437178071434	3.5525788406520253	3.5108721934548477	1.0366962181302508e-5	2.5229424657219162e-6	1.0919513795092408e-46	36	44	37	560	416	794
ENSG00000236404	ENSG00000236404.10	VLDLR antisense RNA 1 [Source:HGNC Symbol;Acc:HGNC:49621]	RP11-125B21.2	antisense	NA	401491	0.9065542088356423	1.8488424848807183	135.19096840767347	3.5358332478643213	3.493311045522843	3.4264541322077062	5.201097385598219e-5	1.6321522288971337e-5	9.030993608631864e-25	16	15	28	253	195	434
ENSG00000068831	ENSG00000068831.19	RAS guanyl releasing protein 2 [Source:HGNC Symbol;Acc:HGNC:9879]	RASGRP2	protein_coding	B3KV60,Q7LDG7	10235	-0.05439217344072992	0.8922476389052584	68.75908813782274	3.4550156941801418	3.4808754960937156	3.379532569510058	3.4423395124003135e-4	3.059348022664448e-5	3.3240068226933154e-15	6	12	12	123	136	168
ENSG00000019169	ENSG00000019169.10	macrophage receptor with collagenous structure [Source:HGNC Symbol;Acc:HGNC:6895]	MARCO	protein_coding	Q4ZG40,Q9UEW3	8685	-3.3587335561834637	-1.8293996483382413	8.094457549688842	4.045676877424459	4.179493100184533	3.3421440566042397	0.013437751060993526	0.010219777042688656	0.00499719663114205	0	2	0	8	20	28
ENSG00000263006	ENSG00000263006.6	Rho associated coiled-coil containing protein kinase 1 pseudogene 1 [Source:HGNC Symbol;Acc:HGNC:37832]	ROCK1P1	pseudogene	NA	727758	0.2748819897000739	1.2062562413291475	84.70796279400633	3.4377953515800783	3.4185820791026775	3.3299678242459474	1.8415088560921734e-4	2.1598557391835547e-5	9.27537570090156e-18	16	8	15	108	171	280
ENSG00000007908	ENSG00000007908.16	selectin E [Source:HGNC Symbol;Acc:HGNC:10718]	SELE	protein_coding	P16581	6401	-2.492712750083718	-1.1824914719684485	13.88209203064493	3.8646460032592307	3.7404812538210783	3.321798116833427	0.006613073822064185	0.0022891356415543347	1.876842808129841e-4	3	2	0	19	27	48
ENSG00000111981	ENSG00000111981.5	UL16 binding protein 1 [Source:HGNC Symbol;Acc:HGNC:14893]	ULBP1	protein_coding	Q9BZM6	80329	3.4344739133595934	4.262883481496672	740.9723226274309	3.338660738070422	3.348606944921444	3.3178350651562063	2.5492449968459113e-6	1.3760661129859897e-6	1.0128691412892188e-76	121	105	131	1396	1052	2331
ENSG00000135116	ENSG00000135116.9	harakiri, BCL2 interacting protein [Source:HGNC Symbol;Acc:HGNC:5185]	HRK	protein_coding	O00198	8739	-0.8401303122305933	0.1522068894321657	39.81476624886498	3.347242119930661	3.430611395969758	3.249671535498523	0.003641210098532702	1.8719901529714683e-4	1.6805420286625804e-8	8	7	3	92	46	114
ENSG00000156453	ENSG00000156453.13	protocadherin 1 [Source:HGNC Symbol;Acc:HGNC:8655]	PCDH1	protein_coding	A8K0E7,B4DUA8,B4E2D8,Q08174	5097	2.598677818746546	3.3960478863086023	405.2099398238706	3.222369228919825	3.2461562488672757	3.207708031571325	5.712673099840383e-6	3.415560705574451e-6	7.565149644140803e-51	90	66	53	766	700	1033
ENSG00000229314	ENSG00000229314.5	orosomucoid 1 [Source:HGNC Symbol;Acc:HGNC:8498]	ORM1	protein_coding	P02763	5004	-2.971295675314526	-1.3261709389336702	13.156773540962083	4.1483577597500005	3.940857339770557	3.1894300957923973	0.03758692890579254	0.01457853808587183	0.0024683833023640455	0	4	0	40	10	32
ENSG00000166923	ENSG00000166923.12	gremlin 1, DAN family BMP antagonist [Source:HGNC Symbol;Acc:HGNC:2001]	GREM1	protein_coding	A6XAA7,B3KTR9,O60565	26585	4.637745926895463	5.38143143332878	1615.2855435996216	3.1724650097534925	3.1758218021039406	3.1559224548993106	6.896481858330568e-8	1.6050780270346342e-7	7.148136713721891e-215	291	299	278	2746	2791	4618
ENSG00000162510	ENSG00000162510.6	matrilin 1 [Source:HGNC Symbol;Acc:HGNC:6907]	MATN1	protein_coding	P21941	4146	-3.398771759902538	-1.9962735581297673	7.606096895469157	3.76866268210447	4.05568490374049	3.1446362976436997	0.020047445250401915	0.014661162881936075	0.006893623003334533	0	0	2	15	17	15
ENSG00000070669	ENSG00000070669.17	asparagine synthetase (glutamine-hydrolyzing) [Source:HGNC Symbol;Acc:HGNC:753]	ASNS	protein_coding	P08243	440	6.92096022612313	7.668214973455897	7905.251360791144	3.146310604037155	3.1658952125283206	3.1416956265894487	3.75682898473357e-7	1.2344480391519641e-6	5.7243276505024255e-117	1617	1354	1314	15587	11315	22544
ENSG00000136010	ENSG00000136010.14	aldehyde dehydrogenase 1 family member L2 [Source:HGNC Symbol;Acc:HGNC:26777]	ALDH1L2	protein_coding	B4DTU7,Q3SY69	160428	4.766658204678722	5.501093541710725	1755.4556446935123	3.149113577717965	3.152466156649933	3.132404248165515	6.896481858330568e-8	1.6050780270346342e-7	1.5873316061904178e-206	323	311	323	3035	2928	5078
ENSG00000235947	ENSG00000235947.1	eosinophil granule ontogeny transcript [Source:HGNC Symbol;Acc:HGNC:37129]	EGOT	lincRNA	NA	100126791	-2.482037388784557	-0.8404862744152595	18.86339451858248	4.6773057858959834	3.6754657198693175	3.115712065219714	0.00609048285122107	0.009230157565135299	6.22381617924435e-4	0	0	7	33	37	50
ENSG00000162344	ENSG00000162344.4	fibroblast growth factor 19 [Source:HGNC Symbol;Acc:HGNC:3675]	FGF19	protein_coding	O95750	9965	-2.2727329283036273	-1.0658659090057152	16.199988532664754	3.608316806583736	3.4527491715404652	3.0260135462236417	0.015992917292153404	0.004201828076800386	2.5189040993777063e-4	3	0	4	29	36	33
ENSG00000100867	ENSG00000100867.15	dehydrogenase/reductase 2 [Source:HGNC Symbol;Acc:HGNC:18349]	DHRS2	protein_coding	Q13268	10202	2.9633373964339174	3.6866295840418672	496.26623451306006	3.0047182834143973	3.0517397920925133	3.0078300338580646	3.168597544501668e-5	8.609225051760429e-6	5.7648521530310906e-39	107	84	97	1032	621	1432
ENSG00000151883	ENSG00000151883.19	poly(ADP-ribose) polymerase family member 8 [Source:HGNC Symbol;Acc:HGNC:26124]	PARP8	protein_coding	B2RB27,E9PFI7,Q8N3A8	79668	-2.1326148467707298	-0.3464012641610357	26.917031810986533	5.0102712198527	3.5655907912335194	2.988340515930955	0.005094133167722328	0.009625459613955657	7.290517446189344e-4	0	11	0	49	39	90
ENSG00000245573	ENSG00000245573.9	BDNF antisense RNA [Source:HGNC Symbol;Acc:HGNC:20608]	BDNF-AS	antisense	NA	497258	-1.8672242020398304	-0.6050520884170415	22.81141538838544	3.8335290187382425	3.321500367443331	2.9704186395040053	0.00823545190644402	0.003714248187075624	7.06750890215054e-5	8	0	3	43	43	54
ENSG00000124882	ENSG00000124882.4	epiregulin [Source:HGNC Symbol;Acc:HGNC:3443]	EREG	protein_coding	O14944	2069	5.958608180359281	6.632094107375404	3849.584385026705	2.996568516924587	2.9859226772396075	2.9649473257337498	2.167578844836572e-7	7.831738431694605e-7	6.91789697474148e-131	684	781	856	6358	5945	12081
ENSG00000272666	ENSG00000272666.1	novel transcript	CTA-384D8.35	lincRNA	NA	105373098	-2.4807474679413652	-1.1633380603704586	13.686324289466492	3.734749860355505	3.458974147779833	2.9388411297926615	0.015032758596320072	0.005266990092188389	8.041008858747288e-4	4	0	2	14	25	57
ENSG00000253931	ENSG00000253931.1	novel transcript	RP11-909N17.2	antisense	NA	NA	-2.998505887174743	-1.4427672822256066	10.99793186542471	4.237748929045818	3.692038231140833	2.9359716546764347	0.011802572657720731	0.013064648288020418	0.003340908869893865	0	4	0	17	15	45
ENSG00000100985	ENSG00000100985.7	matrix metallopeptidase 9 [Source:HGNC Symbol;Acc:HGNC:7176]	MMP9	protein_coding	P14780	4318	-1.8557528129637637	-0.6243580639855622	22.079097844425547	3.786957269171405	3.264551173498751	2.925499682198575	0.005803180175236527	0.003270382934740802	5.580283338153846e-5	4	7	0	40	36	64
ENSG00000184156	ENSG00000184156.17	potassium voltage-gated channel subfamily Q member 3 [Source:HGNC Symbol;Acc:HGNC:6297]	KCNQ3	protein_coding	O43525	3786	-0.4715137266491256	0.345783386284763	45.93742980369299	3.078158655672937	3.0667252284308484	2.9150108239864014	7.792624236600622e-4	1.1995844323961493e-4	2.372012725913819e-9	5	12	9	90	66	129
ENSG00000162654	ENSG00000162654.9	guanylate binding protein 4 [Source:HGNC Symbol;Acc:HGNC:20480]	GBP4	protein_coding	Q96PP9	115361	-1.2630474393102098	0.013595634819266867	35.37893772967124	3.9691447052533433	3.1658024074034476	2.8931520839279585	0.004977100741587559	0.002830793568356139	6.66005578990991e-6	10	0	9	51	65	112
ENSG00000170786	ENSG00000170786.12	short chain dehydrogenase/reductase family 16C member 5 [Source:HGNC Symbol;Acc:HGNC:30311]	SDR16C5	protein_coding	B3KT84,G3V145,Q8N3Y7	195814	-1.278705504301434	0.010384534927695132	36.332086871979534	3.882283897356727	3.199272710546225	2.890130831397948	0.012724888906789068	0.003980093038933017	2.4597140227965577e-5	11	0	8	85	48	87
ENSG00000166396	ENSG00000166396.13	serpin family B member 7 [Source:HGNC Symbol;Acc:HGNC:13902]	SERPINB7	protein_coding	A8K3Q8,O75635	8710	1.7482825802051383	2.416177482243211	203.49919673911683	2.889264784810395	2.92935275590885	2.8834005612573934	7.338968377811275e-6	2.6945817287614087e-6	3.9243981699861584e-35	43	42	42	371	331	537
ENSG00000166920	ENSG00000166920.12	chromosome 15 open reading frame 48 [Source:HGNC Symbol;Acc:HGNC:29898]	C15orf48	protein_coding	A0A024R5U4,Q9C002	84419	6.846883645096025	7.4798041094773176	6935.052975926764	2.891993351440377	2.886875843065602	2.867351414506273	8.848339038179991e-8	5.391540417386614e-7	6.907659790363525e-156	1779	1262	1430	11491	12050	18909
ENSG00000133134	ENSG00000133134.11	brain expressed X-linked 2 [Source:HGNC Symbol;Acc:HGNC:30933]	BEX2	protein_coding	Q9BXY8	84707	1.8082050831625414	2.4958693710203614	215.3338624937772	2.859769527082045	2.9258157082191767	2.8635403453031243	1.0244884949204637e-4	2.0096457482458483e-5	1.4503136881428044e-23	53	40	42	455	268	592
ENSG00000162772	ENSG00000162772.17	activating transcription factor 3 [Source:HGNC Symbol;Acc:HGNC:785]	ATF3	protein_coding	P18847	467	3.4610011692242377	4.103266297516622	663.5878588901852	2.8622980585035562	2.8839272630955857	2.8516971554104953	3.5539920405005254e-6	1.9358169299576996e-6	1.3308931170737436e-60	151	135	141	1242	920	1941
ENSG00000196611	ENSG00000196611.5	matrix metallopeptidase 1 [Source:HGNC Symbol;Acc:HGNC:7155]	MMP1	protein_coding	B4DN15,P03956,Q53G95	4312	-0.3418245798690589	0.5881095123383391	54.47225799802664	3.1767233289028236	3.032210956621075	2.8307124221578963	0.005100931886680823	9.557376458731877e-4	2.85135294602763e-7	17	3	12	55	136	150
ENSG00000255398	ENSG00000255398.3	hydroxycarboxylic acid receptor 3 [Source:HGNC Symbol;Acc:HGNC:16824]	HCAR3	protein_coding	P49019	8843	-3.4773852730086277	-2.101140476052517	6.759512624901148	3.6755103679169316	3.8927911960823853	2.8150247105062784	0.018374183530839458	0.019727945640633345	0.011676993748279072	0	2	0	10	17	16
ENSG00000230183	ENSG00000230183.4	CNOT6L pseudogene 1 [Source:HGNC Symbol;Acc:HGNC:32355]	CNOT6LP1	pseudogene	NA	NA	-1.1441333813058412	-0.31393836287240795	27.738758901398516	2.938268031022131	3.0415651127540513	2.8109421564180783	0.0037224391896751624	2.1756019432650104e-4	2.2737401256758045e-6	6	6	4	55	32	90
ENSG00000206073	ENSG00000206073.11	serpin family B member 4 [Source:HGNC Symbol;Acc:HGNC:10570]	SERPINB4	protein_coding	P48594,Q9BYF7	6318	-0.259539099570412	0.49554168503344403	51.647402280820515	2.8705038643642986	2.938738837446841	2.7897682561682293	0.001288472451391089	1.4008704915120007e-4	3.6649929532268554e-9	16	8	8	110	71	130
ENSG00000139329	ENSG00000139329.5	lumican [Source:HGNC Symbol;Acc:HGNC:6724]	LUM	protein_coding	P51884	4060	-3.026332558929001	-1.586124644860197	10.469635966256037	4.030253612012672	3.5855216153833696	2.7796045743450812	0.01199354014074104	0.016901421899144384	0.004607258694913048	0	0	4	20	19	27
ENSG00000090339	ENSG00000090339.9	intercellular adhesion molecule 1 [Source:HGNC Symbol;Acc:HGNC:5344]	ICAM1	protein_coding	P05362	3383	5.961969349950305	6.5587657750844235	3658.0208867342126	2.801016330165151	2.7964125550179553	2.7760165306390787	7.199204423198155e-8	2.3613331386731966e-7	1.774047042902502e-191	779	876	826	5393	6137	11352
ENSG00000106366	ENSG00000106366.9	serpin family E member 1 [Source:HGNC Symbol;Acc:HGNC:8583]	SERPINE1	protein_coding	A0A024QYT5,P05121	5054	10.819670292673543	11.409185117857355	105689.59383994801	2.7530945702578626	2.7667902369057256	2.7473286262184984	2.68040971973761e-7	1.315552629335836e-6	6.748076488590848e-123	25943	25083	22152	144913	216536	278719
ENSG00000140450	ENSG00000140450.9	arrestin domain containing 4 [Source:HGNC Symbol;Acc:HGNC:28087]	ARRDC4	protein_coding	A0A024RC80,A8K2F6,Q8NCT1	91947	1.1611513201507	1.8407673673252023	134.79748240398087	2.8093906336693264	2.8261405579652736	2.7418570991710722	2.539743866778584e-4	5.751410749605986e-5	3.2953077016215574e-16	36	34	20	264	159	415
ENSG00000166922	ENSG00000166922.8	secretogranin V [Source:HGNC Symbol;Acc:HGNC:10816]	SCG5	protein_coding	A0A024R9I1,P05408	6447	2.4190435499524057	3.037504609175789	314.7682741354427	2.7681049503683055	2.7834088561727226	2.739122562214667	9.24924603391988e-6	6.311706742626279e-6	4.7048266009431247e-36	90	67	59	580	445	900
ENSG00000251127	ENSG00000251127.2	novel transcript	RP11-280G9.1	lincRNA	NA	NA	-2.427505770691485	-0.8213283897585646	19.0745515459866	4.480759521645436	3.36625952556736	2.723527569352289	0.007912128038433717	0.014698433460102736	0.002200498253536439	9	0	0	31	39	50
ENSG00000262973	NA	NA	RP11-708H21.4	lincRNA	NA	NA	-1.9056187436550576	-1.0541345365129988	16.594305307510062	2.7618037778965876	3.100892075125729	2.697635107518523	0.02455656787335215	0.0016878251743540104	3.1646772062207906e-4	3	2	4	29	39	28
ENSG00000163814	ENSG00000163814.8	CUB domain containing protein 1 [Source:HGNC Symbol;Acc:HGNC:24357]	CDCP1	protein_coding	Q9H5V8	64866	5.72169730963727	6.2924752332772895	3043.177586300782	2.7140443816004503	2.7202700149941816	2.697623985874854	2.631913110192911e-7	6.192697448600645e-7	1.3557035232524745e-125	731	781	651	4751	5711	7729
ENSG00000259207	ENSG00000259207.9	integrin subunit beta 3 [Source:HGNC Symbol;Acc:HGNC:6156]	ITGB3	protein_coding	P05106	3690	2.311067908699616	3.0126267488905714	308.84108804245335	2.6612507992827767	2.799111408816935	2.6956626629509985	0.0024926406475419133	3.8870119011699927e-4	1.2274421229498913e-13	87	52	71	250	855	767
ENSG00000136404	ENSG00000136404.16	transmembrane 6 superfamily member 1 [Source:HGNC Symbol;Acc:HGNC:11860]	TM6SF1	protein_coding	Q6P4D7,Q9BZW5	53346	0.4287193455434065	1.1262263922817932	80.78981084162076	2.853273758704098	2.7940002185440505	2.6923228947566695	1.3213342471675693e-4	8.832018482751166e-5	4.311726789684596e-13	23	23	9	122	146	228
ENSG00000166523	ENSG00000166523.8	C-type lectin domain family 4 member E [Source:HGNC Symbol;Acc:HGNC:14555]	CLEC4E	protein_coding	F5H5X7,Q9ULY5	26253	2.6318191213903193	3.22787230035596	359.45656155167984	2.72993742265381	2.721811608842004	2.6802476110200346	5.853612962783636e-6	6.6202320856504374e-06	7.33285644651343e-39	99	95	62	621	519	1069
ENSG00000240907	NA	NA	BX255923.3	lincRNA	NA	NA	-2.9385760002462007	-1.2836262115956614	12.987194963262104	4.151598503385982	3.611076983608371	2.678910268788822	0.04520858679746307	0.021885199855007198	0.006182537327094019	0	5	0	33	8	45
ENSG00000166750	ENSG00000166750.10	schlafen family member 5 [Source:HGNC Symbol;Acc:HGNC:28286]	SLFN5	protein_coding	B4E128,Q08AF3	162394	6.1646885437037415	6.712145158379388	4072.836974811355	2.6585619400294194	2.6586592122293147	2.6369449340198097	2.0218728793796558e-7	6.192697448600645e-7	6.877804382788138e-130	939	1074	985	7018	6315	11181
ENSG00000185633	ENSG00000185633.10	NDUFA4 mitochondrial complex associated like 2 [Source:HGNC Symbol;Acc:HGNC:29836]	NDUFA4L2	protein_coding	A0A024RB39,Q9NRX3	56901	1.0385693044340432	1.6473656318427687	117.3257917558015	2.6952055812762112	2.6861599902856392	2.615668044281164	3.866434159985289e-5	1.7823940129391455e-5	9.77024861096991e-19	32	21	32	197	169	357
ENSG00000132837	ENSG00000132837.15	dimethylglycine dehydrogenase [Source:HGNC Symbol;Acc:HGNC:24475]	DMGDH	protein_coding	B3KQ84,Q9UI17	29958	-2.0866692883559916	-1.2420129904586348	14.277671668881576	2.728454651654079	3.0532585111726682	2.5976458839397325	0.02040436763366509	0.0023740201810268646	7.675445242130602e-4	4	2	2	32	24	27
ENSG00000110723	ENSG00000110723.12	exophilin 5 [Source:HGNC Symbol;Acc:HGNC:30578]	EXPH5	protein_coding	B4E1U8,B4E2C3,Q149M6,Q6AI59,Q8NEV8	23086	-0.32376177568340103	0.367620120240777	46.229808410500176	2.6874152287177084	2.7565462473467326	2.5944920538155083	0.002149555846525322	1.316470734933248e-4	3.829772844965002e-8	12	11	9	89	51	149
ENSG00000146678	ENSG00000146678.10	insulin like growth factor binding protein 1 [Source:HGNC Symbol;Acc:HGNC:5469]	IGFBP1	protein_coding	P08833	3484	5.386180950819652	6.109670321584296	2676.172652775427	2.5994039474644977	2.82783322704746	2.580017010160299	0.0012210640378326162	5.962026678875037e-4	4.394430479476877e-6	591	629	564	1837	8040	6232
ENSG00000145911	ENSG00000145911.6	NEDD4 binding protein 3 [Source:HGNC Symbol;Acc:HGNC:29852]	N4BP3	protein_coding	O15049	23138	1.762115862422569	2.3351420956221824	192.3810764434597	2.6238481652069385	2.6344845116386257	2.576838137277735	2.2451990975232712e-5	1.7485759601822898e-5	7.966536877182721e-24	41	42	60	297	366	473
ENSG00000257242	ENSG00000257242.8	long intergenic non-protein coding RNA 1619 [Source:HGNC Symbol;Acc:HGNC:27409]	C12orf79	protein_coding	NA	256021	-0.5890085248720445	0.13075079270765147	39.01798835251163	2.779297649905324	2.742956883411648	2.5485101865718436	0.0013739463271338545	3.3302789320436985e-4	5.614818271844536e-7	7	6	14	49	81	109
ENSG00000175197	ENSG00000175197.12	DNA damage inducible transcript 3 [Source:HGNC Symbol;Acc:HGNC:2726]	DDIT3	protein_coding	P35638,Q53YD1	1649	4.1206828932842585	4.637894517252351	963.2175244642551	2.5666404019263895	2.5690652836842465	2.545152747410862	3.527836198745742e-7	4.5267896132170967e-7	9.233836105162665e-103	264	261	225	1564	1477	2780
ENSG00000134548	ENSG00000134548.11	spexin hormone [Source:HGNC Symbol;Acc:HGNC:28139]	C12orf39	protein_coding	Q9BT56	80763	4.225385128175956	4.738713477633436	1033.613234841177	2.560124963024419	2.563316966233453	2.540653222025368	2.167578844836572e-7	2.3613331386731966e-7	5.506475156070472e-119	269	264	273	1667	1681	2834
ENSG00000185345	ENSG00000185345.23	parkin RBR E3 ubiquitin protein ligase [Source:HGNC Symbol;Acc:HGNC:8607]	PARK2	protein_coding	O60260,X5DR79	5071	-2.7023480783856613	-1.102676258935696	14.731385263658998	4.270131802445341	3.3509718877852404	2.5405262437299676	0.01876180384843549	0.019930560129520238	0.005366683488700857	7	0	0	29	15	55
ENSG00000164619	ENSG00000164619.10	BMP binding endothelial regulator [Source:HGNC Symbol;Acc:HGNC:24154]	BMPER	protein_coding	A0A090N7U6,Q8N8U9	168667	3.3497763640650615	3.8636736589202223	561.994705183177	2.51704959183907	2.5391503017439305	2.5060320231852162	2.946933923204243e-6	2.317885765683148e-6	1.8440915113112265e-51	163	138	144	1010	817	1502
ENSG00000117594	ENSG00000117594.10	hydroxysteroid 11-beta dehydrogenase 1 [Source:HGNC Symbol;Acc:HGNC:5208]	HSD11B1	protein_coding	P28845,X5D2L1	3290	-0.13055869992203847	0.5343973925513487	52.912583677799454	2.6967057288375305	2.6483823204807746	2.495398149243084	5.915439900076989e-4	2.5615716248533066e-4	2.5577624309882645e-8	12	20	7	95	81	140
ENSG00000140465	ENSG00000140465.14	cytochrome P450 family 1 subfamily A member 1 [Source:HGNC Symbol;Acc:HGNC:2595]	CYP1A1	protein_coding	A0N0X8,E7EMT5,P04798	1543	-1.7569182211063534	-0.5768015590252048	22.69415092212411	3.5684448554449775	2.926794581976884	2.4877153925470736	0.014041216965977136	0.007747249399758126	5.817246134140843e-4	6	0	8	44	26	74
ENSG00000072041	ENSG00000072041.17	solute carrier family 6 member 15 [Source:HGNC Symbol;Acc:HGNC:13621]	SLC6A15	protein_coding	Q8IXG2,Q9H2J7,Q9NW50	55117	3.5160275300667543	4.014682429241885	624.441058588509	2.4974099579167444	2.50536906108173	2.476480849413187	9.95554074313853e-7	1.361987285274563e-6	5.538975420967582e-65	156	179	168	1034	1022	1619
ENSG00000214432	ENSG00000214432.9	VPS33B divergent transcript [Source:HGNC Symbol;Acc:HGNC:51413]	AC068831.10	antisense	NA	101926911	-1.550978052030897	-0.7648413703463658	19.278969157654654	2.757078159763831	2.795317829480294	2.4744209265751227	0.004274017989064543	6.325406159462128e-4	1.1956609104036459e-4	6	4	3	25	31	69
ENSG00000155961	ENSG00000155961.5	RAB39B, member RAS oncogene family [Source:HGNC Symbol;Acc:HGNC:16499]	RAB39B	protein_coding	Q96DA2	116442	-1.0593449671802564	-0.35854629366578417	26.678027292426822	2.6747213450959957	2.7024271312957913	2.4731752217131047	0.0016551659670936657	2.0576881904456164e-4	6.832209435537787e-6	6	8	5	36	45	87
ENSG00000183287	ENSG00000183287.14	collagen and calcium binding EGF domains 1 [Source:HGNC Symbol;Acc:HGNC:29426]	CCBE1	protein_coding	Q6UXH8	147372	3.218472430727214	3.731131785036199	511.7314926753902	2.5327094835507244	2.507054933510855	2.468792739581738	3.5689558352437613e-6	7.331290399707818e-6	2.5947461902785146e-40	108	160	143	844	756	1473
ENSG00000161570	NA	NA	CCL5	protein_coding	NA	NA	1.9263745312484186	2.4881252503397326	213.5893331496404	2.625459882027451	2.5348461748259625	2.465823852120841	2.4487943679221406e-5	6.746061837191332e-5	8.427720441944767e-19	35	58	75	337	328	627
ENSG00000125538	ENSG00000125538.12	interleukin 1 beta [Source:HGNC Symbol;Acc:HGNC:5992]	IL1B	protein_coding	P01584	3553	0.8519782239446649	1.4615211334092884	101.8672390209889	2.6491598185958267	2.5496176559449815	2.4409810694389007	2.3766724910524557e-4	1.6387139529736947e-4	1.7364127788557268e-11	20	40	20	140	145	359
ENSG00000196415	ENSG00000196415.10	proteinase 3 [Source:HGNC Symbol;Acc:HGNC:9495]	PRTN3	protein_coding	P24158	5657	-1.8515511731283918	-0.48012481652699385	23.58083693890471	3.6299477448330597	3.0229665806677057	2.4258935327676263	0.052221593308205014	0.014051943832657525	0.0021861354936368632	10	0	4	13	55	92
ENSG00000160200	ENSG00000160200.18	cystathionine beta-synthase [Source:HGNC Symbol;Acc:HGNC:1550]	CBS	protein_coding	B7Z2D6,P0DN79,P35520,Q9NTF0	875	5.469023049242268	5.946674963571458	2394.0753520545295	2.4303686005689245	2.4470310304878176	2.419705324322609	1.4558939908754633e-6	2.066599738577666e-6	3.163039094924445e-70	728	658	618	4172	3137	7032
ENSG00000060982	ENSG00000060982.15	branched chain amino acid transaminase 1 [Source:HGNC Symbol;Acc:HGNC:976]	BCAT1	protein_coding	A0A024RAV0,P54687	586	4.675889373518816	5.145801731198982	1371.8142795568551	2.442091842692121	2.424840540398573	2.3977646663508243	5.342976338670508e-7	1.3760661129859897e-6	4.809616810741321e-76	346	365	447	2103	2166	3906
ENSG00000204387	ENSG00000204387.14	small nucleolar RNA host gene 32 [Source:HGNC Symbol;Acc:HGNC:19078]	C6orf48	protein_coding	NA	50854	6.106386587873044	6.582077023694868	3722.792908889972	2.4348036134785587	2.4270380748818567	2.3975970809305855	1.463765020987875e-6	4.500758339323818e-6	9.50927126358094e-58	1344	1008	814	6460	5585	9708
ENSG00000163659	ENSG00000163659.13	TCDD inducible poly(ADP-ribose) polymerase [Source:HGNC Symbol;Acc:HGNC:23696]	TIPARP	protein_coding	Q05BQ2,Q7Z3E1	25976	6.096557260056212	6.562058009941472	3671.1808079240104	2.4075111842714447	2.421334389998504	2.3967754491783517	6.557065078191369e-7	1.3546351516824179e-6	1.5169389751672458e-87	1034	1030	1047	5678	6840	8562
ENSG00000164171	ENSG00000164171.11	integrin subunit alpha 2 [Source:HGNC Symbol;Acc:HGNC:6137]	ITGA2	protein_coding	P17301	3673	7.366329779939543	7.834437374428088	8870.772251647253	2.394349457846728	2.4179242967719325	2.391113267275944	1.1731270280594126e-6	3.074703625206883e-6	1.4368485963866236e-71	2638	2498	2411	12188	18135	20772
ENSG00000217801	ENSG00000217801.10	protein tyrosine phosphatase family pseudogene	RP11-465B22.3	pseudogene	NA	100288175	2.878987654461217	3.3567277229659243	393.6391858618236	2.413955217073693	2.426552665968549	2.390062184697919	3.970402348565608e-6	3.0130357735857956e-6	5.9578218536670786e-43	113	115	105	520	742	1072
ENSG00000169429	ENSG00000169429.11	C-X-C motif chemokine ligand 8 [Source:HGNC Symbol;Acc:HGNC:6025]	IL8	protein_coding	A0A024RDA5,P10145	3576	6.579712266304157	7.032983141011228	5088.037159016181	2.4010481155054895	2.402121407881798	2.3817154707573756	6.896481858330568e-8	2.213316186162582e-7	1.202460734037783e-205	1502	1499	1367	8043	7787	14354
ENSG00000121895	ENSG00000121895.8	transmembrane protein 156 [Source:HGNC Symbol;Acc:HGNC:26260]	TMEM156	protein_coding	A0A024R9T9,Q8N614	80008	5.397323329343001	5.85185609661516	2241.0079470157207	2.4040908189402836	2.400898708280706	2.3808248743624834	8.848339038179991e-8	2.3613331386731966e-7	1.9831843267830502e-156	617	654	651	3447	3524	6336
ENSG00000259342	ENSG00000259342.1	novel transcript, antisense to C15orf48	RP11-519G16.5	antisense	NA	NA	1.037242252464813	1.6054416857533085	115.3315224801809	2.462536215013287	2.487626274222672	2.379412125944318	6.058608484506419e-4	2.2532913038188397e-4	4.4809669526613914e-11	35	42	17	189	226	238
ENSG00000166432	ENSG00000166432.15	zinc finger matrin-type 1 [Source:HGNC Symbol;Acc:HGNC:29377]	ZMAT1	protein_coding	A7MD47,Q5H9K5	84460	0.5072123610482591	1.070359553493582	77.63660426650284	2.5280240819911186	2.4830926959099604	2.378403888034609	1.4846967594458454e-4	8.657034230158145e-5	2.2238276229185115e-11	14	25	24	105	141	220
ENSG00000110852	ENSG00000110852.4	C-type lectin domain family 2 member B [Source:HGNC Symbol;Acc:HGNC:2053]	CLEC2B	protein_coding	Q92478	9976	0.6679467848251289	1.3942319894826862	97.95215233683379	2.3161769591384807	2.5954042986137154	2.368752694044608	0.03480154465916923	0.003423466880309808	4.3755867448475414e-6	28	20	27	50	294	243
ENSG00000234741	ENSG00000234741.8	growth arrest specific 5 [Source:HGNC Symbol;Acc:HGNC:16355]	GAS5	processed_transcript	NA	60674	7.909604121310683	8.358863892066312	12767.584719225819	2.3770472808256873	2.3806972987512256	2.358941506871301	2.672855757115553e-7	1.0705883158208512e-6	1.5910570081217389e-111	4181	3719	3221	21658	19966	32265
ENSG00000241081	ENSG00000241081.1	ribosomal protein L22 pseudogene 2 [Source:HGNC Symbol;Acc:HGNC:19794]	RP11-488C13.1	pseudogene	NA	NA	0.5076835286142105	1.0891463175199774	78.536923774134	2.522281965393842	2.4761100089936496	2.3571684218902744	2.247904330650273e-4	1.6794716089602247e-4	3.8859199628354644e-10	34	16	15	102	146	225
ENSG00000128965	ENSG00000128965.13	ChaC glutathione specific gamma-glutamylcyclotransferase 1 [Source:HGNC Symbol;Acc:HGNC:28680]	CHAC1	protein_coding	Q9BUX1	79094	3.108263184744902	3.588076857492631	462.9166973029482	2.3978309080605897	2.3976383713905522	2.3527791407642447	1.5377903632360746e-5	1.386555475880346e-5	1.3610902009962425e-30	170	109	121	793	599	1378
ENSG00000144642	ENSG00000144642.22	RNA binding motif single stranded interacting protein 3 [Source:HGNC Symbol;Acc:HGNC:13427]	RBMS3	protein_coding	Q6XE24	27303	1.721393824655852	2.2183091466092244	176.11425867889574	2.435234977331003	2.40148487169478	2.343468892840406	1.6434247489275458e-5	2.0723918471093646e-5	2.283564305699589e-21	45	64	42	238	292	534
ENSG00000145362	ENSG00000145362.20	ankyrin 2 [Source:HGNC Symbol;Acc:HGNC:493]	ANK2	protein_coding	Q01484	287	2.9693441382362287	3.416488766015554	410.70582995353857	2.3467894148430344	2.343753027663227	2.3118751653400764	1.2802052626177548e-6	2.254818977192445e-6	1.8042330328499746e-49	121	111	132	639	631	1151
ENSG00000179362	ENSG00000179362.14	high mobility group nucleosomal binding domain 2 pseudogene 46 [Source:HGNC Symbol;Acc:HGNC:26817]	HMGN2P46	pseudogene	NA	NA	-0.7261690904231937	-0.14111343611899108	32.208089109816086	2.421790038444194	2.4952969433750267	2.2981092438357726	0.0013128511812501267	1.558302505780404e-4	2.823947931022547e-6	11	8	7	50	58	81
ENSG00000120262	ENSG00000120262.10	coiled-coil domain containing 170 [Source:HGNC Symbol;Acc:HGNC:21177]	CCDC170	protein_coding	Q8IYT3	80129	-2.3730988847141172	-0.7831860138927093	19.81648254238718	4.3827192343310655	3.118232533958665	2.283260886436468	0.011422106423843675	0.024113210903752253	0.0069898125003918544	11	0	0	31	43	47
ENSG00000062038	ENSG00000062038.14	cadherin 3 [Source:HGNC Symbol;Acc:HGNC:1762]	CDH3	protein_coding	B4DLF0,P22223	1001	-0.34532305570663413	0.26730760981250695	42.664668643098416	2.458228176397329	2.470080568555109	2.277417762291912	0.0028929049976856346	3.4600298526892486e-4	1.6764731640693754e-6	9	14	12	42	85	137
ENSG00000007264	ENSG00000007264.15	megakaryocyte-associated tyrosine kinase [Source:HGNC Symbol;Acc:HGNC:6906]	MATK	protein_coding	F1T0G6,P42679	4145	-2.7621569532564667	-1.2046784640426913	13.40542908314026	4.175197516930526	3.210383323129142	2.2698352496399705	0.01605513275198592	0.02520814742905866	0.009268717788134474	7	0	0	14	26	51
ENSG00000215298	NA	NA	FP15737	protein_coding	NA	NA	0.2557192734298168	0.8663591910423447	68.67036285646181	2.354414733143914	2.455993074851019	2.267467646602564	0.007472488449667088	0.0012971169902083136	1.9948756840897775e-6	28	20	9	157	95	125
ENSG00000163220	ENSG00000163220.11	S100 calcium binding protein A9 [Source:HGNC Symbol;Acc:HGNC:10499]	S100A9	protein_coding	P06702	6280	-2.7867845669023517	-1.1323168630853861	14.13754930153234	4.167045217931352	3.29589774372056	2.262910197259324	0.037544846826216234	0.027671685119151485	0.010419644227252842	7	0	0	9	34	54
ENSG00000243649	ENSG00000243649.9	complement factor B [Source:HGNC Symbol;Acc:HGNC:1037]	CFB	protein_coding	A0A1U9X7H8,P00751	629	4.836489664221739	5.241779486027681	1467.2838805693668	2.245531409032842	2.2479730170282166	2.225332141085132	2.631913110192911e-7	4.5267896132170967e-7	1.23529194365304e-106	522	432	425	2292	2259	3950
ENSG00000261087	ENSG00000261087.1	ZNF706 neighboring transcript 1 [Source:HGNC Symbol;Acc:HGNC:54438]	KB-1460A1.5	lincRNA	NA	NA	-0.40259070581685374	0.26638673324705364	41.697871392714035	2.4736787361126713	2.4530245600779796	2.217676580668877	0.008077951568228145	9.411295958890158e-4	1.4793218442698106e-5	14	14	7	38	65	170
ENSG00000224596	ENSG00000224596.8	ZMIZ1 antisense RNA 1 [Source:HGNC Symbol;Acc:HGNC:27433]	ZMIZ1-AS1	antisense	NA	283050	1.1648710413962287	1.6598497326564818	118.2419374443777	2.3438721187576363	2.306324757263497	2.2163159229524885	1.2216390630661957e-4	9.754985869970846e-5	1.3100660356091827e-12	50	34	24	184	157	370
ENSG00000173391	ENSG00000173391.9	oxidized low density lipoprotein receptor 1 [Source:HGNC Symbol;Acc:HGNC:8133]	OLR1	protein_coding	A0A024RAU0,P78380	4973	1.4798809764336924	1.9356091540832505	144.85342396194375	2.273038439837839	2.2782536536487514	2.207833945270114	4.4486716136802956e-5	3.6233000812183644e-5	2.417303094479776e-16	43	36	54	195	272	369
ENSG00000010810	ENSG00000010810.17	FYN proto-oncogene, Src family tyrosine kinase [Source:HGNC Symbol;Acc:HGNC:4037]	FYN	protein_coding	P06241	2534	2.7471116457163913	3.163619049697285	344.0813008119357	2.2399724508941388	2.240498428246832	2.2033922811742737	3.293729810522108e-6	4.0528996445286195e-6	2.9805312188759407e-37	115	95	114	545	498	964
ENSG00000132334	ENSG00000132334.16	protein tyrosine phosphatase receptor type E [Source:HGNC Symbol;Acc:HGNC:9669]	PTPRE	protein_coding	A8K2Z9,P23469,Q96P81	5791	1.02068312327327	1.4960081848755784	105.5592853769681	2.313945568193958	2.25905970064326	2.1678522652715757	6.67191798840575e-5	1.0136893252788806e-4	4.5584015661126e-12	26	46	26	153	167	300
ENSG00000178573	ENSG00000178573.7	MAF bZIP transcription factor [Source:HGNC Symbol;Acc:HGNC:6776]	MAF	protein_coding	H3BP11,O75444	4094	1.3575913155105372	2.1306836951087584	167.08532830763605	2.2207290586098614	2.6666300887794074	2.167009882183944	0.042909332357751885	0.0053288415997694615	0.0015662054687208134	38	37	47	95	582	268
ENSG00000177410	ENSG00000177410.13	ZNFX1 antisense RNA 1 [Source:HGNC Symbol;Acc:HGNC:33101]	ZFAS1	antisense	NA	441951	7.408783511498564	7.79815660254824	8655.547378342935	2.193274995833031	2.1906794977560664	2.1655638481110544	6.879378780152465e-7	2.3609498596705628e-6	2.264429686441347e-74	3293	2845	2282	14272	12801	22283
ENSG00000152784	ENSG00000152784.16	PR/SET domain 8 [Source:HGNC Symbol;Acc:HGNC:13993]	PRDM8	protein_coding	A0A024RDC4,Q05CA1,Q9NQV8	56978	-1.7082490425684602	-0.4311815708152494	24.64862285881113	3.387150280063863	2.7788983262566633	2.1608451263849675	0.06272210494725028	0.01796269868800807	0.0038488065376370336	10	7	0	47	15	102
ENSG00000140379	ENSG00000140379.8	BCL2 related protein A1 [Source:HGNC Symbol;Acc:HGNC:991]	BCL2A1	protein_coding	Q16548	597	3.900577111461471	4.289407838335048	755.6806058319567	2.187229606574019	2.1865004030218675	2.1605008332688707	6.879378780152465e-7	1.056046354596626e-6	4.839022281803353e-70	265	231	239	1129	1105	2183
ENSG00000065911	ENSG00000065911.12	methylenetetrahydrofolate dehydrogenase (NADP+ dependent) 2, methenyltetrahydrofolate cyclohydrolase [Source:HGNC Symbol;Acc:HGNC:7434]	MTHFD2	protein_coding	P13995	10797	7.85536690009806	8.236664965567936	11731.465931672623	2.1747817396306983	2.180937418146094	2.1583076758679853	2.0218728793796558e-7	7.831738431694605e-7	2.734839046860641e-124	3996	3791	3648	19338	17054	30599
ENSG00000237596	ENSG00000237596.7	novel transcript	RP13-143G15.4	antisense	NA	644135	-0.7616232039655622	-0.14307599255601414	31.56645052032488	2.4607886252619493	2.395411920740526	2.1538710905962763	0.0022414450571386774	7.19220029552867e-4	3.135111375616997e-5	9	5	13	39	55	98
ENSG00000205334	ENSG00000205334.2	long intergenic non-protein coding RNA 1460 [Source:HGNC Symbol;Acc:HGNC:50858]	AC074091.13	protein_coding	NA	100129995	0.7257366483011192	1.220637625388434	86.67125416707044	2.3171055448299103	2.256849359019555	2.146780144684358	1.5673419719575087e-4	1.9034341393692317e-4	5.5271862500914e-10	30	36	15	130	135	242
ENSG00000223878	ENSG00000223878.1	peptidylprolyl isomerase A pseudogene 53 [Source:HGNC Symbol;Acc:HGNC:53677]	AC005517.3	pseudogene	NA	NA	-1.6950775967532643	-0.9942353765776998	16.66725660581159	2.5244901734273992	2.540973067587423	2.1419622845790665	0.006269186304533069	0.0022414667392555007	9.406636305631224e-4	5	6	2	26	28	46
ENSG00000112096	ENSG00000112096.18	superoxide dismutase 2 [Source:HGNC Symbol;Acc:HGNC:11180]	SOD2	protein_coding	G5E9P6,P04179,Q96AM7,Q9UG59	6648	8.634060954578707	9.006762894618802	20002.09266026662	2.1585125713123494	2.1600063557148292	2.1393871522678376	6.896481858330568e-8	3.817788369879526e-7	1.2722169755545203e-209	6693	6541	6487	28358	33991	51949
ENSG00000004776	ENSG00000004776.13	heat shock protein family B (small) member 6 [Source:HGNC Symbol;Acc:HGNC:26511]	HSPB6	protein_coding	O14558,V9HWB6	126393	-2.0563856639648797	-0.9916933990404654	16.71651865751862	3.240697580265683	2.694493028483517	2.1306382617927295	0.014655193241377084	0.014787929104363457	0.0034254077859251146	8	4	0	24	33	44
ENSG00000159399	ENSG00000159399.10	hexokinase 2 [Source:HGNC Symbol;Acc:HGNC:4923]	HK2	protein_coding	P52789	3099	1.9391958115197951	2.434784507123983	206.37697546549958	2.0926003106962114	2.251500334368756	2.127965455884295	0.003937816141896153	8.294449881608621e-4	3.6784144188993263e-9	64	71	58	174	542	450
ENSG00000253616	ENSG00000253616.5	novel transcript	RP11-875O11.3	antisense	NA	NA	0.9266401299033566	1.4037831635102003	99.3494660493943	2.265837886215293	2.232017668426424	2.1251207998244346	1.8367141587763314e-4	2.082861808546436e-4	3.3691891619344123e-10	33	43	18	147	175	244
ENSG00000129226	ENSG00000129226.14	CD68 molecule [Source:HGNC Symbol;Acc:HGNC:1693]	CD68	protein_coding	P34810	968	3.8507431400032055	4.279440687896576	750.9490860655669	2.2271781506917105	2.1851660377874307	2.119810237676808	5.3539461334903523e-5	1.2451484028471794e-4	3.9535835918808674e-18	192	194	339	927	1498	1846
ENSG00000253522	ENSG00000253522.6	MIR3142 host gene [Source:HGNC Symbol;Acc:HGNC:51944]	MIR146A	lincRNA	NA	107075116	-0.24178316601611372	0.2812249358650246	43.9109952112339	2.2390716410253857	2.2904572837357535	2.106885399777519	0.0021944570610039535	3.2765722102011646e-4	2.9633535406179346e-6	14	16	10	83	51	122
ENSG00000130487	ENSG00000130487.9	kelch domain containing 7B [Source:HGNC Symbol;Acc:HGNC:25145]	KLHDC7B	protein_coding	Q96G42	113730	-3.090754404193976	-1.7785418627751826	8.36937326915816	3.0958442574737215	3.2812907399383917	2.10430273993765	0.07903754599505589	0.024248131294451233	0.015887760425123965	2	2	0	19	4	34
ENSG00000157514	ENSG00000157514.16	TSC22 domain family member 3 [Source:HGNC Symbol;Acc:HGNC:3051]	TSC22D3	protein_coding	Q5JRJ2,Q99576	1831	5.057993295832668	5.433674443972672	1677.8727855668806	2.1281772602452858	2.1320237307373144	2.1025531046774844	2.036229386671091e-6	4.008590383693782e-6	2.6251863074715925e-49	692	528	467	2804	2481	4151
ENSG00000154263	ENSG00000154263.17	ATP binding cassette subfamily A member 10 [Source:HGNC Symbol;Acc:HGNC:30]	ABCA10	protein_coding	Q8WWZ4	10349	-0.4025430878922299	0.14645495323707286	39.100760324130746	2.3160522603225355	2.287975716237105	2.0979949067089385	0.0012542521749548908	3.1576447387312033e-4	4.412803416413994e-6	17	11	8	54	57	126
ENSG00000078018	ENSG00000078018.20	microtubule associated protein 2 [Source:HGNC Symbol;Acc:HGNC:6839]	MAP2	protein_coding	A0A024R3Y8,A0A024R3Z1,A0A024R407,A0A024R409,P11137,Q6NYC5	4133	2.350586334980517	2.772082011286627	262.48832797998847	2.1356565255225326	2.16826871716921	2.095377611084601	1.6763360861579756e-4	1.1493616164102385e-4	1.0253562575299913e-14	69	106	81	510	329	627
ENSG00000113319	ENSG00000113319.13	Ras protein specific guanine nucleotide releasing factor 2 [Source:HGNC Symbol;Acc:HGNC:9876]	RASGRF2	protein_coding	O14827,Q68DX5	5924	2.825139175078789	3.2109919093010437	355.2762235444782	2.1381557974118217	2.130089961254435	2.088540855885666	6.304947620385935e-6	8.786164310692519e-6	3.704890957475903e-31	146	111	101	455	597	1015
ENSG00000137265	ENSG00000137265.15	interferon regulatory factor 4 [Source:HGNC Symbol;Acc:HGNC:6119]	IRF4	protein_coding	Q15306	3662	-2.062404532618473	-1.0002394147769564	17.124464868114813	3.0518418048021694	2.717177604114387	2.08765793554836	0.04030791873100782	0.01859449345029354	0.004872291571419948	6	6	0	22	45	31
ENSG00000224321	ENSG00000224321.1	ribosomal protein L12 pseudogene 14 [Source:HGNC Symbol;Acc:HGNC:36495]	RP11-169K16.6	pseudogene	NA	NA	0.7537157868467673	1.2473878368280902	89.32151970965687	2.1768970177595515	2.232401906391547	2.0851273220868323	0.0018913024729894901	6.49171945428087e-4	1.9161208194340773e-7	25	39	20	189	99	213
ENSG00000165029	ENSG00000165029.16	ATP binding cassette subfamily A member 1 [Source:HGNC Symbol;Acc:HGNC:29]	ABCA1	protein_coding	B2RUU2,B7XCW9,O95477	19	4.6586523897742005	5.028076540619972	1265.356427633133	2.0831586626091045	2.108882334220565	2.075977168794209	5.885752326787957e-6	5.6945116005594915e-6	1.2219452424020686e-42	487	400	399	1721	2431	2876
ENSG00000133805	ENSG00000133805.15	adenosine monophosphate deaminase 3 [Source:HGNC Symbol;Acc:HGNC:470]	AMPD3	protein_coding	Q01432	272	4.047586883709492	4.40730717251619	821.1854801682798	2.081341505087418	2.0927665090321685	2.063760024532856	1.4456818837196074e-6	1.6209714073275853e-6	1.1575769275152e-56	289	292	260	1128	1455	2041
ENSG00000251364	ENSG00000251364.7	novel transcript, antisense to OLFML1	CTD-2516F10.2	antisense	NA	100506258	0.32060438922353895	0.7786582809393553	64.0938994699433	2.1283122002126498	2.2041696692826735	2.0622412354514066	0.0013676461210528998	2.517734869334981e-4	1.3621369051121257e-7	19	16	26	109	113	129
ENSG00000251023	ENSG00000251023.1	novel transcript	RP11-549J18.1	sense_intronic	NA	NA	-1.5935169481844986	-0.8695817774258315	18.446792183820754	2.5360242775454247	2.48459179966389	2.058690626215269	0.009048639859610292	0.004055323235559419	0.001446178376222363	9	2	4	24	38	47
ENSG00000198910	ENSG00000198910.14	L1 cell adhesion molecule [Source:HGNC Symbol;Acc:HGNC:6470]	L1CAM	protein_coding	P32004	3897	3.2274983345929313	3.6069057280792576	468.62975862921525	2.0943314040780483	2.1050578830811584	2.0584985871692876	3.117864877659847e-5	1.7872762938837057e-5	1.2462401825263106e-26	161	155	161	512	867	1354
ENSG00000232453	ENSG00000232453.7	long intergenic non-protein coding RNA 2777 [Source:HGNC Symbol;Acc:HGNC:54297]	RP4-794H19.1	lincRNA	NA	105378753	-0.9244076995754834	-0.3728883076119188	26.85240131923803	2.2550228157170857	2.315044149902696	2.0583372374874855	0.0033690954360847515	4.933120225089497e-4	8.187230537126505e-5	7	9	8	32	53	73
ENSG00000197181	ENSG00000197181.12	piwi like RNA-mediated gene silencing 2 [Source:HGNC Symbol;Acc:HGNC:17644]	PIWIL2	protein_coding	Q8TC59,W0HK13	55124	-0.48152824865264227	0.11002123530181475	37.95797475232812	2.3628148821215107	2.290765721110942	2.0573460127965952	0.002808413503054591	9.903161862226206e-4	3.334735315581626e-5	19	7	9	42	67	122
ENSG00000153563	ENSG00000153563.15	CD8a molecule [Source:HGNC Symbol;Acc:HGNC:1706]	CD8A	protein_coding	P01732,Q6ZVS2,Q8TAW8	925	0.5478142367458776	0.9966636538377949	73.12511739838205	2.1787411537088417	2.1620529199033953	2.0547665560222086	2.3322026784757365e-4	6.70991864142825e-5	1.1245680032975871e-9	23	27	22	95	107	236
ENSG00000152503	ENSG00000152503.9	tripartite motif containing 36 [Source:HGNC Symbol;Acc:HGNC:16280]	TRIM36	protein_coding	E9PBG3,Q4R1Q4,Q9NQ86	55521	1.4025221219678332	1.801169657225207	131.26713566888301	2.118865679466506	2.1151785061085864	2.0508585370636925	2.2277288339207827e-5	1.7443257738761844e-5	1.3396259348931637e-16	50	46	37	190	195	376
ENSG00000076641	ENSG00000076641.4	phosphoprotein membrane anchor with glycosphingolipid microdomains 1 [Source:HGNC Symbol;Acc:HGNC:30043]	PAG1	protein_coding	Q9NWQ8	55824	-1.783107756102496	-0.6395354913112437	22.32548164599087	3.182540931541946	2.6877034774829442	2.0502467305401018	0.04599788239794207	0.02063604511544726	0.0049712888462060045	9	0	7	20	65	45
ENSG00000229656	ENSG00000229656.7	ITGB1 divergent transcript [Source:HGNC Symbol;Acc:HGNC:53718]	RP11-462L8.1	lincRNA	NA	NA	4.527969285309324	4.878053267824814	1139.155915661269	2.0705636013567115	2.06844671104608	2.0437455650411542	5.342976338670508e-7	9.233987246785209e-7	4.3771320529018954e-77	445	353	387	1676	1674	3183
ENSG00000204767	ENSG00000204767.4	inhibitory synaptic factor family member 2B [Source:HGNC Symbol;Acc:HGNC:37271]	FAM196B	protein_coding	A6NMK8	100131897	0.5496281387344767	1.0298652372977197	76.69896570076251	2.089721627205661	2.2030788702540236	2.039913483901318	0.0036418840523009814	7.564094890723897e-4	1.0178091227056065e-6	21	22	30	170	81	173
ENSG00000227558	NA	NA	PGM5P2	pseudogene	NA	NA	-1.5012603510705478	-0.3829765506608459	27.203474191653015	3.3775698188682237	2.579063242252834	2.03218696996457	0.02099056861897899	0.01773562311117876	0.0034388177522053963	15	0	6	41	59	56
ENSG00000124813	ENSG00000124813.23	RUNX family transcription factor 2 [Source:HGNC Symbol;Acc:HGNC:10472]	RUNX2	protein_coding	A0A0D9SEN7,Q13950,Q32MY8	860	1.5567957568867439	1.9487328230216798	145.99482399435576	2.110425806981414	2.094315399889185	2.0311117049732745	2.1381845411765076e-5	2.7122622523897806e-5	1.128466562866747e-16	44	60	45	202	235	401
ENSG00000116717	ENSG00000116717.13	growth arrest and DNA damage inducible alpha [Source:HGNC Symbol;Acc:HGNC:4095]	GADD45A	protein_coding	A5JUZ3,P24522	1647	4.667375782513449	5.02878306089285	1265.0023506389118	2.057833298763693	2.0622813722563205	2.0214045652718173	1.5604519918733122e-5	1.6169040930936612e-5	1.050172519789461e-31	408	412	495	2026	1506	3820
ENSG00000254338	ENSG00000254338.1	MAFA antisense RNA 1 [Source:HGNC Symbol;Acc:HGNC:51203]	RP11-909N17.3	antisense	NA	104326051	-2.0554008463336206	-1.0224668770245182	16.469738909467445	3.2502482485129187	2.622202373966933	2.00891006534047	0.01573068499854979	0.017986572142839035	0.004915342846591094	0	7	5	29	26	43
ENSG00000006459	ENSG00000006459.11	lysine demethylase 7A [Source:HGNC Symbol;Acc:HGNC:22224]	JHDM1D	protein_coding	Q6ZMT4	80853	3.795184087181723	4.1462243421761595	684.7978389533104	2.0169367318940923	2.045129395407659	2.00780145113747	9.73037270025943e-6	7.515329229452489e-6	7.431942986698781e-35	248	243	229	887	1308	1605
ENSG00000122641	ENSG00000122641.11	inhibin subunit beta A [Source:HGNC Symbol;Acc:HGNC:6066]	INHBA	protein_coding	A4D1W7,P08476	3624	-0.32038431140302587	0.21661348142678893	40.89316574829075	2.2156403864599192	2.2192896725496145	2.0073310208709634	0.004144233196065899	5.781907907558035e-4	1.7224726238118914e-5	12	16	11	39	72	140
ENSG00000160111	ENSG00000160111.13	C3 and PZP like alpha-2-macroglobulin domain containing 8 [Source:HGNC Symbol;Acc:HGNC:23228]	CPAMD8	protein_coding	NA,Q8IZJ3	27151	-0.7184574236179393	-0.18037582223112242	31.30567142257645	2.2698715932481917	2.2487211399034446	2.0070828117187824	0.002157019730008846	7.761102044198795e-4	6.189729711274061e-5	9	6	14	51	48	81
ENSG00000270607	ENSG00000270607.1	novel transcript	RP11-359E10.1	lincRNA	NA	NA	-2.087255838536898	-1.2648359654728798	13.187293627763076	2.6348833196698234	2.5884949349912363	2.0055083019568647	0.015994310825343222	0.0075450204066145644	0.0047947709470474624	4	5	1	14	27	41
ENSG00000198580	ENSG00000198580.7	zinc finger protein pseudogene	AC073343.1	protein_coding	NA	NA	-0.8625624039769965	-0.27667674673582837	28.135381926825065	2.276993445083418	2.2764526063342356	2.004191502325504	0.005493816680212885	8.114978211329665e-4	1.4374532064657104e-4	10	10	6	39	34	102
ENSG00000087074	ENSG00000087074.8	protein phosphatase 1 regulatory subunit 15A [Source:HGNC Symbol;Acc:HGNC:14375]	PPP1R15A	protein_coding	O75807	23645	6.471047158913862	6.809725505000539	4359.143369254723	2.0271061263019545	2.0300180214160464	2.0037400442819813	1.0820673964005471e-6	2.511699813530519e-6	3.722597107502093e-66	1503	1472	1642	6648	5753	12674
ENSG00000049249	ENSG00000049249.9	TNF receptor superfamily member 9 [Source:HGNC Symbol;Acc:HGNC:11924]	TNFRSF9	protein_coding	Q07011	3604	1.6195702710792623	1.9919181902459944	150.92811745876574	2.048590747103652	2.061905340710257	2.003011841619689	1.5675847772587955e-5	1.43303464793186e-5	3.390811451452623e-18	52	58	47	225	239	386
ENSG00000231574	ENSG00000231574.6	long intergenic non-protein coding RNA 2015 [Source:HGNC Symbol;Acc:HGNC:52850]	RP11-91K9.1	lincRNA	NA	102724550	-0.7544532199194407	-0.12833234620133366	31.89910255907648	2.467419241400216	2.2820011810845533	1.9940458448316216	0.0034616989037384036	0.0020753474278130584	1.9028278961484517e-4	4	15	10	45	45	103
ENSG00000258976	ENSG00000258976.1	novel transcript	CTD-2207P18.2	lincRNA	NA	NA	0.3666826878406303	0.8296479639129152	66.3434464203071	2.1596698198547606	2.147961457240121	1.993225543044159	0.0011508621414741728	5.565354056215206e-4	6.703748568549645e-7	13	29	23	116	105	144
ENSG00000187479	ENSG00000187479.8	chromosome 11 open reading frame 96 [Source:HGNC Symbol;Acc:HGNC:38675]	C11orf96	protein_coding	A0A087WW59,Q7Z7L8	387763	-2.55897924748234	-1.7493380047165528	8.759440715816776	2.5498824677753538	2.7249235228367756	1.968385577053124	0.017235797136445637	0.0072002120534085156	0.010062639872371664	2	2	2	12	14	30
ENSG00000162490	ENSG00000162490.7	dorsal inhibitory axon guidance protein [Source:HGNC Symbol;Acc:HGNC:25054]	DRAXIN	protein_coding	Q8NBI3	374946	-1.2092240833153973	-0.6657097216178749	22.24595522287318	2.1211911777039	2.2991275547950822	1.9611220411373942	0.01413717628208799	0.001677659205650757	6.441218378210537e-4	9	5	6	40	40	42
ENSG00000165591	ENSG00000165591.6	fatty acid amide hydrolase 2 [Source:HGNC Symbol;Acc:HGNC:26440]	FAAH2	protein_coding	B2C6G4,Q6GMR7	158584	-1.0062950406588744	-0.3825693337062083	26.726322427668787	2.3867231048936146	2.291302805545716	1.9495236033700405	0.006871188274886305	0.0029858722603537556	6.212584930357444e-4	4	7	13	49	31	77
ENSG00000225506	ENSG00000225506.2	CYP4A22 antisense RNA 1 [Source:HGNC Symbol;Acc:HGNC:43715]	CYP4A22-AS1	lincRNA	NA	NA	-2.7359990282517503	-1.701460462071461	9.750670141707648	3.0443352608230057	2.864870537684667	1.9491325223011762	0.030714870350256718	0.02492613354665898	0.012771129346519059	0	4	2	17	20	20
ENSG00000128567	ENSG00000128567.17	podocalyxin like [Source:HGNC Symbol;Acc:HGNC:9171]	PODXL	protein_coding	O00592,Q96N83	5420	7.054004560744454	7.366311386868474	6415.572025895653	1.9618883768388804	1.9635058653256492	1.9449619600378836	7.199204423198155e-8	2.8996205392961365e-7	1.6944322772964822e-180	2455	2312	2294	9500	9936	16191
ENSG00000163297	ENSG00000163297.17	ANTXR cell adhesion molecule 2 [Source:HGNC Symbol;Acc:HGNC:21732]	ANTXR2	protein_coding	A4FUA5,J3KPY9,P58335,Q32Q26	118429	2.048779650544662	2.403800336110548	201.7595859042451	2.0146672591446273	1.9965326367618772	1.9405400671930482	1.9292637779734675e-5	3.085782781518098e-5	1.8728425135934765e-18	59	81	77	269	336	532
ENSG00000148154	ENSG00000148154.10	UDP-glucose ceramide glucosyltransferase [Source:HGNC Symbol;Acc:HGNC:12524]	UGCG	protein_coding	A0A024R157,Q16739	7357	5.042863825668657	5.360452098928978	1594.0118965938516	1.965895999851878	1.9623632877969368	1.9377059176325235	5.516886884649491e-7	1.3217559952615277e-6	7.265710704827441e-73	613	646	498	2279	2526	4076
ENSG00000107731	ENSG00000107731.12	unc-5 netrin receptor B [Source:HGNC Symbol;Acc:HGNC:12568]	UNC5B	protein_coding	Q8IZJ1	219699	0.5137319097223605	0.9300408642838969	71.65995258691953	1.9996254044554582	2.0801064698758274	1.936611772537943	0.0017794662140784498	3.798786026803941e-4	3.7859165110631885e-7	19	24	30	130	115	139
ENSG00000259354	ENSG00000259354.5	novel transcript, antisense to SLC30A4	RP11-519G16.3	antisense	NA	NA	-1.1269909805391292	0.06564556719828817	37.067520295354754	3.7514208265101034	2.5198838148339733	1.9306327433153812	0.010188542859818382	0.019916789109215426	0.0042379696924953365	0	8	21	49	65	112
ENSG00000149948	ENSG00000149948.13	high mobility group AT-hook 2 [Source:HGNC Symbol;Acc:HGNC:5009]	HMGA2	protein_coding	F5H2A4,F5H6H0,P52926,Q1M183	8091	5.611004781366944	5.931310151812953	2369.292969362199	1.9620604932368582	1.9551984227849706	1.924608009335694	2.6769329029253533e-6	5.990485445012139e-6	4.144057855043165e-46	755	920	935	3044	4165	5975
ENSG00000166145	ENSG00000166145.14	serine peptidase inhibitor, Kunitz type 1 [Source:HGNC Symbol;Acc:HGNC:11246]	SPINT1	protein_coding	O43278	6692	0.6489276292690345	1.1045033461466942	79.85418618469707	2.1753426223646843	2.068523034096303	1.9176913757151064	6.613369922468592e-4	7.878666531494134e-4	6.335403536928973e-7	15	30	37	96	146	214
ENSG00000251138	ENSG00000251138.7	novel transcript	RP11-81H3.2	lincRNA	NA	100507377	-0.4459929138082224	0.07307826319561977	37.51803687072861	2.1657713051305088	2.153006081855742	1.9157777329591306	0.004290096252619776	0.0011147713061390623	7.588262570138676e-5	15	7	15	67	42	109
ENSG00000100311	ENSG00000100311.17	platelet derived growth factor subunit B [Source:HGNC Symbol;Acc:HGNC:8800]	PDGFB	protein_coding	P01127	5155	4.602450530151997	4.940980033000775	1191.8633176867397	1.9065445276294268	1.9608230452697086	1.9132726209714024	8.354497976155544e-5	6.02569758086261e-5	4.474404765109666e-22	459	478	376	1555	2462	2344
ENSG00000170222	ENSG00000170222.12	ADP-ribose/CDP-alcohol diphosphatase, manganese dependent [Source:HGNC Symbol;Acc:HGNC:30925]	ADPRM	protein_coding	Q3LIE5,W0NWJ0	56985	3.789375319342269	4.107459351315151	666.5355754963686	1.938726680743083	1.9450068099766928	1.912670660915395	2.321455312126403e-6	3.93389551355707e-6	9.649400665983186e-43	286	250	207	923	1117	1644
ENSG00000100889	ENSG00000100889.12	phosphoenolpyruvate carboxykinase 2, mitochondrial [Source:HGNC Symbol;Acc:HGNC:8725]	PCK2	protein_coding	A0A0A0MS74,B4DW73,Q16822	5106	5.98945831027913	6.301900382828322	3066.7531659722354	1.916195923657724	1.9323414845967386	1.9041868424752357	3.208871777903276e-6	5.5573979271125175e-6	2.678222199946006e-46	1268	1140	1030	5174	3906	7894
ENSG00000154175	ENSG00000154175.17	ABI family member 3 binding protein [Source:HGNC Symbol;Acc:HGNC:17265]	ABI3BP	protein_coding	D3YTG3,Q7Z7G0	25890	1.3096635469415987	1.6667741536494256	119.18499841631937	1.9750533024985522	1.9667467231465137	1.8948451392034795	4.9577435055537856e-5	2.844481864261857e-5	2.360569518300933e-13	47	40	44	167	166	351
ENSG00000023445	ENSG00000023445.16	baculoviral IAP repeat containing 3 [Source:HGNC Symbol;Acc:HGNC:591]	BIRC3	protein_coding	Q13489	330	6.265038974845702	6.5670105341069505	3683.1142743012006	1.9103660545268717	1.9158119797732325	1.8920545545068579	6.284215593328647e-7	1.361987285274563e-6	3.7274423251762906e-82	1404	1409	1348	4619	6314	9611
ENSG00000260077	ENSG00000260077.1	novel transcript	RP11-254F7.2	lincRNA	NA	NA	1.2332172151737453	1.6115158784270378	114.22286103109394	1.9967068447040235	1.9806144949363207	1.8910246230205012	2.0141653740403154e-4	9.363027841138016e-5	8.853505856814704e-11	48	44	33	163	142	362
ENSG00000165449	ENSG00000165449.11	solute carrier family 16 member 9 [Source:HGNC Symbol;Acc:HGNC:23520]	SLC16A9	protein_coding	Q7RTY1	220963	0.9433946860091887	1.3076640899815273	93.23255789651839	1.933540399884377	1.9851732459971088	1.8879489707071218	2.0389450191346775e-4	7.657781311619831e-5	5.491801248012427e-10	34	38	29	157	139	212
ENSG00000139926	ENSG00000139926.16	FERM domain containing 6 [Source:HGNC Symbol;Acc:HGNC:19839]	FRMD6	protein_coding	Q96NE9	122786	5.516999845112533	5.817084751204189	2190.692622022639	1.8945522251898126	1.9066915339367414	1.8830738734475263	9.290930086011168e-7	1.3760661129859897e-6	9.649470989889832e-66	873	815	798	3437	3396	5021
ENSG00000167772	ENSG00000167772.12	angiopoietin like 4 [Source:HGNC Symbol;Acc:HGNC:16039]	ANGPTL4	protein_coding	Q9BY76	51129	5.899554427386189	6.483001490002367	3471.0406096306187	2.0144924466552734	2.3235827530781394	1.8809447440605513	0.006563509372273735	0.003496431307283048	0.002151963113321065	1197	940	990	2127	10828	6369
ENSG00000248161	ENSG00000248161.5	novel transcript	RP11-499E18.1	lincRNA	NA	NA	1.1810617823212446	1.561743117508292	111.27550835012309	1.9893674831588524	1.9816955162423022	1.8808281045402415	2.073784936521539e-4	1.9712979646793437e-4	1.4375460827207773e-9	39	53	29	188	145	287
ENSG00000140678	ENSG00000140678.17	integrin subunit alpha X [Source:HGNC Symbol;Acc:HGNC:6152]	ITGAX	protein_coding	H3BN02,P20702	3687	1.6609293120032282	2.0159263382245656	152.764146324438	1.9654688389573178	1.9493717770123702	1.8764513623056072	7.680736778981916e-5	6.542545717373808e-5	2.0695870531645407e-13	68	45	57	178	255	442
ENSG00000272808	ENSG00000272808.4	novel transcript	RP11-66B24.7	lincRNA	NA	105369201	1.176749025053912	1.5521439854980055	109.57539895640011	1.9966239051997412	1.9669639119665019	1.8742132387213406	1.9130834465695427e-4	1.1660524024339092e-4	2.4886634073234743e-10	33	44	43	124	181	329
ENSG00000172548	ENSG00000172548.14	NIPA like domain containing 4 [Source:HGNC Symbol;Acc:HGNC:28018]	NIPAL4	protein_coding	Q0D2K0	348938	4.862992796868627	5.161512950194909	1388.3300744444864	1.89073905774247	1.8943493210242472	1.8676916026427188	1.1704029027216354e-6	1.7222318581167637e-6	1.1493076708891146e-57	602	487	501	2124	1891	3711
ENSG00000164463	ENSG00000164463.12	CREB3 regulatory factor [Source:HGNC Symbol;Acc:HGNC:24050]	CREBRF	protein_coding	Q8IUR6	153222	3.6969921420341265	4.013984575425969	624.4513467305294	1.9079295002263075	1.9094464798830133	1.8646038507248281	1.8868539583640792e-5	2.4317594651946666e-5	6.100384231032363e-25	199	256	250	775	1148	1507
ENSG00000170006	ENSG00000170006.12	transmembrane protein 154 [Source:HGNC Symbol;Acc:HGNC:26489]	TMEM154	protein_coding	D6R923,Q6P9G4	201799	-1.5859413601650456	-0.43601808985420876	26.168384516348468	3.4619637113448074	2.554957943390917	1.8643527205876422	0.02401341969229177	0.025121181351089924	0.007434637996932425	0	15	5	33	63	54
ENSG00000135678	ENSG00000135678.12	carboxypeptidase M [Source:HGNC Symbol;Acc:HGNC:2311]	CPM	protein_coding	P14384	1368	3.557638623146553	3.8659521505164633	563.6940868937864	1.8935398581938474	1.8992756930522445	1.8611246938551635	7.20279261814977e-6	1.0854679810049934e-5	2.094378130796189e-30	187	237	216	809	945	1306
ENSG00000147454	ENSG00000147454.14	solute carrier family 25 member 37 [Source:HGNC Symbol;Acc:HGNC:29786]	SLC25A37	protein_coding	Q71JB2,Q9NYZ2	51312	7.68371957513582	7.975162773888283	9781.379549331205	1.8719930105859766	1.879732141763764	1.855936251729663	6.651991727481998e-7	1.971300623239026e-6	3.13858511444096e-82	3947	3774	3561	11819	16593	26254
ENSG00000069493	ENSG00000069493.15	C-type lectin domain family 2 member D [Source:HGNC Symbol;Acc:HGNC:14351]	CLEC2D	protein_coding	Q9UHP7,W8JXM2	29121	0.7737306835319165	1.1672643127865807	83.1016999076089	2.0136332106745605	1.9698794473141104	1.8543852406333348	2.862041576860334e-4	2.1266629726305667e-4	2.459625634303562e-8	26	40	25	99	133	248
ENSG00000162669	ENSG00000162669.16	helicase for meiosis 1 [Source:HGNC Symbol;Acc:HGNC:20193]	HFM1	protein_coding	A2PYH4	164045	-1.5234142157303523	-0.46026651548969133	25.02011988062836	3.2823835345257857	2.4250133827419766	1.8519930546222527	0.01687203894884778	0.019791432636699073	0.0051497470065694105	9	0	12	30	49	71
ENSG00000174564	ENSG00000174564.13	interleukin 20 receptor subunit beta [Source:HGNC Symbol;Acc:HGNC:6004]	IL20RB	protein_coding	Q6UXL0	53833	0.8648567546265061	1.2589195635159995	88.52093425620811	2.004825887724598	1.9652915040717738	1.8477209534202803	5.333215841688164e-4	2.3877084586831508e-4	3.50821157057449e-8	27	31	39	123	107	290
ENSG00000112297	ENSG00000112297.17	crystallin beta-gamma domain containing 1 [Source:HGNC Symbol;Acc:HGNC:356]	AIM1	protein_coding	B3KPT0,Q9Y4K1	202	1.6830075708709873	2.0158271245113695	154.00364870798774	1.887105061772293	1.9162236041339453	1.8443676304514505	8.354497976155544e-5	5.778136440489853e-5	2.278807472253571e-13	50	62	61	213	274	348
ENSG00000130066	ENSG00000130066.16	spermidine/spermine N1-acetyltransferase 1 [Source:HGNC Symbol;Acc:HGNC:10540]	SAT1	protein_coding	P21673	6303	9.277972523354775	9.563200046331131	29430.986672035455	1.8610747588219394	1.864924440096031	1.8441355101294943	3.409592165890886e-7	1.3461945751619307e-6	5.921178914569497e-105	11900	11702	10601	43970	39885	79960
ENSG00000134070	ENSG00000134070.5	interleukin 1 receptor associated kinase 2 [Source:HGNC Symbol;Acc:HGNC:6113]	IRAK2	protein_coding	O43187	3656	6.481739547515698	6.7680798859350295	4238.337650119699	1.8566942354551976	1.8642143964209505	1.8410935718032992	5.342976338670508e-7	1.315552629335836e-6	2.9581457056055014e-79	1744	1639	1543	6696	6113	10198
ENSG00000105499	ENSG00000105499.14	phospholipase A2 group IVC [Source:HGNC Symbol;Acc:HGNC:9037]	PLA2G4C	protein_coding	A0A024QZH0,Q9UP65	8605	2.328541587703487	2.646760411985796	239.8724843449747	1.8845056884667448	1.8886306686952705	1.8328233873518984	3.039608715895108e-5	3.4043196180505556e-5	1.5788903162970655e-17	86	84	104	388	314	622
ENSG00000234840	ENSG00000234840.2	long intergenic non-protein coding RNA 1239 [Source:HGNC Symbol;Acc:HGNC:49796]	RP11-399D6.2	lincRNA	NA	441389	-0.33234272562559414	0.16266367227760797	39.59569350874295	2.0842645391753463	2.066611291863939	1.8291391528908756	0.0055188337119927815	0.0011634700242782747	1.0411157280143395e-4	13	10	18	62	41	133
ENSG00000264176	ENSG00000264176.1	mago homolog 2, pseudogene [Source:HGNC Symbol;Acc:HGNC:30148]	MAGOH2	pseudogene	NA	NA	-2.186019798077051	-1.3656232907004464	13.086830046812102	2.4822117239162607	2.5673139553526965	1.828837866660395	0.04670783173141562	0.017059201325915586	0.010348387309473968	7	1	2	27	24	21
ENSG00000258708	ENSG00000258708.1	SLC25A21 antisense RNA 1 [Source:HGNC Symbol;Acc:HGNC:44298]	SLC25A21-AS1	protein_coding	NA	100129794	0.5022052348998897	0.8742780006384567	67.51870172819243	1.9316507144246662	1.9435096719632239	1.826825290453045	2.891700688749526e-4	9.3870567448197745e-05	4.298099689032743e-8	25	25	25	81	116	185
ENSG00000145700	ENSG00000145700.10	ankyrin repeat domain 31 [Source:HGNC Symbol;Acc:HGNC:26853]	ANKRD31	protein_coding	Q8N7Z5	256006	-0.026852718971416483	0.36637105445266016	47.102026982885455	1.9439262984554968	1.9825435990806466	1.8241396632378224	7.697713347529806e-4	1.8777497959241707e-4	3.1100802696625652e-6	18	14	19	74	72	114
ENSG00000167080	ENSG00000167080.9	beta-1,4-N-acetyl-galactosaminyltransferase 2 [Source:HGNC Symbol;Acc:HGNC:24136]	B4GALNT2	protein_coding	Q8NHY0	124872	0.5695873211142434	0.9437289237655189	70.82464345215699	1.954099537281438	1.9355949593554005	1.8228966628081413	2.2766540552492402e-4	1.0879700128698656e-4	2.8950781011492734e-8	24	31	24	92	106	207
ENSG00000129988	ENSG00000129988.6	lipopolysaccharide binding protein [Source:HGNC Symbol;Acc:HGNC:6517]	LBP	protein_coding	P18428,Q8TCF0	3929	0.04294986502525718	0.45669012531667924	49.38463067241336	1.9871587284653902	1.9783536086092781	1.8223675203662002	8.133700638702495e-4	1.9779519412808322e-4	2.621755693278145e-6	21	15	18	63	71	154
ENSG00000138356	ENSG00000138356.14	aldehyde oxidase 1 [Source:HGNC Symbol;Acc:HGNC:553]	AOX1	protein_coding	Q06278	316	1.9668357395291776	2.28122603699007	185.94147369078323	1.8282489000768678	1.8812319428648037	1.8173866964828675	6.920912134584058e-5	3.326253355316886e-5	2.1654445701555447e-15	81	67	66	273	320	402
ENSG00000272369	ENSG00000272369.1	novel transcript	RP11-446N19.1	lincRNA	NA	NA	-1.4017269978883489	-0.8064735932309761	18.841028284695202	2.1933303607090746	2.2106329642339357	1.8100242321688529	0.010699774382385329	0.002542278569022635	0.0020419588875705717	7	7	4	28	22	65
ENSG00000130294	ENSG00000130294.16	kinesin family member 1A [Source:HGNC Symbol;Acc:HGNC:888]	KIF1A	protein_coding	Q12756	547	1.5538677953852735	1.8836136434201198	140.40485370606464	1.8467724910193415	1.8906986771832837	1.8099918179322796	1.2557476164097448e-4	8.164562440186944e-5	1.1122678320489745e-11	67	47	47	237	200	319
ENSG00000134954	ENSG00000134954.14	ETS proto-oncogene 1, transcription factor [Source:HGNC Symbol;Acc:HGNC:3488]	ETS1	protein_coding	A8K725,B4DW78,P14921	2113	5.7803733670179405	6.058457927936758	2589.9543145071425	1.829824537059896	1.8315164063796168	1.8077871959984275	6.557065078191369e-7	1.3760661129859897e-6	2.825973676389755e-69	1056	931	1073	3953	3778	6318
ENSG00000147852	ENSG00000147852.16	very low density lipoprotein receptor [Source:HGNC Symbol;Acc:HGNC:12698]	VLDLR	protein_coding	P98155,Q5VVF5	7436	6.4886690552128545	6.760242220302786	4215.150106990238	1.8106605511372806	1.8150153815167562	1.796347614282385	3.75682898473357e-7	1.056046354596626e-6	1.4417143517822916e-88	1701	1694	1631	6466	6053	10302
ENSG00000111799	ENSG00000111799.21	collagen type XII alpha 1 chain [Source:HGNC Symbol;Acc:HGNC:2188]	COL12A1	protein_coding	Q99715	1303	5.088896466560528	5.374998205148042	1612.0283713175402	1.8189615631093157	1.8276686284920656	1.7943594009387431	7.532600342778404e-6	1.1608868600605156e-5	3.954540974620017e-33	731	517	663	2500	2563	3491
ENSG00000173812	ENSG00000173812.11	eukaryotic translation initiation factor 1 [Source:HGNC Symbol;Acc:HGNC:3249]	EIF1	protein_coding	P41567,Q6IAV3	10209	9.312589364495505	9.580156425607536	29784.146637330436	1.807859178453655	1.8089707252030933	1.790869756429988	8.848339038179991e-8	6.931042194344569e-7	5.374273087030283e-165	12764	11677	11248	43722	44366	73515
ENSG00000163347	ENSG00000163347.6	claudin 1 [Source:HGNC Symbol;Acc:HGNC:2032]	CLDN1	protein_coding	A5JSJ9,O95832	9076	6.811687064396044	7.080667385418299	5261.9768071987055	1.8069550714496074	1.8042362633246425	1.7823128146506257	4.294987114472031e-7	1.315552629335836e-6	3.2121138977567056e-89	2013	2227	2067	7396	7391	14339
ENSG00000224032	ENSG00000224032.7	EPB41L4A antisense RNA 1 [Source:HGNC Symbol;Acc:HGNC:30749]	EPB41L4A-AS1	lincRNA	NA	NA	4.889840197605409	5.163646627792893	1391.6801612027466	1.7926902902573858	1.8076758263262982	1.7800488367390315	2.0226955196302587e-6	2.511699813530519e-6	2.004655899899217e-48	597	552	518	2215	2009	3223
ENSG00000078081	ENSG00000078081.8	lysosomal associated membrane protein 3 [Source:HGNC Symbol;Acc:HGNC:14582]	LAMP3	protein_coding	Q9UQV4	27074	0.2627771462455087	0.6954798267143958	59.99754164896832	2.0338786326451124	1.9717480847529683	1.7795492859362276	0.001673986916777463	0.0014676831520024206	2.5607830265752797e-5	13	33	19	106	79	144
ENSG00000177606	ENSG00000177606.7	Jun proto-oncogene, AP-1 transcription factor subunit [Source:HGNC Symbol;Acc:HGNC:6204]	JUN	protein_coding	P05412	3725	6.682086350303922	6.969308699437293	4871.249893616021	1.7824090575534945	1.8157774415333596	1.7772910061035494	1.8890988365585203e-5	3.4043196180505556e-5	6.831164284626676e-29	1964	1831	2010	5815	9674	10419
ENSG00000259030	ENSG00000259030.7	FPGT-TNNI3K readthrough [Source:HGNC Symbol;Acc:HGNC:42952]	FPGT-TNNI3K	protein_coding	NA,Q59H18,V9GXZ4	100526835	-0.9904832906546437	-0.4022608851754672	25.768166657302732	2.2133060376689	2.1266093047002204	1.770815243946728	0.009277223305184195	0.003441593731333518	0.001295620096193396	13	4	9	26	45	84
ENSG00000135318	ENSG00000135318.12	5'-nucleotidase ecto [Source:HGNC Symbol;Acc:HGNC:8021]	NT5E	protein_coding	P21589,Q6NZX3	4907	6.662968114612242	6.93218176802508	4745.8035149322395	1.7870439239590665	1.795882949105212	1.770590411336322	1.2499854921542174e-6	2.801773624961974e-6	2.1500259501266807e-62	2037	1930	1763	5696	8173	12126
ENSG00000012124	ENSG00000012124.17	CD22 molecule [Source:HGNC Symbol;Acc:HGNC:1643]	CD22	protein_coding	P20273,Q0EAF5	933	0.42745672903707604	0.8243751480320818	65.88622751737904	1.829269938467774	1.9411929050079555	1.7635327891000039	0.005041583390709301	9.569801971893153e-4	1.4488789824463272e-5	25	24	24	135	63	162
ENSG00000081041	ENSG00000081041.9	C-X-C motif chemokine ligand 2 [Source:HGNC Symbol;Acc:HGNC:4603]	CXCL2	protein_coding	A0A024RDD9,P19875	2920	5.343763562255586	5.622301692569188	1911.5254593201962	1.7943353590509532	1.7988585922224831	1.762020555062196	1.0794836727602242e-5	1.4904766489236429e-5	3.414858433542643e-32	741	717	840	2772	2292	5708
ENSG00000113070	ENSG00000113070.8	heparin binding EGF like growth factor [Source:HGNC Symbol;Acc:HGNC:3059]	HBEGF	protein_coding	Q99075	1839	1.534706530106902	1.8708575286588127	137.92679278459445	1.8470957600019708	1.8541935162001828	1.7614215117128054	4.7832900554867463e-4	1.748500664851186e-4	9.719079395053298e-10	54	50	57	218	147	419
ENSG00000134470	ENSG00000134470.21	interleukin 15 receptor subunit alpha [Source:HGNC Symbol;Acc:HGNC:5978]	IL15RA	protein_coding	A0A0A0MS77,G8CVM3,Q13261	3601	1.659617763811788	2.0099456617073166	152.44553078837248	1.8940539034347181	1.86343472142145	1.7613199045237964	4.455524346131508e-4	3.9261423492932703e-4	5.987073028495784e-9	53	79	45	244	169	448
ENSG00000112715	ENSG00000112715.24	vascular endothelial growth factor A [Source:HGNC Symbol;Acc:HGNC:12680]	VEGFA	protein_coding	A0A024RD33,A0A024RD37,A0A087WTP4,A0A087WUD8,A0A087X0B2,A0A087X1L1,A0A0Y0IMM4,A2A2V4,P15692	7422	6.550039302970983	6.852862771201718	4490.567613729422	1.7964071436197517	1.845673648089168	1.7592216868918444	4.936108982036554e-5	7.388581423652047e-5	9.044355073873058e-11	1817	1767	1690	4570	9271	10640
ENSG00000130707	ENSG00000130707.18	argininosuccinate synthase 1 [Source:HGNC Symbol;Acc:HGNC:758]	ASS1	protein_coding	P00966,Q5T6L4	445	5.6750528634496575	5.941050251037127	2385.646152356742	1.7865497150471537	1.7793957435568952	1.7529411682137115	1.1769482839340627e-6	2.7840368412983132e-6	2.838893597347266e-56	1086	1033	792	3242	3417	6525
ENSG00000047936	ENSG00000047936.10	ROS proto-oncogene 1, receptor tyrosine kinase [Source:HGNC Symbol;Acc:HGNC:10261]	ROS1	protein_coding	P08922	6098	1.737120081760482	2.045877757095252	158.00335291598978	1.7364961787431532	1.8288985733881844	1.7441999222714055	5.027105871895388e-4	1.3173413242158997e-4	1.1136828091705844e-10	73	59	55	244	277	301
ENSG00000130508	ENSG00000130508.11	peroxidasin [Source:HGNC Symbol;Acc:HGNC:14966]	PXDN	protein_coding	Q92626	7837	2.7452000842272213	3.0217593728189187	312.6011503411548	1.763620830738822	1.7871074164768452	1.744022282315333	9.582280752755126e-6	1.0183872515052527e-5	3.816045014752744e-24	127	131	120	473	473	725
ENSG00000104432	ENSG00000104432.14	interleukin 7 [Source:HGNC Symbol;Acc:HGNC:6023]	IL7	protein_coding	A0A0A0MTG5,A8K673,P13232,Q5FBX5	3574	-1.7270924282008568	-1.0708249554782328	15.324884914270045	2.298154908456698	2.264599284463447	1.7410455436750745	0.01431798136692679	0.0059731163486273714	0.005605659851798645	3	4	7	23	18	53
ENSG00000205662	NA	NA	RP11-706O15.7	lincRNA	NA	NA	-1.9245045367194162	-0.9006279891966288	19.028091276028352	2.9137485655026896	2.499051357504111	1.7323547770355399	0.06382467047227591	0.03126580280845809	0.011545582613343392	6	0	9	42	33	27
ENSG00000142871	ENSG00000142871.17	cellular communication network factor 1 [Source:HGNC Symbol;Acc:HGNC:2654]	CYR61	protein_coding	O00622,Q6FI18	3491	5.9671648322464685	6.23575270528439	2930.0255119560056	1.7390178893039752	1.7633367504921136	1.7283246234585137	1.3499007800162147e-5	1.900232010735426e-5	8.066771103780023e-31	1199	1220	1171	4962	3410	7470
ENSG00000188177	ENSG00000188177.14	zinc finger CCCH-type containing 6 [Source:HGNC Symbol;Acc:HGNC:24762]	ZC3H6	protein_coding	P61129,Q6ZN12	376940	2.537857509735189	2.824044088344198	272.11325045767046	1.7550613435836486	1.782905312959969	1.7245493198277562	6.56128493260907e-5	5.377308214518942e-5	6.355940252923778e-16	101	106	122	350	494	604
ENSG00000162366	ENSG00000162366.8	PDZK1 interacting protein 1 [Source:HGNC Symbol;Acc:HGNC:16887]	PDZK1IP1	protein_coding	Q13113	10158	4.863907925303933	5.124078239908683	1352.1541096209555	1.759280869008432	1.7524060386157176	1.7241546129629544	1.5881043512382847e-6	3.1453602622098694e-6	9.475448011951105e-49	644	571	460	1748	2032	3658
ENSG00000116690	ENSG00000116690.13	proteoglycan 4 [Source:HGNC Symbol;Acc:HGNC:9364]	PRG4	protein_coding	A0A0U1RR20,Q92954	10216	0.27349673681769027	0.7640328488302207	61.34647406907077	1.9916169324051152	1.9738989589765072	1.7241117144961435	0.013502299127925015	0.0036084184081240835	1.8146342243710345e-4	15	30	22	43	117	207
ENSG00000197776	ENSG00000197776.8	kelch domain containing 1 [Source:HGNC Symbol;Acc:HGNC:19836]	KLHDC1	protein_coding	Q8N7A1	122773	0.3773306967734065	0.8558884058903511	67.1760507441872	2.124403122858483	1.9634202034169044	1.7199293544907277	0.0023600615237926864	0.004433461739940126	1.778986396559845e-4	17	13	43	80	132	158
ENSG00000101255	ENSG00000101255.11	tribbles pseudokinase 3 [Source:HGNC Symbol;Acc:HGNC:16228]	TRIB3	protein_coding	B4DMM9,J3KR25,Q96RU7	57761	7.41975872193957	7.671519900423108	7931.300680278947	1.7409454833257112	1.741567177928231	1.7193726152061786	5.342976338670508e-7	1.5191634640512629e-6	2.14556659562673e-79	3652	3344	2868	11761	11678	18939
ENSG00000064205	ENSG00000064205.10	cellular communication network factor 5 [Source:HGNC Symbol;Acc:HGNC:12770]	WISP2	protein_coding	O76076	8839	5.264108035195486	5.6490634285474455	1944.5576919082641	1.8046602335436304	1.9453883695620955	1.7187607121112813	0.0026488320708623714	0.001218313423149248	1.030293377712405e-4	788	725	656	1314	4505	5237
ENSG00000152154	ENSG00000152154.11	transmembrane protein 178A [Source:HGNC Symbol;Acc:HGNC:28517]	TMEM178A	protein_coding	Q8NBL3	130733	-1.6223962758399633	-0.6049264410607033	22.43907951283176	3.1524110256927003	2.3309889451775976	1.7184660411296353	0.018260060888867516	0.02372543096600059	0.007843086161017799	11	0	9	29	41	63
ENSG00000135069	ENSG00000135069.14	phosphoserine aminotransferase 1 [Source:HGNC Symbol;Acc:HGNC:19129]	PSAT1	protein_coding	A0A024R222,A0A024R280,Q9Y617	29968	7.855941078526798	8.11476565135691	10789.254717295647	1.7264944513294165	1.744209857575908	1.7146044694734552	4.101500970665439e-6	1.0475488193763622e-5	9.747218052613308e-41	4922	4362	4104	18141	13653	25616
ENSG00000173210	ENSG00000173210.19	actin binding LIM protein family member 3 [Source:HGNC Symbol;Acc:HGNC:29132]	ABLIM3	protein_coding	A0A0C4DGA7,O94929	22885	5.310891338087875	5.561303775548576	1832.5107732774636	1.735448140944365	1.7337520475845296	1.7110285237456055	5.930523031936155e-7	1.0705883158208512e-6	4.82712520520782e-77	768	760	756	2436	2599	5053
ENSG00000122861	ENSG00000122861.16	plasminogen activator, urokinase [Source:HGNC Symbol;Acc:HGNC:9052]	PLAU	protein_coding	A0A024QZM9,B4DNJ4,P00749,Q59GZ8	5328	7.437278454787421	7.688710223163987	8025.985035181898	1.7272245544040332	1.7337339893077235	1.7092321702253477	1.1695631537446161e-6	3.0130357735857956e-6	6.918576464756484e-61	3455	3489	3062	12292	10338	20892
ENSG00000112769	ENSG00000112769.20	laminin subunit alpha 4 [Source:HGNC Symbol;Acc:HGNC:6484]	LAMA4	protein_coding	A0A0A0MQS9,A0A0A0MTC7,Q16363,Q5D044	3910	-0.09168441414726923	0.2958317746111002	44.924800357208085	1.8477621334722818	1.897362469054678	1.6984652698782854	0.0027750096962568505	7.696946696582246e-4	5.85187584482108e-5	20	12	19	81	57	105
ENSG00000130766	ENSG00000130766.5	sestrin 2 [Source:HGNC Symbol;Acc:HGNC:20746]	SESN2	protein_coding	P58004	83667	3.876670766335785	4.1317548427764335	678.1668101975754	1.7194672710315253	1.7200451715694536	1.6861600246790889	4.4382900519313025e-6	7.5343669872601035e-6	8.444075337406136e-33	313	302	238	1008	909	1751
ENSG00000158125	ENSG00000158125.10	xanthine dehydrogenase [Source:HGNC Symbol;Acc:HGNC:12805]	XDH	protein_coding	P47989	7498	2.7246760621092267	2.990361156911195	305.6284478744152	1.728528612985062	1.7315526413126048	1.6854683217967341	1.3930530359445228e-5	2.143717234883579e-5	1.8320349509000396e-20	114	139	127	463	426	749
ENSG00000259518	ENSG00000259518.2	long intergenic non-protein coding RNA 1583 [Source:HGNC Symbol;Acc:HGNC:51425]	RP11-597K23.2	protein_coding	NA	101929690	-0.02500448405023582	0.4265217034973597	48.019660498457505	1.9680233496096065	1.919208562831845	1.6852318998494316	0.005578483029636901	0.0019146682654966865	1.650970047361593e-4	15	14	25	43	82	158
ENSG00000204758	ENSG00000204758.8	novel transcript, antisense to RPL26L1	CTC-308K20.1	antisense	NA	100268168	3.0209575218113995	3.28744257997303	375.35063546292514	1.743803289388122	1.7285423077740003	1.6849718309593904	1.2850449896103111e-5	2.0961849960369005e-5	2.1155979946459896e-22	190	133	148	503	514	1057
ENSG00000223725	ENSG00000223725.6	novel transcript	AC007879.5	antisense	NA	NA	-1.6616552087597376	-1.0441848752608	15.889164234515977	2.0903961118525025	2.2196002753764614	1.6844816219162428	0.02730437960245188	0.006649627748714322	0.006580099291185727	5	6	4	13	36	45
ENSG00000138347	ENSG00000138347.15	myopalladin [Source:HGNC Symbol;Acc:HGNC:23246]	MYPN	protein_coding	A0A087WX60,Q86TC9	84665	1.139172408022258	1.4642809234237006	103.8420513037418	1.750043472218963	1.7982580521575806	1.683595825592279	8.927298837280905e-4	3.092740290602823e-4	1.230960309749305e-7	47	40	38	184	110	273
ENSG00000183775	ENSG00000183775.11	potassium channel tetramerization domain containing 16 [Source:HGNC Symbol;Acc:HGNC:29244]	KCTD16	protein_coding	A8K8W2,Q68DU8	57528	-0.49954090422028447	0.10588027207658669	39.351575085614655	2.222347020179615	2.0743036363557037	1.6828084090336788	0.016010573160782204	0.011548250668359988	0.002589677545621777	28	5	8	55	84	72
ENSG00000119950	ENSG00000119950.21	MAX interactor 1, dimerization protein [Source:HGNC Symbol;Acc:HGNC:7534]	MXI1	protein_coding	A0A0S2Z3X5,P50539	4601	4.788243793931294	5.0495058777699295	1284.092820921181	1.6931020063198106	1.7198797712423501	1.6767989594072708	3.7415290766549225e-5	3.572749429544691e-5	1.2028602774378558e-23	528	544	539	1388	2431	3071
ENSG00000138623	ENSG00000138623.10	semaphorin 7A (John Milton Hagen blood group) [Source:HGNC Symbol;Acc:HGNC:10741]	SEMA7A	protein_coding	B3KMH6,F5GYX3,O75326	8482	0.44510721842120776	0.7730571411499668	63.2161259111924	1.777784402958197	1.8022104868847408	1.6751729084795954	3.4563454588654906e-4	1.4452611230045213e-4	5.661254302703089e-7	31	23	22	93	94	156
ENSG00000162779	ENSG00000162779.22	axonemal dynein light chain domain containing 1 [Source:HGNC Symbol;Acc:HGNC:26564]	AXDND1	protein_coding	Q5T1B0	126859	-3.103161522836618	-1.7351474540458496	9.185015010539374	3.683230417365308	3.1031817028525275	1.674188692831822	0.022088862052247693	0.03942716310405628	0.02200377287280755	5	0	0	20	12	25
ENSG00000134013	ENSG00000134013.16	lysyl oxidase like 2 [Source:HGNC Symbol;Acc:HGNC:6666]	LOXL2	protein_coding	Q9Y4K0	4017	8.76021102979353	9.047985674045425	20570.881695041	1.7125253829473144	1.7722672923673837	1.6723251801058263	1.1237633586796636e-4	1.6265117211270187e-4	1.7388734334797855e-9	8454	8603	8077	18112	39914	56590
ENSG00000003147	ENSG00000003147.19	islet cell autoantigen 1 [Source:HGNC Symbol;Acc:HGNC:5343]	ICA1	protein_coding	A0A024RA29,Q05084	3382	3.04267869736881	3.3068977059408016	381.59188401143507	1.7086747534004758	1.7193372690625135	1.6712012603513584	2.010431278340933e-5	3.3510837801211533e-5	1.522416010672579e-19	199	152	130	594	527	909
ENSG00000234745	ENSG00000234745.11	major histocompatibility complex, class I, B [Source:HGNC Symbol;Acc:HGNC:4932]	HLA-B	protein_coding	E5FQ95,P01889	3106	1.5912258768185463	1.8835872106337144	140.48957495252614	1.7268689664093098	1.7524036404595413	1.6682542203892723	1.6108920601513264e-4	1.42471748930014e-4	2.913900881179903e-10	57	71	45	207	227	306
ENSG00000104419	ENSG00000104419.16	N-myc downstream regulated 1 [Source:HGNC Symbol;Acc:HGNC:7679]	NDRG1	protein_coding	B3KWB2,Q8N959,Q92597	10397	7.476305049651551	8.141606613478315	10958.9975652276	1.775607376274441	2.2781192872147873	1.6662216260114355	0.038088883286534814	0.012594063043480506	0.00795997306579574	3358	3277	3476	3633	35281	23508
ENSG00000231105	ENSG00000231105.2	ECE1 antisense RNA 1 [Source:HGNC Symbol;Acc:HGNC:40203]	RP5-1071N3.1	antisense	NA	100506801	0.5323183941481435	0.8758739271697445	67.19513049780204	1.8152346983702212	1.7952343639551376	1.6646027875557472	6.24604417662448e-4	2.247051982469563e-4	1.013337973462337e-6	25	29	27	77	99	207
ENSG00000100814	ENSG00000100814.18	cyclin B1 interacting protein 1 [Source:HGNC Symbol;Acc:HGNC:19437]	CCNB1IP1	protein_coding	Q9NPC3	57820	5.689872101602008	5.929373687832226	2368.5147228623964	1.6825590005191033	1.688273020065971	1.6625506772373264	1.121560940419855e-6	2.2137040238639753e-6	6.521496889536424e-56	1143	953	933	3596	3281	5697
ENSG00000185022	ENSG00000185022.12	MAF bZIP transcription factor F [Source:HGNC Symbol;Acc:HGNC:6780]	MAFF	protein_coding	Q9ULX9	23764	3.5435148065720163	3.7996757483065093	538.5454517043429	1.699858915643283	1.7038869438617763	1.6616671836930619	1.2986183568344516e-5	2.379785423595178e-5	4.801035515834467e-23	259	179	244	807	797	1239
ENSG00000010295	ENSG00000010295.19	intermediate filament family orphan 1 [Source:HGNC Symbol;Acc:HGNC:24970]	IFFO1	protein_coding	A0A087WZ16,B4DQQ1,Q0D2I5,Q6P593,Q9Y4M3	25900	0.2872666798006087	0.7028575124718863	59.85442220259796	1.8313611831194996	1.8793589172385075	1.6615704553583674	0.007133345505160901	0.0023952835051916396	1.201977169127328e-4	24	30	15	53	132	145
ENSG00000238266	ENSG00000238266.2	long intergenic non-protein coding RNA 707 [Source:HGNC Symbol;Acc:HGNC:44691]	LINC00707	lincRNA	NA	100507127	4.131065853971475	4.378819496912875	804.9848955790023	1.7061297567996143	1.693427826515269	1.6600173319644211	4.992355598538315e-6	8.063442564803624e-6	6.676998157818196e-33	319	330	374	1095	1075	2246
ENSG00000223745	ENSG00000223745.8	CCDC18 antisense RNA 1 [Source:HGNC Symbol;Acc:HGNC:52262]	RP4-717I23.3	processed_transcript	NA	NA	3.9569947397708427	4.198499959804528	710.1496084403962	1.6897990535809844	1.6860600994586423	1.6591914874690328	1.2457077593989875e-6	2.317885765683148e-6	5.603026182368743e-48	308	318	282	938	1046	1861
ENSG00000169826	ENSG00000169826.8	chondroitin sulfate N-acetylgalactosaminyltransferase 2 [Source:HGNC Symbol;Acc:HGNC:24292]	CSGALNACT2	protein_coding	A0A0S2Z5F5,A0A0S2Z5F9,A0A0S2Z5K4,Q8N6G5	55454	5.160442778816325	5.396564738697832	1635.5204711627725	1.678728387814202	1.6802902127405774	1.6570468623565289	6.284215593328647e-7	1.1476502458663947e-6	1.0398117560690901e-69	692	691	711	2238	2531	3920
ENSG00000161249	ENSG00000161249.21	dermokine [Source:HGNC Symbol;Acc:HGNC:25063]	DMKN	protein_coding	A3EZ84,C9IYI1,Q6E0U4	93099	4.574683626271969	4.816414397730166	1092.3739736753878	1.6837345850961396	1.685373812234161	1.6565806076747842	2.300449887584376e-6	3.1453602622098694e-6	6.699479693604084e-43	534	428	438	1590	1444	2870
ENSG00000118503	ENSG00000118503.15	TNF alpha induced protein 3 [Source:HGNC Symbol;Acc:HGNC:11896]	TNFAIP3	protein_coding	P21580	7128	5.906844665779269	6.1422907588439895	2744.3621123283674	1.6842232889088378	1.678581411807909	1.6556929312680135	5.60284477245249e-7	1.361987285274563e-6	6.458445784051938e-76	1101	1225	1189	3667	4075	7030
ENSG00000184985	ENSG00000184985.16	sortilin related VPS10 domain containing receptor 2 [Source:HGNC Symbol;Acc:HGNC:16698]	SORCS2	protein_coding	Q96PQ0	57537	3.8703108771989445	4.114383449232296	669.8023896992814	1.6908545519050349	1.6830966317116223	1.6515687423765728	2.7089851499196178e-6	5.990485445012139e-6	5.6150457048550636e-36	291	320	247	925	942	1754
ENSG00000189283	ENSG00000189283.10	fragile histidine triad diadenosine triphosphatase [Source:HGNC Symbol;Acc:HGNC:3701]	FHIT	protein_coding	A0A024R366,P49789	2272	0.840531366861782	1.1504421383299641	82.4377733303386	1.758720402168247	1.7526319863027087	1.6509456731240344	1.7573725697873931e-4	9.96785436136554e-5	2.5800675888540807e-8	40	32	30	106	120	231
ENSG00000065609	ENSG00000065609.14	synaptosome associated protein 91 [Source:HGNC Symbol;Acc:HGNC:14986]	SNAP91	protein_coding	B7Z2N2,E9PDG8,H0UI15,O60641	9892	-1.4810639959938687	-0.46126510352965205	25.745221974710887	3.14837635107566	2.3041733794963797	1.6489624447096252	0.02337629712629462	0.02830537894445339	0.009912654538045193	9	0	14	48	40	56
ENSG00000019549	ENSG00000019549.13	snail family transcriptional repressor 2 [Source:HGNC Symbol;Acc:HGNC:11094]	SNAI2	protein_coding	O43623	6591	-1.9414068192821183	-0.8825999591672585	18.25188652296939	3.281811907488091	2.4315733891931246	1.6481109539972532	0.016417562606083947	0.030007445428436242	0.013164359226985636	0	11	4	25	34	49
ENSG00000020577	ENSG00000020577.14	sterile alpha motif domain containing 4A [Source:HGNC Symbol;Acc:HGNC:23023]	SAMD4A	protein_coding	G3V2R1,Q8WW19,Q9UPU9	23034	4.754733820486976	4.992964774171399	1235.1031393532544	1.6810595786354552	1.6754014580019698	1.6477126622100453	1.5629842900639549e-6	2.9262291926572853e-6	6.079117265710354e-47	500	510	574	1604	1938	3067
ENSG00000008517	ENSG00000008517.17	interleukin 32 [Source:HGNC Symbol;Acc:HGNC:16830]	IL32	protein_coding	P24001	9235	4.458827887639792	4.697777143137047	1005.3105940821354	1.681489974424518	1.6729769595506894	1.6441631074059484	2.138773947824677e-6	3.686830171203994e-6	9.649400665983186e-43	422	478	394	1334	1400	2744
ENSG00000215472	ENSG00000215472.10	RPL17-C18orf32 readthrough [Source:HGNC Symbol;Acc:HGNC:44661]	RPL17-C18orf32	protein_coding	A0A0A0MRF8,A0A0A6YYL6	100526842	5.305113218389685	5.603655583328235	1886.352331056267	1.749265854548954	1.7686070308851232	1.6436838556376216	2.492987736390679e-4	3.0935868861633407e-4	4.778835356084834e-7	903	879	538	1827	3766	4690
ENSG00000148655	ENSG00000148655.15	leucine rich melanocyte differentiation associated [Source:HGNC Symbol;Acc:HGNC:23405]	C10orf11	protein_coding	A0A087WWI0,Q9H2I8	83938	2.101327132165612	2.3710682524208444	197.78681569249875	1.6858941684064377	1.708337088801521	1.6435640043882833	7.164480393758863e-5	6.325045606928736e-5	2.927674731144136e-13	92	87	71	319	249	489
ENSG00000167601	ENSG00000167601.12	AXL receptor tyrosine kinase [Source:HGNC Symbol;Acc:HGNC:905]	AXL	protein_coding	M0R0W6,P30530	558	7.817611664900406	8.049423041502733	10303.072757150292	1.6596000423588377	1.6654788815935744	1.6425633043547354	7.395815551494762e-7	2.3547041383457267e-6	5.920837359845071e-74	4560	4369	4385	12528	17041	25557
ENSG00000255433	ENSG00000255433.5	long intergenic non-protein coding RNA 2735 [Source:HGNC Symbol;Acc:HGNC:54252]	AP000479.1	lincRNA	NA	101927120	-0.36237046731676126	0.0012910467923065501	36.50470344480139	1.752446763518332	1.8661621352053421	1.6424149999679345	0.005206362289579397	6.899517198516353e-4	1.857106650989129e-4	15	13	14	62	57	73
ENSG00000166046	ENSG00000166046.11	t-complex 11 like 2 [Source:HGNC Symbol;Acc:HGNC:28627]	TCP11L2	protein_coding	A0A024RBH4,Q8N4U5	255394	3.093273316011033	3.349148469552959	392.87425304735604	1.6645137537355381	1.691421654789076	1.641927599650302	3.984201128191503e-5	3.640170446049206e-5	9.127986887760742e-19	196	158	148	482	702	891
ENSG00000138685	ENSG00000138685.16	fibroblast growth factor 2 [Source:HGNC Symbol;Acc:HGNC:3676]	FGF2	protein_coding	A0A087WUF6,P09038	2247	6.512905258703878	6.744120091028078	4167.36104471789	1.6694869278911404	1.6637750002394625	1.6413663266902878	5.60284477245249e-7	1.5123474887257554e-6	1.7721267703247015e-77	1678	1913	1788	5598	6180	10556
ENSG00000145390	ENSG00000145390.11	ubiquitin specific peptidase 53 [Source:HGNC Symbol;Acc:HGNC:29255]	USP53	protein_coding	Q70EK8,Q9H9I0	54532	5.628930324776402	5.860654678675334	2257.1940964470436	1.6669325917878417	1.6623988170840935	1.6387491702637627	6.557065078191369e-7	1.5123474887257554e-6	7.278706616538686e-68	943	933	1040	2998	3443	5613
ENSG00000033867	ENSG00000033867.16	solute carrier family 4 member 7 [Source:HGNC Symbol;Acc:HGNC:11033]	SLC4A7	protein_coding	B5M450,E9PFN4,Q9Y6M7	9497	6.544281602018367	6.7786899521300485	4271.584799186091	1.6552593553495645	1.6650257762842486	1.638520510269983	2.1828101138086867e-6	4.500807613423826e-6	3.577463011072713e-47	1807	1915	1789	6653	6174	9392
ENSG00000117525	ENSG00000117525.14	coagulation factor III, tissue factor [Source:HGNC Symbol;Acc:HGNC:3541]	F3	protein_coding	P13726	2152	1.8466635030424037	2.3197065232959977	191.85551551052265	1.4744195175618067	1.8807172901472955	1.6358850767033486	0.07316942434647326	0.015512337536823441	2.897237251033604e-4	75	62	83	134	587	251
ENSG00000104231	ENSG00000104231.11	zinc finger AN1-type containing 1 [Source:HGNC Symbol;Acc:HGNC:25858]	ZFAND1	protein_coding	Q8TCF1	79752	5.191724944127012	5.4208539403303195	1663.1747765093007	1.6569824881530089	1.6569488901520029	1.6354269173949512	3.75682898473357e-7	7.068338641282007e-7	4.7983454773567654e-85	741	694	723	2302	2408	4172
ENSG00000175592	ENSG00000175592.9	FOS like 1, AP-1 transcription factor subunit [Source:HGNC Symbol;Acc:HGNC:13718]	FOSL1	protein_coding	A0A0S2Z595,E9PKL5,E9PPX2,P15407	8061	4.432754289180563	4.67639493170892	989.9817244177491	1.6734124997296254	1.670682957137158	1.632962440862302	1.4794715658727218e-5	1.479691764427732e-5	6.822539763175131e-28	405	431	439	1331	1219	2939
ENSG00000102409	ENSG00000102409.10	brain expressed X-linked 4 [Source:HGNC Symbol;Acc:HGNC:25475]	BEX4	protein_coding	Q9NWD9	56271	1.062181278785407	1.3553999398750265	96.57649027260888	1.6932911636614671	1.7341081324156107	1.630327444224026	3.379179831053693e-4	1.7065512133446705e-4	3.379724529602546e-8	44	32	44	137	162	208
ENSG00000137462	ENSG00000137462.8	toll like receptor 2 [Source:HGNC Symbol;Acc:HGNC:11848]	TLR2	protein_coding	A0A0S2Z4S4,B3KWR9,O60603	7097	-1.5719574804468084	-0.9238041330009266	17.718208391475475	2.3533753668006163	2.166176496368627	1.6262284995663077	0.011578944103632359	0.01079172451513405	0.007273581374134219	2	5	10	23	32	47
ENSG00000153879	ENSG00000153879.9	CCAAT enhancer binding protein gamma [Source:HGNC Symbol;Acc:HGNC:1837]	CEBPG	protein_coding	P53567	1054	7.188897238145371	7.414208140877725	6634.505276102443	1.6436647094286445	1.6461424429113256	1.625402555043343	3.8044642286754516e-7	1.2344480391519641e-6	1.5891158710132085e-92	2971	2866	2822	9525	8907	17108
ENSG00000106070	ENSG00000106070.20	growth factor receptor bound protein 10 [Source:HGNC Symbol;Acc:HGNC:4564]	GRB10	protein_coding	Q13322	2887	7.376589370481707	7.620411589552924	7649.987048709829	1.6385372198100232	1.6633048896735756	1.6240750259024541	2.052137708438893e-5	4.0236342435227925e-5	1.026490389995709e-27	3420	3545	2943	8140	14243	18404
ENSG00000174738	ENSG00000174738.13	nuclear receptor subfamily 1 group D member 2 [Source:HGNC Symbol;Acc:HGNC:7963]	NR1D2	protein_coding	B4DXD3,F1D8P2,Q14995	9975	4.786370700219277	5.015522915536937	1255.5392728831039	1.637756157477913	1.64360353368732	1.621944315049357	2.0792948466614826e-6	2.7840368412983132e-6	1.450344146902056e-44	523	559	555	1773	1945	2845
ENSG00000120278	ENSG00000120278.16	pleckstrin homology and RhoGEF domain containing G1 [Source:HGNC Symbol;Acc:HGNC:20884]	PLEKHG1	protein_coding	Q5JYA6,Q9ULL1	57480	1.5254023397288212	1.7927100697889053	131.35809315939966	1.6786858924507093	1.691758002816447	1.6214074174044864	4.740667359440118e-5	4.230612423377448e-5	6.762341803221942e-12	54	60	53	185	197	318
ENSG00000182230	ENSG00000182230.12	family with sequence similarity 153 member B [Source:HGNC Symbol;Acc:HGNC:27323]	FAM153B	protein_coding	D6RF84,P0C7A2	202134	0.29654496607579295	0.8447196088627512	66.0584285595678	1.845709416852247	1.9689875777611106	1.6196186097605167	0.050279582360772734	0.013932340554905793	0.0016429268150795113	19	17	36	34	172	167
ENSG00000119900	ENSG00000119900.9	opioid growth factor receptor like 1 [Source:HGNC Symbol;Acc:HGNC:21378]	OGFRL1	protein_coding	Q5TC84	79627	5.201753623596418	5.427517226315542	1670.7552382508707	1.641684046393601	1.6402482653057768	1.6172802665493828	6.557065078191369e-7	1.249463626127947e-6	1.5259801522798078e-69	710	747	728	2185	2568	4138
ENSG00000146592	ENSG00000146592.17	cAMP responsive element binding protein 5 [Source:HGNC Symbol;Acc:HGNC:16844]	CREB5	protein_coding	Q02930	9586	2.2634760580514492	2.5273817378621217	220.16693333112997	1.710150215447507	1.6739440569497268	1.6142945602933982	4.086717626761686e-5	7.862751754783928e-5	5.520821990543829e-14	76	104	102	285	315	600
ENSG00000196159	ENSG00000196159.12	FAT atypical cadherin 4 [Source:HGNC Symbol;Acc:HGNC:23109]	FAT4	protein_coding	B3KU84,Q6V0I7,X2G5I7,X2GA70	79633	1.8888026304943528	2.1747301155648113	172.47281230232164	1.6912671027003343	1.7034536221532142	1.6138467829120262	3.0021688929024763e-4	3.2050825898748527e-4	2.4374832525846813e-9	80	51	87	222	309	373
ENSG00000267645	ENSG00000267645.5	novel protein, POLR2J2-UPK3BL readthrough	POLR2J2	protein_coding	NA,Q9GZM3	246721	-0.5799219993919691	0.2799552533658465	41.858686179533166	1.8247547258982404	2.226093558557245	1.6122301699751702	0.24744301606655592	0.032311021497332615	0.008780582188874808	15	9	16	71	9	196
ENSG00000187260	ENSG00000187260.16	WD repeat domain 86 [Source:HGNC Symbol;Acc:HGNC:28020]	WDR86	protein_coding	A0A090N7X3,A0A0C4DGX6,Q86TI4	349136	-0.5601036164411267	-0.13894927280333713	32.047641363337775	1.889242788696654	1.8694662155882003	1.605906389207196	0.0038655787230376195	0.001458975811270758	5.676975154184249e-4	11	17	9	37	55	88
ENSG00000176928	ENSG00000176928.7	glucosaminyl (N-acetyl) transferase 4 [Source:HGNC Symbol;Acc:HGNC:17973]	GCNT4	protein_coding	NA,Q9P109	51301	0.06996225930662135	0.42330507018135255	49.536534283054934	1.7805128033094129	1.7976777509827941	1.6036025087775327	0.002472604937524307	0.001051768357544526	8.01204921736598e-5	14	26	19	82	73	106
ENSG00000111249	ENSG00000111249.14	cut like homeobox 2 [Source:HGNC Symbol;Acc:HGNC:19347]	CUX2	protein_coding	O14529	23316	-0.37240832704339333	0.05598485902732598	36.788591033861536	1.890366939814348	1.8565896702696525	1.603500424711559	0.004696477009171179	0.0017480134688762094	4.435722422478115e-4	15	19	9	38	63	109
ENSG00000203721	ENSG00000203721.7	long intergenic non-protein coding RNA 862 [Source:HGNC Symbol;Acc:HGNC:21901]	LINC00862	lincRNA	NA	554279	0.5428849645462365	0.8631165389484081	66.97876304046999	1.7447496336399082	1.7298901027259272	1.6004438358679156	4.1557693757626215e-4	2.483151876340866e-4	1.483672053387845e-6	36	23	25	86	97	187
ENSG00000056558	ENSG00000056558.11	TNF receptor associated factor 1 [Source:HGNC Symbol;Acc:HGNC:12031]	TRAF1	protein_coding	Q13077	7185	4.369914103094294	4.595011363827325	936.3235499204501	1.6272667678762758	1.6263595197135616	1.5993974865513167	1.7945857924043852e-6	2.4473870950173243e-6	1.6501391784985143e-45	425	397	413	1306	1247	2479
ENSG00000182326	ENSG00000182326.15	complement C1s [Source:HGNC Symbol;Acc:HGNC:1247]	C1S	protein_coding	F8WCZ6,P09871	716	6.355765079867071	6.572515309511531	3700.662065560382	1.6136019276648959	1.6149454066023452	1.5951916366356547	2.631913110192911e-7	6.691579331825771e-7	6.236155467934883e-110	1688	1630	1591	5198	5335	8981
ENSG00000138061	ENSG00000138061.12	cytochrome P450 family 1 subfamily B member 1 [Source:HGNC Symbol;Acc:HGNC:2597]	CYP1B1	protein_coding	Q16678,Q53TK1	1545	5.136050769657635	5.362971096558287	1597.5086809954068	1.6392710203326808	1.6230424830151904	1.591862645864638	3.0381738840893346e-6	7.623785155609499e-6	2.8168622342982207e-36	624	681	798	2181	2240	4117
ENSG00000131459	ENSG00000131459.13	glutamine-fructose-6-phosphate transaminase 2 [Source:HGNC Symbol;Acc:HGNC:4242]	GFPT2	protein_coding	A0A0S2Z4X9,B3KMR8,O94808	9945	6.185572434466512	6.40661498530658	3297.132668383285	1.6091303048801833	1.6162563332737405	1.5903875105928118	1.7075257743402867e-6	3.367008266588867e-6	1.5671113251939354e-52	1539	1501	1336	4015	5498	7884
ENSG00000074527	ENSG00000074527.13	netrin 4 [Source:HGNC Symbol;Acc:HGNC:13658]	NTN4	protein_coding	A8K3H6,B2RE43,Q9HB63	59277	6.722505022312894	6.9397959647176926	4774.538950762819	1.6098279476487687	1.6114929284161374	1.5894221930734433	6.284215593328647e-7	1.5123474887257554e-6	2.32905928862618e-74	2136	2204	2004	6873	6380	12116
ENSG00000196352	ENSG00000196352.16	CD55 molecule (Cromer blood group) [Source:HGNC Symbol;Acc:HGNC:2665]	CD55	protein_coding	B1AP13,P08174	1604	6.233080658207709	6.448169530653355	3393.468334254316	1.605726868070615	1.6060696880290573	1.5847750284670332	3.75682898473357e-7	8.935707576283445e-7	1.1860913697010324e-98	1572	1502	1452	4499	4713	9003
ENSG00000169436	ENSG00000169436.17	collagen type XXII alpha 1 chain [Source:HGNC Symbol;Acc:HGNC:22989]	COL22A1	protein_coding	Q8NFW1	169044	1.9664836120862623	2.229169967384266	177.98886808021913	1.6584169220070493	1.6535226789644124	1.5845496850626475	1.232059939688013e-4	8.597546043872941e-5	7.688045587895542e-12	84	76	72	191	287	499
ENSG00000131016	ENSG00000131016.17	A-kinase anchoring protein 12 [Source:HGNC Symbol;Acc:HGNC:370]	AKAP12	protein_coding	Q02952,Q86TJ9	9590	8.475976568193959	8.70201937557205	16205.562824582232	1.5951042021847013	1.6137171159444033	1.5826855437396687	8.76339808928711e-6	2.156743728515806e-5	3.0894604731008765e-33	7101	6998	7386	20522	29158	33552
ENSG00000116883	NA	NA	RP11-268J15.5	protein_coding	NA	NA	0.329787071889469	0.759493290751151	61.81262391940636	1.7591425599809636	1.8346819605265192	1.5818571996812811	0.019226246344450384	0.004619217999605828	4.270823583911637e-4	22	31	20	41	135	174
ENSG00000184557	ENSG00000184557.4	suppressor of cytokine signaling 3 [Source:HGNC Symbol;Acc:HGNC:19391]	SOCS3	protein_coding	O14543,Q6FI39	9021	4.891396128717108	5.1126850049685295	1341.9533489227072	1.614310676975837	1.60938063566862	1.5810815315362743	2.3599032241170607e-6	3.6936249716188555e-6	3.310668775025137e-43	588	650	548	1797	1790	3658
ENSG00000173281	ENSG00000173281.5	protein phosphatase 1 regulatory subunit 3B [Source:HGNC Symbol;Acc:HGNC:14942]	PPP1R3B	protein_coding	Q86XI6	79660	4.693495840554608	4.942531068809646	1193.8130420549057	1.570447702075081	1.6343595422085822	1.5801251686175275	2.641937108036607e-4	1.7727944689590371e-4	3.193875942850808e-15	535	550	481	1435	2400	2219
ENSG00000170743	ENSG00000170743.17	synaptotagmin 9 [Source:HGNC Symbol;Acc:HGNC:19265]	SYT9	protein_coding	Q86SS6	143425	-0.7511499244343756	-0.3126781914288964	28.152434023924172	1.8233820386196802	1.8948928127337665	1.5800247194465948	0.013095299036109988	0.002223642429821495	0.0014954814409197498	11	10	11	50	27	82
ENSG00000163430	ENSG00000163430.12	follistatin like 1 [Source:HGNC Symbol;Acc:HGNC:3972]	FSTL1	protein_coding	Q12841	11167	7.582288760182722	7.796368633800399	8649.83590497886	1.6014244804443556	1.6030656990921728	1.5781246430988707	3.75682898473357e-7	1.315552629335836e-6	7.162178856063173e-91	4076	3960	3520	12401	12485	20362
ENSG00000163734	ENSG00000163734.4	C-X-C motif chemokine ligand 3 [Source:HGNC Symbol;Acc:HGNC:4604]	CXCL3	protein_coding	P19876	2921	5.126790032847141	5.352695792533871	1584.853009120492	1.6054597753752955	1.6114930987452538	1.5762165458211752	1.2210344435309804e-5	1.3716782693379e-5	2.112951518671173e-30	703	713	692	2070	1930	4736
ENSG00000148677	ENSG00000148677.6	ankyrin repeat domain 1 [Source:HGNC Symbol;Acc:HGNC:15819]	ANKRD1	protein_coding	Q15327	27063	1.9155326919098905	2.192741937100506	173.73534908593444	1.6517200373754324	1.660084887794918	1.5705684328175253	5.479543356418889e-4	2.9835804786926224e-4	5.199263959194032e-9	92	67	67	272	182	497
ENSG00000177409	ENSG00000177409.12	sterile alpha motif domain containing 9 like [Source:HGNC Symbol;Acc:HGNC:1349]	SAMD9L	protein_coding	Q8IVG5	219285	1.951554737492184	2.2075797952369287	175.97620250985003	1.6501107287036916	1.635067858823904	1.5658897209546734	8.163054524346467e-5	1.0642819777205219e-4	1.7730327423146386e-11	66	78	86	259	223	462
ENSG00000171790	ENSG00000171790.15	schlafen like 1 [Source:HGNC Symbol;Acc:HGNC:26313]	SLFNL1	protein_coding	A0A140VJU6,Q499Z3	200172	3.164634815430163	3.39412641920868	404.72450624044234	1.6217948595751206	1.6044370186422898	1.5654851093131734	1.0378014840963456e-5	1.7823940129391455e-5	4.444513414936043e-23	167	182	190	516	562	1111
ENSG00000187775	ENSG00000187775.17	dynein axonemal heavy chain 17 [Source:HGNC Symbol;Acc:HGNC:2946]	DNAH17	protein_coding	NA,Q9UFH2	8632	2.983804006330352	3.2102748362425104	356.0401057686134	1.6071681871319432	1.6019819034380298	1.5653808005312053	5.603267942781234e-6	9.295106356963999e-6	1.0084620526935901e-25	166	164	146	464	509	933
ENSG00000137876	ENSG00000137876.10	ribosomal L24 domain containing 1 [Source:HGNC Symbol;Acc:HGNC:18479]	RSL24D1	protein_coding	A0A024R5U8,Q9UHA3	51187	7.542556872363276	7.7542091913337785	8396.598594092517	1.592359878339354	1.591248552604051	1.5653630155357916	5.342976338670508e-7	1.5191634640512629e-6	1.3103308195764773e-88	4014	3933	3350	10555	12501	21758
ENSG00000166250	ENSG00000166250.12	CXADR like membrane protein [Source:HGNC Symbol;Acc:HGNC:24039]	CLMP	protein_coding	B4E3S3,Q9H6B4	79827	2.9853647890414563	3.2104793294960956	356.78922720664576	1.5866924831114124	1.603390739258553	1.5635957046374114	7.5547027775226855e-6	1.0183872515052527e-5	3.039502357236158e-24	168	152	156	494	545	822
ENSG00000249992	ENSG00000249992.2	transmembrane protein 158 (gene/pseudogene) [Source:HGNC Symbol;Acc:HGNC:30293]	TMEM158	protein_coding	Q8WZ71	25907	2.582150731877937	2.885359075170471	283.60157110499745	1.5694425280817095	1.6787015638256366	1.5617296988141889	0.004679905778362381	0.0017199723467328399	3.695829198654844e-7	123	130	111	229	642	629
ENSG00000159403	ENSG00000159403.18	complement C1r [Source:HGNC Symbol;Acc:HGNC:1246]	C1R	protein_coding	NA,P00736	715	6.896263594612137	7.104716611209349	5350.9216719781125	1.5759656238095994	1.5781717526199082	1.556737342026748	5.677934822986809e-7	1.3760661129859897e-6	1.911884432422201e-86	2526	2421	2296	6499	8086	13994
ENSG00000092621	ENSG00000092621.12	phosphoglycerate dehydrogenase [Source:HGNC Symbol;Acc:HGNC:8923]	PHGDH	protein_coding	O43175	26227	6.350966418136395	6.567264773355765	3688.6438442586577	1.5759393981263299	1.5850269962976382	1.5553388471238094	4.967735758807926e-6	1.0023540765967475e-5	7.094354044218591e-36	1925	1521	1536	5770	4671	8817
ENSG00000087085	ENSG00000087085.15	acetylcholinesterase (Cartwright blood group) [Source:HGNC Symbol;Acc:HGNC:108]	ACHE	protein_coding	P22303	43	-0.5947686111370671	-0.1083950177483353	32.45658226437499	1.864053978033373	1.899795976027439	1.5505465797578664	0.022435497672256395	0.005122856829222741	0.0022959669273609046	14	8	15	24	67	96
ENSG00000134198	ENSG00000134198.10	tetraspanin 2 [Source:HGNC Symbol;Acc:HGNC:20659]	TSPAN2	protein_coding	B1AKP1,B2RD31,O60636	10100	1.484108478282808	1.7539753035373873	127.3947957942629	1.631795908129764	1.6342617213142363	1.5418931929768411	2.4946646907281396e-4	2.1756019432650104e-4	1.1924985617563789e-8	70	46	52	142	218	323
ENSG00000224892	ENSG00000224892.6	ribosomal protein S4X pseudogene 16 [Source:HGNC Symbol;Acc:HGNC:36365]	RPS4XP16	pseudogene	NA	NA	-1.6221610789772494	-1.1082808406611429	15.844295386959056	1.8897968811758041	2.079673243938726	1.5371012300712608	0.034014408567588826	0.008416029078280743	0.00915582162936156	4	7	5	22	34	29
ENSG00000159784	ENSG00000159784.17	family with sequence similarity 131 member B [Source:HGNC Symbol;Acc:HGNC:22202]	FAM131B	protein_coding	O94871,Q86XD5	9715	1.3237681798456178	1.575698164663337	112.69978112624554	1.5971216759248315	1.6190924620152556	1.53708552772255	9.880386659910673e-5	7.124728369217902e-5	1.1905219870041368e-9	51	53	45	153	175	263
ENSG00000172164	ENSG00000172164.15	syntrophin beta 1 [Source:HGNC Symbol;Acc:HGNC:11168]	SNTB1	protein_coding	Q13884	6641	1.9314984047753356	2.1808155383603096	173.3723146249441	1.5874354658409928	1.6132937742398952	1.5366156583821724	1.6305346819344454e-4	1.5622706430191532e-4	2.099628543962367e-10	87	59	84	240	283	371
ENSG00000127561	ENSG00000127561.15	synaptogyrin 3 [Source:HGNC Symbol;Acc:HGNC:11501]	SYNGR3	protein_coding	O43761	9143	3.5013523736206746	3.727606009835443	511.72260801443804	1.5770542514985622	1.5818239178759406	1.536182498237007	2.5103162152307755e-5	4.2306828308973166e-5	2.881972486958952e-19	266	246	181	623	855	1199
ENSG00000176040	ENSG00000176040.13	transmembrane serine protease 7 [Source:HGNC Symbol;Acc:HGNC:30846]	TMPRSS7	protein_coding	Q7RTY8	344805	-3.260648625005131	-1.932547834546425	7.95077474292394	3.5299054313718785	3.200358272201781	1.5294192996542404	0.028541022958245132	0.04182436930390126	0.024428792640611895	4	0	0	19	11	18
ENSG00000127507	ENSG00000127507.18	adhesion G protein-coupled receptor E2 [Source:HGNC Symbol;Acc:HGNC:3337]	EMR2	protein_coding	A0JNV7,Q9UHX3	30817	1.3059185429041995	1.5901443117504017	114.32151927838696	1.6149875901459703	1.6454731868652686	1.5250832636722793	9.276235206835398e-4	7.2768512601332e-4	1.0716813477428342e-6	70	46	34	165	191	230
ENSG00000173890	ENSG00000173890.17	G protein-coupled receptor 160 [Source:HGNC Symbol;Acc:HGNC:23693]	GPR160	protein_coding	Q9UJ42	26996	2.782027363324708	3.0372279542805187	315.2169236763039	1.5740684941002026	1.6029979301016568	1.5223935921370224	6.317445118979192e-4	4.021103968328842e-4	6.448156204240242e-10	137	161	123	296	603	780
ENSG00000173559	ENSG00000173559.14	nucleic acid binding protein 1 [Source:HGNC Symbol;Acc:HGNC:26232]	NABP1	protein_coding	Q96AH0	64859	4.497291885219074	4.711832231314942	1014.7534723617362	1.5631432538592	1.5596188347475033	1.52201174128512	1.6010804905102575e-5	1.80223815089817e-5	3.005198547714356e-26	441	460	484	1115	1543	2830
ENSG00000250303	ENSG00000250303.4	long intergenic non-protein coding RNA 2762 [Source:HGNC Symbol;Acc:HGNC:27443]	RP11-356J5.12	processed_transcript	NA	283140	0.8889463424514695	1.17281000951072	84.07871298503754	1.6507979716429821	1.632169039787712	1.5178973549981865	3.064334920408923e-4	3.0248796681361744e-4	6.002065596632476e-7	45	40	26	111	121	220
ENSG00000117228	ENSG00000117228.10	guanylate binding protein 1 [Source:HGNC Symbol;Acc:HGNC:4182]	GBP1	protein_coding	P32455	2633	2.0207058549789716	2.2641065649711996	183.10774100187277	1.615680780828497	1.5805208412088607	1.5116488258000236	6.805414526799152e-5	1.431513398590868e-4	4.1086940622237286e-11	66	84	96	239	261	475
ENSG00000140519	ENSG00000140519.14	Rh family C glycoprotein [Source:HGNC Symbol;Acc:HGNC:18140]	RHCG	protein_coding	Q9UBD6	51458	4.0012906471681795	4.213448305475956	718.4228427957397	1.5453499752807605	1.5481733394572497	1.5108010012389526	9.425246473312983e-6	1.8428463548528074e-5	7.142116819444854e-25	387	340	263	942	1129	1648
ENSG00000271993	ENSG00000271993.1	novel transcript, antisense to LRRFIP2	RP11-285J16.1	antisense	NA	NA	-2.847283595204449	-1.6760020150819719	9.294193459746829	3.27830663354913	2.806939742418099	1.510582171060813	0.02311281229050365	0.034525864364761454	0.02398005801783515	1	0	5	10	18	32
ENSG00000154548	ENSG00000154548.9	serine and arginine rich splicing factor 12 [Source:HGNC Symbol;Acc:HGNC:21220]	SRSF12	protein_coding	B3KVR7,Q8WXF0	135295	1.525684233340175	1.7952617656429553	131.59292367437052	1.6325523854183925	1.6076636935721575	1.509179282824753	2.4964242822700773e-4	4.3382384216128186e-4	6.334033174742897e-8	72	67	37	190	184	319
ENSG00000162645	ENSG00000162645.13	guanylate binding protein 2 [Source:HGNC Symbol;Acc:HGNC:4183]	GBP2	protein_coding	P32456,Q8TCE5	2634	3.077983346950468	3.2909556000314995	376.8141743723057	1.5553287110567544	1.5465287734786892	1.5091298497259895	7.20279261814977e-6	1.3716782693379e-5	9.304528177519681e-24	180	157	181	480	539	980
ENSG00000256268	ENSG00000256268.2	long intergenic non-protein coding RNA 2454 [Source:HGNC Symbol;Acc:HGNC:53387]	RP11-221N13.3	lincRNA	NA	105369807	-0.7841867414008332	-0.34206586402498235	27.667824447141754	1.8581613030190827	1.8521508997367948	1.508343192290652	0.011397445876351595	0.0038417327083598326	0.002648115497367752	7	14	11	48	29	77
ENSG00000213963	ENSG00000213963.6	novel transcript	AC074286.1	sense_overlapping	NA	100130691	2.281127294350928	2.51656813918132	219.1870952083778	1.5754487158382828	1.5723099401162604	1.5080311256344956	5.864134164336886e-5	1.0819698038153194e-4	2.7475485219336886e-12	122	76	100	319	300	527
ENSG00000250697	ENSG00000250697.2	novel transcript	CTD-2066L21.3	lincRNA	NA	NA	0.00550187921290828	0.3377407952151291	45.944932456525265	1.7030130042058358	1.6986534550657901	1.5044843532294503	0.0020209990751357126	8.446605260344206e-4	1.4482022926170227e-4	18	16	24	71	56	122
ENSG00000039560	ENSG00000039560.14	retinoic acid induced 14 [Source:HGNC Symbol;Acc:HGNC:14873]	RAI14	protein_coding	Q9P0K7	26064	8.374089643753766	8.568070101050981	14771.72956800555	1.5219278223094401	1.5223093329430686	1.501771962522023	5.052831483709185e-7	1.6360177891968673e-6	5.340027555581182e-84	6764	6852	6916	20614	21450	34033
ENSG00000269113	ENSG00000269113.4	TraB domain containing 2B [Source:HGNC Symbol;Acc:HGNC:44200]	TRABD2B	protein_coding	A6NFA1	388630	0.8195561615895653	1.0973233618540585	80.20848491400172	1.629011573410895	1.6256969116904458	1.5004741354799311	5.408892059440441e-4	4.3329627706591845e-4	2.559156028064705e-6	27	40	38	123	109	188
ENSG00000166446	ENSG00000166446.15	chromodomain Y like 2 [Source:HGNC Symbol;Acc:HGNC:23030]	CDYL2	protein_coding	Q8N8U2	124359	-0.588070014355198	-0.23184668078078072	30.313605833131636	1.7184671439661732	1.7576905005534031	1.4998423725761598	0.004064565618353457	0.0010248217745511398	8.288328120969922e-4	11	14	12	47	42	74
ENSG00000110944	ENSG00000110944.9	interleukin 23 subunit alpha [Source:HGNC Symbol;Acc:HGNC:15488]	IL23A	protein_coding	Q9NPF7	51561	0.10698204198339221	0.4572115109006101	50.713768899201874	1.7484999176439793	1.7185346413515215	1.4991136627429482	0.0035036692451263264	0.002405557734180173	3.164811656492445e-4	13	30	20	69	89	107
ENSG00000059728	ENSG00000059728.11	MAX dimerization protein 1 [Source:HGNC Symbol;Acc:HGNC:6761]	MXD1	protein_coding	B7ZLI7,Q05195	4084	3.095747673297656	3.30506445816154	381.35308964753	1.526970895068641	1.539226418944534	1.4990927451205045	9.719088741387937e-6	1.4935549387089116e-5	3.0124101161236265e-22	169	183	173	540	555	871
ENSG00000178538	ENSG00000178538.10	carbonic anhydrase 8 [Source:HGNC Symbol;Acc:HGNC:1382]	CA8	protein_coding	P35219	767	5.61089877559378	5.805751440939452	2174.2513641535047	1.512395614923699	1.5170792838549794	1.4969500645122795	1.0820673964005471e-6	1.9358169299576996e-6	1.0423804653948595e-54	1074	950	1010	3142	2998	5067
ENSG00000163644	ENSG00000163644.15	protein phosphatase, Mg2+/Mn2+ dependent 1K [Source:HGNC Symbol;Acc:HGNC:25415]	PPM1K	protein_coding	Q8N3J5	152926	1.0021141877240662	1.2742012608043733	90.42864270705269	1.638727675937513	1.6049240223771981	1.496307497756387	2.764884060442935e-4	2.9695749846177206e-4	4.340944638266119e-7	33	39	48	112	134	240
ENSG00000140527	ENSG00000140527.15	WD repeat domain 93 [Source:HGNC Symbol;Acc:HGNC:26924]	WDR93	protein_coding	B4E3E2,Q6P2C0	56964	-1.8877181158287424	-1.3191989307247105	12.960402906508165	2.0101124651497053	2.1136550845477755	1.4950191360303007	0.021992777902093214	0.009438437295591245	0.013116328779385957	6	4	3	15	26	33
ENSG00000137628	ENSG00000137628.17	DExD/H-box helicase 60 [Source:HGNC Symbol;Acc:HGNC:25942]	DDX60	protein_coding	Q6B0F7,Q8IY21,Q9H616,Q9NXV7	55601	3.3062138504597818	3.514628823056716	441.7816008500294	1.5089944944791522	1.5350103752740363	1.4929761406610311	1.9498922092319555e-5	1.9911079986661113e-5	1.4110556429562078e-20	210	200	200	678	602	979
ENSG00000110427	ENSG00000110427.16	KIAA1549 like [Source:HGNC Symbol;Acc:HGNC:24836]	KIAA1549L	protein_coding	Q12914,Q6ZVL6	25758	4.287228107400008	4.488151073582835	870.439153130464	1.5133508015799875	1.52225150212777	1.4899108197358575	5.885752326787957e-6	7.720008844562792e-6	2.2652887143831917e-30	380	419	409	1241	1288	1916
ENSG00000129757	ENSG00000129757.13	cyclin dependent kinase inhibitor 1C [Source:HGNC Symbol;Acc:HGNC:1786]	CDKN1C	protein_coding	P49918	1028	0.5297317928808145	0.8523807413063565	67.76072026468246	1.6034772917228088	1.6812715511571545	1.489235230119429	0.006413065514522569	0.002274848109751051	1.4470814158309365e-4	42	20	25	91	131	122
ENSG00000163131	ENSG00000163131.11	cathepsin S [Source:HGNC Symbol;Acc:HGNC:2545]	CTSS	protein_coding	P25774	1520	5.475842754799463	5.669475113840186	1977.8983276930644	1.5047203077265445	1.5078531178814014	1.4823001611263822	1.4456818837196074e-6	2.6021789485692084e-6	1.5519850841217917e-48	1055	840	883	2767	2866	4519
ENSG00000102452	ENSG00000102452.17	sodium leak channel, non-selective [Source:HGNC Symbol;Acc:HGNC:19082]	NALCN	protein_coding	A0A024RE05,Q8IZF0	259232	3.1481339101077888	3.3535202646088815	394.7580587065961	1.4993514757180875	1.5229510054399984	1.4804974597095535	1.815073284271314e-5	1.9308428550022033e-5	2.3289886075972496e-20	182	180	186	571	582	858
ENSG00000172059	ENSG00000172059.11	Kruppel like factor 11 [Source:HGNC Symbol;Acc:HGNC:11811]	KLF11	protein_coding	B7ZAX4,O14901,Q53QU8	8462	4.3676111479671595	4.563623446290474	916.3324026224218	1.5105213336860013	1.5064506606524937	1.4783691507640426	2.39622486561499e-6	4.407746429173846e-6	1.0694694581865047e-38	429	468	389	1146	1368	2276
ENSG00000196967	ENSG00000196967.11	zinc finger protein 585A [Source:HGNC Symbol;Acc:HGNC:26305]	ZNF585A	protein_coding	A0A0C4DFY4,Q6P3V2	199704	2.3509688560110416	2.566656907206344	227.5158329997652	1.506339116769464	1.5323306786611082	1.474992192727687	5.270359685773454e-5	5.318503945973635e-5	1.337483709293525e-13	99	112	103	336	327	499
ENSG00000108342	ENSG00000108342.13	colony stimulating factor 3 [Source:HGNC Symbol;Acc:HGNC:2438]	CSF3	protein_coding	P09919,Q6FH65,Q8N4W3	1440	-1.5745041168945675	-0.5186337352273761	24.487047481507158	3.2938868963890626	2.2793359203161603	1.4745782004385413	0.01920479890281694	0.03657332103166382	0.017236198026416134	0	16	6	44	36	59
ENSG00000156804	ENSG00000156804.7	F-box protein 32 [Source:HGNC Symbol;Acc:HGNC:16731]	FBXO32	protein_coding	A0A024R9F3,I6L984,Q0VAQ6,Q498Y9,Q969P5	114907	3.9877492432465886	4.191795072356176	707.0639321634769	1.5270572107769922	1.5101745432274754	1.4723903268412526	8.865503236796131e-6	2.2581125789381162e-5	1.1951208146528984e-23	343	384	265	911	982	1836
ENSG00000154217	ENSG00000154217.15	phosphatidylinositol transfer protein cytoplasmic 1 [Source:HGNC Symbol;Acc:HGNC:21045]	PITPNC1	protein_coding	A0A0C4DGP0,Q9UKF7	26207	3.7966563597265996	4.018792184679071	626.5164652175795	1.4969865790799242	1.5304828838098077	1.4707769160777044	2.723042831831121e-4	1.8450320018122897e-4	2.553077577402952e-13	303	272	294	604	1167	1515
ENSG00000123240	ENSG00000123240.17	optineurin [Source:HGNC Symbol;Acc:HGNC:17142]	OPTN	protein_coding	Q96CV9	10133	6.911854262567712	7.098001761452185	5327.25948834366	1.4894906911780967	1.489567463067634	1.4683044772832399	4.878366178560202e-7	1.315552629335836e-6	1.0207412088468471e-94	2560	2499	2481	6610	7642	13742
ENSG00000161270	ENSG00000161270.19	NPHS1 adhesion molecule, nephrin [Source:HGNC Symbol;Acc:HGNC:7908]	NPHS1	protein_coding	O60500	107985317,4868	2.825025605137783	3.0397662415782865	315.91115751597795	1.5317935391312694	1.5148570090948867	1.4637347735007455	3.385091867951691e-5	6.734558118102106e-5	2.9838879712620966e-15	150	172	120	373	479	817
ENSG00000112299	ENSG00000112299.8	vanin 1 [Source:HGNC Symbol;Acc:HGNC:12705]	VNN1	protein_coding	O95497	8876	0.011924060089605412	0.3056704146818821	45.188754474297355	1.5921839037400976	1.6393524546949971	1.4596440616426376	0.0017050998546286993	4.3389427317476166e-4	1.082340922443069e-4	21	19	19	59	75	103
ENSG00000215717	ENSG00000215717.7	transmembrane protein 167B [Source:HGNC Symbol;Acc:HGNC:30187]	TMEM167B	protein_coding	A0A024R096,Q9NRX6	56900	4.297610874045933	4.489160164755084	870.2982586278291	1.4885485658852577	1.488412006496514	1.4595574015927542	2.119161952428797e-6	4.0528996445286195e-6	1.3216406560084836e-38	477	391	368	1136	1267	2108
ENSG00000261824	ENSG00000261824.7	long intergenic non-protein coding RNA 662 [Source:HGNC Symbol;Acc:HGNC:27122]	LINC00662	lincRNA	NA	148189	4.630189129796508	4.817692735830847	1093.6215269133725	1.4839717201461928	1.4818769150965758	1.4574711692588007	1.1157511478302245e-6	1.575855051679532e-6	7.098121039863194e-52	537	536	482	1425	1520	2766
ENSG00000268397	NA	NA	AC008443.1	protein_coding	NA	NA	-0.7437230634950354	-0.23780786500447101	31.279910543362213	1.7138620963383495	1.9188166435800276	1.4529511765996914	0.07062049233317987	0.016533341114317215	0.00798425282933403	17	13	5	76	35	46
ENSG00000134278	ENSG00000134278.15	spire type actin nucleation factor 1 [Source:HGNC Symbol;Acc:HGNC:30622]	SPIRE1	protein_coding	Q08AE8	56907	5.240999638825963	5.427099600432261	1670.9887830245925	1.479958382078861	1.4773741605509656	1.4529047734251221	1.1484029964790168e-6	2.233831920150878e-6	8.478536656402037e-52	804	860	716	2257	2320	4072
ENSG00000260231	ENSG00000260231.2	KDM7A divergent transcript [Source:HGNC Symbol;Acc:HGNC:48959]	JHDM1D-AS1	antisense	NA	100134229	1.8081688875057533	2.048341384196857	157.5719912782418	1.5258557298714996	1.5433612295714498	1.452479922055381	4.15005986963526e-4	3.513887790283646e-4	3.1312675168012144e-8	61	80	75	175	284	357
ENSG00000244219	ENSG00000244219.7	transmembrane protein 225B [Source:HGNC Symbol;Acc:HGNC:53075]	GS1-259H13.2	lincRNA	P0DP42	100289187	0.19364631370084406	0.6202946508292616	55.870900042868705	1.9491434293742915	1.730759086168774	1.4486268278497083	0.003700415918581436	0.007292326106747079	0.0013188992014995641	12	18	39	61	84	170
ENSG00000152128	ENSG00000152128.13	transmembrane protein 163 [Source:HGNC Symbol;Acc:HGNC:25380]	TMEM163	protein_coding	Q8TC26	81615	-0.6377587641420382	-0.20887035875851606	30.376513204906317	1.8090090062765953	1.7779170473743375	1.448565919713468	0.010001893962300399	0.004336997376623951	0.0027815003251991243	13	17	7	30	56	83
ENSG00000135406	ENSG00000135406.14	peripherin [Source:HGNC Symbol;Acc:HGNC:9461]	PRPH	protein_coding	B3KWQ6,P41219	5630	0.710669584261869	0.9802968631361748	73.15238741787262	1.5802539820328305	1.5717234148378978	1.443874046868891	6.691397549917538e-4	3.470891351853512e-4	5.837907239620417e-6	30	36	33	104	88	201
ENSG00000261353	NA	NA	CTA-14H9.5	lincRNA	NA	NA	-1.2648285454697759	-0.6057539908440114	22.00466312282271	2.212390591053763	1.9959231370028179	1.4434439089734006	0.025076649227507117	0.015694890588458944	0.011225670768837112	12	10	2	19	40	72
ENSG00000256594	ENSG00000256594.8	C-type lectin domain family 2 (CLEC2) pseudogene	RP11-705C15.2	pseudogene	NA	374443	2.8892018640231827	3.0866936806793968	327.2110914005227	1.4719910560317269	1.4837704337368276	1.4409562440694228	1.2076693621612931e-5	1.853280248988241e-5	1.3566125211506048e-19	172	152	141	462	451	769
ENSG00000119138	ENSG00000119138.4	Kruppel like factor 9 [Source:HGNC Symbol;Acc:HGNC:1123]	KLF9	protein_coding	A0A024R260,Q13886	687	3.050390752529228	3.249036076495991	365.75178018315813	1.493996240061534	1.480194473784697	1.4401748722801764	1.5400158939087418e-5	2.1786658343185693e-5	5.807139275717999e-20	169	181	170	451	500	986
ENSG00000167995	ENSG00000167995.17	bestrophin 1 [Source:HGNC Symbol;Acc:HGNC:12703]	BEST1	protein_coding	A0A0S2Z4M4,A0A0S2Z579,B7Z1N8,B7Z375,O76090	7439	-0.21407700562461185	0.09811564294035666	39.33655705748949	1.5836215833881617	1.673943342095341	1.4379200631628932	0.00772265739306012	0.0015157172946011857	6.789354295835355e-4	14	17	19	61	65	74
ENSG00000173706	ENSG00000173706.14	heart development protein with EGF like domains 1 [Source:HGNC Symbol;Acc:HGNC:29227]	HEG1	protein_coding	Q9ULI3	57493	5.0750019613842525	5.261814982721352	1490.7280262564047	1.458930677023062	1.466558586496136	1.4362663272465146	5.6099374591688305e-6	8.273580490121409e-6	1.659667807146405e-31	719	781	633	2162	2127	3237
ENSG00000115009	ENSG00000115009.13	C-C motif chemokine ligand 20 [Source:HGNC Symbol;Acc:HGNC:10619]	CCL20	protein_coding	P78556	6364	3.3223024708880793	3.5251508571888217	443.9942636959364	1.4807248282986554	1.4834975430776645	1.4355474182581436	4.083381583729113e-5	5.8116818177614266e-5	1.0305545603574194e-16	250	206	177	498	724	1092
ENSG00000067798	ENSG00000067798.16	neuron navigator 3 [Source:HGNC Symbol;Acc:HGNC:15998]	NAV3	protein_coding	Q8IVL0	89795	4.659528659463436	4.8464865853261365	1117.1350043112566	1.4528103766034561	1.466477869512263	1.4350161640097407	6.891531588764599e-6	7.969196438917737e-6	1.63038352471632e-29	547	498	552	1650	1570	2411
ENSG00000272316	ENSG00000272316.1	novel transcript	XXbac-BPGBPG55C20.2	lincRNA	NA	NA	0.06796613669048858	0.3753892372853058	47.29079660359275	1.6210401739274967	1.6264496462708022	1.4342308489354574	0.0022883627287695048	9.215827874482429e-4	2.0029315706269406e-4	17	22	23	53	82	117
ENSG00000153214	ENSG00000153214.11	transmembrane protein 87B [Source:HGNC Symbol;Acc:HGNC:25913]	TMEM87B	protein_coding	Q96K49	84910	5.766986889657607	5.953722710712037	2407.962201190854	1.4631835595239335	1.464691178492945	1.433734168074244	6.581552668834687e-6	1.1677444572997184e-5	5.3097961335590095e-33	1076	1223	1147	2757	3879	5833
ENSG00000156273	ENSG00000156273.16	BTB domain and CNC homolog 1 [Source:HGNC Symbol;Acc:HGNC:935]	BACH1	protein_coding	O14867	100379661,571	4.83892616053283	5.040124181871866	1277.2339871714842	1.444343200812353	1.479204322802991	1.4329311013928003	9.579004634959468e-5	9.41762717475493e-5	5.15968455005119e-17	609	646	561	1441	2366	2633
ENSG00000134668	ENSG00000134668.12	SPOC domain containing 1 [Source:HGNC Symbol;Acc:HGNC:26338]	SPOCD1	protein_coding	Q6ZMY3	90853	2.5007783368385232	2.703588509233167	250.03197609723432	1.4803654741308347	1.4821951574318077	1.4317977591931181	2.222716195026871e-5	4.0143207963898637e-5	2.5305446739254936e-15	118	133	104	337	358	594
ENSG00000260196	ENSG00000260196.1	antisense to KCNJ11 and overlapping to a novel gene	RP1-239B22.5	antisense	NA	NA	1.0264851627424696	1.2821051436198265	90.972078179488	1.5574164247957487	1.5419711502923596	1.4315177434869226	3.143266256055776e-4	3.185349443540486e-4	9.518947128450774e-7	55	36	35	122	122	239
ENSG00000243244	ENSG00000243244.6	stonin 1 [Source:HGNC Symbol;Acc:HGNC:17003]	STON1	protein_coding	B2RB25,Q9Y6Q2	11037	1.439218307055628	1.7051937654092328	123.81347299034447	1.4768380962114227	1.5651278245276146	1.4302729612668967	0.003355715992302549	0.0013541918163967393	9.015425678470086e-6	52	61	55	122	259	252
ENSG00000141682	ENSG00000141682.12	phorbol-12-myristate-13-acetate-induced protein 1 [Source:HGNC Symbol;Acc:HGNC:9108]	PMAIP1	protein_coding	A0A0S2Z490,Q13794	5366	3.984409803300265	4.169621599473168	696.6936716393765	1.4609274052051073	1.4580972501030744	1.4280397255390562	3.4917733948898916e-6	6.104157653204961e-6	2.4288639010673e-32	335	319	347	947	927	1737
ENSG00000218027	ENSG00000218027.2	E74-like factor 2 (ets domain transcription factor) (ELF2) pseudogene	RP11-157J24.1	pseudogene	NA	NA	-2.307088800058211	-1.333965579276864	12.492312392802447	2.880940819186294	2.3453480061265917	1.425424471857773	0.026243023767855093	0.036210738683373954	0.022366571485385636	5	6	0	15	22	39
ENSG00000175294	ENSG00000175294.6	cation channel sperm associated 1 [Source:HGNC Symbol;Acc:HGNC:17116]	CATSPER1	protein_coding	Q8NEC5	117144	1.0248293634280214	1.273689681249833	90.67550266294089	1.5351289244459847	1.5309619159155605	1.4209088723791383	3.255122078960236e-4	3.0935868861633407e-4	1.013339219725761e-6	53	33	40	128	121	226
ENSG00000231684	ENSG00000231684.3	eukaryotic translation initiation factor 1 pseudogene 3 [Source:HGNC Symbol;Acc:HGNC:49616]	RP11-416K24.2	pseudogene	NA	NA	-3.1259063499869195	-2.113438743116495	7.000743068462364	2.7753530035598057	2.9440829403915854	1.4183651521862435	0.05798952038512707	0.03861625278286623	0.027478821565541742	0	2	2	15	13	12
ENSG00000230658	ENSG00000230658.2	KLHL7 divergent transcript [Source:HGNC Symbol;Acc:HGNC:43431]	KLHL7-AS1	lincRNA	NA	NA	0.7660322934136929	1.0336410615045188	75.98992125439197	1.5646632219958627	1.5472373310645506	1.418111360716526	5.697034939160114e-4	4.6499896645822047e-4	7.368744214181049e-6	46	31	28	102	99	205
ENSG00000226193	ENSG00000226193.1	novel transcript	RP3-398G3.5	antisense	NA	NA	-0.4643080767162415	-0.06012020495289219	34.14953696306239	1.8026538242803525	1.7147391119084638	1.4121778061025385	0.005687076998087553	0.004589234152488323	0.002322750959187069	15	21	7	41	56	89
ENSG00000269893	ENSG00000269893.8	small nucleolar RNA host gene 8 [Source:HGNC Symbol;Acc:HGNC:33098]	SNHG8	lincRNA	NA	100093630	5.433979226741017	5.618296715221353	1909.4961379690674	1.4360777634417796	1.4445239829569738	1.4110760809586578	1.1851591905714847e-5	1.9731754288537407e-5	1.0999541000817604e-25	1100	853	820	2905	2405	4383
ENSG00000111424	ENSG00000111424.12	vitamin D receptor [Source:HGNC Symbol;Acc:HGNC:12679]	VDR	protein_coding	F1D8P8,P11473	7421	3.492405179634895	3.6797790460888367	494.68510592397797	1.45608143488258	1.4462116110431766	1.4095853687110906	1.2305786907687081e-5	1.8437856259119604e-5	2.7448549256868734e-22	231	238	246	650	633	1310
ENSG00000104415	ENSG00000104415.14	cellular communication network factor 4 [Source:HGNC Symbol;Acc:HGNC:12769]	WISP1	protein_coding	O95388	8840	-0.26048234686545835	0.21891409260179986	42.452670518698696	1.6907136429177134	1.819053933672414	1.4087182246086718	0.04932425484965358	0.015885425710839333	0.005970983102564894	13	12	25	29	111	86
ENSG00000136048	ENSG00000136048.14	DNA damage regulated autophagy modulator 1 [Source:HGNC Symbol;Acc:HGNC:25645]	DRAM1	protein_coding	A0A024RBF9,Q8N682	55332	6.34789907141853	6.521793030809671	3574.0829355523683	1.4281881997244923	1.430044575619889	1.4066885584258428	1.1769482839340627e-6	2.5876122932481227e-6	4.792807873998857e-54	1893	1780	1548	5032	4806	8365
ENSG00000174567	ENSG00000174567.8	golgi transport 1A [Source:HGNC Symbol;Acc:HGNC:24766]	GOLT1A	protein_coding	Q6ZVE7	127845	2.1754437014269894	2.3925583732991016	201.91566070055364	1.416485402238193	1.4893016193863948	1.4056671269295842	6.753711049384143e-4	3.3547094665420813e-4	1.505290748191165e-8	113	95	78	330	283	385
ENSG00000164951	ENSG00000164951.16	pyruvate dehyrogenase phosphatase catalytic subunit 1 [Source:HGNC Symbol;Acc:HGNC:9279]	PDP1	protein_coding	A0A024R9C0,Q6P1N1,Q9P0J1	54704	4.467022711158269	4.644272842650477	969.7998786663169	1.426878550911233	1.4327483215729242	1.4043945789663712	2.9688756452636696e-6	3.931972794207397e-6	3.572477520075748e-37	478	474	460	1208	1500	2232
ENSG00000177359	ENSG00000177359.20	ovostatin 2	RP11-551L14.1	pseudogene	NA	144203	-0.7993005427164436	0.3097808595995759	44.61969847226872	3.3677187663416683	2.122140621129873	1.4043100659075785	0.01909096000272435	0.04063750917645904	0.016939383369009662	15	30	0	71	59	129
ENSG00000145476	ENSG00000145476.16	cytochrome P450 family 4 subfamily V member 2 [Source:HGNC Symbol;Acc:HGNC:23198]	CYP4V2	protein_coding	Q6ZWL3	285440	3.7610344498499004	3.9459786933454026	596.0983012543413	1.4447072057676065	1.4396204011893283	1.4041559756126611	7.338968377811275e-6	1.74353677951221e-5	2.5877424361215094e-24	330	301	237	797	810	1468
ENSG00000241978	NA	NA	AKAP2	protein_coding	NA,Q8IXS6,Q9Y2D5	445815	5.9156001501521365	6.0912440305891105	2649.0719539105794	1.432557148381631	1.4301413127206444	1.4035032845268633	2.39622486561499e-6	4.609971860376996e-6	8.271256226266325e-45	1293	1205	1364	3117	3876	6805
ENSG00000170689	ENSG00000170689.10	homeobox B9 [Source:HGNC Symbol;Acc:HGNC:5120]	HOXB9	protein_coding	B3KPJ1,P17482	3219	4.707577576408107	4.8883295147934565	1148.7930656948965	1.4342103730638924	1.4356188930361333	1.4031091365969905	9.19796116152833e-6	1.043783567006703e-5	2.291961676099983e-28	550	556	564	1588	1384	3026
ENSG00000095752	ENSG00000095752.7	interleukin 11 [Source:HGNC Symbol;Acc:HGNC:5966]	IL11	protein_coding	A8K3F7,P20809	3589	6.2719890614186085	6.453046316207201	3408.151081573035	1.4206129912387262	1.4339635199144636	1.4014053285781987	1.3283254892044666e-5	2.143717234883579e-5	3.855251980780712e-27	1814	1505	1646	5213	3983	8247
ENSG00000221963	ENSG00000221963.6	apolipoprotein L6 [Source:HGNC Symbol;Acc:HGNC:14870]	APOL6	protein_coding	B3KTP4,Q9BWW8	80830	3.833702600474596	4.019706431226639	628.2155990398649	1.4210048608136978	1.440513400114468	1.399302805398475	2.926341557366012e-5	3.206811491976058e-5	1.3872145632703647e-19	295	331	284	798	1029	1326
ENSG00000138735	ENSG00000138735.16	phosphodiesterase 5A [Source:HGNC Symbol;Acc:HGNC:8784]	PDE5A	protein_coding	G5E9C5,O76074	8654	1.947031788662523	2.1555361522938115	169.96822433616546	1.4572744733707896	1.4673563419954558	1.399078669472231	7.768594300815974e-5	1.0317181854974089e-4	1.1837445525884846e-10	96	81	67	216	261	395
ENSG00000183023	ENSG00000183023.18	solute carrier family 8 member A1 [Source:HGNC Symbol;Acc:HGNC:11068]	SLC8A1	protein_coding	P32418,Q4QQH3	6546	2.6466527386299097	2.849201799207673	277.8325328292745	1.419474667494631	1.463252398813605	1.3984783158816985	2.01596055424486e-4	1.5404437660989625e-4	4.255601856775952e-11	148	110	140	430	393	558
ENSG00000164509	ENSG00000164509.15	interleukin 31 receptor A [Source:HGNC Symbol;Acc:HGNC:18969]	IL31RA	protein_coding	B4DNJ2,Q8NI17	133396	1.992010791995289	2.2068978785405564	176.89207378544518	1.4464243924583142	1.4794236599686246	1.3983811947870997	2.79535816724859e-4	2.632998333021324e-4	8.672990986297528e-9	81	100	70	275	242	371
ENSG00000095713	ENSG00000095713.14	cartilage acidic protein 1 [Source:HGNC Symbol;Acc:HGNC:14882]	CRTAC1	protein_coding	Q9NQ79	55118	1.736010281768513	1.963412092700598	148.35191199426993	1.4691813701088723	1.4917316289018117	1.3982786784781287	5.071199092492052e-4	3.8332919097278903e-4	1.060380025009422e-7	63	70	76	159	266	339
ENSG00000003436	ENSG00000003436.16	tissue factor pathway inhibitor [Source:HGNC Symbol;Acc:HGNC:11760]	TFPI	protein_coding	P10646	7035	6.72770303159991	6.907078155060483	4666.053227336165	1.4166394517851428	1.4293189614277826	1.3979811094947188	1.141911629303516e-5	2.0743060337451572e-5	4.2956358457002524e-30	2245	2317	2244	5014	7751	11291
ENSG00000121350	ENSG00000121350.16	pyridine nucleotide-disulphide oxidoreductase domain 1 [Source:HGNC Symbol;Acc:HGNC:26162]	PYROXD1	protein_coding	Q8WU10	79912	3.0008753630100555	3.227552809768255	363.07344425612666	1.3507948847875462	1.4868394887506708	1.397009753947769	0.003792717162021747	0.0011053684307301135	1.202710776738037e-7	183	173	157	685	466	593
ENSG00000123384	ENSG00000123384.14	LDL receptor related protein 1 [Source:HGNC Symbol;Acc:HGNC:6692]	LRP1	protein_coding	Q07954,Q59FG2	4035	7.122848425397556	7.4116654997271665	6615.023101253595	1.493371513265926	1.6231941538744763	1.3956284591827801	0.003121727410688668	0.0024842361656756125	7.063388664483739e-4	2824	3201	2716	4625	14897	15665
ENSG00000167034	ENSG00000167034.10	NK3 homeobox 1 [Source:HGNC Symbol;Acc:HGNC:7838]	NKX3-1	protein_coding	Q99801	4824	3.8008770305013555	3.9891516465398995	614.4716262997339	1.459190234919245	1.437478580552295	1.3955009784647334	1.4920761172090172e-5	4.6377326326771635e-5	8.076161660929324e-19	258	282	349	798	877	1482
ENSG00000164161	ENSG00000164161.10	hedgehog interacting protein [Source:HGNC Symbol;Acc:HGNC:14866]	HHIP	protein_coding	Q96QV1	64399	2.369294733203357	2.5645783381552323	227.02945273553783	1.4323362879351702	1.4508469452118544	1.3952556131886373	4.580584153538988e-5	5.260035525538379e-5	2.4577233466296024e-13	109	103	115	296	351	504
ENSG00000196136	ENSG00000196136.18	serpin family A member 3 [Source:HGNC Symbol;Acc:HGNC:16]	SERPINA3	protein_coding	A0A024R6P0,P01011	12	4.832028691411272	5.009574333006539	1250.2535616914963	1.4345459831147933	1.4248090904883024	1.3940270589037091	4.052446697720362e-6	8.903582529943902e-6	4.177054978516337e-31	581	558	685	1598	1826	2971
ENSG00000145623	ENSG00000145623.13	oncostatin M receptor [Source:HGNC Symbol;Acc:HGNC:8507]	OSMR	protein_coding	Q99650	9180	7.948209650657306	8.12230033757647	10841.83336493876	1.4087634229920811	1.418835992548708	1.3915563270661724	4.704445482463386e-6	1.187803672229577e-5	2.7788185401596844e-38	5451	5505	4955	12588	17966	24402
ENSG00000153132	ENSG00000153132.13	calmegin [Source:HGNC Symbol;Acc:HGNC:2060]	CLGN	protein_coding	A0A140VKG2,O14967	1047	4.806032733377215	4.993736821112	1237.7757847934429	1.433594341158992	1.4319225895612309	1.3904439908787967	3.6621119637754416e-5	6.713025075208235e-5	1.2420918714710748e-17	602	491	705	1861	1687	2641
ENSG00000230526	ENSG00000230526.1	novel transcript	RP11-472G21.2	lincRNA	NA	NA	-1.3058946584669984	-0.7973881223714846	18.97850718906996	1.8634160382806257	1.872951803330192	1.3902457517655549	0.023178177013677248	0.007035208605995555	0.00998246981713261	9	8	5	27	19	66
ENSG00000130818	ENSG00000130818.12	zinc finger protein 426 [Source:HGNC Symbol;Acc:HGNC:20725]	ZNF426	protein_coding	A0A024R7D7,K7EME3,K7ER43,Q59EH4,Q9BUY5	79088	0.6039673406039046	0.8695010620890964	67.86036065309882	1.5417956204071956	1.533427595380988	1.389397811760454	8.19890420731734e-4	6.818414388856446e-4	2.6945908854486696e-5	34	38	22	86	105	163
ENSG00000123095	ENSG00000123095.6	basic helix-loop-helix family member e41 [Source:HGNC Symbol;Acc:HGNC:16617]	BHLHE41	protein_coding	A0A024RAV8,Q8TAT1,Q9C0J9	79365	-0.04589868027034707	0.2429906122453769	42.852629024914556	1.5622700953912296	1.5764079954240793	1.3884285893113073	0.0016447587626827096	5.288691287124509e-4	2.3885331249538897e-4	22	18	18	58	59	111
ENSG00000168676	ENSG00000168676.11	potassium channel tetramerization domain containing 19 [Source:HGNC Symbol;Acc:HGNC:24753]	KCTD19	protein_coding	Q17RG1	146212	1.443975053202134	1.6609649811481888	119.49154153336059	1.4719626506670194	1.4680281698622542	1.3873802321481234	1.1441433798337023e-4	1.1869223394594064e-4	1.1779733022995718e-8	58	63	50	150	173	299
ENSG00000154655	ENSG00000154655.15	L3MBTL histone methyl-lysine binding protein 4 [Source:HGNC Symbol;Acc:HGNC:26677]	L3MBTL4	protein_coding	F8W9S8,Q8NA19	91133	-0.8314813960782884	-0.4012558628495152	27.627843082991127	1.6252555598357055	1.831884791493486	1.3859466547908543	0.05143690102137279	0.011692072759459719	0.00831715654804327	9	8	15	63	31	45
ENSG00000163322	ENSG00000163322.14	abraxas 1, BRCA1 A complex subunit [Source:HGNC Symbol;Acc:HGNC:25829]	FAM175A	protein_coding	D6REL5,Q6UWZ7	84142	4.467618489173594	4.652957387928912	975.2751447498134	1.434234795319831	1.4269069805799623	1.3844460036086266	3.090906212963206e-5	5.090135062682742e-5	5.498821841144396e-19	409	502	509	1100	1583	2322
ENSG00000179476	ENSG00000179476.8	chromosome 14 open reading frame 28 [Source:HGNC Symbol;Acc:HGNC:19834]	C14orf28	protein_coding	Q4W4Y0	122525	2.550912685996212	2.7608756183199343	259.15894692383637	1.476168690907026	1.4511146278449187	1.3831561337862306	2.2766540552492402e-4	2.140523802763582e-4	2.1117062222472392e-10	114	141	119	268	379	742
ENSG00000091844	ENSG00000091844.8	regulator of G protein signaling 17 [Source:HGNC Symbol;Acc:HGNC:14088]	RGS17	protein_coding	Q9UGC6	26575	3.5504531550018776	3.763284843335947	524.5444719033081	1.41242818187005	1.4555588105039625	1.381902087691752	8.452301955375569e-4	5.619108472464673e-4	1.0250958043630574e-9	235	257	262	486	1011	1194
ENSG00000151012	ENSG00000151012.13	solute carrier family 7 member 11 [Source:HGNC Symbol;Acc:HGNC:11059]	SLC7A11	protein_coding	Q9UPY5	23657	8.361385482385671	8.529655906939443	14387.982940499012	1.4002535292641718	1.403343244925809	1.3809418705688719	2.119161952428797e-6	6.2512745668036336e-6	1.1200081993998861e-46	6920	7002	7309	20190	20822	30731
ENSG00000240476	ENSG00000240476.1	long intergenic non-protein coding RNA 973 [Source:HGNC Symbol;Acc:HGNC:48868]	LINC00973	lincRNA	NA	NA	3.1471226314234104	3.3345237116008524	389.63995166241654	1.4123150198318806	1.4274938572982716	1.378286428268025	4.3932662198258615e-5	6.505871816594245e-5	5.223563044317378e-15	183	216	169	581	519	859
ENSG00000263244	ENSG00000263244.2	novel transcript, 3' overlapping chromosome 16 open reading frame 72	RP11-473I1.10	sense_intronic	NA	NA	4.867460124739872	5.038037028286382	1274.5369590539833	1.4049768436157564	1.404547851080457	1.3779230016653141	3.0413329076748786e-6	3.93389551355707e-6	1.2284774667809384e-39	662	596	627	1485	1882	3227
ENSG00000149557	ENSG00000149557.14	fasciculation and elongation protein zeta 1 [Source:HGNC Symbol;Acc:HGNC:3659]	FEZ1	protein_coding	Q99689	105369550,9638	1.507028673984477	1.735830357411698	126.30703848357224	1.4935844792449458	1.4755310039501746	1.3767756875274177	3.6183638921054653e-4	4.592589296381567e-4	4.2178738253962616e-7	47	70	62	187	156	310
ENSG00000198839	ENSG00000198839.10	zinc finger protein 277 [Source:HGNC Symbol;Acc:HGNC:13070]	ZNF277	protein_coding	Q9NRM2	11179	5.19290079654136	5.366585939120908	1602.0488500936285	1.3997284818412647	1.408002022881528	1.3767192506670511	8.220945631831124e-6	1.1677444572997184e-5	1.1651853069894912e-29	852	720	793	1843	2603	3703
ENSG00000117226	ENSG00000117226.12	guanylate binding protein 3 [Source:HGNC Symbol;Acc:HGNC:4184]	GBP3	protein_coding	Q9H0R5	2635	3.16822308832807	3.3534119889544693	394.3905503337156	1.425774729789421	1.420216216890598	1.3748733544719007	2.4959962761297852e-5	5.0443758140951966e-5	2.2283094898877285e-16	173	193	210	559	509	947
ENSG00000143452	ENSG00000143452.16	HORMA domain containing 1 [Source:HGNC Symbol;Acc:HGNC:25245]	HORMAD1	protein_coding	A0A140VKG9,Q86X24	84072	3.7598544014681385	3.9390234487543454	593.1618941225104	1.416563409900253	1.410094057447421	1.3715762979026684	1.3883112849619815e-5	2.7415815521130496e-5	4.634245593758862e-21	293	258	322	701	908	1433
ENSG00000144824	ENSG00000144824.21	pleckstrin homology like domain family B member 2 [Source:HGNC Symbol;Acc:HGNC:29573]	PHLDB2	protein_coding	Q86SQ0	90102	6.804254705471648	6.9678638306509955	4870.280728991351	1.3876522554765556	1.3900509485118022	1.3684344360357785	8.314580268390668e-7	2.066599738577666e-6	2.451172873683618e-65	2466	2497	2284	6377	7216	10882
ENSG00000227110	ENSG00000227110.7	LMCD1 antisense RNA 1 [Source:HGNC Symbol;Acc:HGNC:44477]	LMCD1-AS1	antisense	NA	100288428,101927394	0.7712373912467344	1.0369998856191598	76.48340526609911	1.5285924192440776	1.5188136282259352	1.3681613734887137	0.0017700540397194821	0.001109830616689374	5.085812005114098e-5	28	39	39	119	83	201
ENSG00000133639	ENSG00000133639.6	BTG anti-proliferation factor 1 [Source:HGNC Symbol;Acc:HGNC:1130]	BTG1	protein_coding	P62324,Q6IBC8	694	7.384099013315123	7.560921910539605	7346.329790742659	1.3794230193181505	1.403403323794068	1.3673493980239038	2.6727744262119772e-5	5.3778826451781894e-5	1.9530307102942037e-23	3787	3705	3376	8242	13043	15426
ENSG00000188001	ENSG00000188001.10	tumor protein p63 regulated 1 [Source:HGNC Symbol;Acc:HGNC:24759]	TPRG1	protein_coding	Q6ZUI0	285386	-0.1495717782607303	0.23028634639922932	41.53484096415473	1.6718870788967855	1.6379055750725766	1.364386009419715	0.010368934836966338	0.00383890913321663	0.0018435947207013953	25	18	12	53	43	141
ENSG00000101115	ENSG00000101115.13	spalt like transcription factor 4 [Source:HGNC Symbol;Acc:HGNC:15924]	SALL4	protein_coding	Q9UJQ4	57167	2.6844266759489015	2.8690132867776366	280.2374412977967	1.41904334108411	1.4071347623691668	1.3613552307440062	2.6689912844990103e-5	3.525092475692452e-5	1.2148175346151275e-15	146	131	137	337	384	742
ENSG00000010310	ENSG00000010310.9	gastric inhibitory polypeptide receptor [Source:HGNC Symbol;Acc:HGNC:4271]	GIPR	protein_coding	P48546	2696	1.71663107931974	1.9840510334890895	148.7912405224451	1.5133762670632147	1.4951852233405467	1.361275225559636	0.0035960304645044354	0.00196780667213593	1.3501857419628605e-5	92	62	58	125	224	478
ENSG00000100342	ENSG00000100342.21	apolipoprotein L1 [Source:HGNC Symbol;Acc:HGNC:618]	APOL1	protein_coding	B1AH95,O14791,Q2KHQ6	8542	3.8248206472306583	4.0401905310113815	636.0124897527164	1.3817112141996881	1.4405886419177887	1.3606361791117314	0.0017018938439366813	9.455099408084093e-4	7.363620501106537e-9	304	322	297	537	1250	1491
ENSG00000255248	ENSG00000255248.9	mir-100-let-7a-2-mir-125b-1 cluster host gene [Source:HGNC Symbol;Acc:HGNC:39522]	RP11-166D19.1	sense_overlapping	NA	399959	2.5392683771218367	2.7523816989468473	257.56836937176746	1.4435903504742087	1.437638126676257	1.3579188630684282	6.485340686328385e-4	4.287705587674647e-4	8.500460453055498e-9	132	110	133	238	411	727
ENSG00000186088	ENSG00000186088.16	gamma-secretase activating protein [Source:HGNC Symbol;Acc:HGNC:28042]	GSAP	protein_coding	A4D1B5	54103	4.644031371813629	4.812593978395469	1089.897988080797	1.3974373504124855	1.3874555773563515	1.3574837073651795	4.5018905362053255e-6	7.623785155609499e-6	2.2099631114178247e-31	502	548	571	1395	1447	2777
ENSG00000179148	ENSG00000179148.9	arachidonate lipoxygenase 3 [Source:HGNC Symbol;Acc:HGNC:13743]	ALOXE3	protein_coding	Q9BYJ1	59344	0.6761646880031862	0.9423731025066078	71.08776027353757	1.5251888168849554	1.5050566579324423	1.3570272735420164	0.0013894967745816031	8.63852714980122e-4	4.787238089229927e-5	39	25	36	99	82	199
ENSG00000205464	ENSG00000205464.12	ATPase H+ transporting accessory protein 1 like [Source:HGNC Symbol;Acc:HGNC:28091]	ATP6AP1L	protein_coding	A0A024RAQ7,Q52LC2	92270	0.3252913440766349	0.6143164739092305	56.051568128653365	1.5797643583361942	1.5373801591568366	1.3566507133292667	0.0020024068885450158	0.0013477502077135798	2.1484745034511778e-4	19	29	29	61	88	151
ENSG00000149289	ENSG00000149289.11	zinc finger CCCH-type containing 12C [Source:HGNC Symbol;Acc:HGNC:29362]	ZC3H12C	protein_coding	E9PP00,Q9C0D7	85463	4.7587724239144205	4.924895166334622	1179.4858109454544	1.3755612654928666	1.3840923261183886	1.3553302170942079	4.0259355901286715e-6	4.8703255364751085e-6	9.759771498460874e-34	605	619	536	1589	1737	2562
ENSG00000268205	ENSG00000268205.1	novel transcript	CTC-444N24.11	lincRNA	NA	NA	2.155247900449988	2.3913982941804637	198.99364725845516	1.493544479822602	1.45622553302146	1.3551203946522539	0.0011955577995738864	9.272033329705969e-4	5.273119056019218e-7	122	94	73	207	249	641
ENSG00000204186	ENSG00000204186.10	zinc finger DBF-type containing 2 [Source:HGNC Symbol;Acc:HGNC:29313]	ZDBF2	protein_coding	N0DVB2,N0DVX5,Q9HCK1	57683	4.324984770290966	4.499169259648321	877.6468131748287	1.361806193406933	1.3940008091037555	1.3544281398047395	4.680552544627026e-5	3.3663527349487374e-5	2.0244231359159442e-19	452	424	426	1156	1437	1721
ENSG00000134339	ENSG00000134339.9	serum amyloid A2 [Source:HGNC Symbol;Acc:HGNC:10514]	SAA2	protein_coding	P0DJI9	6289	-0.5497359913736	-0.1918026909480076	30.52874667614313	1.6412568966519598	1.6389029909723343	1.3540300557898017	0.007662917206418349	0.0019091362366973374	0.002396522616746019	13	14	13	39	36	96
ENSG00000118263	ENSG00000118263.15	Kruppel like factor 7 [Source:HGNC Symbol;Acc:HGNC:6350]	KLF7	protein_coding	A0A024R3X8,O75840	8609	6.734071446738213	6.8978562797743725	4639.581069723683	1.3651496354542574	1.375705339853407	1.3472059794231994	4.81363898929355e-6	9.253611614337819e-6	2.2346629351686328e-36	2380	2254	2317	5799	7471	9767
ENSG00000123977	ENSG00000123977.10	dynein assembly factor with WD repeats 1 [Source:HGNC Symbol;Acc:HGNC:26383]	DAW1	protein_coding	A0A140VKH6,B4DX89,G5EA46,Q8N136	164781	-0.397375785118265	-0.06942396447153089	34.35448960587632	1.5742215695072423	1.6234359272212069	1.3429031623112215	0.009378395876099265	0.0028586109739278933	0.0023010907540247103	12	18	15	38	66	75
ENSG00000164520	ENSG00000164520.11	retinoic acid early transcript 1E [Source:HGNC Symbol;Acc:HGNC:16793]	RAET1E	protein_coding	Q8TD07	135250	1.6823749632271852	1.883870916969008	140.74407434430657	1.3901397776637874	1.4261335368011725	1.3419581352111747	2.527137041835861e-4	1.9874441978144248e-4	3.2882576342385105e-8	83	61	62	202	204	297
ENSG00000234498	ENSG00000234498.3	ribosomal protein L13a pseudogene 20 [Source:HGNC Symbol;Acc:HGNC:35709]	RPL13AP20	pseudogene	NA	387841	0.585475126525036	0.9264913958722275	70.75385829940005	1.660867985429171	1.571090955179596	1.340190157882674	0.004441893969713799	0.006817236604272795	9.895828357547954e-4	52	30	15	115	83	172
ENSG00000179111	ENSG00000179111.9	hes family bHLH transcription factor 7 [Source:HGNC Symbol;Acc:HGNC:15977]	HES7	protein_coding	Q9BYE0	84667	2.1167721555822867	2.3093743425028217	189.61283353309696	1.4047098203199173	1.4063842785012133	1.339695952815532	9.828712149077916e-5	1.3621485227821088e-4	4.174356941715508e-10	89	86	104	273	240	452
ENSG00000104967	ENSG00000104967.7	NOVA alternative splicing regulator 2 [Source:HGNC Symbol;Acc:HGNC:7887]	NOVA2	protein_coding	Q9UNW9	4858	0.8944575087706087	1.1319201860406285	82.09708076529176	1.4328239825083242	1.4711879731885384	1.3375284102931762	0.0013951293569891094	6.596000695277792e-4	2.0684449474729236e-5	38	39	40	87	148	186
ENSG00000254761	NA	NA	RP11-672A2.1	lincRNA	NA	NA	0.037631773486251484	0.49854485453336495	50.85571022213257	1.9193868858653778	1.6744664102666367	1.3367021592804122	0.009973013940993675	0.013199007624664609	0.0043218825330230545	34	7	25	65	59	164
ENSG00000234129	ENSG00000234129.8	novel transcript	RP11-120D5.1	lincRNA	NA	NA	0.2542265102584028	0.6002923718466857	56.445607309689265	1.6296177434409933	1.5981555469458788	1.3341251584286657	0.007659895836041688	0.0076019188908909695	0.0019431388036998166	43	14	19	97	76	113
ENSG00000128881	ENSG00000128881.17	tau tubulin kinase 2 [Source:HGNC Symbol;Acc:HGNC:19141]	TTBK2	protein_coding	Q6IQ55,Q8IWY7	146057	4.0772832763516815	4.248627191727675	737.210269071435	1.3431093534396403	1.3764105991719247	1.3340321873769005	6.196557671541016e-5	4.632909022759965e-5	1.5461735054338448e-17	377	359	367	944	1221	1454
ENSG00000166546	ENSG00000166546.14	brain expressed associated with NEDD4 1 [Source:HGNC Symbol;Acc:HGNC:24160]	BEAN1	protein_coding	Q3B7T3	146227	3.383572468871575	3.5511858801085485	452.68104060496756	1.3709440262924608	1.3669105674315527	1.3315523177822388	7.723893567867418e-6	1.7485759601822898e-5	3.411348210566122e-22	222	246	213	587	622	1091
ENSG00000106733	ENSG00000106733.21	nicotinamide riboside kinase 1 [Source:HGNC Symbol;Acc:HGNC:26057]	NMRK1	protein_coding	B3KUG3,Q5W125,Q9NWW6	54981	3.4643482478531067	3.6354478240499666	480.35269192819663	1.3687879565276246	1.3719783953226783	1.3310416036837391	1.4615014374526815e-5	3.261571380660153e-5	6.487807150660644e-19	292	225	207	645	671	1102
ENSG00000116701	ENSG00000116701.15	neutrophil cytosolic factor 2 [Source:HGNC Symbol;Acc:HGNC:7661]	NCF2	protein_coding	A0A0S2Z457,P19878	4688	2.4933793508357813	2.684319161421568	246.82479934819042	1.3788359839740767	1.396918388516784	1.3293330463157793	2.2351673110977054e-4	1.9653292043698986e-4	6.707255334231044e-10	126	132	108	380	277	600
ENSG00000108370	ENSG00000108370.17	regulator of G protein signaling 9 [Source:HGNC Symbol;Acc:HGNC:10004]	RGS9	protein_coding	A8K1G1,O75916	8787	0.17035579622162605	0.4734597769842402	50.204291078649426	1.558044439548853	1.528541864419247	1.3261052304085974	0.0034988197421467054	0.0016867924901940636	5.264161856881043e-4	29	17	24	52	74	148
ENSG00000138769	ENSG00000138769.11	cyclin dependent kinase like 2 [Source:HGNC Symbol;Acc:HGNC:1782]	CDKL2	protein_coding	A0A140VJG1,B4DH08,J3KNE8,Q92772	8999	1.3557807781166555	1.5810979102665867	113.10346036472694	1.442910931952033	1.4373934789413536	1.3254428153475513	6.317445118979192e-4	7.0584713486316e-4	3.428872660479575e-6	56	42	66	127	189	263
ENSG00000181790	ENSG00000181790.11	adhesion G protein-coupled receptor B1 [Source:HGNC Symbol;Acc:HGNC:943]	BAI1	protein_coding	O14514	575	2.3072478996714927	2.5551716050991518	224.20754007523115	1.3976775756936082	1.4522082985767422	1.3241031993584687	0.006840315547569849	0.002869003132736678	1.1898638793394397e-5	127	98	100	164	431	593
ENSG00000141337	ENSG00000141337.12	arylsulfatase G [Source:HGNC Symbol;Acc:HGNC:24102]	ARSG	protein_coding	A0A024R8K1,Q96EG1	22901	1.8810722326424303	2.083816943864799	162.24357035570338	1.3690956720168257	1.4136472278542662	1.3235668365933901	5.303527023321682e-4	4.2347190420331473e-4	1.7635675475948114e-7	95	81	63	259	207	339
ENSG00000162039	ENSG00000162039.15	meiosis specific with OB-fold [Source:HGNC Symbol;Acc:HGNC:28569]	MEIOB	protein_coding	Q8N635	254528	2.5401316969026047	2.7312544779091557	254.05443941076774	1.406142117223325	1.3856202494083643	1.3228411617967268	1.3788826331075253e-4	1.699631333310398e-4	1.0627517158394939e-10	151	126	104	278	359	698
ENSG00000236921	ENSG00000236921.1	novel transcript	RP11-408N14.1	lincRNA	NA	NA	1.881775476641056	2.093730854297749	162.3490168854373	1.414449612265853	1.4146070953662302	1.3208379846833485	6.396886821897382e-4	5.701425361022393e-4	3.2793076185577714e-7	71	78	89	161	277	402
ENSG00000175471	ENSG00000175471.19	multiple C2 and transmembrane domain containing 1 [Source:HGNC Symbol;Acc:HGNC:26183]	MCTP1	protein_coding	B7Z4G1,Q6DN14	79772	3.824128082577397	3.989138491339834	615.0676076565076	1.3526900836750793	1.357153958227003	1.3203047789648557	1.2520710209249631e-5	2.297162009909305e-5	6.181762126552661e-21	318	274	337	853	845	1371
ENSG00000163565	ENSG00000163565.18	interferon gamma inducible protein 16 [Source:HGNC Symbol;Acc:HGNC:5395]	IFI16	protein_coding	Q16666	3428	1.5620997771076826	1.7872921990346944	130.23717692064838	1.466700232243719	1.4243872291420898	1.3199409442122656	5.811878758183359e-4	6.977874140948746e-4	1.660991794084043e-6	56	56	78	137	192	361
ENSG00000028137	ENSG00000028137.19	TNF receptor superfamily member 1B [Source:HGNC Symbol;Acc:HGNC:11917]	TNFRSF1B	protein_coding	P20333	7133	-0.4482392268098193	-0.08156508895221162	33.510150622048684	1.5742399670574054	1.635764732623594	1.3182302288863217	0.02058604995429008	0.004519055153466221	0.004037032220670323	17	15	12	57	29	97
ENSG00000168280	ENSG00000168280.17	kinesin family member 5C [Source:HGNC Symbol;Acc:HGNC:6325]	KIF5C	protein_coding	O60282,Q59GB8	3800	1.760357386031838	1.9718379116987765	148.60974658288484	1.4114424934466945	1.4096022374092	1.318183501043892	5.340589827404007e-4	4.12090052643635e-4	2.2732053888825446e-7	87	67	66	148	239	391
ENSG00000146648	ENSG00000146648.18	epidermal growth factor receptor [Source:HGNC Symbol;Acc:HGNC:3236]	EGFR	protein_coding	B7Z2I3,E7BSV0,E9PFD7,F2YGG7,P00533,Q504U8	1956	8.765065464983438	8.923563652394243	18899.523658535672	1.3338229388253293	1.3465249406070126	1.3177587622109908	7.459758972340922e-6	1.9906128550471045e-5	8.50773567257905e-33	10288	9536	8957	21969	31365	40500
ENSG00000152952	ENSG00000152952.12	procollagen-lysine,2-oxoglutarate 5-dioxygenase 2 [Source:HGNC Symbol;Acc:HGNC:9082]	PLOD2	protein_coding	O00469	5352	8.82775532498609	9.040095256584475	20471.476498947246	1.3838355667412625	1.4520782923504147	1.3174067040285502	6.157982542700417e-4	7.696946696582246e-4	2.2364627067920868e-5	9615	9782	10115	17080	40277	48631
ENSG00000176907	ENSG00000176907.5	transcriptional and immune response regulator [Source:HGNC Symbol;Acc:HGNC:1357]	C8orf4	protein_coding	Q9NR00	56892	9.05095037644189	9.203225087967027	22943.316288244376	1.340424923362119	1.3355841799066077	1.3154351345866513	1.540853528085447e-6	5.67113040950453e-6	5.166294163319675e-54	11679	10727	12632	28761	31414	56320
ENSG00000100558	ENSG00000100558.9	pleckstrin 2 [Source:HGNC Symbol;Acc:HGNC:19238]	PLEK2	protein_coding	Q9NYT0	26499	4.868191385339632	5.024749541912905	1263.019673263869	1.3461701316291186	1.341819859716183	1.3146763961250958	3.438735270957179e-6	4.536581813809334e-6	1.4964941481432655e-36	658	608	660	1547	1676	3269
ENSG00000100575	ENSG00000100575.14	translocase of inner mitochondrial membrane 9 [Source:HGNC Symbol;Acc:HGNC:11819]	TIMM9	protein_coding	A0A024R648,A0A1W2PQS5,A0A1W2PRH9,G3V502,Q9Y5J7	26520	5.391668319061025	5.546999176866331	1817.109686769364	1.3374688809463253	1.3390661502017924	1.3133406445032727	2.946933923204243e-6	4.959046316322396e-6	6.871967359117684e-37	978	986	812	2507	2426	4149
ENSG00000250271	ENSG00000250271.2	arylacetamide deacetylase (esterase) (AADAC) pseudogene	RP11-64D22.5	lincRNA	NA	NA	2.5704009013505553	2.7504164368152777	257.67934546102	1.3830037914322426	1.3663681636595766	1.3131523773605926	6.628809187478076e-5	7.74118496650503e-5	1.5169963246199279e-12	143	118	128	299	346	700
ENSG00000196284	ENSG00000196284.17	SPT3 homolog, SAGA and STAGA complex component [Source:HGNC Symbol;Acc:HGNC:11466]	SUPT3H	protein_coding	A0A024RD67,B4E1H0,O75486	8464	3.361442279369343	3.526171717313398	444.7545927313515	1.3557706004499204	1.3492523827343215	1.3121097682318186	1.0306116622525994e-5	2.2581125789381162e-5	1.5985139191494927e-20	229	205	241	547	634	1077
ENSG00000181690	ENSG00000181690.8	PLAG1 zinc finger [Source:HGNC Symbol;Acc:HGNC:9045]	PLAG1	protein_coding	A0A024R7Z0,Q6DJT9	5324	-0.9342836318670349	-0.5309375045741734	23.64167370056662	1.7083808050993718	1.6891907254749885	1.3095862803493745	0.012863399663078933	0.004524379240298209	0.00711449537092396	8	10	12	32	27	74
ENSG00000259498	ENSG00000259498.1	TPM1 antisense RNA [Source:HGNC Symbol;Acc:HGNC:53635]	RP11-244F12.3	antisense	NA	NA	2.5163641401140793	2.7020720369819373	249.16936838612645	1.3726073083523962	1.372020004174847	1.3088036297852104	1.8141939144137792e-4	1.6495718801429096e-4	1.708068104576202e-10	133	129	113	255	394	641
ENSG00000125730	ENSG00000125730.17	complement C3 [Source:HGNC Symbol;Acc:HGNC:1318]	C3	protein_coding	B4DR57,P01024,V9HWA9	718	7.146293481867173	7.298085732265203	6121.1192532395025	1.3250506889738525	1.3273523706038508	1.3038744409651737	2.9529082241597063e-6	6.933083675678355e-6	1.3327549153673426e-44	3255	3298	2856	6913	9003	15310
ENSG00000198814	ENSG00000198814.12	glycerol kinase [Source:HGNC Symbol;Acc:HGNC:4289]	GK	protein_coding	B4DH54,P32189	2710	2.812654002435895	2.9823755216952184	303.87139212312957	1.3606410406111067	1.347476382078791	1.3022066401793246	2.4793957175372526e-5	4.9413268178329284e-5	4.205423570574987e-15	142	161	158	371	425	754
ENSG00000253837	ENSG00000253837.1	novel transcript	RP11-177H13.2	processed_transcript	NA	100507156	-0.10309049456147101	0.22848809975969506	43.50849013772324	1.4927472087647886	1.61061006874006	1.3016967173850784	0.02936949209093543	0.007888622234750295	0.003841570382791356	14	17	26	54	92	69
ENSG00000260916	ENSG00000260916.7	cell cycle progression 1 [Source:HGNC Symbol;Acc:HGNC:24227]	CCPG1	protein_coding	A0A024R5S7,Q9ULG6	9236	7.256887863438212	7.404998442198257	6596.138859214649	1.321701757566895	1.322073489742559	1.301234957054134	7.259135049027906e-7	2.166120557384641e-6	1.921064699372329e-68	3372	3367	3404	8807	9106	14931
ENSG00000242715	ENSG00000242715.8	coiled-coil domain containing 169 [Source:HGNC Symbol;Acc:HGNC:34361]	CCDC169	protein_coding	A6NNP5	728591	-0.21673449384037283	0.08516470695771866	38.52365757553491	1.5253716677584626	1.5489198510465825	1.2998163749309173	0.00550406946649571	0.0024910273984698338	0.0017325901532286656	25	13	15	50	64	84
ENSG00000230439	NA	NA	RP11-488P3.1	sense_intronic	NA	NA	-0.5718447654667717	-0.2095246628020228	30.116554543829675	1.630683842561216	1.6086746755881123	1.2978443513047848	0.009923806505760824	0.0032354141096072792	0.004042849953662476	11	14	15	30	45	93
ENSG00000116852	ENSG00000116852.14	kinesin family member 21B [Source:HGNC Symbol;Acc:HGNC:29442]	KIF21B	protein_coding	O75037,Q2UVF0	23046	4.18193624253689	4.336948998451525	783.5945361890866	1.3221892238992319	1.3286891109584014	1.297589952048321	5.624033057174446e-6	8.21990331310763e-6	1.526307867255254e-27	400	416	385	1088	1039	1777
ENSG00000006837	ENSG00000006837.12	cyclin dependent kinase like 3 [Source:HGNC Symbol;Acc:HGNC:15483]	CDKL3	protein_coding	B4DX41,Q8IVW4	51265	1.1569478641360915	1.4525819988077375	103.37130853341634	1.6000836261550992	1.4847710900940332	1.29685506734802	0.002434940615739741	0.006237039661128693	4.050352915246333e-4	53	72	22	149	143	237
ENSG00000073792	ENSG00000073792.16	insulin like growth factor 2 mRNA binding protein 2 [Source:HGNC Symbol;Acc:HGNC:28867]	IGF2BP2	protein_coding	B3FTN5,B4DKT5,F8W930,Q9Y6M1	10644	4.458274396503297	4.6131037942267294	949.5529804688215	1.3203335122959068	1.3260478706174665	1.295353201265365	7.44825527624732e-6	1.0140622979997844e-5	2.1187050804698233e-26	481	499	477	1346	1193	2211
ENSG00000153982	ENSG00000153982.11	glycerophosphodiester phosphodiesterase domain containing 1 [Source:HGNC Symbol;Acc:HGNC:20883]	GDPD1	protein_coding	Q8N9F7	284161	1.663144315142811	1.8661137608375356	137.93864696354404	1.3967088555258034	1.3824305979646963	1.2952469213037194	3.3928367567291514e-4	3.0288555503987254e-4	1.9070181949821429e-7	83	64	60	181	163	377
ENSG00000025039	ENSG00000025039.15	Ras related GTP binding D [Source:HGNC Symbol;Acc:HGNC:19903]	RRAGD	protein_coding	Q9NQL2	58528	3.099312477267543	3.2677461131032133	371.08873275872037	1.3427588881174275	1.34194715859087	1.2947780019351232	4.4272321183886825e-5	6.542545717373808e-5	8.960357672936772e-15	201	168	197	414	574	897
ENSG00000204282	ENSG00000204282.4	TNRC6C antisense RNA 1 [Source:HGNC Symbol;Acc:HGNC:44360]	TNRC6C-AS1	processed_transcript	NA	100131096	-0.47155505093051914	-0.17650245802052147	32.20008886839037	1.468931993169179	1.5816628266976773	1.2940603084172408	0.014655193241377084	0.002700676332621942	0.00317321565750725	13	16	14	49	53	59
ENSG00000173432	ENSG00000173432.12	serum amyloid A1 [Source:HGNC Symbol;Acc:HGNC:10513]	SAA1	protein_coding	P0DJI8	6288	0.04731324926541357	0.49095811848745274	50.24897702893575	1.8327906192703574	1.6346479961464009	1.2936522678241063	0.011522098533953933	0.013488628962264937	0.0052102584715183	38	9	20	51	66	171
ENSG00000162687	ENSG00000162687.18	potassium sodium-activated channel subfamily T member 2 [Source:HGNC Symbol;Acc:HGNC:18866]	KCNT2	protein_coding	A9LNM6,Q6UVM3	343450	0.12164395613785992	0.3845219736194239	48.32937698433607	1.4313806333070118	1.5004753697002737	1.293320944569808	0.005331109138676957	0.001694941629865686	7.302320214647097e-4	30	19	19	72	75	94
ENSG00000196639	ENSG00000196639.6	histamine receptor H1 [Source:HGNC Symbol;Acc:HGNC:5182]	HRH1	protein_coding	P35367	3269	3.6208580090183795	3.786756738392831	533.4830356961478	1.3330634264651051	1.3378785538420948	1.2929503799386206	4.526768597011723e-5	6.666132392725326e-5	6.586406017392989e-16	285	298	233	593	852	1245
ENSG00000108854	ENSG00000108854.16	SMAD specific E3 ubiquitin protein ligase 2 [Source:HGNC Symbol;Acc:HGNC:16809]	SMURF2	protein_coding	Q96DE7,Q9HAU4	64750	5.150330316530459	5.301220225827438	1532.2338640485427	1.3124418864840814	1.3197882086578328	1.2928330845669578	3.2439637757447276e-6	4.424791470124574e-6	8.956134067421536e-36	868	779	717	2119	2096	3362
ENSG00000163697	ENSG00000163697.17	amyloid beta precursor protein binding family B member 2 [Source:HGNC Symbol;Acc:HGNC:582]	APBB2	protein_coding	B4DJ88,B4E2F2,G5E9Y1,Q5I0G1,Q92870	323	4.649301159252469	4.800969837055382	1082.0236277614727	1.3170480384176988	1.3174604888352606	1.2916081590137232	3.747239813477023e-6	6.06047519052918e-6	1.0059583115059388e-31	549	604	515	1456	1465	2471
ENSG00000161638	ENSG00000161638.11	integrin subunit alpha 5 [Source:HGNC Symbol;Acc:HGNC:6141]	ITGA5	protein_coding	B2R627,P08648	3678	6.660828187558186	6.810929148594586	4366.313539864712	1.3118120942950238	1.3170145375317428	1.2907540793859518	3.8873999267133485e-6	7.623785155609499e-6	6.408502956881967e-40	2371	2308	2068	4904	6706	10421
ENSG00000140937	ENSG00000140937.14	cadherin 11 [Source:HGNC Symbol;Acc:HGNC:1750]	CDH11	protein_coding	H3BUU9,P55287	1009	-0.06040153359247404	0.20108235017261927	41.79289021337577	1.461736463724128	1.4888396809907283	1.2905146183832543	0.0023622936683160073	7.51013919637739e-4	5.981704213984905e-4	20	20	19	53	64	99
ENSG00000128923	ENSG00000128923.11	MINDY lysine 48 deubiquitinase 2 [Source:HGNC Symbol;Acc:HGNC:26954]	FAM63B	protein_coding	Q8NBR6	54629	4.114877174130709	4.28488942155793	755.2639539635053	1.3167266329826337	1.3424623973511547	1.2902997931103906	1.455177906536544e-4	1.3994490065599502e-4	1.3290885197637925e-13	390	356	404	800	1326	1636
ENSG00000269378	ENSG00000269378.1	integrin beta 1 pseudogene 1	ITGB1P1	pseudogene	NA	NA	4.14794614875944	4.318444308042023	773.6595629226429	1.3272360302185708	1.3358896271664993	1.2846872360028962	1.1745525132958294e-4	1.6778529078431405e-4	7.890121522706351e-13	493	325	369	1180	892	1795
ENSG00000255717	ENSG00000255717.7	small nucleolar RNA host gene 1 [Source:HGNC Symbol;Acc:HGNC:32688]	SNHG1	processed_transcript	NA	23642	7.723206508177503	7.8704344529557115	9109.69362258807	1.3053913707656382	1.308003264895699	1.2833607416695378	2.681968709104975e-6	7.08527909773881e-6	2.746607294613996e-42	5146	4820	4179	12770	11473	21195
ENSG00000186814	ENSG00000186814.14	zinc finger and SCAN domain containing 30 [Source:HGNC Symbol;Acc:HGNC:33517]	ZSCAN30	protein_coding	A0A0C4DGV0,Q86W11	100101467	2.598875643452698	2.7670146578341144	261.22365145721494	1.3355405263814144	1.333174356036663	1.2833310408063061	4.1368848261003385e-5	5.799102766546887e-5	2.269194375795612e-13	135	138	127	300	389	638
ENSG00000087266	ENSG00000087266.17	SH3 domain binding protein 2 [Source:HGNC Symbol;Acc:HGNC:10825]	SH3BP2	protein_coding	P78314	6452	3.847500943604213	4.022686249313633	629.0157981694051	1.3177999417006705	1.3410864297864176	1.2816882197095023	3.015448380353027e-4	2.848091469786782e-4	2.987852562799833e-11	297	317	343	634	1119	1396
ENSG00000153291	ENSG00000153291.16	solute carrier family 25 member 27 [Source:HGNC Symbol;Acc:HGNC:21065]	SLC25A27	protein_coding	B4DHR4,O95847	9481	1.0533684557977783	1.2867936460029787	91.16502901831693	1.4612652989666597	1.4091470814662537	1.2806290041655661	7.792761805613947e-4	9.983569278045306e-4	2.6402914565366577e-5	41	36	57	109	120	251
ENSG00000106105	ENSG00000106105.14	glycyl-tRNA synthetase 1 [Source:HGNC Symbol;Acc:HGNC:4162]	GARS	protein_coding	A0A090N8G0,P41250	2617	7.810724223952653	7.961458725341222	9704.431478661143	1.2957762911930049	1.3089114015394343	1.2794675046902442	1.0378014840963456e-5	2.2247743378025144e-5	1.2286431346698273e-28	5189	5068	4778	14379	11196	22899
ENSG00000128710	ENSG00000128710.6	homeobox D10 [Source:HGNC Symbol;Acc:HGNC:5133]	HOXD10	protein_coding	P28358	3236	3.3693440948255797	3.562881313695937	455.7698260596168	1.3139873063554592	1.358572748630457	1.2783956362227693	0.0015975624994327131	9.141381856402368e-4	3.4234768808285995e-8	254	226	211	390	845	1094
ENSG00000229781	ENSG00000229781.1	RRN3 pseudogene 4 [Source:HGNC Symbol;Acc:HGNC:54536]	AC013444.1	pseudogene	NA	NA	-2.3423208024649798	-1.2522767041914726	12.735022523335482	2.9918290955218096	2.3963884947223444	1.2774757653663336	0.038975778950962124	0.0402850575340131	0.0286216981688248	7	0	4	12	18	54
ENSG00000225377	ENSG00000225377.6	NRSN2 antisense RNA 1 [Source:HGNC Symbol;Acc:HGNC:51222]	RP5-1103G7.4	antisense	NA	100507459	3.251861129118386	3.4110942198210705	410.1322983880661	1.322712425607832	1.3169822251822727	1.277307641237656	2.1536318156373028e-5	3.2133651663449404e-5	7.940777248174931e-18	212	212	209	465	598	1025
ENSG00000170965	ENSG00000170965.10	placenta enriched 1 [Source:HGNC Symbol;Acc:HGNC:9044]	PLAC1	protein_coding	Q9HBJ0	10761	-0.8647579201916102	-0.49357384720279845	25.868894595272668	1.4842927458356956	1.7149432781667167	1.2766554664522458	0.06216681624908272	0.010843057066931916	0.010973296621946705	9	14	9	52	37	38
ENSG00000179299	ENSG00000179299.17	NOP2/Sun RNA methyltransferase family member 7 [Source:HGNC Symbol;Acc:HGNC:25857]	NSUN7	protein_coding	Q8NE18	79730	0.6829501080752737	0.9060225862460511	69.54774801342523	1.4003586297341581	1.4039154113310537	1.2737748313577075	6.984748297185475e-4	4.048859009775691e-4	3.1651587133401026e-5	39	34	30	82	103	174
ENSG00000243406	ENSG00000243406.6	mitochondrial ribosomal protein S31 pseudogene 5 [Source:HGNC Symbol;Acc:HGNC:39253]	MRPS31P5	pseudogene	NA	100887750	1.1108162055868642	1.5850916606201013	113.46681382668696	2.0591166325037524	1.633567369152161	1.2717609038107398	0.0035217288929466376	0.03343651949627431	0.006590418410856265	24	105	19	166	160	272
ENSG00000115963	ENSG00000115963.13	Rho family GTPase 3 [Source:HGNC Symbol;Acc:HGNC:671]	RND3	protein_coding	B2R838,P61587	390	6.254574623060501	6.399847768673599	3284.140195604208	1.3028180454353957	1.2978396287574445	1.2715151981136115	2.3644903944075364e-6	5.113255633092644e-6	3.4230430473024683e-42	1593	1768	1744	4304	4320	7837
ENSG00000169504	ENSG00000169504.15	chloride intracellular channel 4 [Source:HGNC Symbol;Acc:HGNC:13518]	CLIC4	protein_coding	Q6FIC5,Q9Y696	25932	6.821111535752962	6.967722633111152	4868.616388632941	1.2957395363740154	1.298187462204436	1.2705448890169024	5.013374094755777e-6	1.0786029665020899e-5	7.049484468034812e-36	2427	2589	2557	5535	7492	11338
ENSG00000248323	ENSG00000248323.7	lung cancer associated transcript 1 [Source:HGNC Symbol;Acc:HGNC:48498]	LUCAT1	lincRNA	NA	100505994	3.868627648553346	4.059330887411924	645.0615453170435	1.2883377610309477	1.3481390473595525	1.269887217390998	0.0017451850634098017	0.0010741418126253527	2.4670392867724732e-8	328	320	332	564	1254	1417
ENSG00000189060	ENSG00000189060.5	H1.0 linker histone [Source:HGNC Symbol;Acc:HGNC:4714]	H1F0	protein_coding	P07305	3005	8.718162454685986	8.860540835310779	18096.45743601977	1.2917344840814984	1.2930599161909482	1.269794046183897	1.2212682130771836e-6	4.280933988028956e-6	8.474629107424534e-58	9672	8971	9602	24357	22905	43409
ENSG00000176845	ENSG00000176845.13	meteorin like, glial cell differentiation regulator [Source:HGNC Symbol;Acc:HGNC:27584]	METRNL	protein_coding	Q641Q3	284207	2.9850018637149343	3.1566626031337335	343.67362281666504	1.3214299732877761	1.327961325580572	1.2689454464180954	1.1498407045399604e-4	1.8812684446728914e-4	3.692052846907142e-11	217	174	139	399	549	766
ENSG00000145431	ENSG00000145431.11	platelet derived growth factor C [Source:HGNC Symbol;Acc:HGNC:8801]	PDGFC	protein_coding	Q9NRA1	56034	2.40116792008852	2.596956262778236	231.7578801093499	1.3311948845042016	1.3577114548990779	1.2670143617881189	0.001174370971812809	8.375046956608968e-4	3.6581839121084383e-7	112	111	127	215	419	543
ENSG00000104856	ENSG00000104856.14	RELB proto-oncogene, NF-kB subunit [Source:HGNC Symbol;Acc:HGNC:9956]	RELB	protein_coding	D6R992,Q01201	5971	5.332423757396663	5.473833700945688	1726.4995027018613	1.2856509791224644	1.2850243175722895	1.2631301521745575	1.0820673964005471e-6	1.5191634640512629e-6	3.2815432635828902e-56	940	896	872	2187	2299	4182
ENSG00000147872	ENSG00000147872.10	perilipin 2 [Source:HGNC Symbol;Acc:HGNC:248]	PLIN2	protein_coding	Q6FHZ7,Q99541	123	6.044928721447674	6.265267693474632	2989.373869831051	1.3541383292054583	1.4454557656275615	1.2621716886064551	0.0014835910067893322	0.0013983952766304468	4.371719994227295e-4	1541	1452	1339	2653	6411	5872
ENSG00000176597	ENSG00000176597.12	UDP-GlcNAc:betaGal beta-1,3-N-acetylglucosaminyltransferase 5 [Source:HGNC Symbol;Acc:HGNC:15684]	B3GNT5	protein_coding	Q9BYG0	84002	4.001465091881291	4.166275338940573	694.9842723298665	1.2970645917113575	1.3143978379231582	1.2621285154570392	1.750583299085361e-4	1.657015278150588e-4	6.895303286240444e-13	344	372	357	694	1185	1616
ENSG00000123610	ENSG00000123610.5	TNF alpha induced protein 6 [Source:HGNC Symbol;Acc:HGNC:11898]	TNFAIP6	protein_coding	P98066	7130	2.6964433610895817	2.884667529508967	284.1571251924346	1.2982692200913013	1.3450890943284468	1.2603121719191537	0.0011341549529989222	7.861159480020105e-4	1.4371540675871148e-7	148	128	156	282	530	599
ENSG00000137507	ENSG00000137507.11	leucine rich repeat containing 32 [Source:HGNC Symbol;Acc:HGNC:4161]	LRRC32	protein_coding	A0A024R5J7,Q14392	2615	0.3160466130048358	0.5815286067503991	55.5068414349742	1.4719043513586272	1.4634034080948553	1.2588477705025514	0.0035534926910960403	0.0027744429037776623	8.427098011268868e-4	20	36	23	88	69	124
ENSG00000168209	ENSG00000168209.5	DNA damage inducible transcript 4 [Source:HGNC Symbol;Acc:HGNC:24944]	DDIT4	protein_coding	A0A024QZQ6,Q9NX09	54541	8.368890726143443	8.542276117883434	14512.046359903123	1.3144738657490729	1.3484789812244535	1.2572669517521475	1.5060142784925978e-4	2.6631099935984094e-4	6.141326637323676e-7	8604	6955	6564	16865	26661	26727
ENSG00000074935	ENSG00000074935.14	tubulin epsilon 1 [Source:HGNC Symbol;Acc:HGNC:20775]	TUBE1	protein_coding	Q9UJT0	51175	3.074090686545726	3.2454435048090993	365.9856788909192	1.3088058278341343	1.3201057735777677	1.256935261548	2.590944293893477e-4	2.817294223402129e-4	6.191892290133971e-10	176	177	209	560	402	871
ENSG00000130827	ENSG00000130827.6	plexin A3 [Source:HGNC Symbol;Acc:HGNC:9101]	PLXNA3	protein_coding	P51805	55558	3.838282260675951	4.0076181936144355	621.2195100322708	1.3049408836003427	1.3143430567815533	1.2563533229526267	3.5739159624464717e-4	2.5212608843957584e-4	1.5341340453087932e-11	345	321	297	572	964	1697
ENSG00000080298	ENSG00000080298.15	regulatory factor X3 [Source:HGNC Symbol;Acc:HGNC:9984]	RFX3	protein_coding	P48380	5991	2.9848138189812943	3.1463256123111067	341.54858449493156	1.297022118516279	1.3074728911356106	1.2548831562551148	7.576733299347923e-5	1.0928448395780931e-4	1.898958864808117e-12	160	196	172	419	532	732
ENSG00000027075	ENSG00000027075.15	protein kinase C eta [Source:HGNC Symbol;Acc:HGNC:9403]	PRKCH	protein_coding	P24723	5583	3.767274479696467	3.9213729227502254	586.6227840229514	1.2815333667961581	1.2943847999450118	1.2517563348143355	4.5322260698267645e-5	5.479932137311585e-5	6.406855790405576e-16	325	317	274	857	687	1378
ENSG00000151490	ENSG00000151490.15	protein tyrosine phosphatase receptor type O [Source:HGNC Symbol;Acc:HGNC:9678]	PTPRO	protein_coding	A0A024RAS0,A0A024RAS9,Q16827	5800	-0.39947688535314735	-0.11316459179551897	33.84189730271721	1.427245079007382	1.543879417610837	1.250937450105042	0.01889441790182337	0.0036279549165856573	0.004050822483133896	13	16	17	51	57	59
ENSG00000243137	ENSG00000243137.8	pregnancy specific beta-1-glycoprotein 4 [Source:HGNC Symbol;Acc:HGNC:9521]	PSG4	protein_coding	B3KQL2,Q00888,Q6P520,Q96QL5	5672	0.5229514627244815	0.7698243060145461	62.79444948303715	1.4412759995941364	1.4148852655558135	1.250691886108475	0.00204952677163214	0.0012170488804922838	2.4906773787573155e-4	27	29	36	84	72	175
ENSG00000204311	ENSG00000204311.15	pejvakin [Source:HGNC Symbol;Acc:HGNC:29502]	DFNB59	protein_coding	A0PK15,Q0ZLH3	494513	1.6058489033724128	1.7964290786317145	132.20529381441096	1.3298843910183442	1.3452826443463575	1.250655333366941	3.920244853704e-4	4.592589296381567e-4	8.804576919146479e-7	86	64	52	181	189	285
ENSG00000115380	ENSG00000115380.20	EGF containing fibulin extracellular matrix protein 1 [Source:HGNC Symbol;Acc:HGNC:3218]	EFEMP1	protein_coding	A0A0S2Z3V1,A0A0S2Z4F1,B2R6M6,Q12805	2202	3.526262135434313	3.680298051122918	495.65499553468686	1.2984424450845333	1.2921703198837442	1.2505201980401748	2.407273225921396e-5	5.231533504495334e-5	2.2557996661410177e-16	241	292	240	673	627	1178
ENSG00000027697	ENSG00000027697.15	interferon gamma receptor 1 [Source:HGNC Symbol;Acc:HGNC:5439]	IFNGR1	protein_coding	A0A0S2Z3Y2,P15260	3459	6.269366455226305	6.407137257886742	3301.166638217551	1.2704101902872609	1.2709560342504513	1.2494712537190316	9.90936338994498e-7	2.066599738577666e-6	8.712944756228802e-60	1804	1791	1618	4352	4354	7684
ENSG00000147162	ENSG00000147162.14	O-linked N-acetylglucosamine (GlcNAc) transferase [Source:HGNC Symbol;Acc:HGNC:8127]	OGT	protein_coding	O15294	8473	8.49322089757921	8.629233311971666	15415.932813348969	1.266482777682559	1.2674703259134008	1.2477396042270656	6.784193417214145e-7	2.511699813530519e-6	2.5022767440914407e-76	8318	8232	7823	20506	20075	35902
ENSG00000169554	ENSG00000169554.21	zinc finger E-box binding homeobox 2 [Source:HGNC Symbol;Acc:HGNC:14881]	ZEB2	protein_coding	O60315	9839	3.84023268146996	3.9970502553483014	617.7519180278915	1.317431882773936	1.292118530577025	1.247505961588305	3.5746600480720445e-5	9.077846421289554e-5	3.8627257253695296e-15	270	370	322	731	867	1522
ENSG00000139132	ENSG00000139132.14	FYVE, RhoGEF and PH domain containing 4 [Source:HGNC Symbol;Acc:HGNC:19125]	FGD4	protein_coding	B7Z493,B7Z8F9,E9PJX4,F8W1R0,Q49A55,Q96M96	121512	3.564843203312752	3.715526915912423	507.55005078757347	1.2898081911296817	1.2846078607300504	1.2469536546307165	1.8065765835614655e-5	3.128075847534461e-5	6.216018595121551e-19	264	286	246	580	741	1235
ENSG00000196867	ENSG00000196867.8	ZFP28 zinc finger protein [Source:HGNC Symbol;Acc:HGNC:17801]	ZFP28	protein_coding	Q8NHY6	140612	3.448319606370206	3.6000304009089983	469.12244133680156	1.2776742037369837	1.2883991522083462	1.245845864665436	2.9520354698820806e-5	4.748703610852497e-5	3.249522161726265e-16	234	233	265	622	678	996
ENSG00000129675	ENSG00000129675.16	Rac/Cdc42 guanine nucleotide exchange factor 6 [Source:HGNC Symbol;Acc:HGNC:685]	ARHGEF6	protein_coding	B7Z3C7,Q15052,Q8N4Q3	9459	0.07879273893633981	0.36777285220464434	46.47332366883385	1.4798845419381152	1.4629078268725673	1.2448264562526814	0.005113153404955357	0.0021539963916250887	0.001260283322932617	25	25	17	46	69	136
ENSG00000131711	ENSG00000131711.15	microtubule associated protein 1B [Source:HGNC Symbol;Acc:HGNC:6836]	MAP1B	protein_coding	A2BDK6,P46821,Q6PJD3,Q86X89	4131	8.24550292369269	8.383045439895794	12998.268915571842	1.2630529695432504	1.2677561385449758	1.2439424677838502	1.863467510346897e-6	5.388064903640949e-6	4.0445316923452294e-49	7026	6893	6626	16960	19051	27252
ENSG00000244567	NA	NA	AC096772.6	lincRNA	NA	NA	0.7658058976670794	0.9854960898252297	74.01689470298011	1.3935139223710191	1.3829129477610542	1.243834799725736	9.95543244809096e-4	9.174211237548601e-4	7.393934257823211e-5	30	45	35	92	112	170
ENSG00000203326	ENSG00000203326.12	zinc finger protein 525 [Source:HGNC Symbol;Acc:HGNC:29423]	ZNF525	protein_coding	J3KR51,J3KR62	170958	-1.7994213479187082	-0.8226470213266326	17.731041798857373	2.3659890530144874	2.3029844226723655	1.2412604637377718	0.11582507431006205	0.037822339352412436	0.028416107755210893	2	4	10	6	32	81
ENSG00000196878	ENSG00000196878.15	laminin subunit beta 3 [Source:HGNC Symbol;Acc:HGNC:6490]	LAMB3	protein_coding	A0A0S2Z3R6,Q13751	3914	5.857849950027207	5.994821055057865	2479.187835627153	1.2610094720430332	1.2635190153118958	1.240531207562201	1.568119092666484e-6	2.5889768024036265e-6	4.134626605127362e-51	1370	1314	1246	2961	3642	5681
ENSG00000187735	ENSG00000187735.14	transcription elongation factor A1 [Source:HGNC Symbol;Acc:HGNC:11612]	TCEA1	protein_coding	B7Z4W0,P23193	6917	7.236139406374836	7.37494474669598	6461.502538896713	1.2650370871412753	1.2644156897608474	1.2391148533670873	4.019752185312701e-6	1.0183872515052527e-5	2.1482706432459647e-35	3403	3153	3659	8939	8374	14445
ENSG00000120217	ENSG00000120217.14	CD274 molecule [Source:HGNC Symbol;Acc:HGNC:17635]	CD274	protein_coding	Q0GN75,Q9NZQ7	29126	1.2073380661544115	1.4478510762259964	103.25728444573977	1.4514154682258593	1.3966866099858095	1.2383670475127913	0.0016541614429037986	0.00344240100908363	1.9930394762710646e-4	45	34	73	156	129	234
ENSG00000006652	ENSG00000006652.14	interferon related developmental regulator 1 [Source:HGNC Symbol;Acc:HGNC:5456]	IFRD1	protein_coding	A4D0U1,O00458	3475	6.00325222176592	6.144575311865116	2751.096829941652	1.2715609230476506	1.2669597312170477	1.2381963886839218	6.474119975769258e-6	1.362489375598871e-5	1.2512446618850464e-29	1690	1470	1207	3642	3511	6562
ENSG00000196083	ENSG00000196083.10	interleukin 1 receptor accessory protein [Source:HGNC Symbol;Acc:HGNC:5995]	IL1RAP	protein_coding	A8K6K4,Q9NPH3	3556	3.1791884537830106	3.347842074925374	392.95676041424105	1.267620754097603	1.303480342895756	1.2376779029338751	4.452825636832728e-4	3.6139189622721714e-4	1.4764451583244677e-9	214	218	179	407	697	835
ENSG00000116285	ENSG00000116285.13	ERBB receptor feedback inhibitor 1 [Source:HGNC Symbol;Acc:HGNC:18185]	ERRFI1	protein_coding	B3KTV8,I6S2Y9,Q9UJM3	54206	7.150911410411783	7.399261569732725	6566.784209534432	1.364468462576939	1.4935061744947413	1.2372779653766852	0.002816104284763885	0.0027944035015649783	0.0027251776550805654	3177	3110	2987	6293	15190	10556
ENSG00000105246	ENSG00000105246.6	Epstein-Barr virus induced 3 [Source:HGNC Symbol;Acc:HGNC:3129]	EBI3	protein_coding	Q14213	10148	2.5628807580267385	2.7196332532078125	252.9966122718612	1.2851204347420078	1.2865294900899216	1.236242997686183	4.166553477162707e-5	6.056906767637471e-5	1.3281028165552537e-12	133	132	131	340	320	606
ENSG00000119801	ENSG00000119801.13	yippee like 5 [Source:HGNC Symbol;Acc:HGNC:18329]	YPEL5	protein_coding	P62699	51646	6.695937194752515	6.835764332667334	4442.619543901988	1.2668225215346332	1.2611072107309687	1.235122384813099	6.891531588764599e-6	1.5652446404025915e-5	2.257945393194619e-31	2650	2481	1940	5159	6246	10920
ENSG00000155304	ENSG00000155304.6	heat shock protein family A (Hsp70) member 13 [Source:HGNC Symbol;Acc:HGNC:11375]	HSPA13	protein_coding	A0A140VK72,P48723	6782	5.432882906175782	5.570737674592296	1847.8793477432323	1.2527483893080835	1.2598648782061403	1.2332348891705562	4.0108823417706435e-6	5.5573979271125175e-6	2.870579394922346e-34	1010	1017	905	2459	2625	3909
ENSG00000075651	ENSG00000075651.16	phospholipase D1 [Source:HGNC Symbol;Acc:HGNC:9067]	PLD1	protein_coding	Q13393,Q59EA4	5337	5.490349686467995	5.629779882561976	1924.6576932750838	1.261469948857734	1.2613571149503957	1.2328596014986288	4.967735758807926e-6	8.903582529943902e-6	2.1957371425026135e-31	1082	1101	873	2426	2790	4232
ENSG00000141968	ENSG00000141968.8	vav guanine nucleotide exchange factor 1 [Source:HGNC Symbol;Acc:HGNC:12657]	VAV1	protein_coding	A0A0A0MR07,B2R8B5,P15498,Q96D37	7409	3.7475271829073677	3.895922374205653	575.9570094189063	1.274795019488858	1.2715916746783873	1.232266554536767	2.3536610850829262e-5	4.068198740745287e-5	1.6014025225475863e-17	337	263	310	774	704	1409
ENSG00000163739	ENSG00000163739.5	C-X-C motif chemokine ligand 1 [Source:HGNC Symbol;Acc:HGNC:4602]	CXCL1	protein_coding	P09341	2919	6.161535590538761	6.3048683102904715	3073.244739660784	1.2662786241950594	1.2651516657151962	1.231959948923381	1.835866712912096e-5	3.217518657380013e-5	9.861440142006334e-24	1527	1592	1738	3743	3702	8302
ENSG00000173918	ENSG00000173918.15	C1q and TNF related 1 [Source:HGNC Symbol;Acc:HGNC:14324]	C1QTNF1	protein_coding	A0A0C4DFP7,Q9BXJ1	114897	6.705733493927065	6.8402198375916985	4458.924884780634	1.2533982201872529	1.2553550547375125	1.2318128277826645	1.1704029027216354e-6	2.5889768024036265e-6	2.5917751462012092e-55	2450	2272	2368	5997	5898	10027
ENSG00000143367	ENSG00000143367.16	tuftelin 1 [Source:HGNC Symbol;Acc:HGNC:12422]	TUFT1	protein_coding	B7Z4Y1,Q9NNX1	7286	5.692534385018591	5.830246763872529	2212.357977803307	1.2537247164574414	1.2589054362686647	1.2303942693033725	4.0771428407329705e-6	6.337133589991899e-6	3.053915375091586e-34	1199	1150	1162	3076	2726	5142
ENSG00000169891	ENSG00000169891.18	RALBP1 associated Eps domain containing 2 [Source:HGNC Symbol;Acc:HGNC:9963]	REPS2	protein_coding	Q8NFH8	9185	2.874607322851693	3.0435346668642667	317.3034980170658	1.2766638237323584	1.2976065845445472	1.230147464870818	3.564502580531084e-4	3.376570954290201e-4	2.9112323215092192e-9	194	149	153	322	540	723
ENSG00000243444	NA	NA	PALM2	protein_coding	NA,Q8IXS6,Q9Y2D5	445815	-0.38145782707593345	0.0026082099274480643	36.75645226238631	1.6192163936599056	1.62343796682461	1.2296902381675197	0.02707985741290331	0.015026444936729336	0.009857603701725655	11	27	10	46	75	63
ENSG00000196776	ENSG00000196776.16	CD47 molecule [Source:HGNC Symbol;Acc:HGNC:1682]	CD47	protein_coding	A0A0A1TSG4,Q08722	961	6.017043668579624	6.153847856450959	2768.2111554005714	1.2501232743678456	1.2537718307534094	1.2272678724456527	4.324759827241676e-6	7.610408397348861e-6	3.359538802049399e-36	1553	1522	1337	3161	4179	6383
ENSG00000029153	ENSG00000029153.14	aryl hydrocarbon receptor nuclear translocator like 2 [Source:HGNC Symbol;Acc:HGNC:18984]	ARNTL2	protein_coding	Q8WYA1	56938	5.991146645253202	6.12532719061074	2714.429085028154	1.250280019653692	1.2500785966138879	1.227243110469217	1.5829070676320387e-6	2.9262291926572853e-6	2.950209882383885e-50	1426	1471	1428	3284	3914	6214
ENSG00000105793	ENSG00000105793.16	GTP binding protein 10 [Source:HGNC Symbol;Acc:HGNC:25106]	GTPBP10	protein_coding	A4D1E9	101927446,85865	4.8983970251956706	5.03653377117552	1274.5808670730598	1.2541537369209328	1.2546521482843327	1.2263735870069024	4.992355598538315e-6	7.331290399707818e-6	8.617669020823422e-30	700	625	702	1718	1607	2993
ENSG00000184575	ENSG00000184575.12	exportin for tRNA [Source:HGNC Symbol;Acc:HGNC:12826]	XPOT	protein_coding	O43592	11260	7.751911607179695	7.887494209849408	9218.277141384491	1.2500586562479126	1.2518286292887046	1.2233194269903231	3.5539920405005254e-6	9.136596483079182e-6	1.2694296232674874e-38	4799	5194	4680	12631	11332	21722
ENSG00000234456	ENSG00000234456.8	MAGI2 antisense RNA 3 [Source:HGNC Symbol;Acc:HGNC:40862]	MAGI2-AS3	processed_transcript	NA	100505881	-0.21656496751547163	0.1038534236648148	39.009158287573364	1.5669924909000816	1.5167975494838506	1.221858142375991	0.007746984858619513	0.006438682363356153	0.004592272704057444	12	27	15	45	68	88
ENSG00000154359	ENSG00000154359.13	LON peptidase N-terminal domain and ring finger 1 [Source:HGNC Symbol;Acc:HGNC:26302]	LONRF1	protein_coding	Q17RB8	91694	4.154981903644623	4.295467768548247	761.3203799564651	1.2532208812362386	1.2540248419581737	1.2217495377878504	9.73037270025943e-6	1.7485759601822898e-5	1.1100300368060784e-22	378	431	400	959	1097	1678
ENSG00000198380	ENSG00000198380.13	glutamine--fructose-6-phosphate transaminase 1 [Source:HGNC Symbol;Acc:HGNC:4241]	GFPT1	protein_coding	Q06210	2673	6.980381578729512	7.112092814691223	5384.294504659232	1.2418470731029694	1.242947393167614	1.2216829954694044	1.0820673964005471e-6	2.6199665123240693e-6	3.4938653646835035e-58	2942	2768	2901	7157	7179	12071
ENSG00000248049	ENSG00000248049.7	UBA6 antisense RNA 1 (head to head) [Source:HGNC Symbol;Acc:HGNC:49083]	UBA6-AS1	antisense	NA	550112	3.84738323745935	4.00176700767594	620.900175379739	1.2492967578486762	1.2704226018723963	1.2191069658944802	1.5218217454021754e-4	1.775228498616939e-4	6.840033188260437e-12	336	364	280	957	711	1372
ENSG00000138669	ENSG00000138669.9	protein kinase cGMP-dependent 2 [Source:HGNC Symbol;Acc:HGNC:9416]	PRKG2	protein_coding	A0A140VJM3,B4DLF9,B7ZA25,Q13237	5593	1.7188538600307457	1.9087814571586998	142.9319530065565	1.2745650065058005	1.3234252597745289	1.2178692217949518	0.0014845696882865684	8.656330856444636e-4	5.6103990467289284e-06	79	72	69	143	259	308
ENSG00000271948	NA	NA	RP11-242F4.2	lincRNA	NA	NA	-1.3690826938775136	-0.87850205722766594	19.091277506061093	1.796270673533335	1.8328420656355686	1.2163784396698645	0.049239060681282844	0.021249562322164597	0.021492639501351038	3	9	10	26	40	32
ENSG00000176222	ENSG00000176222.9	zinc finger protein 404 [Source:HGNC Symbol;Acc:HGNC:19417]	ZNF404	protein_coding	Q494X3	342908	-0.2824454549580201	0.02022348843020882	36.760062686508746	1.489808140164098	1.4950745848171645	1.2157737714744312	0.008583206448950357	0.004571366040752031	0.004027259940812002	23	19	10	47	61	79
ENSG00000129946	ENSG00000129946.10	SHC adaptor protein 2 [Source:HGNC Symbol;Acc:HGNC:29869]	SHC2	protein_coding	P98077	25759	1.7394257787852065	1.927647415938963	143.87998504091792	1.3206287163928578	1.3067148568679674	1.21561243131017	6.807021422276184e-4	4.937643178532392e-4	1.1225025909765842e-6	82	75	67	143	208	398
ENSG00000147905	ENSG00000147905.17	zinc finger CCHC-type containing 7 [Source:HGNC Symbol;Acc:HGNC:26209]	ZCCHC7	protein_coding	Q05DN1,Q8N3Z6	84186	4.9098807819158425	5.046299671482869	1282.9871841400777	1.2479769186531526	1.2441294543939714	1.2153580890278708	5.2250020772883755e-6	8.903582529943902e-6	3.0565811235740805e-29	693	622	735	1542	1844	2955
ENSG00000180938	ENSG00000180938.6	zinc finger protein 572 [Source:HGNC Symbol;Acc:HGNC:26758]	ZNF572	protein_coding	Q7Z3I7	137209	1.0747242623323634	1.3222563684089517	93.32652720480738	1.4715421149014265	1.3781101679536099	1.2152839055923248	0.0019428037190108818	0.0032511602448617853	2.7391170760676127e-4	36	38	65	108	116	271
ENSG00000251022	ENSG00000251022.6	THAP9 antisense RNA 1 [Source:HGNC Symbol;Acc:HGNC:44172]	THAP9-AS1	antisense	NA	100499177	4.678648849775888	4.820035548378669	1096.0394443478203	1.251613587427446	1.2496960145157339	1.214064413347867	2.4009227732897383e-5	2.9818700037337076e-5	7.511882620695761e-20	567	560	619	1462	1275	2776
ENSG00000256124	ENSG00000256124.6	long intergenic non-protein coding RNA 1152 [Source:HGNC Symbol;Acc:HGNC:16752]	RP11-84E24.3	lincRNA	NA	102606463	-0.3437146170147565	0.07857457018825212	38.54204141168068	1.6801673373112938	1.6202473325464313	1.2123357727849438	0.026738174197912454	0.01858652432427248	0.01134047696542847	22	23	6	75	39	84
ENSG00000197461	ENSG00000197461.13	platelet derived growth factor subunit A [Source:HGNC Symbol;Acc:HGNC:8799]	PDGFA	protein_coding	P04085	5154	4.7888311438705955	4.931043719077422	1183.9455025179732	1.2420757300242564	1.2495774246687739	1.2123087530794838	3.074213298469675e-5	3.957928954923276e-5	4.051319519076095e-19	662	678	551	1295	1877	2676
ENSG00000157224	ENSG00000157224.16	claudin 12 [Source:HGNC Symbol;Acc:HGNC:2034]	CLDN12	protein_coding	B2R687,P56749	102723899,9069	5.547243061452816	5.683888209827984	1997.6953818338502	1.2438763694375743	1.2425194084210125	1.21148650484964	8.151290098143062e-6	1.4950356769346178e-5	1.5562079871882592e-27	1077	1179	943	2301	2984	4591
ENSG00000171055	ENSG00000171055.15	fasciculation and elongation protein zeta 2 [Source:HGNC Symbol;Acc:HGNC:3660]	FEZ2	protein_coding	Q9UHY8	9637	6.674004505250126	6.802176391259532	4341.46686705802	1.2278337456501867	1.227900272921776	1.208351632539471	6.984994398056057e-7	1.5938973969736212e-06	4.4454315511323304e-80	2512	2272	2223	5273	5985	10232
ENSG00000182752	ENSG00000182752.10	pappalysin 1 [Source:HGNC Symbol;Acc:HGNC:8602]	PAPPA	protein_coding	B4DTA8,Q13219,Q7Z613	5069	8.361787845487857	8.503832584413042	14142.612944740526	1.2189591614633786	1.2438560221845238	1.2080104187189156	5.542785463445647e-5	1.0246945242863305e-4	1.5605236151467663e-18	7894	7471	7247	21832	18864	26037
ENSG00000066185	ENSG00000066185.13	zinc finger MYND-type containing 12 [Source:HGNC Symbol;Acc:HGNC:21192]	ZMYND12	protein_coding	B4DX70,Q9H0C1	84217	-0.6037960193982292	-0.3189893044484353	28.92604505455612	1.4066683154143858	1.52129940158103	1.2066550425876805	0.016804831434365692	0.003434448735814779	0.006150602418650191	15	13	12	46	43	55
ENSG00000011422	ENSG00000011422.12	plasminogen activator, urokinase receptor [Source:HGNC Symbol;Acc:HGNC:9053]	PLAUR	protein_coding	M0R1I2,Q03405	5329	5.830898843072722	5.9707600700744825	2437.738077306628	1.2253186438881696	1.2406387164211026	1.204680824892816	3.6324102157759004e-5	5.156932428209473e-5	4.08496155135082e-20	1404	1329	1179	2580	3991	5423
ENSG00000150907	ENSG00000150907.10	forkhead box O1 [Source:HGNC Symbol;Acc:HGNC:3819]	FOXO1	protein_coding	Q12778	2308	3.330719028751115	3.479295616810749	431.05572684978114	1.260313186077592	1.251815004681876	1.203600657255027	5.201097385598219e-5	1.1668889931255126e-4	6.854452782469919e-13	196	255	233	585	561	973
ENSG00000173068	ENSG00000173068.18	basonuclin 2 [Source:HGNC Symbol;Acc:HGNC:30988]	BNC2	protein_coding	B4DR27,Q5H9S4,Q6ZN30	54796	3.93386849187888	4.078982938664111	654.4028719235235	1.2276909829565563	1.246269586625569	1.2010960444914045	8.556165219878406e-5	8.969612948127668e-5	2.1437722925098277e-14	362	354	330	696	1076	1447
ENSG00000156171	ENSG00000156171.14	DNA damage regulated autophagy modulator 2 [Source:HGNC Symbol;Acc:HGNC:28769]	DRAM2	protein_coding	A0A024R0B7,Q6UX65	128338	5.192759570839121	5.32410165254164	1556.2174840984937	1.2258145700060517	1.2268642082487076	1.2006231093668387	3.5362624904672492e-6	5.382271786930986e-6	2.4560558688019785e-35	891	873	749	1858	2254	3540
ENSG00000120051	ENSG00000120051.15	cilia and flagella associated protein 58 [Source:HGNC Symbol;Acc:HGNC:26676]	CCDC147	protein_coding	Q5T655	159686	-0.5492548206268287	-0.06492872039388155	34.71885262991461	1.90700519849296	1.6808471932236586	1.1991028333821152	0.02000677308747979	0.024422921753209054	0.0157131101111523	15	4	25	45	65	69
ENSG00000178105	ENSG00000178105.11	DEAD-box helicase 10 [Source:HGNC Symbol;Acc:HGNC:2735]	DDX10	protein_coding	Q13206	1662	5.759221514170772	5.897793357695246	2318.8505130424137	1.220673344074075	1.2349670777882258	1.1990857514128601	3.934594216059545e-5	5.090135062682742e-5	3.523056762243213e-19	1284	1175	1264	3385	2560	5517
ENSG00000235884	ENSG00000235884.4	long intergenic non-protein coding RNA 941 [Source:HGNC Symbol;Acc:HGNC:48635]	LINC00941	lincRNA	NA	NA	3.512166025298519	3.65109944407931	485.2260915122449	1.2426926817178352	1.233861669703968	1.1989704243391828	1.4604337821979666e-5	2.4103938451234213e-5	2.2090341122092455e-19	261	265	254	580	639	1216
ENSG00000187800	ENSG00000187800.13	platelet endothelial aggregation receptor 1 [Source:HGNC Symbol;Acc:HGNC:33631]	PEAR1	protein_coding	Q5VY43	375033	3.0088649732282584	3.1523915937688622	342.772162430388	1.2375739403262866	1.2423597178538188	1.198698225008911	2.8835240326431374e-5	4.498307483371835e-5	1.106348850720499e-14	195	182	172	462	427	808
ENSG00000226200	ENSG00000226200.7	SGMS1 antisense RNA 1 [Source:HGNC Symbol;Acc:HGNC:49683]	RP11-50E11.3	antisense	NA	NA	1.9422857581530804	2.112149675736061	164.7698406471657	1.2906814572417635	1.275114071618378	1.198232853201176	2.5189492930687354e-4	3.3137045258521013e-4	1.2941142261393378e-7	78	98	83	220	197	414
ENSG00000031698	ENSG00000031698.13	seryl-tRNA synthetase 1 [Source:HGNC Symbol;Acc:HGNC:10537]	SARS	protein_coding	P49591,Q0VGA5,Q5T5C7	6301	7.1052326177844805	7.237752028389991	5875.365423995018	1.2189939632187194	1.2264577466219635	1.1979019048195738	9.428826843847436e-6	1.943919694680969e-5	5.253007006803971e-28	3369	2916	3194	8332	6891	13670
ENSG00000155158	ENSG00000155158.20	tetratricopeptide repeat domain 39B [Source:HGNC Symbol;Acc:HGNC:23704]	TTC39B	protein_coding	Q5VTQ0	158219	3.211465120522391	3.353820058085699	395.17700057537974	1.2185828270879837	1.242723715477515	1.1970810750005907	4.5322260698267645e-5	5.506514564446117e-5	2.3812389037384176e-14	236	204	193	542	546	823
ENSG00000271943	ENSG00000271943.2	tropomyosin 4 (TPM4) pseudogene	RP11-222K16.1	lincRNA	NA	NA	-0.24396149655419128	0.07605824152048825	38.35105965228454	1.412291851408386	1.5213492063925051	1.196866126310889	0.02925944310921086	0.007978409152806258	0.0068910400643822905	16	20	17	74	32	91
ENSG00000257698	ENSG00000257698.2	GIHCG inhibitor of miR-200b/200a/429 expression [Source:HGNC Symbol;Acc:HGNC:52649]	RP11-620J15.3	lincRNA	NA	100506844	2.976417135363139	3.12879512032123	336.806829489811	1.2552095941954289	1.2504553093278443	1.1963581508264458	1.1731845764646821e-4	1.4723838606451377e-4	3.8620508003718733e-11	202	156	180	454	386	855
ENSG00000111224	ENSG00000111224.14	poly(ADP-ribose) polymerase family member 11 [Source:HGNC Symbol;Acc:HGNC:1186]	PARP11	protein_coding	Q9NR21	57097	2.5356004733706254	2.6846692891925006	246.99704001728838	1.2466897750320445	1.2479681544838448	1.1959309305258923	4.5885209135750633e-5	8.139103100751307e-5	9.018482146505027e-12	130	144	120	314	339	566
ENSG00000136147	ENSG00000136147.18	PHD finger protein 11 [Source:HGNC Symbol;Acc:HGNC:17024]	PHF11	protein_coding	B4DDL5,Q9UIL8	51131	3.368430846360323	3.515283148946285	441.031589253407	1.2594466336707837	1.240309238112787	1.1945398776892264	5.609799775038261e-5	9.754985869970846e-5	1.5895038502654737e-13	229	267	211	521	559	1158
ENSG00000169242	ENSG00000169242.12	ephrin A1 [Source:HGNC Symbol;Acc:HGNC:3221]	EFNA1	protein_coding	P20827	1942	6.495989813812415	6.643101565566136	3887.2056354592914	1.2096459753834967	1.2387724877546713	1.1939913456350644	1.6874959450046477e-4	2.4579360782989813e-4	3.934115762818183e-14	2216	2196	1831	3937	6859	8120
ENSG00000106948	ENSG00000106948.16	AT-hook transcription factor [Source:HGNC Symbol;Acc:HGNC:24108]	AKNA	protein_coding	Q64FY1,Q7Z591	80709	4.210241663885034	4.34923452826065	790.2481510780503	1.225438627727992	1.2323190751173712	1.1937193669463038	3.453735429592856e-5	4.2240029477702535e-5	2.9213016143932256e-17	445	447	380	1110	915	1886
ENSG00000249867	ENSG00000249867.6	long intergenic non-protein coding RNA 2742 [Source:HGNC Symbol;Acc:HGNC:54259]	RP11-115J23.1	lincRNA	NA	105376603	-0.6944293205878951	-0.28271635647320903	28.879058102371484	1.5761880435970823	1.6264942511673621	1.1933529193373966	0.04225453737603253	0.012840586289540237	0.013475828038350712	15	8	15	52	22	83
ENSG00000078177	ENSG00000078177.14	NEDD4 binding protein 2 [Source:HGNC Symbol;Acc:HGNC:29851]	N4BP2	protein_coding	B2ZZ87,Q86UW6	55728	4.406019387457828	4.545938990022772	906.548336187404	1.2238859081074553	1.2326753163073028	1.1917368982717476	4.845829251933631e-5	6.464207111683097e-5	4.102752656926417e-16	449	478	526	1092	1421	1867
ENSG00000245522	ENSG00000245522.2	long intergenic non-protein coding RNA 2709 [Source:HGNC Symbol;Acc:HGNC:54226]	RP11-540A21.2	lincRNA	NA	440028	1.8239912846307966	2.010441152642423	154.32516104728452	1.247196340349017	1.3046803919745324	1.1908111976528608	0.0027685835317585693	0.0015829547778823368	1.8648500271496045e-5	67	80	91	183	275	283
ENSG00000067082	ENSG00000067082.15	Kruppel like factor 6 [Source:HGNC Symbol;Acc:HGNC:2235]	KLF6	protein_coding	D3GC14,Q99612	1316	6.597830773527903	6.723142002389981	4110.320349380632	1.212091022415032	1.2114627523000316	1.1906613954769776	1.0675055156833764e-6	2.3996425856019152e-6	4.8313245958337285e-63	2219	2265	2190	5028	5747	9383
ENSG00000138448	ENSG00000138448.12	integrin subunit alpha V [Source:HGNC Symbol;Acc:HGNC:6150]	ITGAV	protein_coding	P06756	3685	8.522755338685567	8.65286169179162	15673.336339295189	1.2063013010566133	1.2166205885172	1.1903578032476827	9.280465014208195e-6	2.2041070293022533e-5	1.3649605727516803e-29	8600	8508	8281	19736	24181	30957
ENSG00000244115	ENSG00000244115.1	DNAJC25-GNG10 readthrough [Source:HGNC Symbol;Acc:HGNC:37501]	DNAJC25-GNG10	protein_coding	A0A024R161,Q9H1X3	552891	4.021241092458945	4.160941634275997	693.5715344162953	1.2035930739332699	1.2319743798112077	1.189422190347156	7.341210321748815e-5	6.534804567576494e-5	3.0762923083382157e-15	401	360	355	831	1117	1386
ENSG00000160182	ENSG00000160182.3	trefoil factor 1 [Source:HGNC Symbol;Acc:HGNC:11755]	TFF1	protein_coding	P04155	7031	1.6148953538663426	1.8950409551199507	140.58374330943198	1.3746941659303877	1.3964834112210731	1.18885255159428	0.01961093348610757	0.012043425322727608	0.0011740815633745297	62	53	93	93	276	369
ENSG00000163395	ENSG00000163395.17	immunoglobulin like and fibronectin type III domain containing 1 [Source:HGNC Symbol;Acc:HGNC:24607]	IGFN1	protein_coding	Q86VF2	91156	0.778436303286199	0.987209415879739	74.11494297082864	1.3230547103480137	1.33336952943203	1.1876698858586057	0.0017655055361066427	0.0011425721399663227	1.7759748947131695e-4	36	34	43	111	84	178
ENSG00000187193	ENSG00000187193.9	metallothionein 1X [Source:HGNC Symbol;Acc:HGNC:7405]	MT1X	protein_coding	A0A140VJP8,P80297	4501	4.554722364636317	4.8850405738927805	1145.0595191569582	1.3803481590011062	1.6029222380034078	1.1873521389710535	0.02538425427281968	0.009860352597911537	0.012313600988946039	547	492	492	672	2922	2335
ENSG00000162927	ENSG00000162927.14	pseudouridine synthase 10 [Source:HGNC Symbol;Acc:HGNC:26505]	PUS10	protein_coding	A8K6R4,Q3MIT2	150962	2.742783508858108	2.8925949032091762	285.4830111004115	1.2380357368507553	1.2414208067184993	1.1869856276810502	9.282132291627706e-5	1.2689027116181167e-4	3.949817453997972e-11	164	160	134	313	436	669
ENSG00000099860	ENSG00000099860.9	growth arrest and DNA damage inducible beta [Source:HGNC Symbol;Acc:HGNC:4096]	GADD45B	protein_coding	K7EPQ8,O75293	4616	5.702919780624973	5.8285622584879295	2209.5869068416036	1.2077370565880645	1.2086057825003134	1.1859195518463372	1.4209280770038401e-6	2.4810531533768476e-6	1.1454839880592068e-49	1320	1177	1104	2830	2952	5034
ENSG00000101213	ENSG00000101213.7	protein tyrosine kinase 6 [Source:HGNC Symbol;Acc:HGNC:9617]	PTK6	protein_coding	Q13882	5753	2.564832199534797	2.7528141061493914	258.0323998976223	1.2771980611117582	1.2847466080860006	1.1850141312652298	0.002485647525052082	0.0017363591649421288	3.7515195733543966e-6	155	110	141	217	434	675
ENSG00000111371	ENSG00000111371.16	solute carrier family 38 member 1 [Source:HGNC Symbol;Acc:HGNC:13447]	SLC38A1	protein_coding	A0A024R124,F8VX04,Q9H2H9	81539	7.970959669640718	8.095995546800692	10654.592448476787	1.2025640582602324	1.2071029695873894	1.1839755992531749	2.050572755465418e-6	5.697316531470812e-6	9.303714721509315e-46	5975	5717	5651	14518	14255	22579
ENSG00000163584	ENSG00000163584.18	ribosomal protein L22 like 1 [Source:HGNC Symbol;Acc:HGNC:27610]	RPL22L1	protein_coding	C9JYQ9,Q6P5R6	200916	6.618430594959371	6.794663931107523	4324.803402306139	1.270827690294928	1.3175954835201549	1.1833798990516167	5.653965105397751e-4	7.580071925616423e-4	9.44477180656199e-5	2575	1853	2248	7660	4898	8079
ENSG00000136014	ENSG00000136014.12	ubiquitin specific peptidase 44 [Source:HGNC Symbol;Acc:HGNC:20064]	USP44	protein_coding	A0A024RBD7,Q9H0E7	84101	0.20433637798299237	0.5430234755436105	55.00552655980158	1.5072331085643598	1.5219057186861586	1.1830665658870945	0.036727705416809246	0.018399661899955903	0.008067491619691503	12	26	37	90	93	80
ENSG00000100302	ENSG00000100302.7	RASD family member 2 [Source:HGNC Symbol;Acc:HGNC:18229]	RASD2	protein_coding	Q96D21	23551	2.3673891035225596	2.5332284839434953	222.71367651091762	1.2287259829476702	1.2630149453236545	1.1798165966582268	7.754147397041839e-4	7.154423403385308e-4	4.2234527201814675e-7	125	139	89	292	348	427
ENSG00000103942	ENSG00000103942.13	homer scaffold protein 2 [Source:HGNC Symbol;Acc:HGNC:17513]	HOMER2	protein_coding	Q9NSB8	9455	4.508694625361144	4.6359531310699245	964.4975624072206	1.2063447334372153	1.2046196164863487	1.178350326506697	3.4245564271445854e-6	4.731996178839942e-6	8.444075337406136e-33	550	502	521	1209	1253	2301
ENSG00000143669	ENSG00000143669.14	lysosomal trafficking regulator [Source:HGNC Symbol;Acc:HGNC:1968]	LYST	protein_coding	Q99698	1130	3.656830931260777	3.805928712176078	541.467769801161	1.2009105773333784	1.233560638897738	1.1759973328929816	3.103311743579133e-4	2.9612964836480787e-4	2.2569414537958184e-10	341	288	244	607	918	1083
ENSG00000174749	ENSG00000174749.6	family with sequence similarity 241 member A [Source:HGNC Symbol;Acc:HGNC:26813]	C4orf32	protein_coding	Q8N8J7	132720	2.8730812859342842	3.0444624707092856	316.698850894238	1.3042222943848967	1.25516495117631	1.1750965861295248	6.161799643510884e-4	9.575399544569785e-4	2.3657800174772246e-7	137	162	203	323	427	889
ENSG00000179242	ENSG00000179242.16	cadherin 4 [Source:HGNC Symbol;Acc:HGNC:1763]	CDH4	protein_coding	P55283	1002	6.432363435443379	6.55896802947793	3669.2947380763208	1.1971377753275734	1.2013350856758656	1.1744555789379745	6.891531588764599e-6	1.3296537002789991e-5	2.3242759443775524e-29	1946	2080	1956	5126	4497	8216
ENSG00000124145	ENSG00000124145.6	syndecan 4 [Source:HGNC Symbol;Acc:HGNC:10661]	SDC4	protein_coding	B4E1S6,P31431	6385	6.0288645491380635	6.15670076099559	2775.2889932512758	1.1966649988873874	1.2036981954672317	1.1743949060442005	9.470456601914448e-6	1.5730107739560173e-5	3.921302639998388e-27	1580	1386	1558	3415	4202	5717
ENSG00000121552	ENSG00000121552.4	cystatin A [Source:HGNC Symbol;Acc:HGNC:2481]	CSTA	protein_coding	P01040	1475	-1.268623046247543	-0.8866345907345524	18.594715910538348	1.6023571245887118	1.6552510401534983	1.173005295266649	0.02126640128266143	0.009855855273134997	0.017735890428487402	9	10	5	28	28	41
ENSG00000143067	ENSG00000143067.5	zinc finger protein 697 [Source:HGNC Symbol;Acc:HGNC:32034]	ZNF697	protein_coding	Q5TEC3	90874	2.748425285595893	2.890624448049848	285.2822978460192	1.2271332285498824	1.2206825199770412	1.172888276911082	3.857668479052395e-5	7.599013837832716e-5	1.5504964097805224e-12	156	140	165	358	378	674
ENSG00000006210	ENSG00000006210.7	C-X3-C motif chemokine ligand 1 [Source:HGNC Symbol;Acc:HGNC:10647]	CX3CL1	protein_coding	A0N0N7,P78423	6376	1.382899798255042	1.5660569473583867	112.73457994530884	1.2647711115966076	1.289234530438224	1.1709280022024215	0.0014421452468529545	0.001189618592368628	3.584288882003566e-5	47	63	65	170	148	227
ENSG00000138772	ENSG00000138772.13	annexin A3 [Source:HGNC Symbol;Acc:HGNC:541]	ANXA3	protein_coding	P12429	306	7.05055237594109	7.174267263281766	5621.529910293007	1.1946085936340485	1.1950861544727007	1.1705859132418217	3.2175825922858167e-6	7.5343669872601035e-6	7.063016851480814e-39	3492	2961	2777	7449	7001	13101
ENSG00000225135	NA	NA	RP11-361F15.2	lincRNA	NA	NA	-0.18521153639675478	0.28588562419619434	43.36222712252731	1.477019775534302	1.6345484466491471	1.1701858222599142	0.10995075914047377	0.026646880581795207	0.015604237243156065	17	17	23	18	93	134
ENSG00000181381	ENSG00000181381.13	DExD/H-box 60 like [Source:HGNC Symbol;Acc:HGNC:26429]	DDX60L	protein_coding	Q5H9U9	91351	5.036084875629116	5.162423074011058	1391.244597511645	1.2005495372255892	1.1967035415384435	1.168400892388247	5.305576857377502e-6	9.203203044631637e-6	2.464248818912281e-28	767	693	814	1803	1799	3207
ENSG00000155093	ENSG00000155093.19	protein tyrosine phosphatase receptor type N2 [Source:HGNC Symbol;Acc:HGNC:9677]	PTPRN2	protein_coding	E7EM83,I6L9F8,Q92932	5799	2.646293698977495	2.7958177339426724	266.9690622251364	1.2274860800118368	1.2281069765932406	1.1680318884610554	1.5482713590692117e-4	2.0151419659506127e-4	1.4181007516690153e-9	141	159	130	372	308	643
ENSG00000115267	ENSG00000115267.8	interferon induced with helicase C domain 1 [Source:HGNC Symbol;Acc:HGNC:18873]	IFIH1	protein_coding	Q9BYX4	64135	2.9599027486234957	3.0986891031412567	330.5652374088302	1.1960459284502905	1.2138181474549656	1.1644125885168737	5.683033016650293e-5	8.371583955340438e-5	1.9875493861478683e-12	196	186	155	450	442	706
ENSG00000153790	ENSG00000153790.12	chromosome 7 open reading frame 31 [Source:HGNC Symbol;Acc:HGNC:21722]	C7orf31	protein_coding	Q8N865	136895	2.6200133164338397	2.771718384112128	262.0436456625969	1.2518731901291063	1.2238066447667533	1.163328683232807	1.3897226237208845e-4	2.5620905599358826e-4	2.1333975062194144e-9	123	143	156	293	361	663
ENSG00000125148	ENSG00000125148.7	metallothionein 2A [Source:HGNC Symbol;Acc:HGNC:7406]	MT2A	protein_coding	P02795	4502	7.312095298228696	7.436310577990559	6739.609863319722	1.19029751771847	1.1902946123813858	1.163324374032886	6.783092796706059e-6	1.5696116983549855e-5	2.547364324400469e-32	3505	3708	3830	7558	9955	15546
ENSG00000270223	NA	NA	RP13-36G14.4	sense_intronic	NA	NA	-0.909171260221338	-0.5006200242882366	23.947671841938295	1.6380327764306881	1.5968521146991437	1.163321665296543	0.02234636332006767	0.009055366491331889	0.014854641622538675	8	11	13	22	34	80
ENSG00000147894	ENSG00000147894.17	C9orf72-SMCR8 complex subunit [Source:HGNC Symbol;Acc:HGNC:28337]	C9orf72	protein_coding	Q96LT7	203228	3.818733778815735	3.949517640050643	598.4836014266521	1.1866505080428644	1.1949897072116018	1.1564341020289073	2.3066268521883794e-5	4.091083126083719e-5	3.528073294075012e-17	364	342	276	760	849	1280
ENSG00000204869	ENSG00000204869.8	IGF like family member 4 [Source:HGNC Symbol;Acc:HGNC:32931]	IGFL4	protein_coding	Q6B9Z1	444882	3.604712314053577	3.7392069415790634	516.2320478211616	1.2019334964456925	1.1962646621359052	1.1544357045597982	4.405733083194852e-5	7.143804064686786e-5	1.2345566453661879e-14	309	298	240	668	616	1280
ENSG00000110888	ENSG00000110888.17	caprin family member 2 [Source:HGNC Symbol;Acc:HGNC:21259]	CAPRIN2	protein_coding	Q6IMN6	65981	6.044613133951187	6.166131811313767	2791.828247822532	1.1819220543200972	1.1802931928463773	1.1543377136161905	4.258476848424432e-6	7.623785155609499e-6	3.1792396573601575e-36	1541	1472	1590	3164	3822	6852
ENSG00000169621	ENSG00000169621.10	aprataxin and PNKP like factor [Source:HGNC Symbol;Acc:HGNC:28724]	APLF	protein_coding	Q8IW19	200558	2.6064141258505393	2.7696313247723743	261.61384555435205	1.2783911979848115	1.2313856942722545	1.154120285221703	2.8963426521363907e-4	7.624541461739911e-4	1.9564480923359504e-7	134	110	176	293	358	668
ENSG00000178852	ENSG00000178852.16	EF-hand calcium binding domain 13 [Source:HGNC Symbol;Acc:HGNC:26864]	EFCAB13	protein_coding	Q8IY85	124989	2.471472690221735	2.6238976202359128	236.8538655708156	1.2228112392229813	1.2232201558196114	1.1537814078818698	2.5439771600891883e-4	3.9798497084449474e-4	3.7146782549374325e-8	113	121	147	273	368	513
ENSG00000260046	ENSG00000260046.1	novel transcript	RP11-454K7.3	lincRNA	NA	NA	-1.8866632352814101	-1.3748414138002587	12.537832159371836	1.7814145176254212	1.9051609828705436	1.1533912102521624	0.040084680657600916	0.018627316469735658	0.03026928864965382	4	6	4	24	13	32
ENSG00000257749	NA	NA	CTD-2314B22.2	pseudogene	NA	NA	-0.9053853699297364	-0.5763801255925507	23.849663669364755	1.4989889777352647	1.5626459036643263	1.152851712058568	0.022228123119592	0.008498795015944721	0.013864332739167673	8	10	14	39	34	47
ENSG00000168386	ENSG00000168386.18	filamin A interacting protein 1 like [Source:HGNC Symbol;Acc:HGNC:24589]	FILIP1L	protein_coding	Q4L180	11259	-0.4016141592616732	-0.045531035680093555	34.315452820605195	1.5791020722151161	1.4947919723975203	1.1526087899385453	0.010886465052804764	0.00939770668254859	0.009342384930879225	26	14	9	36	53	95
ENSG00000179630	ENSG00000179630.11	laccase domain containing 1 [Source:HGNC Symbol;Acc:HGNC:26789]	LACC1	protein_coding	Q8IV20	144811	3.2214388416762567	3.361074534327634	396.6862143286138	1.2144745732512754	1.202616061542098	1.1524234571478196	6.63207531105441e-5	1.5665330135465256e-4	1.0719564081262777e-11	195	203	247	463	579	900
ENSG00000174343	ENSG00000174343.6	cholinergic receptor nicotinic alpha 9 subunit [Source:HGNC Symbol;Acc:HGNC:14079]	CHRNA9	protein_coding	Q9UGM1	55584	-0.8006490564864129	-0.40889723608826145	25.761366765919625	1.6248649180707866	1.5621113623261293	1.1523183906438206	0.019337639920043455	0.008809700853145816	0.013780979053887676	8	13	14	30	29	86
ENSG00000260430	ENSG00000260430.2	novel transcript	RP11-626G11.4	lincRNA	NA	NA	0.1200133590441762	0.3799754149894189	47.067793199754774	1.3773646348081205	1.3707142794439706	1.1516552696445057	0.0064725830277829405	0.0025387074331833194	0.002233406315465024	28	20	23	62	50	137
ENSG00000178607	ENSG00000178607.16	endoplasmic reticulum to nucleus signaling 1 [Source:HGNC Symbol;Acc:HGNC:3449]	ERN1	protein_coding	O75460	2081	5.315249653463535	5.436001969214139	1682.8057892041302	1.1739526224942145	1.176949766755662	1.1513060415457512	3.4917733948898916e-6	4.917003807662721e-6	4.66020652007317e-34	970	963	848	2226	2185	3732
ENSG00000109618	ENSG00000109618.12	Sep (O-phosphoserine) tRNA:Sec (selenocysteine) tRNA synthase [Source:HGNC Symbol;Acc:HGNC:30605]	SEPSECS	protein_coding	A1A4F3,Q9HD40	51091	3.665953736526567	3.8067360727552866	541.9440963515731	1.218869888803944	1.2030611217548517	1.151087594004503	1.0039371332539254e-4	2.3286941808239503e-4	3.986898564741514e-11	236	321	322	712	743	1164
ENSG00000176046	ENSG00000176046.9	nuclear protein 1, transcriptional regulator [Source:HGNC Symbol;Acc:HGNC:29990]	NUPR1	protein_coding	A0A024QZC4,O60356	26471	3.363710263944181	3.514580570157748	441.2641972010651	1.205015995478334	1.2147493120289683	1.1504454704029845	5.812589830614666e-4	4.88185280550404e-4	8.929235811046813e-9	270	248	200	631	446	1132
ENSG00000112893	ENSG00000112893.9	mannosidase alpha class 2A member 1 [Source:HGNC Symbol;Acc:HGNC:6824]	MAN2A1	protein_coding	Q16706	4124	6.362627261068198	6.482469695030509	3479.869863849192	1.167802740288283	1.1750819947020312	1.1501986744789872	4.089118532040331e-6	6.9420398059858736e-6	3.234434103730171e-35	2043	1896	1817	4561	4899	7134
ENSG00000228451	ENSG00000228451.4	SDA1 domain containing 1 pseudogene 1 [Source:HGNC Symbol;Acc:HGNC:31403]	SDAD1P1	pseudogene	NA	157489	2.090752652111398	2.251470854531634	182.0857482280399	1.2232089707032368	1.2321532749250865	1.1490522171784228	5.587213393021143e-4	5.964830655296546e-4	7.280354363629097e-7	87	103	102	192	297	406
ENSG00000268913	NA	NA	AC026806.2	lincRNA	NA	NA	-0.3562975932479041	-0.05728671337590697	34.15888198188909	1.4496143535364678	1.4361001658524433	1.1483098294685188	0.008563074200768739	0.004197674607424672	0.006004227868041524	23	14	13	36	53	91
ENSG00000171812	ENSG00000171812.13	collagen type VIII alpha 2 chain [Source:HGNC Symbol;Acc:HGNC:2216]	COL8A2	protein_coding	E9PP49,P25067	1296	-1.12328634877367	-0.6968699324369798	21.694916279325557	1.6666533434021782	1.6677672179002172	1.1466671310006913	0.030571931857455697	0.017779678418798687	0.021129983416987068	15	9	4	38	30	43
ENSG00000183578	ENSG00000183578.8	TNF alpha induced protein 8 like 3 [Source:HGNC Symbol;Acc:HGNC:20620]	TNFAIP8L3	protein_coding	A0A1B0GTK8,Q5GJ75	388121	0.904169116633961	1.12861500999193	81.9164485458092	1.3428282671331317	1.3136765158240857	1.1466273612271325	0.002843751001410066	0.003567197564878106	5.636413115560094e-4	47	54	26	90	133	187
ENSG00000175061	ENSG00000175061.18	small nucleolar RNA host gene 29 [Source:HGNC Symbol;Acc:HGNC:28619]	C17orf76-AS1	processed_transcript	NA	125144	9.529597651014152	9.645779595352229	31191.66195060999	1.1691183569693977	1.1669752724877265	1.1463764193001744	1.2049942511871923e-6	4.917003807662721e-6	4.3292452901658407e-63	18396	18037	15415	38389	42144	71239
ENSG00000086619	ENSG00000086619.14	endoplasmic reticulum oxidoreductase 1 beta [Source:HGNC Symbol;Acc:HGNC:14355]	ERO1LB	protein_coding	Q86YB8	56605	4.038673803892915	4.165076591806848	695.3319095358123	1.1778750645315772	1.1810845144244992	1.145442712317713	1.8118180220975762e-5	2.8883092094497177e-5	4.92767535733108e-19	362	395	387	834	1018	1509
ENSG00000164307	ENSG00000164307.13	endoplasmic reticulum aminopeptidase 1 [Source:HGNC Symbol;Acc:HGNC:18173]	ERAP1	protein_coding	Q9NZ08	51752	5.961464593773668	6.079425943385812	2630.7641756070593	1.1636439861626247	1.167918636468527	1.1438798811594164	2.6769329029253533e-6	4.407746429173846e-6	5.065781067996657e-39	1503	1482	1379	3497	3477	5662
ENSG00000171517	ENSG00000171517.6	lysophosphatidic acid receptor 3 [Source:HGNC Symbol;Acc:HGNC:14298]	LPAR3	protein_coding	Q9UBY5	23566	-0.5652458803870611	-0.2753542760527245	29.823867979920934	1.3649965059776648	1.485570319757986	1.1438664226609687	0.025940578234399526	0.0060740646641677595	0.009656898784189304	14	16	12	35	58	55
ENSG00000254860	ENSG00000254860.6	TMEM9B antisense RNA 1 [Source:HGNC Symbol;Acc:HGNC:19230]	TMEM9B-AS1	antisense	NA	493900	1.9323784859659214	2.0859656434998666	161.76864055111758	1.2200081528927267	1.2155798942224496	1.1437852124031798	1.8141939144137792e-4	2.403854721183935e-4	8.11985678069846e-8	101	78	84	185	230	388
ENSG00000160179	ENSG00000160179.18	ATP binding cassette subfamily G member 1 [Source:HGNC Symbol;Acc:HGNC:73]	ABCG1	protein_coding	P45844	9619	3.119264955220989	3.2624869474273335	370.9254825426485	1.1574861422465836	1.205925010652246	1.1429910863386954	5.005098905584701e-4	3.331489787288854e-4	4.220242744735991e-9	231	186	188	442	615	702
ENSG00000248092	ENSG00000248092.8	NNT antisense RNA 1 [Source:HGNC Symbol;Acc:HGNC:49005]	NNT-AS1	antisense	NA	NA	2.657851814096646	2.8118378904413244	269.7698991935116	1.2371037368886415	1.2135733314141635	1.1425880529563743	3.0037413320510407e-4	5.553572381069577e-4	6.272362436017655e-8	122	145	169	287	409	642
ENSG00000238018	ENSG00000238018.2	novel transcript, antisense to SPTBN1	AC093110.3	antisense	NA	NA	1.5035892295968996	1.6998685907044153	122.89736166125473	1.2318626467695317	1.2745462420331486	1.1408431817799607	0.004451688692550366	0.0023823089644411342	1.2412069341756078e-4	70	62	62	105	223	289
ENSG00000187109	ENSG00000187109.14	nucleosome assembly protein 1 like 1 [Source:HGNC Symbol;Acc:HGNC:7637]	NAP1L1	protein_coding	A0A024RBB7,B7Z2V4,F5H4R6,F8W543,P55209,Q9H2B0	4673	9.581487586649821	9.699352114691548	32366.873708917123	1.1695204815732	1.1671422922460055	1.1406947728559214	3.438735270957179e-6	1.1726023868368769e-05	4.9358822740556327e-42	17295	17371	18962	37395	45379	75669
ENSG00000101695	ENSG00000101695.9	ring finger protein 125 [Source:HGNC Symbol;Acc:HGNC:21150]	RNF125	protein_coding	Q96EQ8	54941	-0.5431290191905223	-0.24720587483254478	30.185397813246986	1.4405324677846598	1.4644598785389291	1.1387967002631236	0.012863399663078933	0.005636600280867541	0.008760638576764491	15	10	18	36	52	65
ENSG00000115902	ENSG00000115902.11	solute carrier family 1 member 4 [Source:HGNC Symbol;Acc:HGNC:10942]	SLC1A4	protein_coding	P43007	6509	5.604480517109348	5.732706212861396	2068.8958421829598	1.1541935939177008	1.1768745309223956	1.1382451169653611	6.936903597449318e-5	8.78618773213674e-5	7.271838583439305e-16	1202	1144	1071	3145	2339	4421
ENSG00000151694	ENSG00000151694.14	ADAM metallopeptidase domain 17 [Source:HGNC Symbol;Acc:HGNC:195]	ADAM17	protein_coding	B2RNB2,P78536	6868	7.089494005034155	7.203383862724329	5735.916977854971	1.1573018154147339	1.15726798495382	1.1379565470077098	7.065537314747353e-7	1.9980331093017304e-6	5.515470405995438e-82	3282	3202	3082	7075	7728	13026
ENSG00000164181	ENSG00000164181.14	ELOVL fatty acid elongase 7 [Source:HGNC Symbol;Acc:HGNC:26292]	ELOVL7	protein_coding	A1L3X0,D6RHD0	79993	4.717303206690195	4.838541083066179	1110.8911055592114	1.1648267830980983	1.1665310391576194	1.1358303134630159	9.640588819784066e-6	1.3768905583282014e-5	6.691494246284793e-24	595	606	640	1321	1620	2419
ENSG00000171488	ENSG00000171488.15	leucine rich repeat containing 8 VRAC subunit C [Source:HGNC Symbol;Acc:HGNC:25075]	LRRC8C	protein_coding	Q8TDW0	84230	5.407196870508341	5.525398738836942	1790.8652216800074	1.154017355349963	1.1621976933069724	1.135190322023093	5.864624431229511e-6	7.362241605102208e-6	3.272486017922161e-30	1034	1011	934	2280	2555	3706
ENSG00000135205	ENSG00000135205.15	coiled-coil domain containing 146 [Source:HGNC Symbol;Acc:HGNC:29296]	CCDC146	protein_coding	Q8IYE0,Q96MS1	57639	1.6698085710451156	1.8497836651790063	135.91272839249928	1.260746668058673	1.2361612882886275	1.1332320237667053	0.0014467509855540127	9.380023027762852e-4	1.5099025757186835e-5	79	68	72	145	161	404
ENSG00000154265	ENSG00000154265.16	ATP binding cassette subfamily A member 5 [Source:HGNC Symbol;Acc:HGNC:35]	ABCA5	protein_coding	Q8WWZ7	23461	3.6840437571082494	3.8229155644189463	546.840899920666	1.1869419317555636	1.1865275232086323	1.1329558098004968	2.452599280889724e-4	2.5864070069076336e-4	9.322573441483316e-11	285	322	292	530	841	1356
ENSG00000011638	ENSG00000011638.10	transmembrane protein 159 [Source:HGNC Symbol;Acc:HGNC:30136]	TMEM159	protein_coding	I3L288,I3NI23,Q96B96	57146	4.207731096143471	4.329739968051314	780.2892805411951	1.1500331934577552	1.1661398820596693	1.1319428574202712	1.803213584783581e-5	2.0229323878573187e-5	8.561403785705888e-20	464	434	398	1045	1064	1608
ENSG00000197915	ENSG00000197915.7	hornerin [Source:HGNC Symbol;Acc:HGNC:20846]	HRNR	protein_coding	Q86YZ3	388697	0.7563772741596791	0.9520236864695947	72.75101712464652	1.243492668450276	1.2885537664993665	1.1314332713578412	0.00318403173653952	0.001757566365466827	4.333090510908108e-4	49	30	35	100	109	142
ENSG00000152766	ENSG00000152766.6	ankyrin repeat domain 22 [Source:HGNC Symbol;Acc:HGNC:28321]	ANKRD22	protein_coding	Q5VYY1	118932	0.03421226162259589	0.27062958713479635	44.42034586209304	1.3101564161089203	1.3615466826719955	1.13120748303128	0.007960651563050695	0.003077832702895139	0.0029966666328766285	26	25	16	57	73	88
ENSG00000268686	ENSG00000268686.2	novel transcript, antisense to DKKL1	AC010524.2	antisense	NA	101928295	-0.5830315404515324	-0.27433136871737823	29.348708213289523	1.4762393068070339	1.461280841382723	1.1300703847237248	0.010987978562020193	0.005891996107206917	0.009525976887752391	16	9	17	43	36	73
ENSG00000134684	ENSG00000134684.10	tyrosyl-tRNA synthetase 1 [Source:HGNC Symbol;Acc:HGNC:12840]	YARS	protein_coding	A0A0S2Z4R1,P54577	8565	7.050162149472648	7.176716543344894	5633.503679076952	1.1451528281727834	1.1665103538246289	1.1292196039491453	7.821589569153849e-5	1.2249779091647858e-4	2.2161328983312652e-16	3216	3014	3117	8441	5985	12832
ENSG00000223396	ENSG00000223396.4	ribosomal protein S10 pseudogene 7 [Source:HGNC Symbol;Acc:HGNC:36423]	RPS10P7	lincRNA	NA	NA	1.8677281185855532	2.0306171804141533	156.00427762721287	1.211759966970721	1.2224970518490612	1.1291295686161225	7.621291617773623e-4	8.22668168674911e-4	4.963334686204096e-6	93	68	91	230	176	358
ENSG00000247844	NA	NA	CCAT1	lincRNA	NA	NA	1.0927229520957409	1.2781135634162082	91.70833734743233	1.2172297286414433	1.2651421942752288	1.1271046257992046	0.0026751787870882273	0.0015666852586458198	1.9798868282747356e-4	55	41	49	147	102	197
ENSG00000257732	ENSG00000257732.1	novel transcript, antisense to TXNRD1	RP11-818F20.5	antisense	NA	NA	0.445875334015973	0.6534312132431913	57.955484173276126	1.2908020046199549	1.287386647591419	1.12631030238851	0.0018155898182465433	0.0010073704227291289	5.674983976966604e-4	36	27	28	73	74	147
ENSG00000214575	ENSG00000214575.9	cytoplasmic polyadenylation element binding protein 1 [Source:HGNC Symbol;Acc:HGNC:21744]	CPEB1	protein_coding	B4DWY2,Q9BZB8	64506	2.688983552065385	2.835877803964107	275.6109413830899	1.163954022202039	1.1999654680005982	1.125629003965607	6.748932184829434e-4	6.245948331872496e-4	2.2316430558788845e-7	131	169	148	417	351	535
ENSG00000172575	ENSG00000172575.12	RAS guanyl releasing protein 1 [Source:HGNC Symbol;Acc:HGNC:9878]	RASGRP1	protein_coding	B2RA89,O95267	10125	2.529438993877295	2.687655810564367	246.81000237315857	1.253801973808634	1.203471119137736	1.1254666569931113	4.5295732666351257e-4	8.361079836900763e-4	4.4914119581678477e-7	105	151	145	272	322	655
ENSG00000163293	ENSG00000163293.12	NIPA like domain containing 1 [Source:HGNC Symbol;Acc:HGNC:27194]	NIPAL1	protein_coding	Q6NVV3	152519	0.6998082007951529	0.8917085617069096	70.00463148009892	1.2007243287179727	1.2928310472201203	1.1254416222889199	0.006556489433249711	0.0019613445319407582	6.710207847071797e-4	42	31	36	105	103	124
ENSG00000272711	ENSG00000272711.1	novel transcript	RP11-259N19.1	lincRNA	NA	NA	-1.3981244733123843	-0.9670909918887272	17.35291292203129	1.647152224755442	1.6949868440228197	1.124899786529839	0.03150242778510358	0.015716655803317003	0.024985690083215387	9	9	4	19	34	39
ENSG00000137767	ENSG00000137767.14	sulfide quinone oxidoreductase [Source:HGNC Symbol;Acc:HGNC:20390]	SQRDL	protein_coding	A0A024R5X2,Q9Y6N5	58472	6.890234439013334	7.002711914061975	4990.973430280987	1.1453342558836395	1.1455434129288824	1.124402112342561	1.3704587648812613e-6	3.1778661642158703e-6	4.119051056336987e-55	3066	2736	2582	6348	6393	11457
ENSG00000163393	ENSG00000163393.13	solute carrier family 22 member 15 [Source:HGNC Symbol;Acc:HGNC:20301]	SLC22A15	protein_coding	Q8IZD6	55356	1.5234447092710877	1.700753928878998	124.0333442961204	1.1957070577271158	1.2479719475482791	1.1242485751013789	0.0026488320708623714	0.0018476891048698528	8.864824548935285e-5	80	52	66	201	144	249
ENSG00000264187	ENSG00000264187.1	novel protein	RP11-45M22.4	protein_coding	NA	NA	-1.231963886113366	-0.2914916068552191	31.56878812231485	0.8749484826654607	2.284529924573989	1.1238665800132217	0.5830138617777191	0.08785543864063104	0.031229625572526905	7	11	10	121	13	14
ENSG00000251192	ENSG00000251192.7	zinc finger protein 674 [Source:HGNC Symbol;Acc:HGNC:17625]	ZNF674	protein_coding	Q2M3X9	641339	2.137747332261371	2.2911828806405126	186.99569691922056	1.2193730439346775	1.1989415102859322	1.1236753079935167	2.89642036070096e-4	4.7007647063680773e-4	2.8982408608569706e-7	114	81	111	239	226	465
ENSG00000271020	NA	NA	RP11-10C24.1	lincRNA	NA	NA	-0.4015730150861691	0.04724634287318627	36.66998677334394	1.6023738735426196	1.5990748152920697	1.1230268864551594	0.05382364689661774	0.024910486643731126	0.018894878440487366	12	26	11	22	77	102
ENSG00000152409	ENSG00000152409.9	junction mediating and regulatory protein, p53 cofactor [Source:HGNC Symbol;Acc:HGNC:28916]	JMY	protein_coding	Q8N9B5	133746	4.333010887002749	4.452758755995659	849.6158241157068	1.1501289177925296	1.1547145725254981	1.122122379004831	1.3930530359445228e-5	1.9791119349438153e-5	5.298578941488008e-21	455	489	472	1027	1231	1818
ENSG00000112379	ENSG00000112379.9	ARFGEF family member 3 [Source:HGNC Symbol;Acc:HGNC:21213]	KIAA1244	protein_coding	Q5TH69	57221	4.56538159174033	4.705220780442247	1012.5600593801325	1.132588088719223	1.177576697618285	1.120194217487332	6.503257272076862e-4	5.393288425757606e-4	1.1707338069781603e-9	604	566	504	1028	1812	1978
ENSG00000242147	ENSG00000242147.2	long intergenic non-protein coding RNA 2657 [Source:HGNC Symbol;Acc:HGNC:54143]	RP13-463N16.6	lincRNA	NA	105376382	0.9601948482654293	1.1613724780617072	83.29127970069155	1.273852233388061	1.2599399343627842	1.1187309289179928	0.0021979214151515436	0.001582791540662309	2.496755990219557e-4	55	40	38	82	123	222
ENSG00000164251	ENSG00000164251.5	F2R like trypsin receptor 1 [Source:HGNC Symbol;Acc:HGNC:3538]	F2RL1	protein_coding	P55085	2150	6.829978465208294	6.945571626298071	4798.694199058786	1.140859758113744	1.1438384231693801	1.1182864072560654	9.30201524547079e-6	1.927994821240482e-5	9.879647381634541e-27	2911	2829	2325	6510	6311	9964
ENSG00000114796	ENSG00000114796.16	kelch like family member 24 [Source:HGNC Symbol;Acc:HGNC:25947]	KLHL24	protein_coding	Q6TFL4	54800	4.386119085556661	4.513771192019019	885.8152329650686	1.15019259533649	1.161309118725585	1.1170641838834714	1.0724607472235428e-4	1.2111368972390034e-4	1.6151364420482564e-13	475	509	489	908	1415	1982
ENSG00000186448	ENSG00000186448.15	zinc finger protein 197 [Source:HGNC Symbol;Acc:HGNC:12988]	ZNF197	protein_coding	O14709,Q7Z6G1	10168,110354863	2.654748975747981	2.799262709615199	267.3958602520941	1.187580333217338	1.181957026054648	1.115963491839366	2.3687167130994306e-4	3.944172048260672e-4	2.2243447901317442e-8	181	144	118	289	401	624
ENSG00000164741	ENSG00000164741.15	DLC1 Rho GTPase activating protein [Source:HGNC Symbol;Acc:HGNC:2897]	DLC1	protein_coding	A8K119,Q96QB1	10395	4.4376004752372085	4.558638095589367	914.6686576275105	1.1446273029579621	1.1511265273455882	1.1154196056720345	2.507875437529064e-5	3.6233000812183644e-5	1.2589830976424341e-17	558	533	441	1258	1106	2044
ENSG00000270949	NA	NA	RP11-288H12.4	lincRNA	NA	NA	1.0788447847142757	1.263567618962461	90.0002534353555	1.2481807454956657	1.238395027319606	1.1138442623504587	0.001255280314511168	0.0010503703244823448	1.057582005376867e-4	59	47	39	119	104	230
ENSG00000111912	ENSG00000111912.20	nuclear receptor coactivator 7 [Source:HGNC Symbol;Acc:HGNC:21081]	NCOA7	protein_coding	B3KXK4,H0Y5F6,Q8N3C8,Q8NI08	135112	7.085272791136973	7.195639615056191	5704.834687258524	1.1359204225804607	1.13447432857761	1.1136746980460923	1.4456818837196074e-6	3.701928769029362e-6	1.981988257196306e-57	3235	3363	3019	6805	7730	13119
ENSG00000163624	ENSG00000163624.6	CDP-diacylglycerol synthase 1 [Source:HGNC Symbol;Acc:HGNC:1800]	CDS1	protein_coding	A0A024RDG8,Q92903	1040	1.2599900042625756	1.4702356878962608	104.75251874532137	1.354726113643679	1.2686772198087382	1.1132407223612535	0.0022119944376501554	0.004634243993680757	4.738190987729492e-4	33	68	63	127	151	242
ENSG00000251003	ENSG00000251003.9	ZFPM2 antisense RNA 1 [Source:HGNC Symbol;Acc:HGNC:50698]	RP11-152P17.2	processed_transcript	NA	NA	2.0684672212418485	2.2202689891713385	178.57897377283743	1.1811204928717114	1.1965174918319277	1.1125900042629884	4.868498566332689e-4	6.56950414389584e-4	1.3453431720953261e-6	122	77	94	247	237	373
ENSG00000108691	ENSG00000108691.9	C-C motif chemokine ligand 2 [Source:HGNC Symbol;Acc:HGNC:10618]	CCL2	protein_coding	P13500	6347	6.217770985390942	6.334158756504924	3137.1187053265003	1.13959162437783	1.1423767585351299	1.11249146482445	1.5065718911322895e-5	2.379785423595178e-5	7.506957789065325e-25	1737	1798	1733	3710	3729	8202
ENSG00000122862	ENSG00000122862.5	serglycin [Source:HGNC Symbol;Acc:HGNC:9361]	SRGN	protein_coding	P10124	5552	5.743860350983403	5.855396393350055	2251.6351499666293	1.1335054495348524	1.135633022390417	1.1123943910910763	2.119161952428797e-6	3.320515934077668e-6	1.1939096768102138e-42	1385	1246	1168	2844	3027	4929
ENSG00000143786	ENSG00000143786.8	cornichon family AMPA receptor auxiliary protein 3 [Source:HGNC Symbol;Acc:HGNC:26802]	CNIH3	protein_coding	Q8TBE1	149111	-0.10719285955062614	0.2147449192000364	41.94552097760098	1.5330759794745905	1.4270803103252927	1.1120651222211975	0.009901888187994454	0.01097049080103938	0.008767107706556341	20	11	30	60	46	114
ENSG00000119681	ENSG00000119681.12	latent transforming growth factor beta binding protein 2 [Source:HGNC Symbol;Acc:HGNC:6715]	LTBP2	protein_coding	Q14767	4053	6.493006526443371	6.602713842892976	3781.6534941132295	1.1317379886434809	1.1314864706126255	1.1107978553809656	1.2364279984635882e-6	2.5876122932481227e-6	4.1191209370748696e-58	2150	2180	2052	4654	5108	8440
ENSG00000069869	ENSG00000069869.16	NEDD4 E3 ubiquitin protein ligase [Source:HGNC Symbol;Acc:HGNC:7727]	NEDD4	protein_coding	P46934	4734	7.824422226441671	7.936680419135183	9539.68369807026	1.132975825095828	1.1355113266862769	1.110650692611092	4.934091345839257e-6	1.2241104628743314e-5	1.0384632066478192e-34	5240	5339	5470	11794	13770	19731
ENSG00000164953	ENSG00000164953.16	transmembrane protein 67 [Source:HGNC Symbol;Acc:HGNC:28396]	TMEM67	protein_coding	Q5HYA8	91147	3.741232403487449	3.8601217928051206	562.3637391713543	1.1410699964612945	1.145118148573902	1.1102993694679408	1.401067572661655e-5	2.6086615780926786e-5	1.041685135468691e-18	316	300	326	712	760	1229
ENSG00000086730	ENSG00000086730.17	linker for activation of T cells family member 2 [Source:HGNC Symbol;Acc:HGNC:12749]	LAT2	protein_coding	Q9GZY6	7462	0.3847373432834521	0.6136352712758362	56.328055317362264	1.3577461039842929	1.3030025164984205	1.1098318928624722	0.002788598376624109	0.0030095845689832096	0.001627338025217778	23	26	38	68	75	144
ENSG00000147010	ENSG00000147010.18	SH3 domain containing kinase binding protein 1 [Source:HGNC Symbol;Acc:HGNC:13867]	SH3KBP1	protein_coding	B7Z6E8,Q5JPT6,Q96B97	30011	7.766039419748674	7.87765476524348	9158.330808363666	1.1276426045334433	1.133343352044333	1.1090805084804245	4.331802786960689e-6	1.0791720261677336e-5	4.3573992051897355e-35	5406	5048	4996	12520	11050	20393
ENSG00000144730	ENSG00000144730.18	interleukin 17 receptor D [Source:HGNC Symbol;Acc:HGNC:17616]	IL17RD	protein_coding	B4DXM5,Q8NFM7	54756	3.0302419560324996	3.15692415623442	344.12597251820586	1.1413506929276125	1.1566768069526667	1.1089693606311086	6.805414526799152e-5	8.911174100578688e-5	3.974656209562882e-12	199	192	183	398	518	738
ENSG00000272327	NA	NA	RP11-1002K11.1	lincRNA	NA	NA	5.405058661211171	5.519747932897294	1783.672442839928	1.1322178916533383	1.1370203519723918	1.1082556266894887	9.582280752755126e-6	1.3837382145452345e-5	5.393262703602017e-25	1052	1039	914	2412	2135	4061
ENSG00000237515	ENSG00000237515.9	shisa family member 9 [Source:HGNC Symbol;Acc:HGNC:37231]	SHISA9	protein_coding	B4DS77	729993	-2.96378102705977	-1.4950425471915423	10.76669504370539	3.9664474965893843	3.0338061626846895	1.1079702690545055	0.019996047511393014	0.04142548273449502	0.024821447180590726	0	0	6	19	12	40
ENSG00000138166	ENSG00000138166.6	dual specificity phosphatase 5 [Source:HGNC Symbol;Acc:HGNC:3071]	DUSP5	protein_coding	Q16690	1847	6.374232669606107	6.491711093288861	3502.862873883652	1.136518849477942	1.139769704800023	1.1064336266827135	2.3071704057556105e-5	4.326961804586855e-5	2.5608431794470844e-20	2182	2078	1642	4887	4422	7318
ENSG00000100979	ENSG00000100979.15	phospholipid transfer protein [Source:HGNC Symbol;Acc:HGNC:9093]	PLTP	protein_coding	P55058	5360	1.5450663926895618	1.7043589898244709	123.61139314062565	1.208956846541158	1.1986884430869897	1.1053165409046415	4.5363096241448947e-4	5.823156815784829e-4	7.308074215935784e-6	66	79	57	161	154	294
ENSG00000180537	ENSG00000180537.13	ring finger protein 182 [Source:HGNC Symbol;Acc:HGNC:28522]	RNF182	protein_coding	A0A024QZW5,Q8N6D2	221687	2.3225813651114153	2.4596390528892194	211.31440074490857	1.1448699369023827	1.1720829723870059	1.1051493605095177	2.342993971690928e-4	2.41336930017394e-4	3.7242005219740273e-8	128	115	107	302	259	452
ENSG00000175352	ENSG00000175352.11	nuclear receptor interacting protein 3 [Source:HGNC Symbol;Acc:HGNC:1167]	NRIP3	protein_coding	Q9NQ35	56675	0.8803073589443425	1.0993406310493077	79.71897163454155	1.325828643314393	1.267965748642016	1.104626693678986	0.0025862994529255398	0.0034333454000505907	6.946629672948365e-4	54	47	26	91	105	212
ENSG00000022267	ENSG00000022267.19	four and a half LIM domains 1 [Source:HGNC Symbol;Acc:HGNC:3702]	FHL1	protein_coding	B7Z9A1,Q13642,Q5JXI2	2273	5.238397336973266	5.351568709398089	1586.9905122883877	1.1334821825911674	1.1318399073777368	1.1043876176221703	5.910411903926927e-6	1.0075222569191499e-5	1.0614851224158164e-27	883	977	817	2017	2108	3485
ENSG00000079308	ENSG00000079308.19	tensin 1 [Source:HGNC Symbol;Acc:HGNC:11973]	TNS1	protein_coding	A1L0S7,B2RU35,B7Z6H8,E9PF55,E9PGF5,Q0VG54,Q0VG55,Q59G71,Q86VB0,Q9HBL0	7145	5.645314858042565	5.867334431793824	2266.6606346938765	1.2262741869785234	1.3545783702774155	1.1024101619418563	0.009457783789235277	0.005556298754823727	0.004543623342155261	1218	1128	1094	1544	4872	5020
ENSG00000215304	ENSG00000215304.3	novel transcript	RP13-395E19.3	processed_transcript	NA	NA	-0.2253692424194285	0.021396547891301496	37.40063340765117	1.30152794767171	1.3886486647850946	1.1010981856967792	0.01921222572037755	0.005590448805685449	0.007341491175686942	15	18	22	59	55	66
ENSG00000114120	ENSG00000114120.14	solute carrier family 25 member 36 [Source:HGNC Symbol;Acc:HGNC:25554]	SLC25A36	protein_coding	Q96CQ1	55186	5.548376547127395	5.674051398498635	1984.4586488166563	1.1465500847563956	1.1453137180249433	1.1009512409067141	1.232059939688013e-4	1.9354085982839663e-4	2.456919109868165e-13	960	1155	1201	2090	3139	4341
ENSG00000267520	ENSG00000267520.2	novel transcript	RP11-373L24.1	3prime_overlapping_ncrna	NA	NA	-0.8114688498891719	-0.19336033196338662	29.386512313382255	1.6126555694211535	1.7730756457356291	1.1007187468510025	0.15854923153361133	0.03647316974591073	0.02919056967328711	9	13	14	40	12	131
ENSG00000110031	ENSG00000110031.12	leupaxin [Source:HGNC Symbol;Acc:HGNC:14061]	LPXN	protein_coding	B7Z5P7,O60711	9404	2.2568321341019097	2.4047268797722032	202.8891482229225	1.1991338593797263	1.1768814860562622	1.1006025663949006	3.0126092970315276e-4	6.462838789605417e-4	5.070391907784936e-7	93	135	106	236	291	463
ENSG00000169085	ENSG00000169085.13	vexin [Source:HGNC Symbol;Acc:HGNC:28498]	C8orf46	protein_coding	Q8TAG6	254778	-0.9361723033854626	-0.5598814553617513	24.124966774758764	1.6230637089920612	1.5774473120937662	1.099712739357628	0.0223838126513964	0.016620526353891787	0.020905390255191055	6	9	17	37	37	48
ENSG00000169403	ENSG00000169403.12	platelet activating factor receptor [Source:HGNC Symbol;Acc:HGNC:9582]	PTAFR	protein_coding	A8K7N8,P25105	5724	0.1459229949420201	0.4459207261963671	50.199998806108525	1.2834538770141002	1.414572862110232	1.0988926526415141	0.03926327646498589	0.01397493379872848	0.009326246280041767	31	25	18	39	112	100
ENSG00000104497	ENSG00000104497.14	sorting nexin 16 [Source:HGNC Symbol;Acc:HGNC:14980]	SNX16	protein_coding	P57768	64089	2.091900191167526	2.248239499535301	181.2257549606664	1.1792455213854183	1.1867443369178379	1.0986263044221807	0.001015951876401078	8.719651426846554e-4	3.397317053880598e-6	112	100	87	172	289	439
ENSG00000144935	ENSG00000144935.15	transient receptor potential cation channel subfamily C member 1 [Source:HGNC Symbol;Acc:HGNC:12333]	TRPC1	protein_coding	P48995	7220	4.641293259792321	4.754869947162867	1048.0243314036916	1.130867768280741	1.1278439113659395	1.098154842790548	7.459758972340922e-6	1.2755358302439355e-5	1.2401637601351834e-24	588	645	539	1257	1437	2358
ENSG00000163531	ENSG00000163531.15	neurofascin [Source:HGNC Symbol;Acc:HGNC:29866]	NFASC	protein_coding	B4DRH7,O94856	23114	0.4094015291608371	0.6447139660978065	57.17299888288962	1.3470511331023314	1.2935083004970866	1.095987701276764	0.004356094927932138	0.0032354141096072792	0.001961474913979278	24	29	36	64	70	165
ENSG00000143320	ENSG00000143320.9	cellular retinoic acid binding protein 2 [Source:HGNC Symbol;Acc:HGNC:2339]	CRABP2	protein_coding	P29373	1382	1.850837806824722	2.179102447346959	171.56548359574532	1.1908726982681621	1.372858994417772	1.0958839963211657	0.10675054007335213	0.03463814461704484	0.006067278107466661	85	79	94	71	369	469
ENSG00000141448	ENSG00000141448.10	GATA binding protein 6 [Source:HGNC Symbol;Acc:HGNC:4174]	GATA6	protein_coding	Q92908	2627	2.550728666850794	2.686518316959122	247.44051252230946	1.1490591442599845	1.1589081361080842	1.0957440529460998	2.069755063244754e-4	2.918635300079109e-4	1.4772686927826909e-8	149	150	114	281	375	537
ENSG00000167723	ENSG00000167723.15	transient receptor potential cation channel subfamily V member 3 [Source:HGNC Symbol;Acc:HGNC:18084]	TRPV3	protein_coding	B2KYM6,Q8NET8	162514	0.6749368665943073	0.8549427235667224	67.5391728163884	1.2261294224279637	1.2364874880995844	1.094790645308887	0.0013926621565148087	8.838131052095414e-4	3.2516908623610034e-4	33	39	36	88	92	151
ENSG00000184254	ENSG00000184254.17	aldehyde dehydrogenase 1 family member A3 [Source:HGNC Symbol;Acc:HGNC:409]	ALDH1A3	protein_coding	A0A024RC95,H0Y2X5,P47895,Q7Z3A2	220	4.7825769134336875	4.89759490315539	1158.0148520709768	1.1196014220258448	1.128353888267919	1.0944576939976944	2.1874189707351578e-5	2.5598600233875994e-5	5.139691984600784e-19	652	644	659	1611	1380	2548
ENSG00000261801	ENSG00000261801.6	LOXL1 antisense RNA 1 [Source:HGNC Symbol;Acc:HGNC:44169]	LOXL1-AS1	antisense	NA	100287616	1.0715893165425068	1.3287154832566745	93.62599871012979	1.2972290219349767	1.310871174489617	1.0929473150875642	0.019904196414096294	0.010749447160693898	0.002735083694168781	41	61	43	64	166	261
ENSG00000069712	NA	NA	KIAA1107	protein_coding	NA	NA	2.6252973802794926	2.7594057508045777	260.93980688347654	1.1445219128294108	1.1574997755537577	1.0929173256756737	2.4977455257660803e-4	3.4604061642209635e-4	2.792023300890844e-8	130	139	164	342	367	529
ENSG00000254995	ENSG00000254995.4	STX16-NPEPL1 readthrough (NMD candidate) [Source:HGNC Symbol;Acc:HGNC:41993]	STX16-NPEPL1	protein_coding	NA	100534593	-0.5769873202394165	-0.0917008653731188	32.90149363339624	1.8666828559351867	1.5929900892163418	1.0926011837458958	0.01347922875546308	0.026756713886219023	0.022753449765330037	30	9	6	38	45	99
ENSG00000236753	ENSG00000236753.7	MKLN1 antisense RNA [Source:HGNC Symbol;Acc:HGNC:40374]	MKLN1-AS2	processed_transcript	NA	100506881	3.0337487814648787	3.161021022685593	344.6589913088989	1.1580237021524014	1.1408397334874019	1.0924587181521974	7.405999033437828e-5	1.4915411424986787e-4	3.68727321084403e-11	174	206	198	390	471	828
ENSG00000132359	ENSG00000132359.15	RAP1 GTPase activating protein 2 [Source:HGNC Symbol;Acc:HGNC:29176]	RAP1GAP2	protein_coding	A0A1B0GV05,Q684P5	23108	5.41405145027367	5.529067182052748	1793.959102430979	1.1168883438169934	1.1248776365164472	1.0916231909455982	3.074213298469675e-5	3.810536748383366e-5	7.03747327140965e-20	1107	965	972	1855	2699	4172
ENSG00000101782	ENSG00000101782.15	RIO kinase 3 [Source:HGNC Symbol;Acc:HGNC:11451]	RIOK3	protein_coding	B0YJ89,B4E1Q4,O14730	8780	5.061917774155032	5.18040107840912	1408.9581603005652	1.1248879479305285	1.1297852174498206	1.0916052830525755	5.433782635777534e-5	7.734557512236862e-5	9.986175433598074e-16	731	869	775	1593	2178	2934
ENSG00000166349	ENSG00000166349.9	recombination activating 1 [Source:HGNC Symbol;Acc:HGNC:9831]	RAG1	protein_coding	P15918	5896	0.18476790867168091	0.4120510147656831	49.13949458239218	1.2975898601485598	1.3104964418223959	1.0913163025032686	0.006187262246458599	0.0037370181803204217	0.003087500429750087	31	17	28	62	77	102
ENSG00000244274	ENSG00000244274.7	dysbindin domain containing 2 [Source:HGNC Symbol;Acc:HGNC:15881]	DBNDD2	protein_coding	Q9BQY9	55861	3.5913831683926807	3.8046219819240803	537.4223151836391	1.205950263480665	1.233201480990407	1.0912945943004633	0.020119397728333193	0.012327461611222225	2.2483523226182454e-4	369	218	285	540	450	1976
ENSG00000257800	ENSG00000257800.1	formin binding protein 1 pseudogene 1 [Source:HGNC Symbol;Acc:HGNC:44528]	FNBP1P1	pseudogene	NA	NA	-0.1767948935589279	0.1510486662852887	40.74801654180457	1.5429423319250894	1.4459084028561044	1.0909732089535076	0.01649551498521075	0.016092389373801447	0.012624525473724287	9	24	25	69	47	88
ENSG00000143816	ENSG00000143816.8	Wnt family member 9A [Source:HGNC Symbol;Acc:HGNC:12778]	WNT9A	protein_coding	D9ZGG3,O14904	7483	2.170774900311769	2.312206360224579	190.35968285340357	1.1579211172022732	1.163970869693473	1.089658177574977	2.862041576860334e-4	4.434404738956952e-4	3.2793076185577714e-7	126	85	106	255	246	415
ENSG00000272168	ENSG00000272168.8	cancer susceptibility 15 [Source:HGNC Symbol;Acc:HGNC:28245]	CASC15	lincRNA	NA	NA	2.458690960329894	2.598367961945523	232.98131789319976	1.1404192778349107	1.1624000484596746	1.0891708856008302	4.291155219201603e-4	5.189939702196479e-4	2.879303880423684e-7	152	107	129	339	279	495
ENSG00000171310	ENSG00000171310.11	carbohydrate sulfotransferase 11 [Source:HGNC Symbol;Acc:HGNC:17422]	CHST11	protein_coding	A0A024RBL0,Q9NPF2	50515	5.832989422617372	5.939989776132441	2387.736257461661	1.1092658552640604	1.1117572614565265	1.0885886346559073	2.4921203169522508e-6	3.93389551355707e-6	1.8823442842530522e-41	1390	1363	1315	2877	3346	5167
ENSG00000106261	ENSG00000106261.17	zinc finger with KRAB and SCAN domains 1 [Source:HGNC Symbol;Acc:HGNC:13101]	ZKSCAN1	protein_coding	B3KNP9,B3KRF7,E9PC66,P17029	7586	6.358537678938976	6.469341089740023	3448.8125059332715	1.1053938029503378	1.1159519632684987	1.0885130737791409	1.5933137451582574e-5	2.3550596461115514e-5	1.214876174966615e-23	2057	1841	1965	4380	5033	6724
ENSG00000050730	ENSG00000050730.16	TNFAIP3 interacting protein 3 [Source:HGNC Symbol;Acc:HGNC:19315]	TNIP3	protein_coding	Q96KP6	79931	-1.5429704235150958	-0.4916127095357604	23.99773095581455	2.9825112578799513	2.0709194409417924	1.088461326837874	0.04519902700309215	0.05245962631649059	0.0350357413931781	10	15	0	39	21	85
ENSG00000122884	ENSG00000122884.12	prolyl 4-hydroxylase subunit alpha 1 [Source:HGNC Symbol;Acc:HGNC:8546]	P4HA1	protein_coding	P13674,Q5VSQ6	5033	6.414273064423638	6.607834508476118	3789.916957954041	1.1871249502996124	1.2879602048728331	1.0880842272584383	0.005585382645321914	0.003959663271425186	0.0019917397848587775	1988	2022	1927	2697	7589	8772
ENSG00000146802	ENSG00000146802.13	transmembrane protein 168 [Source:HGNC Symbol;Acc:HGNC:25826]	TMEM168	protein_coding	A0A024R716,Q9H0V1	64418	4.692243193198326	4.802373725218774	1083.6922758749313	1.11212106442294	1.11576962119022	1.0877376520275557	6.606857341512703e-6	8.381428027116448e-6	7.961880188055848e-26	612	623	606	1413	1394	2365
ENSG00000170175	ENSG00000170175.11	cholinergic receptor nicotinic beta 1 subunit [Source:HGNC Symbol;Acc:HGNC:1961]	CHRNB1	protein_coding	P11230	1140	2.7297372870998413	2.8625689712196003	280.23499679081306	1.142416003553158	1.1475632016160708	1.0857738246644069	1.7939983586342186e-4	3.3137045258521013e-4	1.1622499807668797e-8	167	180	123	364	381	593
ENSG00000196954	ENSG00000196954.14	caspase 4 [Source:HGNC Symbol;Acc:HGNC:1505]	CASP4	protein_coding	P49662	837	3.1752486328422806	3.308821043382123	381.76737833649605	1.1701819303709204	1.1419477056816996	1.0842999082434592	2.005087847161898e-4	3.6635304745257446e-4	3.655021463969247e-9	208	254	180	434	472	999
ENSG00000165359	ENSG00000165359.15	integrator complex subunit 6 like [Source:HGNC Symbol;Acc:HGNC:27334]	DDX26B	protein_coding	Q5JSJ4	203522	0.28847695696933656	0.4998222333082057	52.09992966654707	1.2781325577440483	1.273444902217505	1.0824070595574775	0.00323852663015231	0.0022370701056447693	0.001847136476560782	26	34	22	62	77	120
ENSG00000138380	ENSG00000138380.18	calcium responsive transcription factor [Source:HGNC Symbol;Acc:HGNC:14435]	CARF	protein_coding	A0A024R427,B4DIA7,C9JI92,Q8N187	79800	3.008573860983041	3.1414471573432823	340.3040496937147	1.1262760021230251	1.1451714353715243	1.082003889005608	4.039103571577303e-4	4.2266533766616724e-4	1.9638317752353185e-8	182	203	185	351	555	730
ENSG00000100592	ENSG00000100592.15	dishevelled associated activator of morphogenesis 1 [Source:HGNC Symbol;Acc:HGNC:18142]	DAAM1	protein_coding	Q9Y4D1	23002	3.9530555775084166	4.067272030112112	649.6441895706814	1.1095111087530818	1.119198332927527	1.0814984273305628	2.3651565388197443e-5	3.3663527349487374e-5	1.9105818746393564e-17	386	348	369	758	954	1385
ENSG00000137965	ENSG00000137965.11	interferon induced protein 44 [Source:HGNC Symbol;Acc:HGNC:16938]	IFI44	protein_coding	Q8TCB0	10561	-1.464796116662243	-1.0403281798502568	16.38077802566094	1.6294396131351503	1.672720268216957	1.081482965239052	0.030962690258528044	0.01670413507557354	0.02896353138676413	9	8	4	28	19	40
ENSG00000165030	ENSG00000165030.4	nuclear factor, interleukin 3 regulated [Source:HGNC Symbol;Acc:HGNC:7787]	NFIL3	protein_coding	A0A024R241,Q16649	4783	4.68362002045402	4.800147427766182	1081.7765420176659	1.1050211782745438	1.118755447180008	1.0798008766396334	6.25035433534967e-5	7.388581423652047e-5	4.517954752163052e-15	703	554	584	1213	1684	2235
ENSG00000175395	ENSG00000175395.16	zinc finger protein 25 [Source:HGNC Symbol;Acc:HGNC:13043]	ZNF25	protein_coding	P17030	219749	3.2196913573415418	3.338162246566291	390.1837230764908	1.1254604917985347	1.119660009943729	1.0794497685471907	3.0374557783560494e-5	5.987064384403599e-5	3.7653010244556685e-14	245	220	199	459	511	931
ENSG00000144583	ENSG00000144583.5	membrane associated ring-CH-type finger 4 [Source:HGNC Symbol;Acc:HGNC:29269]	MARCH4	protein_coding	Q9P2E8	57574	5.122058232434782	5.229373194649161	1457.4928456416874	1.1075964286168225	1.1041917899802094	1.0784107818161255	4.817380746418093e-6	7.021254852312759e-6	1.854103043565626e-30	810	851	829	1800	1841	3399
ENSG00000158711	ENSG00000158711.14	ETS transcription factor ELK4 [Source:HGNC Symbol;Acc:HGNC:3326]	ELK4	protein_coding	A0A024R997,A0A024R9C2,P28324,Q8IXL1	2005	4.996810792212924	5.113646315353916	1344.9396540990415	1.1183322821494073	1.1174548589897915	1.0783651561956182	6.125853676207842e-5	9.274263737607481e-5	6.090172388095097e-15	680	823	776	1489	2051	2882
ENSG00000012779	ENSG00000012779.11	arachidonate 5-lipoxygenase [Source:HGNC Symbol;Acc:HGNC:435]	ALOX5	protein_coding	P09917	240	-2.5020390555906817	-0.801362218133868	18.689576561442106	4.3581384990420835	2.995256938717688	1.0782626111345976	0.03664522764309821	0.04223013119379977	0.022788348310288437	0	11	0	12	46	65
ENSG00000180263	ENSG00000180263.14	FYVE, RhoGEF and PH domain containing 6 [Source:HGNC Symbol;Acc:HGNC:21740]	FGD6	protein_coding	Q6ZV73	55785	6.806274981026411	6.913517969281739	4692.471255066129	1.095894299997934	1.1043920003861645	1.0779005653671072	8.372007354330422e-6	1.553016610949659e-5	9.282259725415075e-29	2794	2659	2572	5647	6960	9457
ENSG00000138468	ENSG00000138468.16	SUMO specific peptidase 7 [Source:HGNC Symbol;Acc:HGNC:30402]	SENP7	protein_coding	J3QT09,Q9BQF6	57337	3.7692109778141885	3.8920139808907828	575.2189235918102	1.1102589390758333	1.1270446865739576	1.076838372501964	1.8524216902978923e-4	2.1764932691884493e-4	8.511464530379666e-11	301	321	348	656	908	1153
ENSG00000101928	ENSG00000101928.13	motile sperm domain containing 1 [Source:HGNC Symbol;Acc:HGNC:25235]	MOSPD1	protein_coding	Q9UJG1	56180	4.3560012707427775	4.466497972193389	857.9882738218597	1.1001154628008198	1.1079918781896405	1.0755822178999597	1.4655087797248709e-5	1.9931600969722397e-5	2.4872212092483236e-20	510	515	440	1062	1203	1799
ENSG00000105865	ENSG00000105865.11	dihydrouridine synthase 4 like [Source:HGNC Symbol;Acc:HGNC:21517]	DUS4L	protein_coding	A4D0R5,O95620	11062	3.915316155438055	4.025568353912346	630.9415372754682	1.1053168849920554	1.1064307536370945	1.0752786257357645	8.760589261610383e-6	1.6778729604303234e-5	2.5601522484544014e-21	378	341	359	779	830	1418
ENSG00000110619	ENSG00000110619.17	cysteinyl-tRNA synthetase 1 [Source:HGNC Symbol;Acc:HGNC:1493]	CARS	protein_coding	A0A024RCG3,A8MVQ3,B4DKY1,B4DPV7,P49589	833	6.59297926708974	6.70370895098306	4057.00207074815	1.1053057928086905	1.1067414094192443	1.07476358320423	2.2941487961492355e-5	4.3390585088113256e-5	1.0513747315280216e-20	2617	2380	1952	5486	4738	9255
ENSG00000124942	ENSG00000124942.14	AHNAK nucleoprotein [Source:HGNC Symbol;Acc:HGNC:347]	AHNAK	protein_coding	B4DTV0,Q09666,Q9BVU3	79026	9.604845359068996	9.716541600506725	32769.11227559689	1.0970956171796284	1.1097855136294814	1.0735920386585422	3.188363823878457e-5	7.573119134902436e-5	1.0076464857838027e-20	20182	18825	16964	39646	50847	62046
ENSG00000179833	ENSG00000179833.4	SERTA domain containing 2 [Source:HGNC Symbol;Acc:HGNC:30784]	SERTAD2	protein_coding	Q14140	9792	4.644037863582015	4.759466874788276	1051.8699820860904	1.0896799670307002	1.1124910275322502	1.072659597134934	9.101156275305997e-5	8.657034230158145e-5	2.824784668829956e-14	617	601	573	1188	1675	2083
ENSG00000182993	ENSG00000182993.5	chromosome 12 open reading frame 60 [Source:HGNC Symbol;Acc:HGNC:28726]	C12orf60	protein_coding	Q5U649	144608	1.6643533940036577	1.8114293046383312	133.99571439379383	1.12611900123645	1.1692261547926213	1.0715226323702198	0.0011773733749869395	7.646753790649677e-4	1.5196486214852402e-5	82	64	76	164	209	261
ENSG00000226314	ENSG00000226314.8	zinc finger protein 192 pseudogene 1 [Source:HGNC Symbol;Acc:HGNC:18777]	ZNF192P1	pseudogene	NA	651302	-1.351826986201816	-0.8594948685836823	18.61504263382156	1.8210680138062565	1.68471676556039	1.0711987053993488	0.022676194555273397	0.023559696954917546	0.030503575840777477	14	7	3	22	31	48
ENSG00000079931	ENSG00000079931.15	monooxygenase DBH like 1 [Source:HGNC Symbol;Acc:HGNC:21063]	MOXD1	protein_coding	Q6UVY6	26002	2.306666206898231	2.4383799740865695	207.84418660566848	1.1322734070250218	1.1355501204673348	1.0710091971147355	1.6486438528600782e-4	2.672357653464017e-4	3.737223896956003e-8	137	100	114	247	293	461
ENSG00000170915	ENSG00000170915.9	progestin and adipoQ receptor family member 8 [Source:HGNC Symbol;Acc:HGNC:15708]	PAQR8	protein_coding	B3KXW6,Q8TEZ7	85315	2.7750956839194743	2.9018745446084235	287.2657502593877	1.1310356223181015	1.1250111268476837	1.070908185638186	1.4983949160402536e-4	1.9163839240643018e-4	1.2471862257341215e-9	167	168	152	300	412	697
ENSG00000117020	ENSG00000117020.18	AKT serine/threonine kinase 3 [Source:HGNC Symbol;Acc:HGNC:393]	AKT3	protein_coding	Q9Y243	10000	6.498471428768436	6.601983156356392	3779.903978838897	1.093152315143285	1.0932498019358432	1.0704410344559114	2.8386202487088374e-6	5.682203270908535e-6	2.681596536301966e-41	2136	2206	2149	4489	5273	8236
ENSG00000091490	ENSG00000091490.11	SEL1L family member 3 [Source:HGNC Symbol;Acc:HGNC:29108]	SEL1L3	protein_coding	A0A024R9V3,Q68CR1	23231	6.640773776017725	6.748738119133164	4186.736424656567	1.0924348928239263	1.0991550719568661	1.070279778272815	1.5803398356460958e-5	2.938511359373146e-5	1.1897823781612483e-22	2538	2510	2134	5827	5057	8907
ENSG00000272005	NA	NA	RP11-91J19.4	lincRNA	NA	NA	2.109262176481835	2.2485808594848384	181.6493285340323	1.1572888560263004	1.143635440367196	1.0700570460875898	3.0444599451595757e-4	4.8214617930140627e-4	5.648778696891578e-7	92	99	113	200	262	424
ENSG00000233818	ENSG00000233818.1	novel transcript	AP000695.4	antisense	NA	NA	1.9991347555835222	2.1437775552237457	168.407185027353	1.1678489152847351	1.1481706882620677	1.0692606316118503	4.731741642610831e-4	5.679696253938627e-4	1.812180473578378e-6	90	106	86	210	194	432
ENSG00000075420	ENSG00000075420.13	fibronectin type III domain containing 3B [Source:HGNC Symbol;Acc:HGNC:24670]	FNDC3B	protein_coding	Q53EP0	64778	7.402786723795788	7.513521201866608	7112.299199555665	1.0886137066800308	1.101618076681514	1.0687260434736692	3.795157172354564e-5	7.32647763937703e-5	1.611516611325792e-19	4046	4230	3896	7730	11270	14616
ENSG00000135049	ENSG00000135049.15	ATP/GTP binding protein 1 [Source:HGNC Symbol;Acc:HGNC:17258]	AGTPBP1	protein_coding	A0A024R288,J3KNS1,Q9UPW5	23287	5.270010225884466	5.376602014546853	1614.6350518291545	1.0899548827309227	1.0967736313854817	1.0686568077365277	9.30201524547079e-6	1.187803672229577e-5	6.333950707177429e-26	968	921	883	1843	2375	3457
ENSG00000039139	ENSG00000039139.9	dynein axonemal heavy chain 5 [Source:HGNC Symbol;Acc:HGNC:2950]	DNAH5	protein_coding	Q8TE73	1767	2.6666508278081476	2.7977084969451647	267.6600872651777	1.1122772846130842	1.1343491063174294	1.0683917233991727	3.5590836032146445e-4	3.950676671534261e-4	5.605931654842055e-8	173	131	148	296	422	558
ENSG00000005884	ENSG00000005884.18	integrin subunit alpha 3 [Source:HGNC Symbol;Acc:HGNC:6139]	ITGA3	protein_coding	A0A140VJM0,P26006	3675	9.590806419516909	9.693903826135227	32258.862825980264	1.0937982134340374	1.094444536401827	1.0682892292614556	2.433511661187536e-6	8.90818335654571e-6	3.3160404968279815e-45	18300	18580	18479	41903	40055	72106
ENSG00000163735	ENSG00000163735.7	C-X-C motif chemokine ligand 5 [Source:HGNC Symbol;Acc:HGNC:10642]	CXCL5	protein_coding	P42830,Q6I9S7	6374	8.871988776728701	8.976599610466296	19621.39804944085	1.0894146450770537	1.0936170900770448	1.0672596476510028	6.48626257097306e-6	1.8428463548528074e-5	1.8192007154334547e-31	11304	10995	11390	26459	23273	43886
ENSG00000152661	ENSG00000152661.9	gap junction protein alpha 1 [Source:HGNC Symbol;Acc:HGNC:4274]	GJA1	protein_coding	P17302	2697	7.853039481688929	7.958942975118989	9684.564510786071	1.088628616742762	1.0929779213392719	1.0670723920399976	1.204311114210986e-5	2.7431444479136875e-5	1.4389010152662832e-27	5525	5871	5251	10386	14267	21885
ENSG00000203875	ENSG00000203875.13	small nucleolar RNA host gene 5 [Source:HGNC Symbol;Acc:HGNC:21026]	SNHG5	processed_transcript	NA	387066	7.863865406728452	7.978564393020528	9824.176123445157	1.1093548360579832	1.1030277718408992	1.066857421147524	8.292860616888767e-5	1.7616293018326567e-4	3.697658606438851e-15	6904	5571	4419	13599	12575	19879
ENSG00000082458	ENSG00000082458.12	discs large MAGUK scaffold protein 3 [Source:HGNC Symbol;Acc:HGNC:2902]	DLG3	protein_coding	Q59FY1,Q92796	1741	4.1694620094394725	4.277232454162056	752.0326379712617	1.0923878035421728	1.096982281914735	1.0663860507019611	9.280465014208195e-6	1.4349575200340823e-5	9.46759907478291e-22	445	421	424	971	955	1659
ENSG00000168679	ENSG00000168679.18	solute carrier family 16 member 4 [Source:HGNC Symbol;Acc:HGNC:10925]	SLC16A4	protein_coding	O15374	9122	6.4647014239884735	6.566612035055938	3688.2085979553094	1.0886044910815011	1.0871000319391153	1.0660543220407286	1.9442149334362857e-6	3.948325132074595e-6	2.557464469887753e-48	2122	2209	2025	4523	4752	8408
ENSG00000262944	NA	NA	RP11-473I1.9	sense_intronic	NA	NA	3.4273706034023466	3.5545731567300396	453.3351516418842	1.1352847796200458	1.119672755187866	1.0640223808546854	2.6792877349842423e-4	3.496833252890633e-4	1.8512470039988234e-9	263	225	282	452	633	1165
ENSG00000176678	ENSG00000176678.6	forkhead box L1 [Source:HGNC Symbol;Acc:HGNC:3817]	FOXL1	protein_coding	Q12952,Q498Y4	2300	2.198391838527956	2.3295862604428543	192.28116829347533	1.1396019002199345	1.1265193759796812	1.0635674022804957	1.5912447907390342e-4	2.491764996188615e-4	5.781059519012252e-8	103	117	105	233	243	463
ENSG00000171132	ENSG00000171132.14	protein kinase C epsilon [Source:HGNC Symbol;Acc:HGNC:9401]	PRKCE	protein_coding	L7RTI5,Q02156	5581	4.524697998925692	4.63204074451236	963.0169083214878	1.082898826879687	1.0947540933637265	1.0630834909852156	1.541039929709345e-5	1.7545129510044327e-5	2.3117267396891524e-20	567	562	524	1277	1267	1984
ENSG00000184384	ENSG00000184384.14	mastermind like transcriptional coactivator 2 [Source:HGNC Symbol;Acc:HGNC:16259]	MAML2	protein_coding	Q8IZL2	84441	3.2115697950680215	3.335308386085893	390.35328992617804	1.1096994065398145	1.1184548989380234	1.0621655963573775	1.959456689760328e-4	3.2050825898748527e-4	3.1669471160308504e-9	199	260	202	513	538	785
ENSG00000106617	ENSG00000106617.15	protein kinase AMP-activated non-catalytic subunit gamma 2 [Source:HGNC Symbol;Acc:HGNC:9386]	PRKAG2	protein_coding	A0A090N8Q6,B7Z6X8,Q9UGJ0	51422	4.944683374522121	5.0545036286287335	1290.0745064959601	1.1000162385300991	1.095951155411124	1.0613639986928056	2.5725419345768524e-5	3.614992276500654e-5	6.691871510750125e-19	771	664	781	1381	1793	3108
ENSG00000143473	ENSG00000143473.13	potassium voltage-gated channel subfamily H member 1 [Source:HGNC Symbol;Acc:HGNC:6250]	KCNH1	protein_coding	O95259	3756	2.9874103075009666	3.1092030411228464	333.5755166387131	1.082876180534465	1.1179361536718346	1.060012166754308	2.855714903940847e-4	2.591068591247362e-4	5.83361978145848e-9	182	194	189	475	432	650
ENSG00000130635	ENSG00000130635.16	collagen type V alpha 1 chain [Source:HGNC Symbol;Acc:HGNC:2209]	COL5A1	protein_coding	A0A024R8E5,A0A087WXW9,B2ZZ86,P20908,Q59EE7	1289	8.412056370331356	8.518796310243482	14277.032291412992	1.0815877923479948	1.0897561573070274	1.0599783989260259	2.2499367997876803e-5	5.090135062682742e-5	1.9857584824832987e-23	8105	8109	8349	14787	21457	32445
ENSG00000196110	ENSG00000196110.8	zinc finger protein 699 [Source:HGNC Symbol;Acc:HGNC:24750]	ZNF699	protein_coding	Q32M78	374879	0.743800985310664	0.9320110259878532	70.93354500384731	1.2233654064758834	1.2114861098822993	1.0593979394036774	0.0025516747842881096	0.0018032340610366073	6.949852082336463e-4	34	41	40	72	107	176
ENSG00000155096	ENSG00000155096.14	antizyme inhibitor 1 [Source:HGNC Symbol;Acc:HGNC:16432]	AZIN1	protein_coding	A0A024R9C7,B3KTF6,O14977	51582	7.028557284887483	7.132020602417755	5462.10498388085	1.0766459192019684	1.0847971181074691	1.0590373371693285	8.426331286219096e-6	1.647517663935055e-5	1.3111620533054866e-27	3235	3110	3076	7386	7166	10930
ENSG00000230189	ENSG00000230189.7	RAB guanine nucleotide exchange factor 1 (RABGEF1) pseudogene	GS1-124K5.2	pseudogene	NA	NA	0.636831946237975	0.8374443059223877	67.14154026265807	1.2207713521626167	1.2473246368828566	1.0582146010514235	0.006319410034806133	0.004496498693793397	0.0020609978484184767	37	46	24	96	96	128
ENSG00000135919	ENSG00000135919.13	serpin family E member 2 [Source:HGNC Symbol;Acc:HGNC:8951]	SERPINE2	protein_coding	A0A024R451,A0A024R498,P07093	5270	7.876340510678503	7.97655607875481	9806.749461502393	1.0796501846353859	1.0788797649847452	1.057338106887311	2.2198256581116263e-6	6.387393485752338e-6	1.3969907062405442e-47	5611	5881	5468	12244	12234	22516
ENSG00000154035	NA	NA	C17orf103	protein_coding	NA	NA	3.6797479369665873	3.7973457839878013	538.0986109543771	1.0939580849146044	1.104408381998539	1.056891834389089	1.3320968994765878e-4	0.00017248564261748996	2.5721038846150553e-11	295	326	298	574	836	1157
ENSG00000166479	ENSG00000166479.10	thioredoxin related transmembrane protein 3 [Source:HGNC Symbol;Acc:HGNC:24718]	TMX3	protein_coding	Q96JJ7	54495	5.720972165652262	5.823126849125965	2201.849737606217	1.0801009590052677	1.0811106284228962	1.0565405952341516	4.324759827241676e-6	6.933701638726102e-6	2.8321871666204692e-33	1254	1267	1281	2632	3069	4730
ENSG00000067715	ENSG00000067715.14	synaptotagmin 1 [Source:HGNC Symbol;Acc:HGNC:11509]	SYT1	protein_coding	A0A024RBE9,J3KQA0,P21579	6857	4.286173467225869	4.397206216900145	817.9201212805727	1.084270939831614	1.094575250071973	1.056285715593067	4.499616448026183e-5	6.390014500660742e-5	9.725450041750707e-15	512	412	481	1124	1012	1721
ENSG00000084444	ENSG00000084444.14	family with sequence similarity 234 member B [Source:HGNC Symbol;Acc:HGNC:29288]	KIAA1467	protein_coding	A2RU67	57613	3.093865516684855	3.2091866011079535	357.33885306879245	1.0843208183581947	1.10373576818563	1.0561500465235547	7.530163108507905e-5	1.0187143465093871e-4	1.7182281251016443e-11	219	187	205	465	484	734
ENSG00000182700	ENSG00000182700.5	IgA inducing protein [Source:HGNC Symbol;Acc:HGNC:33847]	IGIP	protein_coding	A0A158RFU4,A6NJ69	492311	1.6173830222739876	1.7688922105864686	129.54899735686791	1.133966123402008	1.1570317539086503	1.0544250766771357	0.0013205919609913226	0.0010350897357974851	3.411131923413692e-5	76	65	75	133	211	282
ENSG00000117543	ENSG00000117543.21	diphthamide biosynthesis 5 [Source:HGNC Symbol;Acc:HGNC:24270]	DPH5	protein_coding	B3KWP1,Q9H2P9	51611	5.256900688866274	5.3632419133295	1599.8684768054745	1.0895257941448189	1.0850050985023807	1.0543053864728527	1.3419081863316164e-5	2.4103938451234213e-5	4.0758477076798886e-21	1101	808	861	2006	2050	3581
ENSG00000236204	ENSG00000236204.6	long intergenic non-protein coding RNA 1376 [Source:HGNC Symbol;Acc:HGNC:50637]	AC092594.1	lincRNA	NA	400945	0.8264307369928502	1.0047722712342315	75.3965660837938	1.1800357534238202	1.2092290167672846	1.0541124554529602	0.0035987173520423336	0.002241955042911477	7.705525662416383e-4	35	45	42	84	125	154
ENSG00000116954	ENSG00000116954.8	Ras related GTP binding C [Source:HGNC Symbol;Acc:HGNC:19902]	RRAGC	protein_coding	B4DQ03,B4DQG4,Q9HB90	64121	4.853747543392588	4.957825636614794	1207.1140483936788	1.0808549174644815	1.0821297663051628	1.0539838841717162	7.917564310272012e-6	1.0668784722593976e-5	3.1050948555604984e-25	685	728	671	1422	1692	2618
ENSG00000147180	ENSG00000147180.16	zinc finger protein 711 [Source:HGNC Symbol;Acc:HGNC:13128]	ZNF711	protein_coding	Q6PK66,Q9Y462	7552	3.6004517845694686	3.717002670025943	509.03216975870873	1.1027454096797074	1.0997645655186943	1.05385908135884	6.963632989373368e-5	1.5344646699858827e-4	1.1244113108842494e-11	328	237	308	663	645	1117
ENSG00000108947	ENSG00000108947.5	ephrin B3 [Source:HGNC Symbol;Acc:HGNC:3228]	EFNB3	protein_coding	Q15768	1949	2.546775167529074	2.681285295970649	246.1508881622737	1.1184432896118457	1.1237312916330073	1.0526167920675016	5.605976761529865e-4	6.128368602566457e-4	3.900126903513829e-7	149	149	120	243	383	572
ENSG00000183098	ENSG00000183098.11	glypican 6 [Source:HGNC Symbol;Acc:HGNC:4454]	GPC6	protein_coding	Q9Y625	10082	5.096290176058774	5.207441951209995	1435.2565405126031	1.0816451206363489	1.090135467661384	1.0516142614759947	7.370083814264962e-5	9.274547168159697e-5	5.819743700706392e-15	790	867	811	1494	2226	3130
ENSG00000230524	ENSG00000230524.8	collagen type VI alpha 4 pseudogene 1 [Source:HGNC Symbol;Acc:HGNC:33484]	COL6A4P1	pseudogene	NA	344875	-0.6127415989996174	-0.3404490211483208	27.99915560224429	1.357774099693741	1.3754756725612745	1.0507137177739792	0.011435259136284487	0.005009952340569452	0.012584046649832497	18	11	13	37	39	66
ENSG00000120889	ENSG00000120889.13	TNF receptor superfamily member 10b [Source:HGNC Symbol;Acc:HGNC:11905]	TNFRSF10B	protein_coding	O14763,Q7Z2I8	8795	7.856555206933729	7.958225424781892	9685.965755792722	1.0716775763231727	1.0756982302248164	1.0502108026493093	7.5372302824766745e-6	1.8874550658161548e-5	9.273427941244631e-29	6050	5735	5024	13102	11984	20478
ENSG00000151835	ENSG00000151835.16	sacsin molecular chaperone [Source:HGNC Symbol;Acc:HGNC:10519]	SACS	protein_coding	Q9NZJ4	26278	6.201963210562448	6.309950125045869	3086.945346218945	1.0740767781924088	1.0838828260767803	1.0496951121719487	4.740667359440118e-5	7.458195336287773e-5	2.0570949327534602e-17	1711	1756	1852	3485	4794	6186
ENSG00000104324	ENSG00000104324.16	carboxypeptidase Q [Source:HGNC Symbol;Acc:HGNC:16910]	CPQ	protein_coding	A0A024R9B8,Q9Y646	10404	2.101682095050891	2.2553215986022237	183.54563580230584	1.112449681179067	1.1566265071273236	1.0495204143925865	0.0028733929332227306	0.0024910273984698338	5.9483737054523764e-5	125	110	72	278	236	341
ENSG00000160191	ENSG00000160191.18	phosphodiesterase 9A [Source:HGNC Symbol;Acc:HGNC:8795]	PDE9A	protein_coding	A0A0S2Z475,A0A0S2Z4A3,A0A0S2Z4T6,O76083	5152	2.6690775100195014	2.80475143257723	269.13753274300433	1.0850187531413535	1.128359293245897	1.049507134700409	0.0012249207125461358	9.609895023432004e-4	1.6046024964453085e-6	178	135	143	285	455	530
ENSG00000226752	ENSG00000226752.9	cutA divalent cation tolerance homolog-like, pseudogene [Source:HGNC Symbol;Acc:HGNC:27367]	PSMD5-AS1	antisense	NA	253039	4.9507349233201605	5.0550502942236495	1291.6207878457128	1.0809052120493703	1.0786337253553009	1.0489158718599367	1.0522347575286949e-5	1.7485759601822898e-5	2.473755318537968e-22	741	689	802	1553	1778	2791
ENSG00000232160	ENSG00000232160.7	RAP2C antisense RNA 1 [Source:HGNC Symbol;Acc:HGNC:40957]	RAP2C-AS1	antisense	NA	101928578	-0.6073281891291413	-0.2803374677926531	28.447146384860964	1.4326161154492925	1.411634556947483	1.0487721713503058	0.020119397728333193	0.007473257001474538	0.015731208284968712	13	16	13	28	36	92
ENSG00000127528	ENSG00000127528.6	Kruppel like factor 2 [Source:HGNC Symbol;Acc:HGNC:6347]	KLF2	protein_coding	Q9Y5W3	10365	2.6797270986683634	2.8269942803542114	272.0980576022488	1.1570004879144045	1.1349710796727337	1.048728242332836	0.0018353537534122892	0.0015421673888426524	5.8570282844482275e-6	135	169	154	338	271	767
ENSG00000240303	ENSG00000240303.8	acyl-CoA dehydrogenase family member 11 [Source:HGNC Symbol;Acc:HGNC:30211]	ACAD11	protein_coding	Q709F0	84129	4.841070533464966	4.9481512673429995	1199.4381969900696	1.082187244338076	1.0842653080643707	1.0467939818312733	2.1851502058729644e-5	3.1866041106097885e-5	3.698645921891045e-18	755	601	715	1596	1484	2602
ENSG00000232859	ENSG00000232859.9	LYR motif containing 9 [Source:HGNC Symbol;Acc:HGNC:27314]	LYRM9	protein_coding	A8MSI8	201229	1.9351894291480634	2.0698527999453926	160.29196743267767	1.1273492255127178	1.123107203079918	1.0467829194588598	3.182985022199937e-4	4.618432137621468e-4	1.3888200491212186e-6	86	85	100	183	229	361
ENSG00000080031	ENSG00000080031.10	protein tyrosine phosphatase receptor type H [Source:HGNC Symbol;Acc:HGNC:9672]	PTPRH	protein_coding	NA,Q9HD43	5794	3.047174367248492	3.1908848986740166	351.6567993812838	1.1326696947720616	1.1276043446085942	1.045579815033273	0.0012965848785878639	0.001691817932560711	2.8053126442224564e-6	254	194	151	330	558	833
ENSG00000137261	ENSG00000137261.14	KIAA0319 [Source:HGNC Symbol;Acc:HGNC:21580]	KIAA0319	protein_coding	A0A087X0U9,Q5VV43	9856	4.739348800573997	4.841710562971697	1113.835195385749	1.06843935772769	1.0739037535193292	1.0455005587613397	7.26165946388004e-6	8.903582529943902e-6	6.360506754171845e-25	699	646	589	1426	1447	2386
ENSG00000204529	ENSG00000204529.4	guanylate cyclase 2E, pseudogene [Source:HGNC Symbol;Acc:HGNC:4690]	GUCY2EP	pseudogene	NA	NA	-1.278764344741244	-0.21834266026839655	29.861172837030125	3.17065698512125	2.0118524358008627	1.0444174316916428	0.02260375970302631	0.05593691347311918	0.037231475749110995	9	23	0	41	40	94
ENSG00000137831	ENSG00000137831.15	uveal autoantigen with coiled-coil domains and ankyrin repeats [Source:HGNC Symbol;Acc:HGNC:15947]	UACA	protein_coding	Q9BZF9	55075	7.098250627886554	7.259785124795883	5959.456465978904	1.144619685341907	1.2038403512895786	1.043827538886148	0.0024362036529053926	0.0024754877289981077	8.618914180132753e-4	3131	2973	3601	4746	11102	13545
ENSG00000118004	ENSG00000118004.18	collectin subfamily member 11 [Source:HGNC Symbol;Acc:HGNC:17213]	COLEC11	protein_coding	Q9BWP8	78989	-0.33249937004382585	-0.006542758592060482	35.13418675191198	1.4450386033721696	1.3864006041674883	1.0406625469138442	0.017237616925083406	0.011154186466090826	0.014750919668036567	27	13	13	44	37	108
ENSG00000188641	ENSG00000188641.14	dihydropyrimidine dehydrogenase [Source:HGNC Symbol;Acc:HGNC:3012]	DPYD	protein_coding	Q12882	1806	3.1133682567512655	3.228177495018173	361.96441695329753	1.0864335249676782	1.0892225917556593	1.0404046062924255	8.00493260704615e-5	1.5904752704852407e-4	1.3513191631839022e-10	206	188	228	474	459	783
ENSG00000065060	ENSG00000065060.17	UHRF1 binding protein 1 [Source:HGNC Symbol;Acc:HGNC:21216]	UHRF1BP1	protein_coding	Q6BDS2	54887	5.350348494414039	5.453378043238841	1704.0816712829678	1.0621698172055376	1.0707672358503202	1.0403024271431347	1.8532765789638057e-05	2.3799469862575704e-5	3.1155570534210563e-20	1000	1030	928	2335	2075	3593
ENSG00000143353	ENSG00000143353.12	lysophospholipase like 1 [Source:HGNC Symbol;Acc:HGNC:20440]	LYPLAL1	protein_coding	Q5VWZ2	127018	4.534777640627271	4.640214562363357	968.165084103502	1.0766314491152127	1.0737224863780583	1.0397614622373275	1.941445825833331e-5	3.5323888631165526e-5	9.326308733579115e-18	544	630	504	1222	1264	2095
ENSG00000147255	ENSG00000147255.19	immunoglobulin superfamily member 1 [Source:HGNC Symbol;Acc:HGNC:5948]	IGSF1	protein_coding	Q8N6C5	3547	2.0278018486579192	2.1662949701905725	171.97304284072302	1.1089334585887067	1.1265997050493115	1.039501218767146	7.131597546874893e-4	9.191867369373213e-4	6.92392531350698e-6	119	98	75	238	219	357
ENSG00000169946	ENSG00000169946.14	zinc finger protein, FOG family member 2 [Source:HGNC Symbol;Acc:HGNC:16700]	ZFPM2	protein_coding	Q8WW38,Q9NPQ0	23414	-0.5945119129914279	-0.28336897869680727	29.274280155710837	1.3774622384154454	1.4205453248908695	1.0387323138018905	0.026132561247751596	0.011229875888283674	0.018194438687402843	20	13	10	50	29	70
ENSG00000166123	ENSG00000166123.14	glutamic--pyruvic transaminase 2 [Source:HGNC Symbol;Acc:HGNC:18062]	GPT2	protein_coding	A0A024R6R2,Q8TD30	84706	5.126635859620876	5.238393059403117	1467.6658467946652	1.0592005090047452	1.0789518880771116	1.0365390100318521	1.701591573533491e-4	1.8086123044437147e-4	3.765077651239541e-12	931	854	758	2138	1557	3270
ENSG00000252645	ENSG00000252645.1	RNA, U7 small nuclear 111 pseudogene [Source:HGNC Symbol;Acc:HGNC:45645]	RNU7-111P	snRNA	NA	NA	0.11390044157873237	0.31269548889770743	45.43817660936451	1.219744189814889	1.2320822605116526	1.0347115859908822	0.0036801005500093887	0.0015895501026577704	0.002978614229772079	25	25	23	57	61	107
ENSG00000145779	ENSG00000145779.8	TNF alpha induced protein 8 [Source:HGNC Symbol;Acc:HGNC:17260]	TNFAIP8	protein_coding	B3KUI2,O95379	25816	6.0249094303958035	6.132651372896514	2727.9396069273826	1.0562402018041441	1.072066607194464	1.0343848151285215	9.358497218969281e-5	1.2023798387518001e-4	1.97422539375751e-15	1671	1544	1527	2661	4232	6206
ENSG00000227507	ENSG00000227507.3	lymphotoxin beta [Source:HGNC Symbol;Acc:HGNC:6711]	LTB	protein_coding	Q06643,Q5STB2	4050	1.0061340684707387	1.171995897631509	84.88594303736973	1.1745147596059138	1.1694151963590638	1.034308536073653	0.0016873825410258394	0.0018093327940735108	4.076010930398824e-4	42	41	57	102	124	183
ENSG00000184005	ENSG00000184005.11	ST6 N-acetylgalactosaminide alpha-2,6-sialyltransferase 3 [Source:HGNC Symbol;Acc:HGNC:19343]	ST6GALNAC3	protein_coding	Q8NDV1	256435	1.199538413644738	1.367956702698982	97.49630914753813	1.158561358177762	1.1690993109097214	1.0332630484646685	0.0031107036200232357	0.002362196319819289	4.429044745713017e-4	47	60	54	145	101	229
ENSG00000165923	ENSG00000165923.16	ATP/GTP binding protein like 2 [Source:HGNC Symbol;Acc:HGNC:26296]	AGBL2	protein_coding	A0A140VKH9,Q5U5Z8	79841	2.3247695232133254	2.453104334811178	209.5365947961167	1.112199905495407	1.0994237414755637	1.0332506365045493	3.1913213744535216e-4	3.7083961614148454e-4	2.356176637591753e-7	130	124	106	257	241	531
ENSG00000164615	ENSG00000164615.5	calcium modulating ligand [Source:HGNC Symbol;Acc:HGNC:1471]	CAMLG	protein_coding	P49069	819	5.457754238442007	5.563128328284166	1837.009503063525	1.0578980554539674	1.0676087916160868	1.0328540099280987	5.6501561282001786e-5	6.734558118102106e-5	6.865748268460406e-17	1151	1039	1012	1839	2745	4258
ENSG00000175874	ENSG00000175874.10	cellular repressor of E1A stimulated genes 2 [Source:HGNC Symbol;Acc:HGNC:14272]	CREG2	protein_coding	Q8IUH2	200407	2.73872950259465	2.877577068710409	282.48200446553926	1.129793870436726	1.1129996496497188	1.032618798723935	8.847799770354079e-4	0.0013686079175144548	2.8317515144955683e-6	183	121	178	279	431	666
ENSG00000197930	ENSG00000197930.13	endoplasmic reticulum oxidoreductase 1 alpha [Source:HGNC Symbol;Acc:HGNC:13280]	ERO1L	protein_coding	Q96HE7	30001	7.125693185518397	7.283720721683336	6059.875585506936	1.114446448994891	1.1876900213070898	1.0312797824283364	0.0027106921566417926	0.0026180200977086827	0.0011808401970271533	3305	3321	3332	4830	11606	13080
ENSG00000095951	ENSG00000095951.17	HIVEP zinc finger 1 [Source:HGNC Symbol;Acc:HGNC:4920]	HIVEP1	protein_coding	P15822	3096	4.903756313372366	5.003161960488373	1246.3308780821585	1.0512228598438662	1.0592169097762103	1.031186425161964	8.341507531455292e-6	9.378144556816394e-6	2.106315589734766e-24	769	718	690	1620	1613	2607
ENSG00000240875	ENSG00000240875.6	long intergenic non-protein coding RNA 886 [Source:HGNC Symbol;Acc:HGNC:48572]	LINC00886	lincRNA	NA	730091	2.301483311171128	2.4359738467056227	207.25878206620146	1.1391233764790851	1.1064836833528444	1.0307735521079853	3.58805605825929e-4	8.155409569143605e-4	1.7689610308493744e-6	110	101	142	251	256	503
ENSG00000103647	ENSG00000103647.13	coronin 2B [Source:HGNC Symbol;Acc:HGNC:2256]	CORO2B	protein_coding	Q9UQ03	10391	2.4498687141769633	2.574191973743017	228.3313478132625	1.1065186987581175	1.0918618280742949	1.0306274016974029	1.7935434482190376e-4	3.11539220341442e-4	5.031074174484293e-8	154	112	128	267	291	552
ENSG00000105708	ENSG00000105708.9	zinc finger protein 14 [Source:HGNC Symbol;Acc:HGNC:12924]	ZNF14	protein_coding	P17017	7561	1.8799133996441082	2.0170414098951817	154.64589525081658	1.101683909031665	1.1185459401748514	1.0305656209154712	7.454544912238213e-4	7.908644503773791e-4	9.99800314993802e-6	97	93	73	219	178	342
ENSG00000237238	ENSG00000237238.3	BMS1 pseudogene 10 [Source:HGNC Symbol;Acc:HGNC:49154]	BMS1P10	pseudogene	NA	NA	1.7782528690600325	1.9341604147308962	145.57588435985758	1.1808777577538936	1.1376603845065385	1.0293526415582903	9.31962042614192e-4	0.002282533665892142	8.126643274602667e-5	75	63	106	168	203	336
ENSG00000139793	ENSG00000139793.18	muscleblind like splicing regulator 2 [Source:HGNC Symbol;Acc:HGNC:16746]	MBNL2	protein_coding	A2A3S3,Q5VZF2	10150	5.165692546903048	5.273044887128037	1502.5252835758438	1.0605427562416256	1.0677834857225843	1.0289080612436714	8.307344660164101e-5	1.1248808879635327e-4	3.781753088215853e-14	824	949	837	1604	2322	3166
ENSG00000139289	ENSG00000139289.13	pleckstrin homology like domain family A member 1 [Source:HGNC Symbol;Acc:HGNC:8933]	PHLDA1	protein_coding	Q8WV24	22822	7.053133650244166	7.148468312893152	5523.034113346668	1.0485137663473392	1.0501195839063782	1.0282064256158587	2.784874216125106e-6	6.304024410294424e-6	5.218210288921462e-42	3412	3258	3025	7011	6730	12498
ENSG00000237753	ENSG00000237753.2	novel transcript (FLJ42351)	AC079922.3	lincRNA	NA	NA	1.6752571848626052	1.817872973260408	134.41777347017097	1.1074226260739894	1.1275188345047085	1.028148874470009	0.0011515746963106012	0.0010531003537642045	3.834317545521635e-5	75	85	67	195	152	295
ENSG00000119514	ENSG00000119514.7	polypeptide N-acetylgalactosaminyltransferase 12 [Source:HGNC Symbol;Acc:HGNC:19877]	GALNT12	protein_coding	Q8IXK2	79695	3.9944327761769873	4.098124413987369	663.4864309494797	1.0614154397957996	1.062028459452328	1.0279314543455307	2.0378029912837317e-5	3.433761576643546e-5	1.497315244000369e-17	434	365	361	748	921	1497
ENSG00000184939	ENSG00000184939.16	ZFP90 zinc finger protein [Source:HGNC Symbol;Acc:HGNC:23329]	ZFP90	protein_coding	J3QKQ8,Q8TF47	146198	5.506203306989333	5.606348416368127	1893.2538619405725	1.0540538502243608	1.0567957356785624	1.027756528881395	1.5751289876211043e-5	2.0818452252795417e-5	2.553446285897193e-23	1160	1132	1023	2009	2683	4395
ENSG00000215252	ENSG00000215252.11	golgin A8 family member B [Source:HGNC Symbol;Acc:HGNC:31973]	GOLGA8B	protein_coding	A8MQT2	440270	4.86119218109495	4.9632886600580575	1210.9341925663266	1.0638100090989542	1.0590017007506172	1.0271871665108336	1.8556649807320324e-5	2.5212318868100546e-5	4.579371038318239e-20	817	659	647	1361	1556	2947
ENSG00000136169	ENSG00000136169.16	SET domain bifurcated histone lysine methyltransferase 2 [Source:HGNC Symbol;Acc:HGNC:20263]	SETDB2	protein_coding	Q96T68	83852	3.047905661645689	3.1587655016391034	344.53519192986556	1.0781810355570922	1.0718975821749668	1.0271442157235353	5.5899234953750704e-5	1.147266970267756e-4	2.4043754120948734e-11	188	205	204	427	434	786
ENSG00000140941	ENSG00000140941.14	microtubule associated protein 1 light chain 3 beta [Source:HGNC Symbol;Acc:HGNC:13352]	MAP1LC3B	protein_coding	Q658J6,Q9GZQ8	81631	6.421304716461699	6.517221435568028	3564.2211737911093	1.0520835120626657	1.0497712531949013	1.0268180453193076	3.5539920405005254e-6	7.08527909773881e-6	3.634940553085852e-37	2070	2018	2158	4365	4464	8153
ENSG00000066248	ENSG00000066248.15	neuronal guanine nucleotide exchange factor [Source:HGNC Symbol;Acc:HGNC:7807]	NGEF	protein_coding	B4DDI2,Q8N5V2	25791	4.817602531394212	4.917639631452206	1173.359688114672	1.0595975323637032	1.055374433345242	1.0266487712520398	1.0110078486739233e-5	1.426377461630459e-5	1.5340674511756612e-23	716	726	614	1333	1546	2757
ENSG00000234797	ENSG00000234797.5	RPS3A pseudogene 6 [Source:HGNC Symbol;Acc:HGNC:18630]	RPS3AP6	pseudogene	NA	NA	2.88616926342434	3.0214581049319853	314.1274942707008	1.048549493140771	1.11210662865182	1.0265976242464045	0.0026206320872461256	0.0018587497985827178	9.737652285359713e-6	177	160	196	511	350	588
ENSG00000258702	ENSG00000258702.3	novel transcript	RP11-433J8.1	lincRNA	NA	NA	0.5937199731635923	0.8117265109571881	64.6140156073806	1.2296158776344204	1.2229605713947211	1.0263494684901497	0.008414412931458445	0.004838641017409208	0.002974090917968823	40	38	27	56	100	175
ENSG00000197971	ENSG00000197971.16	myelin basic protein [Source:HGNC Symbol;Acc:HGNC:6925]	MBP	protein_coding	A0A024R384,P02686	4155	5.911373406798707	6.010497594067444	2508.5319220539	1.0469711465783549	1.0521676550957866	1.0233669640029073	1.5502537165834754e-5	2.411507592127865e-5	9.51454603150592e-22	1525	1548	1324	3384	3010	5393
ENSG00000155903	ENSG00000155903.13	RAS p21 protein activator 2 [Source:HGNC Symbol;Acc:HGNC:9872]	RASA2	protein_coding	Q15283	5922	4.879510501579045	4.988562435871947	1233.2737668377695	1.0573024389113166	1.0659805263034776	1.0229749551385126	1.3332560525609072e-4	1.7266142054435683e-4	3.208507758337539e-12	685	672	785	1332	1929	2527
ENSG00000120129	ENSG00000120129.6	dual specificity phosphatase 1 [Source:HGNC Symbol;Acc:HGNC:3064]	DUSP1	protein_coding	B4DU40,P28562	1843	7.842311775819239	7.9356109132812636	9534.029592358478	1.0417794403978038	1.0431632790814074	1.0229244030667128	1.6481506917621284e-6	4.835064379661023e-6	6.354689979671081e-53	5811	5603	5366	12097	12057	20730
ENSG00000117139	ENSG00000117139.18	lysine demethylase 5B [Source:HGNC Symbol;Acc:HGNC:18039]	KDM5B	protein_coding	Q9UGL1	10765	6.065941396887114	6.161635330365803	2785.043668035747	1.0438873238682773	1.0466291260137937	1.0224945106262806	4.42964697624457e-6	7.469922226632826e-6	4.2101582191721025e-34	1795	1592	1514	3266	3891	5940
ENSG00000263182	NA	NA	RP11-504P24.6	lincRNA	NA	NA	-0.7661691485786043	-0.4237480604300618	25.753012538778833	1.479106361360251	1.426104160319901	1.0219801101003636	0.017189578860159992	0.010938393308444696	0.021200977849196036	19	10	9	29	34	75
ENSG00000119537	ENSG00000119537.18	3-ketodihydrosphingosine reductase [Source:HGNC Symbol;Acc:HGNC:4021]	KDSR	protein_coding	A0A024R292,Q06136	2531	5.3285620434676995	5.425574738105537	1670.4264911899177	1.0469835979868571	1.0478240029007868	1.021439210580688	6.426330407499006e-6	8.816098568682667e-6	5.419516329804805e-29	1042	1006	889	1901	2313	3709
ENSG00000213928	ENSG00000213928.9	interferon regulatory factor 9 [Source:HGNC Symbol;Acc:HGNC:6131]	IRF9	protein_coding	Q00978	10379	3.7883354442618513	3.909895201060616	582.6277803523642	1.0778203021495378	1.0818732569593126	1.0209538078486826	4.773264145983699e-4	7.550874435177524e-4	6.487196731519881e-8	313	405	287	845	643	1265
ENSG00000050344	ENSG00000050344.9	nuclear factor, erythroid 2 like 3 [Source:HGNC Symbol;Acc:HGNC:7783]	NFE2L3	protein_coding	Q9Y4A8	9603	4.885959032001079	4.983354037218565	1228.56233356308	1.0491039086486365	1.0467682129964835	1.0202191788173347	6.783092796706059e-6	8.903582529943902e-6	2.3820163050168983e-26	770	666	724	1489	1535	2840
ENSG00000129003	ENSG00000129003.19	vacuolar protein sorting 13 homolog C [Source:HGNC Symbol;Acc:HGNC:23594]	VPS13C	protein_coding	Q709C8	54832	6.713718881558833	6.8179038439536335	4391.7300039709635	1.0349436104769378	1.0549104049580647	1.0200844883187001	9.173299810747507e-5	1.364525999881703e-4	3.425708375681954e-15	2613	2522	2546	4977	6994	8275
ENSG00000104081	ENSG00000104081.14	Bcl2 modifying factor [Source:HGNC Symbol;Acc:HGNC:24132]	BMF	protein_coding	Q96LC9	90427	3.583905205526987	3.694096700119889	500.2942842633807	1.063594778242604	1.0649586535271398	1.019489142446022	1.2949657611592612e-4	1.6146608904555923e-4	2.672936506595536e-11	297	290	285	506	734	1171
ENSG00000164136	ENSG00000164136.17	interleukin 15 [Source:HGNC Symbol;Acc:HGNC:5977]	IL15	protein_coding	P40933	3600	3.627050258598247	3.731769843614426	514.5191904303937	1.0495025613573674	1.0593835153784585	1.0193512262134778	4.0900600333143546e-5	7.005514064324216e-5	1.1044972054368341e-13	330	268	301	660	674	1079
ENSG00000268470	NA	NA	DNAH17-AS1	protein_coding	NA	NA	-1.735864320923476	-1.2019413760667184	14.92688679185967	1.6069251661600987	1.8828289174381811	1.0193128847735513	0.11481584351680117	0.035045246017793706	0.040162592547824914	9	3	5	17	38	21
ENSG00000226381	NA	NA	RP11-119F19.2	antisense	NA	NA	1.3731626474196736	1.5135831896936072	108.02751942442801	1.1086227977499585	1.1144810139196926	1.0176887328239304	6.25802182680561e-4	5.533408058291357e-4	3.398744240336423e-5	67	57	60	123	153	245
ENSG00000272016	NA	NA	RP11-215G15.5	lincRNA	NA	NA	3.3858854186366982	3.4980999006197364	437.5504560774165	1.0369726855406098	1.0712158019288232	1.0175924677972457	2.8020749447896383e-4	2.7423000603963416e-4	3.4798238715209793e-9	279	242	239	637	521	874
ENSG00000163617	ENSG00000163617.11	coiled-coil domain containing 191 [Source:HGNC Symbol;Acc:HGNC:29272]	KIAA1407	protein_coding	Q8NCU4	57577	3.39602399237624	3.505440731949593	438.4098084126597	1.072922726415462	1.0607829706620535	1.0175228234393299	8.742576095374694e-5	1.3367934572481338e-4	1.3337604071174524e-11	251	252	262	466	587	1077
ENSG00000234231	ENSG00000234231.4	ANAPC1 pseudogene 4 [Source:HGNC Symbol;Acc:HGNC:54710]	AC093616.4	pseudogene	NA	730268	1.2364266798955585	1.3856097168511143	99.49027180858582	1.0792238022690792	1.1471156811900063	1.0170173079434779	0.004070202575845095	0.0017702572359953837	3.4504585337607335e-4	57	49	60	142	140	179
ENSG00000264112	ENSG00000264112.1	novel transcript	RP11-159D12.2	lincRNA	NA	NA	4.628917101835426	4.73913324517689	1035.5479307520595	1.0726263621705432	1.0625766657836972	1.0166214784388268	1.6183551868448692e-4	2.0823888696893978e-4	1.2659968546381297e-11	581	557	667	1048	1357	2694
ENSG00000089250	ENSG00000089250.19	nitric oxide synthase 1 [Source:HGNC Symbol;Acc:HGNC:7872]	NOS1	protein_coding	A0PJJ7,B3VK56,B4DG68,P29475	4842	2.8935653007016504	3.0092021108429217	311.1585436384039	1.0343311471382628	1.0784687621581142	1.0162358105574014	5.351924490981662e-4	3.858450201876336e-4	6.493350848151211e-8	186	192	160	421	433	578
ENSG00000175264	ENSG00000175264.8	carbohydrate sulfotransferase 1 [Source:HGNC Symbol;Acc:HGNC:1969]	CHST1	protein_coding	O43916	8534	-0.7829889637857635	-0.43700554814367437	25.95856689491234	1.5303903593448323	1.4502463751617856	1.01448093075568	0.01981986759741619	0.015399363249882747	0.023973758981000824	7	13	17	39	29	67
ENSG00000166450	ENSG00000166450.13	protogenin [Source:HGNC Symbol;Acc:HGNC:26373]	PRTG	protein_coding	Q2VWP7	283659	4.385908992194926	4.48800943147779	871.4593478275929	1.0360233927134337	1.0515893345803637	1.0143168212503224	5.89102241476169e-5	6.311161695707242e-5	1.4932255707981966e-14	492	530	502	1099	1233	1696
ENSG00000184349	ENSG00000184349.13	ephrin A5 [Source:HGNC Symbol;Acc:HGNC:3225]	EFNA5	protein_coding	D6RDV5,P52803	1946	4.840770371227712	4.945021833014057	1195.9723936910339	1.0406997720897353	1.0530317012631005	1.0141752502004104	8.902321357415683e-5	9.47543739519893e-5	3.8190286369674115e-14	722	695	679	1213	1840	2626
ENSG00000074370	ENSG00000074370.18	ATPase sarcoplasmic/endoplasmic reticulum Ca2+ transporting 3 [Source:HGNC Symbol;Acc:HGNC:813]	ATP2A3	protein_coding	A8K9K1,Q93084	489	5.064981391454624	5.162283543527246	1392.0137303801755	1.0377283857071786	1.0431695285591198	1.0140724989659284	1.3419081863316164e-5	1.677447278679769e-5	8.714948307410725e-22	812	866	769	1732	1903	2848
ENSG00000153363	ENSG00000153363.13	long intergenic non-protein coding RNA 467 [Source:HGNC Symbol;Acc:HGNC:28227]	LINC00467	processed_transcript	NA	84791	2.374270209242475	2.502040248851634	217.4582839240042	1.0980916010804342	1.0878178079091474	1.0136761022077105	4.340896279231957e-4	7.653625192594825e-4	1.688432729216657e-6	126	104	144	290	253	499
ENSG00000167635	ENSG00000167635.11	zinc finger protein 146 [Source:HGNC Symbol;Acc:HGNC:12931]	ZNF146	protein_coding	Q15072	7705	8.071695310371924	8.165335432978956	11178.946021800843	1.0366530285267561	1.0354709132736046	1.0117378073516174	5.592358688171943e-6	1.4950356769346178e-5	1.889326559649668e-33	6428	6442	6842	13887	13494	25831
ENSG00000180914	ENSG00000180914.10	oxytocin receptor [Source:HGNC Symbol;Acc:HGNC:8529]	OXTR	protein_coding	B2R9L7,P30559	5021	2.756670356691376	2.8767571589525542	282.18807316033565	1.0832645431396617	1.0717439896692125	1.0114209910803083	3.4497333536594995e-4	4.0909313812976367e-4	6.292649960971544e-8	159	168	163	281	399	697
ENSG00000139597	ENSG00000139597.18	NEDD4 binding protein 2 like 1 [Source:HGNC Symbol;Acc:HGNC:25037]	N4BP2L1	protein_coding	A0A024RDR5,A0A024RDV1,Q5TBK1,Q9UQP6,Q9Y273	90634	0.45953337433599467	0.7268791472016962	60.51690720268463	1.3773447236090968	1.270925346910335	1.009381731715759	0.012224928270972896	0.012662055623914762	0.00835786197137577	20	33	42	71	62	187
ENSG00000175354	ENSG00000175354.20	protein tyrosine phosphatase non-receptor type 2 [Source:HGNC Symbol;Acc:HGNC:9650]	PTPN2	protein_coding	A8K3N4,D3DUJ3,K7EQG9,P17706,Q59F91	5771	5.226707727807451	5.323864576512547	1555.8292525406548	1.0396700918376958	1.038475231238787	1.0092378178263313	1.68970374282254e-5	2.103908381788406e-5	3.2442809172480644e-22	942	953	852	1666	2088	3739
ENSG00000268713	ENSG00000268713.1	novel transcript	CTC-444N24.8	lincRNA	NA	NA	0.19591672436133192	0.45894562994950333	49.48678343329579	1.3084903391074754	1.2660128912533903	1.0080112992663222	0.013521584376486118	0.00797717482506996	0.008333669246209867	34	19	26	51	56	157
ENSG00000187391	ENSG00000187391.21	membrane associated guanylate kinase, WW and PDZ domain containing 2 [Source:HGNC Symbol;Acc:HGNC:18957]	MAGI2	protein_coding	B7Z4H4,Q86UL8	9863	1.7772885930321911	1.9148503012301625	143.27614520715377	1.1141329004040226	1.0937059480449391	1.007281824433895	5.830485261994954e-4	8.114978211329665e-4	1.3249905855999034e-5	90	91	66	162	185	353
ENSG00000078114	ENSG00000078114.18	nebulette [Source:HGNC Symbol;Acc:HGNC:16932]	NEBL	protein_coding	O76041,Q59FZ8	10529	5.080881811605333	5.185325140345644	1413.845748845014	1.038541402838827	1.0477672587313365	1.006956684505782	1.1311761509992436e-4	1.4423682267600025e-4	5.273681521111355e-13	776	887	815	1503	2196	2929
ENSG00000145730	ENSG00000145730.20	peptidylglycine alpha-amidating monooxygenase [Source:HGNC Symbol;Acc:HGNC:8596]	PAM	protein_coding	O43832,P19021	5066	6.071960892128114	6.193865724421357	2845.270083562773	1.0214173121526056	1.0654338431893609	1.0055636018411134	0.0016551321294948336	0.0014348879710969944	2.175576516122045e-8	1744	1648	1572	2333	4770	6660
ENSG00000165617	ENSG00000165617.14	dishevelled binding antagonist of beta catenin 1 [Source:HGNC Symbol;Acc:HGNC:17748]	DACT1	protein_coding	B7Z673,Q9NYF0	51339	0.7807453916296158	0.9508043862710912	72.33223655398378	1.144069209914425	1.1566773268336967	1.0051271699603403	0.002771209180849087	0.0020689229627962736	0.001045021122019129	49	40	32	101	85	164
ENSG00000258088	ENSG00000258088.1	novel transcript	RP11-114H23.2	lincRNA	NA	NA	-3.3459692905409133	-2.1772733706108345	5.795183680201802	3.051705657313912	3.13433228766015	1.0046346401120803	0.0344404135849736	0.030973143385262785	0.03126602591446095	2	0	1	7	9	24
ENSG00000237686	ENSG00000237686.7	novel transcript, antisense to C6orf223	RP5-1120P11.1	antisense	NA	101929705	1.738835753582363	1.8964263904067686	140.76351865542264	1.138538672727293	1.1152335145445447	1.0030811692647856	0.002947562393731632	0.0023073282087451227	1.4905037555456433e-4	83	71	86	128	191	393
ENSG00000173542	ENSG00000173542.9	MOB kinase activator 1B [Source:HGNC Symbol;Acc:HGNC:29801]	MOB1B	protein_coding	B3KSH6,Q7L9L4	92597	4.076282758221164	4.200895773251649	712.8047531042853	1.0930494343816304	1.0708144556832946	1.003062288957513	7.587653633234079e-4	0.0013741026592870645	3.6100541106067874e-7	320	428	483	728	1110	1551
ENSG00000139278	ENSG00000139278.10	GLI pathogenesis related 1 [Source:HGNC Symbol;Acc:HGNC:17001]	GLIPR1	protein_coding	P48060	11010	5.2784564701562	5.371385001242099	1608.923727759446	1.0282646926738197	1.026536051127476	1.0018097998032147	5.193250255061186e-6	7.469922226632826e-6	6.260398985218827e-30	984	997	874	1949	2020	3655
ENSG00000110841	ENSG00000110841.14	PPFIA binding protein 1 [Source:HGNC Symbol;Acc:HGNC:9249]	PPFIBP1	protein_coding	A0A024RB02,Q86W92	8496	6.20407937576502	6.297056368840847	3059.7551978126735	1.0222795739131099	1.0272661684198774	1.0012421420601356	8.02588456072905e-6	1.3449761016046066e-5	6.194920492190728e-28	1874	1741	1808	3553	4380	6320
ENSG00000064042	ENSG00000064042.18	LIM and calponin homology domains 1 [Source:HGNC Symbol;Acc:HGNC:29191]	LIMCH1	protein_coding	B7Z2J4,B7Z656,D6RD46,E9PDJ9,G5EA03,Q9UPQ0	22998	7.905545009813452	8.000320366919317	9968.431160559257	1.0214026000501397	1.029130244080904	1.001231466391868	1.8526776094283062e-5	4.065269796421634e-5	8.827910162359271e-24	5986	6049	5623	10660	14889	21264
ENSG00000149150	ENSG00000149150.9	solute carrier family 43 member 1 [Source:HGNC Symbol;Acc:HGNC:9225]	SLC43A1	protein_coding	A0A024R4Y3,O75387	8501	2.9438965760606948	3.0511128585316625	320.13500234726797	1.0281388865472563	1.0531684432998099	1.0009530840038394	1.5341917116541375e-4	1.722674483401254e-4	1.65924863401038e-9	189	195	176	416	432	637
ENSG00000101751	ENSG00000101751.10	DNA polymerase iota [Source:HGNC Symbol;Acc:HGNC:9182]	POLI	protein_coding	Q9UNA4	11201	4.354609860838153	4.454558247240574	850.0258338555576	1.0382154354105413	1.0360430319439555	1.0008897696905787	4.1230938055321845e-5	5.4131210193207993e-5	6.825587843810743e-16	536	517	451	894	1173	2015
ENSG00000163412	ENSG00000163412.13	eukaryotic translation initiation factor 4E family member 3 [Source:HGNC Symbol;Acc:HGNC:31837]	EIF4E3	protein_coding	Q8N5X7	317649	4.513706212395458	4.619500890388682	953.5545063693264	1.0346071455526158	1.0452858520653516	1.0008565429419225	1.8210463962421486e-4	1.8860586616587316e-4	1.2539763758255174e-11	554	566	556	934	1468	2142
ENSG00000128590	ENSG00000128590.5	DnaJ heat shock protein family (Hsp40) member B9 [Source:HGNC Symbol;Acc:HGNC:6968]	DNAJB9	protein_coding	Q6FIF1,Q9UBS3	4189	4.5774363999184375	4.673337749831998	990.4959818069512	1.028339196930608	1.0315935590752954	1.0006492187125877	1.2971726939443768e-5	1.7485759601822898e-5	2.84154192913075e-21	633	592	530	1132	1381	2150
ENSG00000183929	ENSG00000183929.7	dual specificity phosphatase 5 pseudogene 1 [Source:HGNC Symbol;Acc:HGNC:32020]	DUSP5P1	pseudogene	NA	NA	0.942880808426916	1.0990021398989989	80.10733020178894	1.1305707872113333	1.1240468302765287	1.0006466263991667	0.0012757604459512632	9.368926068859436e-4	3.348404509752092e-4	50	45	41	95	101	197
ENSG00000132950	ENSG00000132950.19	zinc finger MYM-type containing 5 [Source:HGNC Symbol;Acc:HGNC:13029]	ZMYM5	protein_coding	Q9UJ78	9205	3.5348949213188456	3.6413503923808697	482.54107859646706	1.0484547793426628	1.0457914574976042	1.000471669681355	9.76997069067175e-5	1.729468173368039e-4	4.817777208815722e-11	295	250	303	519	695	1080
ENSG00000144749	ENSG00000144749.13	leucine rich repeats and immunoglobulin like domains 1 [Source:HGNC Symbol;Acc:HGNC:17360]	LRIG1	protein_coding	Q96JA1	26018	4.156378445583206	4.254867840964313	740.621034599307	1.032661874265969	1.034330023073336	0.9995833958361287	2.4991373803493098e-5	4.537209391987056e-5	4.876082667115732e-16	423	478	406	912	989	1563
ENSG00000134755	ENSG00000134755.17	desmocollin 2 [Source:HGNC Symbol;Acc:HGNC:3036]	DSC2	protein_coding	Q02487	1824	2.6488917627645994	2.7995147743686717	267.2703638408059	1.1448879756714156	1.1029560856921408	0.9986987350059123	0.0026839508339875336	0.004012145896650293	7.321214067314393e-5	112	172	171	244	411	657
ENSG00000115232	ENSG00000115232.14	integrin subunit alpha 4 [Source:HGNC Symbol;Acc:HGNC:6140]	ITGA4	protein_coding	P13612	3676	1.7037420288944967	1.8469437995997986	137.03740419965678	1.071139433525252	1.1066493300439453	0.9976229683365317	0.0025259849173272174	0.0018051872854191583	1.1547428769207197e-4	79	83	72	135	230	287
ENSG00000184898	ENSG00000184898.7	RNA binding motif protein 43 [Source:HGNC Symbol;Acc:HGNC:24790]	RBM43	protein_coding	Q6ZSC3	375287	3.884326434359171	3.9921193517576925	616.2724482792285	1.043003329002269	1.046022151739813	0.9975610780676831	1.9515260750367096e-4	2.667977876176109e-4	3.211222575771099e-10	342	352	387	630	937	1356
ENSG00000136068	ENSG00000136068.15	filamin B [Source:HGNC Symbol;Acc:HGNC:3755]	FLNB	protein_coding	O75369	2317	10.409458334035575	10.501281332057234	56473.52816627383	1.0171086666859737	1.02264708587112	0.9973795114329611	7.920421625003845e-6	2.6844033466918838e-5	1.132833674955663e-28	34663	33689	31973	76319	68549	117201
ENSG00000272198	NA	NA	RP11-309G3.3	lincRNA	NA	NA	-0.23035200154579724	0.004356996291559639	36.72793661862556	1.2067577946974282	1.2968845704775749	0.9970305130438152	0.02218801230508763	0.0076618323614562845	0.013221796686257154	21	21	15	63	41	73
ENSG00000137501	ENSG00000137501.17	synaptotagmin like 2 [Source:HGNC Symbol;Acc:HGNC:15585]	SYTL2	protein_coding	A0A0U1RR07,Q9HCH5	54843	4.281000555182635	4.375845465654948	805.1617982739194	1.028130713250784	1.025392620687979	0.9969575425934883	9.73037270025943e-6	1.593269364720745e-5	8.981112750234851e-22	486	490	453	931	1056	1833
ENSG00000166401	ENSG00000166401.15	serpin family B member 8 [Source:HGNC Symbol;Acc:HGNC:8952]	SERPINB8	protein_coding	A0A024R2B1,A0A1B0GU38,P50452	5271	4.0716527734588395	4.172499208497867	698.3760571470849	1.0376180518505742	1.0339783903771829	0.9965513568509821	6.016686095226094e-5	7.750570035101558e-5	3.818903508236129e-14	417	416	402	722	965	1674
ENSG00000139146	ENSG00000139146.14	SIN3-HDAC complex associated factor [Source:HGNC Symbol;Acc:HGNC:30702]	FAM60A	protein_coding	Q9NP50	58516	6.349883323608402	6.441847448194008	3384.145322521501	1.0172797763910149	1.022038603036747	0.9965365220789593	8.124914678356559e-6	1.3837382145452345e-5	7.297402963994126e-27	2029	1948	2030	4362	4446	6838
ENSG00000235652	ENSG00000235652.9	novel transcript, antisense to SHPRH	RP11-545I5.3	antisense	NA	100507557	-1.0459744240756883	-0.7516286950819943	20.894796844735833	1.327286935265419	1.4478707019315438	0.9960405490484837	0.035289146800622846	0.011137101108869384	0.02703757722901533	12	9	9	33	30	40
ENSG00000164674	ENSG00000164674.15	synaptotagmin like 3 [Source:HGNC Symbol;Acc:HGNC:15587]	SYTL3	protein_coding	B4E2A9,Q4VX76	94120	0.8665633744174079	1.0457180137470885	77.47978861591704	1.1189738350717855	1.1668755156465036	0.9960039744434176	0.00718659094604414	0.004172969281197894	0.0019797689918372853	53	38	38	76	136	160
ENSG00000001460	ENSG00000001460.18	sperm tail PG-rich repeat containing 1 [Source:HGNC Symbol;Acc:HGNC:28070]	STPG1	protein_coding	Q5TH74	90529	3.8877829925802603	3.9904705402281233	616.0135549510077	1.0364746200113526	1.0373634941222132	0.9959272534765198	6.336433392919567e-5	1.2218208480404904e-4	3.0108010699176394e-12	382	400	306	805	744	1351
ENSG00000056277	ENSG00000056277.16	zinc finger protein 280C [Source:HGNC Symbol;Acc:HGNC:25955]	ZNF280C	protein_coding	Q8ND82	55609	4.020159031513698	4.120367276773147	674.5229654989658	1.031275916580194	1.0347876771467386	0.9955513864141499	4.5012083084930986e-5	7.854865099809894e-5	1.370066711824384e-13	407	358	425	886	828	1445
ENSG00000134717	ENSG00000134717.18	basic transcription factor 3 like 4 [Source:HGNC Symbol;Acc:HGNC:30547]	BTF3L4	protein_coding	Q96K17	91408	5.387725650041752	5.48036862706144	1735.6584267069145	1.0259487002727765	1.0216569525164603	0.9954002442455431	7.3360871780426e-6	1.2154574226858315e-5	4.7602011861821237e-26	984	1020	1075	2084	2262	3822
ENSG00000148225	ENSG00000148225.16	WD repeat domain 31 [Source:HGNC Symbol;Acc:HGNC:21421]	WDR31	protein_coding	A0A024R876,Q8NA23,Q8NC90	114987	3.0329970555935812	3.1372242680036124	339.87531732272845	1.0209020933887265	1.0414709171075271	0.9925194876914282	1.0288075713734345e-4	1.3607621512470652e-4	3.0553781032751604e-10	219	198	182	437	451	692
ENSG00000147394	ENSG00000147394.18	zinc finger protein 185 with LIM domain [Source:HGNC Symbol;Acc:HGNC:12976]	ZNF185	protein_coding	B3KPM4,O15231	7739	3.5891402780691717	3.6929784822500338	500.7313091625292	1.0388699905462593	1.0367323958261896	0.9917684638399097	8.871985694229005e-5	1.7635931040226244e-4	5.4441229750014193e-11	263	324	294	596	696	1050
ENSG00000181104	ENSG00000181104.7	coagulation factor II thrombin receptor [Source:HGNC Symbol;Acc:HGNC:3537]	F2R	protein_coding	A0A024RAP7,P25116	2149	6.174291211421437	6.267850563852416	2998.668750677719	1.0152598730304416	1.020558252976648	0.9915852570836989	1.968156380182801e-5	3.149378791670571e-5	3.020723789813213e-21	1772	1898	1659	3526	4332	6014
ENSG00000169756	ENSG00000169756.16	LIM zinc finger domain containing 1 [Source:HGNC Symbol;Acc:HGNC:6616]	LIMS1	protein_coding	P48059	3987	5.43773823541388	5.602763110544015	1887.5720908912763	1.2380281259747037	1.1868527940720044	0.9909569964229761	0.0013566530102693494	0.003332182272846382	0.0038079391848629945	1587	747	806	1890	2962	4474
ENSG00000086717	ENSG00000086717.18	protein phosphatase with EF-hand domain 1 [Source:HGNC Symbol;Acc:HGNC:9243]	PPEF1	protein_coding	A0A024RBZ9,O14829	5475	1.0734649037297959	1.2214857174965412	88.34524826911219	1.0857792539357558	1.124471300771692	0.9906923986522542	0.0027937153602462287	0.0017481398727069255	5.238337497574826e-4	50	43	56	121	121	171
ENSG00000140481	ENSG00000140481.15	coiled-coil domain containing 33 [Source:HGNC Symbol;Acc:HGNC:26552]	CCDC33	protein_coding	Q8N5R6	80125	1.342620800508985	1.553766647599666	110.32469604099114	1.2386642281354154	1.1733917188259044	0.9898911339362314	0.008423423983390984	0.01106356018847944	0.0027773196275422732	73	76	35	97	168	293
ENSG00000246982	ENSG00000246982.7	novel transcript, antisense to BRPF3	RP1-179N16.6	antisense	NA	NA	-0.9113133566367978	-0.4541950511836309	24.886194785446875	1.7163752868167235	1.5491416093659194	0.9898532360767375	0.028838271852065344	0.025953949994113157	0.033776915829421564	9	6	19	31	25	84
ENSG00000123096	ENSG00000123096.11	sarcospan [Source:HGNC Symbol;Acc:HGNC:11322]	SSPN	protein_coding	Q14714	8082	0.06420573625910313	0.28841153970068173	45.22431416890471	1.2474578989098724	1.2573677426064593	0.9896066618682935	0.014819850695727806	0.008996756572646288	0.010185866912244485	16	26	29	57	74	85
ENSG00000134058	ENSG00000134058.12	cyclin dependent kinase 7 [Source:HGNC Symbol;Acc:HGNC:1778]	CDK7	protein_coding	A0A0S2Z3F9,D6R9G1,D6RFL0,P50613	1022	5.570058684632796	5.661206066437133	1968.174823933498	1.0137291700370765	1.0153459193174428	0.9895983553892802	6.960631841727643e-6	1.067452335696346e-5	8.535272665528635e-27	1307	1088	1119	2494	2434	4297
ENSG00000198408	ENSG00000198408.14	O-GlcNAcase [Source:HGNC Symbol;Acc:HGNC:7056]	MGEA5	protein_coding	O60502	10724	7.662912109364672	7.751254149432961	8390.579376881476	1.010409027826129	1.0110434169818912	0.9894687395509526	2.946933923204243e-6	7.720008844562792e-6	6.031759713674781e-41	5151	4763	5066	10590	10575	17996
ENSG00000205133	ENSG00000205133.12	triple QxxK/R motif containing [Source:HGNC Symbol;Acc:HGNC:27828]	TRIQK	protein_coding	A0A024R9A0,Q629K1	286144	3.9932967489341973	4.113712367099285	670.1336486174669	1.0541825896715213	1.0555302843469003	0.9894470251612625	0.00113159461996714	0.0012076204508853232	2.6330589325888416e-7	349	445	377	602	1046	1592
ENSG00000070371	ENSG00000070371.16	clathrin heavy chain like 1 [Source:HGNC Symbol;Acc:HGNC:2093]	CLTCL1	protein_coding	P53675	8218	4.003351353826847	4.1008545347616785	665.0357518030462	1.0255562690964704	1.0235257354209322	0.9881591230516271	2.7796943042190876e-5	5.3855875950749284e-5	2.906476896015491e-15	444	349	390	826	818	1499
ENSG00000258768	ENSG00000258768.2	novel transcript	CTD-2292M16.8	lincRNA	NA	NA	-0.24082449682203394	-0.009029631682951351	36.369556161171815	1.2145759345619642	1.28290301955285	0.9870717547230845	0.02084058352042826	0.007677058187977341	0.013291440930691435	23	21	13	48	59	67
ENSG00000185278	ENSG00000185278.15	zinc finger and BTB domain containing 37 [Source:HGNC Symbol;Acc:HGNC:28365]	ZBTB37	protein_coding	B7Z7Z4,Q5TC79	84614	3.225423943878635	3.335110643826998	390.7070835720084	0.9969641253033799	1.0471518740324994	0.986730844988562	8.533708351723578e-4	4.933120225089497e-4	8.41265538996893e-8	231	236	218	486	596	697
ENSG00000170160	ENSG00000170160.17	coiled-coil domain containing 144A [Source:HGNC Symbol;Acc:HGNC:29072]	CCDC144A	protein_coding	A2RUR9,B7ZM27	9720	4.3741156362559375	4.4786523266767535	866.2898982488416	1.016018054590121	1.033025469421065	0.9859314494009117	2.530540636494615e-4	2.9607142514112106e-4	6.852926940318727e-10	475	486	564	1224	1086	1655
ENSG00000246263	ENSG00000246263.3	UBR5 antisense RNA 1 [Source:HGNC Symbol;Acc:HGNC:51661]	KB-431C1.4	antisense	NA	NA	1.2358771563910318	1.4186529622788056	101.49811184020106	1.182558254386173	1.1569284383987202	0.9851005030826842	0.0052325696716684165	0.008145534088420742	0.0022446146712718656	49	40	79	119	162	199
ENSG00000065621	ENSG00000065621.15	glutathione S-transferase omega 2 [Source:HGNC Symbol;Acc:HGNC:23064]	GSTO2	protein_coding	Q9H4Y5	119391	1.7544464034295018	1.8794257310465594	140.68225869257796	1.0371282704819385	1.0755539211492589	0.9848326454729674	9.82700363970814e-4	7.486486495688082e-4	2.3429482931707054e-5	93	78	73	192	184	278
ENSG00000186868	ENSG00000186868.15	microtubule associated protein tau [Source:HGNC Symbol;Acc:HGNC:6893]	MAPT	protein_coding	A0A024R9Y0,A0A024R9Y1,A0A024RA17,A0A024RA19,B3KTM0,P10636	4137	2.1255693361857886	2.262919459814743	183.90771238325598	1.0602067260113557	1.0844426128325642	0.9847535002353531	0.0020622205191429487	0.0022348547628087733	6.250996751734437e-5	137	90	92	194	299	372
ENSG00000100852	ENSG00000100852.13	Rho GTPase activating protein 5 [Source:HGNC Symbol;Acc:HGNC:675]	ARHGAP5	protein_coding	Q13017	394	6.797981102536465	6.891135757757735	4620.10855797019	0.9988603386067327	1.0064878012068093	0.9843928440656557	4.7341361168814073e-05	8.351204357592098e-5	2.2664232293244355e-17	2641	2822	2792	5067	6978	9326
ENSG00000109790	ENSG00000109790.16	kelch like family member 5 [Source:HGNC Symbol;Acc:HGNC:6356]	KLHL5	protein_coding	Q59HD9,Q7Z6D5,Q96PQ7	51088	7.006621550706411	7.096474867963125	5329.1453282626	1.0033966825130005	1.0088583471995183	0.9832786347189322	9.390590409319785e-6	1.927994821240482e-5	5.333075320624082e-26	3328	3245	2958	7099	6417	11230
ENSG00000177425	ENSG00000177425.11	pro-apoptotic WT1 regulator [Source:HGNC Symbol;Acc:HGNC:8614]	PAWR	protein_coding	Q96IZ0	5074	6.389700802409394	6.482365246354534	3478.5156415778824	1.016099343544014	1.0121576875395892	0.9828981904949947	2.2277183404965003e-5	4.167078512013258e-5	7.656913002571482e-21	1912	2134	2150	3780	4843	7819
ENSG00000064652	ENSG00000064652.11	sorting nexin 24 [Source:HGNC Symbol;Acc:HGNC:21533]	SNX24	protein_coding	Q9Y343	28966	4.539470925550393	4.63134494285181	961.8303350619034	1.0120334794130672	1.010334175587552	0.982167467970944	1.070559982769204e-5	1.426377461630459e-5	4.960856074773691e-22	616	567	538	1156	1173	2237
ENSG00000228638	ENSG00000228638.1	FCF1 pseudogene 2 [Source:HGNC Symbol;Acc:HGNC:44614]	FCF1P2	pseudogene	NA	NA	1.0998359187403752	1.2578633629726768	90.17579332165833	1.1217470916308767	1.1157878092731612	0.9816660162651923	0.0021068102658923986	0.0024719991261256532	6.305729688570678e-4	63	55	36	115	119	197
ENSG00000132031	ENSG00000132031.13	matrilin 3 [Source:HGNC Symbol;Acc:HGNC:6909]	MATN3	protein_coding	O15232	4148	3.936247054506502	4.03006965870554	632.8366449466326	1.0160180923115103	1.0119740666800077	0.9810893563435126	1.5751289876211043e-5	2.8083304554665933e-5	3.92129883397061e-18	385	375	370	730	817	1453
ENSG00000197822	ENSG00000197822.11	occludin [Source:HGNC Symbol;Acc:HGNC:8104]	OCLN	protein_coding	A8K3T2,Q16625	100506658	2.9121723715522245	3.0201560788647313	312.32377900181416	1.0501509364578387	1.0316575269157287	0.9809452915501835	1.4466541152259984e-4	2.5067367250786404e-4	5.1136668095605825e-9	173	198	181	360	382	763
ENSG00000253210	ENSG00000253210.2	novel transcript	RP11-809O17.1	antisense	NA	NA	1.5094897304191845	1.6805581276020995	120.8278419333943	1.1717338229920333	1.1157669933389298	0.9809351207727762	0.0031449300709601954	0.004372456373276277	6.565654949619114e-4	91	48	68	130	146	331
ENSG00000146151	ENSG00000146151.13	3-hydroxymethyl-3-methylglutaryl-CoA lyase like 1 [Source:HGNC Symbol;Acc:HGNC:21359]	HMGCLL1	protein_coding	B7Z212,O95896,Q8TB92,Q9NT06	54511	-0.24333741408713902	-0.01395506599814549	35.62224272433322	1.2315824527874413	1.2480223096885275	0.9791633547951254	0.010292548506908606	0.004443308455731993	0.011019252613390332	23	17	17	38	55	85
ENSG00000113272	ENSG00000113272.14	tRNA-histidine guanylyltransferase 1 like [Source:HGNC Symbol;Acc:HGNC:26053]	THG1L	protein_coding	B4E366,Q9H8R6,Q9NWX6	54974	5.2519073325567405	5.340027586644575	1574.4571427109527	1.0014631583079137	1.000936850641114	0.9768730971297861	4.588122748990201e-6	6.17832621387292e-6	4.056814677384882e-31	1004	887	936	1900	1988	3509
ENSG00000219626	ENSG00000219626.9	family with sequence similarity 228 member B [Source:HGNC Symbol;Acc:HGNC:24736]	FAM228B	protein_coding	A0A087WVX1,A0A087WZA1,P0C875	375190	3.181314035091485	3.286053201597593	376.15992293364474	1.0346404723681888	1.0239839260498735	0.9765236456473676	1.33448008515194e-4	1.9728490002579021e-4	7.734872619148183e-10	254	210	206	443	441	930
ENSG00000102189	ENSG00000102189.17	early endosome antigen 1 [Source:HGNC Symbol;Acc:HGNC:3185]	EEA1	protein_coding	Q15075	8411	4.839409481466492	4.94407736022015	1195.8467745430712	1.0271389622500242	1.0243162812341375	0.9761327942517121	2.3710177283718718e-4	3.7371739118511243e-4	5.891540858117471e-10	645	649	821	1288	1825	2458
ENSG00000166033	ENSG00000166033.13	HtrA serine peptidase 1 [Source:HGNC Symbol;Acc:HGNC:9476]	HTRA1	protein_coding	Q92743	5654	6.401159427541943	6.49154098103515	3500.9744270192627	1.0022696972828935	1.0029882831611843	0.9752322442924414	1.7294623634477712e-5	3.1190689909979465e-5	1.6200522492249166e-22	2387	2073	1836	3829	4945	7656
ENSG00000153157	ENSG00000153157.13	synaptonemal complex protein 2 like [Source:HGNC Symbol;Acc:HGNC:21537]	SYCP2L	protein_coding	B4DFB8,Q5T4T6	221711	3.155158194882883	3.2606081947987278	370.1679383841891	1.0252018752340948	1.0267589431021262	0.9752017083075484	1.2944746065328126e-4	2.739578173867421e-4	3.4483944878298808e-9	267	206	186	472	460	806
ENSG00000213326	ENSG00000213326.4	ribosomal protein S7 pseudogene 11 [Source:HGNC Symbol;Acc:HGNC:35841]	RPS7P11	pseudogene	NA	NA	2.2652274308482596	2.3854815133269276	200.24540283352624	1.05596942515859	1.0479134487144137	0.9750092374346027	4.049926451149535e-4	7.246746104350114e-4	2.4050848356028666e-6	139	122	92	252	244	457
ENSG00000204611	ENSG00000204611.7	zinc finger protein 616 [Source:HGNC Symbol;Acc:HGNC:28062]	ZNF616	protein_coding	Q08AN1	90317	0.7930295339312463	0.9764166023102189	74.26782001040063	1.15594772271834	1.1666440735754204	0.9738618727961069	0.00923051244836515	0.007473257001474538	0.0039441788996845495	29	42	51	91	120	137
ENSG00000171793	ENSG00000171793.16	CTP synthase 1 [Source:HGNC Symbol;Acc:HGNC:2519]	CTPS1	protein_coding	B4E1E0,P17812	1503	7.660119672886227	7.7581191584554965	8433.092392963918	0.9901074714902643	1.0113945650942615	0.9737525135772271	1.633631714786994e-4	2.5586497735354463e-4	4.2324606449979303e-13	5206	4898	4950	12190	8675	18550
ENSG00000205795	ENSG00000205795.4	cystin 1 [Source:HGNC Symbol;Acc:HGNC:18525]	CYS1	protein_coding	Q717R9	192668	2.4938587199083226	2.6062734523814592	234.1962730652142	1.0406365978280852	1.0375475288143845	0.9730822802899936	2.6658296789370465e-4	4.984217047170783e-4	4.349467934570286e-7	133	123	156	301	291	509
ENSG00000127947	ENSG00000127947.16	protein tyrosine phosphatase non-receptor type 12 [Source:HGNC Symbol;Acc:HGNC:9645]	PTPN12	protein_coding	B4E105,Q05209	5782	7.172685002430305	7.259591683184698	5964.699712006505	0.999906965572579	0.9964233009611154	0.9727293999426622	5.695536938481524e-6	1.3463962000771431e-5	1.864301819476212e-33	3446	3558	3705	6874	7607	13726
ENSG00000166262	ENSG00000166262.16	family with sequence similarity 227 member B [Source:HGNC Symbol;Acc:HGNC:26543]	FAM227B	protein_coding	Q96M60	196951	0.5826467512215611	0.7536596157007882	62.823893320424276	1.1536615931216614	1.1403586290110164	0.9726959006192448	0.0030736091866787546	0.0027363152746098657	0.0022959669273609046	30	33	42	80	82	141
ENSG00000150722	ENSG00000150722.10	protein phosphatase 1 regulatory inhibitor subunit 1C [Source:HGNC Symbol;Acc:HGNC:14940]	PPP1R1C	protein_coding	Q8WVI7	151242	0.4285838801840487	0.6379465064374839	57.43199082385935	1.239445125957874	1.1859483012080876	0.9722491578448269	0.006462121325864154	0.006672249185769017	0.005874221266961241	23	41	30	76	64	146
ENSG00000129474	ENSG00000129474.16	ajuba LIM protein [Source:HGNC Symbol;Acc:HGNC:20250]	AJUBA	protein_coding	Q96IF1	84962	6.95706013349316	7.044223508350046	5139.3232549883505	0.9912607268635136	0.9958713293170541	0.9709726251263582	7.504749387810306e-6	1.540268206290529e-5	6.119824958732561e-28	3316	2951	2983	6744	6156	10973
ENSG00000184845	ENSG00000184845.4	dopamine receptor D1 [Source:HGNC Symbol;Acc:HGNC:3020]	DRD1	protein_coding	P21728	1812	3.3681034858384264	3.465092227786726	427.1214867184572	1.0046261021934944	1.0129690098850925	0.9698290004749325	4.680552544627026e-5	8.388427144628448e-5	2.3647995832549313e-12	276	256	231	541	538	915
ENSG00000046604	ENSG00000046604.13	desmoglein 2 [Source:HGNC Symbol;Acc:HGNC:3049]	DSG2	protein_coding	Q14126	1829	7.609500654854609	7.698517068855962	8088.556736213499	0.9905574431990976	0.9962124659846046	0.9683150772381208	2.0389240597710406e-5	4.2902478863643024e-5	3.8911727115992486e-22	4750	5042	4738	9256	11822	16155
ENSG00000237651	ENSG00000237651.6	chromosome 2 open reading frame 74 [Source:HGNC Symbol;Acc:HGNC:34439]	C2orf74	protein_coding	A8MZ97,C9JBF1	339804	3.9190536067837964	4.0193247250128215	628.9737286521645	0.9990538008140705	1.0148255169679052	0.9680524779212879	1.68694021224375e-4	2.2672552511309818e-4	4.2485847476959995e-10	419	326	377	875	734	1303
ENSG00000117971	ENSG00000117971.12	cholinergic receptor nicotinic beta 4 subunit [Source:HGNC Symbol;Acc:HGNC:1964]	CHRNB4	protein_coding	P30926	1143	1.2919474679140228	1.432768810944768	102.10451343036192	1.0765500417316876	1.0825021304722156	0.967874792273991	0.0016302521033122622	0.001467943225627839	2.66208997401191e-4	57	54	65	109	154	224
ENSG00000120686	ENSG00000120686.12	ubiquitin fold modifier 1 [Source:HGNC Symbol;Acc:HGNC:20597]	UFM1	protein_coding	P61960	51569	5.691385414652351	5.7776299561236835	2133.757568263659	0.9901568160913954	0.9914705198901795	0.9673512324155843	5.295117299028266e-6	7.698534749201501e-6	5.284325920082966e-31	1298	1253	1292	2501	2892	4524
ENSG00000024862	ENSG00000024862.17	coiled-coil domain containing 28A [Source:HGNC Symbol;Acc:HGNC:21098]	CCDC28A	protein_coding	Q8IWP9	25901	3.8672173852475904	3.967473745918918	606.6663225534089	1.0043591611987623	1.0150750231463743	0.9669386944669317	1.4155265975611254e-4	2.2050441796282519e-4	3.050542589796859e-10	406	303	373	818	748	1237
ENSG00000143590	ENSG00000143590.14	ephrin A3 [Source:HGNC Symbol;Acc:HGNC:3223]	EFNA3	protein_coding	P52797	1944	3.088032081429233	3.2008751899468777	355.3185994418673	1.0002557062336999	1.034175932569599	0.9664398634199695	9.818569928846793e-4	9.138200062463892e-4	8.382377514157758e-7	233	223	173	390	567	681
ENSG00000139946	ENSG00000139946.10	pellino E3 ubiquitin protein ligase family member 2 [Source:HGNC Symbol;Acc:HGNC:8828]	PELI2	protein_coding	Q9H716,Q9HAT8	57161	3.4497369429746043	3.547900841376859	452.262329115376	1.0072908928526438	1.0086214714125077	0.9657370284584654	7.666911988274679e-5	1.3748488437663621e-4	2.4968480991485685e-11	288	242	279	500	637	986
ENSG00000174796	ENSG00000174796.12	THAP domain containing 6 [Source:HGNC Symbol;Acc:HGNC:23189]	THAP6	protein_coding	A0A024RDF9,Q8TBB0	152815	3.450632443958238	3.546277156577251	451.9958231577971	0.9998761661165736	1.0057920252784032	0.9655117285109219	4.5322260698267645e-5	8.657034230158145e-5	1.4495926324016309e-12	298	244	268	547	599	960
ENSG00000273033	ENSG00000273033.2	long intergenic non-protein coding RNA 2035 [Source:HGNC Symbol;Acc:HGNC:52875]	RP11-67L2.2	lincRNA	NA	100129550	3.347642858913454	3.4455728314691236	420.6675694376839	1.0132456860547845	1.0057182116526673	0.9651874286253841	6.937929997152451e-5	1.1203056699000067e-4	1.0398573068239484e-11	261	252	241	453	557	998
ENSG00000088826	ENSG00000088826.18	spermine oxidase [Source:HGNC Symbol;Acc:HGNC:15862]	SMOX	protein_coding	Q9NWM0	54498	7.581439205648398	7.665535403897883	7905.250272217407	0.9848711214789722	0.9855401269828772	0.9642956160159564	3.4525206410126295e-6	8.474327590193642e-6	2.5120687338522906e-41	4879	4862	4547	9633	9511	18062
ENSG00000213185	ENSG00000213185.7	family with sequence similarity 24 member B [Source:HGNC Symbol;Acc:HGNC:23475]	FAM24B	protein_coding	Q8N5W8	196792	2.9965201628742806	3.1177937658005477	334.07536452077454	1.0614752544887731	1.0371154492160077	0.9642437951494622	9.405372043014365e-4	0.0013328824071559935	2.9535834520969388e-6	249	160	184	399	362	873
ENSG00000128872	ENSG00000128872.10	tropomodulin 2 [Source:HGNC Symbol;Acc:HGNC:11872]	TMOD2	protein_coding	Q9NZR1	29767	3.4826145589690882	3.586847687982535	464.68084456333855	1.0142729739343177	1.0163571680346148	0.9636388407895434	2.76331660189845e-4	3.986826908286726e-4	8.58199126505211e-9	253	287	286	480	699	1005
ENSG00000251136	ENSG00000251136.9	novel transcript	RP11-37B2.1	lincRNA	NA	101929709	2.3474841663788837	2.485553937820374	214.7595880175876	1.0822450122477065	1.0641513154744469	0.9630788228684399	0.002530325454644715	0.003232305549921699	1.0699545266044876e-4	117	104	152	297	213	528
ENSG00000145901	ENSG00000145901.15	TNFAIP3 interacting protein 1 [Source:HGNC Symbol;Acc:HGNC:16903]	TNIP1	protein_coding	A0A0A0MRZ4,A8K4N4,B7Z8K2,Q15025	10318	7.790031177708078	7.875990969962052	9144.271910824584	0.9875697964720366	0.9904921160082911	0.9628717401738983	7.018758376352352e-6	1.674583850214684e-5	9.183400100931744e-34	5706	5538	5256	9755	12179	21539
ENSG00000138378	ENSG00000138378.19	signal transducer and activator of transcription 4 [Source:HGNC Symbol;Acc:HGNC:11365]	STAT4	protein_coding	Q14765	6775	3.6634751031506583	3.7744727719572344	530.2508051645685	1.010197246284452	1.0238430783776202	0.9625312385499698	7.319801099604021e-4	9.695856336452807e-4	3.694068932667322e-7	328	360	254	767	568	1138
ENSG00000075223	ENSG00000075223.14	semaphorin 3C [Source:HGNC Symbol;Acc:HGNC:10725]	SEMA3C	protein_coding	Q99985	10512	7.6275129469617795	7.71423572604325	8179.419175178404	0.988431756088102	0.9933826360424913	0.9624985333564847	8.44655182946705e-6	1.895085229301833e-5	1.0009525731416154e-27	4965	5019	4735	10493	10773	16209
ENSG00000253854	ENSG00000253854.1	novel transcript	RP11-10N23.2	antisense	NA	NA	-1.061620031944861	-0.7082552678632261	21.095139661168325	1.5277475520867558	1.4566658327947202	0.9622408436795171	0.019828562753546584	0.017412507821689932	0.03319002604498468	7	8	15	28	28	54
ENSG00000163202	ENSG00000163202.5	late cornified envelope 3D [Source:HGNC Symbol;Acc:HGNC:16615]	LCE3D	protein_coding	Q9BYE3	84648	-0.4724318995429715	-0.23269043282214896	30.82867864740483	1.210191695587617	1.2955478163177965	0.9620682677399742	0.026615863057895605	0.008530336996627119	0.01905371238642355	20	16	12	40	51	57
ENSG00000111863	ENSG00000111863.12	androgen dependent TFPI regulating protein [Source:HGNC Symbol;Acc:HGNC:21214]	ADTRP	protein_coding	Q96IZ2	84830	-0.480090879076746	-0.20278496706129037	30.60576977091643	1.32397089576408	1.2927683056398565	0.9595618710477178	0.015659206553454753	0.008497739865554556	0.019364001138100433	18	19	11	37	36	86
ENSG00000169087	ENSG00000169087.11	HSPB1 associated protein 1 [Source:HGNC Symbol;Acc:HGNC:16389]	HSPBAP1	protein_coding	A8K045,Q96EW2	79663	3.4614757599458703	3.56151536547465	457.20387853277873	0.9870886486312058	1.0087731330341239	0.958559514459105	2.1675393491252614e-4	2.730171842289914e-4	3.6649929532268554e-9	296	282	240	636	536	939
ENSG00000079156	ENSG00000079156.17	oxysterol binding protein like 6 [Source:HGNC Symbol;Acc:HGNC:16388]	OSBPL6	protein_coding	Q9BZF3	114880	2.791385065122828	2.907548130010351	289.77992015501417	1.002339916194298	1.034150954470522	0.9583449198962024	0.0012206976587656728	0.0013318505367335045	5.962690547664515e-6	196	185	132	418	351	560
ENSG00000231312	ENSG00000231312.7	MAP4K3 divergent transcript [Source:HGNC Symbol;Acc:HGNC:54056]	AC007246.3	antisense	NA	728730	2.5536558820913653	2.6728070068179877	245.6309411062987	1.0230508524368689	1.0379393820089564	0.9580348866870747	0.0010836885947998595	0.0014063080431277572	1.1124396276142387e-5	160	115	158	352	277	515
ENSG00000182400	ENSG00000182400.15	trafficking protein particle complex 6B [Source:HGNC Symbol;Acc:HGNC:23066]	TRAPPC6B	protein_coding	Q86SZ2	122553	4.646999432577617	4.73987811804891	1036.5768679452608	1.0006549472458757	0.9939155540260249	0.9577257371303287	6.299449969292978e-5	7.525128681315698e-5	1.735360846657228e-14	606	626	634	1089	1319	2581
ENSG00000132535	ENSG00000132535.21	discs large MAGUK scaffold protein 4 [Source:HGNC Symbol;Acc:HGNC:2903]	DLG4	protein_coding	B7Z4H2,B7Z647,B9EGL1,P78352	1742	4.299991086353442	4.398681243515882	817.7015671696861	0.9986560478974185	1.002495222230413	0.9573492680215501	2.11362690052918e-4	2.374014149121186e-4	1.1448024762093229e-10	488	469	509	795	1209	1879
ENSG00000128346	ENSG00000128346.11	chromosome 22 open reading frame 23 [Source:HGNC Symbol;Acc:HGNC:18589]	C22orf23	protein_coding	A0A024R1K6,A0A087X0J6,Q9BZE7	84645	1.7355024967809023	1.8596430925883587	138.22786744875125	1.0449860316084285	1.043884123938461	0.9563877586336242	6.315072478768119e-4	8.51711768333129e-4	2.8413357803806966e-5	96	82	66	171	175	309
ENSG00000075891	ENSG00000075891.22	paired box 2 [Source:HGNC Symbol;Acc:HGNC:8616]	PAX2	protein_coding	Q02962	5076	-0.8739127904307533	-0.5904718026901175	23.60845601254292	1.2782172652154216	1.3895569791593965	0.9563802121448705	0.04103914446546129	0.013151555975325425	0.029083580863709435	15	9	11	30	42	43
ENSG00000073756	ENSG00000073756.12	prostaglandin-endoperoxide synthase 2 [Source:HGNC Symbol;Acc:HGNC:9605]	PTGS2	protein_coding	P35354	5743	7.073161607525479	7.163720039729466	5579.810310964259	0.9814344981570728	0.9905331342684079	0.9561210676620185	5.542785463445647e-5	9.622893354508322e-5	2.1250773657629947e-17	3336	3494	3229	5597	8265	12379
ENSG00000135862	ENSG00000135862.6	laminin subunit gamma 1 [Source:HGNC Symbol;Acc:HGNC:6492]	LAMC1	protein_coding	P11047,Q6NVY8	3915	8.575735894406797	8.65897001735304	15746.169713387477	0.9765899677284992	0.97899027856908	0.955688100770583	4.582162095794674e-6	1.3768905583282014e-5	5.211659884986995e-35	9700	9712	9121	20015	20196	32126
ENSG00000246985	ENSG00000246985.8	SOCS2 antisense RNA 1 [Source:HGNC Symbol;Acc:HGNC:27054]	SOCS2-AS1	processed_transcript	NA	144481	2.4033797426605883	2.5310678125132124	221.41439594642023	1.0438734281697286	1.0433590468839766	0.9556013136977156	0.0024564799954308247	0.0018242495489031035	3.3359930368857195e-5	138	119	133	293	212	575
ENSG00000166473	ENSG00000166473.17	polycystin 1 like 2 (gene/pseudogene) [Source:HGNC Symbol;Acc:HGNC:21715]	PKD1L2	polymorphic_pseudogene	Q7Z442	114780	4.253120535069153	4.35779368436012	794.1861673605822	0.99971601811497	1.0074862634998658	0.9546050120040898	6.25802182680561e-4	5.583656868323487e-4	9.845721342439815e-9	527	471	428	718	1159	1958
ENSG00000147251	ENSG00000147251.15	dedicator of cytokinesis 11 [Source:HGNC Symbol;Acc:HGNC:23483]	DOCK11	protein_coding	Q5JSL3	139818	4.567380957226347	4.656190245283053	979.2892040326825	0.9823131051499787	0.9871288918517166	0.9530889797262478	2.138049700019896e-5	2.938511359373146e-5	1.3738121391964567e-17	654	529	587	1196	1301	2026
ENSG00000111911	ENSG00000111911.7	histidine triad nucleotide binding protein 3 [Source:HGNC Symbol;Acc:HGNC:18468]	HINT3	protein_coding	Q9NQE9	135114	4.567582763345372	4.673166727369881	989.4612209856318	1.0156646192907945	1.0081108472863112	0.9528868345670393	5.42713304485907e-4	6.824787278248751e-4	1.4554075652277591e-8	519	671	577	931	1436	2385
ENSG00000164331	ENSG00000164331.10	ankyrin repeat family A member 2 [Source:HGNC Symbol;Acc:HGNC:13208]	ANKRA2	protein_coding	A0A024RAN7,Q9H9E1	57763	4.102322400410804	4.191125177565332	708.5204361064098	0.9807684484526702	0.9855347872380336	0.9525986800295797	2.1851502058729644e-5	3.3947145247336665e-5	1.0668251731296081e-16	427	421	431	839	958	1484
ENSG00000223891	ENSG00000223891.6	OSER1 divergent transcript [Source:HGNC Symbol;Acc:HGNC:48585]	OSER1-AS1	lincRNA	NA	100505783	2.448866142790156	2.5710934725515693	227.82702242132348	1.058353881876979	1.0308640347428342	0.9523811220872164	6.283024864973592e-4	0.0013434899167908622	9.419564329471356e-6	178	114	114	269	274	553
ENSG00000125740	ENSG00000125740.14	FosB proto-oncogene, AP-1 transcription factor subunit [Source:HGNC Symbol;Acc:HGNC:3797]	FOSB	protein_coding	A0A024R0P6,K7EKC1,P53539	2354	0.16763208397357027	0.39603718510911634	47.514743885781	1.225293866866651	1.1925192367827882	0.9522523972769379	0.011705925925630436	0.006207821814710937	0.009416578280109271	23	29	26	51	53	143
ENSG00000243749	ENSG00000243749.1	transmembrane protein 35B [Source:HGNC Symbol;Acc:HGNC:40021]	ZMYM6NB	protein_coding	Q8NCS4	100506144	2.952469700149618	3.1425205698830405	342.3021386052959	1.1011672206815293	1.112750981908756	0.9511489177386723	0.02250422694318158	0.023781211847542564	0.002457626822724681	155	300	125	486	538	506
ENSG00000175449	ENSG00000175449.14	Rieske Fe-S domain containing [Source:HGNC Symbol;Acc:HGNC:29587]	RFESD	protein_coding	A0A024RAR3,Q8TAC1	317671	1.5107902183418465	1.6731600726415068	121.20881638008406	1.0748233120006523	1.0971269559335786	0.9503194145257509	0.007476584172222514	0.006343118463931274	0.00147628437323635	90	67	52	187	116	276
ENSG00000183696	ENSG00000183696.14	uridine phosphorylase 1 [Source:HGNC Symbol;Acc:HGNC:12576]	UPP1	protein_coding	B4DND0,Q16831,Q86Y75	7378	5.647940197247054	5.734248103217854	2070.2538999862436	0.9788085516929825	0.977237316660233	0.9490315712699023	1.799301430686957e-5	2.8249980550583255e-5	1.9288748130287593e-20	1430	1243	1094	2549	2454	4718
ENSG00000233452	ENSG00000233452.7	STXBP5 antisense RNA 1 [Source:HGNC Symbol;Acc:HGNC:44183]	STXBP5-AS1	antisense	NA	729178	-0.1723315410775353	0.05417964821452438	37.77930651317636	1.209122470909861	1.230703136348682	0.9490113214926108	0.013329497743884054	0.0075450204066145644	0.014359709672144333	28	17	16	56	45	83
ENSG00000163898	ENSG00000163898.10	lipase H [Source:HGNC Symbol;Acc:HGNC:18483]	LIPH	protein_coding	A2IBA6,Q8WWY8	200879	5.57598228986936	5.660276249079812	1966.8315630479683	0.9725295937055807	0.9745040823703888	0.9486854757763279	8.44655182946705e-6	1.2954021361398646e-5	1.1018878677873892e-25	1342	1135	1103	2287	2668	4150
ENSG00000180354	ENSG00000180354.16	maturin, neural progenitor differentiation regulator homolog [Source:HGNC Symbol;Acc:HGNC:25457]	C7orf41	protein_coding	Q8N3F0	222166	3.6872497458072417	3.7766999053997172	530.747186317028	0.9805935130090915	0.9829394249233301	0.9485356464873271	2.315910733426821e-5	4.638764209031039e-5	4.095928658472465e-15	330	310	320	635	688	1148
ENSG00000135269	ENSG00000135269.18	testin LIM domain protein [Source:HGNC Symbol;Acc:HGNC:14620]	TES	protein_coding	A4D0U5,Q9UGI8	26136	6.361767629574024	6.444593712684986	3389.5563574168655	0.9749466412419902	0.971717250057134	0.9484044648515586	5.5580773848215876e-6	1.071796686640676e-5	7.986092109803671e-32	1993	2177	1988	4004	4338	7462
ENSG00000236609	ENSG00000236609.4	zinc finger protein 853 [Source:HGNC Symbol;Acc:HGNC:21767]	ZNF853	protein_coding	P0CG23	54753	3.483490573562136	3.5804164465307116	462.86005798597654	0.9870874201336803	0.9941138461264112	0.9477908780779931	1.343343810823568e-4	2.0673363320625502e-4	6.864538181664371e-10	319	257	259	611	528	1026
ENSG00000116584	ENSG00000116584.20	Rho/Rac guanine nucleotide exchange factor 2 [Source:HGNC Symbol;Acc:HGNC:682]	ARHGEF2	protein_coding	Q92974	9181	5.764157308681073	5.850510786073706	2244.118837378193	0.9744697555231662	0.9764634416331842	0.9474749537407243	2.4598524716909632e-5	3.410657674230143e-5	1.7400128990242285e-19	1384	1419	1271	2780	2531	5299
ENSG00000152492	ENSG00000152492.15	coiled-coil domain containing 50 [Source:HGNC Symbol;Acc:HGNC:18111]	CCDC50	protein_coding	Q8IVM0	152137	5.745575258577139	5.829482755306199	2211.223867090322	0.9716101521929654	0.9724989742971211	0.9473333192601813	9.473089563507182e-6	1.386555475880346e-5	8.179706094930652e-27	1366	1350	1305	2388	3010	4980
ENSG00000135439	ENSG00000135439.11	ArfGAP with GTPase domain, ankyrin repeat and PH domain 2 [Source:HGNC Symbol;Acc:HGNC:16921]	AGAP2	protein_coding	A0A024RB55,F8VVT9,Q99490	116986	1.462242506249032	1.606202432718719	115.68749149133131	1.0852740811006358	1.0706181909543735	0.9468862841895381	0.002406020399251882	0.0032927150346774917	5.535911272833078e-4	53	83	64	129	173	244
ENSG00000172432	ENSG00000172432.19	GTP binding protein 2 [Source:HGNC Symbol;Acc:HGNC:4670]	GTPBP2	protein_coding	A0A024RD30,A8K2K2,Q9BX10	54676	5.844735069072077	5.931243340451986	2373.2045739598716	0.9748273562779607	0.9767762629083245	0.9462424595756616	2.581491977356337e-5	3.6233000812183644e-5	1.646626820095038e-19	1499	1493	1319	2877	2682	5713
ENSG00000139112	ENSG00000139112.11	GABA type A receptor associated protein like 1 [Source:HGNC Symbol;Acc:HGNC:4068]	GABARAPL1	protein_coding	A0A024RAP5,Q9H0R8	23710	5.8236388892637585	5.909706476400239	2337.8758806703286	0.9734233246392409	0.9750003075481481	0.9459231716575247	2.1632265697181652e-5	3.3510837801211533e-5	1.8756543570202717e-20	1618	1337	1303	2500	3266	5179
ENSG00000158315	ENSG00000158315.11	rhomboid like 2 [Source:HGNC Symbol;Acc:HGNC:16083]	RHBDL2	protein_coding	B7Z1Y9,Q9NX52	54933	1.5679067555563484	1.7031841457070978	123.24024783369761	1.0730038791538083	1.0465203362836575	0.9459089066351617	0.0012477879645504415	0.001467943225627839	1.4006274456609318e-4	81	59	77	138	151	311
ENSG00000186481	ENSG00000186481.16	ankyrin repeat domain 20 family member A5, pseudogene [Source:HGNC Symbol;Acc:HGNC:33833]	ANKRD20A5P	pseudogene	NA	NA	2.7626272388705777	2.8741112351301066	281.929374459789	1.0120023698694447	1.0128863971658022	0.9457941833205945	7.165798698559617e-4	8.297735508924828e-4	1.2944207015182864e-6	175	180	149	271	420	653
ENSG00000153823	ENSG00000153823.18	phosphotyrosine interaction domain containing 1 [Source:HGNC Symbol;Acc:HGNC:26084]	PID1	protein_coding	Q7Z2X4	55022	2.3305242159292594	2.4539092648644902	210.12917044307625	1.0422797393544303	1.0312820154214433	0.9452069770305501	0.0011130464961903205	0.0018115757836382929	2.670559294807871e-5	137	95	140	218	313	463
ENSG00000260837	NA	NA	RP11-434B12.1	lincRNA	NA	NA	-1.8011850098711322	-1.2507025041531055	13.106880735520186	1.7759458000512836	1.7653271963307564	0.9448428369613869	0.048080627306114766	0.026254557676438466	0.04714418644579982	4	7	5	11	19	48
ENSG00000147202	ENSG00000147202.18	diaphanous related formin 2 [Source:HGNC Symbol;Acc:HGNC:2877]	DIAPH2	protein_coding	O60879	1730	4.99949283246021	5.089283293051362	1323.4202595857785	0.9752389189311349	0.9803366072377949	0.9442624357364293	6.752237181233797e-5	8.607908286795151e-5	6.727257939707092e-14	744	803	843	1564	1886	2602
ENSG00000198707	ENSG00000198707.16	centrosomal protein 290 [Source:HGNC Symbol;Acc:HGNC:29021]	CEP290	protein_coding	O15078,Q05BJ6	80184	5.187840881417875	5.280581171470112	1511.2413984616023	0.995999789541871	0.9832727263397717	0.9440064525143758	8.066790175960859e-5	1.660488183457396e-4	3.219882519266232e-12	826	838	1059	1800	2044	3138
ENSG00000211455	ENSG00000211455.8	serine/threonine kinase 38 like [Source:HGNC Symbol;Acc:HGNC:17848]	STK38L	protein_coding	Q9Y2H1	23012	5.290472468739685	5.37495143745027	1612.8585486774905	0.9739465608510972	0.970182918495666	0.943295275049988	1.2971726939443768e-5	1.8437856259119604e-5	1.159324931002624e-22	944	997	991	1788	2148	3621
ENSG00000170558	ENSG00000170558.9	cadherin 2 [Source:HGNC Symbol;Acc:HGNC:1759]	CDH2	protein_coding	A0A024RC42,P19022	1000	6.277627776639483	6.358904700408135	3194.4346837512126	0.9645337428591425	0.9655433542714018	0.9428074379486616	4.3450262580844755e-6	7.5343669872601035e-6	2.1233317693272764e-34	1948	1980	1894	3828	4218	6679
ENSG00000259495	ENSG00000259495.3	novel transcript	RP11-210M15.2	protein_coding	NA	NA	-0.3897807856618424	-0.14613930292475086	33.2327685686215	1.170398987369278	1.305225995601151	0.9426245302261309	0.046502517171542815	0.014128439126538425	0.02378663735931964	15	21	15	60	40	56
ENSG00000214193	ENSG00000214193.11	SH3 domain containing 21 [Source:HGNC Symbol;Acc:HGNC:26236]	SH3D21	protein_coding	A4FU49	79729	1.8310147099907197	2.081275404891691	159.71592301690603	1.102452870434358	1.1791029799750838	0.9405376531803068	0.07444700567526087	0.032505659545709116	0.00892473833088756	107	89	70	81	274	483
ENSG00000134531	ENSG00000134531.10	epithelial membrane protein 1 [Source:HGNC Symbol;Acc:HGNC:3333]	EMP1	protein_coding	A0A024RAT0,P54849	2012	4.05000457512091	4.139250930106682	683.4265328375147	0.9714472966077162	0.9767879450815682	0.9402827885183048	4.996382739424492e-5	7.268493483126039e-5	2.325117816615832e-13	420	402	417	890	794	1494
ENSG00000138764	ENSG00000138764.15	cyclin G2 [Source:HGNC Symbol;Acc:HGNC:1593]	CCNG2	protein_coding	A0A024RDC7,Q16589	901	4.333786300778076	4.451265855227503	848.827213984158	0.9597853844841882	1.0133426158831456	0.9399826259972578	0.003694985779257641	0.0028329227425438	4.812723359162209e-6	495	530	488	764	1518	1631
ENSG00000132141	ENSG00000132141.14	chaperonin containing TCP1 subunit 6B [Source:HGNC Symbol;Acc:HGNC:1621]	CCT6B	protein_coding	Q92526	10693	1.3404525754912981	1.4715658856833969	104.86516326293948	1.0460235441916206	1.043899628644111	0.9390805684808669	0.0010867300762280614	0.001082026717664245	1.955887003676783e-4	73	55	57	130	128	242
ENSG00000166012	ENSG00000166012.17	TATA-box binding protein associated factor, RNA polymerase I subunit D [Source:HGNC Symbol;Acc:HGNC:28759]	TAF1D	protein_coding	A0A024R3A9,Q9H5J8	79101	6.6811425195263645	6.7648353465789075	4231.947842904034	0.970096136027912	0.965788573434368	0.9385203520192084	1.72630113976541e-5	3.3663527349487374e-5	1.0460062501607422e-22	2417	2586	2699	4624	5650	9576
ENSG00000125746	ENSG00000125746.17	EMAP like 2 [Source:HGNC Symbol;Acc:HGNC:18035]	EML2	protein_coding	O95834	24139	5.448521414755062	5.533597433898724	1801.5809127198374	0.9681729559393891	0.968057918142169	0.9382118925793533	2.2277288339207827e-5	3.383816938707268e-5	2.4252858610999903e-18	1088	1030	1159	2307	2127	3928
ENSG00000125772	ENSG00000125772.14	glycerophosphocholine phosphodiesterase 1 [Source:HGNC Symbol;Acc:HGNC:26957]	GPCPD1	protein_coding	Q9NPB8	56261	5.935611587226621	6.021656980162101	2528.4121772954168	0.9656784938003358	0.9703151156831985	0.9379017531557371	3.2748267763148085e-5	5.2103095582969815e-5	2.8993420536155007e-17	1670	1600	1338	3352	2961	5352
ENSG00000196335	ENSG00000196335.13	serine/threonine kinase 31 [Source:HGNC Symbol;Acc:HGNC:11407]	STK31	protein_coding	A0A140VKG1,B3KY91,Q9BXU1	56164	0.9915932630540074	1.179475233807504	85.95281487286795	1.1188218550941964	1.139238524157953	0.9374093940202628	0.014656066430113834	0.012564359124067325	0.00610352383233226	69	29	47	123	123	150
ENSG00000100802	ENSG00000100802.15	chromosome 14 open reading frame 93 [Source:HGNC Symbol;Acc:HGNC:20162]	C14orf93	protein_coding	A0A0C4DFZ6,Q9H972	60686	3.6786466925113306	3.7723774532589016	528.8507968264104	0.9778236129985817	0.980260595422663	0.9370613142366103	1.0532442415615499e-4	1.7724417909756193e-4	7.821860167558569e-11	364	319	278	565	750	1158
ENSG00000146530	ENSG00000146530.14	von Willebrand factor D and EGF domains [Source:HGNC Symbol;Acc:HGNC:21897]	VWDE	protein_coding	Q8N2E2	221806	2.1188980597316376	2.2440309160834007	181.92926491357701	1.0052536256215276	1.037145523349862	0.9370493821749092	0.002894780645225889	0.0026794066991399222	1.2933945910573218e-4	96	129	95	206	289	340
ENSG00000131015	ENSG00000131015.5	UL16 binding protein 2 [Source:HGNC Symbol;Acc:HGNC:14894]	ULBP2	protein_coding	Q9BZM5	80328	1.8163065540548626	1.9424989874203578	146.60759911802057	1.0457507812211255	1.0312599582729045	0.937038208116333	9.87634463423159e-4	0.0016652347047128114	7.814172516039948e-5	104	65	91	175	193	324
ENSG00000151892	ENSG00000151892.14	GDNF family receptor alpha 1 [Source:HGNC Symbol;Acc:HGNC:4243]	GFRA1	protein_coding	B7Z856,P56159	2674	4.646429818610791	4.731018305272434	1031.5452676587686	0.9628308530898164	0.9669948151323046	0.9370315746043452	1.7467407030891706e-5	2.1598557391835547e-5	5.858773799906918e-19	630	659	590	1222	1392	2135
ENSG00000157429	ENSG00000157429.16	zinc finger protein 19 [Source:HGNC Symbol;Acc:HGNC:12981]	ZNF19	protein_coding	P17023	7567	1.9299062047608337	2.0432418551972704	157.61360116372796	1.0108500352192284	1.0163863223376695	0.9369808305704992	5.958864723775095e-4	7.658412299981756e-4	1.4333668552157628e-5	88	91	101	181	222	333
ENSG00000235477	NA	NA	RP11-122G18.5	lincRNA	NA	NA	1.9649086739758514	2.0752441293927713	161.41916459593887	0.9945847003678445	1.0145224188005457	0.9360216673456553	6.509579746941921e-4	6.762078050523262e-4	1.1434341932087812e-5	91	98	98	196	225	325
ENSG00000273001	ENSG00000273001.1	novel transcript	RP11-118K6.3	lincRNA	NA	NA	-0.3084348147097818	0.004230679278733495	36.669459135932755	1.3068867204941692	1.3503235868829928	0.9340338078782872	0.046611231024009804	0.02700364342588879	0.02979662545513578	30	16	10	39	74	64
ENSG00000050426	ENSG00000050426.16	LETM1 domain containing 1 [Source:HGNC Symbol;Acc:HGNC:24241]	LETMD1	protein_coding	F8W1Z2,Q6P1Q0	25875	5.453488884967624	5.541918915259917	1811.4292836094787	0.965363611463788	0.9688868677294654	0.9328292802545717	7.458968328423526e-5	1.105418149261484e-4	5.3117600376921554e-14	1158	1202	943	1951	2650	3766
ENSG00000146278	ENSG00000146278.11	proline rich nuclear receptor coactivator 1 [Source:HGNC Symbol;Acc:HGNC:17278]	PNRC1	protein_coding	Q12796	10957	5.822851479461498	5.9080665184471775	2335.6074061751274	0.9577547143913988	0.9636896415794907	0.9320164288903701	4.088318495713547e-5	5.9940437491173583e-5	3.504709927845066e-17	1443	1352	1466	2475	3412	4919
ENSG00000186642	ENSG00000186642.16	phosphodiesterase 2A [Source:HGNC Symbol;Acc:HGNC:8777]	PDE2A	protein_coding	O00408,Q8IW54	5138	0.7055102412862321	0.8804986755987546	68.43306685606171	1.1308754955982405	1.1017295847206445	0.9315222677751784	0.0039774978049128855	0.004374718938513079	0.0033387218623635293	52	38	28	81	86	167
ENSG00000179912	ENSG00000179912.20	R3H domain containing 2 [Source:HGNC Symbol;Acc:HGNC:29167]	R3HDM2	protein_coding	A0A0U1RRA6,B5MCG9,Q9Y2K5	22864	5.895598943652037	5.976008259849391	2448.196477587026	0.9564243187913347	0.9547640921216652	0.9310005639772329	7.018223470010222e-6	1.11269959477078e-5	1.1007989724217983e-29	1496	1478	1511	2711	3212	5527
ENSG00000196305	ENSG00000196305.17	isoleucyl-tRNA synthetase 1 [Source:HGNC Symbol;Acc:HGNC:5330]	IARS	protein_coding	P41252,Q6P0M4,Q7L4K8	3376	8.47387035884009	8.559215642510358	14697.720823132273	0.9481006006289772	0.9608896880789536	0.929713791448937	5.91026249237611e-5	1.2412322013085784e-4	4.149071745604754e-16	9675	8862	8350	20567	16382	30283
ENSG00000135452	ENSG00000135452.10	tetraspanin 31 [Source:HGNC Symbol;Acc:HGNC:10539]	TSPAN31	protein_coding	B4DFJ7,F8VWE0,Q12999	6302	5.323069158106325	5.410938328204524	1655.0871899608514	0.9588896285253815	0.964954469098348	0.9291580452554995	7.87744630286459e-5	1.1309588585012795e-4	4.1961646389370635e-13	1189	878	959	2202	2037	3308
ENSG00000103742	ENSG00000103742.12	immunoglobulin superfamily DCC subclass member 4 [Source:HGNC Symbol;Acc:HGNC:13770]	IGDCC4	protein_coding	Q8TDY8	57722	3.6244267672186634	3.713393093980531	507.97705608015474	0.9607207650979529	0.9689179767636903	0.9291025068985626	6.125853676207842e-5	1.0434232428148055e-4	4.770955244033397e-12	316	327	282	591	699	1050
ENSG00000124102	ENSG00000124102.5	peptidase inhibitor 3 [Source:HGNC Symbol;Acc:HGNC:8947]	PI3	protein_coding	P19957	5266	-0.4299993453047544	-0.18683812701054073	31.92934411325684	1.2219230969223933	1.2740878114655605	0.9285299454025633	0.02550982062566273	0.011975453244263348	0.02330259682079372	16	22	12	51	40	62
ENSG00000114529	ENSG00000114529.12	chromosome 3 open reading frame 52 [Source:HGNC Symbol;Acc:HGNC:26255]	C3orf52	protein_coding	Q5BVD1	79669	3.8339314434028307	3.9193351790692863	586.068737310644	0.9605542264273527	0.9597100120290266	0.9270106599230542	2.2240922824736624e-5	4.326961804586855e-5	1.1575235989058934e-15	381	362	330	681	751	1299
ENSG00000114861	ENSG00000114861.22	forkhead box P1 [Source:HGNC Symbol;Acc:HGNC:3823]	FOXP1	protein_coding	A0A0B4J2F3,Q548T7,Q8N2P0,Q8TEA2,Q9H334	27086	4.987918678206349	5.06837828494799	1303.9326926670094	0.9513194853043208	0.9520896048635918	0.9267257585984833	7.20279261814977e-6	8.814349575114016e-6	1.0438307528052754e-25	808	815	769	1531	1703	2790
ENSG00000272579	NA	NA	RP11-101E13.5	antisense	NA	NA	0.8618016812820432	1.1085076214379448	80.0499297887815	1.2437964576103342	1.1847074319106972	0.9266578964205429	0.022124317058147495	0.02173370039191175	0.012172970399642668	48	26	58	60	130	219
ENSG00000204291	ENSG00000204291.11	collagen type XV alpha 1 chain [Source:HGNC Symbol;Acc:HGNC:2192]	COL15A1	protein_coding	B3KTP7,P39059	1306	1.1341570413416284	1.3049899037961252	92.34948906690212	1.0826897869093	1.0849685392514887	0.9265832282018074	0.009423229810665117	0.005523795168211075	0.002479657521838355	58	51	51	75	139	247
ENSG00000176658	ENSG00000176658.17	myosin ID [Source:HGNC Symbol;Acc:HGNC:7598]	MYO1D	protein_coding	J3KRL0,J3QRN6,O94832,Q8N618	4642	3.73190681500173	3.8327461689360764	552.0818684776096	0.9519814635765853	0.9851350928735123	0.9265269187419568	9.118779484320589e-4	8.126876851025019e-4	2.0628000720540556e-7	340	316	341	564	896	1068
ENSG00000160062	ENSG00000160062.15	zinc finger and BTB domain containing 8A [Source:HGNC Symbol;Acc:HGNC:24172]	ZBTB8A	protein_coding	D3DPQ1,Q96BR9	653121	3.16853140497152	3.2601280589956834	370.01722173721726	0.9684098822289086	0.9699406930021215	0.9263290139472636	6.82220038698735e-5	1.379777780881339e-4	1.5662955609254557e-10	256	209	210	439	475	808
ENSG00000240344	ENSG00000240344.9	peptidylprolyl isomerase like 3 [Source:HGNC Symbol;Acc:HGNC:9262]	PPIL3	protein_coding	A0A024R3V4,A0A0S2Z5A8,Q9H2H8	53938	4.355651136623378	4.441430238857496	843.5810721747024	0.9530434817724138	0.9611011852315746	0.926255018525875	3.9842804276616534e-5	5.820962418159322e-5	2.340449595532799e-14	591	492	462	1072	1061	1736
ENSG00000116668	ENSG00000116668.13	SWT1 RNA endoribonuclease homolog [Source:HGNC Symbol;Acc:HGNC:16785]	SWT1	protein_coding	B3KXU9,Q5T5J6	54823	2.616025784098831	2.717252818913381	252.78418740212953	0.9928374241941531	0.983375721542015	0.9262273903434485	2.6792877349842423e-4	3.8418477010995024e-4	2.3152079428143045e-7	149	160	148	310	290	597
ENSG00000159216	ENSG00000159216.18	RUNX family transcription factor 1 [Source:HGNC Symbol;Acc:HGNC:10471]	RUNX1	protein_coding	Q01196	100506403,861	4.986536634714071	5.079097645231682	1313.6491429806383	0.95055406075039794	0.969541943447482	0.9255962900696	2.9127053876357905e-4	3.097233834904313e-4	2.8926821710578283e-10	773	829	786	1360	2066	2588
ENSG00000141198	ENSG00000141198.16	target of myb1 like 1 membrane trafficking protein [Source:HGNC Symbol;Acc:HGNC:11983]	TOM1L1	protein_coding	O75674,Q8NI65	10040	6.680694735067781	6.760774177627585	4221.608351618817	0.9525584143807508	0.9503828008982701	0.9254829675216726	9.7682681382198e-6	2.024015493343099e-5	1.345225772216735e-25	2794	2733	2239	5092	5451	8877
ENSG00000164099	ENSG00000164099.3	serine protease 12 [Source:HGNC Symbol;Acc:HGNC:9477]	PRSS12	protein_coding	P56730,Q96I80	8492	1.2102922395012283	1.3516199146241146	96.14674154983186	1.0701691522010857	1.0466077313009476	0.9254514161059852	0.001722993978070363	0.002195089165603769	6.439673820325933e-4	55	68	46	109	125	228
ENSG00000028116	ENSG00000028116.17	VRK serine/threonine kinase 2 [Source:HGNC Symbol;Acc:HGNC:12719]	VRK2	protein_coding	A8K9L2,Q86Y07	7444	5.9451815019059415	6.025190231529391	2534.570638202129	0.9462420977410694	0.9505480818230195	0.9250982453023795	9.470456601914448e-6	1.4638148369054362e-5	1.4251532714270227e-24	1646	1571	1440	3244	3077	5317
ENSG00000215244	ENSG00000215244.3	long intergenic non-protein coding RNA 2649 [Source:HGNC Symbol;Acc:HGNC:54134]	RP11-563J2.2	lincRNA	NA	399715	-0.33271430643713207	0.012818755043348522	35.87264243999951	1.3283341966755902	1.361976248897972	0.9250785618341383	0.061448656056618096	0.026936671379423963	0.03201454552233008	15	15	24	22	69	98
ENSG00000261597	NA	NA	RP11-353B9.1	sense_overlapping	NA	NA	0.29014375171511	0.4607860881657801	50.89033041512218	1.1051624952261352	1.1204280268472933	0.9248852928572486	0.005833383172603075	0.0032168679298379458	0.005912615805036155	27	27	32	59	75	109
ENSG00000262533	ENSG00000262533.1	novel transcript, antisense to DPH1 and OVCA2	RP11-667K14.4	antisense	NA	NA	-1.978569367566795	-1.009530091853805	15.095201890349902	2.4158757061107865	2.1880319394291834	0.9248660859824486	0.08105998302587339	0.04576415784202798	0.04387608985802509	11	2	2	8	21	73
ENSG00000156113	ENSG00000156113.23	potassium calcium-activated channel subfamily M alpha 1 [Source:HGNC Symbol;Acc:HGNC:6284]	KCNMA1	protein_coding	A0A087WZL8,A0A1W2PP94,A0A1W2PPY5,A0A1W2PQK5,A0A1W2PQU4,A0A1W2PR56,A0A1W2PR62,A0A1W2PRN5,A0A1W2PSD3,B7ZMF5,D5MRH1,Q12791,Q59FH2,Q5SVJ7,S4R453	3778	6.235351282798288	6.314368688360045	3097.188571508945	0.9464899968293164	0.9483024014851781	0.9241354835945939	6.783092796706059e-6	1.1538163849961977e-5	2.449345808343081e-29	1986	1791	1916	3597	4196	6424
ENSG00000100027	ENSG00000100027.16	yippee like 1 [Source:HGNC Symbol;Acc:HGNC:12845]	YPEL1	protein_coding	O60688	29799	1.4496786830101873	1.6202482125284325	115.37574501585607	1.118509845305843	1.0738806427991177	0.9239728270605768	0.007484777349749085	0.006704584935247316	0.001938171002506854	75	51	75	113	130	345
ENSG00000141458	ENSG00000141458.13	NPC intracellular cholesterol transporter 1 [Source:HGNC Symbol;Acc:HGNC:7897]	NPC1	protein_coding	O15118	4864	7.516656429127632	7.59596014782433	7534.132814445025	0.948827822290856	0.9485288563413237	0.9237693901652022	8.893099124051245e-6	2.1053296388625956e-5	1.1533092720375241e-27	4804	4924	4130	8898	10140	15467
ENSG00000160471	ENSG00000160471.13	cytochrome c oxidase subunit 6B2 [Source:HGNC Symbol;Acc:HGNC:24380]	COX6B2	protein_coding	Q6YFQ2	125965	0.3006205069961087	0.5210253619770265	52.286652110086685	1.1650974984583566	1.1656697370767526	0.9235272576025081	0.017793307292812637	0.008857480578455808	0.01105549710367961	29	26	32	42	81	143
ENSG00000127366	ENSG00000127366.5	taste 2 receptor member 5 [Source:HGNC Symbol;Acc:HGNC:14912]	TAS2R5	protein_coding	A4D1U0,Q502V5,Q9NYW4	54429	-0.3690804621436572	-0.14436835669525472	33.276113568204906	1.1503243348247367	1.2653727082789235	0.9234303744800438	0.042404746932803786	0.012082552498927694	0.023255040745772993	15	16	21	51	50	54
ENSG00000111897	ENSG00000111897.7	serine incorporator 1 [Source:HGNC Symbol;Acc:HGNC:13464]	SERINC1	protein_coding	Q9NRX5	57515	7.138587490470078	7.217086272857854	5792.254288934937	0.9429739361216449	0.9464031703073766	0.9232467614871915	6.891531588764599e-6	1.4717856825381597e-5	1.2345147105259969e-31	3779	3465	3422	6384	8061	12270
ENSG00000171174	ENSG00000171174.15	ribokinase [Source:HGNC Symbol;Acc:HGNC:30325]	RBKS	protein_coding	Q9H477	64080	4.094528258955376	4.179218717919753	702.5542389056315	0.9545288856772821	0.9565000318568609	0.9231359238614291	2.59316517816277e-5	4.692103457165045e-5	1.454878781219795e-15	455	450	383	814	935	1499
ENSG00000257027	ENSG00000257027.1	novel transcript	RP11-705C15.3	sense_intronic	NA	NA	1.2474271305918538	1.3761829923589057	98.13495083895205	1.038355330596495	1.032295921693939	0.9229274176386884	0.001257640934335292	0.0012850736336351195	3.415567991465587e-4	52	61	60	118	127	219
ENSG00000157827	ENSG00000157827.20	formin like 2 [Source:HGNC Symbol;Acc:HGNC:18267]	FMNL2	protein_coding	Q96PY5	114793	6.725159167569856	6.804228420566661	4349.74339978879	0.9418743614200409	0.9460000255070404	0.9214570690398872	9.759988872567049e-6	1.8428463548528074e-5	1.5741820059629155e-27	2817	2608	2585	4711	6100	9287
ENSG00000172888	ENSG00000172888.12	zinc finger protein 621 [Source:HGNC Symbol;Acc:HGNC:24787]	ZNF621	protein_coding	Q6ZSS3	285268	4.261479446425879	4.347074738785841	789.538619928104	0.9608906006954449	0.9553107765675131	0.9206739219425611	4.1368848261003385e-5	7.425741347137368e-5	4.781025707487108e-14	449	517	478	889	1062	1711
ENSG00000089847	ENSG00000089847.12	ankyrin repeat domain 24 [Source:HGNC Symbol;Acc:HGNC:29424]	ANKRD24	protein_coding	Q8TF21	170961	1.0193504126809163	1.1842448643603405	84.9149293776534	1.0987381249047214	1.0752606651477092	0.9202223325428032	0.005617015130000406	0.004689316360412125	0.0024501273936079837	44	47	56	77	123	219
ENSG00000105810	ENSG00000105810.10	cyclin dependent kinase 6 [Source:HGNC Symbol;Acc:HGNC:1777]	CDK6	protein_coding	Q00534	1021	6.2880725855294255	6.368774742419461	3215.951462067079	0.9489941441159726	0.9476798325068688	0.9202037006158053	1.8136693325513982e-5	3.2133651663449404e-5	2.013551992007237e-21	1886	1955	2061	3589	4447	6784
ENSG00000144895	ENSG00000144895.12	eukaryotic translation initiation factor 2A [Source:HGNC Symbol;Acc:HGNC:3254]	EIF2A	protein_coding	F8WAE5,Q9BY44	83939	7.118059692338125	7.194620373274968	5702.595288827263	0.9398042609475981	0.94016390359684	0.9195966583091968	3.4917733948898916e-6	7.660578544315258e-6	5.742132640870072e-44	3587	3524	3411	6379	7550	12510
ENSG00000134602	ENSG00000134602.16	serine/threonine kinase 26 [Source:HGNC Symbol;Acc:HGNC:18174]	MST4	protein_coding	Q9P289	51765	4.494684368457546	4.578971502499134	928.3220073143608	0.9483760805952346	0.953576248177398	0.9194049875559084	4.28840379148016e-5	6.02569758086261e-5	2.0866143223267008e-14	553	618	529	1138	1231	1868
ENSG00000148346	ENSG00000148346.12	lipocalin 2 [Source:HGNC Symbol;Acc:HGNC:6526]	LCN2	protein_coding	P80188	3934	4.6739846926752575	4.769813667916807	1059.4306771022482	0.960252749389568	0.9683465521993037	0.9191809530507359	4.833526817417672e-4	5.102413693584132e-4	9.266620176097861e-9	756	639	542	1421	1079	2485
ENSG00000088854	ENSG00000088854.12	chromosome 20 open reading frame 194 [Source:HGNC Symbol;Acc:HGNC:17721]	C20orf194	protein_coding	Q0IIP3,Q5TEA3	25943	5.090213968457739	5.1698798361145855	1399.5659886083076	0.9393700469857847	0.9457266332907776	0.9187991802179134	1.1069023945167064e-5	1.2408956014173205e-5	1.3693550574704637e-22	919	844	814	1687	1858	2849
ENSG00000166664	ENSG00000166664.14	CHRNA7 (exons 5-10) and FAM7A (exons A-E) fusion [Source:HGNC Symbol;Acc:HGNC:15781]	CHRFAM7A	protein_coding	A0A0A6YYA8,P36544,Q494W8	89832	1.5651639899553726	1.688713987288461	123.11917803874496	0.999501309711013	1.0290040273114645	0.9187940855625192	0.0025457321476440014	0.002121629843578418	3.509602963541186e-4	64	82	71	172	154	239
ENSG00000119326	ENSG00000119326.15	catenin alpha like 1 [Source:HGNC Symbol;Acc:HGNC:2512]	CTNNAL1	protein_coding	B3KMX6,Q9UBT7	8727	6.1079368057506205	6.189184758968501	2840.181094535778	0.9453770075715497	0.9471106602532565	0.9183427770735821	2.3879576559630388e-5	4.095691537908814e-5	1.3945817062749431e-18	1780	1603	1835	3683	3357	6008
ENSG00000224699	ENSG00000224699.9	LAMTOR5 antisense RNA 1 [Source:HGNC Symbol;Acc:HGNC:40823]	LAMTOR5-AS1	antisense	NA	NA	-0.2887298697583836	-4.624517700119792e-4	35.74576917056624	1.3656450403204181	1.2754748473811732	0.9182454992046273	0.01883314187621025	0.017037806415292817	0.025281178430618636	12	27	17	48	37	99
ENSG00000143322	ENSG00000143322.21	ABL proto-oncogene 2, non-receptor tyrosine kinase [Source:HGNC Symbol;Acc:HGNC:77]	ABL2	protein_coding	P42684	27	5.6409897704980825	5.720935582935979	2052.0594251330144	0.9384119005811083	0.9454475879101378	0.9179830438682204	1.68970374282254e-5	2.0894067401996795e-5	3.700186744948356e-21	1335	1192	1250	2441	2822	4069
ENSG00000233137	NA	NA	RP11-220I1.1	lincRNA	NA	NA	6.236872392924619	6.3165800945375175	3101.597072808727	0.9433765794873415	0.9450909974726209	0.9179781125478106	1.4317332769499272e-5	2.360689219710053e-5	3.0721253980826687e-23	1899	1845	1960	3445	4327	6496
ENSG00000188211	ENSG00000188211.9	natural killer cell cytotoxicity receptor 3 ligand 1 [Source:HGNC Symbol;Acc:HGNC:42400]	NCR3LG1	protein_coding	Q68D85	374383	3.471631726789181	3.5719378444752583	461.2425923447429	0.9250123707445854	0.9806456096482344	0.9176809585028854	0.0016748928776016032	0.001012458389477306	1.2084907408740906e-6	318	275	243	654	604	797
ENSG00000150782	ENSG00000150782.12	interleukin 18 [Source:HGNC Symbol;Acc:HGNC:5986]	IL18	protein_coding	A0A024R3E0,Q14116	3606	6.16531894669501	6.24781575855478	2956.335164216619	0.951382432123862	0.9481094431815157	0.9173889549473172	3.51686382010127e-5	6.405779006752236e-5	1.0877226089874654e-17	1851	1625	1956	3138	4045	6612
ENSG00000179546	ENSG00000179546.4	5-hydroxytryptamine receptor 1D [Source:HGNC Symbol;Acc:HGNC:5289]	HTR1D	protein_coding	P28221	3352	5.285349423844146	5.3691166288341465	1607.183891142034	0.9475614594703968	0.9486398890090108	0.9162476176787476	4.7879944446230234e-5	7.098255495491245e-5	8.392363305878907e-15	1089	1037	834	2071	1876	3470
ENSG00000271816	ENSG00000271816.1	novel transcript	RP11-574K11.28	processed_transcript	NA	729096	-0.02532814670994677	0.2869539684215706	45.706500532050654	1.1218967580575272	1.349100288570954	0.9160264151427452	0.10935501305025573	0.039807129235744795	0.03365442889302484	30	15	24	103	35	76
ENSG00000118523	ENSG00000118523.6	cellular communication network factor 2 [Source:HGNC Symbol;Acc:HGNC:2500]	CTGF	protein_coding	P29279,Q5M8T4	1490	5.121264769792958	5.206680350378232	1434.6974173683136	0.9530674514663748	0.9513997436275713	0.9155466724070525	8.608819116832434e-5	1.0135056804190131e-4	1.5512018558794175e-13	848	904	880	1705	1581	3528
ENSG00000178764	ENSG00000178764.8	zinc fingers and homeoboxes 2 [Source:HGNC Symbol;Acc:HGNC:18513]	ZHX2	protein_coding	Q9Y6X8	22882	3.6867507812196356	3.7745649724414014	529.8293030070574	0.9590413687078732	0.9540764889188408	0.9148042328416832	6.706502732007091e-5	1.350679765677602e-4	1.9174624419274395e-11	332	353	287	646	631	1195
ENSG00000090554	ENSG00000090554.13	fms related receptor tyrosine kinase 3 ligand [Source:HGNC Symbol;Acc:HGNC:3766]	FLT3LG	protein_coding	B7ZLY4,M0QYM9,P49771	2323	1.412991509110438	1.5542187632372335	110.73652370486064	1.0582517455421596	1.0322410959830506	0.9144192342650372	0.002360043311662551	0.002645001031065748	5.996180896980772e-4	82	54	61	113	146	280
ENSG00000133706	ENSG00000133706.19	leucyl-tRNA synthetase 1 [Source:HGNC Symbol;Acc:HGNC:6512]	LARS	protein_coding	B4DER1,B4E266,Q9P2J5	51520	7.656347896729964	7.738946849179821	8322.748976686882	0.9327195601120606	0.945501037089155	0.9144184615439847	5.864134164336886e-5	1.1160417597793452e-4	8.370826212777711e-16	5428	4909	4984	11555	9298	17083
ENSG00000162444	ENSG00000162444.12	retinol binding protein 7 [Source:HGNC Symbol;Acc:HGNC:30316]	RBP7	protein_coding	Q96R05	116362	1.1985343805424151	1.3436464674655468	95.18221461354379	1.067102544662396	1.0388222968706238	0.9142764132746681	0.0027009632216171745	0.0023559823067161338	8.983103102456049e-4	57	50	61	101	115	252
ENSG00000105639	ENSG00000105639.19	Janus kinase 3 [Source:HGNC Symbol;Acc:HGNC:6193]	JAK3	protein_coding	A0A024R7M7,P52333	3718	1.7844738969983809	1.9252933298881008	144.49963341161174	1.0179860218035224	1.0365326618630266	0.9141328029792977	0.005647600614343687	0.004630670024804333	7.022544957630613e-4	101	72	83	126	237	327
ENSG00000134121	ENSG00000134121.10	cell adhesion molecule L1 like [Source:HGNC Symbol;Acc:HGNC:1939]	CHL1	protein_coding	A0A087X0M8,O00533	10752	0.19745381389034558	0.3773013765393816	48.11610965914621	1.0842908373590103	1.1390293434906262	0.9138759680062348	0.01261879731787508	0.005463142300659969	0.009666236868793204	34	23	24	58	76	92
ENSG00000145358	ENSG00000145358.6	DNA damage inducible transcript 4 like [Source:HGNC Symbol;Acc:HGNC:30555]	DDIT4L	protein_coding	Q96D03	115265	1.3578444043886297	1.5457311600931667	110.07078013209588	1.0746101495127156	1.1000901734297017	0.9130488100640326	0.019464089405078343	0.01371182801437413	0.00525561844209239	80	64	46	83	194	261
ENSG00000122574	ENSG00000122574.10	WAS/WASL interacting protein family member 3 [Source:HGNC Symbol;Acc:HGNC:22004]	WIPF3	protein_coding	A6NGB9	644150	2.121467243064856	2.2261953907525207	179.13906325458325	0.9874034550830123	0.9814108010120132	0.9126143923046722	3.614453360433384e-4	5.788723807887532e-4	4.545103951716276e-6	104	119	101	214	225	400
ENSG00000269729	ENSG00000269729.1	novel transcript	AC006262.4	lincRNA	NA	NA	-0.7337761703309295	-0.4629953875955247	25.65226774553531	1.2805290653341537	1.301023399138552	0.9120658334296096	0.022870580225585264	0.012183503454297497	0.029762167278711598	18	13	9	31	40	56
ENSG00000136628	ENSG00000136628.18	glutamyl-prolyl-tRNA synthetase 1 [Source:HGNC Symbol;Acc:HGNC:3418]	EPRS	protein_coding	P07814	2058	7.910413017386533	7.9902579163149605	9906.515872841752	0.929765599886861	0.9393340647067808	0.9119030052205725	2.96614023959196e-5	6.478479560383746e-5	7.202771863026009e-19	6425	6006	5857	13440	11337	20362
ENSG00000054983	ENSG00000054983.17	galactosylceramidase [Source:HGNC Symbol;Acc:HGNC:4115]	GALC	protein_coding	A0A0A0MQV0,P54803	2581	5.755749038470755	5.832558123197348	2217.04545955979	0.9326376980860633	0.9352756016412748	0.9115860112001781	5.910411903926927e-6	8.21990331310763e-6	5.546273142831303e-30	1442	1380	1280	2607	2937	4608
ENSG00000113369	ENSG00000113369.9	arrestin domain containing 3 [Source:HGNC Symbol;Acc:HGNC:29263]	ARRDC3	protein_coding	Q96B67	57561	5.425078297001043	5.639162735802706	1936.3723264309483	1.1141488170849538	1.263526936923265	0.9103792863706593	0.018702106671211104	0.011817382458595947	0.026229670257670847	970	1007	1084	1422	4412	3418
ENSG00000102595	ENSG00000102595.20	UDP-glucose glycoprotein glucosyltransferase 2 [Source:HGNC Symbol;Acc:HGNC:15664]	UGGT2	protein_coding	Q05D90,Q9NYU1	55757	4.816620296963407	4.895597224959705	1156.7468384166707	0.9327028656243924	0.9383164904506575	0.9103282412924236	1.3214306094611728e-5	1.4233391579266634e-5	1.2795798018333095e-20	756	720	661	1417	1486	2384
ENSG00000077150	ENSG00000077150.20	nuclear factor kappa B subunit 2 [Source:HGNC Symbol;Acc:HGNC:7795]	NFKB2	protein_coding	Q00653	4791	6.779030095943376	6.854294030667371	4504.039792538238	0.9310429010221215	0.9312111806480451	0.910283397502504	3.747239813477023e-6	7.502469154812565e-6	6.314339653244902e-40	2866	2769	2710	5355	5441	10120
ENSG00000160469	ENSG00000160469.17	BR serine/threonine kinase 1 [Source:HGNC Symbol;Acc:HGNC:18994]	BRSK1	protein_coding	Q8TDC3	84446	2.8468132895628164	2.9457863919518528	296.57446445666056	0.9812994278873369	0.9663973167352932	0.9101640485865851	2.9458263651559093e-4	4.933198366848539e-4	2.2309759142814908e-7	194	196	152	349	345	712
ENSG00000112531	ENSG00000112531.17	QKI, KH domain containing RNA binding [Source:HGNC Symbol;Acc:HGNC:21100]	QKI	protein_coding	Q8WY44,Q96PU8	9444	6.5937922375536075	6.676997818672251	3981.2490182208817	0.9432165528105513	0.9432078510652955	0.9098879421990717	7.3704351766997e-5	1.2339484053041505e-4	2.3442152647308767e-15	2275	2623	2426	4030	5554	9057
ENSG00000198860	ENSG00000198860.13	tRNA splicing endonuclease subunit 15 [Source:HGNC Symbol;Acc:HGNC:16791]	TSEN15	protein_coding	B1ALV0,E9PPN1,Q8WW01	116461	5.273872082474211	5.35346993772796	1589.8239535016542	0.9344552066050703	0.9377103843352921	0.9092655625835706	2.216639685178301e-5	2.780575507729634e-5	1.8658146399400323e-18	985	967	982	2031	1838	3467
ENSG00000203799	ENSG00000203799.13	coiled-coil domain containing 162, pseudogene [Source:HGNC Symbol;Acc:HGNC:21565]	CCDC162P	pseudogene	NA	221262	0.8828123661133601	1.073065607226577	78.5191731236778	1.16584888458131	1.1008375229665293	0.9089457426027243	0.0054207628376050435	0.010191635254209514	0.0060925365816300306	69	35	32	86	106	192
ENSG00000250742	ENSG00000250742.4	long intergenic non-protein coding RNA 2381 [Source:HGNC Symbol;Acc:HGNC:53304]	RP11-834C11.4	lincRNA	NA	400043	0.7070420822595733	0.8982198776504243	69.0267341965158	1.1655523382416741	1.1046944831062218	0.9088983979534275	0.0068298948236710155	0.008377197090907292	0.0065444536464402455	33	53	32	68	93	183
ENSG00000267750	ENSG00000267750.6	RUNDC3A antisense RNA 1 [Source:HGNC Symbol;Acc:HGNC:51344]	AC003102.3	antisense	NA	NA	0.7336527808525104	0.8737490338737978	68.60820578057404	1.0356800700627413	1.0522840559153066	0.9084243306195725	0.002690858276573865	0.0016680282097356932	0.0018858583587201571	40	42	38	85	91	147
ENSG00000152256	ENSG00000152256.14	pyruvate dehydrogenase kinase 1 [Source:HGNC Symbol;Acc:HGNC:8809]	PDK1	protein_coding	B7Z7N6,Q15118	5163	3.985914283450598	4.188018625654803	705.8038344236184	1.0818536481989611	1.2149591952163972	0.9074446035822783	0.025660268297712705	0.012698880579637153	0.02007514375534189	405	411	331	480	1524	1412
ENSG00000234975	ENSG00000234975.6	ferritin heavy chain 1 pseudogene 2 [Source:HGNC Symbol;Acc:HGNC:3989]	FTH1P2	pseudogene	NA	NA	1.7993101565577365	2.0022901906380115	151.59584399292248	1.2195863058032117	1.0960357799405742	0.9072571618306258	0.010104673168252535	0.020725178301556898	0.005535864701774201	93	123	46	148	183	439
ENSG00000159167	ENSG00000159167.12	stanniocalcin 1 [Source:HGNC Symbol;Acc:HGNC:11373]	STC1	protein_coding	P52823	6781	4.682137413896092	5.101290568392533	1331.987904223773	1.2627914786744776	1.6522890132305736	0.9072080847072596	0.08022505971432844	0.02810187842364216	0.04783818964816744	565	600	565	699	4001	1926
ENSG00000213047	ENSG00000213047.13	DENN domain containing 1B [Source:HGNC Symbol;Acc:HGNC:28404]	DENND1B	protein_coding	A0A024R987,Q6P3S1	163486	3.204526053311071	3.2988981772062584	380.4978448595296	0.9577309529665544	0.9613344777161046	0.9068807195807651	2.9310330189185577e-4	5.094038322808091e-4	9.098819554602074e-8	216	218	259	431	542	772
ENSG00000133818	ENSG00000133818.14	RAS related 2 [Source:HGNC Symbol;Acc:HGNC:17271]	RRAS2	protein_coding	P62070	22800	3.951031670565116	4.035766706700329	636.1441035760201	0.934423538802218	0.9456544198610944	0.9067458814631167	8.163054524346467e-5	1.1203056699000067e-4	1.3023933659208315e-11	400	392	378	841	736	1342
ENSG00000185033	ENSG00000185033.14	semaphorin 4B [Source:HGNC Symbol;Acc:HGNC:10730]	SEMA4B	protein_coding	J3KNP4,Q9NPR2	10509	7.8795512284771	7.998317446997952	9951.67457927189	0.9847511564837379	1.0358574708723793	0.9060905939533175	0.0019163306462319923	0.00230134289502158	0.0010941391107645467	6338	6025	5246	8649	17847	19945
ENSG00000086300	ENSG00000086300.16	sorting nexin 10 [Source:HGNC Symbol;Acc:HGNC:14974]	SNX10	protein_coding	A0A024RA70,B4DJM0,Q8N5Z3,Q9Y5X0	29887	3.5180923485716598	3.623974197728642	477.21422933688604	0.944884914014386	0.9765754330039754	0.9057626111188178	0.0020833984231239055	0.0019164724438047512	5.722738527955833e-6	276	277	311	459	793	938
ENSG00000197121	ENSG00000197121.15	post-GPI attachment to proteins inositol deacylase 1 [Source:HGNC Symbol;Acc:HGNC:25712]	PGAP1	protein_coding	Q75T13	80055	4.185715637823214	4.294368988578134	761.3964646756518	0.9474307492016305	0.9764850181932742	0.9055162912378123	0.0027232900424256747	0.0026800067289526825	6.485597587254987e-6	407	455	514	740	1291	1438
ENSG00000164695	ENSG00000164695.5	charged multivesicular body protein 4C [Source:HGNC Symbol;Acc:HGNC:30599]	CHMP4C	protein_coding	Q96CF2	92421	4.035877640076654	4.116461745089124	672.6471597151015	0.9324564960480362	0.9369480802393212	0.9049507855458572	2.1021233144633334e-5	3.4844351183627006e-5	3.1461069300944284e-16	449	398	397	798	870	1423
ENSG00000092969	ENSG00000092969.12	transforming growth factor beta 2 [Source:HGNC Symbol;Acc:HGNC:11768]	TGFB2	protein_coding	P61812,Q59EG9	7042	6.065631918706467	6.142439682269721	2748.062183969615	0.9325501131331152	0.9292408353951027	0.9044226327947036	1.0378014840963456e-5	1.8291285366409547e-5	1.1680379827685806e-25	1674	1809	1611	3056	3501	6249
ENSG00000144468	ENSG00000144468.17	rhomboid domain containing 1 [Source:HGNC Symbol;Acc:HGNC:23081]	RHBDD1	protein_coding	A0A024R455,Q8TEB9	84236	4.698949530374007	4.783902434657352	1070.706374484538	0.9375470605534476	0.9422683950367814	0.9044021942706765	1.0133066805720724e-4	1.4472979326185103e-4	1.6955234061084155e-11	642	744	585	1399	1325	2137
ENSG00000112406	ENSG00000112406.5	hdc homolog, cell cycle regulator [Source:HGNC Symbol;Acc:HGNC:21041]	HECA	protein_coding	Q9UBI9	51696	3.002699218968196	3.11624064086062	334.5725959365932	0.9803963809898096	0.9861397452141233	0.9038363715172206	0.002341539147753077	0.0028441778474861384	3.4007828430605767e-5	169	216	217	318	538	700
ENSG00000267681	ENSG00000267681.1	high mobility group nucleosome binding domain 1 (HMGN1) pseudogene	CTD-3199J23.6	pseudogene	NA	NA	-1.6153932119775294	-1.1911222028239492	14.849949136078017	1.4712048581369312	1.6554843942060176	0.9036147837571779	0.07313600665499738	0.03061362532194539	0.049860784137268965	6	8	5	31	14	31
ENSG00000105778	ENSG00000105778.19	AVL9 cell migration associated [Source:HGNC Symbol;Acc:HGNC:28994]	AVL9	protein_coding	A0A024RA36,Q8NBF6	23080	6.364214189086124	6.4410837094389235	3383.1255647111666	0.9218384597238486	0.9291426699377906	0.9030291790494985	1.5613412270116244e-5	2.35076102492227e-5	9.86104346127296e-22	2190	2051	2031	4370	4241	6680
ENSG00000172426	ENSG00000172426.16	radial spoke head component 9 [Source:HGNC Symbol;Acc:HGNC:21057]	RSPH9	protein_coding	Q9H1X1	221421	0.6506853135878623	0.8663259499277851	67.59278633988919	1.175984011342024	1.1379093553479442	0.9029687363188461	0.012763161002206667	0.014880167860839032	0.01146950299985719	58	28	29	61	109	163
ENSG00000104765	ENSG00000104765.16	BCL2 interacting protein 3 like [Source:HGNC Symbol;Acc:HGNC:1085]	BNIP3L	protein_coding	O60238,Q6IBV1	665	7.195117366927106	7.34048924157727	6303.568637959939	1.0028270312870018	1.0876223397136435	0.9029342809136327	0.007461024910293911	0.006059196186393773	0.005831551295939031	3672	3503	3692	4622	11912	13689
ENSG00000226564	ENSG00000226564.1	ferritin heavy chain 1 pseudogene 20 [Source:HGNC Symbol;Acc:HGNC:37639]	FTH1P20	pseudogene	NA	NA	2.4199392017780768	2.5192599260907222	219.85625263198048	0.975045089299635	0.9615521199469452	0.9019765707097821	2.8963426521363907e-4	4.4594036352540507e-4	8.506534396727277e-7	141	123	138	243	277	519
ENSG00000088451	ENSG00000088451.11	TDP-glucose 4,6-dehydratase [Source:HGNC Symbol;Acc:HGNC:20324]	TGDS	protein_coding	O95455	23483	3.603298292937239	3.6911189853659265	499.90328963816853	0.9492901873287849	0.9441322902377001	0.9009271198745755	1.1709048986875391e-4	2.154832993806134e-4	6.158846211503064e-10	329	270	322	619	576	1135
ENSG00000114331	ENSG00000114331.15	ArfGAP with coiled-coil, ankyrin repeat and PH domains 2 [Source:HGNC Symbol;Acc:HGNC:16469]	ACAP2	protein_coding	Q15057	23527	4.91417963481467	4.998372993100358	1242.265943194022	0.930561608411387	0.9389624324970824	0.9007504226275451	1.2290794382744898e-4	1.4704332275831662e-4	7.130980355945309e-12	733	747	808	1362	1830	2458
ENSG00000133216	ENSG00000133216.16	EPH receptor B2 [Source:HGNC Symbol;Acc:HGNC:3393]	EPHB2	protein_coding	B4DSE0,P29323,Q4LE53,Q6NVW1	2048	7.517475638397506	7.591724775944524	7511.993571875938	0.9229765131863894	0.9224941896993218	0.9005647583631313	5.691091991035439e-6	1.3768905583282014e-5	1.936465105064417e-33	4638	4835	4490	9093	8999	16604
ENSG00000137760	ENSG00000137760.14	alkB homolog 8, tRNA methyltransferase [Source:HGNC Symbol;Acc:HGNC:25189]	ALKBH8	protein_coding	Q96BT7	91801	3.762124183508447	3.843733335479759	556.0981019070422	0.935106099726781	0.9342363858734825	0.9003967276622397	2.9420318808092857e-5	6.020454257595621e-5	3.6636665430504484e-14	360	324	345	642	715	1214
ENSG00000106701	ENSG00000106701.12	fibronectin type III and SPRY domain containing 1 like [Source:HGNC Symbol;Acc:HGNC:13753]	FSD1L	protein_coding	A0A0A0MRS5,A0A0C4DG97,B7Z3W5,F8W946,Q8N450,Q9BXM9	83856	3.179167943059187	3.2829325360599535	375.54245439074947	0.9575848991288166	0.9681500826166597	0.9001494255572592	0.00140553987175924	0.0013964053067690148	3.6710886381145247e-6	228	219	237	341	581	844
ENSG00000163840	ENSG00000163840.10	deltex E3 ubiquitin ligase 3L [Source:HGNC Symbol;Acc:HGNC:30323]	DTX3L	protein_coding	Q8TDB6	151636	5.226850230574568	5.302600485117886	1534.6300631760757	0.9230064996284667	0.9249682432983735	0.9000727202469556	7.459758972340922e-6	9.203203044631637e-6	1.3656033104617463e-25	969	966	915	1855	1941	3228
ENSG00000170802	ENSG00000170802.16	forkhead box N2 [Source:HGNC Symbol;Acc:HGNC:5281]	FOXN2	protein_coding	P32314	3344	4.691611502946947	4.786452447587655	1070.8881758285074	0.9532159635710441	0.9527790346411933	0.8999823213476613	6.207515436149927e-4	7.455630224933666e-4	3.1097640867509515e-8	612	750	602	996	1571	2483
ENSG00000113594	ENSG00000113594.10	LIF receptor subunit alpha [Source:HGNC Symbol;Acc:HGNC:6597]	LIFR	protein_coding	A8K1Z4,P42702	3977	3.800944560528227	3.898149877198554	578.6542450252764	0.9124425912720484	0.9601107065430453	0.8995498389267355	0.0018334890443500375	0.0011461702154996136	1.0013352774257188e-6	378	382	298	717	870	982
ENSG00000080822	ENSG00000080822.17	claudin domain containing 1 [Source:HGNC Symbol;Acc:HGNC:1322]	CLDND1	protein_coding	A0A0R4J2F2,Q9NY35	56650	6.009900780725608	6.085954706092669	2642.8824379042967	0.9218680314433358	0.9246191796724125	0.8991775964332165	1.204311114210986e-5	1.8428463548528074e-5	1.4914076597695234e-24	1722	1679	1514	2910	3642	5576
ENSG00000152642	ENSG00000152642.11	glycerol-3-phosphate dehydrogenase 1 like [Source:HGNC Symbol;Acc:HGNC:28956]	GPD1L	protein_coding	Q8N335	23171	5.144552683237871	5.221696241002502	1450.9219275062705	0.9217861330050277	0.9261659396313638	0.898423323475237	1.5613412270116244e-5	1.9177337197948833e-5	6.135930217959135e-20	958	916	822	1827	1762	3044
ENSG00000175087	ENSG00000175087.10	PDLIM1 interacting kinase 1 like [Source:HGNC Symbol;Acc:HGNC:18981]	PDIK1L	protein_coding	Q8N165	149420	2.680910629947444	2.789107839969666	266.3579359159768	0.9980288296221015	0.9750212983904789	0.8981086786256205	7.428414507796028e-4	0.0019254937859252918	2.039966360837233e-5	138	143	200	313	360	558
ENSG00000157064	ENSG00000157064.11	nicotinamide nucleotide adenylyltransferase 2 [Source:HGNC Symbol;Acc:HGNC:16789]	NMNAT2	protein_coding	Q9BZQ4	23057	1.5392725702338468	1.6602213615115904	120.83438660797704	0.9596170592657405	1.0140859800165474	0.8975740587619027	0.0046531143036961774	0.002678590819115335	6.285928936251902e-4	72	82	61	162	168	216
ENSG00000142197	ENSG00000142197.12	DOP1 leucine zipper like protein B [Source:HGNC Symbol;Acc:HGNC:1291]	DOPEY2	protein_coding	Q9Y3R5	9980	4.428951799790747	4.507816044959504	883.6147762161692	0.9196781890807872	0.9292079465030099	0.8973638223222561	2.922870750706079e-5	3.513004827486691e-5	9.33439303756542e-16	556	553	528	1107	1125	1780
ENSG00000152377	ENSG00000152377.14	SPARC (osteonectin), cwcv and kazal like domains proteoglycan 1 [Source:HGNC Symbol;Acc:HGNC:11251]	SPOCK1	protein_coding	Q08629	6695	6.60747565936804	6.684710478544263	4004.052143689051	0.9277510969724803	0.924867168094059	0.8971733449949734	2.2240922824736624e-5	4.3120499114304086e-5	2.5355583197305564e-20	2344	2463	2616	4415	5469	8519
ENSG00000166192	ENSG00000166192.15	SUMO peptidase family member, NEDD8 specific [Source:HGNC Symbol;Acc:HGNC:22992]	SENP8	protein_coding	A8K8D3,Q96LD8	123228	1.7006277836616088	1.8120287285822776	133.83652129206737	0.9699005631819079	0.9874413980931531	0.89677757973212	0.0010547024996702536	9.743236906847419e-4	8.225485964934341e-5	90	78	74	148	193	280
ENSG00000169213	ENSG00000169213.7	RAB3B, member RAS oncogene family [Source:HGNC Symbol;Acc:HGNC:9778]	RAB3B	protein_coding	P20337	5865	5.516635352323565	5.595422435470736	1881.3199471571907	0.9232178697153973	0.9283076348303315	0.8967547051663531	3.575260659803175e-5	4.9413268178329284e-5	3.4697001521312285e-16	1136	1132	1214	2432	2335	3749
ENSG00000143702	ENSG00000143702.16	centrosomal protein 170 [Source:HGNC Symbol;Acc:HGNC:28920]	CEP170	protein_coding	Q5SW79	645455,9859	6.116092511934929	6.194190600589212	2850.548224334225	0.916254516603938	0.9262428846814288	0.8965089134121086	4.099449362565996e-5	5.3563213879029235e-5	4.91714566089436e-17	1805	1697	1785	3511	3906	5366
ENSG00000104267	ENSG00000104267.10	carbonic anhydrase 2 [Source:HGNC Symbol;Acc:HGNC:1373]	CA2	protein_coding	P00918,V9HW21	760	2.4477475767889123	2.546593951485577	224.82831286728043	0.9381129650002639	0.9655469563184532	0.8963935626993528	7.407634113061239e-4	7.335154274917625e-4	4.530258924277004e-6	148	124	138	254	331	441
ENSG00000134698	ENSG00000134698.11	argonaute RISC component 4 [Source:HGNC Symbol;Acc:HGNC:18424]	AGO4	protein_coding	Q9HCK5	192670	3.961694725263789	4.047226240194037	640.7152212543238	0.9292389552540383	0.9388137866892657	0.8961846109213736	1.3633794602979136e-4	1.7807839651340495e-4	1.0503013278165017e-10	436	376	373	666	932	1356
ENSG00000163960	ENSG00000163960.12	UBX domain protein 7 [Source:HGNC Symbol;Acc:HGNC:29119]	UBXN7	protein_coding	O94888	26043	5.184066555237696	5.265317691698736	1495.4401059904383	0.9214725988344017	0.930914428729879	0.8961190998016603	8.26588957458491e-5	9.916409855295737e-5	1.872429058880107e-13	893	959	914	1663	2180	2936
ENSG00000221968	ENSG00000221968.9	fatty acid desaturase 3 [Source:HGNC Symbol;Acc:HGNC:3576]	FADS3	protein_coding	A0A024R564,Q9Y5Q0	3995	5.759308722548299	5.835674701299427	2220.672332623867	0.9231203933252958	0.9224598457874233	0.8961156857071096	1.5803398356460958e-5	2.1786658343185693e-5	6.768650918587386e-23	1475	1400	1263	2384	2827	5189
ENSG00000147687	ENSG00000147687.19	TatD DNase domain containing 1 [Source:HGNC Symbol;Acc:HGNC:24220]	TATDN1	protein_coding	A0A0D9SGD3,Q6P1N9	83940	5.731308968260554	5.812249715160733	2185.1868257468277	0.9419727743470927	0.9297437464811754	0.896025319537427	5.2982742361805094e-5	1.0016034215898255e-4	9.265016785719113e-15	1216	1341	1482	2412	2786	4999
ENSG00000157578	ENSG00000157578.13	lebercilin LCA5 like [Source:HGNC Symbol;Acc:HGNC:1255]	LCA5L	protein_coding	O95447	150082	0.4109229323310459	0.6483456531617152	57.34154970480285	1.2724483336336339	1.159171284246023	0.8957042775567919	0.012902262912643733	0.016264710173464533	0.015559994819180318	20	33	42	57	71	166
ENSG00000188811	ENSG00000188811.14	NHL repeat containing 3 [Source:HGNC Symbol;Acc:HGNC:33751]	NHLRC3	protein_coding	Q5JS37,Q68DP7	387921	4.121717332689414	4.200491378819328	713.2773716605133	0.9208720929005016	0.9274852359915164	0.895596530432027	2.2941487961492355e-5	3.411896087743089e-5	3.971991015345401e-16	465	440	419	843	938	1478
ENSG00000056487	ENSG00000056487.16	PHD finger protein 21B [Source:HGNC Symbol;Acc:HGNC:25161]	PHF21B	protein_coding	A0A0S2Z665,A0A0S2Z6R3,B1AHC5,Q96EK2	112885	1.3609817995499267	1.4857121486382165	106.60930034036298	0.9732781604250149	1.0167495736856815	0.8949552093670584	0.0036347863683698885	0.00249653544415525	8.46401553315741e-4	75	55	60	152	129	207
ENSG00000229692	ENSG00000229692.3	SOS1 intronic transcript 1 [Source:HGNC Symbol;Acc:HGNC:41385]	SOS1-IT1	sense_intronic	NA	NA	0.19806688605033446	0.4377663783387593	49.83964458687986	1.1873006616324921	1.1965458161753084	0.8942455799381462	0.027188036534547873	0.018823145552668306	0.020804852546587507	21	24	36	41	93	110
ENSG00000125430	ENSG00000125430.9	heparan sulfate-glucosamine 3-sulfotransferase 3B1 [Source:HGNC Symbol;Acc:HGNC:5198]	HS3ST3B1	protein_coding	Q9Y662	9953	-0.10627417790345958	0.23125172220813078	42.140088032100294	1.3320607611024284	1.3127431794734585	0.8941833825604036	0.05857968647327526	0.03222061472043178	0.0340592311385041	20	14	31	64	29	130
ENSG00000169302	ENSG00000169302.16	serine/threonine kinase 32A [Source:HGNC Symbol;Acc:HGNC:28317]	STK32A	protein_coding	B7Z9H7,Q8WU08	202374	0.8246042972883327	0.9973697506712472	75.06372042119193	1.08882970337412	1.082751258903277	0.8937405183722765	0.008758880029502755	0.009435032531187233	0.006546390227081453	51	52	27	109	86	158
ENSG00000167528	ENSG00000167528.12	zinc finger protein 641 [Source:HGNC Symbol;Acc:HGNC:31834]	ZNF641	protein_coding	Q96N77	121274	4.532489099452614	4.609486281283712	948.0286930231584	0.9177248365573419	0.9216193146652513	0.8923404868285352	1.673412542594849e-5	2.1701948415041568e-5	1.6842281688663892e-18	636	550	579	1123	1232	1976
ENSG00000144681	ENSG00000144681.10	SH3 and cysteine rich domain [Source:HGNC Symbol;Acc:HGNC:11353]	STAC	protein_coding	B4DR96,B4DZ13,E9PEA7,Q8WUK8,Q99469	6769	3.180479239436341	3.2664818753498928	372.09360458048616	0.925963930577736	0.9385868766356219	0.8919824184707392	1.3648901337804024e-4	2.0812254226306522e-4	3.231666455344577e-9	225	241	220	449	496	749
ENSG00000166986	ENSG00000166986.15	methionyl-tRNA synthetase 1 [Source:HGNC Symbol;Acc:HGNC:6898]	MARS	protein_coding	P56192	4141	7.8925419193253195	7.978180566496416	9823.247703223713	0.9121266593803585	0.9310713780127343	0.8918854861341942	3.277055176131063e-4	4.7777943826285185e-4	5.7191510254489487e-11	6736	6052	5446	13613	9761	22067
ENSG00000205189	ENSG00000205189.12	zinc finger and BTB domain containing 10 [Source:HGNC Symbol;Acc:HGNC:30953]	ZBTB10	protein_coding	Q96DT7,Q9H9H3	65986	3.868906007815119	3.955444113547197	601.2074459952504	0.9233867592336242	0.9370092008406059	0.8917476134733385	2.335955477434446e-4	2.804146445971609e-4	1.804982620108589e-9	369	376	365	625	897	1232
ENSG00000260766	NA	NA	RP11-226L15.5	sense_overlapping	NA	NA	1.454548792153852	1.5984259655747521	114.09406696486576	1.0597469567313829	1.0177605803148588	0.8916865139731679	0.003937816141896153	0.0041119288946779966	0.001166792612925326	58	78	67	112	142	308
ENSG00000156869	ENSG00000156869.14	ferric chelate reductase 1 [Source:HGNC Symbol;Acc:HGNC:27622]	FRRS1	protein_coding	Q6ZNA5	391059	2.0622770952843013	2.1620682232168633	171.27609056956314	0.9599320848198816	0.9595134666602028	0.8913442978563874	3.6183638921054653e-4	5.101218691467967e-4	5.939816502765715e-6	104	108	101	204	215	378
ENSG00000074695	ENSG00000074695.6	lectin, mannose binding 1 [Source:HGNC Symbol;Acc:HGNC:6631]	LMAN1	protein_coding	A0A024R2A7,P49257	3998	7.200374784886225	7.278859420580681	6046.220622014318	0.915200529209519	0.9226942289808676	0.891221125539222	5.304141504811307e-5	9.971848965205267e-5	1.2556094104098227e-16	3677	3733	3820	6455	8889	12160
ENSG00000160207	ENSG00000160207.9	heat shock transcription factor 2 binding protein [Source:HGNC Symbol;Acc:HGNC:5226]	HSF2BP	protein_coding	O75031,Q6IAT7	11077	1.026458076438459	1.1943055435420993	85.56861852941061	1.1111830597634713	1.0570650653660032	0.8908398051560996	0.006280722943187706	0.007375410673103802	0.004144363158053533	38	52	59	81	118	222
ENSG00000187240	ENSG00000187240.16	dynein cytoplasmic 2 heavy chain 1 [Source:HGNC Symbol;Acc:HGNC:2962]	DYNC2H1	protein_coding	Q8NCM8	79659	4.8819510912903805	4.96800414803478	1216.6605578758151	0.9099347271001117	0.9341291040172315	0.8908020126793568	3.6164579660235175e-4	3.2517819189411233e-4	1.0313897383331518e-9	748	734	765	1340	1876	2245
ENSG00000270101	NA	NA	RP11-24B19.3	sense_intronic	NA	NA	0.01496423231263542	0.2104081599956094	42.29224557424329	1.129315530918332	1.1383447352295784	0.8903647898390059	0.011548741786010827	0.006816155102552669	0.014389861171821804	22	29	20	45	66	93
ENSG00000104635	ENSG00000104635.14	solute carrier family 39 member 14 [Source:HGNC Symbol;Acc:HGNC:20858]	SLC39A14	protein_coding	A0A0S2Z534,Q15043	23516	7.760248387987627	7.836491153309527	8905.301456663801	0.9095911579107497	0.9178958645459898	0.8901022607626012	3.0455598246500406e-5	6.442264814162804e-5	1.6605015044720642e-18	6070	5301	5244	11872	10779	17390
ENSG00000158122	ENSG00000158122.12	peroxiredoxin like 2C [Source:HGNC Symbol;Acc:HGNC:16881]	AAED1	protein_coding	B7ZKK1,Q7RTV5	195827	4.01796626124857	4.0991798132492665	665.0838317792669	0.9135247016522002	0.9284025258672833	0.8900623728610465	8.015623545599844e-5	1.0488351306145716e-4	9.814799061317714e-12	424	428	381	861	826	1323
ENSG00000145012	ENSG00000145012.13	LIM domain containing preferred translocation partner in lipoma [Source:HGNC Symbol;Acc:HGNC:6679]	LPP	protein_coding	B7Z871,B7Z8W0,B7ZLW0,Q93052	4026	6.637956700152266	6.720159200811914	4104.743111571781	0.9119252613182294	0.9263177885364592	0.8900563356183593	1.5742282372039053e-4	2.3274935994634804e-4	1.9300606509573282e-12	2565	2400	2647	4533	6232	7661
ENSG00000178222	ENSG00000178222.13	ring finger protein 212 [Source:HGNC Symbol;Acc:HGNC:27729]	RNF212	protein_coding	Q495C1	285498	-0.4643974433530674	-0.24121239463498045	30.64707761403389	1.182028997567483	1.224901052161201	0.8899026341130344	0.02385630083603098	0.0104715015194292	0.025954390499581963	13	20	16	41	46	59
ENSG00000120254	ENSG00000120254.15	methylenetetrahydrofolate dehydrogenase (NADP+ dependent) 1 like [Source:HGNC Symbol;Acc:HGNC:21055]	MTHFD1L	protein_coding	A0A087WVM4,B2RD24,B7ZM99,Q6UB35	25902	6.1695370195567545	6.242512682385098	2947.090444011047	0.9108667895021467	0.912563558940711	0.8894437886951806	6.079665506297902e-6	9.791372733384066e-6	8.47350938587052e-30	1870	1877	1757	3604	3692	6124
ENSG00000188732	ENSG00000188732.11	family with sequence similarity 221 member A [Source:HGNC Symbol;Acc:HGNC:27977]	FAM221A	protein_coding	A0A024RA57,A4D161,B8ZZQ8	340277	-0.8272187840907712	-0.5204842897966815	24.860347067417703	1.2318080689138395	1.3793905192281002	0.8891801321075488	0.0696600426481885	0.023372319402588104	0.041143869811794964	13	15	9	24	53	44
ENSG00000167984	ENSG00000167984.18	NLR family CARD domain containing 3 [Source:HGNC Symbol;Acc:HGNC:29889]	NLRC3	polymorphic_pseudogene	C3VPR7,Q7RTR2,Q8NF06	197358	-0.13101881495958387	0.08340262612284434	38.35816592664773	1.1730471994984664	1.1596489576835434	0.8886762418063332	0.011959435612570254	0.0080887534250477	0.017772162618201696	23	26	15	42	56	90
ENSG00000068366	ENSG00000068366.20	acyl-CoA synthetase long chain family member 4 [Source:HGNC Symbol;Acc:HGNC:3571]	ACSL4	protein_coding	O60488,Q8TAF6	2182	6.929854863992533	7.008455671459942	5011.173365287954	0.9097315477368217	0.9195683729582294	0.8878413246258846	7.063793842123815e-5	1.1610773742085809e-4	8.282404002635712e-16	3152	3076	3103	5014	7349	10712
ENSG00000159256	ENSG00000159256.13	MORC family CW-type zinc finger 3 [Source:HGNC Symbol;Acc:HGNC:23572]	MORC3	protein_coding	B4DHJ4,Q14149,Q4VBZ9	23515	4.6559160979056955	4.736984917858257	1036.1552249897045	0.9121289927704878	0.9252396369098953	0.8877854846223717	1.1311761509992436e-4	1.195787081868555e-4	5.573437825980616e-12	629	634	658	1175	1500	2001
ENSG00000132824	ENSG00000132824.14	serine incorporator 3 [Source:HGNC Symbol;Acc:HGNC:11699]	SERINC3	protein_coding	Q13530	10955	7.62595353559321	7.697194686490804	8082.647622809202	0.9068639519959429	0.9080196929831238	0.8875240294984854	3.513273053715793e-6	8.814349575114016e-6	5.7288225625801055e-42	5173	5014	4941	9538	10537	16677
ENSG00000183722	ENSG00000183722.9	LHFPL tetraspan subfamily member 6 [Source:HGNC Symbol;Acc:HGNC:6586]	LHFP	protein_coding	A0A024RDR1,Q9Y693	10186	2.3166398119279026	2.417472777525234	205.77281285489718	0.9128316495916114	0.967545185090853	0.8874759872971725	0.0020603318405881467	0.0012108946022364889	3.017754954621103e-5	139	125	111	265	289	368
ENSG00000169499	ENSG00000169499.15	pleckstrin homology domain containing A2 [Source:HGNC Symbol;Acc:HGNC:14336]	PLEKHA2	protein_coding	A0A087WZ32,A8K727,Q9HB19	59339	4.313322282251056	4.403849184915341	821.859068901776	0.91578346430054	0.9383701382398498	0.8870231519504617	6.539854573696676e-4	6.758548020439749e-4	5.821483958997513e-8	496	563	457	879	1280	1549
ENSG00000159753	ENSG00000159753.14	capping protein regulator and myosin 1 linker 2 [Source:HGNC Symbol;Acc:HGNC:27089]	RLTPR	protein_coding	Q6F5E8	146206	1.0254934328916019	1.1759562325479844	84.44015139477798	1.0407704575822434	1.0288875687618575	0.8844867032347445	0.005148803197193649	0.0037971187046000605	0.0024683833023640455	52	54	44	78	119	215
ENSG00000150995	ENSG00000150995.19	inositol 1,4,5-trisphosphate receptor type 1 [Source:HGNC Symbol;Acc:HGNC:6180]	ITPR1	protein_coding	B4DER3,B4DGH1,Q14643,Q59H91	3708	4.276254173173662	4.413921834766465	827.522046272663	0.8755613588012102	0.9909585363528401	0.8837077284203946	0.025834564803986625	0.014778957329337535	4.6127977541701173e-4	504	489	497	683	1657	1375
ENSG00000184371	ENSG00000184371.14	colony stimulating factor 1 [Source:HGNC Symbol;Acc:HGNC:2432]	CSF1	protein_coding	A0A024R0A1,P09603	1435	5.895869077557565	5.968808843490344	2436.4312811549935	0.9104935029098035	0.9073652113603212	0.8836378376823549	8.44655182946705e-6	1.386555475880346e-5	4.678903823213942e-27	1497	1596	1467	2762	3064	5427
ENSG00000136002	ENSG00000136002.19	Rho guanine nucleotide exchange factor 4 [Source:HGNC Symbol;Acc:HGNC:684]	ARHGEF4	protein_coding	Q9NR80,Q9NTG0	50649	2.3113177380103362	2.4234920502452613	205.68618010849443	0.9634116517300294	0.9701437861893087	0.8830376643533645	0.0024542599427136505	0.0022359057225761368	9.632843628334191e-5	135	132	108	279	202	490
ENSG00000136052	ENSG00000136052.9	solute carrier family 41 member 2 [Source:HGNC Symbol;Acc:HGNC:31045]	SLC41A2	protein_coding	Q96JW4	84102	4.99638103892218	5.0760008007491395	1311.2583130426085	0.9087553516371295	0.9174039162911356	0.8814364261716156	9.724016156184867e-5	1.1639757639693928e-4	1.601669430816007e-12	803	885	754	1474	1885	2563
ENSG00000188921	ENSG00000188921.14	3-hydroxyacyl-CoA dehydratase 4 [Source:HGNC Symbol;Acc:HGNC:20920]	PTPLAD2	protein_coding	Q5VWC8	401494	3.251403762015684	3.3353400610303527	390.076431412953	0.9253469708702826	0.9240400679661086	0.8808397996451075	1.0231281409621963e-4	1.9554244056067184e-4	1.1195651612212028e-9	233	251	240	436	522	837
ENSG00000156510	ENSG00000156510.13	hexokinase domain containing 1 [Source:HGNC Symbol;Acc:HGNC:23302]	HKDC1	protein_coding	B3KT70,Q2TB90	80201	6.710784470903063	6.788610795693095	4304.676147896104	0.9052918334625507	0.9153471695518446	0.8805915260528261	7.171770691645439e-5	1.0819698038153194e-4	5.1674545870554685e-15	2886	2669	2486	5670	4590	9580
ENSG00000169251	ENSG00000169251.12	NMD3 ribosome export adaptor [Source:HGNC Symbol;Acc:HGNC:24250]	NMD3	protein_coding	C9JA08,Q96D46	51068	5.996225198894424	6.0707117392198695	2614.711708003502	0.900642103106638	0.9044468736074096	0.880300299741167	3.0628092719421536e-5	4.58517160405275e-5	1.1670124812707487e-18	1811	1607	1496	2730	3639	5650
ENSG00000154065	ENSG00000154065.17	ankyrin repeat domain 29 [Source:HGNC Symbol;Acc:HGNC:27110]	ANKRD29	protein_coding	Q8N6D5	147463	4.646767428472614	4.73688515537794	1034.2775335749398	0.9304491763591223	0.9307306453239211	0.8798981723284399	6.367741869672637e-4	6.608056859717417e-4	2.3543784388886653e-8	631	708	580	947	1427	2544
ENSG00000097096	ENSG00000097096.9	synapse defective Rho GTPase homolog 2 [Source:HGNC Symbol;Acc:HGNC:25841]	SYDE2	protein_coding	Q5VT97	84144	1.5470910810300251	1.6607726163846277	120.60948992275021	0.949195365884166	0.9852541643625051	0.8798356402072249	0.002342689985283465	0.0017549119433352643	3.967857267806129e-4	80	75	63	167	145	239
ENSG00000102796	ENSG00000102796.11	dehydrogenase/reductase 12 [Source:HGNC Symbol;Acc:HGNC:25832]	DHRS12	protein_coding	A0PJE2	79758	2.5594515172197188	2.659162931863133	242.79252149097982	0.9620851959807464	0.9460929230116387	0.879725523562805	4.898518175892759e-4	9.92027622311573e-4	5.188918005439594e-6	177	119	152	286	297	550
ENSG00000267733	ENSG00000267733.5	solute carrier family 5 (low affinity glucose cotransporter), member 4 (SLC5A4) pseudogene	RP11-64C12.3	pseudogene	NA	NA	-0.39367815127289396	-0.14813433129708264	32.58863444055891	1.2543947386563388	1.226513792352026	0.8787671297657097	0.018865049353690454	0.014683785743041071	0.028731136997983728	13	15	24	48	38	73
[truncated: 7,791 more rows]
