# Supplementary material for: Genome-wide bioinformatic analyses predict key host and viral factors in SARS-CoV-2 pathogenesis
Source: Commun Biol. 2021 May 17;4:590. doi: 10.1038/s42003-021-02095-0 (PMC8128904; doi:10.1038/s42003-021-02095-0)
Supplement: Supplementary file 5 — Supplementary Data 3 [file 42003_2021_2095_MOESM5_ESM.zip › GSE147507_MainDataset/Series5_SARS-CoV-2/des_Condition/enrichment/ControlVsInfected_enrichment.over.tsv]

p_value	term_size	query_size	intersection_size	precision	recall	term_id	source	term_name	effective_domain_size	source_order
6.385699972908882e-8	80	958	47	0.049060542797494784	0.5875	CORUM:306	CORUM	Ribosome, cytoplasmic	3629	183
1.9813784038412693e-7	47	958	32	0.033402922755741124	0.6808510638297872	CORUM:308	CORUM	60S ribosomal subunit, cytoplasmic	3629	184
8.036510163643773e-4	104	958	48	0.05010438413361169	0.46153846153846156	CORUM:3055	CORUM	Nop56p-associated pre-rRNA complex	3629	1362
0.0077234045354063734	25	958	16	0.016701461377870562	0.64	CORUM:5380	CORUM	TRBP containing complex (DICER, RPL7A, EIF6, MOV10 and subunits of the 60S ribosomal particle)	3629	1658
1.609229402596304e-32	5357	3698	1421	0.3842617631151974	0.2652604069441852	GO:0044267	GO:BP	cellular protein metabolic process	17906	12869
2.6961279995806417e-30	8429	3698	2067	0.5589507842076799	0.2452248190769961	GO:0044260	GO:BP	cellular macromolecule metabolic process	17906	12865
9.432589626224347e-30	4216	3698	1152	0.31151974040021635	0.2732447817836812	GO:0036211	GO:BP	protein modification process	17906	11041
9.432589626224347e-30	4216	3698	1152	0.31151974040021635	0.2732447817836812	GO:0006464	GO:BP	cellular protein modification process	17906	2487
1.1652045495639687e-27	5940	3698	1525	0.41238507301243915	0.25673400673400676	GO:0019538	GO:BP	protein metabolic process	17906	6836
3.311410414748271e-27	4428	3698	1188	0.3212547322877231	0.2682926829268293	GO:0043412	GO:BP	macromolecule modification	17906	12457
1.2421872565204967e-24	6889	3698	1713	0.46322336398053	0.2486572797212948	GO:1901564	GO:BP	organonitrogen compound metabolic process	17906	25067
4.67117361878595e-24	10860	3698	2526	0.683071930773391	0.23259668508287293	GO:0044237	GO:BP	cellular metabolic process	17906	12850
4.896728460541114e-22	10111	3698	2365	0.6395348837209303	0.23390366927109088	GO:0006807	GO:BP	nitrogen compound metabolic process	17906	2807
7.173692387554618e-20	9592	3698	2247	0.6076257436452136	0.23425771476230192	GO:0043170	GO:BP	macromolecule metabolic process	17906	12340
3.2754060171076976e-19	10594	3698	2445	0.6611681990265008	0.2307910137813857	GO:0044238	GO:BP	primary metabolic process	17906	12851
5.913419951669638e-18	2889	3698	790	0.21362898864250945	0.27345102111457253	GO:0051641	GO:BP	cellular localization	17906	16335
3.5537201666367786e-17	11681	3698	2648	0.7160627366143861	0.22669292012670147	GO:0008152	GO:BP	metabolic process	17906	3576
4.690574413703034e-17	2896	3698	787	0.21281773931855058	0.2717541436464088	GO:0035556	GO:BP	intracellular signal transduction	17906	10564
5.2182475445706654e-17	2923	3698	793	0.21444023796646836	0.27129661306876496	GO:0008104	GO:BP	protein localization	17906	3574
6.264171104959229e-16	6393	3698	1554	0.42022714981070847	0.24307836696386673	GO:0031323	GO:BP	regulation of cellular metabolic process	17906	8336
1.8976555169978338e-15	6982	3698	1676	0.45321795565170364	0.24004583213978803	GO:0019222	GO:BP	regulation of metabolic process	17906	6541
2.2588714385509265e-15	11103	3698	2522	0.6819902650081124	0.2271458164460056	GO:0071704	GO:BP	organic substance metabolic process	17906	20042
2.935223306836502e-15	3292	3698	868	0.23472147106544078	0.26366950182260024	GO:0033036	GO:BP	macromolecule localization	17906	9288
6.9439342900505976e-15	1983	3698	562	0.1519740400216333	0.28340897629853756	GO:0034613	GO:BP	cellular protein localization	17906	10067
9.359048347242622e-15	1994	3698	564	0.15251487290427257	0.28284854563691075	GO:0070727	GO:BP	cellular macromolecule localization	17906	19370
5.781501051265438e-14	6438	3698	1550	0.41914548404542995	0.24075799937868902	GO:0060255	GO:BP	regulation of macromolecule metabolic process	17906	17386
4.31289670641096e-13	6009	3698	1452	0.392644672796106	0.2416375436844733	GO:0051171	GO:BP	regulation of nitrogen compound metabolic process	17906	15975
4.740468294152421e-13	1781	3698	505	0.13656030286641427	0.28354856822010105	GO:0046907	GO:BP	intracellular transport	17906	14734
1.9523227744871087e-12	2235	3698	609	0.16468361276365603	0.27248322147651005	GO:0045184	GO:BP	establishment of protein localization	17906	13356
4.4983465127913175e-12	6189	3698	1483	0.4010275824770146	0.23961867830021005	GO:0080090	GO:BP	regulation of primary metabolic process	17906	21309
6.500353639713514e-12	2541	3698	677	0.183071930773391	0.2664305391578119	GO:0051128	GO:BP	regulation of cellular component organization	17906	15933
7.369713077484033e-12	1137	3698	343	0.09275283937263386	0.3016710642040457	GO:0070647	GO:BP	protein modification by small protein conjugation or removal	17906	19325
1.1493070875547435e-11	1209	3698	360	0.09734991887506761	0.2977667493796526	GO:0044265	GO:BP	cellular macromolecule catabolic process	17906	12868
1.7531381043172846e-11	1450	3698	418	0.11303407247160627	0.2882758620689655	GO:0009057	GO:BP	macromolecule catabolic process	17906	3705
2.291738385613978e-11	114	3698	61	0.016495402920497566	0.5350877192982456	GO:0072599	GO:BP	establishment of protein localization to endoplasmic reticulum	17906	20745
2.8748924235009437e-11	3244	3698	833	0.22525689561925366	0.2567817509247842	GO:0009966	GO:BP	regulation of signal transduction	17906	4317
3.1226703929627896e-11	2922	3698	760	0.2055164954029205	0.2600958247775496	GO:0051246	GO:BP	regulation of protein metabolic process	17906	16036
5.446553875978494e-11	110	3698	59	0.0159545700378583	0.5363636363636364	GO:0045047	GO:BP	protein targeting to ER	17906	13272
6.009991378820353e-11	139	3698	69	0.018658734451054624	0.49640287769784175	GO:0070972	GO:BP	protein localization to endoplasmic reticulum	17906	19528
7.141968607800415e-11	5681	3698	1365	0.369118442401298	0.2402745995423341	GO:0048519	GO:BP	negative regulation of biological process	17906	15140
1.678352202323824e-10	2744	3698	715	0.19334775554353706	0.26056851311953355	GO:0032268	GO:BP	regulation of cellular protein metabolic process	17906	8724
1.768214980828921e-10	101	3698	55	0.014872904272579772	0.5445544554455446	GO:0006613	GO:BP	cotranslational protein targeting to membrane	17906	2629
2.3108269998977346e-10	2121	3698	571	0.15440778799351002	0.2692126355492692	GO:0015031	GO:BP	protein transport	17906	5403
2.3687775159052725e-10	96	3698	53	0.014332071389940509	0.5520833333333334	GO:0006614	GO:BP	SRP-dependent cotranslational protein targeting to membrane	17906	2630
2.460516008788539e-10	3742	3698	938	0.253650621957815	0.2506680919294495	GO:0009893	GO:BP	positive regulation of metabolic process	17906	4264
3.0049449740802785e-10	2314	3698	615	0.16630611141157384	0.2657735522904062	GO:0044248	GO:BP	cellular catabolic process	17906	12857
3.4334388051279784e-10	3679	3698	923	0.24959437533802056	0.2508833922261484	GO:0023051	GO:BP	regulation of signaling	17906	7721
5.691733158118425e-10	6889	3698	1615	0.4367225527312061	0.23443170271447233	GO:0051179	GO:BP	localization	17906	15983
6.382478267874166e-10	3638	3698	912	0.2466197944835046	0.25068719076415613	GO:0010646	GO:BP	regulation of cell communication	17906	4843
1.1371018020772973e-9	845	3698	261	0.07057869118442402	0.3088757396449704	GO:0016567	GO:BP	protein ubiquitination	17906	5906
1.2650295938402771e-9	2161	3698	576	0.15575987020010817	0.2665432670060157	GO:0015833	GO:BP	peptide transport	17906	5556
1.3242191069537988e-9	6667	3698	1565	0.42320173066522443	0.23473826308684564	GO:0071840	GO:BP	cellular component organization or biogenesis	17906	20120
1.3969655414499024e-9	3442	3698	866	0.23418063818280152	0.2515979081929111	GO:0010604	GO:BP	positive regulation of macromolecule metabolic process	17906	4802
1.451296091178341e-9	4996	3698	1207	0.3263926446727961	0.24159327461969576	GO:0048523	GO:BP	negative regulation of cellular process	17906	15144
1.5839042096802352e-9	927	3698	281	0.07598702001081666	0.30312837108953616	GO:0032446	GO:BP	protein modification by small protein conjugation	17906	8845
1.9255589769936035e-9	2196	3698	583	0.1576527852893456	0.26548269581056466	GO:0042886	GO:BP	amide transport	17906	12173
2.0432943266250414e-9	6481	3698	1524	0.4121146565711195	0.23514889677518902	GO:0016043	GO:BP	cellular component organization	17906	5706
2.167498731002515e-9	1917	3698	518	0.1400757166035695	0.27021387584767864	GO:0031399	GO:BP	regulation of protein modification process	17906	8378
2.2169397449577373e-9	1539	3698	429	0.11600865332612223	0.2787524366471735	GO:0120036	GO:BP	plasma membrane bounded cell projection organization	17906	23207
2.4821906137844015e-9	1578	3698	438	0.11844240129799892	0.27756653992395436	GO:0030030	GO:BP	cell projection organization	17906	7750
2.5842785627643233e-9	1876	3698	508	0.13737155219037317	0.27078891257995735	GO:1902531	GO:BP	regulation of intracellular signal transduction	17906	25938
2.8159244372358906e-9	2105	3698	561	0.1517036235803137	0.2665083135391924	GO:0033554	GO:BP	cellular response to stress	17906	9603
3.4048525663749913e-9	196	3698	84	0.022714981070849107	0.42857142857142855	GO:0006413	GO:BP	translational initiation	17906	2447
3.5152846541750148e-9	641	3698	207	0.055976203353163875	0.32293291731669266	GO:0072657	GO:BP	protein localization to membrane	17906	20802
7.194106673653133e-9	739	3698	231	0.062466197944835045	0.3125845737483085	GO:0051603	GO:BP	proteolysis involved in cellular protein catabolic process	17906	16301
8.426046556767695e-9	5605	3698	1332	0.36019469983775015	0.2376449598572703	GO:0048522	GO:BP	positive regulation of cellular process	17906	15143
9.642111751687054e-9	3415	3698	854	0.23093564088696591	0.2500732064421669	GO:0031325	GO:BP	positive regulation of cellular metabolic process	17906	8338
1.0152243089025987e-8	965	3698	287	0.07760951865873444	0.29740932642487045	GO:0030163	GO:BP	protein catabolic process	17906	7794
1.4269518718208368e-8	799	3698	245	0.0662520281233099	0.30663329161451813	GO:0044257	GO:BP	cellular protein catabolic process	17906	12863
3.6853517122050614e-8	640	3698	203	0.054894537587885345	0.3171875	GO:0006511	GO:BP	ubiquitin-dependent protein catabolic process	17906	2530
4.8620003407383724e-8	5337	3698	1268	0.34288804759329367	0.23758665917181937	GO:0006810	GO:BP	transport	17906	2810
5.1214072169947315e-8	646	3698	204	0.055164954029204974	0.3157894736842105	GO:0019941	GO:BP	modification-dependent protein catabolic process	17906	7093
5.4222177883046466e-8	5460	3698	1294	0.3499188750676041	0.236996336996337	GO:0051234	GO:BP	establishment of localization	17906	16027
6.619365334919736e-8	5008	3698	1196	0.32341806381828014	0.2388178913738019	GO:0044271	GO:BP	cellular nitrogen compound biosynthetic process	17906	12872
6.745741894549452e-8	2146	3698	562	0.1519740400216333	0.2618825722273998	GO:0016192	GO:BP	vesicle-mediated transport	17906	5803
7.474020000802726e-8	1245	3698	351	0.09491617090319092	0.2819277108433735	GO:0051130	GO:BP	positive regulation of cellular component organization	17906	15935
7.604870151479058e-8	6178	3698	1446	0.3910221741481882	0.23405632890903205	GO:0044249	GO:BP	cellular biosynthetic process	17906	12858
8.351481288253293e-8	657	3698	206	0.05570578691184424	0.3135464231354642	GO:0043632	GO:BP	modification-dependent macromolecule catabolic process	17906	12612
1.3193353198892662e-7	1751	3698	469	0.1268253109789075	0.26784694460308395	GO:0051247	GO:BP	positive regulation of protein metabolic process	17906	16037
1.7613596746585493e-7	1182	3698	334	0.09031909140075717	0.2825719120135364	GO:0006886	GO:BP	intracellular protein transport	17906	2873
2.054382155050005e-7	5167	3698	1226	0.3315305570578691	0.23727501451519256	GO:0009059	GO:BP	macromolecule biosynthetic process	17906	3707
2.3136926605657979e-7	122	3698	57	0.015413737155219038	0.4672131147540984	GO:0000184	GO:BP	nuclear-transcribed mRNA catabolic process, nonsense-mediated decay	17906	79
2.566275609162559e-7	2027	3698	531	0.1435911303407247	0.2619634928465713	GO:0006468	GO:BP	protein phosphorylation	17906	2490
2.809098194013619e-7	2693	3698	682	0.18442401297998917	0.253249164500557	GO:0009056	GO:BP	catabolic process	17906	3704
3.493746656828657e-7	331	3698	118	0.0319091400757166	0.3564954682779456	GO:0090150	GO:BP	establishment of protein localization to membrane	17906	21624
5.080740650541571e-7	3248	3698	804	0.21741481882098432	0.24753694581280788	GO:0051173	GO:BP	positive regulation of nitrogen compound metabolic process	17906	15977
5.089655023069607e-7	968	3698	280	0.07571660356949703	0.2892561983471074	GO:0044087	GO:BP	regulation of cellular component biogenesis	17906	12790
5.141599033537521e-7	2506	3698	638	0.17252568956192538	0.25458898643256184	GO:0071705	GO:BP	nitrogen compound transport	17906	20043
5.245645535407194e-7	3393	3698	836	0.22606814494321253	0.24638962569997053	GO:0006793	GO:BP	phosphorus metabolic process	17906	2793
5.473486029204582e-7	5008	3698	1188	0.3212547322877231	0.23722044728434505	GO:0034645	GO:BP	cellular macromolecule biosynthetic process	17906	10090
6.18954916030438e-7	2820	3698	708	0.1914548404542996	0.251063829787234	GO:0009653	GO:BP	anatomical structure morphogenesis	17906	4066
8.011799674174923e-7	4147	3698	1000	0.2704164413196322	0.24113817217265493	GO:0006950	GO:BP	response to stress	17906	2928
9.058331409979662e-7	1068	3698	303	0.08193618171984857	0.28370786516853935	GO:0000902	GO:BP	cell morphogenesis	17906	313
1.0522749211272807e-6	289	3698	105	0.028393726338561385	0.3633217993079585	GO:0034976	GO:BP	response to endoplasmic reticulum stress	17906	10151
1.1422769718867845e-6	514	3698	165	0.04461871281773932	0.321011673151751	GO:0006914	GO:BP	autophagy	17906	2898
1.1422769718867845e-6	514	3698	165	0.04461871281773932	0.321011673151751	GO:0061919	GO:BP	process utilizing autophagic mechanism	17906	18801
1.1614936026488163e-6	1642	3698	438	0.11844240129799892	0.26674786845310594	GO:0032270	GO:BP	positive regulation of cellular protein metabolic process	17906	8726
1.1714464721521484e-6	1225	3698	340	0.09194159004867496	0.27755102040816326	GO:0034097	GO:BP	response to cytokine	17906	9754
1.3441430845937995e-6	3367	3698	827	0.22363439697133586	0.2456192456192456	GO:0006796	GO:BP	phosphate-containing compound metabolic process	17906	2796
1.4517798062676017e-6	6371	3698	1475	0.39886425094645755	0.23151781509967037	GO:0009058	GO:BP	biosynthetic process	17906	3706
1.4682579551606735e-6	850	3698	249	0.06733369388858843	0.29294117647058826	GO:0031329	GO:BP	regulation of cellular catabolic process	17906	8342
1.7505463737366343e-6	335	3698	117	0.03163872363439697	0.3492537313432836	GO:0010506	GO:BP	regulation of autophagy	17906	4724
1.915133056883881e-6	3061	3698	758	0.20497566252028124	0.24763149297615158	GO:0065009	GO:BP	regulation of molecular function	17906	18955
2.018389745217448e-6	1281	3698	352	0.09518658734451055	0.27478532396565186	GO:0018193	GO:BP	peptidyl-amino acid modification	17906	6136
2.0838624957741823e-6	197	3698	78	0.021092482422931314	0.39593908629441626	GO:0006612	GO:BP	protein targeting to membrane	17906	2628
2.1634746303782953e-6	964	3698	276	0.0746349378042185	0.2863070539419087	GO:0033365	GO:BP	protein localization to organelle	17906	9485
2.5618915117034234e-6	6269	3698	1451	0.39237425635478634	0.23145637262721327	GO:1901576	GO:BP	organic substance biosynthetic process	17906	25078
2.6709596757457277e-6	4421	3698	1055	0.28528934559221203	0.23863379325944356	GO:0048583	GO:BP	regulation of response to stimulus	17906	15194
2.9060718245986345e-6	6366	3698	1471	0.39778258518117904	0.2310713163682061	GO:0048518	GO:BP	positive regulation of biological process	17906	15139
2.92674049366142e-6	3000	3698	743	0.20091941590048676	0.24766666666666667	GO:0022607	GO:BP	cellular component assembly	17906	7669
3.11965416692475e-6	1818	3698	476	0.12871822606814495	0.26182618261826185	GO:0006508	GO:BP	proteolysis	17906	2527
4.384929253711133e-6	3241	3698	795	0.21498107084910761	0.2452946621413144	GO:0044085	GO:BP	cellular component biogenesis	17906	12789
4.90639191984804e-6	296	3698	105	0.028393726338561385	0.3547297297297297	GO:0016236	GO:BP	macroautophagy	17906	5814
6.7175727490614954e-6	704	3698	210	0.05678745267712277	0.29829545454545453	GO:0031344	GO:BP	regulation of cell projection organization	17906	8356
7.001203692838777e-6	2937	3698	726	0.196322336398053	0.24719101123595505	GO:0071702	GO:BP	organic substance transport	17906	20040
7.578812094892778e-6	1333	3698	361	0.09762033531638724	0.27081770442610653	GO:1901565	GO:BP	organonitrogen compound catabolic process	17906	25068
7.65514471613184e-6	103	3698	48	0.012979989183342347	0.46601941747572817	GO:0002181	GO:BP	cytoplasmic translation	17906	866
7.953939775314353e-6	4714	3698	1114	0.3012439156300703	0.23631735256682224	GO:0016070	GO:BP	RNA metabolic process	17906	5728
8.236496871797017e-6	1177	3698	324	0.08761492698756085	0.2752761257434155	GO:0032989	GO:BP	cellular component morphogenesis	17906	9260
9.585046650481176e-6	4186	3698	999	0.2701460248783126	0.23865265169612995	GO:0010556	GO:BP	regulation of macromolecule biosynthetic process	17906	4759
9.785268813474236e-6	4417	3698	1049	0.2836668469442942	0.23749151007471134	GO:0009889	GO:BP	regulation of biosynthetic process	17906	4260
9.92552110739965e-6	5736	3698	1332	0.36019469983775015	0.23221757322175732	GO:0006139	GO:BP	nucleobase-containing compound metabolic process	17906	2200
1.0138663294357987e-5	485	3698	154	0.04164413196322336	0.31752577319587627	GO:0010498	GO:BP	proteasomal protein catabolic process	17906	4717
1.0705114377952042e-5	11187	3698	2461	0.6654948620876149	0.21998748547421113	GO:0050794	GO:BP	regulation of cellular process	17906	15657
1.2276364220501875e-5	1822	3698	473	0.12790697674418605	0.25960482985729966	GO:0044093	GO:BP	positive regulation of molecular function	17906	12796
1.2339694044863886e-5	4727	3698	1115	0.30151433207138995	0.235878993018828	GO:0010468	GO:BP	regulation of gene expression	17906	4701
1.2665589860512902e-5	5207	3698	1218	0.32936722552731207	0.23391588246591127	GO:0090304	GO:BP	nucleic acid metabolic process	17906	21776
1.4105942458296271e-5	2813	3698	696	0.18820984315846404	0.24742268041237114	GO:0071310	GO:BP	cellular response to organic substance	17906	19700
1.484118650797872e-5	694	3698	206	0.05570578691184424	0.2968299711815562	GO:0120035	GO:BP	regulation of plasma membrane bounded cell projection organization	17906	23206
1.618030998574392e-5	4334	3698	1029	0.2782585181179016	0.23742501153668666	GO:0031326	GO:BP	regulation of cellular biosynthetic process	17906	8339
1.6570110777627755e-5	3966	3698	949	0.256625202812331	0.23928391326273324	GO:0006996	GO:BP	organelle organization	17906	2964
1.7404806332195784e-5	838	3698	241	0.06517036235803136	0.28758949880668255	GO:0016032	GO:BP	viral process	17906	5700
1.861125991075223e-5	1017	3698	284	0.07679826933477556	0.27925270403146507	GO:0031175	GO:BP	neuron projection development	17906	8293
2.2582285254395918e-5	4036	3698	963	0.26041103299080587	0.23860257680872152	GO:2000112	GO:BP	regulation of cellular macromolecule biosynthetic process	17906	29614
2.5689124049544902e-5	1325	3698	356	0.09626825310978908	0.26867924528301884	GO:0033043	GO:BP	regulation of organelle organization	17906	9290
2.76007798242204e-5	297	3698	103	0.02785289345592212	0.3468013468013468	GO:0034330	GO:BP	cell junction organization	17906	9931
2.8249576376374146e-5	2385	3698	598	0.16170903190914007	0.2507337526205451	GO:0050790	GO:BP	regulation of catalytic activity	17906	15654
3.269312545349409e-5	2006	3698	512	0.13845321795565171	0.25523429710867396	GO:0006915	GO:BP	apoptotic process	17906	2899
3.48085988622149e-5	6508	3698	1490	0.40292049756625203	0.22894898586355256	GO:0034641	GO:BP	cellular nitrogen compound metabolic process	17906	10086
3.5611474062870666e-5	427	3698	137	0.03704705246078962	0.32084309133489464	GO:0043161	GO:BP	proteasome-mediated ubiquitin-dependent protein catabolic process	17906	12335
3.719084128171933e-5	435	3698	139	0.03758788534342888	0.3195402298850575	GO:0006605	GO:BP	protein targeting	17906	2621
4.052825635187588e-5	1012	3698	281	0.07598702001081666	0.2776679841897233	GO:0009894	GO:BP	regulation of catabolic process	17906	4265
4.055399334206515e-5	891	3698	252	0.06814494321254733	0.2828282828282828	GO:0044403	GO:BP	symbiotic process	17906	12947
4.8100023070659936e-5	195	3698	74	0.020010816657652784	0.37948717948717947	GO:0019080	GO:BP	viral gene expression	17906	6503
4.9943720814904746e-5	245	3698	88	0.023796646836127637	0.35918367346938773	GO:0034329	GO:BP	cell junction assembly	17906	9930
5.179070531680187e-5	4116	3698	977	0.2641968631692807	0.23736637512147715	GO:0019219	GO:BP	regulation of nucleobase-containing compound metabolic process	17906	6538
5.218416752200171e-5	579	3698	175	0.04732287723093564	0.3022452504317789	GO:0072594	GO:BP	establishment of protein localization to organelle	17906	20740
5.589220056923826e-5	338	3698	113	0.030557057869118442	0.3343195266272189	GO:0071496	GO:BP	cellular response to external stimulus	17906	19876
5.848285052759866e-5	3421	3698	825	0.2230935640886966	0.24115755627009647	GO:0010033	GO:BP	response to organic substance	17906	4358
5.899705341317993e-5	616	3698	184	0.04975662520281233	0.2987012987012987	GO:0097190	GO:BP	apoptotic signaling pathway	17906	22159
6.303987643556627e-5	450	3698	142	0.03839913466738778	0.31555555555555553	GO:0043254	GO:BP	regulation of protein-containing complex assembly	17906	12363
6.38625312306745e-5	3418	3698	824	0.22282314764737696	0.24107665301345815	GO:0070887	GO:BP	cellular response to chemical stimulus	17906	19465
6.68578851729755e-5	93	3698	43	0.011627906976744186	0.46236559139784944	GO:0000045	GO:BP	autophagosome assembly	17906	20
6.901867697258511e-5	3758	3698	898	0.24283396430502974	0.23895689196381054	GO:0032774	GO:BP	RNA biosynthetic process	17906	9102
7.505568278431378e-5	3856	3698	919	0.24851270957274202	0.2383298755186722	GO:0051252	GO:BP	regulation of RNA metabolic process	17906	16042
7.634355941365977e-5	211	3698	78	0.021092482422931314	0.3696682464454976	GO:0000956	GO:BP	nuclear-transcribed mRNA catabolic process	17906	339
7.878816276832953e-5	1493	3698	392	0.10600324499729584	0.2625586068318821	GO:0001932	GO:BP	regulation of protein phosphorylation	17906	678
8.853161962185129e-5	3593	3698	861	0.23282855597620336	0.23963261898135263	GO:2001141	GO:BP	regulation of RNA biosynthetic process	17906	30604
1.10990499240248e-4	3588	3698	859	0.2322877230935641	0.23940914158305462	GO:1903506	GO:BP	regulation of nucleic acid-templated transcription	17906	26795
1.1540271220981129e-4	764	3698	219	0.05922120064899946	0.28664921465968585	GO:0080135	GO:BP	regulation of cellular response to stress	17906	21329
1.312139690638346e-4	2480	3698	614	0.1660356949702542	0.24758064516129033	GO:0016310	GO:BP	phosphorylation	17906	5838
1.339429563593156e-4	2239	3698	560	0.15143320713899405	0.25011165698972754	GO:1901575	GO:BP	organic substance catabolic process	17906	25077
1.3843128048392537e-4	1907	3698	485	0.13115197404002163	0.254326166754064	GO:0023056	GO:BP	positive regulation of signaling	17906	7726
1.3984400595231907e-4	1574	3698	409	0.11060032449972958	0.25984752223634056	GO:0080134	GO:BP	regulation of response to stress	17906	21328
1.8121232056263274e-4	3744	3698	891	0.24094104921579232	0.23798076923076922	GO:0097659	GO:BP	nucleic acid-templated transcription	17906	22372
1.9846350956146492e-4	1736	3698	445	0.12033531638723634	0.2563364055299539	GO:0009967	GO:BP	positive regulation of signal transduction	17906	4318
2.0473307319907378e-4	4226	3698	995	0.26906435911303406	0.2354472314245149	GO:0034654	GO:BP	nucleobase-containing compound biosynthetic process	17906	10095
2.054662573432653e-4	3517	3698	841	0.22742022714981072	0.23912425362524878	GO:0006355	GO:BP	regulation of transcription, DNA-templated	17906	2397
2.0799072822107984e-4	1466	3698	383	0.10356949702541915	0.26125511596180084	GO:0043085	GO:BP	positive regulation of catalytic activity	17906	12285
2.0978187463621605e-4	96	3698	43	0.011627906976744186	0.4479166666666667	GO:1905037	GO:BP	autophagosome organization	17906	28213
2.150021746749392e-4	2215	3698	553	0.14954029204975663	0.24966139954853273	GO:0048468	GO:BP	cell development	17906	15104
2.2418154620963105e-4	1076	3698	292	0.07896160086533262	0.27137546468401486	GO:0007167	GO:BP	enzyme linked receptor protein signaling pathway	17906	3112
2.61836979070802e-4	1731	3698	443	0.11979448350459708	0.2559214326978625	GO:0048585	GO:BP	negative regulation of response to stimulus	17906	15196
2.6201993423000125e-4	2285	3698	568	0.1535965386695511	0.2485776805251641	GO:0008219	GO:BP	cell death	17906	3605
2.6452922049508335e-4	1296	3698	343	0.09275283937263386	0.2646604938271605	GO:0051336	GO:BP	regulation of hydrolase activity	17906	16111
2.826532452280272e-4	4302	3698	1010	0.27312060573282854	0.23477452347745234	GO:0019438	GO:BP	aromatic compound biosynthetic process	17906	6741
2.8896176128583956e-4	584	3698	173	0.04678204434829638	0.2962328767123288	GO:0007264	GO:BP	small GTPase mediated signal transduction	17906	3200
3.07445707943426e-4	192	3698	71	0.01919956733369389	0.3697916666666667	GO:0042594	GO:BP	response to starvation	17906	11983
3.1025140802005784e-4	5956	3698	1363	0.36857760951865876	0.22884486232370718	GO:0006725	GO:BP	cellular aromatic compound metabolic process	17906	2736
3.9805128503391684e-4	1900	3698	480	0.12979989183342347	0.25263157894736843	GO:0010647	GO:BP	positive regulation of cell communication	17906	4844
4.0075836886188323e-4	11940	3698	2596	0.7020010816657652	0.21742043551088777	GO:0050789	GO:BP	regulation of biological process	17906	15653
4.0193568587510684e-4	5910	3698	1352	0.3656030286641428	0.2287648054145516	GO:0046483	GO:BP	heterocycle metabolic process	17906	14452
4.0474997922903714e-4	1258	3698	333	0.09004867495943754	0.2647058823529412	GO:0031401	GO:BP	positive regulation of protein modification process	17906	8380
4.049970655160705e-4	158	3698	61	0.016495402920497566	0.3860759493670886	GO:2001236	GO:BP	regulation of extrinsic apoptotic signaling pathway	17906	30697
4.101761394771935e-4	165	3698	63	0.01703623580313683	0.38181818181818183	GO:0007033	GO:BP	vacuole organization	17906	2995
4.203512259255138e-4	1861	3698	471	0.1273661438615468	0.25308973670069856	GO:0019220	GO:BP	regulation of phosphate metabolic process	17906	6539
4.248154171714254e-4	644	3698	187	0.05056787452677123	0.29037267080745344	GO:0010638	GO:BP	positive regulation of organelle organization	17906	4835
4.2895456420610783e-4	1130	3698	303	0.08193618171984857	0.268141592920354	GO:0071345	GO:BP	cellular response to cytokine stimulus	17906	19733
4.504845071076546e-4	1862	3698	471	0.1273661438615468	0.252953813104189	GO:0051174	GO:BP	regulation of phosphorus metabolic process	17906	15978
5.055410470480798e-4	1661	3698	425	0.1149269875608437	0.25586995785671285	GO:0042325	GO:BP	regulation of phosphorylation	17906	11812
5.124972719347965e-4	508	3698	153	0.041373715521903734	0.30118110236220474	GO:0022604	GO:BP	regulation of cell morphogenesis	17906	7666
5.349956670112793e-4	4292	3698	1005	0.2717685235262304	0.2341565703634669	GO:0018130	GO:BP	heterocycle biosynthetic process	17906	6077
5.702811158185101e-4	12628	3698	2732	0.7387777176852353	0.21634463097877732	GO:0065007	GO:BP	biological regulation	17906	18953
5.911354868375299e-4	3698	3698	876	0.23688480259599784	0.23688480259599784	GO:0006351	GO:BP	transcription, DNA-templated	17906	2393
5.962778358587707e-4	2048	3698	512	0.13845321795565171	0.25	GO:0010628	GO:BP	positive regulation of gene expression	17906	4825
7.513390971285604e-4	178	3698	66	0.017847485127095726	0.3707865168539326	GO:0019083	GO:BP	viral transcription	17906	6506
8.205302220124758e-4	1146	3698	305	0.08247701460248782	0.2661431064572426	GO:0048666	GO:BP	neuron development	17906	15266
8.897776546713416e-4	1757	3698	445	0.12033531638723634	0.2532726237905521	GO:0010941	GO:BP	regulation of cell death	17906	5115
9.462288969923622e-4	374	3698	118	0.0319091400757166	0.3155080213903743	GO:0031331	GO:BP	positive regulation of cellular catabolic process	17906	8344
0.0010111877887161004	5672	3698	1297	0.350730124391563	0.22866713681241185	GO:0010467	GO:BP	gene expression	17906	4700
0.0010915332244641064	16230	3698	3428	0.9269875608436993	0.21121380160197165	GO:0009987	GO:BP	cellular process	17906	4324
0.0011285720916786608	673	3698	192	0.05191995673336939	0.2852897473997028	GO:0048812	GO:BP	neuron projection morphogenesis	17906	15404
0.001138034917410773	945	3698	257	0.06949702541914549	0.27195767195767195	GO:0044419	GO:BP	interspecies interaction between organisms	17906	12959
0.001190786021666906	657	3698	188	0.05083829096809086	0.2861491628614916	GO:0002274	GO:BP	myeloid leukocyte activation	17906	945
0.001205648894455049	769	3698	215	0.05813953488372093	0.2795838751625488	GO:0000904	GO:BP	cell morphogenesis involved in differentiation	17906	315
0.0012778915922742645	519	3698	154	0.04164413196322336	0.29672447013487474	GO:0010975	GO:BP	regulation of neuron projection development	17906	5146
0.0013102721339193753	235	3698	81	0.021903731746890212	0.3446808510638298	GO:0031669	GO:BP	cellular response to nutrient levels	17906	8515
0.0013293496661460744	691	3698	196	0.05300162249864792	0.28364688856729375	GO:0048858	GO:BP	cell projection morphogenesis	17906	15449
0.0013317555229664857	1679	3698	426	0.11519740400216333	0.2537224538415724	GO:0022008	GO:BP	neurogenesis	17906	7614
0.0013492017373516894	687	3698	195	0.052731206057328284	0.2838427947598253	GO:0120039	GO:BP	plasma membrane bounded cell projection morphogenesis	17906	23208
0.0013789010787273997	2718	3698	658	0.17793401838831802	0.2420897718910964	GO:0031324	GO:BP	negative regulation of cellular metabolic process	17906	8337
0.0014121700034273523	1605	3698	409	0.11060032449972958	0.25482866043613706	GO:0042981	GO:BP	regulation of apoptotic process	17906	12216
0.0014402635728224136	163	3698	61	0.016495402920497566	0.37423312883435583	GO:0035967	GO:BP	cellular response to topologically incorrect protein	17906	10889
0.00147865795091989	125	3698	50	0.01352082206598161	0.4	GO:0030968	GO:BP	endoplasmic reticulum unfolded protein response	17906	8158
0.0016214585138845247	266	3698	89	0.02406706327744727	0.33458646616541354	GO:0031668	GO:BP	cellular response to extracellular stimulus	17906	8514
0.0018192251941178024	99	3698	42	0.011357490535424553	0.42424242424242425	GO:0150115	GO:BP	cell-substrate junction organization	17906	23518
0.0018192251941178024	99	3698	42	0.011357490535424553	0.42424242424242425	GO:0007044	GO:BP	cell-substrate junction assembly	17906	3005
0.0018625243721448399	406	3698	125	0.03380205516495403	0.3078817733990148	GO:0043547	GO:BP	positive regulation of GTPase activity	17906	12551
0.0019211225092279067	711	3698	200	0.05408328826392644	0.2812939521800281	GO:0032990	GO:BP	cell part morphogenesis	17906	9261
0.001949279320999526	21	3698	15	0.004056246619794483	0.7142857142857143	GO:0036499	GO:BP	PERK-mediated unfolded protein response	17906	11209
0.002042217358000154	383	3698	119	0.03217955651703624	0.31070496083550914	GO:0032535	GO:BP	regulation of cellular component size	17906	8911
0.002353109402192128	847	3698	232	0.06273661438615467	0.27390791027154665	GO:0070925	GO:BP	organelle assembly	17906	19489
0.002407131332171009	144	3698	55	0.014872904272579772	0.3819444444444444	GO:0034620	GO:BP	cellular response to unfolded protein	17906	10070
0.0025097083282175354	1039	3698	277	0.07490535424553812	0.2666025024061598	GO:0060548	GO:BP	negative regulation of cell death	17906	17669
0.0025357541525734342	907	3698	246	0.06652244456462952	0.27122381477398017	GO:0006887	GO:BP	exocytosis	17906	2874
0.0025624465057182437	635	3698	181	0.048945375878853434	0.28503937007874014	GO:0031400	GO:BP	negative regulation of protein modification process	17906	8379
0.0028227084451005733	107	3698	44	0.011898323418063819	0.411214953271028	GO:2001237	GO:BP	negative regulation of extrinsic apoptotic signaling pathway	17906	30698
0.0029133568228287307	1633	3698	413	0.11168199026500811	0.25290875688916103	GO:0043067	GO:BP	regulation of programmed cell death	17906	12280
0.00306590144899682	774	3698	214	0.0578691184424013	0.27648578811369506	GO:0051345	GO:BP	positive regulation of hydrolase activity	17906	16120
0.003293040325008382	414	3698	126	0.03407247160627366	0.30434782608695654	GO:2001233	GO:BP	regulation of apoptotic signaling pathway	17906	30694
0.003438851008330378	2152	3698	529	0.14305029745808545	0.245817843866171	GO:0012501	GO:BP	programmed cell death	17906	5170
0.003515824547867153	1574	3698	399	0.10789616008653326	0.25349428208386277	GO:0048699	GO:BP	generation of neurons	17906	15298
0.003521267042468083	48	3698	25	0.006760411032990805	0.5208333333333334	GO:0006984	GO:BP	ER-nucleus signaling pathway	17906	2956
0.003569437169240506	1194	3698	312	0.08436992969172526	0.2613065326633166	GO:0072359	GO:BP	circulatory system development	17906	20581
0.0047632139024115115	377	3698	116	0.03136830719307734	0.3076923076923077	GO:0048193	GO:BP	Golgi vesicle transport	17906	14899
0.004797676480063295	481	3698	142	0.03839913466738778	0.29521829521829523	GO:0043087	GO:BP	regulation of GTPase activity	17906	12287
0.0049001418053501505	397	3698	121	0.032720389399675504	0.3047858942065491	GO:0042176	GO:BP	regulation of protein catabolic process	17906	11700
0.005000087494767063	280	3698	91	0.024607896160086535	0.325	GO:0007249	GO:BP	I-kappaB kinase/NF-kappaB signaling	17906	3187
0.005277553646599978	1022	3698	271	0.07328285559762034	0.2651663405088063	GO:0045597	GO:BP	positive regulation of cell differentiation	17906	13619
0.0052924667292561485	4454	3698	1029	0.2782585181179016	0.23102828917826673	GO:1901362	GO:BP	organic cyclic compound biosynthetic process	17906	24881
0.005660401710255279	442	3698	132	0.03569497025419145	0.2986425339366516	GO:0009896	GO:BP	positive regulation of catabolic process	17906	4267
0.006230177950550811	6185	3698	1396	0.3775013520822066	0.22570735650767987	GO:1901360	GO:BP	organic cyclic compound metabolic process	17906	24879
0.0064414923186285975	395	3698	120	0.03244997295835587	0.3037974683544304	GO:0031346	GO:BP	positive regulation of cell projection organization	17906	8358
0.0066124242997217	744	3698	205	0.05543537047052461	0.27553763440860213	GO:0007169	GO:BP	transmembrane receptor protein tyrosine kinase signaling pathway	17906	3114
0.0070149122352374665	829	3698	225	0.060843699296917256	0.27141133896260555	GO:0072358	GO:BP	cardiovascular system development	17906	20580
0.007183120398298041	317	3698	100	0.02704164413196322	0.31545741324921134	GO:0031098	GO:BP	stress-activated protein kinase signaling cascade	17906	8226
0.008032868138706063	279	3698	90	0.024337479718766902	0.3225806451612903	GO:0110053	GO:BP	regulation of actin filament organization	17906	23104
0.008189153651244273	1340	3698	343	0.09275283937263386	0.25597014925373135	GO:0009968	GO:BP	negative regulation of signal transduction	17906	4319
0.009036456829588091	743	3698	204	0.055164954029204974	0.27456258411843876	GO:0070848	GO:BP	response to growth factor	17906	19444
0.009431768724494239	146	3698	54	0.014602487831260141	0.3698630136986301	GO:0009267	GO:BP	cellular response to starvation	17906	3909
0.009631673932974032	1107	3698	289	0.07815035154137372	0.2610659439927733	GO:0042327	GO:BP	positive regulation of phosphorylation	17906	11814
0.010049763471034489	227	3698	76	0.02055164954029205	0.33480176211453744	GO:0097191	GO:BP	extrinsic apoptotic signaling pathway	17906	22160
0.010168473135166075	1017	3698	268	0.07247160627366143	0.2635201573254671	GO:0051338	GO:BP	regulation of transferase activity	17906	16113
0.010322704402435094	296	3698	94	0.02541914548404543	0.31756756756756754	GO:0097193	GO:BP	intrinsic apoptotic signaling pathway	17906	22162
0.010455630568089042	520	3698	150	0.04056246619794483	0.28846153846153844	GO:0090066	GO:BP	regulation of anatomical structure size	17906	21546
0.010701236000707695	304	3698	96	0.025959978366684695	0.3157894736842105	GO:0018105	GO:BP	peptidyl-serine phosphorylation	17906	6061
0.010955171646503569	745	3698	204	0.055164954029204974	0.2738255033557047	GO:0030162	GO:BP	regulation of proteolysis	17906	7793
0.011513841109713497	154	3698	56	0.015143320713899405	0.36363636363636365	GO:2000058	GO:BP	regulation of ubiquitin-dependent protein catabolic process	17906	29560
0.011860402384182466	293	3698	93	0.025148729042725797	0.3174061433447099	GO:0010976	GO:BP	positive regulation of neuron projection development	17906	5147
0.012017107794432864	69	3698	31	0.0083829096809086	0.4492753623188406	GO:0048278	GO:BP	vesicle docking	17906	14953
0.012402793835333426	575	3698	163	0.04407787993510005	0.28347826086956524	GO:0030031	GO:BP	cell projection assembly	17906	7751
0.012613548579898767	202	3698	69	0.018658734451054624	0.3415841584158416	GO:0035966	GO:BP	response to topologically incorrect protein	17906	10888
0.01390479990971638	1409	3698	357	0.09653866955110871	0.25337118523775726	GO:0030182	GO:BP	neuron differentiation	17906	7804
0.01451763027312581	820	3698	221	0.059762033531638725	0.26951219512195124	GO:0001944	GO:BP	vasculature development	17906	687
0.01481240444909967	1454	3698	367	0.09924283396430503	0.25240715268225583	GO:0023057	GO:BP	negative regulation of signaling	17906	7727
0.015228427501024619	1450	3698	366	0.0989724175229854	0.2524137931034483	GO:0010648	GO:BP	negative regulation of cell communication	17906	4845
0.01562724020153217	715	3698	196	0.05300162249864792	0.27412587412587414	GO:0071363	GO:BP	cellular response to growth factor stimulus	17906	19751
0.015681919022666947	1135	3698	294	0.07950243374797188	0.25903083700440527	GO:0032269	GO:BP	negative regulation of cellular protein metabolic process	17906	8725
0.016089588179749488	120	3698	46	0.012439156300703082	0.38333333333333336	GO:0007173	GO:BP	epidermal growth factor receptor signaling pathway	17906	3118
0.016339119477128582	911	3698	242	0.06544077879935101	0.265642151481888	GO:0043549	GO:BP	regulation of kinase activity	17906	12552
0.01777894900026508	912	3698	242	0.06544077879935101	0.26535087719298245	GO:0043604	GO:BP	amide biosynthetic process	17906	12589
0.018226875000878082	562	3698	159	0.04299621416982152	0.28291814946619215	GO:0120031	GO:BP	plasma membrane bounded cell projection assembly	17906	23202
0.018593489431515866	793	3698	214	0.0578691184424013	0.2698612862547289	GO:0045055	GO:BP	regulated exocytosis	17906	13280
0.01935390702264141	1177	3698	303	0.08193618171984857	0.2574341546304163	GO:0045937	GO:BP	positive regulation of phosphate metabolic process	17906	13937
0.01935390702264141	1177	3698	303	0.08193618171984857	0.2574341546304163	GO:0010562	GO:BP	positive regulation of phosphorus metabolic process	17906	4765
0.020884092060389953	944	3698	249	0.06733369388858843	0.263771186440678	GO:0035239	GO:BP	tube morphogenesis	17906	10343
0.02147990239971083	1905	3698	467	0.12628447809626825	0.2451443569553806	GO:1901566	GO:BP	organonitrogen compound biosynthetic process	17906	25069
0.02264825110461027	449	3698	131	0.03542455381287182	0.29175946547884185	GO:0010256	GO:BP	endomembrane system organization	17906	4560
0.02373597273127744	1206	3698	309	0.08355868036776636	0.2562189054726368	GO:0051248	GO:BP	negative regulation of protein metabolic process	17906	16038
0.023876303255162077	1032	3698	269	0.07274202271498108	0.2606589147286822	GO:0001934	GO:BP	positive regulation of protein phosphorylation	17906	680
0.02466034904710793	377	3698	113	0.030557057869118442	0.29973474801061006	GO:0018212	GO:BP	peptidyl-tyrosine modification	17906	6155
0.02613795073519207	165	3698	58	0.01568415359653867	0.3515151515151515	GO:0016482	GO:BP	cytosolic transport	17906	5881
0.026747933220328098	708	3698	193	0.05219037317468902	0.2725988700564972	GO:0002263	GO:BP	cell activation involved in immune response	17906	934
0.026757835113130346	549	3698	155	0.041914548404543	0.28233151183970856	GO:0002444	GO:BP	myeloid leukocyte mediated immunity	17906	1115
0.026782371222433793	122	3698	46	0.012439156300703082	0.3770491803278688	GO:0010508	GO:BP	positive regulation of autophagy	17906	4726
0.027564357702224207	721	3698	196	0.05300162249864792	0.27184466019417475	GO:0030155	GO:BP	regulation of cell adhesion	17906	7791
0.02761054503764039	180	3698	62	0.0167658193618172	0.34444444444444444	GO:0006986	GO:BP	response to unfolded protein	17906	2957
0.029877513226403946	173	3698	60	0.016224986479177934	0.3468208092485549	GO:0016241	GO:BP	regulation of macroautophagy	17906	5818
0.03168297893937124	245	3698	79	0.021362898864250947	0.3224489795918367	GO:0043122	GO:BP	regulation of I-kappaB kinase/NF-kappaB signaling	17906	12310
0.03185894065901799	748	3698	202	0.05462412114656571	0.2700534759358289	GO:0051129	GO:BP	negative regulation of cellular component organization	17906	15934
0.032407737039847846	2237	3698	539	0.14575446187128177	0.24094769780956637	GO:0006357	GO:BP	regulation of transcription by RNA polymerase II	17906	2399
0.033615297934596194	643	3698	177	0.0478637101135749	0.27527216174183516	GO:0051640	GO:BP	organelle localization	17906	16334
0.03417429849845118	1480	3698	370	0.10005408328826393	0.25	GO:0071495	GO:BP	cellular response to endogenous stimulus	17906	19875
0.03579332607218908	531	3698	150	0.04056246619794483	0.2824858757062147	GO:0061564	GO:BP	axon development	17906	18618
0.037727852959212146	699	3698	190	0.051379123850730124	0.2718168812589413	GO:0043068	GO:BP	positive regulation of programmed cell death	17906	12281
0.039174739169668675	611	3698	169	0.04570037858301785	0.2765957446808511	GO:0048667	GO:BP	cell morphogenesis involved in neuron differentiation	17906	15267
0.039363506024892116	691	3698	188	0.05083829096809086	0.27206946454413894	GO:0043065	GO:BP	positive regulation of apoptotic process	17906	12278
0.03971492558547994	231	3698	75	0.020281233098972416	0.3246753246753247	GO:0032271	GO:BP	regulation of protein polymerization	17906	8727
0.03985128253701798	532	3698	150	0.04056246619794483	0.2819548872180451	GO:0043299	GO:BP	leukocyte degranulation	17906	12384
0.04078884156943548	1113	3698	286	0.07733910221741482	0.25696316262353996	GO:0040012	GO:BP	regulation of locomotion	17906	11571
0.041929598659540525	679	3698	185	0.050027041644131964	0.27245949926362295	GO:0030036	GO:BP	actin cytoskeleton organization	17906	7756
0.04248336123216902	96	3698	38	0.010275824770146024	0.3958333333333333	GO:1901888	GO:BP	regulation of cell junction assembly	17906	25366
0.04300206588203227	220	3698	72	0.019469983775013522	0.32727272727272727	GO:1903050	GO:BP	regulation of proteolysis involved in cellular protein catabolic process	17906	26396
0.044882935332792216	414	3698	121	0.032720389399675504	0.2922705314009662	GO:0007015	GO:BP	actin filament organization	17906	2980
0.04730048658780101	378	3698	112	0.03028664142779881	0.2962962962962963	GO:1902903	GO:BP	regulation of supramolecular fiber organization	17906	26259
0.04747790328047997	374	3698	111	0.030016224986479177	0.2967914438502674	GO:0018108	GO:BP	peptidyl-tyrosine phosphorylation	17906	6064
3.068108061819505e-79	14626	3850	3404	0.8841558441558441	0.2327362231642281	GO:0005622	GO:CC	intracellular	18856	299
7.662824458884987e-57	12840	3850	3029	0.7867532467532468	0.23590342679127727	GO:0043229	GO:CC	intracellular organelle	18856	2152
5.215152827981176e-53	11634	3850	2790	0.7246753246753247	0.23981433728726148	GO:0005737	GO:CC	cytoplasm	18856	402
1.2796213722189719e-51	13720	3850	3170	0.8233766233766234	0.23104956268221574	GO:0043226	GO:CC	organelle	18856	2149
8.80684283712016e-48	12584	3850	2949	0.765974025974026	0.23434520025429117	GO:0043227	GO:CC	membrane-bounded organelle	18856	2150
8.746207560208958e-45	11067	3850	2648	0.6877922077922078	0.2392699015089907	GO:0043231	GO:CC	intracellular membrane-bounded organelle	18856	2154
1.0637807306418703e-40	5154	3850	1399	0.36337662337662335	0.27143965851765617	GO:0005829	GO:CC	cytosol	18856	487
5.591266222018255e-31	4539	3850	1218	0.31636363636363635	0.2683410442828817	GO:0012505	GO:CC	endomembrane system	18856	835
2.0365764267734223e-20	7486	3850	1796	0.4664935064935065	0.23991450707988246	GO:0005634	GO:CC	nucleus	18856	310
4.021205686442559e-15	2375	3850	646	0.1677922077922078	0.272	GO:0097708	GO:CC	intracellular vesicle	18856	3528
4.601383164763819e-15	2372	3850	645	0.16753246753246753	0.27192242833052277	GO:0031410	GO:CC	cytoplasmic vesicle	18856	1341
6.58089185954023e-15	2092	3850	579	0.15038961038961038	0.2767686424474187	GO:0098588	GO:CC	bounding membrane of organelle	18856	3613
1.206873971527994e-14	417	3850	159	0.0412987012987013	0.381294964028777	GO:0030055	GO:CC	cell-substrate junction	18856	1046
1.2134479838697315e-14	410	3850	157	0.040779220779220776	0.3829268292682927	GO:0005925	GO:CC	focal adhesion	18856	567
6.223819962754059e-13	3531	3850	895	0.23246753246753246	0.25346927216086096	GO:0031090	GO:CC	organelle membrane	18856	1236
1.855869438894285e-12	785	3850	251	0.0651948051948052	0.3197452229299363	GO:0070161	GO:CC	anchoring junction	18856	2788
9.861441768331352e-12	4012	3850	993	0.25792207792207794	0.2475074775672981	GO:0005654	GO:CC	nucleoplasm	18856	327
6.314152678843716e-11	1586	3850	440	0.11428571428571428	0.27742749054224464	GO:0005794	GO:CC	Golgi apparatus	18856	455
1.1584766226567075e-10	1694	3850	464	0.12051948051948053	0.27390791027154665	GO:0098805	GO:CC	whole membrane	18856	3667
7.225587900159608e-10	752	3850	233	0.06051948051948052	0.3098404255319149	GO:0000139	GO:CC	Golgi membrane	18856	20
2.5006646579114624e-9	108	3850	54	0.014025974025974027	0.5	GO:0022626	GO:CC	cytosolic ribosome	18856	1034
4.739647872483764e-9	1810	3850	482	0.1251948051948052	0.2662983425414365	GO:0005783	GO:CC	endoplasmic reticulum	18856	444
5.248153060221258e-9	1327	3850	369	0.09584415584415584	0.27807083647324793	GO:0030054	GO:CC	cell junction	18856	1045
1.1322671137365074e-8	5898	3850	1374	0.35688311688311686	0.23296032553407936	GO:0070013	GO:CC	intracellular organelle lumen	18856	2743
1.1322671137365074e-8	5898	3850	1374	0.35688311688311686	0.23296032553407936	GO:0043233	GO:CC	organelle lumen	18856	2156
1.1322671137365074e-8	5898	3850	1374	0.35688311688311686	0.23296032553407936	GO:0031974	GO:CC	membrane-enclosed lumen	18856	1466
1.3463647454060898e-8	935	3850	273	0.07090909090909091	0.29197860962566846	GO:0005768	GO:CC	endosome	18856	430
2.595508131377275e-8	59	3850	35	0.00909090909090909	0.5932203389830508	GO:0022625	GO:CC	cytosolic large ribosomal subunit	18856	1033
2.829330270190647e-8	417	3850	141	0.03662337662337662	0.3381294964028777	GO:0031252	GO:CC	cell leading edge	18856	1280
3.1724192679744643e-8	4780	3850	1132	0.294025974025974	0.23682008368200838	GO:0031981	GO:CC	nuclear lumen	18856	1472
1.729616477252015e-7	3914	3850	939	0.2438961038961039	0.23990802248339294	GO:0031982	GO:CC	vesicle	18856	1473
1.1712377728172364e-6	807	3850	233	0.06051948051948052	0.28872366790582404	GO:1990234	GO:CC	transferase complex	18856	4196
2.4066923711689383e-6	4964	3850	1154	0.29974025974025975	0.2324738114423852	GO:0043228	GO:CC	non-membrane-bounded organelle	18856	2151
2.953260423424364e-6	4954	3850	1151	0.298961038961039	0.23233750504642714	GO:0043232	GO:CC	intracellular non-membrane-bounded organelle	18856	2155
8.801380508999403e-6	361	3850	118	0.03064935064935065	0.3268698060941828	GO:0005769	GO:CC	early endosome	18856	431
1.683350102076637e-5	797	3850	225	0.05844155844155844	0.2823086574654956	GO:0005773	GO:CC	vacuole	18856	434
2.5894201265064002e-5	379	3850	121	0.03142857142857143	0.31926121372031663	GO:0031984	GO:CC	organelle subcompartment	18856	1475
2.6940578938764875e-5	2263	3850	559	0.14519480519480518	0.24701723376049492	GO:0005856	GO:CC	cytoskeleton	18856	509
3.9490700185579204e-5	1098	3850	294	0.07636363636363637	0.2677595628415301	GO:0042175	GO:CC	nuclear outer membrane-endoplasmic reticulum membrane network	18856	2043
5.301198221760472e-5	724	3850	205	0.053246753246753244	0.28314917127071826	GO:0048471	GO:CC	perinuclear region of cytoplasm	18856	2567
7.002882276313012e-5	354	3850	113	0.02935064935064935	0.3192090395480226	GO:0098791	GO:CC	Golgi subcompartment	18856	3656
1.6022914133095715e-4	1075	3850	285	0.07402597402597402	0.2651162790697674	GO:0005789	GO:CC	endoplasmic reticulum membrane	18856	450
3.0255532736092394e-4	236	3850	80	0.02077922077922078	0.3389830508474576	GO:0005802	GO:CC	trans-Golgi network	18856	463
5.343464750660821e-4	801	3850	218	0.056623376623376624	0.2721598002496879	GO:0012506	GO:CC	vesicle membrane	18856	836
7.42726714644601e-4	1242	3850	319	0.08285714285714285	0.25684380032206117	GO:0015630	GO:CC	microtubule cytoskeleton	18856	856
9.799760046221306e-4	697	3850	192	0.04987012987012987	0.27546628407460544	GO:0005764	GO:CC	lysosome	18856	426
9.799760046221306e-4	697	3850	192	0.04987012987012987	0.27546628407460544	GO:0000323	GO:CC	lytic vacuole	18856	67
0.0010301022193940257	481	3850	140	0.03636363636363636	0.2910602910602911	GO:0010008	GO:CC	endosome membrane	18856	813
0.0012344473170990986	780	3850	211	0.05480519480519481	0.2705128205128205	GO:0030659	GO:CC	cytoplasmic vesicle membrane	18856	1137
0.0015113470683466763	177	3850	62	0.016103896103896103	0.3502824858757062	GO:0001726	GO:CC	ruffle	18856	200
0.0019546663719089336	927	3850	244	0.06337662337662338	0.2632146709816613	GO:0005730	GO:CC	nucleolus	18856	395
0.001959926248062357	586	3850	164	0.0425974025974026	0.27986348122866894	GO:0005813	GO:CC	centrosome	18856	472
0.002438635562747216	198	3850	67	0.017402597402597402	0.3383838383838384	GO:0030027	GO:CC	lamellipodium	18856	1044
0.003513192862341395	770	3850	206	0.05350649350649351	0.2675324675324675	GO:0005815	GO:CC	microtubule organizing center	18856	474
0.0036841964620208368	301	3850	93	0.024155844155844156	0.3089700996677741	GO:0031965	GO:CC	nuclear membrane	18856	1458
0.0037477916676378893	174	3850	60	0.015584415584415584	0.3448275862068966	GO:0055037	GO:CC	recycling endosome	18856	2593
0.004219935607195671	294	3850	91	0.023636363636363636	0.30952380952380953	GO:0000151	GO:CC	ubiquitin ligase complex	18856	25
0.004502268985495379	477	3850	136	0.03532467532467533	0.2851153039832285	GO:0005635	GO:CC	nuclear envelope	18856	311
0.007392305609505458	839	3850	220	0.05714285714285714	0.2622169249106079	GO:0030141	GO:CC	secretory granule	18856	1099
0.00841731971037253	647	3850	175	0.045454545454545456	0.2704791344667697	GO:0030424	GO:CC	axon	18856	1118
0.008442959171716832	152	3850	53	0.013766233766233767	0.34868421052631576	GO:0031901	GO:CC	early endosome membrane	18856	1440
0.00932666671260184	2288	3850	542	0.14077922077922078	0.2368881118881119	GO:0042995	GO:CC	cell projection	18856	2114
0.00942980355984963	95	3850	37	0.00961038961038961	0.3894736842105263	GO:0005776	GO:CC	autophagosome	18856	437
0.011357662127450024	269	3850	83	0.021558441558441558	0.30855018587360594	GO:0005770	GO:CC	late endosome	18856	432
0.011996152645489774	1362	3850	337	0.08753246753246753	0.2474302496328928	GO:0045202	GO:CC	synapse	18856	2472
0.01326640941609322	192	3850	63	0.016363636363636365	0.328125	GO:0044391	GO:CC	ribosomal subunit	18856	2357
0.019285090508316838	1009	3850	256	0.0664935064935065	0.2537165510406343	GO:0099503	GO:CC	secretory vesicle	18856	3813
0.01969539729767965	245	3850	76	0.019740259740259742	0.31020408163265306	GO:0005840	GO:CC	ribosome	18856	497
0.021205796351206386	187	3850	61	0.015844155844155845	0.32620320855614976	GO:0030426	GO:CC	growth cone	18856	1120
0.026299758567545236	299	3850	89	0.023116883116883116	0.2976588628762542	GO:0030667	GO:CC	secretory granule membrane	18856	1144
0.02774363985087489	2200	3850	518	0.13454545454545455	0.23545454545454544	GO:0120025	GO:CC	plasma membrane bounded cell projection	18856	3891
0.028891608551694804	320	3850	94	0.024415584415584415	0.29375	GO:0045121	GO:CC	membrane raft	18856	2462
0.03278224608090114	321	3850	94	0.024415584415584415	0.29283489096573206	GO:0098857	GO:CC	membrane microdomain	18856	3691
0.03559378539856724	8	3850	7	0.0018181818181818182	0.875	GO:1990316	GO:CC	Atg1/ULK1 kinase complex	18856	4218
0.03594196843305127	334	3850	97	0.025194805194805193	0.2904191616766467	GO:0098589	GO:CC	membrane region	18856	3614
0.04380737987392188	307	3850	90	0.023376623376623377	0.2931596091205212	GO:0005788	GO:CC	endoplasmic reticulum lumen	18856	449
1.7955350672170157e-40	12743	3808	3013	0.7912289915966386	0.23644353762850193	GO:0005515	GO:MF	protein binding	18126	1906
5.99467807095219e-20	15944	3808	3516	0.9233193277310925	0.2205218263923733	GO:0005488	GO:MF	binding	18126	1889
2.2014452002317565e-14	6308	3808	1545	0.4057247899159664	0.2449270767279645	GO:0043167	GO:MF	ion binding	18126	6846
2.9101496771711277e-13	2236	3808	619	0.16255252100840337	0.2768336314847943	GO:0140096	GO:MF	catalytic activity, acting on a protein	18126	11759
1.2072901346375525e-12	2246	3808	618	0.16228991596638656	0.27515583259127335	GO:0019899	GO:MF	enzyme binding	18126	4667
3.5051021326783736e-12	4321	3808	1091	0.2865021008403361	0.2524878500347142	GO:0043169	GO:MF	cation binding	18126	6848
4.7712380366399126e-12	4227	3808	1069	0.2807247899159664	0.252898036432458	GO:0046872	GO:MF	metal ion binding	18126	7414
4.07577585677543e-11	2381	3808	641	0.16832983193277312	0.26921461570768584	GO:0016740	GO:MF	transferase activity	18126	3754
6.704383286256061e-7	425	3808	142	0.037289915966386554	0.3341176470588235	GO:0019787	GO:MF	ubiquitin-like protein transferase activity	18126	4619
8.237226550097741e-7	400	3808	135	0.035451680672268907	0.3375	GO:0004842	GO:MF	ubiquitin-protein transferase activity	18126	1421
2.1025366403813756e-5	718	3808	211	0.055409663865546216	0.29387186629526463	GO:0016773	GO:MF	phosphotransferase activity, alcohol group as acceptor	18126	3785
2.129641949177146e-5	248	3808	89	0.0233718487394958	0.3588709677419355	GO:0035091	GO:MF	phosphatidylinositol binding	18126	6318
4.983804728888232e-5	506	3808	156	0.04096638655462185	0.308300395256917	GO:0050839	GO:MF	cell adhesion molecule binding	18126	9168
1.309702190216681e-4	824	3808	233	0.061186974789915964	0.2827669902912621	GO:0016301	GO:MF	kinase activity	18126	3529
1.3760703140615468e-4	613	3808	181	0.047531512605042014	0.29526916802610115	GO:0004672	GO:MF	protein kinase activity	18126	1272
1.645266960806407e-4	247	3808	86	0.022584033613445378	0.3481781376518219	GO:0061659	GO:MF	ubiquitin-like protein ligase activity	18126	9749
1.7560100601122638e-4	551	3808	165	0.04332983193277311	0.29945553539019965	GO:0051020	GO:MF	GTPase binding	18126	9183
4.114288723378905e-4	237	3808	82	0.02153361344537815	0.3459915611814346	GO:0061630	GO:MF	ubiquitin protein ligase activity	18126	9735
4.119973226943043e-4	5853	3808	1354	0.3555672268907563	0.2313343584486588	GO:0003824	GO:MF	catalytic activity	18126	529
4.65355840318224e-4	2841	3808	694	0.18224789915966386	0.2442801830341429	GO:0043168	GO:MF	anion binding	18126	6847
4.8201200185855387e-4	73	3808	34	0.008928571428571428	0.4657534246575342	GO:0019003	GO:MF	GDP binding	18126	4496
7.254151855671254e-4	443	3808	135	0.035451680672268907	0.3047404063205418	GO:0031267	GO:MF	small GTPase binding	18126	5111
7.310638281235402e-4	447	3808	136	0.03571428571428571	0.3042505592841163	GO:0004674	GO:MF	protein serine/threonine kinase activity	18126	1274
8.521581803436716e-4	1002	3808	271	0.07116596638655462	0.27045908183632733	GO:0016772	GO:MF	transferase activity, transferring phosphorus-containing groups	18126	3784
9.17036082048694e-4	15	3808	12	0.0031512605042016808	0.8	GO:0005545	GO:MF	1-phosphatidylinositol binding	18126	1932
0.0012655153813884593	330	3808	105	0.027573529411764705	0.3181818181818182	GO:0045296	GO:MF	cadherin binding	18126	7259
0.0013652057810407158	428	3808	130	0.03413865546218487	0.3037383177570093	GO:0017016	GO:MF	Ras GTPase binding	18126	3962
0.002027268597051721	431	3808	130	0.03413865546218487	0.30162412993039445	GO:0005543	GO:MF	phospholipid binding	18126	1930
0.004893249054928932	130	3808	49	0.012867647058823529	0.3769230769230769	GO:0019783	GO:MF	ubiquitin-like protein-specific protease activity	18126	4615
0.005181512418693868	173	3808	61	0.01601890756302521	0.35260115606936415	GO:0017137	GO:MF	Rab GTPase binding	18126	4044
0.006457286735095453	77	3808	33	0.008665966386554622	0.42857142857142855	GO:0046332	GO:MF	SMAD binding	18126	7332
0.007032486561841284	32	3808	18	0.004726890756302521	0.5625	GO:0031624	GO:MF	ubiquitin conjugating enzyme binding	18126	5151
0.007796212601850223	186	3808	64	0.01680672268907563	0.34408602150537637	GO:0019902	GO:MF	phosphatase binding	18126	4670
0.008609730115375972	308	3808	96	0.025210084033613446	0.3116883116883117	GO:0044389	GO:MF	ubiquitin-like protein ligase binding	18126	7153
0.0095600883570614	832	3808	224	0.058823529411764705	0.2692307692307692	GO:0008270	GO:MF	zinc ion binding	18126	2101
0.01066173922223573	1106	3808	288	0.07563025210084033	0.2603978300180832	GO:0046914	GO:MF	transition metal ion binding	18126	7425
0.01341064736323231	96	3808	38	0.009978991596638655	0.3958333333333333	GO:0032182	GO:MF	ubiquitin-like protein binding	18126	5415
0.014124935669128922	520	3808	148	0.038865546218487396	0.2846153846153846	GO:0008047	GO:MF	enzyme activator activity	18126	1971
0.015829515843280857	70	3808	30	0.007878151260504201	0.42857142857142855	GO:0005518	GO:MF	collagen binding	18126	1909
0.01957434014602112	165	3808	57	0.014968487394957984	0.34545454545454546	GO:1901981	GO:MF	phosphatidylinositol phosphate binding	18126	11886
0.021017880585411243	1241	3808	317	0.08324579831932773	0.25543916196615635	GO:0044877	GO:MF	protein-containing complex binding	18126	7211
0.02369061672913093	1756	3808	434	0.11397058823529412	0.24715261958997722	GO:0042802	GO:MF	identical protein binding	18126	6760
0.029525040373332104	1047	3808	271	0.07116596638655462	0.2588347659980898	GO:0030234	GO:MF	enzyme regulator activity	18126	4822
0.03047072521748333	171	3808	58	0.01523109243697479	0.3391812865497076	GO:0003735	GO:MF	structural constituent of ribosome	18126	466
0.03619916697401682	1848	3808	453	0.11896008403361344	0.24512987012987014	GO:0035639	GO:MF	purine ribonucleoside triphosphate binding	18126	6406
0.04259906944455831	292	3808	89	0.0233718487394958	0.3047945205479452	GO:0031625	GO:MF	ubiquitin protein ligase binding	18126	5152
0.04851521205528038	712	3808	191	0.050157563025210086	0.26825842696629215	GO:0019904	GO:MF	protein domain specific binding	18126	4672
0.04972070092747969	77	3808	31	0.008140756302521009	0.4025974025974026	GO:0043130	GO:MF	ubiquitin binding	18126	6841
6.367881468905264e-17	4153	2521	1296	0.514081713605712	0.3120635685046954	HPA:035020_21	HPA	placenta; trophoblastic cells[Approved,Low]	9494	970
1.2057302004097611e-15	4373	2521	1348	0.5347084490281634	0.30825520237823006	HPA:055010_21	HPA	thyroid gland; glandular cells[Approved,Low]	9494	1566
4.969129300398948e-15	4040	2521	1255	0.4978183260610869	0.31064356435643564	HPA:036010_21	HPA	prostate; glandular cells[Approved,Low]	9494	983
4.9926234804252296e-15	2985	2521	965	0.38278460928203095	0.3232830820770519	HPA:043020_21	HPA	skin 1; fibroblasts[Approved,Low]	9494	1194
5.93016604898313e-15	3263	2521	1042	0.41332804442681476	0.31933803248544285	HPA:035020_22	HPA	placenta; trophoblastic cells[Approved,Medium]	9494	971
1.0157914268267588e-14	3340	2521	1062	0.42126140420468067	0.31796407185628744	HPA:043040_21	HPA	skin 1; melanocytes[Approved,Low]	9494	1218
2.085469949480501e-14	4422	2521	1354	0.5370884569615232	0.30619629127091813	HPA:018010_21	HPA	fallopian tube; glandular cells[Approved,Low]	9494	533
2.337310047347983e-14	4577	2521	1395	0.5533518445061484	0.3047847935328818	HPA:051010_21	HPA	stomach 1; glandular cells[Approved,Low]	9494	1406
2.405766100902259e-14	4218	2521	1299	0.5152717175723919	0.3079658605974395	HPA:032010_21	HPA	pancreas; exocrine glandular cells[Approved,Low]	9494	895
4.639073693807804e-14	4161	2521	1282	0.5085283617612059	0.3080990146599375	HPA:027010_21	HPA	lung; macrophages[Approved,Low]	9494	794
5.90066713631889e-14	3392	2521	1072	0.4252280840936136	0.3160377358490566	HPA:053020_22	HPA	testis; cells in seminiferous ducts[Approved,Medium]	9494	1445
6.372299437582224e-14	3469	2521	1093	0.43355811186037285	0.3150763908907466	HPA:028020_21	HPA	lymph node; non-germinal center cells[Approved,Low]	9494	831
7.816803356193462e-14	2823	2521	913	0.36215787385957954	0.3234148069429685	HPA:014020_22	HPA	endometrium 2; glandular cells[Approved,Medium]	9494	446
8.946050002629332e-14	4654	2521	1412	0.5600952003173344	0.3033949290932531	HPA:019010_21	HPA	gallbladder; glandular cells[Approved,Low]	9494	546
1.4224907882741116e-13	4493	2521	1368	0.5426418088060293	0.3044736256398843	HPA:001040_21	HPA	adrenal gland; glandular cells[Approved,Low]	9494	48
2.3731870549541706e-13	4032	2521	1243	0.4930583101943673	0.3082837301587302	HPA:013020_21	HPA	endometrium 1; glandular cells[Approved,Low]	9494	420
2.6427236690067275e-13	3384	2521	1066	0.4228480761602539	0.31501182033096925	HPA:055010_22	HPA	thyroid gland; glandular cells[Approved,Medium]	9494	1567
2.7548366783263434e-13	3519	2521	1103	0.4375247917493058	0.31344131855640806	HPA:018010_22	HPA	fallopian tube; glandular cells[Approved,Medium]	9494	534
2.801801883032736e-13	4620	2521	1400	0.5553351844506148	0.30303030303030304	HPA:012010_21	HPA	duodenum; glandular cells[Approved,Low]	9494	395
3.004856496684396e-13	3857	2521	1195	0.4740182467274891	0.3098262898625875	HPA:051010_22	HPA	stomach 1; glandular cells[Approved,Medium]	9494	1407
3.138351411706974e-13	3994	2521	1232	0.4886949623165411	0.3084626940410616	HPA:014020_21	HPA	endometrium 2; glandular cells[Approved,Low]	9494	445
4.122813338067622e-13	4421	2521	1346	0.5339151130503769	0.30445600542863605	HPA:015010_21	HPA	epididymis; glandular cells[Approved,Low]	9494	458
4.339554007273611e-13	4429	2521	1348	0.5347084490281634	0.30435764280876043	HPA:057010_21	HPA	urinary bladder; urothelial cells[Approved,Low]	9494	1616
4.785398785205946e-13	4520	2521	1372	0.5442284807616026	0.3035398230088496	HPA:053010_21	HPA	testis; Leydig cells[Approved,Low]	9494	1432
5.345326130459597e-13	3881	2521	1200	0.4760015866719556	0.3091986601391394	HPA:011020_22	HPA	colon; glandular cells[Approved,Medium]	9494	371
6.393547800403022e-13	4568	2521	1384	0.548988496628322	0.30297723292469353	HPA:011020_21	HPA	colon; glandular cells[Approved,Low]	9494	370
6.51512626226358e-13	4587	2521	1389	0.5509718365727886	0.302812295618051	HPA:045010_21	HPA	small intestine; glandular cells[Approved,Low]	9494	1244
8.747285558020278e-13	4067	2521	1249	0.4954383181277271	0.3071059749200885	HPA:019010_22	HPA	gallbladder; glandular cells[Approved,Medium]	9494	547
9.743923382975996e-13	2600	2521	844	0.3347877826259421	0.32461538461538464	HPA:047030_21	HPA	soft tissue 1; fibroblasts[Approved,Low]	9494	1294
1.1228198274453603e-12	4461	2521	1354	0.5370884569615232	0.30351939027123964	HPA:053020_21	HPA	testis; cells in seminiferous ducts[Approved,Low]	9494	1444
1.1541166205475875e-12	3756	2521	1164	0.4617215390717969	0.30990415335463256	HPA:030010_21	HPA	oral mucosa; squamous epithelial cells[Approved,Low]	9494	857
1.315344654721522e-12	2855	2521	915	0.3629512098373661	0.3204903677758319	HPA:043010_21	HPA	skin 1; Langerhans[Approved,Low]	9494	1182
1.4910673486845234e-12	3118	2521	988	0.39190797302657676	0.3168697883258499	HPA:032010_22	HPA	pancreas; exocrine glandular cells[Approved,Medium]	9494	896
1.7755091631943263e-12	2021	2521	677	0.2685442284807616	0.3349826818406729	HPA:043020_22	HPA	skin 1; fibroblasts[Approved,Medium]	9494	1195
1.8115381218000323e-12	4052	2521	1243	0.4930583101943673	0.3067620927936821	HPA:044010_21	HPA	skin 2; epidermal cells[Approved,Low]	9494	1231
2.455895385366475e-12	3416	2521	1069	0.4240380801269338	0.3129391100702576	HPA:032020_21	HPA	pancreas; islets of Langerhans[Approved,Low]	9494	907
2.6658441099218346e-12	3355	2521	1052	0.4172947243157477	0.3135618479880775	HPA:015010_22	HPA	epididymis; glandular cells[Approved,Medium]	9494	459
3.404574923200351e-12	3441	2521	1075	0.4264180880602935	0.3124091833769253	HPA:056010_21	HPA	tonsil; germinal center cells[Approved,Low]	9494	1579
4.457492599924871e-12	3575	2521	1111	0.4406981356604522	0.31076923076923074	HPA:058010_21	HPA	vagina; squamous epithelial cells[Approved,Low]	9494	1629
4.614201497859003e-12	4543	2521	1372	0.5442284807616026	0.3020030816640986	HPA:052010_21	HPA	stomach 2; glandular cells[Approved,Low]	9494	1419
5.059246001003775e-12	4029	2521	1234	0.48948829829432766	0.3062794738148424	HPA:016010_21	HPA	esophagus; squamous epithelial cells[Approved,Low]	9494	471
5.189733699510113e-12	4676	2521	1407	0.5581118603728679	0.3008982035928144	HPA:024020_21	HPA	kidney; cells in tubules[Approved,Low]	9494	731
6.458185465953027e-12	4374	2521	1326	0.525981753272511	0.30315500685871055	HPA:002010_21	HPA	appendix; glandular cells[Approved,Low]	9494	73
6.671836745123072e-12	3943	2521	1210	0.47996826656088853	0.3068729393862541	HPA:037010_22	HPA	rectum; glandular cells[Approved,Medium]	9494	997
6.7449935547019365e-12	4006	2521	1227	0.48671162237207455	0.3062905641537694	HPA:056030_21	HPA	tonsil; squamous epithelial cells[Approved,Low]	9494	1603
6.951807802424092e-12	3715	2521	1148	0.45537485124950416	0.30901749663526246	HPA:022020_21	HPA	hippocampus; neuronal cells[Approved,Low]	9494	633
8.15751659349349e-12	4579	2521	1380	0.5474018246727489	0.30137584625464076	HPA:037010_21	HPA	rectum; glandular cells[Approved,Low]	9494	996
8.21109160800653e-12	4149	2521	1265	0.5017850059500198	0.3048927452398168	HPA:039010_21	HPA	salivary gland; glandular cells[Approved,Low]	9494	1106
8.539897093428605e-12	3048	2521	964	0.38238794129313763	0.31627296587926507	HPA:024010_21	HPA	kidney; cells in glomeruli[Approved,Low]	9494	719
8.806144622628185e-12	3677	2521	1137	0.4510115033716779	0.30921947239597497	HPA:001040_22	HPA	adrenal gland; glandular cells[Approved,Medium]	9494	49
9.632559250364191e-12	3744	2521	1155	0.4581515271717572	0.30849358974358976	HPA:003010_21	HPA	bone marrow; hematopoietic cells[Approved,Low]	9494	98
9.861942256590197e-12	4341	2521	1316	0.522015073383578	0.3031559548491131	HPA:029010_21	HPA	nasopharynx; respiratory epithelial cells[Approved,Low]	9494	844
1.515717729446689e-11	3944	2521	1208	0.47917493058310195	0.30628803245436104	HPA:045010_22	HPA	small intestine; glandular cells[Approved,Medium]	9494	1245
1.7082758279410244e-11	4138	2521	1260	0.49980166600555337	0.3044949250845819	HPA:040010_21	HPA	seminal vesicle; glandular cells[Approved,Low]	9494	1119
1.8697408425871357e-11	2962	2521	938	0.3720745735819119	0.31667792032410536	HPA:013020_22	HPA	endometrium 1; glandular cells[Approved,Medium]	9494	421
1.90724716327189e-11	3531	2521	1095	0.4343514478381595	0.31011045029736617	HPA:029010_22	HPA	nasopharynx; respiratory epithelial cells[Approved,Medium]	9494	845
2.2891896844622944e-11	3617	2521	1118	0.4434748115827053	0.30909593585844625	HPA:011010_21	HPA	colon; endothelial cells[Approved,Low]	9494	358
3.529814138263005e-11	3508	2521	1087	0.4311781039270131	0.30986316989737744	HPA:002010_22	HPA	appendix; glandular cells[Approved,Medium]	9494	74
3.578781453562153e-11	4377	2521	1322	0.5243950813169377	0.30203335618003196	HPA:005010_21	HPA	bronchus; respiratory epithelial cells[Approved,Low]	9494	148
3.822270742800485e-11	4113	2521	1251	0.4962316541055137	0.3041575492341357	HPA:004020_21	HPA	breast; glandular cells[Approved,Low]	9494	123
4.352154899245276e-11	3554	2521	1099	0.43593811979373265	0.3092290377039955	HPA:057010_22	HPA	urinary bladder; urothelial cells[Approved,Medium]	9494	1617
4.389203465828687e-11	2981	2521	941	0.3732645775485918	0.3156658839315666	HPA:016010_22	HPA	esophagus; squamous epithelial cells[Approved,Medium]	9494	472
5.760650613390407e-11	3513	2521	1087	0.4311781039270131	0.309422146313692	HPA:004030_21	HPA	breast; myoepithelial cells[Approved,Low]	9494	135
6.057096228004555e-11	3671	2521	1130	0.44823482744942483	0.30781803323345136	HPA:043030_21	HPA	skin 1; keratinocytes[Approved,Low]	9494	1206
7.179980702408565e-11	2993	2521	943	0.3740579135263784	0.3150684931506849	HPA:027010_22	HPA	lung; macrophages[Approved,Medium]	9494	795
7.783411130011845e-11	3950	2521	1205	0.47798492661642206	0.3050632911392405	HPA:012010_22	HPA	duodenum; glandular cells[Approved,Medium]	9494	396
8.409789759054777e-11	3770	2521	1156	0.45854819516065054	0.306631299734748	HPA:007010_21	HPA	cerebellum; Purkinje cells[Approved,Low]	9494	210
8.86403059415371e-11	3459	2521	1071	0.42483141610472036	0.3096270598438855	HPA:056020_21	HPA	tonsil; non-germinal center cells[Approved,Low]	9494	1591
9.959108076704968e-11	3108	2521	974	0.3863546211820706	0.3133848133848134	HPA:040010_22	HPA	seminal vesicle; glandular cells[Approved,Medium]	9494	1120
1.0094311893376879e-10	2799	2521	888	0.35224117413724715	0.3172561629153269	HPA:044010_22	HPA	skin 2; epidermal cells[Approved,Medium]	9494	1232
1.0426444726090082e-10	3217	2521	1004	0.3982546608488695	0.3120920111905502	HPA:008050_21	HPA	cerebral cortex; neuropil[Approved,Low]	9494	295
1.3452202601240997e-10	2992	2521	941	0.3732645775485918	0.3145053475935829	HPA:004020_22	HPA	breast; glandular cells[Approved,Medium]	9494	124
2.4055660026119644e-10	2969	2521	933	0.37009123363744545	0.3142472212866285	HPA:050010_21	HPA	spleen; cells in red pulp[Approved,Low]	9494	1381
3.081533159825513e-10	3268	2521	1015	0.40261800872669573	0.3105875152998776	HPA:046010_21	HPA	smooth muscle; smooth muscle cells[Approved,Low]	9494	1257
3.736429715959491e-10	2862	2521	902	0.35779452598175326	0.31516422082459816	HPA:028010_21	HPA	lymph node; germinal center cells[Approved,Low]	9494	819
3.840990682249624e-10	3467	2521	1069	0.4240380801269338	0.30833573694837035	HPA:026020_21	HPA	liver; hepatocytes[Approved,Low]	9494	781
4.45387123175865e-10	3582	2521	1100	0.43633478778262597	0.30709101060859856	HPA:041010_21	HPA	skeletal muscle; myocytes[Approved,Low]	9494	1132
4.698993697368248e-10	2511	2521	803	0.3185243950813169	0.31979291119076064	HPA:048030_21	HPA	soft tissue 2; fibroblasts[Approved,Low]	9494	1343
6.714848704216257e-10	2911	2521	914	0.36255454184847286	0.31398144967365166	HPA:056030_22	HPA	tonsil; squamous epithelial cells[Approved,Medium]	9494	1604
7.184531399627019e-10	4000	2521	1212	0.4807616025386751	0.303	HPA:008030_21	HPA	cerebral cortex; neuronal cells[Approved,Low]	9494	271
7.714587904360413e-10	3416	2521	1053	0.41769139230464103	0.3082552693208431	HPA:009010_21	HPA	cervix, uterine; glandular cells[Approved,Low]	9494	320
1.0335246361979199e-9	2822	2521	888	0.35224117413724715	0.3146704464918498	HPA:007030_21	HPA	cerebellum; cells in molecular layer[Approved,Low]	9494	234
1.0502389319061437e-9	3871	2521	1176	0.46648155493851645	0.3037974683544304	HPA:024020_22	HPA	kidney; cells in tubules[Approved,Medium]	9494	732
1.1242486851413308e-9	2787	2521	878	0.34827449424831414	0.3150340868317187	HPA:035010_21	HPA	placenta; decidual cells[Approved,Low]	9494	958
1.3025091982624536e-9	2810	2521	884	0.35065450218167393	0.3145907473309609	HPA:036010_22	HPA	prostate; glandular cells[Approved,Medium]	9494	984
1.4757625031450592e-9	2285	2521	736	0.29194763982546607	0.32210065645514224	HPA:026010_21	HPA	liver; bile duct cells[Approved,Low]	9494	769
1.4788390681247237e-9	2840	2521	892	0.3538278460928203	0.31408450704225355	HPA:039010_22	HPA	salivary gland; glandular cells[Approved,Medium]	9494	1107
1.5936331792218897e-9	3695	2521	1127	0.44704482348274494	0.3050067658998647	HPA:006020_21	HPA	caudate; neuronal cells[Approved,Low]	9494	173
2.5658726062434083e-9	2613	2521	827	0.32804442681475604	0.316494450822809	HPA:033010_22	HPA	parathyroid gland; glandular cells[Approved,Medium]	9494	921
3.2775949514048997e-9	2780	2521	873	0.34629115430384766	0.31402877697841725	HPA:007010_22	HPA	cerebellum; Purkinje cells[Approved,Medium]	9494	211
3.918241417879382e-9	3099	2521	961	0.38119793732645774	0.3101000322684737	HPA:011030_21	HPA	colon; peripheral nerve/ganglion[Approved,Low]	9494	382
6.387889689670749e-9	3884	2521	1174	0.46568821896072987	0.3022657054582904	HPA:021010_21	HPA	heart muscle; myocytes[Approved,Low]	9494	608
7.919939406554662e-9	3772	2521	1143	0.4533915113050377	0.3030222693531283	HPA:052010_22	HPA	stomach 2; glandular cells[Approved,Medium]	9494	1420
8.249606387211531e-9	2493	2521	790	0.31336771122570406	0.31688728439630964	HPA:030010_22	HPA	oral mucosa; squamous epithelial cells[Approved,Medium]	9494	858
9.143892165664771e-9	3575	2521	1089	0.4319714399047997	0.3046153846153846	HPA:033010_21	HPA	parathyroid gland; glandular cells[Approved,Low]	9494	920
9.269425008800287e-9	2816	2521	880	0.3490678302261008	0.3125	HPA:002020_21	HPA	appendix; lymphoid tissue[Approved,Low]	9494	85
9.270918404723782e-9	1823	2521	599	0.2376041253470845	0.3285792649478881	HPA:043010_22	HPA	skin 1; Langerhans[Approved,Medium]	9494	1183
1.1147750728416074e-8	3625	2521	1102	0.43712812376041255	0.304	HPA:005010_22	HPA	bronchus; respiratory epithelial cells[Approved,Medium]	9494	149
1.2174931191475458e-8	2963	2521	920	0.3649345497818326	0.310496118798515	HPA:007020_21	HPA	cerebellum; cells in granular layer[Approved,Low]	9494	222
1.2815606757812923e-8	2028	2521	657	0.2606108687028957	0.3239644970414201	HPA:035010_22	HPA	placenta; decidual cells[Approved,Medium]	9494	959
1.3389434428676333e-8	3011	2521	933	0.37009123363744545	0.3098638326137496	HPA:027020_21	HPA	lung; pneumocytes[Approved,Low]	9494	806
1.4740273960616701e-8	1848	2521	605	0.23998413328044427	0.3273809523809524	HPA:047010_21	HPA	soft tissue 1; adipocytes[Approved,Low]	9494	1270
1.7320428165027687e-8	3206	2521	986	0.3911146370487902	0.3075483468496569	HPA:009020_21	HPA	cervix, uterine; squamous epithelial cells[Approved,Low]	9494	332
3.078147885544204e-8	2096	2521	674	0.2673542245140817	0.32156488549618323	HPA:028020_22	HPA	lymph node; non-germinal center cells[Approved,Medium]	9494	832
6.472053688751665e-8	3506	2521	1064	0.42205474018246725	0.3034797490017114	HPA:053010_22	HPA	testis; Leydig cells[Approved,Medium]	9494	1433
6.811007833702287e-8	1513	2521	504	0.19992066640222134	0.3331130204890945	HPA:019010_23	HPA	gallbladder; glandular cells[Approved,High]	9494	548
8.183550467626592e-8	2307	2521	731	0.2899642998809996	0.31686172518422195	HPA:013010_21	HPA	endometrium 1; cells in endometrial stroma[Approved,Low]	9494	408
8.773251113593473e-8	2290	2521	726	0.2879809599365331	0.3170305676855895	HPA:031020_21	HPA	ovary; ovarian stroma cells[Approved,Low]	9494	882
9.849600824587805e-8	2932	2521	905	0.35898452994843316	0.3086630286493861	HPA:008030_22	HPA	cerebral cortex; neuronal cells[Approved,Medium]	9494	272
1.6231580705172946e-7	2535	2521	793	0.31455771519238396	0.3128205128205128	HPA:006010_21	HPA	caudate; glial cells[Approved,Low]	9494	161
1.806289037108807e-7	1656	2521	543	0.2153907179690599	0.3278985507246377	HPA:008050_22	HPA	cerebral cortex; neuropil[Approved,Medium]	9494	296
2.220280024343136e-7	1898	2521	612	0.24276080920269735	0.3224446786090622	HPA:048010_21	HPA	soft tissue 2; adipocytes[Approved,Low]	9494	1319
6.153318936168076e-7	2852	2521	877	0.3478778262594209	0.3075035063113605	HPA:008010_21	HPA	cerebral cortex; endothelial cells[Approved,Low]	9494	247
6.315751342414931e-7	1793	2521	579	0.22967076556921856	0.32292247629670945	HPA:048040_21	HPA	soft tissue 2; peripheral nerve[Approved,Low]	9494	1355
6.858892031314747e-7	2287	2521	719	0.28520428401428005	0.31438565806733715	HPA:041010_22	HPA	skeletal muscle; myocytes[Approved,Medium]	9494	1133
1.2010334930385161e-6	2215	2521	697	0.2764775882586275	0.3146726862302483	HPA:056020_22	HPA	tonsil; non-germinal center cells[Approved,Medium]	9494	1592
1.3839090684753124e-6	2793	2521	858	0.3403411344704482	0.3071965628356606	HPA:008020_21	HPA	cerebral cortex; glial cells[Approved,Low]	9494	259
1.4153384612580826e-6	2231	2521	701	0.2780642602142007	0.3142088749439713	HPA:004030_22	HPA	breast; myoepithelial cells[Approved,Medium]	9494	136
1.4223058768208006e-6	1620	2521	527	0.20904403014676715	0.3253086419753086	HPA:047030_22	HPA	soft tissue 1; fibroblasts[Approved,Medium]	9494	1295
1.6879658985122075e-6	2010	2521	638	0.25307417691392303	0.3174129353233831	HPA:011030_22	HPA	colon; peripheral nerve/ganglion[Approved,Medium]	9494	383
2.251404043398936e-6	2318	2521	724	0.28718762395874653	0.31233822260569455	HPA:058010_22	HPA	vagina; squamous epithelial cells[Approved,Medium]	9494	1630
2.3511832334474685e-6	2422	2521	753	0.29869099563665213	0.31090008257638313	HPA:022020_22	HPA	hippocampus; neuronal cells[Approved,Medium]	9494	634
2.9747105882384194e-6	2339	2521	729	0.289170963903213	0.3116716545532279	HPA:003010_22	HPA	bone marrow; hematopoietic cells[Approved,Medium]	9494	99
3.4977477544107443e-6	2202	2521	690	0.27370091233637445	0.3133514986376022	HPA:043040_22	HPA	skin 1; melanocytes[Approved,Medium]	9494	1219
3.935346838068081e-6	2246	2521	702	0.27846092820309404	0.31255565449688333	HPA:043030_22	HPA	skin 1; keratinocytes[Approved,Medium]	9494	1207
4.935724441725818e-6	2327	2521	724	0.28718762395874653	0.3111302105715514	HPA:009010_22	HPA	cervix, uterine; glandular cells[Approved,Medium]	9494	321
5.1347014606074225e-6	1657	2521	534	0.21182070606902023	0.32226916113458054	HPA:007030_22	HPA	cerebellum; cells in molecular layer[Approved,Medium]	9494	235
5.546194638607759e-6	1550	2521	503	0.19952399841332805	0.32451612903225807	HPA:048030_22	HPA	soft tissue 2; fibroblasts[Approved,Medium]	9494	1344
5.642212986100635e-6	2243	2521	700	0.2776675922253074	0.3120820329915292	HPA:022010_21	HPA	hippocampus; glial cells[Approved,Low]	9494	621
7.193134759627466e-6	5366	2521	1544	0.6124553748512495	0.2877376071561685	HPA:053020_20	HPA	testis; cells in seminiferous ducts[Approved,Not detected]	9494	1443
8.52708838724795e-6	2660	2521	815	0.3232844109480365	0.30639097744360905	HPA:021010_22	HPA	heart muscle; myocytes[Approved,Medium]	9494	609
9.96476996449864e-6	2371	2521	734	0.2911543038476795	0.3095740194010966	HPA:050020_21	HPA	spleen; cells in white pulp[Approved,Low]	9494	1393
1.1232008285771793e-5	2251	2521	700	0.2776675922253074	0.3109729009329187	HPA:026020_22	HPA	liver; hepatocytes[Approved,Medium]	9494	782
1.253472009169867e-5	1047	2521	354	0.1404204680682269	0.33810888252148996	HPA:026010_22	HPA	liver; bile duct cells[Approved,Medium]	9494	770
2.67467241272614e-5	1545	2521	497	0.19714399047996828	0.32168284789644014	HPA:004010_21	HPA	breast; adipocytes[Approved,Low]	9494	111
5.279771762525156e-5	1671	2521	531	0.21063070210234033	0.3177737881508079	HPA:047040_21	HPA	soft tissue 1; peripheral nerve[Approved,Low]	9494	1306
6.033439976752586e-5	2386	2521	732	0.2903609678698929	0.3067896060352054	HPA:006020_22	HPA	caudate; neuronal cells[Approved,Medium]	9494	174
6.955612928008155e-5	1576	2521	503	0.19952399841332805	0.31916243654822335	HPA:050010_22	HPA	spleen; cells in red pulp[Approved,Medium]	9494	1382
6.998242944972744e-5	1468	2521	472	0.18722729075763586	0.3215258855585831	HPA:045010_23	HPA	small intestine; glandular cells[Approved,High]	9494	1246
7.172298297120801e-5	2202	2521	680	0.2697342324474415	0.30881017257039056	HPA:056010_22	HPA	tonsil; germinal center cells[Approved,Medium]	9494	1580
8.371294165024531e-5	1142	2521	377	0.1495438318127727	0.330122591943958	HPA:035020_23	HPA	placenta; trophoblastic cells[Approved,High]	9494	972
1.1706582241946472e-4	1715	2521	541	0.21459738199127332	0.3154518950437318	HPA:028010_22	HPA	lymph node; germinal center cells[Approved,Medium]	9494	820
1.2017738637352657e-4	1867	2521	584	0.23165410551368504	0.31280128548473485	HPA:007020_22	HPA	cerebellum; cells in granular layer[Approved,Medium]	9494	223
1.3384515193742808e-4	1167	2521	383	0.1519238397461325	0.3281919451585261	HPA:001040_23	HPA	adrenal gland; glandular cells[Approved,High]	9494	50
1.346450481268819e-4	2260	2521	694	0.27528758429194766	0.3070796460176991	HPA:011010_22	HPA	colon; endothelial cells[Approved,Medium]	9494	359
1.5040419216981045e-4	1630	2521	516	0.2046806822689409	0.3165644171779141	HPA:002020_22	HPA	appendix; lymphoid tissue[Approved,Medium]	9494	86
1.865569153672853e-4	4837	2521	1392	0.5521618405394685	0.28778168286127764	HPA:047010_20	HPA	soft tissue 1; adipocytes[Approved,Not detected]	9494	1269
2.3755561797805433e-4	954	2521	319	0.12653708845696152	0.33438155136268344	HPA:053020_23	HPA	testis; cells in seminiferous ducts[Approved,High]	9494	1446
2.785439559841717e-4	5230	2521	1494	0.5926219754065847	0.28565965583173997	HPA:047030_20	HPA	soft tissue 1; fibroblasts[Approved,Not detected]	9494	1293
2.9184653304789555e-4	5448	2521	1551	0.6152320507735026	0.28469162995594716	HPA:006010_20	HPA	caudate; glial cells[Approved,Not detected]	9494	160
2.935481656398455e-4	5429	2521	1546	0.6132487108290361	0.2847669920795727	HPA:007020_20	HPA	cerebellum; cells in granular layer[Approved,Not detected]	9494	221
3.0006659771348253e-4	5395	2521	1537	0.6096786989289964	0.2848934198331789	HPA:003010_20	HPA	bone marrow; hematopoietic cells[Approved,Not detected]	9494	97
3.1619894531315686e-4	5434	2521	1547	0.6136453788179294	0.284688995215311	HPA:057010_20	HPA	urinary bladder; urothelial cells[Approved,Not detected]	9494	1615
3.3913457783153517e-4	5355	2521	1526	0.6053153510511702	0.2849673202614379	HPA:040010_20	HPA	seminal vesicle; glandular cells[Approved,Not detected]	9494	1118
3.4835873974479407e-4	5447	2521	1550	0.6148353827846093	0.28456030842665686	HPA:022020_20	HPA	hippocampus; neuronal cells[Approved,Not detected]	9494	632
3.503223682135725e-4	5428	2521	1545	0.6128520428401428	0.2846352247605011	HPA:019010_20	HPA	gallbladder; glandular cells[Approved,Not detected]	9494	545
3.5634312812460794e-4	5455	2521	1552	0.6156287187623959	0.2845096241979835	HPA:018010_20	HPA	fallopian tube; glandular cells[Approved,Not detected]	9494	532
3.5634312812460794e-4	5455	2521	1552	0.6156287187623959	0.2845096241979835	HPA:022010_20	HPA	hippocampus; glial cells[Approved,Not detected]	9494	620
3.750515896877954e-4	5452	2521	1551	0.6152320507735026	0.28448275862068967	HPA:013010_20	HPA	endometrium 1; cells in endometrial stroma[Approved,Not detected]	9494	407
3.793135663421015e-4	5456	2521	1552	0.6156287187623959	0.2844574780058651	HPA:050010_20	HPA	spleen; cells in red pulp[Approved,Not detected]	9494	1380
3.793135663421015e-4	5456	2521	1552	0.6156287187623959	0.2844574780058651	HPA:008010_20	HPA	cerebral cortex; endothelial cells[Approved,Not detected]	9494	246
3.826758606519533e-4	5376	2521	1531	0.6072986909956366	0.28478422619047616	HPA:044010_20	HPA	skin 2; epidermal cells[Approved,Not detected]	9494	1230
3.857114609349285e-4	1567	2521	495	0.19635065450218167	0.31589023611997447	HPA:027020_22	HPA	lung; pneumocytes[Approved,Medium]	9494	807
3.9469380328540526e-4	5449	2521	1550	0.6148353827846093	0.28445586346118557	HPA:008050_20	HPA	cerebral cortex; neuropil[Approved,Not detected]	9494	294
4.0142843323097183e-4	5434	2521	1546	0.6132487108290361	0.284504968715495	HPA:007030_20	HPA	cerebellum; cells in molecular layer[Approved,Not detected]	9494	233
4.037058902126386e-4	5457	2521	1552	0.6156287187623959	0.2844053509254169	HPA:026020_20	HPA	liver; hepatocytes[Approved,Not detected]	9494	780
4.037058902126386e-4	5457	2521	1552	0.6156287187623959	0.2844053509254169	HPA:035020_20	HPA	placenta; trophoblastic cells[Approved,Not detected]	9494	969
4.037058902126386e-4	5457	2521	1552	0.6156287187623959	0.2844053509254169	HPA:008030_20	HPA	cerebral cortex; neuronal cells[Approved,Not detected]	9494	270
4.037058902126386e-4	5457	2521	1552	0.6156287187623959	0.2844053509254169	HPA:046010_20	HPA	smooth muscle; smooth muscle cells[Approved,Not detected]	9494	1256
4.1284567333934577e-4	5423	2521	1543	0.6120587068623562	0.28452885856536975	HPA:015010_20	HPA	epididymis; glandular cells[Approved,Not detected]	9494	457
4.2003182901987864e-4	5450	2521	1550	0.6148353827846093	0.28440366972477066	HPA:001040_20	HPA	adrenal gland; glandular cells[Approved,Not detected]	9494	47
4.2230786226025497e-4	949	2521	316	0.12534708449028165	0.3329820864067439	HPA:048010_22	HPA	soft tissue 2; adipocytes[Approved,Medium]	9494	1320
4.2235125461903236e-4	5431	2521	1545	0.6128520428401428	0.28447799668569324	HPA:007010_20	HPA	cerebellum; Purkinje cells[Approved,Not detected]	9494	209
4.2479517727001925e-4	5454	2521	1551	0.6152320507735026	0.28437843784378436	HPA:041010_20	HPA	skeletal muscle; myocytes[Approved,Not detected]	9494	1131
4.2960420459221246e-4	5458	2521	1552	0.6156287187623959	0.2843532429461341	HPA:053010_20	HPA	testis; Leydig cells[Approved,Not detected]	9494	1431
4.2960420459221246e-4	5458	2521	1552	0.6156287187623959	0.2843532429461341	HPA:012010_20	HPA	duodenum; glandular cells[Approved,Not detected]	9494	394
4.2960420459221246e-4	5458	2521	1552	0.6156287187623959	0.2843532429461341	HPA:024020_20	HPA	kidney; cells in tubules[Approved,Not detected]	9494	730
4.2960420459221246e-4	5458	2521	1552	0.6156287187623959	0.2843532429461341	HPA:027020_20	HPA	lung; pneumocytes[Approved,Not detected]	9494	805
4.369576362794981e-4	5443	2521	1548	0.6140420468068227	0.28440198419988977	HPA:051010_20	HPA	stomach 1; glandular cells[Approved,Not detected]	9494	1405
4.5199013839311206e-4	5455	2521	1551	0.6152320507735026	0.2843263061411549	HPA:024010_20	HPA	kidney; cells in glomeruli[Approved,Not detected]	9494	718
4.5199013839311206e-4	5455	2521	1551	0.6152320507735026	0.2843263061411549	HPA:032010_20	HPA	pancreas; exocrine glandular cells[Approved,Not detected]	9494	894
4.5199013839311206e-4	5455	2521	1551	0.6152320507735026	0.2843263061411549	HPA:021010_20	HPA	heart muscle; myocytes[Approved,Not detected]	9494	607
4.7016353967646915e-4	5448	2521	1549	0.614438714795716	0.2843245227606461	HPA:031020_20	HPA	ovary; ovarian stroma cells[Approved,Not detected]	9494	881
4.780736550225083e-4	5433	2521	1545	0.6128520428401428	0.28437327443401433	HPA:011020_20	HPA	colon; glandular cells[Approved,Not detected]	9494	369
4.808560444753475e-4	5456	2521	1551	0.6152320507735026	0.2842741935483871	HPA:008020_20	HPA	cerebral cortex; glial cells[Approved,Not detected]	9494	258
4.808560444753475e-4	5456	2521	1551	0.6152320507735026	0.2842741935483871	HPA:045010_20	HPA	small intestine; glandular cells[Approved,Not detected]	9494	1243
5.001385708738426e-4	5449	2521	1549	0.614438714795716	0.2842723435492751	HPA:036010_20	HPA	prostate; glandular cells[Approved,Not detected]	9494	982
5.026886342188089e-4	1423	2521	453	0.17969059896866324	0.31834153197470133	HPA:008010_22	HPA	cerebral cortex; endothelial cells[Approved,Medium]	9494	248
5.085228367319411e-4	5434	2521	1545	0.6128520428401428	0.28432094221567905	HPA:016010_20	HPA	esophagus; squamous epithelial cells[Approved,Not detected]	9494	470
5.17157341041195e-4	1867	2521	579	0.22967076556921856	0.31012319228709156	HPA:031010_21	HPA	ovary; follicle cells[Approved,Low]	9494	870
5.469598950786868e-4	5439	2521	1546	0.6132487108290361	0.28424342710056993	HPA:014010_20	HPA	endometrium 2; cells in endometrial stroma[Approved,Not detected]	9494	432
5.493583728802269e-4	1652	2521	518	0.20547401824672748	0.3135593220338983	HPA:024010_22	HPA	kidney; cells in glomeruli[Approved,Medium]	9494	720
5.656963970342281e-4	5451	2521	1549	0.614438714795716	0.284168042560998	HPA:013020_20	HPA	endometrium 1; glandular cells[Approved,Not detected]	9494	419
5.720616056085009e-4	5455	2521	1550	0.6148353827846093	0.2841429880843263	HPA:055010_20	HPA	thyroid gland; glandular cells[Approved,Not detected]	9494	1565
5.881798296019086e-4	5444	2521	1547	0.6136453788179294	0.28416605437178544	HPA:039010_20	HPA	salivary gland; glandular cells[Approved,Not detected]	9494	1105
5.948079140079903e-4	5448	2521	1548	0.6140420468068227	0.2841409691629956	HPA:014020_20	HPA	endometrium 2; glandular cells[Approved,Not detected]	9494	444
5.958617233146011e-4	908	2521	303	0.12019040063466878	0.33370044052863435	HPA:047010_22	HPA	soft tissue 1; adipocytes[Approved,Medium]	9494	1271
6.635877846817038e-4	5404	2521	1536	0.6092820309401031	0.2842339008142117	HPA:030010_20	HPA	oral mucosa; squamous epithelial cells[Approved,Not detected]	9494	856
6.909399101983473e-4	5439	2521	1545	0.6128520428401428	0.2840595697738555	HPA:052010_20	HPA	stomach 2; glandular cells[Approved,Not detected]	9494	1418
7.065482937024761e-4	5447	2521	1547	0.6136453788179294	0.2840095465393795	HPA:056020_20	HPA	tonsil; non-germinal center cells[Approved,Not detected]	9494	1590
7.202725497390862e-4	2060	2521	632	0.2506941689805633	0.3067961165048544	HPA:032020_22	HPA	pancreas; islets of Langerhans[Approved,Medium]	9494	908
7.21388349070252e-4	5413	2521	1538	0.6100753669178898	0.28413079623129506	HPA:026010_20	HPA	liver; bile duct cells[Approved,Not detected]	9494	768
7.753553798074318e-4	5357	2521	1523	0.6041253470844903	0.28430091469105845	HPA:056010_20	HPA	tonsil; germinal center cells[Approved,Not detected]	9494	1578
9.828419849924183e-4	5300	2521	1507	0.5977786592621975	0.2843396226415094	HPA:056030_20	HPA	tonsil; squamous epithelial cells[Approved,Not detected]	9494	1602
0.0010044039681957845	5449	2521	1546	0.6132487108290361	0.2837217838135438	HPA:027010_20	HPA	lung; macrophages[Approved,Not detected]	9494	793
0.0011170507765225508	5405	2521	1534	0.6084886949623165	0.2838112858464385	HPA:050020_20	HPA	spleen; cells in white pulp[Approved,Not detected]	9494	1392
0.0012195533148997213	5125	2521	1460	0.5791352637842127	0.2848780487804878	HPA:028010_20	HPA	lymph node; germinal center cells[Approved,Not detected]	9494	818
0.0012259519176219908	5418	2521	1537	0.6096786989289964	0.2836840162421558	HPA:058010_20	HPA	vagina; squamous epithelial cells[Approved,Not detected]	9494	1628
0.0012362201391600144	2103	2521	642	0.25466084886949625	0.30527817403708984	HPA:009020_22	HPA	cervix, uterine; squamous epithelial cells[Approved,Medium]	9494	333
0.0012497066108648899	5285	2521	1502	0.5957953193177311	0.28420056764427626	HPA:048030_20	HPA	soft tissue 2; fibroblasts[Approved,Not detected]	9494	1342
0.001267335906827905	5430	2521	1540	0.6108687028956763	0.283609576427256	HPA:028020_20	HPA	lymph node; non-germinal center cells[Approved,Not detected]	9494	830
0.0017020693910403065	5374	2521	1524	0.6045220150733835	0.2835876442128768	HPA:004030_20	HPA	breast; myoepithelial cells[Approved,Not detected]	9494	134
0.001747575665679618	5424	2521	1537	0.6096786989289964	0.28337020648967554	HPA:002010_20	HPA	appendix; glandular cells[Approved,Not detected]	9494	72
0.001823344019121806	749	2521	253	0.10035700119000397	0.3377837116154873	HPA:004010_22	HPA	breast; adipocytes[Approved,Medium]	9494	112
0.0018900484405163993	5254	2521	1492	0.591828639428798	0.28397411496003044	HPA:029010_20	HPA	nasopharynx; respiratory epithelial cells[Approved,Not detected]	9494	843
0.0019347141354439255	5380	2521	1525	0.6049186830622769	0.28345724907063197	HPA:004020_20	HPA	breast; glandular cells[Approved,Not detected]	9494	122
0.002082405778978393	5427	2521	1537	0.6096786989289964	0.283213561820527	HPA:037010_20	HPA	rectum; glandular cells[Approved,Not detected]	9494	995
0.002084451248535051	5347	2521	1516	0.6013486711622372	0.2835234711052927	HPA:006020_20	HPA	caudate; neuronal cells[Approved,Not detected]	9494	172
0.0024673657835216026	5388	2521	1526	0.6053153510511702	0.28322197475872307	HPA:043040_20	HPA	skin 1; melanocytes[Approved,Not detected]	9494	1217
0.002524943961793662	5202	2521	1477	0.5858786195953987	0.2839292579777009	HPA:002020_20	HPA	appendix; lymphoid tissue[Approved,Not detected]	9494	84
0.0028650635081574507	726	2521	245	0.0971836572788576	0.33746556473829203	HPA:047040_22	HPA	soft tissue 1; peripheral nerve[Approved,Medium]	9494	1307
0.0029320912163839628	5391	2521	1526	0.6053153510511702	0.2830643665368206	HPA:043030_20	HPA	skin 1; keratinocytes[Approved,Not detected]	9494	1205
0.0033568459919050687	677	2521	230	0.09123363744545815	0.3397341211225997	HPA:048020_21	HPA	soft tissue 2; chondrocytes[Approved,Low]	9494	1331
0.003496344281788	5356	2521	1516	0.6013486711622372	0.2830470500373413	HPA:043020_20	HPA	skin 1; fibroblasts[Approved,Not detected]	9494	1193
0.003496344281788	5356	2521	1516	0.6013486711622372	0.2830470500373413	HPA:011010_20	HPA	colon; endothelial cells[Approved,Not detected]	9494	357
0.0036042755176410213	5387	2521	1524	0.6045220150733835	0.28290328568776685	HPA:043010_20	HPA	skin 1; Langerhans[Approved,Not detected]	9494	1181
0.0036175520666185883	1222	2521	389	0.15430384767949226	0.3183306055646481	HPA:031010_22	HPA	ovary; follicle cells[Approved,Medium]	9494	871
0.003618902715483636	1104	2521	355	0.14081713605712018	0.32155797101449274	HPA:006010_22	HPA	caudate; glial cells[Approved,Medium]	9494	162
0.004095718280710877	1019	2521	330	0.1309004363347878	0.323846908734053	HPA:029010_23	HPA	nasopharynx; respiratory epithelial cells[Approved,High]	9494	846
0.004147283195589245	1234	2521	392	0.15549385164617216	0.31766612641815234	HPA:052010_23	HPA	stomach 2; glandular cells[Approved,High]	9494	1421
0.004207869741590683	1290	2521	408	0.16184053946846488	0.31627906976744186	HPA:047020_21	HPA	soft tissue 1; chondrocytes[Approved,Low]	9494	1282
0.00502763136479164	5332	2521	1508	0.5981753272510908	0.2828207051762941	HPA:004010_20	HPA	breast; adipocytes[Approved,Not detected]	9494	110
0.005323845049241956	5200	2521	1473	0.5842919476398255	0.2832692307692308	HPA:032020_20	HPA	pancreas; islets of Langerhans[Approved,Not detected]	9494	906
0.005809001468905794	712	2521	239	0.09480364934549781	0.3356741573033708	HPA:056030_23	HPA	tonsil; squamous epithelial cells[Approved,High]	9494	1605
0.006834885370164325	928	2521	302	0.11979373264577549	0.3254310344827586	HPA:055010_23	HPA	thyroid gland; glandular cells[Approved,High]	9494	1568
0.007086535591647839	1486	2521	462	0.1832606108687029	0.31090174966352624	HPA:012010_23	HPA	duodenum; glandular cells[Approved,High]	9494	397
0.008390703226571976	1393	2521	435	0.1725505751685839	0.312275664034458	HPA:050020_22	HPA	spleen; cells in white pulp[Approved,Medium]	9494	1394
0.011174423905280529	5096	2521	1442	0.5719952399841333	0.28296703296703296	HPA:009010_20	HPA	cervix, uterine; glandular cells[Approved,Not detected]	9494	319
0.012010256644790171	1257	2521	395	0.15668385561285203	0.3142402545743834	HPA:051010_23	HPA	stomach 1; glandular cells[Approved,High]	9494	1408
0.017098944372005494	986	2521	316	0.12534708449028165	0.3204868154158215	HPA:032010_23	HPA	pancreas; exocrine glandular cells[Approved,High]	9494	897
0.017844548665940974	8787	2521	2378	0.9432764775882586	0.2706270627062706	HPA:053020	HPA	testis; cells in seminiferous ducts	9494	1435
0.01993984833154372	1924	2521	581	0.23046410154700517	0.301975051975052	HPA:014010_21	HPA	endometrium 2; cells in endometrial stroma[Approved,Low]	9494	433
0.020590081385435256	5191	2521	1464	0.5807219357397858	0.28202658447312656	HPA:033010_20	HPA	parathyroid gland; glandular cells[Approved,Not detected]	9494	919
0.021369469320454516	1839	2521	557	0.22094406981356604	0.3028820010875476	HPA:046010_22	HPA	smooth muscle; smooth muscle cells[Approved,Medium]	9494	1258
0.023082072623992048	5197	2521	1465	0.5811186037286791	0.28189340003848373	HPA:048010_20	HPA	soft tissue 2; adipocytes[Approved,Not detected]	9494	1318
0.02567543976745589	777	2521	254	0.10075366917889726	0.3268983268983269	HPA:048040_22	HPA	soft tissue 2; peripheral nerve[Approved,Medium]	9494	1356
0.02805824613363524	1338	2521	415	0.16461721539071797	0.3101644245142003	HPA:008020_22	HPA	cerebral cortex; glial cells[Approved,Medium]	9494	260
0.03379678773440101	5250	2521	1477	0.5858786195953987	0.2813333333333333	HPA:005010_20	HPA	bronchus; respiratory epithelial cells[Approved,Not detected]	9494	147
0.04765663157456568	674	2521	222	0.08806029353431179	0.3293768545994065	HPA:039010_23	HPA	salivary gland; glandular cells[Approved,High]	9494	1108
2.33201768565815e-7	112	1653	52	0.03145795523290986	0.4642857142857143	KEGG:04668	KEGG	TNF signaling pathway	7788	319
8.598321401959892e-7	100	1653	47	0.028433151845130067	0.47	KEGG:04933	KEGG	AGE-RAGE signaling pathway in diabetic complications	7788	366
1.4320098366745943e-6	136	1653	58	0.03508771929824561	0.4264705882352941	KEGG:04140	KEGG	Autophagy - animal	7788	256
1.546982994055287e-5	65	1653	33	0.019963702359346643	0.5076923076923077	KEGG:04137	KEGG	Mitophagy - animal	7788	253
1.1248368577978124e-4	134	1653	53	0.03206291591046582	0.39552238805970147	KEGG:03010	KEGG	Ribosome	7788	204
1.4714666972257472e-4	92	1653	40	0.024198427102238355	0.43478260869565216	KEGG:05222	KEGG	Small cell lung cancer	7788	444
2.0155241134491833e-4	236	1653	81	0.04900181488203267	0.3432203389830508	KEGG:05131	KEGG	Shigellosis	7788	402
2.1317220189365294e-4	487	1653	146	0.08832425892316999	0.2997946611909651	KEGG:05168	KEGG	Herpes simplex virus 1 infection	7788	423
3.5323384046832417e-4	177	1653	64	0.03871748336358137	0.3615819209039548	KEGG:04621	KEGG	NOD-like receptor signaling pathway	7788	303
4.4309417022433793e-4	529	1653	155	0.09376890502117362	0.29300567107750475	KEGG:05200	KEGG	Pathways in cancer	7788	426
9.59171312597015e-4	125	1653	48	0.029038112522686024	0.384	KEGG:04380	KEGG	Osteoclast differentiation	7788	287
0.0011391520734560076	295	1653	94	0.056866303690260134	0.31864406779661014	KEGG:04010	KEGG	MAPK signaling pathway	7788	222
0.0012964228412852624	76	1653	33	0.019963702359346643	0.4342105263157895	KEGG:05220	KEGG	Chronic myeloid leukemia	7788	442
0.001759825869653814	100	1653	40	0.024198427102238355	0.4	KEGG:04064	KEGG	NF-kappa B signaling pathway	7788	235
0.0020901371467246326	104	1653	41	0.024803387779794312	0.3942307692307692	KEGG:04625	KEGG	C-type lectin receptor signaling pathway	7788	307
0.0021183235599667753	84	1653	35	0.02117362371445856	0.4166666666666667	KEGG:04012	KEGG	ErbB signaling pathway	7788	224
0.003443923596931546	79	1653	33	0.019963702359346643	0.4177215189873418	KEGG:01521	KEGG	EGFR tyrosine kinase inhibitor resistance	7788	191
0.004523682993317735	135	1653	49	0.029643073200241985	0.362962962962963	KEGG:04120	KEGG	Ubiquitin mediated proteolysis	7788	249
0.0046297017070662016	128	1653	47	0.028433151845130067	0.3671875	KEGG:04068	KEGG	FoxO signaling pathway	7788	237
0.005298205391439144	198	1653	66	0.039927404718693285	0.3333333333333333	KEGG:04510	KEGG	Focal adhesion	7788	291
0.005795283352314318	101	1653	39	0.023593466424682397	0.38613861386138615	KEGG:05146	KEGG	Amoebiasis	7788	412
0.006699891506282058	119	1653	44	0.02661826981246219	0.3697478991596639	KEGG:04071	KEGG	Sphingolipid signaling pathway	7788	239
0.006699891506282058	119	1653	44	0.02661826981246219	0.3697478991596639	KEGG:04722	KEGG	Neurotrophin signaling pathway	7788	329
0.008106398815583797	92	1653	36	0.021778584392014518	0.391304347826087	KEGG:04657	KEGG	IL-17 signaling pathway	7788	312
0.010563682233093218	202	1653	66	0.039927404718693285	0.32673267326732675	KEGG:05205	KEGG	Proteoglycans in cancer	7788	430
0.012311638340784754	158	1653	54	0.032667876588021776	0.34177215189873417	KEGG:04218	KEGG	Cellular senescence	7788	273
0.013040720650796873	162	1653	55	0.03327283726557774	0.3395061728395062	KEGG:04630	KEGG	JAK-STAT signaling pathway	7788	309
0.014515875039279787	185	1653	61	0.03690260133091349	0.32972972972972975	KEGG:05202	KEGG	Transcriptional misregulation in cancer	7788	427
0.018521580700191397	68	1653	28	0.01693889897156685	0.4117647058823529	KEGG:05211	KEGG	Renal cell carcinoma	7788	433
0.0186659410107876	120	1653	43	0.02601330913490623	0.35833333333333334	KEGG:05135	KEGG	Yersinia infection	7788	406
0.02501563246099823	86	1653	33	0.019963702359346643	0.38372093023255816	KEGG:05210	KEGG	Colorectal cancer	7788	432
0.02859729584592929	97	1653	36	0.021778584392014518	0.3711340206185567	KEGG:05017	KEGG	Spinocerebellar ataxia	7788	390
0.032297197759392264	186	1653	60	0.036297640653357534	0.3225806451612903	KEGG:05167	KEGG	Kaposi sarcoma-associated herpesvirus infection	7788	422
0.03730049202225897	138	1653	47	0.028433151845130067	0.34057971014492755	KEGG:05162	KEGG	Measles	7788	417
1.5578448621562146e-24	1208	3711	468	0.12611156022635409	0.38741721854304634	MIRNA:hsa-miR-93-5p	MIRNA	hsa-miR-93-5p	14722	2574
2.3101399163714634e-23	1060	3711	418	0.11263810293721369	0.39433962264150946	MIRNA:hsa-miR-20a-5p	MIRNA	hsa-miR-20a-5p	14722	395
7.534923517807513e-23	1168	3711	450	0.12126111560226355	0.3852739726027397	MIRNA:hsa-miR-17-5p	MIRNA	hsa-miR-17-5p	14722	291
1.5189476608113981e-22	907	3711	367	0.09889517650229049	0.4046306504961411	MIRNA:hsa-miR-20b-5p	MIRNA	hsa-miR-20b-5p	14722	397
2.660024192390347e-22	604	3711	267	0.0719482619240097	0.4420529801324503	MIRNA:hsa-miR-21-5p	MIRNA	hsa-miR-21-5p	14722	399
4.689636155738823e-22	896	3711	362	0.09754783077337645	0.40401785714285715	MIRNA:hsa-miR-519d-3p	MIRNA	hsa-miR-519d-3p	14722	1614
1.1256937476780421e-21	708	3711	300	0.08084074373484236	0.423728813559322	MIRNA:hsa-miR-19b-3p	MIRNA	hsa-miR-19b-3p	14722	369
3.0638258156541655e-21	1079	3711	417	0.11236863379143087	0.386468952734013	MIRNA:hsa-miR-106b-5p	MIRNA	hsa-miR-106b-5p	14722	35
2.0475780394462863e-19	900	3711	355	0.09566154675289679	0.39444444444444443	MIRNA:hsa-miR-155-5p	MIRNA	hsa-miR-155-5p	14722	281
2.8410467456370057e-18	729	3711	297	0.08003233629749394	0.4074074074074074	MIRNA:hsa-miR-30a-5p	MIRNA	hsa-miR-30a-5p	14722	514
1.855418821927916e-16	567	3711	239	0.06440312584209108	0.42151675485008816	MIRNA:hsa-miR-19a-3p	MIRNA	hsa-miR-19a-3p	14722	365
1.280703752971692e-15	984	3711	368	0.0991646456480733	0.37398373983739835	MIRNA:hsa-miR-192-5p	MIRNA	hsa-miR-192-5p	14722	342
8.582988350168267e-15	346	3711	160	0.04311506332524926	0.4624277456647399	MIRNA:hsa-miR-30e-5p	MIRNA	hsa-miR-30e-5p	14722	523
6.015158620831401e-14	621	3711	249	0.06709781729991916	0.40096618357487923	MIRNA:hsa-miR-1277-5p	MIRNA	hsa-miR-1277-5p	14722	158
7.207599269701432e-14	707	3711	276	0.07437348423605497	0.39038189533239037	MIRNA:hsa-miR-106a-5p	MIRNA	hsa-miR-106a-5p	14722	33
2.230025087988955e-13	633	3711	251	0.06763675559148477	0.39652448657187994	MIRNA:hsa-miR-526b-3p	MIRNA	hsa-miR-526b-3p	14722	1641
9.330095974542855e-13	414	3711	178	0.0479655079493398	0.42995169082125606	MIRNA:hsa-miR-30b-5p	MIRNA	hsa-miR-30b-5p	14722	516
1.8223636808629217e-12	570	3711	228	0.06143896523848019	0.4	MIRNA:hsa-miR-130b-3p	MIRNA	hsa-miR-130b-3p	14722	209
2.6466723789326103e-12	367	3711	161	0.043384532471032064	0.43869209809264303	MIRNA:hsa-miR-30d-5p	MIRNA	hsa-miR-30d-5p	14722	521
6.5675069888817855e-12	391	3711	168	0.04527081649151172	0.4296675191815857	MIRNA:hsa-miR-101-3p	MIRNA	hsa-miR-101-3p	14722	25
1.0026301033458543e-11	518	3711	209	0.05631905146860684	0.4034749034749035	MIRNA:hsa-miR-30c-5p	MIRNA	hsa-miR-30c-5p	14722	519
1.0001215157961349e-10	1553	3711	514	0.13850714093236324	0.3309723116548616	MIRNA:hsa-miR-16-5p	MIRNA	hsa-miR-16-5p	14722	289
1.7210267428630534e-10	812	3711	296	0.07976286715171113	0.3645320197044335	MIRNA:hsa-miR-218-5p	MIRNA	hsa-miR-218-5p	14722	426
2.145855272565069e-10	475	3711	191	0.051468606844516304	0.40210526315789474	MIRNA:hsa-miR-375	MIRNA	hsa-miR-375	14722	828
3.0397963252838743e-10	318	3711	139	0.037456211263810296	0.4371069182389937	MIRNA:hsa-miR-548ah-5p	MIRNA	hsa-miR-548ah-5p	14722	1668
4.0676274192086156e-10	319	3711	139	0.037456211263810296	0.43573667711598746	MIRNA:hsa-miR-3609	MIRNA	hsa-miR-3609	14722	708
9.627935624610305e-10	564	3711	217	0.05847480463486931	0.38475177304964536	MIRNA:hsa-miR-32-5p	MIRNA	hsa-miR-32-5p	14722	647
9.989642093046693e-10	648	3711	243	0.06548100242522231	0.375	MIRNA:hsa-miR-5011-5p	MIRNA	hsa-miR-5011-5p	14722	1523
1.623455044277801e-9	716	3711	263	0.07087038534087847	0.36731843575418993	MIRNA:hsa-miR-15a-5p	MIRNA	hsa-miR-15a-5p	14722	284
2.3442101470503485e-9	389	3711	160	0.04311506332524926	0.41131105398457585	MIRNA:hsa-miR-590-3p	MIRNA	hsa-miR-590-3p	14722	1857
3.1048319062348177e-9	187	3711	91	0.024521692266235517	0.48663101604278075	MIRNA:hsa-miR-3606-3p	MIRNA	hsa-miR-3606-3p	14722	704
4.4520012239631604e-9	1440	3711	473	0.12745890595526813	0.3284722222222222	MIRNA:hsa-miR-124-3p	MIRNA	hsa-miR-124-3p	14722	90
8.190249255037952e-9	184	3711	89	0.0239827539746699	0.483695652173913	MIRNA:hsa-miR-513c-3p	MIRNA	hsa-miR-513c-3p	14722	1564
1.467000477815361e-8	643	3711	237	0.06386418755052546	0.36858475894245724	MIRNA:hsa-miR-190a-3p	MIRNA	hsa-miR-190a-3p	14722	326
1.725451868954931e-8	186	3711	89	0.0239827539746699	0.478494623655914	MIRNA:hsa-miR-513a-3p	MIRNA	hsa-miR-513a-3p	14722	1560
1.7589152420469446e-8	348	3711	144	0.038803556992724336	0.41379310344827586	MIRNA:hsa-miR-519c-3p	MIRNA	hsa-miR-519c-3p	14722	1612
1.8102765906404178e-8	342	3711	142	0.038264618701158715	0.4152046783625731	MIRNA:hsa-miR-519b-3p	MIRNA	hsa-miR-519b-3p	14722	1610
1.8344846641091038e-8	339	3711	141	0.03799514955537591	0.415929203539823	MIRNA:hsa-miR-340-5p	MIRNA	hsa-miR-340-5p	14722	686
2.77809353954508e-8	776	3711	276	0.07437348423605497	0.3556701030927835	MIRNA:hsa-miR-98-5p	MIRNA	hsa-miR-98-5p	14722	2596
2.9500362891303507e-8	347	3711	143	0.038534087846941525	0.41210374639769454	MIRNA:hsa-miR-519a-3p	MIRNA	hsa-miR-519a-3p	14722	1608
3.0814123210196384e-8	428	3711	169	0.04554028563729453	0.39485981308411217	MIRNA:hsa-miR-27a-3p	MIRNA	hsa-miR-27a-3p	14722	471
6.06294337836994e-8	289	3711	123	0.033144704931285365	0.42560553633217996	MIRNA:hsa-miR-5692a	MIRNA	hsa-miR-5692a	14722	1806
6.269906474531253e-8	751	3711	267	0.0719482619240097	0.355525965379494	MIRNA:hsa-miR-215-5p	MIRNA	hsa-miR-215-5p	14722	418
1.2824963727154863e-7	206	3711	94	0.02533009970358394	0.4563106796116505	MIRNA:hsa-miR-144-3p	MIRNA	hsa-miR-144-3p	14722	244
1.542215646670532e-7	385	3711	153	0.041228779304769606	0.3974025974025974	MIRNA:hsa-miR-142-3p	MIRNA	hsa-miR-142-3p	14722	240
2.183450744588372e-7	759	3711	267	0.0719482619240097	0.35177865612648224	MIRNA:hsa-miR-15b-5p	MIRNA	hsa-miR-15b-5p	14722	286
3.2581282854099784e-7	420	3711	163	0.043923470762597686	0.3880952380952381	MIRNA:hsa-miR-27b-3p	MIRNA	hsa-miR-27b-3p	14722	473
5.188157370132875e-7	285	3711	119	0.032066828348154136	0.41754385964912283	MIRNA:hsa-miR-181c-5p	MIRNA	hsa-miR-181c-5p	14722	299
9.2344004570219e-7	269	3711	113	0.03045001347345729	0.4200743494423792	MIRNA:hsa-miR-548az-5p	MIRNA	hsa-miR-548az-5p	14722	1698
9.2344004570219e-7	269	3711	113	0.03045001347345729	0.4200743494423792	MIRNA:hsa-miR-548t-5p	MIRNA	hsa-miR-548t-5p	14722	1729
9.361891126137211e-7	263	3711	111	0.029911075181891674	0.4220532319391635	MIRNA:hsa-miR-1468-3p	MIRNA	hsa-miR-1468-3p	14722	248
1.0486738163061447e-6	397	3711	154	0.04149824845055241	0.3879093198992443	MIRNA:hsa-miR-130a-3p	MIRNA	hsa-miR-130a-3p	14722	207
1.1130281564261398e-6	288	3711	119	0.032066828348154136	0.4131944444444444	MIRNA:hsa-miR-4282	MIRNA	hsa-miR-4282	14722	960
3.0307012038630494e-6	542	3711	197	0.05308542171921315	0.3634686346863469	MIRNA:hsa-miR-181a-5p	MIRNA	hsa-miR-181a-5p	14722	294
3.7246879015043693e-6	346	3711	136	0.03664780382646187	0.3930635838150289	MIRNA:hsa-miR-9-5p	MIRNA	hsa-miR-9-5p	14722	2563
4.821360842912442e-6	245	3711	103	0.027755322015629212	0.4204081632653061	MIRNA:hsa-miR-410-3p	MIRNA	hsa-miR-410-3p	14722	915
4.886795105690652e-6	502	3711	184	0.04958232282403665	0.3665338645418327	MIRNA:hsa-miR-603	MIRNA	hsa-miR-603	14722	1873
4.9227547759029546e-6	224	3711	96	0.025869037995149554	0.42857142857142855	MIRNA:hsa-miR-142-5p	MIRNA	hsa-miR-142-5p	14722	241
5.180803326218581e-6	66	3711	39	0.010509296685529508	0.5909090909090909	MIRNA:hsa-miR-5009-3p	MIRNA	hsa-miR-5009-3p	14722	1512
7.98572405486107e-6	638	3711	224	0.06036108865534896	0.3510971786833856	MIRNA:hsa-miR-195-5p	MIRNA	hsa-miR-195-5p	14722	350
8.512901391192301e-6	525	3711	190	0.05119913769873349	0.3619047619047619	MIRNA:hsa-miR-373-3p	MIRNA	hsa-miR-373-3p	14722	820
9.70327453151676e-6	179	3711	80	0.02155753166262463	0.44692737430167595	MIRNA:hsa-miR-33a-5p	MIRNA	hsa-miR-33a-5p	14722	682
1.0684859020157283e-5	285	3711	115	0.030988951765022903	0.40350877192982454	MIRNA:hsa-miR-4796-3p	MIRNA	hsa-miR-4796-3p	14722	1444
1.1478940359424723e-5	304	3711	121	0.03260576663971975	0.3980263157894737	MIRNA:hsa-miR-203a-3p	MIRNA	hsa-miR-203a-3p	14722	378
1.2642320151517705e-5	70	3711	40	0.010778765831312315	0.5714285714285714	MIRNA:hsa-miR-4280	MIRNA	hsa-miR-4280	14722	958
1.3954413336793978e-5	365	3711	140	0.0377256804095931	0.3835616438356164	MIRNA:hsa-miR-4295	MIRNA	hsa-miR-4295	14722	974
1.5152252793988955e-5	456	3711	168	0.04527081649151172	0.3684210526315789	MIRNA:hsa-miR-26a-5p	MIRNA	hsa-miR-26a-5p	14722	468
1.64478169605331e-5	259	3711	106	0.028563729452977634	0.4092664092664093	MIRNA:hsa-miR-511-3p	MIRNA	hsa-miR-511-3p	14722	1556
1.64478169605331e-5	259	3711	106	0.028563729452977634	0.4092664092664093	MIRNA:hsa-miR-548f-5p	MIRNA	hsa-miR-548f-5p	14722	1711
1.64478169605331e-5	259	3711	106	0.028563729452977634	0.4092664092664093	MIRNA:hsa-miR-548g-5p	MIRNA	hsa-miR-548g-5p	14722	1713
1.64478169605331e-5	259	3711	106	0.028563729452977634	0.4092664092664093	MIRNA:hsa-miR-548aj-5p	MIRNA	hsa-miR-548aj-5p	14722	1671
1.64478169605331e-5	259	3711	106	0.028563729452977634	0.4092664092664093	MIRNA:hsa-miR-548x-5p	MIRNA	hsa-miR-548x-5p	14722	1734
1.7755050641937674e-5	363	3711	139	0.037456211263810296	0.38292011019283745	MIRNA:hsa-miR-3666	MIRNA	hsa-miR-3666	14722	763
2.3349583216220435e-5	374	3711	142	0.038264618701158715	0.37967914438502676	MIRNA:hsa-miR-301b-3p	MIRNA	hsa-miR-301b-3p	14722	495
2.649906211544401e-5	394	3711	148	0.039881433575855565	0.3756345177664975	MIRNA:hsa-miR-301a-3p	MIRNA	hsa-miR-301a-3p	14722	493
2.6923043492548e-5	653	3711	226	0.06090002694691458	0.3460949464012251	MIRNA:hsa-miR-7977	MIRNA	hsa-miR-7977	14722	2493
3.1991565634005846e-5	395	3711	148	0.039881433575855565	0.37468354430379747	MIRNA:hsa-miR-454-3p	MIRNA	hsa-miR-454-3p	14722	1174
3.608018704711408e-5	253	3711	103	0.027755322015629212	0.40711462450592883	MIRNA:hsa-miR-4789-5p	MIRNA	hsa-miR-4789-5p	14722	1434
4.2102062154611174e-5	452	3711	165	0.0444624090541633	0.36504424778761063	MIRNA:hsa-miR-103a-3p	MIRNA	hsa-miR-103a-3p	14722	28
4.383561269318844e-5	190	3711	82	0.022096469954190245	0.43157894736842106	MIRNA:hsa-miR-567	MIRNA	hsa-miR-567	14722	1791
5.534576479108675e-5	124	3711	59	0.015898679601185663	0.47580645161290325	MIRNA:hsa-miR-548an	MIRNA	hsa-miR-548an	14722	1676
6.584291811644817e-5	237	3711	97	0.026138507140932365	0.4092827004219409	MIRNA:hsa-miR-145-5p	MIRNA	hsa-miR-145-5p	14722	247
8.583305425430618e-5	114	3711	55	0.014820803018054433	0.4824561403508772	MIRNA:hsa-miR-98-3p	MIRNA	hsa-miR-98-3p	14722	2595
9.272764899481363e-5	117	3711	56	0.01509027216383724	0.47863247863247865	MIRNA:hsa-miR-300	MIRNA	hsa-miR-300	14722	492
9.658848333217641e-5	211	3711	88	0.023713284828887092	0.41706161137440756	MIRNA:hsa-miR-5590-3p	MIRNA	hsa-miR-5590-3p	14722	1781
9.734322949614402e-5	424	3711	155	0.04176771759633522	0.36556603773584906	MIRNA:hsa-miR-3941	MIRNA	hsa-miR-3941	14722	898
1.0621657101326511e-4	123	3711	58	0.015629210455402855	0.4715447154471545	MIRNA:hsa-let-7a-3p	MIRNA	hsa-let-7a-3p	14722	3
1.1093177033771186e-4	521	3711	184	0.04958232282403665	0.3531669865642994	MIRNA:hsa-miR-548c-3p	MIRNA	hsa-miR-548c-3p	14722	1704
1.2256640412810062e-4	252	3711	101	0.027216383724063594	0.4007936507936508	MIRNA:hsa-miR-132-3p	MIRNA	hsa-miR-132-3p	14722	211
1.3187995741394562e-4	179	3711	77	0.020749124225276205	0.4301675977653631	MIRNA:hsa-miR-182-5p	MIRNA	hsa-miR-182-5p	14722	303
2.129541021938872e-4	125	3711	58	0.015629210455402855	0.464	MIRNA:hsa-miR-4495	MIRNA	hsa-miR-4495	14722	1108
2.1961813348629156e-4	502	3711	177	0.047696038803556995	0.35258964143426297	MIRNA:hsa-miR-302c-3p	MIRNA	hsa-miR-302c-3p	14722	501
2.2027735013205936e-4	264	3711	104	0.02802479116141202	0.3939393939393939	MIRNA:hsa-miR-548aw	MIRNA	hsa-miR-548aw	14722	1693
2.3114338650840843e-4	280	3711	109	0.029372136890326056	0.3892857142857143	MIRNA:hsa-miR-374a-5p	MIRNA	hsa-miR-374a-5p	14722	823
2.4004927717131565e-4	114	3711	54	0.014551333872271624	0.47368421052631576	MIRNA:hsa-let-7f-1-3p	MIRNA	hsa-let-7f-1-3p	14722	14
2.506452702410335e-4	338	3711	127	0.0342225815144166	0.3757396449704142	MIRNA:hsa-miR-3163	MIRNA	hsa-miR-3163	14722	598
2.85153643458626e-4	281	3711	109	0.029372136890326056	0.3879003558718861	MIRNA:hsa-miR-181d-5p	MIRNA	hsa-miR-181d-5p	14722	301
2.89377940508977e-4	368	3711	136	0.03664780382646187	0.3695652173913043	MIRNA:hsa-miR-181b-5p	MIRNA	hsa-miR-181b-5p	14722	297
2.9139164351166263e-4	194	3711	81	0.021827000808407437	0.4175257731958763	MIRNA:hsa-miR-1297	MIRNA	hsa-miR-1297	14722	192
3.3446680846563494e-4	135	3711	61	0.01643761789275128	0.45185185185185184	MIRNA:hsa-miR-381-3p	MIRNA	hsa-miR-381-3p	14722	853
3.6984187544234057e-4	147	3711	65	0.01751549447588251	0.4421768707482993	MIRNA:hsa-miR-548av-5p	MIRNA	hsa-miR-548av-5p	14722	1692
3.6984187544234057e-4	147	3711	65	0.01751549447588251	0.4421768707482993	MIRNA:hsa-miR-548k	MIRNA	hsa-miR-548k	14722	1719
3.6984187544234057e-4	147	3711	65	0.01751549447588251	0.4421768707482993	MIRNA:hsa-miR-8054	MIRNA	hsa-miR-8054	14722	2498
3.809219029937825e-4	121	3711	56	0.01509027216383724	0.4628099173553719	MIRNA:hsa-miR-944	MIRNA	hsa-miR-944	14722	2589
4.84695726857654e-4	116	3711	54	0.014551333872271624	0.46551724137931033	MIRNA:hsa-let-7b-3p	MIRNA	hsa-let-7b-3p	14722	5
7.80869636398351e-4	201	3711	82	0.022096469954190245	0.4079601990049751	MIRNA:hsa-miR-548i	MIRNA	hsa-miR-548i	14722	1716
7.80869636398351e-4	201	3711	82	0.022096469954190245	0.4079601990049751	MIRNA:hsa-miR-548d-5p	MIRNA	hsa-miR-548d-5p	14722	1707
8.154707373922721e-4	748	3711	246	0.06628940986257073	0.32887700534759357	MIRNA:hsa-miR-186-5p	MIRNA	hsa-miR-186-5p	14722	313
9.051553447714447e-4	214	3711	86	0.023174346537321477	0.40186915887850466	MIRNA:hsa-miR-200c-3p	MIRNA	hsa-miR-200c-3p	14722	374
0.0010141955376670186	199	3711	81	0.021827000808407437	0.40703517587939697	MIRNA:hsa-miR-548j-5p	MIRNA	hsa-miR-548j-5p	14722	1718
0.0010141955376670186	199	3711	81	0.021827000808407437	0.40703517587939697	MIRNA:hsa-miR-548a-5p	MIRNA	hsa-miR-548a-5p	14722	1658
0.0010416736944811988	281	3711	107	0.02883319859876044	0.3807829181494662	MIRNA:hsa-miR-223-5p	MIRNA	hsa-miR-223-5p	14722	439
0.0010729383351797833	190	3711	78	0.021018593371059015	0.4105263157894737	MIRNA:hsa-miR-4465	MIRNA	hsa-miR-4465	14722	1073
0.0011030574686003818	107	3711	50	0.013473457289140393	0.4672897196261682	MIRNA:hsa-miR-4666a-3p	MIRNA	hsa-miR-4666a-3p	14722	1234
0.0011134011299202245	530	3711	182	0.049043384532471035	0.3433962264150943	MIRNA:hsa-miR-362-3p	MIRNA	hsa-miR-362-3p	14722	726
0.0011398165343492607	215	3711	86	0.023174346537321477	0.4	MIRNA:hsa-miR-4698	MIRNA	hsa-miR-4698	14722	1284
0.0011424287998804072	139	3711	61	0.01643761789275128	0.43884892086330934	MIRNA:hsa-miR-561-3p	MIRNA	hsa-miR-561-3p	14722	1785
0.0011435914135784846	330	3711	122	0.03287523578550256	0.3696969696969697	MIRNA:hsa-miR-367-3p	MIRNA	hsa-miR-367-3p	14722	767
0.0011694102455424597	145	3711	63	0.016976556184316895	0.43448275862068964	MIRNA:hsa-miR-141-3p	MIRNA	hsa-miR-141-3p	14722	238
0.0013962961174445484	188	3711	77	0.020749124225276205	0.4095744680851064	MIRNA:hsa-miR-297	MIRNA	hsa-miR-297	14722	481
0.0014208277623276445	185	3711	76	0.020479655079493397	0.41081081081081083	MIRNA:hsa-miR-200b-3p	MIRNA	hsa-miR-200b-3p	14722	372
0.0014673822736323598	532	3711	182	0.049043384532471035	0.34210526315789475	MIRNA:hsa-miR-329-3p	MIRNA	hsa-miR-329-3p	14722	667
0.0015138732112423864	451	3711	158	0.042576125033683646	0.35033259423503327	MIRNA:hsa-miR-520b	MIRNA	hsa-miR-520b	14722	1620
0.0015549494048753185	108	3711	50	0.013473457289140393	0.46296296296296297	MIRNA:hsa-miR-4652-3p	MIRNA	hsa-miR-4652-3p	14722	1208
0.0016517108805765898	245	3711	95	0.025599568849366747	0.3877551020408163	MIRNA:hsa-miR-5582-3p	MIRNA	hsa-miR-5582-3p	14722	1764
0.0016692531740168438	198	3711	80	0.02155753166262463	0.40404040404040403	MIRNA:hsa-miR-548au-5p	MIRNA	hsa-miR-548au-5p	14722	1690
0.0016692531740168438	198	3711	80	0.02155753166262463	0.40404040404040403	MIRNA:hsa-miR-548aq-5p	MIRNA	hsa-miR-548aq-5p	14722	1682
0.0016692531740168438	198	3711	80	0.02155753166262463	0.40404040404040403	MIRNA:hsa-miR-548ap-5p	MIRNA	hsa-miR-548ap-5p	14722	1680
0.0016692531740168438	198	3711	80	0.02155753166262463	0.40404040404040403	MIRNA:hsa-miR-548am-5p	MIRNA	hsa-miR-548am-5p	14722	1675
0.0016692531740168438	198	3711	80	0.02155753166262463	0.40404040404040403	MIRNA:hsa-miR-548o-5p	MIRNA	hsa-miR-548o-5p	14722	1724
0.0016692531740168438	198	3711	80	0.02155753166262463	0.40404040404040403	MIRNA:hsa-miR-548ay-5p	MIRNA	hsa-miR-548ay-5p	14722	1696
0.0016692531740168438	198	3711	80	0.02155753166262463	0.40404040404040403	MIRNA:hsa-miR-548h-5p	MIRNA	hsa-miR-548h-5p	14722	1715
0.0016692531740168438	198	3711	80	0.02155753166262463	0.40404040404040403	MIRNA:hsa-miR-548ab	MIRNA	hsa-miR-548ab	14722	1660
0.0016692531740168438	198	3711	80	0.02155753166262463	0.40404040404040403	MIRNA:hsa-miR-548w	MIRNA	hsa-miR-548w	14722	1732
0.0016692531740168438	198	3711	80	0.02155753166262463	0.40404040404040403	MIRNA:hsa-miR-548b-5p	MIRNA	hsa-miR-548b-5p	14722	1700
0.0016692531740168438	198	3711	80	0.02155753166262463	0.40404040404040403	MIRNA:hsa-miR-548ar-5p	MIRNA	hsa-miR-548ar-5p	14722	1684
0.0016692531740168438	198	3711	80	0.02155753166262463	0.40404040404040403	MIRNA:hsa-miR-548ad-5p	MIRNA	hsa-miR-548ad-5p	14722	1663
0.0016692531740168438	198	3711	80	0.02155753166262463	0.40404040404040403	MIRNA:hsa-miR-548bb-5p	MIRNA	hsa-miR-548bb-5p	14722	1703
0.0016692531740168438	198	3711	80	0.02155753166262463	0.40404040404040403	MIRNA:hsa-miR-548ak	MIRNA	hsa-miR-548ak	14722	1672
0.0016692531740168438	198	3711	80	0.02155753166262463	0.40404040404040403	MIRNA:hsa-miR-548as-5p	MIRNA	hsa-miR-548as-5p	14722	1686
0.0016692531740168438	198	3711	80	0.02155753166262463	0.40404040404040403	MIRNA:hsa-miR-548c-5p	MIRNA	hsa-miR-548c-5p	14722	1705
0.0016692531740168438	198	3711	80	0.02155753166262463	0.40404040404040403	MIRNA:hsa-miR-548y	MIRNA	hsa-miR-548y	14722	1735
0.0016692531740168438	198	3711	80	0.02155753166262463	0.40404040404040403	MIRNA:hsa-miR-548ae-5p	MIRNA	hsa-miR-548ae-5p	14722	1665
0.0017557784915244578	117	3711	53	0.014281864726488817	0.452991452991453	MIRNA:hsa-miR-5093	MIRNA	hsa-miR-5093	14722	1549
0.0017731519847022149	239	3711	93	0.025060630557801132	0.3891213389121339	MIRNA:hsa-miR-3924	MIRNA	hsa-miR-3924	14722	880
0.002312391320972652	187	3711	76	0.020479655079493397	0.40641711229946526	MIRNA:hsa-miR-5680	MIRNA	hsa-miR-5680	14722	1793
0.0024903227835731405	451	3711	157	0.042306655887900835	0.34811529933481156	MIRNA:hsa-miR-520a-3p	MIRNA	hsa-miR-520a-3p	14722	1618
0.002490757827474187	341	3711	124	0.033414174077068176	0.36363636363636365	MIRNA:hsa-miR-363-3p	MIRNA	hsa-miR-363-3p	14722	735
0.0026000978733599534	166	3711	69	0.018593371059013743	0.41566265060240964	MIRNA:hsa-miR-548e-3p	MIRNA	hsa-miR-548e-3p	14722	1708
0.0026000978733599534	166	3711	69	0.018593371059013743	0.41566265060240964	MIRNA:hsa-miR-548az-3p	MIRNA	hsa-miR-548az-3p	14722	1697
0.0026000978733599534	166	3711	69	0.018593371059013743	0.41566265060240964	MIRNA:hsa-miR-548ar-3p	MIRNA	hsa-miR-548ar-3p	14722	1683
0.002733219027456826	299	3711	111	0.029911075181891674	0.3712374581939799	MIRNA:hsa-miR-107	MIRNA	hsa-miR-107	14722	36
0.0035240209176665553	195	3711	78	0.021018593371059015	0.4	MIRNA:hsa-miR-1305	MIRNA	hsa-miR-1305	14722	202
0.0035515703511746163	99	3711	46	0.012395580706009162	0.46464646464646464	MIRNA:hsa-miR-3607-3p	MIRNA	hsa-miR-3607-3p	14722	706
0.0040569334588855775	451	3711	156	0.04203718674211803	0.3458980044345898	MIRNA:hsa-miR-520c-3p	MIRNA	hsa-miR-520c-3p	14722	1621
0.004224214127838733	171	3711	70	0.01886284020479655	0.4093567251461988	MIRNA:hsa-miR-5697	MIRNA	hsa-miR-5697	14722	1813
0.004369813005680672	165	3711	68	0.018323901913230935	0.4121212121212121	MIRNA:hsa-miR-548f-3p	MIRNA	hsa-miR-548f-3p	14722	1710
0.004513628490940181	94	3711	44	0.011856642414443546	0.46808510638297873	MIRNA:hsa-miR-8084	MIRNA	hsa-miR-8084	14722	2528
0.004615426632274575	348	3711	125	0.03368364322285099	0.35919540229885055	MIRNA:hsa-miR-183-5p	MIRNA	hsa-miR-183-5p	14722	308
0.004641489783481708	129	3711	56	0.01509027216383724	0.43410852713178294	MIRNA:hsa-miR-3653-3p	MIRNA	hsa-miR-3653-3p	14722	743
0.004940790518619492	449	3711	155	0.04176771759633522	0.34521158129175944	MIRNA:hsa-miR-520e	MIRNA	hsa-miR-520e	14722	1625
0.0050403650468276735	181	3711	73	0.019671247642144975	0.40331491712707185	MIRNA:hsa-miR-205-5p	MIRNA	hsa-miR-205-5p	14722	385
0.005129830762059089	867	3711	275	0.07410401509027216	0.31718569780853517	MIRNA:hsa-miR-8485	MIRNA	hsa-miR-8485	14722	2534
0.00520830906760303	203	3711	80	0.02155753166262463	0.39408866995073893	MIRNA:hsa-miR-559	MIRNA	hsa-miR-559	14722	1780
0.005494449134071934	169	3711	69	0.018593371059013743	0.40828402366863903	MIRNA:hsa-miR-548a-3p	MIRNA	hsa-miR-548a-3p	14722	1657
0.0055367949273787105	197	3711	78	0.021018593371059015	0.39593908629441626	MIRNA:hsa-miR-8063	MIRNA	hsa-miR-8063	14722	2507
0.005690458773082176	112	3711	50	0.013473457289140393	0.44642857142857145	MIRNA:hsa-miR-8079	MIRNA	hsa-miR-8079	14722	2523
0.005925434824653131	118	3711	52	0.01401239558070601	0.4406779661016949	MIRNA:hsa-miR-4452	MIRNA	hsa-miR-4452	14722	1060
0.005925434824653131	118	3711	52	0.01401239558070601	0.4406779661016949	MIRNA:hsa-miR-545-5p	MIRNA	hsa-miR-545-5p	14722	1656
0.0071145189656690545	62	3711	32	0.008623012665049851	0.5161290322580645	MIRNA:hsa-miR-154-5p	MIRNA	hsa-miR-154-5p	14722	279
0.007283358786742295	164	3711	67	0.018054432767448128	0.40853658536585363	MIRNA:hsa-miR-6513-3p	MIRNA	hsa-miR-6513-3p	14722	2000
0.007307337454348543	445	3711	153	0.041228779304769606	0.3438202247191011	MIRNA:hsa-miR-520d-3p	MIRNA	hsa-miR-520d-3p	14722	1623
0.007385287406922284	107	3711	48	0.012934518997574777	0.4485981308411215	MIRNA:hsa-miR-4517	MIRNA	hsa-miR-4517	14722	1140
0.007729724239982028	113	3711	50	0.013473457289140393	0.4424778761061947	MIRNA:hsa-miR-199a-3p	MIRNA	hsa-miR-199a-3p	14722	361
0.008165795225229637	456	3711	156	0.04203718674211803	0.34210526315789475	MIRNA:hsa-miR-302d-3p	MIRNA	hsa-miR-302d-3p	14722	503
0.008165795225229637	456	3711	156	0.04203718674211803	0.34210526315789475	MIRNA:hsa-miR-302b-3p	MIRNA	hsa-miR-302b-3p	14722	499
0.008282415745498041	76	3711	37	0.009970358393963891	0.4868421052631579	MIRNA:hsa-miR-888-5p	MIRNA	hsa-miR-888-5p	14722	2551
0.008845068954710598	247	3711	93	0.025060630557801132	0.3765182186234818	MIRNA:hsa-miR-153-5p	MIRNA	hsa-miR-153-5p	14722	273
0.009837133069869147	105	3711	47	0.01266504985179197	0.44761904761904764	MIRNA:hsa-miR-543	MIRNA	hsa-miR-543	14722	1652
0.010187052870736438	444	3711	152	0.040959310158986795	0.34234234234234234	MIRNA:hsa-miR-302e	MIRNA	hsa-miR-302e	14722	505
0.010326531211288082	181	3711	72	0.019401778496362168	0.39779005524861877	MIRNA:hsa-miR-495-3p	MIRNA	hsa-miR-495-3p	14722	1484
0.01042800125615473	114	3711	50	0.013473457289140393	0.43859649122807015	MIRNA:hsa-miR-1245a	MIRNA	hsa-miR-1245a	14722	94
0.01072715644751254	132	3711	56	0.01509027216383724	0.42424242424242425	MIRNA:hsa-miR-6507-5p	MIRNA	hsa-miR-6507-5p	14722	1985
0.0108448940828141	708	3711	228	0.06143896523848019	0.3220338983050847	MIRNA:hsa-miR-92b-3p	MIRNA	hsa-miR-92b-3p	14722	2571
0.011383085359176509	294	3711	107	0.02883319859876044	0.36394557823129253	MIRNA:hsa-miR-548d-3p	MIRNA	hsa-miR-548d-3p	14722	1706
0.01255507773070088	288	3711	105	0.028294260307194827	0.3645833333333333	MIRNA:hsa-miR-548ah-3p	MIRNA	hsa-miR-548ah-3p	14722	1667
0.01255507773070088	288	3711	105	0.028294260307194827	0.3645833333333333	MIRNA:hsa-miR-548am-3p	MIRNA	hsa-miR-548am-3p	14722	1674
0.01303357262252283	151	3711	62	0.016707087038534088	0.4105960264900662	MIRNA:hsa-miR-429	MIRNA	hsa-miR-429	14722	968
0.013099864268221269	103	3711	46	0.012395580706009162	0.44660194174757284	MIRNA:hsa-miR-6768-3p	MIRNA	hsa-miR-6768-3p	14722	2141
0.013249526231804361	148	3711	61	0.01643761789275128	0.41216216216216217	MIRNA:hsa-miR-3658	MIRNA	hsa-miR-3658	14722	749
0.014802267346252913	457	3711	155	0.04176771759633522	0.33916849015317285	MIRNA:hsa-miR-372-3p	MIRNA	hsa-miR-372-3p	14722	818
0.014861230154638007	167	3711	67	0.018054432767448128	0.40119760479041916	MIRNA:hsa-miR-5688	MIRNA	hsa-miR-5688	14722	1801
0.01489687821478029	289	3711	105	0.028294260307194827	0.3633217993079585	MIRNA:hsa-miR-548j-3p	MIRNA	hsa-miR-548j-3p	14722	1717
0.015032892183365246	72	3711	35	0.009431420102398275	0.4861111111111111	MIRNA:hsa-miR-411-3p	MIRNA	hsa-miR-411-3p	14722	917
0.015250907797418552	526	3711	175	0.04715710051199138	0.33269961977186313	MIRNA:hsa-miR-128-3p	MIRNA	hsa-miR-128-3p	14722	163
0.01597739190328543	461	3711	156	0.04203718674211803	0.3383947939262473	MIRNA:hsa-miR-302a-3p	MIRNA	hsa-miR-302a-3p	14722	497
0.016284640894320673	75	3711	36	0.009700889248181084	0.48	MIRNA:hsa-miR-7849-3p	MIRNA	hsa-miR-7849-3p	14722	2481
0.01697710870121199	149	3711	61	0.01643761789275128	0.40939597315436244	MIRNA:hsa-miR-200a-3p	MIRNA	hsa-miR-200a-3p	14722	370
0.016992713144525027	215	3711	82	0.022096469954190245	0.3813953488372093	MIRNA:hsa-miR-5571-5p	MIRNA	hsa-miR-5571-5p	14722	1755
0.01755921310535355	143	3711	59	0.015898679601185663	0.4125874125874126	MIRNA:hsa-miR-551b-5p	MIRNA	hsa-miR-551b-5p	14722	1745
0.017641152593535287	290	3711	105	0.028294260307194827	0.3620689655172414	MIRNA:hsa-miR-548aj-3p	MIRNA	hsa-miR-548aj-3p	14722	1670
0.017641152593535287	290	3711	105	0.028294260307194827	0.3620689655172414	MIRNA:hsa-miR-548bb-3p	MIRNA	hsa-miR-548bb-3p	14722	1702
0.017641152593535287	290	3711	105	0.028294260307194827	0.3620689655172414	MIRNA:hsa-miR-548aq-3p	MIRNA	hsa-miR-548aq-3p	14722	1681
0.017641152593535287	290	3711	105	0.028294260307194827	0.3620689655172414	MIRNA:hsa-miR-548ae-3p	MIRNA	hsa-miR-548ae-3p	14722	1664
0.017641152593535287	290	3711	105	0.028294260307194827	0.3620689655172414	MIRNA:hsa-miR-548h-3p	MIRNA	hsa-miR-548h-3p	14722	1714
0.017641152593535287	290	3711	105	0.028294260307194827	0.3620689655172414	MIRNA:hsa-miR-548x-3p	MIRNA	hsa-miR-548x-3p	14722	1733
0.017641152593535287	290	3711	105	0.028294260307194827	0.3620689655172414	MIRNA:hsa-miR-548z	MIRNA	hsa-miR-548z	14722	1736
0.017801014970293228	104	3711	46	0.012395580706009162	0.4423076923076923	MIRNA:hsa-miR-338-5p	MIRNA	hsa-miR-338-5p	14722	678
0.018181971195407622	171	3711	68	0.018323901913230935	0.39766081871345027	MIRNA:hsa-miR-548l	MIRNA	hsa-miR-548l	14722	1720
0.018564391438083642	81	3711	38	0.010239827539746699	0.4691358024691358	MIRNA:hsa-miR-199b-3p	MIRNA	hsa-miR-199b-3p	14722	363
0.01972382707434924	162	3711	65	0.01751549447588251	0.4012345679012346	MIRNA:hsa-miR-199a-5p	MIRNA	hsa-miR-199a-5p	14722	362
0.02085077606433053	291	3711	105	0.028294260307194827	0.36082474226804123	MIRNA:hsa-miR-548ac	MIRNA	hsa-miR-548ac	14722	1661
0.023213133200490548	99	3711	44	0.011856642414443546	0.4444444444444444	MIRNA:hsa-miR-140-5p	MIRNA	hsa-miR-140-5p	14722	237
0.023382484630681388	249	3711	92	0.024791161412018325	0.36947791164658633	MIRNA:hsa-miR-100-5p	MIRNA	hsa-miR-100-5p	14722	24
0.023439963430656165	169	3711	67	0.018054432767448128	0.39644970414201186	MIRNA:hsa-miR-466	MIRNA	hsa-miR-466	14722	1222
0.02348664352826077	76	3711	36	0.009700889248181084	0.47368421052631576	MIRNA:hsa-miR-380-3p	MIRNA	hsa-miR-380-3p	14722	851
0.026982916377061524	503	3711	167	0.045001347345728915	0.3320079522862823	MIRNA:hsa-miR-3613-3p	MIRNA	hsa-miR-3613-3p	14722	714
0.027467423863918424	390	3711	134	0.036108865534896256	0.3435897435897436	MIRNA:hsa-let-7d-5p	MIRNA	hsa-let-7d-5p	14722	11
0.027950222549280302	224	3711	84	0.02263540824575586	0.375	MIRNA:hsa-miR-651-3p	MIRNA	hsa-miR-651-3p	14722	1990
0.028129226836884194	148	3711	60	0.016168148746968473	0.40540540540540543	MIRNA:hsa-miR-578	MIRNA	hsa-miR-578	14722	1838
0.029482020913859732	189	3711	73	0.019671247642144975	0.3862433862433862	MIRNA:hsa-miR-4524b-5p	MIRNA	hsa-miR-4524b-5p	14722	1156
0.029482020913859732	189	3711	73	0.019671247642144975	0.3862433862433862	MIRNA:hsa-miR-4524a-5p	MIRNA	hsa-miR-4524a-5p	14722	1154
0.029526399074565248	71	3711	34	0.009161950956615468	0.4788732394366197	MIRNA:hsa-miR-4760-3p	MIRNA	hsa-miR-4760-3p	14722	1386
0.029868994978676185	139	3711	57	0.015359741309620048	0.41007194244604317	MIRNA:hsa-miR-4477a	MIRNA	hsa-miR-4477a	14722	1086
0.030585820956084652	186	3711	72	0.019401778496362168	0.3870967741935484	MIRNA:hsa-miR-507	MIRNA	hsa-miR-507	14722	1535
0.030585820956084652	186	3711	72	0.019401778496362168	0.3870967741935484	MIRNA:hsa-miR-557	MIRNA	hsa-miR-557	14722	1753
0.03194989260586595	124	3711	52	0.01401239558070601	0.41935483870967744	MIRNA:hsa-miR-656-3p	MIRNA	hsa-miR-656-3p	14722	2016
0.03235795785594971	118	3711	50	0.013473457289140393	0.423728813559322	MIRNA:hsa-miR-126-5p	MIRNA	hsa-miR-126-5p	14722	123
0.03371787711710865	225	3711	84	0.02263540824575586	0.37333333333333335	MIRNA:hsa-miR-302f	MIRNA	hsa-miR-302f	14722	506
0.03674926720961887	83	3711	38	0.010239827539746699	0.4578313253012048	MIRNA:hsa-miR-379-3p	MIRNA	hsa-miR-379-3p	14722	849
0.03697798562067134	635	3711	204	0.0549717057396928	0.32125984251968503	MIRNA:hsa-let-7a-5p	MIRNA	hsa-let-7a-5p	14722	4
0.038262539591778916	389	3711	133	0.035839396389113445	0.34190231362467866	MIRNA:hsa-miR-450a-1-3p	MIRNA	hsa-miR-450a-1-3p	14722	1128
0.038911044969859344	137	3711	56	0.01509027216383724	0.40875912408759124	MIRNA:hsa-miR-580-3p	MIRNA	hsa-miR-580-3p	14722	1842
0.04108863769017225	95	3711	42	0.01131770412287793	0.4421052631578947	MIRNA:hsa-miR-548g-3p	MIRNA	hsa-miR-548g-3p	14722	1712
0.04201988962308286	210	3711	79	0.021288062516841823	0.3761904761904762	MIRNA:hsa-miR-5580-3p	MIRNA	hsa-miR-5580-3p	14722	1760
0.042727967046711876	259	3711	94	0.02533009970358394	0.36293436293436293	MIRNA:hsa-miR-29b-3p	MIRNA	hsa-miR-29b-3p	14722	489
0.04357281898041837	175	3711	68	0.018323901913230935	0.38857142857142857	MIRNA:hsa-miR-6083	MIRNA	hsa-miR-6083	14722	1895
0.045918864511244835	243	3711	89	0.0239827539746699	0.3662551440329218	MIRNA:hsa-miR-3681-3p	MIRNA	hsa-miR-3681-3p	14722	784
0.045918864511244835	243	3711	89	0.0239827539746699	0.3662551440329218	MIRNA:hsa-miR-526b-5p	MIRNA	hsa-miR-526b-5p	14722	1642
0.045918864511244835	243	3711	89	0.0239827539746699	0.3662551440329218	MIRNA:hsa-miR-216a-3p	MIRNA	hsa-miR-216a-3p	14722	419
0.04663765573600589	306	3711	108	0.02910266774454325	0.35294117647058826	MIRNA:hsa-miR-627-3p	MIRNA	hsa-miR-627-3p	14722	1938
0.04721998782241965	78	3711	36	0.009700889248181084	0.46153846153846156	MIRNA:hsa-miR-3129-5p	MIRNA	hsa-miR-3129-5p	14722	547
0.04954390200410475	250	3711	91	0.024521692266235517	0.364	MIRNA:hsa-miR-646	MIRNA	hsa-miR-646	14722	1963
6.042165595556619e-11	112	2300	60	0.02608695652173913	0.5357142857142857	REAC:R-HSA-156827	REAC	L13a-mediated translational silencing of Ceruloplasmin expression	10594	1118
1.018758425767893e-10	113	2300	60	0.02608695652173913	0.5309734513274337	REAC:R-HSA-72706	REAC	GTP hydrolysis and joining of the 60S ribosomal subunit	10594	875
1.0421269884226689e-10	94	2300	53	0.023043478260869565	0.5638297872340425	REAC:R-HSA-156842	REAC	Eukaryotic Translation Elongation	10594	741
2.0539396965169697e-10	120	2300	62	0.026956521739130435	0.5166666666666667	REAC:R-HSA-72737	REAC	Cap-dependent Translation Initiation	10594	273
2.0539396965169697e-10	120	2300	62	0.026956521739130435	0.5166666666666667	REAC:R-HSA-72613	REAC	Eukaryotic Translation Initiation	10594	742
4.455243487142883e-10	102	2300	55	0.02391304347826087	0.5392156862745098	REAC:R-HSA-72689	REAC	Formation of a pool of free 40S subunits	10594	813
4.882875663994222e-10	94	2300	52	0.022608695652173914	0.5531914893617021	REAC:R-HSA-2408557	REAC	Selenocysteine synthesis	10594	1852
5.764526165551978e-10	626	2300	210	0.09130434782608696	0.3354632587859425	REAC:R-HSA-199991	REAC	Membrane Trafficking	10594	1203
7.478785709766876e-10	117	2300	60	0.02608695652173913	0.5128205128205128	REAC:R-HSA-2408522	REAC	Selenoamino acid metabolism	10594	1851
1.0724859130836787e-9	90	2300	50	0.021739130434782608	0.5555555555555556	REAC:R-HSA-156902	REAC	Peptide chain elongation	10594	1480
4.854996214352113e-9	90	2300	49	0.021304347826086957	0.5444444444444444	REAC:R-HSA-192823	REAC	Viral mRNA Translation	10594	2244
2.402861503617344e-8	113	2300	56	0.02434782608695652	0.49557522123893805	REAC:R-HSA-1799339	REAC	SRP-dependent cotranslational protein targeting to membrane	10594	1825
2.6021428039283217e-8	96	2300	50	0.021739130434782608	0.5208333333333334	REAC:R-HSA-975956	REAC	Nonsense Mediated Decay (NMD) independent of the Exon Junction Complex (EJC)	10594	1377
3.8934587489068196e-8	94	2300	49	0.021304347826086957	0.5212765957446809	REAC:R-HSA-72764	REAC	Eukaryotic Translation Termination	10594	743
3.1631828145604527e-6	116	2300	53	0.023043478260869565	0.45689655172413796	REAC:R-HSA-975957	REAC	Nonsense Mediated Decay (NMD) enhanced by the Exon Junction Complex (EJC)	10594	1376
3.1631828145604527e-6	116	2300	53	0.023043478260869565	0.45689655172413796	REAC:R-HSA-927802	REAC	Nonsense-Mediated Decay (NMD)	10594	1378
4.1626434944337675e-6	549	2300	175	0.07608695652173914	0.31876138433515483	REAC:R-HSA-422475	REAC	Axon guidance	10594	173
9.413049151865398e-6	30	2300	21	0.009130434782608696	0.7	REAC:R-HSA-3000157	REAC	Laminin interactions	10594	1126
1.2773957461124378e-5	720	2300	217	0.09434782608695652	0.3013888888888889	REAC:R-HSA-5653656	REAC	Vesicle-mediated transport	10594	2240
3.502310734062426e-5	152	2300	62	0.026956521739130435	0.40789473684210525	REAC:R-HSA-168254	REAC	Influenza Infection	10594	1016
4.122746717832984e-5	133	2300	56	0.02434782608695652	0.42105263157894735	REAC:R-HSA-168273	REAC	Influenza Viral RNA Transcription and Replication	10594	1018
4.795619924621184e-5	292	2300	102	0.04434782608695652	0.3493150684931507	REAC:R-HSA-72766	REAC	Translation	10594	2169
8.417565993464807e-5	455	2300	145	0.06304347826086956	0.31868131868131866	REAC:R-HSA-9006934	REAC	Signaling by Receptor Tyrosine Kinases	10594	1931
1.8413153318816701e-4	831	2300	239	0.10391304347826087	0.28760529482551145	REAC:R-HSA-1280215	REAC	Cytokine Signaling in Immune system	10594	379
2.205549284521916e-4	142	2300	57	0.024782608695652172	0.4014084507042254	REAC:R-HSA-168255	REAC	Influenza Life Cycle	10594	1017
5.590376610985036e-4	23	2300	16	0.006956521739130435	0.6956521739130435	REAC:R-HSA-373753	REAC	Nephrin family interactions	10594	1355
8.618404625098629e-4	127	2300	51	0.02217391304347826	0.4015748031496063	REAC:R-HSA-1500931	REAC	Cell-Cell communication	10594	295
8.647243773091619e-4	58	2300	29	0.012608695652173913	0.5	REAC:R-HSA-3000171	REAC	Non-integrin membrane-ECM interactions	10594	1373
9.107207319133472e-4	44	2300	24	0.010434782608695653	0.5454545454545454	REAC:R-HSA-2173793	REAC	Transcriptional activity of SMAD2/SMAD3:SMAD4 heterotrimer	10594	2158
0.0011260585130951424	89	2300	39	0.016956521739130436	0.43820224719101125	REAC:R-HSA-8876198	REAC	RAB GEFs exchange GTP for GDP on RABs	10594	1584
0.0016014046114316382	2015	2300	514	0.2234782608695652	0.25508684863523573	REAC:R-HSA-392499	REAC	Metabolism of proteins	10594	1224
0.002830266012349023	76	2300	34	0.014782608695652174	0.4473684210526316	REAC:R-HSA-6806834	REAC	Signaling by MET	10594	1907
0.0030522744065374636	2147	2300	542	0.23565217391304347	0.25244527247321846	REAC:R-HSA-168256	REAC	Immune System	10594	1007
0.003609512918914206	217	2300	75	0.03260869565217391	0.3456221198156682	REAC:R-HSA-376176	REAC	Signaling by ROBO receptors	10594	1930
0.004865354979265175	110	2300	44	0.019130434782608695	0.4	REAC:R-HSA-6785807	REAC	Interleukin-4 and Interleukin-13 signaling	10594	1083
0.006222198067217728	121	2300	47	0.02043478260869565	0.3884297520661157	REAC:R-HSA-9007101	REAC	Rab regulation of trafficking	10594	1664
0.007016884293945035	60	2300	28	0.01217391304347826	0.4666666666666667	REAC:R-HSA-72662	REAC	Activation of the mRNA upon binding of the cap-binding complex and eIFs, and subsequent binding to 43S	10594	96
0.01004758305027198	46	2300	23	0.01	0.5	REAC:R-HSA-1227986	REAC	Signaling by ERBB2	10594	1879
0.010121055525711749	32	2300	18	0.00782608695652174	0.5625	REAC:R-HSA-381042	REAC	PERK regulates gene expression	10594	1426
0.012116303950009016	100	2300	40	0.017391304347826087	0.4	REAC:R-HSA-9006936	REAC	Signaling by TGF-beta family members	10594	1937
0.013049091244293308	71	2300	31	0.013478260869565217	0.43661971830985913	REAC:R-HSA-170834	REAC	Signaling by TGF-beta Receptor Complex	10594	1935
0.013242357586602619	38	2300	20	0.008695652173913044	0.5263157894736842	REAC:R-HSA-1433557	REAC	Signaling by SCF-KIT	10594	1934
0.015399813857484375	59	2300	27	0.011739130434782608	0.4576271186440678	REAC:R-HSA-72649	REAC	Translation initiation complex formation	10594	2170
0.015399813857484375	59	2300	27	0.011739130434782608	0.4576271186440678	REAC:R-HSA-72702	REAC	Ribosomal scanning and start codon recognition	10594	1790
0.020939983776185975	92	2300	37	0.01608695652173913	0.40217391304347827	REAC:R-HSA-1632852	REAC	Macroautophagy	10594	1196
0.02248481000298431	459	2300	135	0.058695652173913045	0.29411764705882354	REAC:R-HSA-449147	REAC	Signaling by Interleukins	10594	1904
0.022902290155839344	116	2300	44	0.019130434782608695	0.3793103448275862	REAC:R-HSA-9612973	REAC	Autophagy	10594	172
0.02594486378342834	23	2300	14	0.00608695652173913	0.6086956521739131	REAC:R-HSA-2173795	REAC	Downregulation of SMAD2/3:SMAD4 transcriptional activity	10594	675
0.02691128574330567	103	2300	40	0.017391304347826087	0.3883495145631068	REAC:R-HSA-194138	REAC	Signaling by VEGF	10594	1939
0.027009764738269874	370	2300	112	0.04869565217391304	0.3027027027027027	REAC:R-HSA-5663205	REAC	Infectious disease	10594	1014
0.03532926233544265	52	2300	24	0.010434782608695653	0.46153846153846156	REAC:R-HSA-72695	REAC	Formation of the ternary complex, and subsequently, the 43S complex	10594	824
0.03590788959267661	49	2300	23	0.01	0.46938775510204084	REAC:R-HSA-6811440	REAC	Retrograde transport at the Trans-Golgi-Network	10594	1781
0.0449641004099245	140	2300	50	0.021739130434782608	0.35714285714285715	REAC:R-HSA-73887	REAC	Death Receptor Signalling	10594	407
0.045472688966612565	32	2300	17	0.007391304347826087	0.53125	REAC:R-HSA-2173796	REAC	SMAD2/SMAD3:SMAD4 heterotrimer regulates transcription	10594	1822
0.049843410489393156	24	2300	14	0.00608695652173913	0.5833333333333334	REAC:R-HSA-379716	REAC	Cytosolic tRNA aminoacylation	10594	383
4.0163840403780386e-94	10462	4057	2718	0.6699531673650481	0.2597973618810935	TF:M00695	TF	Factor: ETF; motif: GVGGMGG	19945	3101
4.0163840403780386e-94	10462	4057	2718	0.6699531673650481	0.2597973618810935	TF:M00695_0	TF	Factor: ETF; motif: GVGGMGG; match class: 0	19945	3102
1.296989571851914e-89	14196	4057	3393	0.8363322652206063	0.23901098901098902	TF:M00716_1	TF	Factor: ZF5; motif: GSGCGCGR; match class: 1	19945	13174
2.0451730977743665e-89	14972	4057	3523	0.868375647029825	0.23530590435479562	TF:M10438_1	TF	Factor: ZF5; motif: GGSGCGCGS; match class: 1	19945	13180
1.96348096589237e-87	13243	4057	3220	0.7936899186591078	0.243147323114098	TF:M00803	TF	Factor: E2F; motif: GGCGSG	19945	2213
1.96348096589237e-87	13243	4057	3220	0.7936899186591078	0.243147323114098	TF:M00803_0	TF	Factor: E2F; motif: GGCGSG; match class: 0	19945	2214
1.1438581132416317e-80	13352	4057	3220	0.7936899186591078	0.24116237267825044	TF:M11531_0	TF	Factor: E2F-2; motif: GCGCGCGCGYW; match class: 0	19945	2109
1.1438581132416317e-80	13352	4057	3220	0.7936899186591078	0.24116237267825044	TF:M11531	TF	Factor: E2F-2; motif: GCGCGCGCGYW	19945	2108
7.766636007982562e-79	15121	4057	3521	0.8678826719250677	0.23285496990939752	TF:M08526_1	TF	Factor: E2F-3:HES-7; motif: NNNSGCGCSNNNNNCRCGYGNN; match class: 1	19945	2125
6.3636983674873655e-78	14006	4057	3328	0.8203105743159971	0.2376124518063687	TF:M09894_1	TF	Factor: E2F-4; motif: SNGGGCGGGAANN; match class: 1	19945	2164
7.245188125066026e-77	7027	4057	1953	0.4813901897954153	0.2779279920307386	TF:M00695_1	TF	Factor: ETF; motif: GVGGMGG; match class: 1	19945	3103
3.313363447994894e-74	12406	4057	3027	0.746117821050037	0.24399484120586812	TF:M11531_1	TF	Factor: E2F-2; motif: GCGCGCGCGYW; match class: 1	19945	2110
5.0628365814356966e-73	13231	4057	3175	0.7825979788020705	0.23996674476607965	TF:M02089	TF	Factor: E2F-3; motif: GGCGGGN	19945	2141
5.0628365814356966e-73	13231	4057	3175	0.7825979788020705	0.23996674476607965	TF:M02089_0	TF	Factor: E2F-3; motif: GGCGGGN; match class: 0	19945	2142
9.066008595279552e-71	14544	4057	3401	0.8383041656396352	0.23384213421342134	TF:M08205_0	TF	Factor: E2F-1:Elk-1; motif: SGCGCSNNAMCGGAAGT; match class: 0	19945	2046
9.066008595279552e-71	14544	4057	3401	0.8383041656396352	0.23384213421342134	TF:M08205	TF	Factor: E2F-1:Elk-1; motif: SGCGCSNNAMCGGAAGT	19945	2045
9.899688306633135e-71	14562	4057	3404	0.839043628296771	0.23375909902485922	TF:M11529_1	TF	Factor: E2F-2; motif: GCGCGCGCNCS; match class: 1	19945	2104
1.588714111551063e-70	10249	4057	2599	0.640621148631994	0.2535857156795785	TF:M00803_1	TF	Factor: E2F; motif: GGCGSG; match class: 1	19945	2215
3.3265879220540744e-70	10295	4057	2607	0.6425930490510229	0.2532297231665857	TF:M04869_1	TF	Factor: Egr-1; motif: GCGCATGCG; match class: 1	19945	2299
2.092736265144501e-65	16223	4057	3666	0.9036233670199655	0.22597546692966775	TF:M00716	TF	Factor: ZF5; motif: GSGCGCGR	19945	13172
2.092736265144501e-65	16223	4057	3666	0.9036233670199655	0.22597546692966775	TF:M00716_0	TF	Factor: ZF5; motif: GSGCGCGR; match class: 0	19945	13173
5.591996710048701e-64	12482	4057	3007	0.7411880700024649	0.24090690594456016	TF:M00333_1	TF	Factor: ZF5; motif: NRNGNGCGCGCWN; match class: 1	19945	13189
2.936194724335361e-63	15404	4057	3526	0.8691151096869608	0.22890158400415475	TF:M08525_1	TF	Factor: E2F-1:HES-7; motif: GGCRCGTGSYNNWNGGCGCSM; match class: 1	19945	2053
5.187244795803751e-63	11304	4057	2779	0.684988908060143	0.24584217975937722	TF:M04869_0	TF	Factor: Egr-1; motif: GCGCATGCG; match class: 0	19945	2298
5.187244795803751e-63	11304	4057	2779	0.684988908060143	0.24584217975937722	TF:M04869	TF	Factor: Egr-1; motif: GCGCATGCG	19945	2297
5.213135049965215e-62	16365	4057	3680	0.907074192753266	0.22487014970974642	TF:M10438_0	TF	Factor: ZF5; motif: GGSGCGCGS; match class: 0	19945	13179
5.213135049965215e-62	16365	4057	3680	0.907074192753266	0.22487014970974642	TF:M10438	TF	Factor: ZF5; motif: GGSGCGCGS	19945	13178
7.054443807529072e-62	10478	4057	2613	0.6440719743652945	0.24937965260545905	TF:M08205_1	TF	Factor: E2F-1:Elk-1; motif: SGCGCSNNAMCGGAAGT; match class: 1	19945	2047
3.2843094206548074e-60	15185	4057	3480	0.857776682277545	0.2291735265064208	TF:M00333	TF	Factor: ZF5; motif: NRNGNGCGCGCWN	19945	13187
3.2843094206548074e-60	15185	4057	3480	0.857776682277545	0.2291735265064208	TF:M00333_0	TF	Factor: ZF5; motif: NRNGNGCGCGCWN; match class: 0	19945	13188
4.8380756602480466e-60	13278	4057	3141	0.7742174020211979	0.23655671034794395	TF:M11603_1	TF	Factor: TCF-1; motif: ACATCGRGRCGCTGW; match class: 1	19945	12055
5.102114568702853e-60	15995	4057	3615	0.8910525018486567	0.22600812753985622	TF:M11018_1	TF	Factor: IRX-1; motif: NACRYNNNNNNNNRYGNN; match class: 1	19945	6289
6.163234446292878e-60	15378	4057	3512	0.8656642839536604	0.22837820262712966	TF:M04826_1	TF	Factor: p300; motif: ACNTCCG; match class: 1	19945	2776
4.3289758629188245e-59	16331	4057	3667	0.9038698545723441	0.22454228155042558	TF:M09894	TF	Factor: E2F-4; motif: SNGGGCGGGAANN	19945	2162
4.3289758629188245e-59	16331	4057	3667	0.9038698545723441	0.22454228155042558	TF:M09894_0	TF	Factor: E2F-4; motif: SNGGGCGGGAANN; match class: 0	19945	2163
7.407143393862371e-56	9384	4057	2370	0.5841754991372936	0.25255754475703324	TF:M02089_1	TF	Factor: E2F-3; motif: GGCGGGN; match class: 1	19945	2143
3.46851877625463e-55	10311	4057	2554	0.6295292087749569	0.24769663466201144	TF:M00931	TF	Factor: Sp1; motif: GGGGCGGGGC	19945	11261
3.46851877625463e-55	10311	4057	2554	0.6295292087749569	0.24769663466201144	TF:M00931_0	TF	Factor: Sp1; motif: GGGGCGGGGC; match class: 0	19945	11262
2.1844781561564333e-54	14948	4057	3421	0.8432339166872073	0.22886004816697886	TF:M11601_0	TF	Factor: TCF-1; motif: ACATCGRGRCGCTGW; match class: 0	19945	12048
2.1844781561564333e-54	14948	4057	3421	0.8432339166872073	0.22886004816697886	TF:M11601	TF	Factor: TCF-1; motif: ACATCGRGRCGCTGW	19945	12047
2.7871315757086936e-54	10682	4057	2624	0.6467833374414592	0.2456468826062535	TF:M07395_0	TF	Factor: Sp1; motif: NGGGGCGGGGN; match class: 0	19945	11250
2.7871315757086936e-54	10682	4057	2624	0.6467833374414592	0.2456468826062535	TF:M07395	TF	Factor: Sp1; motif: NGGGGCGGGGN	19945	11249
3.685283553360888e-54	10548	4057	2597	0.6401281735272368	0.2462078119074706	TF:M10072_0	TF	Factor: sp4; motif: NNGNARGRGGCGGRGCNNRR; match class: 0	19945	11316
3.685283553360888e-54	10548	4057	2597	0.6401281735272368	0.2462078119074706	TF:M10072	TF	Factor: sp4; motif: NNGNARGRGGCGGRGCNNRR	19945	11315
3.944855607397704e-53	10458	4057	2575	0.6347054473749075	0.2462229871868426	TF:M00932_0	TF	Factor: Sp1; motif: NNGGGGCGGGGNN; match class: 0	19945	11256
3.944855607397704e-53	10458	4057	2575	0.6347054473749075	0.2462229871868426	TF:M00932	TF	Factor: Sp1; motif: NNGGGGCGGGGNN	19945	11255
1.5887937476473336e-52	14176	4057	3278	0.8079861966970668	0.23123589164785552	TF:M09636_1	TF	Factor: MAZ; motif: GGGMGGGGSSGGGGGGGGGGGG; match class: 1	19945	7171
9.306873379578983e-51	8503	4057	2168	0.5343850135568153	0.2549688345289898	TF:M01199	TF	Factor: RNF96; motif: BCCCGCRGCC	19945	10445
9.306873379578983e-51	8503	4057	2168	0.5343850135568153	0.2549688345289898	TF:M01199_0	TF	Factor: RNF96; motif: BCCCGCRGCC; match class: 0	19945	10446
1.0758526950491795e-50	9784	4057	2430	0.5989647522800099	0.24836467702371218	TF:M02036_0	TF	Factor: WT1; motif: CGCCCCCNCN; match class: 0	19945	12864
1.0758526950491795e-50	9784	4057	2430	0.5989647522800099	0.24836467702371218	TF:M02036	TF	Factor: WT1; motif: CGCCCCCNCN	19945	12863
1.1852924308987968e-50	10268	4057	2527	0.6228740448607345	0.24610440202571093	TF:M00196_0	TF	Factor: Sp1; motif: NGGGGGCGGGGYN; match class: 0	19945	11259
1.1852924308987968e-50	10268	4057	2527	0.6228740448607345	0.24610440202571093	TF:M00196	TF	Factor: Sp1; motif: NGGGGGCGGGGYN	19945	11258
1.4527776828657565e-50	14713	4057	3367	0.8299235888587626	0.22884523890437028	TF:M07206	TF	Factor: E2F-1; motif: NGGGCGGGARV	19945	2060
1.4527776828657565e-50	14713	4057	3367	0.8299235888587626	0.22884523890437028	TF:M07206_0	TF	Factor: E2F-1; motif: NGGGCGGGARV; match class: 0	19945	2061
3.3385982184094515e-50	11137	4057	2697	0.6647769287650973	0.24216575379366076	TF:M11601_1	TF	Factor: TCF-1; motif: ACATCGRGRCGCTGW; match class: 1	19945	12049
3.3504388173229386e-50	17026	4057	3754	0.9253142716292827	0.2204863150475743	TF:M08526	TF	Factor: E2F-3:HES-7; motif: NNNSGCGCSNNNNNCRCGYGNN	19945	2123
3.3504388173229386e-50	17026	4057	3754	0.9253142716292827	0.2204863150475743	TF:M08526_0	TF	Factor: E2F-3:HES-7; motif: NNNSGCGCSNNNNNCRCGYGNN; match class: 0	19945	2124
1.106506819886543e-49	13297	4057	3107	0.7658368252403254	0.23366172820937053	TF:M01240_1	TF	Factor: BEN; motif: CAGCGRNV; match class: 1	19945	721
1.9247558037124023e-49	14701	4057	3361	0.828444663544491	0.2286239031358411	TF:M11530	TF	Factor: E2F-2; motif: NWTTTGGCGCCAWWNN	19945	2105
1.9247558037124023e-49	14701	4057	3361	0.828444663544491	0.2286239031358411	TF:M11530_0	TF	Factor: E2F-2; motif: NWTTTGGCGCCAWWNN; match class: 0	19945	2106
2.7879480506696212e-49	13652	4057	3171	0.7816120285925561	0.23227365953706416	TF:M09892_0	TF	Factor: E2F-1; motif: NNNNGGCGGGAARN; match class: 0	19945	2064
2.7879480506696212e-49	13652	4057	3171	0.7816120285925561	0.23227365953706416	TF:M09892	TF	Factor: E2F-1; motif: NNNNGGCGGGAARN	19945	2063
8.252152601137359e-47	10909	4057	2638	0.6502341631747597	0.24181868182234853	TF:M07206_1	TF	Factor: E2F-1; motif: NGGGCGGGARV; match class: 1	19945	2062
1.4483853740032994e-46	15639	4057	3515	0.8664037466107961	0.22475861627981328	TF:M11882	TF	Factor: pax-6; motif: NYACGCNYSANYGMNCN	19945	9188
1.4483853740032994e-46	15639	4057	3515	0.8664037466107961	0.22475861627981328	TF:M11882_0	TF	Factor: pax-6; motif: NYACGCNYSANYGMNCN; match class: 0	19945	9189
4.71120611329375e-46	11492	4057	2749	0.6775942814887849	0.23920988513748695	TF:M11882_1	TF	Factor: pax-6; motif: NYACGCNYSANYGMNCN; match class: 1	19945	9190
4.758108857845164e-46	13432	4057	3118	0.76854818831649	0.23213222156045266	TF:M04515	TF	Factor: E2F-1; motif: WWTGGCGCCAAA	19945	2054
4.758108857845164e-46	13432	4057	3118	0.76854818831649	0.23213222156045266	TF:M04515_0	TF	Factor: E2F-1; motif: WWTGGCGCCAAA; match class: 0	19945	2055
1.108832527543507e-45	12377	4057	2918	0.719250677840769	0.235759877191565	TF:M12351_0	TF	Factor: TIEG1; motif: NCCCNSNCCCCGCCCCC; match class: 0	19945	12573
1.108832527543507e-45	12377	4057	2918	0.719250677840769	0.235759877191565	TF:M12351	TF	Factor: TIEG1; motif: NCCCNSNCCCCGCCCCC	19945	12572
1.1819093736891173e-45	10035	4057	2459	0.6061128912989894	0.24504235176880917	TF:M09723	TF	Factor: BTEB1; motif: GGGGGCGGGGCNGSGGGNGS	19945	875
1.1819093736891173e-45	10035	4057	2459	0.6061128912989894	0.24504235176880917	TF:M09723_0	TF	Factor: BTEB1; motif: GGGGGCGGGGCNGSGGGNGS; match class: 0	19945	876
1.473856239859118e-45	16399	4057	3640	0.8972146906581218	0.22196475394841148	TF:M11529	TF	Factor: E2F-2; motif: GCGCGCGCNCS	19945	2102
1.473856239859118e-45	16399	4057	3640	0.8972146906581218	0.22196475394841148	TF:M11529_0	TF	Factor: E2F-2; motif: GCGCGCGCNCS; match class: 0	19945	2103
2.1536950134798006e-45	13108	4057	3055	0.7530194725166379	0.2330637778455905	TF:M07380	TF	Factor: E2F-4; motif: NTTTCSCGCC	19945	2168
2.1536950134798006e-45	13108	4057	3055	0.7530194725166379	0.2330637778455905	TF:M07380_0	TF	Factor: E2F-4; motif: NTTTCSCGCC; match class: 0	19945	2169
3.0060682036061513e-45	17071	4057	3748	0.9238353463150111	0.21955362896139652	TF:M11018	TF	Factor: IRX-1; motif: NACRYNNNNNNNNRYGNN	19945	6287
3.0060682036061513e-45	17071	4057	3748	0.9238353463150111	0.21955362896139652	TF:M11018_0	TF	Factor: IRX-1; motif: NACRYNNNNNNNNRYGNN; match class: 0	19945	6288
4.847394177018506e-45	10388	4057	2527	0.6228740448607345	0.24326145552560646	TF:M00986_1	TF	Factor: Churchill; motif: CGGGNN; match class: 1	19945	1192
7.001526658328433e-45	14280	4057	3269	0.8057678087256593	0.22892156862745097	TF:M00986	TF	Factor: Churchill; motif: CGGGNN	19945	1190
7.001526658328433e-45	14280	4057	3269	0.8057678087256593	0.22892156862745097	TF:M00986_0	TF	Factor: Churchill; motif: CGGGNN; match class: 0	19945	1191
1.5124285732598433e-44	8531	4057	2147	0.5292087749568647	0.2516703786191537	TF:M10071	TF	Factor: Sp1; motif: NGGGGGCGGGGCCNGGGGGGGG	19945	11234
1.5124285732598433e-44	8531	4057	2147	0.5292087749568647	0.2516703786191537	TF:M10071_0	TF	Factor: Sp1; motif: NGGGGGCGGGGCCNGGGGGGGG; match class: 0	19945	11235
3.3516184474420084e-44	12242	4057	2886	0.7113630761646537	0.2357457931710505	TF:M04515_1	TF	Factor: E2F-1; motif: WWTGGCGCCAAA; match class: 1	19945	2056
9.040012610705311e-44	10306	4057	2505	0.6174513187084052	0.2430622938094314	TF:M01104	TF	Factor: MOVO-B; motif: GNGGGGG	19945	7505
9.040012610705311e-44	10306	4057	2505	0.6174513187084052	0.2430622938094314	TF:M01104_0	TF	Factor: MOVO-B; motif: GNGGGGG; match class: 0	19945	7506
9.618835863442863e-44	10774	4057	2598	0.6403746610796155	0.24113606831260442	TF:M07250_0	TF	Factor: E2F-1; motif: NNNSSCGCSAANN; match class: 0	19945	2079
9.618835863442863e-44	10774	4057	2598	0.6403746610796155	0.24113606831260442	TF:M07250	TF	Factor: E2F-1; motif: NNNSSCGCSAANN	19945	2078
1.7726635587784888e-43	11662	4057	2771	0.6830170076411142	0.23760932944606414	TF:M09826	TF	Factor: BTEB3; motif: CCNNSCCNSCCCCKCCCCC	19945	896
1.7726635587784888e-43	11662	4057	2771	0.6830170076411142	0.23760932944606414	TF:M09826_0	TF	Factor: BTEB3; motif: CCNNSCCNSCCCCKCCCCC; match class: 0	19945	897
5.770717559518651e-43	8315	4057	2095	0.5163914222331772	0.25195429945880937	TF:M03893_0	TF	Factor: WT1; motif: GNGGGGGCGGGG; match class: 0	19945	12867
5.770717559518651e-43	8315	4057	2095	0.5163914222331772	0.25195429945880937	TF:M03893	TF	Factor: WT1; motif: GNGGGGGCGGGG	19945	12866
3.025172532854817e-42	7848	4057	1994	0.4914961794429381	0.25407747196738023	TF:M00982	TF	Factor: KROX; motif: CCCGCCCCCRCCCC	19945	6623
3.025172532854817e-42	7848	4057	1994	0.4914961794429381	0.25407747196738023	TF:M00982_0	TF	Factor: KROX; motif: CCCGCCCCCRCCCC; match class: 0	19945	6624
4.192628615247894e-42	13544	4057	3123	0.769780626078383	0.23058180744240991	TF:M11530_1	TF	Factor: E2F-2; motif: NWTTTGGCGCCAWWNN; match class: 1	19945	2107
7.546838701313066e-41	16373	4057	3621	0.8925314271629283	0.2211567825077872	TF:M09636_0	TF	Factor: MAZ; motif: GGGMGGGGSSGGGGGGGGGGGG; match class: 0	19945	7170
7.546838701313066e-41	16373	4057	3621	0.8925314271629283	0.2211567825077872	TF:M09636	TF	Factor: MAZ; motif: GGGMGGGGSSGGGGGGGGGGGG	19945	7169
1.5580345603509588e-40	8436	4057	2109	0.5198422479664777	0.25	TF:M03807	TF	Factor: SP2; motif: GNNGGGGGCGGGGSN	19945	11294
1.5580345603509588e-40	8436	4057	2109	0.5198422479664777	0.25	TF:M03807_0	TF	Factor: SP2; motif: GNNGGGGGCGGGGSN; match class: 0	19945	11295
1.7263885511796371e-40	7815	4057	1979	0.48779886615725904	0.25323096609085094	TF:M07354_0	TF	Factor: Egr-1; motif: GCGGGGGCGG; match class: 0	19945	2325
1.7263885511796371e-40	7815	4057	1979	0.48779886615725904	0.25323096609085094	TF:M07354	TF	Factor: Egr-1; motif: GCGGGGGCGG	19945	2324
1.4729811877075137e-39	9736	4057	2371	0.5844219866896722	0.2435291700903862	TF:M00933	TF	Factor: Sp1; motif: CCCCGCCCCN	19945	11246
1.4729811877075137e-39	9736	4057	2371	0.5844219866896722	0.2435291700903862	TF:M00933_0	TF	Factor: Sp1; motif: CCCCGCCCCN; match class: 0	19945	11247
1.964560433359344e-39	12869	4057	2985	0.7357653438501356	0.23195275468179347	TF:M04823	TF	Factor: E2F-4; motif: NNTTCCCGCCNN	19945	2156
1.964560433359344e-39	12869	4057	2985	0.7357653438501356	0.23195275468179347	TF:M04823_0	TF	Factor: E2F-4; motif: NNTTCCCGCCNN; match class: 0	19945	2157
3.935241781280284e-39	8213	4057	2056	0.5067784076904116	0.2503348350176549	TF:M12351_1	TF	Factor: TIEG1; motif: NCCCNSNCCCCGCCCCC; match class: 1	19945	12574
5.485267361440215e-39	6252	4057	1638	0.4037466107961548	0.2619961612284069	TF:M10072_1	TF	Factor: sp4; motif: NNGNARGRGGCGGRGCNNRR; match class: 1	19945	11317
4.436892361405622e-38	6832	4057	1759	0.433571604633966	0.2574648711943794	TF:M01219	TF	Factor: SP1:SP3; motif: CCSCCCCCYCC	19945	11210
4.436892361405622e-38	6832	4057	1759	0.433571604633966	0.2574648711943794	TF:M01219_0	TF	Factor: SP1:SP3; motif: CCSCCCCCYCC; match class: 0	19945	11211
5.034766348947236e-38	7756	4057	1955	0.4818831649001725	0.25206291903042805	TF:M09970	TF	Factor: KLF3; motif: NNNNNNGGGCGGGGCNNGN	19945	6566
5.034766348947236e-38	7756	4057	1955	0.4818831649001725	0.25206291903042805	TF:M09970_0	TF	Factor: KLF3; motif: NNNNNNGGGCGGGGCNNGN; match class: 0	19945	6567
2.3565569441829767e-36	9227	4057	2252	0.5550899679566181	0.24406632708355913	TF:M09892_1	TF	Factor: E2F-1; motif: NNNNGGCGGGAARN; match class: 1	19945	2065
3.6091004994300215e-36	16512	4057	3629	0.8945033275819572	0.21977955426356588	TF:M11603_0	TF	Factor: TCF-1; motif: ACATCGRGRCGCTGW; match class: 0	19945	12054
3.6091004994300215e-36	16512	4057	3629	0.8945033275819572	0.21977955426356588	TF:M11603	TF	Factor: TCF-1; motif: ACATCGRGRCGCTGW	19945	12053
4.976998490899292e-36	7664	4057	1926	0.474735025881193	0.2513048016701461	TF:M09826_1	TF	Factor: BTEB3; motif: CCNNSCCNSCCCCKCCCCC; match class: 1	19945	898
7.08950769843022e-36	14247	4057	3227	0.7954153315257579	0.22650382536674388	TF:M04710	TF	Factor: CHD2; motif: TCTCGCGAG	19945	1193
7.08950769843022e-36	14247	4057	3227	0.7954153315257579	0.22650382536674388	TF:M04710_0	TF	Factor: CHD2; motif: TCTCGCGAG; match class: 0	19945	1194
8.59989314770376e-36	15621	4057	3474	0.8562977569632734	0.22239293259074322	TF:M08207_1	TF	Factor: E2F-3:TBR2; motif: ANGTGYKANGGCGCSTTNNCRNNT; match class: 1	19945	2116
1.1501028692423e-35	7516	4057	1893	0.46660093665269903	0.2518626929217669	TF:M08878	TF	Factor: EGR; motif: CGCCCCCGCNN	19945	2384
1.1501028692423e-35	7516	4057	1893	0.46660093665269903	0.2518626929217669	TF:M08878_0	TF	Factor: EGR; motif: CGCCCCCGCNN; match class: 0	19945	2385
4.062492586659146e-35	12829	4057	2958	0.7291101799359132	0.23057136175851586	TF:M08441_1	TF	Factor: AP-2gamma:Elk-1; motif: NGCCKNRGGSGRCGGAAGTG; match class: 1	19945	12304
4.094042408601921e-35	6758	4057	1729	0.42617697806260785	0.25584492453388574	TF:M01873_0	TF	Factor: Egr-1; motif: GCGGGGGCGG; match class: 0	19945	2328
4.094042408601921e-35	6758	4057	1729	0.42617697806260785	0.25584492453388574	TF:M01873	TF	Factor: Egr-1; motif: GCGGGGGCGG	19945	2327
5.188036869885612e-35	13706	4057	3123	0.769780626078383	0.22785641324967168	TF:M07039_1	TF	Factor: ETF; motif: CCCCGCCCCYN; match class: 1	19945	3106
5.746188060851924e-35	10935	4057	2589	0.638156273108208	0.23676268861454047	TF:M02070_0	TF	Factor: TEL1; motif: CNCGGAANNN; match class: 0	19945	12249
5.746188060851924e-35	10935	4057	2589	0.638156273108208	0.23676268861454047	TF:M02070	TF	Factor: TEL1; motif: CNCGGAANNN	19945	12248
7.500645269768081e-35	10656	4057	2533	0.6243529701750061	0.23770645645645647	TF:M00189	TF	Factor: AP-2; motif: MKCCCSCNGGCG	19945	227
7.500645269768081e-35	10656	4057	2533	0.6243529701750061	0.23770645645645647	TF:M00189_0	TF	Factor: AP-2; motif: MKCCCSCNGGCG; match class: 0	19945	228
4.718382834514663e-34	17247	4057	3744	0.9228493961054967	0.21708123151852496	TF:M08525_0	TF	Factor: E2F-1:HES-7; motif: GGCRCGTGSYNNWNGGCGCSM; match class: 0	19945	2052
4.718382834514663e-34	17247	4057	3744	0.9228493961054967	0.21708123151852496	TF:M08525	TF	Factor: E2F-1:HES-7; motif: GGCRCGTGSYNNWNGGCGCSM	19945	2051
5.854971687369734e-34	14032	4057	3179	0.7835839290115849	0.22655359179019385	TF:M08487	TF	Factor: GCMa:Erg; motif: ATGCGGGCGGAARKG	19945	4355
5.854971687369734e-34	14032	4057	3179	0.7835839290115849	0.22655359179019385	TF:M08487_0	TF	Factor: GCMa:Erg; motif: ATGCGGGCGGAARKG; match class: 0	19945	4356
6.244187709833981e-34	6131	4057	1588	0.3914222331772246	0.2590115804925787	TF:M03896	TF	Factor: EGR1; motif: NACGCCCACGCANW	19945	2291
6.244187709833981e-34	6131	4057	1588	0.3914222331772246	0.2590115804925787	TF:M03896_0	TF	Factor: EGR1; motif: NACGCCCACGCANW; match class: 0	19945	2292
2.654904768361037e-33	7719	4057	1924	0.4742420507764358	0.24925508485555123	TF:M10435	TF	Factor: Sp2; motif: GGGGCGGGG	19945	11282
2.654904768361037e-33	7719	4057	1924	0.4742420507764358	0.24925508485555123	TF:M10435_0	TF	Factor: Sp2; motif: GGGGCGGGG; match class: 0	19945	11283
2.654904768361037e-33	7719	4057	1924	0.4742420507764358	0.24925508485555123	TF:M07063	TF	Factor: Sp1; motif: GGGGCGGGGC	19945	11252
2.654904768361037e-33	7719	4057	1924	0.4742420507764358	0.24925508485555123	TF:M07063_0	TF	Factor: Sp1; motif: GGGGCGGGGC; match class: 0	19945	11253
5.131346642077088e-33	6341	4057	1629	0.40152822282474737	0.2568995426588866	TF:M07395_1	TF	Factor: Sp1; motif: NGGGGCGGGGN; match class: 1	19945	11251
7.418980877935394e-33	13967	4057	3162	0.7793936406211487	0.22639077826304863	TF:M04106	TF	Factor: RUNX2; motif: NRACCGCAAACCGCAN	19945	10535
7.418980877935394e-33	13967	4057	3162	0.7793936406211487	0.22639077826304863	TF:M04106_0	TF	Factor: RUNX2; motif: NRACCGCAAACCGCAN; match class: 0	19945	10536
9.691365753722465e-33	11432	4057	2676	0.6596006901651467	0.23407977606717983	TF:M04516_0	TF	Factor: E2F-1; motif: TTTGGCGCCAAA; match class: 0	19945	2058
9.691365753722465e-33	11432	4057	2676	0.6596006901651467	0.23407977606717983	TF:M04516	TF	Factor: E2F-1; motif: TTTGGCGCCAAA	19945	2057
4.2060036844226727e-32	14499	4057	3257	0.8028099580971161	0.22463618180564177	TF:M08266_0	TF	Factor: ER71:Pax-5; motif: ACCGGAACYACGCWTSANTG; match class: 0	19945	3207
4.2060036844226727e-32	14499	4057	3257	0.8028099580971161	0.22463618180564177	TF:M08266	TF	Factor: ER71:Pax-5; motif: ACCGGAACYACGCWTSANTG	19945	3206
6.019220489508043e-32	5284	4057	1393	0.3433571604633966	0.26362604087812264	TF:M02036_1	TF	Factor: WT1; motif: CGCCCCCNCN; match class: 1	19945	12865
6.037410301319441e-32	4300	4057	1173	0.28912989894010355	0.2727906976744186	TF:M01199_1	TF	Factor: RNF96; motif: BCCCGCRGCC; match class: 1	19945	10447
1.2814918355458896e-31	16652	4057	3637	0.896475228000986	0.2184122027384098	TF:M01240_0	TF	Factor: BEN; motif: CAGCGRNV; match class: 0	19945	720
1.2814918355458896e-31	16652	4057	3637	0.896475228000986	0.2184122027384098	TF:M01240	TF	Factor: BEN; motif: CAGCGRNV	19945	719
1.6388268930983115e-31	10922	4057	2569	0.6332265220606359	0.23521333089177807	TF:M07084_0	TF	Factor: E2F-4; motif: NGGCGGGAARN; match class: 0	19945	2160
1.6388268930983115e-31	10922	4057	2569	0.6332265220606359	0.23521333089177807	TF:M07084	TF	Factor: E2F-4; motif: NGGCGGGAARN	19945	2159
2.0463448298318032e-31	5614	4057	1463	0.3606112891298989	0.26059850374064836	TF:M01104_1	TF	Factor: MOVO-B; motif: GNGGGGG; match class: 1	19945	7507
2.1733516195338773e-31	11122	4057	2608	0.6428395366034015	0.2344901996043877	TF:M12227_0	TF	Factor: ZIC4; motif: NNCCNCCCRYNGYGN; match class: 0	19945	13383
2.1733516195338773e-31	11122	4057	2608	0.6428395366034015	0.2344901996043877	TF:M12227	TF	Factor: ZIC4; motif: NNCCNCCCRYNGYGN	19945	13382
2.4494423199084166e-31	16523	4057	3614	0.890806014296278	0.2187254130605822	TF:M07039_0	TF	Factor: ETF; motif: CCCCGCCCCYN; match class: 0	19945	3105
2.4494423199084166e-31	16523	4057	3614	0.890806014296278	0.2187254130605822	TF:M07039	TF	Factor: ETF; motif: CCCCGCCCCYN	19945	3104
3.609723315587057e-31	10260	4057	2435	0.6001971900419029	0.23732943469785575	TF:M04516_1	TF	Factor: E2F-1; motif: TTTGGCGCCAAA; match class: 1	19945	2059
5.889044805896731e-31	11580	4057	2696	0.6645304412127188	0.23281519861830743	TF:M04710_1	TF	Factor: CHD2; motif: TCTCGCGAG; match class: 1	19945	1195
7.785687977459564e-31	12675	4057	2908	0.716785802316983	0.22942800788954634	TF:M02065	TF	Factor: ER81; motif: RCCGGAARYN	19945	2789
7.785687977459564e-31	12675	4057	2908	0.716785802316983	0.22942800788954634	TF:M02065_0	TF	Factor: ER81; motif: RCCGGAARYN; match class: 0	19945	2790
1.0696473122901623e-30	5919	4057	1526	0.376140004929751	0.25781381990201047	TF:M00196_1	TF	Factor: Sp1; motif: NGGGGGCGGGGYN; match class: 1	19945	11260
1.2630614046705381e-30	6045	4057	1553	0.38279516884397335	0.25690653432588917	TF:M00932_1	TF	Factor: Sp1; motif: NNGGGGCGGGGNN; match class: 1	19945	11257
1.991471034866761e-30	8616	4057	2096	0.5166379097855558	0.24326833797585887	TF:M05332	TF	Factor: Sp2; motif: WGGGCGG	19945	11270
1.991471034866761e-30	8616	4057	2096	0.5166379097855558	0.24326833797585887	TF:M05361	TF	Factor: Sp6; motif: WGGGCGG	19945	11333
1.991471034866761e-30	8616	4057	2096	0.5166379097855558	0.24326833797585887	TF:M05444_0	TF	Factor: CPBP; motif: NGGGCGG; match class: 0	19945	1347
1.991471034866761e-30	8616	4057	2096	0.5166379097855558	0.24326833797585887	TF:M05444	TF	Factor: CPBP; motif: NGGGCGG	19945	1346
1.991471034866761e-30	8616	4057	2096	0.5166379097855558	0.24326833797585887	TF:M05361_0	TF	Factor: Sp6; motif: WGGGCGG; match class: 0	19945	11334
1.991471034866761e-30	8616	4057	2096	0.5166379097855558	0.24326833797585887	TF:M05332_0	TF	Factor: Sp2; motif: WGGGCGG; match class: 0	19945	11271
2.1138854147332993e-30	8520	4057	2076	0.5117081587379837	0.24366197183098592	TF:M07277	TF	Factor: BTEB2; motif: RGGGNGKGGN	19945	893
2.1138854147332993e-30	8520	4057	2076	0.5117081587379837	0.24366197183098592	TF:M07277_0	TF	Factor: BTEB2; motif: RGGGNGKGGN; match class: 0	19945	894
2.2754718921535997e-30	5899	4057	1520	0.3746610796154794	0.2576707916596033	TF:M00931_1	TF	Factor: Sp1; motif: GGGGCGGGGC; match class: 1	19945	11263
2.5534062239852083e-30	5983	4057	1538	0.3790978555582943	0.25706167474511116	TF:M09723_1	TF	Factor: BTEB1; motif: GGGGGCGGGGCNGSGGGNGS; match class: 1	19945	877
2.915677487753217e-30	8273	4057	2024	0.49889080601429625	0.24465127523268462	TF:M10530_0	TF	Factor: sp4; motif: NNNGCYCCGCCCCCY; match class: 0	19945	11319
2.915677487753217e-30	8273	4057	2024	0.49889080601429625	0.24465127523268462	TF:M10530	TF	Factor: sp4; motif: NNNGCYCCGCCCCCY	19945	11318
6.0911975368814994e-30	7726	4057	1908	0.4702982499383781	0.24695832254724306	TF:M03567_0	TF	Factor: Sp2; motif: NYSGCCCCGCCCCCY; match class: 0	19945	11292
6.0911975368814994e-30	7726	4057	1908	0.4702982499383781	0.24695832254724306	TF:M03567	TF	Factor: Sp2; motif: NYSGCCCCGCCCCCY	19945	11291
8.88730859249499e-30	4629	4057	1237	0.30490510229233425	0.2672283430546554	TF:M10071_1	TF	Factor: Sp1; motif: NGGGGGCGGGGCCNGGGGGGGG; match class: 1	19945	11236
1.1260450151209667e-29	11380	4057	2650	0.6531920138033029	0.23286467486818982	TF:M03971_0	TF	Factor: ELK1; motif: NACTTCCGSCGGAAGYN; match class: 0	19945	2631
1.1260450151209667e-29	11380	4057	2650	0.6531920138033029	0.23286467486818982	TF:M03971	TF	Factor: ELK1; motif: NACTTCCGSCGGAAGYN	19945	2630
6.288704435555063e-29	11833	4057	2735	0.6741434557554844	0.23113327135975661	TF:M11435	TF	Factor: Elk-1; motif: NNCCGGAAGTN	19945	2645
6.288704435555063e-29	11833	4057	2735	0.6741434557554844	0.23113327135975661	TF:M11435_0	TF	Factor: Elk-1; motif: NNCCGGAAGTN; match class: 0	19945	2646
7.327541746279942e-29	16495	4057	3600	0.8873551885629776	0.21824795392543195	TF:M08441_0	TF	Factor: AP-2gamma:Elk-1; motif: NGCCKNRGGSGRCGGAAGTG; match class: 0	19945	12303
7.327541746279942e-29	16495	4057	3600	0.8873551885629776	0.21824795392543195	TF:M08441	TF	Factor: AP-2gamma:Elk-1; motif: NGCCKNRGGSGRCGGAAGTG	19945	12302
7.796408463682311e-29	6837	4057	1714	0.4224796647769288	0.2506947491589879	TF:M07615	TF	Factor: Sp3; motif: GGGGCGGGGSNN	19945	11309
7.796408463682311e-29	6837	4057	1714	0.4224796647769288	0.2506947491589879	TF:M07615_0	TF	Factor: Sp3; motif: GGGGCGGGGSNN; match class: 0	19945	11310
9.774895575111831e-29	10121	4057	2394	0.5900912003943801	0.23653789151269639	TF:M00008	TF	Factor: Sp1; motif: GGGGCGGGGT	19945	11213
9.774895575111831e-29	10121	4057	2394	0.5900912003943801	0.23653789151269639	TF:M00008_0	TF	Factor: Sp1; motif: GGGGCGGGGT; match class: 0	19945	11214
6.318323956820949e-28	7502	4057	1850	0.456001971900419	0.24660090642495336	TF:M09765	TF	Factor: SP1; motif: NRGKGGGCGGGGCN	19945	11231
6.318323956820949e-28	7502	4057	1850	0.456001971900419	0.24660090642495336	TF:M09765_0	TF	Factor: SP1; motif: NRGKGGGCGGGGCN; match class: 0	19945	11232
9.2669970004614909e-28	8900	4057	2140	0.5274833620902144	0.24044943820224718	TF:M06948	TF	Factor: Sp2; motif: TGGGCGCGCCCA	19945	11273
9.2669970004614909e-28	8900	4057	2140	0.5274833620902144	0.24044943820224718	TF:M06948_0	TF	Factor: Sp2; motif: TGGGCGCGCCCA; match class: 0	19945	11274
1.2458750104567415e-27	12253	4057	2810	0.6926300221838797	0.22933159226311925	TF:M08523_0	TF	Factor: E2F-1:TBR2; motif: NGGTGNNANGGCGCNNTNNCRNNN; match class: 0	19945	2049
1.2458750104567415e-27	12253	4057	2810	0.6926300221838797	0.22933159226311925	TF:M08523	TF	Factor: E2F-1:TBR2; motif: NGGTGNNANGGCGCNNTNNCRNNN	19945	2048
2.583406685639068e-27	6791	4057	1696	0.4180428888341139	0.24974230599322633	TF:M02065_1	TF	Factor: ER81; motif: RCCGGAARYN; match class: 1	19945	2791
3.450437824257667e-27	10492	4057	2460	0.606359378851368	0.2344643537933664	TF:M00736	TF	Factor: E2F-1:DP-1; motif: TTTCSCGC	19945	2039
3.450437824257667e-27	10492	4057	2460	0.606359378851368	0.2344643537933664	TF:M00736_0	TF	Factor: E2F-1:DP-1; motif: TTTCSCGC; match class: 0	19945	2040
4.556286678489613e-27	6624	4057	1659	0.4089228493961055	0.2504528985507246	TF:M09973_1	TF	Factor: CPBP; motif: GNNRGGGHGGGGNNGGGRN; match class: 1	19945	1351
7.747398754722307e-27	17982	4057	3840	0.9465122011338427	0.21354688021354687	TF:M04826	TF	Factor: p300; motif: ACNTCCG	19945	2774
7.747398754722307e-27	17982	4057	3840	0.9465122011338427	0.21354688021354687	TF:M04826_0	TF	Factor: p300; motif: ACNTCCG; match class: 0	19945	2775
8.348234912753722e-27	11024	4057	2564	0.6319940842987429	0.2325834542815675	TF:M04950_0	TF	Factor: Egr-1; motif: NGCGTGCGY; match class: 0	19945	2304
8.348234912753722e-27	11024	4057	2564	0.6319940842987429	0.2325834542815675	TF:M04950	TF	Factor: Egr-1; motif: NGCGTGCGY	19945	2303
1.435016570213773e-26	8313	4057	2012	0.495932955385753	0.2420305545531096	TF:M07226_0	TF	Factor: SP1; motif: NCCCCKCCCCC; match class: 0	19945	11229
1.435016570213773e-26	8313	4057	2012	0.495932955385753	0.2420305545531096	TF:M07226	TF	Factor: SP1; motif: NCCCCKCCCCC	19945	11228
2.3709239230743852e-26	10356	4057	2428	0.5984717771752527	0.23445345693317884	TF:M00025	TF	Factor: Elk-1; motif: NNNNCCGGAARTNN	19945	2615
2.3709239230743852e-26	10356	4057	2428	0.5984717771752527	0.23445345693317884	TF:M00025_0	TF	Factor: Elk-1; motif: NNNNCCGGAARTNN; match class: 0	19945	2616
2.9749373713740785e-26	9151	4057	2183	0.5380823268424945	0.23855316358867884	TF:M00800	TF	Factor: AP-2; motif: GSCCSCRGGCNRNRNN	19945	221
2.9749373713740785e-26	9151	4057	2183	0.5380823268424945	0.23855316358867884	TF:M00800_0	TF	Factor: AP-2; motif: GSCCSCRGGCNRNRNN; match class: 0	19945	222
3.024158996691959e-26	10904	4057	2537	0.6253389203845205	0.23266691122523844	TF:M09973	TF	Factor: CPBP; motif: GNNRGGGHGGGGNNGGGRN	19945	1349
3.024158996691959e-26	10904	4057	2537	0.6253389203845205	0.23266691122523844	TF:M09973_0	TF	Factor: CPBP; motif: GNNRGGGHGGGGNNGGGRN; match class: 0	19945	1350
3.196038771493306e-26	8651	4057	2080	0.5126941089474981	0.24043463183447	TF:M05439_0	TF	Factor: RREB-1; motif: GGGWCSA; match class: 0	19945	10521
3.196038771493306e-26	8651	4057	2080	0.5126941089474981	0.24043463183447	TF:M05439	TF	Factor: RREB-1; motif: GGGWCSA	19945	10520
3.239715940243074e-26	7905	4057	1925	0.4744885383288144	0.24351676154332702	TF:M04823_1	TF	Factor: E2F-4; motif: NNTTCCCGCCNN; match class: 1	19945	2158
5.478101354343125e-26	8007	4057	1945	0.4794182893763865	0.24291245160484576	TF:M07380_1	TF	Factor: E2F-4; motif: NTTTCSCGCC; match class: 1	19945	2170
6.170926354755794e-26	13586	4057	3057	0.7535124476213951	0.22501104077727072	TF:M11883_0	TF	Factor: pax-6; motif: NYACGCNTSRNYGCNYN; match class: 0	19945	9192
6.170926354755794e-26	13586	4057	3057	0.7535124476213951	0.22501104077727072	TF:M11883	TF	Factor: pax-6; motif: NYACGCNTSRNYGCNYN	19945	9191
8.268505707723684e-26	6204	4057	1562	0.3850135568153808	0.25177304964539005	TF:M06948_1	TF	Factor: Sp2; motif: TGGGCGCGCCCA; match class: 1	19945	11275
1.1032302754219392e-25	3957	4057	1066	0.2627557308355928	0.2693960070760677	TF:M10086_1	TF	Factor: TAFII250; motif: RARRWGGCGGMGGNGR; match class: 1	19945	11713
1.3047352418725082e-25	10213	4057	2395	0.5903376879467587	0.2345050425927739	TF:M02071	TF	Factor: ETV7; motif: NCCGGAANNN	19945	3317
1.3047352418725082e-25	10213	4057	2395	0.5903376879467587	0.2345050425927739	TF:M02071_0	TF	Factor: ETV7; motif: NCCGGAANNN; match class: 0	19945	3318
1.443612117192763e-25	14469	4057	3221	0.7939364062114863	0.2226138641232981	TF:M11417_0	TF	Factor: c-Ets-2; motif: NACCGGAAGYRCTTCCGGTN; match class: 0	19945	3129
1.443612117192763e-25	14469	4057	3221	0.7939364062114863	0.2226138641232981	TF:M11417	TF	Factor: c-Ets-2; motif: NACCGGAAGYRCTTCCGGTN	19945	3128
1.722861444007606e-25	7448	4057	1825	0.4498397830909539	0.24503222341568207	TF:M08523_1	TF	Factor: E2F-1:TBR2; motif: NGGTGNNANGGCGCNNTNNCRNNN; match class: 1	19945	2050
2.269371926526584e-25	9558	4057	2261	0.5573083559280256	0.23655576480435236	TF:M11022	TF	Factor: IRX2a; motif: ACRYGNNNNACRYGT	19945	6302
2.269371926526584e-25	9558	4057	2261	0.5573083559280256	0.23655576480435236	TF:M11022_0	TF	Factor: IRX2a; motif: ACRYGNNNNACRYGT; match class: 0	19945	6303
2.920389267376011e-25	17242	4057	3714	0.9154547695341385	0.2154042454471639	TF:M08207	TF	Factor: E2F-3:TBR2; motif: ANGTGYKANGGCGCSTTNNCRNNT	19945	2114
2.920389267376011e-25	17242	4057	3714	0.9154547695341385	0.2154042454471639	TF:M08207_0	TF	Factor: E2F-3:TBR2; motif: ANGTGYKANGGCGCSTTNNCRNNT; match class: 0	19945	2115
4.298582712895892e-25	10089	4057	2367	0.5834360364801577	0.23461195361284568	TF:M12173	TF	Factor: GKLF; motif: NNCCMCRCCCN	19945	6587
4.298582712895892e-25	10089	4057	2367	0.5834360364801577	0.23461195361284568	TF:M12173_0	TF	Factor: GKLF; motif: NNCCMCRCCCN; match class: 0	19945	6588
4.563054347833723e-25	3988	4057	1070	0.2637416810451072	0.2683049147442327	TF:M03893_1	TF	Factor: WT1; motif: GNGGGGGCGGGG; match class: 1	19945	12868
5.256840489918366e-25	13286	4057	2995	0.7382302193739216	0.22542525967183502	TF:M11058_0	TF	Factor: Hey1; motif: NGCRCGYGYN; match class: 0	19945	4845
5.256840489918366e-25	13286	4057	2995	0.7382302193739216	0.22542525967183502	TF:M11058	TF	Factor: Hey1; motif: NGCRCGYGYN	19945	4844
6.0445645330116745e-25	9066	4057	2158	0.5319201380330293	0.23803220825060667	TF:M10086	TF	Factor: TAFII250; motif: RARRWGGCGGMGGNGR	19945	11711
6.0445645330116745e-25	9066	4057	2158	0.5319201380330293	0.23803220825060667	TF:M10086_0	TF	Factor: TAFII250; motif: RARRWGGCGGMGGNGR; match class: 0	19945	11712
7.030894308026391e-25	10011	4057	2350	0.5792457480897215	0.2347417840375587	TF:M09896	TF	Factor: E2F-7; motif: GRGGCGGGAANNN	19945	2186
7.030894308026391e-25	10011	4057	2350	0.5792457480897215	0.2347417840375587	TF:M09896_0	TF	Factor: E2F-7; motif: GRGGCGGGAANNN; match class: 0	19945	2187
1.1799985786693801e-24	8429	4057	2025	0.49913729356667486	0.24024202159212243	TF:M10026	TF	Factor: PATZ; motif: GGGGNGGGGGMKGGRRNGGNRN	19945	9050
1.1799985786693801e-24	8429	4057	2025	0.49913729356667486	0.24024202159212243	TF:M10026_0	TF	Factor: PATZ; motif: GGGGNGGGGGMKGGRRNGGNRN; match class: 0	19945	9051
1.675904286009207e-24	6289	4057	1573	0.38772491989154545	0.25011925584353634	TF:M07129	TF	Factor: Sp2; motif: GYCCCGCCYCYNNNN	19945	11276
1.675904286009207e-24	6289	4057	1573	0.38772491989154545	0.25011925584353634	TF:M07129_0	TF	Factor: Sp2; motif: GYCCCGCCYCYNNNN; match class: 0	19945	11277
1.7672775895507052e-24	13737	4057	3078	0.7586886862213458	0.22406639004149378	TF:M03876	TF	Factor: Kaiso; motif: GCMGGGRGCRGS	19945	6500
1.7672775895507052e-24	13737	4057	3078	0.7586886862213458	0.22406639004149378	TF:M03876_0	TF	Factor: Kaiso; motif: GCMGGGRGCRGS; match class: 0	19945	6501
2.4737894925226205e-24	12966	4057	2930	0.7222085284693123	0.22597562856702144	TF:M12160_0	TF	Factor: KLF15; motif: RCCMCRCCCMCN; match class: 0	19945	6540
2.4737894925226205e-24	12966	4057	2930	0.7222085284693123	0.22597562856702144	TF:M12160	TF	Factor: KLF15; motif: RCCMCRCCCMCN	19945	6539
3.316774557663952e-24	11154	4057	2575	0.6347054473749075	0.23085888470503854	TF:M00425_0	TF	Factor: E2F; motif: TTTCGCGC; match class: 0	19945	2217
3.316774557663952e-24	11154	4057	2575	0.6347054473749075	0.23085888470503854	TF:M00425	TF	Factor: E2F; motif: TTTCGCGC	19945	2216
3.546646307946318e-24	6079	4057	1526	0.376140004929751	0.25102812962658333	TF:M00189_1	TF	Factor: AP-2; motif: MKCCCSCNGGCG; match class: 1	19945	229
3.991944501567112e-24	13222	4057	2978	0.7340399309834853	0.22523067614581757	TF:M11533	TF	Factor: E2F-1; motif: NTTTTGGCGCCAWWWN	19945	2066
3.991944501567112e-24	13222	4057	2978	0.7340399309834853	0.22523067614581757	TF:M11533_0	TF	Factor: E2F-1; motif: NTTTTGGCGCCAWWWN; match class: 0	19945	2067
4.370062632407408e-24	11218	4057	2587	0.6376632980034508	0.23061151720449277	TF:M01660_0	TF	Factor: GABP-alpha; motif: CTTCCK; match class: 0	19945	4131
4.370062632407408e-24	11218	4057	2587	0.6376632980034508	0.23061151720449277	TF:M01660	TF	Factor: GABP-alpha; motif: CTTCCK	19945	4130
4.4635142603341354e-24	8431	4057	2022	0.49839783090953904	0.2398292017554264	TF:M04106_1	TF	Factor: RUNX2; motif: NRACCGCAAACCGCAN; match class: 1	19945	10537
5.587013004166973e-24	14175	4057	3158	0.7784076904116343	0.22278659611992946	TF:M11417_1	TF	Factor: c-Ets-2; motif: NACCGGAAGYRCTTCCGGTN; match class: 1	19945	3130
8.423020273703775e-24	5287	4057	1352	0.3332511708158738	0.2557215812369964	TF:M09658_0	TF	Factor: Sp2; motif: GGSNNGGGGGCGGGGCCNGNGS; match class: 0	19945	11280
8.423020273703775e-24	5287	4057	1352	0.3332511708158738	0.2557215812369964	TF:M09658	TF	Factor: Sp2; motif: GGSNNGGGGGCGGGGCCNGNGS	19945	11279
1.5816048318066146e-23	3550	4057	963	0.2373675129405965	0.2712676056338028	TF:M07354_1	TF	Factor: Egr-1; motif: GCGGGGGCGG; match class: 1	19945	2326
3.2498438892565534e-23	8398	4057	2010	0.4954399802809958	0.23934270064301025	TF:M08913	TF	Factor: FLI-1; motif: NAYTTCCGGT	19945	3512
3.2498438892565534e-23	8398	4057	2010	0.4954399802809958	0.23934270064301025	TF:M08913_0	TF	Factor: FLI-1; motif: NAYTTCCGGT; match class: 0	19945	3513
3.260680833276992e-23	9131	4057	2161	0.5326596006901652	0.23666630160990035	TF:M03876_1	TF	Factor: Kaiso; motif: GCMGGGRGCRGS; match class: 1	19945	6502
3.9550735187216927e-23	9378	4057	2211	0.5449839783090954	0.23576455534229046	TF:M10426	TF	Factor: ctcf; motif: CCRSCAGGGGGCGCN	19945	1643
3.9550735187216927e-23	9378	4057	2211	0.5449839783090954	0.23576455534229046	TF:M10426_0	TF	Factor: ctcf; motif: CCRSCAGGGGGCGCN; match class: 0	19945	1644
4.511862805831143e-23	9023	4057	2138	0.5269903869854572	0.23695001662418264	TF:M08266_1	TF	Factor: ER71:Pax-5; motif: ACCGGAACYACGCWTSANTG; match class: 1	19945	3208
5.0939063879576383e-23	10963	4057	2530	0.6236135075178704	0.23077624737754265	TF:M11430_0	TF	Factor: PEA3; motif: NACCGGAAGTN; match class: 0	19945	9339
5.0939063879576383e-23	10963	4057	2530	0.6236135075178704	0.23077624737754265	TF:M11430	TF	Factor: PEA3; motif: NACCGGAAGTN	19945	9338
5.42306990153311e-23	8821	4057	2096	0.5166379097855558	0.2376147829044326	TF:M08487_1	TF	Factor: GCMa:Erg; motif: ATGCGGGCGGAARKG; match class: 1	19945	4357
6.018903995932668e-23	6884	4057	1691	0.41681045107222087	0.2456420685647879	TF:M12183_0	TF	Factor: KLF14; motif: NRCCACRCCCMCN; match class: 0	19945	6522
6.018903995932668e-23	6884	4057	1691	0.41681045107222087	0.2456420685647879	TF:M12183	TF	Factor: KLF14; motif: NRCCACRCCCMCN	19945	6521
1.0511416807134404e-22	9151	4057	2162	0.5329060882425437	0.23625833242268604	TF:M08911	TF	Factor: CTCF; motif: NCCRSTAGGGGGCGC	19945	1628
1.0511416807134404e-22	9151	4057	2162	0.5329060882425437	0.23625833242268604	TF:M08911_0	TF	Factor: CTCF; motif: NCCRSTAGGGGGCGC; match class: 0	19945	1629
1.7371591181959138e-22	10524	4057	2439	0.6011831402514173	0.23175598631698974	TF:M00740_0	TF	Factor: Rb:E2F-1:DP-1; motif: TTTSGCGC; match class: 0	19945	2037
1.7371591181959138e-22	10524	4057	2439	0.6011831402514173	0.23175598631698974	TF:M00740	TF	Factor: Rb:E2F-1:DP-1; motif: TTTSGCGC	19945	2036
2.781874309889221e-22	9193	4057	2168	0.5343850135568153	0.23583161100837594	TF:M01857_0	TF	Factor: AP-2alpha; motif: NGCCYSNNGSN; match class: 0	19945	198
2.781874309889221e-22	9193	4057	2168	0.5343850135568153	0.23583161100837594	TF:M01857	TF	Factor: AP-2alpha; motif: NGCCYSNNGSN	19945	197
3.311491315341631e-22	3605	4057	969	0.23884643825486812	0.26879334257975035	TF:M01253	TF	Factor: CNOT3; motif: GGCCGCGSSS	19945	1301
3.311491315341631e-22	3605	4057	969	0.23884643825486812	0.26879334257975035	TF:M01253_0	TF	Factor: CNOT3; motif: GGCCGCGSSS; match class: 0	19945	1302
3.514510892999836e-22	7928	4057	1906	0.4698052748336209	0.24041372351160445	TF:M01303	TF	Factor: SP1; motif: GGGGYGGGGNS	19945	11216
3.514510892999836e-22	7928	4057	1906	0.4698052748336209	0.24041372351160445	TF:M01303_0	TF	Factor: SP1; motif: GGGGYGGGGNS; match class: 0	19945	11217
7.389785391685518e-22	12066	4057	2741	0.675622381069756	0.227167246809216	TF:M02090	TF	Factor: E2F-4; motif: GCGGGAAANA	19945	2171
7.389785391685518e-22	12066	4057	2741	0.675622381069756	0.227167246809216	TF:M02090_0	TF	Factor: E2F-4; motif: GCGGGAAANA; match class: 0	19945	2172
9.298824827375374e-22	6499	4057	1602	0.39487305891052504	0.24649946145560855	TF:M04107_1	TF	Factor: RUNX2; motif: WRACCGCANWAACCGCAN; match class: 1	19945	10540
1.349945117746416e-21	13301	4057	2979	0.734286418535864	0.22396812269754154	TF:M11881_0	TF	Factor: pax-6; motif: NYACGCNTSANYGCNYN; match class: 0	19945	9186
1.349945117746416e-21	13301	4057	2979	0.734286418535864	0.22396812269754154	TF:M11881	TF	Factor: pax-6; motif: NYACGCNTSANYGCNYN	19945	9185
2.6707042807529526e-21	4917	4057	1257	0.30983485333990635	0.2556436851738865	TF:M10026_1	TF	Factor: PATZ; motif: GGGGNGGGGGMKGGRRNGGNRN; match class: 1	19945	9052
2.7310478481516654e-21	8349	4057	1988	0.4900172541286665	0.23811234878428555	TF:M09905	TF	Factor: SAP-1; motif: NNCCGGAAGTGN	19945	2684
2.7310478481516654e-21	8349	4057	1988	0.4900172541286665	0.23811234878428555	TF:M09905_0	TF	Factor: SAP-1; motif: NNCCGGAAGTGN; match class: 0	19945	2685
3.764478580150068e-21	9208	4057	2164	0.5333990633473009	0.23501303214596003	TF:M01783	TF	Factor: SP2; motif: GGGCGGGAC	19945	11264
3.764478580150068e-21	9208	4057	2164	0.5333990633473009	0.23501303214596003	TF:M01783_0	TF	Factor: SP2; motif: GGGCGGGAC; match class: 0	19945	11265
4.317823932982259e-21	4668	4057	1201	0.2960315504067045	0.25728363324764353	TF:M00025_1	TF	Factor: Elk-1; motif: NNNNCCGGAARTNN; match class: 1	19945	2617
4.4407495571352206e-21	11988	4057	2721	0.6706926300221839	0.22697697697697697	TF:M00426_0	TF	Factor: E2F; motif: TTTSGCGS; match class: 0	19945	2223
4.4407495571352206e-21	11988	4057	2721	0.6706926300221839	0.22697697697697697	TF:M00426	TF	Factor: E2F; motif: TTTSGCGS	19945	2222
5.103347556498388e-21	10854	4057	2496	0.6152329307369978	0.22996130458817027	TF:M11396_0	TF	Factor: Erg; motif: NACCGGAARTN; match class: 0	19945	2925
5.103347556498388e-21	10854	4057	2496	0.6152329307369978	0.22996130458817027	TF:M11396	TF	Factor: Erg; motif: NACCGGAARTN	19945	2924
5.59192898098467e-21	9517	4057	2226	0.5486812915947744	0.23389723652411473	TF:M02059	TF	Factor: ELK-1; motif: ACCGGAAGTN	19945	2624
5.59192898098467e-21	9517	4057	2226	0.5486812915947744	0.23389723652411473	TF:M02059_0	TF	Factor: ELK-1; motif: ACCGGAAGTN; match class: 0	19945	2625
5.6569817262359685e-21	9581	4057	2239	0.5518856297756963	0.23369168145287547	TF:M10956	TF	Factor: isx; motif: NTCRTTAA	19945	6356
5.6569817262359685e-21	9581	4057	2239	0.5518856297756963	0.23369168145287547	TF:M10956_0	TF	Factor: isx; motif: NTCRTTAA; match class: 0	19945	6357
5.7411466473988105e-21	7196	4057	1745	0.4301207789006655	0.2424958310172318	TF:M03971_1	TF	Factor: ELK1; motif: NACTTCCGSCGGAAGYN; match class: 1	19945	2632
6.781991316602959e-21	7880	4057	1888	0.465368498890806	0.23959390862944163	TF:M04714	TF	Factor: Elf-1; motif: ACTTCCGGG	19945	2417
6.781991316602959e-21	7880	4057	1888	0.465368498890806	0.23959390862944163	TF:M04714_0	TF	Factor: Elf-1; motif: ACTTCCGGG; match class: 0	19945	2418
7.60500236913977e-21	5180	4057	1312	0.3233916687207296	0.25328185328185326	TF:M00933_1	TF	Factor: Sp1; motif: CCCCGCCCCN; match class: 1	19945	11248
9.699251389277926e-21	5907	4057	1469	0.36209021444417056	0.24868799729134924	TF:M12227_1	TF	Factor: ZIC4; motif: NNCCNCCCRYNGYGN; match class: 1	19945	13384
9.940533887728363e-21	7794	4057	1869	0.4606852353956125	0.23979984603541185	TF:M11883_1	TF	Factor: pax-6; motif: NYACGCNTSRNYGCNYN; match class: 1	19945	9193
1.0839041683442857e-20	6211	4057	1534	0.37811190534877986	0.24698116245371116	TF:M07208	TF	Factor: EGR1; motif: NCNCCGCCCCCGCN	19945	2306
1.0839041683442857e-20	6211	4057	1534	0.37811190534877986	0.24698116245371116	TF:M07208_0	TF	Factor: EGR1; motif: NCNCCGCCCCCGCN; match class: 0	19945	2307
1.2868818565903984e-20	9602	4057	2241	0.5523786048804535	0.23338887731722557	TF:M09984_0	TF	Factor: MAZ; motif: GGGGGAGGGGGNGRGRRRGNRG; match class: 0	19945	7173
1.2868818565903984e-20	9602	4057	2241	0.5523786048804535	0.23338887731722557	TF:M09984	TF	Factor: MAZ; motif: GGGGGAGGGGGNGRGRRRGNRG	19945	7172
1.2998076960921136e-20	8389	4057	1992	0.4910032043381809	0.23745380855882703	TF:M03988_0	TF	Factor: FLI1; motif: ACCGGAARTN; match class: 0	19945	3504
1.2998076960921136e-20	8389	4057	1992	0.4910032043381809	0.23745380855882703	TF:M03988	TF	Factor: FLI1; motif: ACCGGAARTN	19945	3503
1.698798947105156e-20	9336	4057	2186	0.5388217894996302	0.23414738646101113	TF:M04110	TF	Factor: RUNX3; motif: NRACCGCANWAACCRCAN	19945	10559
1.698798947105156e-20	9336	4057	2186	0.5388217894996302	0.23414738646101113	TF:M04110_0	TF	Factor: RUNX3; motif: NRACCGCANWAACCRCAN; match class: 0	19945	10560
2.3942160750014067e-20	5700	4057	1422	0.35050529948237613	0.24947368421052632	TF:M12345_0	TF	Factor: Zbtb37; motif: NYACCGCRNTCACCGCR; match class: 0	19945	13059
2.3942160750014067e-20	5700	4057	1422	0.35050529948237613	0.24947368421052632	TF:M12345	TF	Factor: Zbtb37; motif: NYACCGCRNTCACCGCR	19945	13058
3.0695470946618386e-20	8861	4057	2087	0.5144195218141484	0.23552646428168378	TF:M00737_0	TF	Factor: E2F-1:DP-2; motif: TTTSSCGC; match class: 0	19945	2043
3.0695470946618386e-20	8861	4057	2087	0.5144195218141484	0.23552646428168378	TF:M00737	TF	Factor: E2F-1:DP-2; motif: TTTSSCGC	19945	2042
3.1684189547014475e-20	8054	4057	1920	0.47325610056692136	0.23839086168363546	TF:M08225_1	TF	Factor: Elk-1:Pax-5; motif: ACCGGAACYACGCWTSANYG; match class: 1	19945	2596
3.5599823053063385e-20	10035	4057	2326	0.573330046832635	0.2317887394120578	TF:M11400	TF	Factor: Fli-1; motif: NACCGGAARTN	19945	3527
3.5599823053063385e-20	10035	4057	2326	0.573330046832635	0.2317887394120578	TF:M11400_0	TF	Factor: Fli-1; motif: NACCGGAARTN; match class: 0	19945	3528
3.8376365496378253e-20	5185	4057	1309	0.3226522060635938	0.25245901639344265	TF:M09761_0	TF	Factor: EGR1; motif: NGNGKGGGYGGNGS; match class: 0	19945	2313
3.8376365496378253e-20	5185	4057	1309	0.3226522060635938	0.25245901639344265	TF:M09761	TF	Factor: EGR1; motif: NGNGKGGGYGGNGS	19945	2312
4.021177911680939e-20	7846	4057	1876	0.46241064826226275	0.23910272750446088	TF:M00940_0	TF	Factor: E2F-1; motif: NTTTCGCGCS; match class: 0	19945	2088
4.021177911680939e-20	7846	4057	1876	0.46241064826226275	0.23910272750446088	TF:M00940	TF	Factor: E2F-1; motif: NTTTCGCGCS	19945	2087
5.311243886631868e-20	10194	4057	2357	0.5809711609563717	0.23121443986658818	TF:M02052	TF	Factor: EHF; motif: CSCGGAARTN	19945	2390
5.311243886631868e-20	10194	4057	2357	0.5809711609563717	0.23121443986658818	TF:M02052_0	TF	Factor: EHF; motif: CSCGGAARTN; match class: 0	19945	2391
6.658197647675385e-20	10108	4057	2339	0.5765343850135568	0.2314008705975465	TF:M08867_0	TF	Factor: AP2; motif: GCCYGSGGSN; match class: 0	19945	225
6.658197647675385e-20	10108	4057	2339	0.5765343850135568	0.2314008705975465	TF:M08867	TF	Factor: AP2; motif: GCCYGSGGSN	19945	224
6.968518768159675e-20	10770	4057	2472	0.6093172294799113	0.22952646239554317	TF:M11005_0	TF	Factor: LHX4; motif: NNCRTTAN; match class: 0	19945	6753
6.968518768159675e-20	10770	4057	2472	0.6093172294799113	0.22952646239554317	TF:M11005	TF	Factor: LHX4; motif: NNCRTTAN	19945	6752
1.1118256428110562e-19	7874	4057	1879	0.46315011091939856	0.23863347726695452	TF:M10591_0	TF	Factor: BSX; motif: NNCGTTAN; match class: 0	19945	873
1.1118256428110562e-19	7874	4057	1879	0.46315011091939856	0.23863347726695452	TF:M10591	TF	Factor: BSX; motif: NNCGTTAN	19945	872
1.405332619572147e-19	8286	4057	1964	0.48410155287157997	0.2370263094376056	TF:M11434	TF	Factor: Elk-1; motif: NRSCGGAAGNN	19945	2642
1.405332619572147e-19	8286	4057	1964	0.48410155287157997	0.2370263094376056	TF:M11434_0	TF	Factor: Elk-1; motif: NRSCGGAAGNN; match class: 0	19945	2643
1.407478807347795e-19	10675	4057	2451	0.6041409908799605	0.22960187353629977	TF:M11427_0	TF	Factor: PEA3; motif: NACCGGAAGTN; match class: 0	19945	9330
1.407478807347795e-19	10675	4057	2451	0.6041409908799605	0.22960187353629977	TF:M11427	TF	Factor: PEA3; motif: NACCGGAAGTN	19945	9329
1.422122352000586e-19	10765	4057	2469	0.6085777668227754	0.22935438922433812	TF:M12158	TF	Factor: KLF15; motif: NCCMCGCCCMCN	19945	6533
1.422122352000586e-19	10765	4057	2469	0.6085777668227754	0.22935438922433812	TF:M12158_0	TF	Factor: KLF15; motif: NCCMCGCCCMCN; match class: 0	19945	6534
1.8428194548098969e-19	10604	4057	2436	0.6004436775942815	0.22972463221425876	TF:M03977	TF	Factor: ETS1; motif: ACCGGAARYN	19945	3107
1.8428194548098969e-19	10604	4057	2436	0.6004436775942815	0.22972463221425876	TF:M03977_0	TF	Factor: ETS1; motif: ACCGGAARYN; match class: 0	19945	3108
2.202750490249431e-19	5385	4057	1348	0.3322652206063594	0.2503249767873723	TF:M12140	TF	Factor: Egr-1; motif: NNCRCCCMCGCNN	19945	2321
2.202750490249431e-19	5385	4057	1348	0.3322652206063594	0.2503249767873723	TF:M12140_0	TF	Factor: Egr-1; motif: NNCRCCCMCGCNN; match class: 0	19945	2322
2.3447487950737005e-19	5110	4057	1288	0.3174759674636431	0.25205479452054796	TF:M04797_0	TF	Factor: Egr-1; motif: CCGCCCMCG; match class: 0	19945	2295
2.3447487950737005e-19	5110	4057	1288	0.3174759674636431	0.25205479452054796	TF:M04797	TF	Factor: Egr-1; motif: CCGCCCMCG	19945	2294
2.5195457695811905e-19	8783	4057	2065	0.5089967956618191	0.2351132870317659	TF:M11392_0	TF	Factor: Erg; motif: NACCGGAARYN; match class: 0	19945	2913
2.5195457695811905e-19	8783	4057	2065	0.5089967956618191	0.2351132870317659	TF:M11392	TF	Factor: Erg; motif: NACCGGAARYN	19945	2912
5.492402891370578e-19	9551	4057	2220	0.5472023662805028	0.23243639409485917	TF:M01752	TF	Factor: ERG; motif: ACCGGAART	19945	2888
5.492402891370578e-19	9551	4057	2220	0.5472023662805028	0.23243639409485917	TF:M01752_0	TF	Factor: ERG; motif: ACCGGAART; match class: 0	19945	2889
6.231419830172115e-19	15273	4057	3336	0.8222824747350259	0.21842467098801807	TF:M04691	TF	Factor: Kaiso; motif: TCTCGCGAG	19945	13040
6.231419830172115e-19	15273	4057	3336	0.8222824747350259	0.21842467098801807	TF:M04691_0	TF	Factor: Kaiso; motif: TCTCGCGAG; match class: 0	19945	13041
6.975534084010686e-19	10588	4057	2429	0.5987182647276312	0.22941065357007934	TF:M04691_1	TF	Factor: Kaiso; motif: TCTCGCGAG; match class: 1	19945	13042
7.204073527961371e-19	13338	4057	2970	0.7320680305644565	0.22267206477732793	TF:M00144_0	TF	Factor: Pax-5; motif: RRMSWGANWYCTNRAGCGKRACSRYNSM; match class: 0	19945	9150
7.204073527961371e-19	13338	4057	2970	0.7320680305644565	0.22267206477732793	TF:M00144	TF	Factor: Pax-5; motif: RRMSWGANWYCTNRAGCGKRACSRYNSM	19945	9149
8.057705646983489e-19	7356	4057	1765	0.4350505299482376	0.23994018488308863	TF:M00938_0	TF	Factor: E2F-1; motif: TTGGCGCGRAANNGNM; match class: 0	19945	2073
8.057705646983489e-19	7356	4057	1765	0.4350505299482376	0.23994018488308863	TF:M00938	TF	Factor: E2F-1; motif: TTGGCGCGRAANNGNM	19945	2072
8.3820397356448805e-19	5452	4057	1359	0.33497658368252403	0.2492663242846662	TF:M07084_1	TF	Factor: E2F-4; motif: NGGCGGGAARN; match class: 1	19945	2161
8.597468563111671e-19	3795	4057	994	0.24500862706433324	0.2619235836627141	TF:M09970_1	TF	Factor: KLF3; motif: NNNNNNGGGCGGGGCNNGN; match class: 1	19945	6568
8.663458552695472e-19	3229	4057	866	0.21345822035987183	0.26819448745741714	TF:M08878_1	TF	Factor: EGR; motif: CGCCCCCGCNN; match class: 1	19945	2386
1.0954861309757977e-18	8823	4057	2069	0.5099827458713335	0.23450073671086932	TF:M11404	TF	Factor: Fli-1; motif: NACCGGAARTN	19945	3536
1.0954861309757977e-18	8823	4057	2069	0.5099827458713335	0.23450073671086932	TF:M11404_0	TF	Factor: Fli-1; motif: NACCGGAARTN; match class: 0	19945	3537
1.1101538948536243e-18	6410	4057	1564	0.385506531920138	0.24399375975039	TF:M02090_1	TF	Factor: E2F-4; motif: GCGGGAAANA; match class: 1	19945	2173
1.175887713321008e-18	5581	4057	1386	0.34163174759674636	0.24834259093352445	TF:M09984_1	TF	Factor: MAZ; motif: GGGGGAGGGGGNGRGRRRGNRG; match class: 1	19945	7174
1.1913898798443326e-18	6566	4057	1597	0.393640621148632	0.24322266219920805	TF:M10108_0	TF	Factor: WT1; motif: RGGNGGGGGAGGRGGNGGRG; match class: 0	19945	12855
1.1913898798443326e-18	6566	4057	1597	0.393640621148632	0.24322266219920805	TF:M10108	TF	Factor: WT1; motif: RGGNGGGGGAGGRGGNGGRG	19945	12854
1.485198995079901e-18	7431	4057	1779	0.4385013556815381	0.2394025030278563	TF:M01858_0	TF	Factor: AP-2beta; motif: GCNNNGGSCNGVGGGN; match class: 0	19945	201
1.485198995079901e-18	7431	4057	1779	0.4385013556815381	0.2394025030278563	TF:M01858	TF	Factor: AP-2beta; motif: GCNNNGGSCNGVGGGN	19945	200
2.1730562362515548e-18	5547	4057	1377	0.3394133596253389	0.2482422931314224	TF:M05327_0	TF	Factor: WT1; motif: NGCGGGGGGGTSMMCYN; match class: 0	19945	12852
2.1730562362515548e-18	5547	4057	1377	0.3394133596253389	0.2482422931314224	TF:M05327	TF	Factor: WT1; motif: NGCGGGGGGGTSMMCYN	19945	12851
2.1799667902053923e-18	7546	4057	1802	0.444170569386246	0.2388020143122184	TF:M01241	TF	Factor: BEN; motif: CWGCGAYA	19945	722
2.1799667902053923e-18	7546	4057	1802	0.444170569386246	0.2388020143122184	TF:M01241_0	TF	Factor: BEN; motif: CWGCGAYA; match class: 0	19945	723
2.792634426678796e-18	5527	4057	1372	0.3381809218634459	0.2482359326940474	TF:M07250_1	TF	Factor: E2F-1; motif: NNNSSCGCSAANN; match class: 1	19945	2080
3.0370397745459e-18	9782	4057	2262	0.5575548434804043	0.2312410549989777	TF:M08313_1	TF	Factor: GCMa:PEA3; motif: ATRCGGGCGGAAGTR; match class: 1	19945	4363
3.3429755928381085e-18	8219	4057	1941	0.47843233916687206	0.2361601168025307	TF:M11424_0	TF	Factor: Erm; motif: NNSCGGAWGYN; match class: 0	19945	2949
3.3429755928381085e-18	8219	4057	1941	0.47843233916687206	0.2361601168025307	TF:M11424	TF	Factor: Erm; motif: NNSCGGAWGYN	19945	2948
3.589199026941065e-18	12132	4057	2731	0.67315750554597	0.22510715463237718	TF:M08226	TF	Factor: Elk-1:Pax-9; motif: ACCGGAACYACGCWYSANTG	19945	2597
3.589199026941065e-18	12132	4057	2731	0.67315750554597	0.22510715463237718	TF:M08226_0	TF	Factor: Elk-1:Pax-9; motif: ACCGGAACYACGCWYSANTG; match class: 0	19945	2598
4.6523197545819424e-18	5849	4057	1440	0.354942075425191	0.2461959309283638	TF:M11541	TF	Factor: Foxn2; motif: NNGCGTCNNNNNGACGCNN	19945	3881
4.6523197545819424e-18	5849	4057	1440	0.354942075425191	0.2461959309283638	TF:M11541_0	TF	Factor: Foxn2; motif: NNGCGTCNNNNNGACGCNN; match class: 0	19945	3882
5.668556743508003e-18	9668	4057	2237	0.5513926546709391	0.2313818783616053	TF:M00915	TF	Factor: AP-2; motif: SNNNCCNCAGGCN	19945	230
5.668556743508003e-18	9668	4057	2237	0.5513926546709391	0.2313818783616053	TF:M00915_0	TF	Factor: AP-2; motif: SNNNCCNCAGGCN; match class: 0	19945	231
5.8501150092473555e-18	6188	4057	1512	0.37268917919645056	0.24434389140271492	TF:M00244	TF	Factor: NGFI-C; motif: WTGCGTGGGYGG	19945	8246
5.8501150092473555e-18	6188	4057	1512	0.37268917919645056	0.24434389140271492	TF:M00244_0	TF	Factor: NGFI-C; motif: WTGCGTGGGYGG; match class: 0	19945	8247
6.26763877859172e-18	5797	4057	1428	0.35198422479664776	0.24633431085043989	TF:M10885	TF	Factor: PRX-2; motif: NKCGTTAN	19945	10040
6.26763877859172e-18	5797	4057	1428	0.35198422479664776	0.24633431085043989	TF:M10885_0	TF	Factor: PRX-2; motif: NKCGTTAN; match class: 0	19945	10041
6.26763877859172e-18	5797	4057	1428	0.35198422479664776	0.24633431085043989	TF:M10887	TF	Factor: PRX-2; motif: NNCRTTAN	19945	10046
6.26763877859172e-18	5797	4057	1428	0.35198422479664776	0.24633431085043989	TF:M10887_0	TF	Factor: PRX-2; motif: NNCRTTAN; match class: 0	19945	10047
6.73576977100812e-18	9902	4057	2284	0.5629775696327336	0.23066047263179157	TF:M00738_0	TF	Factor: E2F-4:DP-1; motif: TTTSGCGC; match class: 0	19945	2145
6.73576977100812e-18	9902	4057	2284	0.5629775696327336	0.23066047263179157	TF:M00738	TF	Factor: E2F-4:DP-1; motif: TTTSGCGC	19945	2144
7.408689377514087e-18	3939	4057	1021	0.25166379097855557	0.2592028433612592	TF:M08911_1	TF	Factor: CTCF; motif: NCCRSTAGGGGGCGC; match class: 1	19945	1630
9.123588762042292e-18	2664	4057	731	0.18018240078876016	0.2743993993993994	TF:M01873_1	TF	Factor: Egr-1; motif: GCGGGGGCGG; match class: 1	19945	2329
1.146463791411818e-17	7938	4057	1879	0.46315011091939856	0.23670949861426052	TF:M05499	TF	Factor: LKLF; motif: NGGGCGG	19945	6845
1.146463791411818e-17	7938	4057	1879	0.46315011091939856	0.23670949861426052	TF:M05386	TF	Factor: KLF17; motif: NGGGCGG	19945	6554
1.146463791411818e-17	7938	4057	1879	0.46315011091939856	0.23670949861426052	TF:M05499_0	TF	Factor: LKLF; motif: NGGGCGG; match class: 0	19945	6846
1.146463791411818e-17	7938	4057	1879	0.46315011091939856	0.23670949861426052	TF:M05386_0	TF	Factor: KLF17; motif: NGGGCGG; match class: 0	19945	6555
1.2224216479553835e-17	7379	4057	1762	0.4343110672911018	0.2387857433256539	TF:M12152_0	TF	Factor: Sp1; motif: NWRGCCACGCCCMCN; match class: 0	19945	11244
1.2224216479553835e-17	7379	4057	1762	0.4343110672911018	0.2387857433256539	TF:M12152	TF	Factor: Sp1; motif: NWRGCCACGCCCMCN	19945	11243
1.2717724232338038e-17	10099	4057	2322	0.5723440966231206	0.2299237548272106	TF:M04148	TF	Factor: TFAP2A; motif: NGCCCYNNGGGCN	19945	12260
1.2717724232338038e-17	10099	4057	2322	0.5723440966231206	0.2299237548272106	TF:M04148_0	TF	Factor: TFAP2A; motif: NGCCCYNNGGGCN; match class: 0	19945	12261
1.3232756941253207e-17	5644	4057	1393	0.3433571604633966	0.2468107725017718	TF:M04918_0	TF	Factor: Egr-1; motif: ACCGCCC; match class: 0	19945	2301
1.3232756941253207e-17	5644	4057	1393	0.3433571604633966	0.2468107725017718	TF:M04918	TF	Factor: Egr-1; motif: ACCGCCC	19945	2300
1.8361707200596535e-17	5974	4057	1463	0.3606112891298989	0.24489454301975225	TF:M10999_0	TF	Factor: LIM-1; motif: NNCGTTAN; match class: 0	19945	6714
1.8361707200596535e-17	5974	4057	1463	0.3606112891298989	0.24489454301975225	TF:M10999	TF	Factor: LIM-1; motif: NNCGTTAN	19945	6713
2.0682882746081883e-17	6774	4057	1633	0.4025141730342618	0.2410687924416888	TF:M11490	TF	Factor: LBP-1; motif: NRCCGGTNNNNACCGGYN	19945	6629
2.0682882746081883e-17	6774	4057	1633	0.4025141730342618	0.2410687924416888	TF:M11490_0	TF	Factor: LBP-1; motif: NRCCGGTNNNNACCGGYN; match class: 0	19945	6630
3.540501638125914e-17	6006	4057	1468	0.36184372689179195	0.24442224442224442	TF:M11490_1	TF	Factor: LBP-1; motif: NRCCGGTNNNNACCGGYN; match class: 1	19945	6631
3.770021939561693e-17	8384	4057	1968	0.4850875030810944	0.23473282442748092	TF:M08759_0	TF	Factor: c-Ets-2; motif: NCCGGAAGTG; match class: 0	19945	3123
3.770021939561693e-17	8384	4057	1968	0.4850875030810944	0.23473282442748092	TF:M08759	TF	Factor: c-Ets-2; motif: NCCGGAAGTG	19945	3122
4.1134571503311173e-17	11027	4057	2505	0.6174513187084052	0.22716967443547656	TF:M02064	TF	Factor: c-ets-2; motif: ACCGGAWRTN	19945	1172
4.1134571503311173e-17	11027	4057	2505	0.6174513187084052	0.22716967443547656	TF:M02064_0	TF	Factor: c-ets-2; motif: ACCGGAWRTN; match class: 0	19945	1173
5.960777345415196e-17	6869	4057	1650	0.40670446142469807	0.24020963750181978	TF:M12151	TF	Factor: Sp1; motif: NWRGCCMCGCCCMCN	19945	11240
5.960777345415196e-17	6869	4057	1650	0.40670446142469807	0.24020963750181978	TF:M12151_0	TF	Factor: Sp1; motif: NWRGCCMCGCCCMCN; match class: 0	19945	11241
6.414939198556835e-17	14163	4057	3116	0.7680552132117328	0.22000988491138884	TF:M08225	TF	Factor: Elk-1:Pax-5; motif: ACCGGAACYACGCWTSANYG	19945	2594
6.414939198556835e-17	14163	4057	3116	0.7680552132117328	0.22000988491138884	TF:M08225_0	TF	Factor: Elk-1:Pax-5; motif: ACCGGAACYACGCWTSANYG; match class: 0	19945	2595
6.566295329679665e-17	2865	4057	773	0.19053487798866156	0.2698080279232112	TF:M10108_1	TF	Factor: WT1; motif: RGGNGGGGGAGGRGGNGGRG; match class: 1	19945	12856
7.452098637517106e-17	5379	4057	1331	0.3280749322159231	0.2474437627811861	TF:M01972_0	TF	Factor: EGR-1; motif: TGCGTGGGCGK; match class: 0	19945	2289
7.452098637517106e-17	5379	4057	1331	0.3280749322159231	0.2474437627811861	TF:M01972	TF	Factor: EGR-1; motif: TGCGTGGGCGK	19945	2288
8.090857177150681e-17	9658	4057	2227	0.5489277791471531	0.2305860426589356	TF:M04148_1	TF	Factor: TFAP2A; motif: NGCCCYNNGGGCN; match class: 1	19945	12262
8.159074633510663e-17	4700	4057	1183	0.2915947744638896	0.25170212765957445	TF:M03977_1	TF	Factor: ETS1; motif: ACCGGAARYN; match class: 1	19945	3109
9.32035378643667e-17	13215	4057	2933	0.7229479911264481	0.2219447597427166	TF:M11880	TF	Factor: pax-6; motif: NYACGCWTSANYGMNCN	19945	9182
9.32035378643667e-17	13215	4057	2933	0.7229479911264481	0.2219447597427166	TF:M11880_0	TF	Factor: pax-6; motif: NYACGCWTSANYGMNCN; match class: 0	19945	9183
1.0594933530258141e-16	7797	4057	1843	0.4542765590337688	0.23637296396049762	TF:M11447_0	TF	Factor: Elf-1; motif: NAMCCGGAAGTN; match class: 0	19945	2439
1.0594933530258141e-16	7797	4057	1843	0.4542765590337688	0.23637296396049762	TF:M11447	TF	Factor: Elf-1; motif: NAMCCGGAAGTN	19945	2438
1.0728350011809909e-16	4946	4057	1236	0.30465861473995565	0.24989890820865346	TF:M00008_1	TF	Factor: Sp1; motif: GGGGCGGGGT; match class: 1	19945	11215
1.3388592074050572e-16	2098	4057	593	0.1461671185605127	0.28265014299332697	TF:M03896_1	TF	Factor: EGR1; motif: NACGCCCACGCANW; match class: 1	19945	2293
1.3495050071132913e-16	2942	4057	789	0.19447867882671926	0.2681849082256968	TF:M01219_1	TF	Factor: SP1:SP3; motif: CCSCCCCCYCC; match class: 1	19945	11212
1.481771179956947e-16	3092	4057	823	0.20285925560759183	0.26617076326002587	TF:M09632	TF	Factor: Kaiso; motif: GNTCTCGCGAGRNNNNGGN	19945	13046
1.481771179956947e-16	3092	4057	823	0.20285925560759183	0.26617076326002587	TF:M09632_0	TF	Factor: Kaiso; motif: GNTCTCGCGAGRNNNNGGN; match class: 0	19945	13047
1.5750625419480337e-16	4882	4057	1221	0.3009613014542766	0.2501024170421958	TF:M02070_1	TF	Factor: TEL1; motif: CNCGGAANNN; match class: 1	19945	12250
1.6703773296501365e-16	4168	4057	1064	0.2622627557308356	0.255278310940499	TF:M07277_1	TF	Factor: BTEB2; motif: RGGGNGKGGN; match class: 1	19945	895
1.9505695825653978e-16	5549	4057	1365	0.33645550899679566	0.24599026851684988	TF:M11541_1	TF	Factor: Foxn2; motif: NNGCGTCNNNNNGACGCNN; match class: 1	19945	3883
1.9627287630333815e-16	12696	4057	2830	0.6975597732314518	0.22290485192186515	TF:M08208	TF	Factor: E2F-3:FOXI1; motif: NGACACCGCGCCCAC	19945	2117
1.9627287630333815e-16	12696	4057	2830	0.6975597732314518	0.22290485192186515	TF:M08208_0	TF	Factor: E2F-3:FOXI1; motif: NGACACCGCGCCCAC; match class: 0	19945	2118
2.057232435622502e-16	5369	4057	1326	0.3268424944540301	0.2469733656174334	TF:M00243	TF	Factor: Egr-1; motif: WTGCGTGGGCGK	19945	2285
2.057232435622502e-16	5369	4057	1326	0.3268424944540301	0.2469733656174334	TF:M00243_0	TF	Factor: Egr-1; motif: WTGCGTGGGCGK; match class: 0	19945	2286
2.1826506085123978e-16	10092	4057	2312	0.5698792210993345	0.22909235037653586	TF:M03975_0	TF	Factor: ERG; motif: ACCGGAARTN; match class: 0	19945	2895
2.1826506085123978e-16	10092	4057	2312	0.5698792210993345	0.22909235037653586	TF:M03975	TF	Factor: ERG; motif: ACCGGAARTN	19945	2894
2.619499213648464e-16	8679	4057	2023	0.49864431846191765	0.23309136997349925	TF:M10880_0	TF	Factor: Alx-4; motif: NNCRTTAN; match class: 0	19945	87
2.619499213648464e-16	8679	4057	2023	0.49864431846191765	0.23309136997349925	TF:M10880	TF	Factor: Alx-4; motif: NNCRTTAN	19945	86
2.977819489193515e-16	4211	4057	1072	0.2642346561498644	0.25457136072191877	TF:M03807_1	TF	Factor: SP2; motif: GNNGGGGGCGGGGSN; match class: 1	19945	11296
3.0357135298780163e-16	9310	4057	2152	0.5304412127187577	0.23114930182599355	TF:M10432_0	TF	Factor: MAZ; motif: GGGMGGGGS; match class: 0	19945	7176
3.0357135298780163e-16	9310	4057	2152	0.5304412127187577	0.23114930182599355	TF:M10432	TF	Factor: MAZ; motif: GGGMGGGGS	19945	7175
3.062507877682387e-16	6274	4057	1519	0.3744145920631008	0.2421102964615875	TF:M11022_1	TF	Factor: IRX2a; motif: ACRYGNNNNACRYGT; match class: 1	19945	6304
3.637924328259394e-16	10546	4057	2402	0.592063100813409	0.22776408116821545	TF:M03989	TF	Factor: FLI1; motif: ACCGGAAATCCGGT	19945	3506
3.637924328259394e-16	10546	4057	2402	0.592063100813409	0.22776408116821545	TF:M03989_0	TF	Factor: FLI1; motif: ACCGGAAATCCGGT; match class: 0	19945	3507
4.714850138620815e-16	4221	4057	1073	0.264481143702243	0.25420516465292586	TF:M11400_1	TF	Factor: Fli-1; motif: NACCGGAARTN; match class: 1	19945	3529
5.074743605880298e-16	5159	4057	1278	0.31501109193985705	0.24772242682690443	TF:M00469_0	TF	Factor: AP-2alpha; motif: GCCNNNRGS; match class: 0	19945	186
5.074743605880298e-16	5159	4057	1278	0.31501109193985705	0.24772242682690443	TF:M00469	TF	Factor: AP-2alpha; motif: GCCNNNRGS	19945	185
6.487541116609015e-16	4370	4057	1105	0.27236874537835837	0.2528604118993135	TF:M10426_1	TF	Factor: ctcf; motif: CCRSCAGGGGGCGCN; match class: 1	19945	1645
6.502741248383912e-16	5779	4057	1411	0.3477939364062115	0.24415988925419624	TF:M11435_1	TF	Factor: Elk-1; motif: NNCCGGAAGTN; match class: 1	19945	2647
7.170245989300077e-16	3516	4057	915	0.22553611042642346	0.26023890784982934	TF:M00982_1	TF	Factor: KROX; motif: CCCGCCCCCRCCCC; match class: 1	19945	6625
8.255801971587926e-16	5969	4057	1451	0.35765343850135567	0.2430892946892277	TF:M11438_0	TF	Factor: SAP-1; motif: NTCGTAAATGCN; match class: 0	19945	2694
8.255801971587926e-16	5969	4057	1451	0.35765343850135567	0.2430892946892277	TF:M11438	TF	Factor: SAP-1; motif: NTCGTAAATGCN	19945	2693
8.92768759396872e-16	4274	4057	1083	0.26694601922602906	0.25339260645765094	TF:M11005_1	TF	Factor: LHX4; motif: NNCRTTAN; match class: 1	19945	6754
9.379574043543726e-16	7174	4057	1706	0.42050776435789994	0.23780317814329524	TF:M00144_1	TF	Factor: Pax-5; motif: RRMSWGANWYCTNRAGCGKRACSRYNSM; match class: 1	19945	9151
9.503631508516832e-16	8113	4057	1902	0.46881932462410647	0.2344385554049057	TF:M07348	TF	Factor: AP-2alpha; motif: NSCCNCRGGSN	19945	194
9.503631508516832e-16	8113	4057	1902	0.46881932462410647	0.2344385554049057	TF:M07348_0	TF	Factor: AP-2alpha; motif: NSCCNCRGGSN; match class: 0	19945	195
9.964900259289838e-16	11997	4057	2688	0.6625585407936899	0.22405601400350086	TF:M10948_0	TF	Factor: rax; motif: NNCRTTAN; match class: 0	19945	10194
9.964900259289838e-16	11997	4057	2688	0.6625585407936899	0.22405601400350086	TF:M10948	TF	Factor: rax; motif: NNCRTTAN	19945	10193
1.010363622351979e-15	6928	4057	1654	0.4076904116342125	0.23874133949191687	TF:M10529	TF	Factor: Sp1; motif: RGGGMGGRGSNGGGG	19945	11237
1.010363622351979e-15	6928	4057	1654	0.4076904116342125	0.23874133949191687	TF:M10529_0	TF	Factor: Sp1; motif: RGGGMGGRGSNGGGG; match class: 0	19945	11238
1.2615473409943413e-15	8727	4057	2028	0.49987675622381067	0.23238226194568581	TF:M04953	TF	Factor: Sp1; motif: GGNDGGRGGCGGGG	19945	11225
1.2615473409943413e-15	8727	4057	2028	0.49987675622381067	0.23238226194568581	TF:M04953_0	TF	Factor: Sp1; motif: GGNDGGRGGCGGGG; match class: 0	19945	11226
1.4258049148885595e-15	12175	4057	2722	0.6709391175745625	0.2235728952772074	TF:M03978	TF	Factor: ETS1; motif: GCCGGAWGTACTTCCGGN	19945	3110
1.4258049148885595e-15	12175	4057	2722	0.6709391175745625	0.2235728952772074	TF:M03978_0	TF	Factor: ETS1; motif: GCCGGAWGTACTTCCGGN; match class: 0	19945	3111
1.5835911220382692e-15	5160	4057	1275	0.31427162928272123	0.24709302325581395	TF:M01660_1	TF	Factor: GABP-alpha; motif: CTTCCK; match class: 1	19945	4132
2.032911176281649e-15	4044	4057	1030	0.253882178949963	0.25469831849653807	TF:M03975_1	TF	Factor: ERG; motif: ACCGGAARTN; match class: 1	19945	2896
2.238149606361606e-15	9321	4057	2148	0.5294552625092432	0.23044737689089154	TF:M03895_0	TF	Factor: CTCF; motif: WGCGCCMYCTAGYGGYN; match class: 0	19945	1617
2.238149606361606e-15	9321	4057	2148	0.5294552625092432	0.23044737689089154	TF:M03895	TF	Factor: CTCF; motif: WGCGCCMYCTAGYGGYN	19945	1616
2.7815883443854933e-15	11347	4057	2556	0.6300221838797141	0.22525777738609323	TF:M08377_0	TF	Factor: meis1:Elf-1; motif: NTGCCGGAAGTN; match class: 0	19945	7302
2.7815883443854933e-15	11347	4057	2556	0.6300221838797141	0.22525777738609323	TF:M08377	TF	Factor: meis1:Elf-1; motif: NTGCCGGAAGTN	19945	7301
2.8859216133101194e-15	7081	4057	1683	0.41483855065319203	0.23767829402626747	TF:M10098	TF	Factor: DP-1; motif: NRNNGGCGGGAANN	19945	12413
2.8859216133101194e-15	7081	4057	1683	0.41483855065319203	0.23767829402626747	TF:M10098_0	TF	Factor: DP-1; motif: NRNNGGCGGGAANN; match class: 0	19945	12414
3.683212752818097e-15	12078	4057	2700	0.6655163914222332	0.22354694485842028	TF:M11401_0	TF	Factor: Fli-1; motif: NACCGGATATCCGGTN; match class: 0	19945	3531
3.683212752818097e-15	12078	4057	2700	0.6655163914222332	0.22354694485842028	TF:M11401	TF	Factor: Fli-1; motif: NACCGGATATCCGGTN	19945	3530
3.855624873226172e-15	7663	4057	1804	0.4446635444910032	0.2354169385358215	TF:M11448	TF	Factor: Elf-1; motif: NANGCGGAAGTN	19945	2441
3.855624873226172e-15	7663	4057	1804	0.4446635444910032	0.2354169385358215	TF:M11448_0	TF	Factor: Elf-1; motif: NANGCGGAAGTN; match class: 0	19945	2442
4.048532970596389e-15	6066	4057	1467	0.36159723933941335	0.24183976261127596	TF:M03922_0	TF	Factor: SP4; motif: NWRGCCACGCCCMCTYN; match class: 0	19945	11313
4.048532970596389e-15	6066	4057	1467	0.36159723933941335	0.24183976261127596	TF:M03922	TF	Factor: SP4; motif: NWRGCCACGCCCMCTYN	19945	11312
4.545685220882565e-15	5568	4057	1360	0.33522307123490264	0.2442528735632184	TF:M04950_1	TF	Factor: Egr-1; motif: NGCGTGCGY; match class: 1	19945	2305
5.095948966641069e-15	4259	4057	1075	0.2649741188070002	0.2524066682319793	TF:M09897_0	TF	Factor: Egr-1; motif: NNNNGCGKGGGYGGNRN; match class: 0	19945	2316
5.095948966641069e-15	4259	4057	1075	0.2649741188070002	0.2524066682319793	TF:M09897	TF	Factor: Egr-1; motif: NNNNGCGKGGGYGGNRN	19945	2315
7.856698620778273e-15	8561	4057	1988	0.4900172541286665	0.23221586263287	TF:M12085	TF	Factor: ZNF501; motif: NNNCSACGCGAACAC	19945	14879
7.856698620778273e-15	8561	4057	1988	0.4900172541286665	0.23221586263287	TF:M12085_0	TF	Factor: ZNF501; motif: NNNCSACGCGAACAC; match class: 0	19945	14880
8.630340432907737e-15	5866	4057	1422	0.35050529948237613	0.24241391067166723	TF:M12313	TF	Factor: ZNF460; motif: NNACNCCCCCCNN	19945	14759
8.630340432907737e-15	5866	4057	1422	0.35050529948237613	0.24241391067166723	TF:M12313_0	TF	Factor: ZNF460; motif: NNACNCCCCCCNN; match class: 0	19945	14760
9.073874123484802e-15	13801	4057	3033	0.7475967463643086	0.2197666835736541	TF:M11393_1	TF	Factor: Erg; motif: NACCGGATATCCGGTN; match class: 1	19945	2917
9.215906505915953e-15	4485	4057	1123	0.27680552132117325	0.2503901895206243	TF:M02071_1	TF	Factor: ETV7; motif: NCCGGAANNN; match class: 1	19945	3319
1.225910041556224e-14	12478	4057	2775	0.6840029578506286	0.22239140887962813	TF:M04107	TF	Factor: RUNX2; motif: WRACCGCANWAACCGCAN	19945	10538
1.225910041556224e-14	12478	4057	2775	0.6840029578506286	0.22239140887962813	TF:M04107_0	TF	Factor: RUNX2; motif: WRACCGCANWAACCGCAN; match class: 0	19945	10539
1.2274149540809168e-14	5591	4057	1362	0.33571604633965985	0.24360579502772312	TF:M12158_1	TF	Factor: KLF15; motif: NCCMCGCCCMCN; match class: 1	19945	6535
1.287826330988876e-14	4994	4057	1233	0.30391915208281983	0.24689627553063676	TF:M11396_1	TF	Factor: Erg; motif: NACCGGAARTN; match class: 1	19945	2926
1.5507558449477153e-14	6071	4057	1464	0.36085777668227753	0.24114643386591994	TF:M02053_0	TF	Factor: ELF1; motif: NCCGGAARTN; match class: 0	19945	2565
1.5507558449477153e-14	6071	4057	1464	0.36085777668227753	0.24114643386591994	TF:M02053	TF	Factor: ELF1; motif: NCCGGAARTN	19945	2564
1.5840657964295083e-14	7254	4057	1714	0.4224796647769288	0.23628342983181694	TF:M11428_0	TF	Factor: PEA3; motif: NACCGGAAGTN; match class: 0	19945	9333
1.5840657964295083e-14	7254	4057	1714	0.4224796647769288	0.23628342983181694	TF:M11428	TF	Factor: PEA3; motif: NACCGGAAGTN	19945	9332
1.7079258055739488e-14	11010	4057	2483	0.6120285925560759	0.22552225249772934	TF:M11058_1	TF	Factor: Hey1; motif: NGCRCGYGYN; match class: 1	19945	4846
1.8202441632030643e-14	6233	4057	1498	0.3692383534631501	0.24033370768490295	TF:M12153_0	TF	Factor: Sp3; motif: NGCCACGCCCMCN; match class: 0	19945	11301
1.8202441632030643e-14	6233	4057	1498	0.3692383534631501	0.24033370768490295	TF:M12153	TF	Factor: Sp3; motif: NGCCACGCCCMCN	19945	11300
2.090435367178193e-14	3398	4057	880	0.2169090460931723	0.2589758681577399	TF:M10956_1	TF	Factor: isx; motif: NTCRTTAA; match class: 1	19945	6358
2.1933479716877713e-14	6231	4057	1497	0.3689918659107715	0.24025036109773712	TF:M08875_0	TF	Factor: E2F; motif: NNTTTCGCGCN; match class: 0	19945	2232
2.1933479716877713e-14	6231	4057	1497	0.3689918659107715	0.24025036109773712	TF:M08875	TF	Factor: E2F; motif: NNTTTCGCGCN	19945	2231
2.2992272080390344e-14	8099	4057	1889	0.4656149864431846	0.23323867144091864	TF:M00430_0	TF	Factor: E2F-1; motif: NTTSGCGG; match class: 0	19945	2076
2.2992272080390344e-14	8099	4057	1889	0.4656149864431846	0.23323867144091864	TF:M00430	TF	Factor: E2F-1; motif: NTTSGCGG	19945	2075
2.4124413805193585e-14	7619	4057	1789	0.44096623120532413	0.23480771754823468	TF:M01078_0	TF	Factor: c-Ets-1; motif: NNNRCCGGAWRYNNNN; match class: 0	19945	1164
2.4124413805193585e-14	7619	4057	1789	0.44096623120532413	0.23480771754823468	TF:M01078	TF	Factor: c-Ets-1; motif: NNNRCCGGAWRYNNNN	19945	1163
2.763323917631567e-14	3931	4057	998	0.24599457727384766	0.25387941999491226	TF:M07226_1	TF	Factor: SP1; motif: NCCCCKCCCCC; match class: 1	19945	11230
3.1561956809417896e-14	4574	4057	1139	0.280749322159231	0.2490161783996502	TF:M10849_1	TF	Factor: Cdx-2; motif: NRTCGTAANNNN; match class: 1	19945	982
3.308537719822054e-14	11311	4057	2541	0.626324870594035	0.22464857218636725	TF:M10849_0	TF	Factor: Cdx-2; motif: NRTCGTAANNNN; match class: 0	19945	981
3.308537719822054e-14	11311	4057	2541	0.626324870594035	0.22464857218636725	TF:M10849	TF	Factor: Cdx-2; motif: NRTCGTAANNNN	19945	980
3.6916167645660895e-14	11922	4057	2662	0.6561498644318462	0.22328468377788963	TF:M11401_1	TF	Factor: Fli-1; motif: NACCGGATATCCGGTN; match class: 1	19945	3532
4.158794321088724e-14	9578	4057	2191	0.5400542272615233	0.22875339319273336	TF:M00427_0	TF	Factor: E2F; motif: TTTSGCGS; match class: 0	19945	2235
4.158794321088724e-14	9578	4057	2191	0.5400542272615233	0.22875339319273336	TF:M00427	TF	Factor: E2F; motif: TTTSGCGS	19945	2234
4.3419967673122665e-14	5730	4057	1388	0.34212472270150357	0.24223385689354276	TF:M10785_0	TF	Factor: hoxa9; motif: RTCGTWANNN; match class: 0	19945	5409
4.3419967673122665e-14	5730	4057	1388	0.34212472270150357	0.24223385689354276	TF:M10785	TF	Factor: hoxa9; motif: RTCGTWANNN	19945	5408
5.889569261393819e-14	5641	4057	1368	0.3371949716539315	0.24251019322815104	TF:M08226_1	TF	Factor: Elk-1:Pax-9; motif: ACCGGAACYACGCWYSANTG; match class: 1	19945	2599
5.920674889995877e-14	2541	4057	683	0.16835099827458713	0.26879181424635973	TF:M03806	TF	Factor: ZBTB7C; motif: GKCCCGGGCKG	19945	13142
5.920674889995877e-14	2541	4057	683	0.16835099827458713	0.26879181424635973	TF:M03806_0	TF	Factor: ZBTB7C; motif: GKCCCGGGCKG; match class: 0	19945	13143
5.924191460873453e-14	4258	4057	1068	0.26324870594035	0.25082198215124474	TF:M00800_1	TF	Factor: AP-2; motif: GSCCSCRGGCNRNRNN; match class: 1	19945	223
6.756180943822836e-14	6957	4057	1647	0.40596499876756226	0.23673997412677877	TF:M02069_0	TF	Factor: Erm; motif: ACCGGAAGTN; match class: 0	19945	2937
6.756180943822836e-14	6957	4057	1647	0.40596499876756226	0.23673997412677877	TF:M02069	TF	Factor: Erm; motif: ACCGGAAGTN	19945	2936
6.991508935752512e-14	12633	4057	2800	0.6901651466600937	0.22164173197181983	TF:M11052	TF	Factor: Hey2; motif: NNCACGYGNN	19945	4853
6.991508935752512e-14	12633	4057	2800	0.6901651466600937	0.22164173197181983	TF:M11052_0	TF	Factor: Hey2; motif: NNCACGYGNN; match class: 0	19945	4854
7.654119364547597e-14	5319	4057	1298	0.31994084298742914	0.24403083286332017	TF:M10948_1	TF	Factor: rax; motif: NNCRTTAN; match class: 1	19945	10195
8.863067258309228e-14	4937	4057	1215	0.29948237614000495	0.24610087097427588	TF:M11430_1	TF	Factor: PEA3; motif: NACCGGAAGTN; match class: 1	19945	9340
9.424464208970172e-14	4648	4057	1152	0.28395366034015285	0.24784853700516352	TF:M09603	TF	Factor: Egr-1; motif: NNNNNGYGKGGGNGGGNN	19945	2309
9.424464208970172e-14	4648	4057	1152	0.28395366034015285	0.24784853700516352	TF:M09603_0	TF	Factor: Egr-1; motif: NNNNNGYGKGGGNGGGNN; match class: 0	19945	2310
1.02355862431577e-13	9873	4057	2248	0.5541040177471037	0.22769168439177556	TF:M04109_0	TF	Factor: RUNX3; motif: NRACCGCAAACCGCAN; match class: 0	19945	10557
1.02355862431577e-13	9873	4057	2248	0.5541040177471037	0.22769168439177556	TF:M04109	TF	Factor: RUNX3; motif: NRACCGCAAACCGCAN	19945	10556
1.0848440371898107e-13	7336	4057	1725	0.42519102785309343	0.23514176663031625	TF:M03920	TF	Factor: SP1; motif: RCCMCRCCCMC	19945	11222
1.0848440371898107e-13	7336	4057	1725	0.42519102785309343	0.23514176663031625	TF:M03920_0	TF	Factor: SP1; motif: RCCMCRCCCMC; match class: 0	19945	11223
1.4532707630101523e-13	7331	4057	1723	0.4246980527483362	0.2350293275132997	TF:M00245	TF	Factor: Egr-3; motif: NTGCGTGGGCGK	19945	2354
1.4532707630101523e-13	7331	4057	1723	0.4246980527483362	0.2350293275132997	TF:M00245_0	TF	Factor: Egr-3; motif: NTGCGTGGGCGK; match class: 0	19945	2355
1.5109556843855378e-13	11612	4057	2596	0.6398816859748583	0.22356183258697898	TF:M11066_0	TF	Factor: HES-7; motif: GNCACGYGNN; match class: 0	19945	4821
1.5109556843855378e-13	11612	4057	2596	0.6398816859748583	0.22356183258697898	TF:M11066	TF	Factor: HES-7; motif: GNCACGYGNN	19945	4820
1.5135181237261933e-13	7686	4057	1797	0.44293813162435297	0.2338017174082748	TF:M02063	TF	Factor: c-ets-1; motif: ACCGGAWGTN	19945	1166
1.5135181237261933e-13	7686	4057	1797	0.44293813162435297	0.2338017174082748	TF:M02063_0	TF	Factor: c-ets-1; motif: ACCGGAWGTN; match class: 0	19945	1167
1.5918177417193884e-13	7132	4057	1681	0.4143455755484348	0.23569826135726304	TF:M02066_0	TF	Factor: PEA3; motif: RCCGGAAGYN; match class: 0	19945	9321
1.5918177417193884e-13	7132	4057	1681	0.4143455755484348	0.23569826135726304	TF:M02066	TF	Factor: PEA3; motif: RCCGGAAGYN	19945	9320
2.0972710350976922e-13	6302	4057	1505	0.3709637663298003	0.2388130752142177	TF:M09606_0	TF	Factor: nerf; motif: NRRNSCGGAAGNRNNNN; match class: 0	19945	2472
2.0972710350976922e-13	6302	4057	1505	0.3709637663298003	0.2388130752142177	TF:M09606	TF	Factor: nerf; motif: NRRNSCGGAAGNRNNNN	19945	2471
2.1405674005720714e-13	5185	4057	1266	0.3120532413113138	0.2441658630665381	TF:M08867_1	TF	Factor: AP2; motif: GCCYGSGGSN; match class: 1	19945	226
2.5740294671485445e-13	6911	4057	1633	0.4025141730342618	0.2362899725075966	TF:M03982_0	TF	Factor: ETV4; motif: ACCGGAAGTN; match class: 0	19945	3261
2.5740294671485445e-13	6911	4057	1633	0.4025141730342618	0.2362899725075966	TF:M03982	TF	Factor: ETV4; motif: ACCGGAAGTN	19945	3260
2.629793224420651e-13	9456	4057	2160	0.5324131131377865	0.22842639593908629	TF:M00470	TF	Factor: AP-2gamma; motif: GCCYNNGGS	19945	203
2.629793224420651e-13	9456	4057	2160	0.5324131131377865	0.22842639593908629	TF:M00470_0	TF	Factor: AP-2gamma; motif: GCCYNNGGS; match class: 0	19945	204
6.471033537078272e-13	3618	4057	920	0.2267685481883165	0.2542841348811498	TF:M03567_1	TF	Factor: Sp2; motif: NYSGCCCCGCCCCCY; match class: 1	19945	11293
6.812917051681217e-13	6969	4057	1642	0.40473256100566923	0.23561486583440952	TF:M11451	TF	Factor: Elf-1; motif: NANCCGGAAGTN	19945	2450
6.812917051681217e-13	6969	4057	1642	0.40473256100566923	0.23561486583440952	TF:M11451_0	TF	Factor: Elf-1; motif: NANCCGGAAGTN; match class: 0	19945	2451
7.120693749037647e-13	10449	4057	2358	0.5812176485087504	0.22566752799310938	TF:M04748_1	TF	Factor: GABP-alpha; motif: AACCGGAAR; match class: 1	19945	4117
7.404375402687773e-13	12855	4057	2836	0.6990386985457234	0.2206145468689226	TF:M08223_0	TF	Factor: Elk-1:OC-2; motif: RCCGGAASCGATCGATNN; match class: 0	19945	2589
7.404375402687773e-13	12855	4057	2836	0.6990386985457234	0.2206145468689226	TF:M08223	TF	Factor: Elk-1:OC-2; motif: RCCGGAASCGATCGATNN	19945	2588
7.599427427127732e-13	7252	4057	1701	0.4192753265960069	0.23455598455598456	TF:M08874	TF	Factor: E2F1; motif: NNNNNGCGSSAAAN	19945	2081
7.599427427127732e-13	7252	4057	1701	0.4192753265960069	0.23455598455598456	TF:M08874_0	TF	Factor: E2F1; motif: NNNNNGCGSSAAAN; match class: 0	19945	2082
8.988563444534818e-13	16186	4057	3470	0.855311806753759	0.21438279995057458	TF:M04748_0	TF	Factor: GABP-alpha; motif: AACCGGAAR; match class: 0	19945	4116
8.988563444534818e-13	16186	4057	3470	0.855311806753759	0.21438279995057458	TF:M04748	TF	Factor: GABP-alpha; motif: AACCGGAAR	19945	4115
9.243151450433373e-13	10023	4057	2271	0.5597732314518117	0.2265788686022149	TF:M11478_0	TF	Factor: AP-2beta; motif: NSCCNNNGGSN; match class: 0	19945	12291
9.243151450433373e-13	10023	4057	2271	0.5597732314518117	0.2265788686022149	TF:M11478	TF	Factor: AP-2beta; motif: NSCCNNNGGSN	19945	12290
9.735284194504579e-13	7836	4057	1822	0.4491003204338181	0.23251659009698825	TF:M09895_0	TF	Factor: E2F-6; motif: NGGGCGGGARRNN; match class: 0	19945	2181
9.735284194504579e-13	7836	4057	1822	0.4491003204338181	0.23251659009698825	TF:M09895	TF	Factor: E2F-6; motif: NGGGCGGGARRNN	19945	2180
1.202143045530156e-12	14775	4057	3205	0.7899926053734286	0.21692047377326565	TF:M07289_0	TF	Factor: GKLF; motif: NNNRGGNGNGGSN; match class: 0	19945	4542
1.202143045530156e-12	14775	4057	3205	0.7899926053734286	0.21692047377326565	TF:M07289	TF	Factor: GKLF; motif: NNNRGGNGNGGSN	19945	4541
1.2268002696781945e-12	6499	4057	1541	0.3798373182154301	0.23711340206185566	TF:M02281	TF	Factor: SP1; motif: CCCCKCCCCC	19945	11219
1.2268002696781945e-12	6499	4057	1541	0.3798373182154301	0.23711340206185566	TF:M02281_0	TF	Factor: SP1; motif: CCCCKCCCCC; match class: 0	19945	11220
1.238595060809378e-12	14262	4057	3107	0.7658368252403254	0.21785163371196187	TF:M11393	TF	Factor: Erg; motif: NACCGGATATCCGGTN	19945	2915
1.238595060809378e-12	14262	4057	3107	0.7658368252403254	0.21785163371196187	TF:M11393_0	TF	Factor: Erg; motif: NACCGGATATCCGGTN; match class: 0	19945	2916
1.324177397076425e-12	8193	4057	1895	0.46709391175745624	0.23129500793360186	TF:M12160_1	TF	Factor: KLF15; motif: RCCMCRCCCMCN; match class: 1	19945	6541
1.4956654722861164e-12	10944	4057	2455	0.605126941089475	0.22432383040935672	TF:M11535_0	TF	Factor: E2F-4; motif: TTTTGGCGCCAWWN; match class: 0	19945	2166
1.4956654722861164e-12	10944	4057	2455	0.605126941089475	0.22432383040935672	TF:M11535	TF	Factor: E2F-4; motif: TTTTGGCGCCAWWN	19945	2165
1.6951319686926258e-12	5368	4057	1299	0.32018733053980775	0.24198956780923994	TF:M02056_0	TF	Factor: ELF4; motif: NCCGGAARTN; match class: 0	19945	2523
1.6951319686926258e-12	5368	4057	1299	0.32018733053980775	0.24198956780923994	TF:M02056	TF	Factor: ELF4; motif: NCCGGAARTN	19945	2522
1.9785117986109465e-12	2303	4057	620	0.15282228247473503	0.26921406860616587	TF:M10591_1	TF	Factor: BSX; motif: NNCGTTAN; match class: 1	19945	874
2.117925963976758e-12	8564	4057	1970	0.4855804781858516	0.23003269500233536	TF:M10112	TF	Factor: Miz-1; motif: NNRGGWGGGGGAGGGGMRR	19945	7460
2.117925963976758e-12	8564	4057	1970	0.4855804781858516	0.23003269500233536	TF:M10112_0	TF	Factor: Miz-1; motif: NNRGGWGGGGGAGGGGMRR; match class: 0	19945	7461
2.3437004670173166e-12	3239	4057	832	0.20507764357899927	0.25686940413707937	TF:M11392_1	TF	Factor: Erg; motif: NACCGGAARYN; match class: 1	19945	2914
2.687550487553235e-12	5482	4057	1322	0.32585654424451566	0.241152863918278	TF:M01837_0	TF	Factor: FKLF; motif: BGGGNGGVMD; match class: 0	19945	3471
2.687550487553235e-12	5482	4057	1322	0.32585654424451566	0.241152863918278	TF:M01837	TF	Factor: FKLF; motif: BGGGNGGVMD	19945	3470
3.0337545683781885e-12	11622	4057	2588	0.6379097855558294	0.22268112200998108	TF:M11399_1	TF	Factor: Fli-1; motif: NACCGGAWWTCCGGTY; match class: 1	19945	3526
3.2574975494406845e-12	8150	4057	1883	0.464136061128913	0.23104294478527607	TF:M02062_0	TF	Factor: Erg; motif: ACCGGAAGTN; match class: 0	19945	2892
3.2574975494406845e-12	8150	4057	1883	0.464136061128913	0.23104294478527607	TF:M02062	TF	Factor: Erg; motif: ACCGGAAGTN	19945	2891
3.3346277631974762e-12	6335	4057	1503	0.3704707912250431	0.2372533543804262	TF:M11452_0	TF	Factor: Elf-1; motif: NANGCGGAAGTR; match class: 0	19945	2454
3.3346277631974762e-12	6335	4057	1503	0.3704707912250431	0.2372533543804262	TF:M11452	TF	Factor: Elf-1; motif: NANGCGGAAGTR	19945	2453
3.4172562385428944e-12	3788	4057	953	0.23490263741681044	0.251583949313622	TF:M04110_1	TF	Factor: RUNX3; motif: NRACCGCANWAACCRCAN; match class: 1	19945	10561
3.573658868856015e-12	9001	4057	2058	0.5072713827951688	0.2286412620819909	TF:M00428_0	TF	Factor: E2F-1; motif: NKTSSCGC; match class: 0	19945	2070
3.573658868856015e-12	9001	4057	2058	0.5072713827951688	0.2286412620819909	TF:M00428	TF	Factor: E2F-1; motif: NKTSSCGC	19945	2069
4.84167914483468e-12	6138	4057	1460	0.3598718264727631	0.23786249592701206	TF:M10578	TF	Factor: Barhl-1; motif: NTAAACGN	19945	581
4.84167914483468e-12	6138	4057	1460	0.3598718264727631	0.23786249592701206	TF:M10578_0	TF	Factor: Barhl-1; motif: NTAAACGN; match class: 0	19945	582
5.0316501413708e-12	7187	4057	1681	0.4143455755484348	0.23389453179351608	TF:M11881_1	TF	Factor: pax-6; motif: NYACGCNTSANYGCNYN; match class: 1	19945	9187
5.3133345600131745e-12	5862	4057	1401	0.34532906088242543	0.2389969293756397	TF:M10107_0	TF	Factor: DB1; motif: GGRRRRGRRGGAGGGGGNGRRR; match class: 0	19945	1707
5.3133345600131745e-12	5862	4057	1401	0.34532906088242543	0.2389969293756397	TF:M10107	TF	Factor: DB1; motif: GGRRRRGRRGGAGGGGGNGRRR	19945	1706
5.639453261303739e-12	4649	4057	1140	0.2809958097116096	0.24521402452140245	TF:M11427_1	TF	Factor: PEA3; motif: NACCGGAAGTN; match class: 1	19945	9331
5.7440298923923545e-12	3317	4057	847	0.20877495686467834	0.2553512209828158	TF:M05332_1	TF	Factor: Sp2; motif: WGGGCGG; match class: 1	19945	11272
5.7440298923923545e-12	3317	4057	847	0.20877495686467834	0.2553512209828158	TF:M05444_1	TF	Factor: CPBP; motif: NGGGCGG; match class: 1	19945	1348
5.7440298923923545e-12	3317	4057	847	0.20877495686467834	0.2553512209828158	TF:M05361_1	TF	Factor: Sp6; motif: WGGGCGG; match class: 1	19945	11335
7.174802409692301e-12	12801	4057	2818	0.6946019226029085	0.2201390516365909	TF:M07040_0	TF	Factor: GKLF; motif: NNRRGRRNGNSNNN; match class: 0	19945	4539
7.174802409692301e-12	12801	4057	2818	0.6946019226029085	0.2201390516365909	TF:M07040	TF	Factor: GKLF; motif: NNRRGRRNGNSNNN	19945	4538
8.795771976122e-12	15552	4057	3346	0.824747350258812	0.2151491769547325	TF:M08313_0	TF	Factor: GCMa:PEA3; motif: ATRCGGGCGGAAGTR; match class: 0	19945	4362
8.795771976122e-12	15552	4057	3346	0.824747350258812	0.2151491769547325	TF:M08313	TF	Factor: GCMa:PEA3; motif: ATRCGGGCGGAAGTR	19945	4361
8.840089084221603e-12	6834	4057	1605	0.39561252156766086	0.23485513608428446	TF:M01118_0	TF	Factor: WT1; motif: SMCNCCNSC; match class: 0	19945	12861
8.840089084221603e-12	6834	4057	1605	0.39561252156766086	0.23485513608428446	TF:M01118	TF	Factor: WT1; motif: SMCNCCNSC	19945	12860
9.38306510783448e-12	4463	4057	1098	0.27064333251170813	0.24602285458211964	TF:M04287	TF	Factor: BARHL2; motif: NNTAAAYGNN	19945	587
9.38306510783448e-12	4463	4057	1098	0.27064333251170813	0.24602285458211964	TF:M04287_0	TF	Factor: BARHL2; motif: NNTAAAYGNN; match class: 0	19945	588
1.065382549013319e-11	6519	4057	1538	0.3790978555582943	0.23592575548396993	TF:M03978_1	TF	Factor: ETS1; motif: GCCGGAWGTACTTCCGGN; match class: 1	19945	3112
1.0732388330650149e-11	4126	4057	1024	0.2524032536356914	0.2481822588463403	TF:M05432_0	TF	Factor: ZSCAN18; motif: TRRCGRCGNMCC; match class: 0	19945	16623
1.0732388330650149e-11	4126	4057	1024	0.2524032536356914	0.2481822588463403	TF:M05432	TF	Factor: ZSCAN18; motif: TRRCGRCGNMCC	19945	16622
1.1565643207684704e-11	12134	4057	2685	0.661819078136554	0.2212790506016153	TF:M11397	TF	Factor: Erg; motif: NACCGGATATCCGGTN	19945	2927
1.1565643207684704e-11	12134	4057	2685	0.661819078136554	0.2212790506016153	TF:M11397_0	TF	Factor: Erg; motif: NACCGGATATCCGGTN; match class: 0	19945	2928
1.1777463783567758e-11	2109	4057	571	0.1407443924081834	0.2707444286391655	TF:M01241_1	TF	Factor: BEN; motif: CWGCGAYA; match class: 1	19945	724
1.2181947622597544e-11	18848	4057	3930	0.9686960808479171	0.2085101867572156	TF:M01822_1	TF	Factor: CPBP; motif: SNCCCNN; match class: 1	19945	1360
1.7608784087785027e-11	4633	4057	1133	0.27927039684495936	0.24454996762357004	TF:M02074_0	TF	Factor: GABPalpha; motif: RCCGGAWRYN; match class: 0	19945	4107
1.7608784087785027e-11	4633	4057	1133	0.27927039684495936	0.24454996762357004	TF:M02074	TF	Factor: GABPalpha; motif: RCCGGAWRYN	19945	4106
1.9820635800142283e-11	7181	4057	1675	0.4128666502341632	0.2332544213897786	TF:M08208_1	TF	Factor: E2F-3:FOXI1; motif: NGACACCGCGCCCAC; match class: 1	19945	2119
1.997434083498566e-11	3508	4057	886	0.21838797140744393	0.25256556442417333	TF:M10435_1	TF	Factor: Sp2; motif: GGGGCGGGG; match class: 1	19945	11284
1.997434083498566e-11	3508	4057	886	0.21838797140744393	0.25256556442417333	TF:M07063_1	TF	Factor: Sp1; motif: GGGGCGGGGC; match class: 1	19945	11254
2.1236078718450523e-11	11857	4057	2628	0.6477692876509736	0.2216412245930674	TF:M11397_1	TF	Factor: Erg; motif: NACCGGATATCCGGTN; match class: 1	19945	2929
2.189263248744978e-11	2503	4057	660	0.16268178456987922	0.2636835797043548	TF:M07329_1	TF	Factor: Osx; motif: CCNCCCCCNNN; match class: 1	19945	8911
2.3161029804415126e-11	10222	4057	2300	0.5669213704707913	0.22500489141068283	TF:M04744	TF	Factor: ATF-3; motif: GGCGCSSNSNGRTSACGTSA	19945	428
2.3161029804415126e-11	10222	4057	2300	0.5669213704707913	0.22500489141068283	TF:M04744_0	TF	Factor: ATF-3; motif: GGCGCSSNSNGRTSACGTSA; match class: 0	19945	429
2.512557215677476e-11	7099	4057	1657	0.4084298742913483	0.23341315678264543	TF:M11880_1	TF	Factor: pax-6; motif: NYACGCWTSANYGMNCN; match class: 1	19945	9184
2.5749159970409738e-11	6823	4057	1599	0.39413359625338923	0.2343543895647076	TF:M07329	TF	Factor: Osx; motif: CCNCCCCCNNN	19945	8909
2.5749159970409738e-11	6823	4057	1599	0.39413359625338923	0.2343543895647076	TF:M07329_0	TF	Factor: Osx; motif: CCNCCCCCNNN; match class: 0	19945	8910
2.6610586224273116e-11	6335	4057	1496	0.3687453783583929	0.2361483820047356	TF:M08213	TF	Factor: Elk-1:TBR2; motif: TNRCACCGGAAGN	19945	2567
2.6610586224273116e-11	6335	4057	1496	0.3687453783583929	0.2361483820047356	TF:M08213_0	TF	Factor: Elk-1:TBR2; motif: TNRCACCGGAAGN; match class: 0	19945	2568
3.124665633686626e-11	3208	4057	818	0.2016268178456988	0.25498753117206985	TF:M05439_1	TF	Factor: RREB-1; motif: GGGWCSA; match class: 1	19945	10522
4.333391713564156e-11	8752	4057	1998	0.4924821296524525	0.22829067641681902	TF:M11533_1	TF	Factor: E2F-1; motif: NTTTTGGCGCCAWWWN; match class: 1	19945	2068
4.692341169292115e-11	7502	4057	1739	0.4286418535863939	0.23180485203945614	TF:M11425	TF	Factor: PEA3; motif: NACCGGAAGTN	19945	9326
4.692341169292115e-11	7502	4057	1739	0.4286418535863939	0.23180485203945614	TF:M11425_0	TF	Factor: PEA3; motif: NACCGGAAGTN; match class: 0	19945	9327
4.731733708753364e-11	3276	4057	832	0.20507764357899927	0.25396825396825395	TF:M09968_0	TF	Factor: KLF15; motif: RGGGMGGRGNNGGGGGNGG; match class: 0	19945	6528
4.731733708753364e-11	3276	4057	832	0.20507764357899927	0.25396825396825395	TF:M09968	TF	Factor: KLF15; motif: RGGGMGGRGNNGGGGGNGG	19945	6527
4.744660851944783e-11	13782	4057	3003	0.7402021197929505	0.21789290378754897	TF:M08209	TF	Factor: E2F-3:FOXO6; motif: NAATGACACGCGCCCMC	19945	2120
4.744660851944783e-11	13782	4057	3003	0.7402021197929505	0.21789290378754897	TF:M08209_0	TF	Factor: E2F-3:FOXO6; motif: NAATGACACGCGCCCMC; match class: 0	19945	2121
5.115480854289652e-11	6687	4057	1568	0.3864924821296524	0.2344848212950501	TF:M08231_0	TF	Factor: Elk-1:T-bet; motif: TCACACCGGAAGNN; match class: 0	19945	2607
5.115480854289652e-11	6687	4057	1568	0.3864924821296524	0.2344848212950501	TF:M08231	TF	Factor: Elk-1:T-bet; motif: TCACACCGGAAGNN	19945	2606
5.205614709922311e-11	5303	4057	1274	0.3140251417303426	0.2402413728078446	TF:M03990_0	TF	Factor: GABPA; motif: ACCGGAAGTN; match class: 0	19945	4110
5.205614709922311e-11	5303	4057	1274	0.3140251417303426	0.2402413728078446	TF:M03990	TF	Factor: GABPA; motif: ACCGGAAGTN	19945	4109
5.808446289000079e-11	7847	4057	1810	0.44614246980527483	0.23066139926086401	TF:M08209_1	TF	Factor: E2F-3:FOXO6; motif: NAATGACACGCGCCCMC; match class: 1	19945	2122
5.854848613965104e-11	6694	4057	1569	0.38673896968203103	0.23438900507917537	TF:M09898	TF	Factor: Egr-2; motif: GNGRRNGWGKGGGNGGRG	19945	2339
5.854848613965104e-11	6694	4057	1569	0.38673896968203103	0.23438900507917537	TF:M09898_0	TF	Factor: Egr-2; motif: GNGRRNGWGKGGGNGGRG; match class: 0	19945	2340
7.10522475941497e-11	6247	4057	1474	0.3633226522060636	0.23595325756363053	TF:M00246_0	TF	Factor: Egr-2; motif: NTGCGTRGGCGK; match class: 0	19945	2331
7.10522475941497e-11	6247	4057	1474	0.3633226522060636	0.23595325756363053	TF:M00246	TF	Factor: Egr-2; motif: NTGCGTRGGCGK	19945	2330
7.654237913993462e-11	3530	4057	887	0.21863445895982253	0.25127478753541077	TF:M01303_1	TF	Factor: SP1; motif: GGGGYGGGGNS; match class: 1	19945	11218
7.863943339655459e-11	4475	4057	1094	0.2696573823021937	0.24446927374301675	TF:M09935_0	TF	Factor: GABP-alpha; motif: NNNRCCGGAAGTGN; match class: 0	19945	4122
7.863943339655459e-11	4475	4057	1094	0.2696573823021937	0.24446927374301675	TF:M09935	TF	Factor: GABP-alpha; motif: NNNRCCGGAAGTGN	19945	4121
1.0045190166925624e-10	6984	4057	1628	0.40128173527236877	0.23310423825887744	TF:M09834_0	TF	Factor: ZNF148; motif: NNNNNNCCNNCCCCTCCCCCACCCN; match class: 0	19945	13566
1.0045190166925624e-10	6984	4057	1628	0.40128173527236877	0.23310423825887744	TF:M09834	TF	Factor: ZNF148; motif: NNNNNNCCNNCCCCTCCCCCACCCN	19945	13565
1.1970758212458108e-10	4823	4057	1168	0.2878974611782105	0.24217292141820443	TF:M08390_1	TF	Factor: A-Myb:Elf-1; motif: NMCCGGAACCGTTA; match class: 1	19945	7633
1.3220007835787633e-10	6158	4057	1453	0.3581464136061129	0.23595323156869114	TF:M10625	TF	Factor: Nkx3-2; motif: NTCGTTAN	19945	8375
1.3220007835787633e-10	6158	4057	1453	0.3581464136061129	0.23595323156869114	TF:M10625_0	TF	Factor: Nkx3-2; motif: NTCGTTAN; match class: 0	19945	8376
1.514575102954677e-10	9018	4057	2048	0.5048065072713828	0.22710135284985583	TF:M00024_0	TF	Factor: E2F-1; motif: TWSGCGCGAAAAYKR; match class: 0	19945	2205
1.514575102954677e-10	9018	4057	2048	0.5048065072713828	0.22710135284985583	TF:M00024	TF	Factor: E2F-1; motif: TWSGCGCGAAAAYKR	19945	2204
1.670726699675843e-10	7179	4057	1667	0.41089474981513435	0.23220504248502577	TF:M02023_0	TF	Factor: MAZ; motif: NKGGGAGGGGRGGR; match class: 0	19945	7185
1.670726699675843e-10	7179	4057	1667	0.41089474981513435	0.23220504248502577	TF:M02023	TF	Factor: MAZ; motif: NKGGGAGGGGRGGR	19945	7184
1.8612797077067266e-10	15260	4057	3282	0.8089721469065813	0.21507208387942334	TF:M08568_1	TF	Factor: ER71:E2A; motif: CASSTGNACCGGAWRYN; match class: 1	19945	3229
1.9376285590385223e-10	2308	4057	610	0.15035740695094899	0.26429809358752165	TF:M01001	TF	Factor: DEAF1; motif: NCGNNYTCGGGNRTTTCCGDARNNN	19945	1727
1.9376285590385223e-10	2308	4057	610	0.15035740695094899	0.26429809358752165	TF:M01001_0	TF	Factor: DEAF1; motif: NCGNNYTCGGGNRTTTCCGDARNNN; match class: 0	19945	1728
1.972030841355593e-10	5628	4057	1339	0.33004683263495194	0.23791755508173418	TF:M08457_1	TF	Factor: ER71:SREBP-2; motif: NTSACGTGACGGAARY; match class: 1	19945	3223
2.814175484309557e-10	3738	4057	929	0.22898693615972393	0.2485286249331193	TF:M01752_1	TF	Factor: ERG; motif: ACCGGAART; match class: 1	19945	2890
2.8170822615430067e-10	2731	4057	705	0.17377372442691644	0.25814719882826803	TF:M10880_1	TF	Factor: Alx-4; motif: NNCRTTAN; match class: 1	19945	88
2.9307786501732585e-10	4370	4057	1067	0.2630022183879714	0.24416475972540047	TF:M10432_1	TF	Factor: MAZ; motif: GGGMGGGGS; match class: 1	19945	7177
5.190773533155401e-10	5860	4057	1385	0.34138526004436776	0.2363481228668942	TF:M00426_1	TF	Factor: E2F; motif: TTTSGCGS; match class: 1	19945	2224
5.592684365429648e-10	8521	4057	1941	0.47843233916687206	0.22779016547353598	TF:M08451_0	TF	Factor: Elk-1:HOXA1; motif: ACCGGAAGTAATTA; match class: 0	19945	2580
5.592684365429648e-10	8521	4057	1941	0.47843233916687206	0.22779016547353598	TF:M08451	TF	Factor: Elk-1:HOXA1; motif: ACCGGAAGTAATTA	19945	2579
6.279840597205647e-10	4589	4057	1112	0.2740941582450086	0.2423185879276531	TF:M01857_1	TF	Factor: AP-2alpha; motif: NGCCYSNNGSN; match class: 1	19945	199
6.493057655385924e-10	11197	4057	2484	0.6122750801084546	0.22184513709029205	TF:M08390	TF	Factor: A-Myb:Elf-1; motif: NMCCGGAACCGTTA	19945	7631
6.493057655385924e-10	11197	4057	2484	0.6122750801084546	0.22184513709029205	TF:M08390_0	TF	Factor: A-Myb:Elf-1; motif: NMCCGGAACCGTTA; match class: 0	19945	7632
6.574143186854329e-10	8059	4057	1845	0.454769534138526	0.22893659262935848	TF:M07415_0	TF	Factor: Elf-1; motif: AWCCCGGAAGTN; match class: 0	19945	2424
6.574143186854329e-10	8059	4057	1845	0.454769534138526	0.22893659262935848	TF:M07415	TF	Factor: Elf-1; motif: AWCCCGGAAGTN	19945	2423
7.153040242024769e-10	7171	4057	1660	0.4091693369484841	0.231487937526147	TF:M07397	TF	Factor: ZBP89; motif: CCCCKCCCCCNN	19945	12980
7.153040242024769e-10	7171	4057	1660	0.4091693369484841	0.231487937526147	TF:M07397_0	TF	Factor: ZBP89; motif: CCCCKCCCCCNN; match class: 0	19945	12981
7.334323560990927e-10	7839	4057	1799	0.4434311067291102	0.2294935578517668	TF:M01165_0	TF	Factor: Elk-1; motif: RACCGGAAGTR; match class: 0	19945	2622
7.334323560990927e-10	7839	4057	1799	0.4434311067291102	0.2294935578517668	TF:M01165	TF	Factor: Elk-1; motif: RACCGGAAGTR	19945	2621
7.422648737830275e-10	8245	4057	1883	0.464136061128913	0.2283808368708308	TF:M09608_0	TF	Factor: Erg; motif: NNACCGGAARTSN; match class: 0	19945	2901
7.422648737830275e-10	8245	4057	1883	0.464136061128913	0.2283808368708308	TF:M09608	TF	Factor: Erg; motif: NNACCGGAARTSN	19945	2900
1.074627010618693e-9	4625	4057	1118	0.27557308355928023	0.24172972972972973	TF:M02064_1	TF	Factor: c-ets-2; motif: ACCGGAWRTN; match class: 1	19945	1174
1.129065357360669e-9	2788	4057	714	0.17599211239832388	0.25609756097560976	TF:M11316_1	TF	Factor: C/EBPbeta; motif: NRTTGCGYAAYN; match class: 1	19945	1066
1.1389010506620115e-9	6128	4057	1439	0.3546955878728124	0.23482375979112272	TF:M11419	TF	Factor: ER81; motif: NNCCGGAWGYN	19945	2801
1.1389010506620115e-9	6128	4057	1439	0.3546955878728124	0.23482375979112272	TF:M11419_0	TF	Factor: ER81; motif: NNCCGGAWGYN; match class: 0	19945	2802
1.1608502595509577e-9	7127	4057	1649	0.40645797387231947	0.2313736495018942	TF:M00050	TF	Factor: E2F; motif: TTTSGCGC	19945	2207
1.1608502595509577e-9	7127	4057	1649	0.40645797387231947	0.2313736495018942	TF:M00050_0	TF	Factor: E2F; motif: TTTSGCGC; match class: 0	19945	2208
1.2039278740652958e-9	3138	4057	792	0.19521814148385508	0.25239005736137665	TF:M02023_1	TF	Factor: MAZ; motif: NKGGGAGGGGRGGR; match class: 1	19945	7186
1.279539031454323e-9	10177	4057	2276	0.5610056692137048	0.22364154465952638	TF:M11391	TF	Factor: Erg; motif: NACCGGATATCCGGTN	19945	2909
1.279539031454323e-9	10177	4057	2276	0.5610056692137048	0.22364154465952638	TF:M11391_0	TF	Factor: Erg; motif: NACCGGATATCCGGTN; match class: 0	19945	2910
1.3217954608197573e-9	3315	4057	831	0.20483115602662066	0.2506787330316742	TF:M09765_1	TF	Factor: SP1; motif: NRGKGGGCGGGGCN; match class: 1	19945	11233
1.3750311576486367e-9	8237	4057	1879	0.46315011091939856	0.22811703290032778	TF:M09904_0	TF	Factor: Elk-1; motif: RCCGGAAGTGN; match class: 0	19945	2634
1.3750311576486367e-9	8237	4057	1879	0.46315011091939856	0.22811703290032778	TF:M09904	TF	Factor: Elk-1; motif: RCCGGAAGTGN	19945	2633
1.7583281003701117e-9	8198	4057	1870	0.4609317229479911	0.22810441571114906	TF:M07040_1	TF	Factor: GKLF; motif: NNRRGRRNGNSNNN; match class: 1	19945	4540
1.8876970841619214e-9	5262	4057	1253	0.3088489031303919	0.23812238692512352	TF:M01299	TF	Factor: MECP2; motif: CCGGNNTTWA	19945	7196
1.8876970841619214e-9	5262	4057	1253	0.3088489031303919	0.23812238692512352	TF:M01299_0	TF	Factor: MECP2; motif: CCGGNNTTWA; match class: 0	19945	7197
1.9356619737651448e-9	5901	4057	1389	0.3423712102538822	0.23538383324860193	TF:M02073	TF	Factor: Fli-1; motif: ACCGGAAGYN	19945	3500
1.9356619737651448e-9	5901	4057	1389	0.3423712102538822	0.23538383324860193	TF:M02073_0	TF	Factor: Fli-1; motif: ACCGGAAGYN; match class: 0	19945	3501
1.937317332080614e-9	3788	4057	934	0.23021937392161695	0.24656810982048574	TF:M02059_1	TF	Factor: ELK-1; motif: ACCGGAAGTN; match class: 1	19945	2626
2.515868090921335e-9	4996	4057	1195	0.29455262509243285	0.23919135308246597	TF:M12173_1	TF	Factor: GKLF; motif: NNCCMCRCCCN; match class: 1	19945	6589
2.5525968635994207e-9	8457	4057	1922	0.47374907567167857	0.22726735248906232	TF:M00981	TF	Factor: CREB,; motif: NTGACGTNA	19945	1511
2.5525968635994207e-9	8457	4057	1922	0.47374907567167857	0.22726735248906232	TF:M00981_0	TF	Factor: CREB,; motif: NTGACGTNA; match class: 0	19945	1512
2.561968259091216e-9	11228	4057	2485	0.6125215676608331	0.2213216957605985	TF:M03555_1	TF	Factor: NFATc2; motif: GGAAAA; match class: 1	19945	7987
2.561968259091216e-9	11228	4057	2485	0.6125215676608331	0.2213216957605985	TF:M01886_1	TF	Factor: NFATc3; motif: GGAAAA; match class: 1	19945	8011
2.561968259091216e-9	11228	4057	2485	0.6125215676608331	0.2213216957605985	TF:M01281_1	TF	Factor: NFATc2; motif: GGAAAA; match class: 1	19945	7993
2.6549935486648904e-9	12187	4057	2676	0.6596006901651467	0.21957823910724542	TF:M08457	TF	Factor: ER71:SREBP-2; motif: NTSACGTGACGGAARY	19945	3221
2.6549935486648904e-9	12187	4057	2676	0.6596006901651467	0.21957823910724542	TF:M08457_0	TF	Factor: ER71:SREBP-2; motif: NTSACGTGACGGAARY; match class: 0	19945	3222
2.6864520458920757e-9	6001	4057	1409	0.34730096130145427	0.23479420096650558	TF:M02067	TF	Factor: ER71; motif: ACCGGAARYN	19945	2777
2.6864520458920757e-9	6001	4057	1409	0.34730096130145427	0.23479420096650558	TF:M02067_0	TF	Factor: ER71; motif: ACCGGAARYN; match class: 0	19945	2778
3.190247375051166e-9	13103	4057	2856	0.7039684495932955	0.2179653514462337	TF:M11399_0	TF	Factor: Fli-1; motif: NACCGGAWWTCCGGTY; match class: 0	19945	3525
3.190247375051166e-9	13103	4057	2856	0.7039684495932955	0.2179653514462337	TF:M11399	TF	Factor: Fli-1; motif: NACCGGAWWTCCGGTY	19945	3524
3.458833824357869e-9	6736	4057	1563	0.3852600443677594	0.23203681710213778	TF:M11482_0	TF	Factor: AP-2gamma; motif: NSCCYNNRGSN; match class: 0	19945	12339
3.458833824357869e-9	6736	4057	1563	0.3852600443677594	0.23203681710213778	TF:M11482	TF	Factor: AP-2gamma; motif: NSCCYNNRGSN	19945	12338
3.7028483900219322e-9	3180	4057	798	0.1966970667981267	0.2509433962264151	TF:M11404_1	TF	Factor: Fli-1; motif: NACCGGAARTN; match class: 1	19945	3538
3.963937747116584e-9	3330	4057	831	0.20483115602662066	0.24954954954954955	TF:M00469_1	TF	Factor: AP-2alpha; motif: GCCNNNRGS; match class: 1	19945	187
4.838116822117281e-9	6952	4057	1607	0.39610549667241807	0.23115650172612198	TF:M00516_0	TF	Factor: E2F-1; motif: TTTSGCGCGMNR; match class: 0	19945	2211
4.838116822117281e-9	6952	4057	1607	0.39610549667241807	0.23115650172612198	TF:M00516	TF	Factor: E2F-1; motif: TTTSGCGCGMNR	19945	2210
4.916305152434972e-9	5409	4057	1281	0.31575055459699286	0.2368275097060455	TF:M09901	TF	Factor: nerf; motif: NNNCCGGAAGTGN	19945	7856
4.916305152434972e-9	5409	4057	1281	0.31575055459699286	0.2368275097060455	TF:M09901_0	TF	Factor: nerf; motif: NNNCCGGAAGTGN; match class: 0	19945	7857
4.962536719507565e-9	7643	4057	1751	0.43159970421493715	0.2290985215229622	TF:M02055_0	TF	Factor: ESE-1; motif: NSMGGAARTN; match class: 0	19945	2976
4.962536719507565e-9	7643	4057	1751	0.43159970421493715	0.2290985215229622	TF:M01214_0	TF	Factor: ESE-1; motif: NSMGGAARTN; match class: 0	19945	2982
4.962536719507565e-9	7643	4057	1751	0.43159970421493715	0.2290985215229622	TF:M02055	TF	Factor: ESE-1; motif: NSMGGAARTN	19945	2975
4.962536719507565e-9	7643	4057	1751	0.43159970421493715	0.2290985215229622	TF:M01214	TF	Factor: ESE-1; motif: NSMGGAARTN	19945	2981
5.171382216530374e-9	7769	4057	1777	0.4380083805767809	0.22872956622473936	TF:M11433_0	TF	Factor: Elk-1; motif: NRCCGGAAGTN; match class: 0	19945	2640
5.171382216530374e-9	7769	4057	1777	0.4380083805767809	0.22872956622473936	TF:M11433	TF	Factor: Elk-1; motif: NRCCGGAAGTN	19945	2639
5.281160006761449e-9	3239	4057	810	0.19965491742666996	0.25007718431614695	TF:M08910_1	TF	Factor: C/EBPBETA; motif: KRTTGCGYAAY; match class: 1	19945	1057
5.779188593970735e-9	2961	4057	748	0.18437268917919644	0.2526173590003377	TF:M03988_1	TF	Factor: FLI1; motif: ACCGGAARTN; match class: 1	19945	3505
6.395406472044571e-9	5390	4057	1276	0.31451811683509984	0.23673469387755103	TF:M00425_1	TF	Factor: E2F; motif: TTTCGCGC; match class: 1	19945	2218
6.543778453786879e-9	2779	4057	707	0.17426669953167365	0.25440806045340053	TF:M01118_1	TF	Factor: WT1; motif: SMCNCCNSC; match class: 1	19945	12862
6.621557866577797e-9	4081	4057	994	0.24500862706433324	0.24356775300171526	TF:M02052_1	TF	Factor: EHF; motif: CSCGGAARTN; match class: 1	19945	2392
6.679321566948115e-9	15588	4057	3333	0.82154301207789	0.21381832178598922	TF:M04934_1	TF	Factor: TR4; motif: ACCCCGS; match class: 1	19945	8512
7.228649416948263e-9	2642	4057	676	0.1666255854079369	0.2558667676003028	TF:M10111_0	TF	Factor: ZF5; motif: NGAGCGCGC; match class: 0	19945	13176
7.228649416948263e-9	2642	4057	676	0.1666255854079369	0.2558667676003028	TF:M10111	TF	Factor: ZF5; motif: NGAGCGCGC	19945	13175
8.205622566991994e-9	4370	4057	1056	0.26029085531180673	0.2416475972540046	TF:M00976_0	TF	Factor: AhR,; motif: NRCGTGNGN; match class: 0	19945	18
8.205622566991994e-9	4370	4057	1056	0.26029085531180673	0.2416475972540046	TF:M00976	TF	Factor: AhR,; motif: NRCGTGNGN	19945	17
8.830002559909197e-9	7303	4057	1678	0.413606112891299	0.22976858825140353	TF:M00431_0	TF	Factor: E2F-1; motif: TTTSGCGS; match class: 0	19945	2085
8.830002559909197e-9	7303	4057	1678	0.413606112891299	0.22976858825140353	TF:M00431	TF	Factor: E2F-1; motif: TTTSGCGS	19945	2084
9.23380207782247e-9	3788	4057	929	0.22898693615972393	0.2452481520591341	TF:M10530_1	TF	Factor: sp4; motif: NNNGCYCCGCCCCCY; match class: 1	19945	11320
1.0402699724479877e-8	12937	4057	2819	0.6948484101552872	0.2179021411455515	TF:M03976	TF	Factor: ERG; motif: ACCGGAWATCCGGT	19945	2897
1.0402699724479877e-8	12937	4057	2819	0.6948484101552872	0.2179021411455515	TF:M03976_0	TF	Factor: ERG; motif: ACCGGAWATCCGGT; match class: 0	19945	2898
1.0620551374564619e-8	1760	4057	474	0.11683509982745871	0.26931818181818185	TF:M00244_1	TF	Factor: NGFI-C; motif: WTGCGTGGGYGG; match class: 1	19945	8248
1.1124785261108924e-8	13740	4057	2976	0.7335469558787281	0.2165938864628821	TF:M09918_0	TF	Factor: Pet-1; motif: GCNGGAAGYG; match class: 0	19945	9369
1.1124785261108924e-8	13740	4057	2976	0.7335469558787281	0.2165938864628821	TF:M09918	TF	Factor: Pet-1; motif: GCNGGAAGYG	19945	9368
1.2388678758456754e-8	4086	4057	993	0.24476213951195464	0.24302496328928047	TF:M04953_1	TF	Factor: Sp1; motif: GGNDGGRGGCGGGG; match class: 1	19945	11227
1.295801290337993e-8	9798	4057	2190	0.5398077397091446	0.22351500306184935	TF:M11221	TF	Factor: CREB1; motif: RTGACGYGTCAN	19945	1400
1.295801290337993e-8	9798	4057	2190	0.5398077397091446	0.22351500306184935	TF:M11221_0	TF	Factor: CREB1; motif: RTGACGYGTCAN; match class: 0	19945	1401
1.3085912955242039e-8	2909	4057	734	0.18092186344589598	0.25232038501203163	TF:M07615_1	TF	Factor: Sp3; motif: GGGGCGGGGSNN; match class: 1	19945	11311
1.3211525076362055e-8	9200	4057	2068	0.5097362583189549	0.22478260869565217	TF:M12186	TF	Factor: BTEB4; motif: NCCACGCCCM	19945	6551
1.3211525076362055e-8	9200	4057	2068	0.5097362583189549	0.22478260869565217	TF:M12186_0	TF	Factor: BTEB4; motif: NCCACGCCCM; match class: 0	19945	6552
1.708347948148232e-8	3016	4057	757	0.18659107715060388	0.2509946949602122	TF:M09905_1	TF	Factor: SAP-1; motif: NNCCGGAAGTGN; match class: 1	19945	2686
1.8127920842429574e-8	8102	4057	1841	0.4537835839290116	0.227227844976549	TF:M11478_1	TF	Factor: AP-2beta; motif: NSCCNNNGGSN; match class: 1	19945	12292
2.18589818543765e-8	4608	4057	1104	0.27212225782597976	0.23958333333333334	TF:M09969	TF	Factor: EKLF; motif: NGGGYGKGGCNNGG	19945	2405
2.18589818543765e-8	4608	4057	1104	0.27212225782597976	0.23958333333333334	TF:M09969_0	TF	Factor: EKLF; motif: NGGGYGKGGCNNGG; match class: 0	19945	2406
2.1910725891850442e-8	2674	4057	680	0.16761153561745132	0.2543006731488407	TF:M10107_1	TF	Factor: DB1; motif: GGRRRRGRRGGAGGGGGNGRRR; match class: 1	19945	1708
2.2153794261243184e-8	4049	4057	983	0.2422972639881686	0.24277599407261052	TF:M09967_0	TF	Factor: AP-2rep; motif: NGGGGCGGGGC; match class: 0	19945	219
2.2153794261243184e-8	4049	4057	983	0.2422972639881686	0.24277599407261052	TF:M09967	TF	Factor: AP-2rep; motif: NGGGGCGGGGC	19945	218
2.4891321972657192e-8	3890	4057	948	0.23367019965491742	0.24370179948586118	TF:M08423	TF	Factor: TEF-3:ER81; motif: ACCGGAAATRCC	19945	12128
2.4891321972657192e-8	3890	4057	948	0.23367019965491742	0.24370179948586118	TF:M08423_0	TF	Factor: TEF-3:ER81; motif: ACCGGAAATRCC; match class: 0	19945	12129
2.588054986648379e-8	5072	4057	1203	0.2965245255114617	0.23718454258675079	TF:M08377_1	TF	Factor: meis1:Elf-1; motif: NTGCCGGAAGTN; match class: 1	19945	7303
2.6798029012481883e-8	12373	4057	2704	0.6665023416317476	0.21854037016083408	TF:M00360_0	TF	Factor: Pax-3; motif: TCGTCACRCTTHM; match class: 0	19945	9078
2.6798029012481883e-8	12373	4057	2704	0.6665023416317476	0.21854037016083408	TF:M00360	TF	Factor: Pax-3; motif: TCGTCACRCTTHM	19945	9077
3.2590058873534955e-8	3807	4057	929	0.22898693615972393	0.2440241660099816	TF:M12139	TF	Factor: Egr-1; motif: NMCRCCCMCNCNN	19945	2318
3.2590058873534955e-8	3807	4057	929	0.22898693615972393	0.2440241660099816	TF:M12139_0	TF	Factor: Egr-1; motif: NMCRCCCMCNCNN; match class: 0	19945	2319
3.260396090564349e-8	16412	4057	3483	0.8585161449346808	0.21222276383134292	TF:M03555	TF	Factor: NFATc2; motif: GGAAAA	19945	7985
3.260396090564349e-8	16412	4057	3483	0.8585161449346808	0.21222276383134292	TF:M03555_0	TF	Factor: NFATc2; motif: GGAAAA; match class: 0	19945	7986
3.260396090564349e-8	16412	4057	3483	0.8585161449346808	0.21222276383134292	TF:M01281	TF	Factor: NFATc2; motif: GGAAAA	19945	7991
3.260396090564349e-8	16412	4057	3483	0.8585161449346808	0.21222276383134292	TF:M01281_0	TF	Factor: NFATc2; motif: GGAAAA; match class: 0	19945	7992
3.260396090564349e-8	16412	4057	3483	0.8585161449346808	0.21222276383134292	TF:M01886	TF	Factor: NFATc3; motif: GGAAAA	19945	8009
3.260396090564349e-8	16412	4057	3483	0.8585161449346808	0.21222276383134292	TF:M01886_0	TF	Factor: NFATc3; motif: GGAAAA; match class: 0	19945	8010
4.0179755509889566e-8	2198	4057	571	0.1407443924081834	0.25978161965423113	TF:M07208_1	TF	Factor: EGR1; motif: NCNCCGCCCCCGCN; match class: 1	19945	2308
5.6261609722150084e-8	10474	4057	2321	0.5720976090707419	0.22159633377888105	TF:M11528_0	TF	Factor: E2F-2; motif: NTTTTGGCGCCAWWWN; match class: 0	19945	2100
5.6261609722150084e-8	10474	4057	2321	0.5720976090707419	0.22159633377888105	TF:M11528	TF	Factor: E2F-2; motif: NTTTTGGCGCCAWWWN	19945	2099
6.311999129114295e-8	6209	4057	1441	0.3551885629775696	0.23208246094379126	TF:M11432_0	TF	Factor: Elk-1; motif: NACMGGAAGTN; match class: 0	19945	2637
6.311999129114295e-8	6209	4057	1441	0.3551885629775696	0.23208246094379126	TF:M11432	TF	Factor: Elk-1; motif: NACMGGAAGTN	19945	2636
6.460316748890557e-8	5308	4057	1250	0.3081094404732561	0.23549359457422758	TF:M00177	TF	Factor: CREB; motif: NSTGACGTAANN	19945	1529
6.460316748890557e-8	5308	4057	1250	0.3081094404732561	0.23549359457422758	TF:M00177_0	TF	Factor: CREB; motif: NSTGACGTAANN; match class: 0	19945	1530
6.533699690542443e-8	1555	4057	422	0.10401774710377126	0.27138263665594853	TF:M12140_1	TF	Factor: Egr-1; motif: NNCRCCCMCGCNN; match class: 1	19945	2323
6.689355096580725e-8	9164	4057	2054	0.5062854325856544	0.22413793103448276	TF:M11391_1	TF	Factor: Erg; motif: NACCGGATATCCGGTN; match class: 1	19945	2911
6.923570290088635e-8	1767	4057	471	0.1160956371703229	0.266553480475382	TF:M12345_1	TF	Factor: Zbtb37; motif: NYACCGCRNTCACCGCR; match class: 1	19945	13060
7.629156789651703e-8	1339	4057	371	0.0914468819324624	0.2770724421209858	TF:M10625_1	TF	Factor: Nkx3-2; motif: NTCGTTAN; match class: 1	19945	8377
9.331237070974885e-8	8115	4057	1837	0.45279763371949716	0.22637091805298828	TF:M08345_0	TF	Factor: HOXB2:PEA3; motif: ACCGGAAATGRN; match class: 0	19945	5481
9.331237070974885e-8	8115	4057	1837	0.45279763371949716	0.22637091805298828	TF:M08345	TF	Factor: HOXB2:PEA3; motif: ACCGGAAATGRN	19945	5480
9.53526030338252e-8	4354	4057	1044	0.2573330046832635	0.23977951309141018	TF:M01783_1	TF	Factor: SP2; motif: GGGCGGGAC; match class: 1	19945	11266
9.661344784202967e-8	5395	4057	1267	0.3122997288636924	0.23484708063021317	TF:M08220_1	TF	Factor: Elk-1:HOXA3; motif: ACCGGWAATKRNNTNWCNNATTAN; match class: 1	19945	2584
1.0177823026498757e-7	4764	4057	1132	0.27902390929258075	0.23761544920235098	TF:M08910	TF	Factor: C/EBPBETA; motif: KRTTGCGYAAY	19945	1055
1.0177823026498757e-7	4764	4057	1132	0.27902390929258075	0.23761544920235098	TF:M08910_0	TF	Factor: C/EBPBETA; motif: KRTTGCGYAAY; match class: 0	19945	1056
1.0917439707792017e-7	2947	4057	736	0.18141483855065318	0.24974550390227349	TF:M07348_1	TF	Factor: AP-2alpha; motif: NSCCNCRGGSN; match class: 1	19945	196
1.1245558691167574e-7	4845	4057	1149	0.28321419768301703	0.2371517027863777	TF:M03970	TF	Factor: ELK1; motif: ACCGGAAGTN	19945	2627
1.1245558691167574e-7	4845	4057	1149	0.28321419768301703	0.2371517027863777	TF:M03970_0	TF	Factor: ELK1; motif: ACCGGAAGTN; match class: 0	19945	2628
1.1823789427595369e-7	3138	4057	778	0.19176731575055458	0.24792861695347354	TF:M01858_1	TF	Factor: AP-2beta; motif: GCNNNGGSCNGVGGGN; match class: 1	19945	202
1.2883754495112773e-7	8982	4057	2014	0.4964259304905102	0.22422623023825428	TF:M08224	TF	Factor: Elk-1:Pax-1; motif: ACCGGAACTACGCWTSANTG	19945	2591
1.2883754495112773e-7	8982	4057	2014	0.4964259304905102	0.22422623023825428	TF:M08224_0	TF	Factor: Elk-1:Pax-1; motif: ACCGGAACTACGCWTSANTG; match class: 0	19945	2592
1.3251607611922418e-7	5302	4057	1246	0.3071234902637417	0.23500565824217276	TF:M11316_0	TF	Factor: C/EBPbeta; motif: NRTTGCGYAAYN; match class: 0	19945	1065
1.3251607611922418e-7	5302	4057	1246	0.3071234902637417	0.23500565824217276	TF:M11316	TF	Factor: C/EBPbeta; motif: NRTTGCGYAAYN	19945	1064
1.3637968642190593e-7	2041	4057	532	0.1311313778654178	0.26065654091131796	TF:M03899_0	TF	Factor: EGR4; motif: NNMCGCCCACGCANNN; match class: 0	19945	2376
1.3637968642190593e-7	2041	4057	532	0.1311313778654178	0.26065654091131796	TF:M03899	TF	Factor: EGR4; motif: NNMCGCCCACGCANNN	19945	2375
1.4499195925441144e-7	10449	4057	2312	0.5698792210993345	0.22126519284142024	TF:M11382	TF	Factor: ESE-1; motif: NWTRCGGAWGCN	19945	2510
1.4499195925441144e-7	10449	4057	2312	0.5698792210993345	0.22126519284142024	TF:M11382_0	TF	Factor: ESE-1; motif: NWTRCGGAWGCN; match class: 0	19945	2511
1.4756405461659503e-7	1051	4057	301	0.07419275326596007	0.28639391056137015	TF:M03907_0	TF	Factor: HINFP; motif: CNRCGTCCGCNN; match class: 0	19945	4926
1.4756405461659503e-7	1051	4057	301	0.07419275326596007	0.28639391056137015	TF:M03907	TF	Factor: HINFP; motif: CNRCGTCCGCNN	19945	4925
1.4830091043723623e-7	2369	4057	606	0.14937145674143457	0.25580413676656816	TF:M09966	TF	Factor: Kaiso; motif: SARNYCTCGCGAGAN	19945	13049
1.4830091043723623e-7	2369	4057	606	0.14937145674143457	0.25580413676656816	TF:M09966_0	TF	Factor: Kaiso; motif: SARNYCTCGCGAGAN; match class: 0	19945	13050
1.542830558212766e-7	1333	4057	368	0.09070741927532659	0.2760690172543136	TF:M07483	TF	Factor: CXXC1; motif: KNRNAMCGMWAAMNN	19945	1187
1.542830558212766e-7	1333	4057	368	0.09070741927532659	0.2760690172543136	TF:M07483_0	TF	Factor: CXXC1; motif: KNRNAMCGMWAAMNN; match class: 0	19945	1188
1.7419970312734528e-7	9969	4057	2214	0.5457234409662312	0.22208847427023773	TF:M01865	TF	Factor: BTEB3; motif: BNRNGGGAGGNGT	19945	911
1.7419970312734528e-7	9969	4057	2214	0.5457234409662312	0.22208847427023773	TF:M01865_0	TF	Factor: BTEB3; motif: BNRNGGGAGGNGT; match class: 0	19945	912
1.824520725941938e-7	5642	4057	1317	0.32462410648262263	0.2334278624601205	TF:M03989_1	TF	Factor: FLI1; motif: ACCGGAAATCCGGT; match class: 1	19945	3508
1.8951738072170864e-7	5238	4057	1231	0.3034261769780626	0.23501336387934327	TF:M07409_0	TF	Factor: BTEB2; motif: GCCCCRCCCH; match class: 0	19945	6594
1.8951738072170864e-7	5238	4057	1231	0.3034261769780626	0.23501336387934327	TF:M07409	TF	Factor: BTEB2; motif: GCCCCRCCCH	19945	6593
1.901855731907072e-7	10628	4057	2347	0.5785062854325856	0.2208317651486639	TF:M07289_1	TF	Factor: GKLF; motif: NNNRGGNGNGGSN; match class: 1	19945	4543
2.1876875778448945e-7	4670	4057	1109	0.2733546955878728	0.2374732334047109	TF:M00736_1	TF	Factor: E2F-1:DP-1; motif: TTTCSCGC; match class: 1	19945	2041
2.2084794205703416e-7	11612	4057	2544	0.6270643332511708	0.21908370651050638	TF:M11877_0	TF	Factor: pax-2; motif: NCGTCACGCNYSRNYGCNYN; match class: 0	19945	9072
2.2084794205703416e-7	11612	4057	2544	0.6270643332511708	0.21908370651050638	TF:M11877	TF	Factor: pax-2; motif: NCGTCACGCNYSRNYGCNYN	19945	9071
2.3253280547036768e-7	2890	4057	721	0.1777175252649741	0.24948096885813148	TF:M09834_1	TF	Factor: ZNF148; motif: NNNNNNCCNNCCCCTCCCCCACCCN; match class: 1	19945	13567
2.35744137351426e-7	5609	4057	1309	0.3226522060635938	0.23337493314316277	TF:M07612	TF	Factor: PSF; motif: KWATCCGN	19945	10070
2.35744137351426e-7	5609	4057	1309	0.3226522060635938	0.23337493314316277	TF:M07612_0	TF	Factor: PSF; motif: KWATCCGN; match class: 0	19945	10071
2.970386696905075e-7	9014	4057	2017	0.497165393147646	0.22376303527845573	TF:M01588	TF	Factor: GKLF; motif: GCCMCRCCCNNN	19945	4532
2.970386696905075e-7	9014	4057	2017	0.497165393147646	0.22376303527845573	TF:M01588_0	TF	Factor: GKLF; motif: GCCMCRCCCNNN; match class: 0	19945	4533
3.1084183654455164e-7	2432	4057	618	0.15232930736997782	0.25411184210526316	TF:M07129_1	TF	Factor: Sp2; motif: GYCCCGCCYCYNNNN; match class: 1	19945	11278
3.484996791950507e-7	4557	4057	1083	0.26694601922602906	0.23765635286372613	TF:M00915_1	TF	Factor: AP-2; motif: SNNNCCNCAGGCN; match class: 1	19945	232
3.6048197351162444e-7	6666	4057	1530	0.37712595513926545	0.2295229522952295	TF:M03966	TF	Factor: ELF1; motif: AACCCGGAAGTR	19945	2414
3.6048197351162444e-7	6666	4057	1530	0.37712595513926545	0.2295229522952295	TF:M03966_0	TF	Factor: ELF1; motif: AACCCGGAAGTR; match class: 0	19945	2415
3.7158704782872157e-7	2694	4057	676	0.1666255854079369	0.25092798812175204	TF:M09898_1	TF	Factor: Egr-2; motif: GNGRRNGWGKGGGNGGRG; match class: 1	19945	2341
3.7653250489369745e-7	5613	4057	1308	0.3224057185112152	0.2330304649919829	TF:M00470_1	TF	Factor: AP-2gamma; motif: GCCYNNGGS; match class: 1	19945	205
4.1394950034872263e-7	5870	4057	1362	0.33571604633965985	0.23202725724020443	TF:M08223_1	TF	Factor: Elk-1:OC-2; motif: RCCGGAASCGATCGATNN; match class: 1	19945	2590
4.89427964295966e-7	2617	4057	658	0.162188809465122	0.25143293847917464	TF:M11447_1	TF	Factor: Elf-1; motif: NAMCCGGAAGTN; match class: 1	19945	2440
5.554443216089992e-7	4004	4057	962	0.2371210253882179	0.24025974025974026	TF:M10121_0	TF	Factor: ZFX; motif: SNAGGCCNCR; match class: 0	19945	13335
5.554443216089992e-7	4004	4057	962	0.2371210253882179	0.24025974025974026	TF:M10121	TF	Factor: ZFX; motif: SNAGGCCNCR	19945	13334
5.6606841811824e-7	2835	4057	706	0.17402021197929504	0.2490299823633157	TF:M10529_1	TF	Factor: Sp1; motif: RGGGMGGRGSNGGGG; match class: 1	19945	11239
5.992854783708796e-7	1765	4057	465	0.11461671185605127	0.26345609065155806	TF:M05327_1	TF	Factor: WT1; motif: NGCGGGGGGGTSMMCYN; match class: 1	19945	12853
6.286270899159397e-7	7859	4057	1776	0.43776189302440227	0.22598294948466727	TF:M03976_1	TF	Factor: ERG; motif: ACCGGAWATCCGGT; match class: 1	19945	2899
7.366692737799126e-7	2035	4057	526	0.12965245255114616	0.25847665847665846	TF:M09658_1	TF	Factor: Sp2; motif: GGSNNGGGGGCGGGGCCNGNGS; match class: 1	19945	11281
8.935350814706576e-7	3975	4057	954	0.23514912496918905	0.24	TF:M01588_1	TF	Factor: GKLF; motif: GCCMCRCCCNNN; match class: 1	19945	4534
1.0051332432403514e-6	2627	4057	658	0.162188809465122	0.2504758279406167	TF:M11320_1	TF	Factor: C/EBPdelta; motif: NRTTGCGYAAYN; match class: 1	19945	1084
1.032515112345966e-6	2569	4057	645	0.15898447128420015	0.25107045543012846	TF:M02281_1	TF	Factor: SP1; motif: CCCCKCCCCC; match class: 1	19945	11221
1.1265787057434007e-6	4545	4057	1076	0.26522060635937883	0.23674367436743673	TF:M09896_1	TF	Factor: E2F-7; motif: GRGGCGGGAANNN; match class: 1	19945	2188
1.1990473574428572e-6	3883	4057	933	0.22997288636923835	0.24027813546227145	TF:M04109_1	TF	Factor: RUNX3; motif: NRACCGCAAACCGCAN; match class: 1	19945	10558
1.2420637267356054e-6	2955	4057	730	0.17993591323638156	0.2470389170896785	TF:M08759_1	TF	Factor: c-Ets-2; motif: NCCGGAAGTG; match class: 1	19945	3124
1.3192868918782446e-6	4931	4057	1158	0.2854325856544245	0.23484080308253905	TF:M04744_1	TF	Factor: ATF-3; motif: GGCGCSSNSNGRTSACGTSA; match class: 1	19945	430
1.3336896208250688e-6	12026	4057	2619	0.6455508996795661	0.21777814734741394	TF:M02097_0	TF	Factor: LHX3; motif: ATTAAW; match class: 0	19945	6744
1.3336896208250688e-6	12026	4057	2619	0.6455508996795661	0.21777814734741394	TF:M02097	TF	Factor: LHX3; motif: ATTAAW	19945	6743
1.5671655314933622e-6	2512	4057	631	0.15553364555089969	0.25119426751592355	TF:M05499_1	TF	Factor: LKLF; motif: NGGGCGG; match class: 1	19945	6847
1.5671655314933622e-6	2512	4057	631	0.15553364555089969	0.25119426751592355	TF:M05386_1	TF	Factor: KLF17; motif: NGGGCGG; match class: 1	19945	6556
1.624628123071176e-6	8899	4057	1986	0.48952427902390927	0.22317114282503653	TF:M03811_0	TF	Factor: AP-2gamma; motif: GCCYNCRGSN; match class: 0	19945	213
1.624628123071176e-6	8899	4057	1986	0.48952427902390927	0.22317114282503653	TF:M03811	TF	Factor: AP-2gamma; motif: GCCYNCRGSN	19945	212
1.6395119619140824e-6	1559	4057	415	0.10229233423712103	0.2661962796664529	TF:M04797_1	TF	Factor: Egr-1; motif: CCGCCCMCG; match class: 1	19945	2296
1.6804837329737738e-6	5703	4057	1321	0.32561005669213705	0.23163247413641944	TF:M11579	TF	Factor: foxl2; motif: NNYGTAAACAN	19945	3857
1.6804837329737738e-6	5703	4057	1321	0.32561005669213705	0.23163247413641944	TF:M11579_0	TF	Factor: foxl2; motif: NNYGTAAACAN; match class: 0	19945	3858
1.7210908442640383e-6	11177	4057	2448	0.6034015282228248	0.21902120425874563	TF:M11081	TF	Factor: SREBP-1; motif: RTCRCGTGAY	19945	11447
1.7210908442640383e-6	11177	4057	2448	0.6034015282228248	0.21902120425874563	TF:M11081_0	TF	Factor: SREBP-1; motif: RTCRCGTGAY; match class: 0	19945	11448
1.8159516399797817e-6	2532	4057	635	0.1565195957604141	0.25078988941548186	TF:M00430_1	TF	Factor: E2F-1; motif: NTTSGCGG; match class: 1	19945	2077
1.9163708751742405e-6	7670	4057	1732	0.42691644071974366	0.2258148631029987	TF:M03967_0	TF	Factor: ELF3; motif: WACCCGGAAGTAN; match class: 0	19945	2499
1.9163708751742405e-6	7670	4057	1732	0.42691644071974366	0.2258148631029987	TF:M03967	TF	Factor: ELF3; motif: WACCCGGAAGTAN	19945	2498
2.063678377338761e-6	3008	4057	740	0.1824007887601676	0.24601063829787234	TF:M03791_0	TF	Factor: GABPalpha_GABPbeta; motif: CTTCCKGY; match class: 0	19945	4104
2.063678377338761e-6	3008	4057	740	0.1824007887601676	0.24601063829787234	TF:M03791	TF	Factor: GABPalpha_GABPbeta; motif: CTTCCKGY	19945	4103
2.0648733339570342e-06	5655	4057	1310	0.3228986936159724	0.23165340406719717	TF:M11450_0	TF	Factor: Elf-1; motif: NANSCGGAAGTR; match class: 0	19945	2448
2.0648733339570342e-06	5655	4057	1310	0.3228986936159724	0.23165340406719717	TF:M11450	TF	Factor: Elf-1; motif: NANSCGGAAGTR	19945	2447
2.250792254371044e-6	2688	4057	669	0.16490017254128667	0.24888392857142858	TF:M04714_1	TF	Factor: Elf-1; motif: ACTTCCGGG; match class: 1	19945	2419
2.6634349402817468e-6	3071	4057	753	0.18560512694108947	0.2451970042331488	TF:M08913_1	TF	Factor: FLI-1; motif: NAYTTCCGGT; match class: 1	19945	3514
2.7011756664277187e-6	11881	4057	2587	0.6376632980034508	0.21774261425805908	TF:M08418_0	TF	Factor: TEF-3:Elk-1; motif: RMATWCCGGAWGT; match class: 0	19945	12114
2.7011756664277187e-6	11881	4057	2587	0.6376632980034508	0.21774261425805908	TF:M08418	TF	Factor: TEF-3:Elk-1; motif: RMATWCCGGAWGT	19945	12113
2.728960897862174e-6	4249	4057	1009	0.2487059403500123	0.2374676394445752	TF:M01865_1	TF	Factor: BTEB3; motif: BNRNGGGAGGNGT; match class: 1	19945	913
2.890568215630412e-6	6560	4057	1499	0.3694848410155287	0.22850609756097562	TF:M00040_1	TF	Factor: ATF-2; motif: TTACGTAA; match class: 1	19945	1519
2.983771620927867e-6	2208	4057	561	0.13827951688439732	0.25407608695652173	TF:M12313_1	TF	Factor: ZNF460; motif: NNACNCCCCCCNN; match class: 1	19945	14761
3.0207518128805404e-6	1209	4057	332	0.08183386738969682	0.2746071133167907	TF:M11438_1	TF	Factor: SAP-1; motif: NTCGTAAATGCN; match class: 1	19945	2695
3.104246027569276e-6	6466	4057	1479	0.3645550899679566	0.22873492112588928	TF:M09868	TF	Factor: ATF-3; motif: GGTSACGTGAN	19945	431
3.104246027569276e-6	6466	4057	1479	0.3645550899679566	0.22873492112588928	TF:M09868_0	TF	Factor: ATF-3; motif: GGTSACGTGAN; match class: 0	19945	432
3.2547480331731374e-6	2437	4057	612	0.1508503820557062	0.25112843660238	TF:M11987_0	TF	Factor: NFATc3; motif: NAYGGAAANW; match class: 0	19945	8070
3.2547480331731374e-6	2437	4057	612	0.1508503820557062	0.25112843660238	TF:M11987	TF	Factor: NFATc3; motif: NAYGGAAANW	19945	8069
3.4984396315052684e-6	18285	4057	3812	0.9396105496672418	0.20847689362865737	TF:M04934_0	TF	Factor: TR4; motif: ACCCCGS; match class: 0	19945	8511
3.4984396315052684e-6	18285	4057	3812	0.9396105496672418	0.20847689362865737	TF:M04934	TF	Factor: TR4; motif: ACCCCGS	19945	8510
3.5454868982032365e-6	2510	4057	628	0.15479418289376387	0.250199203187251	TF:M10134_0	TF	Factor: FPM315; motif: GGGAGGAGGRRGRGGRGGRR; match class: 0	19945	4044
3.5454868982032365e-6	2510	4057	628	0.15479418289376387	0.250199203187251	TF:M10134	TF	Factor: FPM315; motif: GGGAGGAGGRRGRGGRGGRR	19945	4043
3.6524467575857945e-6	6212	4057	1425	0.35124476213951195	0.2293947198969736	TF:M07436_0	TF	Factor: WT1; motif: NNGGGNGGGSGN; match class: 0	19945	12858
3.6524467575857945e-6	6212	4057	1425	0.35124476213951195	0.2293947198969736	TF:M07436	TF	Factor: WT1; motif: NNGGGNGGGSGN	19945	12857
3.942952218042347e-6	2773	4057	686	0.16909046093172295	0.24738550306527227	TF:M08224_1	TF	Factor: Elk-1:Pax-1; motif: ACCGGAACTACGCWTSANTG; match class: 1	19945	2593
4.082940334751966e-6	7344	4057	1661	0.4094158245008627	0.2261710239651416	TF:M00017	TF	Factor: ATF; motif: CNSTGACGTNNNYC	19945	527
4.082940334751966e-6	7344	4057	1661	0.4094158245008627	0.2261710239651416	TF:M00017_0	TF	Factor: ATF; motif: CNSTGACGTNNNYC; match class: 0	19945	528
4.405311902339653e-6	5547	4057	1284	0.3164900172541287	0.2314764737696052	TF:M00360_1	TF	Factor: Pax-3; motif: TCGTCACRCTTHM; match class: 1	19945	9079
4.9208565489507785e-6	9599	4057	2124	0.5235395612521567	0.22127304927596625	TF:M11052_1	TF	Factor: Hey2; motif: NNCACGYGNN; match class: 1	19945	4855
5.077499266318802e-6	5564	4057	1287	0.3172294799112645	0.23130841121495327	TF:M11320	TF	Factor: C/EBPdelta; motif: NRTTGCGYAAYN	19945	1082
5.077499266318802e-6	5564	4057	1287	0.3172294799112645	0.23130841121495327	TF:M11320_0	TF	Factor: C/EBPdelta; motif: NRTTGCGYAAYN; match class: 0	19945	1083
5.186789225187514e-6	8030	4057	1802	0.444170569386246	0.22440846824408467	TF:M11395_1	TF	Factor: Erg; motif: NACCGGAWWTCCGGTN; match class: 1	19945	2923
5.645301142583124e-6	2052	4057	524	0.12915947744638895	0.2553606237816764	TF:M04015_0	TF	Factor: IRF-4; motif: NCGAAACCGAAACYA; match class: 0	19945	6174
5.645301142583124e-6	2052	4057	524	0.12915947744638895	0.2553606237816764	TF:M04015	TF	Factor: IRF-4; motif: NCGAAACCGAAACYA	19945	6173
5.832685234528053e-6	4762	4057	1116	0.275080108454523	0.23435531289374212	TF:M09607	TF	Factor: SAP-1; motif: ACCGGAAGTNN	19945	2681
5.832685234528053e-6	4762	4057	1116	0.275080108454523	0.23435531289374212	TF:M09607_0	TF	Factor: SAP-1; motif: ACCGGAAGTNN; match class: 0	19945	2682
5.8844263396439245e-6	13727	4057	2949	0.7268917919645058	0.21483208275661106	TF:M04863	TF	Factor: TF3C-beta; motif: CCNGGAGGGCTTCCTGGAGGAG	19945	4736
5.8844263396439245e-6	13727	4057	2949	0.7268917919645058	0.21483208275661106	TF:M04863_0	TF	Factor: TF3C-beta; motif: CCNGGAGGGCTTCCTGGAGGAG; match class: 0	19945	4737
6.385929000445589e-6	2604	4057	647	0.15947744638895736	0.24846390168970814	TF:M04932_0	TF	Factor: Sp2; motif: AAGGGGCGG; match class: 0	19945	11268
6.385929000445589e-6	2604	4057	647	0.15947744638895736	0.24846390168970814	TF:M04932	TF	Factor: Sp2; motif: AAGGGGCGG	19945	11267
6.404292412620838e-6	5668	4057	1308	0.3224057185112152	0.23076923076923078	TF:M00739_0	TF	Factor: E2F-4:DP-2; motif: TTTCSCGC; match class: 0	19945	2148
6.404292412620838e-6	5668	4057	1308	0.3224057185112152	0.23076923076923078	TF:M00739	TF	Factor: E2F-4:DP-2; motif: TTTCSCGC	19945	2147
6.463404705448009e-6	6749	4057	1535	0.37835839290115847	0.2274411023855386	TF:M07249	TF	Factor: ctcf; motif: CCNCNAGRKGGCRSTN	19945	1646
6.463404705448009e-6	6749	4057	1535	0.37835839290115847	0.2274411023855386	TF:M07249_0	TF	Factor: ctcf; motif: CCNCNAGRKGGCRSTN; match class: 0	19945	1647
6.610396026000916e-6	4344	4057	1026	0.2528962287404486	0.2361878453038674	TF:M12156_0	TF	Factor: Sp2; motif: NTAAGYCCCGCCCMCTN; match class: 0	19945	11289
6.610396026000916e-6	4344	4057	1026	0.2528962287404486	0.2361878453038674	TF:M12156	TF	Factor: Sp2; motif: NTAAGYCCCGCCCMCTN	19945	11288
6.954858022952153e-6	3223	4057	783	0.1929997535124476	0.24294135898231461	TF:M04698	TF	Factor: GABP-alpha; motif: CACTTCCGG	19945	4112
6.954858022952153e-6	3223	4057	783	0.1929997535124476	0.24294135898231461	TF:M04698_0	TF	Factor: GABP-alpha; motif: CACTTCCGG; match class: 0	19945	4113
8.245254430611323e-6	11576	4057	2521	0.6213951195464629	0.2177781617138908	TF:M12231_0	TF	Factor: LRF; motif: NCGACCACCGN; match class: 0	19945	13128
8.245254430611323e-6	11576	4057	2521	0.6213951195464629	0.2177781617138908	TF:M12231	TF	Factor: LRF; motif: NCGACCACCGN	19945	13127
8.260989001873707e-6	1473	4057	391	0.0963766329800345	0.2654446707399864	TF:M01972_1	TF	Factor: EGR-1; motif: TGCGTGGGCGK; match class: 1	19945	2290
8.432796734124349e-6	1404	4057	375	0.09243283214197683	0.2670940170940171	TF:M10578_1	TF	Factor: Barhl-1; motif: NTAAACGN; match class: 1	19945	583
1.0076573839363998e-5	988	4057	277	0.06827705200887355	0.28036437246963564	TF:M09897_1	TF	Factor: Egr-1; motif: NNNNGCGKGGGYGGNRN; match class: 1	19945	2317
1.0486064179640856e-5	5536	4057	1278	0.31501109193985705	0.23085260115606937	TF:M11578	TF	Factor: foxl2; motif: NACGTMAACAN	19945	3854
1.0486064179640856e-5	5536	4057	1278	0.31501109193985705	0.23085260115606937	TF:M11578_0	TF	Factor: foxl2; motif: NACGTMAACAN; match class: 0	19945	3855
1.0883218305274183e-5	3501	4057	842	0.20754251910278532	0.2405027135104256	TF:M11547_0	TF	Factor: foxo4; motif: NCGTMMACAN; match class: 0	19945	3969
1.0883218305274183e-5	3501	4057	842	0.20754251910278532	0.2405027135104256	TF:M11547	TF	Factor: foxo4; motif: NCGTMMACAN	19945	3968
1.097624109068919e-5	2993	4057	731	0.18018240078876016	0.24423655195456065	TF:M12085_1	TF	Factor: ZNF501; motif: NNNCSACGCGAACAC; match class: 1	19945	14881
1.1286516179498765e-5	2730	4057	673	0.16588612275080108	0.24652014652014653	TF:M03932	TF	Factor: ZIC4; motif: GRCCCCCCGCNGNGN	19945	13373
1.1286516179498765e-5	2730	4057	673	0.16588612275080108	0.24652014652014653	TF:M03932_0	TF	Factor: ZIC4; motif: GRCCCCCCGCNGNGN; match class: 0	19945	13374
1.1731702242749694e-5	2613	4057	647	0.15947744638895736	0.24760811327975507	TF:M08451_1	TF	Factor: Elk-1:HOXA1; motif: ACCGGAAGTAATTA; match class: 1	19945	2581
1.1782378294672744e-5	1564	4057	411	0.10130638402760661	0.26278772378516624	TF:M09761_1	TF	Factor: EGR1; motif: NGNGKGGGYGGNGS; match class: 1	19945	2314
1.2385262570591582e-5	6390	4057	1457	0.3591323638156273	0.22801251956181534	TF:M01820	TF	Factor: CREM; motif: TGACGTCASYN	19945	1559
1.2385262570591582e-5	6390	4057	1457	0.3591323638156273	0.22801251956181534	TF:M01820_0	TF	Factor: CREM; motif: TGACGTCASYN; match class: 0	19945	1560
1.37004908825657e-5	9436	4057	2086	0.5141730342617697	0.22106824925816024	TF:M09862	TF	Factor: ZNF614; motif: NCYCWGCCYYNNN	19945	15428
1.37004908825657e-5	9436	4057	2086	0.5141730342617697	0.22106824925816024	TF:M09862_0	TF	Factor: ZNF614; motif: NCYCWGCCYYNNN; match class: 0	19945	15429
1.431214180190686e-5	4172	4057	986	0.2430367266453044	0.23633748801534035	TF:M01072	TF	Factor: HIC1; motif: NSNNNNTGCCCSSNN	19945	4877
1.431214180190686e-5	4172	4057	986	0.2430367266453044	0.23633748801534035	TF:M01072_0	TF	Factor: HIC1; motif: NSNNNNTGCCCSSNN; match class: 0	19945	4878
1.4549363212789329e-5	5415	4057	1251	0.3083559280256347	0.23102493074792244	TF:M11588	TF	Factor: FOXK1; motif: NWYGTAAAYAR	19945	3839
1.4549363212789329e-5	5415	4057	1251	0.3083559280256347	0.23102493074792244	TF:M11588_0	TF	Factor: FOXK1; motif: NWYGTAAAYAR; match class: 0	19945	3840
1.5893796248051006e-5	2967	4057	724	0.17845698792210993	0.2440175261206606	TF:M07397_1	TF	Factor: ZBP89; motif: CCCCKCCCCCNN; match class: 1	19945	12982
1.6025404738071735e-5	4202	4057	992	0.24451565195957603	0.23607805806758686	TF:M01593_0	TF	Factor: Zfx; motif: SNSCAGGCCKCGSCSS; match class: 0	19945	13329
1.6025404738071735e-5	4202	4057	992	0.24451565195957603	0.23607805806758686	TF:M01593	TF	Factor: Zfx; motif: SNSCAGGCCKCGSCSS	19945	13328
1.617725797708372e-5	4151	4057	981	0.24180428888341138	0.236328595519152	TF:M11382_1	TF	Factor: ESE-1; motif: NWTRCGGAWGCN; match class: 1	19945	2512
1.635300532293451e-5	5271	4057	1220	0.30071481390189797	0.23145513185353822	TF:M09900_0	TF	Factor: Elf-1; motif: NNANCCGGAAGTGS; match class: 0	19945	2430
1.635300532293451e-5	5271	4057	1220	0.30071481390189797	0.23145513185353822	TF:M09900	TF	Factor: Elf-1; motif: NNANCCGGAAGTGS	19945	2429
1.647608152963562e-5	7336	4057	1653	0.4074439240818339	0.22532715376226828	TF:M01175_0	TF	Factor: CKROX; motif: SCCCTCCCC; match class: 0	19945	1212
1.647608152963562e-5	7336	4057	1653	0.4074439240818339	0.22532715376226828	TF:M01175	TF	Factor: CKROX; motif: SCCCTCCCC	19945	1211
1.6930499478991796e-5	16086	4057	3401	0.8383041656396352	0.211426084794231	TF:M03564_0	TF	Factor: SATB1; motif: NTTTAT; match class: 0	19945	10668
1.6930499478991796e-5	16086	4057	3401	0.8383041656396352	0.211426084794231	TF:M03564	TF	Factor: SATB1; motif: NTTTAT	19945	10667
1.7824366961084967e-5	5235	4057	1212	0.29874291348286913	0.23151862464183381	TF:M12057	TF	Factor: ZBP99; motif: GCCCMTCCCCCR	19945	13238
1.7824366961084967e-5	5235	4057	1212	0.29874291348286913	0.23151862464183381	TF:M12057_0	TF	Factor: ZBP99; motif: GCCCMTCCCCCR; match class: 0	19945	13239
1.8420161670190334e-5	5628	4057	1295	0.3192013803302933	0.2300995024875622	TF:M00918_0	TF	Factor: E2F; motif: TTTSGCGSG; match class: 0	19945	2220
1.8420161670190334e-5	5628	4057	1295	0.3192013803302933	0.2300995024875622	TF:M00918	TF	Factor: E2F; motif: TTTSGCGSG	19945	2219
1.8446419385836374e-5	2733	4057	672	0.16563963519842248	0.24588364434687157	TF:M02062_1	TF	Factor: Erg; motif: ACCGGAAGTN; match class: 1	19945	2893
1.9162133303099316e-5	3783	4057	901	0.222085284693123	0.2381707639439598	TF:M04265	TF	Factor: FOXO6; motif: GTAAACA	19945	3974
1.9162133303099316e-5	3783	4057	901	0.222085284693123	0.2381707639439598	TF:M04239	TF	Factor: FOXD2; motif: GTAAACA	19945	3692
1.9162133303099316e-5	3783	4057	901	0.222085284693123	0.2381707639439598	TF:M04244	TF	Factor: FOXI1; motif: GTAAACA	19945	3767
1.9162133303099316e-5	3783	4057	901	0.222085284693123	0.2381707639439598	TF:M04255	TF	Factor: FOXO1; motif: GTAAACAW	19945	3917
1.9162133303099316e-5	3783	4057	901	0.222085284693123	0.2381707639439598	TF:M04265_0	TF	Factor: FOXO6; motif: GTAAACA; match class: 0	19945	3975
1.9162133303099316e-5	3783	4057	901	0.222085284693123	0.2381707639439598	TF:M04244_0	TF	Factor: FOXI1; motif: GTAAACA; match class: 0	19945	3768
1.9162133303099316e-5	3783	4057	901	0.222085284693123	0.2381707639439598	TF:M04239_0	TF	Factor: FOXD2; motif: GTAAACA; match class: 0	19945	3693
1.9162133303099316e-5	3783	4057	901	0.222085284693123	0.2381707639439598	TF:M04267_0	TF	Factor: FOXP3; motif: RTAAACA; match class: 0	19945	4011
1.9162133303099316e-5	3783	4057	901	0.222085284693123	0.2381707639439598	TF:M04253_0	TF	Factor: FOXL1; motif: RTAAACA; match class: 0	19945	3849
1.9162133303099316e-5	3783	4057	901	0.222085284693123	0.2381707639439598	TF:M04267	TF	Factor: FOXP3; motif: RTAAACA	19945	4010
1.9162133303099316e-5	3783	4057	901	0.222085284693123	0.2381707639439598	TF:M04253	TF	Factor: FOXL1; motif: RTAAACA	19945	3848
1.9162133303099316e-5	3783	4057	901	0.222085284693123	0.2381707639439598	TF:M04255_0	TF	Factor: FOXO1; motif: GTAAACAW; match class: 0	19945	3918
2.16859017765258e-5	3173	4057	768	0.18930244022676854	0.24204223132682004	TF:M03983_0	TF	Factor: ETV5; motif: NCCGGAWGYN; match class: 0	19945	3306
2.16859017765258e-5	3173	4057	768	0.18930244022676854	0.24204223132682004	TF:M03983	TF	Factor: ETV5; motif: NCCGGAWGYN	19945	3305
2.295805472909001e-5	4218	4057	994	0.24500862706433324	0.23565670934091987	TF:M11558_0	TF	Factor: FKHL14; motif: NWNNGTMAACAN; match class: 0	19945	3678
2.295805472909001e-5	4218	4057	994	0.24500862706433324	0.23565670934091987	TF:M11558	TF	Factor: FKHL14; motif: NWNNGTMAACAN	19945	3677
2.389412845378085e-5	2574	4057	636	0.1567660833127927	0.24708624708624707	TF:M00938_1	TF	Factor: E2F-1; motif: TTGGCGCGRAANNGNM; match class: 1	19945	2074
2.392819814025335e-5	3676	4057	877	0.21616958343603648	0.2385745375408052	TF:M11486	TF	Factor: CP2; motif: AACCGGTTNNAACCGGTT	19945	12401
2.392819814025335e-5	3676	4057	877	0.21616958343603648	0.2385745375408052	TF:M11486_0	TF	Factor: CP2; motif: AACCGGTTNNAACCGGTT; match class: 0	19945	12402
2.498627991253401e-5	6999	4057	1581	0.38969682031057434	0.22588941277325333	TF:M00040	TF	Factor: ATF-2; motif: TTACGTAA	19945	1517
2.498627991253401e-5	6999	4057	1581	0.38969682031057434	0.22588941277325333	TF:M00040_0	TF	Factor: ATF-2; motif: TTACGTAA; match class: 0	19945	1518
2.5507126244708845e-5	4617	4057	1079	0.26596006901651464	0.23370153779510505	TF:M00740_1	TF	Factor: Rb:E2F-1:DP-1; motif: TTTSGCGC; match class: 1	19945	2038
2.5871378318203144e-5	11020	4057	2404	0.5925560759181662	0.21814882032667876	TF:M12354_0	TF	Factor: ZNF37A; motif: CCYYGGCTCCNTSCCMN; match class: 0	19945	14412
2.5871378318203144e-5	11020	4057	2404	0.5925560759181662	0.21814882032667876	TF:M12354	TF	Factor: ZNF37A; motif: CCYYGGCTCCNTSCCMN	19945	14411
2.591191043977374e-5	6468	4057	1470	0.36233670199654916	0.22727272727272727	TF:M00939	TF	Factor: E2F; motif: TTTSGCGSG	19945	2228
2.591191043977374e-5	6468	4057	1470	0.36233670199654916	0.22727272727272727	TF:M00939_0	TF	Factor: E2F; motif: TTTSGCGSG; match class: 0	19945	2229
2.657035703599184e-5	3291	4057	793	0.19546462903623368	0.24096019446976602	TF:M11415_0	TF	Factor: GABP-alpha; motif: NRCCGGAAGTN; match class: 0	19945	4128
2.657035703599184e-5	3291	4057	793	0.19546462903623368	0.24096019446976602	TF:M11415	TF	Factor: GABP-alpha; motif: NRCCGGAAGTN	19945	4127
2.6767168680457555e-5	12289	4057	2658	0.6551639142223318	0.21629099194401497	TF:M08220_0	TF	Factor: Elk-1:HOXA3; motif: ACCGGWAATKRNNTNWCNNATTAN; match class: 0	19945	2583
2.6767168680457555e-5	12289	4057	2658	0.6551639142223318	0.21629099194401497	TF:M08220	TF	Factor: Elk-1:HOXA3; motif: ACCGGWAATKRNNTNWCNNATTAN	19945	2582
2.969808570695954e-5	3247	4057	783	0.1929997535124476	0.2411456729288574	TF:M11420	TF	Factor: ER81; motif: NACCGGAAGTN	19945	2804
2.969808570695954e-5	3247	4057	783	0.1929997535124476	0.2411456729288574	TF:M11420_0	TF	Factor: ER81; motif: NACCGGAAGTN; match class: 0	19945	2805
3.092846823816468e-5	3211	4057	775	0.19102785309341877	0.24135783245094986	TF:M09760_1	TF	Factor: DPF2; motif: NYCACYTCCYCNYYCY; match class: 1	19945	1939
3.1241788989450346e-5	8800	4057	1952	0.4811437022430367	0.22181818181818183	TF:M11395	TF	Factor: Erg; motif: NACCGGAWWTCCGGTN	19945	2921
3.1241788989450346e-5	8800	4057	1952	0.4811437022430367	0.22181818181818183	TF:M11395_0	TF	Factor: Erg; motif: NACCGGAWWTCCGGTN; match class: 0	19945	2922
3.1761042492545835e-5	9294	4057	2053	0.5060389450332758	0.22089520120507855	TF:M09972_0	TF	Factor: BTEB2; motif: WGGGTGKGGCNGGN; match class: 0	19945	882
3.1761042492545835e-5	9294	4057	2053	0.5060389450332758	0.22089520120507855	TF:M09972	TF	Factor: BTEB2; motif: WGGGTGKGGCNGGN	19945	881
3.427609231782484e-5	712	4057	208	0.05126941089474982	0.29213483146067415	TF:M09632_1	TF	Factor: Kaiso; motif: GNTCTCGCGAGRNNNNGGN; match class: 1	19945	13048
3.4753862626447017e-5	2130	4057	536	0.1321173280749322	0.2516431924882629	TF:M11451_1	TF	Factor: Elf-1; motif: NANCCGGAAGTN; match class: 1	19945	2452
3.589625349862387e-5	5339	4057	1231	0.3034261769780626	0.23056752200786665	TF:M00178	TF	Factor: CREB; motif: NSTGACGTMANN	19945	1538
3.589625349862387e-5	5339	4057	1231	0.3034261769780626	0.23056752200786665	TF:M00178_0	TF	Factor: CREB; motif: NSTGACGTMANN; match class: 0	19945	1539
3.720598128491691e-5	870	4057	246	0.0606359378851368	0.2827586206896552	TF:M01253_1	TF	Factor: CNOT3; motif: GGCCGCGSSS; match class: 1	19945	1303
3.83438062572156e-5	8605	4057	1911	0.4710377125955139	0.2220801859384079	TF:M12230_0	TF	Factor: LRF; motif: RCGACCACCNN; match class: 0	19945	13125
3.83438062572156e-5	8605	4057	1911	0.4710377125955139	0.2220801859384079	TF:M12230	TF	Factor: LRF; motif: RCGACCACCNN	19945	13124
4.019579798435272e-5	4715	4057	1098	0.27064333251170813	0.23287380699893956	TF:M11422	TF	Factor: Erm; motif: NRCMGGAAGTN	19945	2942
4.019579798435272e-5	4715	4057	1098	0.27064333251170813	0.23287380699893956	TF:M11422_0	TF	Factor: Erm; motif: NRCMGGAAGTN; match class: 0	19945	2943
4.1176034340139036e-5	18431	4057	3832	0.9445403007148139	0.20791058542672672	TF:M08568_0	TF	Factor: ER71:E2A; motif: CASSTGNACCGGAWRYN; match class: 0	19945	3228
4.1176034340139036e-5	18431	4057	3832	0.9445403007148139	0.20791058542672672	TF:M08568	TF	Factor: ER71:E2A; motif: CASSTGNACCGGAWRYN	19945	3227
4.432574505942979e-5	2774	4057	678	0.1671185605126941	0.24441240086517663	TF:M09904_1	TF	Factor: Elk-1; motif: RCCGGAAGTGN; match class: 1	19945	2635
4.439404447326165e-5	11865	4057	2571	0.6337194971653931	0.21668773704171934	TF:M08295	TF	Factor: FOXO1A:Elf-1; motif: NAGAAAACCGAANM	19945	3890
4.439404447326165e-5	11865	4057	2571	0.6337194971653931	0.21668773704171934	TF:M08295_0	TF	Factor: FOXO1A:Elf-1; motif: NAGAAAACCGAANM; match class: 0	19945	3891
4.689954714414614e-5	5847	4057	1337	0.3295538575301947	0.22866427227638106	TF:M09605_0	TF	Factor: Elf-1; motif: NAANCMGGAAGTGN; match class: 0	19945	2427
4.689954714414614e-5	5847	4057	1337	0.3295538575301947	0.22866427227638106	TF:M09605	TF	Factor: Elf-1; motif: NAANCMGGAAGTGN	19945	2426
4.87444391595796e-5	9314	4057	2055	0.506531920138033	0.22063560231908955	TF:M01047_0	TF	Factor: AP-2alphaA; motif: ANMGCCTNAGGCKNT; match class: 0	19945	192
4.87444391595796e-5	9314	4057	2055	0.506531920138033	0.22063560231908955	TF:M01047	TF	Factor: AP-2alphaA; motif: ANMGCCTNAGGCKNT	19945	191
4.87444391595796e-5	9314	4057	2055	0.506531920138033	0.22063560231908955	TF:M01047_1	TF	Factor: AP-2alphaA; motif: ANMGCCTNAGGCKNT; match class: 1	19945	193
5.798156079489152e-5	3933	4057	929	0.22898693615972393	0.23620645817442157	TF:M11402	TF	Factor: Fli-1; motif: NACCGGAARTN	19945	3533
5.798156079489152e-5	3933	4057	929	0.22898693615972393	0.23620645817442157	TF:M11402_0	TF	Factor: Fli-1; motif: NACCGGAARTN; match class: 0	19945	3534
6.517668570546383e-5	2260	4057	563	0.13877249198915453	0.2491150442477876	TF:M00017_1	TF	Factor: ATF; motif: CNSTGACGTNNNYC; match class: 1	19945	529
6.538679046499069e-5	6178	4057	1405	0.34631501109193985	0.22741987698284236	TF:M00919	TF	Factor: E2F; motif: NCSCGCSAAAN	19945	2225
6.538679046499069e-5	6178	4057	1405	0.34631501109193985	0.22741987698284236	TF:M00919_0	TF	Factor: E2F; motif: NCSCGCSAAAN; match class: 0	19945	2226
7.148071626376314e-5	2955	4057	716	0.1764850875030811	0.24230118443316412	TF:M00737_1	TF	Factor: E2F-1:DP-2; motif: TTTSSCGC; match class: 1	19945	2044
7.353226576987445e-5	2011	4057	507	0.12496918905595267	0.252113376429637	TF:M04202_1	TF	Factor: CEBPD; motif: RTTRCGCAAY; match class: 1	19945	1078
8.408580102333664e-5	2944	4057	713	0.17574562484594528	0.2421875	TF:M11414	TF	Factor: GABP-alpha; motif: NACCGGAAGTN	19945	4124
[truncated: 401 more rows]
