# Supplementary material for: Genome-wide bioinformatic analyses predict key host and viral factors in SARS-CoV-2 pathogenesis
Source: Commun Biol. 2021 May 17;4:590. doi: 10.1038/s42003-021-02095-0 (PMC8128904; doi:10.1038/s42003-021-02095-0)
Supplement: Supplementary file 5 — Supplementary Data 3 [file 42003_2021_2095_MOESM5_ESM.zip › GSE147507_MainDataset/Series5_SARS-CoV-2/des_Condition/enrichment/ControlVsInfected_enrichment.under.tsv]

p_value	term_size	query_size	intersection_size	precision	recall	term_id	source	term_name	effective_domain_size	source_order
6.206330880939e-8	140	1196	81	0.0677257525083612	0.5785714285714286	CORUM:351	CORUM	Spliceosome	3629	205
6.80667488773569e-6	44	1196	32	0.026755852842809364	0.7272727272727273	CORUM:178	CORUM	Respiratory chain complex I (holoenzyme), mitochondrial	3629	90
7.866648386557031e-6	33	1196	26	0.021739130434782608	0.7878787878787878	CORUM:2755	CORUM	17S U2 snRNP	3629	1174
0.002399333146966389	48	1196	30	0.02508361204013378	0.625	CORUM:324	CORUM	39S ribosomal subunit, mitochondrial	3629	193
0.0027420173368430784	15	1196	13	0.010869565217391304	0.8666666666666667	CORUM:1108	CORUM	DNA synthesome complex (15 subunits)	3629	606
0.0039312428941152425	78	1196	43	0.03595317725752508	0.5512820512820513	CORUM:320	CORUM	55S ribosome, mitochondrial	3629	191
0.004026365801655876	17	1196	14	0.011705685618729096	0.8235294117647058	CORUM:1099	CORUM	DNA synthesome complex (17 subunits)	3629	599
0.004026365801655876	17	1196	14	0.011705685618729096	0.8235294117647058	CORUM:1111	CORUM	DNA synthesome complex (17 subunits)	3629	607
0.005924431946289958	79	1196	43	0.03595317725752508	0.5443037974683544	CORUM:1181	CORUM	C complex spliceosome	3629	659
0.015884533053945143	30	1196	20	0.016722408026755852	0.6666666666666666	CORUM:1183	CORUM	CDC5L complex	3629	661
0.019199122854848243	13	1196	11	0.00919732441471572	0.8461538461538461	CORUM:1005	CORUM	RC complex during G2/M-phase of cell cycle	3629	541
0.019199122854848243	13	1196	11	0.00919732441471572	0.8461538461538461	CORUM:1004	CORUM	RC complex during S-phase of cell cycle	3629	540
0.025505347380507085	15	1196	12	0.010033444816053512	0.8	CORUM:1068	CORUM	12S U11 snRNP	3629	574
0.04781450589761372	36	1196	22	0.01839464882943144	0.6111111111111112	CORUM:193	CORUM	PA700-20S-PA28 complex	3629	98
2.7805378729891615e-48	3966	3693	1168	0.31627403195234227	0.2945032778618255	GO:0006996	GO:BP	organelle organization	17906	2964
2.6663581687705326e-44	6667	3693	1758	0.4760357432981316	0.26368681565921703	GO:0071840	GO:BP	cellular component organization or biogenesis	17906	20120
3.4822420709884576e-44	1905	3693	648	0.17546709991876522	0.3401574803149606	GO:0007049	GO:BP	cell cycle	17906	3007
6.081619396499374e-40	1407	3693	504	0.1364744110479285	0.3582089552238806	GO:0022402	GO:BP	cell cycle process	17906	7647
4.894569106116038e-39	6481	3693	1695	0.45897644191714054	0.26153371393303504	GO:0016043	GO:BP	cellular component organization	17906	5706
7.557358628142111e-38	892	3693	355	0.096127809369076625	0.39798206278026904	GO:1903047	GO:BP	mitotic cell cycle process	17906	26393
5.382932756501187e-37	1082	3693	407	0.11020850257243434	0.37615526802218113	GO:0000278	GO:BP	mitotic cell cycle	17906	122
2.8352548129094937e-36	10860	3693	2583	0.6994313566206336	0.23784530386740332	GO:0044237	GO:BP	cellular metabolic process	17906	12850
4.597376178917605e-31	1254	3693	438	0.11860276198212835	0.3492822966507177	GO:0051276	GO:BP	chromosome organization	17906	16060
2.8838978887997847e-27	943	3693	343	0.09287841862984024	0.3637327677624602	GO:0006259	GO:BP	DNA metabolic process	17906	2315
8.436532596630816e-27	11681	3693	2698	0.7305713512049824	0.23097337556716036	GO:0008152	GO:BP	metabolic process	17906	3576
1.6736222283715662e-26	2105	3693	640	0.17330083942594096	0.30403800475059384	GO:0033554	GO:BP	cellular response to stress	17906	9603
3.4814078444959755e-24	277	3693	138	0.03736799350121852	0.4981949458483754	GO:0006260	GO:BP	DNA replication	17906	2316
5.231728277561349e-24	642	3693	250	0.06769564040075819	0.3894080996884735	GO:0044770	GO:BP	cell cycle phase transition	17906	13157
9.685059101049263e-23	152	3693	91	0.02464121310587598	0.5986842105263158	GO:0006261	GO:BP	DNA-dependent DNA replication	17906	2317
1.0095389865025732e-22	2047	3693	611	0.16544814513945302	0.298485588666341	GO:0043933	GO:BP	protein-containing complex subunit organization	17906	12672
2.7140019405642375e-22	563	3693	223	0.060384511237476304	0.3960923623445826	GO:0006281	GO:BP	DNA repair	17906	2335
2.885897913556094e-22	10594	3693	2460	0.6661251015434606	0.23220690957145554	GO:0044238	GO:BP	primary metabolic process	17906	12851
4.551994377187077e-22	6508	3693	1615	0.4373138369888979	0.2481561155500922	GO:0034641	GO:BP	cellular nitrogen compound metabolic process	17906	10086
7.075632807409422e-22	3241	3693	890	0.24099647982669917	0.2746066029003394	GO:0044085	GO:BP	cellular component biogenesis	17906	12789
1.6815465784507916e-21	941	3693	326	0.08827511508258869	0.34643995749202977	GO:0006396	GO:BP	RNA processing	17906	2431
2.018364291575315e-21	598	3693	231	0.06255077173030058	0.3862876254180602	GO:0044772	GO:BP	mitotic cell cycle phase transition	17906	13159
2.099393177689485e-21	11103	3693	2556	0.6921202274573518	0.23020805187787086	GO:0071704	GO:BP	organic substance metabolic process	17906	20042
5.178664064031241e-21	10111	3693	2356	0.6379637151367452	0.23301354959944615	GO:0006807	GO:BP	nitrogen compound metabolic process	17906	2807
6.320229272607471e-21	873	3693	306	0.08285946385052803	0.35051546391752575	GO:0006974	GO:BP	cellular response to DNA damage stimulus	17906	2948
8.81916684987135e-21	2889	3693	803	0.2174383969672353	0.277950848044306	GO:0051641	GO:BP	cellular localization	17906	16335
1.0799337683270847e-20	1268	3693	409	0.1107500676956404	0.3225552050473186	GO:0051726	GO:BP	regulation of cell cycle	17906	16401
6.334720753840726e-20	6185	3693	1533	0.4151096669374492	0.24785772029102668	GO:1901360	GO:BP	organic cyclic compound metabolic process	17906	24879
2.212985970343597e-19	539	3693	209	0.05659355537503385	0.3877551020408163	GO:0007005	GO:BP	mitochondrion organization	17906	2972
4.439309166303423e-19	612	3693	229	0.062009206607094504	0.3741830065359477	GO:0051301	GO:BP	cell division	17906	16079
7.518804453686858e-18	5910	3693	1461	0.39561332250203085	0.24720812182741117	GO:0046483	GO:BP	heterocycle metabolic process	17906	14452
1.1153987130645189e-17	443	3693	177	0.0479285134037368	0.39954853273137697	GO:0008380	GO:BP	RNA splicing	17906	3653
1.1330498730891597e-17	794	3693	275	0.07446520444083402	0.34634760705289674	GO:0010564	GO:BP	regulation of cell cycle process	17906	4767
1.1898792405479102e-17	276	3693	126	0.03411860276198213	0.45652173913043476	GO:0044839	GO:BP	cell cycle G2/M phase transition	17906	13207
3.1627590292279466e-17	523	3693	199	0.05388572975900352	0.38049713193116635	GO:0006397	GO:BP	mRNA processing	17906	2432
4.439524420906475e-17	5956	3693	1466	0.396967235310046	0.24613834788448624	GO:0006725	GO:BP	cellular aromatic compound metabolic process	17906	2736
5.2667204221658055e-17	328	3693	141	0.038180341186027617	0.4298780487804878	GO:0007059	GO:BP	chromosome segregation	17906	3017
1.162750515156004e-16	3000	3693	808	0.21879230977525047	0.2693333333333333	GO:0022607	GO:BP	cellular component assembly	17906	7669
3.6506113706050316e-16	357	3693	148	0.04007581911724885	0.41456582633053224	GO:0000375	GO:BP	RNA splicing, via transesterification reactions	17906	158
3.684794395233154e-16	64	3693	47	0.01272678039534254	0.734375	GO:0044786	GO:BP	cell cycle DNA replication	17906	13170
4.040239724934224e-16	354	3693	147	0.039805036555645816	0.4152542372881356	GO:0000377	GO:BP	RNA splicing, via transesterification reactions with bulged adenosine as nucleophile	17906	160
4.040239724934224e-16	354	3693	147	0.039805036555645816	0.4152542372881356	GO:0000398	GO:BP	mRNA splicing, via spliceosome	17906	172
6.275195697018648e-16	218	3693	104	0.028161386406715408	0.47706422018348627	GO:1902749	GO:BP	regulation of cell cycle G2/M phase transition	17906	26117
7.413394995372291e-16	1077	3693	343	0.09287841862984024	0.31847725162488394	GO:0034622	GO:BP	cellular protein-containing complex assembly	17906	10071
1.3048013715611703e-15	5736	3693	1409	0.38153262929867315	0.24564156206415622	GO:0006139	GO:BP	nucleobase-containing compound metabolic process	17906	2200
1.959470395008027e-15	59	3693	44	0.011914432710533442	0.7457627118644068	GO:0033260	GO:BP	nuclear DNA replication	17906	9411
3.835418706521395e-15	157	3693	82	0.022204170051448688	0.5222929936305732	GO:0000070	GO:BP	mitotic sister chromatid segregation	17906	32
4.196213034262268e-15	486	3693	183	0.04955320877335499	0.3765432098765432	GO:1901987	GO:BP	regulation of cell cycle phase transition	17906	25459
5.648287840860342e-15	713	3693	245	0.06634172759274302	0.3436185133239832	GO:0007346	GO:BP	regulation of mitotic cell cycle	17906	3270
1.9477921920981748e-14	258	3693	114	0.030869212022745736	0.4418604651162791	GO:0000086	GO:BP	G2/M transition of mitotic cell cycle	17906	45
2.068429279637991e-14	271	3693	118	0.031952342269157864	0.4354243542435424	GO:0140014	GO:BP	mitotic nuclear division	17906	23315
2.312232703972291e-14	1770	3693	508	0.13755754129434064	0.28700564971751413	GO:0065003	GO:BP	protein-containing complex assembly	17906	18950
2.9743728904546655e-14	448	3693	170	0.04603303547251557	0.3794642857142857	GO:1901990	GO:BP	regulation of mitotic cell cycle phase transition	17906	25462
3.4098056468354656e-14	1987	3693	559	0.15136745193609533	0.2813286361348767	GO:0044281	GO:BP	small molecule metabolic process	17906	12878
4.656606979633215e-14	1994	3693	560	0.15163823449769834	0.28084252758274825	GO:0070727	GO:BP	cellular macromolecule localization	17906	19370
5.09319818603665e-14	323	3693	133	0.03601408069320336	0.4117647058823529	GO:0071103	GO:BP	DNA conformation change	17906	19580
5.194372130460178e-14	189	3693	91	0.02464121310587598	0.48148148148148145	GO:0000819	GO:BP	sister chromatid segregation	17906	310
5.5994257743044236e-14	1983	3693	557	0.15082588681288925	0.28088754412506306	GO:0034613	GO:BP	cellular protein localization	17906	10067
6.788798608352079e-14	867	3693	282	0.07636068237205523	0.32525951557093424	GO:0016071	GO:BP	mRNA metabolic process	17906	5729
8.467901139657187e-14	118	3693	66	0.017871649065800164	0.559322033898305	GO:0022904	GO:BP	respiratory electron transport chain	17906	7686
8.918091008586762e-14	463	3693	173	0.04684538315732467	0.37365010799136067	GO:0048285	GO:BP	organelle fission	17906	14960
2.2608687334722123e-13	145	3693	75	0.020308692120227456	0.5172413793103449	GO:0006119	GO:BP	oxidative phosphorylation	17906	2183
4.3403640845796496e-13	267	3693	114	0.030869212022745736	0.42696629213483145	GO:0098813	GO:BP	nuclear chromosome segregation	17906	22578
5.89605397781776e-13	201	3693	93	0.025182778229082048	0.4626865671641791	GO:0010389	GO:BP	regulation of G2/M transition of mitotic cell cycle	17906	4632
1.2958807761308764e-12	6371	3693	1524	0.41267262388302195	0.2392089153978967	GO:0009058	GO:BP	biosynthetic process	17906	3706
1.5068912042826046e-12	544	3693	192	0.05199025182778229	0.35294117647058826	GO:0006091	GO:BP	generation of precursor metabolites and energy	17906	2158
1.5521378189395922e-12	418	3693	157	0.042512862171676144	0.37559808612440193	GO:0000280	GO:BP	nuclear division	17906	124
2.2500776142167777e-12	192	3693	89	0.024099647982669916	0.4635416666666667	GO:0045333	GO:BP	cellular respiration	17906	13420
2.4072117582555355e-12	1781	3693	501	0.13566206336311942	0.2813026389668725	GO:0046907	GO:BP	intracellular transport	17906	14734
3.3241324543336486e-12	136	3693	70	0.018954779312212292	0.5147058823529411	GO:0032543	GO:BP	mitochondrial translation	17906	8917
3.552534928895955e-12	6269	3693	1499	0.4059030598429461	0.23911309618758972	GO:1901576	GO:BP	organic substance biosynthetic process	17906	25078
1.0653940550606986e-11	99	3693	56	0.015163823449769834	0.5656565656565656	GO:0042773	GO:BP	ATP synthesis coupled electron transport	17906	12095
1.8036775701879438e-11	188	3693	86	0.023287300297860816	0.4574468085106383	GO:0022900	GO:BP	electron transport chain	17906	7685
2.442595395514933e-11	87	3693	51	0.01380991064175467	0.5862068965517241	GO:0070125	GO:BP	mitochondrial translational elongation	17906	18995
2.962509627028996e-11	98	3693	55	0.014893040888166802	0.5612244897959183	GO:0042775	GO:BP	mitochondrial ATP synthesis coupled electron transport	17906	12097
3.0747670983682276e-11	5207	3693	1264	0.3422691578662334	0.24275014403687345	GO:0090304	GO:BP	nucleic acid metabolic process	17906	21776
3.356127902287654e-11	308	3693	122	0.03303547251557	0.3961038961038961	GO:0046034	GO:BP	ATP metabolic process	17906	14026
5.411508815288263e-11	1325	3693	385	0.10425128621716762	0.29056603773584905	GO:0033043	GO:BP	regulation of organelle organization	17906	9290
5.4703363532264796e-11	637	3693	212	0.057405903059842944	0.3328100470957614	GO:0045786	GO:BP	negative regulation of cell cycle	17906	13802
8.4698263419407985e-11	6178	3693	1469	0.3977795829948551	0.23777921657494336	GO:0044249	GO:BP	cellular biosynthetic process	17906	12858
1.0319988772870459e-10	117	3693	61	0.016517736257785	0.5213675213675214	GO:0032392	GO:BP	DNA geometric change	17906	8819
1.1808471529372536e-10	292	3693	116	0.0314107771459518	0.3972602739726027	GO:0006310	GO:BP	DNA recombination	17906	2363
1.2034545581542826e-10	222	3693	95	0.025724343352288112	0.42792792792792794	GO:0043624	GO:BP	cellular protein complex disassembly	17906	12606
1.7360091965121977e-10	9592	3693	2178	0.5897644191714053	0.22706422018348624	GO:0043170	GO:BP	macromolecule metabolic process	17906	12340
1.850657553918961e-10	166	3693	77	0.020850257243433524	0.463855421686747	GO:0140053	GO:BP	mitochondrial gene expression	17906	23335
1.8770679504388507e-10	104	3693	56	0.015163823449769834	0.5384615384615384	GO:0006415	GO:BP	translational termination	17906	2449
3.4249194849985194e-10	2541	3693	666	0.1803411860276198	0.26210153482880755	GO:0051128	GO:BP	regulation of cellular component organization	17906	15933
4.742607482013536e-10	42	3693	31	0.008394259409694016	0.7380952380952381	GO:0006270	GO:BP	DNA replication initiation	17906	2324
5.216952843086929e-10	8429	3693	1935	0.5239642567018684	0.22956459841025031	GO:0044260	GO:BP	cellular macromolecule metabolic process	17906	12865
8.154905295300233e-10	1028	3693	307	0.08313024641213106	0.29863813229571984	GO:0055114	GO:BP	oxidation-reduction process	17906	17159
1.1027676136044908e-9	18	3693	18	0.00487408610885459	1	GO:0006271	GO:BP	DNA strand elongation involved in DNA replication	17906	2325
1.2372013563910113e-9	88	3693	49	0.013268345518548606	0.5568181818181818	GO:0070126	GO:BP	mitochondrial translational termination	17906	18996
1.596322155904609e-9	83	3693	47	0.01272678039534254	0.5662650602409639	GO:0031145	GO:BP	anaphase-promoting complex-dependent catabolic process	17906	8269
1.8177161052509589e-9	2923	3693	748	0.2025453560790685	0.25590147109134453	GO:0008104	GO:BP	protein localization	17906	3574
2.0274547341849435e-9	359	3693	132	0.03574329813160033	0.36768802228412256	GO:0010948	GO:BP	negative regulation of cell cycle process	17906	5120
2.5592616974982566e-9	328	3693	123	0.03330625507717303	0.375	GO:0032984	GO:BP	protein-containing complex disassembly	17906	9255
2.9451835355531916e-9	27	3693	23	0.006227998916869754	0.8518518518518519	GO:0032201	GO:BP	telomere maintenance via semi-conservative replication	17906	8662
3.082285438420069e-9	553	3693	184	0.04982399133495803	0.33273056057866185	GO:0022411	GO:BP	cellular component disassembly	17906	7656
5.257149792395441e-9	99	3693	52	0.014080693203357704	0.5252525252525253	GO:0033108	GO:BP	mitochondrial respiratory chain complex assembly	17906	9334
6.5965098526381275e-9	262	3693	103	0.027890603845112376	0.3931297709923664	GO:0006302	GO:BP	double-strand break repair	17906	2355
1.0239709467972264e-8	109	3693	55	0.014893040888166802	0.5045871559633027	GO:0032508	GO:BP	DNA duplex unwinding	17906	8894
1.2117733084771604e-8	65	3693	39	0.010560519902518278	0.6	GO:0010257	GO:BP	NADH dehydrogenase complex assembly	17906	4561
1.2117733084771604e-8	65	3693	39	0.010560519902518278	0.6	GO:0032981	GO:BP	mitochondrial respiratory chain complex I assembly	17906	9254
1.2537367478793332e-8	367	3693	132	0.03574329813160033	0.35967302452316074	GO:0033044	GO:BP	regulation of chromosome organization	17906	9291
1.2832570108307964e-8	964	3693	286	0.07744381261846738	0.2966804979253112	GO:0033365	GO:BP	protein localization to organelle	17906	9485
2.6765842789694166e-8	433	3693	149	0.04034660167885188	0.3441108545034642	GO:0022613	GO:BP	ribonucleoprotein complex biogenesis	17906	7675
4.805137543232367e-8	287	3693	108	0.02924451665312754	0.37630662020905925	GO:0015980	GO:BP	energy derivation by oxidation of organic compounds	17906	5683
5.902745900168665e-8	1182	3693	336	0.09098294069861901	0.28426395939086296	GO:0006886	GO:BP	intracellular protein transport	17906	2873
7.095527452828859e-8	271	3693	103	0.027890603845112376	0.3800738007380074	GO:1901988	GO:BP	negative regulation of cell cycle phase transition	17906	25460
8.273047744553935e-8	203	3693	83	0.02247495261305172	0.4088669950738916	GO:0051168	GO:BP	nuclear export	17906	15972
9.511111876110402e-8	643	3693	202	0.054698077443812616	0.3141524105754277	GO:0051640	GO:BP	organelle localization	17906	16334
9.589259850531526e-8	340	3693	122	0.03303547251557	0.3588235294117647	GO:0045930	GO:BP	negative regulation of mitotic cell cycle	17906	13930
1.2741784617365404e-7	3367	3693	834	0.22583265637692931	0.2476982476982477	GO:0006796	GO:BP	phosphate-containing compound metabolic process	17906	2796
1.407143967546901e-7	6889	3693	1592	0.43108583807202816	0.23109304688634055	GO:1901564	GO:BP	organonitrogen compound metabolic process	17906	25067
1.4313376748174837e-7	453	3693	152	0.041158949363660984	0.3355408388520971	GO:0051186	GO:BP	cofactor metabolic process	17906	15987
1.660532937128594e-7	838	3693	250	0.06769564040075819	0.29832935560859186	GO:0016032	GO:BP	viral process	17906	5700
1.781374986926539e-7	56	3693	34	0.009206607094503114	0.6071428571428571	GO:0006120	GO:BP	mitochondrial electron transport, NADH to ubiquinone	17906	2184
2.0676509522308266e-7	163	3693	70	0.018954779312212292	0.4294478527607362	GO:0000723	GO:BP	telomere maintenance	17906	262
2.1568865557051649e-7	3393	3693	838	0.22691578662334147	0.24697907456528145	GO:0006793	GO:BP	phosphorus metabolic process	17906	2793
2.292351021520145e-7	193	3693	79	0.021391822366639588	0.40932642487046633	GO:0071897	GO:BP	DNA biosynthetic process	17906	20159
2.902284001282079e-7	891	3693	262	0.07094503113999459	0.2940516273849607	GO:0044403	GO:BP	symbiotic process	17906	12947
3.4710191842558165e-7	16230	3693	3444	0.9325751421608448	0.2121996303142329	GO:0009987	GO:BP	cellular process	17906	4324
3.899185666949609e-7	1066	3693	304	0.08231789872732197	0.2851782363977486	GO:0019752	GO:BP	carboxylic acid metabolic process	17906	7021
4.1595905006449586e-7	195	3693	79	0.021391822366639588	0.40512820512820513	GO:0051054	GO:BP	positive regulation of DNA metabolic process	17906	15880
4.1915135506978973e-7	2480	3693	632	0.1711345789331167	0.25483870967741934	GO:0016310	GO:BP	phosphorylation	17906	5838
4.2801690453302516e-7	336	3693	119	0.032223124830760896	0.3541666666666667	GO:1903311	GO:BP	regulation of mRNA metabolic process	17906	26612
4.379066193480407e-7	384	3693	132	0.03574329813160033	0.34375	GO:0034470	GO:BP	ncRNA processing	17906	10022
4.408426254861385e-7	219	3693	86	0.023287300297860816	0.3926940639269406	GO:0000075	GO:BP	cell cycle checkpoint	17906	35
4.568374591618055e-7	362	3693	126	0.03411860276198213	0.34806629834254144	GO:0051169	GO:BP	nuclear transport	17906	15973
4.684038232236396e-7	182	3693	75	0.020308692120227456	0.41208791208791207	GO:0006611	GO:BP	protein export from nucleus	17906	2627
4.747823508988904e-7	3292	3693	813	0.22014622258326563	0.24696233292831105	GO:0033036	GO:BP	macromolecule localization	17906	9288
5.255031819652581e-7	359	3693	125	0.033847820200379096	0.34818941504178275	GO:0006913	GO:BP	nucleocytoplasmic transport	17906	2897
5.39174397853796e-7	576	3693	182	0.04928242621175196	0.3159722222222222	GO:0000226	GO:BP	microtubule cytoskeleton organization	17906	107
6.972123948839053e-7	2235	3693	575	0.15569997292174384	0.25727069351230425	GO:0045184	GO:BP	establishment of protein localization	17906	13356
7.619147510547829e-7	141	3693	62	0.016788518819388032	0.4397163120567376	GO:0006414	GO:BP	translational elongation	17906	2448
8.338390951099467e-7	25	3693	20	0.005415651232060655	0.8	GO:0022616	GO:BP	DNA strand elongation	17906	7678
8.528924142932739e-7	267	3693	99	0.026807473598700244	0.3707865168539326	GO:0006839	GO:BP	mitochondrial transport	17906	2832
1.2401177149519683e-6	192	3693	77	0.020850257243433524	0.4010416666666667	GO:0046390	GO:BP	ribose phosphate biosynthetic process	17906	14378
1.317518313069365e-6	108	3693	51	0.01380991064175467	0.4722222222222222	GO:1902750	GO:BP	negative regulation of cell cycle G2/M phase transition	17906	26118
1.47113195942557e-6	778	3693	231	0.06255077173030058	0.2969151670951157	GO:0007017	GO:BP	microtubule-based process	17906	2982
1.585184843954689e-6	176	3693	72	0.01949634443541836	0.4090909090909091	GO:0032200	GO:BP	telomere organization	17906	8661
1.6430411849293113e-6	252	3693	94	0.02545356079068508	0.373015873015873	GO:1901991	GO:BP	negative regulation of mitotic cell cycle phase transition	17906	25463
2.118953463224665e-6	94	3693	46	0.012455997833739508	0.48936170212765956	GO:0051304	GO:BP	chromosome separation	17906	16082
2.469826639826533e-6	1012	3693	287	0.0777145951800704	0.283596837944664	GO:0009894	GO:BP	regulation of catabolic process	17906	4265
2.5810914133205035e-6	481	3693	155	0.04197129704847008	0.32224532224532226	GO:0034660	GO:BP	ncRNA metabolic process	17906	10099
2.6871297690404564e-6	2693	3693	674	0.1825074465204441	0.2502784998143335	GO:0009056	GO:BP	catabolic process	17906	3704
2.797552966874631e-6	360	3693	123	0.03330625507717303	0.3416666666666667	GO:0051052	GO:BP	regulation of DNA metabolic process	17906	15878
3.0776521708474147e-6	185	3693	74	0.020037909558624424	0.4	GO:0009260	GO:BP	ribonucleotide biosynthetic process	17906	3902
3.3674328457296894e-6	1157	3693	321	0.08692120227457352	0.27744165946413135	GO:0043436	GO:BP	oxoacid metabolic process	17906	12471
3.545709303849852e-6	139	3693	60	0.016246953696181964	0.4316546762589928	GO:0000724	GO:BP	double-strand break repair via homologous recombination	17906	263
4.0177835706755505e-6	238	3693	89	0.024099647982669916	0.3739495798319328	GO:0006403	GO:BP	RNA localization	17906	2438
4.639302891903452e-6	1177	3693	325	0.08800433252098565	0.27612574341546303	GO:0006082	GO:BP	organic acid metabolic process	17906	2150
4.966664863534545e-6	140	3693	60	0.016246953696181964	0.42857142857142855	GO:0000725	GO:BP	recombinational repair	17906	264
6.0361229582200034e-6	301	3693	106	0.028702951529921472	0.3521594684385382	GO:0042254	GO:BP	ribosome biogenesis	17906	11776
6.920411366080963e-6	141	3693	60	0.016246953696181964	0.425531914893617	GO:0007006	GO:BP	mitochondrial membrane organization	17906	2973
7.83515313570378e-6	85	3693	42	0.011372867587327376	0.49411764705882355	GO:0034502	GO:BP	protein localization to chromosome	17906	10043
7.96843814981111e-6	168	3693	68	0.018413214189006228	0.40476190476190477	GO:0007093	GO:BP	mitotic cell cycle checkpoint	17906	3047
8.541703777388172e-6	175	3693	70	0.018954779312212292	0.4	GO:0007051	GO:BP	spindle organization	17906	3009
9.156388804967334e-6	945	3693	268	0.07256972650961278	0.28359788359788357	GO:0044419	GO:BP	interspecies interaction between organisms	17906	12959
9.201534466963358e-6	485	3693	154	0.04170051448686705	0.31752577319587627	GO:0010498	GO:BP	proteasomal protein catabolic process	17906	4717
9.551398885709653e-6	172	3693	69	0.01868399675060926	0.4011627906976744	GO:0009152	GO:BP	purine ribonucleotide biosynthetic process	17906	3796
9.982253611327089e-6	822	3693	238	0.06444624966152179	0.2895377128953771	GO:0006325	GO:BP	chromatin organization	17906	2372
1.2487502830119404e-5	2314	3693	584	0.15813701597617114	0.25237683664649957	GO:0044248	GO:BP	cellular catabolic process	17906	12857
1.4459692928569268e-5	111	3693	50	0.013539128080151638	0.45045045045045046	GO:0090175	GO:BP	regulation of establishment of planar polarity	17906	21648
1.4924854103623974e-5	764	3693	223	0.060384511237476304	0.2918848167539267	GO:0080135	GO:BP	regulation of cellular response to stress	17906	21329
1.894622257380894e-5	131	3693	56	0.015163823449769834	0.42748091603053434	GO:0071166	GO:BP	ribonucleoprotein complex localization	17906	19595
1.9777566373565618e-5	2121	3693	539	0.14595180070403466	0.25412541254125415	GO:0015031	GO:BP	protein transport	17906	5403
2.1067910201588606e-5	285	3693	100	0.027078256160303276	0.3508771929824561	GO:1901293	GO:BP	nucleoside phosphate biosynthetic process	17906	24816
2.2211699909482525e-5	109	3693	49	0.013268345518548606	0.44954128440366975	GO:0060071	GO:BP	Wnt signaling pathway, planar cell polarity pathway	17906	17239
2.5099047064840464e-5	308	3693	106	0.028702951529921472	0.34415584415584416	GO:0090305	GO:BP	nucleic acid phosphodiester bond hydrolysis	17906	21777
2.6541588664527506e-5	2196	3693	555	0.1502843216896832	0.2527322404371585	GO:0042886	GO:BP	amide transport	17906	12173
2.7872018399102358e-5	73	3693	37	0.010018954779312212	0.5068493150684932	GO:0006283	GO:BP	transcription-coupled nucleotide-excision repair	17906	2337
2.8530019195156684e-5	250	3693	90	0.024370430544272948	0.36	GO:0015931	GO:BP	nucleobase-containing compound transport	17906	5639
3.0101139440939435e-5	48	3693	28	0.007581911724884917	0.5833333333333334	GO:0007007	GO:BP	inner mitochondrial membrane organization	17906	2974
3.133056366199051e-5	126	3693	54	0.01462225832656377	0.42857142857142855	GO:0001736	GO:BP	establishment of planar polarity	17906	539
3.133056366199051e-5	126	3693	54	0.01462225832656377	0.42857142857142855	GO:0007164	GO:BP	establishment of tissue polarity	17906	3109
3.21016984623743e-5	1248	3693	337	0.09125372326022205	0.27003205128205127	GO:0009628	GO:BP	response to abiotic stimulus	17906	4041
3.280990938479524e-5	2239	3693	564	0.15272136474411047	0.2518981688253685	GO:1901575	GO:BP	organic substance catabolic process	17906	25077
3.748189375245345e-5	2161	3693	546	0.1478472786352559	0.2526608051827858	GO:0015833	GO:BP	peptide transport	17906	5556
3.992564090236289e-5	130	3693	55	0.014893040888166802	0.4230769230769231	GO:0071426	GO:BP	ribonucleoprotein complex export from nucleus	17906	19813
4.428381614526178e-5	724	3693	211	0.05713512049823991	0.2914364640883978	GO:0044283	GO:BP	small molecule biosynthetic process	17906	12880
4.512451149700259e-5	5357	3693	1243	0.33658272407256973	0.23203285420944558	GO:0044267	GO:BP	cellular protein metabolic process	17906	12869
4.5319687699605816e-5	195	3693	74	0.020037909558624424	0.37948717948717947	GO:0006164	GO:BP	purine nucleotide biosynthetic process	17906	2222
4.882726965521007e-5	171	3693	67	0.018142431627403196	0.391812865497076	GO:0009408	GO:BP	response to heat	17906	3958
5.0597264137056835e-5	144	3693	59	0.015976171134578932	0.4097222222222222	GO:0006405	GO:BP	RNA export from nucleus	17906	2440
6.136090470593028e-5	601	3693	180	0.048740861088545896	0.2995008319467554	GO:0090407	GO:BP	organophosphate biosynthetic process	17906	21871
6.207553719430101e-5	138	3693	57	0.015434606011372868	0.41304347826086957	GO:0072655	GO:BP	establishment of protein localization to mitochondrion	17906	20800
6.256333503133508e-5	5008	3693	1167	0.31600324939073926	0.23302715654952078	GO:0034645	GO:BP	cellular macromolecule biosynthetic process	17906	10090
6.552901283535478e-5	112	3693	49	0.013268345518548606	0.4375	GO:0071427	GO:BP	mRNA-containing ribonucleoprotein complex export from nucleus	17906	19814
6.552901283535478e-5	112	3693	49	0.013268345518548606	0.4375	GO:0006406	GO:BP	mRNA export from nucleus	17906	2441
6.830036409674175e-5	145	3693	59	0.015976171134578932	0.4068965517241379	GO:0001738	GO:BP	morphogenesis of a polarized epithelium	17906	541
7.24837283714996e-5	280	3693	97	0.02626590847549418	0.3464285714285714	GO:0009165	GO:BP	nucleotide biosynthetic process	17906	3808
7.591431625662747e-5	142	3693	58	0.0157053885729759	0.4084507042253521	GO:0070585	GO:BP	protein localization to mitochondrion	17906	19282
7.6510939072377e-5	965	3693	268	0.07256972650961278	0.277720207253886	GO:0030163	GO:BP	protein catabolic process	17906	7794
7.847807189268342e-5	5008	3693	1166	0.3157324668291362	0.23282747603833867	GO:0044271	GO:BP	cellular nitrogen compound biosynthetic process	17906	12872
8.864876350112262e-5	1371	3693	363	0.0982940698619009	0.2647702407002188	GO:0007010	GO:BP	cytoskeleton organization	17906	2977
9.135164546472059e-5	1051	3693	288	0.07798537774167344	0.27402473834443386	GO:0019637	GO:BP	organophosphate metabolic process	17906	6929
9.686369299717375e-5	184	3693	70	0.018954779312212292	0.3804347826086957	GO:2001252	GO:BP	positive regulation of chromosome organization	17906	30713
1.0299331238996017e-4	50	3693	28	0.007581911724884917	0.56	GO:0090329	GO:BP	regulation of DNA-dependent DNA replication	17906	21801
1.0601887256555811e-4	85	3693	40	0.01083130246412131	0.47058823529411764	GO:0033045	GO:BP	regulation of sister chromatid segregation	17906	9292
1.077132485783112e-4	107	3693	47	0.01272678039534254	0.4392523364485981	GO:0051983	GO:BP	regulation of chromosome segregation	17906	16576
1.0987210815071562e-4	181	3693	69	0.01868399675060926	0.3812154696132597	GO:0043488	GO:BP	regulation of mRNA stability	17906	12519
1.1591286171016921e-4	301	3693	102	0.02761982128350934	0.3388704318936877	GO:0071824	GO:BP	protein-DNA complex subunit organization	17906	20105
1.1878782978976923e-4	53	3693	29	0.00785269428648795	0.5471698113207547	GO:0036297	GO:BP	interstrand cross-link repair	17906	11106
1.2785919398458357e-4	257	3693	90	0.024370430544272948	0.35019455252918286	GO:0065004	GO:BP	protein-DNA complex assembly	17906	18951
1.3874205912724023e-4	95	3693	43	0.011643650148930408	0.45263157894736844	GO:0097711	GO:BP	ciliary basal body-plasma membrane docking	17906	22392
1.3999577361541404e-4	1450	3693	380	0.10289737340915245	0.2620689655172414	GO:0009057	GO:BP	macromolecule catabolic process	17906	3705
1.488279554744953e-4	23	3693	17	0.004603303547251557	0.7391304347826086	GO:0006297	GO:BP	nucleotide-excision repair, DNA gap filling	17906	2351
1.4988649769865554e-4	207	3693	76	0.020579474681830492	0.3671497584541063	GO:0072522	GO:BP	purine-containing compound biosynthetic process	17906	20705
1.595580746633333e-4	30	3693	20	0.005415651232060655	0.6666666666666666	GO:0050686	GO:BP	negative regulation of mRNA processing	17906	15571
1.6270209934242865e-4	65	3693	33	0.008935824532900082	0.5076923076923077	GO:0051306	GO:BP	mitotic sister chromatid separation	17906	16084
1.681354968831751e-4	80	3693	38	0.010289737340915246	0.475	GO:0009142	GO:BP	nucleoside triphosphate biosynthetic process	17906	3786
1.9811178587600764e-4	112	3693	48	0.012997562956945572	0.42857142857142855	GO:0006289	GO:BP	nucleotide-excision repair	17906	2343
2.014415882038656e-4	96	3693	43	0.011643650148930408	0.4479166666666667	GO:0010972	GO:BP	negative regulation of G2/M transition of mitotic cell cycle	17906	5143
2.3150115540642577e-4	163	3693	63	0.017059301380991064	0.38650306748466257	GO:1902652	GO:BP	secondary alcohol metabolic process	17906	26039
2.6724465868502507e-4	927	3693	256	0.06932033577037638	0.2761596548004315	GO:0032446	GO:BP	protein modification by small protein conjugation	17906	8845
3.19374076327873e-4	52	3693	28	0.007581911724884917	0.5384615384615384	GO:0000731	GO:BP	DNA synthesis involved in DNA repair	17906	270
3.531769784324299e-4	550	3693	164	0.044408340102897376	0.29818181818181816	GO:1903827	GO:BP	regulation of cellular protein localization	17906	27090
3.556585694125184e-4	200	3693	73	0.019767126997021392	0.365	GO:0050658	GO:BP	RNA transport	17906	15551
3.556585694125184e-4	200	3693	73	0.019767126997021392	0.365	GO:0050657	GO:BP	nucleic acid transport	17906	15550
3.6052522820177984e-4	229	3693	81	0.021933387489845652	0.3537117903930131	GO:0016072	GO:BP	rRNA metabolic process	17906	5730
3.884757161258277e-4	579	3693	171	0.0463038180341186	0.29533678756476683	GO:0072594	GO:BP	establishment of protein localization to organelle	17906	20740
4.205466730607792e-4	190	3693	70	0.018954779312212292	0.3684210526315789	GO:0043487	GO:BP	regulation of RNA stability	17906	12518
4.290490670204962e-4	4428	3693	1034	0.2799891686975359	0.23351400180668475	GO:0043412	GO:BP	macromolecule modification	17906	12457
4.47224322223313e-4	5167	3693	1192	0.32277281343081504	0.23069479388426553	GO:0009059	GO:BP	macromolecule biosynthetic process	17906	3707
4.576166379679614e-4	108	3693	46	0.012455997833739508	0.42592592592592593	GO:0009141	GO:BP	nucleoside triphosphate metabolic process	17906	3785
4.998707066894149e-4	173	3693	65	0.017600866504197128	0.37572254335260113	GO:0002478	GO:BP	antigen processing and presentation of exogenous peptide antigen	17906	1149
5.645035607461791e-4	257	3693	88	0.023828865421066884	0.3424124513618677	GO:0006732	GO:BP	coenzyme metabolic process	17906	2743
5.645035607461791e-4	257	3693	88	0.023828865421066884	0.3424124513618677	GO:0042180	GO:BP	cellular ketone metabolic process	17906	11704
5.686155345793307e-4	170	3693	64	0.017330083942594096	0.3764705882352941	GO:0007088	GO:BP	regulation of mitotic nuclear division	17906	3043
6.238033548958624e-4	644	3693	186	0.050365556458164096	0.2888198757763975	GO:0010638	GO:BP	positive regulation of organelle organization	17906	4835
6.615815639552585e-4	427	3693	132	0.03574329813160033	0.3091334894613583	GO:0043161	GO:BP	proteasome-mediated ubiquitin-dependent protein catabolic process	17906	12335
6.915247621107733e-4	2506	3693	613	0.16598971026265907	0.24461292897047088	GO:0071705	GO:BP	nitrogen compound transport	17906	20043
7.000973450953221e-4	203	3693	73	0.019767126997021392	0.35960591133004927	GO:0061013	GO:BP	regulation of mRNA catabolic process	17906	18119
7.000973450953221e-4	203	3693	73	0.019767126997021392	0.35960591133004927	GO:0051236	GO:BP	establishment of RNA localization	17906	16029
7.24869027001136e-4	150	3693	58	0.0157053885729759	0.38666666666666666	GO:0008203	GO:BP	cholesterol metabolic process	17906	3589
7.24869027001136e-4	150	3693	58	0.0157053885729759	0.38666666666666666	GO:0051028	GO:BP	mRNA transport	17906	15858
7.742068584595236e-4	218	3693	77	0.020850257243433524	0.3532110091743119	GO:0006457	GO:BP	protein folding	17906	2481
9.106683629174775e-4	1209	3693	319	0.08637963715136746	0.2638544251447477	GO:0044265	GO:BP	cellular macromolecule catabolic process	17906	12868
9.454032996393545e-4	208	3693	74	0.020037909558624424	0.3557692307692308	GO:0006323	GO:BP	DNA packaging	17906	2370
9.913695596416884e-4	69	3693	33	0.008935824532900082	0.4782608695652174	GO:0009201	GO:BP	ribonucleoside triphosphate biosynthetic process	17906	3844
0.001143689567316049	180	3693	66	0.017871649065800164	0.36666666666666664	GO:0019884	GO:BP	antigen processing and presentation of exogenous antigen	17906	7064
0.001163951075551915	4454	3693	1035	0.2802599512591389	0.2323753929052537	GO:1901362	GO:BP	organic cyclic compound biosynthetic process	17906	24881
0.001190885126081262	443	3693	135	0.036555645816409424	0.3047404063205418	GO:0062012	GO:BP	regulation of small molecule metabolic process	17906	18864
0.0012366284239178004	235	3693	81	0.021933387489845652	0.3446808510638298	GO:0051188	GO:BP	cofactor biosynthetic process	17906	15989
0.0013388948324648063	38	3693	22	0.005957216355266721	0.5789473684210527	GO:0042769	GO:BP	DNA damage response, detection of DNA damage	17906	12091
0.0013518803782437301	217	3693	76	0.020579474681830492	0.35023041474654376	GO:0006364	GO:BP	rRNA processing	17906	2405
0.001423093140932814	557	3693	163	0.044137557541294344	0.2926391382405745	GO:0006753	GO:BP	nucleoside phosphate metabolic process	17906	2760
0.001451719907674045	1017	3693	273	0.07392363931762795	0.26843657817109146	GO:0051338	GO:BP	regulation of transferase activity	17906	16113
0.0014590260261871477	73	3693	34	0.009206607094503114	0.4657534246575342	GO:0033047	GO:BP	regulation of mitotic sister chromatid segregation	17906	9294
0.0014838758530713724	300	3693	98	0.026536691037097212	0.32666666666666666	GO:0090068	GO:BP	positive regulation of cell cycle process	17906	21548
0.0015067291833424103	236	3693	81	0.021933387489845652	0.3432203389830508	GO:0009266	GO:BP	response to temperature stimulus	17906	3908
0.0015068422645481243	192	3693	69	0.01868399675060926	0.359375	GO:0048002	GO:BP	antigen processing and presentation of peptide antigen	17906	14775
0.001562403645892911	160	3693	60	0.016246953696181964	0.375	GO:0031570	GO:BP	DNA integrity checkpoint	17906	8455
0.0015987253649435704	1333	3693	346	0.09369076631464934	0.2595648912228057	GO:1901565	GO:BP	organonitrogen compound catabolic process	17906	25068
0.001605033684798687	41	3693	23	0.006227998916869754	0.5609756097560976	GO:0019985	GO:BP	translesion synthesis	17906	7099
0.0016276922021778975	112	3693	46	0.012455997833739508	0.4107142857142857	GO:0006275	GO:BP	regulation of DNA replication	17906	2329
0.0016762719287234426	129	3693	51	0.01380991064175467	0.3953488372093023	GO:0006282	GO:BP	regulation of DNA repair	17906	2336
0.0018426525052503344	44	3693	24	0.006498781478472786	0.5454545454545454	GO:0006284	GO:BP	base-excision repair	17906	2338
0.0018452782030572677	5940	3693	1349	0.3652856756024912	0.22710437710437711	GO:0019538	GO:BP	protein metabolic process	17906	6836
0.0020593654128119457	1245	3693	325	0.08800433252098565	0.26104417670682734	GO:0051130	GO:BP	positive regulation of cellular component organization	17906	15935
0.0020754905800762636	1137	3693	300	0.08123476848090982	0.2638522427440633	GO:0070647	GO:BP	protein modification by small protein conjugation or removal	17906	19325
0.002087024417880626	2385	3693	582	0.15759545085296506	0.2440251572327044	GO:0050790	GO:BP	regulation of catalytic activity	17906	15654
0.002373203769881486	549	3693	160	0.04332520985648524	0.29143897996357016	GO:0009117	GO:BP	nucleotide metabolic process	17906	3763
0.0024224768667171505	62	3693	30	0.008123476848090982	0.4838709677419355	GO:0010965	GO:BP	regulation of mitotic sister chromatid separation	17906	5136
0.002473162837145046	39	3693	22	0.005957216355266721	0.5641025641025641	GO:0000387	GO:BP	spliceosomal snRNP assembly	17906	165
0.0028364008311402215	300	3693	97	0.02626590847549418	0.3233333333333333	GO:0044843	GO:BP	cell cycle G1/S phase transition	17906	13208
0.0029684928931773763	1512	3693	385	0.10425128621716762	0.25462962962962965	GO:0045934	GO:BP	negative regulation of nucleobase-containing compound metabolic process	17906	13934
0.003004018848044255	78	3693	35	0.009477389656106146	0.44871794871794873	GO:0061418	GO:BP	regulation of transcription from RNA polymerase II promoter in response to hypoxia	17906	18507
0.0030711118706330523	188	3693	67	0.018142431627403196	0.35638297872340424	GO:0006333	GO:BP	chromatin assembly or disassembly	17906	2378
0.003083024499983263	11	3693	10	0.0027078256160303275	0.9090909090909091	GO:0000727	GO:BP	double-strand break repair via break-induced replication	17906	266
0.0031149732088789073	34	3693	20	0.005415651232060655	0.5882352941176471	GO:0042407	GO:BP	cristae formation	17906	11873
0.0031822651834986226	75	3693	34	0.009206607094503114	0.4533333333333333	GO:1902653	GO:BP	secondary alcohol biosynthetic process	17906	26040
0.003324991367732477	101	3693	42	0.011372867587327376	0.4158415841584158	GO:0061640	GO:BP	cytoskeleton-dependent cytokinesis	17906	18661
0.003324991367732477	101	3693	42	0.011372867587327376	0.4158415841584158	GO:0006626	GO:BP	protein targeting to mitochondrion	17906	2642
0.0035351036474487838	15	3693	12	0.003249390739236393	0.8	GO:1902969	GO:BP	mitotic DNA replication	17906	26317
0.0035351036474487838	15	3693	12	0.003249390739236393	0.8	GO:1904874	GO:BP	positive regulation of telomerase RNA localization to Cajal body	17906	28057
0.003629792708256405	1905	3693	473	0.1280801516382345	0.2482939632545932	GO:1901566	GO:BP	organonitrogen compound biosynthetic process	17906	25069
0.0037157658879897713	63	3693	30	0.008123476848090982	0.47619047619047616	GO:0009206	GO:BP	purine ribonucleoside triphosphate biosynthetic process	17906	3849
0.003724796651722452	54	3693	27	0.007311129163281885	0.5	GO:0045839	GO:BP	negative regulation of mitotic nuclear division	17906	13847
0.0037396335334235276	85	3693	37	0.010018954779312212	0.43529411764705883	GO:0060218	GO:BP	hematopoietic stem cell differentiation	17906	17356
0.003769322110741011	60	3693	29	0.00785269428648795	0.48333333333333334	GO:0007091	GO:BP	metaphase/anaphase transition of mitotic cell cycle	17906	3046
0.0038080835151678622	37	3693	21	0.005686433793663688	0.5675675675675675	GO:0006296	GO:BP	nucleotide-excision repair, DNA incision, 5'-to lesion	17906	2350
0.0039008229845028265	171	3693	62	0.016788518819388032	0.36257309941520466	GO:0000910	GO:BP	cytokinesis	17906	318
0.004329758159204081	79	3693	35	0.009477389656106146	0.4430379746835443	GO:1900034	GO:BP	regulation of cellular response to heat	17906	23592
0.004400412949369791	197	3693	69	0.01868399675060926	0.350253807106599	GO:0071826	GO:BP	ribonucleoprotein complex subunit organization	17906	20107
0.004711555856877118	190	3693	67	0.018142431627403196	0.3526315789473684	GO:0022618	GO:BP	ribonucleoprotein complex assembly	17906	7680
0.004907871783948494	73	3693	33	0.008935824532900082	0.4520547945205479	GO:0000281	GO:BP	mitotic cytokinesis	17906	125
0.005056855533925812	194	3693	68	0.018413214189006228	0.35051546391752575	GO:0051783	GO:BP	regulation of nuclear division	17906	16425
0.005135645656815993	4147	3693	962	0.2604928242621175	0.23197492163009403	GO:0006950	GO:BP	response to stress	17906	2928
0.005346374256334273	46	3693	24	0.006498781478472786	0.5217391304347826	GO:0033046	GO:BP	negative regulation of sister chromatid segregation	17906	9293
0.005380750695146328	823	3693	224	0.060655293799079336	0.27217496962332927	GO:0060341	GO:BP	regulation of cellular localization	17906	17470
0.00541630185995271	67	3693	31	0.008394259409694016	0.4626865671641791	GO:1905818	GO:BP	regulation of chromosome separation	17906	28930
0.005437568510692419	224	3693	76	0.020579474681830492	0.3392857142857143	GO:2001020	GO:BP	regulation of response to DNA damage stimulus	17906	30508
0.005545530459822685	96	3693	40	0.01083130246412131	0.4166666666666667	GO:0031146	GO:BP	SCF-dependent proteasomal ubiquitin-dependent protein catabolic process	17906	8270
0.005577465058598687	130	3693	50	0.013539128080151638	0.38461538461538464	GO:0034605	GO:BP	cellular response to heat	17906	10061
0.005608323940895474	4714	3693	1083	0.2932575142160845	0.22974119643614765	GO:0016070	GO:BP	RNA metabolic process	17906	5728
0.005620198363179708	64	3693	30	0.008123476848090982	0.46875	GO:0006521	GO:BP	regulation of cellular amino acid metabolic process	17906	2538
0.005620198363179708	64	3693	30	0.008123476848090982	0.46875	GO:0009145	GO:BP	purine nucleoside triphosphate biosynthetic process	17906	3789
0.005802390742858599	845	3693	229	0.062009206607094504	0.2710059171597633	GO:0016567	GO:BP	protein ubiquitination	17906	5906
0.005809540348611628	52	3693	26	0.007040346601678852	0.5	GO:0006754	GO:BP	ATP biosynthetic process	17906	2761
0.005809540348611628	52	3693	26	0.007040346601678852	0.5	GO:0006301	GO:BP	postreplication repair	17906	2354
0.005867135463561391	58	3693	28	0.007581911724884917	0.4827586206896552	GO:0030071	GO:BP	regulation of mitotic metaphase/anaphase transition	17906	7769
0.006050767245052192	419	3693	126	0.03411860276198213	0.30071599045346065	GO:0051656	GO:BP	establishment of organelle localization	17906	16350
0.0062200966780308386	850	3693	230	0.062279989168697536	0.27058823529411763	GO:0031329	GO:BP	regulation of cellular catabolic process	17906	8342
0.006416124266430383	278	3693	90	0.024370430544272948	0.3237410071942446	GO:0034504	GO:BP	protein localization to nucleus	17906	10045
0.0064637307535535555	4292	3693	992	0.2686163011102085	0.23112767940354148	GO:0018130	GO:BP	heterocycle biosynthetic process	17906	6077
0.0066047202034312654	110	3693	44	0.011914432710533442	0.4	GO:1901989	GO:BP	positive regulation of cell cycle phase transition	17906	25461
0.006691272178346944	20	3693	14	0.0037909558624424585	0.7	GO:0070987	GO:BP	error-free translesion synthesis	17906	19538
0.006972938382837148	847	3693	229	0.062009206607094504	0.27036599763872493	GO:0070925	GO:BP	organelle assembly	17906	19489
0.007137176903329728	181	3693	64	0.017330083942594096	0.35359116022099446	GO:0006338	GO:BP	chromatin remodeling	17906	2383
0.0074753667739128095	5672	3693	1285	0.3479555916598971	0.22655148095909733	GO:0010467	GO:BP	gene expression	17906	4700
0.007568113989920758	71	3693	32	0.008665041971297048	0.4507042253521127	GO:0006695	GO:BP	cholesterol biosynthetic process	17906	2707
0.00758892405405362	3299	3693	777	0.21039805036555645	0.23552591694452865	GO:0009892	GO:BP	negative regulation of metabolic process	17906	4263
0.00769195615866264	41	3693	22	0.005957216355266721	0.5365853658536586	GO:2000816	GO:BP	negative regulation of mitotic sister chromatid separation	17906	30306
0.00769195615866264	41	3693	22	0.005957216355266721	0.5365853658536586	GO:0033683	GO:BP	nucleotide-excision repair, DNA incision	17906	9689
0.007904003051888578	397	3693	120	0.03249390739236393	0.3022670025188917	GO:0042176	GO:BP	regulation of protein catabolic process	17906	11700
0.008016578386843165	167	3693	60	0.016246953696181964	0.3592814371257485	GO:0016125	GO:BP	sterol metabolic process	17906	5775
0.00816814767841583	1412	3693	359	0.09721093961548877	0.25424929178470257	GO:0051253	GO:BP	negative regulation of RNA metabolic process	17906	16043
0.008338238335890527	44	3693	23	0.006227998916869754	0.5227272727272727	GO:0033048	GO:BP	negative regulation of mitotic sister chromatid segregation	17906	9295
0.008720907351321062	62	3693	29	0.00785269428648795	0.46774193548387094	GO:0044784	GO:BP	metaphase/anaphase transition of cell cycle	17906	13168
0.008793391937832339	47	3693	24	0.006498781478472786	0.5106382978723404	GO:0051985	GO:BP	negative regulation of chromosome segregation	17906	16578
0.00897764723257934	59	3693	28	0.007581911724884917	0.4745762711864407	GO:0090181	GO:BP	regulation of cholesterol metabolic process	17906	21654
0.009120218300755436	799	3693	217	0.05875981586785811	0.2715894868585732	GO:0044257	GO:BP	cellular protein catabolic process	17906	12863
0.009146413029021616	284	3693	91	0.02464121310587598	0.3204225352112676	GO:0031647	GO:BP	regulation of protein stability	17906	8494
0.009237286868496116	139	3693	52	0.014080693203357704	0.37410071942446044	GO:1902850	GO:BP	microtubule cytoskeleton organization involved in mitosis	17906	26209
0.009252898292219812	91	3693	38	0.010289737340915246	0.4175824175824176	GO:0043044	GO:BP	ATP-dependent chromatin remodeling	17906	12258
0.01010714793925568	2718	3693	649	0.17573788248036826	0.2387785136129507	GO:0031324	GO:BP	negative regulation of cellular metabolic process	17906	8337
0.01026815302464004	375	3693	114	0.030869212022745736	0.304	GO:0006066	GO:BP	alcohol metabolic process	17906	2134
0.010282625180320267	277	3693	89	0.024099647982669916	0.3212996389891697	GO:0000082	GO:BP	G1/S transition of mitotic cell cycle	17906	41
0.011111766779750605	4216	3693	973	0.2634714324397509	0.2307874762808349	GO:0006464	GO:BP	cellular protein modification process	17906	2487
0.011111766779750605	4216	3693	973	0.2634714324397509	0.2307874762808349	GO:0036211	GO:BP	protein modification process	17906	11041
0.01118529621066446	85	3693	36	0.00974817221770918	0.4235294117647059	GO:0009144	GO:BP	purine nucleoside triphosphate metabolic process	17906	3788
0.01145148249575797	147	3693	54	0.01462225832656377	0.3673469387755102	GO:0035567	GO:BP	non-canonical Wnt signaling pathway	17906	10574
0.011974201858919288	39	3693	21	0.005686433793663688	0.5384615384615384	GO:0045841	GO:BP	negative regulation of mitotic metaphase/anaphase transition	17906	13849
0.012097144554357389	4302	3693	991	0.26834551854860544	0.2303579730357973	GO:0019438	GO:BP	aromatic compound biosynthetic process	17906	6741
0.012365035852826911	102	3693	41	0.011102085025724344	0.4019607843137255	GO:0070498	GO:BP	interleukin-1-mediated signaling pathway	17906	19240
0.013011718562996738	42	3693	22	0.005957216355266721	0.5238095238095238	GO:1905819	GO:BP	negative regulation of chromosome separation	17906	28931
0.013534931714187948	60	3693	28	0.007581911724884917	0.4666666666666667	GO:1902099	GO:BP	regulation of metaphase/anaphase transition of cell cycle	17906	25564
0.013534931714187948	60	3693	28	0.007581911724884917	0.4666666666666667	GO:0051310	GO:BP	metaphase plate congression	17906	16088
0.01353515802104701	393	3693	118	0.031952342269157864	0.30025445292620867	GO:0045787	GO:BP	positive regulation of cell cycle	17906	13803
0.013836069577597964	155	3693	56	0.015163823449769834	0.36129032258064514	GO:0090501	GO:BP	RNA phosphodiester bond hydrolysis	17906	21925
0.015049313610655169	291	3693	92	0.024911995667479016	0.3161512027491409	GO:0031503	GO:BP	protein-containing complex localization	17906	8417
0.015446082004700571	86	3693	36	0.00974817221770918	0.4186046511627907	GO:0006890	GO:BP	retrograde vesicle-mediated transport, Golgi to endoplasmic reticulum	17906	2877
0.015654343829549777	73	3693	32	0.008665041971297048	0.4383561643835616	GO:1902036	GO:BP	regulation of hematopoietic stem cell differentiation	17906	25508
0.016246325558698628	21	3693	14	0.0037909558624424585	0.6666666666666666	GO:0048025	GO:BP	negative regulation of mRNA splicing, via spliceosome	17906	14793
0.017171918077803744	93	3693	38	0.010289737340915246	0.40860215053763443	GO:1901992	GO:BP	positive regulation of mitotic cell cycle phase transition	17906	25464
0.01798734912302163	67	3693	30	0.008123476848090982	0.44776119402985076	GO:2000573	GO:BP	positive regulation of DNA biosynthetic process	17906	30067
0.01863655227066193	80	3693	34	0.009206607094503114	0.425	GO:0016126	GO:BP	sterol biosynthetic process	17906	5776
0.01864706085370559	37	3693	20	0.005415651232060655	0.5405405405405406	GO:0007094	GO:BP	mitotic spindle assembly checkpoint	17906	3048
0.01864706085370559	37	3693	20	0.005415651232060655	0.5405405405405406	GO:0031577	GO:BP	spindle checkpoint	17906	8459
0.01864706085370559	37	3693	20	0.005415651232060655	0.5405405405405406	GO:0071174	GO:BP	mitotic spindle checkpoint	17906	19602
0.01864706085370559	37	3693	20	0.005415651232060655	0.5405405405405406	GO:0071173	GO:BP	spindle assembly checkpoint	17906	19601
0.020317169420981055	40	3693	21	0.005686433793663688	0.525	GO:1902100	GO:BP	negative regulation of metaphase/anaphase transition of cell cycle	17906	25565
0.021010729040602607	58	3693	27	0.007311129163281885	0.46551724137931033	GO:0061077	GO:BP	chaperone-mediated protein folding	17906	18176
0.021470454777128167	2523	3693	603	0.16328188464662877	0.2390011890606421	GO:0051172	GO:BP	negative regulation of nitrogen compound metabolic process	17906	15976
0.022121234145041573	46	3693	23	0.006227998916869754	0.5	GO:0106118	GO:BP	regulation of sterol biosynthetic process	17906	23025
0.022121234145041573	46	3693	23	0.006227998916869754	0.5	GO:0045540	GO:BP	regulation of cholesterol biosynthetic process	17906	13574
0.022671723165920057	125	3693	47	0.01272678039534254	0.376	GO:0007098	GO:BP	centrosome cycle	17906	3052
0.02294550850072174	19	3693	13	0.003520173300839426	0.6842105263157895	GO:0090670	GO:BP	RNA localization to Cajal body	17906	22013
0.02294550850072174	19	3693	13	0.003520173300839426	0.6842105263157895	GO:0090671	GO:BP	telomerase RNA localization to Cajal body	17906	22014
0.02294550850072174	19	3693	13	0.003520173300839426	0.6842105263157895	GO:0090672	GO:BP	telomerase RNA localization	17906	22015
0.02294550850072174	19	3693	13	0.003520173300839426	0.6842105263157895	GO:0090685	GO:BP	RNA localization to nucleus	17906	22024
0.0229486760060687	183	3693	63	0.017059301380991064	0.3442622950819672	GO:1905330	GO:BP	regulation of morphogenesis of an epithelium	17906	28491
0.024282474513519964	187	3693	64	0.017330083942594096	0.3422459893048128	GO:0006399	GO:BP	tRNA metabolic process	17906	2434
0.02443961582861639	438	3693	128	0.03466016788518819	0.2922374429223744	GO:0006163	GO:BP	purine nucleotide metabolic process	17906	2221
0.0245145453908803	202	3693	68	0.018413214189006228	0.33663366336633666	GO:0035966	GO:BP	response to topologically incorrect protein	17906	10888
0.025921063571456723	330	3693	101	0.027349038721906308	0.30606060606060603	GO:1903829	GO:BP	positive regulation of cellular protein localization	17906	27092
0.026743445340484378	158	3693	56	0.015163823449769834	0.35443037974683544	GO:0031123	GO:BP	RNA 3'-end processing	17906	8250
0.028622584649505352	638	3693	176	0.04765773084213377	0.27586206896551724	GO:0055086	GO:BP	nucleobase-containing small molecule metabolic process	17906	17141
0.029167593763463163	268	3693	85	0.023016517736257784	0.31716417910447764	GO:0072331	GO:BP	signal transduction by p53 class mediator	17906	20559
0.030214876229406825	347	3693	105	0.02843216896831844	0.3025936599423631	GO:0006520	GO:BP	cellular amino acid metabolic process	17906	2537
0.030710689117552606	601	3693	167	0.04522068778770647	0.2778702163061564	GO:0046700	GO:BP	heterocycle catabolic process	17906	14597
0.03193566347804875	428	3693	125	0.033847820200379096	0.29205607476635514	GO:0019693	GO:BP	ribose phosphate metabolic process	17906	6980
0.032228377247024015	3049	3693	716	0.19388031410777146	0.23483109216136439	GO:0010605	GO:BP	negative regulation of macromolecule metabolic process	17906	4803
0.03357364334641526	41	3693	21	0.005686433793663688	0.5121951219512195	GO:0045005	GO:BP	DNA-dependent DNA replication maintenance of fidelity	17906	13244
0.033986363667998995	602	3693	167	0.04522068778770647	0.27740863787375414	GO:0044270	GO:BP	cellular nitrogen compound catabolic process	17906	12871
0.0346809088302595	661	3693	181	0.04901164365014893	0.27382753403933435	GO:0032787	GO:BP	monocarboxylic acid metabolic process	17906	9111
0.03540284867233936	82	3693	34	0.009206607094503114	0.4146341463414634	GO:0006353	GO:BP	DNA-templated transcription, termination	17906	2395
0.03574324059957779	134	3693	49	0.013268345518548606	0.3656716417910448	GO:0031023	GO:BP	microtubule organizing center organization	17906	8179
0.036168892337750704	22	3693	14	0.0037909558624424585	0.6363636363636364	GO:0051383	GO:BP	kinetochore organization	17906	16146
0.0378700677418938	167	3693	58	0.0157053885729759	0.3473053892215569	GO:0045931	GO:BP	positive regulation of mitotic cell cycle	17906	13931
0.039129181390942416	79	3693	33	0.008935824532900082	0.4177215189873418	GO:1900182	GO:BP	positive regulation of protein localization to nucleus	17906	23737
0.04092067988386234	739	3693	199	0.05388572975900352	0.2692828146143437	GO:0051603	GO:BP	proteolysis involved in cellular protein catabolic process	17906	16301
0.041855603057547895	529	3693	149	0.04034660167885188	0.28166351606805295	GO:0198738	GO:BP	cell-cell signaling by wnt	17906	23558
0.04212720775631525	554	3693	155	0.04197129704847008	0.27978339350180503	GO:0034655	GO:BP	nucleobase-containing compound catabolic process	17906	10096
0.042718948300183406	63	3693	28	0.007581911724884917	0.4444444444444444	GO:0051784	GO:BP	negative regulation of nuclear division	17906	16426
0.04311688815183648	110	3693	42	0.011372867587327376	0.38181818181818183	GO:0007052	GO:BP	mitotic spindle organization	17906	3010
0.04328112624589196	617	3693	170	0.04603303547251557	0.2755267423014587	GO:0019439	GO:BP	aromatic compound catabolic process	17906	6742
0.043391693238727276	1181	3693	301	0.08150555104251286	0.2548687552921253	GO:0043603	GO:BP	cellular amide metabolic process	17906	12588
0.04392397044804562	4226	3693	968	0.26211751963173574	0.22905821107430194	GO:0034654	GO:BP	nucleobase-containing compound biosynthetic process	17906	10095
0.04817628215029513	83	3693	34	0.009206607094503114	0.40963855421686746	GO:0009199	GO:BP	ribonucleoside triphosphate metabolic process	17906	3842
0.04855036123008863	1130	3693	289	0.07825616030327646	0.2557522123893805	GO:1901135	GO:BP	carbohydrate derivative metabolic process	17906	24671
0.048938975436664166	107	3693	41	0.011102085025724344	0.38317757009345793	GO:0048524	GO:BP	positive regulation of viral process	17906	15145
0.04929858106940639	25	3693	15	0.004061738424045491	0.6	GO:0033119	GO:BP	negative regulation of RNA splicing	17906	9335
8.588863740416817e-106	14626	3833	3449	0.8998173754239499	0.235812935867633	GO:0005622	GO:CC	intracellular	18856	299
2.975682177316152e-100	11067	3833	2823	0.7364988259848683	0.25508267823258335	GO:0043231	GO:CC	intracellular membrane-bounded organelle	18856	2154
1.4845209847319289e-95	12584	3833	3086	0.8051134881294025	0.24523204068658613	GO:0043227	GO:CC	membrane-bounded organelle	18856	2150
1.5019439048324227e-93	13720	3833	3276	0.8546830159144273	0.23877551020408164	GO:0043226	GO:CC	organelle	18856	2149
6.5262305502346365e-93	12840	3833	3124	0.8150273936864075	0.24330218068535825	GO:0043229	GO:CC	intracellular organelle	18856	2152
4.858143910152185e-84	5898	3833	1715	0.4474302113227237	0.2907765344184469	GO:0031974	GO:CC	membrane-enclosed lumen	18856	1466
4.858143910152185e-84	5898	3833	1715	0.4474302113227237	0.2907765344184469	GO:0043233	GO:CC	organelle lumen	18856	2156
4.858143910152185e-84	5898	3833	1715	0.4474302113227237	0.2907765344184469	GO:0070013	GO:CC	intracellular organelle lumen	18856	2743
1.1389775854860859e-77	4012	3833	1261	0.3289851291416645	0.3143070787637089	GO:0005654	GO:CC	nucleoplasm	18856	327
4.304187658755769e-77	11634	3833	2861	0.7464127315418732	0.24591713941894447	GO:0005737	GO:CC	cytoplasm	18856	402
6.115617575790294e-66	4780	3833	1404	0.36629272110618316	0.29372384937238494	GO:0031981	GO:CC	nuclear lumen	18856	1472
3.236340463624281e-53	7486	3833	1950	0.5087398904252544	0.2604862409831686	GO:0005634	GO:CC	nucleus	18856	310
2.7169086526520702e-47	5154	3833	1421	0.3707278893816854	0.2757081878152891	GO:0005829	GO:CC	cytosol	18856	487
1.066819721800173e-43	1631	3833	567	0.14792590660057398	0.34763948497854075	GO:0005739	GO:CC	mitochondrion	18856	403
5.55914656474476e-41	5484	3833	1468	0.3829898252021915	0.26768781911013856	GO:0032991	GO:CC	protein-containing complex	18856	1590
1.8060238874288219e-37	1219	3833	440	0.1147925906600574	0.3609515996718622	GO:0031967	GO:CC	organelle envelope	18856	1460
1.8060238874288219e-37	1219	3833	440	0.1147925906600574	0.3609515996718622	GO:0031975	GO:CC	envelope	18856	1467
1.0704031566521363e-36	766	3833	311	0.08113749021654057	0.40600522193211486	GO:0005740	GO:CC	mitochondrial envelope	18856	404
3.7192246466473574e-35	723	3833	295	0.07696321419253849	0.40802213001383125	GO:0031966	GO:CC	mitochondrial membrane	18856	1459
1.049560812768773e-32	482	3833	217	0.05661361857552831	0.45020746887966806	GO:0005743	GO:CC	mitochondrial inner membrane	18856	407
4.701438632445701e-32	4964	3833	1313	0.3425515262196713	0.2645044319097502	GO:0043228	GO:CC	non-membrane-bounded organelle	18856	2151
1.1207930642182565e-31	4954	3833	1309	0.3415079572136708	0.26423092450545016	GO:0043232	GO:CC	intracellular non-membrane-bounded organelle	18856	2155
8.144643769934179e-30	543	3833	230	0.060005217845030004	0.42357274401473294	GO:0019866	GO:CC	organelle inner membrane	18856	1000
5.96293559004105e-28	269	3833	139	0.03626402295851813	0.516728624535316	GO:0098798	GO:CC	mitochondrial protein complex	18856	3661
4.836568812867716e-26	1393	3833	452	0.11792329767805897	0.32447954055994255	GO:1902494	GO:CC	catalytic complex	18856	3989
8.945068099502086e-24	3531	3833	952	0.24836942342812418	0.2696120079297649	GO:0031090	GO:CC	organelle membrane	18856	1236
1.614342676715173e-20	697	3833	252	0.06574484737803288	0.3615494978479197	GO:1990904	GO:CC	ribonucleoprotein complex	18856	4434
8.813203342521822e-20	476	3833	188	0.04904774328202453	0.3949579831932773	GO:0005759	GO:CC	mitochondrial matrix	18856	421
3.560173628312601e-16	354	3833	144	0.037568484216018785	0.4067796610169492	GO:0098687	GO:CC	chromosomal region	18856	3644
1.926189658245811e-15	1242	3833	376	0.09809548656404905	0.3027375201288245	GO:0015630	GO:CC	microtubule cytoskeleton	18856	856
7.126610272412832e-15	927	3833	295	0.07696321419253849	0.3182308522114347	GO:0005730	GO:CC	nucleolus	18856	395
7.81511017467826e-15	138	3833	73	0.01904513435950952	0.5289855072463768	GO:0098800	GO:CC	inner mitochondrial membrane protein complex	18856	3663
3.7619362988851536e-14	1746	3833	492	0.12835898773806417	0.281786941580756	GO:0005694	GO:CC	chromosome	18856	363
1.4270449072926205e-12	363	3833	138	0.036003130707018	0.38016528925619836	GO:0005819	GO:CC	spindle	18856	478
2.481445039461416e-12	190	3833	86	0.02243673362901122	0.45263157894736844	GO:0005681	GO:CC	spliceosomal complex	18856	350
3.8654223883070775e-12	88	3833	51	0.013305504826506652	0.5795454545454546	GO:0005761	GO:CC	mitochondrial ribosome	18856	423
3.8654223883070775e-12	88	3833	51	0.013305504826506652	0.5795454545454546	GO:0000313	GO:CC	organellar ribosome	18856	63
1.1161717510504838e-11	87	3833	50	0.013044612575006522	0.5747126436781609	GO:0098803	GO:CC	respiratory chain complex	18856	3665
2.423131153255355e-11	219	3833	93	0.02426297938951213	0.4246575342465753	GO:0000793	GO:CC	condensed chromosome	18856	119
3.706665874647887e-11	73	3833	44	0.01147925906600574	0.6027397260273972	GO:0005657	GO:CC	replication fork	18856	330
5.799190217287108e-10	199	3833	84	0.021914949126010958	0.4221105527638191	GO:0000775	GO:CC	chromosome, centromeric region	18856	101
6.319401072876648e-10	794	3833	243	0.0633968171145317	0.3060453400503778	GO:0016604	GO:CC	nuclear body	18856	917
8.943887571371554e-10	57	3833	36	0.009392121054004696	0.631578947368421	GO:0000315	GO:CC	organellar large ribosomal subunit	18856	65
8.943887571371554e-10	57	3833	36	0.009392121054004696	0.631578947368421	GO:0005762	GO:CC	mitochondrial large ribosomal subunit	18856	424
1.236435675174765e-9	101	3833	52	0.013566397078006782	0.5148514851485149	GO:0070469	GO:CC	respirasome	18856	2848
2.1981723994381653e-9	117	3833	57	0.014870858335507435	0.48717948717948717	GO:1990204	GO:CC	oxidoreductase complex	18856	4183
4.171841063605654e-9	89	3833	47	0.012261935820506132	0.5280898876404494	GO:0005746	GO:CC	mitochondrial respirasome	18856	410
4.482673604272637e-9	92	3833	48	0.012522828072006262	0.5217391304347826	GO:0005684	GO:CC	U2-type spliceosomal complex	18856	353
6.081838853046653e-9	52	3833	33	0.008609444299504304	0.6346153846153846	GO:0030964	GO:CC	NADH dehydrogenase complex	18856	1204
6.081838853046653e-9	52	3833	33	0.008609444299504304	0.6346153846153846	GO:0005747	GO:CC	mitochondrial respiratory chain complex I	18856	411
6.081838853046653e-9	52	3833	33	0.008609444299504304	0.6346153846153846	GO:0045271	GO:CC	respiratory chain complex I	18856	2504
8.88136495802016e-9	50	3833	32	0.008348552048004174	0.64	GO:0071005	GO:CC	U2-type precatalytic spliceosome	18856	2949
1.2229138714916217e-8	121	3833	57	0.014870858335507435	0.47107438016528924	GO:0000779	GO:CC	condensed chromosome, centromeric region	18856	105
1.918852110280921e-8	51	3833	32	0.008348552048004174	0.6274509803921569	GO:0071011	GO:CC	precatalytic spliceosome	18856	2955
1.9659679711566262e-8	770	3833	231	0.060266110096530136	0.3	GO:0005815	GO:CC	microtubule organizing center	18856	474
2.691179026198508e-8	84	3833	44	0.01147925906600574	0.5238095238095238	GO:0071013	GO:CC	catalytic step 2 spliceosome	18856	2957
3.039516032483436e-8	139	3833	62	0.016175319593008088	0.4460431654676259	GO:0000776	GO:CC	kinetochore	18856	102
4.536748631107421e-8	60	3833	35	0.009131228802504566	0.5833333333333334	GO:0097525	GO:CC	spliceosomal snRNP complex	18856	3429
5.3628493681323555e-8	403	3833	136	0.035481346204017744	0.337468982630273	GO:0016607	GO:CC	nuclear speck	18856	920
6.09018236887889e-8	77	3833	41	0.010696582311505349	0.5324675324675324	GO:0120114	GO:CC	Sm-like protein family complex	18856	3911
6.60743235033843e-8	66	3833	37	0.009653013305504827	0.5606060606060606	GO:0030532	GO:CC	small nuclear ribonucleoprotein complex	18856	1135
1.2564813466194357e-7	166	3833	69	0.018001565353509	0.41566265060240964	GO:0000922	GO:CC	spindle pole	18856	148
1.9543020714912246e-7	2144	3833	546	0.14244716931907123	0.25466417910447764	GO:0070062	GO:CC	extracellular exosome	18856	2766
2.067782977589334e-7	2167	3833	551	0.14375163057657186	0.2542685740655284	GO:1903561	GO:CC	extracellular vesicle	18856	4044
2.15522831316253e-7	2172	3833	552	0.144012522828072	0.2541436464088398	GO:0043230	GO:CC	extracellular organelle	18856	2153
2.768947957369967e-7	107	3833	50	0.013044612575006522	0.4672897196261682	GO:0000777	GO:CC	condensed chromosome kinetochore	18856	103
1.0194696909104163e-6	427	3833	138	0.036003130707018	0.3231850117096019	GO:0005874	GO:CC	microtubule	18856	522
1.2138355385716387e-6	586	3833	178	0.04643882076702322	0.3037542662116041	GO:0005813	GO:CC	centrosome	18856	472
2.3427547524393293e-6	2263	3833	565	0.1474041220975737	0.2496685815289439	GO:0005856	GO:CC	cytoskeleton	18856	509
6.723777648656553e-6	159	3833	63	0.01643621184450822	0.39622641509433965	GO:0000781	GO:CC	chromosome, telomeric region	18856	107
1.757226535596707e-5	68	3833	34	0.008870336551004436	0.5	GO:1905369	GO:CC	endopeptidase complex	18856	4078
2.246947641170125e-5	90	3833	41	0.010696582311505349	0.45555555555555555	GO:1905368	GO:CC	peptidase complex	18856	4077
2.2534927452759433e-5	43	3833	25	0.006522306287503261	0.5813953488372093	GO:0043596	GO:CC	nuclear replication fork	18856	2199
3.887125965739225e-5	82	3833	38	0.009913905557004957	0.4634146341463415	GO:0098573	GO:CC	intrinsic component of mitochondrial membrane	18856	3603
4.384530079154972e-5	67	3833	33	0.008609444299504304	0.4925373134328358	GO:0000502	GO:CC	proteasome complex	18856	98
6.602659927064601e-5	22	3833	16	0.004174276024002087	0.7272727272727273	GO:0042575	GO:CC	DNA polymerase complex	18856	2059
8.59607567714016e-5	807	3833	223	0.05817897208452909	0.27633209417596033	GO:1990234	GO:CC	transferase complex	18856	4196
8.742033821615392e-5	183	3833	67	0.01747978085050874	0.366120218579235	GO:0030496	GO:CC	midbody	18856	1131
8.999768826704608e-5	81	3833	37	0.009653013305504827	0.4567901234567901	GO:0032592	GO:CC	integral component of mitochondrial membrane	18856	1571
1.5856429249201117e-4	400	3833	123	0.03208974693451604	0.3075	GO:0031300	GO:CC	intrinsic component of organelle membrane	18856	1295
1.7647747684844926e-4	369	3833	115	0.030002608922515002	0.3116531165311653	GO:0031301	GO:CC	integral component of organelle membrane	18856	1296
1.9031464774775734e-4	3914	3833	907	0.23662927211061832	0.2317322432294328	GO:0031982	GO:CC	vesicle	18856	1473
2.730681126550466e-4	124	3833	49	0.012783720323506392	0.3951612903225806	GO:0000784	GO:CC	nuclear chromosome, telomeric region	18856	110
2.86365954098075e-4	31	3833	19	0.004956952778502478	0.6129032258064516	GO:0046540	GO:CC	U4/U6 x U5 tri-snRNP complex	18856	2525
2.86365954098075e-4	31	3833	19	0.004956952778502478	0.6129032258064516	GO:0097526	GO:CC	spliceosomal tri-snRNP complex	18856	3430
4.27634624788219e-4	82	3833	36	0.009392121054004696	0.43902439024390244	GO:0005758	GO:CC	mitochondrial intermembrane space	18856	420
6.074341088045936e-4	22	3833	15	0.003913383772501957	0.6818181818181818	GO:0101031	GO:CC	chaperone complex	18856	3837
6.074341088045936e-4	22	3833	15	0.003913383772501957	0.6818181818181818	GO:0005838	GO:CC	proteasome regulatory particle	18856	495
7.092955959676733e-4	124	3833	48	0.012522828072006262	0.3870967741935484	GO:1904813	GO:CC	ficolin-1-rich granule lumen	18856	4063
7.092955959676733e-4	124	3833	48	0.012522828072006262	0.3870967741935484	GO:0101002	GO:CC	ficolin-1-rich granule	18856	3833
9.62286888620472e-4	25	3833	16	0.004174276024002087	0.64	GO:0005689	GO:CC	U12-type spliceosomal complex	18856	358
9.62286888620472e-4	25	3833	16	0.004174276024002087	0.64	GO:0022624	GO:CC	proteasome accessory complex	18856	1032
9.769988635891188e-4	91	3833	38	0.009913905557004957	0.4175824175824176	GO:0031970	GO:CC	organelle envelope lumen	18856	1463
0.001151342382597256	4539	3833	1031	0.2689799112966345	0.22714254241022253	GO:0012505	GO:CC	endomembrane system	18856	835
0.0012745674735028967	36	3833	20	0.0052178450300026085	0.5555555555555556	GO:1905348	GO:CC	endonuclease complex	18856	4074
0.0013344755960235635	28	3833	17	0.004435168275502218	0.6071428571428571	GO:0030894	GO:CC	replisome	18856	1182
0.0013599001317929353	245	3833	80	0.020871380120010434	0.32653061224489793	GO:0005840	GO:CC	ribosome	18856	497
0.002997765646018896	724	3833	195	0.050873989042525436	0.26933701657458564	GO:0048471	GO:CC	perinuclear region of cytoplasm	18856	2567
0.0038558002478676166	1292	3833	324	0.08452908948604226	0.25077399380804954	GO:0000228	GO:CC	nuclear chromosome	18856	42
0.005146453198433421	100	3833	39	0.010174797808505087	0.39	GO:0000794	GO:CC	condensed nuclear chromosome	18856	120
0.005407426967047538	1075	3833	274	0.07148447691103574	0.25488372093023254	GO:0005789	GO:CC	endoplasmic reticulum membrane	18856	450
0.007963887258166177	1098	3833	278	0.07252804591703627	0.25318761384335153	GO:0042175	GO:CC	nuclear outer membrane-endoplasmic reticulum membrane network	18856	2043
0.008080461437726952	81	3833	33	0.008609444299504304	0.4074074074074074	GO:0032153	GO:CC	cell division site	18856	1500
0.009389053763217626	477	3833	134	0.03495956170101748	0.2809224318658281	GO:0005635	GO:CC	nuclear envelope	18856	311
0.011309334730140517	72	3833	30	0.007826767545003914	0.4166666666666667	GO:0045171	GO:CC	intercellular bridge	18856	2466
0.011938276481145283	26	3833	15	0.003913383772501957	0.5769230769230769	GO:0043601	GO:CC	nuclear replisome	18856	2204
0.011938276481145283	26	3833	15	0.003913383772501957	0.5769230769230769	GO:0030687	GO:CC	preribosome, large subunit precursor	18856	1159
0.012006440824524272	132	3833	47	0.012261935820506132	0.3560606060606061	GO:0034399	GO:CC	nuclear periphery	18856	1730
0.01599250641783786	35	3833	18	0.004696060527002348	0.5142857142857142	GO:0008180	GO:CC	COP9 signalosome	18856	623
0.016519463049930086	80	3833	32	0.008348552048004174	0.4	GO:0030684	GO:CC	preribosome	18856	1156
0.019614374807458416	91	3833	35	0.009131228802504566	0.38461538461538464	GO:0005643	GO:CC	nuclear pore	18856	318
0.023280374285126523	192	3833	62	0.016175319593008088	0.3229166666666667	GO:0044391	GO:CC	ribosomal subunit	18856	2357
0.024053828653316733	30	3833	16	0.004174276024002087	0.5333333333333333	GO:1902555	GO:CC	endoribonuclease complex	18856	4001
0.024053828653316733	30	3833	16	0.004174276024002087	0.5333333333333333	GO:0071007	GO:CC	U2-type catalytic step 2 spliceosome	18856	2951
0.025386711818515414	33	3833	17	0.004435168275502218	0.5151515151515151	GO:0070069	GO:CC	cytochrome complex	18856	2771
0.02681090707926339	12	3833	9	0.002348030263501174	0.75	GO:0042555	GO:CC	MCM complex	18856	2051
0.02885208141088028	125	3833	44	0.01147925906600574	0.352	GO:0072686	GO:CC	mitotic spindle	18856	3187
0.029003813719284857	22	3833	13	0.0033915992695016956	0.5909090909090909	GO:0005753	GO:CC	mitochondrial proton-transporting ATP synthase complex	18856	415
0.030788192885028126	129	3833	45	0.01174015131750587	0.3488372093023256	GO:0001650	GO:CC	fibrillar center	18856	181
0.031317289598336566	269	3833	81	0.021132272371510566	0.30111524163568776	GO:0061695	GO:CC	transferase complex, transferring phosphorus-containing groups	18856	2668
0.03322122067880799	17	3833	11	0.002869814766501435	0.6470588235294118	GO:0000778	GO:CC	condensed nuclear chromosome kinetochore	18856	104
0.03322122067880799	17	3833	11	0.002869814766501435	0.6470588235294118	GO:0034719	GO:CC	SMN-Sm protein complex	18856	1803
0.034483380814825486	1694	3833	405	0.10566136185755283	0.23907910271546634	GO:0098805	GO:CC	whole membrane	18856	3667
0.03558706846831916	8	3833	7	0.001826245760500913	0.875	GO:0031390	GO:CC	Ctf18 RFC-like complex	18856	1338
0.03558706846831916	8	3833	7	0.001826245760500913	0.875	GO:0031298	GO:CC	replication fork protection complex	18856	1294
0.03558706846831916	8	3833	7	0.001826245760500913	0.875	GO:0000796	GO:CC	condensin complex	18856	122
0.038165574829281075	28	3833	15	0.003913383772501957	0.5357142857142857	GO:0000780	GO:CC	condensed nuclear chromosome, centromeric region	18856	106
0.03875743202013558	119	3833	42	0.010957474563005479	0.35294117647058826	GO:0015934	GO:CC	large ribosomal subunit	18856	857
0.04501974680787812	1308	3833	319	0.08322462822854161	0.24388379204892965	GO:0099080	GO:CC	supramolecular complex	18856	3783
0.04504834305688462	20	3833	12	0.0031307070180015655	0.6	GO:0005686	GO:CC	U2 snRNP	18856	355
1.1484367686596089e-47	12743	3774	3015	0.7988871224165341	0.2366004865416307	GO:0005515	GO:MF	protein binding	18126	1906
7.728867916287728e-25	5853	3774	1499	0.39719130895601484	0.25610797881428327	GO:0003824	GO:MF	catalytic activity	18126	529
1.0998516858597995e-17	1914	3774	559	0.14811870694223636	0.29205851619644724	GO:0003723	GO:MF	RNA binding	18126	455
1.520100155365485e-16	15944	3774	3472	0.9199788023317436	0.21776216758655292	GO:0005488	GO:MF	binding	18126	1889
5.384392596644853e-16	2167	3774	612	0.16216216216216217	0.2824180895246885	GO:0000166	GO:MF	nucleotide binding	18126	35
6.02287332358974e-16	2168	3774	612	0.16216216216216217	0.2822878228782288	GO:1901265	GO:MF	nucleoside phosphate binding	18126	11853
4.535324185733038e-15	436	3774	168	0.04451510333863275	0.3853211009174312	GO:0016887	GO:MF	ATPase activity	18126	3891
1.0554820730612243e-14	1571	3774	462	0.12241653418124006	0.29408020369191595	GO:0030554	GO:MF	adenyl nucleotide binding	18126	4936
5.1846515763509375e-14	1502	3774	442	0.11711711711711711	0.29427430093209056	GO:0005524	GO:MF	ATP binding	18126	1915
6.962488828546267e-14	2246	3774	620	0.16428192898781135	0.27604630454140694	GO:0019899	GO:MF	enzyme binding	18126	4667
9.479176198813439e-14	1560	3774	455	0.12056173820879704	0.2916666666666667	GO:0032559	GO:MF	adenyl ribonucleotide binding	18126	5466
1.6701503686703543e-12	2574	3774	689	0.1825649178590355	0.2676767676767677	GO:0036094	GO:MF	small molecule binding	18126	6453
1.6740086922300646e-12	1926	3774	537	0.1422893481717011	0.278816199376947	GO:0017076	GO:MF	purine nucleotide binding	18126	4003
2.2934329972839116e-12	1929	3774	537	0.1422893481717011	0.27838258164852253	GO:0032553	GO:MF	ribonucleotide binding	18126	5460
2.9209002728612352e-12	214	3774	95	0.025172231054583997	0.4439252336448598	GO:0140097	GO:MF	catalytic activity, acting on DNA	18126	11760
4.9382031863121985e-12	1848	3774	516	0.13672496025437203	0.2792207792207792	GO:0035639	GO:MF	purine ribonucleoside triphosphate binding	18126	6406
6.131140610000662e-12	1762	3774	495	0.13116057233704292	0.28093076049943244	GO:0008144	GO:MF	drug binding	18126	2028
8.683545990513409e-12	6290	3774	1509	0.3998410174880763	0.23990461049284578	GO:1901363	GO:MF	heterocyclic compound binding	18126	11856
1.428453895324807e-11	1913	3774	529	0.14016958134605192	0.2765290120230005	GO:0032555	GO:MF	purine ribonucleotide binding	18126	5462
1.697831186895939e-11	295	3774	118	0.03126656067832538	0.4	GO:0042623	GO:MF	ATPase activity, coupled	18126	6743
1.8924942141886362e-11	6377	3774	1525	0.4040805511393747	0.23914066175317547	GO:0097159	GO:MF	organic cyclic compound binding	18126	10395
1.8106461672401578e-10	817	3774	256	0.06783253842077372	0.31334149326805383	GO:0017111	GO:MF	nucleoside-triphosphatase activity	18126	4027
2.0784108643395288e-10	869	3774	269	0.07127715951245363	0.3095512082853855	GO:0016462	GO:MF	pyrophosphatase activity	18126	3585
2.095635494868674e-10	873	3774	270	0.07154213036565978	0.30927835051546393	GO:0016817	GO:MF	hydrolase activity, acting on acid anhydrides	18126	3823
2.095635494868674e-10	873	3774	270	0.07154213036565978	0.30927835051546393	GO:0016818	GO:MF	hydrolase activity, acting on acid anhydrides, in phosphorus-containing anhydrides	18126	3824
2.25900502238048e-10	163	3774	75	0.01987281399046105	0.4601226993865031	GO:0004386	GO:MF	helicase activity	18126	1025
4.0163315652636054e-10	62	3774	39	0.010333863275039745	0.6290322580645161	GO:0016655	GO:MF	oxidoreductase activity, acting on NAD(P)H, quinone or similar compound as acceptor	18126	3677
4.899823358881563e-10	2841	3774	735	0.19475357710651828	0.2587117212249208	GO:0043168	GO:MF	anion binding	18126	6847
2.5076576949848868e-9	768	3774	239	0.0633280339162692	0.3111979166666667	GO:0016491	GO:MF	oxidoreductase activity	18126	3594
3.297806340796364e-8	2269	3774	592	0.1568627450980392	0.2609078889378581	GO:0097367	GO:MF	carbohydrate derivative binding	18126	10428
1.0561600480616587e-7	47	3774	30	0.00794912559618442	0.6382978723404256	GO:0050136	GO:MF	NADH dehydrogenase (quinone) activity	18126	8635
1.0561600480616587e-7	47	3774	30	0.00794912559618442	0.6382978723404256	GO:0008137	GO:MF	NADH dehydrogenase (ubiquinone) activity	18126	2021
1.1760272823057729e-7	79	3774	42	0.011128775834658187	0.5316455696202531	GO:0003678	GO:MF	DNA helicase activity	18126	418
1.425891840324475e-7	394	3774	135	0.03577106518282989	0.3426395939086294	GO:0140098	GO:MF	catalytic activity, acting on RNA	18126	11761
2.25483658226172e-7	48	3774	30	0.00794912559618442	0.625	GO:0003954	GO:MF	NADH dehydrogenase activity	18126	645
2.425201898780125e-7	116	3774	54	0.014308426073131956	0.46551724137931033	GO:0008094	GO:MF	DNA-dependent ATPase activity	18126	1988
6.277473188365606e-7	18	3774	16	0.0042395336512983575	0.8888888888888888	GO:0017116	GO:MF	single-stranded DNA helicase activity	18126	4031
8.983306467998827e-7	107	3774	50	0.013248542660307366	0.4672897196261682	GO:0016651	GO:MF	oxidoreductase activity, acting on NAD(P)H	18126	3674
2.6743061587371796e-6	2544	3774	641	0.16984631690514043	0.25196540880503143	GO:0016787	GO:MF	hydrolase activity	18126	3797
4.306111768149003e-6	560	3774	173	0.04583995760466349	0.30892857142857144	GO:0003682	GO:MF	chromatin binding	18126	421
4.357660452366934e-6	517	3774	162	0.04292527821939587	0.31334622823984526	GO:0048037	GO:MF	cofactor binding	18126	8465
1.056205534356016e-5	1002	3774	280	0.07419183889772125	0.27944111776447106	GO:0016772	GO:MF	transferase activity, transferring phosphorus-containing groups	18126	3784
1.3783899312510535e-5	4361	3774	1037	0.2747747747747748	0.23778949782160055	GO:0003676	GO:MF	nucleic acid binding	18126	416
1.716290352290096e-5	66	3774	34	0.009009009009009009	0.5151515151515151	GO:0003684	GO:MF	damaged DNA binding	18126	423
2.5778797701761955e-5	295	3774	101	0.02676205617382088	0.3423728813559322	GO:0050662	GO:MF	coenzyme binding	18126	9133
3.260442356202714e-5	655	3774	193	0.05113937466878643	0.29465648854961835	GO:0019901	GO:MF	protein kinase binding	18126	4669
5.658843929092136e-5	741	3774	213	0.05643879173290938	0.2874493927125506	GO:0019900	GO:MF	kinase binding	18126	4668
1.222960477316463e-4	121	3774	50	0.013248542660307366	0.4132231404958678	GO:0051082	GO:MF	unfolded protein binding	18126	9200
1.247849689394301e-4	330	3774	108	0.028616852146263912	0.32727272727272727	GO:0045296	GO:MF	cadherin binding	18126	7259
2.7278849250714454e-4	308	3774	101	0.02676205617382088	0.32792207792207795	GO:0044389	GO:MF	ubiquitin-like protein ligase binding	18126	7153
3.407556532034702e-4	23	3774	16	0.0042395336512983575	0.6956521739130435	GO:0003688	GO:MF	DNA replication origin binding	18126	427
4.3653705321086304e-4	102	3774	43	0.011393746687864335	0.4215686274509804	GO:0051087	GO:MF	chaperone binding	18126	9201
4.537804216846447e-4	292	3774	96	0.025437201907790145	0.3287671232876712	GO:0031625	GO:MF	ubiquitin protein ligase binding	18126	5152
7.166501506857576e-4	17	3774	13	0.003444621091679915	0.7647058823529411	GO:0070182	GO:MF	DNA polymerase binding	18126	9932
8.135028423105463e-4	114	3774	46	0.012188659247482777	0.40350877192982454	GO:0003697	GO:MF	single-stranded DNA binding	18126	436
9.842384195496955e-4	2381	3774	583	0.15447800741918388	0.24485510289794205	GO:0016740	GO:MF	transferase activity	18126	3754
0.001926119957937331	1756	3774	440	0.11658717541070482	0.2505694760820046	GO:0042802	GO:MF	identical protein binding	18126	6760
0.002988488702041357	69	3774	31	0.008214096449390567	0.4492753623188406	GO:0031491	GO:MF	nucleosome binding	18126	5138
0.0031916239366772585	42	3774	22	0.005829358770535241	0.5238095238095238	GO:0017069	GO:MF	snRNA binding	18126	3998
0.0041001098007206775	113	3774	44	0.011658717541070483	0.3893805309734513	GO:0009055	GO:MF	electron transfer activity	18126	2684
0.007303147923773902	17	3774	12	0.003179650238473768	0.7058823529411765	GO:0000400	GO:MF	four-way junction DNA binding	18126	91
0.008446213494162857	44	3774	22	0.005829358770535241	0.5	GO:0016893	GO:MF	endonuclease activity, active with either ribo- or deoxyribonucleic acids and producing 5'-phosphomonoesters	18126	3897
0.010103205502981685	120	3774	45	0.01192368839427663	0.375	GO:0031072	GO:MF	heat shock protein binding	18126	5092
0.011581324286784121	25	3774	15	0.00397456279809221	0.6	GO:0000217	GO:MF	DNA secondary structure binding	18126	45
0.013406049482205194	1241	3774	316	0.08373078961314255	0.25463336019339244	GO:0044877	GO:MF	protein-containing complex binding	18126	7211
0.015083026994110694	77	3774	32	0.008479067302596715	0.4155844155844156	GO:0003724	GO:MF	RNA helicase activity	18126	456
0.015140345099051288	210	3774	69	0.018282988871224166	0.32857142857142857	GO:0004518	GO:MF	nuclease activity	18126	1139
0.016743760970299237	31	3774	17	0.0045045045045045045	0.5483870967741935	GO:0016891	GO:MF	endoribonuclease activity, producing 5'-phosphomonoesters	18126	3895
0.020638584012081778	43	3774	21	0.005564387917329093	0.4883720930232558	GO:0051539	GO:MF	4 iron, 4 sulfur cluster binding	18126	9273
0.022184186507513144	824	3774	218	0.057763645998940114	0.2645631067961165	GO:0016301	GO:MF	kinase activity	18126	3529
0.026949456222951352	506	3774	142	0.03762586115527292	0.28063241106719367	GO:0050839	GO:MF	cell adhesion molecule binding	18126	9168
0.028407734194715605	712	3774	191	0.05060943296237414	0.26825842696629215	GO:0019904	GO:MF	protein domain specific binding	18126	4672
0.03148911616300504	692	3774	186	0.0492845786963434	0.26878612716763006	GO:0008134	GO:MF	transcription factor binding	18126	2019
0.03336113339515687	136	3774	48	0.012718600953895072	0.35294117647058826	GO:0016779	GO:MF	nucleotidyltransferase activity	18126	3790
0.03900067118771513	19	3774	12	0.003179650238473768	0.631578947368421	GO:0043138	GO:MF	3'-5' DNA helicase activity	18126	6844
0.04499013662226266	343	3774	101	0.02676205617382088	0.2944606413994169	GO:0015631	GO:MF	tubulin binding	18126	3395
1.0215733333200342e-10	1439	1048	457	0.4360687022900763	0.31758165392633775	HP:0001263	HP	Global developmental delay	4225	965
8.356164820654585e-10	1389	1048	440	0.4198473282442748	0.3167746580273578	HP:0002977	HP	Aplasia/Hypoplasia involving the central nervous system	4225	2169
1.9351757251299404e-9	2229	1048	651	0.6211832061068703	0.2920592193808883	HP:0002011	HP	Morphological abnormality of the central nervous system	4225	1480
2.5105036327051306e-9	2430	1048	699	0.6669847328244275	0.2876543209876543	HP:0012639	HP	Abnormality of nervous system morphology	4225	9089
2.809142965253191e-9	1524	1048	473	0.45133587786259544	0.31036745406824146	HP:0002060	HP	Abnormality of the cerebrum	4225	1520
6.642199447418506e-9	1234	1048	395	0.37690839694656486	0.320097244732577	HP:0000240	HP	Abnormality of skull size	4225	203
7.660362254207872e-9	1547	1048	477	0.4551526717557252	0.308338720103426	HP:0100547	HP	Abnormality of forebrain morphology	4225	13457
1.0035183243369059e-8	993	1048	329	0.3139312977099237	0.33131923464249746	HP:0040195	HP	Decreased head circumference	4225	12716
1.1720307884870141e-8	2032	1048	599	0.5715648854961832	0.2947834645669291	HP:0012443	HP	Abnormality of brain morphology	4225	8895
1.2573050975914535e-8	233	1048	104	0.09923664122137404	0.44635193133047213	HP:0001639	HP	Hypertrophic cardiomyopathy	4225	1200
2.720935775240942e-8	985	1048	325	0.3101145038167939	0.3299492385786802	HP:0000252	HP	Microcephaly	4225	211
4.2721600220523236e-8	158	1048	77	0.07347328244274809	0.4873417721518987	HP:0002151	HP	Increased serum lactate	4225	1589
1.0704681597594462e-7	1183	1048	376	0.35877862595419846	0.31783601014370244	HP:0007364	HP	Aplasia/Hypoplasia of the cerebrum	4225	4743
1.5919651760560247e-7	1743	1048	521	0.49713740458015265	0.2989099254159495	HP:0012758	HP	Neurodevelopmental delay	4225	9208
6.287184024611584e-7	439	1048	164	0.15648854961832062	0.3735763097949886	HP:0001511	HP	Intrauterine growth retardation	4225	1125
4.3515723275525984e-6	159	1048	73	0.06965648854961833	0.4591194968553459	HP:0003128	HP	Lactic acidosis	4225	2271
5.272449891349964e-6	311	1048	122	0.11641221374045801	0.39228295819935693	HP:0001941	HP	Acidosis	4225	1418
5.368095268672978e-6	2216	1048	631	0.6020992366412213	0.28474729241877256	HP:0012759	HP	Neurodevelopmental abnormality	4225	9209
1.2642624216823437e-5	2298	1048	649	0.6192748091603053	0.2824194952132289	HP:0003011	HP	Abnormality of the musculature	4225	2191
1.4485745272929422e-5	717	1048	239	0.22805343511450382	0.3333333333333333	HP:0001317	HP	Abnormal cerebellum morphology	4225	1001
1.4670863419276206e-5	1521	1048	454	0.43320610687022904	0.2984878369493754	HP:0002086	HP	Abnormality of the respiratory system	4225	1543
1.4961503220990835e-5	148	1048	68	0.0648854961832061	0.4594594594594595	HP:0012103	HP	Abnormality of the mitochondrion	4225	8560
1.5414805983372906e-5	721	1048	240	0.22900763358778625	0.332871012482663	HP:0011283	HP	Abnormality of the metencephalon	4225	7750
1.5414805983372906e-5	721	1048	240	0.22900763358778625	0.332871012482663	HP:0011282	HP	Abnormality of hindbrain morphology	4225	7749
1.6318872005377233e-5	66	1048	38	0.03625954198473282	0.5757575757575758	HP:0008972	HP	Decreased activity of mitochondrial respiratory chain	4225	5643
2.1852662627112543e-5	1827	1048	531	0.5066793893129771	0.29064039408866993	HP:0000929	HP	Abnormal skull morphology	4225	729
2.1927453684627632e-5	126	1048	60	0.05725190839694656	0.47619047619047616	HP:0003287	HP	Abnormality of mitochondrial metabolism	4225	2394
2.251511092595865e-5	444	1048	160	0.15267175572519084	0.36036036036036034	HP:0011017	HP	Abnormal cellular physiology	4225	7489
2.8846574042933865e-5	67	1048	38	0.03625954198473282	0.5671641791044776	HP:0011922	HP	Abnormal activity of mitochondrial respiratory chain	4225	8380
6.0279278817409166e-5	1675	1048	490	0.4675572519083969	0.29253731343283584	HP:0003808	HP	Abnormal muscle tone	4225	2707
6.850452025442916e-5	3186	1048	854	0.8148854961832062	0.26804770872567485	HP:0000707	HP	Abnormality of the nervous system	4225	551
7.894602325518356e-5	2973	1048	805	0.7681297709923665	0.2707702657248571	HP:0012638	HP	Abnormality of nervous system physiology	4225	9088
1.0292293084171037e-4	456	1048	161	0.15362595419847327	0.3530701754385965	HP:0025354	HP	Abnormal cellular phenotype	4225	9834
1.0595735086992808e-4	338	1048	126	0.12022900763358779	0.3727810650887574	HP:0004360	HP	Abnormality of acid-base homeostasis	4225	3069
2.133300175353177e-4	426	1048	151	0.14408396946564886	0.3544600938967136	HP:0002921	HP	Abnormality of the cerebrospinal fluid	4225	2132
2.3528942011449798e-4	2011	1048	571	0.5448473282442748	0.2839383391347588	HP:0011804	HP	Abnormal muscle physiology	4225	8265
2.398333349111092e-4	1583	1048	463	0.44179389312977096	0.29248262792166774	HP:0000079	HP	Abnormality of the urinary system	4225	74
4.6106523138971493e-4	670	1048	219	0.20896946564885496	0.32686567164179103	HP:0002118	HP	Abnormality of the cerebral ventricles	4225	1566
5.978964745633672e-4	95	1048	46	0.04389312977099236	0.4842105263157895	HP:0025454	HP	Abnormal CSF metabolite level	4225	9926
8.128496832171032e-4	434	1048	151	0.14408396946564886	0.347926267281106	HP:0001638	HP	Cardiomyopathy	4225	1199
0.0010271604541343814	215	1048	85	0.08110687022900763	0.3953488372093023	HP:0000582	HP	Upslanted palpebral fissure	4225	451
0.0011985128205073507	2146	1048	600	0.5725190839694656	0.27958993476234856	HP:0011446	HP	Abnormality of higher mental function	4225	7911
0.0012092663745197545	1413	1048	415	0.39599236641221375	0.2937013446567587	HP:0001252	HP	Muscular hypotonia	4225	957
0.001604111189879356	604	1048	198	0.18893129770992367	0.32781456953642385	HP:0000347	HP	Micrognathia	4225	276
0.0016965204804065216	608	1048	199	0.1898854961832061	0.32730263157894735	HP:0009118	HP	Aplasia/Hypoplasia of the mandible	4225	5719
0.001815631844800392	81	1048	40	0.03816793893129771	0.49382716049382713	HP:0030085	HP	Abnormal CSF lactate level	4225	10184
0.001815631844800392	81	1048	40	0.03816793893129771	0.49382716049382713	HP:0002490	HP	Increased CSF lactate	4225	1815
0.002041045662073067	813	1048	255	0.2433206106870229	0.31365313653136534	HP:0030791	HP	Abnormal jaw morphology	4225	10849
0.002459189607626775	618	1048	201	0.191793893129771	0.32524271844660196	HP:0009116	HP	Aplasia/Hypoplasia involving bones of the skull	4225	5717
0.0027420542125843558	2294	1048	634	0.6049618320610687	0.2763731473408893	HP:0025031	HP	Abnormality of the digestive system	4225	9529
0.003221783462054723	2121	1048	591	0.5639312977099237	0.27864214992927866	HP:0009121	HP	Abnormal axial skeleton morphology	4225	5722
0.0036006331147553556	697	1048	222	0.21183206106870228	0.31850789096126253	HP:0009122	HP	Aplasia/hypoplasia affecting bones of the axial skeleton	4225	5723
0.003689070197311521	774	1048	243	0.2318702290076336	0.313953488372093	HP:0000277	HP	Abnormality of the mandible	4225	230
0.00438965255422481	2497	1048	682	0.6507633587786259	0.27312775330396477	HP:0011842	HP	Abnormality of skeletal morphology	4225	8302
0.005966638162688967	279	1048	102	0.09732824427480916	0.3655913978494624	HP:0100627	HP	Displacement of the urethral meatus	4225	13532
0.005966638162688967	279	1048	102	0.09732824427480916	0.3655913978494624	HP:0032076	HP	Abnormal male urethral meatus morphology	4225	12073
0.006465793444177552	444	1048	150	0.1431297709923664	0.33783783783783783	HP:0030962	HP	Abnormal morphology of the great vessels	4225	11010
0.006620158656292462	909	1048	278	0.2652671755725191	0.30583058305830585	HP:0001290	HP	Generalized hypotonia	4225	986
0.007256273706972218	854	1048	263	0.25095419847328243	0.3079625292740047	HP:0004305	HP	Involuntary movements	4225	3024
0.008094398624603082	154	1048	63	0.060114503816793896	0.4090909090909091	HP:0002352	HP	Leukoencephalopathy	4225	1736
0.00881773635968946	1721	1048	488	0.46564885496183206	0.28355607205113303	HP:0100022	HP	Abnormality of movement	4225	12945
0.00925523578800011	834	1048	257	0.2452290076335878	0.30815347721822545	HP:0001276	HP	Hypertonia	4225	976
0.010216318551894059	673	1048	213	0.2032442748091603	0.3164933135215453	HP:0007367	HP	Atrophy/Degeneration affecting the central nervous system	4225	4746
0.010272096554689884	109	1048	48	0.04580152671755725	0.44036697247706424	HP:0000712	HP	Emotional lability	4225	556
0.010462568702346086	37	1048	22	0.02099236641221374	0.5945945945945946	HP:0011923	HP	Decreased activity of mitochondrial complex I	4225	8381
0.010608339013884513	458	1048	153	0.14599236641221375	0.33406113537117904	HP:0001637	HP	Abnormal myocardium morphology	4225	1198
0.010687690747671745	529	1048	173	0.1650763358778626	0.3270321361058601	HP:0002119	HP	Ventriculomegaly	4225	1567
0.010880993138850516	23	1048	16	0.015267175572519083	0.6956521739130435	HP:0005522	HP	Pyridoxine-responsive sideroblastic anemia	4225	3755
0.013523194572177167	98	1048	44	0.04198473282442748	0.4489795918367347	HP:0002415	HP	Leukodystrophy	4225	1777
0.014164400232646345	40	1048	23	0.02194656488549618	0.575	HP:0003220	HP	Abnormality of chromosome stability	4225	2343
0.016010563480903163	15	1048	12	0.011450381679389313	0.8	HP:0100783	HP	Breast aplasia	4225	13669
0.01810968947267772	1377	1048	398	0.3797709923664122	0.28903413217138707	HP:0031797	HP	Clinical course	4225	11812
0.02515874275526815	24	1048	16	0.015267175572519083	0.6666666666666666	HP:0010469	HP	Absent testis	4225	6975
0.025771233767905383	294	1048	104	0.09923664122137404	0.35374149659863946	HP:0001272	HP	Cerebellar atrophy	4225	973
0.027231109013937528	1120	1048	330	0.3148854961832061	0.29464285714285715	HP:0001627	HP	Abnormal heart morphology	4225	1191
0.029671604284899917	221	1048	82	0.07824427480916031	0.37104072398190047	HP:0000568	HP	Microphthalmia	4225	439
0.030694296770913735	898	1048	271	0.258587786259542	0.30178173719376394	HP:0001392	HP	Abnormality of the liver	4225	1049
0.03110282055477426	498	1048	162	0.15458015267175573	0.3253012048192771	HP:0001671	HP	Abnormal cardiac septum morphology	4225	1226
0.03664258787543481	485	1048	158	0.15076335877862596	0.32577319587628867	HP:0002093	HP	Respiratory insufficiency	4225	1550
0.039640449881348405	10	1048	9	0.008587786259541985	0.9	HP:0011267	HP	Microtia, third degree	4225	7734
0.04999412717754204	264	1048	94	0.08969465648854962	0.3560606060606061	HP:0000047	HP	Hypospadias	4225	43
8.248677062779032e-11	889	2358	314	0.13316369804919423	0.3532058492688414	HPA:056010_11	HPA	tonsil; germinal center cells[Supported,Low]	9494	1575
9.605117798526382e-11	778	2358	281	0.1191687871077184	0.36118251928020567	HPA:014020_12	HPA	endometrium 2; glandular cells[Supported,Medium]	9494	442
1.7787146747373526e-10	768	2358	277	0.11747243426632739	0.3606770833333333	HPA:050020_11	HPA	spleen; cells in white pulp[Supported,Low]	9494	1389
2.4300276567706827e-10	706	2358	258	0.10941475826972011	0.3654390934844193	HPA:043040_12	HPA	skin 1; melanocytes[Supported,Medium]	9494	1215
2.5502182383537496e-10	831	2358	295	0.12510602205258695	0.35499398315282793	HPA:016010_12	HPA	esophagus; squamous epithelial cells[Supported,Medium]	9494	468
3.148908749199191e-10	778	2358	279	0.1183206106870229	0.35861182519280205	HPA:056030_12	HPA	tonsil; squamous epithelial cells[Supported,Medium]	9494	1600
3.148908749199191e-10	778	2358	279	0.1183206106870229	0.35861182519280205	HPA:030010_12	HPA	oral mucosa; squamous epithelial cells[Supported,Medium]	9494	854
6.35351233094671e-10	936	2358	324	0.13740458015267176	0.34615384615384615	HPA:004020_11	HPA	breast; glandular cells[Supported,Low]	9494	119
6.463539418859938e-10	745	2358	268	0.11365564037319763	0.3597315436241611	HPA:056010_12	HPA	tonsil; germinal center cells[Supported,Medium]	9494	1576
6.525567987803108e-10	658	2358	242	0.10262934690415607	0.3677811550151976	HPA:002020_12	HPA	appendix; lymphoid tissue[Supported,Medium]	9494	82
6.525567987803108e-10	658	2358	242	0.10262934690415607	0.3677811550151976	HPA:006020_12	HPA	caudate; neuronal cells[Supported,Medium]	9494	170
6.655351770301862e-10	488	2358	190	0.08057675996607294	0.38934426229508196	HPA:057010_13	HPA	urinary bladder; urothelial cells[Supported,High]	9494	1614
6.706037465647428e-10	779	2358	278	0.11789652247667515	0.35686777920410784	HPA:036010_12	HPA	prostate; glandular cells[Supported,Medium]	9494	980
6.823020339288735e-10	902	2358	314	0.13316369804919423	0.34811529933481156	HPA:058010_11	HPA	vagina; squamous epithelial cells[Supported,Low]	9494	1625
7.196784845934732e-10	923	2358	320	0.13570822731128074	0.3466955579631636	HPA:014020_11	HPA	endometrium 2; glandular cells[Supported,Low]	9494	441
7.356518117830339e-10	692	2358	252	0.10687022900763359	0.36416184971098264	HPA:014010_11	HPA	endometrium 2; cells in endometrial stroma[Supported,Low]	9494	429
7.84099568772609e-10	896	2358	312	0.13231552162849872	0.3482142857142857	HPA:052010_12	HPA	stomach 2; glandular cells[Supported,Medium]	9494	1416
9.014272034560435e-10	564	2358	213	0.09033078880407125	0.3776595744680851	HPA:050020_12	HPA	spleen; cells in white pulp[Supported,Medium]	9494	1390
9.519452769118706e-10	911	2358	316	0.13401187446988974	0.3468715697036224	HPA:037010_12	HPA	rectum; glandular cells[Supported,Medium]	9494	993
1.152680154388039e-9	895	2358	311	0.131891433418151	0.3474860335195531	HPA:057010_12	HPA	urinary bladder; urothelial cells[Supported,Medium]	9494	1613
1.2465935572912838e-9	868	2358	303	0.12849872773536897	0.3490783410138249	HPA:022020_11	HPA	hippocampus; neuronal cells[Supported,Low]	9494	629
1.7494370254832712e-9	829	2358	291	0.12340966921119594	0.35102533172496986	HPA:044010_12	HPA	skin 2; epidermal cells[Supported,Medium]	9494	1228
1.9000226800582014e-9	912	2358	315	0.13358778625954199	0.34539473684210525	HPA:056020_11	HPA	tonsil; non-germinal center cells[Supported,Low]	9494	1587
2.037453260645695e-9	909	2358	314	0.13316369804919423	0.34543454345434543	HPA:043030_11	HPA	skin 1; keratinocytes[Supported,Low]	9494	1202
2.1175819328697073e-9	892	2358	309	0.13104325699745548	0.34641255605381166	HPA:005010_12	HPA	bronchus; respiratory epithelial cells[Supported,Medium]	9494	145
2.151902740947269e-9	899	2358	311	0.131891433418151	0.3459399332591769	HPA:028020_11	HPA	lymph node; non-germinal center cells[Supported,Low]	9494	827
2.187616862999395e-9	951	2358	326	0.13825275657336725	0.34279705573080965	HPA:002010_11	HPA	appendix; glandular cells[Supported,Low]	9494	69
2.887396586023071e-9	863	2358	300	0.1272264631043257	0.34762456546929316	HPA:029010_12	HPA	nasopharynx; respiratory epithelial cells[Supported,Medium]	9494	841
3.1846819882442932e-9	905	2358	312	0.13231552162849872	0.3447513812154696	HPA:051010_12	HPA	stomach 1; glandular cells[Supported,Medium]	9494	1403
3.306789979498671e-9	809	2358	284	0.12044105173876166	0.3510506798516687	HPA:028010_11	HPA	lymph node; germinal center cells[Supported,Low]	9494	815
3.4725316297078913e-9	968	2358	330	0.13994910941475827	0.3409090909090909	HPA:011020_11	HPA	colon; glandular cells[Supported,Low]	9494	366
3.724650945383384e-9	820	2358	287	0.12171331636980492	0.35	HPA:032020_11	HPA	pancreas; islets of Langerhans[Supported,Low]	9494	903
3.728934616863112e-9	419	2358	166	0.07039864291772689	0.39618138424821003	HPA:026010_12	HPA	liver; bile duct cells[Supported,Medium]	9494	766
3.924864475815562e-9	896	2358	309	0.13104325699745548	0.34486607142857145	HPA:011020_12	HPA	colon; glandular cells[Supported,Medium]	9494	367
4.000171861556802e-9	962	2358	328	0.13910093299406276	0.340956340956341	HPA:053010_11	HPA	testis; Leydig cells[Supported,Low]	9494	1428
4.07503673703433e-9	917	2358	315	0.13358778625954199	0.3435114503816794	HPA:030010_11	HPA	oral mucosa; squamous epithelial cells[Supported,Low]	9494	853
4.293001341930162e-9	959	2358	327	0.138676844783715	0.3409801876955162	HPA:001040_11	HPA	adrenal gland; glandular cells[Supported,Low]	9494	44
4.319163983574596e-9	907	2358	312	0.13231552162849872	0.3439911797133407	HPA:024020_12	HPA	kidney; cells in tubules[Supported,Medium]	9494	728
4.675068182298252e-9	777	2358	274	0.11620016963528414	0.35263835263835264	HPA:008030_12	HPA	cerebral cortex; neuronal cells[Supported,Medium]	9494	268
4.872404430555546e-9	939	2358	321	0.1361323155216285	0.34185303514376997	HPA:029010_11	HPA	nasopharynx; respiratory epithelial cells[Supported,Low]	9494	840
4.901907603098691e-9	894	2358	308	0.13061916878710772	0.34451901565995524	HPA:018010_12	HPA	fallopian tube; glandular cells[Supported,Medium]	9494	530
5.10213026703631e-9	846	2358	294	0.12468193384223919	0.3475177304964539	HPA:041010_11	HPA	skeletal muscle; myocytes[Supported,Low]	9494	1128
5.337836822580753e-9	957	2358	326	0.13825275657336725	0.3406478578892372	HPA:018010_11	HPA	fallopian tube; glandular cells[Supported,Low]	9494	529
5.718541231655645e-9	751	2358	266	0.11280746395250212	0.35419440745672437	HPA:031020_11	HPA	ovary; ovarian stroma cells[Supported,Low]	9494	878
5.824940302004023e-9	590	2358	218	0.09245122985581	0.3694915254237288	HPA:026020_12	HPA	liver; hepatocytes[Supported,Medium]	9494	778
5.929240627013408e-9	610	2358	224	0.09499575911789652	0.36721311475409835	HPA:007020_12	HPA	cerebellum; cells in granular layer[Supported,Medium]	9494	219
6.075514199976177e-9	854	2358	296	0.1255301102629347	0.34660421545667447	HPA:015010_12	HPA	epididymis; glandular cells[Supported,Medium]	9494	455
6.266103669306655e-9	837	2358	291	0.12340966921119594	0.34767025089605735	HPA:004020_12	HPA	breast; glandular cells[Supported,Medium]	9494	120
6.622032126287162e-9	858	2358	297	0.12595419847328243	0.34615384615384615	HPA:032010_12	HPA	pancreas; exocrine glandular cells[Supported,Medium]	9494	892
7.2817849996186205e-9	907	2358	311	0.131891433418151	0.3428886438809261	HPA:008030_11	HPA	cerebral cortex; neuronal cells[Supported,Low]	9494	267
7.515178327117272e-9	797	2358	279	0.1183206106870229	0.35006273525721454	HPA:008020_11	HPA	cerebral cortex; glial cells[Supported,Low]	9494	255
7.886992207880906e-9	911	2358	312	0.13231552162849872	0.3424807903402854	HPA:045010_12	HPA	small intestine; glandular cells[Supported,Medium]	9494	1241
8.277687430819531e-9	856	2358	296	0.1255301102629347	0.34579439252336447	HPA:001040_12	HPA	adrenal gland; glandular cells[Supported,Medium]	9494	45
8.881922142449589e-9	659	2358	238	0.10093299406276506	0.3611532625189681	HPA:028010_12	HPA	lymph node; germinal center cells[Supported,Medium]	9494	816
8.97503796216768e-9	898	2358	308	0.13061916878710772	0.3429844097995546	HPA:056030_11	HPA	tonsil; squamous epithelial cells[Supported,Low]	9494	1599
1.0499790270093406e-8	861	2358	297	0.12595419847328243	0.34494773519163763	HPA:002010_12	HPA	appendix; glandular cells[Supported,Medium]	9494	70
1.0913927519196023e-8	941	2358	320	0.13570822731128074	0.34006376195536664	HPA:016010_11	HPA	esophagus; squamous epithelial cells[Supported,Low]	9494	467
1.1249009730614946e-8	858	2358	296	0.1255301102629347	0.34498834498834496	HPA:043040_11	HPA	skin 1; melanocytes[Supported,Low]	9494	1214
1.1424425155968405e-8	684	2358	245	0.10390161153519932	0.358187134502924	HPA:021010_12	HPA	heart muscle; myocytes[Supported,Medium]	9494	605
1.1707977180120678e-8	938	2358	319	0.13528413910093298	0.3400852878464819	HPA:055010_11	HPA	thyroid gland; glandular cells[Supported,Low]	9494	1562
1.2818399318557535e-8	991	2358	334	0.14164546225614927	0.33703329969727547	HPA:012010_11	HPA	duodenum; glandular cells[Supported,Low]	9494	391
1.2889214173480208e-8	287	2358	122	0.05173876166242578	0.4250871080139373	HPA:021010_13	HPA	heart muscle; myocytes[Supported,High]	9494	606
1.3252985887300068e-8	804	2358	280	0.11874469889737066	0.3482587064676617	HPA:013020_12	HPA	endometrium 1; glandular cells[Supported,Medium]	9494	417
1.3608909991013729e-8	486	2358	185	0.07845631891433417	0.38065843621399176	HPA:047040_11	HPA	soft tissue 1; peripheral nerve[Supported,Low]	9494	1302
1.3744709137032995e-8	974	2358	329	0.13952502120441052	0.337782340862423	HPA:005010_11	HPA	bronchus; respiratory epithelial cells[Supported,Low]	9494	144
1.5398774945163734e-8	740	2358	261	0.11068702290076336	0.3527027027027027	HPA:047030_11	HPA	soft tissue 1; fibroblasts[Supported,Low]	9494	1290
1.696814092077999e-8	744	2358	262	0.1111111111111111	0.3521505376344086	HPA:058010_12	HPA	vagina; squamous epithelial cells[Supported,Medium]	9494	1626
1.7901344919238476e-8	830	2358	287	0.12171331636980492	0.3457831325301205	HPA:006020_11	HPA	caudate; neuronal cells[Supported,Low]	9494	169
1.8083968297231423e-8	941	2358	319	0.13528413910093298	0.3390010626992561	HPA:044010_11	HPA	skin 2; epidermal cells[Supported,Low]	9494	1227
2.0981195484528734e-8	956	2358	323	0.136980491942324	0.3378661087866109	HPA:032010_11	HPA	pancreas; exocrine glandular cells[Supported,Low]	9494	891
2.267602967870785e-8	594	2358	217	0.09202714164546226	0.3653198653198653	HPA:019010_13	HPA	gallbladder; glandular cells[Supported,High]	9494	544
2.5212830197402283e-8	709	2358	251	0.10644614079728583	0.3540197461212976	HPA:007010_12	HPA	cerebellum; Purkinje cells[Supported,Medium]	9494	207
2.576710297551936e-8	933	2358	316	0.13401187446988974	0.3386923901393355	HPA:039010_11	HPA	salivary gland; glandular cells[Supported,Low]	9494	1102
2.5965664534288062e-8	975	2358	328	0.13910093299406276	0.3364102564102564	HPA:037010_11	HPA	rectum; glandular cells[Supported,Low]	9494	992
3.160912850996211e-8	1008	2358	337	0.14291772688719254	0.3343253968253968	HPA:024020_11	HPA	kidney; cells in tubules[Supported,Low]	9494	727
3.178384014996382e-8	924	2358	313	0.13273960983884647	0.33874458874458874	HPA:012010_12	HPA	duodenum; glandular cells[Supported,Medium]	9494	392
3.2491666048443135e-8	653	2358	234	0.09923664122137404	0.35834609494640124	HPA:032020_12	HPA	pancreas; islets of Langerhans[Supported,Medium]	9494	904
3.408347956923392e-8	921	2358	312	0.13231552162849872	0.33876221498371334	HPA:019010_12	HPA	gallbladder; glandular cells[Supported,Medium]	9494	543
3.6625863372777174e-8	852	2358	292	0.12383375742154368	0.3427230046948357	HPA:004030_11	HPA	breast; myoepithelial cells[Supported,Low]	9494	131
4.229369285047234e-8	926	2358	313	0.13273960983884647	0.33801295896328293	HPA:027010_11	HPA	lung; macrophages[Supported,Low]	9494	790
4.241130190920448e-8	968	2358	325	0.13782866836301952	0.3357438016528926	HPA:057010_11	HPA	urinary bladder; urothelial cells[Supported,Low]	9494	1612
4.872746032540592e-8	969	2358	325	0.13782866836301952	0.33539731682146545	HPA:015010_11	HPA	epididymis; glandular cells[Supported,Low]	9494	454
4.958484898138419e-8	595	2358	216	0.0916030534351145	0.3630252100840336	HPA:004010_11	HPA	breast; adipocytes[Supported,Low]	9494	107
5.310854115977775e-8	813	2358	280	0.11874469889737066	0.34440344403444034	HPA:053010_12	HPA	testis; Leydig cells[Supported,Medium]	9494	1429
5.431539227762299e-8	741	2358	259	0.10983884648006785	0.349527665317139	HPA:027010_12	HPA	lung; macrophages[Supported,Medium]	9494	791
5.6148500056217333e-8	928	2358	313	0.13273960983884647	0.33728448275862066	HPA:040010_11	HPA	seminal vesicle; glandular cells[Supported,Low]	9494	1115
5.98531252786044e-8	477	2358	180	0.07633587786259542	0.37735849056603776	HPA:053020_13	HPA	testis; cells in seminiferous ducts[Supported,High]	9494	1442
6.62507565040907e-8	780	2358	270	0.11450381679389313	0.34615384615384615	HPA:013010_11	HPA	endometrium 1; cells in endometrial stroma[Supported,Low]	9494	404
7.127886582023165e-8	753	2358	262	0.1111111111111111	0.34794156706507307	HPA:043030_12	HPA	skin 1; keratinocytes[Supported,Medium]	9494	1203
7.142877786322043e-8	860	2358	293	0.12425784563189143	0.34069767441860466	HPA:007010_11	HPA	cerebellum; Purkinje cells[Supported,Low]	9494	206
8.620508875473424e-8	652	2358	232	0.09838846480067855	0.3558282208588957	HPA:041010_12	HPA	skeletal muscle; myocytes[Supported,Medium]	9494	1129
8.751552680014503e-8	686	2358	242	0.10262934690415607	0.35276967930029157	HPA:022020_12	HPA	hippocampus; neuronal cells[Supported,Medium]	9494	630
8.781342984983548e-8	851	2358	290	0.12298558100084818	0.3407755581668625	HPA:055010_12	HPA	thyroid gland; glandular cells[Supported,Medium]	9494	1563
9.171712666952528e-8	512	2358	190	0.08057675996607294	0.37109375	HPA:052010_13	HPA	stomach 2; glandular cells[Supported,High]	9494	1417
9.323817390395857e-8	841	2358	287	0.12171331636980492	0.3412604042806183	HPA:009010_11	HPA	cervix, uterine; glandular cells[Supported,Low]	9494	316
9.578137442920088e-8	988	2358	329	0.13952502120441052	0.33299595141700405	HPA:052010_11	HPA	stomach 2; glandular cells[Supported,Low]	9494	1415
9.93881672575705e-8	793	2358	273	0.11577608142493638	0.3442622950819672	HPA:039010_12	HPA	salivary gland; glandular cells[Supported,Medium]	9494	1103
1.0269963010631965e-7	506	2358	188	0.07972858354537744	0.3715415019762846	HPA:005010_13	HPA	bronchus; respiratory epithelial cells[Supported,High]	9494	146
1.1283013405067452e-7	657	2358	233	0.09881255301102629	0.3546423135464231	HPA:043010_12	HPA	skin 1; Langerhans[Supported,Medium]	9494	1179
1.13716546140711e-7	593	2358	214	0.090754877014419	0.3608768971332209	HPA:008020_12	HPA	cerebral cortex; glial cells[Supported,Medium]	9494	256
1.2032387890697415e-7	654	2358	232	0.09838846480067855	0.3547400611620795	HPA:048010_11	HPA	soft tissue 2; adipocytes[Supported,Low]	9494	1315
1.297678992520785e-7	750	2358	260	0.1102629346904156	0.3466666666666667	HPA:056020_12	HPA	tonsil; non-germinal center cells[Supported,Medium]	9494	1588
1.3697680026454386e-7	442	2358	168	0.07124681933842239	0.38009049773755654	HPA:024020_13	HPA	kidney; cells in tubules[Supported,High]	9494	729
1.4093633708993538e-7	413	2358	159	0.06743002544529263	0.38498789346246975	HPA:004010_12	HPA	breast; adipocytes[Supported,Medium]	9494	108
1.4894788652021124e-7	928	2358	311	0.131891433418151	0.33512931034482757	HPA:013020_11	HPA	endometrium 1; glandular cells[Supported,Low]	9494	416
1.555879966786802e-7	974	2358	324	0.13740458015267176	0.3326488706365503	HPA:019010_11	HPA	gallbladder; glandular cells[Supported,Low]	9494	542
1.627350805382878e-7	824	2358	281	0.1191687871077184	0.34101941747572817	HPA:002020_11	HPA	appendix; lymphoid tissue[Supported,Low]	9494	81
1.6768332120403457e-7	852	2358	289	0.12256149279050042	0.3392018779342723	HPA:046010_11	HPA	smooth muscle; smooth muscle cells[Supported,Low]	9494	1253
1.8060102877872004e-7	856	2358	290	0.12298558100084818	0.338785046728972	HPA:050010_11	HPA	spleen; cells in red pulp[Supported,Low]	9494	1377
1.831819749528619e-7	926	2358	310	0.13146734520780323	0.3347732181425486	HPA:036010_11	HPA	prostate; glandular cells[Supported,Low]	9494	979
1.8669327406026563e-7	559	2358	203	0.08608990670059373	0.3631484794275492	HPA:047030_12	HPA	soft tissue 1; fibroblasts[Supported,Medium]	9494	1291
2.0153478883175492e-7	822	2358	280	0.11874469889737066	0.340632603406326	HPA:007030_11	HPA	cerebellum; cells in molecular layer[Supported,Low]	9494	230
2.0329643449821314e-7	503	2358	186	0.07888040712468193	0.3697813121272366	HPA:029010_13	HPA	nasopharynx; respiratory epithelial cells[Supported,High]	9494	842
2.0908489428836708e-7	864	2358	292	0.12383375742154368	0.33796296296296297	HPA:026020_11	HPA	liver; hepatocytes[Supported,Low]	9494	777
2.093436397313261e-7	798	2358	273	0.11577608142493638	0.34210526315789475	HPA:043010_11	HPA	skin 1; Langerhans[Supported,Low]	9494	1178
2.304027537226297e-7	984	2358	326	0.13825275657336725	0.3313008130081301	HPA:051010_11	HPA	stomach 1; glandular cells[Supported,Low]	9494	1402
2.3769010651596675e-7	844	2358	286	0.12128922815945717	0.33886255924170616	HPA:011010_11	HPA	colon; endothelial cells[Supported,Low]	9494	354
2.9495598763656796e-7	721	2358	250	0.10602205258693809	0.34674063800277394	HPA:022010_11	HPA	hippocampus; glial cells[Supported,Low]	9494	617
2.98224633616116e-7	891	2358	299	0.12680237489397794	0.33557800224466894	HPA:021010_11	HPA	heart muscle; myocytes[Supported,Low]	9494	604
3.0937017099294677e-07	636	2358	225	0.09541984732824428	0.35377358490566035	HPA:050010_12	HPA	spleen; cells in red pulp[Supported,Medium]	9494	1378
3.220968452511638e-7	701	2358	244	0.10347752332485156	0.34807417974322397	HPA:004030_12	HPA	breast; myoepithelial cells[Supported,Medium]	9494	132
3.368589695602625e-7	715	2358	248	0.10517387616624257	0.34685314685314683	HPA:009010_12	HPA	cervix, uterine; glandular cells[Supported,Medium]	9494	317
3.4200350032454905e-7	657	2358	231	0.09796437659033079	0.3515981735159817	HPA:043020_12	HPA	skin 1; fibroblasts[Supported,Medium]	9494	1191
3.594269725546709e-7	998	2358	329	0.13952502120441052	0.32965931863727455	HPA:045010_11	HPA	small intestine; glandular cells[Supported,Low]	9494	1240
3.599636041500227e-7	712	2358	247	0.10474978795589483	0.34691011235955055	HPA:011030_11	HPA	colon; peripheral nerve/ganglion[Supported,Low]	9494	378
3.7477257875028177e-7	726	2358	251	0.10644614079728583	0.34573002754820936	HPA:048030_11	HPA	soft tissue 2; fibroblasts[Supported,Low]	9494	1339
4.1078640561138396e-7	820	2358	278	0.11789652247667515	0.33902439024390246	HPA:040010_12	HPA	seminal vesicle; glandular cells[Supported,Medium]	9494	1116
4.383655010547862e-7	4579	2358	1265	0.5364715860899067	0.27626119240008734	HPA:037010_21	HPA	rectum; glandular cells[Approved,Low]	9494	996
4.654095376136608e-7	422	2358	160	0.06785411365564037	0.3791469194312796	HPA:016010_13	HPA	esophagus; squamous epithelial cells[Supported,High]	9494	469
5.459915943762434e-7	763	2358	261	0.11068702290076336	0.3420707732634338	HPA:006010_11	HPA	caudate; glial cells[Supported,Low]	9494	157
5.538220183887093e-7	857	2358	288	0.12213740458015267	0.33605600933488916	HPA:027020_11	HPA	lung; pneumocytes[Supported,Low]	9494	802
6.182484881435985e-7	928	2358	308	0.13061916878710772	0.33189655172413796	HPA:003010_11	HPA	bone marrow; hematopoietic cells[Supported,Low]	9494	94
6.847632541445589e-7	957	2358	316	0.13401187446988974	0.33019853709508884	HPA:035020_11	HPA	placenta; trophoblastic cells[Supported,Low]	9494	966
7.293959849457739e-7	350	2358	137	0.05810008481764207	0.3914285714285714	HPA:056020_13	HPA	tonsil; non-germinal center cells[Supported,High]	9494	1589
7.669119753340533e-7	807	2358	273	0.11577608142493638	0.3382899628252788	HPA:043020_11	HPA	skin 1; fibroblasts[Supported,Low]	9494	1190
7.857457819880286e-7	306	2358	123	0.05216284987277354	0.4019607843137255	HPA:028020_13	HPA	lymph node; non-germinal center cells[Supported,High]	9494	829
7.960247948692543e-7	3881	2358	1088	0.46140797285835455	0.28034011852615304	HPA:011020_22	HPA	colon; glandular cells[Approved,Medium]	9494	371
9.054663717755011e-7	694	2358	240	0.10178117048346055	0.345821325648415	HPA:026010_11	HPA	liver; bile duct cells[Supported,Low]	9494	765
9.401743436020208e-7	798	2358	270	0.11450381679389313	0.3383458646616541	HPA:007020_11	HPA	cerebellum; cells in granular layer[Supported,Low]	9494	218
1.0098016791064444e-6	589	2358	209	0.08863443596268024	0.3548387096774194	HPA:046010_12	HPA	smooth muscle; smooth muscle cells[Supported,Medium]	9494	1254
1.1771552297661985e-6	658	2358	229	0.09711620016963528	0.34802431610942247	HPA:011010_12	HPA	colon; endothelial cells[Supported,Medium]	9494	355
1.2556809801093455e-6	863	2358	288	0.12213740458015267	0.33371958285052145	HPA:035020_12	HPA	placenta; trophoblastic cells[Supported,Medium]	9494	967
1.3099506118923315e-6	540	2358	194	0.08227311280746395	0.3592592592592593	HPA:006010_12	HPA	caudate; glial cells[Supported,Medium]	9494	158
1.3677452561129303e-6	3506	2358	991	0.42027141645462257	0.28265830005704506	HPA:053010_22	HPA	testis; Leydig cells[Approved,Medium]	9494	1433
1.384078163795087e-6	3416	2358	968	0.41051738761662426	0.28337236533957844	HPA:009010_21	HPA	cervix, uterine; glandular cells[Approved,Low]	9494	320
1.4109242883377964e-6	444	2358	165	0.06997455470737914	0.3716216216216216	HPA:048010_12	HPA	soft tissue 2; adipocytes[Supported,Medium]	9494	1316
1.655455165059467e-6	830	2358	278	0.11789652247667515	0.3349397590361446	HPA:026010_02	HPA	liver; bile duct cells[Uncertain,Medium]	9494	762
1.6884839340183124e-6	750	2358	255	0.10814249363867684	0.34	HPA:003010_12	HPA	bone marrow; hematopoietic cells[Supported,Medium]	9494	95
1.7578139333929394e-6	1007	2358	328	0.13910093299406276	0.3257199602780536	HPA:053020_11	HPA	testis; cells in seminiferous ducts[Supported,Low]	9494	1440
1.8572508469748851e-6	637	2358	222	0.09414758269720101	0.34850863422291994	HPA:027020_12	HPA	lung; pneumocytes[Supported,Medium]	9494	803
1.868728752544502e-6	532	2358	191	0.0810008481764207	0.35902255639097747	HPA:011020_13	HPA	colon; glandular cells[Supported,High]	9494	368
1.9117282835971752e-6	348	2358	135	0.05725190839694656	0.3879310344827586	HPA:007010_13	HPA	cerebellum; Purkinje cells[Supported,High]	9494	208
2.0494876795188787e-6	573	2358	203	0.08608990670059373	0.3542757417102967	HPA:011030_12	HPA	colon; peripheral nerve/ganglion[Supported,Medium]	9494	379
2.151861972939854e-6	486	2358	177	0.07506361323155217	0.36419753086419754	HPA:001040_13	HPA	adrenal gland; glandular cells[Supported,High]	9494	46
2.3243840665319614e-6	567	2358	201	0.08524173027989822	0.3544973544973545	HPA:037010_13	HPA	rectum; glandular cells[Supported,High]	9494	994
2.5821909167662507e-6	544	2358	194	0.08227311280746395	0.35661764705882354	HPA:048030_12	HPA	soft tissue 2; fibroblasts[Supported,Medium]	9494	1340
2.926530807931644e-6	887	2358	293	0.12425784563189143	0.33032694475760993	HPA:053020_12	HPA	testis; cells in seminiferous ducts[Supported,Medium]	9494	1441
3.10912471040419e-6	535	2358	191	0.0810008481764207	0.35700934579439253	HPA:035020_13	HPA	placenta; trophoblastic cells[Supported,High]	9494	968
3.2889154083459617e-6	651	2358	225	0.09541984732824428	0.3456221198156682	HPA:007030_12	HPA	cerebellum; cells in molecular layer[Supported,Medium]	9494	231
3.5273910070545514e-6	4568	2358	1255	0.5322307039864291	0.2747373029772329	HPA:011020_21	HPA	colon; glandular cells[Approved,Low]	9494	370
3.83126802822583e-6	683	2358	234	0.09923664122137404	0.34260614934114203	HPA:007010_03	HPA	cerebellum; Purkinje cells[Uncertain,High]	9494	204
3.8758904060012466e-6	361	2358	138	0.058524173027989825	0.38227146814404434	HPA:030010_13	HPA	oral mucosa; squamous epithelial cells[Supported,High]	9494	855
4.136181815386967e-6	732	2358	248	0.10517387616624257	0.33879781420765026	HPA:028020_12	HPA	lymph node; non-germinal center cells[Supported,Medium]	9494	828
4.315866928862203e-6	3944	2358	1098	0.46564885496183206	0.2783975659229209	HPA:045010_22	HPA	small intestine; glandular cells[Approved,Medium]	9494	1245
4.546463096031769e-6	378	2358	143	0.060644614079728584	0.3783068783068783	HPA:056030_13	HPA	tonsil; squamous epithelial cells[Supported,High]	9494	1601
4.687620928331186e-6	424	2358	157	0.06658184902459711	0.37028301886792453	HPA:008030_13	HPA	cerebral cortex; neuronal cells[Supported,High]	9494	269
4.842480652580701e-6	504	2358	181	0.07675996607294318	0.35912698412698413	HPA:018010_13	HPA	fallopian tube; glandular cells[Supported,High]	9494	531
4.939677784167533e-6	3677	2358	1030	0.4368108566581849	0.2801196627685613	HPA:001040_22	HPA	adrenal gland; glandular cells[Approved,Medium]	9494	49
5.654609821161289e-6	425	2358	157	0.06658184902459711	0.36941176470588233	HPA:002010_13	HPA	appendix; glandular cells[Supported,High]	9494	71
5.866266727401477e-6	4676	2358	1280	0.542832909245123	0.2737382378100941	HPA:024020_21	HPA	kidney; cells in tubules[Approved,Low]	9494	731
6.140864928922606e-6	360	2358	137	0.05810008481764207	0.38055555555555554	HPA:013020_13	HPA	endometrium 1; glandular cells[Supported,High]	9494	418
6.4095877542090645e-6	690	2358	235	0.0996607294317218	0.34057971014492755	HPA:009020_12	HPA	cervix, uterine; squamous epithelial cells[Supported,Medium]	9494	329
6.571086704192679e-6	3950	2358	1098	0.46564885496183206	0.2779746835443038	HPA:012010_22	HPA	duodenum; glandular cells[Approved,Medium]	9494	396
6.713138825341466e-6	4493	2358	1234	0.5233248515691263	0.2746494547073225	HPA:001040_21	HPA	adrenal gland; glandular cells[Approved,Low]	9494	48
6.799516596725316e-6	4421	2358	1216	0.5156912637828668	0.2750508934630174	HPA:015010_21	HPA	epididymis; glandular cells[Approved,Low]	9494	458
7.912029235593137e-6	4620	2358	1265	0.5364715860899067	0.27380952380952384	HPA:012010_21	HPA	duodenum; glandular cells[Approved,Low]	9494	395
8.365676179358958e-6	541	2358	191	0.0810008481764207	0.35304990757855825	HPA:013010_12	HPA	endometrium 1; cells in endometrial stroma[Supported,Medium]	9494	405
8.824777866122017e-6	3871	2358	1077	0.45674300254452926	0.27822268147765433	HPA:024020_22	HPA	kidney; cells in tubules[Approved,Medium]	9494	732
1.143914206967203e-5	526	2358	186	0.07888040712468193	0.35361216730038025	HPA:045010_13	HPA	small intestine; glandular cells[Supported,High]	9494	1242
1.1542843453282604e-5	3772	2358	1051	0.4457167090754877	0.27863202545068927	HPA:052010_22	HPA	stomach 2; glandular cells[Approved,Medium]	9494	1420
1.1642401278510162e-5	729	2358	245	0.10390161153519932	0.33607681755829905	HPA:008030_03	HPA	cerebral cortex; neuronal cells[Uncertain,High]	9494	265
1.2019898993728421e-5	948	2358	307	0.13019508057675996	0.32383966244725737	HPA:005010_03	HPA	bronchus; respiratory epithelial cells[Uncertain,High]	9494	142
1.2026068678757947e-5	236	2358	97	0.041136556403731976	0.4110169491525424	HPA:050020_13	HPA	spleen; cells in white pulp[Supported,High]	9494	1391
1.2117873683385603e-5	3943	2358	1094	0.46395250212044103	0.27745371544509256	HPA:037010_22	HPA	rectum; glandular cells[Approved,Medium]	9494	997
1.2271977660430372e-5	4138	2358	1143	0.4847328244274809	0.2762203963267279	HPA:040010_21	HPA	seminal vesicle; glandular cells[Approved,Low]	9494	1119
1.3621002472034708e-5	839	2358	276	0.11704834605597965	0.3289630512514899	HPA:009020_11	HPA	cervix, uterine; squamous epithelial cells[Supported,Low]	9494	328
1.4414570120751633e-5	541	2358	190	0.08057675996607294	0.3512014787430684	HPA:031020_12	HPA	ovary; ovarian stroma cells[Supported,Medium]	9494	879
1.4668942989941831e-5	3531	2358	989	0.41942324003392706	0.28009062588501843	HPA:029010_22	HPA	nasopharynx; respiratory epithelial cells[Approved,Medium]	9494	845
1.5704792400650203e-5	826	2358	272	0.11535199321458864	0.32929782082324455	HPA:024010_11	HPA	kidney; cells in glomeruli[Supported,Low]	9494	715
1.6327326145579837e-5	4218	2358	1162	0.49279050042408823	0.2754860123281176	HPA:032010_21	HPA	pancreas; exocrine glandular cells[Approved,Low]	9494	895
1.678799116225814e-5	339	2358	129	0.054707379134860054	0.3805309734513274	HPA:056010_13	HPA	tonsil; germinal center cells[Supported,High]	9494	1577
1.7131566222894315e-5	2202	2358	645	0.27353689567430023	0.29291553133514986	HPA:043040_22	HPA	skin 1; melanocytes[Approved,Medium]	9494	1219
1.7283589844976803e-5	704	2358	237	0.1005089058524173	0.3366477272727273	HPA:035010_11	HPA	placenta; decidual cells[Supported,Low]	9494	954
1.734789093116126e-5	323	2358	124	0.05258693808312129	0.38390092879256965	HPA:047040_12	HPA	soft tissue 1; peripheral nerve[Supported,Medium]	9494	1303
1.9505433107865043e-5	356	2358	134	0.056827820186598814	0.37640449438202245	HPA:004020_13	HPA	breast; glandular cells[Supported,High]	9494	121
2.1920739876116262e-5	4587	2358	1253	0.5313825275657337	0.27316328755177677	HPA:045010_21	HPA	small intestine; glandular cells[Approved,Low]	9494	1244
2.223136806526107e-5	4543	2358	1242	0.5267175572519084	0.27338762931983274	HPA:052010_21	HPA	stomach 2; glandular cells[Approved,Low]	9494	1419
2.254518709470486e-5	3857	2358	1070	0.453774385072095	0.2774176821363754	HPA:051010_22	HPA	stomach 1; glandular cells[Approved,Medium]	9494	1407
2.4189091816928086e-5	696	2358	234	0.09923664122137404	0.33620689655172414	HPA:033010_12	HPA	parathyroid gland; glandular cells[Supported,Medium]	9494	917
2.4932085898959252e-5	858	2358	280	0.11874469889737066	0.32634032634032634	HPA:033010_11	HPA	parathyroid gland; glandular cells[Supported,Low]	9494	916
2.5972990198453527e-5	3994	2358	1104	0.4681933842239186	0.27641462193289934	HPA:014020_21	HPA	endometrium 2; glandular cells[Approved,Low]	9494	445
2.6135840459361943e-5	4373	2358	1199	0.508481764206955	0.27418248342099244	HPA:055010_21	HPA	thyroid gland; glandular cells[Approved,Low]	9494	1566
2.830591826504854e-5	3513	2358	982	0.4164546225614928	0.27953316253914035	HPA:004030_21	HPA	breast; myoepithelial cells[Approved,Low]	9494	135
2.9437131224704564e-5	831	2358	272	0.11535199321458864	0.32731648616125153	HPA:055010_03	HPA	thyroid gland; glandular cells[Uncertain,High]	9494	1560
2.9442570165719776e-5	471	2358	168	0.07124681933842239	0.35668789808917195	HPA:055010_13	HPA	thyroid gland; glandular cells[Supported,High]	9494	1564
3.090150842653749e-5	300	2358	116	0.04919423240033927	0.38666666666666666	HPA:027010_13	HPA	lung; macrophages[Supported,High]	9494	792
3.3038728380366056e-5	4113	2358	1133	0.4804919423240034	0.27546802820325794	HPA:004020_21	HPA	breast; glandular cells[Approved,Low]	9494	123
3.479540324980728e-5	1471	2358	448	0.18999151823579305	0.30455472467709044	HPA:032020_02	HPA	pancreas; islets of Langerhans[Uncertain,Medium]	9494	900
3.624027349165638e-5	4374	2358	1198	0.5080576759966073	0.273891175125743	HPA:002010_21	HPA	appendix; glandular cells[Approved,Low]	9494	73
3.687532784602431e-5	496	2358	175	0.07421543681085666	0.3528225806451613	HPA:032010_13	HPA	pancreas; exocrine glandular cells[Supported,High]	9494	893
3.722126041638862e-5	1583	2358	478	0.20271416454622562	0.30195830701200255	HPA:043040_02	HPA	skin 1; melanocytes[Uncertain,Medium]	9494	1211
3.997079218619106e-5	1186	2358	370	0.15691263782866835	0.31197301854974707	HPA:002020_02	HPA	appendix; lymphoid tissue[Uncertain,Medium]	9494	78
4.3985505106673664e-5	1176	2358	367	0.1556403731976251	0.3120748299319728	HPA:019010_03	HPA	gallbladder; glandular cells[Uncertain,High]	9494	540
5.083755979761554e-5	839	2358	273	0.11577608142493638	0.3253873659117998	HPA:057010_03	HPA	urinary bladder; urothelial cells[Uncertain,High]	9494	1610
5.103028871878958e-5	921	2358	296	0.1255301102629347	0.32138979370249726	HPA:029010_03	HPA	nasopharynx; respiratory epithelial cells[Uncertain,High]	9494	838
5.2510069577994886e-5	371	2358	137	0.05810008481764207	0.3692722371967655	HPA:053010_13	HPA	testis; Leydig cells[Supported,High]	9494	1430
5.406890208934246e-5	4029	2358	1110	0.4707379134860051	0.2755026061057334	HPA:016010_21	HPA	esophagus; squamous epithelial cells[Approved,Low]	9494	471
5.662026160026581e-5	4429	2358	1210	0.5131467345207803	0.2731993678031158	HPA:057010_21	HPA	urinary bladder; urothelial cells[Approved,Low]	9494	1616
5.7158689285158096e-5	4006	2358	1104	0.4681933842239186	0.27558662006989515	HPA:056030_21	HPA	tonsil; squamous epithelial cells[Approved,Low]	9494	1603
5.8514272768429394e-5	1146	2358	358	0.15182357930449533	0.31239092495637	HPA:008020_02	HPA	cerebral cortex; glial cells[Uncertain,Medium]	9494	252
6.43289853791631e-5	469	2358	166	0.07039864291772689	0.35394456289978676	HPA:007030_03	HPA	cerebellum; cells in molecular layer[Uncertain,High]	9494	228
6.565159374155844e-5	4032	2358	1110	0.4707379134860051	0.27529761904761907	HPA:013020_21	HPA	endometrium 1; glandular cells[Approved,Low]	9494	420
6.86349075122322e-5	389	2358	142	0.06022052586938083	0.36503856041131105	HPA:044010_13	HPA	skin 2; epidermal cells[Supported,High]	9494	1229
6.933101690994694e-5	483	2358	170	0.0720949957591179	0.35196687370600416	HPA:014010_12	HPA	endometrium 2; cells in endometrial stroma[Supported,Medium]	9494	430
7.458137913441037e-5	729	2358	241	0.10220525869380831	0.33058984910836764	HPA:016010_03	HPA	esophagus; squamous epithelial cells[Uncertain,High]	9494	465
7.478069261821856e-5	971	2358	309	0.13104325699745548	0.31822863027806386	HPA:001040_03	HPA	adrenal gland; glandular cells[Uncertain,High]	9494	42
7.795263118583678e-5	2852	2358	809	0.3430873621713316	0.28366058906030855	HPA:008010_21	HPA	cerebral cortex; endothelial cells[Approved,Low]	9494	247
8.351154433226304e-5	308	2358	117	0.04961832061068702	0.37987012987012986	HPA:006020_13	HPA	caudate; neuronal cells[Supported,High]	9494	171
8.499001401480833e-5	4040	2358	1111	0.47116200169635286	0.275	HPA:036010_21	HPA	prostate; glandular cells[Approved,Low]	9494	983
9.098116525959707e-5	4577	2358	1245	0.5279898218829516	0.27201223508848593	HPA:051010_21	HPA	stomach 1; glandular cells[Approved,Low]	9494	1406
9.807662631905954e-5	557	2358	191	0.0810008481764207	0.34290843806104127	HPA:012010_13	HPA	duodenum; glandular cells[Supported,High]	9494	393
1.009408930168068e-4	749	2358	246	0.10432569974554708	0.32843791722296395	HPA:008010_11	HPA	cerebral cortex; endothelial cells[Supported,Low]	9494	243
1.0147053789713042e-4	999	2358	316	0.13401187446988974	0.3163163163163163	HPA:006010_02	HPA	caudate; glial cells[Uncertain,Medium]	9494	154
1.0917086058363761e-4	620	2358	209	0.08863443596268024	0.3370967741935484	HPA:024010_12	HPA	kidney; cells in glomeruli[Supported,Medium]	9494	716
1.1031620398642868e-4	1262	2358	388	0.1645462256149279	0.3074484944532488	HPA:028010_02	HPA	lymph node; germinal center cells[Uncertain,Medium]	9494	812
1.1062991096705568e-4	3384	2358	944	0.4003392705682782	0.2789598108747045	HPA:055010_22	HPA	thyroid gland; glandular cells[Approved,Medium]	9494	1567
1.263820786169492e-4	576	2358	196	0.08312128922815945	0.3402777777777778	HPA:048040_11	HPA	soft tissue 2; peripheral nerve[Supported,Low]	9494	1351
1.336559478370458e-4	618	2358	208	0.08821034775233248	0.3365695792880259	HPA:047010_11	HPA	soft tissue 1; adipocytes[Supported,Low]	9494	1266
1.589207428209328e-4	250	2358	98	0.041560644614079725	0.392	HPA:041010_13	HPA	skeletal muscle; myocytes[Supported,High]	9494	1130
1.6052396186106907e-4	424	2358	151	0.0640373197625106	0.3561320754716981	HPA:003010_13	HPA	bone marrow; hematopoietic cells[Supported,High]	9494	96
1.6072678194418524e-4	526	2358	181	0.07675996607294318	0.344106463878327	HPA:051010_13	HPA	stomach 1; glandular cells[Supported,High]	9494	1404
1.6485823324622945e-4	1303	2358	398	0.16878710771840544	0.3054489639293937	HPA:007030_02	HPA	cerebellum; cells in molecular layer[Uncertain,Medium]	9494	227
1.810778917513064e-4	4052	2358	1111	0.47116200169635286	0.27418558736426457	HPA:044010_21	HPA	skin 2; epidermal cells[Approved,Low]	9494	1231
1.8526337462939686e-4	368	2358	134	0.056827820186598814	0.3641304347826087	HPA:047020_11	HPA	soft tissue 1; chondrocytes[Supported,Low]	9494	1278
1.853323068444275e-4	2336	2358	672	0.28498727735368956	0.2876712328767123	HPA:028020_01	HPA	lymph node; non-germinal center cells[Uncertain,Low]	9494	823
1.8671572135483738e-4	2613	2358	744	0.3155216284987277	0.2847301951779564	HPA:033010_22	HPA	parathyroid gland; glandular cells[Approved,Medium]	9494	921
1.9388957977251736e-4	283	2358	108	0.04580152671755725	0.38162544169611307	HPA:007020_13	HPA	cerebellum; cells in granular layer[Supported,High]	9494	220
1.9848965283927197e-4	524	2358	180	0.07633587786259542	0.3435114503816794	HPA:022020_03	HPA	hippocampus; neuronal cells[Uncertain,High]	9494	627
1.9858738282934875e-4	4654	2358	1261	0.5347752332485157	0.2709497206703911	HPA:019010_21	HPA	gallbladder; glandular cells[Approved,Low]	9494	546
2.048923255084674e-4	1998	2358	583	0.2472434266327396	0.29179179179179177	HPA:036010_02	HPA	prostate; glandular cells[Uncertain,Medium]	9494	976
2.070721531667466e-4	1122	2358	348	0.1475826972010178	0.31016042780748665	HPA:037010_03	HPA	rectum; glandular cells[Uncertain,High]	9494	990
2.1135201830130068e-4	497	2358	172	0.0729431721798134	0.3460764587525151	HPA:022010_12	HPA	hippocampus; glial cells[Supported,Medium]	9494	618
2.1881557953784263e-4	4067	2358	1114	0.4724342663273961	0.27391197442832554	HPA:019010_22	HPA	gallbladder; glandular cells[Approved,Medium]	9494	547
2.2732019701105118e-4	1529	2358	458	0.19423240033927056	0.2995421844342708	HPA:056010_02	HPA	tonsil; germinal center cells[Uncertain,Medium]	9494	1572
2.3423488974712563e-4	4520	2358	1227	0.5203562340966921	0.27146017699115044	HPA:053010_21	HPA	testis; Leydig cells[Approved,Low]	9494	1432
2.3434804934812736e-4	1105	2358	343	0.14546225614927905	0.31040723981900453	HPA:050020_02	HPA	spleen; cells in white pulp[Uncertain,Medium]	9494	1386
2.519896384103763e-4	4149	2358	1134	0.48091603053435117	0.27331887201735355	HPA:039010_21	HPA	salivary gland; glandular cells[Approved,Low]	9494	1106
2.566351031429003e-4	340	2358	125	0.053011026293469043	0.36764705882352944	HPA:007030_13	HPA	cerebellum; cells in molecular layer[Supported,High]	9494	232
2.5939498146863e-4	1714	2358	507	0.21501272264631044	0.2957992998833139	HPA:050020_01	HPA	spleen; cells in white pulp[Uncertain,Low]	9494	1385
2.665660999973772e-4	171	2358	72	0.030534351145038167	0.42105263157894735	HPA:026020_13	HPA	liver; hepatocytes[Supported,High]	9494	779
2.6845681830471916e-4	1801	2358	530	0.22476675148430875	0.29428095502498614	HPA:030010_02	HPA	oral mucosa; squamous epithelial cells[Uncertain,Medium]	9494	850
2.694202764666168e-4	4422	2358	1202	0.5097540288379983	0.27182270465852554	HPA:018010_21	HPA	fallopian tube; glandular cells[Approved,Low]	9494	533
2.754646560643334e-4	397	2358	142	0.06022052586938083	0.35768261964735515	HPA:039010_13	HPA	salivary gland; glandular cells[Supported,High]	9494	1104
2.754646560643334e-4	397	2358	142	0.06022052586938083	0.35768261964735515	HPA:047010_12	HPA	soft tissue 1; adipocytes[Supported,Medium]	9494	1267
2.776110685969569e-4	3206	2358	895	0.3795589482612383	0.2791640673736744	HPA:009020_21	HPA	cervix, uterine; squamous epithelial cells[Approved,Low]	9494	332
2.785293159199627e-4	2059	2358	598	0.2536047497879559	0.2904322486644002	HPA:004020_02	HPA	breast; glandular cells[Uncertain,Medium]	9494	116
2.921128305380784e-4	537	2358	183	0.07760814249363868	0.3407821229050279	HPA:021010_03	HPA	heart muscle; myocytes[Uncertain,High]	9494	602
2.9236611957714285e-4	3671	2358	1013	0.4296013570822731	0.27594660855352765	HPA:043030_21	HPA	skin 1; keratinocytes[Approved,Low]	9494	1206
3.0864410449411703e-4	479	2358	166	0.07039864291772689	0.3465553235908142	HPA:006020_03	HPA	caudate; neuronal cells[Uncertain,High]	9494	167
3.1337520219081776e-4	3467	2358	961	0.40754877014419	0.2771848860686472	HPA:026020_21	HPA	liver; hepatocytes[Approved,Low]	9494	781
3.23493160876102e-4	493	2358	170	0.0720949957591179	0.3448275862068966	HPA:056010_03	HPA	tonsil; germinal center cells[Uncertain,High]	9494	1573
3.2667287399015793e-4	1668	2358	494	0.20949957591178966	0.2961630695443645	HPA:043030_02	HPA	skin 1; keratinocytes[Uncertain,Medium]	9494	1199
3.8050870853514597e-4	2277	2358	654	0.27735368956743	0.2872200263504611	HPA:056010_01	HPA	tonsil; germinal center cells[Uncertain,Low]	9494	1571
4.13499893783365e-4	4341	2358	1180	0.5004240882103478	0.2718267680258005	HPA:029010_21	HPA	nasopharynx; respiratory epithelial cells[Approved,Low]	9494	844
4.3212631598537937e-4	2660	2358	753	0.3193384223918575	0.28308270676691727	HPA:021010_22	HPA	heart muscle; myocytes[Approved,Medium]	9494	609
4.4225797222221917e-4	3575	2358	987	0.41857506361323155	0.2760839160839161	HPA:033010_21	HPA	parathyroid gland; glandular cells[Approved,Low]	9494	920
4.629966067796453e-4	1601	2358	475	0.20144189991518235	0.2966895690193629	HPA:056020_02	HPA	tonsil; non-germinal center cells[Uncertain,Medium]	9494	1584
4.986391442340365e-4	748	2358	242	0.10262934690415607	0.3235294117647059	HPA:004010_02	HPA	breast; adipocytes[Uncertain,Medium]	9494	104
5.056657264895776e-4	314	2358	116	0.04919423240033927	0.36942675159235666	HPA:035010_13	HPA	placenta; decidual cells[Supported,High]	9494	956
5.078046468051034e-4	2377	2358	679	0.2879558948261238	0.2856541859486748	HPA:057010_02	HPA	urinary bladder; urothelial cells[Uncertain,Medium]	9494	1609
5.101457253924754e-4	859	2358	273	0.11577608142493638	0.3178114086146682	HPA:018010_03	HPA	fallopian tube; glandular cells[Uncertain,High]	9494	527
5.333624403029946e-4	401	2358	142	0.06022052586938083	0.3541147132169576	HPA:027020_03	HPA	lung; pneumocytes[Uncertain,High]	9494	800
5.347338805471903e-4	3756	2358	1032	0.43765903307888043	0.2747603833865815	HPA:030010_21	HPA	oral mucosa; squamous epithelial cells[Approved,Low]	9494	857
5.851168036424618e-4	328	2358	120	0.05089058524173028	0.36585365853658536	HPA:022020_13	HPA	hippocampus; neuronal cells[Supported,High]	9494	631
7.149323173444702e-4	495	2358	169	0.07167090754877015	0.3414141414141414	HPA:028020_03	HPA	lymph node; non-germinal center cells[Uncertain,High]	9494	825
7.691299919762098e-4	935	2358	293	0.12425784563189143	0.31336898395721924	HPA:035020_03	HPA	placenta; trophoblastic cells[Uncertain,High]	9494	964
7.762472961310913e-4	3340	2358	925	0.3922815945716709	0.27694610778443113	HPA:043040_21	HPA	skin 1; melanocytes[Approved,Low]	9494	1218
8.016610259030299e-4	2992	2358	836	0.35453774385072095	0.27941176470588236	HPA:004020_22	HPA	breast; glandular cells[Approved,Medium]	9494	124
8.338075541499281e-4	360	2358	129	0.054707379134860054	0.35833333333333334	HPA:033010_13	HPA	parathyroid gland; glandular cells[Supported,High]	9494	918
8.394979462739076e-4	860	2358	272	0.11535199321458864	0.31627906976744186	HPA:032010_03	HPA	pancreas; exocrine glandular cells[Uncertain,High]	9494	889
8.496307615364935e-4	678	2358	221	0.09372349448685327	0.32595870206489674	HPA:003010_03	HPA	bone marrow; hematopoietic cells[Uncertain,High]	9494	92
8.51964852086959e-4	3118	2358	868	0.36810856658184904	0.2783835792174471	HPA:032010_22	HPA	pancreas; exocrine glandular cells[Approved,Medium]	9494	896
8.734145943951198e-4	828	2358	263	0.11153519932145886	0.3176328502415459	HPA:053020_03	HPA	testis; cells in seminiferous ducts[Uncertain,High]	9494	1438
8.933837549666064e-4	2799	2358	786	0.3333333333333333	0.2808145766345123	HPA:044010_22	HPA	skin 2; epidermal cells[Approved,Medium]	9494	1232
9.152443551191873e-4	268	2358	101	0.04283290924512299	0.376865671641791	HPA:028010_13	HPA	lymph node; germinal center cells[Supported,High]	9494	817
9.947420330657245e-4	351	2358	126	0.05343511450381679	0.358974358974359	HPA:040010_13	HPA	seminal vesicle; glandular cells[Supported,High]	9494	1117
0.001049070593732208	4161	2358	1131	0.4796437659033079	0.27180966113914923	HPA:027010_21	HPA	lung; macrophages[Approved,Low]	9494	794
0.0010660277171109453	1713	2358	502	0.21289228159457166	0.29305312317571514	HPA:058010_02	HPA	vagina; squamous epithelial cells[Uncertain,Medium]	9494	1622
0.0011375782376424636	997	2358	309	0.13104325699745548	0.30992978936810434	HPA:052010_03	HPA	stomach 2; glandular cells[Uncertain,High]	9494	1413
0.0011980358428902178	1938	2358	561	0.23791348600508905	0.2894736842105263	HPA:021010_02	HPA	heart muscle; myocytes[Uncertain,Medium]	9494	601
0.0012124599561722901	1240	2358	375	0.15903307888040713	0.3024193548387097	HPA:004010_01	HPA	breast; adipocytes[Uncertain,Low]	9494	103
0.0012424235981377194	492	2358	167	0.07082273112807463	0.3394308943089431	HPA:008010_12	HPA	cerebral cortex; endothelial cells[Supported,Medium]	9494	244
0.0014124919904351832	594	2358	196	0.08312128922815945	0.32996632996632996	HPA:013020_03	HPA	endometrium 1; glandular cells[Uncertain,High]	9494	414
0.0014271019414295934	1342	2358	402	0.17048346055979643	0.2995529061102832	HPA:011020_23	HPA	colon; glandular cells[Approved,High]	9494	372
0.0015010936199743791	1051	2358	323	0.136980491942324	0.3073263558515699	HPA:051010_03	HPA	stomach 1; glandular cells[Uncertain,High]	9494	1400
0.00152828347990501	826	2358	261	0.11068702290076336	0.3159806295399516	HPA:002010_03	HPA	appendix; glandular cells[Uncertain,High]	9494	67
0.0015727219653910412	219	2358	85	0.03604749787955895	0.3881278538812785	HPA:022010_13	HPA	hippocampus; glial cells[Supported,High]	9494	619
0.0015779635786322278	261	2358	98	0.041560644614079725	0.37547892720306514	HPA:043020_13	HPA	skin 1; fibroblasts[Supported,High]	9494	1192
0.0016090318442906954	546	2358	182	0.07718405428329092	0.3333333333333333	HPA:056020_03	HPA	tonsil; non-germinal center cells[Uncertain,High]	9494	1585
0.001690806176357494	281	2358	104	0.04410517387616624	0.3701067615658363	HPA:022010_03	HPA	hippocampus; glial cells[Uncertain,High]	9494	615
0.001702909191507277	3416	2358	941	0.39906700593723493	0.27546838407494145	HPA:032020_21	HPA	pancreas; islets of Langerhans[Approved,Low]	9494	907
0.0017371218256031365	2981	2358	830	0.3519932145886344	0.278430057027843	HPA:016010_22	HPA	esophagus; squamous epithelial cells[Approved,Medium]	9494	472
0.0018157005056260106	443	2358	152	0.06446140797285835	0.3431151241534989	HPA:015010_13	HPA	epididymis; glandular cells[Supported,High]	9494	456
0.0018292089824329953	3575	2358	981	0.41603053435114506	0.2744055944055944	HPA:058010_21	HPA	vagina; squamous epithelial cells[Approved,Low]	9494	1629
0.0018297448634191898	3884	2358	1059	0.4491094147582697	0.27265705458290423	HPA:021010_21	HPA	heart muscle; myocytes[Approved,Low]	9494	608
0.0018561101344364073	2273	2358	647	0.27438507209499574	0.2846458424989001	HPA:015010_02	HPA	epididymis; glandular cells[Uncertain,Medium]	9494	451
0.0019854109321131397	305	2358	111	0.047073791348600506	0.3639344262295082	HPA:027020_13	HPA	lung; pneumocytes[Supported,High]	9494	804
0.0020422379680555217	3011	2358	837	0.3549618320610687	0.2779807372965792	HPA:027020_21	HPA	lung; pneumocytes[Approved,Low]	9494	806
0.0020462834137446387	1915	2358	553	0.23452078032230703	0.2887728459530026	HPA:007010_02	HPA	cerebellum; Purkinje cells[Uncertain,Medium]	9494	203
0.002057389008343833	2102	2358	602	0.2553011026293469	0.28639391056137015	HPA:016010_02	HPA	esophagus; squamous epithelial cells[Uncertain,Medium]	9494	464
0.0020578768975194014	4461	2358	1203	0.510178117048346	0.269670477471419	HPA:053020_21	HPA	testis; cells in seminiferous ducts[Approved,Low]	9494	1444
0.002080999567939078	643	2358	209	0.08863443596268024	0.3250388802488336	HPA:044010_03	HPA	skin 2; epidermal cells[Uncertain,High]	9494	1225
0.002206499097385265	3519	2358	966	0.40966921119592875	0.27450980392156865	HPA:018010_22	HPA	fallopian tube; glandular cells[Approved,Medium]	9494	534
0.0022222776755940602	2318	2358	658	0.27905004240882103	0.28386540120793785	HPA:058010_22	HPA	vagina; squamous epithelial cells[Approved,Medium]	9494	1630
0.002644656922208081	592	2358	194	0.08227311280746395	0.3277027027027027	HPA:035010_12	HPA	placenta; decidual cells[Supported,Medium]	9494	955
0.002655326168192644	2793	2358	780	0.33078880407124683	0.27926960257787325	HPA:008020_21	HPA	cerebral cortex; glial cells[Approved,Low]	9494	259
0.0026782454726438183	357	2358	126	0.05343511450381679	0.35294117647058826	HPA:009010_13	HPA	cervix, uterine; glandular cells[Supported,High]	9494	318
0.0027877613307286052	999	2358	307	0.13019508057675996	0.3073073073073073	HPA:024020_03	HPA	kidney; cells in tubules[Uncertain,High]	9494	725
0.002880509446147852	2962	2358	823	0.34902459711620015	0.27785280216070224	HPA:013020_22	HPA	endometrium 1; glandular cells[Approved,Medium]	9494	421
0.0028974344455410315	3099	2358	858	0.3638676844783715	0.27686350435624396	HPA:011030_21	HPA	colon; peripheral nerve/ganglion[Approved,Low]	9494	382
0.0029070771268165513	3508	2358	962	0.4079728583545377	0.274230330672748	HPA:002010_22	HPA	appendix; glandular cells[Approved,Medium]	9494	74
0.0030887353895299886	1678	2358	489	0.20737913486005088	0.29141835518474374	HPA:026010_01	HPA	liver; bile duct cells[Uncertain,Low]	9494	761
0.0032094062048512546	348	2358	123	0.05216284987277354	0.35344827586206895	HPA:050020_03	HPA	spleen; cells in white pulp[Uncertain,High]	9494	1387
0.0032689753830029084	382	2358	133	0.05640373197625106	0.3481675392670157	HPA:008020_03	HPA	cerebral cortex; glial cells[Uncertain,High]	9494	253
0.0033434454108601736	2556	2358	718	0.3044953350296862	0.2809076682316119	HPA:052010_02	HPA	stomach 2; glandular cells[Uncertain,Medium]	9494	1412
0.003419930853897073	2731	2358	763	0.323579304495335	0.2793848407176858	HPA:008030_01	HPA	cerebral cortex; neuronal cells[Uncertain,Low]	9494	263
0.003544436626155762	295	2358	107	0.0453774385072095	0.36271186440677966	HPA:043030_13	HPA	skin 1; keratinocytes[Supported,High]	9494	1204
0.003650802805322246	2480	2358	698	0.2960135708227311	0.2814516129032258	HPA:022020_01	HPA	hippocampus; neuronal cells[Uncertain,Low]	9494	625
0.004049214849474158	363	2358	127	0.05385920271416455	0.349862258953168	HPA:048040_12	HPA	soft tissue 2; peripheral nerve[Supported,Medium]	9494	1352
0.004152469703602434	3392	2358	931	0.3948261238337574	0.27446933962264153	HPA:053020_22	HPA	testis; cells in seminiferous ducts[Approved,Medium]	9494	1445
0.004346858507954646	876	2358	272	0.11535199321458864	0.3105022831050228	HPA:022010_02	HPA	hippocampus; glial cells[Uncertain,Medium]	9494	614
0.0045524548074377166	1570	2358	459	0.1946564885496183	0.29235668789808916	HPA:028020_02	HPA	lymph node; non-germinal center cells[Uncertain,Medium]	9494	824
0.004626490176902609	873	2358	271	0.11492790500424088	0.3104238258877434	HPA:048010_02	HPA	soft tissue 2; adipocytes[Uncertain,Medium]	9494	1312
0.004731609450685342	290	2358	105	0.044529262086514	0.3620689655172414	HPA:043040_13	HPA	skin 1; melanocytes[Supported,High]	9494	1216
0.0049737048432793645	2454	2358	690	0.2926208651399491	0.28117359413202936	HPA:058010_01	HPA	vagina; squamous epithelial cells[Uncertain,Low]	9494	1621
0.005217710739771955	8787	2358	2229	0.94529262086514	0.2536701946056675	HPA:053020	HPA	testis; cells in seminiferous ducts	9494	1435
0.005241030388156731	3554	2358	971	0.4117896522476675	0.2732132808103545	HPA:057010_22	HPA	urinary bladder; urothelial cells[Approved,Medium]	9494	1617
0.005458358572293718	2251	2358	637	0.27014418999151824	0.282985339848956	HPA:026020_22	HPA	liver; hepatocytes[Approved,Medium]	9494	782
0.0055382727356289825	1686	2358	489	0.20737913486005088	0.2900355871886121	HPA:006020_02	HPA	caudate; neuronal cells[Uncertain,Medium]	9494	166
0.0056550690839807	2549	2358	714	0.30279898218829515	0.2801098469988231	HPA:030010_01	HPA	oral mucosa; squamous epithelial cells[Uncertain,Low]	9494	849
0.005817887021855743	2060	2358	587	0.24893977947413062	0.2849514563106796	HPA:032020_22	HPA	pancreas; islets of Langerhans[Approved,Medium]	9494	908
0.005918931043310242	620	2358	200	0.08481764206955046	0.3225806451612903	HPA:056030_03	HPA	tonsil; squamous epithelial cells[Uncertain,High]	9494	1597
0.005961051767858446	288	2358	104	0.04410517387616624	0.3611111111111111	HPA:008020_13	HPA	cerebral cortex; glial cells[Supported,High]	9494	257
0.006088245447613021	2465	2358	692	0.29346904156064463	0.28073022312373225	HPA:005010_02	HPA	bronchus; respiratory epithelial cells[Uncertain,Medium]	9494	141
0.00619237089169292	4377	2358	1177	0.4991518235793045	0.26890564313456705	HPA:005010_21	HPA	bronchus; respiratory epithelial cells[Approved,Low]	9494	148
0.0063355419338204195	1958	2358	560	0.23748939779474132	0.28600612870275793	HPA:056030_02	HPA	tonsil; squamous epithelial cells[Uncertain,Medium]	9494	1596
0.0063511353801196935	1439	2358	423	0.17938931297709923	0.2939541348158443	HPA:007020_02	HPA	cerebellum; cells in granular layer[Uncertain,Medium]	9494	215
0.0066830410928700856	2676	2358	746	0.31636980491942324	0.2787742899850523	HPA:024020_02	HPA	kidney; cells in tubules[Uncertain,Medium]	9494	724
0.006819897727399319	1940	2358	555	0.23536895674300254	0.2860824742268041	HPA:028010_01	HPA	lymph node; germinal center cells[Uncertain,Low]	9494	811
0.006963356596705324	1090	2358	329	0.13952502120441052	0.3018348623853211	HPA:011020_03	HPA	colon; glandular cells[Uncertain,High]	9494	364
0.007120074279309384	2340	2358	659	0.2794741306191688	0.2816239316239316	HPA:018010_02	HPA	fallopian tube; glandular cells[Uncertain,Medium]	9494	526
0.007184048552737443	2290	2358	646	0.273960983884648	0.28209606986899566	HPA:031020_21	HPA	ovary; ovarian stroma cells[Approved,Low]	9494	882
0.008238293903098956	1684	2358	487	0.20653095843935537	0.28919239904988125	HPA:022010_01	HPA	hippocampus; glial cells[Uncertain,Low]	9494	613
0.008388742617995557	1924	2358	550	0.23324851569126379	0.28586278586278585	HPA:014010_21	HPA	endometrium 2; cells in endometrial stroma[Approved,Low]	9494	433
0.009254720652678088	331	2358	116	0.04919423240033927	0.3504531722054381	HPA:014020_13	HPA	endometrium 2; glandular cells[Supported,High]	9494	443
0.009279201361070162	2631	2358	733	0.31085665818490243	0.2786012922843025	HPA:056030_01	HPA	tonsil; squamous epithelial cells[Uncertain,Low]	9494	1595
0.009373024697861505	1478	2358	432	0.183206106870229	0.2922868741542625	HPA:014010_01	HPA	endometrium 2; cells in endometrial stroma[Uncertain,Low]	9494	425
0.009564494351028055	3108	2358	855	0.36259541984732824	0.2750965250965251	HPA:040010_22	HPA	seminal vesicle; glandular cells[Approved,Medium]	9494	1120
0.009900610522310452	3625	2358	986	0.4181509754028838	0.272	HPA:005010_22	HPA	bronchus; respiratory epithelial cells[Approved,Medium]	9494	149
0.010216018476649845	1992	2358	567	0.24045801526717558	0.28463855421686746	HPA:044010_02	HPA	skin 2; epidermal cells[Uncertain,Medium]	9494	1224
0.010747360942532558	2840	2358	786	0.3333333333333333	0.2767605633802817	HPA:039010_22	HPA	salivary gland; glandular cells[Approved,Medium]	9494	1107
0.011494581838175049	329	2358	115	0.04877014418999152	0.3495440729483283	HPA:036010_13	HPA	prostate; glandular cells[Supported,High]	9494	981
0.012699178497797479	1713	2358	493	0.2090754877014419	0.28779918272037364	HPA:022020_02	HPA	hippocampus; neuronal cells[Uncertain,Medium]	9494	626
0.012948534898495935	2855	2358	789	0.3346055979643766	0.2763572679509632	HPA:043010_21	HPA	skin 1; Langerhans[Approved,Low]	9494	1182
0.012973022666635898	1179	2358	351	0.14885496183206107	0.29770992366412213	HPA:012010_03	HPA	duodenum; glandular cells[Uncertain,High]	9494	389
0.013289842430818127	2327	2358	653	0.2769296013570823	0.28061882251826387	HPA:009010_22	HPA	cervix, uterine; glandular cells[Approved,Medium]	9494	321
0.013620722589332983	2339	2358	656	0.2782018659881255	0.2804617357845233	HPA:056020_01	HPA	tonsil; non-germinal center cells[Uncertain,Low]	9494	1583
0.013855722186061492	3048	2358	838	0.35538592027141647	0.27493438320209973	HPA:024010_21	HPA	kidney; cells in glomeruli[Approved,Low]	9494	719
0.013901062279081547	194	2358	74	0.031382527565733676	0.38144329896907214	HPA:047030_13	HPA	soft tissue 1; fibroblasts[Supported,High]	9494	1292
0.013952363077629204	1993	2358	566	0.24003392705682783	0.28399397892624184	HPA:008030_02	HPA	cerebral cortex; neuronal cells[Uncertain,Medium]	9494	264
0.0157898776483323	2326	2358	652	0.2765055131467345	0.28030954428202925	HPA:046010_01	HPA	smooth muscle; smooth muscle cells[Uncertain,Low]	9494	1249
0.015821102297352896	267	2358	96	0.04071246819338423	0.3595505617977528	HPA:032020_13	HPA	pancreas; islets of Langerhans[Supported,High]	9494	905
0.016319344745060013	4000	2358	1078	0.457167090754877	0.2695	HPA:008030_21	HPA	cerebral cortex; neuronal cells[Approved,Low]	9494	271
0.016662790553215272	1717	2358	493	0.2090754877014419	0.2871287128712871	HPA:041010_02	HPA	skeletal muscle; myocytes[Uncertain,Medium]	9494	1125
0.016682783804734265	274	2358	98	0.041560644614079725	0.35766423357664234	HPA:006010_13	HPA	caudate; glial cells[Supported,High]	9494	159
0.018247098927838552	176	2358	68	0.02883799830364716	0.38636363636363635	HPA:013010_13	HPA	endometrium 1; cells in endometrial stroma[Supported,High]	9494	406
0.018558648760647573	3744	2358	1013	0.4296013570822731	0.2705662393162393	HPA:003010_21	HPA	bone marrow; hematopoietic cells[Approved,Low]	9494	98
0.018658591942700215	339	2358	117	0.04961832061068702	0.34513274336283184	HPA:043030_23	HPA	skin 1; keratinocytes[Approved,High]	9494	1208
0.018861893128704094	513	2358	167	0.07082273112807463	0.3255360623781676	HPA:008050_11	HPA	cerebral cortex; neuropil[Supported,Low]	9494	291
0.019089058396296942	1662	2358	478	0.20271416454622562	0.28760529482551145	HPA:031020_01	HPA	ovary; ovarian stroma cells[Uncertain,Low]	9494	874
0.01950748281709609	1473	2358	428	0.181509754028838	0.2905634758995248	HPA:048010_01	HPA	soft tissue 2; adipocytes[Uncertain,Low]	9494	1311
0.021428016926922734	2911	2358	801	0.33969465648854963	0.27516317416695296	HPA:056030_22	HPA	tonsil; squamous epithelial cells[Approved,Medium]	9494	1604
0.02145202006822995	1414	2358	412	0.17472434266327397	0.2913719943422914	HPA:043010_02	HPA	skin 1; Langerhans[Uncertain,Medium]	9494	1175
0.022948481492277774	3459	2358	940	0.3986429177268872	0.2717548424400116	HPA:056020_21	HPA	tonsil; non-germinal center cells[Approved,Low]	9494	1591
0.023631468806298836	246	2358	89	0.037743850720949955	0.3617886178861789	HPA:004030_13	HPA	breast; myoepithelial cells[Supported,High]	9494	133
0.023720221312376926	2862	2358	788	0.3341815097540288	0.2753319357092942	HPA:028010_21	HPA	lymph node; germinal center cells[Approved,Low]	9494	819
0.02539497307338029	3770	2358	1018	0.43172179813401185	0.270026525198939	HPA:007010_21	HPA	cerebellum; Purkinje cells[Approved,Low]	9494	210
0.02594694892295665	655	2358	206	0.08736217133163698	0.3145038167938931	HPA:039010_03	HPA	salivary gland; glandular cells[Uncertain,High]	9494	1100
0.026101567843377606	2993	2358	821	0.34817642069550464	0.27430671566989645	HPA:027010_22	HPA	lung; macrophages[Approved,Medium]	9494	795
0.027053075624291135	1671	2358	479	0.20313825275657338	0.28665469778575703	HPA:047040_21	HPA	soft tissue 1; peripheral nerve[Approved,Low]	9494	1306
0.028635896775635078	3582	2358	970	0.4113655640373198	0.27079843662758235	HPA:041010_21	HPA	skeletal muscle; myocytes[Approved,Low]	9494	1132
0.029444146185465463	1283	2358	376	0.1594571670907549	0.2930631332813718	HPA:024010_02	HPA	kidney; cells in glomeruli[Uncertain,Medium]	9494	712
0.029732240934551492	1623	2358	466	0.19762510602205258	0.2871226124460875	HPA:004030_02	HPA	breast; myoepithelial cells[Uncertain,Medium]	9494	128
0.03046754124133911	510	2358	165	0.06997455470737914	0.3235294117647059	HPA:009010_23	HPA	cervix, uterine; glandular cells[Approved,High]	9494	322
0.03153971163491369	722	2358	224	0.09499575911789652	0.31024930747922436	HPA:053010_03	HPA	testis; Leydig cells[Uncertain,High]	9494	1426
0.03185476405270628	657	2358	206	0.08736217133163698	0.3135464231354642	HPA:047040_02	HPA	soft tissue 1; peripheral nerve[Uncertain,Medium]	9494	1299
0.0318761264779422	2307	2358	644	0.2731128074639525	0.2791504117902037	HPA:013010_21	HPA	endometrium 1; cells in endometrial stroma[Approved,Low]	9494	408
0.03307524261582491	1617	2358	464	0.1967769296013571	0.28695114409400124	HPA:026020_02	HPA	liver; hepatocytes[Uncertain,Medium]	9494	774
0.03443909835562932	2231	2358	624	0.26463104325699743	0.27969520394441955	HPA:004030_22	HPA	breast; myoepithelial cells[Approved,Medium]	9494	136
0.03465216381971187	1793	2358	510	0.21628498727735368	0.28443948689347465	HPA:048040_21	HPA	soft tissue 2; peripheral nerve[Approved,Low]	9494	1355
0.03593897235573901	767	2358	236	0.10008481764206956	0.3076923076923077	HPA:015010_03	HPA	epididymis; glandular cells[Uncertain,High]	9494	452
0.036045909387501615	572	2358	182	0.07718405428329092	0.3181818181818182	HPA:027010_03	HPA	lung; macrophages[Uncertain,High]	9494	788
0.038881754590035095	2520	2358	698	0.2960135708227311	0.276984126984127	HPA:043030_01	HPA	skin 1; keratinocytes[Uncertain,Low]	9494	1198
0.03905916553972365	424	2358	140	0.05937234944868533	0.330188679245283	HPA:043030_03	HPA	skin 1; keratinocytes[Uncertain,High]	9494	1200
0.042000654008041385	956	2358	287	0.12171331636980492	0.3002092050209205	HPA:031020_02	HPA	ovary; ovarian stroma cells[Uncertain,Medium]	9494	875
0.04203855215861852	2904	2358	796	0.3375742154368109	0.2741046831955923	HPA:002010_01	HPA	appendix; glandular cells[Uncertain,Low]	9494	65
0.043094616389506936	2627	2358	725	0.30746395250212044	0.27598020555767033	HPA:051010_02	HPA	stomach 1; glandular cells[Uncertain,Medium]	9494	1399
0.04474541028954938	1300	2358	379	0.16072943172179813	0.2915384615384615	HPA:050010_02	HPA	spleen; cells in red pulp[Uncertain,Medium]	9494	1374
0.04595858776625721	1702	2358	485	0.2056827820186599	0.28495887191539365	HPA:003010_02	HPA	bone marrow; hematopoietic cells[Uncertain,Medium]	9494	91
0.047133451816380297	2279	2358	635	0.2692960135708227	0.2786309784993418	HPA:043040_01	HPA	skin 1; melanocytes[Uncertain,Low]	9494	1210
0.04731866010734855	1429	2358	413	0.17514843087362172	0.28901329601119663	HPA:046010_02	HPA	smooth muscle; smooth muscle cells[Uncertain,Medium]	9494	1250
0.04848121742483444	539	2358	172	0.0729431721798134	0.31910946196660483	HPA:030010_03	HPA	oral mucosa; squamous epithelial cells[Uncertain,High]	9494	851
0.048712688931563754	654	2358	204	0.08651399491094147	0.3119266055045872	HPA:033010_03	HPA	parathyroid gland; glandular cells[Uncertain,High]	9494	914
0.04915183678974219	969	2358	290	0.12298558100084818	0.29927760577915374	HPA:013010_02	HPA	endometrium 1; cells in endometrial stroma[Uncertain,Medium]	9494	401
0.049401996687422976	1952	2358	550	0.23324851569126379	0.2817622950819672	HPA:002020_01	HPA	appendix; lymphoid tissue[Uncertain,Low]	9494	77
2.2979276654483687e-15	36	1718	32	0.018626309662398137	0.8888888888888888	KEGG:03030	KEGG	DNA replication	7788	210
9.734177664300432e-13	133	1718	70	0.04074505238649592	0.5263157894736842	KEGG:00190	KEGG	Oxidative phosphorylation	7788	19
1.2970954784147658e-12	142	1718	73	0.042491268917345754	0.5140845070422535	KEGG:05012	KEGG	Parkinson disease	7788	387
4.020236543028414e-12	1482	1718	438	0.2549476135040745	0.29554655870445345	KEGG:01100	KEGG	Metabolic pathways	7788	179
2.4481773922983076e-11	134	1718	68	0.03958090803259604	0.5074626865671642	KEGG:03040	KEGG	Spliceosome	7788	211
1.3231167886226512e-10	198	1718	88	0.051222351571594875	0.4444444444444444	KEGG:05016	KEGG	Huntington disease	7788	389
1.5159522931146551e-9	231	1718	96	0.05587892898719441	0.4155844155844156	KEGG:04714	KEGG	Thermogenesis	7788	326
3.7987528265543596e-8	149	1718	67	0.0389988358556461	0.44966442953020136	KEGG:04932	KEGG	Non-alcoholic fatty liver disease (NAFLD)	7788	365
8.078356856970483e-7	33	1718	23	0.01338766006984866	0.696969696969697	KEGG:03410	KEGG	Base excision repair	7788	216
2.0574177747074155e-6	171	1718	70	0.04074505238649592	0.4093567251461988	KEGG:05010	KEGG	Alzheimer disease	7788	386
2.20008203886013e-6	54	1718	31	0.018044237485448197	0.5740740740740741	KEGG:03460	KEGG	Fanconi anemia pathway	7788	221
5.1433399644706616e-6	40	1718	25	0.014551804423748545	0.625	KEGG:03440	KEGG	Homologous recombination	7788	219
7.818060350011693e-6	124	1718	54	0.03143189755529686	0.43548387096774194	KEGG:04110	KEGG	Cell cycle	7788	243
2.09781395090423e-5	23	1718	17	0.00989522700814901	0.7391304347826086	KEGG:03430	KEGG	Mismatch repair	7788	218
2.650441090094105e-5	45	1718	26	0.015133876600698487	0.5777777777777777	KEGG:03050	KEGG	Proteasome	7788	212
0.0013529895065571846	44	1718	23	0.01338766006984866	0.5227272727272727	KEGG:03420	KEGG	Nucleotide excision repair	7788	217
0.011149267846598082	159	1718	56	0.03259604190919674	0.3522012578616352	KEGG:03013	KEGG	RNA transport	7788	205
0.01941668747745755	27	1718	15	0.008731082654249126	0.5555555555555556	KEGG:01040	KEGG	Biosynthesis of unsaturated fatty acids	7788	161
0.0207492609142028	8	1718	7	0.004074505238649592	0.875	KEGG:04122	KEGG	Sulfur relay system	7788	250
0.0233854464270107	22	1718	13	0.007566938300349243	0.5909090909090909	KEGG:00900	KEGG	Terpenoid backbone biosynthesis	7788	129
0.024538070270973746	117	1718	43	0.025029103608847497	0.36752136752136755	KEGG:01200	KEGG	Carbon metabolism	7788	183
2.3423946102926805e-38	844	3498	373	0.10663236134934248	0.4419431279620853	MIRNA:hsa-miR-193b-3p	MIRNA	hsa-miR-193b-3p	14722	345
1.6244166480630086e-37	890	3498	386	0.11034877072612921	0.4337078651685393	MIRNA:hsa-miR-615-3p	MIRNA	hsa-miR-615-3p	14722	1920
4.006740382069913e-33	889	3498	375	0.1072041166380789	0.421822272215973	MIRNA:hsa-miR-484	MIRNA	hsa-miR-484	14722	1462
2.943566710688112e-20	434	3498	196	0.05603201829616924	0.45161290322580644	MIRNA:hsa-miR-744-5p	MIRNA	hsa-miR-744-5p	14722	2449
1.8690124508479804e-14	1403	3498	466	0.13321898227558604	0.3321454027084818	MIRNA:hsa-miR-92a-3p	MIRNA	hsa-miR-92a-3p	14722	2570
1.0170136437735756e-13	403	3498	170	0.04859919954259577	0.4218362282878412	MIRNA:hsa-miR-331-3p	MIRNA	hsa-miR-331-3p	14722	671
1.1117991699900857e-13	394	3498	167	0.04774156660949114	0.42385786802030456	MIRNA:hsa-miR-149-5p	MIRNA	hsa-miR-149-5p	14722	264
3.6745213429950225e-11	228	3498	106	0.030303030303030304	0.4649122807017544	MIRNA:hsa-miR-423-3p	MIRNA	hsa-miR-423-3p	14722	923
2.6768855579081145e-10	347	3498	143	0.040880503144654086	0.41210374639769454	MIRNA:hsa-miR-18a-3p	MIRNA	hsa-miR-18a-3p	14722	318
2.8933026326307303e-10	341	3498	141	0.04030874785591767	0.41348973607038125	MIRNA:hsa-miR-423-5p	MIRNA	hsa-miR-423-5p	14722	924
3.751000584045642e-10	380	3498	153	0.04373927958833619	0.4026315789473684	MIRNA:hsa-miR-6825-5p	MIRNA	hsa-miR-6825-5p	14722	2260
6.227106509540666e-10	583	3498	214	0.061177815894797025	0.3670668953687822	MIRNA:hsa-miR-320a	MIRNA	hsa-miR-320a	14722	652
6.243675749366948e-10	297	3498	126	0.036020583190394515	0.42424242424242425	MIRNA:hsa-miR-324-5p	MIRNA	hsa-miR-324-5p	14722	662
8.783562203133455e-9	120	3498	63	0.018010291595197257	0.525	MIRNA:hsa-miR-6798-5p	MIRNA	hsa-miR-6798-5p	14722	2206
9.813799214954391e-9	285	3498	119	0.03401943967981704	0.41754385964912283	MIRNA:hsa-miR-4779	MIRNA	hsa-miR-4779	14722	1418
7.064763034670917e-8	1211	3498	382	0.10920526014865638	0.31544178364987613	MIRNA:hsa-let-7b-5p	MIRNA	hsa-let-7b-5p	14722	6
2.8121209514196854e-7	180	3498	81	0.023156089193825044	0.45	MIRNA:hsa-miR-6722-3p	MIRNA	hsa-miR-6722-3p	14722	2050
5.376931044528556e-7	191	3498	84	0.024013722126929673	0.4397905759162304	MIRNA:hsa-miR-4651	MIRNA	hsa-miR-4651	14722	1207
5.43096976269172e-7	182	3498	81	0.023156089193825044	0.44505494505494503	MIRNA:hsa-miR-1909-3p	MIRNA	hsa-miR-1909-3p	14722	324
7.772653126453499e-7	119	3498	59	0.016866781017724413	0.4957983193277311	MIRNA:hsa-miR-5001-5p	MIRNA	hsa-miR-5001-5p	14722	1499
7.772653126453499e-7	119	3498	59	0.016866781017724413	0.4957983193277311	MIRNA:hsa-miR-4492	MIRNA	hsa-miR-4492	14722	1105
7.772653126453499e-7	119	3498	59	0.016866781017724413	0.4957983193277311	MIRNA:hsa-miR-4498	MIRNA	hsa-miR-4498	14722	1111
1.2627610192268153e-6	602	3498	207	0.05917667238421955	0.3438538205980066	MIRNA:hsa-miR-877-3p	MIRNA	hsa-miR-877-3p	14722	2543
1.2646935277032062e-6	123	3498	60	0.017152658662092625	0.4878048780487805	MIRNA:hsa-miR-762	MIRNA	hsa-miR-762	14722	2456
1.3600103362192296e-6	194	3498	84	0.024013722126929673	0.4329896907216495	MIRNA:hsa-miR-608	MIRNA	hsa-miR-608	14722	1891
5.811924912585429e-6	275	3498	108	0.030874785591766724	0.3927272727272727	MIRNA:hsa-miR-6797-5p	MIRNA	hsa-miR-6797-5p	14722	2204
6.138678135132511e-6	272	3498	107	0.030588907947398512	0.39338235294117646	MIRNA:hsa-miR-1249-5p	MIRNA	hsa-miR-1249-5p	14722	102
8.302898856288521e-6	194	3498	82	0.023441966838193252	0.422680412371134	MIRNA:hsa-miR-760	MIRNA	hsa-miR-760	14722	2454
2.454456039769677e-5	170	3498	73	0.02086906803887936	0.4294117647058823	MIRNA:hsa-miR-491-5p	MIRNA	hsa-miR-491-5p	14722	1478
2.9742966400195197e-5	183	3498	77	0.0220125786163522	0.4207650273224044	MIRNA:hsa-miR-3184-5p	MIRNA	hsa-miR-3184-5p	14722	623
7.135787321212682e-5	99	3498	48	0.0137221269296741	0.48484848484848486	MIRNA:hsa-miR-6732-5p	MIRNA	hsa-miR-6732-5p	14722	2067
8.890945602442151e-5	284	3498	107	0.030588907947398512	0.3767605633802817	MIRNA:hsa-miR-4756-5p	MIRNA	hsa-miR-4756-5p	14722	1380
9.473600009031676e-5	348	3498	126	0.036020583190394515	0.3620689655172414	MIRNA:hsa-miR-765	MIRNA	hsa-miR-765	14722	2459
1.0251736399455247e-4	288	3498	108	0.030874785591766724	0.375	MIRNA:hsa-miR-4739	MIRNA	hsa-miR-4739	14722	1352
1.0952559750198363e-4	285	3498	107	0.030588907947398512	0.37543859649122807	MIRNA:hsa-miR-1321	MIRNA	hsa-miR-1321	14722	213
1.1468079702343367e-4	390	3498	138	0.03945111492281304	0.35384615384615387	MIRNA:hsa-miR-222-3p	MIRNA	hsa-miR-222-3p	14722	436
2.3733754951115374e-4	336	3498	121	0.03459119496855346	0.3601190476190476	MIRNA:hsa-miR-324-3p	MIRNA	hsa-miR-324-3p	14722	661
2.7592045032822027e-4	253	3498	96	0.0274442538593482	0.3794466403162055	MIRNA:hsa-miR-4723-5p	MIRNA	hsa-miR-4723-5p	14722	1326
2.7778878796173254e-4	163	3498	68	0.019439679817038306	0.4171779141104294	MIRNA:hsa-miR-6794-5p	MIRNA	hsa-miR-6794-5p	14722	2198
3.202676034646658e-4	148	3498	63	0.018010291595197257	0.42567567567567566	MIRNA:hsa-miR-6752-5p	MIRNA	hsa-miR-6752-5p	14722	2108
3.202676034646658e-4	148	3498	63	0.018010291595197257	0.42567567567567566	MIRNA:hsa-miR-7110-5p	MIRNA	hsa-miR-7110-5p	14722	2412
3.202676034646658e-4	148	3498	63	0.018010291595197257	0.42567567567567566	MIRNA:hsa-miR-6842-5p	MIRNA	hsa-miR-6842-5p	14722	2294
4.212801869488479e-4	255	3498	96	0.0274442538593482	0.3764705882352941	MIRNA:hsa-miR-6870-5p	MIRNA	hsa-miR-6870-5p	14722	2346
4.787894854605101e-4	165	3498	68	0.019439679817038306	0.4121212121212121	MIRNA:hsa-miR-4716-3p	MIRNA	hsa-miR-4716-3p	14722	1314
6.544807570590589e-4	132	3498	57	0.016295025728987993	0.4318181818181818	MIRNA:hsa-miR-328-3p	MIRNA	hsa-miR-328-3p	14722	665
6.602426732928773e-4	234	3498	89	0.025443110348770726	0.3803418803418803	MIRNA:hsa-miR-6721-5p	MIRNA	hsa-miR-6721-5p	14722	2049
6.835452712138539e-4	120	3498	53	0.015151515151515152	0.44166666666666665	MIRNA:hsa-miR-4640-5p	MIRNA	hsa-miR-4640-5p	14722	1192
7.809986349181016e-4	258	3498	96	0.0274442538593482	0.37209302325581395	MIRNA:hsa-miR-7111-5p	MIRNA	hsa-miR-7111-5p	14722	2414
9.120856711555292e-4	206	3498	80	0.022870211549456832	0.3883495145631068	MIRNA:hsa-miR-1229-3p	MIRNA	hsa-miR-1229-3p	14722	78
9.87347667537169e-4	303	3498	109	0.031160663236134933	0.35973597359735976	MIRNA:hsa-miR-4747-5p	MIRNA	hsa-miR-4747-5p	14722	1366
9.87347667537169e-4	303	3498	109	0.031160663236134933	0.35973597359735976	MIRNA:hsa-miR-5196-5p	MIRNA	hsa-miR-5196-5p	14722	1605
0.001021508126749789	246	3498	92	0.026300743281875358	0.37398373983739835	MIRNA:hsa-miR-92a-2-5p	MIRNA	hsa-miR-92a-2-5p	14722	2569
0.001194207068852048	72	3498	36	0.010291595197255575	0.5	MIRNA:hsa-miR-4721	MIRNA	hsa-miR-4721	14722	1322
0.001274536203635175	301	3498	108	0.030874785591766724	0.3588039867109635	MIRNA:hsa-miR-6133	MIRNA	hsa-miR-6133	14722	1917
0.001286620450680522	201	3498	78	0.022298456260720412	0.3880597014925373	MIRNA:hsa-miR-486-3p	MIRNA	hsa-miR-486-3p	14722	1465
0.0012936897719951327	119	3498	52	0.014865637507146942	0.4369747899159664	MIRNA:hsa-miR-4726-5p	MIRNA	hsa-miR-4726-5p	14722	1332
0.0015231604495000123	67	3498	34	0.009719839908519153	0.5074626865671642	MIRNA:hsa-miR-2861	MIRNA	hsa-miR-2861	14722	477
0.0016984157581554711	126	3498	54	0.015437392795883362	0.42857142857142855	MIRNA:hsa-miR-6132	MIRNA	hsa-miR-6132	14722	1916
0.0016984157581554711	126	3498	54	0.015437392795883362	0.42857142857142855	MIRNA:hsa-miR-6836-5p	MIRNA	hsa-miR-6836-5p	14722	2282
0.0018087418615006358	102	3498	46	0.013150371640937679	0.45098039215686275	MIRNA:hsa-miR-6805-5p	MIRNA	hsa-miR-6805-5p	14722	2220
0.0021165892323402684	297	3498	106	0.030303030303030304	0.3569023569023569	MIRNA:hsa-miR-6130	MIRNA	hsa-miR-6130	14722	1914
0.0021165892323402684	297	3498	106	0.030303030303030304	0.3569023569023569	MIRNA:hsa-miR-4419a	MIRNA	hsa-miR-4419a	14722	1018
0.0023469034403082877	301	3498	107	0.030588907947398512	0.3554817275747508	MIRNA:hsa-miR-6127	MIRNA	hsa-miR-6127	14722	1910
0.002527984075103754	298	3498	106	0.030303030303030304	0.35570469798657717	MIRNA:hsa-miR-6129	MIRNA	hsa-miR-6129	14722	1912
0.0027384064685960848	74	3498	36	0.010291595197255575	0.4864864864864865	MIRNA:hsa-miR-6813-5p	MIRNA	hsa-miR-6813-5p	14722	2236
0.0028368128632111837	268	3498	97	0.02773013150371641	0.3619402985074627	MIRNA:hsa-miR-3202	MIRNA	hsa-miR-3202	14722	651
0.003013816322092657	299	3498	106	0.030303030303030304	0.35451505016722407	MIRNA:hsa-miR-4510	MIRNA	hsa-miR-4510	14722	1133
0.003270331385057127	119	3498	51	0.014579759862778732	0.42857142857142855	MIRNA:hsa-miR-1296-5p	MIRNA	hsa-miR-1296-5p	14722	191
0.0034678851070486876	107	3498	47	0.013436249285305889	0.4392523364485981	MIRNA:hsa-miR-1237-5p	MIRNA	hsa-miR-1237-5p	14722	87
0.003842161804002513	72	3498	35	0.010005717552887363	0.4861111111111111	MIRNA:hsa-miR-3191-3p	MIRNA	hsa-miR-3191-3p	14722	634
0.0038672737614147104	246	3498	90	0.025728987993138937	0.36585365853658536	MIRNA:hsa-miR-6756-5p	MIRNA	hsa-miR-6756-5p	14722	2116
0.0038672737614147104	246	3498	90	0.025728987993138937	0.36585365853658536	MIRNA:hsa-miR-6766-5p	MIRNA	hsa-miR-6766-5p	14722	2138
0.004060071555713815	287	3498	102	0.029159519725557463	0.3554006968641115	MIRNA:hsa-miR-1207-5p	MIRNA	hsa-miR-1207-5p	14722	64
0.004737202012217242	108	3498	47	0.013436249285305889	0.4351851851851852	MIRNA:hsa-miR-6875-5p	MIRNA	hsa-miR-6875-5p	14722	2356
0.004737202012217242	108	3498	47	0.013436249285305889	0.4351851851851852	MIRNA:hsa-miR-3126-5p	MIRNA	hsa-miR-3126-5p	14722	542
0.00561728536819279	282	3498	100	0.02858776443682104	0.3546099290780142	MIRNA:hsa-miR-4763-3p	MIRNA	hsa-miR-4763-3p	14722	1392
0.008420306658905178	154	3498	61	0.017438536306460833	0.3961038961038961	MIRNA:hsa-miR-5010-5p	MIRNA	hsa-miR-5010-5p	14722	1521
0.010501734593267179	231	3498	84	0.024013722126929673	0.36363636363636365	MIRNA:hsa-miR-766-5p	MIRNA	hsa-miR-766-5p	14722	2461
0.012126806210987572	75	3498	35	0.010005717552887363	0.4666666666666667	MIRNA:hsa-miR-6829-5p	MIRNA	hsa-miR-6829-5p	14722	2268
0.012445978718946137	78	3498	36	0.010291595197255575	0.46153846153846156	MIRNA:hsa-miR-6085	MIRNA	hsa-miR-6085	14722	1897
0.012859546909610645	127	3498	52	0.014865637507146942	0.4094488188976378	MIRNA:hsa-miR-342-5p	MIRNA	hsa-miR-342-5p	14722	688
0.01432270854819492	153	3498	60	0.017152658662092625	0.39215686274509803	MIRNA:hsa-miR-4525	MIRNA	hsa-miR-4525	14722	1157
0.015260408321418326	134	3498	54	0.015437392795883362	0.40298507462686567	MIRNA:hsa-miR-1908-5p	MIRNA	hsa-miR-1908-5p	14722	323
0.017070319480999113	100	3498	43	0.012292738707833047	0.43	MIRNA:hsa-miR-6846-5p	MIRNA	hsa-miR-6846-5p	14722	2300
0.017070319480999113	100	3498	43	0.012292738707833047	0.43	MIRNA:hsa-miR-6848-5p	MIRNA	hsa-miR-6848-5p	14722	2304
0.019730085739548195	231	3498	83	0.023727844482561464	0.3593073593073593	MIRNA:hsa-miR-4784	MIRNA	hsa-miR-4784	14722	1426
0.022365976932015443	104	3498	44	0.012578616352201259	0.4230769230769231	MIRNA:hsa-miR-4697-5p	MIRNA	hsa-miR-4697-5p	14722	1283
0.022609036547078652	126	3498	51	0.014579759862778732	0.40476190476190477	MIRNA:hsa-miR-6787-5p	MIRNA	hsa-miR-6787-5p	14722	2184
0.02643667112515521	913	3498	269	0.0769010863350486	0.2946330777656079	MIRNA:hsa-miR-1-3p	MIRNA	hsa-miR-1-3p	14722	21
0.02876351719660261	108	3498	45	0.012864493996569469	0.4166666666666667	MIRNA:hsa-miR-185-3p	MIRNA	hsa-miR-185-3p	14722	310
0.02972821821449419	105	3498	44	0.012578616352201259	0.41904761904761906	MIRNA:hsa-miR-4488	MIRNA	hsa-miR-4488	14722	1101
0.0304812453393755	230	3498	82	0.023441966838193252	0.3565217391304348	MIRNA:hsa-miR-3150b-3p	MIRNA	hsa-miR-3150b-3p	14722	576
0.03123291698110486	268	3498	93	0.026586620926243566	0.34701492537313433	MIRNA:hsa-miR-93-3p	MIRNA	hsa-miR-93-3p	14722	2573
0.032823030031475756	227	3498	81	0.023156089193825044	0.3568281938325991	MIRNA:hsa-miR-625-5p	MIRNA	hsa-miR-625-5p	14722	1936
0.036803729488969726	177	3498	66	0.018867924528301886	0.3728813559322034	MIRNA:hsa-miR-4472	MIRNA	hsa-miR-4472	14722	1080
0.036803729488969726	177	3498	66	0.018867924528301886	0.3728813559322034	MIRNA:hsa-miR-4447	MIRNA	hsa-miR-4447	14722	1055
0.038272771676554095	141	3498	55	0.015723270440251572	0.3900709219858156	MIRNA:hsa-miR-1914-3p	MIRNA	hsa-miR-1914-3p	14722	337
0.03936333633145437	174	3498	65	0.018582046883933678	0.3735632183908046	MIRNA:hsa-miR-6763-5p	MIRNA	hsa-miR-6763-5p	14722	2132
0.03936333633145437	174	3498	65	0.018582046883933678	0.3735632183908046	MIRNA:hsa-miR-3150a-3p	MIRNA	hsa-miR-3150a-3p	14722	574
0.04322721358801513	97	3498	41	0.011720983419096626	0.422680412371134	MIRNA:hsa-miR-4664-5p	MIRNA	hsa-miR-4664-5p	14722	1231
0.045445850843566324	91	3498	39	0.011149228130360206	0.42857142857142855	MIRNA:hsa-miR-92a-1-5p	MIRNA	hsa-miR-92a-1-5p	14722	2568
0.04618357955812614	47	3498	24	0.00686106346483705	0.5106382978723404	MIRNA:hsa-miR-1227-5p	MIRNA	hsa-miR-1227-5p	14722	75
0.04635861714914111	88	3498	38	0.010863350485991996	0.4318181818181818	MIRNA:hsa-miR-4706	MIRNA	hsa-miR-4706	14722	1296
0.04643584117741946	67	3498	31	0.008862206975414523	0.4626865671641791	MIRNA:hsa-miR-6762-5p	MIRNA	hsa-miR-6762-5p	14722	2130
0.04643584117741946	67	3498	31	0.008862206975414523	0.4626865671641791	MIRNA:hsa-miR-6845-5p	MIRNA	hsa-miR-6845-5p	14722	2298
0.04731683108632652	70	3498	32	0.009148084619782733	0.45714285714285713	MIRNA:hsa-miR-3144-5p	MIRNA	hsa-miR-3144-5p	14722	567
0.04806200847034917	76	3498	34	0.009719839908519153	0.4473684210526316	MIRNA:hsa-miR-874-5p	MIRNA	hsa-miR-874-5p	14722	2538
1.2559028010177384e-35	632	2435	288	0.11827515400410678	0.45569620253164556	REAC:R-HSA-1640170	REAC	Cell Cycle	10594	288
4.1274116168588723e-35	527	2435	252	0.10349075975359343	0.4781783681214421	REAC:R-HSA-69278	REAC	Cell Cycle, Mitotic	10594	290
1.753674599475371e-23	127	2435	85	0.03490759753593429	0.6692913385826772	REAC:R-HSA-69306	REAC	DNA Replication	10594	398
3.288016806911452e-22	119	2435	80	0.03285420944558522	0.6722689075630253	REAC:R-HSA-69239	REAC	Synthesis of DNA	10594	1987
1.0370824516362984e-19	131	2435	82	0.03367556468172485	0.6259541984732825	REAC:R-HSA-69206	REAC	G1/S Transition	10594	852
4.7374590800732865e-19	148	2435	88	0.036139630390143736	0.5945945945945946	REAC:R-HSA-453279	REAC	Mitotic G1 phase and G1/S transition	10594	1265
5.756007793364114e-19	161	2435	93	0.038193018480492814	0.577639751552795	REAC:R-HSA-69242	REAC	S Phase	10594	1795
8.526182464776501e-19	237	2435	121	0.04969199178644764	0.510548523206751	REAC:R-HSA-72203	REAC	Processing of Capped Intron-Containing Pre-mRNA	10594	1550
3.55043632506074e-18	289	2435	138	0.056673511293634495	0.47750865051903113	REAC:R-HSA-69620	REAC	Cell Cycle Checkpoints	10594	289
5.597717579484945e-18	178	2435	98	0.040246406570841886	0.550561797752809	REAC:R-HSA-72163	REAC	mRNA Splicing - Major Pathway	10594	2288
1.400583603126028e-17	662	2435	254	0.10431211498973306	0.38368580060422963	REAC:R-HSA-8953854	REAC	Metabolism of RNA	10594	1208
2.2894733371458194e-17	186	2435	100	0.04106776180698152	0.5376344086021505	REAC:R-HSA-72172	REAC	mRNA Splicing	10594	2287
2.531189447646696e-17	385	2435	168	0.06899383983572896	0.43636363636363634	REAC:R-HSA-68886	REAC	M Phase	10594	1157
2.444968432732711e-15	85	2435	57	0.023408624229979465	0.6705882352941176	REAC:R-HSA-69002	REAC	DNA Replication Pre-Initiation	10594	399
9.150254215578423e-15	32	2435	30	0.012320328542094456	0.9375	REAC:R-HSA-69190	REAC	DNA strand elongation	10594	402
9.572244943223038e-15	329	2435	144	0.05913757700205339	0.4376899696048632	REAC:R-HSA-73894	REAC	DNA Repair	10594	397
1.0874877983334683e-14	196	2435	99	0.0406570841889117	0.5051020408163265	REAC:R-HSA-2555396	REAC	Mitotic Metaphase and Anaphase	10594	1267
2.4540492688416905e-14	195	2435	98	0.040246406570841886	0.5025641025641026	REAC:R-HSA-68882	REAC	Mitotic Anaphase	10594	1264
1.058704134203396e-13	173	2435	89	0.03655030800821355	0.5144508670520231	REAC:R-HSA-1428517	REAC	The citric acid (TCA) cycle and respiratory electron transport	10594	2109
1.0600013695881595e-13	187	2435	94	0.03860369609856263	0.5026737967914439	REAC:R-HSA-2467813	REAC	Separation of Sister Chromatids	10594	1860
1.8593466292617728e-13	123	2435	70	0.028747433264887063	0.5691056910569106	REAC:R-HSA-163200	REAC	Respiratory electron transport, ATP synthesis by chemiosmotic coupling, and heat production by uncoupling proteins.	10594	1771
2.9056714698037204e-13	195	2435	96	0.03942505133470226	0.49230769230769234	REAC:R-HSA-68877	REAC	Mitotic Prometaphase	10594	1269
1.0168041139417663e-12	198	2435	96	0.03942505133470226	0.48484848484848486	REAC:R-HSA-453274	REAC	Mitotic G2-G2/M phases	10594	1266
1.4639556616994437e-12	196	2435	95	0.039014373716632446	0.4846938775510204	REAC:R-HSA-69275	REAC	G2/M Transition	10594	858
4.9514853248751265e-12	30	2435	27	0.01108829568788501	0.9	REAC:R-HSA-180786	REAC	Extension of Telomeres	10594	755
2.1747625814767754e-11	168	2435	83	0.034086242299794664	0.49404761904761907	REAC:R-HSA-69481	REAC	G2/M Checkpoints	10594	855
9.516865561068759e-11	100	2435	57	0.023408624229979465	0.57	REAC:R-HSA-611105	REAC	Respiratory electron transport	10594	1770
1.0930973537508867e-10	90	2435	53	0.021765913757700206	0.5888888888888889	REAC:R-HSA-69052	REAC	Switching of origins to a post-replicative state	10594	1976
3.9841556810330827e-10	87	2435	51	0.020944558521560575	0.5862068965517241	REAC:R-HSA-5389840	REAC	Mitochondrial translation elongation	10594	1260
6.422551007588821e-10	33	2435	27	0.01108829568788501	0.8181818181818182	REAC:R-HSA-68962	REAC	Activation of the pre-replicative complex	10594	98
7.011352427601052e-10	24	2435	22	0.009034907597535934	0.9166666666666666	REAC:R-HSA-174417	REAC	Telomere C-strand (Lagging Strand) Synthesis	10594	2095
1.0110216660383292e-9	71	2435	44	0.018069815195071868	0.6197183098591549	REAC:R-HSA-68949	REAC	Orc1 removal from chromatin	10594	1407
1.0341180502127394e-9	86	2435	50	0.02053388090349076	0.5813953488372093	REAC:R-HSA-174143	REAC	APC/C-mediated degradation of cell cycle proteins	10594	20
1.0341180502127394e-9	86	2435	50	0.02053388090349076	0.5813953488372093	REAC:R-HSA-453276	REAC	Regulation of mitotic cell cycle	10594	1738
2.4312545515100815e-9	36	2435	28	0.011498973305954825	0.7777777777777778	REAC:R-HSA-73933	REAC	Resolution of Abasic Sites (AP sites)	10594	1765
3.778099819381683e-9	68	2435	42	0.01724845995893224	0.6176470588235294	REAC:R-HSA-68867	REAC	Assembly of the pre-replicative complex	10594	163
7.349591745374403e-9	79	2435	46	0.0188911704312115	0.5822784810126582	REAC:R-HSA-8852276	REAC	The role of GTSE1 in G2/M progression after G2 checkpoint	10594	2114
7.696004835397161e-9	2072	2435	593	0.24353182751540042	0.2861969111969112	REAC:R-HSA-1430728	REAC	Metabolism	10594	1206
8.588172496865731e-9	87	2435	49	0.020123203285420943	0.5632183908045977	REAC:R-HSA-5419276	REAC	Mitochondrial translation termination	10594	1262
8.588172496865731e-9	87	2435	49	0.020123203285420943	0.5632183908045977	REAC:R-HSA-5368286	REAC	Mitochondrial translation initiation	10594	1261
1.0313313127656536e-8	67	2435	41	0.016837782340862424	0.6119402985074627	REAC:R-HSA-5685942	REAC	HDR through Homologous Recombination (HRR)	10594	938
1.2893590209940454e-8	93	2435	51	0.020944558521560575	0.5483870967741935	REAC:R-HSA-5368287	REAC	Mitochondrial translation	10594	1259
2.4135157728314008e-8	136	2435	66	0.027104722792607804	0.4852941176470588	REAC:R-HSA-5663220	REAC	RHO GTPases Activate Formins	10594	1593
2.9183448082409256e-8	125	2435	62	0.02546201232032854	0.496	REAC:R-HSA-162909	REAC	Host Interactions of HIV factors	10594	971
4.194549472948205e-8	123	2435	61	0.02505133470225873	0.4959349593495935	REAC:R-HSA-2500257	REAC	Resolution of Sister Chromatid Cohesion	10594	1769
4.248425381552194e-8	476	2435	170	0.06981519507186858	0.35714285714285715	REAC:R-HSA-2262752	REAC	Cellular responses to stress	10594	303
5.4066691624753755e-8	138	2435	66	0.027104722792607804	0.4782608695652174	REAC:R-HSA-5693538	REAC	Homology Directed Repair	10594	969
6.101222203861694e-8	80	2435	45	0.018480492813141684	0.5625	REAC:R-HSA-176408	REAC	Regulation of APC/C activators between G1/S and early anaphase	10594	1686
6.381266718166572e-8	55	2435	35	0.014373716632443531	0.6363636363636364	REAC:R-HSA-6799198	REAC	Complex I biogenesis	10594	346
8.791446245732083e-8	166	2435	75	0.030800821355236138	0.45180722891566266	REAC:R-HSA-5693532	REAC	DNA Double-Strand Break Repair	10594	396
8.815059986167388e-8	228	2435	95	0.039014373716632446	0.4166666666666667	REAC:R-HSA-162906	REAC	HIV Infection	10594	943
1.2218924630792626e-7	76	2435	43	0.017659137577002052	0.5657894736842105	REAC:R-HSA-176814	REAC	Activation of APC/C and APC/C:Cdc20 mediated degradation of mitotic proteins	10594	65
1.781138785216566e-7	20	2435	18	0.007392197125256674	0.9	REAC:R-HSA-69186	REAC	Lagging Strand Synthesis	10594	1125
2.4392105546755567e-7	72	2435	41	0.016837782340862424	0.5694444444444444	REAC:R-HSA-174178	REAC	APC/C:Cdh1 mediated degradation of Cdc20 and other APC/C:Cdh1 targeted proteins in late mitosis/early G1	10594	24
3.0585960523515224e-7	75	2435	42	0.01724845995893224	0.56	REAC:R-HSA-176409	REAC	APC/C:Cdc20 mediated degradation of mitotic proteins	10594	23
3.8129998149607077e-7	60	2435	36	0.014784394250513347	0.6	REAC:R-HSA-187577	REAC	SCF(Skp2)-mediated degradation of p27/p21	10594	1799
5.527934499275031e-7	490	2435	170	0.06981519507186858	0.3469387755102041	REAC:R-HSA-8953897	REAC	Cellular responses to external stimuli	10594	302
6.33429583464102e-7	37	2435	26	0.010677618069815195	0.7027027027027027	REAC:R-HSA-176187	REAC	Activation of ATR in response to replication stress	10594	66
6.565769460771077e-7	362	2435	133	0.05462012320328542	0.3674033149171271	REAC:R-HSA-3700989	REAC	Transcriptional Regulation by TP53	10594	2154
8.725534718526955e-7	85	2435	45	0.018480492813141684	0.5294117647058824	REAC:R-HSA-69656	REAC	Cyclin A:Cdk2-associated events at S phase entry	10594	373
9.772273334878932e-7	21	2435	18	0.007392197125256674	0.8571428571428571	REAC:R-HSA-5651801	REAC	PCNA-Dependent Long Patch Base Excision Repair	10594	1421
1.077370170658487e-6	72	2435	40	0.01642710472279261	0.5555555555555556	REAC:R-HSA-69017	REAC	CDK-mediated phosphorylation and removal of Cdc6	10594	243
1.2443979304911684e-6	25	2435	20	0.008213552361396304	0.8	REAC:R-HSA-5696397	REAC	Gap-filling DNA repair synthesis and ligation in GG-NER	10594	884
1.2443979304911684e-6	25	2435	20	0.008213552361396304	0.8	REAC:R-HSA-110373	REAC	Resolution of AP sites via the multiple-nucleotide patch replacement pathway	10594	1763
1.2502363818273425e-6	83	2435	44	0.018069815195071868	0.5301204819277109	REAC:R-HSA-69202	REAC	Cyclin E associated events during G1/S transition	10594	375
1.3691848468267779e-6	52	2435	32	0.013141683778234086	0.6153846153846154	REAC:R-HSA-72165	REAC	mRNA Splicing - Minor Pathway	10594	2289
1.4994531732445745e-6	132	2435	61	0.02505133470225873	0.4621212121212121	REAC:R-HSA-5693567	REAC	HDR through Homologous Recombination (HRR) or Single Strand Annealing (SSA)	10594	939
1.8576620795773717e-6	73	2435	40	0.01642710472279261	0.547945205479452	REAC:R-HSA-179419	REAC	APC:Cdc20 mediated degradation of cell cycle proteins prior to satisfation of the cell cycle checkpoint	10594	25
2.6585442007985567e-6	110	2435	53	0.021765913757700206	0.4818181818181818	REAC:R-HSA-5696398	REAC	Nucleotide Excision Repair	10594	1392
2.696472926995652e-6	53	2435	32	0.013141683778234086	0.6037735849056604	REAC:R-HSA-9604323	REAC	Negative regulation of NOTCH4 signaling	10594	1349
3.815709498359405e-6	108	2435	52	0.02135523613963039	0.48148148148148145	REAC:R-HSA-69618	REAC	Mitotic Spindle Checkpoint	10594	1271
4.504011016086023e-6	72	2435	39	0.016016427104722793	0.5416666666666666	REAC:R-HSA-174184	REAC	Cdc20:Phospho-APC/C mediated degradation of Cyclin A	10594	287
4.877046896043849e-6	59	2435	34	0.013963039014373716	0.576271186440678	REAC:R-HSA-68827	REAC	CDT1 association with the CDC6:ORC:origin complex	10594	244
6.039888159797957e-6	78	2435	41	0.016837782340862424	0.5256410256410257	REAC:R-HSA-6781827	REAC	Transcription-Coupled Nucleotide Excision Repair (TC-NER)	10594	2150
6.2696958271684415e-6	92	2435	46	0.0188911704312115	0.5	REAC:R-HSA-141444	REAC	Amplification of signal from unattached kinetochores via a MAD2 inhibitory signal	10594	130
6.2696958271684415e-6	92	2435	46	0.0188911704312115	0.5	REAC:R-HSA-141424	REAC	Amplification of signal from the kinetochores	10594	131
6.581690376466985e-6	15	2435	14	0.005749486652977412	0.9333333333333333	REAC:R-HSA-69183	REAC	Processive synthesis on the lagging strand	10594	1556
7.577629921153934e-6	84	2435	43	0.017659137577002052	0.5119047619047619	REAC:R-HSA-5696399	REAC	Global Genome Nucleotide Excision Repair (GG-NER)	10594	892
9.639586521275965e-6	55	2435	32	0.013141683778234086	0.5818181818181818	REAC:R-HSA-174113	REAC	SCF-beta-TrCP mediated degradation of Emi1	10594	1800
9.639586521275965e-6	55	2435	32	0.013141683778234086	0.5818181818181818	REAC:R-HSA-8854050	REAC	FBXL7 down-regulates AURKA during mitotic entry and in early mitosis	10594	759
1.0645218249064462e-5	12	2435	12	0.004928131416837783	1	REAC:R-HSA-176974	REAC	Unwinding of DNA	10594	2221
1.088424384399059e-5	63	2435	35	0.014373716632443531	0.5555555555555556	REAC:R-HSA-174084	REAC	Autodegradation of Cdh1 by Cdh1:APC/C	10594	169
1.7608080005327106e-5	109	2435	51	0.020944558521560575	0.46788990825688076	REAC:R-HSA-73886	REAC	Chromosome Maintenance	10594	319
1.8739285983487547e-5	64	2435	35	0.014373716632443531	0.546875	REAC:R-HSA-4608870	REAC	Asymmetric localization of PCP proteins	10594	166
1.8739285983487547e-5	64	2435	35	0.014373716632443531	0.546875	REAC:R-HSA-6782210	REAC	Gap-filling DNA repair synthesis and ligation in TC-NER	10594	885
1.8852705113627498e-5	158	2435	67	0.02751540041067762	0.4240506329113924	REAC:R-HSA-9609507	REAC	Protein localization	10594	1566
2.212998458181903e-5	67	2435	36	0.014784394250513347	0.5373134328358209	REAC:R-HSA-174154	REAC	APC/C:Cdc20 mediated degradation of Securin	10594	22
2.4782880751639878e-5	54	2435	31	0.01273100616016427	0.5740740740740741	REAC:R-HSA-450408	REAC	AUF1 (hnRNP D0) binds and destabilizes mRNA	10594	34
2.687143189874289e-5	14	2435	13	0.0053388090349075976	0.9285714285714286	REAC:R-HSA-69166	REAC	Removal of the Flap Intermediate	10594	1751
3.8153228130649414e-5	60	2435	33	0.013552361396303902	0.55	REAC:R-HSA-5610783	REAC	Degradation of GLI2 by the proteasome	10594	627
4.7847351399018876e-5	94	2435	45	0.018480492813141684	0.4787234042553192	REAC:R-HSA-380320	REAC	Recruitment of NuMA to mitotic centrosomes	10594	1675
6.288190251824644e-5	53	2435	30	0.012320328542094456	0.5660377358490566	REAC:R-HSA-180585	REAC	Vif-mediated degradation of APOBEC3G	10594	2241
6.866703269941204e-5	92	2435	44	0.018069815195071868	0.4782608695652174	REAC:R-HSA-4086400	REAC	PCP/CE pathway	10594	1422
1.3278132043347026e-4	57	2435	31	0.01273100616016427	0.543859649122807	REAC:R-HSA-4641258	REAC	Degradation of DVL	10594	624
1.3620429141051178e-4	85	2435	41	0.016837782340862424	0.4823529411764706	REAC:R-HSA-2565942	REAC	Regulation of PLK1 Activity at G2/M Transition	10594	1699
1.4493593692368908e-4	118	2435	52	0.02135523613963039	0.4406779661016949	REAC:R-HSA-8878166	REAC	Transcriptional regulation by RUNX2	10594	2160
1.521490574774878e-4	71	2435	36	0.014784394250513347	0.5070422535211268	REAC:R-HSA-8854518	REAC	AURKA Activation by TPX2	10594	35
1.5300250412838428e-4	103	2435	47	0.019301848049281315	0.4563106796116505	REAC:R-HSA-72306	REAC	tRNA processing	10594	2319
1.5530268150317755e-4	60	2435	32	0.013141683778234086	0.5333333333333333	REAC:R-HSA-5610785	REAC	GLI3 is processed to GLI3R by the proteasome	10594	866
1.5530268150317755e-4	60	2435	32	0.013141683778234086	0.5333333333333333	REAC:R-HSA-5610780	REAC	Degradation of GLI1 by the proteasome	10594	626
1.5736310245279561e-4	52	2435	29	0.01190965092402464	0.5576923076923077	REAC:R-HSA-69613	REAC	p53-Independent G1/S DNA damage checkpoint	10594	2301
1.5736310245279561e-4	52	2435	29	0.01190965092402464	0.5576923076923077	REAC:R-HSA-75815	REAC	Ubiquitin-dependent degradation of Cyclin D	10594	2216
1.5736310245279561e-4	52	2435	29	0.01190965092402464	0.5576923076923077	REAC:R-HSA-69601	REAC	Ubiquitin Mediated Degradation of Phosphorylated Cdc25A	10594	2215
1.5736310245279561e-4	52	2435	29	0.01190965092402464	0.5576923076923077	REAC:R-HSA-349425	REAC	Autodegradation of the E3 ubiquitin ligase COP1	10594	170
1.5736310245279561e-4	52	2435	29	0.01190965092402464	0.5576923076923077	REAC:R-HSA-69610	REAC	p53-Independent DNA Damage Response	10594	2300
1.5736310245279561e-4	52	2435	29	0.01190965092402464	0.5576923076923077	REAC:R-HSA-180534	REAC	Vpu mediated degradation of CD4	10594	2258
1.8685734196145028e-4	80	2435	39	0.016016427104722793	0.4875	REAC:R-HSA-380287	REAC	Centrosome maturation	10594	304
1.8685734196145028e-4	80	2435	39	0.016016427104722793	0.4875	REAC:R-HSA-380270	REAC	Recruitment of mitotic centrosome proteins and complexes	10594	1676
1.8981564366372637e-4	42	2435	25	0.01026694045174538	0.5952380952380952	REAC:R-HSA-5693579	REAC	Homologous DNA Pairing and Strand Exchange	10594	968
2.076207807408462e-4	30	2435	20	0.008213552361396304	0.6666666666666666	REAC:R-HSA-110314	REAC	Recognition of DNA damage by PCNA-containing replication complex	10594	1673
2.0962722180059e-4	113	2435	50	0.02053388090349076	0.4424778761061947	REAC:R-HSA-5610787	REAC	Hedgehog 'off' state	10594	953
2.2395418837813742e-4	50	2435	28	0.011498973305954825	0.56	REAC:R-HSA-211733	REAC	Regulation of activated PAK-2p34 by proteasome mediated degradation	10594	1719
2.682189669267584e-4	28	2435	19	0.0078028747433264885	0.6785714285714286	REAC:R-HSA-69205	REAC	G1/S-Specific Transcription	10594	853
3.1952589395990217e-4	56	2435	30	0.012320328542094456	0.5357142857142857	REAC:R-HSA-5362768	REAC	Hh mutants that don't undergo autocatalytic processing are degraded by ERAD	10594	962
3.881371547489073e-4	51	2435	28	0.011498973305954825	0.5490196078431373	REAC:R-HSA-350562	REAC	Regulation of ornithine decarboxylase (ODC)	10594	1740
4.231432782285594e-4	24	2435	17	0.006981519507186858	0.7083333333333334	REAC:R-HSA-191273	REAC	Cholesterol biosynthesis	10594	311
4.537463247883993e-4	65	2435	33	0.013552361396303902	0.5076923076923077	REAC:R-HSA-6782135	REAC	Dual incision in TC-NER	10594	687
4.5831364464446835e-4	54	2435	29	0.01190965092402464	0.5370370370370371	REAC:R-HSA-8941858	REAC	Regulation of RUNX3 expression and activity	10594	1707
4.920844969621763e-4	68	2435	34	0.013963039014373716	0.5	REAC:R-HSA-380284	REAC	Loss of proteins required for interphase microtubule organization from the centrosome	10594	1152
4.920844969621763e-4	68	2435	34	0.013963039014373716	0.5	REAC:R-HSA-69615	REAC	G1/S DNA Damage Checkpoints	10594	851
4.920844969621763e-4	68	2435	34	0.013963039014373716	0.5	REAC:R-HSA-380259	REAC	Loss of Nlp from mitotic centrosomes	10594	1149
4.990967657516818e-4	41	2435	24	0.009856262833675565	0.5853658536585366	REAC:R-HSA-5696400	REAC	Dual Incision in GG-NER	10594	686
5.261649251016858e-4	71	2435	35	0.014373716632443531	0.49295774647887325	REAC:R-HSA-8939902	REAC	Regulation of RUNX2 expression and activity	10594	1706
5.447972767533544e-4	138	2435	57	0.023408624229979465	0.41304347826086957	REAC:R-HSA-6807070	REAC	PTEN Regulation	10594	1463
6.027383425412962e-4	14	2435	12	0.004928131416837783	0.8571428571428571	REAC:R-HSA-174411	REAC	Polymerase switching on the C-strand of the telomere	10594	1527
6.027383425412962e-4	14	2435	12	0.004928131416837783	0.8571428571428571	REAC:R-HSA-69109	REAC	Leading Strand Synthesis	10594	1130
6.027383425412962e-4	14	2435	12	0.004928131416837783	0.8571428571428571	REAC:R-HSA-69091	REAC	Polymerase switching	10594	1526
6.027383425412962e-4	14	2435	12	0.004928131416837783	0.8571428571428571	REAC:R-HSA-5358565	REAC	Mismatch repair (MMR) directed by MSH2:MSH6 (MutSalpha)	10594	1246
6.259718815766278e-4	86	2435	40	0.01642710472279261	0.46511627906976744	REAC:R-HSA-450531	REAC	Regulation of mRNA stability by proteins that bind AU-rich elements	10594	1737
7.008134872823022e-4	39	2435	23	0.00944558521560575	0.5897435897435898	REAC:R-HSA-110313	REAC	Translesion synthesis by Y family DNA polymerases bypasses lesions on DNA template	10594	2175
7.008134872823022e-4	39	2435	23	0.00944558521560575	0.5897435897435898	REAC:R-HSA-6783310	REAC	Fanconi Anemia Pathway	10594	793
7.008134872823022e-4	39	2435	23	0.00944558521560575	0.5897435897435898	REAC:R-HSA-5693616	REAC	Presynaptic phase of homologous DNA pairing and strand exchange	10594	1547
7.086339810249178e-4	66	2435	33	0.013552361396303902	0.5	REAC:R-HSA-69563	REAC	p53-Dependent G1 DNA Damage Response	10594	2298
7.086339810249178e-4	66	2435	33	0.013552361396303902	0.5	REAC:R-HSA-69580	REAC	p53-Dependent G1/S DNA damage checkpoint	10594	2299
7.57697054411795e-4	55	2435	29	0.01190965092402464	0.5272727272727272	REAC:R-HSA-4641257	REAC	Degradation of AXIN	10594	623
7.57697054411795e-4	55	2435	29	0.01190965092402464	0.5272727272727272	REAC:R-HSA-6784531	REAC	tRNA processing in the nucleus	10594	2321
7.900247511093467e-4	149	2435	60	0.024640657084188913	0.40268456375838924	REAC:R-HSA-5358351	REAC	Signaling by Hedgehog	10594	1901
8.53008676830125e-4	58	2435	30	0.012320328542094456	0.5172413793103449	REAC:R-HSA-351202	REAC	Metabolism of polyamines	10594	1222
8.822513354079783e-4	81	2435	38	0.015605749486652977	0.4691358024691358	REAC:R-HSA-9013694	REAC	Signaling by NOTCH4	10594	1919
8.942456170599184e-4	96	2435	43	0.017659137577002052	0.4479166666666667	REAC:R-HSA-5620912	REAC	Anchoring of the basal body to the plasma membrane	10594	134
9.412143558842893e-4	61	2435	31	0.01273100616016427	0.5081967213114754	REAC:R-HSA-5678895	REAC	Defective CFTR causes cystic fibrosis	10594	454
0.0010895206920881761	53	2435	28	0.011498973305954825	0.5283018867924528	REAC:R-HSA-169911	REAC	Regulation of Apoptosis	10594	1687
0.0012280176812851018	100	2435	44	0.018069815195071868	0.44	REAC:R-HSA-6811434	REAC	COPI-dependent Golgi-to-ER retrograde traffic	10594	249
0.0013523045782587804	48	2435	26	0.010677618069815195	0.5416666666666666	REAC:R-HSA-73893	REAC	DNA Damage Bypass	10594	391
0.0013561626314033631	59	2435	30	0.012320328542094456	0.5084745762711864	REAC:R-HSA-5676590	REAC	NIK-->noncanonical NF-kB signaling	10594	1304
0.0013561626314033631	59	2435	30	0.012320328542094456	0.5084745762711864	REAC:R-HSA-5387390	REAC	Hh mutants abrogate ligand secretion	10594	961
0.0015705636916275069	65	2435	32	0.013141683778234086	0.49230769230769234	REAC:R-HSA-1268020	REAC	Mitochondrial protein import	10594	1255
0.0015705636916275069	65	2435	32	0.013141683778234086	0.49230769230769234	REAC:R-HSA-73856	REAC	RNA Polymerase II Transcription Termination	10594	1623
0.0015705636916275069	65	2435	32	0.013141683778234086	0.49230769230769234	REAC:R-HSA-5358346	REAC	Hedgehog ligand biogenesis	10594	955
0.0017625179778873626	28	2435	18	0.007392197125256674	0.6428571428571429	REAC:R-HSA-389957	REAC	Prefoldin mediated transfer of substrate to CCT/TriC	10594	1542
0.0017665561340425733	11	2435	10	0.004106776180698152	0.9090909090909091	REAC:R-HSA-174414	REAC	Processive synthesis on the C-strand of the telomere	10594	1555
0.001836752161627537	80	2435	37	0.015195071868583163	0.4625	REAC:R-HSA-72202	REAC	Transport of Mature Transcript to Cytoplasm	10594	2182
0.0019084925547928119	33	2435	20	0.008213552361396304	0.6060606060606061	REAC:R-HSA-389958	REAC	Cooperation of Prefoldin and TriC/CCT in actin and tubulin folding	10594	364
0.001954677435222386	57	2435	29	0.01190965092402464	0.5087719298245614	REAC:R-HSA-69541	REAC	Stabilization of p53	10594	1965
0.0019577408291775243	19	2435	14	0.005749486652977412	0.7368421052631579	REAC:R-HSA-110320	REAC	Translesion Synthesis by POLH	10594	2171
0.002119800844945975	60	2435	30	0.012320328542094456	0.5	REAC:R-HSA-5607761	REAC	Dectin-1 mediated noncanonical NF-kB signaling	10594	408
0.0023567297552184127	26	2435	17	0.006981519507186858	0.6538461538461539	REAC:R-HSA-389960	REAC	Formation of tubulin folding intermediates by CCT/TriC	10594	825
0.0023786727055323488	15	2435	12	0.004928131416837783	0.8	REAC:R-HSA-5358508	REAC	Mismatch Repair	10594	1244
0.002381791654547589	66	2435	32	0.013141683778234086	0.48484848484848486	REAC:R-HSA-1234176	REAC	Oxygen-dependent proline hydroxylation of Hypoxia-inducible Factor Alpha	10594	1418
0.0024773676197787768	69	2435	33	0.013552361396303902	0.4782608695652174	REAC:R-HSA-8948751	REAC	Regulation of PTEN stability and activity	10594	1703
0.00356237403382434	67	2435	32	0.013141683778234086	0.47761194029850745	REAC:R-HSA-5658442	REAC	Regulation of RAS by GAPs	10594	1704
0.0036351552583729625	34	2435	20	0.008213552361396304	0.5882352941176471	REAC:R-HSA-5693537	REAC	Resolution of D-Loop Structures	10594	1766
0.0036743838431772175	50	2435	26	0.010677618069815195	0.52	REAC:R-HSA-1236978	REAC	Cross-presentation of soluble exogenous antigens (endosomes)	10594	370
0.003715634287956825	85	2435	38	0.015605749486652977	0.4470588235294118	REAC:R-HSA-5632684	REAC	Hedgehog 'on' state	10594	954
0.0038603885411214417	8	2435	8	0.0032854209445585215	1	REAC:R-HSA-68952	REAC	DNA replication initiation	10594	401
0.0038603885411214417	8	2435	8	0.0032854209445585215	1	REAC:R-HSA-174430	REAC	Telomere C-strand synthesis initiation	10594	2096
0.004186275198831757	123	2435	50	0.02053388090349076	0.4065040650406504	REAC:R-HSA-2132295	REAC	MHC class II antigen presentation	10594	1183
0.004462597820623749	101	2435	43	0.017659137577002052	0.42574257425742573	REAC:R-HSA-9020702	REAC	Interleukin-1 signaling	10594	1064
0.004676337571143561	37	2435	21	0.00862422997946612	0.5675675675675675	REAC:R-HSA-5685938	REAC	HDR through Single Strand Annealing (SSA)	10594	941
0.005110554407280479	32	2435	19	0.0078028747433264885	0.59375	REAC:R-HSA-5656169	REAC	Termination of translesion DNA synthesis	10594	2101
0.005354486846669477	80	2435	36	0.014784394250513347	0.45	REAC:R-HSA-1168372	REAC	Downstream signaling events of B Cell Receptor (BCR)	10594	679
0.005461273632542292	449	2435	142	0.05831622176591376	0.31625835189309576	REAC:R-HSA-194315	REAC	Signaling by Rho GTPases	10594	1933
0.005751549584816499	361	2435	118	0.048459958932238194	0.3268698060941828	REAC:R-HSA-5663202	REAC	Diseases of signal transduction	10594	664
0.006717647656641266	43	2435	23	0.00944558521560575	0.5348837209302325	REAC:R-HSA-4615885	REAC	SUMOylation of DNA replication proteins	10594	1836
0.007024898328825251	10	2435	9	0.003696098562628337	0.9	REAC:R-HSA-174437	REAC	Removal of the Flap Intermediate from the C-strand	10594	1752
0.007202977776408905	87	2435	38	0.015605749486652977	0.4367816091954023	REAC:R-HSA-3371556	REAC	Cellular response to heat stress	10594	300
0.007246070445851824	319	2435	106	0.04353182751540041	0.3322884012539185	REAC:R-HSA-195258	REAC	RHO GTPase Effectors	10594	1592
0.008196721842218868	38	2435	21	0.00862422997946612	0.5526315789473685	REAC:R-HSA-390471	REAC	Association of TriC/CCT with target proteins during biosynthesis	10594	164
0.00835413502589331	14	2435	11	0.004517453798767967	0.7857142857142857	REAC:R-HSA-5358606	REAC	Mismatch repair (MMR) directed by MSH2:MSH3 (MutSbeta)	10594	1245
0.009149531984742594	23	2435	15	0.006160164271047228	0.6521739130434783	REAC:R-HSA-167242	REAC	Abortive elongation of HIV-1 transcript in the absence of Tat	10594	43
0.009203709383365531	94	2435	40	0.01642710472279261	0.425531914893617	REAC:R-HSA-8878159	REAC	Transcriptional regulation by RUNX3	10594	2161
0.009456209778513757	33	2435	19	0.0078028747433264885	0.5757575757575758	REAC:R-HSA-5693568	REAC	Resolution of D-loop Structures through Holliday Junction Intermediates	10594	1767
0.009671930098936443	41	2435	22	0.009034907597535934	0.5365853658536586	REAC:R-HSA-168325	REAC	Viral Messenger RNA Synthesis	10594	2242
0.010478506865914445	82	2435	36	0.014784394250513347	0.43902439024390244	REAC:R-HSA-195253	REAC	Degradation of beta-catenin by the destruction complex	10594	628
0.010987503837153995	67	2435	31	0.01273100616016427	0.4626865671641791	REAC:R-HSA-1169091	REAC	Activation of NF-kappaB in B cells	10594	78
0.011095337254586373	160	2435	60	0.024640657084188913	0.375	REAC:R-HSA-5633007	REAC	Regulation of TP53 Activity	10594	1710
0.01128621609453098	101	2435	42	0.01724845995893224	0.4158415841584158	REAC:R-HSA-5689603	REAC	UCH proteinases	10594	2211
0.013077197148753229	134	2435	52	0.02135523613963039	0.3880597014925373	REAC:R-HSA-8856688	REAC	Golgi-to-ER retrograde transport	10594	926
0.01341867615471437	31	2435	18	0.007392197125256674	0.5806451612903226	REAC:R-HSA-8949613	REAC	Cristae formation	10594	368
0.013904270069908324	26	2435	16	0.006570841889117043	0.6153846153846154	REAC:R-HSA-5693554	REAC	Resolution of D-loop Structures through Synthesis-Dependent Strand Annealing (SDSA)	10594	1768
0.014973428103780325	102	2435	42	0.01724845995893224	0.4117647058823529	REAC:R-HSA-391251	REAC	Protein folding	10594	1565
0.015225840282826423	77	2435	34	0.013963039014373716	0.44155844155844154	REAC:R-HSA-5619084	REAC	ABC transporter disorders	10594	4
0.01569993833084289	71	2435	32	0.013141683778234086	0.4507042253521127	REAC:R-HSA-159236	REAC	Transport of Mature mRNA derived from an Intron-Containing Transcript	10594	2184
0.019111000327610386	149	2435	56	0.02299794661190965	0.37583892617449666	REAC:R-HSA-162587	REAC	HIV Life Cycle	10594	944
0.019510289788907214	293	2435	97	0.03983572895277208	0.3310580204778157	REAC:R-HSA-1852241	REAC	Organelle biogenesis and maintenance	10594	1409
0.019981361424364505	370	2435	118	0.048459958932238194	0.31891891891891894	REAC:R-HSA-5663205	REAC	Infectious disease	10594	1014
0.020376315513100665	51	2435	25	0.01026694045174538	0.49019607843137253	REAC:R-HSA-191859	REAC	snRNP Assembly	10594	2314
0.020376315513100665	51	2435	25	0.01026694045174538	0.49019607843137253	REAC:R-HSA-194441	REAC	Metabolism of non-coding RNA	10594	1220
0.02225530774898996	2015	2435	531	0.21806981519507188	0.26352357320099257	REAC:R-HSA-392499	REAC	Metabolism of proteins	10594	1224
0.026856015445231057	27	2435	16	0.006570841889117043	0.5925925925925926	REAC:R-HSA-1538133	REAC	G0 and Early G1	10594	849
0.02788837069440402	82	2435	35	0.014373716632443531	0.4268292682926829	REAC:R-HSA-157579	REAC	Telomere Maintenance	10594	2098
0.028034062787112075	1035	2435	289	0.1186858316221766	0.2792270531400966	REAC:R-HSA-1643685	REAC	Disease	10594	648
0.029105186999333024	98	2435	40	0.01642710472279261	0.40816326530612246	REAC:R-HSA-5693607	REAC	Processing of DNA double-strand break ends	10594	1552
0.03425426939087116	89	2435	37	0.015195071868583163	0.4157303370786517	REAC:R-HSA-73884	REAC	Base Excision Repair	10594	181
0.04167375160603944	33	2435	18	0.007392197125256674	0.5454545454545454	REAC:R-HSA-167158	REAC	Formation of the HIV-1 Early Elongation Complex	10594	820
0.04167375160603944	33	2435	18	0.007392197125256674	0.5454545454545454	REAC:R-HSA-113418	REAC	Formation of the Early Elongation Complex	10594	818
0.042557392078640864	47	2435	23	0.00944558521560575	0.48936170212765956	REAC:R-HSA-2980766	REAC	Nuclear Envelope Breakdown	10594	1382
0.04451734520774906	136	2435	51	0.020944558521560575	0.375	REAC:R-HSA-162599	REAC	Late Phase of HIV Life Cycle	10594	1127
0.04567024626849013	65	2435	29	0.01190965092402464	0.4461538461538462	REAC:R-HSA-6796648	REAC	TP53 Regulates Transcription of DNA Repair Genes	10594	2065
0.046265936719986314	56	2435	26	0.010677618069815195	0.4642857142857143	REAC:R-HSA-72187	REAC	mRNA 3'-end processing	10594	2282
0.04647759586539661	103	2435	41	0.016837782340862424	0.39805825242718446	REAC:R-HSA-382556	REAC	ABC-family proteins mediated transport	10594	6
0.04932638054088669	28	2435	16	0.006570841889117043	0.5714285714285714	REAC:R-HSA-75067	REAC	Processing of Capped Intronless Pre-mRNA	10594	1551
1.5325381119394057e-161	14972	4003	3625	0.9055708218835873	0.2421186214266631	TF:M10438_1	TF	Factor: ZF5; motif: GGSGCGCGS; match class: 1	19945	13180
2.3214408802843285e-160	14006	4003	3476	0.8683487384461653	0.24817935170641153	TF:M09894_1	TF	Factor: E2F-4; motif: SNGGGCGGGAANN; match class: 1	19945	2164
4.79553576253932e-153	14196	4003	3492	0.8723457406944791	0.2459847844463229	TF:M00716_1	TF	Factor: ZF5; motif: GSGCGCGR; match class: 1	19945	13174
3.4213970638722083e-147	15121	4003	3622	0.9048213839620285	0.23953442232656572	TF:M08526_1	TF	Factor: E2F-3:HES-7; motif: NNNSGCGCSNNNNNCRCGYGNN; match class: 1	19945	2125
4.60074948304486e-142	14562	4003	3528	0.8813389957531851	0.242274412855377	TF:M11529_1	TF	Factor: E2F-2; motif: GCGCGCGCNCS; match class: 1	19945	2104
3.5291898074391684e-140	16365	4003	3784	0.9452910317262053	0.23122517567980447	TF:M10438	TF	Factor: ZF5; motif: GGSGCGCGS	19945	13178
3.5291898074391684e-140	16365	4003	3784	0.9452910317262053	0.23122517567980447	TF:M10438_0	TF	Factor: ZF5; motif: GGSGCGCGS; match class: 0	19945	13179
6.247098119613836e-130	13278	4003	3294	0.8228828378715963	0.2480795300497063	TF:M11603_1	TF	Factor: TCF-1; motif: ACATCGRGRCGCTGW; match class: 1	19945	12055
2.935653017510296e-129	13352	4003	3305	0.825630776917312	0.2475284601557819	TF:M11531	TF	Factor: E2F-2; motif: GCGCGCGCGYW	19945	2108
2.935653017510296e-129	13352	4003	3305	0.825630776917312	0.2475284601557819	TF:M11531_0	TF	Factor: E2F-2; motif: GCGCGCGCGYW; match class: 0	19945	2109
4.1834733216253034e-125	16223	4003	3741	0.9345490881838621	0.2305985329470505	TF:M00716	TF	Factor: ZF5; motif: GSGCGCGR	19945	13172
4.1834733216253034e-125	16223	4003	3741	0.9345490881838621	0.2305985329470505	TF:M00716_0	TF	Factor: ZF5; motif: GSGCGCGR; match class: 0	19945	13173
4.689283276948629e-124	12406	4003	3129	0.7816637521858606	0.2522166693535386	TF:M11531_1	TF	Factor: E2F-2; motif: GCGCGCGCGYW; match class: 1	19945	2110
4.961353063638434e-124	16331	4003	3754	0.9377966525106171	0.22986957320433532	TF:M09894_0	TF	Factor: E2F-4; motif: SNGGGCGGGAANN; match class: 0	19945	2163
4.961353063638434e-124	16331	4003	3754	0.9377966525106171	0.22986957320433532	TF:M09894	TF	Factor: E2F-4; motif: SNGGGCGGGAANN	19945	2162
2.7865825206829364e-123	16399	4003	3762	0.939795153634774	0.22940423196536375	TF:M11529	TF	Factor: E2F-2; motif: GCGCGCGCNCS	19945	2102
2.7865825206829364e-123	16399	4003	3762	0.939795153634774	0.22940423196536375	TF:M11529_0	TF	Factor: E2F-2; motif: GCGCGCGCNCS; match class: 0	19945	2103
4.408160940672367e-122	13243	4003	3270	0.8168873344991257	0.24692290266555916	TF:M00803	TF	Factor: E2F; motif: GGCGSG	19945	2213
4.408160940672367e-122	13243	4003	3270	0.8168873344991257	0.24692290266555916	TF:M00803_0	TF	Factor: E2F; motif: GGCGSG; match class: 0	19945	2214
3.497771207065997e-121	15404	4003	3616	0.9033225081189108	0.23474422227992728	TF:M08525_1	TF	Factor: E2F-1:HES-7; motif: GGCRCGTGSYNNWNGGCGCSM; match class: 1	19945	2053
3.350535270144886e-118	10249	4003	2714	0.6779915063702223	0.2648063225680554	TF:M00803_1	TF	Factor: E2F; motif: GGCGSG; match class: 1	19945	2215
9.488194923176671e-118	13544	4003	3311	0.8271296527604297	0.2444624926166568	TF:M11530_1	TF	Factor: E2F-2; motif: NWTTTGGCGCCAWWNN; match class: 1	19945	2107
1.8147338794843047e-117	14701	4003	3500	0.874344241818636	0.23807904224202436	TF:M11530_0	TF	Factor: E2F-2; motif: NWTTTGGCGCCAWWNN; match class: 0	19945	2106
1.8147338794843047e-117	14701	4003	3500	0.874344241818636	0.23807904224202436	TF:M11530	TF	Factor: E2F-2; motif: NWTTTGGCGCCAWWNN	19945	2105
5.0040737667538665e-113	13108	4003	3225	0.8056457656757432	0.246032956972841	TF:M07380_0	TF	Factor: E2F-4; motif: NTTTCSCGCC; match class: 0	19945	2169
5.0040737667538665e-113	13108	4003	3225	0.8056457656757432	0.246032956972841	TF:M07380	TF	Factor: E2F-4; motif: NTTTCSCGCC	19945	2168
1.0953214900893887e-110	12482	4003	3109	0.7766674993754684	0.24907867328953692	TF:M00333_1	TF	Factor: ZF5; motif: NRNGNGCGCGCWN; match class: 1	19945	13189
3.1420396625389056e-108	13432	4003	3269	0.816637521858606	0.24337403216200118	TF:M04515_0	TF	Factor: E2F-1; motif: WWTGGCGCCAAA; match class: 0	19945	2055
3.1420396625389056e-108	13432	4003	3269	0.816637521858606	0.24337403216200118	TF:M04515	TF	Factor: E2F-1; motif: WWTGGCGCCAAA	19945	2054
1.7047606984957982e-106	13231	4003	3230	0.8068948288783413	0.244123649006122	TF:M02089	TF	Factor: E2F-3; motif: GGCGGGN	19945	2141
1.7047606984957982e-106	13231	4003	3230	0.8068948288783413	0.244123649006122	TF:M02089_0	TF	Factor: E2F-3; motif: GGCGGGN; match class: 0	19945	2142
2.227398901552348e-106	13652	4003	3302	0.8248813389957532	0.24186932317609142	TF:M09892	TF	Factor: E2F-1; motif: NNNNGGCGGGAARN	19945	2063
2.227398901552348e-106	13652	4003	3302	0.8248813389957532	0.24186932317609142	TF:M09892_0	TF	Factor: E2F-1; motif: NNNNGGCGGGAARN; match class: 0	19945	2064
8.942623317023704e-106	12242	4003	3053	0.7626779915063702	0.24938735500735174	TF:M04515_1	TF	Factor: E2F-1; motif: WWTGGCGCCAAA; match class: 1	19945	2056
3.1618169618442774e-105	14713	4003	3475	0.8680989258056457	0.2361856861279141	TF:M07206	TF	Factor: E2F-1; motif: NGGGCGGGARV	19945	2060
3.1618169618442774e-105	14713	4003	3475	0.8680989258056457	0.2361856861279141	TF:M07206_0	TF	Factor: E2F-1; motif: NGGGCGGGARV; match class: 0	19945	2061
1.1546099668830919e-104	10909	4003	2803	0.7002248313764676	0.25694380786506554	TF:M07206_1	TF	Factor: E2F-1; motif: NGGGCGGGARV; match class: 1	19945	2062
2.3134734303641238e-104	15185	4003	3548	0.8863352485635774	0.2336516298979256	TF:M00333	TF	Factor: ZF5; motif: NRNGNGCGCGCWN	19945	13187
2.3134734303641238e-104	15185	4003	3548	0.8863352485635774	0.2336516298979256	TF:M00333_0	TF	Factor: ZF5; motif: NRNGNGCGCGCWN; match class: 0	19945	13188
4.162934029242122e-102	14280	4003	3397	0.8486135398451161	0.23788515406162464	TF:M00986	TF	Factor: Churchill; motif: CGGGNN	19945	1190
4.162934029242122e-102	14280	4003	3397	0.8486135398451161	0.23788515406162464	TF:M00986_0	TF	Factor: Churchill; motif: CGGGNN; match class: 0	19945	1191
2.5732859287767138e-101	10478	4003	2711	0.6772420684486635	0.2587325825539225	TF:M08205_1	TF	Factor: E2F-1:Elk-1; motif: SGCGCSNNAMCGGAAGT; match class: 1	19945	2047
7.340496766365395e-101	17026	4003	3809	0.9515363477391956	0.22371666862445672	TF:M08526_0	TF	Factor: E2F-3:HES-7; motif: NNNSGCGCSNNNNNCRCGYGNN; match class: 0	19945	2124
7.340496766365395e-101	17026	4003	3809	0.9515363477391956	0.22371666862445672	TF:M08526	TF	Factor: E2F-3:HES-7; motif: NNNSGCGCSNNNNNCRCGYGNN	19945	2123
9.317878438825833e-101	10295	4003	2674	0.667999000749438	0.2597377367654201	TF:M04869_1	TF	Factor: Egr-1; motif: GCGCATGCG; match class: 1	19945	2299
5.302645346859937e-99	12869	4003	3147	0.7861603797152136	0.24454114538814203	TF:M04823_0	TF	Factor: E2F-4; motif: NNTTCCCGCCNN; match class: 0	19945	2157
5.302645346859937e-99	12869	4003	3147	0.7861603797152136	0.24454114538814203	TF:M04823	TF	Factor: E2F-4; motif: NNTTCCCGCCNN	19945	2156
2.541274718587156e-98	11137	4003	2828	0.7064701473894579	0.25392834695160277	TF:M11601_1	TF	Factor: TCF-1; motif: ACATCGRGRCGCTGW; match class: 1	19945	12049
4.0117849941211507e-98	8007	4003	2206	0.5510866849862603	0.2755089296865243	TF:M07380_1	TF	Factor: E2F-4; motif: NTTTCSCGCC; match class: 1	19945	2170
7.827055582915999e-96	9384	4003	2480	0.6195353484886336	0.26427962489343565	TF:M02089_1	TF	Factor: E2F-3; motif: GGCGGGN; match class: 1	19945	2143
1.1469549593182438e-95	14544	4003	3425	0.8556082937796653	0.23549229922992299	TF:M08205_0	TF	Factor: E2F-1:Elk-1; motif: SGCGCSNNAMCGGAAGT; match class: 0	19945	2046
1.1469549593182438e-95	14544	4003	3425	0.8556082937796653	0.23549229922992299	TF:M08205	TF	Factor: E2F-1:Elk-1; motif: SGCGCSNNAMCGGAAGT	19945	2045
1.1939938916802698e-95	15378	4003	3559	0.8890831876092931	0.23143451684224217	TF:M04826_1	TF	Factor: p300; motif: ACNTCCG; match class: 1	19945	2776
4.654398908703519e-94	11304	4003	2847	0.7112165875593305	0.25185774946921446	TF:M04869	TF	Factor: Egr-1; motif: GCGCATGCG	19945	2297
4.654398908703519e-94	11304	4003	2847	0.7112165875593305	0.25185774946921446	TF:M04869_0	TF	Factor: Egr-1; motif: GCGCATGCG; match class: 0	19945	2298
8.660467558709509e-94	10682	4003	2728	0.6814888833374969	0.25538288709979406	TF:M07395	TF	Factor: Sp1; motif: NGGGGCGGGGN	19945	11249
8.660467558709509e-94	10682	4003	2728	0.6814888833374969	0.25538288709979406	TF:M07395_0	TF	Factor: Sp1; motif: NGGGGCGGGGN; match class: 0	19945	11250
2.385112521718754e-91	11432	4003	2863	0.7152135898076443	0.2504373687893632	TF:M04516_0	TF	Factor: E2F-1; motif: TTTGGCGCCAAA; match class: 0	19945	2058
2.385112521718754e-91	11432	4003	2863	0.7152135898076443	0.2504373687893632	TF:M04516	TF	Factor: E2F-1; motif: TTTGGCGCCAAA	19945	2057
9.711017655775144e-91	10388	4003	2662	0.6650012490632026	0.25625721986907973	TF:M00986_1	TF	Factor: Churchill; motif: CGGGNN; match class: 1	19945	1192
1.5462738580345654e-90	17247	4003	3821	0.9545340994254309	0.2215457760769989	TF:M08525	TF	Factor: E2F-1:HES-7; motif: GGCRCGTGSYNNWNGGCGCSM	19945	2051
1.5462738580345654e-90	17247	4003	3821	0.9545340994254309	0.2215457760769989	TF:M08525_0	TF	Factor: E2F-1:HES-7; motif: GGCRCGTGSYNNWNGGCGCSM; match class: 0	19945	2052
7.182974531563542e-90	10268	4003	2636	0.6585061204096927	0.25671990650564863	TF:M00196_0	TF	Factor: Sp1; motif: NGGGGGCGGGGYN; match class: 0	19945	11259
7.182974531563542e-90	10268	4003	2636	0.6585061204096927	0.25671990650564863	TF:M00196	TF	Factor: Sp1; motif: NGGGGGCGGGGYN	19945	11258
1.219025332352325e-89	12829	4003	3114	0.7779165625780664	0.24273131187154104	TF:M08441_1	TF	Factor: AP-2gamma:Elk-1; motif: NGCCKNRGGSGRCGGAAGTG; match class: 1	19945	12304
2.465356885730374e-89	10462	4003	2672	0.6674993754683987	0.25540049703689544	TF:M00695_0	TF	Factor: ETF; motif: GVGGMGG; match class: 0	19945	3102
2.465356885730374e-89	10462	4003	2672	0.6674993754683987	0.25540049703689544	TF:M00695	TF	Factor: ETF; motif: GVGGMGG	19945	3101
3.154704714205741e-88	13297	4003	3193	0.7976517611791156	0.24012935248552306	TF:M01240_1	TF	Factor: BEN; motif: CAGCGRNV; match class: 1	19945	721
7.373853384910136e-88	14948	4003	3472	0.867349487884087	0.23227187583623227	TF:M11601	TF	Factor: TCF-1; motif: ACATCGRGRCGCTGW	19945	12047
7.373853384910136e-88	14948	4003	3472	0.867349487884087	0.23227187583623227	TF:M11601_0	TF	Factor: TCF-1; motif: ACATCGRGRCGCTGW; match class: 0	19945	12048
1.2859136679198137e-86	9208	4003	2416	0.6035473394953784	0.26238053866203304	TF:M01783_0	TF	Factor: SP2; motif: GGGCGGGAC; match class: 0	19945	11265
1.2859136679198137e-86	9208	4003	2416	0.6035473394953784	0.26238053866203304	TF:M01783	TF	Factor: SP2; motif: GGGCGGGAC	19945	11264
1.4424104780881868e-86	10548	4003	2680	0.6694978765925556	0.2540766021994691	TF:M10072	TF	Factor: sp4; motif: NNGNARGRGGCGGRGCNNRR	19945	11315
1.4424104780881868e-86	10548	4003	2680	0.6694978765925556	0.2540766021994691	TF:M10072_0	TF	Factor: sp4; motif: NNGNARGRGGCGGRGCNNRR; match class: 0	19945	11316
1.9433596848339273e-85	16512	4003	3709	0.9265550836872346	0.22462451550387597	TF:M11603_0	TF	Factor: TCF-1; motif: ACATCGRGRCGCTGW; match class: 0	19945	12054
1.9433596848339273e-85	16512	4003	3709	0.9265550836872346	0.22462451550387597	TF:M11603	TF	Factor: TCF-1; motif: ACATCGRGRCGCTGW	19945	12053
1.1408192145681953e-84	15995	4003	3630	0.9068198850861854	0.22694592060018756	TF:M11018_1	TF	Factor: IRX-1; motif: NACRYNNNNNNNNRYGNN; match class: 1	19945	6289
4.336626151459098e-83	10260	4003	2613	0.6527604296777417	0.2546783625730994	TF:M04516_1	TF	Factor: E2F-1; motif: TTTGGCGCCAAA; match class: 1	19945	2059
5.827194359706424e-83	15621	4003	3568	0.8913315013739695	0.22841047308110876	TF:M08207_1	TF	Factor: E2F-3:TBR2; motif: ANGTGYKANGGCGCSTTNNCRNNT; match class: 1	19945	2116
9.867186317610743e-83	14176	4003	3330	0.8318760929303023	0.2349040632054176	TF:M09636_1	TF	Factor: MAZ; motif: GGGMGGGGSSGGGGGGGGGGGG; match class: 1	19945	7171
1.306296699663081e-82	10089	4003	2578	0.6440169872595554	0.2555258202002181	TF:M12173	TF	Factor: GKLF; motif: NNCCMCRCCCN	19945	6587
1.306296699663081e-82	10089	4003	2578	0.6440169872595554	0.2555258202002181	TF:M12173_0	TF	Factor: GKLF; motif: NNCCMCRCCCN; match class: 0	19945	6588
2.6286647401956093e-82	10458	4003	2649	0.6617536847364477	0.2532989099254159	TF:M00932	TF	Factor: Sp1; motif: NNGGGGCGGGGNN	19945	11255
2.6286647401956093e-82	10458	4003	2649	0.6617536847364477	0.2532989099254159	TF:M00932_0	TF	Factor: Sp1; motif: NNGGGGCGGGGNN; match class: 0	19945	11256
7.177452320627374e-82	10311	4003	2619	0.6542593055208593	0.2540005819028222	TF:M00931_0	TF	Factor: Sp1; motif: GGGGCGGGGC; match class: 0	19945	11262
7.177452320627374e-82	10311	4003	2619	0.6542593055208593	0.2540005819028222	TF:M00931	TF	Factor: Sp1; motif: GGGGCGGGGC	19945	11261
3.5779815196365495e-81	11492	4003	2843	0.7102173369972521	0.24738948833971458	TF:M11882_1	TF	Factor: pax-6; motif: NYACGCNYSANYGMNCN; match class: 1	19945	9190
1.2555494962592257e-80	8531	4003	2259	0.5643267549337997	0.26479896846794043	TF:M10071_0	TF	Factor: Sp1; motif: NGGGGGCGGGGCCNGGGGGGGG; match class: 0	19945	11235
1.2555494962592257e-80	8531	4003	2259	0.5643267549337997	0.26479896846794043	TF:M10071	TF	Factor: Sp1; motif: NGGGGGCGGGGCCNGGGGGGGG	19945	11234
1.9471706777719226e-80	10774	4003	2704	0.6754933799650262	0.2509745684054205	TF:M07250_0	TF	Factor: E2F-1; motif: NNNSSCGCSAANN; match class: 0	19945	2079
1.9471706777719226e-80	10774	4003	2704	0.6754933799650262	0.2509745684054205	TF:M07250	TF	Factor: E2F-1; motif: NNNSSCGCSAANN	19945	2078
1.646488016776923e-79	9001	4003	2351	0.5873095178616038	0.2611932007554716	TF:M00428_0	TF	Factor: E2F-1; motif: NKTSSCGC; match class: 0	19945	2070
1.646488016776923e-79	9001	4003	2351	0.5873095178616038	0.2611932007554716	TF:M00428	TF	Factor: E2F-1; motif: NKTSSCGC	19945	2069
2.4657967969680383e-79	9227	4003	2396	0.5985510866849862	0.259672699685705	TF:M09892_1	TF	Factor: E2F-1; motif: NNNNGGCGGGAARN; match class: 1	19945	2065
4.301641813389869e-79	16373	4003	3675	0.9180614539095678	0.22445489525438223	TF:M09636_0	TF	Factor: MAZ; motif: GGGMGGGGSSGGGGGGGGGGGG; match class: 0	19945	7170
4.301641813389869e-79	16373	4003	3675	0.9180614539095678	0.22445489525438223	TF:M09636	TF	Factor: MAZ; motif: GGGMGGGGSSGGGGGGGGGGGG	19945	7169
4.7106971192943956e-79	10011	4003	2551	0.6372720459655259	0.254819698331835	TF:M09896	TF	Factor: E2F-7; motif: GRGGCGGGAANNN	19945	2186
4.7106971192943956e-79	10011	4003	2551	0.6372720459655259	0.254819698331835	TF:M09896_0	TF	Factor: E2F-7; motif: GRGGCGGGAANNN; match class: 0	19945	2187
8.81032085413737e-78	7905	4003	2120	0.5296027979015738	0.26818469323213157	TF:M04823_1	TF	Factor: E2F-4; motif: NNTTCCCGCCNN; match class: 1	19945	2158
3.9567139721372217e-75	16652	4003	3708	0.926305271046715	0.22267595484025943	TF:M01240	TF	Factor: BEN; motif: CAGCGRNV	19945	719
3.9567139721372217e-75	16652	4003	3708	0.926305271046715	0.22267595484025943	TF:M01240_0	TF	Factor: BEN; motif: CAGCGRNV; match class: 0	19945	720
7.574005566866189e-75	10922	4003	2714	0.6779915063702223	0.24848928767624978	TF:M07084_0	TF	Factor: E2F-4; motif: NGGCGGGAARN; match class: 0	19945	2160
7.574005566866189e-75	10922	4003	2714	0.6779915063702223	0.24848928767624978	TF:M07084	TF	Factor: E2F-4; motif: NGGCGGGAARN	19945	2159
7.665066186525832e-75	12066	4003	2930	0.7319510367224582	0.24283109564064312	TF:M02090	TF	Factor: E2F-4; motif: GCGGGAAANA	19945	2171
7.665066186525832e-75	12066	4003	2930	0.7319510367224582	0.24283109564064312	TF:M02090_0	TF	Factor: E2F-4; motif: GCGGGAAANA; match class: 0	19945	2172
4.417247850124201e-74	12377	4003	2985	0.7456907319510367	0.24117314373434595	TF:M12351	TF	Factor: TIEG1; motif: NCCCNSNCCCCGCCCCC	19945	12572
4.417247850124201e-74	12377	4003	2985	0.7456907319510367	0.24117314373434595	TF:M12351_0	TF	Factor: TIEG1; motif: NCCCNSNCCCCGCCCCC; match class: 0	19945	12573
1.5098809006074378e-73	9736	4003	2478	0.6190357232075943	0.25451930977814297	TF:M00933	TF	Factor: Sp1; motif: CCCCGCCCCN	19945	11246
1.5098809006074378e-73	9736	4003	2478	0.6190357232075943	0.25451930977814297	TF:M00933_0	TF	Factor: Sp1; motif: CCCCGCCCCN; match class: 0	19945	11247
4.276223119521549e-73	13706	4003	3221	0.8046465151136648	0.23500656646724064	TF:M07039_1	TF	Factor: ETF; motif: CCCCGCCCCYN; match class: 1	19945	3106
1.6726318738501795e-72	15588	4003	3537	0.8835873095178616	0.22690531177829099	TF:M04934_1	TF	Factor: TR4; motif: ACCCCGS; match class: 1	19945	8512
2.1385609373972402e-72	13222	4003	3133	0.7826630027479391	0.23695356224474362	TF:M11533	TF	Factor: E2F-1; motif: NTTTTGGCGCCAWWWN	19945	2066
2.1385609373972402e-72	13222	4003	3133	0.7826630027479391	0.23695356224474362	TF:M11533_0	TF	Factor: E2F-1; motif: NTTTTGGCGCCAWWWN; match class: 0	19945	2067
2.2647297839762106e-72	8752	4003	2276	0.5685735698226331	0.260054844606947	TF:M11533_1	TF	Factor: E2F-1; motif: NTTTTGGCGCCAWWWN; match class: 1	19945	2068
8.957973219081122e-72	17071	4003	3762	0.939795153634774	0.22037373323179663	TF:M11018	TF	Factor: IRX-1; motif: NACRYNNNNNNNNRYGNN	19945	6287
8.957973219081122e-72	17071	4003	3762	0.939795153634774	0.22037373323179663	TF:M11018_0	TF	Factor: IRX-1; motif: NACRYNNNNNNNNRYGNN; match class: 0	19945	6288
5.883516076817363e-71	10944	4003	2705	0.6757431926055458	0.24716739766081872	TF:M11535_0	TF	Factor: E2F-4; motif: TTTTGGCGCCAWWN; match class: 0	19945	2166
5.883516076817363e-71	10944	4003	2705	0.6757431926055458	0.24716739766081872	TF:M11535	TF	Factor: E2F-4; motif: TTTTGGCGCCAWWN	19945	2165
2.712640085442545e-70	8436	4003	2204	0.550587059705221	0.26126126126126126	TF:M03807	TF	Factor: SP2; motif: GNNGGGGGCGGGGSN	19945	11294
2.712640085442545e-70	8436	4003	2204	0.550587059705221	0.26126126126126126	TF:M03807_0	TF	Factor: SP2; motif: GNNGGGGGCGGGGSN; match class: 0	19945	11295
1.2333716266799315e-68	17242	4003	3780	0.9442917811641269	0.21923210764412482	TF:M08207	TF	Factor: E2F-3:TBR2; motif: ANGTGYKANGGCGCSTTNNCRNNT	19945	2114
1.2333716266799315e-68	17242	4003	3780	0.9442917811641269	0.21923210764412482	TF:M08207_0	TF	Factor: E2F-3:TBR2; motif: ANGTGYKANGGCGCSTTNNCRNNT; match class: 0	19945	2115
1.3648583435998965e-68	16523	4003	3674	0.9178116412690482	0.2223567148822853	TF:M07039	TF	Factor: ETF; motif: CCCCGCCCCYN	19945	3104
1.3648583435998965e-68	16523	4003	3674	0.9178116412690482	0.2223567148822853	TF:M07039_0	TF	Factor: ETF; motif: CCCCGCCCCYN; match class: 0	19945	3105
3.4546775969964057e-68	15639	4003	3534	0.8828378715963028	0.22597352771916362	TF:M11882	TF	Factor: pax-6; motif: NYACGCNYSANYGMNCN	19945	9188
3.4546775969964057e-68	15639	4003	3534	0.8828378715963028	0.22597352771916362	TF:M11882_0	TF	Factor: pax-6; motif: NYACGCNYSANYGMNCN; match class: 0	19945	9189
4.011878408675684e-68	10121	4003	2535	0.6332750437172121	0.25046932121331883	TF:M00008	TF	Factor: Sp1; motif: GGGGCGGGGT	19945	11213
4.011878408675684e-68	10121	4003	2535	0.6332750437172121	0.25046932121331883	TF:M00008_0	TF	Factor: Sp1; motif: GGGGCGGGGT; match class: 0	19945	11214
3.288350741610496e-67	13286	4003	3128	0.781413939545341	0.2354357970796327	TF:M11058_0	TF	Factor: Hey1; motif: NGCRCGYGYN; match class: 0	19945	4845
3.288350741610496e-67	13286	4003	3128	0.781413939545341	0.2354357970796327	TF:M11058	TF	Factor: Hey1; motif: NGCRCGYGYN	19945	4844
6.399925017383544e-67	5919	4003	1657	0.41393954534099425	0.27994593681365093	TF:M00196_1	TF	Factor: Sp1; motif: NGGGGGCGGGGYN; match class: 1	19945	11260
1.389102172105628e-66	16495	4003	3665	0.9155633275043717	0.2221885419824189	TF:M08441_0	TF	Factor: AP-2gamma:Elk-1; motif: NGCCKNRGGSGRCGGAAGTG; match class: 0	19945	12303
1.389102172105628e-66	16495	4003	3665	0.9155633275043717	0.2221885419824189	TF:M08441	TF	Factor: AP-2gamma:Elk-1; motif: NGCCKNRGGSGRCGGAAGTG	19945	12302
1.5093002540891532e-66	6341	4003	1748	0.4366724956282788	0.2756662986910582	TF:M07395_1	TF	Factor: Sp1; motif: NGGGGCGGGGN; match class: 1	19945	11251
1.828540056251804e-66	7726	4003	2043	0.5103672245815638	0.2644317887652084	TF:M03567	TF	Factor: Sp2; motif: NYSGCCCCGCCCCCY	19945	11291
1.828540056251804e-66	7726	4003	2043	0.5103672245815638	0.2644317887652084	TF:M03567_0	TF	Factor: Sp2; motif: NYSGCCCCGCCCCCY; match class: 0	19945	11292
3.2545000660274057e-66	12253	4003	2936	0.7334499125655758	0.239614788215131	TF:M08523	TF	Factor: E2F-1:TBR2; motif: NGGTGNNANGGCGCNNTNNCRNNN	19945	2048
3.2545000660274057e-66	12253	4003	2936	0.7334499125655758	0.239614788215131	TF:M08523_0	TF	Factor: E2F-1:TBR2; motif: NGGTGNNANGGCGCNNTNNCRNNN; match class: 0	19945	2049
6.749913227710292e-66	7379	4003	1968	0.49163127654259303	0.2667028052581651	TF:M12152_0	TF	Factor: Sp1; motif: NWRGCCACGCCCMCN; match class: 0	19945	11244
6.749913227710292e-66	7379	4003	1968	0.49163127654259303	0.2667028052581651	TF:M12152	TF	Factor: Sp1; motif: NWRGCCACGCCCMCN	19945	11243
2.989566453863627e-65	9784	4003	2458	0.6140394703972021	0.2512264922322159	TF:M02036_0	TF	Factor: WT1; motif: CGCCCCCNCN; match class: 0	19945	12864
2.989566453863627e-65	9784	4003	2458	0.6140394703972021	0.2512264922322159	TF:M02036	TF	Factor: WT1; motif: CGCCCCCNCN	19945	12863
5.980179779873112e-65	7719	4003	2036	0.5086185360979265	0.26376473636481407	TF:M10435	TF	Factor: Sp2; motif: GGGGCGGGG	19945	11282
5.980179779873112e-65	7719	4003	2036	0.5086185360979265	0.26376473636481407	TF:M07063	TF	Factor: Sp1; motif: GGGGCGGGGC	19945	11252
5.980179779873112e-65	7719	4003	2036	0.5086185360979265	0.26376473636481407	TF:M07063_0	TF	Factor: Sp1; motif: GGGGCGGGGC; match class: 0	19945	11253
5.980179779873112e-65	7719	4003	2036	0.5086185360979265	0.26376473636481407	TF:M10435_0	TF	Factor: Sp2; motif: GGGGCGGGG; match class: 0	19945	11283
1.3026843613140494e-64	7132	4003	1911	0.4773919560329753	0.2679472798653954	TF:M02066_0	TF	Factor: PEA3; motif: RCCGGAAGYN; match class: 0	19945	9321
1.3026843613140494e-64	7132	4003	1911	0.4773919560329753	0.2679472798653954	TF:M02066	TF	Factor: PEA3; motif: RCCGGAAGYN	19945	9320
2.8115396763935223e-64	7336	4003	1953	0.4878840869347989	0.26622137404580154	TF:M03920	TF	Factor: SP1; motif: RCCMCRCCCMC	19945	11222
2.8115396763935223e-64	7336	4003	1953	0.4878840869347989	0.26622137404580154	TF:M03920_0	TF	Factor: SP1; motif: RCCMCRCCCMC; match class: 0	19945	11223
3.001880755791178e-64	10035	4003	2504	0.6255308518611041	0.24952665670154459	TF:M09723	TF	Factor: BTEB1; motif: GGGGGCGGGGCNGSGGGNGS	19945	875
3.001880755791178e-64	10035	4003	2504	0.6255308518611041	0.24952665670154459	TF:M09723_0	TF	Factor: BTEB1; motif: GGGGGCGGGGCNGSGGGNGS; match class: 0	19945	876
3.574187703423775e-64	8520	4003	2199	0.549337996502623	0.25809859154929576	TF:M07277	TF	Factor: BTEB2; motif: RGGGNGKGGN	19945	893
3.574187703423775e-64	8520	4003	2199	0.549337996502623	0.25809859154929576	TF:M07277_0	TF	Factor: BTEB2; motif: RGGGNGKGGN; match class: 0	19945	894
1.1459821238079608e-63	7756	4003	2039	0.5093679740194854	0.2628932439401753	TF:M09970_0	TF	Factor: KLF3; motif: NNNNNNGGGCGGGGCNNGN; match class: 0	19945	6567
1.1459821238079608e-63	7756	4003	2039	0.5093679740194854	0.2628932439401753	TF:M09970	TF	Factor: KLF3; motif: NNNNNNGGGCGGGGCNNGN	19945	6566
2.603946798497493e-63	8273	4003	2145	0.5358481139145641	0.2592771666868125	TF:M10530	TF	Factor: sp4; motif: NNNGCYCCGCCCCCY	19945	11318
2.603946798497493e-63	8273	4003	2145	0.5358481139145641	0.2592771666868125	TF:M10530_0	TF	Factor: sp4; motif: NNNGCYCCGCCCCCY; match class: 0	19945	11319
3.500796064783078e-63	5779	4003	1613	0.4029477891581314	0.2791140335698218	TF:M11435_1	TF	Factor: Elk-1; motif: NNCCGGAAGTN; match class: 1	19945	2647
4.7824058004274295e-63	9200	4003	2333	0.5828128903322508	0.2535869565217391	TF:M12186_0	TF	Factor: BTEB4; motif: NCCACGCCCM; match class: 0	19945	6552
4.7824058004274295e-63	9200	4003	2333	0.5828128903322508	0.2535869565217391	TF:M12186	TF	Factor: BTEB4; motif: NCCACGCCCM	19945	6551
4.0089553286980855e-62	7502	4003	1980	0.49462902822882837	0.26392961876832843	TF:M09765	TF	Factor: SP1; motif: NRGKGGGCGGGGCN	19945	11231
4.0089553286980855e-62	7502	4003	1980	0.49462902822882837	0.26392961876832843	TF:M09765_0	TF	Factor: SP1; motif: NRGKGGGCGGGGCN; match class: 0	19945	11232
3.629290120644662e-61	17982	4003	3867	0.966025480889333	0.2150483817150484	TF:M04826	TF	Factor: p300; motif: ACNTCCG	19945	2774
3.629290120644662e-61	17982	4003	3867	0.966025480889333	0.2150483817150484	TF:M04826_0	TF	Factor: p300; motif: ACNTCCG; match class: 0	19945	2775
4.004562130589677e-61	6045	4003	1664	0.41568823382463155	0.2752688172043011	TF:M00932_1	TF	Factor: Sp1; motif: NNGGGGCGGGGNN; match class: 1	19945	11257
4.040608778955997e-61	4996	4003	1431	0.35748188858356233	0.28642914331465175	TF:M12173_1	TF	Factor: GKLF; motif: NNCCMCRCCCN; match class: 1	19945	6589
5.707993573228657e-61	11010	4003	2682	0.6699975018735949	0.2435967302452316	TF:M11058_1	TF	Factor: Hey1; motif: NGCRCGYGYN; match class: 1	19945	4846
7.54381415438123e-61	8900	4003	2264	0.5655758181363977	0.2543820224719101	TF:M06948	TF	Factor: Sp2; motif: TGGGCGCGCCCA	19945	11273
7.54381415438123e-61	8900	4003	2264	0.5655758181363977	0.2543820224719101	TF:M06948_0	TF	Factor: Sp2; motif: TGGGCGCGCCCA; match class: 0	19945	11274
3.18278617260782e-60	8286	4003	2136	0.5335998001498876	0.25778421433743665	TF:M11434	TF	Factor: Elk-1; motif: NRSCGGAAGNN	19945	2642
3.18278617260782e-60	8286	4003	2136	0.5335998001498876	0.25778421433743665	TF:M11434_0	TF	Factor: Elk-1; motif: NRSCGGAAGNN; match class: 0	19945	2643
6.465117560248339e-60	10963	4003	2669	0.6667499375468399	0.24345525859709932	TF:M11430	TF	Factor: PEA3; motif: NACCGGAAGTN	19945	9338
6.465117560248339e-60	10963	4003	2669	0.6667499375468399	0.24345525859709932	TF:M11430_0	TF	Factor: PEA3; motif: NACCGGAAGTN; match class: 0	19945	9339
1.2717959069750121e-59	11833	4003	2834	0.7079690232325756	0.2394997042170202	TF:M11435	TF	Factor: Elk-1; motif: NNCCGGAAGTN	19945	2645
1.2717959069750121e-59	11833	4003	2834	0.7079690232325756	0.2394997042170202	TF:M11435_0	TF	Factor: Elk-1; motif: NNCCGGAAGTN; match class: 0	19945	2646
2.574707297966027e-59	12675	4003	2990	0.7469397951536347	0.2358974358974359	TF:M02065_0	TF	Factor: ER81; motif: RCCGGAARYN; match class: 0	19945	2790
2.574707297966027e-59	12675	4003	2990	0.7469397951536347	0.2358974358974359	TF:M02065	TF	Factor: ER81; motif: RCCGGAARYN	19945	2789
4.522369503169109e-59	10675	4003	2610	0.6520109917561828	0.24449648711943794	TF:M11427_0	TF	Factor: PEA3; motif: NACCGGAAGTN; match class: 0	19945	9330
4.522369503169109e-59	10675	4003	2610	0.6520109917561828	0.24449648711943794	TF:M11427	TF	Factor: PEA3; motif: NACCGGAAGTN	19945	9329
8.606992948657766e-59	6066	4003	1660	0.4146889832625531	0.2736564457632707	TF:M03922_0	TF	Factor: SP4; motif: NWRGCCACGCCCMCTYN; match class: 0	19945	11313
8.606992948657766e-59	6066	4003	1660	0.4146889832625531	0.2736564457632707	TF:M03922	TF	Factor: SP4; motif: NWRGCCACGCCCMCTYN	19945	11312
1.041434849634003e-58	14032	4003	3233	0.8076442667999001	0.23040193842645382	TF:M08487_0	TF	Factor: GCMa:Erg; motif: ATGCGGGCGGAARKG; match class: 0	19945	4356
1.041434849634003e-58	14032	4003	3233	0.8076442667999001	0.23040193842645382	TF:M08487	TF	Factor: GCMa:Erg; motif: ATGCGGGCGGAARKG	19945	4355
2.5689890628966156e-58	10306	4003	2535	0.6332750437172121	0.24597321948379586	TF:M01104	TF	Factor: MOVO-B; motif: GNGGGGG	19945	7505
2.5689890628966156e-58	10306	4003	2535	0.6332750437172121	0.24597321948379586	TF:M01104_0	TF	Factor: MOVO-B; motif: GNGGGGG; match class: 0	19945	7506
3.735583275522046e-58	11122	4003	2693	0.6727454409193105	0.24213270994425462	TF:M12227_0	TF	Factor: ZIC4; motif: NNCCNCCCRYNGYGN; match class: 0	19945	13383
3.735583275522046e-58	11122	4003	2693	0.6727454409193105	0.24213270994425462	TF:M12227	TF	Factor: ZIC4; motif: NNCCNCCCRYNGYGN	19945	13382
3.7820521073902466e-58	13338	4003	3107	0.7761678740944292	0.23294346978557504	TF:M00144	TF	Factor: Pax-5; motif: RRMSWGANWYCTNRAGCGKRACSRYNSM	19945	9149
3.7820521073902466e-58	13338	4003	3107	0.7761678740944292	0.23294346978557504	TF:M00144_0	TF	Factor: Pax-5; motif: RRMSWGANWYCTNRAGCGKRACSRYNSM; match class: 0	19945	9150
5.714269563725563e-58	9014	4003	2276	0.5685735698226331	0.25249611715109826	TF:M01588	TF	Factor: GKLF; motif: GCCMCRCCCNNN	19945	4532
5.714269563725563e-58	9014	4003	2276	0.5685735698226331	0.25249611715109826	TF:M01588_0	TF	Factor: GKLF; motif: GCCMCRCCCNNN; match class: 0	19945	4533
7.728225874208645e-58	6791	4003	1813	0.45291031726205344	0.2669709910175232	TF:M02065_1	TF	Factor: ER81; motif: RCCGGAARYN; match class: 1	19945	2791
1.36754118244901e-57	7356	4003	1932	0.48263802148388707	0.2626427406199021	TF:M00938	TF	Factor: E2F-1; motif: TTGGCGCGRAANNGNM	19945	2072
1.36754118244901e-57	7356	4003	1932	0.48263802148388707	0.2626427406199021	TF:M00938_0	TF	Factor: E2F-1; motif: TTGGCGCGRAANNGNM; match class: 0	19945	2073
1.7011561482388734e-57	5160	4003	1455	0.36347739195603296	0.2819767441860465	TF:M01660_1	TF	Factor: GABP-alpha; motif: CTTCCK; match class: 1	19945	4132
2.0016585269605278e-57	10656	4003	2600	0.6495128653509867	0.243993993993994	TF:M00189	TF	Factor: AP-2; motif: MKCCCSCNGGCG	19945	227
2.0016585269605278e-57	10656	4003	2600	0.6495128653509867	0.243993993993994	TF:M00189_0	TF	Factor: AP-2; motif: MKCCCSCNGGCG; match class: 0	19945	228
2.2276569783817363e-57	7303	4003	1920	0.4796402697976518	0.2629056552101876	TF:M00431	TF	Factor: E2F-1; motif: TTTSGCGS	19945	2084
2.2276569783817363e-57	7303	4003	1920	0.4796402697976518	0.2629056552101876	TF:M00431_0	TF	Factor: E2F-1; motif: TTTSGCGS; match class: 0	19945	2085
4.0791648898884244e-57	7081	4003	1872	0.4676492630527105	0.26436943934472534	TF:M10098_0	TF	Factor: DP-1; motif: NRNNGGCGGGAANN; match class: 0	19945	12414
4.0791648898884244e-57	7081	4003	1872	0.4676492630527105	0.26436943934472534	TF:M10098	TF	Factor: DP-1; motif: NRNNGGCGGGAANN	19945	12413
8.727282748632984e-57	5899	4003	1616	0.40369722707969025	0.2739447363959993	TF:M00931_1	TF	Factor: Sp1; motif: GGGGCGGGGC; match class: 1	19945	11263
1.1217864173102544e-56	7836	4003	2029	0.5068698476142893	0.25893312914752425	TF:M09895	TF	Factor: E2F-6; motif: NGGGCGGGARRNN	19945	2180
1.1217864173102544e-56	7836	4003	2029	0.5068698476142893	0.25893312914752425	TF:M09895_0	TF	Factor: E2F-6; motif: NGGGCGGGARRNN; match class: 0	19945	2181
1.410045159947388e-56	9558	4003	2380	0.5945540844366725	0.24900606821510776	TF:M11022	TF	Factor: IRX2a; motif: ACRYGNNNNACRYGT	19945	6302
1.410045159947388e-56	9558	4003	2380	0.5945540844366725	0.24900606821510776	TF:M11022_0	TF	Factor: IRX2a; motif: ACRYGNNNNACRYGT; match class: 0	19945	6303
1.6462100385882528e-56	10108	4003	2489	0.62178366225331	0.2462406015037594	TF:M08867_0	TF	Factor: AP2; motif: GCCYGSGGSN; match class: 0	19945	225
1.6462100385882528e-56	10108	4003	2489	0.62178366225331	0.2462406015037594	TF:M08867	TF	Factor: AP2; motif: GCCYGSGGSN	19945	224
1.679182810123402e-56	7619	4003	1983	0.4953784661503872	0.2602703766898543	TF:M01078	TF	Factor: c-Ets-1; motif: NNNRCCGGAWRYNNNN	19945	1163
1.679182810123402e-56	7619	4003	1983	0.4953784661503872	0.2602703766898543	TF:M01078_0	TF	Factor: c-Ets-1; motif: NNNRCCGGAWRYNNNN; match class: 0	19945	1164
2.4788758628782614e-56	9668	4003	2401	0.5998001498875843	0.24834505585436492	TF:M00915_0	TF	Factor: AP-2; motif: SNNNCCNCAGGCN; match class: 0	19945	231
2.4788758628782614e-56	9668	4003	2401	0.5998001498875843	0.24834505585436492	TF:M00915	TF	Factor: AP-2; motif: SNNNCCNCAGGCN	19945	230
3.4566363175094075e-56	13737	4003	3172	0.7924056957282039	0.23090922326563296	TF:M03876	TF	Factor: Kaiso; motif: GCMGGGRGCRGS	19945	6500
3.4566363175094075e-56	13737	4003	3172	0.7924056957282039	0.23090922326563296	TF:M03876_0	TF	Factor: Kaiso; motif: GCMGGGRGCRGS; match class: 0	19945	6501
5.325422969976229e-56	6128	4003	1663	0.4154384211841119	0.27137728459530025	TF:M11419_0	TF	Factor: ER81; motif: NNCCGGAWGYN; match class: 0	19945	2802
5.325422969976229e-56	6128	4003	1663	0.4154384211841119	0.27137728459530025	TF:M11419	TF	Factor: ER81; motif: NNCCGGAWGYN	19945	2801
7.149656435070256e-56	8349	4003	2132	0.5326005495878091	0.25535992334411306	TF:M09905	TF	Factor: SAP-1; motif: NNCCGGAAGTGN	19945	2684
7.149656435070256e-56	8349	4003	2132	0.5326005495878091	0.25535992334411306	TF:M09905_0	TF	Factor: SAP-1; motif: NNCCGGAAGTGN; match class: 0	19945	2685
8.261134080101904e-56	6837	4003	1815	0.4534099425430927	0.26546731022378234	TF:M07615	TF	Factor: Sp3; motif: GGGGCGGGGSNN	19945	11309
8.261134080101904e-56	6837	4003	1815	0.4534099425430927	0.26546731022378234	TF:M07615_0	TF	Factor: Sp3; motif: GGGGCGGGGSNN; match class: 0	19945	11310
8.5485264193619e-56	10356	4003	2535	0.6332750437172121	0.2447856315179606	TF:M00025_0	TF	Factor: Elk-1; motif: NNNNCCGGAARTNN; match class: 0	19945	2616
8.5485264193619e-56	10356	4003	2535	0.6332750437172121	0.2447856315179606	TF:M00025	TF	Factor: Elk-1; motif: NNNNCCGGAARTNN	19945	2615
1.3839175093962366e-54	9378	4003	2336	0.5835623282538096	0.2490936233738537	TF:M10426	TF	Factor: ctcf; motif: CCRSCAGGGGGCGCN	19945	1643
1.3839175093962366e-54	9378	4003	2336	0.5835623282538096	0.2490936233738537	TF:M10426_0	TF	Factor: ctcf; motif: CCRSCAGGGGGCGCN; match class: 0	19945	1644
1.4108269333625034e-54	6869	4003	1817	0.4539095678241319	0.26452176444897363	TF:M12151	TF	Factor: Sp1; motif: NWRGCCMCGCCCMCN	19945	11240
1.4108269333625034e-54	6869	4003	1817	0.4539095678241319	0.26452176444897363	TF:M12151_0	TF	Factor: Sp1; motif: NWRGCCMCGCCCMCN; match class: 0	19945	11241
1.9382600362662847e-54	7797	4003	2012	0.5026230327254559	0.25804796716685907	TF:M11447_0	TF	Factor: Elf-1; motif: NAMCCGGAAGTN; match class: 0	19945	2439
1.9382600362662847e-54	7797	4003	2012	0.5026230327254559	0.25804796716685907	TF:M11447	TF	Factor: Elf-1; motif: NAMCCGGAAGTN	19945	2438
3.174781604687544e-54	8313	4003	2118	0.5291031726205346	0.2547816672681342	TF:M07226_0	TF	Factor: SP1; motif: NCCCCKCCCCC; match class: 0	19945	11229
3.174781604687544e-54	8313	4003	2118	0.5291031726205346	0.2547816672681342	TF:M07226	TF	Factor: SP1; motif: NCCCCKCCCCC	19945	11228
4.064124915163532e-54	5238	4003	1460	0.364726455158631	0.2787323405880107	TF:M07409_0	TF	Factor: BTEB2; motif: GCCCCRCCCH; match class: 0	19945	6594
4.064124915163532e-54	5238	4003	1460	0.364726455158631	0.2787323405880107	TF:M07409	TF	Factor: BTEB2; motif: GCCCCRCCCH	19945	6593
7.173731078182521e-54	4545	4003	1303	0.3255058705970522	0.2866886688668867	TF:M09896_1	TF	Factor: E2F-7; motif: GRGGCGGGAANNN; match class: 1	19945	2188
1.1841968603678192e-53	9193	4003	2295	0.5733200099925057	0.24964647014032415	TF:M01857_0	TF	Factor: AP-2alpha; motif: NGCCYSNNGSN; match class: 0	19945	198
1.1841968603678192e-53	9193	4003	2295	0.5733200099925057	0.24964647014032415	TF:M01857	TF	Factor: AP-2alpha; motif: NGCCYSNNGSN	19945	197
1.5257051760906106e-53	10935	4003	2639	0.6592555583312516	0.24133516232281665	TF:M02070	TF	Factor: TEL1; motif: CNCGGAANNN	19945	12248
1.5257051760906106e-53	10935	4003	2639	0.6592555583312516	0.24133516232281665	TF:M02070_0	TF	Factor: TEL1; motif: CNCGGAANNN; match class: 0	19945	12249
1.7041174706985706e-53	9023	4003	2260	0.5645765675743193	0.2504710185082567	TF:M08266_1	TF	Factor: ER71:Pax-5; motif: ACCGGAACYACGCWTSANTG; match class: 1	19945	3208
1.7533236127124547e-53	6302	4003	1691	0.422433175118661	0.2683275150745795	TF:M09606	TF	Factor: nerf; motif: NRRNSCGGAAGNRNNNN	19945	2471
1.7533236127124547e-53	6302	4003	1691	0.422433175118661	0.2683275150745795	TF:M09606_0	TF	Factor: nerf; motif: NRRNSCGGAAGNRNNNN; match class: 0	19945	2472
2.146342288073941e-53	7846	4003	2018	0.5041219085685735	0.2572011215906194	TF:M00940	TF	Factor: E2F-1; motif: NTTTCGCGCS	19945	2087
2.146342288073941e-53	7846	4003	2018	0.5041219085685735	0.2572011215906194	TF:M00940_0	TF	Factor: E2F-1; motif: NTTTCGCGCS; match class: 0	19945	2088
5.867640633960875e-53	11154	4003	2679	0.669248063952036	0.24018289402904788	TF:M00425_0	TF	Factor: E2F; motif: TTTCGCGC; match class: 0	19945	2217
5.867640633960875e-53	11154	4003	2679	0.669248063952036	0.24018289402904788	TF:M00425	TF	Factor: E2F; motif: TTTCGCGC	19945	2216
9.283330547539868e-53	6552	4003	1742	0.4351736197851611	0.26587301587301587	TF:M11535_1	TF	Factor: E2F-4; motif: TTTTGGCGCCAWWN; match class: 1	19945	2167
1.1362193316830125e-52	6252	4003	1677	0.4189357981513865	0.2682341650671785	TF:M10072_1	TF	Factor: sp4; motif: NNGNARGRGGCGGRGCNNRR; match class: 1	19945	11317
1.3670395283124628e-52	9578	4003	2368	0.5915563327504372	0.24723324284819378	TF:M00427_0	TF	Factor: E2F; motif: TTTSGCGS; match class: 0	19945	2235
1.3670395283124628e-52	9578	4003	2368	0.5915563327504372	0.24723324284819378	TF:M00427	TF	Factor: E2F; motif: TTTSGCGS	19945	2234
1.555665499290657e-52	5409	4003	1492	0.3727204596552586	0.2758365686818266	TF:M09901	TF	Factor: nerf; motif: NNNCCGGAAGTGN	19945	7856
1.555665499290657e-52	5409	4003	1492	0.3727204596552586	0.2758365686818266	TF:M09901_0	TF	Factor: nerf; motif: NNNCCGGAAGTGN; match class: 0	19945	7857
1.5604589145243346e-52	12696	4003	2969	0.741693729702723	0.23385318210459988	TF:M08208	TF	Factor: E2F-3:FOXI1; motif: NGACACCGCGCCCAC	19945	2117
1.5604589145243346e-52	12696	4003	2969	0.741693729702723	0.23385318210459988	TF:M08208_0	TF	Factor: E2F-3:FOXI1; motif: NGACACCGCGCCCAC; match class: 0	19945	2118
1.8080509782125084e-52	10854	4003	2619	0.6542593055208593	0.24129353233830847	TF:M11396	TF	Factor: Erg; motif: NACCGGAARTN	19945	2924
1.8080509782125084e-52	10854	4003	2619	0.6542593055208593	0.24129353233830847	TF:M11396_0	TF	Factor: Erg; motif: NACCGGAARTN; match class: 0	19945	2925
2.153752800526e-52	10604	4003	2570	0.6420184861353985	0.24236137306676725	TF:M03977_0	TF	Factor: ETS1; motif: ACCGGAARYN; match class: 0	19945	3108
2.153752800526e-52	10604	4003	2570	0.6420184861353985	0.24236137306676725	TF:M03977	TF	Factor: ETS1; motif: ACCGGAARYN	19945	3107
2.6735410285622105e-52	9151	4003	2281	0.5698226330252311	0.24926237569664517	TF:M08911	TF	Factor: CTCF; motif: NCCRSTAGGGGGCGC	19945	1628
2.6735410285622105e-52	9151	4003	2281	0.5698226330252311	0.24926237569664517	TF:M08911_0	TF	Factor: CTCF; motif: NCCRSTAGGGGGCGC; match class: 0	19945	1629
3.0127782160675947e-52	6969	4003	1829	0.4569073195103672	0.2624479839288277	TF:M11451_0	TF	Factor: Elf-1; motif: NANCCGGAAGTN; match class: 0	19945	2451
3.0127782160675947e-52	6969	4003	1829	0.4569073195103672	0.2624479839288277	TF:M11451	TF	Factor: Elf-1; motif: NANCCGGAAGTN	19945	2450
3.680872631122603e-52	8213	4003	2089	0.5218586060454659	0.2543528552295142	TF:M12351_1	TF	Factor: TIEG1; motif: NCCCNSNCCCCGCCCCC; match class: 1	19945	12574
3.7449962772566524e-52	9517	4003	2354	0.5880589557831626	0.24734685299989492	TF:M02059_0	TF	Factor: ELK-1; motif: ACCGGAAGTN; match class: 0	19945	2625
3.7449962772566524e-52	9517	4003	2354	0.5880589557831626	0.24734685299989492	TF:M02059	TF	Factor: ELK-1; motif: ACCGGAAGTN	19945	2624
3.846419826033227e-52	8398	4003	2127	0.5313514863852111	0.25327458918790186	TF:M08913_0	TF	Factor: FLI-1; motif: NAYTTCCGGT; match class: 0	19945	3513
3.846419826033227e-52	8398	4003	2127	0.5313514863852111	0.25327458918790186	TF:M08913	TF	Factor: FLI-1; motif: NAYTTCCGGT	19945	3512
5.206199555827004e-52	8503	4003	2148	0.5365975518361229	0.25261672350934966	TF:M01199	TF	Factor: RNF96; motif: BCCCGCRGCC	19945	10445
5.206199555827004e-52	8503	4003	2148	0.5365975518361229	0.25261672350934966	TF:M01199_0	TF	Factor: RNF96; motif: BCCCGCRGCC; match class: 0	19945	10446
7.363500186979243e-52	8219	4003	2089	0.5218586060454659	0.2541671736220951	TF:M11424	TF	Factor: Erm; motif: NNSCGGAWGYN	19945	2948
7.363500186979243e-52	8219	4003	2089	0.5218586060454659	0.2541671736220951	TF:M11424_0	TF	Factor: Erm; motif: NNSCGGAWGYN; match class: 0	19945	2949
9.232406760917088e-52	4081	4003	1189	0.29702722957781663	0.2913501592746876	TF:M02052_1	TF	Factor: EHF; motif: CSCGGAARTN; match class: 1	19945	2392
1.0298306657151303e-51	9551	4003	2359	0.5893080189857607	0.24698984399539314	TF:M01752	TF	Factor: ERG; motif: ACCGGAART	19945	2888
1.0298306657151303e-51	9551	4003	2359	0.5893080189857607	0.24698984399539314	TF:M01752_0	TF	Factor: ERG; motif: ACCGGAART; match class: 0	19945	2889
1.2182829178914e-51	6957	4003	1824	0.4556582563077692	0.26218197498921947	TF:M02069_0	TF	Factor: Erm; motif: ACCGGAAGTN; match class: 0	19945	2937
1.2182829178914e-51	6957	4003	1824	0.4556582563077692	0.26218197498921947	TF:M02069	TF	Factor: Erm; motif: ACCGGAAGTN	19945	2936
1.2427457742344973e-51	10492	4003	2545	0.6357731701224082	0.24256576439191765	TF:M00736	TF	Factor: E2F-1:DP-1; motif: TTTCSCGC	19945	2039
1.2427457742344973e-51	10492	4003	2545	0.6357731701224082	0.24256576439191765	TF:M00736_0	TF	Factor: E2F-1:DP-1; motif: TTTCSCGC; match class: 0	19945	2040
1.2611919922637756e-51	8384	4003	2122	0.530102423182613	0.25310114503816794	TF:M08759	TF	Factor: c-Ets-2; motif: NCCGGAAGTG	19945	3122
1.2611919922637756e-51	8384	4003	2122	0.530102423182613	0.25310114503816794	TF:M08759_0	TF	Factor: c-Ets-2; motif: NCCGGAAGTG; match class: 0	19945	3123
1.501592442907307e-51	4354	4003	1251	0.31251561329003247	0.2873220027560864	TF:M01783_1	TF	Factor: SP2; motif: GGGCGGGAC; match class: 1	19945	11266
2.2503893854758262e-51	11218	4003	2685	0.6707469397951537	0.23934747726867533	TF:M01660	TF	Factor: GABP-alpha; motif: CTTCCK	19945	4130
2.2503893854758262e-51	11218	4003	2685	0.6707469397951537	0.23934747726867533	TF:M01660_0	TF	Factor: GABP-alpha; motif: CTTCCK; match class: 0	19945	4131
2.3532433057982694e-51	11662	4003	2770	0.6919810142393205	0.2375235808609158	TF:M09826	TF	Factor: BTEB3; motif: CCNNSCCNSCCCCKCCCCC	19945	896
2.3532433057982694e-51	11662	4003	2770	0.6919810142393205	0.2375235808609158	TF:M09826_0	TF	Factor: BTEB3; motif: CCNNSCCNSCCCCKCCCCC; match class: 0	19945	897
2.756888478540322e-51	10194	4003	2485	0.6207844116912316	0.24377084559544832	TF:M02052	TF	Factor: EHF; motif: CSCGGAARTN	19945	2390
2.756888478540322e-51	10194	4003	2485	0.6207844116912316	0.24377084559544832	TF:M02052_0	TF	Factor: EHF; motif: CSCGGAARTN; match class: 0	19945	2391
3.219896920642097e-51	5527	4003	1513	0.37796652510617035	0.2737470598878234	TF:M07250_1	TF	Factor: E2F-1; motif: NNNSSCGCSAANN; match class: 1	19945	2080
4.189122856656187e-51	10213	4003	2488	0.6215338496127905	0.24361108391266034	TF:M02071	TF	Factor: ETV7; motif: NCCGGAANNN	19945	3317
4.189122856656187e-51	10213	4003	2488	0.6215338496127905	0.24361108391266034	TF:M02071_0	TF	Factor: ETV7; motif: NCCGGAANNN; match class: 0	19945	3318
5.405563708381508e-51	9902	4003	2426	0.6060454659005746	0.2450010098969905	TF:M00738	TF	Factor: E2F-4:DP-1; motif: TTTSGCGC	19945	2144
5.405563708381508e-51	9902	4003	2426	0.6060454659005746	0.2450010098969905	TF:M00738_0	TF	Factor: E2F-4:DP-1; motif: TTTSGCGC; match class: 0	19945	2145
5.810918202799648e-51	3237	4003	988	0.24681488883337496	0.30522088353413657	TF:M09641_0	TF	Factor: NRF-1; motif: SYGCGCMTGCGCRNNGSN; match class: 0	19945	8655
5.810918202799648e-51	3237	4003	988	0.24681488883337496	0.30522088353413657	TF:M09641	TF	Factor: NRF-1; motif: SYGCGCMTGCGCRNNGSN	19945	8654
9.619157346089743e-51	7448	4003	1924	0.4806395203597302	0.25832438238453276	TF:M08523_1	TF	Factor: E2F-1:TBR2; motif: NGGTGNNANGGCGCNNTNNCRNNN; match class: 1	19945	2050
1.0421274423489508e-50	8150	4003	2070	0.5171121658755933	0.25398773006134967	TF:M02062	TF	Factor: Erg; motif: ACCGGAAGTN	19945	2891
1.0421274423489508e-50	8150	4003	2070	0.5171121658755933	0.25398773006134967	TF:M02062_0	TF	Factor: Erg; motif: ACCGGAAGTN; match class: 0	19945	2892
2.6391718479096286e-50	9321	4003	2307	0.5763177616787409	0.24750563244287094	TF:M03895_0	TF	Factor: CTCF; motif: WGCGCCMYCTAGYGGYN; match class: 0	19945	1617
2.6391718479096286e-50	9321	4003	2307	0.5763177616787409	0.24750563244287094	TF:M03895	TF	Factor: CTCF; motif: WGCGCCMYCTAGYGGYN	19945	1616
2.921297700662913e-50	10099	4003	2462	0.6150387209592806	0.2437865135161897	TF:M04148	TF	Factor: TFAP2A; motif: NGCCCYNNGGGCN	19945	12260
2.921297700662913e-50	10099	4003	2462	0.6150387209592806	0.2437865135161897	TF:M04148_0	TF	Factor: TFAP2A; motif: NGCCCYNNGGGCN; match class: 0	19945	12261
3.0577739987952106e-50	8237	4003	2086	0.5211091681239071	0.2532475415806726	TF:M09904_0	TF	Factor: Elk-1; motif: RCCGGAAGTGN; match class: 0	19945	2634
3.0577739987952106e-50	8237	4003	2086	0.5211091681239071	0.2532475415806726	TF:M09904	TF	Factor: Elk-1; motif: RCCGGAAGTGN	19945	2633
3.278877989557832e-50	7880	4003	2012	0.5026230327254559	0.25532994923857866	TF:M04714_0	TF	Factor: Elf-1; motif: ACTTCCGGG; match class: 0	19945	2418
3.278877989557832e-50	7880	4003	2012	0.5026230327254559	0.25532994923857866	TF:M04714	TF	Factor: Elf-1; motif: ACTTCCGGG	19945	2417
3.8639464610333126e-50	9131	4003	2268	0.5665750686984762	0.2483846238090023	TF:M03876_1	TF	Factor: Kaiso; motif: GCMGGGRGCRGS; match class: 1	19945	6502
4.580595326891879e-50	7686	4003	1971	0.4923807144641519	0.25644028103044497	TF:M02063	TF	Factor: c-ets-1; motif: ACCGGAWGTN	19945	1166
4.580595326891879e-50	7686	4003	1971	0.4923807144641519	0.25644028103044497	TF:M02063_0	TF	Factor: c-ets-1; motif: ACCGGAWGTN; match class: 0	19945	1167
6.193213001681788e-50	9658	4003	2373	0.5928053959530353	0.24570304410851107	TF:M04148_1	TF	Factor: TFAP2A; motif: NGCCCYNNGGGCN; match class: 1	19945	12262
8.463409431845854e-50	9456	4003	2332	0.5825630776917312	0.24661590524534688	TF:M00470_0	TF	Factor: AP-2gamma; motif: GCCYNNGGS; match class: 0	19945	204
8.463409431845854e-50	9456	4003	2332	0.5825630776917312	0.24661590524534688	TF:M00470	TF	Factor: AP-2gamma; motif: GCCYNNGGS	19945	203
9.230583443496601e-50	6001	4003	1611	0.4024481638770922	0.2684552574570905	TF:M02067_0	TF	Factor: ER71; motif: ACCGGAARYN; match class: 0	19945	2778
9.230583443496601e-50	6001	4003	1611	0.4024481638770922	0.2684552574570905	TF:M02067	TF	Factor: ER71; motif: ACCGGAARYN	19945	2777
9.25041972556608e-50	9782	4003	2397	0.5988008993255058	0.24504191371907585	TF:M08313_1	TF	Factor: GCMa:PEA3; motif: ATRCGGGCGGAAGTR; match class: 1	19945	4363
1.0841280031408449e-49	13727	4003	3147	0.7861603797152136	0.22925621038828586	TF:M04863	TF	Factor: TF3C-beta; motif: CCNGGAGGGCTTCCTGGAGGAG	19945	4736
1.0841280031408449e-49	13727	4003	3147	0.7861603797152136	0.22925621038828586	TF:M04863_0	TF	Factor: TF3C-beta; motif: CCNGGAGGGCTTCCTGGAGGAG; match class: 0	19945	4737
2.3062535726756578e-49	4049	4003	1173	0.29303022732950285	0.2897011607804396	TF:M09967	TF	Factor: AP-2rep; motif: NGGGGCGGGGC	19945	218
2.3062535726756578e-49	4049	4003	1173	0.29303022732950285	0.2897011607804396	TF:M09967_0	TF	Factor: AP-2rep; motif: NGGGGCGGGGC; match class: 0	19945	219
2.4332563576140933e-49	12633	4003	2945	0.7356982263302523	0.23311960737750337	TF:M11052	TF	Factor: Hey2; motif: NNCACGYGNN	19945	4853
2.4332563576140933e-49	12633	4003	2945	0.7356982263302523	0.23311960737750337	TF:M11052_0	TF	Factor: Hey2; motif: NNCACGYGNN; match class: 0	19945	4854
2.59803352212718e-49	5452	4003	1489	0.3719710217336997	0.2731107850330154	TF:M07084_1	TF	Factor: E2F-4; motif: NGGCGGGAARN; match class: 1	19945	2161
3.234811616869929e-49	7174	4003	1860	0.46465151136647515	0.2592695846110956	TF:M00144_1	TF	Factor: Pax-5; motif: RRMSWGANWYCTNRAGCGKRACSRYNSM; match class: 1	19945	9151
6.867418533441683e-49	12966	4003	3005	0.7506869847614289	0.23175998766003394	TF:M12160_0	TF	Factor: KLF15; motif: RCCMCRCCCMCN; match class: 0	19945	6540
6.867418533441683e-49	12966	4003	3005	0.7506869847614289	0.23175998766003394	TF:M12160	TF	Factor: KLF15; motif: RCCMCRCCCMCN	19945	6539
1.464544787524062e-48	3975	4003	1153	0.28803397451911067	0.29006289308176103	TF:M01588_1	TF	Factor: GKLF; motif: GCCMCRCCCNNN; match class: 1	19945	4534
2.1603379916346035e-48	4937	4003	1371	0.3424931301523857	0.27769900749442983	TF:M11430_1	TF	Factor: PEA3; motif: NACCGGAAGTN; match class: 1	19945	9340
7.280088615471196e-48	2955	4003	910	0.22732950287284537	0.3079526226734349	TF:M11434_1	TF	Factor: Elk-1; motif: NRSCGGAAGNN; match class: 1	19945	2644
7.313605255434278e-48	8315	4003	2092	0.5226080439670248	0.25159350571256767	TF:M03893_0	TF	Factor: WT1; motif: GNGGGGGCGGGG; match class: 0	19945	12867
7.313605255434278e-48	8315	4003	2092	0.5226080439670248	0.25159350571256767	TF:M03893	TF	Factor: WT1; motif: GNGGGGGCGGGG	19945	12866
8.323538557924957e-48	10035	4003	2439	0.6092930302273295	0.2430493273542601	TF:M11400_0	TF	Factor: Fli-1; motif: NACCGGAARTN; match class: 0	19945	3528
8.323538557924957e-48	10035	4003	2439	0.6092930302273295	0.2430493273542601	TF:M11400	TF	Factor: Fli-1; motif: NACCGGAARTN	19945	3527
9.722487091695788e-48	10092	4003	2450	0.6120409692730452	0.24276654776060247	TF:M03975_0	TF	Factor: ERG; motif: ACCGGAARTN; match class: 0	19945	2895
9.722487091695788e-48	10092	4003	2450	0.6120409692730452	0.24276654776060247	TF:M03975	TF	Factor: ERG; motif: ACCGGAARTN	19945	2894
1.633227510704989e-47	8821	4003	2194	0.548088933300025	0.2487246343951933	TF:M08487_1	TF	Factor: GCMa:Erg; motif: ATGCGGGCGGAARKG; match class: 1	19945	4357
1.7596731322110834e-47	10524	4003	2534	0.6330252310766925	0.24078297225389586	TF:M00740	TF	Factor: Rb:E2F-1:DP-1; motif: TTTSGCGC	19945	2036
1.7596731322110834e-47	10524	4003	2534	0.6330252310766925	0.24078297225389586	TF:M00740_0	TF	Factor: Rb:E2F-1:DP-1; motif: TTTSGCGC; match class: 0	19945	2037
1.883901400511891e-47	8783	4003	2186	0.5460904321758681	0.2488899009450074	TF:M11392	TF	Factor: Erg; motif: NACCGGAARYN	19945	2912
1.883901400511891e-47	8783	4003	2186	0.5460904321758681	0.2488899009450074	TF:M11392_0	TF	Factor: Erg; motif: NACCGGAARYN; match class: 0	19945	2913
3.504782703310484e-47	18848	4003	3951	0.9870097426929803	0.20962436332767403	TF:M01822_1	TF	Factor: CPBP; motif: SNCCCNN; match class: 1	19945	1360
5.520185251573896e-47	14499	4003	3275	0.8181363977017237	0.22587764673425753	TF:M08266	TF	Factor: ER71:Pax-5; motif: ACCGGAACYACGCWTSANTG	19945	3206
5.520185251573896e-47	14499	4003	3275	0.8181363977017237	0.22587764673425753	TF:M08266_0	TF	Factor: ER71:Pax-5; motif: ACCGGAACYACGCWTSANTG; match class: 0	19945	3207
5.6749205837278675e-47	8431	4003	2112	0.5276042967774169	0.2505040920412762	TF:M04106_1	TF	Factor: RUNX2; motif: NRACCGCAAACCGCAN; match class: 1	19945	10537
9.320305550927962e-47	6911	4003	1794	0.44816387709218086	0.2595861669801765	TF:M03982	TF	Factor: ETV4; motif: ACCGGAAGTN	19945	3260
9.320305550927962e-47	6911	4003	1794	0.44816387709218086	0.2595861669801765	TF:M03982_0	TF	Factor: ETV4; motif: ACCGGAAGTN; match class: 0	19945	3261
1.1830167121458547e-46	8389	4003	2102	0.5251061703722208	0.2505662176659912	TF:M03988	TF	Factor: FLI1; motif: ACCGGAARTN	19945	3503
1.1830167121458547e-46	8389	4003	2102	0.5251061703722208	0.2505662176659912	TF:M03988_0	TF	Factor: FLI1; motif: ACCGGAARTN; match class: 0	19945	3504
1.3245495503026964e-46	4211	4003	1200	0.2997751686235324	0.2849679411066255	TF:M03807_1	TF	Factor: SP2; motif: GNNGGGGGCGGGGSN; match class: 1	19945	11296
2.2498321281741917e-46	4629	4003	1294	0.3232575568323757	0.2795420177144092	TF:M10071_1	TF	Factor: Sp1; motif: NGGGGGCGGGGCCNGGGGGGGG; match class: 1	19945	11236
2.421895776502513e-46	3993	4003	1149	0.2870347239570322	0.2877535687453043	TF:M12186_1	TF	Factor: BTEB4; motif: NCCACGCCCM; match class: 1	19945	6553
2.852178306184393e-46	6289	4003	1659	0.41443917062203345	0.2637939259023692	TF:M07129	TF	Factor: Sp2; motif: GYCCCGCCYCYNNNN	19945	11276
2.852178306184393e-46	6289	4003	1659	0.41443917062203345	0.2637939259023692	TF:M07129_0	TF	Factor: Sp2; motif: GYCCCGCCYCYNNNN; match class: 0	19945	11277
2.8924667884528377e-46	10023	4003	2430	0.607044716462653	0.24244238252020353	TF:M11478	TF	Factor: AP-2beta; motif: NSCCNNNGGSN	19945	12290
2.8924667884528377e-46	10023	4003	2430	0.607044716462653	0.24244238252020353	TF:M11478_0	TF	Factor: AP-2beta; motif: NSCCNNNGGSN; match class: 0	19945	12291
3.3712521771290512e-46	8054	4003	2031	0.5073694728953285	0.25217283337472063	TF:M08225_1	TF	Factor: Elk-1:Pax-5; motif: ACCGGAACYACGCWTSANYG; match class: 1	19945	2596
4.906718879828805e-46	8823	4003	2188	0.5465900574569074	0.2479882126260909	TF:M11404_0	TF	Factor: Fli-1; motif: NACCGGAARTN; match class: 0	19945	3537
4.906718879828805e-46	8823	4003	2188	0.5465900574569074	0.2479882126260909	TF:M11404	TF	Factor: Fli-1; motif: NACCGGAARTN	19945	3536
7.596946848387858e-46	11347	4003	2687	0.6712465650761928	0.23680267912223496	TF:M08377_0	TF	Factor: meis1:Elf-1; motif: NTGCCGGAAGTN; match class: 0	19945	7302
7.596946848387858e-46	11347	4003	2687	0.6712465650761928	0.23680267912223496	TF:M08377	TF	Factor: meis1:Elf-1; motif: NTGCCGGAAGTN	19945	7301
9.191261077230075e-46	10221	4003	2467	0.6162877841618786	0.2413658154779376	TF:M03924	TF	Factor: YY1; motif: NNCGCCATTNN	19945	12911
9.191261077230075e-46	10221	4003	2467	0.6162877841618786	0.2413658154779376	TF:M03924_0	TF	Factor: YY1; motif: NNCGCCATTNN; match class: 0	19945	12912
9.882106323120363e-46	4649	4003	1296	0.3237571821134149	0.2787696278769628	TF:M11427_1	TF	Factor: PEA3; motif: NACCGGAAGTN; match class: 1	19945	9331
1.7854170394335728e-45	2901	4003	889	0.22208343742193354	0.30644605308514306	TF:M09913	TF	Factor: ER81; motif: NNCCGGAAGYG	19945	2795
1.7854170394335728e-45	2901	4003	889	0.22208343742193354	0.30644605308514306	TF:M09913_0	TF	Factor: ER81; motif: NNCCGGAAGYG; match class: 0	19945	2796
3.6725194568100805e-45	4882	4003	1346	0.3362478141393955	0.2757066775911512	TF:M02070_1	TF	Factor: TEL1; motif: CNCGGAANNN; match class: 1	19945	12250
4.2037765304946833e-45	7181	4003	1844	0.46065450911816136	0.2567887480852249	TF:M08208_1	TF	Factor: E2F-3:FOXI1; motif: NGACACCGCGCCCAC; match class: 1	19945	2119
5.0428993998192535e-45	6202	4003	1635	0.4084436672495628	0.263624637213802	TF:M09817_1	TF	Factor: PAX5; motif: RNGCGTGACCNN; match class: 1	19945	9169
5.151821366725231e-45	9151	4003	2250	0.5620784411691232	0.24587476778494155	TF:M00800	TF	Factor: AP-2; motif: GSCCSCRGGCNRNRNN	19945	221
5.151821366725231e-45	9151	4003	2250	0.5620784411691232	0.24587476778494155	TF:M00800_0	TF	Factor: AP-2; motif: GSCCSCRGGCNRNRNN; match class: 0	19945	222
6.315263503549375e-45	11612	4003	2734	0.6829877591806145	0.235446090251464	TF:M11066	TF	Factor: HES-7; motif: GNCACGYGNN	19945	4820
6.315263503549375e-45	11612	4003	2734	0.6829877591806145	0.235446090251464	TF:M11066_0	TF	Factor: HES-7; motif: GNCACGYGNN; match class: 0	19945	4821
6.953918730884453e-45	7252	4003	1858	0.46415188608543595	0.25620518477661336	TF:M08874_0	TF	Factor: E2F1; motif: NNNNNGCGSSAAAN; match class: 0	19945	2082
6.953918730884453e-45	7252	4003	1858	0.46415188608543595	0.25620518477661336	TF:M08874	TF	Factor: E2F1; motif: NNNNNGCGSSAAAN	19945	2081
7.251618076177513e-45	4004	4003	1146	0.2862852860354734	0.28621378621378624	TF:M10121	TF	Factor: ZFX; motif: SNAGGCCNCR	19945	13334
7.251618076177513e-45	4004	4003	1146	0.2862852860354734	0.28621378621378624	TF:M10121_0	TF	Factor: ZFX; motif: SNAGGCCNCR; match class: 0	19945	13335
1.1405731256248948e-44	4994	4003	1369	0.3419935048713465	0.2741289547456948	TF:M11396_1	TF	Factor: Erg; motif: NACCGGAARTN; match class: 1	19945	2926
3.3699045393672914e-44	4485	4003	1253	0.3130152385710717	0.27937569676700114	TF:M02071_1	TF	Factor: ETV7; motif: NCCGGAANNN; match class: 1	19945	3319
5.698548253469315e-44	10765	4003	2566	0.64101923557332	0.2383650719925685	TF:M12158_0	TF	Factor: KLF15; motif: NCCMCGCCCMCN; match class: 0	19945	6534
5.698548253469315e-44	10765	4003	2566	0.64101923557332	0.2383650719925685	TF:M12158	TF	Factor: KLF15; motif: NCCMCGCCCMCN	19945	6533
7.959316092741778e-44	5303	4003	1434	0.3582313265051212	0.27041297378842166	TF:M03990	TF	Factor: GABPA; motif: ACCGGAAGTN	19945	4109
7.959316092741778e-44	5303	4003	1434	0.3582313265051212	0.27041297378842166	TF:M03990_0	TF	Factor: GABPA; motif: ACCGGAAGTN; match class: 0	19945	4110
1.3338268904356353e-43	4691	4003	1297	0.3240069947539346	0.2764868897889576	TF:M03925_0	TF	Factor: YY2; motif: NCCGCCATNTY; match class: 0	19945	12957
1.3338268904356353e-43	4691	4003	1297	0.3240069947539346	0.2764868897889576	TF:M03925	TF	Factor: YY2; motif: NCCGCCATNTY	19945	12956
2.3913292037483966e-43	4700	4003	1298	0.32425680739445417	0.27617021276595743	TF:M03977_1	TF	Factor: ETS1; motif: ACCGGAARYN; match class: 1	19945	3109
3.631437327743427e-43	5901	4003	1562	0.3902073444916313	0.26470089815285547	TF:M02073	TF	Factor: Fli-1; motif: ACCGGAAGYN	19945	3500
3.631437327743427e-43	5901	4003	1562	0.3902073444916313	0.26470089815285547	TF:M02073_0	TF	Factor: Fli-1; motif: ACCGGAAGYN; match class: 0	19945	3501
4.720524142362679e-43	6204	4003	1627	0.40644516612540593	0.2622501611863314	TF:M06948_1	TF	Factor: Sp2; motif: TGGGCGCGCCCA; match class: 1	19945	11275
5.3185620667458075e-43	4475	4003	1246	0.3112665500874344	0.27843575418994415	TF:M09935	TF	Factor: GABP-alpha; motif: NNNRCCGGAAGTGN	19945	4121
5.3185620667458075e-43	4475	4003	1246	0.3112665500874344	0.27843575418994415	TF:M09935_0	TF	Factor: GABP-alpha; motif: NNNRCCGGAAGTGN; match class: 0	19945	4122
6.754302002435205e-43	5180	4003	1403	0.35048713464901327	0.2708494208494209	TF:M00933_1	TF	Factor: Sp1; motif: CCCCGCCCCN; match class: 1	19945	11248
7.183152206073602e-43	4946	4003	1351	0.3374968773419935	0.27315002021835827	TF:M00008_1	TF	Factor: Sp1; motif: GGGGCGGGGT; match class: 1	19945	11215
8.309198093773716e-43	7938	4003	1992	0.4976267799150637	0.25094482237339383	TF:M05499_0	TF	Factor: LKLF; motif: NGGGCGG; match class: 0	19945	6846
8.309198093773716e-43	7938	4003	1992	0.4976267799150637	0.25094482237339383	TF:M05386	TF	Factor: KLF17; motif: NGGGCGG	19945	6554
8.309198093773716e-43	7938	4003	1992	0.4976267799150637	0.25094482237339383	TF:M05386_0	TF	Factor: KLF17; motif: NGGGCGG; match class: 0	19945	6555
8.309198093773716e-43	7938	4003	1992	0.4976267799150637	0.25094482237339383	TF:M05499	TF	Factor: LKLF; motif: NGGGCGG	19945	6845
8.86040981750856e-43	7794	4003	1962	0.4901324006994754	0.2517321016166282	TF:M11883_1	TF	Factor: pax-6; motif: NYACGCNTSRNYGCNYN; match class: 1	19945	9193
9.148331427647119e-43	13967	4003	3164	0.790407194604047	0.22653397293620678	TF:M04106	TF	Factor: RUNX2; motif: NRACCGCAAACCGCAN	19945	10535
9.148331427647119e-43	13967	4003	3164	0.790407194604047	0.22653397293620678	TF:M04106_0	TF	Factor: RUNX2; motif: NRACCGCAAACCGCAN; match class: 0	19945	10536
1.0667328686266167e-42	7815	4003	1966	0.49113165126155384	0.25156749840051185	TF:M07354_0	TF	Factor: Egr-1; motif: GCGGGGGCGG; match class: 0	19945	2325
1.0667328686266167e-42	7815	4003	1966	0.49113165126155384	0.25156749840051185	TF:M07354	TF	Factor: Egr-1; motif: GCGGGGGCGG	19945	2324
3.7833697000505925e-42	13782	4003	3128	0.781413939545341	0.2269627049775069	TF:M08209_0	TF	Factor: E2F-3:FOXO6; motif: NAATGACACGCGCCCMC; match class: 0	19945	2121
3.7833697000505925e-42	13782	4003	3128	0.781413939545341	0.2269627049775069	TF:M08209	TF	Factor: E2F-3:FOXO6; motif: NAATGACACGCGCCCMC	19945	2120
5.313040430411985e-42	6952	4003	1782	0.4451661254059455	0.2563291139240506	TF:M00516	TF	Factor: E2F-1; motif: TTTSGCGCGMNR	19945	2210
5.313040430411985e-42	6952	4003	1782	0.4451661254059455	0.2563291139240506	TF:M00516_0	TF	Factor: E2F-1; motif: TTTSGCGCGMNR; match class: 0	19945	2211
6.56733549697755e-42	4668	4003	1285	0.32100924306769923	0.27527849185946873	TF:M00025_1	TF	Factor: Elk-1; motif: NNNNCCGGAARTNN; match class: 1	19945	2617
6.701098226657246e-42	3788	4003	1085	0.2710467149637772	0.2864308342133052	TF:M10530_1	TF	Factor: sp4; motif: NNNGCYCCGCCCCCY; match class: 1	19945	11320
7.489252384653567e-42	7254	4003	1845	0.460904321758681	0.2543424317617866	TF:M11428_0	TF	Factor: PEA3; motif: NACCGGAAGTN; match class: 0	19945	9333
7.489252384653567e-42	7254	4003	1845	0.460904321758681	0.2543424317617866	TF:M11428	TF	Factor: PEA3; motif: NACCGGAAGTN	19945	9332
1.5289578338908195e-41	8593	4003	2121	0.5298526105420934	0.24682881415105318	TF:M04863_1	TF	Factor: TF3C-beta; motif: CCNGGAGGGCTTCCTGGAGGAG; match class: 1	19945	4738
1.706582084829832e-41	11988	4003	2791	0.6972270796902323	0.23281614948281615	TF:M00426_0	TF	Factor: E2F; motif: TTTSGCGS; match class: 0	19945	2223
1.706582084829832e-41	11988	4003	2791	0.6972270796902323	0.23281614948281615	TF:M00426	TF	Factor: E2F; motif: TTTSGCGS	19945	2222
1.7189042156574658e-41	6231	4003	1626	0.40619535348488633	0.26095329802599904	TF:M08875_0	TF	Factor: E2F; motif: NNTTTCGCGCN; match class: 0	19945	2232
1.7189042156574658e-41	6231	4003	1626	0.40619535348488633	0.26095329802599904	TF:M08875	TF	Factor: E2F; motif: NNTTTCGCGCN	19945	2231
2.0398200850841128e-41	7502	4003	1895	0.4733949537846615	0.2525993068515063	TF:M11425	TF	Factor: PEA3; motif: NACCGGAAGTN	19945	9326
2.0398200850841128e-41	7502	4003	1895	0.4733949537846615	0.2525993068515063	TF:M11425_0	TF	Factor: PEA3; motif: NACCGGAAGTN; match class: 0	19945	9327
2.370194289123976e-41	13586	4003	3089	0.7716712465650762	0.2273664065950243	TF:M11883	TF	Factor: pax-6; motif: NYACGCNTSRNYGCNYN	19945	9191
2.370194289123976e-41	13586	4003	3089	0.7716712465650762	0.2273664065950243	TF:M11883_0	TF	Factor: pax-6; motif: NYACGCNTSRNYGCNYN; match class: 0	19945	9192
2.565243573138363e-41	7932	4003	1984	0.4956282787909068	0.25012607160867373	TF:M00322	TF	Factor: c-Myc:Max; motif: GCCAYGYGSN	19945	7712
2.565243573138363e-41	7932	4003	1984	0.4956282787909068	0.25012607160867373	TF:M00322_0	TF	Factor: c-Myc:Max; motif: GCCAYGYGSN; match class: 0	19945	7713
3.391313082870321e-41	3618	4003	1043	0.26055458406195353	0.2882808181315644	TF:M03567_1	TF	Factor: Sp2; motif: NYSGCCCCGCCCCCY; match class: 1	19945	11293
3.392706547920303e-41	4202	4003	1177	0.2940294778915813	0.2801047120418848	TF:M01593_0	TF	Factor: Zfx; motif: SNSCAGGCCKCGSCSS; match class: 0	19945	13329
3.392706547920303e-41	4202	4003	1177	0.2940294778915813	0.2801047120418848	TF:M01593	TF	Factor: Zfx; motif: SNSCAGGCCKCGSCSS	19945	13328
4.708305260963686e-41	2032	4003	661	0.1651261553834624	0.32529527559055116	TF:M02102_0	TF	Factor: NRF-1; motif: YGCGCMTGCGC; match class: 0	19945	8667
4.708305260963686e-41	2032	4003	661	0.1651261553834624	0.32529527559055116	TF:M02102	TF	Factor: NRF-1; motif: YGCGCMTGCGC	19945	8666
4.844900700374621e-41	8059	4003	2009	0.501873594803897	0.24928651197419036	TF:M07415	TF	Factor: Elf-1; motif: AWCCCGGAAGTN	19945	2423
4.844900700374621e-41	8059	4003	2009	0.501873594803897	0.24928651197419036	TF:M07415_0	TF	Factor: Elf-1; motif: AWCCCGGAAGTN; match class: 0	19945	2424
5.881612960290799e-41	5072	4003	1371	0.3424931301523857	0.27030757097791797	TF:M08377_1	TF	Factor: meis1:Elf-1; motif: NTGCCGGAAGTN; match class: 1	19945	7303
1.0259506878994668e-40	6233	4003	1623	0.4054459155633275	0.2603882560564736	TF:M12153_0	TF	Factor: Sp3; motif: NGCCACGCCCMCN; match class: 0	19945	11301
1.0259506878994668e-40	6233	4003	1623	0.4054459155633275	0.2603882560564736	TF:M12153	TF	Factor: Sp3; motif: NGCCACGCCCMCN	19945	11300
1.2748582943471978e-40	5287	4003	1417	0.3539845116162878	0.26801588802723664	TF:M09658_0	TF	Factor: Sp2; motif: GGSNNGGGGGCGGGGCCNGNGS; match class: 0	19945	11280
1.2748582943471978e-40	5287	4003	1417	0.3539845116162878	0.26801588802723664	TF:M09658	TF	Factor: Sp2; motif: GGSNNGGGGGCGGGGCCNGNGS	19945	11279
1.4310464576951283e-40	9599	4003	2320	0.5795653260054959	0.24169184290030213	TF:M11052_1	TF	Factor: Hey2; motif: NNCACGYGNN; match class: 1	19945	4855
1.7046239758483437e-40	5185	4003	1394	0.3482388208843368	0.26885245901639343	TF:M08867_1	TF	Factor: AP2; motif: GCCYGSGGSN; match class: 1	19945	226
1.7776882089506704e-40	5390	4003	1439	0.35948038970771923	0.26697588126159555	TF:M00425_1	TF	Factor: E2F; motif: TTTCGCGC; match class: 1	19945	2218
1.935228834100231e-40	12615	4003	2905	0.7257057207094679	0.23028141101862862	TF:M09817_0	TF	Factor: PAX5; motif: RNGCGTGACCNN; match class: 0	19945	9168
1.935228834100231e-40	12615	4003	2905	0.7257057207094679	0.23028141101862862	TF:M09817	TF	Factor: PAX5; motif: RNGCGTGACCNN	19945	9167
2.402664499612304e-40	3788	4003	1079	0.2695478391206595	0.2848468848996832	TF:M02059_1	TF	Factor: ELK-1; motif: ACCGGAAGTN; match class: 1	19945	2626
2.4464324144693026e-40	2854	4003	860	0.21483887084686484	0.3013314646110722	TF:M11424_1	TF	Factor: Erm; motif: NNSCGGAWGYN; match class: 1	19945	2950
2.7978610319667175e-40	6410	4003	1659	0.41443917062203345	0.25881435257410296	TF:M02090_1	TF	Factor: E2F-4; motif: GCGGGAAANA; match class: 1	19945	2173
6.200405356119134e-40	5547	4003	1471	0.36747439420434674	0.265188390120786	TF:M05327	TF	Factor: WT1; motif: NGCGGGGGGGTSMMCYN	19945	12851
6.200405356119134e-40	5547	4003	1471	0.36747439420434674	0.265188390120786	TF:M05327_0	TF	Factor: WT1; motif: NGCGGGGGGGTSMMCYN; match class: 0	19945	12852
6.824320447393378e-40	14163	4003	3188	0.7964026979765176	0.2250935536256443	TF:M08225_0	TF	Factor: Elk-1:Pax-5; motif: ACCGGAACYACGCWTSANYG; match class: 0	19945	2595
6.824320447393378e-40	14163	4003	3188	0.7964026979765176	0.2250935536256443	TF:M08225	TF	Factor: Elk-1:Pax-5; motif: ACCGGAACYACGCWTSANYG	19945	2594
7.06668575795812e-40	5847	4003	1536	0.38371221583812143	0.26269881990764493	TF:M09605	TF	Factor: Elf-1; motif: NAANCMGGAAGTGN	19945	2426
7.06668575795812e-40	5847	4003	1536	0.38371221583812143	0.26269881990764493	TF:M09605_0	TF	Factor: Elf-1; motif: NAANCMGGAAGTGN; match class: 0	19945	2427
1.1539112265629896e-39	3291	4003	961	0.2400699475393455	0.29200850805226375	TF:M11415	TF	Factor: GABP-alpha; motif: NRCCGGAAGTN	19945	4127
1.1539112265629896e-39	3291	4003	961	0.2400699475393455	0.29200850805226375	TF:M11415_0	TF	Factor: GABP-alpha; motif: NRCCGGAAGTN; match class: 0	19945	4128
1.2829190501135218e-39	3092	4003	914	0.22832875343492381	0.29560155239327296	TF:M02054_0	TF	Factor: ELF2; motif: CCCGGAARYN; match class: 0	19945	2466
1.2829190501135218e-39	3092	4003	914	0.22832875343492381	0.29560155239327296	TF:M02054	TF	Factor: ELF2; motif: CCCGGAARYN	19945	2465
1.368270786840327e-39	4608	4003	1262	0.3152635523357482	0.2738715277777778	TF:M09969	TF	Factor: EKLF; motif: NGGGYGKGGCNNGG	19945	2405
1.368270786840327e-39	4608	4003	1262	0.3152635523357482	0.2738715277777778	TF:M09969_0	TF	Factor: EKLF; motif: NGGGYGKGGCNNGG; match class: 0	19945	2406
1.8853757267419582e-39	2863	4003	859	0.21458905820634525	0.3000349283967866	TF:M01258	TF	Factor: GABP; motif: CACTTCCGGNNN	19945	4142
1.8853757267419582e-39	2863	4003	859	0.21458905820634525	0.3000349283967866	TF:M01258_0	TF	Factor: GABP; motif: CACTTCCGGNNN; match class: 0	19945	4143
2.0272793206446346e-39	6274	4003	1626	0.40619535348488633	0.25916480714058016	TF:M11022_1	TF	Factor: IRX2a; motif: ACRYGNNNNACRYGT; match class: 1	19945	6304
2.201151189070077e-39	18285	4003	3866	0.9657756682488133	0.21143013398960897	TF:M04934	TF	Factor: TR4; motif: ACCCCGS	19945	8510
2.201151189070077e-39	18285	4003	3866	0.9657756682488133	0.21143013398960897	TF:M04934_0	TF	Factor: TR4; motif: ACCCCGS; match class: 0	19945	8511
3.034171786321902e-39	7848	4003	1957	0.48888333749687735	0.24936289500509684	TF:M00982_0	TF	Factor: KROX; motif: CCCGCCCCCRCCCC; match class: 0	19945	6624
3.034171786321902e-39	7848	4003	1957	0.48888333749687735	0.24936289500509684	TF:M00982	TF	Factor: KROX; motif: CCCGCCCCCRCCCC	19945	6623
3.5675210396753346e-39	3617	4003	1035	0.25855608293779664	0.2861487420514238	TF:M00428_1	TF	Factor: E2F-1; motif: NKTSSCGC; match class: 1	19945	2071
3.601677293493782e-39	3795	4003	1076	0.2687984011991007	0.28353096179183135	TF:M09970_1	TF	Factor: KLF3; motif: NNNNNNGGGCGGGGCNNGN; match class: 1	19945	6568
4.1281606093971215e-39	5983	4003	1562	0.3902073444916313	0.2610730402807956	TF:M09723_1	TF	Factor: BTEB1; motif: GGGGGCGGGGCNGSGGGNGS; match class: 1	19945	877
5.877193104546445e-39	7027	4003	1784	0.4456657506869848	0.2538778995303828	TF:M00695_1	TF	Factor: ETF; motif: GVGGMGG; match class: 1	19945	3103
6.747787685889796e-39	8899	4003	2171	0.542343242568074	0.24395999550511294	TF:M03811	TF	Factor: AP-2gamma; motif: GCCYNCRGSN	19945	212
6.747787685889796e-39	8899	4003	2171	0.542343242568074	0.24395999550511294	TF:M03811_0	TF	Factor: AP-2gamma; motif: GCCYNCRGSN; match class: 0	19945	213
1.1321126511784428e-38	6071	4003	1579	0.39445415938046463	0.26008894745511446	TF:M02053	TF	Factor: ELF1; motif: NCCGGAARTN	19945	2564
1.1321126511784428e-38	6071	4003	1579	0.39445415938046463	0.26008894745511446	TF:M02053_0	TF	Factor: ELF1; motif: NCCGGAARTN; match class: 0	19945	2565
1.1884858201143341e-38	2808	4003	843	0.2105920559580315	0.3002136752136752	TF:M11437	TF	Factor: SAP-1; motif: NRCCGGAWGYN	19945	2690
1.1884858201143341e-38	2808	4003	843	0.2105920559580315	0.3002136752136752	TF:M11437_0	TF	Factor: SAP-1; motif: NRCCGGAWGYN; match class: 0	19945	2691
1.1893467254914762e-38	3743	4003	1062	0.2653010242318261	0.28372962864012824	TF:M03924_1	TF	Factor: YY1; motif: NNCGCCATTNN; match class: 1	19945	12913
1.4669817412197943e-38	3045	4003	899	0.22458156382712965	0.29523809523809524	TF:M03920_1	TF	Factor: SP1; motif: RCCMCRCCCMC; match class: 1	19945	11224
1.6031969711059983e-38	2128	4003	677	0.16912315763177616	0.3181390977443609	TF:M07052_0	TF	Factor: NRF-1; motif: GCGCMTGCGCN; match class: 0	19945	8661
1.6031969711059983e-38	2128	4003	677	0.16912315763177616	0.3181390977443609	TF:M07052	TF	Factor: NRF-1; motif: GCGCMTGCGCN	19945	8660
1.9287866366399012e-38	12175	4003	2813	0.7027229577816637	0.23104722792607804	TF:M03978_0	TF	Factor: ETS1; motif: GCCGGAWGTACTTCCGGN; match class: 0	19945	3111
1.9287866366399012e-38	12175	4003	2813	0.7027229577816637	0.23104722792607804	TF:M03978	TF	Factor: ETS1; motif: GCCGGAWGTACTTCCGGN	19945	3110
2.2917438432763108e-38	8651	4003	2118	0.5291031726205346	0.24482718760836897	TF:M05439	TF	Factor: RREB-1; motif: GGGWCSA	19945	10520
2.2917438432763108e-38	8651	4003	2118	0.5291031726205346	0.24482718760836897	TF:M05439_0	TF	Factor: RREB-1; motif: GGGWCSA; match class: 0	19945	10521
3.449536020554242e-38	11580	4003	2698	0.6739945041219085	0.23298791018998272	TF:M04710_1	TF	Factor: CHD2; motif: TCTCGCGAG; match class: 1	19945	1195
3.6533774757640607e-38	2311	4003	721	0.180114913814639	0.3119861531804414	TF:M02066_1	TF	Factor: PEA3; motif: RCCGGAAGYN; match class: 1	19945	9322
3.860032215082869e-38	1830	4003	601	0.15013739695228578	0.3284153005464481	TF:M10018_0	TF	Factor: NRF-1; motif: CNSTGCGCATGCGCNNS; match class: 0	19945	8658
3.860032215082869e-38	1830	4003	601	0.15013739695228578	0.3284153005464481	TF:M10018	TF	Factor: NRF-1; motif: CNSTGCGCATGCGCNNS	19945	8657
4.4898586158892437e-38	11020	4003	2589	0.646764926305271	0.23493647912885662	TF:M12354	TF	Factor: ZNF37A; motif: CCYYGGCTCCNTSCCMN	19945	14411
4.4898586158892437e-38	11020	4003	2589	0.646764926305271	0.23493647912885662	TF:M12354_0	TF	Factor: ZNF37A; motif: CCYYGGCTCCNTSCCMN; match class: 0	19945	14412
5.105829059338871e-38	2481	4003	762	0.19035723207594304	0.30713422007255137	TF:M01078_1	TF	Factor: c-Ets-1; motif: NNNRCCGGAWRYNNNN; match class: 1	19945	1165
5.127045140883195e-38	7664	4003	1913	0.4778915813140145	0.24960855949895616	TF:M09826_1	TF	Factor: BTEB3; motif: CCNNSCCNSCCCCKCCCCC; match class: 1	19945	898
5.55558457536684e-38	7516	4003	1882	0.4701473894579066	0.25039914848323575	TF:M08878	TF	Factor: EGR; motif: CGCCCCCGCNN	19945	2384
5.55558457536684e-38	7516	4003	1882	0.4701473894579066	0.25039914848323575	TF:M08878_0	TF	Factor: EGR; motif: CGCCCCCGCNN; match class: 0	19945	2385
5.61020872929088e-38	8616	4003	2109	0.5268548588558581	0.24477715877437325	TF:M05332	TF	Factor: Sp2; motif: WGGGCGG	19945	11270
5.61020872929088e-38	8616	4003	2109	0.5268548588558581	0.24477715877437325	TF:M05444_0	TF	Factor: CPBP; motif: NGGGCGG; match class: 0	19945	1347
5.61020872929088e-38	8616	4003	2109	0.5268548588558581	0.24477715877437325	TF:M05332_0	TF	Factor: Sp2; motif: WGGGCGG; match class: 0	19945	11271
5.61020872929088e-38	8616	4003	2109	0.5268548588558581	0.24477715877437325	TF:M05444	TF	Factor: CPBP; motif: NGGGCGG	19945	1346
5.61020872929088e-38	8616	4003	2109	0.5268548588558581	0.24477715877437325	TF:M05361_0	TF	Factor: Sp6; motif: WGGGCGG; match class: 0	19945	11334
5.61020872929088e-38	8616	4003	2109	0.5268548588558581	0.24477715877437325	TF:M05361	TF	Factor: Sp6; motif: WGGGCGG	19945	11333
7.413270408505931e-38	3316	4003	960	0.2398201348988259	0.28950542822677927	TF:M01273	TF	Factor: SP4; motif: SCCCCGCCCCS	19945	11324
7.413270408505931e-38	3316	4003	960	0.2398201348988259	0.28950542822677927	TF:M01273_0	TF	Factor: SP4; motif: SCCCCGCCCCS; match class: 0	19945	11325
8.762870380384901e-38	11027	4003	2589	0.646764926305271	0.23478734016504943	TF:M02064	TF	Factor: c-ets-2; motif: ACCGGAWRTN	19945	1172
8.762870380384901e-38	11027	4003	2589	0.646764926305271	0.23478734016504943	TF:M02064_0	TF	Factor: c-ets-2; motif: ACCGGAWRTN; match class: 0	19945	1173
8.802261294373307e-38	10904	4003	2565	0.6407694229328004	0.23523477622890682	TF:M09973_0	TF	Factor: CPBP; motif: GNNRGGGHGGGGNNGGGRN; match class: 0	19945	1350
8.802261294373307e-38	10904	4003	2565	0.6407694229328004	0.23523477622890682	TF:M09973	TF	Factor: CPBP; motif: GNNRGGGHGGGGNNGGGRN	19945	1349
9.674724136590003e-38	4625	4003	1258	0.31426430177366976	0.272	TF:M02064_1	TF	Factor: c-ets-2; motif: ACCGGAWRTN; match class: 1	19945	1174
1.2296819413063363e-37	14247	4003	3194	0.7979015738196352	0.22418754825577314	TF:M04710_0	TF	Factor: CHD2; motif: TCTCGCGAG; match class: 0	19945	1194
1.2296819413063363e-37	14247	4003	3194	0.7979015738196352	0.22418754825577314	TF:M04710	TF	Factor: CHD2; motif: TCTCGCGAG	19945	1193
1.3317371269359223e-37	2582	4003	785	0.19610292280789407	0.3040278853601859	TF:M11439_0	TF	Factor: Net; motif: NRCCGGAAGTN; match class: 0	19945	2658
1.3317371269359223e-37	2582	4003	785	0.19610292280789407	0.3040278853601859	TF:M11439	TF	Factor: Net; motif: NRCCGGAAGTN	19945	2657
1.3476933459794903e-37	7847	4003	1949	0.48688483637272045	0.2483751752262011	TF:M08209_1	TF	Factor: E2F-3:FOXO6; motif: NAATGACACGCGCCCMC; match class: 1	19945	2122
1.74975476476358e-37	11024	4003	2587	0.6462653010242319	0.2346698113207547	TF:M04950	TF	Factor: Egr-1; motif: NGCGTGCGY	19945	2303
1.74975476476358e-37	11024	4003	2587	0.6462653010242319	0.2346698113207547	TF:M04950_0	TF	Factor: Egr-1; motif: NGCGTGCGY; match class: 0	19945	2304
1.8987646302536715e-37	3071	4003	901	0.22508118910816888	0.29338977531748617	TF:M08913_1	TF	Factor: FLI-1; motif: NAYTTCCGGT; match class: 1	19945	3514
3.1587842899015324e-37	7928	4003	1964	0.49063202598051464	0.2477295660948537	TF:M01303_0	TF	Factor: SP1; motif: GGGGYGGGGNS; match class: 0	19945	11217
3.1587842899015324e-37	7928	4003	1964	0.49063202598051464	0.2477295660948537	TF:M01303	TF	Factor: SP1; motif: GGGGYGGGGNS	19945	11216
4.322258653328491e-37	4633	4003	1257	0.3140144891331501	0.271314483056335	TF:M02074_0	TF	Factor: GABPalpha; motif: RCCGGAWRYN; match class: 0	19945	4107
4.322258653328491e-37	4633	4003	1257	0.3140144891331501	0.271314483056335	TF:M02074	TF	Factor: GABPalpha; motif: RCCGGAWRYN	19945	4106
1.3870206252002754e-36	4589	4003	1245	0.3110167374469148	0.27130093702331665	TF:M01857_1	TF	Factor: AP-2alpha; motif: NGCCYSNNGSN; match class: 1	19945	199
1.4015118303774602e-36	3605	4003	1022	0.2553085186110417	0.283495145631068	TF:M01253_0	TF	Factor: CNOT3; motif: GGCCGCGSSS; match class: 0	19945	1302
1.4015118303774602e-36	3605	4003	1022	0.2553085186110417	0.283495145631068	TF:M01253	TF	Factor: CNOT3; motif: GGCCGCGSSS	19945	1301
1.463628907745935e-36	5907	4003	1534	0.3832125905570822	0.25969189097680717	TF:M12227_1	TF	Factor: ZIC4; motif: NNCCNCCCRYNGYGN; match class: 1	19945	13384
1.744790036879086e-36	4221	4003	1162	0.29028228828378716	0.2752902155887231	TF:M11400_1	TF	Factor: Fli-1; motif: NACCGGAARTN; match class: 1	19945	3529
3.35915786620855e-36	2774	4003	826	0.2063452410691981	0.29776496034607064	TF:M09904_1	TF	Factor: Elk-1; motif: RCCGGAAGTGN; match class: 1	19945	2635
3.491265299546569e-36	7663	4003	1904	0.475643267549338	0.24846665796685372	TF:M11448_0	TF	Factor: Elf-1; motif: NANGCGGAAGTN; match class: 0	19945	2442
3.491265299546569e-36	7663	4003	1904	0.475643267549338	0.24846665796685372	TF:M11448	TF	Factor: Elf-1; motif: NANGCGGAAGTN	19945	2441
4.203967863172447e-36	2426	4003	742	0.18536097926555084	0.30585325638911787	TF:M02063_1	TF	Factor: c-ets-1; motif: ACCGGAWGTN; match class: 1	19945	1168
4.74896176630533e-36	2726	4003	814	0.20334748938296276	0.29860601614086574	TF:M08917_0	TF	Factor: GABP-ALPHA; motif: RCCGGAARTNN; match class: 0	19945	4119
4.74896176630533e-36	2726	4003	814	0.20334748938296276	0.29860601614086574	TF:M08917	TF	Factor: GABP-ALPHA; motif: RCCGGAARTNN	19945	4118
6.336087832853608e-36	4557	4003	1235	0.30851861104171874	0.2710116304586351	TF:M00915_1	TF	Factor: AP-2; motif: SNNNCCNCAGGCN; match class: 1	19945	232
7.113501950100286e-36	9606	4003	2299	0.574319260554584	0.2393295856756194	TF:M09910_0	TF	Factor: ER-beta; motif: RGGTCASCNTGMCCY; match class: 0	19945	3027
7.113501950100286e-36	9606	4003	2299	0.574319260554584	0.2393295856756194	TF:M09910	TF	Factor: ER-beta; motif: RGGTCASCNTGMCCY	19945	3026
8.455257894166177e-36	2617	4003	787	0.1966025480889333	0.3007260221627818	TF:M11447_1	TF	Factor: Elf-1; motif: NAMCCGGAAGTN; match class: 1	19945	2440
1.3523980001756935e-35	8102	4003	1992	0.4976267799150637	0.24586521846457665	TF:M11478_1	TF	Factor: AP-2beta; motif: NSCCNNNGGSN; match class: 1	19945	12292
1.6592996690629041e-35	15260	4003	3366	0.8408693479890083	0.22057667103538664	TF:M08568_1	TF	Factor: ER71:E2A; motif: CASSTGNACCGGAWRYN; match class: 1	19945	3229
2.028710897002075e-35	2955	4003	866	0.2163377466899825	0.29306260575296106	TF:M08759_1	TF	Factor: c-Ets-2; motif: NCCGGAAGTG; match class: 1	19945	3124
2.4423958988194597e-35	7099	4003	1782	0.4451661254059455	0.25102127060149315	TF:M11880_1	TF	Factor: pax-6; motif: NYACGCWTSANYGMNCN; match class: 1	19945	9184
2.6545182915953655e-35	4044	4003	1117	0.2790407194604047	0.27621167161226506	TF:M03975_1	TF	Factor: ERG; motif: ACCGGAARTN; match class: 1	19945	2896
2.8826498751955753e-35	3239	4003	932	0.2328253809642768	0.28774313059586293	TF:M11392_1	TF	Factor: Erg; motif: NACCGGAARYN; match class: 1	19945	2914
8.869035003373856e-35	8727	4003	2116	0.5286035473394953	0.2424659103930331	TF:M04953	TF	Factor: Sp1; motif: GGNDGGRGGCGGGG	19945	11225
8.869035003373856e-35	8727	4003	2116	0.5286035473394953	0.2424659103930331	TF:M04953_0	TF	Factor: Sp1; motif: GGNDGGRGGCGGGG; match class: 0	19945	11226
1.3171893163779512e-34	6468	4003	1645	0.4109417936547589	0.25432900432900435	TF:M00939	TF	Factor: E2F; motif: TTTSGCGSG	19945	2228
1.3171893163779512e-34	6468	4003	1645	0.4109417936547589	0.25432900432900435	TF:M00939_0	TF	Factor: E2F; motif: TTTSGCGSG; match class: 0	19945	2229
1.367179394236792e-34	3315	4003	947	0.23657257057207096	0.2856711915535445	TF:M09765_1	TF	Factor: SP1; motif: NRGKGGGCGGGGCN; match class: 1	19945	11233
1.6911576599272668e-34	12187	4003	2797	0.69872595553335	0.22950685156314105	TF:M08457	TF	Factor: ER71:SREBP-2; motif: NTSACGTGACGGAARY	19945	3221
1.6911576599272668e-34	12187	4003	2797	0.69872595553335	0.22950685156314105	TF:M08457_0	TF	Factor: ER71:SREBP-2; motif: NTSACGTGACGGAARY; match class: 0	19945	3222
1.7082187416615376e-34	3738	4003	1044	0.26080439670247313	0.27929373996789725	TF:M01752_1	TF	Factor: ERG; motif: ACCGGAART; match class: 1	19945	2890
[truncated: 1,529 more rows]
