# Supplementary material for: Genome-wide bioinformatic analyses predict key host and viral factors in SARS-CoV-2 pathogenesis
Source: Commun Biol. 2021 May 17;4:590. doi: 10.1038/s42003-021-02095-0 (PMC8128904; doi:10.1038/s42003-021-02095-0)
Supplement: Supplementary file 5 — Supplementary Data 3 [file 42003_2021_2095_MOESM5_ESM.zip › GSE147507_MainDataset/Series5_SARS-CoV-2/des_Condition/enrichment/ControlVsInfected_enrichment.all.tsv]

p_value	term_size	query_size	intersection_size	precision	recall	term_id	source	term_name	effective_domain_size	source_order
0.01001384881027183	33	2154	29	0.013463324048282266	0.8787878787878788	CORUM:2755	CORUM	17S U2 snRNP	3629	1174
3.2314229861017585e-82	10860	7391	5109	0.6912461101339467	0.4704419889502762	GO:0044237	GO:BP	cellular metabolic process	17906	12850
1.9038345873875036e-68	6667	7391	3323	0.4496008659180084	0.4984250787460627	GO:0071840	GO:BP	cellular component organization or biogenesis	17906	20120
6.550813468439139e-65	3966	7391	2117	0.2864294412122852	0.5337871911245587	GO:0006996	GO:BP	organelle organization	17906	2964
1.111970058729499e-62	6481	7391	3219	0.43552969828169397	0.49668261070822406	GO:0016043	GO:BP	cellular component organization	17906	5706
2.036615351605224e-60	11681	7391	5346	0.7233121363820864	0.4576662956938618	GO:0008152	GO:BP	metabolic process	17906	3576
2.3910542546629e-60	10111	7391	4721	0.638749830875389	0.46691721887053705	GO:0006807	GO:BP	nitrogen compound metabolic process	17906	2807
4.7456339987741585e-58	10594	7391	4905	0.6636449736165607	0.46299792335284123	GO:0044238	GO:BP	primary metabolic process	17906	12851
2.870394557936524e-57	2889	7391	1593	0.21553240427547016	0.5514018691588785	GO:0051641	GO:BP	cellular localization	17906	16335
7.951792506745038e-54	8429	7391	4002	0.5414693546204844	0.4747894174872464	GO:0044260	GO:BP	cellular macromolecule metabolic process	17906	12865
1.920999946707358e-51	11103	7391	5078	0.6870518197808145	0.4573538683238764	GO:0071704	GO:BP	organic substance metabolic process	17906	20042
4.1319458486322204e-51	2105	7391	1201	0.1624949262616696	0.5705463182897862	GO:0033554	GO:BP	cellular response to stress	17906	9603
1.032464340216787e-48	1905	7391	1097	0.14842375862535517	0.5758530183727034	GO:0007049	GO:BP	cell cycle	17906	3007
2.0700168686011274e-47	5357	7391	2664	0.3604383709917467	0.49729326115363076	GO:0044267	GO:BP	cellular protein metabolic process	17906	12869
7.043612410967796e-44	1983	7391	1119	0.1514003517791909	0.5642965204236006	GO:0034613	GO:BP	cellular protein localization	17906	10067
8.443425236239759e-44	1994	7391	1124	0.1520768502232445	0.563691073219659	GO:0070727	GO:BP	cellular macromolecule localization	17906	19370
1.0580558520950928e-43	6889	7391	3305	0.4471654715194155	0.47975032660763534	GO:1901564	GO:BP	organonitrogen compound metabolic process	17906	25067
1.1837880267206461e-42	9592	7391	4425	0.5987011229874172	0.46132193494578816	GO:0043170	GO:BP	macromolecule metabolic process	17906	12340
3.36773892907987e-40	4428	7391	2222	0.30063590853741035	0.501806684733514	GO:0043412	GO:BP	macromolecule modification	17906	12457
1.5195109557394147e-39	4216	7391	2125	0.2875118387227709	0.5040322580645161	GO:0006464	GO:BP	cellular protein modification process	17906	2487
1.5195109557394147e-39	4216	7391	2125	0.2875118387227709	0.5040322580645161	GO:0036211	GO:BP	protein modification process	17906	11041
3.310037119240614e-39	2923	7391	1541	0.20849682045731294	0.5271980841601095	GO:0008104	GO:BP	protein localization	17906	3574
4.906237727466409e-39	1781	7391	1006	0.13611148694358002	0.5648512071869736	GO:0046907	GO:BP	intracellular transport	17906	14734
5.7520467176304036e-39	3241	7391	1685	0.22797997564605602	0.5199012650416538	GO:0044085	GO:BP	cellular component biogenesis	17906	12789
8.06664226314687e-39	5940	7391	2874	0.38885130564199705	0.48383838383838385	GO:0019538	GO:BP	protein metabolic process	17906	6836
1.4247510776092784e-36	6508	7391	3105	0.42010553375727233	0.47710510141364476	GO:0034641	GO:BP	cellular nitrogen compound metabolic process	17906	10086
8.393599400975827e-34	2541	7391	1343	0.18170748207279122	0.5285320739866194	GO:0051128	GO:BP	regulation of cellular component organization	17906	15933
9.090856396009371e-34	1407	7391	808	0.10932214855905831	0.574271499644634	GO:0022402	GO:BP	cell cycle process	17906	7647
2.1638174089968577e-33	3000	7391	1551	0.2098498173454201	0.517	GO:0022607	GO:BP	cellular component assembly	17906	7669
4.3260210069428516e-33	1082	7391	646	0.08740359897172237	0.5970425138632163	GO:0000278	GO:BP	mitotic cell cycle	17906	122
5.7896337670297233e-33	3292	7391	1681	0.22743877689081315	0.5106318347509113	GO:0033036	GO:BP	macromolecule localization	17906	9288
1.2320260350979745e-30	5736	7391	2741	0.37085644703017184	0.4778591352859135	GO:0006139	GO:BP	nucleobase-containing compound metabolic process	17906	2200
3.453156867390215e-30	5910	7391	2813	0.38059802462454334	0.4759729272419628	GO:0046483	GO:BP	heterocycle metabolic process	17906	14452
6.313767827466208e-30	6185	7391	2929	0.3962927885265864	0.4735650767987066	GO:1901360	GO:BP	organic cyclic compound metabolic process	17906	24879
1.3991748045551953e-29	2235	7391	1184	0.16019483155188743	0.5297539149888143	GO:0045184	GO:BP	establishment of protein localization	17906	13356
1.4390133004601236e-29	5956	7391	2829	0.38276281964551484	0.4749832102081934	GO:0006725	GO:BP	cellular aromatic compound metabolic process	17906	2736
2.0534837620210114e-28	6371	7391	2999	0.4057637667433365	0.4707267304975671	GO:0009058	GO:BP	biosynthetic process	17906	3706
3.1293414136123376e-28	892	7391	537	0.07265593289135434	0.602017937219731	GO:1903047	GO:BP	mitotic cell cycle process	17906	26393
4.034890085552168e-28	6178	7391	2915	0.39439859288323637	0.4718355454839754	GO:0044249	GO:BP	cellular biosynthetic process	17906	12858
1.6223052912228817e-27	6269	7391	2950	0.39913408199161143	0.470569468814803	GO:1901576	GO:BP	organic substance biosynthetic process	17906	25078
5.680477626221628e-27	1268	7391	718	0.0971451765660939	0.5662460567823344	GO:0051726	GO:BP	regulation of cell cycle	17906	16401
1.0475273890403564e-25	1325	7391	741	0.10025706940874037	0.5592452830188679	GO:0033043	GO:BP	regulation of organelle organization	17906	9290
1.2179970116646446e-25	873	7391	520	0.07035583818157218	0.5956471935853379	GO:0006974	GO:BP	cellular response to DNA damage stimulus	17906	2948
1.966982262884631e-25	5207	7391	2482	0.33581382762819645	0.4766660265027847	GO:0090304	GO:BP	nucleic acid metabolic process	17906	21776
4.198899742116354e-25	1182	7391	670	0.09065079150317955	0.5668358714043993	GO:0006886	GO:BP	intracellular protein transport	17906	2873
5.511379790008915e-25	1450	7391	798	0.10796915167095116	0.5503448275862068	GO:0009057	GO:BP	macromolecule catabolic process	17906	3705
8.784314625800509e-25	2314	7391	1199	0.16222432688404817	0.5181503889369058	GO:0044248	GO:BP	cellular catabolic process	17906	12857
1.1245488435702237e-24	2121	7391	1110	0.15018265457989446	0.5233380480905233	GO:0015031	GO:BP	protein transport	17906	5403
1.2914228517102926e-24	964	7391	562	0.07603842511162225	0.58298755186722	GO:0033365	GO:BP	protein localization to organelle	17906	9485
5.983564536712094e-24	1209	7391	679	0.09186848870247598	0.5616211745244003	GO:0044265	GO:BP	cellular macromolecule catabolic process	17906	12868
1.3752715506882902e-23	1137	7391	643	0.08699769990529022	0.565523306948109	GO:0070647	GO:BP	protein modification by small protein conjugation or removal	17906	19325
2.7450883580979155e-23	2161	7391	1122	0.15180625084562305	0.5192040721888015	GO:0015833	GO:BP	peptide transport	17906	5556
2.780792141923055e-23	2196	7391	1138	0.15397104586659452	0.5182149362477231	GO:0042886	GO:BP	amide transport	17906	12173
7.927451670726362e-23	3393	7391	1674	0.22649167906913814	0.493368700265252	GO:0006793	GO:BP	phosphorus metabolic process	17906	2793
1.444617251116061e-22	3367	7391	1661	0.22473278311459885	0.4933174933174933	GO:0006796	GO:BP	phosphate-containing compound metabolic process	17906	2796
1.7629979268664362e-22	927	7391	537	0.07265593289135434	0.5792880258899676	GO:0032446	GO:BP	protein modification by small protein conjugation	17906	8845
2.7266348318942867e-22	965	7391	555	0.07509132728994723	0.5751295336787565	GO:0030163	GO:BP	protein catabolic process	17906	7794
7.551176476175596e-22	2047	7391	1063	0.1438235692057908	0.5192965315095261	GO:0043933	GO:BP	protein-containing complex subunit organization	17906	12672
8.32969639231656e-22	2693	7391	1356	0.18346637802733054	0.5035276643148905	GO:0009056	GO:BP	catabolic process	17906	3704
8.331257732782967e-22	838	7391	491	0.06643214720606143	0.5859188544152745	GO:0016032	GO:BP	viral process	17906	5700
7.740937605208715e-21	891	7391	514	0.06954404004870789	0.5768799102132436	GO:0044403	GO:BP	symbiotic process	17906	12947
1.5856696544546872e-20	2896	7391	1440	0.19483155188743065	0.4972375690607735	GO:0035556	GO:BP	intracellular signal transduction	17906	10564
2.113644712924988e-20	845	7391	490	0.0662968475172507	0.5798816568047337	GO:0016567	GO:BP	protein ubiquitination	17906	5906
2.9652170834474816e-20	485	7391	308	0.04167230415370045	0.6350515463917525	GO:0010498	GO:BP	proteasomal protein catabolic process	17906	4717
3.632845968317863e-20	5008	7391	2362	0.31957786497091056	0.4716453674121406	GO:0044271	GO:BP	cellular nitrogen compound biosynthetic process	17906	12872
8.329228136099839e-20	1254	7391	685	0.09268028683534028	0.5462519936204147	GO:0051276	GO:BP	chromosome organization	17906	16060
1.9273323019595853e-19	1012	7391	568	0.07685022324448654	0.5612648221343873	GO:0009894	GO:BP	regulation of catabolic process	17906	4265
3.7383530580047616e-19	5008	7391	2355	0.31863076714923555	0.4702476038338658	GO:0034645	GO:BP	cellular macromolecule biosynthetic process	17906	10090
3.7764157772428674e-19	2480	7391	1246	0.1685834122581518	0.5024193548387097	GO:0016310	GO:BP	phosphorylation	17906	5838
8.452903142335147e-19	6393	7391	2943	0.3981869841699364	0.46034725480994837	GO:0031323	GO:BP	regulation of cellular metabolic process	17906	8336
9.683733087525479e-19	799	7391	462	0.06250845623055067	0.5782227784730913	GO:0044257	GO:BP	cellular protein catabolic process	17906	12863
1.2822766107532517e-18	1245	7391	676	0.09146258963604384	0.5429718875502008	GO:0051130	GO:BP	positive regulation of cellular component organization	17906	15935
2.0758156173015954e-18	5167	7391	2418	0.3271546475443107	0.4679698083994581	GO:0009059	GO:BP	macromolecule biosynthetic process	17906	3707
2.0769137156046437e-18	943	7391	531	0.07184413475849005	0.5630965005302226	GO:0006259	GO:BP	DNA metabolic process	17906	2315
5.610125696286589e-18	739	7391	430	0.058178866188607764	0.5818673883626523	GO:0051603	GO:BP	proteolysis involved in cellular protein catabolic process	17906	16301
6.177159843345644e-18	2506	7391	1251	0.1692599107022054	0.4992019154030327	GO:0071705	GO:BP	nitrogen compound transport	17906	20043
6.986600532871994e-18	764	7391	442	0.059802462454336354	0.5785340314136126	GO:0080135	GO:BP	regulation of cellular response to stress	17906	21329
1.05451599512627e-17	612	7391	366	0.04951968610472196	0.5980392156862745	GO:0051301	GO:BP	cell division	17906	16079
1.1807165240010636e-17	539	7391	329	0.044513597618725476	0.6103896103896104	GO:0007005	GO:BP	mitochondrion organization	17906	2972
6.79086094320008e-17	563	7391	339	0.045866594506832635	0.6021314387211367	GO:0006281	GO:BP	DNA repair	17906	2335
7.047286693050182e-17	643	7391	379	0.051278582059261266	0.5894245723172629	GO:0051640	GO:BP	organelle localization	17906	16334
7.844202197823951e-17	6982	7391	3176	0.4297118116628332	0.45488398739616154	GO:0019222	GO:BP	regulation of metabolic process	17906	6541
8.751802022832729e-17	16230	7391	6872	0.9297794615072386	0.42341343191620456	GO:0009987	GO:BP	cellular process	17906	4324
1.0219901258782022e-16	5681	7391	2625	0.3551616831281288	0.4620665375814117	GO:0048519	GO:BP	negative regulation of biological process	17906	15140
1.055047990317653e-16	427	7391	269	0.03639561629008253	0.629976580796253	GO:0043161	GO:BP	proteasome-mediated ubiquitin-dependent protein catabolic process	17906	12335
1.1100334200368189e-16	2239	7391	1124	0.1520768502232445	0.502009825815096	GO:1901575	GO:BP	organic substance catabolic process	17906	25077
1.1148138104138005e-16	4996	7391	2332	0.3155188743065891	0.466773418734988	GO:0048523	GO:BP	negative regulation of cellular process	17906	15144
1.1288554865999396e-16	2922	7391	1429	0.19334325531051277	0.4890485968514716	GO:0051246	GO:BP	regulation of protein metabolic process	17906	16036
1.2229396028053564e-16	3442	7391	1658	0.2243268840481667	0.48169668797210924	GO:0010604	GO:BP	positive regulation of macromolecule metabolic process	17906	4802
1.548731214981375e-16	579	7391	346	0.04681369232850764	0.5975820379965457	GO:0072594	GO:BP	establishment of protein localization to organelle	17906	20740
1.6637958351166232e-16	945	7391	525	0.07103233662562576	0.5555555555555556	GO:0044419	GO:BP	interspecies interaction between organisms	17906	12959
1.843148342942485e-16	1770	7391	910	0.12312271681775132	0.5141242937853108	GO:0065003	GO:BP	protein-containing complex assembly	17906	18950
1.9347134064283333e-16	850	7391	479	0.06480855094033283	0.5635294117647058	GO:0031329	GO:BP	regulation of cellular catabolic process	17906	8342
3.1821186178492526e-16	6889	7391	3132	0.4237586253551617	0.45463782842212225	GO:0051179	GO:BP	localization	17906	15983
3.4554365464656026e-16	1333	7391	707	0.09565687998917602	0.5303825956489122	GO:1901565	GO:BP	organonitrogen compound catabolic process	17906	25068
3.692069999040808e-16	3742	7391	1786	0.2416452442159383	0.47728487439871725	GO:0009893	GO:BP	positive regulation of metabolic process	17906	4264
3.8212125990719195e-16	4147	7391	1962	0.2654579894466243	0.47311309380274896	GO:0006950	GO:BP	response to stress	17906	2928
4.47896234024701e-16	642	7391	376	0.05087268299282912	0.5856697819314641	GO:0044770	GO:BP	cell cycle phase transition	17906	13157
7.01822943698973e-16	6189	7391	2834	0.3834393180895684	0.45790919373081274	GO:0080090	GO:BP	regulation of primary metabolic process	17906	21309
1.3629801569791738e-15	277	7391	187	0.02530104180760384	0.6750902527075813	GO:0006260	GO:BP	DNA replication	17906	2316
1.9224929982321446e-15	640	7391	373	0.05046678392639697	0.5828125	GO:0006511	GO:BP	ubiquitin-dependent protein catabolic process	17906	2530
1.9877488432593345e-15	1876	7391	953	0.1289406034366121	0.5079957356076759	GO:1902531	GO:BP	regulation of intracellular signal transduction	17906	25938
2.060169090760924e-15	6009	7391	2754	0.37261534298471116	0.4583125312031952	GO:0051171	GO:BP	regulation of nitrogen compound metabolic process	17906	15975
4.157482017385196e-15	5605	7391	2580	0.3490731971316466	0.46030330062444247	GO:0048522	GO:BP	positive regulation of cellular process	17906	15143
5.121395960935021e-15	2385	7391	1180	0.15965363279664457	0.4947589098532495	GO:0050790	GO:BP	regulation of catalytic activity	17906	15654
5.122342543816292e-15	657	7391	380	0.05141388174807198	0.578386605783866	GO:0043632	GO:BP	modification-dependent macromolecule catabolic process	17906	12612
7.723562528093905e-15	4714	7391	2197	0.29725341631714247	0.4660585490029699	GO:0016070	GO:BP	RNA metabolic process	17906	5728
7.734150723688906e-15	646	7391	374	0.05060208361520768	0.5789473684210527	GO:0019941	GO:BP	modification-dependent protein catabolic process	17906	7093
7.818477842136666e-15	644	7391	373	0.05046678392639697	0.5791925465838509	GO:0010638	GO:BP	positive regulation of organelle organization	17906	4835
1.538676478785105e-14	3415	7391	1632	0.2208090921390881	0.47789165446559295	GO:0031325	GO:BP	positive regulation of cellular metabolic process	17906	8338
1.9699753451549843e-14	598	7391	349	0.047219591394939794	0.5836120401337793	GO:0044772	GO:BP	mitotic cell cycle phase transition	17906	13159
2.034716220168266e-14	2744	7391	1336	0.18076038425111624	0.4868804664723032	GO:0032268	GO:BP	regulation of cellular protein metabolic process	17906	8724
2.210576172259055e-14	514	7391	307	0.04153700446488973	0.5972762645914397	GO:0061919	GO:BP	process utilizing autophagic mechanism	17906	18801
2.210576172259055e-14	514	7391	307	0.04153700446488973	0.5972762645914397	GO:0006914	GO:BP	autophagy	17906	2898
3.60093699960264e-14	6438	7391	2925	0.3957515897713435	0.4543336439888164	GO:0060255	GO:BP	regulation of macromolecule metabolic process	17906	17386
4.3669061651448477e-14	3244	7391	1554	0.21025571641185226	0.4790382244143033	GO:0009966	GO:BP	regulation of signal transduction	17906	4317
4.651853103594059e-14	637	7391	367	0.049654985793532676	0.576138147566719	GO:0045786	GO:BP	negative regulation of cell cycle	17906	13802
5.695969463418715e-14	276	7391	183	0.02475984305236098	0.6630434782608695	GO:0044839	GO:BP	cell cycle G2/M phase transition	17906	13207
9.61911745043951e-14	713	7391	403	0.05452577459071844	0.5652173913043478	GO:0007346	GO:BP	regulation of mitotic cell cycle	17906	3270
2.1096557211023365e-13	3061	7391	1469	0.1987552428629414	0.4799085266252859	GO:0065009	GO:BP	regulation of molecular function	17906	18955
2.491393870967691e-13	2937	7391	1414	0.19131375997835204	0.48144364998297584	GO:0071702	GO:BP	organic substance transport	17906	20040
6.007851068853138e-13	1077	7391	573	0.07752672168854012	0.532033426183844	GO:0034622	GO:BP	cellular protein-containing complex assembly	17906	10071
6.137993957627671e-13	941	7391	509	0.0688675416046543	0.5409139213602551	GO:0006396	GO:BP	RNA processing	17906	2431
9.121464093860407e-13	152	7391	112	0.015153565146800163	0.7368421052631579	GO:0006261	GO:BP	DNA-dependent DNA replication	17906	2317
9.219521424622122e-13	968	7391	521	0.0704911378703829	0.5382231404958677	GO:0044087	GO:BP	regulation of cellular component biogenesis	17906	12790
1.252599510580959e-12	1917	7391	956	0.12934650250304425	0.4986958789775691	GO:0031399	GO:BP	regulation of protein modification process	17906	8378
1.662996725360167e-12	328	7391	207	0.028007035583818157	0.6310975609756098	GO:0007059	GO:BP	chromosome segregation	17906	3017
1.7353211657024467e-12	4292	7391	1997	0.2701934785549993	0.4652842497670084	GO:0018130	GO:BP	heterocycle biosynthetic process	17906	6077
1.8929740003366302e-12	4302	7391	2001	0.2707346773102422	0.46513249651324967	GO:0019438	GO:BP	aromatic compound biosynthetic process	17906	6741
1.9744620501513123e-12	3248	7391	1544	0.2089027195237451	0.4753694581280788	GO:0051173	GO:BP	positive regulation of nitrogen compound metabolic process	17906	15977
2.3921427076796945e-12	3679	7391	1731	0.23420376133134893	0.47050829029627617	GO:0023051	GO:BP	regulation of signaling	17906	7721
2.5448334312609694e-12	3638	7391	1713	0.23176836693275604	0.4708631115997801	GO:0010646	GO:BP	regulation of cell communication	17906	4843
3.194785757585914e-12	867	7391	471	0.06372615342984711	0.5432525951557093	GO:0016071	GO:BP	mRNA metabolic process	17906	5729
3.673146716421823e-12	4454	7391	2064	0.27925855770531727	0.46340368208352045	GO:1901362	GO:BP	organic cyclic compound biosynthetic process	17906	24881
3.750230431083451e-12	794	7391	436	0.05899066432147206	0.5491183879093199	GO:0010564	GO:BP	regulation of cell cycle process	17906	4767
3.9603493731028676e-12	1574	7391	798	0.10796915167095116	0.5069885641677255	GO:0080134	GO:BP	regulation of response to stress	17906	21328
4.259925808641058e-12	847	7391	461	0.06237315654173995	0.5442739079102715	GO:0070925	GO:BP	organelle assembly	17906	19489
4.358828066056394e-12	5460	7391	2493	0.33730212420511435	0.4565934065934066	GO:0051234	GO:BP	establishment of localization	17906	16027
4.44818759591093e-12	1822	7391	910	0.12312271681775132	0.4994511525795829	GO:0044093	GO:BP	positive regulation of molecular function	17906	12796
4.5439563307362914e-12	1017	7391	541	0.07319713164659722	0.5319567354965585	GO:0051338	GO:BP	regulation of transferase activity	17906	16113
4.792415223910965e-12	641	7391	362	0.0489784873494791	0.5647425897035881	GO:0072657	GO:BP	protein localization to membrane	17906	20802
5.608528129445742e-12	5672	7391	2582	0.34934379650926806	0.4552186177715092	GO:0010467	GO:BP	gene expression	17906	4700
5.608535682964636e-12	397	7391	241	0.03260722500338249	0.6070528967254408	GO:0042176	GO:BP	regulation of protein catabolic process	17906	11700
6.481369441403479e-12	435	7391	260	0.03517791909078609	0.5977011494252874	GO:0006605	GO:BP	protein targeting	17906	2621
8.296380948829314e-12	778	7391	427	0.05777296712217562	0.5488431876606684	GO:0007017	GO:BP	microtubule-based process	17906	2982
8.452909247944884e-12	4226	7391	1963	0.265593289135435	0.46450544249881687	GO:0034654	GO:BP	nucleobase-containing compound biosynthetic process	17906	10095
8.616982701864203e-12	2718	7391	1307	0.17683669327560547	0.4808682855040471	GO:0031324	GO:BP	negative regulation of cellular metabolic process	17906	8337
2.6630639543393756e-11	218	7391	146	0.0197537545663645	0.6697247706422018	GO:1902749	GO:BP	regulation of cell cycle G2/M phase transition	17906	26117
3.586831532389826e-11	296	7391	187	0.02530104180760384	0.6317567567567568	GO:0016236	GO:BP	macroautophagy	17906	5814
3.7804257637716454e-11	202	7391	137	0.018536057367068055	0.6782178217821783	GO:0035966	GO:BP	response to topologically incorrect protein	17906	10888
3.872711191665915e-11	258	7391	167	0.02259504803138953	0.6472868217054264	GO:0000086	GO:BP	G2/M transition of mitotic cell cycle	17906	45
4.971692892135903e-11	289	7391	183	0.02475984305236098	0.6332179930795848	GO:0034976	GO:BP	response to endoplasmic reticulum stress	17906	10151
6.267878314186628e-11	1371	7391	699	0.0945744824786903	0.5098468271334792	GO:0007010	GO:BP	cytoskeleton organization	17906	2977
6.63862514534797e-11	1578	7391	793	0.10729265322689757	0.5025348542458808	GO:0030030	GO:BP	cell projection organization	17906	7750
7.290645471804216e-11	1905	7391	940	0.1271817074820728	0.49343832020997375	GO:1901566	GO:BP	organonitrogen compound biosynthetic process	17906	25069
9.166766013461722e-11	331	7391	204	0.02760113651738601	0.6163141993957704	GO:0090150	GO:BP	establishment of protein localization to membrane	17906	21624
1.0369615428398005e-10	550	7391	313	0.042348802597754025	0.5690909090909091	GO:1903827	GO:BP	regulation of cellular protein localization	17906	27090
1.0790822499341428e-10	1466	7391	741	0.10025706940874037	0.5054570259208732	GO:0043085	GO:BP	positive regulation of catalytic activity	17906	12285
1.1379638241972414e-10	1539	7391	774	0.10472195913949398	0.5029239766081871	GO:0120036	GO:BP	plasma membrane bounded cell projection organization	17906	23207
1.2598150119589867e-10	377	7391	227	0.030713029360032472	0.6021220159151194	GO:0048193	GO:BP	Golgi vesicle transport	17906	14899
1.2698376472188994e-10	2146	7391	1046	0.14152347449600866	0.4874184529356943	GO:0016192	GO:BP	vesicle-mediated transport	17906	5803
1.4446587450474148e-10	6366	7391	2862	0.38722770937626844	0.44957587181903863	GO:0048518	GO:BP	positive regulation of biological process	17906	15139
1.8755427221259542e-10	5337	7391	2426	0.3282370450547964	0.4545624882893011	GO:0006810	GO:BP	transport	17906	2810
1.9731521034952505e-10	616	7391	344	0.04654309295088621	0.5584415584415584	GO:0097190	GO:BP	apoptotic signaling pathway	17906	22159
5.727324720045691e-10	433	7391	253	0.03423082126911108	0.5842956120092379	GO:0022613	GO:BP	ribonucleoprotein complex biogenesis	17906	7675
7.412347753259243e-10	2027	7391	988	0.13367609254498714	0.4874198322644302	GO:0006468	GO:BP	protein phosphorylation	17906	2490
8.400908092620699e-10	3299	7391	1546	0.20917331890136653	0.4686268566232192	GO:0009892	GO:BP	negative regulation of metabolic process	17906	4263
1.1935405102022895e-9	1281	7391	651	0.08808009741577594	0.5081967213114754	GO:0018193	GO:BP	peptidyl-amino acid modification	17906	6136
2.0056577392648657e-9	1751	7391	862	0.11662833175483696	0.4922901199314677	GO:0051247	GO:BP	positive regulation of protein metabolic process	17906	16037
2.506257165809707e-9	419	7391	244	0.03301312406981464	0.5823389021479713	GO:0051656	GO:BP	establishment of organelle localization	17906	16350
2.9090180617939914e-9	296	7391	182	0.024624543363550265	0.6148648648648649	GO:0097193	GO:BP	intrinsic apoptotic signaling pathway	17906	22162
2.9683408056653314e-9	117	7391	86	0.011635773237721553	0.7350427350427351	GO:0032392	GO:BP	DNA geometric change	17906	8819
3.056891812434075e-9	450	7391	259	0.035042619401975374	0.5755555555555556	GO:0043254	GO:BP	regulation of protein-containing complex assembly	17906	12363
3.983896500779309e-9	2523	7391	1202	0.16263022595048032	0.4764169639318272	GO:0051172	GO:BP	negative regulation of nitrogen compound metabolic process	17906	15976
4.615879836262901e-9	486	7391	276	0.03734271411175754	0.5679012345679012	GO:1901987	GO:BP	regulation of cell cycle phase transition	17906	25459
8.132523437219386e-9	1818	7391	888	0.12014612366391557	0.4884488448844885	GO:0006508	GO:BP	proteolysis	17906	2527
9.404821661341567e-9	193	7391	127	0.0171830604789609	0.6580310880829016	GO:0071897	GO:BP	DNA biosynthetic process	17906	20159
9.67387866347266e-9	180	7391	120	0.01623596265728589	0.6666666666666666	GO:0006986	GO:BP	response to unfolded protein	17906	2957
1.0002535974104429e-8	2006	7391	971	0.13137599783520498	0.48404785643070786	GO:0006915	GO:BP	apoptotic process	17906	2899
1.0076813997601525e-8	195	7391	128	0.017318360167771614	0.6564102564102564	GO:0019080	GO:BP	viral gene expression	17906	6503
1.2082499291850932e-8	335	7391	200	0.027059937762143146	0.5970149253731343	GO:0010506	GO:BP	regulation of autophagy	17906	4724
1.2236429886540401e-8	201	7391	131	0.01772425923420376	0.6517412935323383	GO:0010389	GO:BP	regulation of G2/M transition of mitotic cell cycle	17906	4632
1.2782923305258134e-8	912	7391	476	0.0644026518739007	0.5219298245614035	GO:0043604	GO:BP	amide biosynthetic process	17906	12589
1.3836768549886933e-8	224	7391	143	0.01934785549993235	0.6383928571428571	GO:2001020	GO:BP	regulation of response to DNA damage stimulus	17906	30508
1.4745758753275852e-8	414	7391	239	0.03233662562576106	0.5772946859903382	GO:2001233	GO:BP	regulation of apoptotic signaling pathway	17906	30694
1.7244355380870462e-8	1181	7391	599	0.08104451359761873	0.5071972904318375	GO:0043603	GO:BP	cellular amide metabolic process	17906	12588
2.3122166343673924e-8	448	7391	255	0.03450142064673251	0.5691964285714286	GO:1901990	GO:BP	regulation of mitotic cell cycle phase transition	17906	25462
2.3151651725250738e-8	163	7391	110	0.01488296576917873	0.6748466257668712	GO:0035967	GO:BP	cellular response to topologically incorrect protein	17906	10889
2.625983307328675e-8	911	7391	474	0.06413205249627926	0.5203073545554336	GO:0043549	GO:BP	regulation of kinase activity	17906	12552
2.663535492820988e-8	1642	7391	806	0.10905154918143688	0.49086479902557856	GO:0032270	GO:BP	positive regulation of cellular protein metabolic process	17906	8726
3.719463387658865e-8	553	7391	305	0.041266405087268296	0.5515370705244123	GO:0022411	GO:BP	cellular component disassembly	17906	7656
3.736013462864093e-8	322	7391	192	0.02597754025165742	0.5962732919254659	GO:0000209	GO:BP	protein polyubiquitination	17906	104
4.512170154799034e-8	823	7391	432	0.058449465566229195	0.5249088699878494	GO:0060341	GO:BP	regulation of cellular localization	17906	17470
4.6521314799020914e-8	3421	7391	1584	0.21431470707617373	0.4630225080385852	GO:0010033	GO:BP	response to organic substance	17906	4358
6.077155515408683e-8	3049	7391	1422	0.1923961574888378	0.4663824204657265	GO:0010605	GO:BP	negative regulation of macromolecule metabolic process	17906	4803
6.60476029042887e-8	576	7391	315	0.042619401975375455	0.546875	GO:0000226	GO:BP	microtubule cytoskeleton organization	17906	107
6.905805594027561e-8	237	7391	148	0.02002435394398593	0.6244725738396625	GO:1903320	GO:BP	regulation of protein modification by small protein conjugation or removal	17906	26621
7.409093500671432e-8	195	7391	126	0.017047760790150183	0.6461538461538462	GO:0051054	GO:BP	positive regulation of DNA metabolic process	17906	15880
7.927372112577181e-8	109	7391	79	0.010688675416046543	0.7247706422018348	GO:0032508	GO:BP	DNA duplex unwinding	17906	8894
9.906569075412306e-8	271	7391	165	0.022324448653768095	0.6088560885608856	GO:0140014	GO:BP	mitotic nuclear division	17906	23315
1.1665287727153832e-7	1987	7391	955	0.12921120281423354	0.4806240563663815	GO:0044281	GO:BP	small molecule metabolic process	17906	12878
1.262489428377573e-7	219	7391	138	0.01867135705587877	0.6301369863013698	GO:0000075	GO:BP	cell cycle checkpoint	17906	35
1.4615425075417792e-7	4116	7391	1878	0.25409281558652413	0.45626822157434405	GO:0019219	GO:BP	regulation of nucleobase-containing compound metabolic process	17906	6538
1.5560952700079024e-7	157	7391	105	0.014206467325125153	0.6687898089171974	GO:0000070	GO:BP	mitotic sister chromatid segregation	17906	32
1.5612317056772824e-7	4421	7391	2008	0.2716817751319172	0.4541958832843248	GO:0048583	GO:BP	regulation of response to stimulus	17906	15194
1.9908842573272923e-7	178	7391	116	0.015694763902043024	0.651685393258427	GO:0019083	GO:BP	viral transcription	17906	6506
2.1131015855302736e-7	802	7391	419	0.056690569611689896	0.5224438902743143	GO:0045859	GO:BP	regulation of protein kinase activity	17906	13865
2.1377707711274245e-7	165	7391	109	0.014747666080368016	0.6606060606060606	GO:0007033	GO:BP	vacuole organization	17906	2995
2.1764643829527255e-7	267	7391	162	0.02191854958733595	0.6067415730337079	GO:0098813	GO:BP	nuclear chromosome segregation	17906	22578
2.6271000725913287e-7	1731	7391	839	0.1135164389121905	0.4846909300982091	GO:0048585	GO:BP	negative regulation of response to stimulus	17906	15196
2.945452144221951e-7	1512	7391	741	0.10025706940874037	0.49007936507936506	GO:0045934	GO:BP	negative regulation of nucleobase-containing compound metabolic process	17906	13934
3.149389444529738e-7	873	7391	451	0.0610201596536328	0.5166093928980527	GO:0000122	GO:BP	negative regulation of transcription by RNA polymerase II	17906	64
3.2931200293012406e-7	1248	7391	622	0.08415640644026519	0.4983974358974359	GO:0009628	GO:BP	response to abiotic stimulus	17906	4041
4.35543136400132e-7	1757	7391	849	0.11486943580029765	0.4832100170745589	GO:0010941	GO:BP	regulation of cell death	17906	5115
4.5383800021978746e-7	255	7391	155	0.02097145176566094	0.6078431372549019	GO:1903362	GO:BP	regulation of cellular protein catabolic process	17906	26662
4.882104894388986e-7	220	7391	137	0.018536057367068055	0.6227272727272727	GO:1903050	GO:BP	regulation of proteolysis involved in cellular protein catabolic process	17906	26396
5.506111352337408e-7	2285	7391	1081	0.1462589636043837	0.47308533916849016	GO:0008219	GO:BP	cell death	17906	3605
6.203595354021679e-7	119	7391	83	0.011229874171289405	0.6974789915966386	GO:0010822	GO:BP	positive regulation of mitochondrion organization	17906	5009
6.24350897796018e-7	207	7391	130	0.017588959545393044	0.6280193236714976	GO:0031396	GO:BP	regulation of protein ubiquitination	17906	8375
6.274276506083409e-7	751	7391	393	0.053172777702611286	0.5233022636484687	GO:0010942	GO:BP	positive regulation of cell death	17906	5116
6.818868679384205e-7	338	7391	196	0.026518739006900285	0.5798816568047337	GO:0071496	GO:BP	cellular response to external stimulus	17906	19876
7.038274564244665e-7	330	7391	192	0.02597754025165742	0.5818181818181818	GO:1903829	GO:BP	positive regulation of cellular protein localization	17906	27092
7.840979688343865e-7	373	7391	213	0.02881883371668245	0.5710455764075067	GO:0051098	GO:BP	regulation of binding	17906	15910
8.17075950675576e-7	367	7391	210	0.028412934650250306	0.5722070844686649	GO:0033044	GO:BP	regulation of chromosome organization	17906	9291
8.190356499824999e-7	227	7391	140	0.018941956433500204	0.6167400881057269	GO:0097191	GO:BP	extrinsic apoptotic signaling pathway	17906	22160
1.0059773541531874e-6	138	7391	93	0.012582871059396563	0.6739130434782609	GO:0072655	GO:BP	establishment of protein localization to mitochondrion	17906	20800
1.0639425680578711e-6	267	7391	160	0.02164795020971452	0.599250936329588	GO:0006839	GO:BP	mitochondrial transport	17906	2832
1.0865194355552845e-6	301	7391	177	0.023948044919496685	0.5880398671096345	GO:0042254	GO:BP	ribosome biogenesis	17906	11776
1.1148648414679962e-6	189	7391	120	0.01623596265728589	0.6349206349206349	GO:0000819	GO:BP	sister chromatid segregation	17906	310
1.2027085347542424e-6	142	7391	95	0.012853470437017995	0.6690140845070423	GO:0070585	GO:BP	protein localization to mitochondrion	17906	19282
1.2876406803904713e-6	893	7391	457	0.06183195778649709	0.5117581187010078	GO:0061024	GO:BP	membrane organization	17906	18124
1.3079792902346811e-6	144	7391	96	0.01298877012582871	0.6666666666666666	GO:0034620	GO:BP	cellular response to unfolded protein	17906	10070
1.3682157259282211e-6	575	7391	309	0.041807603842511164	0.5373913043478261	GO:0030031	GO:BP	cell projection assembly	17906	7751
1.4198779044797142e-6	554	7391	299	0.040454606954404004	0.5397111913357401	GO:0034655	GO:BP	nucleobase-containing compound catabolic process	17906	10096
1.5700673987107846e-6	268	7391	160	0.02164795020971452	0.5970149253731343	GO:0072331	GO:BP	signal transduction by p53 class mediator	17906	20559
1.6683523368253035e-6	523	7391	284	0.03842511162224327	0.5430210325047801	GO:0006397	GO:BP	mRNA processing	17906	2432
1.6853464074285289e-6	691	7391	363	0.049113787038289815	0.5253256150506512	GO:0043065	GO:BP	positive regulation of apoptotic process	17906	12278
1.7735597205413333e-6	745	7391	388	0.0524962792585577	0.5208053691275167	GO:0006412	GO:BP	translation	17906	2446
2.061733417787511e-6	463	7391	255	0.03450142064673251	0.550755939524838	GO:0048285	GO:BP	organelle fission	17906	14960
2.095923491347603e-6	175	7391	112	0.015153565146800163	0.64	GO:0140056	GO:BP	organelle localization by membrane tethering	17906	23336
2.1565485448246056e-6	562	7391	302	0.04086050602083615	0.5373665480427047	GO:0120031	GO:BP	plasma membrane bounded cell projection assembly	17906	23202
2.3528687582502084e-6	907	7391	462	0.06250845623055067	0.5093715545755237	GO:0006887	GO:BP	exocytosis	17906	2874
2.384961602582989e-6	699	7391	366	0.04951968610472196	0.5236051502145923	GO:0043068	GO:BP	positive regulation of programmed cell death	17906	12281
2.576530394660039e-6	1605	7391	776	0.1049925585171154	0.4834890965732087	GO:0042981	GO:BP	regulation of apoptotic process	17906	12216
2.5961969337074085e-6	1296	7391	638	0.08632120146123663	0.49228395061728397	GO:0051336	GO:BP	regulation of hydrolase activity	17906	16111
2.615323112124901e-6	443	7391	245	0.03314842375862535	0.5530474040632054	GO:0008380	GO:BP	RNA splicing	17906	3653
2.751115202619201e-6	910	7391	463	0.06264375591936139	0.5087912087912088	GO:0006518	GO:BP	peptide metabolic process	17906	2536
2.820518180165823e-6	125	7391	85	0.011500473548910838	0.68	GO:0030968	GO:BP	endoplasmic reticulum unfolded protein response	17906	8158
2.8536161903607274e-6	328	7391	189	0.025571641185225275	0.5762195121951219	GO:0032984	GO:BP	protein-containing complex disassembly	17906	9255
2.9602883859591407e-6	1633	7391	788	0.106616154782844	0.4825474586650337	GO:0043067	GO:BP	regulation of programmed cell death	17906	12280
3.336775972815925e-6	284	7391	167	0.02259504803138953	0.5880281690140845	GO:0031647	GO:BP	regulation of protein stability	17906	8494
3.358772099739259e-6	1340	7391	657	0.08889189554864024	0.49029850746268655	GO:0009968	GO:BP	negative regulation of signal transduction	17906	4319
3.6329238335582624e-6	770	7391	398	0.05384927614666486	0.5168831168831168	GO:0043043	GO:BP	peptide biosynthetic process	17906	12257
4.012226175680973e-6	184	7391	116	0.015694763902043024	0.6304347826086957	GO:0022406	GO:BP	membrane docking	17906	7651
4.070087589075616e-6	2393	7391	1121	0.15167095115681234	0.46844964479732554	GO:0006366	GO:BP	transcription by RNA polymerase II	17906	2406
4.258627687742552e-6	64	7391	50	0.006764984440535787	0.78125	GO:0044786	GO:BP	cell cycle DNA replication	17906	13170
4.445812587775403e-6	360	7391	204	0.02760113651738601	0.5666666666666667	GO:0051052	GO:BP	regulation of DNA metabolic process	17906	15878
4.787811065089213e-6	416	7391	231	0.03125422811527533	0.5552884615384616	GO:0006401	GO:BP	RNA catabolic process	17906	2436
5.1207881470250074e-6	481	7391	262	0.03544851846840752	0.5446985446985447	GO:0034660	GO:BP	ncRNA metabolic process	17906	10099
5.288174354552999e-6	748	7391	387	0.05236097956974699	0.517379679144385	GO:0051129	GO:BP	negative regulation of cellular component organization	17906	15934
5.898219015725322e-6	1862	7391	887	0.12001082397510486	0.47636949516648763	GO:0051174	GO:BP	regulation of phosphorus metabolic process	17906	15978
6.00523902970159e-6	99	7391	70	0.009470978216750102	0.7070707070707071	GO:0036503	GO:BP	ERAD pathway	17906	11211
6.318861764794722e-6	1661	7391	798	0.10796915167095116	0.48043347381095725	GO:0042325	GO:BP	regulation of phosphorylation	17906	11812
6.808821769410979e-6	189	7391	118	0.015965363279664458	0.6243386243386243	GO:0010821	GO:BP	regulation of mitochondrion organization	17906	5008
6.955499134966632e-6	1861	7391	886	0.11987552428629414	0.47608812466415906	GO:0019220	GO:BP	regulation of phosphate metabolic process	17906	6539
7.147138185429686e-6	601	7391	318	0.0430253010418076	0.5291181364392679	GO:0046700	GO:BP	heterocycle catabolic process	17906	14597
8.278776594678544e-6	362	7391	204	0.02760113651738601	0.56353591160221	GO:0051169	GO:BP	nuclear transport	17906	15973
8.905982553669894e-6	481	7391	261	0.035313218779596804	0.5426195426195426	GO:0043087	GO:BP	regulation of GTPase activity	17906	12287
9.007255943774531e-6	602	7391	318	0.0430253010418076	0.5282392026578073	GO:0044270	GO:BP	cellular nitrogen compound catabolic process	17906	12871
9.0730487515889e-6	3418	7391	1561	0.21120281423352727	0.4566998244587478	GO:0070887	GO:BP	cellular response to chemical stimulus	17906	19465
9.538778847034432e-6	182	7391	114	0.015424164524421594	0.6263736263736264	GO:0006611	GO:BP	protein export from nucleus	17906	2627
9.620673505131385e-6	1051	7391	524	0.07089703693681504	0.49857278782112274	GO:0019637	GO:BP	organophosphate metabolic process	17906	6929
1.0305476066185173e-5	261	7391	154	0.020836152076850224	0.5900383141762452	GO:0031334	GO:BP	positive regulation of protein-containing complex assembly	17906	8346
1.0353135337055496e-5	144	7391	94	0.01271817074820728	0.6527777777777778	GO:0007034	GO:BP	vacuolar transport	17906	2996
1.1279834449285154e-5	442	7391	242	0.03274252469219321	0.5475113122171946	GO:0009896	GO:BP	positive regulation of catabolic process	17906	4267
1.1697511073210873e-5	601	7391	317	0.042890001352996886	0.5274542429284526	GO:0090407	GO:BP	organophosphate biosynthetic process	17906	21871
1.2716080069085153e-5	774	7391	397	0.05371397645785415	0.5129198966408268	GO:0051345	GO:BP	positive regulation of hydrolase activity	17906	16120
1.3013681339273628e-5	529	7391	283	0.038289811933432553	0.5349716446124764	GO:0198738	GO:BP	cell-cell signaling by wnt	17906	23558
1.3407369895053917e-5	527	7391	282	0.03815451224462184	0.5351043643263758	GO:0016055	GO:BP	Wnt signaling pathway	17906	5716
1.3653329547950331e-5	692	7391	359	0.04857258828304695	0.5187861271676301	GO:0051347	GO:BP	positive regulation of transferase activity	17906	16122
1.4059735376919781e-5	222	7391	134	0.01813015830063591	0.6036036036036037	GO:0043624	GO:BP	cellular protein complex disassembly	17906	12606
1.4752930804650486e-5	2152	7391	1011	0.13678798538763362	0.4697955390334573	GO:0012501	GO:BP	programmed cell death	17906	5170
1.4769602890563618e-5	266	7391	156	0.021106751454471655	0.5864661654135338	GO:0031668	GO:BP	cellular response to extracellular stimulus	17906	8514
1.5061287262558349e-5	183	7391	114	0.015424164524421594	0.6229508196721312	GO:2001235	GO:BP	positive regulation of apoptotic signaling pathway	17906	30696
1.5209236792594179e-5	418	7391	230	0.031118928426464618	0.5502392344497608	GO:0000280	GO:BP	nuclear division	17906	124
1.5568989543232935e-5	141	7391	92	0.012447571370585848	0.6524822695035462	GO:0006414	GO:BP	translational elongation	17906	2448
1.6053470657072232e-5	549	7391	292	0.039507509132729	0.5318761384335154	GO:0002444	GO:BP	myeloid leukocyte mediated immunity	17906	1115
1.637084449174929e-5	564	7391	299	0.040454606954404004	0.5301418439716312	GO:0051493	GO:BP	regulation of cytoskeleton organization	17906	16221
1.706408990528477e-5	1454	7391	703	0.09511568123393316	0.48349381017881704	GO:0023057	GO:BP	negative regulation of signaling	17906	7727
1.737642605452075e-5	793	7391	405	0.054796373968339876	0.510718789407314	GO:0045055	GO:BP	regulated exocytosis	17906	13280
1.886045746879797e-5	373	7391	208	0.028142335272628872	0.5576407506702413	GO:0006402	GO:BP	mRNA catabolic process	17906	2437
1.8881624605936967e-5	1412	7391	684	0.09254498714652956	0.48441926345609065	GO:0051253	GO:BP	negative regulation of RNA metabolic process	17906	16043
1.95835917350343e-5	584	7391	308	0.04167230415370045	0.5273972602739726	GO:0007264	GO:BP	small GTPase mediated signal transduction	17906	3200
2.1762892435100994e-5	359	7391	201	0.02719523745095386	0.5598885793871866	GO:0006913	GO:BP	nucleocytoplasmic transport	17906	2897
2.2003406738583873e-5	1736	7391	827	0.11189284264646192	0.4763824884792627	GO:0009967	GO:BP	positive regulation of signal transduction	17906	4318
2.468637507178802e-5	188	7391	116	0.015694763902043024	0.6170212765957447	GO:0061136	GO:BP	regulation of proteasomal protein catabolic process	17906	18232
2.518369354623806e-5	1450	7391	700	0.09470978216750102	0.4827586206896552	GO:0010648	GO:BP	negative regulation of cell communication	17906	4845
2.6051592110282932e-5	745	7391	382	0.05168448112569341	0.512751677852349	GO:0030162	GO:BP	regulation of proteolysis	17906	7793
2.6210471136995463e-5	103	7391	71	0.009606277905560817	0.6893203883495146	GO:0007041	GO:BP	lysosomal transport	17906	3002
3.0295588842381878e-5	471	7391	254	0.0343661209579218	0.5392781316348195	GO:0016570	GO:BP	histone modification	17906	5908
3.064787607189503e-5	262	7391	153	0.02070085238803951	0.583969465648855	GO:0006302	GO:BP	double-strand break repair	17906	2355
3.138344446617413e-5	406	7391	223	0.030171830604789607	0.5492610837438424	GO:0043547	GO:BP	positive regulation of GTPase activity	17906	12551
3.234873609227672e-5	2813	7391	1295	0.1752130970098769	0.4603626022040526	GO:0071310	GO:BP	cellular response to organic substance	17906	19700
3.571014251595532e-5	340	7391	191	0.025842240562846706	0.5617647058823529	GO:0045930	GO:BP	negative regulation of mitotic cell cycle	17906	13930
3.638064689367108e-5	1264	7391	616	0.0833446083074009	0.4873417721518987	GO:0045892	GO:BP	negative regulation of transcription, DNA-templated	17906	13894
3.835745308521598e-5	158	7391	100	0.013529968881071573	0.6329113924050633	GO:2001236	GO:BP	regulation of extrinsic apoptotic signaling pathway	17906	30697
3.842858129052892e-5	3758	7391	1700	0.23000947097821675	0.4523682810005322	GO:0032774	GO:BP	RNA biosynthetic process	17906	9102
3.9825985215439225e-5	160	7391	101	0.013665268569882288	0.63125	GO:0031570	GO:BP	DNA integrity checkpoint	17906	8455
4.014762002649317e-5	359	7391	200	0.027059937762143146	0.5571030640668524	GO:0010948	GO:BP	negative regulation of cell cycle process	17906	5120
4.2273813487483545e-5	203	7391	123	0.016641861723718034	0.6059113300492611	GO:0051168	GO:BP	nuclear export	17906	15972
4.4378712715287904e-5	532	7391	282	0.03815451224462184	0.5300751879699248	GO:0043299	GO:BP	leukocyte degranulation	17906	12384
4.4605309650288196e-5	635	7391	330	0.04464889730753619	0.5196850393700787	GO:0031400	GO:BP	negative regulation of protein modification process	17906	8379
4.509652155019708e-5	1317	7391	639	0.08645650115004735	0.48519362186788156	GO:1903507	GO:BP	negative regulation of nucleic acid-templated transcription	17906	26796
4.553143221143576e-5	223	7391	133	0.017994858611825194	0.5964125560538116	GO:0045732	GO:BP	positive regulation of protein catabolic process	17906	13749
4.568203379473479e-5	225	7391	134	0.01813015830063591	0.5955555555555555	GO:0007163	GO:BP	establishment or maintenance of cell polarity	17906	3108
4.81520474777512e-5	1493	7391	717	0.09700987687728319	0.48024112525117213	GO:0001932	GO:BP	regulation of protein phosphorylation	17906	678
4.930643850552286e-5	104	7391	71	0.009606277905560817	0.6826923076923077	GO:2001022	GO:BP	positive regulation of response to DNA damage stimulus	17906	30510
5.007675593709581e-5	414	7391	226	0.030577729671221757	0.5458937198067633	GO:0010639	GO:BP	negative regulation of organelle organization	17906	4836
5.234383724278691e-5	95	7391	66	0.00892977946150724	0.6947368421052632	GO:0097711	GO:BP	ciliary basal body-plasma membrane docking	17906	22392
6.018120326333751e-5	1319	7391	639	0.08645650115004735	0.4844579226686884	GO:1902679	GO:BP	negative regulation of RNA biosynthetic process	17906	26056
6.619194709910202e-5	218	7391	130	0.017588959545393044	0.5963302752293578	GO:0006457	GO:BP	protein folding	17906	2481
7.315595693061236e-5	384	7391	211	0.02854823433906102	0.5494791666666666	GO:0034470	GO:BP	ncRNA processing	17906	10022
7.334568089460076e-5	1905	7391	897	0.12136382086321201	0.47086614173228347	GO:0045935	GO:BP	positive regulation of nucleobase-containing compound metabolic process	17906	13935
7.488351528079222e-5	498	7391	265	0.03585441753483967	0.5321285140562249	GO:0002446	GO:BP	neutrophil mediated immunity	17906	1117
7.812099659925319e-5	543	7391	286	0.0386957109998647	0.5267034990791897	GO:0044089	GO:BP	positive regulation of cellular component biogenesis	17906	12792
7.850754968057474e-5	4417	7391	1977	0.26748748477878503	0.44758886121802127	GO:0009889	GO:BP	regulation of biosynthetic process	17906	4260
8.097575153164378e-5	679	7391	349	0.047219591394939794	0.5139911634756995	GO:0030036	GO:BP	actin cytoskeleton organization	17906	7756
8.25830848588473e-5	374	7391	206	0.02787173589500744	0.5508021390374331	GO:0031331	GO:BP	positive regulation of cellular catabolic process	17906	8344
8.971465911108497e-5	308	7391	174	0.02354214585306454	0.564935064935065	GO:0070646	GO:BP	protein modification by small protein removal	17906	19324
9.127495566181347e-5	197	7391	119	0.016100662968475173	0.6040609137055838	GO:0071826	GO:BP	ribonucleoprotein complex subunit organization	17906	20107
9.259384561013782e-5	484	7391	258	0.03490731971316466	0.5330578512396694	GO:0043312	GO:BP	neutrophil degranulation	17906	12397
9.507414726016048e-5	617	7391	320	0.04329590041942904	0.5186385737439222	GO:0019439	GO:BP	aromatic compound catabolic process	17906	6742
9.868028680591991e-5	383	7391	210	0.028412934650250306	0.5483028720626631	GO:0032535	GO:BP	regulation of cellular component size	17906	8911
9.932246225060912e-5	822	7391	414	0.05601407116763631	0.5036496350364964	GO:0006325	GO:BP	chromatin organization	17906	2372
1.0217858618844717e-4	292	7391	166	0.02245974834257881	0.5684931506849316	GO:0006310	GO:BP	DNA recombination	17906	2363
1.0276711484999799e-4	59	7391	45	0.006088485996482208	0.7627118644067796	GO:0033260	GO:BP	nuclear DNA replication	17906	9411
1.0403832841976466e-4	139	7391	89	0.0120416723041537	0.6402877697841727	GO:0070972	GO:BP	protein localization to endoplasmic reticulum	17906	19528
1.0430206779306448e-4	354	7391	196	0.026518739006900285	0.5536723163841808	GO:0000377	GO:BP	RNA splicing, via transesterification reactions with bulged adenosine as nucleophile	17906	160
1.0430206779306448e-4	354	7391	196	0.026518739006900285	0.5536723163841808	GO:0000398	GO:BP	mRNA splicing, via spliceosome	17906	172
1.0731506360559376e-4	491	7391	261	0.035313218779596804	0.5315682281059063	GO:0016569	GO:BP	covalent chromatin modification	17906	5907
1.0890740542935755e-4	141	7391	90	0.012176971992964416	0.6382978723404256	GO:0007006	GO:BP	mitochondrial membrane organization	17906	2973
1.0895738903805822e-4	3744	7391	1689	0.22852117440129888	0.4511217948717949	GO:0097659	GO:BP	nucleic acid-templated transcription	17906	22372
1.1407550152615976e-4	487	7391	259	0.035042619401975374	0.5318275154004107	GO:0002283	GO:BP	neutrophil activation involved in immune response	17906	954
1.1869764296835615e-4	4036	7391	1813	0.24529833581382762	0.44920713577799803	GO:2000112	GO:BP	regulation of cellular macromolecule biosynthetic process	17906	29614
1.1922263144196986e-4	342	7391	190	0.02570694087403599	0.5555555555555556	GO:0051056	GO:BP	regulation of small GTPase mediated signal transduction	17906	15882
1.216217830007615e-4	1907	7391	896	0.1212285211744013	0.46984792868379655	GO:0023056	GO:BP	positive regulation of signaling	17906	7726
1.2384721747219234e-4	498	7391	264	0.03571911784602896	0.5301204819277109	GO:0042119	GO:BP	neutrophil activation	17906	11667
1.3131751890497513e-4	190	7391	115	0.015559464213232309	0.6052631578947368	GO:0022618	GO:BP	ribonucleoprotein complex assembly	17906	7680
1.3526934163011315e-4	357	7391	197	0.026654038695711	0.5518207282913166	GO:0000375	GO:BP	RNA splicing, via transesterification reactions	17906	158
1.3565123879788688e-4	297	7391	168	0.022730347720200245	0.5656565656565656	GO:0034330	GO:BP	cell junction organization	17906	9931
1.5296868032683023e-4	1068	7391	524	0.07089703693681504	0.49063670411985016	GO:0000902	GO:BP	cell morphogenesis	17906	313
1.5599351316546883e-4	136	7391	87	0.01177107292653227	0.6397058823529411	GO:0032543	GO:BP	mitochondrial translation	17906	8917
1.6182220133607745e-4	557	7391	291	0.03937220944391828	0.5224416517055656	GO:0051649	GO:BP	establishment of localization in cell	17906	16343
1.6314784492680847e-4	542	7391	284	0.03842511162224327	0.5239852398523985	GO:0002275	GO:BP	myeloid cell activation involved in immune response	17906	946
1.6333360179356525e-4	2820	7391	1291	0.17467189825463403	0.45780141843971633	GO:0009653	GO:BP	anatomical structure morphogenesis	17906	4066
1.68713348032683e-4	169	7391	104	0.014071167636314436	0.6153846153846154	GO:2001242	GO:BP	regulation of intrinsic apoptotic signaling pathway	17906	30703
1.8586372861362666e-4	519	7391	273	0.036936815045325394	0.5260115606936416	GO:0071900	GO:BP	regulation of protein serine/threonine kinase activity	17906	20162
1.9046418271106134e-4	245	7391	142	0.019212555811121634	0.5795918367346938	GO:0034329	GO:BP	cell junction assembly	17906	9930
1.9764582265223703e-4	235	7391	137	0.018536057367068055	0.5829787234042553	GO:0031669	GO:BP	cellular response to nutrient levels	17906	8515
2.0203260650264408e-4	48	7391	38	0.005141388174807198	0.7916666666666666	GO:0006984	GO:BP	ER-nucleus signaling pathway	17906	2956
2.1378365742361402e-4	72	7391	52	0.007035583818157218	0.7222222222222222	GO:1903747	GO:BP	regulation of establishment of protein localization to mitochondrion	17906	27022
2.1502025198350073e-4	280	7391	159	0.0215126505209038	0.5678571428571428	GO:0007249	GO:BP	I-kappaB kinase/NF-kappaB signaling	17906	3187
2.168211401140291e-4	154	7391	96	0.01298877012582871	0.6233766233766234	GO:2000058	GO:BP	regulation of ubiquitin-dependent protein catabolic process	17906	29560
2.170486838634923e-4	708	7391	360	0.04870788797185766	0.5084745762711864	GO:0002263	GO:BP	cell activation involved in immune response	17906	934
2.1836870186915398e-4	278	7391	158	0.021377350832093085	0.5683453237410072	GO:0034504	GO:BP	protein localization to nucleus	17906	10045
2.3223766465553235e-4	505	7391	266	0.03598971722365039	0.5267326732673268	GO:0036230	GO:BP	granulocyte activation	17906	11052
2.3264958920924062e-4	704	7391	358	0.04843728859423623	0.5085227272727273	GO:0031344	GO:BP	regulation of cell projection organization	17906	8356
2.470881124095659e-4	4186	7391	1873	0.2534163171424706	0.44744386048733875	GO:0010556	GO:BP	regulation of macromolecule biosynthetic process	17906	4759
2.5445541133622246e-4	168	7391	103	0.01393586794750372	0.6130952380952381	GO:0007093	GO:BP	mitotic cell cycle checkpoint	17906	3047
2.5980056321907145e-4	18	7391	18	0.002435394398592883	1	GO:0006271	GO:BP	DNA strand elongation involved in DNA replication	17906	2325
2.767019207402143e-4	694	7391	353	0.047760790150182655	0.5086455331412104	GO:0120035	GO:BP	regulation of plasma membrane bounded cell projection organization	17906	23206
2.816010610884722e-4	1258	7391	607	0.08212691110810445	0.4825119236883943	GO:0031401	GO:BP	positive regulation of protein modification process	17906	8380
2.9187688493923885e-4	192	7391	115	0.015559464213232309	0.5989583333333334	GO:0042594	GO:BP	response to starvation	17906	11983
2.9472112062916937e-4	196	7391	117	0.01583006359085374	0.5969387755102041	GO:0006413	GO:BP	translational initiation	17906	2447
3.114900409765081e-4	96	7391	65	0.008794479772696522	0.6770833333333334	GO:1905037	GO:BP	autophagosome organization	17906	28213
0.00031365571987730163	149	7391	93	0.012582871059396563	0.6241610738255033	GO:0000077	GO:BP	DNA damage checkpoint	17906	37
3.141684396891888e-4	4156	7391	1859	0.25152212149912057	0.4473051010587103	GO:0065008	GO:BP	regulation of biological quality	17906	18954
3.395222105100051e-4	25	7391	23	0.003111892842646462	0.92	GO:0022616	GO:BP	DNA strand elongation	17906	7678
3.4199912295999787e-4	3856	7391	1731	0.23420376133134893	0.44891078838174275	GO:0051252	GO:BP	regulation of RNA metabolic process	17906	16042
3.521911105500381e-4	552	7391	287	0.038831010688675414	0.519927536231884	GO:1902532	GO:BP	negative regulation of intracellular signal transduction	17906	25939
3.5805629393157265e-4	42	7391	34	0.004600189419564335	0.8095238095238095	GO:0006270	GO:BP	DNA replication initiation	17906	2324
3.6069284110447635e-4	323	7391	179	0.024218644297118116	0.5541795665634675	GO:0071103	GO:BP	DNA conformation change	17906	19580
3.699145851512756e-4	1206	7391	583	0.07887971857664727	0.4834162520729685	GO:0051248	GO:BP	negative regulation of protein metabolic process	17906	16038
3.7475870261104876e-4	367	7391	200	0.027059937762143146	0.5449591280653951	GO:0045862	GO:BP	positive regulation of proteolysis	17906	13868
3.855629035871964e-4	52	7391	40	0.00541198755242863	0.7692307692307693	GO:0000731	GO:BP	DNA synthesis involved in DNA repair	17906	270
3.915747465839423e-4	3698	7391	1663	0.22500338249222027	0.4497025419145484	GO:0006351	GO:BP	transcription, DNA-templated	17906	2393
3.9659984399233715e-4	136	7391	86	0.011635773237721553	0.6323529411764706	GO:0042177	GO:BP	negative regulation of protein catabolic process	17906	11701
3.989176620931245e-4	173	7391	105	0.014206467325125153	0.6069364161849711	GO:0016241	GO:BP	regulation of macroautophagy	17906	5818
4.1463018311529477e-4	1135	7391	551	0.07455012853470437	0.48546255506607927	GO:0032269	GO:BP	negative regulation of cellular protein metabolic process	17906	8725
4.2659582241940535e-4	1225	7391	591	0.079962116087133	0.48244897959183675	GO:0034097	GO:BP	response to cytokine	17906	9754
4.2861743229331275e-4	213	7391	125	0.016912461101339468	0.5868544600938967	GO:0043393	GO:BP	regulation of protein binding	17906	12444
4.337193680906847e-4	1925	7391	899	0.12163442024083344	0.467012987012987	GO:0010557	GO:BP	positive regulation of macromolecule biosynthetic process	17906	4760
4.4003524616009624e-4	104	7391	69	0.009335678527939385	0.6634615384615384	GO:0006892	GO:BP	post-Golgi vesicle-mediated transport	17906	2879
4.436606941692834e-4	1900	7391	888	0.12014612366391557	0.4673684210526316	GO:0010647	GO:BP	positive regulation of cell communication	17906	4844
4.633936183206226e-4	461	7391	244	0.03301312406981464	0.5292841648590022	GO:0006979	GO:BP	response to oxidative stress	17906	2952
5.262529789885992e-4	704	7391	356	0.0481666892166148	0.5056818181818182	GO:0002366	GO:BP	leukocyte activation involved in immune response	17906	1037
5.435431669716165e-4	110	7391	72	0.009741577594371532	0.6545454545454545	GO:0045047	GO:BP	protein targeting to ER	17906	13272
5.484769490776452e-4	129	7391	82	0.01109457448247869	0.6356589147286822	GO:0006282	GO:BP	regulation of DNA repair	17906	2336
5.579370612902189e-4	449	7391	238	0.03220132593695035	0.5300668151447662	GO:0010256	GO:BP	endomembrane system organization	17906	4560
5.725083753299054e-4	166	7391	101	0.013665268569882288	0.608433734939759	GO:0140053	GO:BP	mitochondrial gene expression	17906	23335
5.922129109542464e-4	650	7391	331	0.044784196996346906	0.5092307692307693	GO:1901361	GO:BP	organic cyclic compound catabolic process	17906	24880
6.138463151685619e-4	180	7391	108	0.014612366391557299	0.6	GO:0050821	GO:BP	protein stabilization	17906	15678
6.139793914318593e-4	114	7391	74	0.010012176971992965	0.6491228070175439	GO:0072599	GO:BP	establishment of protein localization to endoplasmic reticulum	17906	20745
6.448289562391637e-4	2048	7391	951	0.12867000405899068	0.46435546875	GO:0010628	GO:BP	positive regulation of gene expression	17906	4825
7.074817579192031e-4	41	7391	33	0.00446488973075362	0.8048780487804879	GO:0019985	GO:BP	translesion synthesis	17906	7099
7.263344421993407e-4	4334	7391	1930	0.26112839940468136	0.44531610521458237	GO:0031326	GO:BP	regulation of cellular biosynthetic process	17906	8339
7.523667584684655e-4	282	7391	158	0.021377350832093085	0.5602836879432624	GO:0030522	GO:BP	intracellular receptor signaling pathway	17906	7967
8.237080391344004e-4	58	7391	43	0.005817886618860776	0.7413793103448276	GO:1903749	GO:BP	positive regulation of establishment of protein localization to mitochondrion	17906	27024
9.030871798870972e-4	179	7391	107	0.014477066702746583	0.5977653631284916	GO:0051099	GO:BP	positive regulation of binding	17906	15911
9.069143744312168e-4	181	7391	108	0.014612366391557299	0.5966850828729282	GO:0030177	GO:BP	positive regulation of Wnt signaling pathway	17906	7800
9.079286242423899e-4	613	7391	313	0.042348802597754025	0.5106035889070146	GO:0033674	GO:BP	positive regulation of kinase activity	17906	9688
9.239691466269424e-4	38	7391	31	0.004194290353132187	0.8157894736842105	GO:0042769	GO:BP	DNA damage response, detection of DNA damage	17906	12091
9.323946606923458e-4	291	7391	162	0.02191854958733595	0.5567010309278351	GO:0031503	GO:BP	protein-containing complex localization	17906	8417
9.323946606923458e-4	291	7391	162	0.02191854958733595	0.5567010309278351	GO:0016579	GO:BP	protein deubiquitination	17906	5917
9.726694973556784e-4	657	7391	333	0.04505479637396834	0.5068493150684932	GO:0002274	GO:BP	myeloid leukocyte activation	17906	945
9.77602084670177e-4	1020	7391	497	0.06724394533892572	0.4872549019607843	GO:0040007	GO:BP	growth	17906	11566
0.001000401023550043	375	7391	202	0.027330537139764577	0.5386666666666666	GO:0030111	GO:BP	regulation of Wnt signaling pathway	17906	7782
0.0010297053440938004	43	7391	34	0.004600189419564335	0.7906976744186046	GO:0044088	GO:BP	regulation of vacuole organization	17906	12791
0.0010336860388913864	140	7391	87	0.01177107292653227	0.6214285714285714	GO:0009411	GO:BP	response to UV	17906	3961
0.0010475013190699618	2237	7391	1031	0.13949397916384793	0.46088511399195353	GO:0006357	GO:BP	regulation of transcription by RNA polymerase II	17906	2399
0.001069744396761298	87	7391	59	0.007982681639832229	0.6781609195402298	GO:0070125	GO:BP	mitochondrial translational elongation	17906	18995
0.0011492976508322747	1039	7391	505	0.06832634284941144	0.48604427333974976	GO:0060548	GO:BP	negative regulation of cell death	17906	17669
0.001230108456430161	123	7391	78	0.010553375727235827	0.6341463414634146	GO:0031929	GO:BP	TOR signaling	17906	8532
0.0012689949642713883	164	7391	99	0.013394669192260858	0.6036585365853658	GO:0010970	GO:BP	transport along microtubule	17906	5141
0.001327377045254425	1177	7391	566	0.076579623866865107	0.48088360237892946	GO:0032989	GO:BP	cellular component morphogenesis	17906	9260
0.0013277843404880599	190	7391	112	0.015153565146800163	0.5894736842105263	GO:0030705	GO:BP	cytoskeleton-dependent intracellular transport	17906	8026
0.0013597254141369342	1085	7391	525	0.07103233662562576	0.4838709677419355	GO:0010243	GO:BP	response to organonitrogen compound	17906	4548
0.0013907794331850922	108	7391	70	0.009470978216750102	0.6481481481481481	GO:1902750	GO:BP	negative regulation of cell cycle G2/M phase transition	17906	26118
0.0013981057408209146	93	7391	62	0.008388580706264375	0.6666666666666666	GO:0000045	GO:BP	autophagosome assembly	17906	20
0.0014003222020255578	600	7391	306	0.04140170477607902	0.51	GO:0010563	GO:BP	negative regulation of phosphorus metabolic process	17906	4766
0.0014357399064927549	245	7391	139	0.01880665674468949	0.5673469387755102	GO:0043122	GO:BP	regulation of I-kappaB kinase/NF-kappaB signaling	17906	12310
0.0015371565678324109	137	7391	85	0.011500473548910838	0.6204379562043796	GO:1903322	GO:BP	positive regulation of protein modification by small protein conjugation or removal	17906	26623
0.0015455664755455263	112	7391	72	0.009741577594371532	0.6428571428571429	GO:0006289	GO:BP	nucleotide-excision repair	17906	2343
0.0015699392351318214	233	7391	133	0.017994858611825194	0.5708154506437768	GO:0016197	GO:BP	endosomal transport	17906	5804
0.0015746607409457397	139	7391	86	0.011635773237721553	0.6187050359712231	GO:0000724	GO:BP	double-strand break repair via homologous recombination	17906	263
0.0015916216235354057	231	7391	132	0.01785955892301448	0.5714285714285714	GO:0032271	GO:BP	regulation of protein polymerization	17906	8727
0.0016442570785525567	143	7391	88	0.011906372615342985	0.6153846153846154	GO:1903364	GO:BP	positive regulation of cellular protein catabolic process	17906	26664
0.001645434242424006	339	7391	184	0.024895142741171696	0.5427728613569321	GO:0016050	GO:BP	vesicle organization	17906	5711
0.0016949188641860202	23	7391	21	0.0028412934650250306	0.9130434782608695	GO:0006297	GO:BP	nucleotide-excision repair, DNA gap filling	17906	2351
0.0016951129420577661	221	7391	127	0.0171830604789609	0.5746606334841629	GO:0043281	GO:BP	regulation of cysteine-type endopeptidase activity involved in apoptotic process	17906	12377
0.0017552332767774702	599	7391	305	0.041266405087268296	0.5091819699499165	GO:0045936	GO:BP	negative regulation of phosphate metabolic process	17906	13936
0.0018398181180443265	37	7391	30	0.004058990664321472	0.8108108108108109	GO:0006296	GO:BP	nucleotide-excision repair, DNA incision, 5'-to lesion	17906	2350
0.001849617499330866	1540	7391	725	0.09809227438776891	0.4707792207792208	GO:2000113	GO:BP	negative regulation of cellular macromolecule biosynthetic process	17906	29615
0.001860683380805023	101	7391	66	0.00892977946150724	0.6534653465346535	GO:0006613	GO:BP	cotranslational protein targeting to membrane	17906	2629
0.0019119114716271053	122	7391	77	0.010418076038425112	0.6311475409836066	GO:1903052	GO:BP	positive regulation of proteolysis involved in cellular protein catabolic process	17906	26398
0.0019305713992435758	175	7391	104	0.014071167636314436	0.5942857142857143	GO:0007051	GO:BP	spindle organization	17906	3009
0.0019345262044001357	181	7391	107	0.014477066702746583	0.5911602209944752	GO:1901796	GO:BP	regulation of signal transduction by p53 class mediator	17906	25274
0.0019601222008599445	365	7391	196	0.026518739006900285	0.536986301369863	GO:0070997	GO:BP	neuron death	17906	19543
0.002017352915688428	363	7391	195	0.026383439318089567	0.5371900826446281	GO:0043687	GO:BP	post-translational protein modification	17906	12639
0.002019011386341199	414	7391	219	0.029630631849546746	0.5289855072463768	GO:0007015	GO:BP	actin filament organization	17906	2980
0.002024799673797903	275	7391	153	0.02070085238803951	0.5563636363636364	GO:0072659	GO:BP	protein localization to plasma membrane	17906	20804
0.0020658260725669943	240	7391	136	0.01840075767825734	0.5666666666666667	GO:0033157	GO:BP	regulation of intracellular protein transport	17906	9365
0.002284946618005838	134	7391	83	0.011229874171289405	0.6194029850746269	GO:0031023	GO:BP	microtubule organizing center organization	17906	8179
0.002322034916286906	1017	7391	493	0.06670274658368286	0.48475909537856443	GO:0031175	GO:BP	neuron projection development	17906	8293
0.002383675011022776	544	7391	279	0.03774861317818969	0.5128676470588235	GO:0009991	GO:BP	response to extracellular stimulus	17906	4328
0.002436213044217472	140	7391	86	0.011635773237721553	0.6142857142857143	GO:0000725	GO:BP	recombinational repair	17906	264
0.0025617216897247455	146	7391	89	0.0120416723041537	0.6095890410958904	GO:0010212	GO:BP	response to ionizing radiation	17906	4520
0.0025617216897247455	146	7391	89	0.0120416723041537	0.6095890410958904	GO:0009267	GO:BP	cellular response to starvation	17906	3909
0.002588835843626629	63	7391	45	0.006088485996482208	0.7142857142857143	GO:0042255	GO:BP	ribosome assembly	17906	11777
0.0026310035280167135	96	7391	63	0.008523880395075092	0.65625	GO:0006614	GO:BP	SRP-dependent cotranslational protein targeting to membrane	17906	2630
0.002721086619658292	2055	7391	948	0.12826410499255853	0.46131386861313867	GO:0009891	GO:BP	positive regulation of biosynthetic process	17906	4262
0.00278913820289489	184	7391	108	0.014612366391557299	0.5869565217391305	GO:2001252	GO:BP	positive regulation of chromosome organization	17906	30713
0.0028200834584804213	358	7391	192	0.02597754025165742	0.5363128491620112	GO:0062197	GO:BP	cellular response to chemical stress	17906	18946
0.002885208662995643	2021	7391	933	0.1262346096603978	0.4616526472043543	GO:0031328	GO:BP	positive regulation of cellular biosynthetic process	17906	8341
0.002934885608098554	85	7391	57	0.007712082262210797	0.6705882352941176	GO:0034502	GO:BP	protein localization to chromosome	17906	10043
0.003020944860867579	65	7391	46	0.006223785685292924	0.7076923076923077	GO:0036498	GO:BP	IRE1-mediated unfolded protein response	17906	11208
0.003094353800323821	1028	7391	497	0.06724394533892572	0.48346303501945526	GO:0055114	GO:BP	oxidation-reduction process	17906	17159
0.0031187905369607825	229	7391	130	0.017588959545393044	0.5676855895196506	GO:0016072	GO:BP	rRNA metabolic process	17906	5730
0.0032886465685093014	633	7391	319	0.043160600730618316	0.5039494470774092	GO:1905114	GO:BP	cell surface receptor signaling pathway involved in cell-cell signaling	17906	28281
0.003322540629252535	76	7391	52	0.007035583818157218	0.6842105263157895	GO:0042273	GO:BP	ribosomal large subunit biogenesis	17906	11789
0.0033229842296929888	104	7391	67	0.009065079150317954	0.6442307692307693	GO:0006415	GO:BP	translational termination	17906	2449
0.003352374402320981	457	7391	238	0.03220132593695035	0.5207877461706784	GO:0007265	GO:BP	Ras protein signal transduction	17906	3201
0.003461185720276371	1076	7391	518	0.07008523880395075	0.48141263940520446	GO:0032880	GO:BP	regulation of protein localization	17906	9167
0.0034912411792287833	106	7391	68	0.00920037883912867	0.6415094339622641	GO:1901800	GO:BP	positive regulation of proteasomal protein catabolic process	17906	25278
0.003501352307026055	361	7391	193	0.026112839940468136	0.5346260387811634	GO:0032386	GO:BP	regulation of intracellular transport	17906	8816
0.003727523115787881	141	7391	86	0.011635773237721553	0.6099290780141844	GO:0030010	GO:BP	establishment of cell polarity	17906	7746
0.0037808128330201157	143	7391	87	0.01177107292653227	0.6083916083916084	GO:0038127	GO:BP	ERBB signaling pathway	17906	11310
0.0038178384665086655	41	7391	32	0.0043295900419429035	0.7804878048780488	GO:0033683	GO:BP	nucleotide-excision repair, DNA incision	17906	9689
0.003818369636721984	197	7391	114	0.015424164524421594	0.5786802030456852	GO:0006612	GO:BP	protein targeting to membrane	17906	2628
0.003971636753955236	69	7391	48	0.006494385062914355	0.6956521739130435	GO:0045739	GO:BP	positive regulation of DNA repair	17906	13755
0.00405439052903187	236	7391	133	0.017994858611825194	0.5635593220338984	GO:0007050	GO:BP	cell cycle arrest	17906	3008
0.004110983437263679	290	7391	159	0.0215126505209038	0.5482758620689655	GO:0051258	GO:BP	protein polymerization	17906	16048
0.004405043728571768	1168	7391	558	0.07549722635637938	0.4777397260273973	GO:1901698	GO:BP	response to nitrogen compound	17906	25178
0.00455548659880665	120	7391	75	0.01014747666080368	0.625	GO:0007173	GO:BP	epidermal growth factor receptor signaling pathway	17906	3118
0.004844674663498722	214	7391	122	0.01650656203490732	0.5700934579439252	GO:0007254	GO:BP	JNK cascade	17906	3192
0.0049136950386201	212	7391	121	0.016371262346096604	0.5707547169811321	GO:0032388	GO:BP	positive regulation of intracellular transport	17906	8818
0.004930187688824792	126	7391	78	0.010553375727235827	0.6190476190476191	GO:0032434	GO:BP	regulation of proteasomal ubiquitin-dependent protein catabolic process	17906	8839
0.005017851743491829	73	7391	50	0.006764984440535787	0.684931506849315	GO:0006283	GO:BP	transcription-coupled nucleotide-excision repair	17906	2337
0.005081593371519311	537	7391	274	0.03707211473413611	0.5102420856610801	GO:0045860	GO:BP	positive regulation of protein kinase activity	17906	13866
0.0052115385519515235	86	7391	57	0.007712082262210797	0.6627906976744186	GO:0006890	GO:BP	retrograde vesicle-mediated transport, Golgi to endoplasmic reticulum	17906	2877
0.0052115385519515235	86	7391	57	0.007712082262210797	0.6627906976744186	GO:1905897	GO:BP	regulation of response to endoplasmic reticulum stress	17906	29007
0.005234253994790883	64	7391	45	0.006088485996482208	0.703125	GO:0051205	GO:BP	protein insertion into membrane	17906	16005
0.005247746427121858	103	7391	66	0.00892977946150724	0.6407766990291263	GO:0002181	GO:BP	cytoplasmic translation	17906	866
0.005310723196301989	1721	7391	800	0.10823975104857259	0.46484601975595585	GO:0009890	GO:BP	negative regulation of biosynthetic process	17906	4261
0.005339484168321005	134	7391	82	0.01109457448247869	0.6119402985074627	GO:0042770	GO:BP	signal transduction in response to DNA damage	17906	12092
0.00534634372449665	693	7391	345	0.046678392639696926	0.49783549783549785	GO:0097435	GO:BP	supramolecular fiber organization	17906	22303
0.005421878895159209	196	7391	113	0.015288864835610878	0.576530612244898	GO:1902115	GO:BP	regulation of organelle assembly	17906	25580
0.005602836879595977	88	7391	58	0.007847381951021512	0.6590909090909091	GO:0070126	GO:BP	mitochondrial translational termination	17906	18996
0.005727089239097241	107	7391	68	0.00920037883912867	0.6355140186915887	GO:0051983	GO:BP	regulation of chromosome segregation	17906	16576
0.005847456800141672	393	7391	207	0.028007035583818157	0.5267175572519084	GO:0045787	GO:BP	positive regulation of cell cycle	17906	13803
0.006156674239377805	1060	7391	509	0.0688675416046543	0.480188679245283	GO:0009790	GO:BP	embryo development	17906	4177
0.006218937797392691	1130	7391	540	0.0730618319577865	0.4778761061946903	GO:0071345	GO:BP	cellular response to cytokine stimulus	17906	19733
0.006596783359355319	317	7391	171	0.02313624678663239	0.5394321766561514	GO:0031098	GO:BP	stress-activated protein kinase signaling cascade	17906	8226
0.00670894722528981	79	7391	53	0.007170883506967934	0.6708860759493671	GO:1900182	GO:BP	positive regulation of protein localization to nucleus	17906	23737
0.0071388436829855125	52	7391	38	0.005141388174807198	0.7307692307692307	GO:0006301	GO:BP	postreplication repair	17906	2354
0.007300488235841328	27	7391	23	0.003111892842646462	0.8518518518518519	GO:0032201	GO:BP	telomere maintenance via semi-conservative replication	17906	8662
0.00752376784435302	476	7391	245	0.03314842375862535	0.5147058823529411	GO:0042326	GO:BP	negative regulation of phosphorylation	17906	11813
0.007564420596529392	392	7391	206	0.02787173589500744	0.5255102040816326	GO:0001701	GO:BP	in utero embryonic development	17906	520
0.007742580649129744	724	7391	358	0.04843728859423623	0.494475138121547	GO:0044283	GO:BP	small molecule biosynthetic process	17906	12880
0.007847931450525123	191	7391	110	0.01488296576917873	0.5759162303664922	GO:0099111	GO:BP	microtubule-based transport	17906	22729
0.007878466626013832	83	7391	55	0.007441482884589365	0.6626506024096386	GO:0031145	GO:BP	anaphase-promoting complex-dependent catabolic process	17906	8269
0.008378406785430129	520	7391	265	0.03585441753483967	0.5096153846153846	GO:0090066	GO:BP	regulation of anatomical structure size	17906	21546
0.008429848776309725	1629	7391	758	0.10255716411852253	0.4653161448741559	GO:0010558	GO:BP	negative regulation of macromolecule biosynthetic process	17906	4761
0.008525283607016392	47	7391	35	0.004735489108375051	0.7446808510638298	GO:0051204	GO:BP	protein insertion into mitochondrial membrane	17906	16004
0.008533861122404089	769	7391	378	0.05114328237045055	0.49154746423927176	GO:0000904	GO:BP	cell morphogenesis involved in differentiation	17906	315
0.008622523397120923	165	7391	97	0.013124069814639426	0.5878787878787879	GO:0016482	GO:BP	cytosolic transport	17906	5881
0.009157626942888917	395	7391	207	0.028007035583818157	0.5240506329113924	GO:0031346	GO:BP	positive regulation of cell projection organization	17906	8358
0.009440660610264377	378	7391	199	0.02692463807333243	0.5264550264550265	GO:1902903	GO:BP	regulation of supramolecular fiber organization	17906	26259
0.009785407667792208	308	7391	166	0.02245974834257881	0.538961038961039	GO:0090305	GO:BP	nucleic acid phosphodiester bond hydrolysis	17906	21777
0.010408343341665252	387	7391	203	0.027465836828575296	0.524547803617571	GO:0044782	GO:BP	cilium organization	17906	13166
0.010440625585748957	1693	7391	785	0.10621025571641185	0.46367395156526875	GO:0031327	GO:BP	negative regulation of cellular biosynthetic process	17906	8340
0.01067016462459295	196	7391	112	0.015153565146800163	0.5714285714285714	GO:0051650	GO:BP	establishment of vesicle localization	17906	16344
0.010846185668341822	231	7391	129	0.01745365985658233	0.5584415584415584	GO:0032886	GO:BP	regulation of microtubule-based process	17906	9173
0.010972346948738207	336	7391	179	0.024218644297118116	0.5327380952380952	GO:1903311	GO:BP	regulation of mRNA metabolic process	17906	26612
0.011306092541889818	334	7391	178	0.0240833446083074	0.5329341317365269	GO:1990778	GO:BP	protein localization to cell periphery	17906	29388
0.011501053327442489	126	7391	77	0.010418076038425112	0.6111111111111112	GO:0007164	GO:BP	establishment of tissue polarity	17906	3109
0.011501053327442489	126	7391	77	0.010418076038425112	0.6111111111111112	GO:0001736	GO:BP	establishment of planar polarity	17906	539
0.011915692850181346	80	7391	53	0.007170883506967934	0.6625	GO:0031397	GO:BP	negative regulation of protein ubiquitination	17906	8376
0.012032827153425827	511	7391	260	0.03517791909078609	0.5088062622309197	GO:0031667	GO:BP	response to nutrient levels	17906	8513
0.012253216146201855	271	7391	148	0.02002435394398593	0.5461254612546126	GO:1901988	GO:BP	negative regulation of cell cycle phase transition	17906	25460
0.012436382750763196	217	7391	122	0.01650656203490732	0.5622119815668203	GO:0006364	GO:BP	rRNA processing	17906	2405
0.012885940306928528	101	7391	64	0.008659180083885807	0.6336633663366337	GO:0006626	GO:BP	protein targeting to mitochondrion	17906	2642
0.012885940306928528	101	7391	64	0.008659180083885807	0.6336633663366337	GO:0061640	GO:BP	cytoskeleton-dependent cytokinesis	17906	18661
0.012885940306928528	101	7391	64	0.008659180083885807	0.6336633663366337	GO:1903008	GO:BP	organelle disassembly	17906	26356
0.013784402280755507	453	7391	233	0.03152482749289676	0.5143487858719646	GO:0051186	GO:BP	cofactor metabolic process	17906	15987
0.01386016763046557	369	7391	194	0.02624813962927885	0.5257452574525745	GO:0060271	GO:BP	cilium assembly	17906	17402
0.014713229884861283	436	7391	225	0.03044242998241104	0.5160550458715596	GO:0001933	GO:BP	negative regulation of protein phosphorylation	17906	679
0.015308699016840985	1076	7391	513	0.06940874035989718	0.4767657992565056	GO:0007167	GO:BP	enzyme linked receptor protein signaling pathway	17906	3112
0.015366851618507385	73	7391	49	0.006629684751725071	0.6712328767123288	GO:0000281	GO:BP	mitotic cytokinesis	17906	125
0.01669850453219915	75	7391	50	0.006764984440535787	0.6666666666666666	GO:0038034	GO:BP	signal transduction in absence of ligand	17906	11264
0.01669850453219915	75	7391	50	0.006764984440535787	0.6666666666666666	GO:0097192	GO:BP	extrinsic apoptotic signaling pathway in absence of ligand	17906	22161
0.017165879387637865	216	7391	121	0.016371262346096604	0.5601851851851852	GO:0008154	GO:BP	actin polymerization or depolymerization	17906	3578
0.017246306441375415	125	7391	76	0.010282776349614395	0.608	GO:0007098	GO:BP	centrosome cycle	17906	3052
0.017308467963394573	243	7391	134	0.01813015830063591	0.551440329218107	GO:0046578	GO:BP	regulation of Ras protein signal transduction	17906	14503
0.017321536894657857	171	7391	99	0.013394669192260858	0.5789473684210527	GO:0000910	GO:BP	cytokinesis	17906	318
0.017831067992379365	94	7391	60	0.008117981328642944	0.6382978723404256	GO:0051304	GO:BP	chromosome separation	17906	16082
0.018387665573052527	147	7391	87	0.01177107292653227	0.5918367346938775	GO:0001889	GO:BP	liver development	17906	644
0.018482521632715392	498	7391	253	0.03423082126911108	0.5080321285140562	GO:0016049	GO:BP	cell growth	17906	5710
0.018709770434148693	544	7391	274	0.03707211473413611	0.5036764705882353	GO:0006091	GO:BP	generation of precursor metabolites and energy	17906	2158
0.01899200176489977	235	7391	130	0.017588959545393044	0.5531914893617021	GO:0051188	GO:BP	cofactor biosynthetic process	17906	15989
0.019215832494810244	420	7391	217	0.029360032471925316	0.5166666666666667	GO:0001558	GO:BP	regulation of cell growth	17906	472
0.019328025720514747	98	7391	62	0.008388580706264375	0.6326530612244898	GO:2000060	GO:BP	positive regulation of ubiquitin-dependent protein catabolic process	17906	29562
0.019530151993886923	3593	7391	1597	0.21607360303071302	0.4444753687726134	GO:2001141	GO:BP	regulation of RNA biosynthetic process	17906	30604
0.020702416782063995	102	7391	64	0.008659180083885807	0.6274509803921569	GO:0032006	GO:BP	regulation of TOR signaling	17906	8563
0.020702416782063995	102	7391	64	0.008659180083885807	0.6274509803921569	GO:0070498	GO:BP	interleukin-1-mediated signaling pathway	17906	19240
0.021236741464319486	250	7391	137	0.018536057367068055	0.548	GO:0015931	GO:BP	nucleobase-containing compound transport	17906	5639
0.02125335019577516	192	7391	109	0.014747666080368016	0.5677083333333334	GO:0046390	GO:BP	ribose phosphate biosynthetic process	17906	14378
0.021586600437130007	190	7391	108	0.014612366391557299	0.5684210526315789	GO:0030832	GO:BP	regulation of actin filament length	17906	8083
0.021934878302948636	744	7391	364	0.04924908672710053	0.489247311827957	GO:0007169	GO:BP	transmembrane receptor protein tyrosine kinase signaling pathway	17906	3114
0.022141941182860142	288	7391	155	0.02097145176566094	0.5381944444444444	GO:0051403	GO:BP	stress-activated MAPK cascade	17906	16159
0.022657523791445037	3588	7391	1594	0.2156677039642809	0.4442586399108138	GO:1903506	GO:BP	regulation of nucleic acid-templated transcription	17906	26795
0.023201317180608878	320	7391	170	0.023000947097821675	0.53125	GO:0009895	GO:BP	negative regulation of catabolic process	17906	4266
0.023280762764251	711	7391	349	0.047219591394939794	0.4908579465541491	GO:0032990	GO:BP	cell part morphogenesis	17906	9261
0.0236117298847062	215	7391	120	0.01623596265728589	0.5581395348837209	GO:0051648	GO:BP	vesicle localization	17906	16342
0.02401328051493467	669	7391	330	0.04464889730753619	0.49327354260089684	GO:1901137	GO:BP	carbohydrate derivative biosynthetic process	17906	24673
0.0240275713065255	1066	7391	507	0.06859694222703287	0.47560975609756095	GO:0019752	GO:BP	carboxylic acid metabolic process	17906	7021
0.024248465413068805	4727	7391	2075	0.28074685428223517	0.4389676327480432	GO:0010468	GO:BP	regulation of gene expression	17906	4701
0.024352016674874105	172	7391	99	0.013394669192260858	0.5755813953488372	GO:0030833	GO:BP	regulation of actin filament polymerization	17906	8084
0.024413181542827664	116	7391	71	0.009606277905560817	0.6120689655172413	GO:0031398	GO:BP	positive regulation of protein ubiquitination	17906	8377
0.02459304096634889	211	7391	118	0.015965363279664458	0.5592417061611374	GO:0000956	GO:BP	nuclear-transcribed mRNA catabolic process	17906	339
0.024817722736984685	539	7391	271	0.036666215667703964	0.5027829313543599	GO:0043902	GO:BP	positive regulation of multi-organism process	17906	12661
0.025194524675815733	236	7391	130	0.017588959545393044	0.5508474576271186	GO:2001234	GO:BP	negative regulation of apoptotic signaling pathway	17906	30695
0.02545858597926323	122	7391	74	0.010012176971992965	0.6065573770491803	GO:0000184	GO:BP	nuclear-transcribed mRNA catabolic process, nonsense-mediated decay	17906	79
0.025655534883925	89	7391	57	0.007712082262210797	0.6404494382022472	GO:1903363	GO:BP	negative regulation of cellular protein catabolic process	17906	26663
0.025764346666177426	257	7391	140	0.018941956433500204	0.5447470817120622	GO:0006732	GO:BP	coenzyme metabolic process	17906	2743
0.02596865683344978	158	7391	92	0.012447571370585848	0.5822784810126582	GO:0090316	GO:BP	positive regulation of intracellular protein transport	17906	21788
0.026547382529727524	150	7391	88	0.011906372615342985	0.5866666666666667	GO:0051028	GO:BP	mRNA transport	17906	15858
0.026547382529727524	150	7391	88	0.011906372615342985	0.5866666666666667	GO:0061008	GO:BP	hepaticobiliary system development	17906	18115
0.026761676945482288	327	7391	173	0.02340684616425382	0.5290519877675841	GO:1901214	GO:BP	regulation of neuron death	17906	24747
0.028110583704144893	197	7391	111	0.015018265457989446	0.5634517766497462	GO:0070507	GO:BP	regulation of microtubule cytoskeleton organization	17906	19247
0.02811599945016484	45	7391	33	0.00446488973075362	0.7333333333333333	GO:0071364	GO:BP	cellular response to epidermal growth factor stimulus	17906	19752
0.028617169666353946	195	7391	110	0.01488296576917873	0.5641025641025641	GO:0043112	GO:BP	receptor metabolic process	17906	12305
0.029290211216448984	76	7391	50	0.006764984440535787	0.6578947368421053	GO:0061726	GO:BP	mitochondrion disassembly	17906	18702
0.029290211216448984	76	7391	50	0.006764984440535787	0.6578947368421053	GO:0000422	GO:BP	autophagy of mitochondrion	17906	181
0.02953530223729917	304	7391	162	0.02191854958733595	0.5328947368421053	GO:0018105	GO:BP	peptidyl-serine phosphorylation	17906	6061
0.030078066104118912	245	7391	134	0.01813015830063591	0.5469387755102041	GO:2000116	GO:BP	regulation of cysteine-type endopeptidase activity	17906	29618
0.030129911874439558	189	7391	107	0.014477066702746583	0.5661375661375662	GO:0030041	GO:BP	actin filament polymerization	17906	7759
0.030129911874439558	189	7391	107	0.014477066702746583	0.5661375661375662	GO:0008064	GO:BP	regulation of actin polymerization or depolymerization	17906	3563
0.03096823588591259	99	7391	62	0.008388580706264375	0.6262626262626263	GO:0000079	GO:BP	regulation of cyclin-dependent protein serine/threonine kinase activity	17906	39
0.030986940771430535	3517	7391	1562	0.21133811392233798	0.44412851862382713	GO:0006355	GO:BP	regulation of transcription, DNA-templated	17906	2397
0.031251978713734835	78	7391	51	0.006900284129346503	0.6538461538461539	GO:0030433	GO:BP	ubiquitin-dependent ERAD pathway	17906	7913
0.032102766334825894	181	7391	103	0.01393586794750372	0.569060773480663	GO:0043488	GO:BP	regulation of mRNA stability	17906	12519
0.0327324256695207	103	7391	64	0.008659180083885807	0.6213592233009708	GO:1904029	GO:BP	regulation of cyclin-dependent protein kinase activity	17906	27269
0.032835320815020476	279	7391	150	0.02029495332160736	0.5376344086021505	GO:0110053	GO:BP	regulation of actin filament organization	17906	23104
0.033775970682850535	210	7391	117	0.01583006359085374	0.5571428571428572	GO:0006888	GO:BP	endoplasmic reticulum to Golgi vesicle-mediated transport	17906	2875
0.03408492139569001	235	7391	129	0.01745365985658233	0.548936170212766	GO:0051495	GO:BP	positive regulation of cytoskeleton organization	17906	16223
0.0342736946956582	107	7391	66	0.00892977946150724	0.616822429906542	GO:2001237	GO:BP	negative regulation of extrinsic apoptotic signaling pathway	17906	30698
0.03484445473734383	508	7391	256	0.03463672033554323	0.5039370078740157	GO:0022604	GO:BP	regulation of cell morphogenesis	17906	7666
0.036066101349888226	163	7391	94	0.01271817074820728	0.5766871165644172	GO:0000723	GO:BP	telomere maintenance	17906	262
0.036741922857628076	781	7391	379	0.051278582059261266	0.4852752880921895	GO:0030029	GO:BP	actin filament-based process	17906	7749
0.03687191788414249	84	7391	54	0.007306183195778649	0.6428571428571429	GO:0032436	GO:BP	positive regulation of proteasomal ubiquitin-dependent protein catabolic process	17906	8841
0.03895318897843378	131	7391	78	0.010553375727235827	0.5954198473282443	GO:0071166	GO:BP	ribonucleoprotein complex localization	17906	19595
0.03968612668894262	58	7391	40	0.00541198755242863	0.6896551724137931	GO:0061077	GO:BP	chaperone-mediated protein folding	17906	18176
0.04021160797610446	948	7391	453	0.06129075903125423	0.4778481012658228	GO:0043069	GO:BP	negative regulation of programmed cell death	17906	12282
0.040243465221373745	19	7391	17	0.0023000947097821674	0.8947368421052632	GO:0043555	GO:BP	regulation of translation in response to stress	17906	12558
0.04190000983631306	657	7391	323	0.043701799485861184	0.4916286149162861	GO:0043009	GO:BP	chordate embryonic development	17906	12240
0.04367045137874447	238	7391	130	0.017588959545393044	0.5462184873949579	GO:0006403	GO:BP	RNA localization	17906	2438
0.04367631342917411	327	7391	172	0.023271546475443106	0.5259938837920489	GO:0018209	GO:BP	peptidyl-serine modification	17906	6152
0.043982835232158055	1742	7391	800	0.10823975104857259	0.4592422502870264	GO:0051254	GO:BP	positive regulation of RNA metabolic process	17906	16044
0.044803250151426145	236	7391	129	0.01745365985658233	0.5466101694915254	GO:0009266	GO:BP	response to temperature stimulus	17906	3908
0.04649256500800184	51	7391	36	0.004870788797185766	0.7058823529411765	GO:0061912	GO:BP	selective autophagy	17906	18797
0.04727909863283321	75	7391	49	0.006629684751725071	0.6533333333333333	GO:1903051	GO:BP	negative regulation of proteolysis involved in cellular protein catabolic process	17906	26397
0.04844491968737486	170	7391	97	0.013124069814639426	0.5705882352941176	GO:0007088	GO:BP	regulation of mitotic nuclear division	17906	3043
0.04889589792282152	638	7391	314	0.04248410228656474	0.49216300940438873	GO:0055086	GO:BP	nucleobase-containing small molecule metabolic process	17906	17141
0.049794710901931986	2172	7391	985	0.133270193478555	0.4534990791896869	GO:0010629	GO:BP	negative regulation of gene expression	17906	4826
0.04979666821045952	27	7391	22	0.0029765931538357463	0.8148148148148148	GO:0018126	GO:BP	protein hydroxylation	17906	6076
3.7519424526204234e-235	14626	7683	6853	0.891969282832227	0.46854915903186106	GO:0005622	GO:CC	intracellular	18856	299
3.9585836033917938e-193	12840	7683	6153	0.8008590394377196	0.4792056074766355	GO:0043229	GO:CC	intracellular organelle	18856	2152
1.9354404104086986e-185	11067	7683	5471	0.7120916308733568	0.49435257974157404	GO:0043231	GO:CC	intracellular membrane-bounded organelle	18856	2154
2.370642407229868e-184	13720	7683	6446	0.8389951841728491	0.4698250728862974	GO:0043226	GO:CC	organelle	18856	2149
1.1091935751351533e-182	12584	7683	6035	0.785500455551217	0.4795772409408773	GO:0043227	GO:CC	membrane-bounded organelle	18856	2150
4.246943435304786e-171	11634	7683	5651	0.7355199791748015	0.4857314767062059	GO:0005737	GO:CC	cytoplasm	18856	402
6.686298082477106e-123	5154	7683	2820	0.36704412338930104	0.5471478463329453	GO:0005829	GO:CC	cytosol	18856	487
2.2145443517311957e-107	4012	7683	2254	0.2933749837303137	0.561814556331007	GO:0005654	GO:CC	nucleoplasm	18856	327
2.7406387178998863e-103	5898	7683	3089	0.4020564883509046	0.5237368599525263	GO:0031974	GO:CC	membrane-enclosed lumen	18856	1466
2.7406387178998863e-103	5898	7683	3089	0.4020564883509046	0.5237368599525263	GO:0070013	GO:CC	intracellular organelle lumen	18856	2743
2.7406387178998863e-103	5898	7683	3089	0.4020564883509046	0.5237368599525263	GO:0043233	GO:CC	organelle lumen	18856	2156
5.5095306414867655e-96	7486	7683	3746	0.48756995965117794	0.500400748063051	GO:0005634	GO:CC	nucleus	18856	310
5.595095976227156e-86	4780	7683	2536	0.3300793960692438	0.5305439330543933	GO:0031981	GO:CC	nuclear lumen	18856	1472
3.5920660105889737e-51	3531	7683	1847	0.24040088507093582	0.5230812800906259	GO:0031090	GO:CC	organelle membrane	18856	1236
8.926208185213273e-48	4964	7683	2467	0.32109852922035664	0.49697824335213536	GO:0043228	GO:CC	non-membrane-bounded organelle	18856	2151
3.324187267178832e-47	4954	7683	2460	0.32018742678641154	0.49656842955187724	GO:0043232	GO:CC	intracellular non-membrane-bounded organelle	18856	2155
6.960344535666829e-41	4539	7683	2249	0.2927241962774958	0.4954835866931042	GO:0012505	GO:CC	endomembrane system	18856	835
1.9895946236586443e-40	5484	7683	2656	0.3456982949368736	0.48431801604668123	GO:0032991	GO:CC	protein-containing complex	18856	1590
2.751066716158389e-31	1631	7683	896	0.11662111154496942	0.5493562231759657	GO:0005739	GO:CC	mitochondrion	18856	403
3.595519851244268e-31	1219	7683	699	0.09098008590394377	0.5734208367514356	GO:0031967	GO:CC	organelle envelope	18856	1460
3.595519851244268e-31	1219	7683	699	0.09098008590394377	0.5734208367514356	GO:0031975	GO:CC	envelope	18856	1467
4.2793345158043265e-30	1393	7683	779	0.10139268514903033	0.5592246949030869	GO:1902494	GO:CC	catalytic complex	18856	3989
1.1964664540667943e-26	1242	7683	695	0.09045945594168944	0.5595813204508857	GO:0015630	GO:CC	microtubule cytoskeleton	18856	856
1.7330062959490697e-25	927	7683	539	0.07015488741377066	0.5814455231930961	GO:0005730	GO:CC	nucleolus	18856	395
4.8264602206109705e-20	2092	7683	1060	0.13796693999739684	0.5066921606118547	GO:0098588	GO:CC	bounding membrane of organelle	18856	3613
2.3454781914991013e-19	766	7683	441	0.05739945333853963	0.5757180156657964	GO:0005740	GO:CC	mitochondrial envelope	18856	404
9.940848263569533e-19	723	7683	418	0.054405831055577246	0.5781466113416321	GO:0031966	GO:CC	mitochondrial membrane	18856	1459
2.5153742448168264e-18	697	7683	404	0.0525836261876871	0.5796269727403156	GO:1990904	GO:CC	ribonucleoprotein complex	18856	4434
6.844489810208792e-18	807	7683	456	0.05935181569699336	0.5650557620817844	GO:1990234	GO:CC	transferase complex	18856	4196
7.874000027545582e-18	1694	7683	869	0.1131068592997527	0.512987012987013	GO:0098805	GO:CC	whole membrane	18856	3667
1.1637929690172707e-17	2263	7683	1124	0.1462970193934661	0.4966858152894388	GO:0005856	GO:CC	cytoskeleton	18856	509
1.183083325577445e-17	3914	7683	1846	0.24027072758037224	0.47164026571282575	GO:0031982	GO:CC	vesicle	18856	1473
1.4745263963383776e-17	770	7683	437	0.056878823376285303	0.5675324675324676	GO:0005815	GO:CC	microtubule organizing center	18856	474
4.76469059480451e-17	2372	7683	1169	0.1521541064688273	0.4928330522765599	GO:0031410	GO:CC	cytoplasmic vesicle	18856	1341
5.438874449099537e-17	2375	7683	1170	0.15228426395939088	0.4926315789473684	GO:0097708	GO:CC	intracellular vesicle	18856	3528
6.275521225103993e-16	586	7683	342	0.04451386177274502	0.5836177474402731	GO:0005813	GO:CC	centrosome	18856	472
2.3352002489703153e-13	724	7683	400	0.05206299622543278	0.5524861878453039	GO:0048471	GO:CC	perinuclear region of cytoplasm	18856	2567
2.7343049586618914e-13	363	7683	223	0.029025120395678772	0.6143250688705234	GO:0005819	GO:CC	spindle	18856	478
6.166819683000551e-13	1586	7683	795	0.10347520499804763	0.5012610340479193	GO:0005794	GO:CC	Golgi apparatus	18856	455
1.0923035931333627e-12	1098	7683	572	0.07445008460236886	0.5209471766848816	GO:0042175	GO:CC	nuclear outer membrane-endoplasmic reticulum membrane network	18856	2043
3.588374992346557e-12	1075	7683	559	0.0727580372250423	0.52	GO:0005789	GO:CC	endoplasmic reticulum membrane	18856	450
5.3083791530328145e-12	410	7683	243	0.03162827020695041	0.5926829268292683	GO:0005925	GO:CC	focal adhesion	18856	567
1.6339610961470735e-11	417	7683	245	0.03188858518807757	0.5875299760191847	GO:0030055	GO:CC	cell-substrate junction	18856	1046
1.990834694556271e-11	935	7683	491	0.06390732786671872	0.5251336898395722	GO:0005768	GO:CC	endosome	18856	430
4.497376224696243e-11	543	7683	305	0.03969803462189249	0.5616942909760589	GO:0019866	GO:CC	organelle inner membrane	18856	1000
5.136958603087623e-11	752	7683	404	0.0525836261876871	0.5372340425531915	GO:0000139	GO:CC	Golgi membrane	18856	20
6.702062280320619e-11	1810	7683	883	0.11492906416764284	0.4878453038674033	GO:0005783	GO:CC	endoplasmic reticulum	18856	444
8.752721709173297e-11	245	7683	156	0.02030456852791878	0.636734693877551	GO:0005840	GO:CC	ribosome	18856	497
9.046392398721958e-11	797	7683	424	0.05518677599895874	0.5319949811794228	GO:0005773	GO:CC	vacuole	18856	434
1.0244925555871304e-10	2144	7683	1029	0.1339320577899258	0.47994402985074625	GO:0070062	GO:CC	extracellular exosome	18856	2766
1.1250687939960251e-10	2172	7683	1041	0.1354939476766888	0.47928176795580113	GO:0043230	GO:CC	extracellular organelle	18856	2153
1.2313256387707724e-10	482	7683	274	0.03566315241442145	0.5684647302904564	GO:0005743	GO:CC	mitochondrial inner membrane	18856	407
1.2804908082795136e-10	269	7683	168	0.021866458414681766	0.6245353159851301	GO:0098798	GO:CC	mitochondrial protein complex	18856	3661
1.4750371006170777e-10	2167	7683	1038	0.13510347520499805	0.4790032302722658	GO:1903561	GO:CC	extracellular vesicle	18856	4044
3.547399435081062e-10	477	7683	270	0.035142522452167126	0.5660377358490566	GO:0005635	GO:CC	nuclear envelope	18856	311
3.5605861761711244e-10	794	7683	420	0.05466614603670441	0.5289672544080605	GO:0016604	GO:CC	nuclear body	18856	917
5.441490870060774e-10	785	7683	415	0.0540153585838865	0.5286624203821656	GO:0070161	GO:CC	anchoring junction	18856	2788
1.306506779348476e-9	354	7683	208	0.02707275803722504	0.5875706214689266	GO:0098687	GO:CC	chromosomal region	18856	3644
1.8460708901237469e-9	476	7683	267	0.034752049980476374	0.5609243697478992	GO:0005759	GO:CC	mitochondrial matrix	18856	421
2.1245126672886875e-9	192	7683	125	0.016269686320447743	0.6510416666666666	GO:0044391	GO:CC	ribosomal subunit	18856	2357
2.715668862641087e-9	183	7683	120	0.015618898867629832	0.6557377049180327	GO:0030496	GO:CC	midbody	18856	1131
1.509448319932452e-8	369	7683	212	0.02759338799947937	0.5745257452574526	GO:0031301	GO:CC	integral component of organelle membrane	18856	1296
1.6001305441587002e-8	400	7683	227	0.0295457503579331	0.5675	GO:0031300	GO:CC	intrinsic component of organelle membrane	18856	1295
1.6697634445621212e-8	1746	7683	839	0.10920213458284524	0.4805269186712486	GO:0005694	GO:CC	chromosome	18856	363
2.121347837331441e-8	697	7683	367	0.04776779903683457	0.5265423242467718	GO:0000323	GO:CC	lytic vacuole	18856	67
2.121347837331441e-8	697	7683	367	0.04776779903683457	0.5265423242467718	GO:0005764	GO:CC	lysosome	18856	426
3.155901339817944e-8	427	7683	239	0.031107640244696082	0.5597189695550351	GO:0005874	GO:CC	microtubule	18856	522
5.229632388097447e-8	481	7683	264	0.03436157750878563	0.5488565488565489	GO:0010008	GO:CC	endosome membrane	18856	813
6.747043903154446e-8	417	7683	233	0.030326695301314592	0.5587529976019184	GO:0031252	GO:CC	cell leading edge	18856	1280
1.2745903317359518e-7	73	7683	56	0.0072888194715605885	0.7671232876712328	GO:0005657	GO:CC	replication fork	18856	330
1.626476815281935e-7	166	7683	107	0.013926851490303267	0.6445783132530121	GO:0000922	GO:CC	spindle pole	18856	148
3.0764652764837496e-7	294	7683	171	0.02225693088637251	0.5816326530612245	GO:0000151	GO:CC	ubiquitin ligase complex	18856	25
4.459629086785992e-7	119	7683	81	0.010542756735650137	0.680672268907563	GO:0015934	GO:CC	large ribosomal subunit	18856	857
5.465482775131185e-7	422	7683	232	0.030196537810751007	0.5497630331753555	GO:0005774	GO:CC	vacuolar membrane	18856	435
3.3679265082958716e-6	301	7683	171	0.02225693088637251	0.5681063122923588	GO:0031965	GO:CC	nuclear membrane	18856	1458
5.565842369206523e-6	199	7683	120	0.015618898867629832	0.6030150753768844	GO:0000775	GO:CC	chromosome, centromeric region	18856	101
8.129761819688721e-6	379	7683	207	0.02694260054666146	0.5461741424802111	GO:0031984	GO:CC	organelle subcompartment	18856	1475
1.0310541507624004e-5	1327	7683	635	0.08265000650787453	0.47852298417483047	GO:0030054	GO:CC	cell junction	18856	1045
1.0595880119761355e-5	361	7683	198	0.025771183131589222	0.5484764542936288	GO:0005769	GO:CC	early endosome	18856	431
1.2683498480940414e-5	326	7683	181	0.02355850579200833	0.5552147239263804	GO:0005938	GO:CC	cell cortex	18856	578
1.767409208884155e-5	269	7683	153	0.019914096056228035	0.5687732342007435	GO:0061695	GO:CC	transferase complex, transferring phosphorus-containing groups	18856	2668
1.795887945124466e-5	365	7683	199	0.025901340622152803	0.5452054794520548	GO:0098852	GO:CC	lytic vacuole membrane	18856	3687
1.795887945124466e-5	365	7683	199	0.025901340622152803	0.5452054794520548	GO:0005765	GO:CC	lysosomal membrane	18856	427
2.8341037548550388e-5	354	7683	193	0.025120395678771314	0.5451977401129944	GO:0098791	GO:CC	Golgi subcompartment	18856	3656
3.012565907251764e-5	403	7683	216	0.028114017961733698	0.5359801488833746	GO:0016607	GO:CC	nuclear speck	18856	920
3.823988076761748e-5	212	7683	124	0.016139528829884158	0.5849056603773585	GO:0019867	GO:CC	outer membrane	18856	1001
3.857745419204421e-5	210	7683	123	0.016009371339320577	0.5857142857142857	GO:0031968	GO:CC	organelle outer membrane	18856	1461
4.0828329403845166e-5	129	7683	82	0.010672914226213718	0.6356589147286822	GO:0001650	GO:CC	fibrillar center	18856	181
5.306826659136022e-5	219	7683	127	0.016530001301574906	0.5799086757990868	GO:0000793	GO:CC	condensed chromosome	18856	119
6.029637437500549e-5	187	7683	111	0.014447481452557595	0.5935828877005348	GO:0030426	GO:CC	growth cone	18856	1120
6.0519060044201105e-5	177	7683	106	0.013796693999739686	0.5988700564971752	GO:0001726	GO:CC	ruffle	18856	200
8.54932488789724e-5	198	7683	116	0.015098268905375503	0.5858585858585859	GO:0030027	GO:CC	lamellipodium	18856	1044
8.88893463777503e-5	186	7683	110	0.014317323961994012	0.5913978494623656	GO:0005741	GO:CC	mitochondrial outer membrane	18856	405
1.0231111035848991e-4	43	7683	34	0.004425354679161786	0.7906976744186046	GO:0043596	GO:CC	nuclear replication fork	18856	2199
1.6616436575013496e-4	88	7683	59	0.007679291943251334	0.6704545454545454	GO:0000313	GO:CC	organellar ribosome	18856	63
1.6616436575013496e-4	88	7683	59	0.007679291943251334	0.6704545454545454	GO:0005761	GO:CC	mitochondrial ribosome	18856	423
2.3356270502023142e-4	121	7683	76	0.009891969282832227	0.628099173553719	GO:0000779	GO:CC	condensed chromosome, centromeric region	18856	105
2.6074428856109877e-4	195	7683	113	0.014707796433684759	0.5794871794871795	GO:0030427	GO:CC	site of polarized growth	18856	1121
2.9486618616227897e-4	155	7683	93	0.01210464662241312	0.6	GO:0030176	GO:CC	integral component of endoplasmic reticulum membrane	18856	1104
2.998360623309404e-4	108	7683	69	0.008980866848887154	0.6388888888888888	GO:0022626	GO:CC	cytosolic ribosome	18856	1034
3.6040597871920594e-4	95	7683	62	0.008069764414942079	0.6526315789473685	GO:0034451	GO:CC	centriolar satellite	18856	1739
4.864550649183043e-4	236	7683	132	0.017180788754392814	0.559322033898305	GO:0005802	GO:CC	trans-Golgi network	18856	463
6.449409253580927e-4	139	7683	84	0.010933229207340883	0.60431654676259	GO:0000776	GO:CC	kinetochore	18856	102
9.684125913115006e-4	138	7683	83	0.0108030717167773	0.6014492753623188	GO:0098800	GO:CC	inner mitochondrial membrane protein complex	18856	3663
9.84838709698184e-4	95	7683	61	0.007939606924378497	0.6421052631578947	GO:0005776	GO:CC	autophagosome	18856	437
0.0013334571336201966	165	7683	96	0.012495119094103866	0.5818181818181818	GO:0031461	GO:CC	cullin-RING ubiquitin ligase complex	18856	1354
0.0021281267499948654	124	7683	75	0.009761811792268645	0.6048387096774194	GO:1904813	GO:CC	ficolin-1-rich granule lumen	18856	4063
0.0021281267499948654	124	7683	75	0.009761811792268645	0.6048387096774194	GO:0101002	GO:CC	ficolin-1-rich granule	18856	3833
0.002282600406851216	59	7683	41	0.005336457113106859	0.6949152542372882	GO:0022625	GO:CC	cytosolic large ribosomal subunit	18856	1033
0.0024680720870664166	801	7683	386	0.05024079135754263	0.4818976279650437	GO:0012506	GO:CC	vesicle membrane	18856	836
0.0027446787436166526	28	7683	23	0.0029936222829623845	0.8214285714285714	GO:0030894	GO:CC	replisome	18856	1182
0.002778116609881178	163	7683	94	0.012234804112976701	0.5766871165644172	GO:0031227	GO:CC	intrinsic component of endoplasmic reticulum membrane	18856	1259
0.0030281932064782427	190	7683	107	0.013926851490303267	0.5631578947368421	GO:0005681	GO:CC	spliceosomal complex	18856	350
0.0036097509622498086	294	7683	156	0.02030456852791878	0.5306122448979592	GO:0030135	GO:CC	coated vesicle	18856	1094
0.0038541776740710406	2288	7683	1026	0.13354158531823507	0.44842657342657344	GO:0042995	GO:CC	cell projection	18856	2114
0.004966343867370992	79	7683	51	0.006638032018742679	0.6455696202531646	GO:0016234	GO:CC	inclusion body	18856	875
0.004966343867370992	79	7683	51	0.006638032018742679	0.6455696202531646	GO:0090734	GO:CC	site of DNA damage	18856	3264
0.005791612167095729	159	7683	91	0.011844331641285956	0.5723270440251572	GO:0000781	GO:CC	chromosome, telomeric region	18856	107
0.0061563191432749765	91	7683	57	0.00741897696212417	0.6263736263736264	GO:0035578	GO:CC	azurophil granule lumen	18856	1884
0.006745472572610602	57	7683	39	0.005076142131979695	0.6842105263157895	GO:0005762	GO:CC	mitochondrial large ribosomal subunit	18856	424
0.006745472572610602	57	7683	39	0.005076142131979695	0.6842105263157895	GO:0000315	GO:CC	organellar large ribosomal subunit	18856	65
0.006997670232434694	129	7683	76	0.009891969282832227	0.5891472868217055	GO:0005793	GO:CC	endoplasmic reticulum-Golgi intermediate compartment	18856	454
0.007002671755447276	107	7683	65	0.008460236886632826	0.6074766355140186	GO:0000777	GO:CC	condensed chromosome kinetochore	18856	103
0.007880216825713346	2200	7683	985	0.1282051282051282	0.44772727272727275	GO:0120025	GO:CC	plasma membrane bounded cell projection	18856	3891
0.008106282452597384	319	7683	166	0.0216061434335546	0.5203761755485894	GO:0034774	GO:CC	secretory granule lumen	18856	1822
0.008562569487733372	647	7683	314	0.04086945203696473	0.4853168469860896	GO:0030424	GO:CC	axon	18856	1118
0.00913629399848787	86	7683	54	0.007028504490433424	0.627906976744186	GO:1902554	GO:CC	serine/threonine protein kinase complex	18856	4000
0.010057730841935557	132	7683	77	0.010022126773395808	0.5833333333333334	GO:0034399	GO:CC	nuclear periphery	18856	1730
0.01045113662763103	102	7683	62	0.008069764414942079	0.6078431372549019	GO:1902911	GO:CC	protein kinase complex	18856	4026
0.011252329484320457	26	7683	21	0.002733307301835221	0.8076923076923077	GO:0043601	GO:CC	nuclear replisome	18856	2204
0.01215282499649904	517	7683	255	0.033190160093713394	0.4932301740812379	GO:0015629	GO:CC	actin cytoskeleton	18856	855
0.01217226638084272	153	7683	87	0.011323701679031628	0.5686274509803921	GO:0005875	GO:CC	microtubule associated complex	18856	523
0.01218159949214737	269	7683	142	0.018482363660028634	0.5278810408921933	GO:0005770	GO:CC	late endosome	18856	432
0.012708089598016649	77	7683	49	0.006377717037615515	0.6363636363636364	GO:0120114	GO:CC	Sm-like protein family complex	18856	3911
0.014577126254642293	87	7683	54	0.007028504490433424	0.6206896551724138	GO:0098803	GO:CC	respiratory chain complex	18856	3665
0.015535083366461469	119	7683	70	0.009111024339450735	0.5882352941176471	GO:0030863	GO:CC	cortical cytoskeleton	18856	1168
0.016863949864801973	154	7683	87	0.011323701679031628	0.564935064935065	GO:0042582	GO:CC	azurophil granule	18856	2063
0.016863949864801973	154	7683	87	0.011323701679031628	0.564935064935065	GO:0005766	GO:CC	primary lysosome	18856	428
0.018562650792362585	325	7683	167	0.02173630092411818	0.5138461538461538	GO:0031983	GO:CC	vesicle lumen	18856	1474
0.01927828609723238	323	7683	166	0.0216061434335546	0.5139318885448917	GO:0060205	GO:CC	cytoplasmic vesicle lumen	18856	2628
0.02041554063552873	1009	7683	470	0.06117402056488351	0.4658077304261645	GO:0099503	GO:CC	secretory vesicle	18856	3813
0.020456612774314882	780	7683	370	0.048158271508525315	0.47435897435897434	GO:0030659	GO:CC	cytoplasmic vesicle membrane	18856	1137
0.022936299345905714	14	7683	13	0.001692047377326565	0.9285714285714286	GO:0099243	GO:CC	extrinsic component of synaptic membrane	18856	3809
0.023505342016385586	94	7683	57	0.00741897696212417	0.6063829787234043	GO:0032587	GO:CC	ruffle membrane	18856	1566
0.026502993781659483	143	7683	81	0.010542756735650137	0.5664335664335665	GO:0005814	GO:CC	centriole	18856	473
0.027246591996340472	32	7683	24	0.0031237797735259665	0.75	GO:0000407	GO:CC	phagophore assembly site	18856	83
0.03088298607888858	22	7683	18	0.0023428348301444747	0.8181818181818182	GO:0042575	GO:CC	DNA polymerase complex	18856	2059
0.031316057641511554	125	7683	72	0.009371339320577899	0.576	GO:0072686	GO:CC	mitotic spindle	18856	3187
0.03313698083016933	117	7683	68	0.008850709358323572	0.5811965811965812	GO:1990204	GO:CC	oxidoreductase complex	18856	4183
0.03536818851128208	91	7683	55	0.007158661980997006	0.6043956043956044	GO:0005643	GO:CC	nuclear pore	18856	318
0.035498364999975794	93	7683	56	0.0072888194715605885	0.6021505376344086	GO:0030864	GO:CC	cortical actin cytoskeleton	18856	1169
0.04430284849770557	66	7683	42	0.005466614603670442	0.6363636363636364	GO:0030532	GO:CC	small nuclear ribonucleoprotein complex	18856	1135
0.04494196597408119	124	7683	71	0.009241181830014317	0.5725806451612904	GO:0000784	GO:CC	nuclear chromosome, telomeric region	18856	110
0.045312088837618905	174	7683	95	0.012364961603540284	0.5459770114942529	GO:0055037	GO:CC	recycling endosome	18856	2593
0.04579325788984396	68	7683	43	0.005596772094234023	0.6323529411764706	GO:0005905	GO:CC	clathrin-coated pit	18856	550
0.04579325788984396	68	7683	43	0.005596772094234023	0.6323529411764706	GO:1905369	GO:CC	endopeptidase complex	18856	4078
0.04833471443998535	72	7683	45	0.005857087075361187	0.625	GO:0005881	GO:CC	cytoplasmic microtubule	18856	527
1.1639874938159424e-117	12743	7582	6028	0.7950408863096808	0.47304402417013264	GO:0005515	GO:MF	protein binding	18126	1906
7.107220055329403e-49	15944	7582	6988	0.921656554998681	0.43828399397892626	GO:0005488	GO:MF	binding	18126	1889
2.428337216923264e-39	2246	7582	1238	0.16328145608018993	0.5512021371326803	GO:0019899	GO:MF	enzyme binding	18126	4667
3.1828231058483466e-36	5853	7582	2853	0.37628594038512264	0.48744233726294206	GO:0003824	GO:MF	catalytic activity	18126	529
1.383223152954715e-21	2381	7582	1224	0.16143497757847533	0.5140697186056279	GO:0016740	GO:MF	transferase activity	18126	3754
2.8606166749508436e-21	2167	7582	1124	0.14824584542337113	0.5186894323950162	GO:0000166	GO:MF	nucleotide binding	18126	35
3.5428805217513906e-21	2168	7582	1124	0.14824584542337113	0.518450184501845	GO:1901265	GO:MF	nucleoside phosphate binding	18126	11853
9.322079107015046e-21	2841	7582	1429	0.18847269849643894	0.5029919042590637	GO:0043168	GO:MF	anion binding	18126	6847
3.097148660165415e-20	1502	7582	809	0.10670007913479293	0.5386151797603196	GO:0005524	GO:MF	ATP binding	18126	1915
3.915055410771903e-20	6308	7582	2948	0.38881561593247166	0.4673430564362714	GO:0043167	GO:MF	ion binding	18126	6846
8.99397565468862e-20	1848	7582	969	0.12780269058295965	0.5243506493506493	GO:0035639	GO:MF	purine ribonucleoside triphosphate binding	18126	6406
3.245698581104807e-19	1571	7582	837	0.1103930361382221	0.5327816677275621	GO:0030554	GO:MF	adenyl nucleotide binding	18126	4936
1.0177848406837937e-18	1926	7582	1000	0.13189132155104194	0.5192107995846313	GO:0017076	GO:MF	purine nucleotide binding	18126	4003
1.3670379113609608e-18	1560	7582	829	0.10933790556581377	0.5314102564102564	GO:0032559	GO:MF	adenyl ribonucleotide binding	18126	5466
1.921345329683189e-18	1929	7582	1000	0.13189132155104194	0.5184033177812338	GO:0032553	GO:MF	ribonucleotide binding	18126	5460
6.293430041545604e-18	1913	7582	990	0.13057240833553152	0.5175117616309461	GO:0032555	GO:MF	purine ribonucleotide binding	18126	5462
9.723663696794061e-17	6290	7582	2914	0.3843313109997362	0.463275039745628	GO:1901363	GO:MF	heterocyclic compound binding	18126	11856
2.142186064915565e-16	2574	7582	1283	0.16921656554998682	0.49844599844599846	GO:0036094	GO:MF	small molecule binding	18126	6453
3.239321151508746e-16	6377	7582	2947	0.3886837246109206	0.4621295279912184	GO:0097159	GO:MF	organic cyclic compound binding	18126	10395
6.320812637358194e-16	1762	7582	910	0.12002110261144816	0.5164585698070374	GO:0008144	GO:MF	drug binding	18126	2028
1.8338986076906526e-15	1002	7582	551	0.07267211817462411	0.5499001996007984	GO:0016772	GO:MF	transferase activity, transferring phosphorus-containing groups	18126	3784
1.7356109011047238e-14	330	7582	213	0.028092851490371933	0.6454545454545455	GO:0045296	GO:MF	cadherin binding	18126	7259
8.731323259175716e-13	2269	7582	1123	0.1481139541018201	0.494931687968268	GO:0097367	GO:MF	carbohydrate derivative binding	18126	10428
9.111839571036363e-13	2236	7582	1108	0.14613558427855447	0.49552772808586765	GO:0140096	GO:MF	catalytic activity, acting on a protein	18126	11759
1.0537939508882593e-12	308	7582	197	0.02598259034555526	0.6396103896103896	GO:0044389	GO:MF	ubiquitin-like protein ligase binding	18126	7153
1.4924775419701938e-12	506	7582	298	0.039303613822210495	0.5889328063241107	GO:0050839	GO:MF	cell adhesion molecule binding	18126	9168
6.643471581654055e-12	824	7582	451	0.059482986019519915	0.5473300970873787	GO:0016301	GO:MF	kinase activity	18126	3529
2.1822927753691782e-11	741	7582	409	0.05394355051437615	0.5519568151147098	GO:0019900	GO:MF	kinase binding	18126	4668
2.4521876714219856e-11	436	7582	259	0.03415985228171986	0.5940366972477065	GO:0016887	GO:MF	ATPase activity	18126	3891
2.796189227222358e-11	292	7582	185	0.02439989448694276	0.6335616438356164	GO:0031625	GO:MF	ubiquitin protein ligase binding	18126	5152
3.1385696304086683e-10	873	7582	467	0.06159324716433659	0.5349369988545246	GO:0016818	GO:MF	hydrolase activity, acting on acid anhydrides, in phosphorus-containing anhydrides	18126	3824
3.1385696304086683e-10	873	7582	467	0.06159324716433659	0.5349369988545246	GO:0016817	GO:MF	hydrolase activity, acting on acid anhydrides	18126	3823
3.312065473774032e-10	869	7582	465	0.0613294645212345	0.5350978135788262	GO:0016462	GO:MF	pyrophosphatase activity	18126	3585
3.9488419700687304e-10	817	7582	440	0.05803218148245846	0.5385556915544676	GO:0017111	GO:MF	nucleoside-triphosphatase activity	18126	4027
4.1132472117788024e-10	1756	7582	874	0.11527301503561066	0.4977220956719818	GO:0042802	GO:MF	identical protein binding	18126	6760
9.027870516266103e-10	655	7582	361	0.04761276707992614	0.5511450381679389	GO:0019901	GO:MF	protein kinase binding	18126	4669
9.644458523645612e-10	1914	7582	943	0.12437351622263255	0.49268547544409613	GO:0003723	GO:MF	RNA binding	18126	455
2.975557354170221e-9	718	7582	389	0.05130572408335531	0.541782729805014	GO:0016773	GO:MF	phosphotransferase activity, alcohol group as acceptor	18126	3785
3.804703256669419e-9	1241	7582	633	0.08348720654180955	0.5100725221595488	GO:0044877	GO:MF	protein-containing complex binding	18126	7211
7.760439654036592e-9	551	7582	307	0.04049063571616988	0.5571687840290381	GO:0051020	GO:MF	GTPase binding	18126	9183
1.62352875196327e-8	295	7582	179	0.023608546557636508	0.6067796610169491	GO:0042623	GO:MF	ATPase activity, coupled	18126	6743
1.6454440107289853e-8	214	7582	137	0.018069111052492745	0.6401869158878505	GO:0140097	GO:MF	catalytic activity, acting on DNA	18126	11760
2.5209737911599553e-8	712	7582	382	0.05038248483249802	0.5365168539325843	GO:0019904	GO:MF	protein domain specific binding	18126	4672
1.2991795957248108e-7	991	7582	509	0.06713268266948035	0.513622603430878	GO:0008092	GO:MF	cytoskeletal protein binding	18126	1986
2.7500639421327185e-7	1047	7582	533	0.07029807438670535	0.5090735434574976	GO:0030234	GO:MF	enzyme regulator activity	18126	4822
3.369695879170079e-7	345	7582	200	0.02637826431020839	0.5797101449275363	GO:0060589	GO:MF	nucleoside-triphosphatase regulator activity	18126	9692
4.573195922114407e-7	4227	7582	1937	0.25547348984436824	0.4582446179323397	GO:0046872	GO:MF	metal ion binding	18126	7414
6.676918245849474e-7	443	7582	247	0.03257715642310736	0.5575620767494357	GO:0031267	GO:MF	small GTPase binding	18126	5111
8.41689787373441e-7	4361	7582	1992	0.2627275125296755	0.45677596881449206	GO:0003676	GO:MF	nucleic acid binding	18126	416
1.8242327085821572e-6	428	7582	238	0.03139013452914798	0.5560747663551402	GO:0017016	GO:MF	Ras GTPase binding	18126	3962
1.8324860091479847e-6	163	7582	105	0.013848588762859404	0.6441717791411042	GO:0004386	GO:MF	helicase activity	18126	1025
1.8498924451314484e-6	4321	7582	1971	0.2599577947771037	0.45614441101596853	GO:0043169	GO:MF	cation binding	18126	6848
2.106248534899657e-6	520	7582	282	0.03719335267739383	0.5423076923076923	GO:0008047	GO:MF	enzyme activator activity	18126	1971
2.4168764818031044e-6	394	7582	221	0.02914798206278027	0.5609137055837563	GO:0140098	GO:MF	catalytic activity, acting on RNA	18126	11761
3.71817363995371e-6	613	7582	325	0.04286467950408863	0.5301794453507341	GO:0004672	GO:MF	protein kinase activity	18126	1272
3.8901822283019435e-6	77	7582	57	0.007517805328409391	0.7402597402597403	GO:0043130	GO:MF	ubiquitin binding	18126	6841
4.164257330125973e-6	400	7582	223	0.029411764705882353	0.5575	GO:0004842	GO:MF	ubiquitin-protein transferase activity	18126	1421
4.434202509070489e-6	425	7582	235	0.030994460564494855	0.5529411764705883	GO:0019787	GO:MF	ubiquitin-like protein transferase activity	18126	4619
6.124059109960011e-6	692	7582	361	0.04761276707992614	0.5216763005780347	GO:0008134	GO:MF	transcription factor binding	18126	2019
9.226723860527145e-6	679	7582	354	0.04668952782906885	0.5213549337260678	GO:0042803	GO:MF	protein homodimerization activity	18126	6761
1.0863080546609217e-5	96	7582	67	0.00883671854391981	0.6979166666666666	GO:0032182	GO:MF	ubiquitin-like protein binding	18126	5415
1.1016835538091925e-5	116	7582	78	0.010287523080981272	0.6724137931034483	GO:0008094	GO:MF	DNA-dependent ATPase activity	18126	1988
1.6399464892974367e-5	248	7582	146	0.019256132946452124	0.5887096774193549	GO:0035091	GO:MF	phosphatidylinositol binding	18126	6318
1.8213468449873144e-5	79	7582	57	0.007517805328409391	0.7215189873417721	GO:0003678	GO:MF	DNA helicase activity	18126	418
3.145561280096409e-5	171	7582	106	0.013980480084410446	0.6198830409356725	GO:0003735	GO:MF	structural constituent of ribosome	18126	466
5.174484135544767e-5	447	7582	241	0.03178580849380111	0.5391498881431768	GO:0004674	GO:MF	protein serine/threonine kinase activity	18126	1274
6.265087929297329e-5	431	7582	233	0.030730677921392772	0.5406032482598608	GO:0005543	GO:MF	phospholipid binding	18126	1930
9.433843420655445e-5	306	7582	172	0.022685307306779215	0.5620915032679739	GO:0030695	GO:MF	GTPase regulator activity	18126	4989
2.6069552809135745e-4	186	7582	111	0.014639936692165656	0.5967741935483871	GO:0019902	GO:MF	phosphatase binding	18126	4670
2.9601538148913017e-4	273	7582	154	0.020311263518860458	0.5641025641025641	GO:0005096	GO:MF	GTPase activator activity	18126	1632
3.0730305516287707e-4	2544	7582	1176	0.15510419414402532	0.46226415094339623	GO:0016787	GO:MF	hydrolase activity	18126	3797
3.8805419133299977e-4	102	7582	67	0.00883671854391981	0.6568627450980392	GO:0051087	GO:MF	chaperone binding	18126	9201
5.635781651070059e-4	560	7582	289	0.03811659192825112	0.5160714285714286	GO:0003682	GO:MF	chromatin binding	18126	421
8.031757631854007e-4	295	7582	163	0.021498285412819836	0.5525423728813559	GO:0050662	GO:MF	coenzyme binding	18126	9133
0.0010217861713129079	121	7582	76	0.010023740437879188	0.628099173553719	GO:0051082	GO:MF	unfolded protein binding	18126	9200
0.0011077105519771736	192	7582	112	0.014771828013716697	0.5833333333333334	GO:0008022	GO:MF	protein C-terminus binding	18126	1959
0.0012006510446161997	247	7582	139	0.01833289369559483	0.562753036437247	GO:0061659	GO:MF	ubiquitin-like protein ligase activity	18126	9749
0.0016111047517930904	598	7582	304	0.04009496175151675	0.5083612040133779	GO:0003712	GO:MF	transcription coregulator activity	18126	445
0.001624137291256617	18	7582	17	0.002242152466367713	0.9444444444444444	GO:0017116	GO:MF	single-stranded DNA helicase activity	18126	4031
0.0018090003110573186	45	7582	34	0.004484304932735426	0.7555555555555555	GO:0048156	GO:MF	tau protein binding	18126	8471
0.0023650808115984793	237	7582	133	0.01754154576628858	0.5611814345991561	GO:0061630	GO:MF	ubiquitin protein ligase activity	18126	9735
0.0029528222223530174	141	7582	85	0.011210762331838564	0.6028368794326241	GO:0019903	GO:MF	protein phosphatase binding	18126	4671
0.005273595502664944	246	7582	136	0.017937219730941704	0.5528455284552846	GO:0003714	GO:MF	transcription corepressor activity	18126	447
0.0055870107568343355	313	7582	168	0.022157742020575046	0.536741214057508	GO:0060090	GO:MF	molecular adaptor activity	18126	9683
0.0059446535748992205	768	7582	378	0.049854919546293855	0.4921875	GO:0016491	GO:MF	oxidoreductase activity	18126	3594
0.008716959660864207	176	7582	101	0.013321023476655236	0.5738636363636364	GO:0017048	GO:MF	Rho GTPase binding	18126	3985
0.009190518574292462	156	7582	91	0.012002110261144817	0.5833333333333334	GO:0016874	GO:MF	ligase activity	18126	3879
0.009982520031442808	343	7582	181	0.02387232920073859	0.5276967930029155	GO:0015631	GO:MF	tubulin binding	18126	3395
0.010759583787085088	107	7582	66	0.008704827222368768	0.616822429906542	GO:0016651	GO:MF	oxidoreductase activity, acting on NAD(P)H	18126	3674
0.011655682479803014	365	7582	191	0.02519124241624901	0.5232876712328767	GO:0140297	GO:MF	DNA-binding transcription factor binding	18126	11790
0.012638989802364022	165	7582	95	0.012529675547348984	0.5757575757575758	GO:1901981	GO:MF	phosphatidylinositol phosphate binding	18126	11886
0.012767045130406485	129	7582	77	0.010155631759430229	0.5968992248062015	GO:0017124	GO:MF	SH3 domain binding	18126	4034
0.013496475015403553	62	7582	42	0.0055394355051437616	0.6774193548387096	GO:0016655	GO:MF	oxidoreductase activity, acting on NAD(P)H, quinone or similar compound as acceptor	18126	3677
0.016189907210853983	66	7582	44	0.005803218148245845	0.6666666666666666	GO:0003684	GO:MF	damaged DNA binding	18126	423
0.017274703994562622	114	7582	69	0.009100501187021893	0.6052631578947368	GO:0003697	GO:MF	single-stranded DNA binding	18126	436
0.020123846457127056	18	7582	16	0.0021102611448166712	0.8888888888888888	GO:0030676	GO:MF	Rac guanyl-nucleotide exchange factor activity	18126	4987
0.0241507853675709	63	7582	42	0.0055394355051437616	0.6666666666666666	GO:0019843	GO:MF	rRNA binding	18126	4645
0.026338126351494007	196	7582	109	0.014376154049063571	0.5561224489795918	GO:0051015	GO:MF	actin filament binding	18126	9180
0.026415935017215415	832	7582	402	0.05302031126351886	0.4831730769230769	GO:0008270	GO:MF	zinc ion binding	18126	2101
0.02799472631542747	11	7582	11	0.0014508045370614613	1	GO:0019855	GO:MF	calcium channel inhibitor activity	18126	4652
0.030685680803586326	23	7582	19	0.002505935109469797	0.8260869565217391	GO:0003688	GO:MF	DNA replication origin binding	18126	427
0.036277124619846134	1106	7582	523	0.06897916117119493	0.472875226039783	GO:0046914	GO:MF	transition metal ion binding	18126	7425
0.036656216576745254	110	7582	66	0.008704827222368768	0.6	GO:0047485	GO:MF	protein N-terminus binding	18126	7947
0.03787610014882414	120	7582	71	0.009364283830123978	0.5916666666666667	GO:0031072	GO:MF	heat shock protein binding	18126	5092
0.03796966866638928	132	7582	77	0.010155631759430229	0.5833333333333334	GO:0002020	GO:MF	protease binding	18126	381
0.03804356369908692	130	7582	76	0.010023740437879188	0.5846153846153846	GO:0043021	GO:MF	ribonucleoprotein complex binding	18126	6828
0.04027355790765383	42	7582	30	0.003956739646531258	0.7142857142857143	GO:0017069	GO:MF	snRNA binding	18126	3998
0.044911872188516534	284	7582	150	0.019783698232656292	0.528169014084507	GO:0061629	GO:MF	RNA polymerase II-specific DNA-binding transcription factor binding	18126	9734
0.04864880175723219	2524	7582	1141	0.15048799788973885	0.4520602218700475	GO:0003677	GO:MF	DNA binding	18126	417
6.557973883471653e-13	1439	2071	829	0.4002897151134718	0.576094510076442	HP:0001263	HP	Global developmental delay	4225	965
1.5484463163685279e-10	2298	2071	1245	0.601158860453887	0.54177545691906	HP:0003011	HP	Abnormality of the musculature	4225	2191
8.148605050210215e-10	1743	2071	968	0.4674070497344278	0.555364314400459	HP:0012758	HP	Neurodevelopmental delay	4225	9208
1.4940380909418e-9	1389	2071	788	0.380492515692902	0.5673146148308136	HP:0002977	HP	Aplasia/Hypoplasia involving the central nervous system	4225	2169
4.75360209017918e-9	1524	2071	854	0.4123611781747948	0.5603674540682415	HP:0002060	HP	Abnormality of the cerebrum	4225	1520
1.5086782778252044e-8	1547	2071	863	0.41670690487687106	0.5578539107950873	HP:0100547	HP	Abnormality of forebrain morphology	4225	13457
1.6821758412156083e-8	2011	2071	1094	0.5282472235634958	0.5440079562406763	HP:0011804	HP	Abnormal muscle physiology	4225	8265
2.680546889304201e-8	1675	2071	926	0.44712699179140514	0.5528358208955224	HP:0003808	HP	Abnormal muscle tone	4225	2707
6.534824218731166e-8	2430	2071	1295	0.6253017865765331	0.5329218106995884	HP:0012639	HP	Abnormality of nervous system morphology	4225	9089
2.224918159450295e-7	2032	2071	1098	0.5301786576533076	0.5403543307086615	HP:0012443	HP	Abnormality of brain morphology	4225	8895
2.3453148462654162e-7	2216	2071	1188	0.5736359246740705	0.5361010830324909	HP:0012759	HP	Neurodevelopmental abnormality	4225	9209
2.4907297732721586e-7	721	2071	430	0.20762916465475614	0.5963938973647711	HP:0011282	HP	Abnormality of hindbrain morphology	4225	7749
2.4907297732721586e-7	721	2071	430	0.20762916465475614	0.5963938973647711	HP:0011283	HP	Abnormality of the metencephalon	4225	7750
2.680939627267451e-7	2229	2071	1194	0.576533075808788	0.5356662180349933	HP:0002011	HP	Morphological abnormality of the central nervous system	4225	1480
3.021210603855094e-7	1234	2071	697	0.33655239014968613	0.5648298217179902	HP:0000240	HP	Abnormality of skull size	4225	203
3.931307501698843e-7	717	2071	427	0.2061805890873974	0.595536959553696	HP:0001317	HP	Abnormal cerebellum morphology	4225	1001
6.715055986155517e-7	1183	2071	669	0.32303235152100435	0.5655114116652579	HP:0007364	HP	Aplasia/Hypoplasia of the cerebrum	4225	4743
4.168358081756526e-6	2121	2071	1134	0.5475615644616127	0.5346534653465347	HP:0009121	HP	Abnormal axial skeleton morphology	4225	5722
4.466695880527731e-6	909	2071	523	0.25253500724287786	0.5753575357535754	HP:0001290	HP	Generalized hypotonia	4225	986
5.8784395648008284e-6	993	2071	566	0.27329792370835343	0.5699899295065458	HP:0040195	HP	Decreased head circumference	4225	12716
8.480166445354471e-6	985	2071	561	0.2708836310960889	0.5695431472081218	HP:0000252	HP	Microcephaly	4225	211
9.272535177527534e-6	294	2071	191	0.09222597778850797	0.6496598639455783	HP:0001272	HP	Cerebellar atrophy	4225	973
3.526369931107608e-5	1413	2071	776	0.37469821342346693	0.5491861288039632	HP:0001252	HP	Muscular hypotonia	4225	957
5.756546616272042e-5	1721	2071	929	0.44857556735876386	0.5398024404416037	HP:0100022	HP	Abnormality of movement	4225	12945
7.259453218308905e-5	2973	2071	1536	0.7416706904876871	0.5166498486377397	HP:0012638	HP	Abnormality of nervous system physiology	4225	9088
8.978177674776761e-5	834	2071	477	0.23032351521004346	0.5719424460431655	HP:0001276	HP	Hypertonia	4225	976
4.8354102994661207e-4	2497	2071	1303	0.6291646547561565	0.5218261914297156	HP:0011842	HP	Abnormality of skeletal morphology	4225	8302
5.166828627261725e-4	1827	2071	975	0.47078705939159826	0.5336617405582923	HP:0000929	HP	Abnormal skull morphology	4225	729
8.20275744504578e-4	670	2071	386	0.18638338966682763	0.5761194029850746	HP:0002118	HP	Abnormality of the cerebral ventricles	4225	1566
8.542292739436906e-4	1521	2071	821	0.3964268469338484	0.539776462853386	HP:0002086	HP	Abnormality of the respiratory system	4225	1543
9.687444949257834e-4	3186	2071	1629	0.7865765330758088	0.5112994350282486	HP:0000707	HP	Abnormality of the nervous system	4225	551
0.0011528408406297228	854	2071	481	0.23225494929985513	0.563231850117096	HP:0004305	HP	Involuntary movements	4225	3024
0.00131428919012519	1303	2071	710	0.34282955094157413	0.5448963929393706	HP:0002814	HP	Abnormality of the lower limb	4225	2048
0.001327171770165882	1059	2071	586	0.2829550941574119	0.5533522190745986	HP:0002493	HP	Upper motor neuron dysfunction	4225	1818
0.001335538235959803	2146	2071	1129	0.5451472718493482	0.5260950605778192	HP:0011446	HP	Abnormality of higher mental function	4225	7911
0.0013821658347916263	1552	2071	835	0.4031868662481893	0.5380154639175257	HP:0011442	HP	Abnormality of central motor function	4225	7907
0.0017248550634029437	584	2071	339	0.1636890391115403	0.5804794520547946	HP:0007370	HP	Aplasia/Hypoplasia of the corpus callosum	4225	4748
0.0023500114514085897	819	2071	461	0.2225977788507967	0.5628815628815629	HP:0010993	HP	Abnormality of the cerebral subcortex	4225	7466
0.0035407235422627126	26	2071	24	0.01158860453887011	0.9230769230769231	HP:0002132	HP	Porencephalic cyst	4225	1574
0.004019488856663991	1583	2071	847	0.40898116851762434	0.5350600126342387	HP:0000079	HP	Abnormality of the urinary system	4225	74
0.004530007797760513	389	2071	233	0.11250603573153066	0.5989717223650386	HP:0001332	HP	Dystonia	4225	1011
0.007627392443429834	866	2071	482	0.23273780782230807	0.5565819861431871	HP:0001999	HP	Abnormal facial shape	4225	1472
0.0084362321495381	230	2071	145	0.0700144857556736	0.6304347826086957	HP:0011800	HP	Midface retrusion	4225	8261
0.009337801845665288	1790	2071	947	0.4572670207629165	0.5290502793296089	HP:0040064	HP	Abnormality of limbs	4225	12598
0.009451420315382502	529	2071	306	0.14775470787059392	0.5784499054820416	HP:0002119	HP	Ventriculomegaly	4225	1567
0.00965884501553858	1587	2071	846	0.4084983099951714	0.5330812854442344	HP:0001249	HP	Intellectual disability	4225	954
0.010113012240928459	682	2071	386	0.18638338966682763	0.5659824046920822	HP:0002648	HP	Abnormality of calvarial morphology	4225	1932
0.01022917566960716	318	2071	193	0.09319169483341382	0.6069182389937107	HP:0002538	HP	Abnormality of the cerebral cortex	4225	1849
0.010408437559308656	265	2071	164	0.07918879768227909	0.6188679245283019	HP:0003676	HP	Progressive	4225	2627
0.010800022770760998	621	2071	354	0.17093191694833415	0.5700483091787439	HP:0001347	HP	Hyperreflexia	4225	1024
0.011385124311415225	673	2071	381	0.18396909705456302	0.5661218424962853	HP:0007367	HP	Atrophy/Degeneration affecting the central nervous system	4225	4746
0.011863808522942665	280	2071	172	0.08305166586190246	0.6142857142857143	HP:0002536	HP	Abnormal cortical gyration	4225	1848
0.01236108999985749	935	2071	516	0.2491549975857074	0.5518716577540107	HP:0000356	HP	Abnormality of the outer ear	4225	280
0.01255258110441108	1377	2071	740	0.35731530661516175	0.5374001452432825	HP:0031797	HP	Clinical course	4225	11812
0.012699449846390458	215	2071	136	0.0656687590535973	0.6325581395348837	HP:0003487	HP	Babinski sign	4225	2531
0.012699449846390458	215	2071	136	0.0656687590535973	0.6325581395348837	HP:0031828	HP	Abnormal superficial reflex	4225	11842
0.015277353456465371	349	2071	209	0.10091743119266056	0.5988538681948424	HP:0002079	HP	Hypoplasia of the corpus callosum	4225	1538
0.0167161830792234	439	2071	257	0.12409464027040078	0.5854214123006833	HP:0001511	HP	Intrauterine growth retardation	4225	1125
0.019250942418890415	2593	2071	1337	0.6455818445195558	0.5156189741612033	HP:0000924	HP	Abnormality of the skeletal system	4225	725
0.01938180538942173	695	2071	391	0.18879768227909222	0.5625899280575539	HP:0001257	HP	Spasticity	4225	960
0.023535575879471738	933	2071	513	0.24770642201834864	0.5498392282958199	HP:0009115	HP	Aplasia/hypoplasia involving the skeleton	4225	5716
0.024086392396303318	2632	2071	1355	0.6542732979237084	0.5148176291793313	HP:0000152	HP	Abnormality of head or neck	4225	133
0.024426019250700284	627	2071	355	0.17141477547078707	0.5661881977671451	HP:0000357	HP	Abnormal location of ears	4225	281
0.026878711808839786	248	2071	153	0.07387735393529696	0.6169354838709677	HP:0100887	HP	Abnormality of globe size	4225	13763
0.027229006089621133	813	2071	451	0.2177691936262675	0.5547355473554736	HP:0030791	HP	Abnormal jaw morphology	4225	10849
0.027451266456149145	96	2071	67	0.032351521004345726	0.6979166666666666	HP:0040129	HP	Abnormal nerve conduction velocity	4225	12654
0.028809776146624656	221	2071	138	0.06663447609850313	0.6244343891402715	HP:0000568	HP	Microphthalmia	4225	439
0.030682559417718837	309	2071	186	0.08981168517624336	0.6019417475728155	HP:0011873	HP	Abnormal platelet count	4225	8331
0.032449247189006276	2294	2071	1190	0.5746016417189763	0.5187445510026155	HP:0025031	HP	Abnormality of the digestive system	4225	9529
0.03352977729012135	410	2071	240	0.1158860453887011	0.5853658536585366	HP:0000286	HP	Epicanthus	4225	235
0.033737903767299585	93	2071	65	0.031385803959439885	0.6989247311827957	HP:0000762	HP	Decreased nerve conduction velocity	4225	596
0.0343697883103675	1398	2071	747	0.3606953162723322	0.5343347639484979	HP:0011844	HP	Abnormal appendicular skeleton morphology	4225	8304
0.035499790261016455	735	2071	410	0.19797199420569772	0.5578231292517006	HP:0002500	HP	Abnormality of the cerebral white matter	4225	1822
0.04260620725146396	498	2071	286	0.1380975374215355	0.5742971887550201	HP:0001671	HP	Abnormal cardiac septum morphology	4225	1226
0.04345504216358833	1033	2071	562	0.27136648961854176	0.5440464666021297	HP:0031826	HP	Abnormal reflex	4225	11840
0.04390377773450586	464	2071	268	0.1294060840173829	0.5775862068965517	HP:0001260	HP	Dysarthria	4225	963
0.04400067771679282	290	2071	175	0.08450024142926123	0.603448275862069	HP:0001873	HP	Thrombocytopenia	4225	1364
0.045117175408792766	990	2071	540	0.2607436021245775	0.5454545454545454	HP:0000492	HP	Abnormal eyelid morphology	4225	375
0.04565022386581469	1468	2071	781	0.37711250603573154	0.532016348773842	HP:0011805	HP	Abnormal skeletal muscle morphology	4225	8266
1.541639359158276e-32	4373	4879	2547	0.5220332035253126	0.5824376857992225	HPA:055010_21	HPA	thyroid gland; glandular cells[Approved,Low]	9494	1566
4.221418526862187e-32	3881	4879	2288	0.4689485550317688	0.5895387786652925	HPA:011020_22	HPA	colon; glandular cells[Approved,Medium]	9494	371
2.4070607853374233e-31	4218	4879	2461	0.5044066407050625	0.5834518729255571	HPA:032010_21	HPA	pancreas; exocrine glandular cells[Approved,Low]	9494	895
5.9217678419805535e-31	4493	4879	2602	0.5333060053289609	0.5791230803472067	HPA:001040_21	HPA	adrenal gland; glandular cells[Approved,Low]	9494	48
6.753860492707973e-31	4040	4879	2366	0.48493543758967	0.5856435643564356	HPA:036010_21	HPA	prostate; glandular cells[Approved,Low]	9494	983
1.2192271778021882e-30	4579	4879	2645	0.5421192867390858	0.5776370386547282	HPA:037010_21	HPA	rectum; glandular cells[Approved,Low]	9494	996
1.430154234023834e-30	4568	4879	2639	0.5408895265423243	0.5777145359019265	HPA:011020_21	HPA	colon; glandular cells[Approved,Low]	9494	370
2.164180088380608e-30	4620	4879	2665	0.5462184873949579	0.5768398268398268	HPA:012010_21	HPA	duodenum; glandular cells[Approved,Low]	9494	395
2.2947619143141362e-30	4421	4879	2562	0.5251076040172167	0.5795068988916535	HPA:015010_21	HPA	epididymis; glandular cells[Approved,Low]	9494	458
8.365235829959036e-30	3857	4879	2265	0.4642344742775159	0.5872439719989629	HPA:051010_22	HPA	stomach 1; glandular cells[Approved,Medium]	9494	1407
8.676955522073012e-30	4577	4879	2640	0.5410944865751178	0.5767970286213677	HPA:051010_21	HPA	stomach 1; glandular cells[Approved,Low]	9494	1406
1.3064971156456472e-29	3994	4879	2336	0.47878663660586185	0.584877315973961	HPA:014020_21	HPA	endometrium 2; glandular cells[Approved,Low]	9494	445
4.062490531934636e-29	3677	4879	2167	0.44414839106374254	0.5893391351645363	HPA:001040_22	HPA	adrenal gland; glandular cells[Approved,Medium]	9494	49
4.0658801021812495e-29	4587	4879	2642	0.5415044066407051	0.5759755831698278	HPA:045010_21	HPA	small intestine; glandular cells[Approved,Low]	9494	1244
5.448976013497977e-29	4032	4879	2353	0.48227095716335316	0.5835813492063492	HPA:013020_21	HPA	endometrium 1; glandular cells[Approved,Low]	9494	420
5.640394591091988e-29	4422	4879	2556	0.523877843820455	0.5780189959294437	HPA:018010_21	HPA	fallopian tube; glandular cells[Approved,Low]	9494	533
6.230400127374561e-29	4676	4879	2687	0.5507276081164173	0.5746364414029085	HPA:024020_21	HPA	kidney; cells in tubules[Approved,Low]	9494	731
7.686690771553451e-29	3340	4879	1987	0.4072555851608936	0.5949101796407186	HPA:043040_21	HPA	skin 1; melanocytes[Approved,Low]	9494	1218
8.496992961223958e-29	3944	4879	2306	0.4726378356220537	0.584685598377282	HPA:045010_22	HPA	small intestine; glandular cells[Approved,Medium]	9494	1245
9.533556825955678e-29	3384	4879	2010	0.41196966591514655	0.5939716312056738	HPA:055010_22	HPA	thyroid gland; glandular cells[Approved,Medium]	9494	1567
1.2400289780629277e-28	4429	4879	2558	0.5242877638860423	0.5775570106118763	HPA:057010_21	HPA	urinary bladder; urothelial cells[Approved,Low]	9494	1616
1.749082438948382e-28	3943	4879	2304	0.4722279155564665	0.5843266548313467	HPA:037010_22	HPA	rectum; glandular cells[Approved,Medium]	9494	997
2.253643844585517e-28	4654	4879	2673	0.5478581676573068	0.5743446497636442	HPA:019010_21	HPA	gallbladder; glandular cells[Approved,Low]	9494	546
5.168777212158467e-28	4543	4879	2614	0.5357655257224841	0.5753907109839314	HPA:052010_21	HPA	stomach 2; glandular cells[Approved,Low]	9494	1419
7.152367046321046e-28	3531	4879	2084	0.42713670834187334	0.5902010761823846	HPA:029010_22	HPA	nasopharynx; respiratory epithelial cells[Approved,Medium]	9494	845
7.406556963644674e-28	4138	4879	2403	0.4925189588030334	0.5807153214113098	HPA:040010_21	HPA	seminal vesicle; glandular cells[Approved,Low]	9494	1119
1.674475245616976e-27	3950	4879	2303	0.4720229555236729	0.5830379746835443	HPA:012010_22	HPA	duodenum; glandular cells[Approved,Medium]	9494	396
1.713542605074642e-27	4374	4879	2524	0.5173191227710596	0.5770461819844536	HPA:002010_21	HPA	appendix; glandular cells[Approved,Low]	9494	73
1.9134599065285442e-27	3416	4879	2021	0.4142242262758762	0.5916276346604216	HPA:009010_21	HPA	cervix, uterine; glandular cells[Approved,Low]	9494	320
1.9205936034123425e-27	4161	4879	2413	0.4945685591309695	0.5799086757990868	HPA:027010_21	HPA	lung; macrophages[Approved,Low]	9494	794
1.9883671004183543e-27	4029	4879	2344	0.4804263168682107	0.5817820799205758	HPA:016010_21	HPA	esophagus; squamous epithelial cells[Approved,Low]	9494	471
2.2664784431498646e-27	4520	4879	2599	0.53269112523058	0.575	HPA:053010_21	HPA	testis; Leydig cells[Approved,Low]	9494	1432
3.002621805696313e-27	4067	4879	2363	0.4843205574912892	0.5810179493484141	HPA:019010_22	HPA	gallbladder; glandular cells[Approved,Medium]	9494	547
3.154538096369811e-27	4006	4879	2331	0.47776183644189385	0.5818771842236645	HPA:056030_21	HPA	tonsil; squamous epithelial cells[Approved,Low]	9494	1603
5.210500127295404e-27	4052	4879	2354	0.48247591719614674	0.5809476801579467	HPA:044010_21	HPA	skin 2; epidermal cells[Approved,Low]	9494	1231
1.0303764827479324e-26	3513	4879	2069	0.42406230784996923	0.5889553088528323	HPA:004030_21	HPA	breast; myoepithelial cells[Approved,Low]	9494	135
1.2507992368050183e-26	4113	4879	2384	0.4886247181799549	0.5796255774373936	HPA:004020_21	HPA	breast; glandular cells[Approved,Low]	9494	123
1.9184896222745757e-26	3756	4879	2196	0.4500922320147571	0.5846645367412141	HPA:030010_21	HPA	oral mucosa; squamous epithelial cells[Approved,Low]	9494	857
2.4852867914295646e-26	3392	4879	2003	0.4105349456855913	0.5905070754716981	HPA:053020_22	HPA	testis; cells in seminiferous ducts[Approved,Medium]	9494	1445
3.93201576789305e-26	3118	4879	1856	0.38040582086493135	0.5952533675432969	HPA:032010_22	HPA	pancreas; exocrine glandular cells[Approved,Medium]	9494	896
4.739500631108834e-26	3519	4879	2069	0.42406230784996923	0.5879511224779767	HPA:018010_22	HPA	fallopian tube; glandular cells[Approved,Medium]	9494	534
7.26846728335763e-26	4149	4879	2399	0.491699118671859	0.5782116172571704	HPA:039010_21	HPA	salivary gland; glandular cells[Approved,Low]	9494	1106
7.559778517446934e-26	4153	4879	2401	0.4921090387374462	0.5781362870214303	HPA:035020_21	HPA	placenta; trophoblastic cells[Approved,Low]	9494	970
9.650354912928843e-26	3871	4879	2253	0.46177495388399264	0.5820201498320847	HPA:024020_22	HPA	kidney; cells in tubules[Approved,Medium]	9494	732
2.69058280844653e-25	4341	4879	2496	0.5115802418528387	0.5749827228749136	HPA:029010_21	HPA	nasopharynx; respiratory epithelial cells[Approved,Low]	9494	844
3.8632984584930857e-25	3416	4879	2010	0.41196966591514655	0.5884074941451991	HPA:032020_21	HPA	pancreas; islets of Langerhans[Approved,Low]	9494	907
4.589944494876213e-25	4461	4879	2557	0.5240828038532486	0.5731898677426586	HPA:053020_21	HPA	testis; cells in seminiferous ducts[Approved,Low]	9494	1444
9.056245281905814e-25	3671	4879	2143	0.439229350276696	0.5837646417869791	HPA:043030_21	HPA	skin 1; keratinocytes[Approved,Low]	9494	1206
1.0638862031020117e-24	3575	4879	2092	0.4287763886042222	0.5851748251748252	HPA:058010_21	HPA	vagina; squamous epithelial cells[Approved,Low]	9494	1629
1.3556900971542567e-24	3506	4879	2055	0.42119286739085876	0.5861380490587564	HPA:053010_22	HPA	testis; Leydig cells[Approved,Medium]	9494	1433
2.4384072424011188e-24	3772	4879	2194	0.4496823119491699	0.5816542948038176	HPA:052010_22	HPA	stomach 2; glandular cells[Approved,Medium]	9494	1420
7.511458966795103e-24	2799	4879	1674	0.3431030948964952	0.5980707395498392	HPA:044010_22	HPA	skin 2; epidermal cells[Approved,Medium]	9494	1232
8.051415894396524e-24	2855	4879	1704	0.34925189588030336	0.5968476357267951	HPA:043010_21	HPA	skin 1; Langerhans[Approved,Low]	9494	1182
1.0048035412630131e-23	2962	4879	1761	0.36093461774953883	0.5945307224848075	HPA:013020_22	HPA	endometrium 1; glandular cells[Approved,Medium]	9494	421
1.0130977996081802e-23	3467	4879	2030	0.41606886657101866	0.5855206230170176	HPA:026020_21	HPA	liver; hepatocytes[Approved,Low]	9494	781
1.0437785342289281e-23	2992	4879	1777	0.3642139782742365	0.5939171122994652	HPA:004020_22	HPA	breast; glandular cells[Approved,Medium]	9494	124
1.0974944979385992e-23	2981	4879	1771	0.3629842180774749	0.5940959409594095	HPA:016010_22	HPA	esophagus; squamous epithelial cells[Approved,Medium]	9494	472
2.6197851011266112e-23	2613	4879	1571	0.32199221151875385	0.6012246460007654	HPA:033010_22	HPA	parathyroid gland; glandular cells[Approved,Medium]	9494	921
3.440070672502996e-23	3508	4879	2049	0.41996310719409713	0.5840935005701254	HPA:002010_22	HPA	appendix; glandular cells[Approved,Medium]	9494	74
1.0024760205310129e-22	3469	4879	2026	0.41524902643984424	0.5840299798212741	HPA:028020_21	HPA	lymph node; non-germinal center cells[Approved,Low]	9494	831
1.0724532629313738e-22	3048	4879	1802	0.3693379790940767	0.5912073490813649	HPA:024010_21	HPA	kidney; cells in glomeruli[Approved,Low]	9494	719
1.2312338033145108e-22	2985	4879	1768	0.3623693379790941	0.5922948073701843	HPA:043020_21	HPA	skin 1; fibroblasts[Approved,Low]	9494	1194
1.2785526175991543e-22	2823	4879	1681	0.3445378151260504	0.5954658165072618	HPA:014020_22	HPA	endometrium 2; glandular cells[Approved,Medium]	9494	446
1.5087316431836178e-22	3554	4879	2070	0.42426726788276287	0.58244231851435	HPA:057010_22	HPA	urinary bladder; urothelial cells[Approved,Medium]	9494	1617
2.7370446611363455e-22	4377	4879	2499	0.5121951219512195	0.570938999314599	HPA:005010_21	HPA	bronchus; respiratory epithelial cells[Approved,Low]	9494	148
3.740066369495479e-22	3744	4879	2168	0.4443533510965362	0.5790598290598291	HPA:003010_21	HPA	bone marrow; hematopoietic cells[Approved,Low]	9494	98
1.068457392075328e-21	3108	4879	1829	0.374871899979504	0.5884813384813384	HPA:040010_22	HPA	seminal vesicle; glandular cells[Approved,Medium]	9494	1120
1.166851660813094e-21	3206	4879	1881	0.38552982168477146	0.5867124142233312	HPA:009020_21	HPA	cervix, uterine; squamous epithelial cells[Approved,Low]	9494	332
1.2300812415476003e-21	3355	4879	1960	0.4017216642754663	0.5842026825633383	HPA:015010_22	HPA	epididymis; glandular cells[Approved,Medium]	9494	459
1.4069413715585601e-21	3575	4879	2076	0.4254970280795245	0.5806993006993006	HPA:033010_21	HPA	parathyroid gland; glandular cells[Approved,Low]	9494	920
5.011015513258912e-21	3263	4879	1908	0.3910637425701988	0.5847379711921544	HPA:035020_22	HPA	placenta; trophoblastic cells[Approved,Medium]	9494	971
5.3937923992217894e-21	2993	4879	1764	0.3615494978479197	0.5893752088205814	HPA:027010_22	HPA	lung; macrophages[Approved,Medium]	9494	795
7.172901672692459e-21	3459	4879	2011	0.41217462594794013	0.5813819022838971	HPA:056020_21	HPA	tonsil; non-germinal center cells[Approved,Low]	9494	1591
9.984598151365798e-21	3770	4879	2174	0.4455831112932978	0.576657824933687	HPA:007010_21	HPA	cerebellum; Purkinje cells[Approved,Low]	9494	210
1.085732657359811e-20	3099	4879	1819	0.37282229965156793	0.5869635366247177	HPA:011030_21	HPA	colon; peripheral nerve/ganglion[Approved,Low]	9494	382
1.1835778374352225e-20	2202	4879	1335	0.273621643779463	0.6062670299727521	HPA:043040_22	HPA	skin 1; melanocytes[Approved,Medium]	9494	1219
1.367074790969536e-20	3884	4879	2233	0.45767575322812054	0.5749227600411947	HPA:021010_21	HPA	heart muscle; myocytes[Approved,Low]	9494	608
1.6686513691114062e-20	2852	4879	1686	0.34556261529001847	0.591164095371669	HPA:008010_21	HPA	cerebral cortex; endothelial cells[Approved,Low]	9494	247
2.6880976102889153e-20	3011	4879	1770	0.3627792580446813	0.5878445699103287	HPA:027020_21	HPA	lung; pneumocytes[Approved,Low]	9494	806
2.9679884986683004e-20	3617	4879	2091	0.42857142857142855	0.5781034006082388	HPA:011010_21	HPA	colon; endothelial cells[Approved,Low]	9494	358
3.068335644803313e-20	2862	4879	1690	0.3463824554211929	0.5904961565338924	HPA:028010_21	HPA	lymph node; germinal center cells[Approved,Low]	9494	819
3.365200719136201e-20	2840	4879	1678	0.34392293502766963	0.5908450704225352	HPA:039010_22	HPA	salivary gland; glandular cells[Approved,Medium]	9494	1107
5.319520998131904e-20	2911	4879	1715	0.351506456241033	0.5891446238406046	HPA:056030_22	HPA	tonsil; squamous epithelial cells[Approved,Medium]	9494	1604
6.169720928464224e-20	4000	4879	2290	0.469358475097356	0.5725	HPA:008030_21	HPA	cerebral cortex; neuronal cells[Approved,Low]	9494	271
8.714600560198549e-20	3582	4879	2070	0.42426726788276287	0.5778894472361809	HPA:041010_21	HPA	skeletal muscle; myocytes[Approved,Low]	9494	1132
1.1323077672525115e-19	3441	4879	1995	0.40889526542324245	0.5797733217088056	HPA:056010_21	HPA	tonsil; germinal center cells[Approved,Low]	9494	1579
4.799838270760168e-19	3268	4879	1900	0.38942406230785	0.5813953488372093	HPA:046010_21	HPA	smooth muscle; smooth muscle cells[Approved,Low]	9494	1257
5.881981486223824e-19	3625	4879	2088	0.42795654847304776	0.576	HPA:005010_22	HPA	bronchus; respiratory epithelial cells[Approved,Medium]	9494	149
7.082244234808001e-19	2810	4879	1655	0.3392088542734167	0.5889679715302492	HPA:036010_22	HPA	prostate; glandular cells[Approved,Medium]	9494	984
2.1382367927287396e-18	2290	4879	1372	0.2812051649928264	0.5991266375545852	HPA:031020_21	HPA	ovary; ovarian stroma cells[Approved,Low]	9494	882
3.837417782391542e-18	2780	4879	1635	0.3351096536175446	0.5881294964028777	HPA:007010_22	HPA	cerebellum; Purkinje cells[Approved,Medium]	9494	211
5.990580265604908e-18	3695	4879	2119	0.4343103094896495	0.5734776725304466	HPA:006020_21	HPA	caudate; neuronal cells[Approved,Low]	9494	173
6.24761734226809e-18	2021	4879	1223	0.25066612010657924	0.6051459673428996	HPA:043020_22	HPA	skin 1; fibroblasts[Approved,Medium]	9494	1195
6.823556193188431e-18	2600	4879	1537	0.31502357040377127	0.5911538461538461	HPA:047030_21	HPA	soft tissue 1; fibroblasts[Approved,Low]	9494	1294
7.283544699511895e-18	3715	4879	2129	0.43635990981758555	0.5730820995962315	HPA:022020_21	HPA	hippocampus; neuronal cells[Approved,Low]	9494	633
1.1745140100954885e-17	2660	4879	1568	0.321377331420373	0.5894736842105263	HPA:021010_22	HPA	heart muscle; myocytes[Approved,Medium]	9494	609
1.8897908808567012e-17	2493	4879	1477	0.30272596843615496	0.5924588848776574	HPA:030010_22	HPA	oral mucosa; squamous epithelial cells[Approved,Medium]	9494	858
2.0501982700221715e-17	2793	4879	1638	0.3357245337159254	0.5864661654135338	HPA:008020_21	HPA	cerebral cortex; glial cells[Approved,Low]	9494	259
2.2294330793866062e-17	2318	4879	1382	0.28325476532076244	0.5962036238136325	HPA:058010_22	HPA	vagina; squamous epithelial cells[Approved,Medium]	9494	1630
2.336274233212556e-17	2285	4879	1364	0.27956548473047754	0.5969365426695843	HPA:026010_21	HPA	liver; bile duct cells[Approved,Low]	9494	769
2.8503194382739063e-17	2787	4879	1634	0.334904693584751	0.5862935055615357	HPA:035010_21	HPA	placenta; decidual cells[Approved,Low]	9494	958
3.096814853224011e-17	2969	4879	1731	0.3547858167657307	0.5830245874031661	HPA:050010_21	HPA	spleen; cells in red pulp[Approved,Low]	9494	1381
3.532504338590587e-17	2307	4879	1375	0.2818200450912072	0.5960121369744257	HPA:013010_21	HPA	endometrium 1; cells in endometrial stroma[Approved,Low]	9494	408
3.532798394823163e-17	2816	4879	1649	0.33797909407665505	0.5855823863636364	HPA:002020_21	HPA	appendix; lymphoid tissue[Approved,Low]	9494	85
3.851881099425698e-17	2822	4879	1652	0.3385939741750359	0.5854004252303331	HPA:007030_21	HPA	cerebellum; cells in molecular layer[Approved,Low]	9494	234
2.063450038074936e-16	3217	4879	1858	0.38081574093051856	0.577556729872552	HPA:008050_21	HPA	cerebral cortex; neuropil[Approved,Low]	9494	295
4.1536137971716226e-16	1793	4879	1089	0.2232014757122361	0.6073619631901841	HPA:048040_21	HPA	soft tissue 2; peripheral nerve[Approved,Low]	9494	1355
4.792661065161234e-16	2963	4879	1721	0.3527362164377946	0.5808302396220048	HPA:007020_21	HPA	cerebellum; cells in granular layer[Approved,Low]	9494	222
9.069068332666367e-16	2028	4879	1216	0.24923139987702397	0.5996055226824457	HPA:035010_22	HPA	placenta; decidual cells[Approved,Medium]	9494	959
9.91360293331692e-16	2251	4879	1337	0.27403156384505023	0.5939582407818748	HPA:026020_22	HPA	liver; hepatocytes[Approved,Medium]	9494	782
1.3991026120650546e-15	1898	4879	1144	0.2344742775158844	0.6027397260273972	HPA:048010_21	HPA	soft tissue 2; adipocytes[Approved,Low]	9494	1319
1.5952077490726589e-15	2327	4879	1377	0.28222996515679444	0.5917490330898152	HPA:009010_22	HPA	cervix, uterine; glandular cells[Approved,Medium]	9494	321
1.631411693123963e-15	2231	4879	1325	0.27157204345152697	0.5939040788883908	HPA:004030_22	HPA	breast; myoepithelial cells[Approved,Medium]	9494	136
2.594762924603155e-15	2511	4879	1475	0.30231604837056775	0.5874153723616089	HPA:048030_21	HPA	soft tissue 2; fibroblasts[Approved,Low]	9494	1343
8.883358475527882e-15	2010	4879	1201	0.2461569993851199	0.5975124378109453	HPA:011030_22	HPA	colon; peripheral nerve/ganglion[Approved,Medium]	9494	383
1.755001428347571e-14	1848	4879	1111	0.22771059643369543	0.6011904761904762	HPA:047010_21	HPA	soft tissue 1; adipocytes[Approved,Low]	9494	1270
1.0080876368581133e-13	2096	4879	1242	0.2545603607296577	0.5925572519083969	HPA:028020_22	HPA	lymph node; non-germinal center cells[Approved,Medium]	9494	832
1.0084558959512366e-13	2422	4879	1418	0.2906333265013322	0.5854665565648225	HPA:022020_22	HPA	hippocampus; neuronal cells[Approved,Medium]	9494	634
1.010198446040917e-13	1671	4879	1010	0.2070096331215413	0.604428485936565	HPA:047040_21	HPA	soft tissue 1; peripheral nerve[Approved,Low]	9494	1306
1.2292430240716331e-13	2932	4879	1690	0.3463824554211929	0.5763983628922238	HPA:008030_22	HPA	cerebral cortex; neuronal cells[Approved,Medium]	9494	272
2.757453911500121e-13	2371	4879	1388	0.28448452551752407	0.5854070012652889	HPA:050020_21	HPA	spleen; cells in white pulp[Approved,Low]	9494	1393
4.192462934279082e-13	2060	4879	1219	0.2498462799754048	0.591747572815534	HPA:032020_22	HPA	pancreas; islets of Langerhans[Approved,Medium]	9494	908
4.2588930899814256e-13	1823	4879	1090	0.22340643574502972	0.5979155238617663	HPA:043010_22	HPA	skin 1; Langerhans[Approved,Medium]	9494	1183
5.513460212844013e-13	2287	4879	1341	0.27485140397622465	0.5863576738084827	HPA:041010_22	HPA	skeletal muscle; myocytes[Approved,Medium]	9494	1133
8.683569780769961e-13	2535	4879	1473	0.30190612830498054	0.5810650887573965	HPA:006010_21	HPA	caudate; glial cells[Approved,Low]	9494	161
9.254034960345291e-13	1620	4879	977	0.20024595203935233	0.6030864197530864	HPA:047030_22	HPA	soft tissue 1; fibroblasts[Approved,Medium]	9494	1295
9.748298950197565e-13	1715	4879	1029	0.2109038737446198	0.6	HPA:028010_22	HPA	lymph node; germinal center cells[Approved,Medium]	9494	820
2.5005710604835578e-12	2246	4879	1315	0.2695224431235909	0.5854853072128228	HPA:043030_22	HPA	skin 1; keratinocytes[Approved,Medium]	9494	1207
7.820487152727792e-12	2339	4879	1362	0.27915556466489033	0.5823001282599402	HPA:003010_22	HPA	bone marrow; hematopoietic cells[Approved,Medium]	9494	99
8.761806969521984e-12	2202	4879	1288	0.26398852223816355	0.5849227974568574	HPA:056010_22	HPA	tonsil; germinal center cells[Approved,Medium]	9494	1580
1.227055023960045e-11	2386	4879	1386	0.28407460545193686	0.5808885163453479	HPA:006020_22	HPA	caudate; neuronal cells[Approved,Medium]	9494	174
1.5146631923250514e-11	1630	4879	976	0.20004099200655873	0.5987730061349693	HPA:002020_22	HPA	appendix; lymphoid tissue[Approved,Medium]	9494	86
1.837810600176141e-11	1567	4879	941	0.19286739085878254	0.6005105296745373	HPA:027020_22	HPA	lung; pneumocytes[Approved,Medium]	9494	807
6.55224776978604e-11	1167	4879	717	0.14695634351301495	0.6143958868894601	HPA:001040_23	HPA	adrenal gland; glandular cells[Approved,High]	9494	50
1.1623784628140563e-10	1924	4879	1131	0.23180979708956753	0.5878378378378378	HPA:014010_21	HPA	endometrium 2; cells in endometrial stroma[Approved,Low]	9494	433
1.2375298347321096e-10	2260	4879	1312	0.2689075630252101	0.5805309734513274	HPA:011010_22	HPA	colon; endothelial cells[Approved,Medium]	9494	359
3.0986227364673263e-10	8787	4879	4607	0.9442508710801394	0.5242972573119381	HPA:053020	HPA	testis; cells in seminiferous ducts	9494	1435
4.009083491377458e-10	1342	4879	810	0.16601762656282024	0.6035767511177347	HPA:011020_23	HPA	colon; glandular cells[Approved,High]	9494	372
7.737738041419315e-10	5366	4879	2927	0.5999180159868825	0.5454714871412598	HPA:053020_20	HPA	testis; cells in seminiferous ducts[Approved,Not detected]	9494	1443
1.3709447660263118e-9	2215	4879	1281	0.26255380200860834	0.5783295711060948	HPA:056020_22	HPA	tonsil; non-germinal center cells[Approved,Medium]	9494	1592
1.8075327427450666e-9	1047	4879	643	0.13178930108628817	0.6141356255969437	HPA:026010_22	HPA	liver; bile duct cells[Approved,Medium]	9494	770
1.938696890338984e-9	2243	4879	1295	0.2654232424677188	0.5773517610343291	HPA:022010_21	HPA	hippocampus; glial cells[Approved,Low]	9494	621
2.479893322324886e-9	1657	4879	978	0.20045091207214594	0.5902232951116475	HPA:007030_22	HPA	cerebellum; cells in molecular layer[Approved,Medium]	9494	235
3.157929527264031e-9	726	4879	461	0.09448657511785202	0.6349862258953168	HPA:047040_22	HPA	soft tissue 1; peripheral nerve[Approved,Medium]	9494	1307
3.2670392274201072e-9	1486	4879	884	0.18118466898954705	0.594885598923284	HPA:012010_23	HPA	duodenum; glandular cells[Approved,High]	9494	397
3.680609704251454e-9	2103	4879	1218	0.24964131994261118	0.57917261055634806	HPA:009020_22	HPA	cervix, uterine; squamous epithelial cells[Approved,Medium]	9494	333
5.1475270153657755e-9	1468	4879	873	0.1789301086288174	0.5946866485013624	HPA:045010_23	HPA	small intestine; glandular cells[Approved,High]	9494	1246
6.152577527298053e-9	1234	4879	744	0.1524902643984423	0.6029173419773096	HPA:052010_23	HPA	stomach 2; glandular cells[Approved,High]	9494	1421
7.03705634455418e-9	1867	4879	1089	0.2232014757122361	0.5832886984467059	HPA:031010_21	HPA	ovary; follicle cells[Approved,Low]	9494	870
1.2292834954250849e-8	1652	4879	971	0.1990161918425907	0.587772397094431	HPA:024010_22	HPA	kidney; cells in glomeruli[Approved,Medium]	9494	720
2.0397636680268182e-8	1513	4879	894	0.1832342693174831	0.5908790482485129	HPA:019010_23	HPA	gallbladder; glandular cells[Approved,High]	9494	548
4.0093416409442274e-8	1867	4879	1084	0.2221766755482681	0.5806106052490627	HPA:007020_22	HPA	cerebellum; cells in granular layer[Approved,Medium]	9494	223
4.7686004357581056e-8	1576	4879	926	0.18979299036687847	0.5875634517766497	HPA:050010_22	HPA	spleen; cells in red pulp[Approved,Medium]	9494	1382
7.905844567858043e-8	1656	4879	968	0.19840131174420989	0.5845410628019324	HPA:008050_22	HPA	cerebral cortex; neuropil[Approved,Medium]	9494	296
8.173728158158569e-8	949	4879	580	0.11887681902029104	0.6111696522655427	HPA:048010_22	HPA	soft tissue 2; adipocytes[Approved,Medium]	9494	1320
8.641062074385874e-8	908	4879	557	0.11416273826603812	0.6134361233480177	HPA:047010_22	HPA	soft tissue 1; adipocytes[Approved,Medium]	9494	1271
9.31254741603016e-8	928	4879	568	0.11641729862676778	0.6120689655172413	HPA:055010_23	HPA	thyroid gland; glandular cells[Approved,High]	9494	1568
9.383012179317641e-8	1550	4879	910	0.18651362984218078	0.5870967741935483	HPA:048030_22	HPA	soft tissue 2; fibroblasts[Approved,Medium]	9494	1344
2.1774978650422875e-7	1130	4879	678	0.13896290223406435	0.6	HPA:013010_22	HPA	endometrium 1; cells in endometrial stroma[Approved,Medium]	9494	409
2.402246471959036e-7	5230	4879	2837	0.5814716130354581	0.5424474187380497	HPA:047030_20	HPA	soft tissue 1; fibroblasts[Approved,Not detected]	9494	1293
2.7667919700855097e-7	1222	4879	728	0.1492109038737446	0.5957446808510638	HPA:031010_22	HPA	ovary; follicle cells[Approved,Medium]	9494	871
2.8614168089958123e-7	1416	4879	834	0.1709366673498668	0.5889830508474576	HPA:037010_23	HPA	rectum; glandular cells[Approved,High]	9494	998
3.016418353968789e-7	1545	4879	904	0.18528386964541915	0.5851132686084143	HPA:004010_21	HPA	breast; adipocytes[Approved,Low]	9494	111
3.818330310516172e-7	5355	4879	2899	0.5941791350686616	0.5413632119514472	HPA:040010_20	HPA	seminal vesicle; glandular cells[Approved,Not detected]	9494	1118
4.2962960991029305e-7	866	4879	530	0.10862881738061078	0.6120092378752887	HPA:053010_23	HPA	testis; Leydig cells[Approved,High]	9494	1434
4.597994943390081e-7	637	4879	401	0.0821889731502357	0.6295133437990581	HPA:004020_23	HPA	breast; glandular cells[Approved,High]	9494	125
5.991721507058873e-7	5433	4879	2937	0.6019676163148187	0.5405853119823302	HPA:011020_20	HPA	colon; glandular cells[Approved,Not detected]	9494	369
6.226120869463615e-7	5449	4879	2945	0.6036072965771675	0.5404661405762525	HPA:036010_20	HPA	prostate; glandular cells[Approved,Not detected]	9494	982
6.315652507442054e-7	5455	4879	2948	0.6042221766755482	0.5404216315307058	HPA:022010_20	HPA	hippocampus; glial cells[Approved,Not detected]	9494	620
6.725643516692671e-7	5428	4879	2934	0.6013527362164378	0.5405305821665438	HPA:019010_20	HPA	gallbladder; glandular cells[Approved,Not detected]	9494	545
6.989265459235907e-7	5444	4879	2942	0.6029924164787867	0.5404114621601763	HPA:039010_20	HPA	salivary gland; glandular cells[Approved,Not detected]	9494	1105
7.917965858319379e-7	5443	4879	2941	0.6027874564459931	0.5403270255373874	HPA:051010_20	HPA	stomach 1; glandular cells[Approved,Not detected]	9494	1405
8.031944859766621e-7	5449	4879	2944	0.6034023365443738	0.5402826206643421	HPA:008050_20	HPA	cerebral cortex; neuropil[Approved,Not detected]	9494	294
8.147069424525086e-7	5455	4879	2947	0.6040172166427547	0.5402383134738772	HPA:018010_20	HPA	fallopian tube; glandular cells[Approved,Not detected]	9494	532
8.147069424525086e-7	5455	4879	2947	0.6040172166427547	0.5402383134738772	HPA:021010_20	HPA	heart muscle; myocytes[Approved,Not detected]	9494	607
8.179557995017015e-7	5404	4879	2921	0.598688255790121	0.5405255366395263	HPA:030010_20	HPA	oral mucosa; squamous epithelial cells[Approved,Not detected]	9494	856
8.185699351505385e-7	5457	4879	2948	0.6042221766755482	0.5402235660619388	HPA:035020_20	HPA	placenta; trophoblastic cells[Approved,Not detected]	9494	969
8.185699351505385e-7	5457	4879	2948	0.6042221766755482	0.5402235660619388	HPA:026020_20	HPA	liver; hepatocytes[Approved,Not detected]	9494	780
8.503020213005821e-7	749	4879	463	0.09489649518343923	0.6181575433911882	HPA:004010_22	HPA	breast; adipocytes[Approved,Medium]	9494	112
8.796423356628893e-7	5434	4879	2936	0.601762656282025	0.5403018034596982	HPA:007030_20	HPA	cerebellum; cells in molecular layer[Approved,Not detected]	9494	233
9.073805015352395e-7	1142	4879	681	0.13957778233244517	0.5963222416812609	HPA:035020_23	HPA	placenta; trophoblastic cells[Approved,High]	9494	972
9.095288207314271e-7	5448	4879	2943	0.6031973765115802	0.5401982378854625	HPA:006010_20	HPA	caudate; glial cells[Approved,Not detected]	9494	160
9.095288207314271e-7	5448	4879	2943	0.6031973765115802	0.5401982378854625	HPA:014020_20	HPA	endometrium 2; glandular cells[Approved,Not detected]	9494	444
9.181973398055666e-7	5452	4879	2945	0.6036072965771675	0.5401687454145268	HPA:013010_20	HPA	endometrium 1; cells in endometrial stroma[Approved,Not detected]	9494	407
9.225532509298014e-7	5454	4879	2946	0.6038122566099611	0.5401540154015402	HPA:041010_20	HPA	skeletal muscle; myocytes[Approved,Not detected]	9494	1131
9.269236128410357e-7	5456	4879	2947	0.6040172166427547	0.5401392961876833	HPA:050010_20	HPA	spleen; cells in red pulp[Approved,Not detected]	9494	1380
9.269236128410357e-7	5456	4879	2947	0.6040172166427547	0.5401392961876833	HPA:008010_20	HPA	cerebral cortex; endothelial cells[Approved,Not detected]	9494	246
9.313084375700348e-7	5458	4879	2948	0.6042221766755482	0.5401245877610846	HPA:053010_20	HPA	testis; Leydig cells[Approved,Not detected]	9494	1431
9.313084375700348e-7	5458	4879	2948	0.6042221766755482	0.5401245877610846	HPA:024020_20	HPA	kidney; cells in tubules[Approved,Not detected]	9494	730
9.313084375700348e-7	5458	4879	2948	0.6042221766755482	0.5401245877610846	HPA:027020_20	HPA	lung; pneumocytes[Approved,Not detected]	9494	805
9.313084375700348e-7	5458	4879	2948	0.6042221766755482	0.5401245877610846	HPA:012010_20	HPA	duodenum; glandular cells[Approved,Not detected]	9494	394
9.778083529871703e-7	5096	4879	2763	0.5663045706087313	0.5421899529042387	HPA:009010_20	HPA	cervix, uterine; glandular cells[Approved,Not detected]	9494	319
9.862063174198047e-7	5429	4879	2933	0.6011477761836442	0.5402468226192669	HPA:007020_20	HPA	cerebellum; cells in granular layer[Approved,Not detected]	9494	221
1.0101029600315406e-6	5439	4879	2938	0.6021725763476122	0.5401728258871116	HPA:014010_20	HPA	endometrium 2; cells in endometrial stroma[Approved,Not detected]	9494	432
1.0295127110654529e-6	5447	4879	2942	0.6029924164787867	0.5401138241233706	HPA:056020_20	HPA	tonsil; non-germinal center cells[Approved,Not detected]	9494	1590
1.0393154063441733e-6	5451	4879	2944	0.6034023365443738	0.540084388185654	HPA:013020_20	HPA	endometrium 1; glandular cells[Approved,Not detected]	9494	419
1.0414150303649945e-6	5300	4879	2867	0.5876204140192662	0.5409433962264151	HPA:056030_20	HPA	tonsil; squamous epithelial cells[Approved,Not detected]	9494	1602
1.0491834720434308e-6	5455	4879	2946	0.6038122566099611	0.5400549954170486	HPA:024010_20	HPA	kidney; cells in glomeruli[Approved,Not detected]	9494	718
1.0541420543366097e-6	5457	4879	2947	0.6040172166427547	0.5400403151914972	HPA:008030_20	HPA	cerebral cortex; neuronal cells[Approved,Not detected]	9494	270
1.0541420543366097e-6	5457	4879	2947	0.6040172166427547	0.5400403151914972	HPA:046010_20	HPA	smooth muscle; smooth muscle cells[Approved,Not detected]	9494	1256
1.1320417664287912e-6	5434	4879	2935	0.6015576962492314	0.5401177769598822	HPA:016010_20	HPA	esophagus; squamous epithelial cells[Approved,Not detected]	9494	470
1.1320417664287912e-6	5434	4879	2935	0.6015576962492314	0.5401177769598822	HPA:057010_20	HPA	urinary bladder; urothelial cells[Approved,Not detected]	9494	1615
1.1703716916571088e-6	5448	4879	2942	0.6029924164787867	0.5400146842878121	HPA:031020_20	HPA	ovary; ovarian stroma cells[Approved,Not detected]	9494	881
1.1926805020076833e-6	5456	4879	2946	0.6038122566099611	0.5399560117302052	HPA:008020_20	HPA	cerebral cortex; glial cells[Approved,Not detected]	9494	258
1.1926805020076833e-6	5456	4879	2946	0.6038122566099611	0.5399560117302052	HPA:045010_20	HPA	small intestine; glandular cells[Approved,Not detected]	9494	1243
1.2202468743904203e-6	5413	4879	2924	0.5993031358885017	0.5401810456308886	HPA:026010_20	HPA	liver; bile duct cells[Approved,Not detected]	9494	768
1.2500418654560133e-6	5423	4879	2929	0.6003279360524698	0.5401069518716578	HPA:015010_20	HPA	epididymis; glandular cells[Approved,Not detected]	9494	457
1.274249062898534e-6	5431	4879	2933	0.6011477761836442	0.5400478733198306	HPA:007010_20	HPA	cerebellum; Purkinje cells[Approved,Not detected]	9494	209
1.323659405830386e-6	5447	4879	2941	0.6027874564459931	0.5399302368276115	HPA:022020_20	HPA	hippocampus; neuronal cells[Approved,Not detected]	9494	632
1.348865221798135e-6	5455	4879	2945	0.6036072965771675	0.53987167736022	HPA:055010_20	HPA	thyroid gland; glandular cells[Approved,Not detected]	9494	1565
1.348865221798135e-6	5455	4879	2945	0.6036072965771675	0.53987167736022	HPA:032010_20	HPA	pancreas; exocrine glandular cells[Approved,Not detected]	9494	894
1.3533991841915362e-6	1290	4879	761	0.15597458495593358	0.5899224806201551	HPA:047020_21	HPA	soft tissue 1; chondrocytes[Approved,Low]	9494	1282
1.4406007998551842e-6	5430	4879	2932	0.6009428161508505	0.539963167587477	HPA:028020_20	HPA	lymph node; non-germinal center cells[Approved,Not detected]	9494	830
1.5105883806552852e-6	5450	4879	2942	0.6029924164787867	0.5398165137614679	HPA:001040_20	HPA	adrenal gland; glandular cells[Approved,Not detected]	9494	47
1.6202403262445932e-6	5427	4879	2930	0.6005328960852634	0.5398931269578036	HPA:037010_20	HPA	rectum; glandular cells[Approved,Not detected]	9494	995
1.6210997126487388e-6	5376	4879	2904	0.5952039352326296	0.5401785714285714	HPA:044010_20	HPA	skin 2; epidermal cells[Approved,Not detected]	9494	1230
1.7070013342738812e-6	5449	4879	2941	0.6027874564459931	0.5397320609286107	HPA:027010_20	HPA	lung; macrophages[Approved,Not detected]	9494	793
1.7955514206536432e-6	5418	4879	2925	0.5995080959212954	0.5398671096345515	HPA:058010_20	HPA	vagina; squamous epithelial cells[Approved,Not detected]	9494	1628
1.8215336382969e-6	5424	4879	2928	0.6001229760196761	0.5398230088495575	HPA:002010_20	HPA	appendix; glandular cells[Approved,Not detected]	9494	72
2.0666370250195413e-6	5374	4879	2902	0.5947940151670424	0.540007443245255	HPA:004030_20	HPA	breast; myoepithelial cells[Approved,Not detected]	9494	134
2.0973226001856053e-6	5380	4879	2905	0.5954088952654233	0.5399628252788105	HPA:004020_20	HPA	breast; glandular cells[Approved,Not detected]	9494	122
2.2370911681589782e-6	1423	4879	832	0.17052674728427958	0.5846802529866479	HPA:008010_22	HPA	cerebral cortex; endothelial cells[Approved,Medium]	9494	248
2.381247760920941e-6	5332	4879	2880	0.5902848944455831	0.5401350337584396	HPA:004010_20	HPA	breast; adipocytes[Approved,Not detected]	9494	110
2.3877109209564267e-6	5285	4879	2856	0.5853658536585366	0.5403973509933775	HPA:048030_20	HPA	soft tissue 2; fibroblasts[Approved,Not detected]	9494	1342
2.789089842806728e-6	4837	4879	2626	0.5382250461160074	0.5428984908000827	HPA:047010_20	HPA	soft tissue 1; adipocytes[Approved,Not detected]	9494	1269
2.8493102215334864e-6	1393	4879	815	0.1670424267267883	0.5850681981335247	HPA:050020_22	HPA	spleen; cells in white pulp[Approved,Medium]	9494	1394
2.93569833338271e-6	1338	4879	785	0.1608936257429801	0.5866965620328849	HPA:008020_22	HPA	cerebral cortex; glial cells[Approved,Medium]	9494	260
3.1438248230092795e-6	5395	4879	2911	0.5966386554621849	0.5395736793327155	HPA:003010_20	HPA	bone marrow; hematopoietic cells[Approved,Not detected]	9494	97
3.490692928757635e-6	5439	4879	2933	0.6011477761836442	0.5392535392535392	HPA:052010_20	HPA	stomach 2; glandular cells[Approved,Not detected]	9494	1418
3.6514253208809615e-6	1839	4879	1055	0.21623283459725354	0.5736813485589994	HPA:046010_22	HPA	smooth muscle; smooth muscle cells[Approved,Medium]	9494	1258
4.102820027548508e-6	5125	4879	2772	0.5681492109038737	0.5408780487804878	HPA:028010_20	HPA	lymph node; germinal center cells[Approved,Not detected]	9494	818
5.115469819120606e-6	4397	4879	2397	0.4912891986062718	0.5451444166477144	HPA:011030_20	HPA	colon; peripheral nerve/ganglion[Approved,Not detected]	9494	381
6.2466373308091665e-6	755	4879	462	0.09469153515064563	0.6119205298013245	HPA:033010_23	HPA	parathyroid gland; glandular cells[Approved,High]	9494	922
6.542001436280837e-6	5254	4879	2836	0.5812666530026644	0.5397792158355539	HPA:029010_20	HPA	nasopharynx; respiratory epithelial cells[Approved,Not detected]	9494	843
6.647564023537431e-6	5405	4879	2913	0.5970485755277721	0.5389454209065679	HPA:050020_20	HPA	spleen; cells in white pulp[Approved,Not detected]	9494	1392
7.51943009187966e-6	5357	4879	2888	0.5919245747079319	0.5391077095389211	HPA:056010_20	HPA	tonsil; germinal center cells[Approved,Not detected]	9494	1578
9.122282241142851e-6	5388	4879	2903	0.594998975199836	0.5387899034892354	HPA:043040_20	HPA	skin 1; melanocytes[Approved,Not detected]	9494	1217
9.236288727503234e-6	1998	4879	1137	0.23303955728632916	0.5690690690690691	HPA:036010_02	HPA	prostate; glandular cells[Uncertain,Medium]	9494	976
9.302150353892826e-6	5347	4879	2882	0.5906948145111703	0.5389938283149429	HPA:006020_20	HPA	caudate; neuronal cells[Approved,Not detected]	9494	172
1.02419806673408e-5	5387	4879	2902	0.5947940151670424	0.5387042881009838	HPA:043010_20	HPA	skin 1; Langerhans[Approved,Not detected]	9494	1181
1.033968229668574e-5	5391	4879	2904	0.5952039352326296	0.5386755703951029	HPA:043030_20	HPA	skin 1; keratinocytes[Approved,Not detected]	9494	1205
1.0697484961307043e-5	5356	4879	2886	0.5915146546423448	0.5388349514563107	HPA:043020_20	HPA	skin 1; fibroblasts[Approved,Not detected]	9494	1193
1.0697484961307043e-5	5356	4879	2886	0.5915146546423448	0.5388349514563107	HPA:011010_20	HPA	colon; endothelial cells[Approved,Not detected]	9494	357
1.2667175784401974e-5	5191	4879	2801	0.5740930518548883	0.5395877480254286	HPA:033010_20	HPA	parathyroid gland; glandular cells[Approved,Not detected]	9494	919
2.121597678072976e-5	986	4879	587	0.12031153924984628	0.5953346855983773	HPA:032010_23	HPA	pancreas; exocrine glandular cells[Approved,High]	9494	897
2.3111711071615136e-5	5200	4879	2803	0.5745029719204755	0.5390384615384616	HPA:032020_20	HPA	pancreas; islets of Langerhans[Approved,Not detected]	9494	906
2.3231400993500705e-5	5202	4879	2804	0.5747079319532691	0.5390234525182622	HPA:002020_20	HPA	appendix; lymphoid tissue[Approved,Not detected]	9494	84
3.1639892148432366e-5	1257	4879	734	0.15044066407050624	0.5839299920445505	HPA:051010_23	HPA	stomach 1; glandular cells[Approved,High]	9494	1408
3.1898891125492196e-5	1081	4879	638	0.13076450092232014	0.5901942645698427	HPA:005010_23	HPA	bronchus; respiratory epithelial cells[Approved,High]	9494	150
3.2263996727778525e-5	1019	4879	604	0.12379585980733757	0.592737978410206	HPA:029010_23	HPA	nasopharynx; respiratory epithelial cells[Approved,High]	9494	846
3.596218464105542e-5	954	4879	568	0.11641729862676778	0.5953878406708596	HPA:053020_23	HPA	testis; cells in seminiferous ducts[Approved,High]	9494	1446
3.909473180511618e-5	396	4879	255	0.05226480836236934	0.6439393939393939	HPA:004030_23	HPA	breast; myoepithelial cells[Approved,High]	9494	137
4.0450197477337895e-5	779	4879	471	0.09653617544578807	0.6046213093709885	HPA:036010_12	HPA	prostate; glandular cells[Supported,Medium]	9494	980
4.3602728999377364e-5	677	4879	414	0.08485345357655258	0.6115214180206795	HPA:048020_21	HPA	soft tissue 2; chondrocytes[Approved,Low]	9494	1331
6.45698559621919e-5	5250	4879	2824	0.5788071326091412	0.5379047619047619	HPA:005010_20	HPA	bronchus; respiratory epithelial cells[Approved,Not detected]	9494	147
8.439397809107152e-5	1033	4879	609	0.12482065997130559	0.5895450145208132	HPA:002010_23	HPA	appendix; glandular cells[Approved,High]	9494	75
1.279246655184134e-4	1037	4879	610	0.1250256200040992	0.5882352941176471	HPA:031020_22	HPA	ovary; ovarian stroma cells[Approved,Medium]	9494	883
2.871392398105506e-4	768	4879	460	0.09428161508505842	0.5989583333333334	HPA:050020_11	HPA	spleen; cells in white pulp[Supported,Low]	9494	1389
3.5299748099552495e-4	5197	4879	2789	0.5716335314613651	0.5366557629401578	HPA:048010_20	HPA	soft tissue 2; adipocytes[Approved,Not detected]	9494	1318
3.582655521201617e-4	4996	4879	2686	0.5505226480836237	0.5376301040832666	HPA:009020_20	HPA	cervix, uterine; squamous epithelial cells[Approved,Not detected]	9494	331
4.07035487690621e-4	906	4879	535	0.10965361754457881	0.5905077262693157	HPA:022010_22	HPA	hippocampus; glial cells[Approved,Medium]	9494	622
4.4250037579545185e-4	615	4879	374	0.07665505226480836	0.608130081300813	HPA:003010_23	HPA	bone marrow; hematopoietic cells[Approved,High]	9494	100
5.4217437230414e-4	4124	4879	2235	0.45808567329370775	0.5419495635305529	HPA:048040_20	HPA	soft tissue 2; peripheral nerve[Approved,Not detected]	9494	1354
5.738227615297804e-4	1104	4879	642	0.13158434105349456	0.5815217391304348	HPA:006010_22	HPA	caudate; glial cells[Approved,Medium]	9494	162
6.883932521967987e-4	854	4879	505	0.10350481656077065	0.5913348946135831	HPA:015010_12	HPA	epididymis; glandular cells[Supported,Medium]	9494	455
9.285874458373599e-4	712	4879	426	0.08731297397007584	0.598314606741573	HPA:056030_23	HPA	tonsil; squamous epithelial cells[Approved,High]	9494	1605
0.0010979241693533626	1328	4879	761	0.15597458495593358	0.5730421686746988	HPA:024020_23	HPA	kidney; cells in tubules[Approved,High]	9494	733
0.0011720180223367866	813	4879	481	0.09858577577372413	0.5916359163591636	HPA:053010_12	HPA	testis; Leydig cells[Supported,Medium]	9494	1429
0.0011840679780457603	510	4879	313	0.06415249026439844	0.6137254901960785	HPA:009010_23	HPA	cervix, uterine; glandular cells[Approved,High]	9494	322
0.0012154738278259641	846	4879	499	0.10227505636400902	0.5898345153664303	HPA:047020_22	HPA	soft tissue 1; chondrocytes[Approved,Medium]	9494	1283
0.0012609903343714956	2377	4879	1319	0.27034228325476534	0.55490113588557	HPA:057010_02	HPA	urinary bladder; urothelial cells[Uncertain,Medium]	9494	1609
0.0013470155900716665	971	4879	567	0.11621233859397417	0.583934088568486	HPA:001040_03	HPA	adrenal gland; glandular cells[Uncertain,High]	9494	42
0.001539976024410245	2059	4879	1150	0.23570403771264603	0.5585235551238465	HPA:004020_02	HPA	breast; glandular cells[Uncertain,Medium]	9494	116
0.0015449411715076741	778	4879	461	0.09448657511785202	0.5925449871465296	HPA:014020_12	HPA	endometrium 2; glandular cells[Supported,Medium]	9494	442
0.0018113427182534572	1583	4879	896	0.1836441893830703	0.5660138976626659	HPA:043040_02	HPA	skin 1; melanocytes[Uncertain,Medium]	9494	1211
0.0018153815689764675	777	4879	460	0.09428161508505842	0.592020592020592	HPA:048040_22	HPA	soft tissue 2; peripheral nerve[Approved,Medium]	9494	1356
0.001981834603475025	330	4879	210	0.043041606886657105	0.6363636363636364	HPA:050020_23	HPA	spleen; cells in white pulp[Approved,High]	9494	1395
0.002174279225124829	767	4879	454	0.09305185488829679	0.5919165580182529	HPA:016010_23	HPA	esophagus; squamous epithelial cells[Approved,High]	9494	473
0.002454712250792521	923	4879	539	0.11047345767575323	0.5839653304442037	HPA:014020_11	HPA	endometrium 2; glandular cells[Supported,Low]	9494	441
0.0026509642942226246	962	4879	560	0.11477761836441894	0.5821205821205822	HPA:053010_11	HPA	testis; Leydig cells[Supported,Low]	9494	1428
0.0028261208483668756	692	4879	412	0.08444353351096537	0.5953757225433526	HPA:014010_11	HPA	endometrium 2; cells in endometrial stroma[Supported,Low]	9494	429
0.0031176196411469683	895	4879	523	0.10719409715105555	0.5843575418994413	HPA:057010_12	HPA	urinary bladder; urothelial cells[Supported,Medium]	9494	1613
0.003193109927385111	2273	4879	1260	0.2582496413199426	0.5543334799824021	HPA:015010_02	HPA	epididymis; glandular cells[Uncertain,Medium]	9494	451
0.0032314969618114048	709	4879	421	0.08628817380610782	0.5937940761636107	HPA:007010_12	HPA	cerebellum; Purkinje cells[Supported,Medium]	9494	207
0.0033649658209925137	945	4879	550	0.11272801803648289	0.582010582010582	HPA:007010_23	HPA	cerebellum; Purkinje cells[Approved,High]	9494	212
0.0034037297159841447	868	4879	508	0.10411969665915147	0.5852534562211982	HPA:022020_11	HPA	hippocampus; neuronal cells[Supported,Low]	9494	629
0.00361407007128835	8812	4879	4584	0.9395367903258864	0.5201997276441217	HPA:004000	HPA	breast	9494	101
0.0038126627643370343	488	4879	298	0.06107808977249436	0.610655737704918	HPA:057010_13	HPA	urinary bladder; urothelial cells[Supported,High]	9494	1614
0.003832266745709786	898	4879	524	0.10739905718384915	0.5835189309576837	HPA:056030_11	HPA	tonsil; squamous epithelial cells[Supported,Low]	9494	1599
0.004682201857874202	740	4879	437	0.0895675343308055	0.5905405405405405	HPA:047030_11	HPA	soft tissue 1; fibroblasts[Supported,Low]	9494	1290
0.0048114633927089775	347	4879	218	0.04468128714900595	0.6282420749279539	HPA:028010_23	HPA	lymph node; germinal center cells[Approved,High]	9494	821
0.006067232908758815	616	4879	368	0.07542529206804673	0.5974025974025974	HPA:044010_23	HPA	skin 2; epidermal cells[Approved,High]	9494	1233
0.006139746452710806	820	4879	480	0.09838081574093052	0.5853658536585366	HPA:032020_11	HPA	pancreas; islets of Langerhans[Supported,Low]	9494	903
0.006218574930808916	778	4879	457	0.0936667349866776	0.5874035989717223	HPA:056030_12	HPA	tonsil; squamous epithelial cells[Supported,Medium]	9494	1600
0.006391051304301903	348	4879	218	0.04468128714900595	0.6264367816091954	HPA:007010_13	HPA	cerebellum; Purkinje cells[Supported,High]	9494	208
0.006689283330215936	751	4879	442	0.09059233449477352	0.5885486018641811	HPA:031020_11	HPA	ovary; ovarian stroma cells[Supported,Low]	9494	878
0.00675348814631891	8887	4879	4618	0.9465054314408691	0.519635422527287	HPA:057000	HPA	urinary bladder	9494	1606
0.00675348814631891	8887	4879	4618	0.9465054314408691	0.519635422527287	HPA:057010	HPA	urinary bladder; urothelial cells	9494	1607
0.007553049206926712	856	4879	499	0.10227505636400902	0.5829439252336449	HPA:001040_12	HPA	adrenal gland; glandular cells[Supported,Medium]	9494	45
0.007899320135434136	939	4879	544	0.11149825783972125	0.5793397231096912	HPA:029010_11	HPA	nasopharynx; respiratory epithelial cells[Supported,Low]	9494	840
0.008015475076411002	370	4879	230	0.04714080754252921	0.6216216216216216	HPA:043040_23	HPA	skin 1; melanocytes[Approved,High]	9494	1220
0.009005054266546587	846	4879	493	0.10104529616724739	0.58274231678487	HPA:041010_11	HPA	skeletal muscle; myocytes[Supported,Low]	9494	1128
0.009300912036529527	905	4879	525	0.10760401721664276	0.580110497237569	HPA:051010_12	HPA	stomach 1; glandular cells[Supported,Medium]	9494	1403
0.009361821255492791	894	4879	519	0.10637425701988112	0.5805369127516778	HPA:018010_12	HPA	fallopian tube; glandular cells[Supported,Medium]	9494	530
0.0098101803645197945	909	4879	527	0.10801393728222997	0.5797579757975797	HPA:043030_11	HPA	skin 1; keratinocytes[Supported,Low]	9494	1202
0.009835720406950087	528	4879	318	0.06517729042836647	0.6022727272727273	HPA:035010_23	HPA	placenta; decidual cells[Approved,High]	9494	960
0.010683316999305147	3644	4879	1971	0.4039762246361959	0.5408891328210758	HPA:047040_20	HPA	soft tissue 1; peripheral nerve[Approved,Not detected]	9494	1305
0.010780560080312793	1176	4879	671	0.13752818200450911	0.5705782312925171	HPA:019010_03	HPA	gallbladder; glandular cells[Uncertain,High]	9494	540
0.011199105343215592	741	4879	435	0.08915761426521829	0.5870445344129555	HPA:027010_12	HPA	lung; macrophages[Supported,Medium]	9494	791
0.012400694523435958	892	4879	517	0.10596433695429391	0.5795964125560538	HPA:005010_12	HPA	bronchus; respiratory epithelial cells[Supported,Medium]	9494	145
0.013344219919561138	863	4879	501	0.10268497642959623	0.5805330243337196	HPA:029010_12	HPA	nasopharynx; respiratory epithelial cells[Supported,Medium]	9494	841
0.013524291308167383	830	4879	483	0.09899569583931134	0.5819277108433735	HPA:026010_02	HPA	liver; bile duct cells[Uncertain,Medium]	9494	762
0.013742476883223956	959	4879	553	0.1133428981348637	0.5766423357664233	HPA:001040_11	HPA	adrenal gland; glandular cells[Supported,Low]	9494	44
0.013908941351362102	948	4879	547	0.11211313793810207	0.5770042194092827	HPA:057010_23	HPA	urinary bladder; urothelial cells[Approved,High]	9494	1618
0.015177273671289042	408	4879	250	0.05124000819840131	0.6127450980392157	HPA:043020_23	HPA	skin 1; fibroblasts[Approved,High]	9494	1196
0.016061692104738248	912	4879	527	0.10801393728222997	0.5778508771929824	HPA:056020_11	HPA	tonsil; non-germinal center cells[Supported,Low]	9494	1587
0.01617819410244876	798	4879	465	0.09530641524902644	0.5827067669172933	HPA:043010_11	HPA	skin 1; Langerhans[Supported,Low]	9494	1178
0.01651463276101934	938	4879	541	0.11088337774134044	0.5767590618336887	HPA:055010_11	HPA	thyroid gland; glandular cells[Supported,Low]	9494	1562
0.017449217859760377	594	4879	353	0.07235089157614265	0.5942760942760943	HPA:019010_13	HPA	gallbladder; glandular cells[Supported,High]	9494	544
0.017678530067303036	896	4879	518	0.10616929698708752	0.578125	HPA:011020_12	HPA	colon; glandular cells[Supported,Medium]	9494	367
0.017678530067303036	896	4879	518	0.10616929698708752	0.578125	HPA:052010_12	HPA	stomach 2; glandular cells[Supported,Medium]	9494	1416
0.01796983694997765	957	4879	551	0.11293297806927649	0.5757575757575758	HPA:018010_11	HPA	fallopian tube; glandular cells[Supported,Low]	9494	529
0.01817587136004009	1471	4879	827	0.16950194712031155	0.5622025832766825	HPA:032020_02	HPA	pancreas; islets of Langerhans[Uncertain,Medium]	9494	900
0.018558775884434386	2340	4879	1287	0.26378356220536997	0.55	HPA:018010_02	HPA	fallopian tube; glandular cells[Uncertain,Medium]	9494	526
0.019123852658837006	926	4879	534	0.1094486575117852	0.5766738660907127	HPA:027010_11	HPA	lung; macrophages[Supported,Low]	9494	790
0.019256370340011035	856	4879	496	0.1016601762656282	0.5794392523364486	HPA:050010_11	HPA	spleen; cells in red pulp[Supported,Low]	9494	1377
0.019281698949087905	777	4879	453	0.09284689485550318	0.583011583011583	HPA:008030_12	HPA	cerebral cortex; neuronal cells[Supported,Medium]	9494	268
0.01976958467614893	858	4879	497	0.10186513629842181	0.5792540792540792	HPA:032010_12	HPA	pancreas; exocrine glandular cells[Supported,Medium]	9494	892
0.02130837075125406	899	4879	519	0.10637425701988112	0.5773081201334817	HPA:028020_11	HPA	lymph node; non-germinal center cells[Supported,Low]	9494	827
0.0220140242676604	1915	4879	1062	0.21766755482680877	0.5545691906005222	HPA:007010_02	HPA	cerebellum; Purkinje cells[Uncertain,Medium]	9494	203
0.02351386718133538	451	4879	273	0.05595408895265423	0.6053215077605322	HPA:048020_22	HPA	soft tissue 2; chondrocytes[Approved,Medium]	9494	1332
0.023778758641946517	683	4879	401	0.0821889731502357	0.5871156661786238	HPA:007010_03	HPA	cerebellum; Purkinje cells[Uncertain,High]	9494	204
0.024704184306269358	911	4879	525	0.10760401721664276	0.5762897914379802	HPA:037010_12	HPA	rectum; glandular cells[Supported,Medium]	9494	993
0.02493377341343455	841	4879	487	0.09981553597048576	0.5790725326991677	HPA:009010_11	HPA	cervix, uterine; glandular cells[Supported,Low]	9494	316
0.025281441443500752	889	4879	513	0.1051444968231195	0.5770528683914511	HPA:056010_11	HPA	tonsil; germinal center cells[Supported,Low]	9494	1575
0.025838320381698542	339	4879	210	0.043041606886657105	0.6194690265486725	HPA:043030_23	HPA	skin 1; keratinocytes[Approved,High]	9494	1208
0.026717406146738114	858	4879	496	0.1016601762656282	0.578088578088578	HPA:043040_11	HPA	skin 1; melanocytes[Supported,Low]	9494	1214
0.02879295592106405	706	4879	413	0.08464849354375897	0.5849858356940509	HPA:043040_12	HPA	skin 1; melanocytes[Supported,Medium]	9494	1215
0.02882571209463083	864	4879	499	0.10227505636400902	0.5775462962962963	HPA:014010_22	HPA	endometrium 2; cells in endometrial stroma[Approved,Medium]	9494	434
0.029111116363081106	999	4879	572	0.1172371387579422	0.5725725725725725	HPA:006010_02	HPA	caudate; glial cells[Uncertain,Medium]	9494	154
0.03012548662455487	844	4879	488	0.10002049600327936	0.5781990521327014	HPA:011010_11	HPA	colon; endothelial cells[Supported,Low]	9494	354
0.03132743394316997	968	4879	555	0.11375281820045091	0.5733471074380165	HPA:011020_11	HPA	colon; glandular cells[Supported,Low]	9494	366
0.03132743394316997	968	4879	555	0.11375281820045091	0.5733471074380165	HPA:057010_11	HPA	urinary bladder; urothelial cells[Supported,Low]	9494	1612
0.03265044256315143	898	4879	517	0.10596433695429391	0.5757238307349666	HPA:008030_23	HPA	cerebral cortex; neuronal cells[Approved,High]	9494	273
0.032905430207106005	793	4879	460	0.09428161508505842	0.5800756620428752	HPA:039010_12	HPA	salivary gland; glandular cells[Supported,Medium]	9494	1103
0.03325164483400237	694	4879	406	0.08321377331420372	0.5850144092219021	HPA:026010_11	HPA	liver; bile duct cells[Supported,Low]	9494	765
0.03396220122256862	674	4879	395	0.08095921295347407	0.586053412462908	HPA:039010_23	HPA	salivary gland; glandular cells[Approved,High]	9494	1108
0.03410157839558425	926	4879	532	0.10903873744619799	0.5745140388768899	HPA:036010_11	HPA	prostate; glandular cells[Supported,Low]	9494	979
0.03424740925966762	902	4879	519	0.10637425701988112	0.5753880266075388	HPA:058010_11	HPA	vagina; squamous epithelial cells[Supported,Low]	9494	1625
0.03438032806039637	939	4879	539	0.11047345767575323	0.5740149094781682	HPA:018010_23	HPA	fallopian tube; glandular cells[Approved,High]	9494	535
0.0357268847234816	408	4879	248	0.0508300881328141	0.6078431372549019	HPA:009020_23	HPA	cervix, uterine; squamous epithelial cells[Approved,High]	9494	334
0.04061111433781826	809	4879	468	0.09592129534740726	0.5784919653893696	HPA:028010_11	HPA	lymph node; germinal center cells[Supported,Low]	9494	815
0.041764701293487604	1662	4879	925	0.18958803033408486	0.5565583634175691	HPA:031020_01	HPA	ovary; ovarian stroma cells[Uncertain,Low]	9494	874
0.042370629629011225	824	4879	476	0.0975609756097561	0.5776699029126213	HPA:002020_11	HPA	appendix; lymphoid tissue[Supported,Low]	9494	81
0.04302329016156002	837	4879	483	0.09899569583931134	0.5770609318996416	HPA:004020_12	HPA	breast; glandular cells[Supported,Medium]	9494	120
0.04333627864383653	1717	4879	954	0.1955318712850994	0.5556202679091439	HPA:041010_02	HPA	skeletal muscle; myocytes[Uncertain,Medium]	9494	1125
0.04625161886406825	928	4879	532	0.10903873744619799	0.5732758620689655	HPA:013020_11	HPA	endometrium 1; glandular cells[Supported,Low]	9494	416
0.046537107457094384	368	4879	225	0.04611600737856118	0.6114130434782609	HPA:011030_23	HPA	colon; peripheral nerve/ganglion[Approved,High]	9494	384
0.04725737066286625	696	4879	406	0.08321377331420372	0.5833333333333334	HPA:033010_12	HPA	parathyroid gland; glandular cells[Supported,Medium]	9494	917
0.04779394117708819	956	4879	547	0.11211313793810207	0.5721757322175732	HPA:032010_11	HPA	pancreas; exocrine glandular cells[Supported,Low]	9494	891
0.049157434549613355	921	4879	528	0.10821889731502357	0.5732899022801303	HPA:019010_12	HPA	gallbladder; glandular cells[Supported,Medium]	9494	543
0.049237927926183596	860	4879	495	0.1014552162328346	0.5755813953488372	HPA:007010_11	HPA	cerebellum; Purkinje cells[Supported,Low]	9494	206
0.04970307535667758	614	4879	361	0.07399057183849149	0.5879478827361564	HPA:036010_23	HPA	prostate; glandular cells[Approved,High]	9494	985
1.7072747975730583e-7	36	3371	33	0.009789380005932958	0.9166666666666666	KEGG:03030	KEGG	DNA replication	7788	210
9.966541510753052e-7	149	3371	99	0.029368140017798874	0.6644295302013423	KEGG:04932	KEGG	Non-alcoholic fatty liver disease (NAFLD)	7788	365
6.428604492602235e-6	136	3371	90	0.026698309107089886	0.6617647058823529	KEGG:04140	KEGG	Autophagy - animal	7788	256
2.6560002317916312e-5	124	3371	82	0.02432512607534856	0.6612903225806451	KEGG:04110	KEGG	Cell cycle	7788	243
4.450419340563387e-5	87	3371	61	0.01809552061702759	0.7011494252873564	KEGG:04211	KEGG	Longevity regulating pathway	7788	266
9.681673548275604e-5	134	3371	86	0.025511717591219223	0.6417910447761194	KEGG:03010	KEGG	Ribosome	7788	204
1.5443485745078532e-4	135	3371	86	0.025511717591219223	0.6370370370370371	KEGG:04120	KEGG	Ubiquitin mediated proteolysis	7788	249
1.9875626446225005e-4	166	3371	102	0.030258083654701867	0.6144578313253012	KEGG:04141	KEGG	Protein processing in endoplasmic reticulum	7788	257
2.411172306442273e-4	79	3371	55	0.016315633343221597	0.6962025316455697	KEGG:01521	KEGG	EGFR tyrosine kinase inhibitor resistance	7788	191
3.119938567830582e-4	171	3371	104	0.0308513794126372	0.6081871345029239	KEGG:05010	KEGG	Alzheimer disease	7788	386
5.69142118909754e-4	198	3371	117	0.03470780183921685	0.5909090909090909	KEGG:05016	KEGG	Huntington disease	7788	389
8.381001922913755e-4	65	3371	46	0.013645802432512608	0.7076923076923077	KEGG:04137	KEGG	Mitophagy - animal	7788	253
8.451306602205514e-4	33	3371	27	0.008009492732126965	0.8181818181818182	KEGG:03410	KEGG	Base excision repair	7788	216
8.47303486522739e-4	92	3371	61	0.01809552061702759	0.6630434782608695	KEGG:05222	KEGG	Small cell lung cancer	7788	444
0.0012411144446951897	136	3371	84	0.024918421833283893	0.6176470588235294	KEGG:04210	KEGG	Apoptosis	7788	265
0.0014097176243963328	40	3371	31	0.009196084247997626	0.775	KEGG:03440	KEGG	Homologous recombination	7788	219
0.003750034593962291	236	3371	133	0.0394541679026995	0.5635593220338984	KEGG:05131	KEGG	Shigellosis	7788	402
0.0039026285009469675	216	3371	123	0.036487689113022845	0.5694444444444444	KEGG:05166	KEGG	Human T-cell leukemia virus 1 infection	7788	421
0.00595121244125356	142	3371	85	0.025215069712251556	0.5985915492957746	KEGG:05012	KEGG	Parkinson disease	7788	387
0.007832620614548588	76	3371	50	0.014832393948383269	0.6578947368421053	KEGG:05220	KEGG	Chronic myeloid leukemia	7788	442
0.008601260839102265	112	3371	69	0.02046870364876891	0.6160714285714286	KEGG:04668	KEGG	TNF signaling pathway	7788	319
0.008746943979646647	231	3371	129	0.03826757638682884	0.5584415584415584	KEGG:04714	KEGG	Thermogenesis	7788	326
0.009330385676600312	44	3371	32	0.009492732126965293	0.7272727272727273	KEGG:03420	KEGG	Nucleotide excision repair	7788	217
0.010522611983478605	248	3371	137	0.040640759418570156	0.5524193548387096	KEGG:04144	KEGG	Endocytosis	7788	259
0.013851852508312954	119	3371	72	0.021358647285671908	0.6050420168067226	KEGG:04722	KEGG	Neurotrophin signaling pathway	7788	329
0.017155995194288596	23	3371	19	0.005636309700385643	0.8260869565217391	KEGG:03430	KEGG	Mismatch repair	7788	218
0.017297958815310585	72	3371	47	0.013942450311480272	0.6527777777777778	KEGG:04115	KEGG	p53 signaling pathway	7788	248
0.020197907829712987	54	3371	37	0.010975971521803619	0.6851851851851852	KEGG:03460	KEGG	Fanconi anemia pathway	7788	221
0.020270298559198305	20	3371	17	0.005043013942450311	0.85	KEGG:00532	KEGG	Glycosaminoglycan biosynthesis - chondroitin sulfate / dermatan sulfate	7788	80
0.022286138837227687	134	3371	79	0.023435182438445563	0.5895522388059702	KEGG:03040	KEGG	Spliceosome	7788	211
0.023738389694036226	152	3371	88	0.026105013349154552	0.5789473684210527	KEGG:04150	KEGG	mTOR signaling pathway	7788	262
0.024801561256310892	84	3371	53	0.015722337585286267	0.6309523809523809	KEGG:04012	KEGG	ErbB signaling pathway	7788	224
0.029250345138214534	123	3371	73	0.021655295164639574	0.5934959349593496	KEGG:04142	KEGG	Lysosome	7788	258
0.03158646346257556	44	3371	31	0.009196084247997626	0.7045454545454546	KEGG:00970	KEGG	Aminoacyl-tRNA biosynthesis	7788	151
0.03207820003345439	1482	3371	702	0.2082468110353011	0.47368421052631576	KEGG:01100	KEGG	Metabolic pathways	7788	179
0.037925127477830924	68	3371	44	0.013052506674577276	0.6470588235294118	KEGG:05211	KEGG	Renal cell carcinoma	7788	433
0.04371678631847113	158	3371	90	0.026698309107089886	0.569620253164557	KEGG:04218	KEGG	Cellular senescence	7788	273
0.045152892120568895	529	3371	267	0.07920498368436665	0.504725897920605	KEGG:05200	KEGG	Pathways in cancer	7788	426
9.375970492678403e-23	890	7209	586	0.08128727978915244	0.6584269662921348	MIRNA:hsa-miR-615-3p	MIRNA	hsa-miR-615-3p	14722	1920
1.2864962478395177e-22	1403	7209	872	0.12095991122208351	0.6215253029223093	MIRNA:hsa-miR-92a-3p	MIRNA	hsa-miR-92a-3p	14722	2570
1.98327671328695e-20	1553	7209	945	0.13108614232209737	0.6084996780424984	MIRNA:hsa-miR-16-5p	MIRNA	hsa-miR-16-5p	14722	289
6.020905874699692e-20	844	7209	551	0.07643223748092662	0.6528436018957346	MIRNA:hsa-miR-193b-3p	MIRNA	hsa-miR-193b-3p	14722	345
8.394627244218352e-20	889	7209	576	0.07990012484394507	0.6479190101237345	MIRNA:hsa-miR-484	MIRNA	hsa-miR-484	14722	1462
8.530534243325252e-16	812	7209	519	0.071993341656263	0.6391625615763546	MIRNA:hsa-miR-218-5p	MIRNA	hsa-miR-218-5p	14722	426
3.995719752188546e-15	729	7209	470	0.06519628242474684	0.644718792866941	MIRNA:hsa-miR-30a-5p	MIRNA	hsa-miR-30a-5p	14722	514
1.566087741011647e-12	1208	7209	723	0.10029130253849355	0.5985099337748344	MIRNA:hsa-miR-93-5p	MIRNA	hsa-miR-93-5p	14722	2574
8.823877548712533e-12	1211	7209	721	0.10001387154945207	0.5953757225433526	MIRNA:hsa-let-7b-5p	MIRNA	hsa-let-7b-5p	14722	6
1.5991923271860097e-11	984	7209	597	0.08281315022888057	0.6067073170731707	MIRNA:hsa-miR-192-5p	MIRNA	hsa-miR-192-5p	14722	342
1.878336364804131e-11	708	7209	445	0.06172839506172839	0.6285310734463276	MIRNA:hsa-miR-19b-3p	MIRNA	hsa-miR-19b-3p	14722	369
2.9690516536861347e-11	900	7209	550	0.07629352198640588	0.6111111111111112	MIRNA:hsa-miR-155-5p	MIRNA	hsa-miR-155-5p	14722	281
4.871680412399874e-11	1060	7209	636	0.08822305451518934	0.6	MIRNA:hsa-miR-20a-5p	MIRNA	hsa-miR-20a-5p	14722	395
8.60146506880194e-11	1168	7209	693	0.09612983770287141	0.5933219178082192	MIRNA:hsa-miR-17-5p	MIRNA	hsa-miR-17-5p	14722	291
7.323767812537782e-10	1440	7209	833	0.11555000693577473	0.5784722222222223	MIRNA:hsa-miR-124-3p	MIRNA	hsa-miR-124-3p	14722	90
3.338944961041107e-9	434	7209	283	0.03925648494936884	0.652073732718894	MIRNA:hsa-miR-744-5p	MIRNA	hsa-miR-744-5p	14722	2449
7.632406625860633e-9	751	7209	458	0.06353169649049799	0.6098535286284953	MIRNA:hsa-miR-215-5p	MIRNA	hsa-miR-215-5p	14722	418
1.2540301145913234e-7	394	7209	255	0.03537245110278818	0.6472081218274112	MIRNA:hsa-miR-149-5p	MIRNA	hsa-miR-149-5p	14722	264
1.8738603668441634e-7	567	7209	351	0.04868913857677903	0.6190476190476191	MIRNA:hsa-miR-19a-3p	MIRNA	hsa-miR-19a-3p	14722	365
2.0547363840021707e-7	390	7209	252	0.03495630461922597	0.6461538461538462	MIRNA:hsa-miR-222-3p	MIRNA	hsa-miR-222-3p	14722	436
4.170165787717188e-7	907	7209	534	0.07407407407407407	0.5887541345093715	MIRNA:hsa-miR-20b-5p	MIRNA	hsa-miR-20b-5p	14722	397
4.964047713836449e-7	403	7209	258	0.0357885975863504	0.6401985111662531	MIRNA:hsa-miR-331-3p	MIRNA	hsa-miR-331-3p	14722	671
6.753776782405682e-7	716	7209	430	0.059647662643917326	0.6005586592178771	MIRNA:hsa-miR-15a-5p	MIRNA	hsa-miR-15a-5p	14722	284
7.700457096032722e-7	759	7209	453	0.0628381190178943	0.5968379446640316	MIRNA:hsa-miR-15b-5p	MIRNA	hsa-miR-15b-5p	14722	286
8.386329410879483e-7	1079	7209	624	0.08655846858094049	0.5783132530120482	MIRNA:hsa-miR-106b-5p	MIRNA	hsa-miR-106b-5p	14722	35
1.0340062268372572e-6	896	7209	526	0.07296435011790817	0.5870535714285714	MIRNA:hsa-miR-519d-3p	MIRNA	hsa-miR-519d-3p	14722	1614
1.4496078327494233e-6	583	7209	356	0.04938271604938271	0.6106346483704974	MIRNA:hsa-miR-320a	MIRNA	hsa-miR-320a	14722	652
1.6855206361875582e-6	228	7209	156	0.021639617145235122	0.6842105263157895	MIRNA:hsa-miR-423-3p	MIRNA	hsa-miR-423-3p	14722	923
3.805873364509294e-6	708	7209	422	0.05853793868775142	0.596045197740113	MIRNA:hsa-miR-92b-3p	MIRNA	hsa-miR-92b-3p	14722	2571
2.1781533750705984e-5	346	7209	220	0.030517408794562353	0.6358381502890174	MIRNA:hsa-miR-30e-5p	MIRNA	hsa-miR-30e-5p	14722	523
2.3773919015108813e-5	518	7209	315	0.04369538077403246	0.6081081081081081	MIRNA:hsa-miR-30c-5p	MIRNA	hsa-miR-30c-5p	14722	519
3.33514087061581e-5	459	7209	282	0.03911776945484811	0.6143790849673203	MIRNA:hsa-miR-10a-5p	MIRNA	hsa-miR-10a-5p	14722	38
3.4438934304493436e-5	367	7209	231	0.03204327923429047	0.6294277929155313	MIRNA:hsa-miR-30d-5p	MIRNA	hsa-miR-30d-5p	14722	521
3.6720124284932824e-5	414	7209	257	0.035649882091829656	0.6207729468599034	MIRNA:hsa-miR-30b-5p	MIRNA	hsa-miR-30b-5p	14722	516
8.47438695750599e-5	913	7209	524	0.0726869191288667	0.5739320920043811	MIRNA:hsa-miR-1-3p	MIRNA	hsa-miR-1-3p	14722	21
1.363328786391186e-4	604	7209	358	0.04966014703842419	0.5927152317880795	MIRNA:hsa-miR-21-5p	MIRNA	hsa-miR-21-5p	14722	399
1.5261520332435693e-4	341	7209	214	0.029685115827437925	0.6275659824046921	MIRNA:hsa-miR-423-5p	MIRNA	hsa-miR-423-5p	14722	924
1.7879162434600152e-4	249	7209	162	0.02247191011235955	0.6506024096385542	MIRNA:hsa-miR-100-5p	MIRNA	hsa-miR-100-5p	14722	24
1.9114609725996495e-4	456	7209	277	0.038424191982244414	0.6074561403508771	MIRNA:hsa-miR-26a-5p	MIRNA	hsa-miR-26a-5p	14722	468
1.9403853168576397e-4	297	7209	189	0.026217228464419477	0.6363636363636364	MIRNA:hsa-miR-324-5p	MIRNA	hsa-miR-324-5p	14722	662
2.297973263972288e-4	707	7209	412	0.057150783742544044	0.5827439886845828	MIRNA:hsa-miR-106a-5p	MIRNA	hsa-miR-106a-5p	14722	33
2.4246379778315204e-4	573	7209	340	0.04716326813705091	0.5933682373472949	MIRNA:hsa-miR-7-5p	MIRNA	hsa-miR-7-5p	14722	2399
4.2720776649194037e-4	319	7209	200	0.027743098904147594	0.6269592476489029	MIRNA:hsa-miR-10b-5p	MIRNA	hsa-miR-10b-5p	14722	40
4.728393110836982e-4	748	7209	432	0.0599250936329588	0.5775401069518716	MIRNA:hsa-miR-186-5p	MIRNA	hsa-miR-186-5p	14722	313
4.8789944674988613e-4	602	7209	354	0.04910528506034124	0.5880398671096345	MIRNA:hsa-miR-877-3p	MIRNA	hsa-miR-877-3p	14722	2543
7.868923852026994e-4	348	7209	215	0.029823831321958663	0.617816091954023	MIRNA:hsa-miR-183-5p	MIRNA	hsa-miR-183-5p	14722	308
9.448405047493413e-4	776	7209	445	0.06172839506172839	0.5734536082474226	MIRNA:hsa-miR-98-5p	MIRNA	hsa-miR-98-5p	14722	2596
9.465890119228666e-4	633	7209	369	0.05118601747815231	0.5829383886255924	MIRNA:hsa-miR-526b-3p	MIRNA	hsa-miR-526b-3p	14722	1641
9.677969857186438e-4	475	7209	284	0.03939520044388958	0.5978947368421053	MIRNA:hsa-miR-375	MIRNA	hsa-miR-375	14722	828
0.0010624151145268766	268	7209	170	0.023581634068525453	0.6343283582089553	MIRNA:hsa-miR-93-3p	MIRNA	hsa-miR-93-3p	14722	2573
0.001101285224968772	391	7209	238	0.03301428769593564	0.6086956521739131	MIRNA:hsa-miR-101-3p	MIRNA	hsa-miR-101-3p	14722	25
0.0016187816592124905	570	7209	334	0.04633097516992648	0.5859649122807018	MIRNA:hsa-miR-130b-3p	MIRNA	hsa-miR-130b-3p	14722	209
0.0018410121158801516	638	7209	370	0.051324732972673044	0.5799373040752351	MIRNA:hsa-miR-195-5p	MIRNA	hsa-miR-195-5p	14722	350
0.0026840179538169962	420	7209	252	0.03495630461922597	0.6	MIRNA:hsa-miR-27b-3p	MIRNA	hsa-miR-27b-3p	14722	473
0.002754259459756295	287	7209	179	0.024830073519212095	0.6236933797909407	MIRNA:hsa-miR-1207-5p	MIRNA	hsa-miR-1207-5p	14722	64
0.0031322388580669533	282	7209	176	0.02441392703564988	0.624113475177305	MIRNA:hsa-miR-4763-3p	MIRNA	hsa-miR-4763-3p	14722	1392
0.003514741625400831	259	7209	163	0.022610625606880288	0.6293436293436293	MIRNA:hsa-miR-18a-5p	MIRNA	hsa-miR-18a-5p	14722	319
0.00352293896706529	295	7209	183	0.025384935497295046	0.6203389830508474	MIRNA:hsa-miR-4755-3p	MIRNA	hsa-miR-4755-3p	14722	1377
0.005574879329986564	342	7209	208	0.028852822860313498	0.6081871345029239	MIRNA:hsa-miR-519b-3p	MIRNA	hsa-miR-519b-3p	14722	1610
0.0059847441347956045	845	7209	476	0.06602857539187128	0.5633136094674556	MIRNA:hsa-miR-24-3p	MIRNA	hsa-miR-24-3p	14722	457
0.006423577439881108	348	7209	211	0.02926896934387571	0.6063218390804598	MIRNA:hsa-miR-519c-3p	MIRNA	hsa-miR-519c-3p	14722	1612
0.007663840352046089	66	7209	50	0.006935774726036899	0.7575757575757576	MIRNA:hsa-miR-4265	MIRNA	hsa-miR-4265	14722	943
0.007663840352046089	66	7209	50	0.006935774726036899	0.7575757575757576	MIRNA:hsa-miR-4322	MIRNA	hsa-miR-4322	14722	1005
0.007966761677409307	285	7209	176	0.02441392703564988	0.6175438596491228	MIRNA:hsa-miR-4796-3p	MIRNA	hsa-miR-4796-3p	14722	1444
0.00805609642885922	347	7209	210	0.029130253849354974	0.6051873198847262	MIRNA:hsa-miR-519a-3p	MIRNA	hsa-miR-519a-3p	14722	1608
0.00936668279302613	180	7209	117	0.016229712858926344	0.65	MIRNA:hsa-miR-6722-3p	MIRNA	hsa-miR-6722-3p	14722	2050
0.01144435864048926	319	7209	194	0.026910805937023167	0.6081504702194357	MIRNA:hsa-miR-3609	MIRNA	hsa-miR-3609	14722	708
0.011979010246115957	65	7209	49	0.006797059231516161	0.7538461538461538	MIRNA:hsa-miR-4296	MIRNA	hsa-miR-4296	14722	975
0.0131222138237908	516	7209	300	0.04161464835622139	0.5813953488372093	MIRNA:hsa-miR-25-3p	MIRNA	hsa-miR-25-3p	14722	460
0.01315771826941592	347	7209	209	0.028991538354834236	0.6023054755043228	MIRNA:hsa-miR-18a-3p	MIRNA	hsa-miR-18a-3p	14722	318
0.014396376462281295	318	7209	193	0.02677209044250243	0.6069182389937107	MIRNA:hsa-miR-548ah-5p	MIRNA	hsa-miR-548ah-5p	14722	1668
0.017093163931968303	348	7209	209	0.028991538354834236	0.6005747126436781	MIRNA:hsa-miR-765	MIRNA	hsa-miR-765	14722	2459
0.017382418160825794	284	7209	174	0.024136496046608405	0.6126760563380281	MIRNA:hsa-miR-4756-5p	MIRNA	hsa-miR-4756-5p	14722	1380
0.019274212990444708	288	7209	176	0.02441392703564988	0.6111111111111112	MIRNA:hsa-miR-4739	MIRNA	hsa-miR-4739	14722	1352
0.02008200727243049	182	7209	117	0.016229712858926344	0.6428571428571429	MIRNA:hsa-miR-1909-3p	MIRNA	hsa-miR-1909-3p	14722	324
0.023175943836372347	285	7209	174	0.024136496046608405	0.6105263157894737	MIRNA:hsa-miR-1321	MIRNA	hsa-miR-1321	14722	213
0.027258336536752976	206	7209	130	0.018033014287695937	0.6310679611650486	MIRNA:hsa-miR-1229-3p	MIRNA	hsa-miR-1229-3p	14722	78
0.02780498234202914	730	7209	411	0.0570120682480233	0.563013698630137	MIRNA:hsa-miR-34a-5p	MIRNA	hsa-miR-34a-5p	14722	693
0.02924496126575083	120	7209	81	0.011235955056179775	0.675	MIRNA:hsa-miR-6798-5p	MIRNA	hsa-miR-6798-5p	14722	2206
0.03220681435157104	148	7209	97	0.013455402968511583	0.6554054054054054	MIRNA:hsa-miR-6842-5p	MIRNA	hsa-miR-6842-5p	14722	2294
0.033235149585675396	122	7209	82	0.011374670550700513	0.6721311475409836	MIRNA:hsa-miR-6791-5p	MIRNA	hsa-miR-6791-5p	14722	2192
0.034032312953240156	564	7209	323	0.044805104730198365	0.5726950354609929	MIRNA:hsa-miR-32-5p	MIRNA	hsa-miR-32-5p	14722	647
0.03451295588481697	336	7209	201	0.027881814398668332	0.5982142857142857	MIRNA:hsa-miR-324-3p	MIRNA	hsa-miR-324-3p	14722	661
0.03868527335517854	285	7209	173	0.023997780552087667	0.6070175438596491	MIRNA:hsa-miR-4779	MIRNA	hsa-miR-4779	14722	1418
0.040816187498371195	119	7209	80	0.011097239561659037	0.6722689075630253	MIRNA:hsa-miR-4292	MIRNA	hsa-miR-4292	14722	971
0.041705526633139214	80	7209	57	0.007906783187682065	0.7125	MIRNA:hsa-miR-936	MIRNA	hsa-miR-936	14722	2578
0.04370667436868981	428	7209	250	0.034678873630184494	0.5841121495327103	MIRNA:hsa-miR-27a-3p	MIRNA	hsa-miR-27a-3p	14722	471
0.04375156002523114	607	7209	345	0.0478568456096546	0.5683690280065898	MIRNA:hsa-let-7e-5p	MIRNA	hsa-let-7e-5p	14722	13
0.04375579072643405	102	7209	70	0.009710084616451658	0.6862745098039216	MIRNA:hsa-miR-6792-5p	MIRNA	hsa-miR-6792-5p	14722	2194
0.049226838048464394	224	7209	139	0.019281453738382578	0.6205357142857143	MIRNA:hsa-miR-142-5p	MIRNA	hsa-miR-142-5p	14722	241
9.018358596095548e-19	527	4735	341	0.0720168954593453	0.6470588235294118	REAC:R-HSA-69278	REAC	Cell Cycle, Mitotic	10594	290
2.7591615015910075e-18	632	4735	396	0.0836325237592397	0.6265822784810127	REAC:R-HSA-1640170	REAC	Cell Cycle	10594	288
2.3467482169899773e-16	626	4735	387	0.08173178458289335	0.6182108626198083	REAC:R-HSA-199991	REAC	Membrane Trafficking	10594	1203
1.5377638487941282e-14	662	4735	400	0.08447729672650475	0.6042296072507553	REAC:R-HSA-8953854	REAC	Metabolism of RNA	10594	1208
4.925398076650595e-12	148	4735	112	0.02365364308342133	0.7567567567567568	REAC:R-HSA-453279	REAC	Mitotic G1 phase and G1/S transition	10594	1265
1.1551823373756006e-11	292	4735	194	0.0409714889123548	0.6643835616438356	REAC:R-HSA-72766	REAC	Translation	10594	2169
4.995400909191616e-11	161	4735	118	0.0249208025343189	0.7329192546583851	REAC:R-HSA-69242	REAC	S Phase	10594	1795
5.056288173669105e-11	131	4735	100	0.021119324181626188	0.7633587786259542	REAC:R-HSA-69206	REAC	G1/S Transition	10594	852
1.279045769003166e-10	195	4735	137	0.028933474128827876	0.7025641025641025	REAC:R-HSA-68877	REAC	Mitotic Prometaphase	10594	1269
1.8897911859278673e-10	2015	4735	1045	0.22069693769799367	0.5186104218362283	REAC:R-HSA-392499	REAC	Metabolism of proteins	10594	1224
6.969529956428788e-10	196	4735	136	0.028722280887011616	0.6938775510204082	REAC:R-HSA-2555396	REAC	Mitotic Metaphase and Anaphase	10594	1267
1.0974960064635653e-9	195	4735	135	0.028511087645195353	0.6923076923076923	REAC:R-HSA-68882	REAC	Mitotic Anaphase	10594	1264
1.7001440475702355e-9	127	4735	95	0.02006335797254488	0.7480314960629921	REAC:R-HSA-69306	REAC	DNA Replication	10594	398
2.062462420168254e-9	370	4735	230	0.048574445617740235	0.6216216216216216	REAC:R-HSA-5663205	REAC	Infectious disease	10594	1014
2.1684859131162797e-9	119	4735	90	0.01900739176346357	0.7563025210084033	REAC:R-HSA-69239	REAC	Synthesis of DNA	10594	1987
5.012092958095845e-9	187	4735	129	0.027243928194297783	0.6898395721925134	REAC:R-HSA-2467813	REAC	Separation of Sister Chromatids	10594	1860
1.6197579234910422e-8	289	4735	184	0.038859556494192184	0.6366782006920415	REAC:R-HSA-69620	REAC	Cell Cycle Checkpoints	10594	289
9.995442579230409e-8	136	4735	97	0.0204857444561774	0.7132352941176471	REAC:R-HSA-5663220	REAC	RHO GTPases Activate Formins	10594	1593
2.5145805188833525e-7	385	4735	231	0.048785638859556495	0.6	REAC:R-HSA-68886	REAC	M Phase	10594	1157
3.9113551663805084e-7	720	4735	400	0.08447729672650475	0.5555555555555556	REAC:R-HSA-5653656	REAC	Vesicle-mediated transport	10594	2240
5.293061424062497e-7	123	4735	88	0.018585005279831045	0.7154471544715447	REAC:R-HSA-2500257	REAC	Resolution of Sister Chromatid Cohesion	10594	1769
6.823266915172241e-7	108	4735	79	0.01668426610348469	0.7314814814814815	REAC:R-HSA-69618	REAC	Mitotic Spindle Checkpoint	10594	1271
9.456251819809048e-7	362	4735	217	0.04582893347412883	0.5994475138121547	REAC:R-HSA-3700989	REAC	Transcriptional Regulation by TP53	10594	2154
1.252319452443838e-6	92	4735	69	0.01457233368532207	0.75	REAC:R-HSA-141424	REAC	Amplification of signal from the kinetochores	10594	131
1.252319452443838e-6	92	4735	69	0.01457233368532207	0.75	REAC:R-HSA-141444	REAC	Amplification of signal from unattached kinetochores via a MAD2 inhibitory signal	10594	130
1.92540617612574e-6	237	4735	150	0.03167898627243928	0.6329113924050633	REAC:R-HSA-72203	REAC	Processing of Capped Intron-Containing Pre-mRNA	10594	1550
2.100720201804592e-6	32	4735	30	0.006335797254487857	0.9375	REAC:R-HSA-69190	REAC	DNA strand elongation	10594	402
2.254037205635441e-6	549	4735	311	0.06568109820485744	0.5664845173041895	REAC:R-HSA-422475	REAC	Axon guidance	10594	173
4.326346146074736e-6	307	4735	186	0.03928194297782471	0.6058631921824105	REAC:R-HSA-983168	REAC	Antigen processing: Ubiquitination & Proteasome degradation	10594	140
7.858663222105282e-6	1035	4735	547	0.11552270327349524	0.5285024154589372	REAC:R-HSA-1643685	REAC	Disease	10594	648
8.472030022607011e-6	361	4735	213	0.04498416050686378	0.590027700831025	REAC:R-HSA-5663202	REAC	Diseases of signal transduction	10594	664
8.598680773205591e-6	196	4735	126	0.026610348468848997	0.6428571428571429	REAC:R-HSA-69275	REAC	G2/M Transition	10594	858
9.224554015803232e-6	198	4735	127	0.02682154171066526	0.6414141414141414	REAC:R-HSA-453274	REAC	Mitotic G2-G2/M phases	10594	1266
1.0079338106979667e-5	178	4735	116	0.024498416050686377	0.651685393258427	REAC:R-HSA-72163	REAC	mRNA Splicing - Major Pathway	10594	2288
1.335468689749956e-5	85	4735	63	0.013305174234424498	0.7411764705882353	REAC:R-HSA-69002	REAC	DNA Replication Pre-Initiation	10594	399
3.151538735189479e-5	186	4735	119	0.025131995776135164	0.6397849462365591	REAC:R-HSA-72172	REAC	mRNA Splicing	10594	2287
4.59781568136921e-5	152	4735	100	0.021119324181626188	0.6578947368421053	REAC:R-HSA-168254	REAC	Influenza Infection	10594	1016
4.674672810973929e-5	85	4735	62	0.013093980992608237	0.7294117647058823	REAC:R-HSA-2565942	REAC	Regulation of PLK1 Activity at G2/M Transition	10594	1699
5.6349033685273604e-5	46	4735	38	0.008025343189017951	0.8260869565217391	REAC:R-HSA-1227986	REAC	Signaling by ERBB2	10594	1879
7.157231033360401e-5	133	4735	89	0.01879619852164731	0.6691729323308271	REAC:R-HSA-168273	REAC	Influenza Viral RNA Transcription and Replication	10594	1018
7.710170476493786e-5	203	4735	127	0.02682154171066526	0.625615763546798	REAC:R-HSA-6811442	REAC	Intra-Golgi and retrograde Golgi-to-ER traffic	10594	1093
8.533975360572622e-5	91	4735	65	0.013727560718057022	0.7142857142857143	REAC:R-HSA-381119	REAC	Unfolded Protein Response (UPR)	10594	2220
9.231640422458738e-5	293	4735	174	0.036747624076029564	0.5938566552901023	REAC:R-HSA-1852241	REAC	Organelle biogenesis and maintenance	10594	1409
1.0726991729010092e-4	217	4735	134	0.028299894403379093	0.6175115207373272	REAC:R-HSA-376176	REAC	Signaling by ROBO receptors	10594	1930
1.1164219845033215e-4	30	4735	27	0.005702217529039071	0.9	REAC:R-HSA-180786	REAC	Extension of Telomeres	10594	755
1.1934629252836516e-4	288	4735	171	0.036114044350580785	0.59375	REAC:R-HSA-9006925	REAC	Intracellular signaling by second messengers	10594	1097
1.1971007928834762e-4	125	4735	84	0.017740232312566	0.672	REAC:R-HSA-162909	REAC	Host Interactions of HIV factors	10594	971
1.267218607351818e-4	33	4735	29	0.006124604012671594	0.8787878787878788	REAC:R-HSA-68962	REAC	Activation of the pre-replicative complex	10594	98
1.2797105942309361e-4	329	4735	192	0.04054910242872228	0.5835866261398176	REAC:R-HSA-73894	REAC	DNA Repair	10594	397
1.3103106174799177e-4	2072	4735	1028	0.2171066525871172	0.49613899613899615	REAC:R-HSA-1430728	REAC	Metabolism	10594	1206
1.4596036767796096e-4	120	4735	81	0.017106652587117212	0.675	REAC:R-HSA-72737	REAC	Cap-dependent Translation Initiation	10594	273
1.4596036767796096e-4	120	4735	81	0.017106652587117212	0.675	REAC:R-HSA-72613	REAC	Eukaryotic Translation Initiation	10594	742
1.550543013255106e-4	201	4735	125	0.026399155227032733	0.6218905472636815	REAC:R-HSA-5617833	REAC	Cilium Assembly	10594	323
1.6078489636735368e-4	369	4735	212	0.044772967265047516	0.5745257452574526	REAC:R-HSA-983169	REAC	Class I MHC mediated antigen processing & presentation	10594	329
1.6427476449992634e-4	92	4735	65	0.013727560718057022	0.7065217391304348	REAC:R-HSA-1632852	REAC	Macroautophagy	10594	1196
1.742228643348395e-4	142	4735	93	0.019640971488912355	0.6549295774647887	REAC:R-HSA-168255	REAC	Influenza Life Cycle	10594	1017
1.8948110790009218e-4	228	4735	139	0.029355860612460403	0.6096491228070176	REAC:R-HSA-162906	REAC	HIV Infection	10594	943
1.899765978099415e-4	249	4735	150	0.03167898627243928	0.6024096385542169	REAC:R-HSA-1257604	REAC	PIP3 activates AKT signaling	10594	1440
3.050243994644319e-4	116	4735	78	0.016473072861668426	0.6724137931034483	REAC:R-HSA-9612973	REAC	Autophagy	10594	172
3.693669282765293e-4	25	4735	23	0.004857444561774023	0.92	REAC:R-HSA-5696397	REAC	Gap-filling DNA repair synthesis and ligation in GG-NER	10594	884
4.0242431153678315e-4	71	4735	52	0.010982048574445617	0.7323943661971831	REAC:R-HSA-8854518	REAC	AURKA Activation by TPX2	10594	35
4.1865062061607314e-4	90	4735	63	0.013305174234424498	0.7	REAC:R-HSA-69052	REAC	Switching of origins to a post-replicative state	10594	1976
4.561102792060297e-4	48	4735	38	0.008025343189017951	0.7916666666666666	REAC:R-HSA-73893	REAC	DNA Damage Bypass	10594	391
5.164489971423917e-4	117	4735	78	0.016473072861668426	0.6666666666666666	REAC:R-HSA-2408522	REAC	Selenoamino acid metabolism	10594	1851
5.345380748139902e-4	68	4735	50	0.010559662090813094	0.7352941176470589	REAC:R-HSA-380284	REAC	Loss of proteins required for interphase microtubule organization from the centrosome	10594	1152
5.345380748139902e-4	68	4735	50	0.010559662090813094	0.7352941176470589	REAC:R-HSA-380259	REAC	Loss of Nlp from mitotic centrosomes	10594	1149
5.647754999392647e-4	94	4735	65	0.013727560718057022	0.6914893617021277	REAC:R-HSA-8878159	REAC	Transcriptional regulation by RUNX3	10594	2161
6.353031437714969e-4	112	4735	75	0.01583949313621964	0.6696428571428571	REAC:R-HSA-156827	REAC	L13a-mediated translational silencing of Ceruloplasmin expression	10594	1118
6.489107362047007e-4	96	4735	66	0.013938753959873283	0.6875	REAC:R-HSA-5620912	REAC	Anchoring of the basal body to the plasma membrane	10594	134
7.643423429330633e-4	24	4735	22	0.004646251319957761	0.9166666666666666	REAC:R-HSA-174417	REAC	Telomere C-strand (Lagging Strand) Synthesis	10594	2095
8.292224653705972e-4	138	4735	89	0.01879619852164731	0.644927536231884	REAC:R-HSA-6807070	REAC	PTEN Regulation	10594	1463
8.840513209826707e-4	79	4735	56	0.011826821541710665	0.7088607594936709	REAC:R-HSA-1169410	REAC	Antiviral mechanism by IFN-stimulated genes	10594	143
8.895129485445846e-4	67	4735	49	0.010348468848996832	0.7313432835820896	REAC:R-HSA-5685942	REAC	HDR through Homologous Recombination (HRR)	10594	938
9.026993859517635e-4	86	4735	60	0.012671594508975714	0.6976744186046512	REAC:R-HSA-174143	REAC	APC/C-mediated degradation of cell cycle proteins	10594	20
9.026993859517635e-4	86	4735	60	0.012671594508975714	0.6976744186046512	REAC:R-HSA-453276	REAC	Regulation of mitotic cell cycle	10594	1738
9.705965245273819e-4	30	4735	26	0.005491024287222809	0.8666666666666667	REAC:R-HSA-110314	REAC	Recognition of DNA damage by PCNA-containing replication complex	10594	1673
0.0010496173131745012	1454	4735	731	0.15438225976768744	0.5027510316368639	REAC:R-HSA-74160	REAC	Gene expression (Transcription)	10594	889
0.0010667557570163352	113	4735	75	0.01583949313621964	0.6637168141592921	REAC:R-HSA-72706	REAC	GTP hydrolysis and joining of the 60S ribosomal subunit	10594	875
0.0012092286807379093	41	4735	33	0.006969376979936642	0.8048780487804879	REAC:R-HSA-5696400	REAC	Dual Incision in GG-NER	10594	686
0.00122732302569097	83	4735	58	0.012249208025343189	0.6987951807228916	REAC:R-HSA-69202	REAC	Cyclin E associated events during G1/S transition	10594	375
0.0012731149407434173	455	4735	251	0.053009503695881734	0.5516483516483517	REAC:R-HSA-9006934	REAC	Signaling by Receptor Tyrosine Kinases	10594	1931
0.0012736319025371682	1413	4735	711	0.1501583949313622	0.5031847133757962	REAC:R-HSA-597592	REAC	Post-translational protein modification	10594	1533
0.0013418158532953464	71	4735	51	0.010770855332629356	0.7183098591549296	REAC:R-HSA-170834	REAC	Signaling by TGF-beta Receptor Complex	10594	1935
0.0013418158532953464	71	4735	51	0.010770855332629356	0.7183098591549296	REAC:R-HSA-1169408	REAC	ISG15 antiviral mechanism	10594	1005
0.0014269023487952241	85	4735	59	0.01246040126715945	0.6941176470588235	REAC:R-HSA-69656	REAC	Cyclin A:Cdk2-associated events at S phase entry	10594	373
0.0015477992153371048	158	4735	99	0.020908130939809925	0.6265822784810127	REAC:R-HSA-9609507	REAC	Protein localization	10594	1566
0.0015677908755800378	94	4735	64	0.01351636747624076	0.6808510638297872	REAC:R-HSA-2408557	REAC	Selenocysteine synthesis	10594	1852
0.00177690282113474	149	4735	94	0.019852164730728615	0.6308724832214765	REAC:R-HSA-5358351	REAC	Signaling by Hedgehog	10594	1901
0.0020921719184800115	155	4735	97	0.0204857444561774	0.6258064516129033	REAC:R-HSA-199977	REAC	ER to Golgi Anterograde Transport	10594	701
0.002464705235179535	102	4735	68	0.014361140443505808	0.6666666666666666	REAC:R-HSA-6807878	REAC	COPI-mediated anterograde transport	10594	251
0.003011953831287171	171	4735	105	0.022175290390707498	0.6140350877192983	REAC:R-HSA-9010553	REAC	Regulation of expression of SLITs and ROBOs	10594	1725
0.0031815431368456422	305	4735	174	0.036747624076029564	0.5704918032786885	REAC:R-HSA-446203	REAC	Asparagine N-linked glycosylation	10594	155
0.003420457284187993	160	4735	99	0.020908130939809925	0.61875	REAC:R-HSA-5633007	REAC	Regulation of TP53 Activity	10594	1710
0.0036266926123027067	476	4735	259	0.054699049630411826	0.5441176470588235	REAC:R-HSA-2262752	REAC	Cellular responses to stress	10594	303
0.003971151309288437	64	4735	46	0.009714889123548046	0.71875	REAC:R-HSA-6782210	REAC	Gap-filling DNA repair synthesis and ligation in TC-NER	10594	885
0.003974191581429108	39	4735	31	0.006546990496304118	0.7948717948717948	REAC:R-HSA-110313	REAC	Translesion synthesis by Y family DNA polymerases bypasses lesions on DNA template	10594	2175
0.004151342190034367	94	4735	63	0.013305174234424498	0.6702127659574468	REAC:R-HSA-156842	REAC	Eukaryotic Translation Elongation	10594	741
0.004175605671175661	78	4735	54	0.011404435058078142	0.6923076923076923	REAC:R-HSA-6781827	REAC	Transcription-Coupled Nucleotide Excision Repair (TC-NER)	10594	2150
0.004185140220106707	71	4735	50	0.010559662090813094	0.704225352112676	REAC:R-HSA-68949	REAC	Orc1 removal from chromatin	10594	1407
0.0045162010146120824	44	4735	34	0.007180570221752904	0.7727272727272727	REAC:R-HSA-2173793	REAC	Transcriptional activity of SMAD2/SMAD3:SMAD4 heterotrimer	10594	2158
0.004525038221164526	87	4735	59	0.01246040126715945	0.6781609195402298	REAC:R-HSA-5389840	REAC	Mitochondrial translation elongation	10594	1260
0.004525038221164526	87	4735	59	0.01246040126715945	0.6781609195402298	REAC:R-HSA-5368286	REAC	Mitochondrial translation initiation	10594	1261
0.004797656603950855	80	4735	55	0.011615628299894404	0.6875	REAC:R-HSA-380287	REAC	Centrosome maturation	10594	304
0.004797656603950855	80	4735	55	0.011615628299894404	0.6875	REAC:R-HSA-380270	REAC	Recruitment of mitotic centrosome proteins and complexes	10594	1676
0.004818125400794559	36	4735	29	0.006124604012671594	0.8055555555555556	REAC:R-HSA-73933	REAC	Resolution of Abasic Sites (AP sites)	10594	1765
0.00560799618585901	100	4735	66	0.013938753959873283	0.66	REAC:R-HSA-6811434	REAC	COPI-dependent Golgi-to-ER retrograde traffic	10594	249
0.005683234305180802	68	4735	48	0.01013727560718057	0.7058823529411765	REAC:R-HSA-68867	REAC	Assembly of the pre-replicative complex	10594	163
0.006142368492525259	102	4735	67	0.014149947201689547	0.6568627450980392	REAC:R-HSA-72689	REAC	Formation of a pool of free 40S subunits	10594	813
0.006190259420536084	84	4735	57	0.012038014783526927	0.6785714285714286	REAC:R-HSA-5696399	REAC	Global Genome Nucleotide Excision Repair (GG-NER)	10594	892
0.006310843887928363	93	4735	62	0.013093980992608237	0.6666666666666666	REAC:R-HSA-5368287	REAC	Mitochondrial translation	10594	1259
0.006624781458887909	21	4735	19	0.004012671594508976	0.9047619047619048	REAC:R-HSA-5651801	REAC	PCNA-Dependent Long Patch Base Excision Repair	10594	1421
0.006699788392733345	1320	4735	661	0.1395987328405491	0.5007575757575757	REAC:R-HSA-73857	REAC	RNA Polymerase II Transcription	10594	1618
0.007123687750784915	27	4735	23	0.004857444561774023	0.8518518518518519	REAC:R-HSA-8863795	REAC	Downregulation of ERBB2 signaling	10594	672
0.007437389661574639	449	4735	244	0.0515311510031679	0.5434298440979956	REAC:R-HSA-194315	REAC	Signaling by Rho GTPases	10594	1933
0.0077146678826169705	65	4735	46	0.009714889123548046	0.7076923076923077	REAC:R-HSA-6782135	REAC	Dual incision in TC-NER	10594	687
0.007770215262102454	72	4735	50	0.010559662090813094	0.6944444444444444	REAC:R-HSA-199992	REAC	trans-Golgi Network Vesicle Budding	10594	2322
0.008086387768808405	134	4735	84	0.017740232312566	0.6268656716417911	REAC:R-HSA-8856688	REAC	Golgi-to-ER retrograde transport	10594	926
0.008638451246685162	90	4735	60	0.012671594508975714	0.6666666666666666	REAC:R-HSA-156902	REAC	Peptide chain elongation	10594	1480
0.009291196211465604	203	4735	120	0.025343189017951427	0.5911330049261084	REAC:R-HSA-72312	REAC	rRNA processing	10594	2311
0.010494878427597956	94	4735	62	0.013093980992608237	0.6595744680851063	REAC:R-HSA-380320	REAC	Recruitment of NuMA to mitotic centrosomes	10594	1675
0.010534541029265047	32	4735	26	0.005491024287222809	0.8125	REAC:R-HSA-381042	REAC	PERK regulates gene expression	10594	1426
0.010534541029265047	32	4735	26	0.005491024287222809	0.8125	REAC:R-HSA-5656169	REAC	Termination of translesion DNA synthesis	10594	2101
0.010534541029265047	32	4735	26	0.005491024287222809	0.8125	REAC:R-HSA-2173796	REAC	SMAD2/SMAD3:SMAD4 heterotrimer regulates transcription	10594	1822
0.011742714318431153	490	4735	263	0.05554382259767687	0.536734693877551	REAC:R-HSA-8953897	REAC	Cellular responses to external stimuli	10594	302
0.011816149615573306	233	4735	135	0.028511087645195353	0.5793991416309013	REAC:R-HSA-8951664	REAC	Neddylation	10594	1333
0.011828394984382607	87	4735	58	0.012249208025343189	0.6666666666666666	REAC:R-HSA-5419276	REAC	Mitochondrial translation termination	10594	1262
0.012747713461271582	37	4735	29	0.006124604012671594	0.7837837837837838	REAC:R-HSA-176187	REAC	Activation of ATR in response to replication stress	10594	66
0.012747713461271582	37	4735	29	0.006124604012671594	0.7837837837837838	REAC:R-HSA-5685938	REAC	HDR through Single Strand Annealing (SSA)	10594	941
0.013047788723759753	80	4735	54	0.011404435058078142	0.675	REAC:R-HSA-176408	REAC	Regulation of APC/C activators between G1/S and early anaphase	10594	1686
0.013067798433560752	89	4735	59	0.01246040126715945	0.6629213483146067	REAC:R-HSA-5687128	REAC	MAPK6/MAPK4 signaling	10594	1166
0.013493094506705747	20	4735	18	0.0038014783526927136	0.9	REAC:R-HSA-69186	REAC	Lagging Strand Synthesis	10594	1125
0.014245092348426117	113	4735	72	0.015205913410770855	0.6371681415929203	REAC:R-HSA-1799339	REAC	SRP-dependent cotranslational protein targeting to membrane	10594	1825
0.01591106173281776	54	4735	39	0.008236536430834213	0.7222222222222222	REAC:R-HSA-432722	REAC	Golgi Associated Vesicle Biogenesis	10594	924
0.018034828114208944	121	4735	76	0.016050686378035903	0.628099173553719	REAC:R-HSA-9007101	REAC	Rab regulation of trafficking	10594	1664
0.018474292902097858	476	4735	255	0.05385427666314678	0.5357142857142857	REAC:R-HSA-6798695	REAC	Neutrophil degranulation	10594	1368
0.02149784630535622	90	4735	59	0.01246040126715945	0.6555555555555556	REAC:R-HSA-192823	REAC	Viral mRNA Translation	10594	2244
0.021749672827183014	72	4735	49	0.010348468848996832	0.6805555555555556	REAC:R-HSA-174178	REAC	APC/C:Cdh1 mediated degradation of Cdc20 and other APC/C:Cdh1 targeted proteins in late mitosis/early G1	10594	24
0.022201872926697962	81	4735	54	0.011404435058078142	0.6666666666666666	REAC:R-HSA-9013694	REAC	Signaling by NOTCH4	10594	1919
0.02260452666327938	36	4735	28	0.005913410770855333	0.7777777777777778	REAC:R-HSA-9663891	REAC	Selective autophagy	10594	1850
0.02294137307259855	28	4735	23	0.004857444561774023	0.8214285714285714	REAC:R-HSA-69205	REAC	G1/S-Specific Transcription	10594	853
0.02443088658705545	118	4735	74	0.01562829989440338	0.6271186440677966	REAC:R-HSA-8878166	REAC	Transcriptional regulation by RUNX2	10594	2160
0.025353053961431213	94	4735	61	0.012882787750791975	0.648936170212766	REAC:R-HSA-72764	REAC	Eukaryotic Translation Termination	10594	743
0.026149458605459103	25	4735	21	0.0044350580781415	0.84	REAC:R-HSA-110373	REAC	Resolution of AP sites via the multiple-nucleotide patch replacement pathway	10594	1763
0.026925474724668563	60	4735	42	0.008870116156283	0.7	REAC:R-HSA-187577	REAC	SCF(Skp2)-mediated degradation of p27/p21	10594	1799
0.026949610797844456	12	4735	12	0.0025343189017951427	1	REAC:R-HSA-1358803	REAC	Downregulation of ERBB2:ERBB3 signaling	10594	673
0.026949610797844456	12	4735	12	0.0025343189017951427	1	REAC:R-HSA-176974	REAC	Unwinding of DNA	10594	2221
0.027347055496714852	19	4735	17	0.003590285110876452	0.8947368421052632	REAC:R-HSA-110320	REAC	Translesion Synthesis by POLH	10594	2171
0.027363805591289456	96	4735	62	0.013093980992608237	0.6458333333333334	REAC:R-HSA-975956	REAC	Nonsense Mediated Decay (NMD) independent of the Exon Junction Complex (EJC)	10594	1377
0.02739883571010697	76	4735	51	0.010770855332629356	0.6710526315789473	REAC:R-HSA-176814	REAC	Activation of APC/C and APC/C:Cdc20 mediated degradation of mitotic proteins	10594	65
0.02807421194464375	22	4735	19	0.004012671594508976	0.8636363636363636	REAC:R-HSA-5205685	REAC	Pink/Parkin Mediated Mitophagy	10594	1511
0.0283146952394831	193	4735	113	0.02386483632523759	0.5854922279792746	REAC:R-HSA-8868773	REAC	rRNA processing in the nucleus and cytosol	10594	2313
0.03137709791361209	113	4735	71	0.014994720168954593	0.6283185840707964	REAC:R-HSA-5610787	REAC	Hedgehog 'off' state	10594	953
0.0320025114746582	89	4735	58	0.012249208025343189	0.651685393258427	REAC:R-HSA-8876198	REAC	RAB GEFs exchange GTP for GDP on RABs	10594	1584
0.03594608629024181	186	4735	109	0.023020063357972544	0.5860215053763441	REAC:R-HSA-948021	REAC	Transport to the Golgi and subsequent modification	10594	2201
0.038970798302231636	140	4735	85	0.01795142555438226	0.6071428571428571	REAC:R-HSA-73887	REAC	Death Receptor Signalling	10594	407
0.04174593977112408	75	4735	50	0.010559662090813094	0.6666666666666666	REAC:R-HSA-176409	REAC	APC/C:Cdc20 mediated degradation of mitotic proteins	10594	23
0.04253356652305235	110	4735	69	0.01457233368532207	0.6272727272727273	REAC:R-HSA-5696398	REAC	Nucleotide Excision Repair	10594	1392
0.04258846194887645	27	4735	22	0.004646251319957761	0.8148148148148148	REAC:R-HSA-380994	REAC	ATF4 activates genes in response to endoplasmic reticulum stress	10594	30
0.04258846194887645	27	4735	22	0.004646251319957761	0.8148148148148148	REAC:R-HSA-1538133	REAC	G0 and Early G1	10594	849
0.04258846194887645	27	4735	22	0.004646251319957761	0.8148148148148148	REAC:R-HSA-5205647	REAC	Mitophagy	10594	1263
0.04297099412088583	97	4735	62	0.013093980992608237	0.6391752577319587	REAC:R-HSA-5607764	REAC	CLEC7A (Dectin-1) signaling	10594	247
0.04698458685753884	15	4735	14	0.0029567053854276664	0.9333333333333333	REAC:R-HSA-69183	REAC	Processive synthesis on the lagging strand	10594	1556
7.4875525111e-313	14972	8060	7148	0.886848635235732	0.4774245257814587	TF:M10438_1	TF	Factor: ZF5; motif: GGSGCGCGS; match class: 1	19945	13180
2.5340993707404253e-307	14196	8060	6885	0.8542183622828784	0.48499577345731193	TF:M00716_1	TF	Factor: ZF5; motif: GSGCGCGR; match class: 1	19945	13174
6.398589125587365e-298	14006	8060	6804	0.8441687344913151	0.48579180351278023	TF:M09894_1	TF	Factor: E2F-4; motif: SNGGGCGGGAANN; match class: 1	19945	2164
1.4807918752401817e-281	15121	8060	7143	0.8862282878411911	0.4723893922359632	TF:M08526_1	TF	Factor: E2F-3:HES-7; motif: NNNSGCGCSNNNNNCRCGYGNN; match class: 1	19945	2125
1.637608408052217e-272	13243	8060	6490	0.8052109181141439	0.4900702257796572	TF:M00803_0	TF	Factor: E2F; motif: GGCGSG; match class: 0	19945	2214
1.637608408052217e-272	13243	8060	6490	0.8052109181141439	0.4900702257796572	TF:M00803	TF	Factor: E2F; motif: GGCGSG	19945	2213
1.058021884121693e-270	13352	8060	6525	0.8095533498759305	0.48869083283403236	TF:M11531	TF	Factor: E2F-2; motif: GCGCGCGCGYW	19945	2108
1.058021884121693e-270	13352	8060	6525	0.8095533498759305	0.48869083283403236	TF:M11531_0	TF	Factor: E2F-2; motif: GCGCGCGCGYW; match class: 0	19945	2109
6.770472452465715e-266	14562	8060	6932	0.8600496277915632	0.47603351188023624	TF:M11529_1	TF	Factor: E2F-2; motif: GCGCGCGCNCS; match class: 1	19945	2104
1.1268936501521395e-257	12406	8060	6156	0.7637717121588089	0.49621151055940677	TF:M11531_1	TF	Factor: E2F-2; motif: GCGCGCGCGYW; match class: 1	19945	2110
3.1934595023985724e-250	10249	8060	5313	0.6591811414392059	0.5183920382476339	TF:M00803_1	TF	Factor: E2F; motif: GGCGSG; match class: 1	19945	2215
4.534565676183551e-247	10462	8060	5390	0.6687344913151365	0.5151978589179889	TF:M00695_0	TF	Factor: ETF; motif: GVGGMGG; match class: 0	19945	3102
4.534565676183551e-247	10462	8060	5390	0.6687344913151365	0.5151978589179889	TF:M00695	TF	Factor: ETF; motif: GVGGMGG	19945	3101
2.595550332772794e-243	16365	8060	7464	0.9260545905707196	0.4560953253895509	TF:M10438	TF	Factor: ZF5; motif: GGSGCGCGS	19945	13178
2.595550332772794e-243	16365	8060	7464	0.9260545905707196	0.4560953253895509	TF:M10438_0	TF	Factor: ZF5; motif: GGSGCGCGS; match class: 0	19945	13179
4.874176238519411e-240	13278	8060	6435	0.7983870967741935	0.48463624039765024	TF:M11603_1	TF	Factor: TCF-1; motif: ACATCGRGRCGCTGW; match class: 1	19945	12055
1.357424374330709e-234	16223	8060	7407	0.9189826302729529	0.45657399987671826	TF:M00716	TF	Factor: ZF5; motif: GSGCGCGR	19945	13172
1.357424374330709e-234	16223	8060	7407	0.9189826302729529	0.45657399987671826	TF:M00716_0	TF	Factor: ZF5; motif: GSGCGCGR; match class: 0	19945	13173
5.611882708039294e-234	13231	8060	6405	0.7946650124069479	0.48409039377220164	TF:M02089_0	TF	Factor: E2F-3; motif: GGCGGGN; match class: 0	19945	2142
5.611882708039294e-234	13231	8060	6405	0.7946650124069479	0.48409039377220164	TF:M02089	TF	Factor: E2F-3; motif: GGCGGGN	19945	2141
3.1475905877813877e-230	15404	8060	7142	0.8861042183622829	0.46364580628408203	TF:M08525_1	TF	Factor: E2F-1:HES-7; motif: GGCRCGTGSYNNWNGGCGCSM; match class: 1	19945	2053
7.73405499963812e-229	10295	8060	5281	0.6552109181141439	0.5129674599320059	TF:M04869_1	TF	Factor: Egr-1; motif: GCGCATGCG; match class: 1	19945	2299
5.183298588665355e-227	12482	8060	6116	0.7588089330024814	0.4899855792340971	TF:M00333_1	TF	Factor: ZF5; motif: NRNGNGCGCGCWN; match class: 1	19945	13189
1.855720108700426e-223	16331	8060	7421	0.9207196029776675	0.45441185475476087	TF:M09894_0	TF	Factor: E2F-4; motif: SNGGGCGGGAANN; match class: 0	19945	2163
1.855720108700426e-223	16331	8060	7421	0.9207196029776675	0.45441185475476087	TF:M09894	TF	Factor: E2F-4; motif: SNGGGCGGGAANN	19945	2162
9.53390557670105e-217	10478	8060	5324	0.6605459057071961	0.5081122351593815	TF:M08205_1	TF	Factor: E2F-1:Elk-1; motif: SGCGCSNNAMCGGAAGT; match class: 1	19945	2047
1.9062767346538166e-215	14544	8060	6826	0.8468982630272953	0.46933443344334436	TF:M08205	TF	Factor: E2F-1:Elk-1; motif: SGCGCSNNAMCGGAAGT	19945	2045
1.9062767346538166e-215	14544	8060	6826	0.8468982630272953	0.46933443344334436	TF:M08205_0	TF	Factor: E2F-1:Elk-1; motif: SGCGCSNNAMCGGAAGT; match class: 0	19945	2046
1.3328587582127743e-208	15185	8060	7028	0.8719602977667493	0.4628251564043464	TF:M00333_0	TF	Factor: ZF5; motif: NRNGNGCGCGCWN; match class: 0	19945	13188
1.3328587582127743e-208	15185	8060	7028	0.8719602977667493	0.4628251564043464	TF:M00333	TF	Factor: ZF5; motif: NRNGNGCGCGCWN	19945	13187
1.8381941961562676e-208	11304	8060	5626	0.6980148883374689	0.49769992922859163	TF:M04869_0	TF	Factor: Egr-1; motif: GCGCATGCG; match class: 0	19945	2298
1.8381941961562676e-208	11304	8060	5626	0.6980148883374689	0.49769992922859163	TF:M04869	TF	Factor: Egr-1; motif: GCGCATGCG	19945	2297
1.2130659851834585e-206	14701	8060	6861	0.8512406947890819	0.46670294537786544	TF:M11530_0	TF	Factor: E2F-2; motif: NWTTTGGCGCCAWWNN; match class: 0	19945	2106
1.2130659851834585e-206	14701	8060	6861	0.8512406947890819	0.46670294537786544	TF:M11530	TF	Factor: E2F-2; motif: NWTTTGGCGCCAWWNN	19945	2105
7.096101202596901e-203	9384	8060	4850	0.6017369727047146	0.5168371696504689	TF:M02089_1	TF	Factor: E2F-3; motif: GGCGGGN; match class: 1	19945	2143
1.1807925785233614e-200	16399	8060	7402	0.9183622828784119	0.4513689859137752	TF:M11529_0	TF	Factor: E2F-2; motif: GCGCGCGCNCS; match class: 0	19945	2103
1.1807925785233614e-200	16399	8060	7402	0.9183622828784119	0.4513689859137752	TF:M11529	TF	Factor: E2F-2; motif: GCGCGCGCNCS	19945	2102
8.552274254778127e-199	13108	8060	6280	0.7791563275434243	0.4790967348184315	TF:M07380	TF	Factor: E2F-4; motif: NTTTCSCGCC	19945	2168
8.552274254778127e-199	13108	8060	6280	0.7791563275434243	0.4790967348184315	TF:M07380_0	TF	Factor: E2F-4; motif: NTTTCSCGCC; match class: 0	19945	2169
2.5852207250832075e-198	15378	8060	7071	0.8772952853598015	0.45981271946937186	TF:M04826_1	TF	Factor: p300; motif: ACNTCCG; match class: 1	19945	2776
3.157867859180673e-197	13652	8060	6473	0.8031017369727047	0.4741429827131556	TF:M09892	TF	Factor: E2F-1; motif: NNNNGGCGGGAARN	19945	2063
3.157867859180673e-197	13652	8060	6473	0.8031017369727047	0.4741429827131556	TF:M09892_0	TF	Factor: E2F-1; motif: NNNNGGCGGGAARN; match class: 0	19945	2064
4.0270010949453965e-197	13544	8060	6434	0.7982630272952853	0.4750443000590667	TF:M11530_1	TF	Factor: E2F-2; motif: NWTTTGGCGCCAWWNN; match class: 1	19945	2107
5.192321875295971e-196	10682	8060	5352	0.6640198511166253	0.5010297697060475	TF:M07395	TF	Factor: Sp1; motif: NGGGGCGGGGN	19945	11249
5.192321875295971e-196	10682	8060	5352	0.6640198511166253	0.5010297697060475	TF:M07395_0	TF	Factor: Sp1; motif: NGGGGCGGGGN; match class: 0	19945	11250
5.321081342575265e-196	10909	8060	5441	0.6750620347394541	0.49876248968741405	TF:M07206_1	TF	Factor: E2F-1; motif: NGGGCGGGARV; match class: 1	19945	2062
6.286485756243248e-196	14713	8060	6842	0.8488833746898263	0.4650309250322844	TF:M07206	TF	Factor: E2F-1; motif: NGGGCGGGARV	19945	2060
6.286485756243248e-196	14713	8060	6842	0.8488833746898263	0.4650309250322844	TF:M07206_0	TF	Factor: E2F-1; motif: NGGGCGGGARV; match class: 0	19945	2061
2.5135519931355297e-194	13432	8060	6387	0.7924317617866005	0.47550625372245386	TF:M04515_0	TF	Factor: E2F-1; motif: WWTGGCGCCAAA; match class: 0	19945	2055
2.5135519931355297e-194	13432	8060	6387	0.7924317617866005	0.47550625372245386	TF:M04515	TF	Factor: E2F-1; motif: WWTGGCGCCAAA	19945	2054
4.055962602649426e-194	11137	8060	5525	0.6854838709677419	0.49609410074526356	TF:M11601_1	TF	Factor: TCF-1; motif: ACATCGRGRCGCTGW; match class: 1	19945	12049
9.71570640136145e-191	12242	8060	5939	0.736848635235732	0.4851331481784022	TF:M04515_1	TF	Factor: E2F-1; motif: WWTGGCGCCAAA; match class: 1	19945	2056
1.4665159725846237e-187	10548	8060	5277	0.6547146401985111	0.5002844141069397	TF:M10072	TF	Factor: sp4; motif: NNGNARGRGGCGGRGCNNRR	19945	11315
1.4665159725846237e-187	10548	8060	5277	0.6547146401985111	0.5002844141069397	TF:M10072_0	TF	Factor: sp4; motif: NNGNARGRGGCGGRGCNNRR; match class: 0	19945	11316
1.8575209581051357e-186	10268	8060	5163	0.6405707196029776	0.5028243085313595	TF:M00196_0	TF	Factor: Sp1; motif: NGGGGGCGGGGYN; match class: 0	19945	11259
1.8575209581051357e-186	10268	8060	5163	0.6405707196029776	0.5028243085313595	TF:M00196	TF	Factor: Sp1; motif: NGGGGGCGGGGYN	19945	11258
7.448223533748094e-185	15995	8060	7245	0.8988833746898263	0.45295404814004375	TF:M11018_1	TF	Factor: IRX-1; motif: NACRYNNNNNNNNRYGNN; match class: 1	19945	6289
1.3840211999475877e-184	17026	8060	7563	0.9383374689826303	0.44420298367203104	TF:M08526	TF	Factor: E2F-3:HES-7; motif: NNNSGCGCSNNNNNCRCGYGNN	19945	2123
1.3840211999475877e-184	17026	8060	7563	0.9383374689826303	0.44420298367203104	TF:M08526_0	TF	Factor: E2F-3:HES-7; motif: NNNSGCGCSNNNNNCRCGYGNN; match class: 0	19945	2124
1.6036813365634615e-184	14280	8060	6666	0.8270471464019851	0.46680672268907564	TF:M00986	TF	Factor: Churchill; motif: CGGGNN	19945	1190
1.6036813365634615e-184	14280	8060	6666	0.8270471464019851	0.46680672268907564	TF:M00986_0	TF	Factor: Churchill; motif: CGGGNN; match class: 0	19945	1191
8.369762981871572e-184	10311	8060	5173	0.6418114143920596	0.5016972165648337	TF:M00931_0	TF	Factor: Sp1; motif: GGGGCGGGGC; match class: 0	19945	11262
8.369762981871572e-184	10311	8060	5173	0.6418114143920596	0.5016972165648337	TF:M00931	TF	Factor: Sp1; motif: GGGGCGGGGC	19945	11261
1.2384996980318397e-182	14948	8060	6893	0.855210918114144	0.4611319240032111	TF:M11601_0	TF	Factor: TCF-1; motif: ACATCGRGRCGCTGW; match class: 0	19945	12048
1.2384996980318397e-182	14948	8060	6893	0.855210918114144	0.4611319240032111	TF:M11601	TF	Factor: TCF-1; motif: ACATCGRGRCGCTGW	19945	12047
4.4942211118558913e-181	10458	8060	5224	0.6481389578163772	0.4995218971122586	TF:M00932	TF	Factor: Sp1; motif: NNGGGGCGGGGNN	19945	11255
4.4942211118558913e-181	10458	8060	5224	0.6481389578163772	0.4995218971122586	TF:M00932_0	TF	Factor: Sp1; motif: NNGGGGCGGGGNN; match class: 0	19945	11256
8.1568096262409e-179	13297	8060	6300	0.7816377171215881	0.47379108069489356	TF:M01240_1	TF	Factor: BEN; motif: CAGCGRNV; match class: 1	19945	721
2.0600746225981447e-178	10388	8060	5189	0.6437965260545906	0.4995186753946862	TF:M00986_1	TF	Factor: Churchill; motif: CGGGNN; match class: 1	19945	1192
1.5793918067759183e-175	14176	8060	6608	0.8198511166253102	0.46613995485327314	TF:M09636_1	TF	Factor: MAZ; motif: GGGMGGGGSSGGGGGGGGGGGG; match class: 1	19945	7171
1.1224073348495995e-174	12869	8060	6132	0.7607940446650124	0.4764939000699355	TF:M04823_0	TF	Factor: E2F-4; motif: NNTTCCCGCCNN; match class: 0	19945	2157
1.1224073348495995e-174	12869	8060	6132	0.7607940446650124	0.4764939000699355	TF:M04823	TF	Factor: E2F-4; motif: NNTTCCCGCCNN	19945	2156
2.2537436287165316e-168	8531	8060	4406	0.5466501240694789	0.5164693470870941	TF:M10071	TF	Factor: Sp1; motif: NGGGGGCGGGGCCNGGGGGGGG	19945	11234
2.2537436287165316e-168	8531	8060	4406	0.5466501240694789	0.5164693470870941	TF:M10071_0	TF	Factor: Sp1; motif: NGGGGGCGGGGCCNGGGGGGGG; match class: 0	19945	11235
1.0019544830901342e-167	11492	8060	5592	0.6937965260545905	0.48659937347720156	TF:M11882_1	TF	Factor: pax-6; motif: NYACGCNYSANYGMNCN; match class: 1	19945	9190
3.67733254221968e-164	10774	8060	5302	0.6578163771712159	0.49211063671802485	TF:M07250	TF	Factor: E2F-1; motif: NNNSSCGCSAANN	19945	2078
3.67733254221968e-164	10774	8060	5302	0.6578163771712159	0.49211063671802485	TF:M07250_0	TF	Factor: E2F-1; motif: NNNSSCGCSAANN; match class: 0	19945	2079
5.746309668210591e-158	12377	8060	5903	0.7323821339950373	0.47693302092591094	TF:M12351	TF	Factor: TIEG1; motif: NCCCNSNCCCCGCCCCC	19945	12572
5.746309668210591e-158	12377	8060	5903	0.7323821339950373	0.47693302092591094	TF:M12351_0	TF	Factor: TIEG1; motif: NCCCNSNCCCCGCCCCC; match class: 0	19945	12573
1.0028030796676805e-157	12829	8060	6072	0.753349875930521	0.4733026736300569	TF:M08441_1	TF	Factor: AP-2gamma:Elk-1; motif: NGCCKNRGGSGRCGGAAGTG; match class: 1	19945	12304
1.9248074239972028e-157	9784	8060	4888	0.6064516129032258	0.49959116925592806	TF:M02036	TF	Factor: WT1; motif: CGCCCCCNCN	19945	12863
1.9248074239972028e-157	9784	8060	4888	0.6064516129032258	0.49959116925592806	TF:M02036_0	TF	Factor: WT1; motif: CGCCCCCNCN; match class: 0	19945	12864
3.896003070107254e-157	11432	8060	5539	0.6872208436724566	0.484517144856543	TF:M04516_0	TF	Factor: E2F-1; motif: TTTGGCGCCAAA; match class: 0	19945	2058
3.896003070107254e-157	11432	8060	5539	0.6872208436724566	0.484517144856543	TF:M04516	TF	Factor: E2F-1; motif: TTTGGCGCCAAA	19945	2057
4.1012078823408626e-157	7027	8060	3737	0.4636476426799007	0.5318058915611213	TF:M00695_1	TF	Factor: ETF; motif: GVGGMGG; match class: 1	19945	3103
7.214546054425547e-156	8007	8060	4151	0.5150124069478909	0.51842138129137	TF:M07380_1	TF	Factor: E2F-4; motif: NTTTCSCGCC; match class: 1	19945	2170
9.04328729821966e-153	9227	8060	4648	0.5766749379652606	0.5037390267692641	TF:M09892_1	TF	Factor: E2F-1; motif: NNNNGGCGGGAARN; match class: 1	19945	2065
8.585348125894895e-151	9736	8060	4849	0.6016129032258064	0.4980484798685292	TF:M00933_0	TF	Factor: Sp1; motif: CCCCGCCCCN; match class: 0	19945	11247
8.585348125894895e-151	9736	8060	4849	0.6016129032258064	0.4980484798685292	TF:M00933	TF	Factor: Sp1; motif: CCCCGCCCCN	19945	11246
1.947999299566445e-150	16373	8060	7296	0.9052109181141439	0.4456116777621694	TF:M09636_0	TF	Factor: MAZ; motif: GGGMGGGGSSGGGGGGGGGGGG; match class: 0	19945	7170
1.947999299566445e-150	16373	8060	7296	0.9052109181141439	0.4456116777621694	TF:M09636	TF	Factor: MAZ; motif: GGGMGGGGSSGGGGGGGGGGGG	19945	7169
7.106614598221754e-150	8436	8060	4313	0.5351116625310174	0.5112612612612613	TF:M03807	TF	Factor: SP2; motif: GNNGGGGGCGGGGSN	19945	11294
7.106614598221754e-150	8436	8060	4313	0.5351116625310174	0.5112612612612613	TF:M03807_0	TF	Factor: SP2; motif: GNNGGGGGCGGGGSN; match class: 0	19945	11295
3.4762454548085657e-149	16512	8060	7338	0.9104218362282879	0.44440406976744184	TF:M11603_0	TF	Factor: TCF-1; motif: ACATCGRGRCGCTGW; match class: 0	19945	12054
3.4762454548085657e-149	16512	8060	7338	0.9104218362282879	0.44440406976744184	TF:M11603	TF	Factor: TCF-1; motif: ACATCGRGRCGCTGW	19945	12053
1.1745683416482048e-148	10035	8060	4963	0.61575682382134	0.4945690084703538	TF:M09723	TF	Factor: BTEB1; motif: GGGGGCGGGGCNGSGGGNGS	19945	875
1.1745683416482048e-148	10035	8060	4963	0.61575682382134	0.4945690084703538	TF:M09723_0	TF	Factor: BTEB1; motif: GGGGGCGGGGCNGSGGGNGS; match class: 0	19945	876
1.8153338513048642e-148	17247	8060	7565	0.9385856079404467	0.43862700759552387	TF:M08525	TF	Factor: E2F-1:HES-7; motif: GGCRCGTGSYNNWNGGCGCSM	19945	2051
1.8153338513048642e-148	17247	8060	7565	0.9385856079404467	0.43862700759552387	TF:M08525_0	TF	Factor: E2F-1:HES-7; motif: GGCRCGTGSYNNWNGGCGCSM; match class: 0	19945	2052
2.5466544375609674e-148	15639	8060	7049	0.8745657568238213	0.45073214399897693	TF:M11882_0	TF	Factor: pax-6; motif: NYACGCNYSANYGMNCN; match class: 0	19945	9189
2.5466544375609674e-148	15639	8060	7049	0.8745657568238213	0.45073214399897693	TF:M11882	TF	Factor: pax-6; motif: NYACGCNYSANYGMNCN	19945	9188
6.342357045597629e-148	15621	8060	7042	0.8736972704714641	0.450803405671852	TF:M08207_1	TF	Factor: E2F-3:TBR2; motif: ANGTGYKANGGCGCSTTNNCRNNT; match class: 1	19945	2116
1.2474346452536863e-147	17071	8060	7510	0.9317617866004962	0.4399273621931931	TF:M11018	TF	Factor: IRX-1; motif: NACRYNNNNNNNNRYGNN	19945	6287
1.2474346452536863e-147	17071	8060	7510	0.9317617866004962	0.4399273621931931	TF:M11018_0	TF	Factor: IRX-1; motif: NACRYNNNNNNNNRYGNN; match class: 0	19945	6288
5.619779817460301e-147	10260	8060	5048	0.6263027295285359	0.49200779727095517	TF:M04516_1	TF	Factor: E2F-1; motif: TTTGGCGCCAAA; match class: 1	19945	2059
1.2348185456995125e-141	8503	8060	4316	0.535483870967742	0.5075855580383394	TF:M01199_0	TF	Factor: RNF96; motif: BCCCGCRGCC; match class: 0	19945	10446
1.2348185456995125e-141	8503	8060	4316	0.535483870967742	0.5075855580383394	TF:M01199	TF	Factor: RNF96; motif: BCCCGCRGCC	19945	10445
4.907478308259776e-139	13706	8060	6344	0.7870967741935484	0.4628629797169123	TF:M07039_1	TF	Factor: ETF; motif: CCCCGCCCCYN; match class: 1	19945	3106
1.083605785058706e-138	7756	8060	3994	0.4955334987593052	0.5149561629706034	TF:M09970_0	TF	Factor: KLF3; motif: NNNNNNGGGCGGGGCNNGN; match class: 0	19945	6567
1.083605785058706e-138	7756	8060	3994	0.4955334987593052	0.5149561629706034	TF:M09970	TF	Factor: KLF3; motif: NNNNNNGGGCGGGGCNNGN	19945	6566
2.3321977146052663e-138	10306	8060	5040	0.6253101736972705	0.48903551329322725	TF:M01104	TF	Factor: MOVO-B; motif: GNGGGGG	19945	7505
2.3321977146052663e-138	10306	8060	5040	0.6253101736972705	0.48903551329322725	TF:M01104_0	TF	Factor: MOVO-B; motif: GNGGGGG; match class: 0	19945	7506
5.1703791956462386e-138	10922	8060	5283	0.6554590570719603	0.4837026185680278	TF:M07084	TF	Factor: E2F-4; motif: NGGCGGGAARN	19945	2159
5.1703791956462386e-138	10922	8060	5283	0.6554590570719603	0.4837026185680278	TF:M07084_0	TF	Factor: E2F-4; motif: NGGCGGGAARN; match class: 0	19945	2160
9.843992498198427e-136	10089	8060	4945	0.6135235732009926	0.4901377738130637	TF:M12173_0	TF	Factor: GKLF; motif: NNCCMCRCCCN; match class: 0	19945	6588
9.843992498198427e-136	10089	8060	4945	0.6135235732009926	0.4901377738130637	TF:M12173	TF	Factor: GKLF; motif: NNCCMCRCCCN	19945	6587
1.205580860167779e-135	6341	8060	3377	0.41898263027295285	0.5325658413499448	TF:M07395_1	TF	Factor: Sp1; motif: NGGGGCGGGGN; match class: 1	19945	11251
7.396557833152114e-135	7905	8060	4045	0.5018610421836228	0.5117014547754586	TF:M04823_1	TF	Factor: E2F-4; motif: NNTTCCCGCCNN; match class: 1	19945	2158
4.016469015145052e-133	9208	8060	4580	0.5682382133995038	0.49739357080799307	TF:M01783	TF	Factor: SP2; motif: GGGCGGGAC	19945	11264
4.016469015145052e-133	9208	8060	4580	0.5682382133995038	0.49739357080799307	TF:M01783_0	TF	Factor: SP2; motif: GGGCGGGAC; match class: 0	19945	11265
9.455744959725053e-133	7719	8060	3960	0.4913151364764268	0.5130198212203654	TF:M07063_0	TF	Factor: Sp1; motif: GGGGCGGGGC; match class: 0	19945	11253
9.455744959725053e-133	7719	8060	3960	0.4913151364764268	0.5130198212203654	TF:M10435	TF	Factor: Sp2; motif: GGGGCGGGG	19945	11282
9.455744959725053e-133	7719	8060	3960	0.4913151364764268	0.5130198212203654	TF:M07063	TF	Factor: Sp1; motif: GGGGCGGGGC	19945	11252
9.455744959725053e-133	7719	8060	3960	0.4913151364764268	0.5130198212203654	TF:M10435_0	TF	Factor: Sp2; motif: GGGGCGGGG; match class: 0	19945	11283
1.0686196625074043e-132	5919	8060	3183	0.3949131513647643	0.5377597567156615	TF:M00196_1	TF	Factor: Sp1; motif: NGGGGGCGGGGYN; match class: 1	19945	11260
1.0082846640831048e-131	10011	8060	4901	0.6080645161290322	0.4895614823693937	TF:M09896_0	TF	Factor: E2F-7; motif: GRGGCGGGAANNN; match class: 0	19945	2187
1.0082846640831048e-131	10011	8060	4901	0.6080645161290322	0.4895614823693937	TF:M09896	TF	Factor: E2F-7; motif: GRGGCGGGAANNN	19945	2186
1.700027438858963e-131	16652	8060	7345	0.9112903225806451	0.4410881575786692	TF:M01240_0	TF	Factor: BEN; motif: CAGCGRNV; match class: 0	19945	720
1.700027438858963e-131	16652	8060	7345	0.9112903225806451	0.4410881575786692	TF:M01240	TF	Factor: BEN; motif: CAGCGRNV	19945	719
5.949758816782462e-129	7726	8060	3951	0.4901985111662531	0.5113901113124515	TF:M03567	TF	Factor: Sp2; motif: NYSGCCCCGCCCCCY	19945	11291
5.949758816782462e-129	7726	8060	3951	0.4901985111662531	0.5113901113124515	TF:M03567_0	TF	Factor: Sp2; motif: NYSGCCCCGCCCCCY; match class: 0	19945	11292
3.913564673519116e-128	11662	8060	5541	0.687468982630273	0.47513291030697996	TF:M09826	TF	Factor: BTEB3; motif: CCNNSCCNSCCCCKCCCCC	19945	896
3.913564673519116e-128	11662	8060	5541	0.687468982630273	0.47513291030697996	TF:M09826_0	TF	Factor: BTEB3; motif: CCNNSCCNSCCCCKCCCCC; match class: 0	19945	897
5.900316181397982e-128	6252	8060	3315	0.4112903225806452	0.5302303262955854	TF:M10072_1	TF	Factor: sp4; motif: NNGNARGRGGCGGRGCNNRR; match class: 1	19945	11317
1.0447238750775872e-126	10121	8060	4929	0.6115384615384616	0.4870072127260152	TF:M00008	TF	Factor: Sp1; motif: GGGGCGGGGT	19945	11213
1.0447238750775872e-126	10121	8060	4929	0.6115384615384616	0.4870072127260152	TF:M00008_0	TF	Factor: Sp1; motif: GGGGCGGGGT; match class: 0	19945	11214
2.2298197052228516e-126	8520	8060	4275	0.5303970223325062	0.5017605633802817	TF:M07277	TF	Factor: BTEB2; motif: RGGGNGKGGN	19945	893
2.2298197052228516e-126	8520	8060	4275	0.5303970223325062	0.5017605633802817	TF:M07277_0	TF	Factor: BTEB2; motif: RGGGNGKGGN; match class: 0	19945	894
1.0921511684106379e-125	8213	8060	4145	0.5142679900744417	0.5046876902471691	TF:M12351_1	TF	Factor: TIEG1; motif: NCCCNSNCCCCGCCCCC; match class: 1	19945	12574
1.5349373355533637e-125	6045	8060	3217	0.39913151364764266	0.5321753515301902	TF:M00932_1	TF	Factor: Sp1; motif: NNGGGGCGGGGNN; match class: 1	19945	11257
1.6036662958130957e-125	8315	8060	4187	0.5194789081885856	0.503547805171377	TF:M03893	TF	Factor: WT1; motif: GNGGGGGCGGGG	19945	12866
1.6036662958130957e-125	8315	8060	4187	0.5194789081885856	0.503547805171377	TF:M03893_0	TF	Factor: WT1; motif: GNGGGGGCGGGG; match class: 0	19945	12867
2.2781080669976496e-125	8273	8060	4169	0.5172456575682383	0.5039284419194971	TF:M10530_0	TF	Factor: sp4; motif: NNNGCYCCGCCCCCY; match class: 0	19945	11319
2.2781080669976496e-125	8273	8060	4169	0.5172456575682383	0.5039284419194971	TF:M10530	TF	Factor: sp4; motif: NNNGCYCCGCCCCCY	19945	11318
8.456142135171008e-125	16523	8060	7288	0.9042183622828784	0.4410821279428675	TF:M07039	TF	Factor: ETF; motif: CCCCGCCCCYN	19945	3104
8.456142135171008e-125	16523	8060	7288	0.9042183622828784	0.4410821279428675	TF:M07039_0	TF	Factor: ETF; motif: CCCCGCCCCYN; match class: 0	19945	3105
7.294876866921762e-124	10656	8060	5133	0.636848635235732	0.48170045045045046	TF:M00189	TF	Factor: AP-2; motif: MKCCCSCNGGCG	19945	227
7.294876866921762e-124	10656	8060	5133	0.636848635235732	0.48170045045045046	TF:M00189_0	TF	Factor: AP-2; motif: MKCCCSCNGGCG; match class: 0	19945	228
2.6532490214466365e-121	14032	8060	6412	0.7955334987593052	0.45695553021664764	TF:M08487	TF	Factor: GCMa:Erg; motif: ATGCGGGCGGAARKG	19945	4355
2.6532490214466365e-121	14032	8060	6412	0.7955334987593052	0.45695553021664764	TF:M08487_0	TF	Factor: GCMa:Erg; motif: ATGCGGGCGGAARKG; match class: 0	19945	4356
4.630424812755901e-121	12253	8060	5746	0.7129032258064516	0.4689463804782502	TF:M08523	TF	Factor: E2F-1:TBR2; motif: NGGTGNNANGGCGCNNTNNCRNNN	19945	2048
4.630424812755901e-121	12253	8060	5746	0.7129032258064516	0.4689463804782502	TF:M08523_0	TF	Factor: E2F-1:TBR2; motif: NGGTGNNANGGCGCNNTNNCRNNN; match class: 0	19945	2049
8.775217613348668e-121	7502	8060	3830	0.47518610421836227	0.5105305251932818	TF:M09765_0	TF	Factor: SP1; motif: NRGKGGGCGGGGCN; match class: 0	19945	11232
8.775217613348668e-121	7502	8060	3830	0.47518610421836227	0.5105305251932818	TF:M09765	TF	Factor: SP1; motif: NRGKGGGCGGGGCN	19945	11231
1.2088969504942817e-120	13222	8060	6111	0.7581885856079404	0.46218423839056116	TF:M11533_0	TF	Factor: E2F-1; motif: NTTTTGGCGCCAWWWN; match class: 0	19945	2067
1.2088969504942817e-120	13222	8060	6111	0.7581885856079404	0.46218423839056116	TF:M11533	TF	Factor: E2F-1; motif: NTTTTGGCGCCAWWWN	19945	2066
4.757416673196306e-120	5899	8060	3136	0.3890818858560794	0.5316155280556026	TF:M00931_1	TF	Factor: Sp1; motif: GGGGCGGGGC; match class: 1	19945	11263
4.901572758032378e-120	12066	8060	5671	0.7035980148883375	0.4699983424498591	TF:M02090	TF	Factor: E2F-4; motif: GCGGGAAANA	19945	2171
4.901572758032378e-120	12066	8060	5671	0.7035980148883375	0.4699983424498591	TF:M02090_0	TF	Factor: E2F-4; motif: GCGGGAAANA; match class: 0	19945	2172
3.172165612105847e-119	10935	8060	5228	0.6486352357320099	0.4780978509373571	TF:M02070_0	TF	Factor: TEL1; motif: CNCGGAANNN; match class: 0	19945	12249
3.172165612105847e-119	10935	8060	5228	0.6486352357320099	0.4780978509373571	TF:M02070	TF	Factor: TEL1; motif: CNCGGAANNN	19945	12248
4.721486799888789e-119	11122	8060	5301	0.6576923076923077	0.47662290954864234	TF:M12227_0	TF	Factor: ZIC4; motif: NNCCNCCCRYNGYGN; match class: 0	19945	13383
4.721486799888789e-119	11122	8060	5301	0.6576923076923077	0.47662290954864234	TF:M12227	TF	Factor: ZIC4; motif: NNCCNCCCRYNGYGN	19945	13382
6.511331527720521e-119	16495	8060	7265	0.9013647642679901	0.4404364959078509	TF:M08441	TF	Factor: AP-2gamma:Elk-1; motif: NGCCKNRGGSGRCGGAAGTG	19945	12302
6.511331527720521e-119	16495	8060	7265	0.9013647642679901	0.4404364959078509	TF:M08441_0	TF	Factor: AP-2gamma:Elk-1; motif: NGCCKNRGGSGRCGGAAGTG; match class: 0	19945	12303
2.4060840496644764e-118	12675	8060	5898	0.7317617866004963	0.46532544378698226	TF:M02065_0	TF	Factor: ER81; motif: RCCGGAARYN; match class: 0	19945	2790
2.4060840496644764e-118	12675	8060	5898	0.7317617866004963	0.46532544378698226	TF:M02065	TF	Factor: ER81; motif: RCCGGAARYN	19945	2789
6.3998027880334395e-118	8900	8060	4404	0.5464019851116625	0.4948314606741573	TF:M06948	TF	Factor: Sp2; motif: TGGGCGCGCCCA	19945	11273
6.3998027880334395e-118	8900	8060	4404	0.5464019851116625	0.4948314606741573	TF:M06948_0	TF	Factor: Sp2; motif: TGGGCGCGCCCA; match class: 0	19945	11274
8.031594433784281e-117	13286	8060	6123	0.7596774193548387	0.4608610567514677	TF:M11058_0	TF	Factor: Hey1; motif: NGCRCGYGYN; match class: 0	19945	4845
8.031594433784281e-117	13286	8060	6123	0.7596774193548387	0.4608610567514677	TF:M11058	TF	Factor: Hey1; motif: NGCRCGYGYN	19945	4844
2.5989368200147084e-116	11833	8060	5569	0.6909429280397023	0.4706329755767768	TF:M11435_0	TF	Factor: Elk-1; motif: NNCCGGAAGTN; match class: 0	19945	2646
2.5989368200147084e-116	11833	8060	5569	0.6909429280397023	0.4706329755767768	TF:M11435	TF	Factor: Elk-1; motif: NNCCGGAAGTN	19945	2645
1.3193370529129547e-115	7815	8060	3945	0.48945409429280395	0.5047984644913628	TF:M07354_0	TF	Factor: Egr-1; motif: GCGGGGGCGG; match class: 0	19945	2325
1.3193370529129547e-115	7815	8060	3945	0.48945409429280395	0.5047984644913628	TF:M07354	TF	Factor: Egr-1; motif: GCGGGGGCGG	19945	2324
1.7479649783623414e-115	6837	8060	3529	0.43784119106699754	0.5161620593827703	TF:M07615	TF	Factor: Sp3; motif: GGGGCGGGGSNN	19945	11309
1.7479649783623414e-115	6837	8060	3529	0.43784119106699754	0.5161620593827703	TF:M07615_0	TF	Factor: Sp3; motif: GGGGCGGGGSNN; match class: 0	19945	11310
2.059591003271234e-115	6791	8060	3509	0.43535980148883374	0.5167132970107495	TF:M02065_1	TF	Factor: ER81; motif: RCCGGAARYN; match class: 1	19945	2791
1.2650776799051617e-113	17242	8060	7494	0.9297766749379652	0.43463635309128873	TF:M08207	TF	Factor: E2F-3:TBR2; motif: ANGTGYKANGGCGCSTTNNCRNNT	19945	2114
1.2650776799051617e-113	17242	8060	7494	0.9297766749379652	0.43463635309128873	TF:M08207_0	TF	Factor: E2F-3:TBR2; motif: ANGTGYKANGGCGCSTTNNCRNNT; match class: 0	19945	2115
2.849635695915943e-113	7848	8060	3951	0.4901985111662531	0.5034403669724771	TF:M00982_0	TF	Factor: KROX; motif: CCCGCCCCCRCCCC; match class: 0	19945	6624
2.849635695915943e-113	7848	8060	3951	0.4901985111662531	0.5034403669724771	TF:M00982	TF	Factor: KROX; motif: CCCGCCCCCRCCCC	19945	6623
6.75637096807124e-109	10356	8060	4963	0.61575682382134	0.47923908845113944	TF:M00025_0	TF	Factor: Elk-1; motif: NNNNCCGGAARTNN; match class: 0	19945	2616
6.75637096807124e-109	10356	8060	4963	0.61575682382134	0.47923908845113944	TF:M00025	TF	Factor: Elk-1; motif: NNNNCCGGAARTNN	19945	2615
8.317746486119049e-109	8313	8060	4130	0.5124069478908189	0.49681222182124385	TF:M07226_0	TF	Factor: SP1; motif: NCCCCKCCCCC; match class: 0	19945	11229
8.317746486119049e-109	8313	8060	4130	0.5124069478908189	0.49681222182124385	TF:M07226	TF	Factor: SP1; motif: NCCCCKCCCCC	19945	11228
1.0974860657603165e-108	9558	8060	4641	0.5758064516129032	0.48556183301946015	TF:M11022	TF	Factor: IRX2a; motif: ACRYGNNNNACRYGT	19945	6302
1.0974860657603165e-108	9558	8060	4641	0.5758064516129032	0.48556183301946015	TF:M11022_0	TF	Factor: IRX2a; motif: ACRYGNNNNACRYGT; match class: 0	19945	6303
1.617402840250717e-107	4629	8060	2531	0.31401985111662534	0.5467703607690646	TF:M10071_1	TF	Factor: Sp1; motif: NGGGGGCGGGGCCNGGGGGGGG; match class: 1	19945	11236
1.7863255396482567e-107	10963	8060	5199	0.6450372208436724	0.474231505974642	TF:M11430_0	TF	Factor: PEA3; motif: NACCGGAAGTN; match class: 0	19945	9339
1.7863255396482567e-107	10963	8060	5199	0.6450372208436724	0.474231505974642	TF:M11430	TF	Factor: PEA3; motif: NACCGGAAGTN	19945	9338
2.4498061983575628e-107	9001	8060	4409	0.5470223325062035	0.4898344628374625	TF:M00428	TF	Factor: E2F-1; motif: NKTSSCGC	19945	2069
2.4498061983575628e-107	9001	8060	4409	0.5470223325062035	0.4898344628374625	TF:M00428_0	TF	Factor: E2F-1; motif: NKTSSCGC; match class: 0	19945	2070
2.7020644839292632e-107	17982	8060	7707	0.9562034739454094	0.42859526192859526	TF:M04826_0	TF	Factor: p300; motif: ACNTCCG; match class: 0	19945	2775
2.7020644839292632e-107	17982	8060	7707	0.9562034739454094	0.42859526192859526	TF:M04826	TF	Factor: p300; motif: ACNTCCG	19945	2774
1.6294669085071873e-106	7379	8060	3730	0.4627791563275434	0.505488548583819	TF:M12152_0	TF	Factor: Sp1; motif: NWRGCCACGCCCMCN; match class: 0	19945	11244
1.6294669085071873e-106	7379	8060	3730	0.4627791563275434	0.505488548583819	TF:M12152	TF	Factor: Sp1; motif: NWRGCCACGCCCMCN	19945	11243
2.015535336706005e-105	10492	8060	5005	0.6209677419354839	0.477030118185284	TF:M00736	TF	Factor: E2F-1:DP-1; motif: TTTCSCGC	19945	2039
2.015535336706005e-105	10492	8060	5005	0.6209677419354839	0.477030118185284	TF:M00736_0	TF	Factor: E2F-1:DP-1; motif: TTTCSCGC; match class: 0	19945	2040
8.126990725324592e-105	14499	8060	6532	0.8104218362282879	0.4505138285398993	TF:M08266_0	TF	Factor: ER71:Pax-5; motif: ACCGGAACYACGCWTSANTG; match class: 0	19945	3207
8.126990725324592e-105	14499	8060	6532	0.8104218362282879	0.4505138285398993	TF:M08266	TF	Factor: ER71:Pax-5; motif: ACCGGAACYACGCWTSANTG	19945	3206
4.844512428075e-104	13737	8060	6250	0.7754342431761787	0.4549756133071267	TF:M03876	TF	Factor: Kaiso; motif: GCMGGGRGCRGS	19945	6500
4.844512428075e-104	13737	8060	6250	0.7754342431761787	0.4549756133071267	TF:M03876_0	TF	Factor: Kaiso; motif: GCMGGGRGCRGS; match class: 0	19945	6501
1.379798541734152e-103	7448	8060	3749	0.465136476426799	0.5033566058002148	TF:M08523_1	TF	Factor: E2F-1:TBR2; motif: NGGTGNNANGGCGCNNTNNCRNNN; match class: 1	19945	2050
1.75133497071702e-103	8286	8060	4100	0.5086848635235732	0.49481052377504225	TF:M11434_0	TF	Factor: Elk-1; motif: NRSCGGAAGNN; match class: 0	19945	2643
1.75133497071702e-103	8286	8060	4100	0.5086848635235732	0.49481052377504225	TF:M11434	TF	Factor: Elk-1; motif: NRSCGGAAGNN	19945	2642
2.8825884980353297e-103	7664	8060	3839	0.476302729528536	0.5009133611691023	TF:M09826_1	TF	Factor: BTEB3; motif: CCNNSCCNSCCCCKCCCCC; match class: 1	19945	898
7.726182312025829e-103	9378	8060	4547	0.5641439205955335	0.4848581787161442	TF:M10426_0	TF	Factor: ctcf; motif: CCRSCAGGGGGCGCN; match class: 0	19945	1644
7.726182312025829e-103	9378	8060	4547	0.5641439205955335	0.4848581787161442	TF:M10426	TF	Factor: ctcf; motif: CCRSCAGGGGGCGCN	19945	1643
8.222303896610427e-103	7516	8060	3775	0.4683622828784119	0.5022618414050026	TF:M08878_0	TF	Factor: EGR; motif: CGCCCCCGCNN; match class: 0	19945	2385
8.222303896610427e-103	7516	8060	3775	0.4683622828784119	0.5022618414050026	TF:M08878	TF	Factor: EGR; motif: CGCCCCCGCNN	19945	2384
1.742594681224826e-102	10213	8060	4883	0.6058312655086848	0.4781161265054342	TF:M02071	TF	Factor: ETV7; motif: NCCGGAANNN	19945	3317
1.742594681224826e-102	10213	8060	4883	0.6058312655086848	0.4781161265054342	TF:M02071_0	TF	Factor: ETV7; motif: NCCGGAANNN; match class: 0	19945	3318
9.250466447428621e-102	8349	8060	4120	0.511166253101737	0.4934722721283986	TF:M09905_0	TF	Factor: SAP-1; motif: NNCCGGAAGTGN; match class: 0	19945	2685
9.250466447428621e-102	8349	8060	4120	0.511166253101737	0.4934722721283986	TF:M09905	TF	Factor: SAP-1; motif: NNCCGGAAGTGN	19945	2684
9.377497293465966e-102	11154	8060	5254	0.6518610421836228	0.4710417787340864	TF:M00425_0	TF	Factor: E2F; motif: TTTCGCGC; match class: 0	19945	2217
9.377497293465966e-102	11154	8060	5254	0.6518610421836228	0.4710417787340864	TF:M00425	TF	Factor: E2F; motif: TTTCGCGC	19945	2216
9.652612602776364e-102	9023	8060	4398	0.5456575682382134	0.48742103513243934	TF:M08266_1	TF	Factor: ER71:Pax-5; motif: ACCGGAACYACGCWTSANTG; match class: 1	19945	3208
1.3794579848447893e-101	5779	8060	3024	0.3751861042183623	0.523273922824018	TF:M11435_1	TF	Factor: Elk-1; motif: NNCCGGAAGTN; match class: 1	19945	2647
2.994912553029474e-101	13967	8060	6326	0.784863523573201	0.4529247511992554	TF:M04106	TF	Factor: RUNX2; motif: NRACCGCAAACCGCAN	19945	10535
2.994912553029474e-101	13967	8060	6326	0.784863523573201	0.4529247511992554	TF:M04106_0	TF	Factor: RUNX2; motif: NRACCGCAAACCGCAN; match class: 0	19945	10536
7.757291010455287e-101	8398	8060	4137	0.5132754342431762	0.49261728983091213	TF:M08913	TF	Factor: FLI-1; motif: NAYTTCCGGT	19945	3512
7.757291010455287e-101	8398	8060	4137	0.5132754342431762	0.49261728983091213	TF:M08913_0	TF	Factor: FLI-1; motif: NAYTTCCGGT; match class: 0	19945	3513
9.643835873346218e-101	10675	8060	5061	0.6279156327543425	0.4740983606557377	TF:M11427_0	TF	Factor: PEA3; motif: NACCGGAAGTN; match class: 0	19945	9330
9.643835873346218e-101	10675	8060	5061	0.6279156327543425	0.4740983606557377	TF:M11427	TF	Factor: PEA3; motif: NACCGGAAGTN	19945	9329
1.73980860141432e-100	9193	8060	4463	0.5537220843672457	0.4854780811487001	TF:M01857_0	TF	Factor: AP-2alpha; motif: NGCCYSNNGSN; match class: 0	19945	198
1.73980860141432e-100	9193	8060	4463	0.5537220843672457	0.4854780811487001	TF:M01857	TF	Factor: AP-2alpha; motif: NGCCYSNNGSN	19945	197
6.833569274820746e-100	7356	8060	3697	0.4586848635235732	0.5025829255029908	TF:M00938	TF	Factor: E2F-1; motif: TTGGCGCGRAANNGNM	19945	2072
6.833569274820746e-100	7356	8060	3697	0.4586848635235732	0.5025829255029908	TF:M00938_0	TF	Factor: E2F-1; motif: TTGGCGCGRAANNGNM; match class: 0	19945	2073
9.174723610053733e-100	11218	8060	5272	0.6540942928039702	0.46995899447316813	TF:M01660_0	TF	Factor: GABP-alpha; motif: CTTCCK; match class: 0	19945	4131
9.174723610053733e-100	11218	8060	5272	0.6540942928039702	0.46995899447316813	TF:M01660	TF	Factor: GABP-alpha; motif: CTTCCK	19945	4130
1.0351485192763812e-99	9151	8060	4443	0.5512406947890819	0.48552070811933123	TF:M08911	TF	Factor: CTCF; motif: NCCRSTAGGGGGCGC	19945	1628
1.0351485192763812e-99	9151	8060	4443	0.5512406947890819	0.48552070811933123	TF:M08911_0	TF	Factor: CTCF; motif: NCCRSTAGGGGGCGC; match class: 0	19945	1629
5.965824980393675e-99	10108	8060	4828	0.5990074441687345	0.4776414721013059	TF:M08867	TF	Factor: AP2; motif: GCCYGSGGSN	19945	224
5.965824980393675e-99	10108	8060	4828	0.5990074441687345	0.4776414721013059	TF:M08867_0	TF	Factor: AP2; motif: GCCYGSGGSN; match class: 0	19945	225
8.636665444502533e-99	14247	8060	6421	0.7966501240694789	0.45069137362251704	TF:M04710	TF	Factor: CHD2; motif: TCTCGCGAG	19945	1193
8.636665444502533e-99	14247	8060	6421	0.7966501240694789	0.45069137362251704	TF:M04710_0	TF	Factor: CHD2; motif: TCTCGCGAG; match class: 0	19945	1194
1.164369363026421e-98	10944	8060	5160	0.6401985111662531	0.47149122807017546	TF:M11535_0	TF	Factor: E2F-4; motif: TTTTGGCGCCAWWN; match class: 0	19945	2166
1.164369363026421e-98	10944	8060	5160	0.6401985111662531	0.47149122807017546	TF:M11535	TF	Factor: E2F-4; motif: TTTTGGCGCCAWWN	19945	2165
2.7787011964113835e-98	8752	8060	4274	0.530272952853598	0.488345521023766	TF:M11533_1	TF	Factor: E2F-1; motif: NTTTTGGCGCCAWWWN; match class: 1	19945	2068
3.9535928345096674e-98	9131	8060	4429	0.5495037220843673	0.48505092541890266	TF:M03876_1	TF	Factor: Kaiso; motif: GCMGGGRGCRGS; match class: 1	19945	6502
1.0187779363120121e-97	5983	8060	3100	0.38461538461538464	0.5181347150259067	TF:M09723_1	TF	Factor: BTEB1; motif: GGGGGCGGGGCNGSGGGNGS; match class: 1	19945	877
1.7406279456910158e-97	6289	8060	3232	0.40099255583126553	0.5139131817459055	TF:M07129	TF	Factor: Sp2; motif: GYCCCGCCYCYNNNN	19945	11276
1.7406279456910158e-97	6289	8060	3232	0.40099255583126553	0.5139131817459055	TF:M07129_0	TF	Factor: Sp2; motif: GYCCCGCCYCYNNNN; match class: 0	19945	11277
2.662003595952813e-97	7846	8060	3894	0.4831265508684863	0.4963038490950803	TF:M00940_0	TF	Factor: E2F-1; motif: NTTTCGCGCS; match class: 0	19945	2088
2.662003595952813e-97	7846	8060	3894	0.4831265508684863	0.4963038490950803	TF:M00940	TF	Factor: E2F-1; motif: NTTTCGCGCS	19945	2087
4.227673668391412e-97	7132	8060	3592	0.4456575682382134	0.5036455412226585	TF:M02066	TF	Factor: PEA3; motif: RCCGGAAGYN	19945	9320
4.227673668391412e-97	7132	8060	3592	0.4456575682382134	0.5036455412226585	TF:M02066_0	TF	Factor: PEA3; motif: RCCGGAAGYN; match class: 0	19945	9321
5.306594294275009e-97	9151	8060	4433	0.55	0.4844279313736204	TF:M00800_0	TF	Factor: AP-2; motif: GSCCSCRGGCNRNRNN; match class: 0	19945	222
5.306594294275009e-97	9151	8060	4433	0.55	0.4844279313736204	TF:M00800	TF	Factor: AP-2; motif: GSCCSCRGGCNRNRNN	19945	221
5.845601987745334e-97	7336	8060	3678	0.45632754342431764	0.5013631406761178	TF:M03920_0	TF	Factor: SP1; motif: RCCMCRCCCMC; match class: 0	19945	11223
5.845601987745334e-97	7336	8060	3678	0.45632754342431764	0.5013631406761178	TF:M03920	TF	Factor: SP1; motif: RCCMCRCCCMC	19945	11222
7.482654946015475e-97	13338	8060	6077	0.753970223325062	0.455615534562903	TF:M00144_0	TF	Factor: Pax-5; motif: RRMSWGANWYCTNRAGCGKRACSRYNSM; match class: 0	19945	9150
7.482654946015475e-97	13338	8060	6077	0.753970223325062	0.455615534562903	TF:M00144	TF	Factor: Pax-5; motif: RRMSWGANWYCTNRAGCGKRACSRYNSM	19945	9149
1.9752420592451396e-96	9517	8060	4580	0.5682382133995038	0.48124408952400966	TF:M02059_0	TF	Factor: ELK-1; motif: ACCGGAAGTN; match class: 0	19945	2625
1.9752420592451396e-96	9517	8060	4580	0.5682382133995038	0.48124408952400966	TF:M02059	TF	Factor: ELK-1; motif: ACCGGAAGTN	19945	2624
2.1471169763999395e-96	12966	8060	5935	0.7363523573200993	0.4577356162270554	TF:M12160_0	TF	Factor: KLF15; motif: RCCMCRCCCMCN; match class: 0	19945	6540
2.1471169763999395e-96	12966	8060	5935	0.7363523573200993	0.4577356162270554	TF:M12160	TF	Factor: KLF15; motif: RCCMCRCCCMCN	19945	6539
2.7725975262134725e-96	8431	8060	4134	0.5129032258064516	0.49033329379670265	TF:M04106_1	TF	Factor: RUNX2; motif: NRACCGCAAACCGCAN; match class: 1	19945	10537
4.168276825037767e-96	10854	8060	5115	0.6346153846153846	0.47125483692647874	TF:M11396	TF	Factor: Erg; motif: NACCGGAARTN	19945	2924
4.168276825037767e-96	10854	8060	5115	0.6346153846153846	0.47125483692647874	TF:M11396_0	TF	Factor: Erg; motif: NACCGGAARTN; match class: 0	19945	2925
1.0390482575168154e-95	6204	8060	3189	0.3956575682382134	0.5140232108317214	TF:M06948_1	TF	Factor: Sp2; motif: TGGGCGCGCCCA; match class: 1	19945	11275
1.4442536608000762e-95	9668	8060	4638	0.5754342431761786	0.47972693421597024	TF:M00915_0	TF	Factor: AP-2; motif: SNNNCCNCAGGCN; match class: 0	19945	231
1.4442536608000762e-95	9668	8060	4638	0.5754342431761786	0.47972693421597024	TF:M00915	TF	Factor: AP-2; motif: SNNNCCNCAGGCN	19945	230
2.8321250172663504e-95	5160	8060	2730	0.3387096774193548	0.5290697674418605	TF:M01660_1	TF	Factor: GABP-alpha; motif: CTTCCK; match class: 1	19945	4132
4.274409519481839e-95	6066	8060	3127	0.3879652605459057	0.5154962083745467	TF:M03922	TF	Factor: SP4; motif: NWRGCCACGCCCMCTYN	19945	11312
4.274409519481839e-95	6066	8060	3127	0.3879652605459057	0.5154962083745467	TF:M03922_0	TF	Factor: SP4; motif: NWRGCCACGCCCMCTYN; match class: 0	19945	11313
4.6427953023389506e-95	7880	8060	3900	0.4838709677419355	0.4949238578680203	TF:M04714_0	TF	Factor: Elf-1; motif: ACTTCCGGG; match class: 0	19945	2418
4.6427953023389506e-95	7880	8060	3900	0.4838709677419355	0.4949238578680203	TF:M04714	TF	Factor: Elf-1; motif: ACTTCCGGG	19945	2417
6.06069889890229e-95	8821	8060	4290	0.532258064516129	0.4863394172996259	TF:M08487_1	TF	Factor: GCMa:Erg; motif: ATGCGGGCGGAARKG; match class: 1	19945	4357
8.376904660786642e-95	8616	8060	4205	0.521712158808933	0.4880454967502321	TF:M05361_0	TF	Factor: Sp6; motif: WGGGCGG; match class: 0	19945	11334
8.376904660786642e-95	8616	8060	4205	0.521712158808933	0.4880454967502321	TF:M05361	TF	Factor: Sp6; motif: WGGGCGG	19945	11333
8.376904660786642e-95	8616	8060	4205	0.521712158808933	0.4880454967502321	TF:M05332	TF	Factor: Sp2; motif: WGGGCGG	19945	11270
8.376904660786642e-95	8616	8060	4205	0.521712158808933	0.4880454967502321	TF:M05332_0	TF	Factor: Sp2; motif: WGGGCGG; match class: 0	19945	11271
8.376904660786642e-95	8616	8060	4205	0.521712158808933	0.4880454967502321	TF:M05444	TF	Factor: CPBP; motif: NGGGCGG	19945	1346
8.376904660786642e-95	8616	8060	4205	0.521712158808933	0.4880454967502321	TF:M05444_0	TF	Factor: CPBP; motif: NGGGCGG; match class: 0	19945	1347
2.459678020410696e-94	11580	8060	5394	0.6692307692307692	0.4658031088082902	TF:M04710_1	TF	Factor: CHD2; motif: TCTCGCGAG; match class: 1	19945	1195
1.6617442284135237e-93	6869	8060	3467	0.4301488833746898	0.5047314019507935	TF:M12151	TF	Factor: Sp1; motif: NWRGCCMCGCCCMCN	19945	11240
1.6617442284135237e-93	6869	8060	3467	0.4301488833746898	0.5047314019507935	TF:M12151_0	TF	Factor: Sp1; motif: NWRGCCMCGCCCMCN; match class: 0	19945	11241
1.6882805974084827e-93	10604	8060	5006	0.6210918114143921	0.472086005281026	TF:M03977	TF	Factor: ETS1; motif: ACCGGAARYN	19945	3107
1.6882805974084827e-93	10604	8060	5006	0.6210918114143921	0.472086005281026	TF:M03977_0	TF	Factor: ETS1; motif: ACCGGAARYN; match class: 0	19945	3108
1.8926952863901922e-93	10194	8060	4842	0.6007444168734491	0.4749852854620365	TF:M02052_0	TF	Factor: EHF; motif: CSCGGAARTN; match class: 0	19945	2391
1.8926952863901922e-93	10194	8060	4842	0.6007444168734491	0.4749852854620365	TF:M02052	TF	Factor: EHF; motif: CSCGGAARTN	19945	2390
3.3430884415221827e-93	5527	8060	2885	0.3579404466501241	0.5219829925818709	TF:M07250_1	TF	Factor: E2F-1; motif: NNNSSCGCSAANN; match class: 1	19945	2080
3.3733475021994703e-93	10524	8060	4973	0.6169975186104218	0.47253895857088557	TF:M00740_0	TF	Factor: Rb:E2F-1:DP-1; motif: TTTSGCGC; match class: 0	19945	2037
3.3733475021994703e-93	10524	8060	4973	0.6169975186104218	0.47253895857088557	TF:M00740	TF	Factor: Rb:E2F-1:DP-1; motif: TTTSGCGC	19945	2036
5.703331912012836e-93	11010	8060	5165	0.640818858560794	0.46911898274296093	TF:M11058_1	TF	Factor: Hey1; motif: NGCRCGYGYN; match class: 1	19945	4846
7.003564322072105e-93	7081	8060	3555	0.44106699751861045	0.5020477333709928	TF:M10098_0	TF	Factor: DP-1; motif: NRNNGGCGGGAANN; match class: 0	19945	12414
7.003564322072105e-93	7081	8060	3555	0.44106699751861045	0.5020477333709928	TF:M10098	TF	Factor: DP-1; motif: NRNNGGCGGGAANN	19945	12413
1.6722021114481935e-92	9551	8060	4579	0.5681141439205956	0.4794262380902523	TF:M01752	TF	Factor: ERG; motif: ACCGGAART	19945	2888
1.6722021114481935e-92	9551	8060	4579	0.5681141439205956	0.4794262380902523	TF:M01752_0	TF	Factor: ERG; motif: ACCGGAART; match class: 0	19945	2889
2.614417899199375e-92	7797	8060	3855	0.478287841191067	0.4944209311273567	TF:M11447_0	TF	Factor: Elf-1; motif: NAMCCGGAAGTN; match class: 0	19945	2439
2.614417899199375e-92	7797	8060	3855	0.478287841191067	0.4944209311273567	TF:M11447	TF	Factor: Elf-1; motif: NAMCCGGAAGTN	19945	2438
4.937995060025023e-92	5452	8060	2848	0.3533498759305211	0.5223771093176816	TF:M07084_1	TF	Factor: E2F-4; motif: NGGCGGGAARN; match class: 1	19945	2161
5.252681182563819e-92	8219	8060	4030	0.5	0.49032729042462586	TF:M11424_0	TF	Factor: Erm; motif: NNSCGGAWGYN; match class: 0	19945	2949
5.252681182563819e-92	8219	8060	4030	0.5	0.49032729042462586	TF:M11424	TF	Factor: Erm; motif: NNSCGGAWGYN	19945	2948
1.3092060129588962e-90	6758	8060	3409	0.4229528535980149	0.504439183190293	TF:M01873_0	TF	Factor: Egr-1; motif: GCGGGGGCGG; match class: 0	19945	2328
1.3092060129588962e-90	6758	8060	3409	0.4229528535980149	0.504439183190293	TF:M01873	TF	Factor: Egr-1; motif: GCGGGGGCGG	19945	2327
2.7908447978378396e-90	8389	8060	4094	0.50794044665012406	0.4880200262248182	TF:M03988	TF	Factor: FLI1; motif: ACCGGAARTN	19945	3503
2.7908447978378396e-90	8389	8060	4094	0.50794044665012406	0.4880200262248182	TF:M03988_0	TF	Factor: FLI1; motif: ACCGGAARTN; match class: 0	19945	3504
3.3184589659061566e-90	5287	8060	2769	0.3435483870967742	0.523737469264233	TF:M09658_0	TF	Factor: Sp2; motif: GGSNNGGGGGCGGGGCCNGNGS; match class: 0	19945	11280
3.3184589659061566e-90	5287	8060	2769	0.3435483870967742	0.523737469264233	TF:M09658	TF	Factor: Sp2; motif: GGSNNGGGGGCGGGGCCNGNGS	19945	11279
4.203393492702545e-90	7619	8060	3772	0.46799007444168733	0.49507809423808896	TF:M01078_0	TF	Factor: c-Ets-1; motif: NNNRCCGGAWRYNNNN; match class: 0	19945	1164
4.203393492702545e-90	7619	8060	3772	0.46799007444168733	0.49507809423808896	TF:M01078	TF	Factor: c-Ets-1; motif: NNNRCCGGAWRYNNNN	19945	1163
5.205678019250838e-90	10035	8060	4765	0.5911910669975186	0.4748380667663179	TF:M11400_0	TF	Factor: Fli-1; motif: NACCGGAARTN; match class: 0	19945	3528
5.205678019250838e-90	10035	8060	4765	0.5911910669975186	0.4748380667663179	TF:M11400	TF	Factor: Fli-1; motif: NACCGGAARTN	19945	3527
6.0058946158229325e-90	13586	8060	6146	0.7625310173697271	0.452377447372295	TF:M11883_0	TF	Factor: pax-6; motif: NYACGCNTSRNYGCNYN; match class: 0	19945	9192
6.0058946158229325e-90	13586	8060	6146	0.7625310173697271	0.452377447372295	TF:M11883	TF	Factor: pax-6; motif: NYACGCNTSRNYGCNYN	19945	9191
8.897502375222185e-90	8384	8060	4090	0.5074441687344913	0.48783396946564883	TF:M08759	TF	Factor: c-Ets-2; motif: NCCGGAAGTG	19945	3122
8.897502375222185e-90	8384	8060	4090	0.5074441687344913	0.48783396946564883	TF:M08759_0	TF	Factor: c-Ets-2; motif: NCCGGAAGTG; match class: 0	19945	3123
1.2219264933364508e-89	9902	8060	4710	0.5843672456575683	0.47566148252878204	TF:M00738	TF	Factor: E2F-4:DP-1; motif: TTTSGCGC	19945	2144
1.2219264933364508e-89	9902	8060	4710	0.5843672456575683	0.47566148252878204	TF:M00738_0	TF	Factor: E2F-4:DP-1; motif: TTTSGCGC; match class: 0	19945	2145
2.7021757964749993e-89	8054	8060	3951	0.4901985111662531	0.4905636950583561	TF:M08225_1	TF	Factor: Elk-1:Pax-5; motif: ACCGGAACYACGCWTSANYG; match class: 1	19945	2596
3.673526996023428e-89	8651	8060	4198	0.5208436724565757	0.48526181944283897	TF:M05439_0	TF	Factor: RREB-1; motif: GGGWCSA; match class: 0	19945	10521
3.673526996023428e-89	8651	8060	4198	0.5208436724565757	0.48526181944283897	TF:M05439	TF	Factor: RREB-1; motif: GGGWCSA	19945	10520
5.585276188657598e-89	9782	8060	4659	0.5780397022332506	0.4762829687180536	TF:M08313_1	TF	Factor: GCMa:PEA3; motif: ATRCGGGCGGAAGTR; match class: 1	19945	4363
8.290962547566127e-89	8783	8060	4251	0.5274193548387097	0.48400318797677333	TF:M11392_0	TF	Factor: Erg; motif: NACCGGAARYN; match class: 0	19945	2913
8.290962547566127e-89	8783	8060	4251	0.5274193548387097	0.48400318797677333	TF:M11392	TF	Factor: Erg; motif: NACCGGAARYN	19945	2912
2.848160143790145e-88	10099	8060	4784	0.5935483870967742	0.47371026834340035	TF:M04148_0	TF	Factor: TFAP2A; motif: NGCCCYNNGGGCN; match class: 0	19945	12261
2.848160143790145e-88	10099	8060	4784	0.5935483870967742	0.47371026834340035	TF:M04148	TF	Factor: TFAP2A; motif: NGCCCYNNGGGCN	19945	12260
2.959583057876151e-88	5180	8060	2715	0.336848635235732	0.5241312741312741	TF:M00933_1	TF	Factor: Sp1; motif: CCCCGCCCCN; match class: 1	19945	11248
5.398859169914415e-88	5284	8060	2760	0.3424317617866005	0.522331566994701	TF:M02036_1	TF	Factor: WT1; motif: CGCCCCCNCN; match class: 1	19945	12865
5.620757978342651e-88	15588	8060	6870	0.8523573200992556	0.44072363356428024	TF:M04934_1	TF	Factor: TR4; motif: ACCCCGS; match class: 1	19945	8512
6.949768311347464e-88	4668	8060	2486	0.3084367245657568	0.5325621251071122	TF:M00025_1	TF	Factor: Elk-1; motif: NNNNCCGGAARTNN; match class: 1	19945	2617
7.611898974211841e-88	11024	8060	5151	0.6390818858560794	0.4672532656023222	TF:M04950	TF	Factor: Egr-1; motif: NGCGTGCGY	19945	2303
7.611898974211841e-88	11024	8060	5151	0.6390818858560794	0.4672532656023222	TF:M04950_0	TF	Factor: Egr-1; motif: NGCGTGCGY; match class: 0	19945	2304
1.5946074764667647e-87	11380	8060	5290	0.6563275434243176	0.4648506151142355	TF:M03971	TF	Factor: ELK1; motif: NACTTCCGSCGGAAGYN	19945	2630
1.5946074764667647e-87	11380	8060	5290	0.6563275434243176	0.4648506151142355	TF:M03971_0	TF	Factor: ELK1; motif: NACTTCCGSCGGAAGYN; match class: 0	19945	2631
1.8795519160866226e-87	10904	8060	5102	0.6330024813895782	0.4679016874541453	TF:M09973_0	TF	Factor: CPBP; motif: GNNRGGGHGGGGNNGGGRN; match class: 0	19945	1350
1.8795519160866226e-87	10904	8060	5102	0.6330024813895782	0.4679016874541453	TF:M09973	TF	Factor: CPBP; motif: GNNRGGGHGGGGNNGGGRN	19945	1349
3.311262941342973e-87	12696	8060	5799	0.7194789081885856	0.45675803402646503	TF:M08208	TF	Factor: E2F-3:FOXI1; motif: NGACACCGCGCCCAC	19945	2117
3.311262941342973e-87	12696	8060	5799	0.7194789081885856	0.45675803402646503	TF:M08208_0	TF	Factor: E2F-3:FOXI1; motif: NGACACCGCGCCCAC; match class: 0	19945	2118
5.804988829653251e-87	7836	8060	3851	0.47779156327543426	0.49144971924451253	TF:M09895	TF	Factor: E2F-6; motif: NGGGCGGGARRNN	19945	2180
5.804988829653251e-87	7836	8060	3851	0.47779156327543426	0.49144971924451253	TF:M09895_0	TF	Factor: E2F-6; motif: NGGGCGGGARRNN; match class: 0	19945	2181
1.0187763570698874e-86	9658	8060	4600	0.5707196029776674	0.4762890867674467	TF:M04148_1	TF	Factor: TFAP2A; motif: NGCCCYNNGGGCN; match class: 1	19945	12262
2.4587128747733004e-86	7794	8060	3831	0.47531017369727047	0.49153194765204006	TF:M11883_1	TF	Factor: pax-6; motif: NYACGCNTSRNYGCNYN; match class: 1	19945	9193
3.94785975930326e-86	8823	8060	4257	0.5281637717121588	0.48248894933696024	TF:M11404	TF	Factor: Fli-1; motif: NACCGGAARTN	19945	3536
3.94785975930326e-86	8823	8060	4257	0.5281637717121588	0.48248894933696024	TF:M11404_0	TF	Factor: Fli-1; motif: NACCGGAARTN; match class: 0	19945	3537
4.398933014962598e-86	4996	8060	2626	0.3258064516129032	0.5256204963971177	TF:M12173_1	TF	Factor: GKLF; motif: NNCCMCRCCCN; match class: 1	19945	6589
6.434701440895056e-86	6302	8060	3196	0.3965260545905707	0.5071405902887972	TF:M09606	TF	Factor: nerf; motif: NRRNSCGGAAGNRNNNN	19945	2471
6.434701440895056e-86	6302	8060	3196	0.3965260545905707	0.5071405902887972	TF:M09606_0	TF	Factor: nerf; motif: NRRNSCGGAAGNRNNNN; match class: 0	19945	2472
1.2408473324539818e-85	6832	8060	3422	0.42456575682382136	0.5008782201405152	TF:M01219_0	TF	Factor: SP1:SP3; motif: CCSCCCCCYCC; match class: 0	19945	11211
1.2408473324539818e-85	6832	8060	3422	0.42456575682382136	0.5008782201405152	TF:M01219	TF	Factor: SP1:SP3; motif: CCSCCCCCYCC	19945	11210
2.1523319586780314e-85	4211	8060	2272	0.2818858560794045	0.5395393018285443	TF:M03807_1	TF	Factor: SP2; motif: GNNGGGGGCGGGGSN; match class: 1	19945	11296
2.6688513006636437e-85	7174	8060	3566	0.4424317617866005	0.49707276275439083	TF:M00144_1	TF	Factor: Pax-5; motif: RRMSWGANWYCTNRAGCGKRACSRYNSM; match class: 1	19945	9151
1.1411126209099002e-84	9321	8060	4455	0.5527295285359801	0.47795300933376245	TF:M03895_0	TF	Factor: CTCF; motif: WGCGCCMYCTAGYGGYN; match class: 0	19945	1617
1.1411126209099002e-84	9321	8060	4455	0.5527295285359801	0.47795300933376245	TF:M03895	TF	Factor: CTCF; motif: WGCGCCMYCTAGYGGYN	19945	1616
1.4985810256635872e-84	9578	8060	4559	0.5656327543424318	0.4759866360409271	TF:M00427	TF	Factor: E2F; motif: TTTSGCGS	19945	2234
1.4985810256635872e-84	9578	8060	4559	0.5656327543424318	0.4759866360409271	TF:M00427_0	TF	Factor: E2F; motif: TTTSGCGS; match class: 0	19945	2235
1.5700114776777689e-84	6957	8060	3471	0.4306451612903226	0.4989219491159983	TF:M02069	TF	Factor: Erm; motif: ACCGGAAGTN	19945	2936
1.5700114776777689e-84	6957	8060	3471	0.4306451612903226	0.4989219491159983	TF:M02069_0	TF	Factor: Erm; motif: ACCGGAAGTN; match class: 0	19945	2937
2.001582178195893e-84	10765	8060	5035	0.6246898263027295	0.46771946121690666	TF:M12158	TF	Factor: KLF15; motif: NCCMCGCCCMCN	19945	6533
2.001582178195893e-84	10765	8060	5035	0.6246898263027295	0.46771946121690666	TF:M12158_0	TF	Factor: KLF15; motif: NCCMCGCCCMCN; match class: 0	19945	6534
4.49344916430951e-84	3605	8060	1991	0.24702233250620348	0.5522884882108183	TF:M01253_0	TF	Factor: CNOT3; motif: GGCCGCGSSS; match class: 0	19945	1302
4.49344916430951e-84	3605	8060	1991	0.24702233250620348	0.5522884882108183	TF:M01253	TF	Factor: CNOT3; motif: GGCCGCGSSS	19945	1301
1.1398800399427028e-83	4882	8060	2567	0.3184863523573201	0.525809094633347	TF:M02070_1	TF	Factor: TEL1; motif: CNCGGAANNN; match class: 1	19945	12250
1.5834652994770278e-83	11988	8060	5512	0.6838709677419355	0.45979312645979314	TF:M00426_0	TF	Factor: E2F; motif: TTTSGCGS; match class: 0	19945	2223
1.5834652994770278e-83	11988	8060	5512	0.6838709677419355	0.45979312645979314	TF:M00426	TF	Factor: E2F; motif: TTTSGCGS	19945	2222
1.674022026811309e-83	9200	8060	4401	0.546029776674938	0.4783695652173913	TF:M12186_0	TF	Factor: BTEB4; motif: NCCACGCCCM; match class: 0	19945	6552
1.674022026811309e-83	9200	8060	4401	0.546029776674938	0.4783695652173913	TF:M12186	TF	Factor: BTEB4; motif: NCCACGCCCM	19945	6551
2.0706286408814818e-83	10092	8060	4762	0.5908188585607941	0.4718588981371383	TF:M03975_0	TF	Factor: ERG; motif: ACCGGAARTN; match class: 0	19945	2895
2.0706286408814818e-83	10092	8060	4762	0.5908188585607941	0.4718588981371383	TF:M03975	TF	Factor: ERG; motif: ACCGGAARTN	19945	2894
2.6766737773060986e-83	5614	8060	2888	0.3583126550868486	0.5144282151763448	TF:M01104_1	TF	Factor: MOVO-B; motif: GNGGGGG; match class: 1	19945	7507
3.324948095474117e-83	6969	8060	3471	0.4306451612903226	0.49806284976323717	TF:M11451	TF	Factor: Elf-1; motif: NANCCGGAAGTN	19945	2450
3.324948095474117e-83	6969	8060	3471	0.4306451612903226	0.49806284976323717	TF:M11451_0	TF	Factor: Elf-1; motif: NANCCGGAAGTN; match class: 0	19945	2451
3.0997727261883365e-82	4700	8060	2481	0.3078163771712159	0.5278723404255319	TF:M03977_1	TF	Factor: ETS1; motif: ACCGGAARYN; match class: 1	19945	3109
3.941261508745807e-82	4937	8060	2586	0.3208436724565757	0.5237998784687057	TF:M11430_1	TF	Factor: PEA3; motif: NACCGGAAGTN; match class: 1	19945	9340
5.28959705822755e-82	7928	8060	3870	0.4801488833746898	0.48814328960645814	TF:M01303	TF	Factor: SP1; motif: GGGGYGGGGNS	19945	11216
5.28959705822755e-82	7928	8060	3870	0.4801488833746898	0.48814328960645814	TF:M01303_0	TF	Factor: SP1; motif: GGGGYGGGGNS; match class: 0	19945	11217
8.407550506621435e-82	7686	8060	3768	0.4674937965260546	0.49024199843871974	TF:M02063	TF	Factor: c-ets-1; motif: ACCGGAWGTN	19945	1166
8.407550506621435e-82	7686	8060	3768	0.4674937965260546	0.49024199843871974	TF:M02063_0	TF	Factor: c-ets-1; motif: ACCGGAWGTN; match class: 0	19945	1167
1.7366500585936316e-81	3795	8060	2070	0.25682382133995035	0.5454545454545454	TF:M09970_1	TF	Factor: KLF3; motif: NNNNNNGGGCGGGGCNNGN; match class: 1	19945	6568
2.744116603392537e-81	4946	8060	2587	0.3209677419354839	0.5230489284270117	TF:M00008_1	TF	Factor: Sp1; motif: GGGGCGGGGT; match class: 1	19945	11215
3.299567536067418e-81	7938	8060	3871	0.480272952853598	0.4876543209876543	TF:M05386	TF	Factor: KLF17; motif: NGGGCGG	19945	6554
3.299567536067418e-81	7938	8060	3871	0.480272952853598	0.4876543209876543	TF:M05386_0	TF	Factor: KLF17; motif: NGGGCGG; match class: 0	19945	6555
3.299567536067418e-81	7938	8060	3871	0.480272952853598	0.4876543209876543	TF:M05499	TF	Factor: LKLF; motif: NGGGCGG	19945	6845
3.299567536067418e-81	7938	8060	3871	0.480272952853598	0.4876543209876543	TF:M05499_0	TF	Factor: LKLF; motif: NGGGCGG; match class: 0	19945	6846
7.326261319251579e-81	6128	8060	3102	0.38486352357320097	0.506201044386423	TF:M11419_0	TF	Factor: ER81; motif: NNCCGGAWGYN; match class: 0	19945	2802
7.326261319251579e-81	6128	8060	3102	0.38486352357320097	0.506201044386423	TF:M11419	TF	Factor: ER81; motif: NNCCGGAWGYN	19945	2801
8.952565353721091e-81	6410	8060	3223	0.3998759305210918	0.502808112324493	TF:M02090_1	TF	Factor: E2F-4; motif: GCGGGAAANA; match class: 1	19945	2173
2.2294235891521443e-80	5547	8060	2848	0.3533498759305211	0.5134306832522084	TF:M05327	TF	Factor: WT1; motif: NGCGGGGGGGTSMMCYN	19945	12851
2.2294235891521443e-80	5547	8060	2848	0.3533498759305211	0.5134306832522084	TF:M05327_0	TF	Factor: WT1; motif: NGCGGGGGGGTSMMCYN; match class: 0	19945	12852
3.2165369427633397e-80	9456	8060	4492	0.5573200992555831	0.4750423011844332	TF:M00470_0	TF	Factor: AP-2gamma; motif: GCCYNNGGS; match class: 0	19945	204
3.2165369427633397e-80	9456	8060	4492	0.5573200992555831	0.4750423011844332	TF:M00470	TF	Factor: AP-2gamma; motif: GCCYNNGGS	19945	203
5.9363792476309875e-80	5907	8060	3003	0.3725806451612903	0.5083798882681564	TF:M12227_1	TF	Factor: ZIC4; motif: NNCCNCCCRYNGYGN; match class: 1	19945	13384
[truncated: 1,816 more rows]
