# Supplementary material for: Genome-wide bioinformatic analyses predict key host and viral factors in SARS-CoV-2 pathogenesis
Source: Commun Biol. 2021 May 17;4:590. doi: 10.1038/s42003-021-02095-0 (PMC8128904; doi:10.1038/s42003-021-02095-0)
Supplement: Supplementary file 6 — Supplementary Data 4 [file 42003_2021_2095_MOESM6_ESM.zip]

Archive with 17 entries (17 files):
- Functional_Enrichment/R_Scripts/load/Ensembl_to_entrez.R
- Functional_Enrichment/Output/GSE147507/Series9_IAV_GO.csv
- Functional_Enrichment/Output/GSE147507/Series1_SARS-CoV-2_GO.csv
- Functional_Enrichment/R_Scripts/load/GOstats.human.R
- Functional_Enrichment/R_Scripts/GO_COVID.R
- Functional_Enrichment/Output/GSE150316/case3_GO.csv
- Functional_Enrichment/Output/GSE150316/case2_GO.csv
- Functional_Enrichment/Output/GSE150316/case5_GO.csv
- Functional_Enrichment/Output/GSE147507/Series2_SARS-CoV-2_GO.csv
- Functional_Enrichment/Output/GSE150316/case1_GO.csv
- Functional_Enrichment/Output/GSE147507/Series4_IAV_GO.csv
- Functional_Enrichment/Output/GSE147507/Series8_HPIV3_GO.csv
- Functional_Enrichment/Output/GSE147507/Series7_SARS-CoV-2_GO.csv
- Functional_Enrichment/R_Scripts/load/Load.GO.R
- Functional_Enrichment/Output/GSE147507/Series5_SARS-CoV-2_GO.csv
- Functional_Enrichment/Output/GSE147507/Series3_RSV_GO.csv
- Functional_Enrichment/Output/GSE147507/Series8_RSV_GO.csv
