# Supplementary material for: Genome-wide bioinformatic analyses predict key host and viral factors in SARS-CoV-2 pathogenesis
Source: Commun Biol. 2021 May 17;4:590. doi: 10.1038/s42003-021-02095-0 (PMC8128904; doi:10.1038/s42003-021-02095-0)
Supplement: Supplementary file 6 — Supplementary Data 4 [file 42003_2021_2095_MOESM6_ESM.zip › Functional_Enrichment/R_Scripts/load/Ensembl_to_entrez.R]

### Get entrez_gene_id for all ensembl_gene_ids

library(biomaRt)
mart<-useMart(biomart="ENSEMBL_MART_ENSEMBL", host="grch37.ensembl.org", 
              path="/biomart/martservice", dataset="hsapiens_gene_ensembl")

### If error: use instead 
#mart<-useEnsembl(biomart="ensembl", host="grch37.ensembl.org", 
#                dataset="hsapiens_gene_ensembl",mirror="useast")

ensembl_to_entrez<-getBM(attributes = c('ensembl_gene_id', 'entrezgene_id'),mart=mart)
