# Supplementary material for: Genome-wide bioinformatic analyses predict key host and viral factors in SARS-CoV-2 pathogenesis
Source: Commun Biol. 2021 May 17;4:590. doi: 10.1038/s42003-021-02095-0 (PMC8128904; doi:10.1038/s42003-021-02095-0)
Supplement: Supplementary file 6 — Supplementary Data 4 [file 42003_2021_2095_MOESM6_ESM.zip › Functional_Enrichment/Output/GSE147507/Series9_IAV_GO.csv]

	GO	Pvalue	OddsRatio	ExpCount	Count	Size	Term	Type	padj	log2OddsRatio
1	GO:0044237	3.88272179858294e-47	1.90205424274973	1622.93304767006	1954	11264	cellular metabolic process	biological_process	9.70680449645736e-44	0.927558389537164
2	GO:0044260	4.6008153707808e-44	1.78879238243604	1198.61328334226	1531	8319	cellular macromolecule metabolic process	biological_process	1.1502038426952e-40	0.838985949596766
3	GO:0044238	2.35984869061952e-38	1.76444870030363	1586.91269416176	1887	11014	primary metabolic process	biological_process	5.89962172654881e-35	0.81921748571785
4	GO:0006807	8.51103747770561e-35	1.69849273908595	1516.31280128548	1805	10524	nitrogen compound metabolic process	biological_process	2.1277593694264e-31	0.764255050829959
5	GO:0044267	1.23671163694243e-33	1.70505645979845	759.309051955008	1026	5270	cellular protein metabolic process	biological_process	3.09177909235607e-30	0.769819512224587
6	GO:0009058	4.55304449457219e-33	1.66835189743408	899.06802356722	1174	6240	biosynthetic process	biological_process	1.13826112364305e-29	0.738423621599102
7	GO:0008152	9.22251442749886e-33	1.7472422415061	1804.76379217997	2066	12526	metabolic process	biological_process	2.30562860687471e-29	0.805079640534039
8	GO:1901576	3.49308338481613e-32	1.65863362005057	884.948044991966	1155	6142	organic substance biosynthetic process	biological_process	8.73270846204033e-29	0.729995240777839
9	GO:0044249	2.21066378580594e-31	1.64976941979121	872.412961971077	1138	6055	cellular biosynthetic process	biological_process	5.52665946451484e-28	0.722264400125894
10	GO:0071840	4.82302830565387e-31	1.63424154345874	948.487948580611	1217	6583	cellular component organization or biogenesis	biological_process	1.20575707641347e-27	0.708621231828973
11	GO:0016032	4.74498936421443e-30	2.61588436288569	119.731655061596	244	831	viral process	biological_process	1.18624734105361e-26	1.38729876683802
12	GO:0044403	1.97977133902574e-29	2.53943232157506	126.359400107124	252	877	symbiotic process	biological_process	4.94942834756434e-26	1.34450602519349
13	GO:0034645	4.61686019630375e-29	1.6547070742282	705.566684520621	947	4897	cellular macromolecule biosynthetic process	biological_process	1.15421504907594e-25	0.726575845454311
14	GO:0019538	3.5360926833999e-28	1.61020844083061	842.444027852169	1091	5847	protein metabolic process	biological_process	8.84023170849976e-25	0.687247456717519
15	GO:0071704	7.9812755960004e-28	1.63944348153793	1728.25656132833	1974	11995	organic substance metabolic process	biological_process	1.9953188990001e-24	0.713206166866429
16	GO:0009059	8.98904732676625e-28	1.62949651520958	727.467059453669	965	5049	macromolecule biosynthetic process	biological_process	2.24726183169156e-24	0.704426266777166
17	GO:1901564	1.43905792229856e-26	1.56924395511223	976.871987145153	1225	6780	organonitrogen compound metabolic process	biological_process	3.59764480574641e-23	0.650069651523257
18	GO:0016043	1.53067429790364e-26	1.57498973672019	921.688805570434	1167	6397	cellular component organization	biological_process	3.82668574475909e-23	0.655342427449937
19	GO:0044265	4.11526400517515e-26	2.19607159460716	167.710765934655	300	1164	cellular macromolecule catabolic process	biological_process	1.02881600129379e-22	1.13492508872426
20	GO:0043170	4.56101242093335e-26	1.57066444606158	1515.01606855919	1763	10515	macromolecule metabolic process	biological_process	1.14025310523334e-22	0.651374998766694
21	GO:0009057	7.21610184021462e-25	2.04471308833011	201.137653990359	340	1396	macromolecule catabolic process	biological_process	1.80402546005366e-21	1.03189842014367
22	GO:0046907	2.42949725795449e-24	1.90783487762665	254.735940010712	406	1768	intracellular transport	biological_process	6.07374314488623e-21	0.931936312046855
23	GO:0031323	3.99041650646202e-24	1.5425937253055	901.229244777718	1133	6255	regulation of cellular metabolic process	biological_process	9.97604126615506e-21	0.625358147673294
24	GO:0044271	1.29109142223272e-23	1.57188771133088	704.702196036422	920	4891	cellular nitrogen compound biosynthetic process	biological_process	3.22772855558181e-20	0.652498161558242
25	GO:0034641	7.86557928566538e-23	1.51340579023423	997.763792179968	1227	6925	cellular nitrogen compound metabolic process	biological_process	1.96639482141635e-19	0.597798869950894
26	GO:0051171	3.85349566102018e-22	1.52025822457698	847.919121585431	1066	5885	regulation of nitrogen compound metabolic process	biological_process	9.63373915255046e-19	0.604316394508255
27	GO:0044248	5.01717361812275e-22	1.75254339638091	324.471344402785	482	2252	cellular catabolic process	biological_process	1.25429340453069e-18	0.809450168611575
28	GO:0070727	9.4144763658121e-22	1.80786565422457	276.348152115694	423	1918	cellular macromolecule localization	biological_process	2.35361909145303e-18	0.854287472451462
29	GO:0080090	1.18221219741801e-21	1.50916750503018	873.133369041243	1090	6060	regulation of primary metabolic process	biological_process	2.95553049354501e-18	0.593752941891647
30	GO:0006464	1.55568581705756e-21	1.5693538763159	599.378682378147	794	4160	cellular protein modification process	biological_process	3.8892145426439e-18	0.650170704785892
31	GO:0036211	1.55568581705756e-21	1.5693538763159	599.378682378147	794	4160	protein modification process	biological_process	3.8892145426439e-18	0.650170704785892
32	GO:0006996	1.58524470890066e-21	1.58400335421497	559.756293519014	750	3885	organelle organization	biological_process	3.96311177225165e-18	0.663575390407531
33	GO:0034613	6.45087961701897e-21	1.78916367331506	274.907337975362	418	1908	cellular protein localization	biological_process	1.61271990425474e-17	0.839285371670969
34	GO:0043412	8.45219212885707e-21	1.54673402558636	630.06802356722	824	4373	macromolecule modification	biological_process	2.11304803221427e-17	0.629225134112311
35	GO:0006139	2.21692609566706e-20	1.4875796405973	887.541510444563	1098	6160	nucleobase-containing compound metabolic process	biological_process	5.54231523916766e-17	0.572966908097283
36	GO:0016071	4.36814340925453e-20	2.17365314344608	126.359400107124	227	877	mRNA metabolic process	biological_process	1.09203585231363e-16	1.12012174342228
37	GO:0033036	6.25444509069088e-20	1.60333299788362	456.449919657204	626	3168	macromolecule localization	biological_process	1.56361127267272e-16	0.681074091433189
38	GO:0090304	8.19387866916347e-20	1.48946178695665	811.178361006963	1014	5630	nucleic acid metabolic process	biological_process	2.04846966729087e-16	0.574791110848048
39	GO:0051641	9.33203852380952e-20	1.58324626614132	488.14783074451	661	3388	cellular localization	biological_process	2.33300963095238e-16	0.662885677021411
40	GO:0033554	4.92499257658687e-19	1.71226122110952	297.960364220675	438	2068	cellular response to stress	biological_process	1.23124814414672e-15	0.775902814852916
41	GO:1901360	2.26709395406355e-18	1.44899332039259	951.513658275308	1153	6604	organic cyclic compound metabolic process	biological_process	5.66773488515888e-15	0.535050944336732
42	GO:0006725	3.28081612085879e-18	1.44968009116537	917.94268880557	1117	6371	cellular aromatic compound metabolic process	biological_process	8.20204030214699e-15	0.535734567957596
43	GO:0008104	3.3426691188119e-18	1.59959245222523	404.148366363149	558	2805	protein localization	biological_process	8.35667279702975e-15	0.677704378831998
44	GO:0044085	4.36601272754033e-18	1.55251228623681	484.11355115158	648	3360	cellular component biogenesis	biological_process	1.09150318188508e-14	0.634604685658502
45	GO:0060255	4.87453958609292e-18	1.44076334193872	986.237279057311	1187	6845	regulation of macromolecule metabolic process	biological_process	1.21863489652323e-14	0.526833379613339
46	GO:0000956	5.3846576529026e-18	3.82610794340363	29.8248527048741	80	207	nuclear-transcribed mRNA catabolic process	biological_process	1.34616441322565e-14	1.93587757604062
47	GO:0019222	7.05989464030346e-18	1.43357448075515	1057.98982324585	1260	7343	regulation of metabolic process	biological_process	1.76497366007587e-14	0.51961686113561
48	GO:0046483	9.41189738553985e-18	1.44287249170944	912.035350830209	1108	6330	heterocycle metabolic process	biological_process	2.35297434638496e-14	0.528943812853086
49	GO:0006614	1.30392622150126e-17	5.92361279986268	15.1285484734869	52	105	SRP-dependent cotranslational protein targeting to membrane	biological_process	3.25981555375315e-14	2.56647734117124
50	GO:0009056	1.70101508347152e-17	1.60309670932427	376.628816282807	523	2614	catabolic process	biological_process	4.25253770867881e-14	0.680861460959711
51	GO:0000184	2.38561045314207e-17	5.28720577069096	17.289769683985	56	120	nuclear-transcribed mRNA catabolic process, nonsense-mediated decay	biological_process	5.96402613285517e-14	2.40250547549483
52	GO:0044419	2.85848329094373e-17	1.66819568557024	297.672201392608	430	2066	interspecies interaction between organisms	biological_process	7.14620822735933e-14	0.738288532213536
53	GO:0043933	3.94211119008623e-17	1.64900176961199	312.656668452062	447	2170	protein-containing complex subunit organization	biological_process	9.85527797521557e-14	0.721592946991921
54	GO:0072599	6.08609807576998e-17	5.12634315823382	17.5779325120514	56	122	establishment of protein localization to endoplasmic reticulum	biological_process	1.52152451894249e-13	2.35793005609958
55	GO:0051649	8.65087056430653e-17	1.57485240281863	394.494911622924	540	2738	establishment of localization in cell	biological_process	2.16271764107663e-13	0.655216623723857
56	GO:0006613	1.00969921116808e-16	5.50653738212096	15.7048741296197	52	109	cotranslational protein targeting to membrane	biological_process	2.5242480279202e-13	2.46114540918703
57	GO:0019219	1.18000601727159e-16	1.48831934365027	577.766470273166	744	4010	regulation of nucleobase-containing compound metabolic process	biological_process	2.95001504317898e-13	0.573684113858551
58	GO:0006886	1.57544863516125e-16	1.86722926072081	170.016068559186	272	1180	intracellular protein transport	biological_process	3.93862158790312e-13	0.900899074323084
59	GO:0033365	2.12762520617348e-16	1.97714064976453	135.868773433315	228	943	protein localization to organelle	biological_process	5.3190630154337e-13	0.983415505108675
60	GO:0045047	2.57081133931323e-16	5.09450872534143	17.0016068559186	54	118	protein targeting to ER	biological_process	6.42702834828307e-13	2.34894303084915
61	GO:0072594	2.62152013681931e-16	2.30897385913029	82.270487412962	156	571	establishment of protein localization to organelle	biological_process	6.55380034204826e-13	1.20725183984369
62	GO:0019080	3.09061381743811e-16	3.74968750607177	27.5195500803428	73	191	viral gene expression	biological_process	7.72653454359528e-13	1.90677036834826
63	GO:0016070	3.11587099372233e-16	1.44130359820691	740.146223888591	917	5137	RNA metabolic process	biological_process	7.78967748430583e-13	0.527374258825545
64	GO:0019083	6.11349460314054e-16	3.86892195514859	25.5024102838779	69	177	viral transcription	biological_process	1.52837365078514e-12	1.95193162667316
65	GO:0034654	6.66183843646658e-16	1.46856010734293	595.48848419925	759	4133	nucleobase-containing compound biosynthetic process	biological_process	1.66545960911664e-12	0.554402315571452
66	GO:1901575	1.06973324275405e-15	1.61203325091334	313.232994108195	441	2174	organic substance catabolic process	biological_process	2.67433310688513e-12	0.688881502199028
67	GO:0019438	1.71415457443926e-15	1.45770203739923	606.006427423674	768	4206	aromatic compound biosynthetic process	biological_process	4.28538643609815e-12	0.543695854714674
68	GO:0006402	1.83588507973647e-15	2.67545100515413	52.4456347080878	111	364	mRNA catabolic process	biological_process	4.58971269934118e-12	1.4197821094781
69	GO:0006401	1.89936914008411e-15	2.58186870460487	57.2003213711837	118	397	RNA catabolic process	biological_process	4.74842285021027e-12	1.36841563734858
70	GO:0031324	1.94934554359108e-15	1.55242560821944	381.239421531869	518	2646	negative regulation of cellular metabolic process	biological_process	4.8733638589777e-12	0.634524136578231
71	GO:0018130	2.95734369955543e-15	1.45351360967799	604.565613283342	765	4196	heterocycle biosynthetic process	biological_process	7.39335924888858e-12	0.539544579917925
72	GO:1901362	2.96474331431579e-15	1.44745107299938	627.618639528656	790	4356	organic cyclic compound biosynthetic process	biological_process	7.41185828578949e-12	0.533514582802326
73	GO:0006518	5.05795347424411e-15	1.95494681555901	127.07980717729	212	882	peptide metabolic process	biological_process	1.26448836856103e-11	0.967129359464613
74	GO:0006413	7.89375399378945e-15	3.52380147597318	27.8077129084092	71	193	translational initiation	biological_process	1.97343849844736e-11	1.81713264795393
75	GO:0009889	1.02240468523131e-14	1.43931640522525	618.685591858597	777	4294	regulation of biosynthetic process	biological_process	2.55601171307827e-11	0.525383774894104
76	GO:0048523	1.16789554900246e-14	1.41751991022044	713.923406534547	879	4955	negative regulation of cellular process	biological_process	2.91973887250616e-11	0.503368999135454
77	GO:0043043	2.24828822196503e-14	2.02497180556313	106.476164970541	183	739	peptide biosynthetic process	biological_process	5.62072055491258e-11	1.01790182095656
78	GO:0006412	2.69130318399301e-14	2.04171618024527	102.874129619711	178	714	translation	biological_process	6.72825795998253e-11	1.02978233055886
79	GO:0051252	2.91941166721838e-14	1.45265414320926	540.449384038565	689	3751	regulation of RNA metabolic process	biological_process	7.29852916804595e-11	0.538691258187152
80	GO:0045184	3.66084346410518e-14	1.57209051191205	312.800749866095	433	2171	establishment of protein localization	biological_process	9.15210866026295e-11	0.652684282054238
81	GO:1901566	3.94255897447693e-14	1.61541471311654	268.279592929834	381	1862	organonitrogen compound biosynthetic process	biological_process	9.85639743619234e-11	0.69190458457924
82	GO:0022607	4.71280478617439e-14	1.48294098755279	450.110337439743	588	3124	cellular component assembly	biological_process	1.1782011965436e-10	0.56846118804278
83	GO:0072657	6.1613504574433e-14	2.10541315374307	90.1949651847884	160	626	protein localization to membrane	biological_process	1.54033761436083e-10	1.07410336695879
84	GO:0070972	6.80188174447993e-14	3.93462484204774	21.1799678628816	58	147	protein localization to endoplasmic reticulum	biological_process	1.70047043611998e-10	1.97622608444447
85	GO:2000112	6.95852481249268e-14	1.43684425971409	566.384038564542	715	3931	regulation of cellular macromolecule biosynthetic process	biological_process	1.73963120312317e-10	0.522903695814308
86	GO:0031326	7.23462975199597e-14	1.42544208307632	607.014997321907	759	4213	regulation of cellular biosynthetic process	biological_process	1.80865743799899e-10	0.511409422540662
87	GO:0015031	7.2802237428252e-14	1.57599272686477	299.401178361007	416	2078	protein transport	biological_process	1.8200559357063e-10	0.656260876837223
88	GO:0051172	7.52328686300768e-14	1.53235287385263	353.43170862346	478	2453	negative regulation of nitrogen compound metabolic process	biological_process	1.88082171575192e-10	0.615748562756083
89	GO:0010556	1.32385906188597e-13	1.4254880232518	586.411355115158	735	4070	regulation of macromolecule biosynthetic process	biological_process	3.30964765471492e-10	0.511455918007666
90	GO:0097659	2.18382120906524e-13	1.43881910247333	526.185324049277	668	3652	nucleic acid-templated transcription	biological_process	5.45955302266311e-10	0.524885218645283
91	GO:0006351	2.2726443390041e-13	1.44084149049104	518.981253347617	660	3602	transcription, DNA-templated	biological_process	5.68161084751025e-10	0.526911630820886
92	GO:0015833	2.84336627408258e-13	1.55491778471402	304.588109266202	419	2114	peptide transport	biological_process	7.10841568520645e-10	0.636838300792492
93	GO:0090150	2.86333503797463e-13	2.58231779533976	47.8350294590252	99	332	establishment of protein localization to membrane	biological_process	7.15833759493657e-10	1.36866655817717
94	GO:0042886	3.03477752637557e-13	1.55029429819995	309.054633101232	424	2145	amide transport	biological_process	7.58694381593893e-10	0.632542113725972
95	GO:0032774	4.63097894467202e-13	1.43114495966458	528.058382431709	668	3665	RNA biosynthetic process	biological_process	1.157744736168e-09	0.517169809029927
96	GO:0030163	4.75796691190673e-13	1.83985620393716	134.139796464917	214	931	protein catabolic process	biological_process	1.18949172797668e-09	0.87959301520976
97	GO:0034655	6.67165800981213e-13	2.14987917371693	76.9394750937333	139	534	nucleobase-containing compound catabolic process	biological_process	1.66791450245303e-09	1.1042555805693
98	GO:0007049	6.79550201019228e-13	1.57976664126105	267.415104445635	374	1856	cell cycle	biological_process	1.69887550254807e-09	0.659711463237915
99	GO:0048519	7.41729761125597e-13	1.36484243212827	845.901981788966	1006	5871	negative regulation of biological process	biological_process	1.85432440281399e-09	0.448734404985009
100	GO:0010467	1.05826196432779e-12	1.35060634168127	976.007498660953	1140	6774	gene expression	biological_process	2.64565491081947e-09	0.433607236719329
101	GO:0065003	1.09943420108589e-12	1.5663157697178	274.331012319229	381	1904	protein-containing complex assembly	biological_process	2.74858550271472e-09	0.64737508969306
102	GO:0044257	1.74892258676996e-12	1.90407198826337	111.37493304767	183	773	cellular protein catabolic process	biological_process	4.3723064669249e-09	0.929088024416472
103	GO:0006950	1.94029357438108e-12	1.40215070200949	582.377075522228	723	4042	response to stress	biological_process	4.8507339359527e-09	0.487641417363815
104	GO:0016567	3.35216557413918e-12	1.85916458500992	118.434922335297	191	822	protein ubiquitination	biological_process	8.38041393534794e-09	0.894654492402198
105	GO:0043603	3.44750355853049e-12	1.7152477396319	165.117300482057	249	1146	cellular amide metabolic process	biological_process	8.61875889632622e-09	0.778416965276167
106	GO:0032446	3.9636341327841e-12	1.81025994939038	130.537761114087	206	906	protein modification by small protein conjugation	biological_process	9.90908533196025e-09	0.856196880053519
107	GO:0009894	4.27079532773189e-12	1.77489403395173	141.055704338511	219	979	regulation of catabolic process	biological_process	1.06769883193297e-08	0.827732894332349
108	GO:0043604	5.60508535156182e-12	1.81839785176208	126.215318693091	200	876	amide biosynthetic process	biological_process	1.40127133789046e-08	0.862667884883209
109	GO:0006796	7.29182357344569e-12	1.42264682919602	473.883770755222	601	3289	phosphate-containing compound metabolic process	biological_process	1.82295589336142e-08	0.508577558557348
110	GO:0031329	8.80306209857139e-12	1.83656692913386	118.867166577397	190	825	regulation of cellular catabolic process	biological_process	2.20076552464285e-08	0.877011472475817
111	GO:0006612	1.14049143713786e-11	2.99802318521343	29.1044456347081	67	202	protein targeting to membrane	biological_process	2.85122859284465e-08	1.58401154041155
112	GO:0006793	1.14735470331667e-11	1.41657121362532	477.773968934119	604	3316	phosphorus metabolic process	biological_process	2.86838675829169e-08	0.502403130456991
113	GO:0051607	1.17639121486002e-11	2.78308249950146	34.2913765399036	75	238	defense response to virus	biological_process	2.94097803715006e-08	1.47668367541674
114	GO:0065009	1.18400725900312e-11	1.43479787943357	430.65934654526	552	2989	regulation of molecular function	biological_process	2.96001814750779e-08	0.520847518171572
115	GO:0016310	1.31586745230684e-11	1.47637785362258	348.532940546331	460	2419	phosphorylation	biological_process	3.28966863076709e-08	0.562062001739433
116	GO:0032268	1.3578761036382e-11	1.45499976022756	385.129619710766	501	2673	regulation of cellular protein metabolic process	biological_process	3.3946902590955e-08	0.541018915388856
117	GO:1903506	2.18025892270472e-11	1.40107958867522	504.140867702196	631	3499	regulation of nucleic acid-templated transcription	biological_process	5.45064730676179e-08	0.486538910747849
118	GO:0006605	2.35349701596285e-11	2.18555825242718	62.6754151044456	115	435	protein targeting	biological_process	5.88374253990713e-08	1.12800183127747
119	GO:0010033	2.54019943113486e-11	1.40697535794757	481.664167113016	606	3343	response to organic substance	biological_process	6.35049857783714e-08	0.492597061141495
120	GO:0010468	2.79687323383357e-11	1.3442626911894	762.767005891805	907	5294	regulation of gene expression	biological_process	6.99218308458394e-08	0.42681509216728
121	GO:2001141	2.85336578250269e-11	1.39810788830104	504.861274772362	631	3504	regulation of RNA biosynthetic process	biological_process	7.13341445625672e-08	0.483475693983145
122	GO:0051603	3.16711557925318e-11	1.87588346637184	103.162292447777	168	716	proteolysis involved in cellular protein catabolic process	biological_process	7.91778894813296e-08	0.907570207539117
123	GO:0006355	3.17607978097237e-11	1.40015645586298	495.063738618104	620	3436	regulation of transcription, DNA-templated	biological_process	7.94019945243093e-08	0.485588045374602
124	GO:0009892	4.09709785758943e-11	1.38748455697608	527.914301017675	655	3664	negative regulation of metabolic process	biological_process	1.02427446439736e-07	0.472471714022736
125	GO:0050790	5.35725057221466e-11	1.46799816853752	334.845206213176	441	2324	regulation of catalytic activity	biological_process	1.33931264305367e-07	0.553850168287747
126	GO:0070647	6.07471048981972e-11	1.6759781948859	159.642206748795	237	1108	protein modification by small protein conjugation or removal	biological_process	1.51867762245493e-07	0.745003379147873
127	GO:0006974	6.2138957788186e-11	1.77849590850928	123.04552758436	192	854	cellular response to DNA damage stimulus	biological_process	1.55347394470465e-07	0.830657655434256
128	GO:0044270	6.30233524166952e-11	1.96828171828172	83.8553829673273	142	582	cellular nitrogen compound catabolic process	biological_process	1.57558381041738e-07	0.976936727018795
129	GO:0019439	6.35143330963999e-11	1.95285305993226	86.1606855918586	145	598	aromatic compound catabolic process	biological_process	1.58785832741e-07	0.965583399464185
130	GO:0000723	9.09594294438625e-11	3.18385123422301	23.3411890733798	56	162	telomere maintenance	biological_process	2.27398573609656e-07	1.67077292738194
131	GO:0046700	1.09918748996662e-10	1.95365383929527	83.711301553294	141	581	heterocycle catabolic process	biological_process	2.74796872491654e-07	0.966174864147005
132	GO:0010604	1.9952921748639e-10	1.37714405603218	507.45474022496	628	3522	positive regulation of macromolecule metabolic process	biological_process	4.98823043715975e-07	0.461679480353701
133	GO:0051246	2.72962048681408e-10	1.40880118867427	409.623460096411	520	2843	regulation of protein metabolic process	biological_process	6.82405121703521e-07	0.494468031554436
134	GO:0032200	2.80024557104798e-10	2.98773153560388	25.2142474558115	58	175	telomere organization	biological_process	7.00061392761996e-07	1.57905051972905
135	GO:0071705	2.83689639367901e-10	1.4362986529881	352.99946438136	457	2450	nitrogen compound transport	biological_process	7.09224098419754e-07	0.522355763357597
136	GO:0071702	3.09285492416672e-10	1.40488786695077	415.38671665774	526	2883	organic substance transport	biological_process	7.73213731041681e-07	0.49045498436081
137	GO:0009893	3.19271130715824e-10	1.36170077861473	545.780396357793	668	3788	positive regulation of metabolic process	biological_process	7.98177826789559e-07	0.445409719036737
138	GO:0051338	3.95676781804688e-10	1.68645499071103	140.335297268345	210	974	regulation of transferase activity	biological_process	9.89191954511719e-07	0.7539938152167
139	GO:0051173	4.37716959838543e-10	1.38480846781321	457.314408141403	571	3174	positive regulation of nitrogen compound metabolic process	biological_process	1.09429239959636e-06	0.469686451621622
140	GO:0070887	4.56306842114254e-10	1.37574319098311	483.104981253348	599	3353	cellular response to chemical stimulus	biological_process	1.14076710528564e-06	0.460211188300774
141	GO:0010605	5.58313938039771e-10	1.36967734997066	495.640064274237	612	3440	negative regulation of macromolecule metabolic process	biological_process	1.39578484509943e-06	0.453836082660724
142	GO:0006336	6.15881444174505e-10	5.99061209162599	7.78039635779325	27	54	DNA replication-independent nucleosome assembly	biological_process	1.53970361043626e-06	2.58270341811229
143	GO:0031325	6.281660187416e-10	1.37370451014366	478.494376004285	593	3321	positive regulation of cellular metabolic process	biological_process	1.570415046854e-06	0.458071707506253
144	GO:0031399	6.52931120429339e-10	1.48385645243513	269	360	1867	regulation of protein modification process	biological_process	1.63232780107335e-06	0.569351533079472
145	GO:1901361	9.47414016679775e-10	1.85073918681326	90.9153722549545	147	631	organic cyclic compound catabolic process	biological_process	2.36853504169944e-06	0.888101599474917
146	GO:0043632	1.00968947564013e-09	1.84440700927888	91.7798607391537	148	637	modification-dependent macromolecule catabolic process	biological_process	2.52422368910033e-06	0.883157053530373
147	GO:0048522	1.02190087128571e-09	1.30592597073216	812.907337975362	947	5642	positive regulation of cellular process	biological_process	2.55475217821427e-06	0.385073116880762
148	GO:0034724	1.04396150212015e-09	5.77629955474492	7.92447777182646	27	55	DNA replication-independent nucleosome organization	biological_process	2.60990375530039e-06	2.53014556129345
149	GO:0071310	1.13602116783029e-09	1.39697532584695	397.952865559721	503	2762	cellular response to organic substance	biological_process	2.84005291957573e-06	0.482306539292388
150	GO:0034508	1.73969319724773e-09	5.57676719282116	8.06855918585967	27	56	centromere complex assembly	biological_process	4.34923299311932e-06	2.47942904562928
151	GO:0010498	2.22694751629351e-09	1.97298872910999	68.7268344938404	117	477	proteasomal protein catabolic process	biological_process	5.56736879073379e-06	0.980382714549272
152	GO:0045653	2.78108433798263e-09	20.8953662182362	2.59346545259775	14	18	negative regulation of megakaryocyte differentiation	biological_process	6.95271084495657e-06	4.38511113886012
153	GO:0034340	3.38574750198072e-09	3.73934920752664	14.2640599892876	38	99	response to type I interferon	biological_process	8.4643687549518e-06	1.90278720680505
154	GO:0060337	3.39003026354405e-09	3.82854803280606	13.6877343331548	37	95	type I interferon signaling pathway	biological_process	8.47507565886012e-06	1.93679735741562
155	GO:0071357	3.39003026354405e-09	3.82854803280606	13.6877343331548	37	95	cellular response to type I interferon	biological_process	8.47507565886012e-06	1.93679735741562
156	GO:0019941	3.44677409876021e-09	1.81858125837291	90.1949651847884	144	626	modification-dependent protein catabolic process	biological_process	8.61693524690053e-06	0.862813390150149
157	GO:0051169	3.76543352600877e-09	2.15916378094139	49.8521692554901	91	346	nuclear transport	biological_process	9.41358381502191e-06	1.11047268152165
158	GO:0051234	5.36146945161038e-09	1.294867784702	769.971076593465	896	5344	establishment of localization	biological_process	1.34036736290259e-05	0.372804795909742
159	GO:0009615	5.3646412902468e-09	2.19379792205435	46.5382967327263	86	323	response to virus	biological_process	1.3411603225617e-05	1.13343064047362
160	GO:0031055	5.52413712527268e-09	5.98499624906227	6.915907873594	24	48	chromatin remodeling at centromere	biological_process	1.38103428131817e-05	2.58135034299819
161	GO:0045934	7.07191355789583e-09	1.50730604396152	209.638457418318	286	1455	negative regulation of nucleobase-containing compound metabolic process	biological_process	1.76797838947396e-05	0.591972371997801
162	GO:0034976	7.37635787254862e-09	2.27543999822447	41.0632029994644	78	285	response to endoplasmic reticulum stress	biological_process	1.84408946813715e-05	1.18614554393945
163	GO:0000209	7.4774877515871e-09	2.20940064786605	44.6652383502946	83	310	protein polyubiquitination	biological_process	1.86937193789677e-05	1.14365505756985
164	GO:0051276	7.77864951464607e-09	1.55105744515113	177.220139260846	248	1230	chromosome organization	biological_process	1.94466237866152e-05	0.633252119191503
165	GO:1901565	8.2757220199888e-09	1.53523140311954	186.729512587038	259	1296	organonitrogen compound catabolic process	biological_process	2.0689305049972e-05	0.618456127238343
166	GO:0000278	9.75728616467609e-09	1.60449640332833	146.38671665774	211	1016	mitotic cell cycle	biological_process	2.43932154116902e-05	0.68212055564889
167	GO:0080134	1.07259790388731e-08	1.49798627421937	211.367434386717	287	1467	regulation of response to stress	biological_process	2.68149475971827e-05	0.583024404700292
168	GO:0006511	1.09038990016081e-08	1.79008428537615	89.3304767005892	141	620	ubiquitin-dependent protein catabolic process	biological_process	2.72597475040203e-05	0.840027517786428
169	GO:0034622	1.10117920862127e-08	1.5757400307315	159.209962506695	226	1105	cellular protein-containing complex assembly	biological_process	2.75294802155316e-05	0.656029535231099
170	GO:0006913	1.12534893041447e-08	2.1185280040687	49.4199250133905	89	343	nucleocytoplasmic transport	biological_process	2.81337232603617e-05	1.08306219930081
171	GO:0032984	1.18663873233329e-08	2.1582122292295	46.5382967327263	85	323	protein-containing complex disassembly	biological_process	2.96659683083321e-05	1.10983674017446
172	GO:0051179	1.19979407162882e-08	1.27085672665473	971.973219068024	1102	6746	localization	biological_process	2.99948517907205e-05	0.345801393524861
173	GO:0006810	1.3311860177561e-08	1.28794606437778	752.249062667381	874	5221	transport	biological_process	3.32796504439025e-05	0.365072178635785
174	GO:1903320	1.69464261527867e-08	2.41082317073171	33.2828066416711	66	231	regulation of protein modification by small protein conjugation or removal	biological_process	4.23660653819667e-05	1.26952583589931
175	GO:0034097	1.72789194780814e-08	1.54005241702608	174.482592394215	243	1211	response to cytokine	biological_process	4.31972986952035e-05	0.622979455138773
176	GO:0045637	1.87407102841287e-08	2.33210324322045	36.1644349223353	70	251	regulation of myeloid cell differentiation	biological_process	4.68517757103218e-05	1.22163165868639
177	GO:0022402	2.31007828162259e-08	1.49716603732777	200.849491162292	273	1394	cell cycle process	biological_process	5.77519570405648e-05	0.582234226704413
178	GO:0051253	2.47566129632795e-08	1.50235154857524	195.80664167113	267	1359	negative regulation of RNA metabolic process	biological_process	6.18915324081988e-05	0.587222441375506
179	GO:0070126	2.56924219996238e-08	3.70653066812705	12.8232458489555	34	89	mitochondrial translational termination	biological_process	6.42310549990594e-05	1.89006944840978
180	GO:2000113	2.57487603666741e-08	1.47851702134363	214.969469737547	289	1492	negative regulation of cellular macromolecule biosynthetic process	biological_process	6.43719009166852e-05	0.564150852498946
181	GO:0009890	2.74092247022349e-08	1.45237750848607	239.607391537225	317	1663	negative regulation of biosynthetic process	biological_process	6.85230617555872e-05	0.538416493852482
182	GO:0010558	3.16174297466448e-08	1.46152170511177	227.648634172469	303	1580	negative regulation of macromolecule biosynthetic process	biological_process	7.9043574366612e-05	0.547471254819363
183	GO:0016072	3.34167112058791e-08	2.394629907329	32.4183181574719	64	225	rRNA metabolic process	biological_process	8.35417780146979e-05	1.25980270309348
184	GO:0031327	4.12013766380767e-08	1.44876641760727	236.149437600428	312	1639	negative regulation of cellular biosynthetic process	biological_process	0.000103003441595192	0.534825010130028
185	GO:0051726	4.45612537578675e-08	1.52111057330616	174.626673808249	241	1212	regulation of cell cycle	biological_process	0.000111403134394669	0.60512502996065
186	GO:0010243	4.68091488169396e-08	1.55975264806745	151.717728976968	214	1053	response to organonitrogen compound	biological_process	0.000117022872042349	0.641317258766642
187	GO:0006415	5.73462827304411e-08	3.31239205405314	14.9844670594537	37	104	translational termination	biological_process	0.000143365706826103	1.72787344003648
188	GO:1903507	6.05343162165688e-08	1.50273224043716	182.983395822175	250	1270	negative regulation of nucleic acid-templated transcription	biological_process	0.000151335790541422	0.587587970127979
189	GO:0060759	6.30143711134567e-08	2.51412640669092	27.3754686663096	56	190	regulation of response to cytokine stimulus	biological_process	0.000157535927783642	1.33005718823157
190	GO:0006468	6.37205284111099e-08	1.40233979865983	286.001606855919	367	1985	protein phosphorylation	biological_process	0.000159301321027775	0.487835968780578
191	GO:0045892	6.38395411861385e-08	1.51281386179705	175.347080878415	241	1217	negative regulation of transcription, DNA-templated	biological_process	0.000159598852965346	0.597234487764567
192	GO:0006364	6.38913754827589e-08	2.40019441274671	30.8334226031066	61	214	rRNA processing	biological_process	0.000159728438706897	1.26315126706132
193	GO:1901698	6.48286952937372e-08	1.53162997590357	163.388323513658	227	1134	response to nitrogen compound	biological_process	0.000162071738234343	0.615067800913297
194	GO:0006259	6.76956720443614e-08	1.58968748947598	133.851633636851	192	929	DNA metabolic process	biological_process	0.000169239180110903	0.668743179536998
195	GO:0070125	6.93402359195332e-08	3.59616108392924	12.6791644349223	33	88	mitochondrial translational elongation	biological_process	0.000173350589798833	1.84645764537431
196	GO:1902679	6.96007280404331e-08	1.49959096596195	183.271558650241	250	1272	negative regulation of RNA biosynthetic process	biological_process	0.000174001820101083	0.584569039486874
197	GO:0006366	7.15622316487643e-08	1.34638906067478	393.198178896626	485	2729	transcription by RNA polymerase II	biological_process	0.000178905579121911	0.429095360022949
198	GO:0080135	7.55685473270819e-08	1.66132013112277	107.484734868773	160	746	regulation of cellular response to stress	biological_process	0.000188921368317705	0.732330102849796
199	GO:0030099	9.41292824481313e-08	1.91388495185964	59.9378682378147	100	416	myeloid cell differentiation	biological_process	0.000235323206120328	0.936504108627401
200	GO:0006397	9.64235605888396e-08	1.7838912363957	77.9480449919657	123	541	mRNA processing	biological_process	0.000241058901472099	0.835027657020586
201	GO:0044093	1.04594921019811e-07	1.41677853139277	255.168184252812	331	1771	positive regulation of molecular function	biological_process	0.000261487302549528	0.502614256045037
202	GO:0050792	1.25881546719416e-07	2.3826115570929	29.9689341189073	59	208	regulation of viral process	biological_process	0.00031470386679854	1.25254376464806
203	GO:0043161	1.36427619936851e-07	1.89552293000569	60.3701124799143	100	419	proteasome-mediated ubiquitin-dependent protein catabolic process	biological_process	0.000341069049842127	0.922595908793128
204	GO:0034080	1.39162944115851e-07	5.45876162705459	6.33958221746117	21	44	CENP-A containing nucleosome assembly	biological_process	0.000347907360289628	2.44857369892078
205	GO:0061641	1.39162944115851e-07	5.45876162705459	6.33958221746117	21	44	CENP-A containing chromatin organization	biological_process	0.000347907360289628	2.44857369892078
206	GO:0022613	1.43844928772334e-07	1.83760801831252	67.4301017675415	109	468	ribonucleoprotein complex biogenesis	biological_process	0.000359612321930835	0.877829056971311
207	GO:0016233	1.52796077710204e-07	4.6315127168889	7.92447777182646	24	55	telomere capping	biological_process	0.00038199019427551	2.21148347484958
208	GO:0022411	1.64276921834633e-07	1.76223867030256	78.6684520621318	123	546	cellular component disassembly	biological_process	0.000410692304586584	0.817409330128727
209	GO:0051128	1.72318258000954e-07	1.35772891518824	338.303160149973	422	2348	regulation of cellular component organization	biological_process	0.000430795645002386	0.441195459145338
210	GO:0045638	1.75249290172281e-07	3.40951033704074	13.111408677022	33	91	negative regulation of myeloid cell differentiation	biological_process	0.000438123225430702	1.76956455888331
211	GO:0048518	1.81162678160401e-07	1.24888848717556	897.483128012855	1014	6229	positive regulation of biological process	biological_process	0.000452906695401002	0.320644664951457
212	GO:0051348	1.83685604440388e-07	2.1140520602345	41.0632029994644	74	285	negative regulation of transferase activity	biological_process	0.00045921401110097	1.08001090468528
213	GO:0032269	2.02175208340935e-07	1.51224659461534	160.506695232994	221	1114	negative regulation of cellular protein metabolic process	biological_process	0.000505438020852337	0.596693411927367
214	GO:0001959	2.05774266572152e-07	2.50025777103867	25.5024102838779	52	177	regulation of cytokine-mediated signaling pathway	biological_process	0.00051443566643038	1.32207684121866
215	GO:0044092	2.0659395183372e-07	1.50069399894517	167.422603106588	229	1162	negative regulation of molecular function	biological_process	0.000516484879584301	0.585629832248322
216	GO:0032869	2.20439996586168e-07	2.31412693770108	31.121585431173	60	216	cellular response to insulin stimulus	biological_process	0.000551099991465421	1.21046800332572
217	GO:1902531	2.38734676181375e-07	1.39291303563647	268.855918585967	344	1866	regulation of intracellular signal transduction	biological_process	0.000596836690453437	0.478105188325048
218	GO:0043486	2.51502974309078e-07	4.2736531760922	8.6448848419925	25	60	histone exchange	biological_process	0.000628757435772696	2.09546983232284
219	GO:0051248	2.55444810141526e-07	1.4916113311413	170.448312801285	232	1183	negative regulation of protein metabolic process	biological_process	0.000638612025353816	0.576871661810724
220	GO:0043903	2.65736224280913e-07	2.27977716298619	31.9860739153723	61	222	regulation of interspecies interactions between organisms	biological_process	0.000664340560702283	1.18889281493121
221	GO:0006457	2.68202414149505e-07	2.26126562427932	32.7064809855383	62	227	protein folding	biological_process	0.000670506035373763	1.17713047122349
222	GO:0071345	2.68747063046778e-07	1.50510386766924	161.083020889127	221	1118	cellular response to cytokine stimulus	biological_process	0.000671867657616946	0.589863051237889
223	GO:0006914	2.85555852892286e-07	1.78569105493363	71.4643813604714	113	496	autophagy	biological_process	0.000713889632230716	0.836482499233093
224	GO:0061919	2.85555852892286e-07	1.78569105493363	71.4643813604714	113	496	process utilizing autophagic mechanism	biological_process	0.000713889632230716	0.836482499233093
225	GO:0065004	3.17553939231102e-07	2.18328698740284	35.7321906802357	66	248	protein-DNA complex assembly	biological_process	0.000793884848077754	1.12650178130889
226	GO:0009987	3.23980607777143e-07	1.66801707378002	2539.29084092126	2592	17624	cellular process	biological_process	0.000809951519442858	0.73813405624762
227	GO:0038127	3.39458023782457e-07	2.69489564533296	20.4595607927156	44	142	ERBB signaling pathway	biological_process	0.000848645059456143	1.43022940845997
228	GO:0051098	3.41968110046143e-07	1.91999184561022	53.7423674343867	90	373	regulation of binding	biological_process	0.000854920275115358	0.941100183695036
229	GO:0045859	3.4387531744157e-07	1.60010422094841	114.112479914301	165	792	regulation of protein kinase activity	biological_process	0.000859688293603926	0.678165876455507
230	GO:0019221	3.50046986990072e-07	1.5971784790066	114.9769683985	166	798	cytokine-mediated signaling pathway	biological_process	0.000875117467475179	0.675525537790066
231	GO:0009966	3.71655399827859e-07	1.30397126420198	456.594001071237	548	3169	regulation of signal transduction	biological_process	0.000929138499569647	0.382912077045913
232	GO:0071103	4.20564391531184e-07	1.92431685771257	52.4456347080878	88	364	DNA conformation change	biological_process	0.00105141097882796	0.944346372607504
233	GO:0006469	4.41975836137756e-07	2.20408813661352	33.859132297804	63	235	negative regulation of protein kinase activity	biological_process	0.00110493959034439	1.14018191524886
234	GO:0045935	4.44768115495279e-07	1.38263100376845	268.711837171934	342	1865	positive regulation of nucleobase-containing compound metabolic process	biological_process	0.0011119202887382	0.467416181749699
235	GO:0006915	4.50104296230879e-07	1.37083006155171	286.722013926085	362	1990	apoptotic process	biological_process	0.0011252607405772	0.455049734827936
236	GO:0019058	4.78139628708447e-07	1.9775411492141	47.2587038028923	81	328	viral life cycle	biological_process	0.00119534907177112	0.983707715001212
237	GO:0042254	4.98843551832393e-07	2.03581210273371	42.7921799678629	75	297	ribosome biogenesis	biological_process	0.00124710887958098	1.02560441261026
238	GO:0030433	5.24488261082517e-07	3.54323600917255	11.2383502945903	29	78	ubiquitin-dependent ERAD pathway	biological_process	0.00131122065270629	1.8250675642208
239	GO:0035556	5.30845150025272e-07	1.31242919858545	412.361006963042	499	2862	intracellular signal transduction	biological_process	0.00132711287506318	0.392239596032241
240	GO:0006281	5.37266719113035e-07	1.71801419981164	79.532940546331	122	552	DNA repair	biological_process	0.00134316679778259	0.78074196075645
241	GO:0032543	5.51057594632224e-07	2.70950687067537	19.4509908944831	42	135	mitochondrial translation	biological_process	0.00137764398658056	1.4380303054656
242	GO:0051170	5.51546748966336e-07	2.50640160616134	23.485270487413	48	163	import into nucleus	biological_process	0.00137886687241584	1.32561759933495
243	GO:0060147	5.66569567445828e-07	2.88408079882391	16.8575254418854	38	117	regulation of posttranscriptional gene silencing	biological_process	0.00141642391861457	1.52811158289694
244	GO:0060966	5.66569567445828e-07	2.88408079882391	16.8575254418854	38	117	regulation of gene silencing by RNA	biological_process	0.00141642391861457	1.52811158289694
245	GO:0034504	5.77941069500971e-07	2.11031163745311	37.7493304767006	68	262	protein localization to nucleus	biological_process	0.00144485267375243	1.0774560627285
246	GO:0000183	6.02299127846082e-07	5.40587616551675	5.76325656132833	19	40	rDNA heterochromatin assembly	biological_process	0.0015057478196152	2.43452846388128
247	GO:0071824	6.04577832786497e-07	2.045383050004	41.495447241564	73	288	protein-DNA complex subunit organization	biological_process	0.00151144458196624	1.03237104981322
248	GO:0043624	6.0951811029468e-07	2.24561580762958	31.2656668452062	59	217	cellular protein complex disassembly	biological_process	0.0015237952757367	1.16711112460457
249	GO:0043549	6.61794489488307e-07	1.55370945542056	125.350830208891	177	870	regulation of kinase activity	biological_process	0.00165448622372077	0.635716744148626
250	GO:0002181	6.66322265590819e-07	3.086642022636	14.4081414033208	34	100	cytoplasmic translation	biological_process	0.00166580566397705	1.6260381742019
251	GO:0006302	7.00715597790418e-07	2.13750715586781	35.7321906802357	65	248	double-strand break repair	biological_process	0.00175178899447605	1.095929249808
252	GO:0043086	7.41752392969387e-07	1.5711663224649	117.138189608998	167	813	negative regulation of catalytic activity	biological_process	0.00185438098242347	0.651835911309547
253	GO:0031400	7.89131969641764e-07	1.66176938986973	89.0423138725228	133	618	negative regulation of protein modification process	biological_process	0.00197282992410441	0.732720187658629
254	GO:0031396	8.34942655117959e-07	2.27429251575037	29.3926084627745	56	204	regulation of protein ubiquitination	biological_process	0.0020873566377949	1.18541782321965
255	GO:0043044	8.53708868421857e-07	3.25681729709758	12.6791644349223	31	88	ATP-dependent chromatin remodeling	biological_process	0.00213427217105464	1.70346278882669
256	GO:0042176	9.12839417792203e-07	1.86625693893735	54.8950187466524	90	381	regulation of protein catabolic process	biological_process	0.00228209854448051	0.900147624459961
257	GO:0072659	9.19815678857076e-07	2.08938663358611	37.4611676486342	67	260	protein localization to plasma membrane	biological_process	0.00229953919714269	1.06307948270909
258	GO:0006414	9.78071305926835e-07	2.67290363878084	19.1628280664167	41	133	translational elongation	biological_process	0.00244517826481709	1.41840782771982
259	GO:0006338	9.99385017310797e-07	2.20335417891315	31.6979110873058	59	220	chromatin remodeling	biological_process	0.00249846254327699	1.13970142018232
260	GO:1903311	1.13012470930319e-06	1.94321512595846	46.6823781467595	79	324	regulation of mRNA metabolic process	biological_process	0.00282531177325798	0.958445625047477
261	GO:0008219	1.15119381367597e-06	1.33445712001591	326.632565613283	403	2267	cell death	biological_process	0.00287798453418994	0.416252948241739
262	GO:0051052	1.19108210703771e-06	1.89693619736649	50.5725763256561	84	351	regulation of DNA metabolic process	biological_process	0.00297770526759428	0.923671155137932
263	GO:0060968	1.30866978943774e-06	2.59712056560875	20.027316550616	42	139	regulation of gene silencing	biological_process	0.00327167447359434	1.37691298951436
264	GO:0030522	1.32339632470098e-06	2.02591015854375	40.0546331012319	70	278	intracellular receptor signaling pathway	biological_process	0.00330849081175246	1.01857019748688
265	GO:2001233	1.34593586843643e-06	1.81836948362372	58.4970540974826	94	406	regulation of apoptotic signaling pathway	biological_process	0.00336483967109108	0.862645377766997
266	GO:0061024	1.40633395139557e-06	1.53275297303581	125.927155865024	176	874	membrane organization	biological_process	0.00351583487848891	0.616125203002488
267	GO:1903900	1.47937206648324e-06	2.51412734405932	21.468130690948	44	149	regulation of viral life cycle	biological_process	0.0036984301662081	1.33005772612675
268	GO:1903827	1.5898624425397e-06	1.69291520147576	77.0835565077665	117	535	regulation of cellular protein localization	biological_process	0.00397465610634924	0.759509710106369
269	GO:0006303	1.61551448251972e-06	3.20703544575725	12.3910016068559	30	86	double-strand break repair via nonhomologous end joining	biological_process	0.0040387862062993	1.68124029925371
270	GO:0060964	1.86118634810483e-06	2.80149541490913	16.2811997857525	36	113	regulation of gene silencing by miRNA	biological_process	0.00465296587026209	1.48619713137115
271	GO:1903047	1.88060349854591e-06	1.52572370654124	125.638993036958	175	872	mitotic cell cycle process	biological_process	0.00470150874636477	0.609493728035803
272	GO:0006335	1.98295797119346e-06	5.9700822737472	4.61060524906267	16	32	DNA replication-dependent nucleosome assembly	biological_process	0.00495739492798365	2.57775081341792
273	GO:0034723	1.98295797119346e-06	5.9700822737472	4.61060524906267	16	32	DNA replication-dependent nucleosome organization	biological_process	0.00495739492798365	2.57775081341792
274	GO:0036503	2.06589010924779e-06	2.94984804992726	14.4081414033208	33	100	ERAD pathway	biological_process	0.00516472527311948	1.56064064150418
275	GO:0007005	2.17604084049555e-06	1.68754830804034	75.9309051955008	115	527	mitochondrion organization	biological_process	0.00544010210123888	0.754928801584325
276	GO:0012501	2.18198551602153e-06	1.33335800002467	307.6138189609	380	2135	programmed cell death	biological_process	0.00545496379005382	0.415064188916912
277	GO:1903829	2.22320577503379e-06	1.90996526351175	46.6823781467595	78	324	positive regulation of cellular protein localization	biological_process	0.00555801443758448	0.933546400242673
278	GO:0050794	2.35853995097462e-06	1.21870885495088	1613.42367434387	1721	11198	regulation of cellular process	biological_process	0.00589634987743654	0.28535351259735
279	GO:0097190	2.44591760356162e-06	1.63437715128937	86.7370112479914	128	602	apoptotic signaling pathway	biological_process	0.00611479400890406	0.708740940343881
280	GO:0007173	2.58671642373623e-06	2.70391549373466	17.1456882699518	37	119	epidermal growth factor receptor signaling pathway	biological_process	0.00646679105934056	1.43505006335269
281	GO:0140053	2.85510038032782e-06	2.37931034482759	23.3411890733798	46	162	mitochondrial gene expression	biological_process	0.00713775095081955	1.2505434616506
282	GO:0042325	2.89546405459334e-06	1.37545178069098	232.547402249598	296	1614	regulation of phosphorylation	biological_process	0.00723866013648335	0.459905563879953
283	GO:0008380	3.11624605828288e-06	1.72049709182214	67.5741831815747	104	469	RNA splicing	biological_process	0.0077906151457072	0.782825453471394
284	GO:0017038	3.12865475708974e-06	2.23026102025344	27.663631494376	52	192	protein import	biological_process	0.00782163689272434	1.15721256691155
285	GO:0016482	3.33449773488995e-06	2.38892885223414	22.7648634172469	45	158	cytosolic transport	biological_process	0.00833624433722488	1.25636388767559
286	GO:0043484	3.97229520589576e-06	2.52393247269116	19.4509908944831	40	135	regulation of RNA splicing	biological_process	0.00993073801473939	1.33567331181935
287	GO:0035966	4.33341936707736e-06	2.17973413125127	28.6722013926085	53	199	response to topologically incorrect protein	biological_process	0.0108335484176934	1.12415217586605
288	GO:0006334	4.37295592060143e-06	2.44490804563987	20.8918050348152	42	145	nucleosome assembly	biological_process	0.0109323898015036	1.28978020562983
289	GO:0031331	4.39921093698268e-06	1.82060215219996	52.1574718800214	84	362	positive regulation of cellular catabolic process	biological_process	0.0109980273424567	0.864415691256309
290	GO:1990778	4.49491006423633e-06	1.88288449973394	45.9619710765935	76	319	protein localization to cell periphery	biological_process	0.0112372751605908	0.912944504587439
291	GO:0051254	4.62896989646533e-06	1.35684834690403	245.514729512587	309	1704	positive regulation of RNA metabolic process	biological_process	0.0115724247411633	0.44025948170303
292	GO:0018193	4.7215698471428e-06	1.41407821246878	181.398500267809	237	1259	peptidyl-amino acid modification	biological_process	0.011803924617857	0.499861917615693
293	GO:1901700	5.12134424597874e-06	1.3572656135732	242.200856989823	305	1681	response to oxygen-containing compound	biological_process	0.0128033606149469	0.440703080290161
294	GO:0009896	5.79397051896363e-06	1.73614760319963	61.2346009641136	95	425	positive regulation of catabolic process	biological_process	0.0144849262974091	0.795889607547232
295	GO:0000186	5.93890878958134e-06	3.92127201198951	7.63631494376004	21	53	activation of MAPKK activity	biological_process	0.0148472719739533	1.97132172263412
296	GO:0034248	6.21554760546634e-06	1.68736538349591	68.5827530798072	104	476	regulation of cellular amide metabolic process	biological_process	0.0155388690136659	0.754772409831833
297	GO:0031330	6.46045941930037e-06	1.99300783363052	36.4525977504017	63	253	negative regulation of cellular catabolic process	biological_process	0.0161511485482509	0.994947380782936
298	GO:0023051	6.54501847786174e-06	1.24938500739249	530.075522228174	615	3679	regulation of signaling	biological_process	0.0163625461946543	0.321218122793977
299	GO:0006357	6.64132971843917e-06	1.28813226773792	373.747188002142	448	2594	regulation of transcription by RNA polymerase II	biological_process	0.0166033242960979	0.365280739580054
300	GO:0010646	7.51999114612123e-06	1.24861021651414	524.024102838779	608	3637	regulation of cell communication	biological_process	0.0187999778653031	0.320323175531406
301	GO:0051336	7.77492228114355e-06	1.39858742732275	185.288698446706	240	1286	regulation of hydrolase activity	biological_process	0.0194373057028589	0.483970441173836
302	GO:0001932	7.78215883408356e-06	1.37346711259755	211.07927155865	269	1465	regulation of protein phosphorylation	biological_process	0.0194553970852089	0.45782236577564
303	GO:0002753	8.04937666258704e-06	3.52497283993347	8.93304767005892	23	62	cytoplasmic pattern recognition receptor signaling pathway	biological_process	0.0201234416564676	1.81761214152725
304	GO:0006979	8.3843255468426e-06	1.69640100347356	64.980717728977	99	451	response to oxidative stress	biological_process	0.0209608138671065	0.762477241445891
305	GO:0016050	9.2024468438335e-06	1.83681320538466	46.8264595607927	76	325	vesicle organization	biological_process	0.0230061171095837	0.877204919118006
306	GO:0010629	9.49862229646495e-06	1.28054136600224	379.654525977504	453	2635	negative regulation of gene expression	biological_process	0.0237465557411624	0.356753857825952
307	GO:0042273	9.65951962300956e-06	3.24944938412595	10.2297803963578	25	71	ribosomal large subunit biogenesis	biological_process	0.0241487990575239	1.70019527565193
308	GO:0043065	1.09577019808411e-05	1.5491871391912	96.822710230316	137	672	positive regulation of apoptotic process	biological_process	0.0273942549521026	0.631511429779899
309	GO:0033673	1.10477568854108e-05	1.95142041998438	37.0289234065345	63	257	negative regulation of kinase activity	biological_process	0.0276193922135271	0.964524630066202
310	GO:0006508	1.1534328708074e-05	1.33229047996648	256.320835565078	318	1779	proteolysis	biological_process	0.028835821770185	0.413908668233755
311	GO:0016197	1.16256868866266e-05	2.02533389366192	32.5623995715051	57	226	endosomal transport	biological_process	0.0290642172165664	1.0181597682547
312	GO:1903362	1.18354329735298e-05	1.97023685362193	35.5881092662025	61	247	regulation of cellular protein catabolic process	biological_process	0.0295885824338246	0.97836907486217
313	GO:0071495	1.24065087038022e-05	1.36561019782669	208.773968934119	265	1449	cellular response to endogenous stimulus	biological_process	0.0310162717595056	0.449545736983755
314	GO:0000726	1.25421603459789e-05	2.8047462406015	13.5436529191216	30	94	non-recombinational repair	biological_process	0.0313554008649473	1.4878702489137
315	GO:0034975	1.31827873709999e-05	9.93407960199005	2.30530262453133	10	16	protein folding in endoplasmic reticulum	biological_process	0.0329569684274998	3.31238630716736
316	GO:0016192	1.34619519012069e-05	1.30339696487023	305.164434922335	371	2118	vesicle-mediated transport	biological_process	0.0336548797530172	0.382276540567356
317	GO:0006986	1.36477460796948e-05	2.18508155226472	25.3583288698447	47	176	response to unfolded protein	biological_process	0.034119365199237	1.12768712542486
318	GO:0009725	1.40345579924133e-05	1.44152188370883	141.92019282271	189	985	response to hormone	biological_process	0.0350863949810332	0.527592738517563
319	GO:0000902	1.45274575044385e-05	1.42965224971617	148.980182110337	197	1034	cell morphogenesis	biological_process	0.0363186437610964	0.515664266848589
320	GO:0034470	1.45925704712404e-05	1.73797152547964	55.327262988752	86	384	ncRNA processing	biological_process	0.036481426178101	0.79740444556668
321	GO:0050684	1.47799903053817e-05	2.38415230294306	19.7391537225495	39	137	regulation of mRNA processing	biological_process	0.0369499757634542	1.25347640009634
322	GO:0006325	1.49094465796698e-05	1.49082645563577	115.265131226567	158	800	chromatin organization	biological_process	0.0372736164491745	0.576112325920668
323	GO:0009967	1.50768512238604e-05	1.33585074431492	242.633101231923	302	1684	positive regulation of signal transduction	biological_process	0.037692128059651	0.417758823331601
324	GO:0019220	1.51516920752185e-05	1.32434021723336	260.787359400107	322	1810	regulation of phosphate metabolic process	biological_process	0.0378792301880462	0.405273791830923
325	GO:0006892	1.52193266533582e-05	2.65997826268707	14.9844670594537	32	104	post-Golgi vesicle-mediated transport	biological_process	0.0380483166333954	1.41141445608672
326	GO:0031397	1.52965323679198e-05	3.0482982982983	11.094268880557	26	77	negative regulation of protein ubiquitination	biological_process	0.0382413309197994	1.60800408800786
327	GO:0048193	1.55400845773313e-05	1.75328905308919	53.0219603642207	83	368	Golgi vesicle transport	biological_process	0.0388502114433282	0.810063863228742
328	GO:1901699	1.56534609352987e-05	1.52328623757195	101.721478307445	142	706	cellular response to nitrogen compound	biological_process	0.0391336523382467	0.607187061145309
329	GO:0045069	1.58291705920567e-05	2.76142278773858	13.6877343331548	30	95	regulation of viral genome replication	biological_process	0.0395729264801418	1.4654117887148
330	GO:1901653	1.61816865408053e-05	1.73204845645238	55.4713444027852	86	385	cellular response to peptide	biological_process	0.0404542163520134	0.792479292019406
331	GO:1903706	1.63984114909608e-05	1.64909812663935	68.438671665774	102	475	regulation of hemopoiesis	biological_process	0.040996028727402	0.721677246321796
332	GO:0051174	1.66262609091655e-05	1.32238005623073	261.075522228174	322	1812	regulation of phosphorus metabolic process	biological_process	0.0415656522729138	0.403136871580435
333	GO:0032606	1.66583701868499e-05	2.43511595829726	18.4424209962507	37	128	type I interferon production	biological_process	0.0416459254671247	1.28399047394096
334	GO:0009719	1.72862632615761e-05	1.3304808252265	246.667380824853	306	1712	response to endogenous stimulus	biological_process	0.0432156581539404	0.411947718514976
335	GO:0007034	1.81867646201151e-05	2.32672650668621	20.6036422067488	40	143	vacuolar transport	biological_process	0.0454669115502877	1.21830164020773
336	GO:0010557	1.88849033650195e-05	1.31453300371859	270.584895554365	332	1878	positive regulation of macromolecule biosynthetic process	biological_process	0.0472122584125486	0.394550363868027
337	GO:0043085	1.90976619234946e-05	1.35988280858322	204.595607927156	259	1420	positive regulation of catalytic activity	biological_process	0.0477441548087366	0.443482328857452
338	GO:0032868	1.93184639527099e-05	1.88680929376582	39.1901446170327	65	272	response to insulin	biological_process	0.0482961598817747	0.915948612211243
339	GO:0051101	1.93987569056614e-05	2.44961293416455	17.8660953401178	36	124	regulation of DNA binding	biological_process	0.0484968922641536	1.29255380552292
340	GO:0043068	2.02098556721944e-05	1.52557241363391	97.9753615425817	137	680	positive regulation of programmed cell death	biological_process	0.050524639180486	0.609350661274196
341	GO:0034728	2.1684521519816e-05	2.11657834973505	26.5109801821103	48	184	nucleosome organization	biological_process	0.05421130379954	1.08173389412861
342	GO:0048525	2.16992648992404e-05	2.64981464567775	14.552222817354	31	101	negative regulation of viral process	biological_process	0.0542481622481011	1.40589144680265
343	GO:0031328	2.24109830115471e-05	1.30383154102155	284.848955543653	347	1977	positive regulation of cellular biosynthetic process	biological_process	0.0560274575288677	0.382757481047098
344	GO:0060249	2.30034101923527e-05	1.66400053770668	63.2517407605785	95	439	anatomical structure homeostasis	biological_process	0.0575085254808816	0.734655899672897
345	GO:0030162	2.30521589632297e-05	1.50201846220093	105.035350830209	145	729	regulation of proteolysis	biological_process	0.0576303974080742	0.586902545982698
346	GO:0045786	2.3667325705035e-05	1.53725079500978	92.3561863952866	130	641	negative regulation of cell cycle	biological_process	0.0591683142625874	0.620352552927606
347	GO:0010942	2.47643214182407e-05	1.49935351703525	105.179432244242	145	730	positive regulation of cell death	biological_process	0.0619108035456018	0.584340581513289
348	GO:1901701	2.48516783441385e-05	1.3858422718393	172.321371183717	222	1196	cellular response to oxygen-containing compound	biological_process	0.0621291958603462	0.470763068020472
349	GO:0033043	2.53228949363681e-05	1.37567587715333	181.254418853776	232	1258	regulation of organelle organization	biological_process	0.0633072373409201	0.460140596852493
350	GO:1903321	2.56842921078518e-05	2.79088404708239	12.6791644349223	28	88	negative regulation of protein modification by small protein conjugation or removal	biological_process	0.0642107302696295	1.4807221859682
351	GO:0001933	2.5991272322194e-05	1.66732218493867	61.8109266202464	93	429	negative regulation of protein phosphorylation	biological_process	0.064978180805485	0.737532910383809
352	GO:0030036	2.65489401606382e-05	1.5223151776154	95.9582217461168	134	666	actin cytoskeleton organization	biological_process	0.0663723504015956	0.606267082960239
353	GO:0034205	2.81208677851704e-05	4.71057550418101	4.89876807712908	15	34	amyloid-beta formation	biological_process	0.070302169462926	2.2359033286931
354	GO:0032479	2.84077710800669e-05	2.39487565938206	18.1542581681843	36	126	regulation of type I interferon production	biological_process	0.0710194277001672	1.25995075397833
355	GO:1902532	3.00080308332774e-05	1.57817373057963	78.5243706480986	113	545	negative regulation of intracellular signal transduction	biological_process	0.0750200770831934	0.658256030731297
356	GO:0006352	3.05479358136859e-05	1.90608968555737	35.8762720942689	60	249	DNA-templated transcription, initiation	biological_process	0.0763698395342149	0.930616002702625
357	GO:0031124	3.09417056292388e-05	2.6390977443609	14.1199785752544	30	98	mRNA 3'-end processing	biological_process	0.077354264073097	1.40004478480337
358	GO:0051290	3.180500853071e-05	3.51310861423221	7.78039635779325	20	54	protein heterotetramerization	biological_process	0.079512521326775	1.81274818082782
359	GO:0009891	3.2392616795126e-05	1.29452912118761	289.747723620782	351	2011	positive regulation of biosynthetic process	biological_process	0.080981541987815	0.372427419869465
360	GO:0051983	3.32533284715709e-05	2.57588483556893	14.8403856454205	31	103	regulation of chromosome segregation	biological_process	0.0831333211789272	1.36506809389211
361	GO:0032870	3.42765760683228e-05	1.50037800302402	100.712908409213	139	699	cellular response to hormone stimulus	biological_process	0.085691440170807	0.585326016978465
362	GO:0033993	3.50932513242573e-05	1.43163919633943	132.698982324585	176	921	response to lipid	biological_process	0.0877331283106432	0.517667948441114
363	GO:0032270	3.59992327719388e-05	1.3253471641397	231.682913765399	287	1608	positive regulation of cellular protein metabolic process	biological_process	0.089998081929847	0.406370311660668
364	GO:0031507	3.6642706245726e-05	2.92995622263915	10.9501874665238	25	76	heterochromatin assembly	biological_process	0.091606765614315	1.55087910906622
365	GO:1903901	3.67746000411033e-05	2.78331412588861	12.2469201928227	27	85	negative regulation of viral life cycle	biological_process	0.0919365001027583	1.47680374096822
366	GO:0097191	3.69354976985598e-05	1.95278622997204	32.2742367434387	55	224	extrinsic apoptotic signaling pathway	biological_process	0.0923387442463996	0.965534027136103
367	GO:0071375	3.69752473651307e-05	1.76950337125741	46.2501339046599	73	321	cellular response to peptide hormone stimulus	biological_process	0.0924381184128269	0.823344510388018
368	GO:0071417	3.75446762070677e-05	1.51594627331378	94.0851633636851	131	653	cellular response to organonitrogen compound	biological_process	0.0938616905176693	0.600218623827411
369	GO:2001020	3.95195210354719e-05	1.97478077148651	30.8334226031066	53	214	regulation of response to DNA damage stimulus	biological_process	0.0987988025886798	0.981692502685011
370	GO:0048534	3.95682509821678e-05	1.42628332670115	133.851633636851	177	929	hematopoietic or lymphoid organ development	biological_process	0.0989206274554195	0.512260597086967
371	GO:0010256	3.99933590169911e-05	1.63484723369116	64.1162292447777	95	445	endomembrane system organization	biological_process	0.0999833975424777	0.709155831140403
372	GO:0097193	4.04312847851482e-05	1.81311200640213	41.6395286555972	67	289	intrinsic apoptotic signaling pathway	biological_process	0.101078211962871	0.858468051441472
373	GO:0030097	4.04822599215702e-05	1.43604857098581	127.800214247456	170	887	hemopoiesis	biological_process	0.101205649803925	0.522104545773301
374	GO:0006403	4.06044891987759e-05	1.93127885563672	33.1387252276379	56	230	RNA localization	biological_process	0.10151122299694	0.949556488782966
375	GO:0051291	4.10864985691929e-05	2.34251826611186	18.4424209962507	36	128	protein heterooligomerization	biological_process	0.102716246422982	1.22806029754348
376	GO:0006369	4.2678845327004e-05	4.47476635514019	5.04284949116229	15	35	termination of RNA polymerase II transcription	biological_process	0.10669711331751	2.16181235565499
377	GO:0002520	4.28045180491785e-05	1.41134185303514	141.92019282271	186	985	immune system development	biological_process	0.107011295122946	0.497067477618999
378	GO:0006606	4.29012832403979e-05	2.24575631837043	20.6036422067488	39	143	protein import into nucleus	biological_process	0.107253208100995	1.16720139285373
379	GO:0010506	4.33923615854839e-05	1.75137253485516	47.2587038028923	74	328	regulation of autophagy	biological_process	0.10848090396371	0.808485992408275
380	GO:0072666	4.5358841919321e-05	3.54516098839386	7.34815211569363	19	51	establishment of protein localization to vacuole	biological_process	0.113397104798303	1.82585114280581
381	GO:0070849	4.66673273779088e-05	3.70532211439191	6.77182645956079	18	47	response to epidermal growth factor	biological_process	0.116668318444772	1.88959896564469
382	GO:0006622	4.72937109311956e-05	6.55729749906682	3.02570969469738	11	21	protein targeting to lysosome	biological_process	0.118234277327989	2.71310135020615
383	GO:0009968	4.90886619658573e-05	1.35200440256943	189.322978039636	239	1314	negative regulation of signal transduction	biological_process	0.122721654914643	0.435099849515618
384	GO:0050688	5.26032926572995e-05	2.92683374925364	10.5179432244242	24	73	regulation of defense response to virus	biological_process	0.131508231643249	1.54934079974763
385	GO:0034086	5.28272687934846e-05	11.9134973900075	1.7289769683985	8	12	maintenance of sister chromatid cohesion	biological_process	0.132068171983711	3.5745250955395
386	GO:0034088	5.28272687934846e-05	11.9134973900075	1.7289769683985	8	12	maintenance of mitotic sister chromatid cohesion	biological_process	0.132068171983711	3.5745250955395
387	GO:0007010	5.37189557645307e-05	1.34879474895319	190.475629351901	240	1322	cytoskeleton organization	biological_process	0.134297389411327	0.431670824789767
388	GO:0023056	5.85008601931162e-05	1.28921261905908	277.06855918586	335	1923	positive regulation of signaling	biological_process	0.14625215048279	0.366490214953514
389	GO:0006119	5.99244331352876e-05	2.20310598350213	20.8918050348152	39	145	oxidative phosphorylation	biological_process	0.149811082838219	1.13953889957584
390	GO:0007169	6.05122629778784e-05	1.47400364618189	103.594536689877	141	719	transmembrane receptor protein tyrosine kinase signaling pathway	biological_process	0.151280657444696	0.559740093172488
391	GO:0046034	6.34819149250925e-05	1.76383059900801	43.8007498660953	69	304	ATP metabolic process	biological_process	0.158704787312731	0.818712008907524
392	GO:0043067	6.35545000724326e-05	1.31259396988954	232.547402249598	286	1614	regulation of programmed cell death	biological_process	0.158886250181081	0.392420710428839
393	GO:0042059	6.46781143715975e-05	3.58158682634731	6.915907873594	18	48	negative regulation of epidermal growth factor receptor signaling pathway	biological_process	0.161695285928994	1.84059891689934
394	GO:0072665	6.49672151819681e-05	3.0561521564799	9.36529191215854	22	65	protein localization to vacuole	biological_process	0.16241803795492	1.61171637254068
395	GO:0031497	6.54040982567663e-05	1.97218899521531	29.1044456347081	50	202	chromatin assembly	biological_process	0.163510245641916	0.979797812058024
396	GO:0006623	6.59630944292393e-05	3.97806033408128	5.76325656132833	16	40	protein targeting to vacuole	biological_process	0.164907736073098	1.99206515727265
397	GO:0042326	6.67211227041564e-05	1.59511594928262	67.4301017675415	98	468	negative regulation of phosphorylation	biological_process	0.166802806760391	0.673661297579543
398	GO:0030316	6.73115641909147e-05	2.55016910935738	13.9758971612212	29	97	osteoclast differentiation	biological_process	0.168278910477287	1.35059291968876
399	GO:0010628	6.99136600801435e-05	1.26411318150449	328.505623995715	390	2280	positive regulation of gene expression	biological_process	0.174784150200359	0.338125640006437
400	GO:0010941	7.18340604287958e-05	1.29918719182976	250.269416175683	305	1737	regulation of cell death	biological_process	0.17958515107199	0.377609314748735
401	GO:0042147	7.23655899910796e-05	2.64593118817062	12.6791644349223	27	88	retrograde transport, endosome to Golgi	biological_process	0.180913974977699	1.40377554242691
402	GO:0034660	7.41035673148239e-05	1.58568120416827	68.438671665774	99	475	ncRNA metabolic process	biological_process	0.18525891828706	0.66510275124644
403	GO:0042981	7.81513176379089e-05	1.31061416574014	228.657204070702	281	1587	regulation of apoptotic process	biological_process	0.195378294094772	0.390243030257907
404	GO:0019079	8.10022175249856e-05	2.31178121577218	17.5779325120514	34	122	viral genome replication	biological_process	0.202505543812464	1.20900486935422
405	GO:1901798	8.22768666290491e-05	5.96080627099664	3.16979110873058	11	22	positive regulation of signal transduction by p53 class mediator	biological_process	0.205692166572623	2.57550748580426
406	GO:0070828	8.30010395991198e-05	2.67922232577405	12.1028387787895	26	84	heterochromatin organization	biological_process	0.2075025989978	1.42181430308519
407	GO:0000122	8.80706728833462e-05	1.42511365819299	120.884306373862	160	839	negative regulation of transcription by RNA polymerase II	biological_process	0.220176682208365	0.511076984240495
408	GO:0044772	8.83898240923564e-05	1.51399688958009	84.7198714515265	118	588	mitotic cell cycle phase transition	biological_process	0.220974560230891	0.598362241392347
409	GO:0045333	9.15525865593478e-05	1.97036284259538	27.9517943224424	48	194	cellular respiration	biological_process	0.22888146639837	0.978461326641736
410	GO:0023057	9.40250253669062e-05	1.31869205024011	211.07927155865	261	1465	negative regulation of signaling	biological_process	0.235062563417266	0.399107696156756
411	GO:0045936	9.44004127157474e-05	1.51385383705666	83.9994643813605	117	583	negative regulation of phosphate metabolic process	biological_process	0.236001031789368	0.598225919502708
412	GO:0010647	9.67082533092096e-05	1.27961977707525	276.059989287627	332	1916	positive regulation of cell communication	biological_process	0.241770633273024	0.35571519521228
413	GO:0043122	9.74493956060347e-05	1.85576628617694	34.1472951258704	56	237	regulation of I-kappaB kinase/NF-kappaB signaling	biological_process	0.243623489015087	0.892015029967325
414	GO:0015980	9.78546086021897e-05	1.76571428571429	41.2072844134976	65	286	energy derivation by oxidation of organic compounds	biological_process	0.244636521505474	0.820251916072046
415	GO:0051403	9.78546086021897e-05	1.76571428571429	41.2072844134976	65	286	stress-activated MAPK cascade	biological_process	0.244636521505474	0.820251916072046
416	GO:0044770	9.95442840164167e-05	1.49030349259182	90.9153722549545	125	631	cell cycle phase transition	biological_process	0.248860710041042	0.575606157983731
417	GO:2001235	0.000100284811073493	2.01187822701239	25.7905731119443	45	179	positive regulation of apoptotic signaling pathway	biological_process	0.250712027683732	1.00854298575876
418	GO:0010563	0.000101644754725356	1.51051480911558	84.1435457953937	117	584	negative regulation of phosphorus metabolic process	biological_process	0.254111886813389	0.595040328344488
419	GO:0039530	0.000102754770401097	13.8947695365884	1.44081414033208	7	10	MDA-5 signaling pathway	biological_process	0.256886926002743	3.79647000058968
420	GO:1903508	0.000105381939739791	1.30104698170665	233.267809319764	285	1619	positive regulation of nucleic acid-templated transcription	biological_process	0.263454849349478	0.379673059712425
421	GO:1901652	0.000105707036942562	1.54237522621558	74.9223352972683	106	520	response to peptide	biological_process	0.264267592356404	0.625153784155252
422	GO:0002252	0.000105845864116023	1.33947695807976	182.551151580075	229	1267	immune effector process	biological_process	0.264614660290058	0.42166976389774
423	GO:1902680	0.000110107335339524	1.29998364829825	233.411890733798	285	1620	positive regulation of RNA biosynthetic process	biological_process	0.275268338348811	0.378493476586513
424	GO:0030335	0.00011073096867996	1.52722109098703	78.3802892340653	110	544	positive regulation of cell migration	biological_process	0.2768274216999	0.610908931670814
425	GO:0007167	0.000113023769592812	1.37239993156107	150.565077664703	193	1045	enzyme linked receptor protein signaling pathway	biological_process	0.28255942398203	0.456700959063791
426	GO:2000058	0.00011351930528636	2.12245807756936	21.468130690948	39	149	regulation of ubiquitin-dependent protein catabolic process	biological_process	0.283798263215899	1.08573605819287
427	GO:1901796	0.000115341466730254	1.99684940138626	25.9346545259775	45	180	regulation of signal transduction by p53 class mediator	biological_process	0.288353666825635	0.997725531547052
428	GO:0051247	0.000115808781110057	1.29120245095816	246.379217996786	299	1710	positive regulation of protein metabolic process	biological_process	0.289521952775142	0.368715222252052
429	GO:0018210	0.000115892145961817	2.19826830506129	19.3069094804499	36	134	peptidyl-threonine modification	biological_process	0.289730364904541	1.13636748217347
430	GO:0009653	0.000116899366208173	1.23487760572847	394.062667380825	458	2735	anatomical structure morphogenesis	biological_process	0.292248415520433	0.304368056903896
431	GO:0051236	0.000119627638472709	1.94349080344538	28.2399571505088	48	196	establishment of RNA localization	biological_process	0.299069096181773	0.958650280892891
432	GO:0000722	0.000119934517072732	9.53020134228188	1.87305838243171	8	13	telomere maintenance via recombination	biological_process	0.29983629268183	3.25250669392988
433	GO:0051054	0.000123938130489249	1.95561651322151	27.5195500803428	47	191	positive regulation of DNA metabolic process	biological_process	0.309845326223122	0.967623492623852
434	GO:0006984	0.000126762579230588	3.49816169356399	6.62774504552758	17	46	ER-nucleus signaling pathway	biological_process	0.316906448076471	1.80659697568369
435	GO:0042058	0.000128094219662302	2.58958958958959	12.3910016068559	26	86	regulation of epidermal growth factor receptor signaling pathway	biological_process	0.320235549155755	1.37272347089232
436	GO:1903363	0.000128094219662302	2.58958958958959	12.3910016068559	26	86	negative regulation of cellular protein catabolic process	biological_process	0.320235549155755	1.37272347089232
437	GO:0051701	0.00013128833794375	1.91926458832934	29.1044456347081	49	202	interaction with host	biological_process	0.328220844859374	0.940553614064597
438	GO:0046329	0.00013270580436708	3.89036976838683	5.47509373326192	15	38	negative regulation of JNK cascade	biological_process	0.331764510917701	1.95990728571664
439	GO:0071901	0.000134200557446783	2.12561847168774	20.8918050348152	38	145	negative regulation of protein serine/threonine kinase activity	biological_process	0.335501393616956	1.08788267005835
440	GO:0001817	0.000134369744598189	1.44676191892294	103.594536689877	139	719	regulation of cytokine production	biological_process	0.335924361495472	0.532827529575727
441	GO:0010648	0.000139484916429015	1.3098633773	210.502945902517	259	1461	negative regulation of cell communication	biological_process	0.348712291072537	0.389416342166757
442	GO:0042592	0.000141194240862895	1.27165910500863	276.492233529727	331	1919	homeostatic process	biological_process	0.352985602157237	0.34671197767628
443	GO:0034644	0.000147700822278526	2.62055231888351	11.8146759507231	25	82	cellular response to UV	biological_process	0.369252055696314	1.38987091242567
444	GO:0007041	0.000153438760077255	2.3601108033241	15.2726298875201	30	106	lysosomal transport	biological_process	0.383596900193138	1.23885459333867
445	GO:0051130	0.000153615010413025	1.34185053452127	170.160149973219	214	1181	positive regulation of cellular component organization	biological_process	0.384037526032564	0.424223982183456
446	GO:0016055	0.00015372030679515	1.52723348190508	74.7782538832351	105	519	Wnt signaling pathway	biological_process	0.384300766987875	0.610920636749804
447	GO:1903050	0.000155543369682318	1.87528507033478	30.8334226031066	51	214	regulation of proteolysis involved in cellular protein catabolic process	biological_process	0.388858424205796	0.907109922700394
448	GO:0045862	0.000161123979216277	1.64633035207211	51.5811462238886	77	358	positive regulation of proteolysis	biological_process	0.402809948040692	0.719253855489826
449	GO:0050657	0.00016139845037509	1.9285836456082	27.8077129084092	47	193	nucleic acid transport	biological_process	0.403496125937724	0.947541719203475
450	GO:0050658	0.00016139845037509	1.9285836456082	27.8077129084092	47	193	RNA transport	biological_process	0.403496125937724	0.947541719203475
451	GO:0039528	0.000164042728240802	4.76923076923077	3.89019817889663	12	27	cytoplasmic pattern recognition receptor signaling pathway in response to virus	biological_process	0.410106820602006	2.25375659224578
452	GO:0043087	0.000164774911724104	1.5479711448106	69.0149973219068	98	479	regulation of GTPase activity	biological_process	0.41193727931026	0.630378578958652
453	GO:0048585	0.000165301450676231	1.28477305784285	243.929833958222	295	1693	negative regulation of response to stimulus	biological_process	0.413253626690577	0.361513544446645
454	GO:0007249	0.000168200370899365	1.75939228135881	38.7579003749331	61	269	I-kappaB kinase/NF-kappaB signaling	biological_process	0.420500927248411	0.815077187911565
455	GO:0002573	0.000169417597603801	1.89426048295489	29.3926084627745	49	204	myeloid leukocyte differentiation	biological_process	0.423543994009504	0.921634731876944
456	GO:0006091	0.000170600969847777	1.51261866589808	77.5158007498661	108	538	generation of precursor metabolites and energy	biological_process	0.426502424619444	0.597048327172145
457	GO:0051345	0.000170902582545716	1.42417903699414	110.222281735404	146	765	positive regulation of hydrolase activity	biological_process	0.427256456364289	0.51013052239097
458	GO:0009895	0.000171407074489983	1.70086448004068	44.3770755222282	68	308	negative regulation of catabolic process	biological_process	0.428517686224957	0.766268195814915
459	GO:0045646	0.000172149888613773	3.38134430727023	6.77182645956079	17	47	regulation of erythrocyte differentiation	biological_process	0.430374721534433	1.75759692693834
460	GO:0042775	0.000173962464728346	2.42548372695696	13.9758971612212	28	97	mitochondrial ATP synthesis coupled electron transport	biological_process	0.434906161820864	1.278272500243
461	GO:2001022	0.000173962464728346	2.42548372695696	13.9758971612212	28	97	positive regulation of response to DNA damage stimulus	biological_process	0.434906161820864	1.278272500243
462	GO:0055114	0.000175545158352433	1.3662683395887	145.52222817354	186	1010	oxidation-reduction process	biological_process	0.438862895881082	0.450240861500903
463	GO:0033044	0.000176448855293779	1.65840522159843	49.2758435993573	74	342	regulation of chromosome organization	biological_process	0.441122138234449	0.729796563987788
464	GO:0034250	0.00017885647533393	2.06571906410338	21.9003749330477	39	152	positive regulation of cellular amide metabolic process	biological_process	0.447141188334824	1.0466440623423
465	GO:0198738	0.000178890461541253	1.51969572980211	75.0664167113016	105	521	cell-cell signaling by wnt	biological_process	0.447226153853134	0.603782499295589
466	GO:0071364	0.000181466435924477	3.53538879193329	6.19550080342796	16	43	cellular response to epidermal growth factor stimulus	biological_process	0.453666089811194	1.82186887906608
467	GO:0051301	0.000181685098028004	1.48149948159668	86.1606855918586	118	598	cell division	biological_process	0.454212745070009	0.567058121474338
468	GO:0048732	0.000184848346316308	1.57338998211091	62.5313336904124	90	434	gland development	biological_process	0.462120865790771	0.653876303001051
469	GO:0032880	0.000191664693604853	1.36114648950696	147.539367970005	188	1024	regulation of protein localization	biological_process	0.479161734012133	0.44482234113464
470	GO:0034091	0.000191710792037479	17.8591654247392	1.15265131226567	6	8	regulation of maintenance of sister chromatid cohesion	biological_process	0.479276980093698	4.15859275845274
471	GO:0034182	0.000191710792037479	17.8591654247392	1.15265131226567	6	8	regulation of maintenance of mitotic sister chromatid cohesion	biological_process	0.479276980093698	4.15859275845274
472	GO:0009607	0.000194113954040444	1.29810547547203	216.122121049813	264	1500	response to biotic stimulus	biological_process	0.485284885101109	0.376407611964282
473	GO:0031098	0.000196969409461804	1.6837829538158	45.3856454204606	69	315	stress-activated protein kinase signaling cascade	biological_process	0.49242352365451	0.751706181376607
474	GO:0006417	0.000210351522970103	1.5746495369862	61.0905195500803	88	424	regulation of translation	biological_process	0.525878807425257	0.655030769873687
475	GO:0042773	0.000210508471909759	2.39068369646882	14.1199785752544	28	98	ATP synthesis coupled electron transport	biological_process	0.526271179774397	1.25742326441916
476	GO:0018126	0.000220408116635126	5.04312745858099	3.457953936797	11	24	protein hydroxylation	biological_process	0.551020291587816	2.33431868802357
477	GO:0051129	0.000224617874368704	1.42994401050667	103.018211033744	137	715	negative regulation of cellular component organization	biological_process	0.56154468592176	0.515958659349304
478	GO:0010803	0.000224985754481464	2.91203069334064	8.78896625602571	20	61	regulation of tumor necrosis factor-mediated signaling pathway	biological_process	0.56246438620366	1.54202556188859
479	GO:0006333	0.000228449431791793	1.81519042201636	32.8505623995715	53	228	chromatin assembly or disassembly	biological_process	0.571123579479483	0.860120901658171
480	GO:0007346	0.000242342703869841	1.4472915792354	94.5174076057847	127	656	regulation of mitotic cell cycle	biological_process	0.605856759674602	0.533355604343639
481	GO:0007175	0.000244432004936024	7.94133731046483	2.01713979646492	8	14	negative regulation of epidermal growth factor-activated receptor activity	biological_process	0.611080012340059	2.98938197572066
482	GO:0072331	0.000244903865267283	1.73835895740343	38.4697375468666	60	267	signal transduction by p53 class mediator	biological_process	0.612259663168207	0.79772601805249
483	GO:1901135	0.000246688228711298	1.33769945391772	161.65934654526	203	1122	carbohydrate derivative metabolic process	biological_process	0.616720571778246	0.419754016541631
484	GO:0042987	0.000247334520640436	3.40891120846244	6.33958221746117	16	44	amyloid precursor protein catabolic process	biological_process	0.618336301601091	1.76931102224724
485	GO:0050789	0.000248469675085032	1.16738108925211	1742.08837707552	1822	12091	regulation of biological process	biological_process	0.62117418771258	0.223275602882925
486	GO:1902003	0.000249605814309789	4.47087378640777	4.03427959292983	12	28	regulation of amyloid-beta formation	biological_process	0.624014535774471	2.16055681890812
487	GO:1901800	0.000259166774223267	2.31113616434924	14.9844670594537	29	104	positive regulation of proteasomal protein catabolic process	biological_process	0.647916935558168	1.20860226103635
488	GO:0033045	0.000260881955577871	2.5598542492766	11.5265131226567	24	80	regulation of sister chromatid segregation	biological_process	0.652204888944678	1.35606166966593
489	GO:0032392	0.00026523329691313	2.19928560926459	17.1456882699518	32	119	DNA geometric change	biological_process	0.663083242282825	1.13703497132037
490	GO:2000147	0.000269585396280772	1.47901950376329	81.8382431708623	112	568	positive regulation of cell motility	biological_process	0.67396349070193	0.56464107731666
491	GO:1903707	0.000276232946271155	2.01191482719598	22.3326191751473	39	155	negative regulation of hemopoiesis	biological_process	0.690582365677887	1.00856923109627
492	GO:2001236	0.000276232946271155	2.01191482719598	22.3326191751473	39	155	regulation of extrinsic apoptotic signaling pathway	biological_process	0.690582365677887	1.00856923109627
493	GO:1901185	0.000279237839611094	3.06896920444825	7.63631494376004	18	53	negative regulation of ERBB signaling pathway	biological_process	0.698094599027735	1.61775416916292
494	GO:0007035	0.000290726871606294	5.41689280868385	3.02570969469738	10	21	vacuolar acidification	biological_process	0.726817179015735	2.43746554255157
495	GO:0043547	0.000296003998392844	1.57240300958966	58.3529726834494	84	405	positive regulation of GTPase activity	biological_process	0.740009995982111	0.652971030205046
496	GO:0007254	0.000297483123439209	1.82649667405765	30.8334226031066	50	214	JNK cascade	biological_process	0.743707808598022	0.869079126640033
497	GO:0006323	0.000305603530885804	1.75749263557109	35.5881092662025	56	247	DNA packaging	biological_process	0.764008827214509	0.813518643979271
498	GO:0031929	0.000310283844571531	2.14488389978891	18.010176754151	33	125	TOR signaling	biological_process	0.775709611428828	1.10089955833931
499	GO:0071229	0.000312185023321445	1.83448504354411	30.1130155329405	49	209	cellular response to acid chemical	biological_process	0.780462558303613	0.875375142420907
500	GO:0032204	0.000320735632719118	2.51478659138469	11.6705945366899	24	81	regulation of telomere maintenance	biological_process	0.801839081797795	1.33043597592967
501	GO:0032436	0.000320735632719118	2.51478659138469	11.6705945366899	24	81	positive regulation of proteasomal ubiquitin-dependent protein catabolic process	biological_process	0.801839081797795	1.33043597592967
502	GO:0008334	0.000342557918370032	4.68261078227484	3.60203535083021	11	25	histone mRNA metabolic process	biological_process	0.856394795925081	2.22731312648069
503	GO:0009411	0.00034418599287983	2.0508127893207	20.3154793786824	36	141	response to UV	biological_process	0.860464982199574	1.03619579984025
504	GO:0043434	0.000347366754364771	1.54156736435886	62.8194965184788	89	436	response to peptide hormone	biological_process	0.868416885911927	0.624397934597851
505	GO:0060333	0.000348629117133943	2.38963963963964	13.111408677022	26	91	interferon-gamma-mediated signaling pathway	biological_process	0.871572792834856	1.25679307456466
506	GO:0007059	0.000349193306582413	1.64306607801457	46.2501339046599	69	321	chromosome segregation	biological_process	0.872983266456034	0.716390501290416
507	GO:0006458	0.000355579353860831	3.44083393242272	5.90733797536154	15	41	'de novo' protein folding	biological_process	0.888948384652078	1.78275826387038
508	GO:0018107	0.000363147222296871	2.12168708341933	18.1542581681843	33	126	peptidyl-threonine phosphorylation	biological_process	0.907868055742177	1.085211896362
509	GO:0031532	0.000364355755480085	2.29200415796136	14.552222817354	28	101	actin cytoskeleton reorganization	biological_process	0.910889388700212	1.19660966131332
510	GO:0001816	0.000367807939173518	1.39097676174229	113.824317086235	148	790	cytokine production	biological_process	0.919519847933796	0.476098317795897
511	GO:0018105	0.000369555877778403	1.66624338624339	43.0803427959293	65	299	peptidyl-serine phosphorylation	biological_process	0.923889694446007	0.73659914889096
512	GO:0051084	0.000371964311663281	3.62965490348996	5.33101231922871	14	37	'de novo' posttranslational protein folding	biological_process	0.929910779158203	1.85983238770013
513	GO:0032481	0.000372412941999626	2.54341818383813	11.094268880557	23	77	positive regulation of type I interferon production	biological_process	0.931032354999064	1.34676868662458
514	GO:0031293	0.000372965152497633	5.95710555762775	2.59346545259775	9	18	membrane protein intracellular domain proteolysis	biological_process	0.932412881244081	2.57461152331127
515	GO:0000377	0.000375935836204319	1.58141197497766	54.606855918586	79	379	RNA splicing, via transesterification reactions with bulged adenosine as nucleophile	biological_process	0.939839590510797	0.661213254370951
516	GO:0000398	0.000375935836204319	1.58141197497766	54.606855918586	79	379	mRNA splicing, via spliceosome	biological_process	0.939839590510797	0.661213254370951
517	GO:0051347	0.000380992594910512	1.43178499692408	93.7970005356186	125	651	positive regulation of transferase activity	biological_process	0.952481487276279	0.517814867490772
518	GO:0018209	0.00038302590993605	1.63646769102702	46.3942153186931	69	322	peptidyl-serine modification	biological_process	0.957564774840126	0.710585119366957
519	GO:0033047	0.000400882438481357	2.66729112026976	9.79753615425817	21	68	regulation of mitotic sister chromatid segregation	biological_process	1	1.41537529577314
520	GO:0071230	0.000400882438481357	2.66729112026976	9.79753615425817	21	68	cellular response to amino acid stimulus	biological_process	1	1.41537529577314
521	GO:0051090	0.000401171117660852	1.53724326546664	62.243170862346	88	432	regulation of DNA-binding transcription factor activity	biological_process	1	0.620345486506695
522	GO:0070534	0.000403087195806384	3.07337119795032	7.20407070166042	17	50	protein K63-linked ubiquitination	biological_process	1	1.61982202436686
523	GO:0042177	0.000416419296333784	2.07457892795673	19.0187466523835	34	132	negative regulation of protein catabolic process	biological_process	1	1.05281854600476
524	GO:0032434	0.000429859090124938	2.125574784717	17.5779325120514	32	122	regulation of proteasomal ubiquitin-dependent protein catabolic process	biological_process	1	1.08785301863003
525	GO:0097549	0.000429859090124938	2.125574784717	17.5779325120514	32	122	chromatin organization involved in negative regulation of transcription	biological_process	1	1.08785301863003
526	GO:0003415	0.000430132560844354	Inf	0.576325656132833	4	4	chondrocyte hypertrophy	biological_process	1	Inf
527	GO:0048524	0.000436651884835291	2.22182715192862	15.4167113015533	29	107	positive regulation of viral process	biological_process	1	1.15174658596419
528	GO:0043631	0.000442878229923344	3.18125155821491	6.62774504552758	16	46	RNA polyadenylation	biological_process	1	1.66959445783772
529	GO:0031647	0.000443174678264525	1.67461296913352	40.9191215854312	62	284	regulation of protein stability	biological_process	1	0.743827703313229
530	GO:0046328	0.000444087967090016	1.86797682035777	26.6550615961435	44	185	regulation of JNK cascade	biological_process	1	0.901476552819323
531	GO:0006396	0.000445367705034351	1.28193978836586	209.782538832351	254	1456	RNA processing	biological_process	1	0.358328501374765
532	GO:1903313	0.000457101258581728	2.49701741827726	11.2383502945903	23	78	positive regulation of mRNA metabolic process	biological_process	1	1.32020588501245
533	GO:0010257	0.000459891483132326	2.71297242083759	9.22121049812533	20	64	NADH dehydrogenase complex assembly	biological_process	1	1.43987438174323
534	GO:0032981	0.000459891483132326	2.71297242083759	9.22121049812533	20	64	mitochondrial respiratory chain complex I assembly	biological_process	1	1.43987438174323
535	GO:0007063	0.000464435209087333	4.96517412935323	3.16979110873058	10	22	regulation of sister chromatid cohesion	biological_process	1	2.31184431415833
536	GO:0032069	0.000464435209087333	4.96517412935323	3.16979110873058	10	22	regulation of nuclease activity	biological_process	1	2.31184431415833
537	GO:0000375	0.000482861471064172	1.56545486030794	55.0391001606856	79	382	RNA splicing, via transesterification reactions	biological_process	1	0.646581909148075
538	GO:0034401	0.000483245774141337	2.05349428015091	19.1628280664167	34	133	chromatin organization involved in regulation of transcription	biological_process	1	1.03808092880739
539	GO:0097435	0.00048500488778635	1.41494961648368	96.9667916443492	128	673	supramolecular fiber organization	biological_process	1	0.500750682496552
540	GO:0010564	0.000492195929983357	1.38103498333339	113.680235672201	147	789	regulation of cell cycle process	biological_process	1	0.465749865318165
541	GO:0040017	0.000497412312953655	1.44703143189756	83.9994643813605	113	583	positive regulation of locomotion	biological_process	1	0.533096259914021
542	GO:1901184	0.000504595905961379	2.318015776971	13.3995715050884	26	93	regulation of ERBB signaling pathway	biological_process	1	1.21289038570606
543	GO:0002683	0.000506153700652196	1.52366058474195	62.6754151044456	88	435	negative regulation of immune system process	biological_process	1	0.607541559493946
544	GO:0045807	0.000511883091644565	2.2718368037742	14.1199785752544	27	98	positive regulation of endocytosis	biological_process	1	1.18385920331007
545	GO:0043200	0.000513689172635572	2.16011414077362	16.2811997857525	30	113	response to amino acid	biological_process	1	1.11110754663753
546	GO:0048583	0.000523748837351498	1.17334205453043	622.575790037493	690	4321	regulation of response to stimulus	biological_process	1	0.230623651420716
547	GO:0032206	0.000524357875839479	2.98279087167976	7.34815211569363	17	51	positive regulation of telomere maintenance	biological_process	1	1.57666283152264
548	GO:2001242	0.000525817120662627	1.91456603773585	23.7734333154794	40	165	regulation of intrinsic apoptotic signaling pathway	biological_process	1	0.937017422878553
549	GO:0071396	0.000529889101600614	1.4344584170728	87.6014997321907	117	608	cellular response to lipid	biological_process	1	0.520506147017427
550	GO:0044283	0.000530209307294527	1.39792603950209	103.30637386181	135	717	small molecule biosynthetic process	biological_process	1	0.483288033627385
551	GO:0043516	0.000532463483245384	3.69046729636943	4.89876807712908	13	34	regulation of DNA damage response, signal transduction by p53 class mediator	biological_process	1	1.88380350557312
552	GO:0000027	0.000536788953248078	3.97361214836943	4.32244242099625	12	30	ribosomal large subunit assembly	biological_process	1	1.99045106258981
553	GO:0045732	0.000555066814811731	1.77833235803702	30.8334226031066	49	214	positive regulation of protein catabolic process	biological_process	1	0.830524979107055
554	GO:0045595	0.000558623465139814	1.24453865651045	270.584895554365	319	1878	regulation of cell differentiation	biological_process	1	0.315611042444129
555	GO:0051272	0.000566890111726751	1.44071414007879	84.2876272094269	113	585	positive regulation of cellular component movement	biological_process	1	0.526784110944907
556	GO:0050435	0.000582608986728285	3.07843752261925	6.77182645956079	16	47	amyloid-beta metabolic process	biological_process	1	1.62219828912405
557	GO:0045893	0.000591576400990932	1.2679046473056	220.876807712908	265	1533	positive regulation of transcription, DNA-templated	biological_process	1	0.34244625176124
558	GO:0046822	0.000610019883536734	2.20111510933608	14.9844670594537	28	104	regulation of nucleocytoplasmic transport	biological_process	1	1.13823459426441
559	GO:0034063	0.000618318094116532	5.36105930622902	2.73754686663096	9	19	stress granule assembly	biological_process	1	2.42251809487098
560	GO:0060716	0.000618318094116532	5.36105930622902	2.73754686663096	9	19	labyrinthine layer blood vessel development	biological_process	1	2.42251809487098
561	GO:0035967	0.000622863648253914	1.91224468341671	23.1971076593465	39	161	cellular response to topologically incorrect protein	biological_process	1	0.935267136794829
562	GO:0045332	0.000640129917795195	3.19465954606142	6.19550080342796	15	43	phospholipid translocation	biological_process	1	1.67566219177324
563	GO:1901137	0.000658808020534279	1.40334756789456	96.822710230316	127	672	carbohydrate derivative biosynthetic process	biological_process	1	0.488872366318787
564	GO:0061136	0.0006697881948867	1.83798370122511	26.3668987680771	43	183	regulation of proteasomal protein catabolic process	biological_process	1	0.878123973228705
565	GO:0030029	0.00067529661042113	1.37604678279919	110.078200321371	142	764	actin filament-based process	biological_process	1	0.460529519578576
566	GO:0030111	0.000679903158787485	1.56269917144678	52.3015532940546	75	363	regulation of Wnt signaling pathway	biological_process	1	0.64404007799636
567	GO:0051168	0.000682947625842734	1.80762740893924	27.9517943224424	45	194	nuclear export	biological_process	1	0.854097337780398
568	GO:0043001	0.000693205583735203	3.33886397608371	5.61917514729513	14	39	Golgi to plasma membrane protein transport	biological_process	1	1.73935731980809
569	GO:0035264	0.000696984812905284	1.95697746112215	21.0358864488484	36	146	multicellular organism growth	biological_process	1	0.968627140270004
570	GO:0030334	0.000699363623202566	1.33473132265171	136.877343331548	172	950	regulation of cell migration	biological_process	1	0.416549361022445
571	GO:0032508	0.000713651199125101	2.13913362190952	15.8489555436529	29	110	DNA duplex unwinding	biological_process	1	1.09702660388921
572	GO:0006513	0.000715357465845069	2.59469141833578	9.50937332619175	20	66	protein monoubiquitination	biological_process	1	1.37556297183619
573	GO:0007064	0.000716155517818065	4.58295063145809	3.31387252276379	10	23	mitotic sister chromatid cohesion	biological_process	1	2.19627674477088
574	GO:0035561	0.000716155517818065	4.58295063145809	3.31387252276379	10	23	regulation of chromatin binding	biological_process	1	2.19627674477088
575	GO:0000819	0.000718080049941866	1.8159876977611	27.2313872522764	44	189	sister chromatid segregation	biological_process	1	0.860754429259238
576	GO:0070423	0.000736371611896328	3.52249804733929	5.04284949116229	13	35	nucleotide-binding oligomerization domain containing signaling pathway	biological_process	1	1.81659890679191
577	GO:0061014	0.000758370468654621	2.98204936424832	6.915907873594	16	48	positive regulation of mRNA catabolic process	biological_process	1	1.57630413990398
578	GO:2000059	0.000758370468654621	2.98204936424832	6.915907873594	16	48	negative regulation of ubiquitin-dependent protein catabolic process	biological_process	1	1.57630413990398
579	GO:0007176	0.000759471102105719	4.09677118327734	3.89019817889663	11	27	regulation of epidermal growth factor-activated receptor activity	biological_process	1	2.03448731630619
580	GO:0009394	0.000761914415649502	3.76423882709013	4.46652383502946	12	31	2'-deoxyribonucleotide metabolic process	biological_process	1	1.9123581646573
581	GO:0051099	0.000791969035577777	1.83420623194478	25.7905731119443	42	179	positive regulation of binding	biological_process	1	0.875155859803611
582	GO:0002831	0.000801669456681528	1.52419224026789	57.6325656132833	81	400	regulation of response to biotic stimulus	biological_process	1	0.608044875659492
583	GO:0048545	0.000835540715343043	1.53471995581553	55.1831815747188	78	383	response to steroid hormone	biological_process	1	0.617975427442332
584	GO:0006378	0.000843299950806277	3.084305510796	6.33958221746117	15	44	mRNA polyadenylation	biological_process	1	1.62494567610907
585	GO:0034204	0.000843299950806277	3.084305510796	6.33958221746117	15	44	lipid translocation	biological_process	1	1.62494567610907
586	GO:0022618	0.000850333087586597	1.71562687602982	32.9946438136047	51	229	ribonucleoprotein complex assembly	biological_process	1	0.778735821698857
587	GO:0030219	0.000852571165186294	2.21825396825397	13.831815747188	26	96	megakaryocyte differentiation	biological_process	1	1.14942454934327
588	GO:0002376	0.000854035559201101	1.18677936199098	454.432779860739	512	3154	immune system process	biological_process	1	0.247051743784412
589	GO:0034605	0.00085507909221514	1.9732497952977	19.7391537225495	34	137	cellular response to heat	biological_process	1	0.980573599561705
590	GO:0010638	0.000870452799911223	1.40876718753857	89.6186395286556	118	622	positive regulation of organelle organization	biological_process	1	0.494433211977194
591	GO:0001101	0.000881873149157843	1.565578465063	49.4199250133905	71	343	response to acid chemical	biological_process	1	0.646695816570143
592	GO:0009100	0.000890968972355471	1.50534358140227	60.3701124799143	84	419	glycoprotein metabolic process	biological_process	1	0.590092806993775
593	GO:0015931	0.000926586761767254	1.68828213879408	34.7236207820032	53	241	nucleobase-containing compound transport	biological_process	1	0.755556021477399
594	GO:0043312	0.000946844604573196	1.46341583913838	69.879485806106	95	485	neutrophil degranulation	biological_process	1	0.549339778921241
595	GO:0061951	0.000952227375618625	2.68450598802395	8.35672201392608	18	58	establishment of protein localization to plasma membrane	biological_process	1	1.42465662295873
596	GO:0002761	0.000955382572073644	2.06028001037075	16.8575254418854	30	117	regulation of myeloid leukocyte differentiation	biological_process	1	1.04284042581651
597	GO:0022904	0.000955382572073644	2.06028001037075	16.8575254418854	30	117	respiratory electron transport chain	biological_process	1	1.04284042581651
598	GO:0071900	0.000955587809419197	1.44810903847048	74.2019282271023	100	515	regulation of protein serine/threonine kinase activity	biological_process	1	0.534170237323063
599	GO:2001238	0.000977313389638507	2.89150291244532	7.05998928762721	16	49	positive regulation of extrinsic apoptotic signaling pathway	biological_process	1	1.53181955526624
600	GO:0061008	0.000980352512463105	1.9541531510658	19.8832351365828	34	138	hepaticobiliary system development	biological_process	1	0.966543538762155
601	GO:0039529	0.000981191364745074	4.87338510053915	2.88162828066417	9	20	RIG-I signaling pathway	biological_process	1	2.2849242304691
602	GO:0071826	0.000983486011445217	1.69222401687708	34.0032137118372	52	236	ribonucleoprotein complex subunit organization	biological_process	1	0.758920565292883
603	GO:0006900	0.00100151544402895	2.15013143071724	14.6963042313873	27	102	vesicle budding from membrane	biological_process	1	1.10442484988385
604	GO:0045814	0.00100151544402895	2.15013143071724	14.6963042313873	27	102	negative regulation of gene expression, epigenetic	biological_process	1	1.10442484988385
605	GO:0035872	0.00100209134707304	3.36913481996394	5.1869309051955	13	36	nucleotide-binding domain, leucine rich repeat containing receptor signaling pathway	biological_process	1	1.7523781607843
606	GO:0039533	0.00100737418901875	14.877094972067	1.00856989823246	5	7	regulation of MDA-5 signaling pathway	biological_process	1	3.89502093594636
607	GO:0007044	0.00100773618307048	2.18687349321152	13.9758971612212	26	97	cell-substrate junction assembly	biological_process	1	1.12886976542705
608	GO:0150115	0.00100773618307048	2.18687349321152	13.9758971612212	26	97	cell-substrate junction organization	biological_process	1	1.12886976542705
609	GO:0014070	0.00100995264718974	1.31920332984477	139.758971612212	174	970	response to organic cyclic compound	biological_process	1	0.3996669454469
610	GO:0002444	0.00101790048929681	1.42876827388968	79.532940546331	106	552	myeloid leukocyte mediated immunity	biological_process	1	0.514771950570237
611	GO:0071496	0.0010223370815191	1.56044439399529	48.8435993572576	70	339	cellular response to external stimulus	biological_process	1	0.641956948134037
612	GO:0006893	0.00102600275177936	2.57635887137946	9.07712908409213	19	63	Golgi to plasma membrane transport	biological_process	1	1.36533356623926
613	GO:1902533	0.00105458939812396	1.30959332994964	147.107123727906	182	1021	positive regulation of intracellular signal transduction	biological_process	1	0.389118878976417
614	GO:0060674	0.00106072350590934	3.57580283793876	4.61060524906267	12	32	placenta blood vessel development	biological_process	1	1.83826719161919
615	GO:0060148	0.0010702608043773	4.25533049040512	3.457953936797	10	24	positive regulation of posttranscriptional gene silencing	biological_process	1	2.089271183228
616	GO:0002446	0.00108840206413569	1.44962230881842	71.896625602571	97	499	neutrophil mediated immunity	biological_process	1	0.535677062879548
617	GO:0036500	0.0011075033501573	8.92846497764531	1.44081414033208	6	10	ATF6-mediated unfolded protein response	biological_process	1	3.15841216196495
618	GO:0071233	0.0011075033501573	8.92846497764531	1.44081414033208	6	10	cellular response to leucine	biological_process	1	3.15841216196495
619	GO:0031401	0.00112842786684128	1.27917768890487	178.228709159079	216	1237	positive regulation of protein modification process	biological_process	1	0.355216681026712
620	GO:0001819	0.00115003559555537	1.46502727900089	66.8537761114087	91	464	positive regulation of cytokine production	biological_process	1	0.550927528069303
621	GO:0051707	0.00115641648877763	1.25609941360557	211.367434386717	252	1467	response to other organism	biological_process	1	0.328950650407878
622	GO:0050793	0.00115780082406547	1.19347943752286	388.44349223353	441	2696	regulation of developmental process	biological_process	1	0.255173710416884
623	GO:0002283	0.00116070898245171	1.45196526889154	70.3117300482057	95	488	neutrophil activation involved in immune response	biological_process	1	0.538006944382414
624	GO:0044409	0.00116317341925887	1.95264889680538	19.3069094804499	33	134	entry into host	biological_process	1	0.965432563472184
625	GO:0008203	0.00117827392548359	1.88783564034427	21.6122121049813	36	150	cholesterol metabolic process	biological_process	1	0.916733165556685
626	GO:0031123	0.00117827392548359	1.88783564034427	21.6122121049813	36	150	RNA 3'-end processing	biological_process	1	0.916733165556685
627	GO:0048024	0.00118679424386317	2.15636469803136	14.1199785752544	26	98	regulation of mRNA splicing, via spliceosome	biological_process	1	1.10860119643273
628	GO:0045071	0.00118834636993747	2.61886592668322	8.50080342795929	18	59	negative regulation of viral genome replication	biological_process	1	1.3889422025444
629	GO:0036293	0.00118968630752872	1.52493761545192	53.3101231922871	75	370	response to decreased oxygen levels	biological_process	1	0.608750223843339
630	GO:0009060	0.00119165460728587	2.2387471867967	12.6791644349223	24	88	aerobic respiration	biological_process	1	1.16269161932592
631	GO:0000904	0.00121552874017434	1.35906331085759	107.196572040707	137	744	cell morphogenesis involved in differentiation	biological_process	1	0.442612664444373
632	GO:1902652	0.00121937732232667	1.84725134581663	23.1971076593465	38	161	secondary alcohol metabolic process	biological_process	1	0.88538017963518
633	GO:0016236	0.00122318300757506	1.59444019832638	42.5040171397965	62	295	macroautophagy	biological_process	1	0.673049988342199
634	GO:0045540	0.00124753748085362	2.80628272251309	7.20407070166042	16	50	regulation of cholesterol biosynthetic process	biological_process	1	1.48866036242202
635	GO:0097035	0.00124753748085362	2.80628272251309	7.20407070166042	16	50	regulation of membrane lipid distribution	biological_process	1	1.48866036242202
636	GO:0106118	0.00124753748085362	2.80628272251309	7.20407070166042	16	50	regulation of sterol biosynthetic process	biological_process	1	1.48866036242202
637	GO:0043207	0.00124871837114478	1.25386529228061	211.655597214783	252	1469	response to external biotic stimulus	biological_process	1	0.326382362017272
638	GO:0043123	0.00126075481237069	1.78172205438066	26.3668987680771	42	183	positive regulation of I-kappaB kinase/NF-kappaB signaling	biological_process	1	0.833272296432245
639	GO:0034620	0.00127985037163574	1.91704080472835	20.1713979646492	34	140	cellular response to unfolded protein	biological_process	1	0.938881045484263
640	GO:0001952	0.00128045868308757	2.01372814057616	17.1456882699518	30	119	regulation of cell-matrix adhesion	biological_process	1	1.00986892827211
641	GO:0070302	0.00132307241801742	1.66475980425943	34.4354579539368	52	239	regulation of stress-activated protein kinase signaling cascade	biological_process	1	0.735314036634903
642	GO:0001889	0.00133051423150686	1.93338351524275	19.4509908944831	33	135	liver development	biological_process	1	0.951127845856453
643	GO:0000070	0.00133659967365344	1.87130172667999	21.7562935190145	36	151	mitotic sister chromatid segregation	biological_process	1	0.904042195932744
644	GO:0009141	0.00134567943856382	2.0645945218948	15.7048741296197	28	109	nucleoside triphosphate metabolic process	biological_process	1	1.04585846992957
645	GO:1900182	0.0013661836806811	2.36444290491103	10.6620246384574	21	74	positive regulation of protein localization to nucleus	biological_process	1	1.24150030491848
646	GO:0008630	0.00137197227496422	2.09402051197019	14.9844670594537	27	104	intrinsic apoptotic signaling pathway in response to DNA damage	biological_process	1	1.06627557425188
647	GO:0045652	0.00139393821400539	2.30349299034693	11.3824317086235	22	79	regulation of megakaryocyte differentiation	biological_process	1	1.2038232077502
648	GO:1900034	0.00139393821400539	2.30349299034693	11.3824317086235	22	79	regulation of cellular response to heat	biological_process	1	1.2038232077502
649	GO:0019692	0.00145062784516889	3.40531313346847	4.75468666309588	12	33	deoxyribose phosphate metabolic process	biological_process	1	1.76778746646965
650	GO:0009628	0.00146830018482706	1.27141078099982	178.228709159079	215	1237	response to abiotic stimulus	biological_process	1	0.346430227010161
651	GO:0039531	0.00149903973459916	4.46698992913092	3.02570969469738	9	21	regulation of viral-induced cytoplasmic pattern recognition receptor signaling pathway	biological_process	1	2.15930300207586
652	GO:0036230	0.00151087290906125	1.43135411820333	72.617032672737	97	504	granulocyte activation	biological_process	1	0.517380640180571
653	GO:0042119	0.00151198608538673	1.4341246734715	71.7525441885378	96	498	neutrophil activation	biological_process	1	0.520170448015172
654	GO:0000083	0.00152883118000046	3.64111816183485	4.17836100696304	11	29	regulation of transcription involved in G1/S transition of mitotic cell cycle	biological_process	1	1.86438155998788
655	GO:0061099	0.00152883118000046	3.64111816183485	4.17836100696304	11	29	negative regulation of protein tyrosine kinase activity	biological_process	1	1.86438155998788
656	GO:0070102	0.00152883118000046	3.64111816183485	4.17836100696304	11	29	interleukin-6-mediated signaling pathway	biological_process	1	1.86438155998788
657	GO:0062197	0.001548508980322	1.52561854985829	50.4284949116229	71	350	cellular response to chemical stress	biological_process	1	0.609394290468775
658	GO:1902600	0.00154987161012282	1.81746606334842	23.485270487413	38	163	proton transmembrane transport	biological_process	1	0.861928425660112
659	GO:0006310	0.00155144824559288	1.5819044655104	42.0717728976968	61	292	DNA recombination	biological_process	1	0.661662475097601
660	GO:0002064	0.00155228300921954	1.70942295223687	29.8248527048741	46	207	epithelial cell development	biological_process	1	0.773509398535693
661	GO:0040007	0.00159026709899578	1.3014759776728	142.064274236743	175	986	growth	biological_process	1	0.380148683073444
662	GO:0045087	0.00162433401226086	1.30986301142539	133.995715050884	166	930	innate immune response	biological_process	1	0.389415939189191
663	GO:0052126	0.00162860892502637	1.82791039615218	22.7648634172469	37	158	movement in host environment	biological_process	1	0.870195351470784
664	GO:0061640	0.00162863796117298	2.09782079376674	14.4081414033208	26	100	cytoskeleton-dependent cytokinesis	biological_process	1	1.0688914410293
665	GO:0006353	0.00164411657657059	2.32051121934974	10.8061060524906	21	75	DNA-templated transcription, termination	biological_process	1	1.21444267275529
666	GO:0009142	0.00166546883752497	2.26363542366748	11.5265131226567	22	80	nucleoside triphosphate biosynthetic process	biological_process	1	1.17864161946808
667	GO:0030968	0.00169742391012168	1.96922250681649	17.4338510980182	30	121	endoplasmic reticulum unfolded protein response	biological_process	1	0.977626133760669
668	GO:0070936	0.00170968097673724	2.59956641438123	8.06855918585967	17	56	protein K48-linked ubiquitination	biological_process	1	1.37827101402842
669	GO:0007569	0.00175356520833498	1.99085556808217	16.7134440278522	29	116	cell aging	biological_process	1	0.993388560701895
670	GO:0007166	0.00179817559627863	1.17435642333043	444.058918050348	497	3082	cell surface receptor signaling pathway	biological_process	1	0.231870340416137
671	GO:1903902	0.00181188132590312	2.49674488232837	8.78896625602571	18	61	positive regulation of viral life cycle	biological_process	1	1.32004841405622
672	GO:0071383	0.00181576731527093	1.62695565084644	35.7321906802357	53	248	cellular response to steroid hormone stimulus	biological_process	1	0.702174925149376
673	GO:0043254	0.00182417545517562	1.46077613533985	61.8109266202464	84	429	regulation of protein-containing complex assembly	biological_process	1	0.546735101357497
674	GO:0032872	0.001875891314214	1.64100526836901	34.1472951258704	51	237	regulation of stress-activated MAPK cascade	biological_process	1	0.714579870562557
675	GO:0044344	0.00187775727461932	1.86392588703438	20.6036422067488	34	143	cellular response to fibroblast growth factor stimulus	biological_process	1	0.898344497044954
676	GO:0019418	0.00190308194952812	23.7959791511541	0.720407070166042	4	5	sulfide oxidation	biological_process	1	4.57264591427129
677	GO:0045053	0.00190308194952812	23.7959791511541	0.720407070166042	4	5	protein retention in Golgi apparatus	biological_process	1	4.57264591427129
678	GO:0045875	0.00190308194952812	23.7959791511541	0.720407070166042	4	5	negative regulation of sister chromatid cohesion	biological_process	1	4.57264591427129
679	GO:0070221	0.00190308194952812	23.7959791511541	0.720407070166042	4	5	sulfide oxidation, using sulfide:quinone oxidoreductase	biological_process	1	4.57264591427129
680	GO:1905007	0.00190308194952812	23.7959791511541	0.720407070166042	4	5	positive regulation of epithelial to mesenchymal transition involved in endocardial cushion formation	biological_process	1	4.57264591427129
681	GO:0002474	0.00193401020540425	2.10197394498322	13.831815747188	25	96	antigen processing and presentation of peptide antigen via MHC class I	biological_process	1	1.07174478648541
682	GO:0033108	0.00193401020540425	2.10197394498322	13.831815747188	25	96	mitochondrial respiratory chain complex assembly	biological_process	1	1.07174478648541
683	GO:0097327	0.00193401020540425	2.10197394498322	13.831815747188	25	96	response to antineoplastic agent	biological_process	1	1.07174478648541
684	GO:0098876	0.00193401020540425	2.10197394498322	13.831815747188	25	96	vesicle-mediated transport to the plasma membrane	biological_process	1	1.07174478648541
685	GO:0033120	0.00195144476985444	3.25032249304094	4.89876807712908	12	34	positive regulation of RNA splicing	biological_process	1	1.70058286768845
686	GO:0015914	0.001961111943893	2.13810168960151	13.111408677022	24	91	phospholipid transport	biological_process	1	1.09633047026841
687	GO:0022604	0.00196221495941086	1.42775108402672	69.7354043920728	93	484	regulation of cell morphogenesis	biological_process	1	0.513744479967665
688	GO:1902653	0.00196871697990013	2.27817704962703	10.9501874665238	21	76	secondary alcohol biosynthetic process	biological_process	1	1.18787987114316
689	GO:0008625	0.00197744804629816	2.17884074014558	12.3910016068559	23	86	extrinsic apoptotic signaling pathway via death domain receptors	biological_process	1	1.12356074817519
690	GO:0043281	0.00198055383726523	1.67370232239699	30.9775040171398	47	215	regulation of cysteine-type endopeptidase activity involved in apoptotic process	biological_process	1	0.743042959076921
691	GO:0051092	0.00202498372699563	1.83470446360723	21.468130690948	35	149	positive regulation of NF-kappaB transcription factor activity	biological_process	1	0.875547690738017
692	GO:0051493	0.00204583874293019	1.40404202966969	76.7953936797001	101	533	regulation of cytoskeleton organization	biological_process	1	0.489586123027412
693	GO:0090407	0.00206193311892346	1.3809315084329	85.5843599357258	111	594	organophosphate biosynthetic process	biological_process	1	0.465641766449973
694	GO:0039535	0.00207927502090767	4.76360924683072	2.59346545259775	8	18	regulation of RIG-I signaling pathway	biological_process	1	2.25205507550676
695	GO:0051091	0.00209568924573628	1.5982940623791	37.6052490626674	55	261	positive regulation of DNA-binding transcription factor activity	biological_process	1	0.676532867156066
696	GO:0031589	0.00210305960817393	1.50367186245661	51.0048205677558	71	354	cell-substrate adhesion	biological_process	1	0.588489770435264
697	GO:0006517	0.00210317141654132	3.44926425806959	4.32244242099625	11	30	protein deglycosylation	biological_process	1	1.78628866205537
698	GO:0030178	0.00210481027099385	1.67783476624479	30.2570969469738	46	210	negative regulation of Wnt signaling pathway	biological_process	1	0.746600645660445
699	GO:0060760	0.00211442738086107	2.53441825664048	8.21264059989288	17	57	positive regulation of response to cytokine stimulus	biological_process	1	1.34165463299773
700	GO:0005975	0.00212434413932611	1.37135151795346	89.186395286556	115	619	carbohydrate metabolic process	biological_process	1	0.455598423929732
701	GO:0043299	0.00217356394593061	1.40070934322418	76.9394750937333	101	534	leukocyte degranulation	biological_process	1	0.486157617729543
702	GO:2000145	0.00218239345385583	1.28686286639478	145.810391001607	178	1012	regulation of cell motility	biological_process	1	0.363858322002084
703	GO:0006516	0.00220446286777978	3.72294776119403	3.74611676486342	10	26	glycoprotein catabolic process	biological_process	1	1.8964453730535
704	GO:0060341	0.00220465661890722	1.29017241682751	142.208355650777	174	987	regulation of cellular localization	biological_process	1	0.367563878268925
705	GO:0034599	0.00220730071052534	1.54724759005581	43.5125870380289	62	302	cellular response to oxidative stress	biological_process	1	0.629704074850876
706	GO:1904356	0.00221492856169878	2.43984757757213	8.93304767005892	18	62	regulation of telomere maintenance via telomere lengthening	biological_process	1	1.28679102239904
707	GO:0032727	0.00221530440610735	4.1231170917855	3.16979110873058	9	22	positive regulation of interferon-alpha production	biological_process	1	2.0437354326884
708	GO:0036119	0.00221530440610735	4.1231170917855	3.16979110873058	9	22	response to platelet-derived growth factor	biological_process	1	2.0437354326884
709	GO:0032956	0.00222639932309187	1.50902731169081	49.4199250133905	69	343	regulation of actin cytoskeleton organization	biological_process	1	0.593618917252478
710	GO:0098813	0.00228847599906025	1.59047199992667	37.7493304767006	55	262	nuclear chromosome segregation	biological_process	1	0.669454973623719
711	GO:0032879	0.00232020705530712	1.174857570697	411.064274236743	461	2853	regulation of localization	biological_process	1	0.232485867850681
712	GO:0090114	0.00232687130010358	2.29443964275425	10.373861810391	20	72	COPII-coated vesicle budding	biological_process	1	1.19814185589186
713	GO:1903051	0.00232687130010358	2.29443964275425	10.373861810391	20	72	negative regulation of proteolysis involved in cellular protein catabolic process	biological_process	1	1.19814185589186
714	GO:0008610	0.00233829225928919	1.34223763695248	101.865559721478	129	707	lipid biosynthetic process	biological_process	1	0.424640116621681
715	GO:0010833	0.00234541131074954	2.18790604697651	11.8146759507231	22	82	telomere maintenance via telomere lengthening	biological_process	1	1.12955078727521
716	GO:0006278	0.00234601214054117	2.23735481453728	11.094268880557	21	77	RNA-dependent DNA biosynthetic process	biological_process	1	1.16179406667054
717	GO:0062043	0.00236681318398754	9.91744258224705	1.15265131226567	5	8	positive regulation of cardiac epithelial to mesenchymal transition	biological_process	1	3.30996813980718
718	GO:1903564	0.00236681318398754	9.91744258224705	1.15265131226567	5	8	regulation of protein localization to cilium	biological_process	1	3.30996813980718
719	GO:0036294	0.00240768366438964	1.65380249716232	31.2656668452062	47	217	cellular response to decreased oxygen levels	biological_process	1	0.725786953144099
720	GO:0098586	0.00246194164286923	2.57826113323496	7.63631494376004	16	53	cellular response to virus	biological_process	1	1.36639839114101
721	GO:0060828	0.00247699576644437	1.55621135328186	41.2072844134976	59	286	regulation of canonical Wnt signaling pathway	biological_process	1	0.638038009954432
722	GO:0007568	0.00248870938080911	1.52092261904762	46.2501339046599	65	321	aging	biological_process	1	0.604946754011701
723	GO:1903364	0.00251844848253519	1.84245811627899	20.1713979646492	33	140	positive regulation of cellular protein catabolic process	biological_process	1	0.881631823595295
724	GO:0070085	0.00254881579154249	1.57377166058869	38.7579003749331	56	269	glycosylation	biological_process	1	0.654226234598038
725	GO:0050673	0.00255634492352899	1.43944742900998	62.5313336904124	84	434	epithelial cell proliferation	biological_process	1	0.525515100265324
726	GO:0051650	0.00256259842264341	1.71411035170945	26.5109801821103	41	184	establishment of vesicle localization	biological_process	1	0.777459990861857
727	GO:0001881	0.00258539598270214	3.1088092996071	5.04284949116229	12	35	receptor recycling	biological_process	1	1.63636212168083
728	GO:0009262	0.00258539598270214	3.1088092996071	5.04284949116229	12	35	deoxyribonucleotide metabolic process	biological_process	1	1.63636212168083
729	GO:0060338	0.00258539598270214	3.1088092996071	5.04284949116229	12	35	regulation of type I interferon-mediated signaling pathway	biological_process	1	1.63636212168083
730	GO:1902991	0.00258539598270214	3.1088092996071	5.04284949116229	12	35	regulation of amyloid precursor protein catabolic process	biological_process	1	1.63636212168083
731	GO:0010828	0.00261950409441151	2.78151469855506	6.33958221746117	14	44	positive regulation of glucose transmembrane transport	biological_process	1	1.47587072934722
732	GO:0033046	0.00261950409441151	2.78151469855506	6.33958221746117	14	44	negative regulation of sister chromatid segregation	biological_process	1	1.47587072934722
733	GO:0006405	0.00264071918624293	1.85577885409133	19.4509908944831	32	135	RNA export from nucleus	biological_process	1	0.892024800382116
734	GO:0006486	0.00266438816429085	1.58421851289833	37.1730048205678	54	258	protein glycosylation	biological_process	1	0.663771341561833
735	GO:0043413	0.00266438816429085	1.58421851289833	37.1730048205678	54	258	macromolecule glycosylation	biological_process	1	0.663771341561833
736	GO:0051259	0.0026768051878096	1.37786645758782	81.8382431708623	106	568	protein complex oligomerization	biological_process	1	0.46243606923827
737	GO:0042255	0.00269049888566655	2.38547904191617	9.07712908409213	18	63	ribosome assembly	biological_process	1	1.2542790113038
738	GO:0042982	0.00269049888566655	2.38547904191617	9.07712908409213	18	63	amyloid precursor protein metabolic process	biological_process	1	1.2542790113038
739	GO:0090181	0.00269049888566655	2.38547904191617	9.07712908409213	18	63	regulation of cholesterol metabolic process	biological_process	1	1.2542790113038
740	GO:0006611	0.0027168507648513	1.7202117551242	25.7905731119443	40	179	protein export from nucleus	biological_process	1	0.782586169150428
741	GO:0140014	0.00272090756756262	1.57505243183861	38.037493304767	55	264	mitotic nuclear division	biological_process	1	0.655399855212232
742	GO:0034502	0.00276518723106658	2.15190355641851	11.9587573647563	22	83	protein localization to chromosome	biological_process	1	1.10561342092677
743	GO:0006629	0.00277360493709329	1.23658920317679	202.722549544724	239	1407	lipid metabolic process	biological_process	1	0.306366314405522
744	GO:0071897	0.00279122943054174	1.68043487386139	28.2399571505088	43	196	DNA biosynthetic process	biological_process	1	0.748834631323181
745	GO:0065007	0.0028231986735079	1.13501235059147	1840.0637386181	1902	12771	biological regulation	biological_process	1	0.182707996229953
746	GO:0043517	0.0028374990232812	5.20890793887439	2.16122121049813	7	15	positive regulation of DNA damage response, signal transduction by p53 class mediator	biological_process	1	2.38098093943013
747	GO:0060339	0.0028374990232812	5.20890793887439	2.16122121049813	7	15	negative regulation of type I interferon-mediated signaling pathway	biological_process	1	2.38098093943013
748	GO:1902187	0.0028374990232812	5.20890793887439	2.16122121049813	7	15	negative regulation of viral release from host cell	biological_process	1	2.38098093943013
749	GO:0045648	0.00284086276703183	3.27659574468085	4.46652383502946	11	31	positive regulation of erythrocyte differentiation	biological_process	1	1.71219768901726
750	GO:0051028	0.00288372281464163	1.787322742125	21.9003749330477	35	152	mRNA transport	biological_process	1	0.837800169590175
751	GO:0007033	0.0028942006780691	1.75482083774583	23.485270487413	37	163	vacuole organization	biological_process	1	0.811323742957175
752	GO:0045931	0.0028942006780691	1.75482083774583	23.485270487413	37	163	positive regulation of mitotic cell cycle	biological_process	1	0.811323742957175
753	GO:0007015	0.00290333022516605	1.45211779365185	57.6325656132833	78	400	actin filament organization	biological_process	1	0.538158487372598
754	GO:0042026	0.00298702319931808	2.86928430111097	5.76325656132833	13	40	protein refolding	biological_process	1	1.52069092365975
755	GO:0061462	0.00298702319931808	2.86928430111097	5.76325656132833	13	40	protein localization to lysosome	biological_process	1	1.52069092365975
756	GO:0072583	0.00298702319931808	2.86928430111097	5.76325656132833	13	40	clathrin-dependent endocytosis	biological_process	1	1.52069092365975
757	GO:0034092	0.00298819669269876	Inf	0.432244242099625	3	3	negative regulation of maintenance of sister chromatid cohesion	biological_process	1	Inf
758	GO:0034183	0.00298819669269876	Inf	0.432244242099625	3	3	negative regulation of maintenance of mitotic sister chromatid cohesion	biological_process	1	Inf
759	GO:0034635	0.00298819669269876	Inf	0.432244242099625	3	3	glutathione transport	biological_process	1	Inf
760	GO:0042939	0.00298819669269876	Inf	0.432244242099625	3	3	tripeptide transport	biological_process	1	Inf
761	GO:0051088	0.00298819669269876	Inf	0.432244242099625	3	3	PMA-inducible membrane protein ectodomain proteolysis	biological_process	1	Inf
762	GO:0071163	0.00298819669269876	Inf	0.432244242099625	3	3	DNA replication preinitiation complex assembly	biological_process	1	Inf
763	GO:0071596	0.00298819669269876	Inf	0.432244242099625	3	3	ubiquitin-dependent protein catabolic process via the N-end rule pathway	biological_process	1	Inf
764	GO:0097343	0.00298819669269876	Inf	0.432244242099625	3	3	ripoptosome assembly	biological_process	1	Inf
765	GO:1901026	0.00298819669269876	Inf	0.432244242099625	3	3	ripoptosome assembly involved in necroptotic process	biological_process	1	Inf
766	GO:1904580	0.00298819669269876	Inf	0.432244242099625	3	3	regulation of intracellular mRNA localization	biological_process	1	Inf
767	GO:1904582	0.00298819669269876	Inf	0.432244242099625	3	3	positive regulation of intracellular mRNA localization	biological_process	1	Inf
768	GO:1990108	0.00298819669269876	Inf	0.432244242099625	3	3	protein linear deubiquitination	biological_process	1	Inf
769	GO:0022612	0.00301803791479997	1.90286639328353	17.289769683985	29	120	gland morphogenesis	biological_process	1	0.928174268646054
770	GO:1903052	0.00301803791479997	1.90286639328353	17.289769683985	29	120	positive regulation of proteolysis involved in cellular protein catabolic process	biological_process	1	0.928174268646054
771	GO:0001666	0.00303627834692668	1.47709579568113	51.7252276379218	71	359	response to hypoxia	biological_process	1	0.562763393788869
772	GO:0034067	0.00305445802405865	3.50373134328358	3.89019817889663	10	27	protein localization to Golgi apparatus	biological_process	1	1.808892157196
773	GO:0019637	0.00311384210718311	1.27175238086342	148.836100696304	180	1033	organophosphate metabolic process	biological_process	1	0.346817795090361
774	GO:0009148	0.00314178914948304	4.3302826926988	2.73754686663096	8	19	pyrimidine nucleoside triphosphate biosynthetic process	biological_process	1	2.11446121110487
775	GO:0030521	0.00316620732852188	2.41342882083623	8.50080342795929	17	59	androgen receptor signaling pathway	biological_process	1	1.27108427806037
776	GO:0009147	0.00317904297715047	3.82836894548942	3.31387252276379	9	23	pyrimidine nucleoside triphosphate metabolic process	biological_process	1	1.93672987114552
777	GO:0032373	0.00317904297715047	3.82836894548942	3.31387252276379	9	23	positive regulation of sterol transport	biological_process	1	1.93672987114552
778	GO:0032376	0.00317904297715047	3.82836894548942	3.31387252276379	9	23	positive regulation of cholesterol transport	biological_process	1	1.93672987114552
779	GO:0042776	0.00317904297715047	3.82836894548942	3.31387252276379	9	23	mitochondrial ATP synthesis coupled proton transport	biological_process	1	1.93672987114552
780	GO:2000637	0.00317904297715047	3.82836894548942	3.31387252276379	9	23	positive regulation of gene silencing by miRNA	biological_process	1	1.93672987114552
781	GO:0009101	0.00322673965731463	1.48151202241613	50.1403320835565	69	348	glycoprotein biosynthetic process	biological_process	1	0.56707033376444
782	GO:0070997	0.00322673965731463	1.48151202241613	50.1403320835565	69	348	neuron death	biological_process	1	0.56707033376444
783	GO:0045670	0.00324829203280245	2.33347435563655	9.22121049812533	18	64	regulation of osteoclast differentiation	biological_process	1	1.222479612492
784	GO:0051716	0.00330418804394122	1.12244324312046	1097.32404927691	1162	7616	cellular response to stimulus	biological_process	1	0.16664249624586
785	GO:0051985	0.00330641483878731	2.69161965379237	6.48366363149438	14	45	negative regulation of chromosome segregation	biological_process	1	1.42847456063354
786	GO:0071559	0.00337811946278866	1.56987951354862	36.7407605784681	53	255	response to transforming growth factor beta	biological_process	1	0.650653838176669
787	GO:0032006	0.00339030421895407	1.96442961949291	15.1285484734869	26	105	regulation of TOR signaling	biological_process	1	0.974110480635771
788	GO:0010810	0.00340798262443833	1.62767995416663	30.9775040171398	46	215	regulation of cell-substrate adhesion	biological_process	1	0.702817054685342
789	GO:0015748	0.0034343184162746	1.88206460467624	17.4338510980182	29	121	organophosphate ester transport	biological_process	1	0.912316151576713
790	GO:0001961	0.00354873553613599	2.55460614152203	7.20407070166042	15	50	positive regulation of cytokine-mediated signaling pathway	biological_process	1	1.3531008796273
791	GO:0032873	0.00354873553613599	2.55460614152203	7.20407070166042	15	50	negative regulation of stress-activated MAPK cascade	biological_process	1	1.3531008796273
792	GO:0070303	0.00354873553613599	2.55460614152203	7.20407070166042	15	50	negative regulation of stress-activated protein kinase signaling cascade	biological_process	1	1.3531008796273
793	GO:0090316	0.00355294135586584	1.70126408709563	25.3583288698447	39	176	positive regulation of intracellular protein transport	biological_process	1	0.766607107827057
794	GO:1900180	0.00358692246860832	1.8995287207158	16.7134440278522	28	116	regulation of protein localization to nucleus	biological_process	1	0.925641525596514
795	GO:0033157	0.00360739660376245	1.57117804274741	36.0203535083021	52	250	regulation of intracellular protein transport	biological_process	1	0.651846673206712
796	GO:2000060	0.00361456840069796	2.01713808733874	13.6877343331548	24	95	positive regulation of ubiquitin-dependent protein catabolic process	biological_process	1	1.0123098499894
797	GO:0045727	0.00371805360612691	1.84671730873576	18.2983395822175	30	127	positive regulation of translation	biological_process	1	0.88496303876278
798	GO:0006120	0.0037221688403874	2.44573576510749	7.92447777182646	16	55	mitochondrial electron transport, NADH to ubiquinone	biological_process	1	1.29026854492781
799	GO:0061013	0.00374806377443268	1.64780641849021	28.6722013926085	43	199	regulation of mRNA catabolic process	biological_process	1	0.720546767103562
800	GO:0006983	0.00376005350767819	5.95156482861401	1.7289769683985	6	12	ER overload response	biological_process	1	2.5732690421461
801	GO:0014029	0.00376005350767819	5.95156482861401	1.7289769683985	6	12	neural crest formation	biological_process	1	2.5732690421461
802	GO:0090085	0.00376005350767819	5.95156482861401	1.7289769683985	6	12	regulation of protein deubiquitination	biological_process	1	2.5732690421461
803	GO:0000910	0.00377117319058598	1.70728291316527	24.6379217996786	38	171	cytokinesis	biological_process	1	0.771702146591112
804	GO:0038128	0.003773316665715	3.12037185161485	4.61060524906267	11	32	ERBB2 signaling pathway	biological_process	1	1.64171796386772
805	GO:0050779	0.003773316665715	3.12037185161485	4.61060524906267	11	32	RNA destabilization	biological_process	1	1.64171796386772
806	GO:0051085	0.003773316665715	3.12037185161485	4.61060524906267	11	32	chaperone cofactor-dependent protein refolding	biological_process	1	1.64171796386772
807	GO:0061458	0.00377393644766526	1.4176242572867	62.5313336904124	83	434	reproductive system development	biological_process	1	0.503475195495285
808	GO:0009267	0.00382195507384989	1.76600969093766	21.468130690948	34	149	cellular response to starvation	biological_process	1	0.82049325976404
809	GO:0051893	0.00383584570853047	2.3571546646482	8.6448848419925	17	60	regulation of focal adhesion assembly	biological_process	1	1.23704642409523
810	GO:0090109	0.00383584570853047	2.3571546646482	8.6448848419925	17	60	regulation of cell-substrate junction assembly	biological_process	1	1.23704642409523
811	GO:0150116	0.00383584570853047	2.3571546646482	8.6448848419925	17	60	regulation of cell-substrate junction organization	biological_process	1	1.23704642409523
812	GO:0048194	0.00386184053145148	2.12319093674391	11.5265131226567	21	80	Golgi vesicle budding	biological_process	1	1.08623411740772
813	GO:0030100	0.00387026856839496	1.63386431177026	29.5366898768077	44	205	regulation of endocytosis	biological_process	1	0.708288176344992
814	GO:0002275	0.00389219132841602	1.36821000813478	78.3802892340653	101	544	myeloid cell activation involved in immune response	biological_process	1	0.45228968814867
815	GO:0006695	0.00390476994732443	2.16887980932925	10.8061060524906	20	75	cholesterol biosynthetic process	biological_process	1	1.11695010681881
816	GO:0007004	0.00391925145243299	2.22176463247223	10.0856989823246	19	70	telomere maintenance via telomerase	biological_process	1	1.15170598974651
817	GO:0048856	0.00394980257937197	1.12566572307596	862.759507230852	923	5988	anatomical structure development	biological_process	1	0.17077846928381
818	GO:0071407	0.00396204619148293	1.34504266873545	88.1778253883235	112	612	cellular response to organic cyclic compound	biological_process	1	0.427651940065639
819	GO:0016125	0.0040014443439059	1.7136867141776	23.9175147295126	37	166	sterol metabolic process	biological_process	1	0.777103388789045
820	GO:0051270	0.00409097666642147	1.25439163541632	158.05731119443	189	1097	regulation of cellular component movement	biological_process	1	0.326987844361971
821	GO:0043393	0.00409699441943047	1.60843927772027	31.2656668452062	46	217	regulation of protein binding	biological_process	1	0.685661471964891
822	GO:0031440	0.00414616585109932	3.30887230514096	4.03427959292983	10	28	regulation of mRNA 3'-end processing	biological_process	1	1.72633961673519
823	GO:0071166	0.00420137867317512	1.82775817093755	18.4424209962507	30	128	ribonucleoprotein complex localization	biological_process	1	0.870075201321313
824	GO:0071774	0.00427312248782298	1.7506751142501	21.6122121049813	34	150	response to fibroblast growth factor	biological_process	1	0.80791137700469
825	GO:0045639	0.00430462630167814	2.01799775028121	13.111408677022	23	91	positive regulation of myeloid cell differentiation	biological_process	1	1.01292456608949
826	GO:0070482	0.00433019663697919	1.43195084041903	56.7680771290841	76	394	response to oxygen levels	biological_process	1	0.517981965017629
827	GO:0032970	0.00433055292157172	1.4355921538922	55.9035886448848	75	388	regulation of actin filament-based process	biological_process	1	0.52164594336015
828	GO:0006839	0.0043419961552369	1.54661154120074	37.1730048205678	53	258	mitochondrial transport	biological_process	1	0.629110883950467
829	GO:0042307	0.00435319460896311	2.85974607916355	5.33101231922871	12	37	positive regulation of protein import into nucleus	biological_process	1	1.5158870537888
830	GO:1901998	0.00435319460896311	2.85974607916355	5.33101231922871	12	37	toxin transport	biological_process	1	1.5158870537888
831	GO:1904358	0.00435319460896311	2.85974607916355	5.33101231922871	12	37	positive regulation of telomere maintenance via telomere lengthening	biological_process	1	1.5158870537888
832	GO:0040012	0.0043615759454123	1.25728677406611	151.861810391002	182	1054	regulation of locomotion	biological_process	1	0.330313751059904
833	GO:0010875	0.00442229149935438	4.62985049902679	2.30530262453133	7	16	positive regulation of cholesterol efflux	biological_process	1	2.2109656086486
834	GO:0051444	0.00442229149935438	4.62985049902679	2.30530262453133	7	16	negative regulation of ubiquitin-protein transferase activity	biological_process	1	2.2109656086486
835	GO:0061684	0.00442229149935438	4.62985049902679	2.30530262453133	7	16	chaperone-mediated autophagy	biological_process	1	2.2109656086486
836	GO:0090083	0.00442229149935438	4.62985049902679	2.30530262453133	7	16	regulation of inclusion body assembly	biological_process	1	2.2109656086486
837	GO:1902992	0.00442229149935438	4.62985049902679	2.30530262453133	7	16	negative regulation of amyloid precursor protein catabolic process	biological_process	1	2.2109656086486
838	GO:0001919	0.00444431228081436	3.57292055203282	3.457953936797	9	24	regulation of receptor recycling	biological_process	1	1.83710383430869
839	GO:0032878	0.00444431228081436	3.57292055203282	3.457953936797	9	24	regulation of establishment or maintenance of cell polarity	biological_process	1	1.83710383430869
840	GO:0030330	0.0044484845191908	1.91568420272124	15.4167113015533	26	107	DNA damage response, signal transduction by p53 class mediator	biological_process	1	0.937859754853684
841	GO:0007006	0.004495128307252	1.79710965141286	19.3069094804499	31	134	mitochondrial membrane organization	biological_process	1	0.845678438187498
842	GO:0016126	0.00452020265133589	2.08767328587486	11.6705945366899	21	81	sterol biosynthetic process	biological_process	1	1.06189595245929
843	GO:0048041	0.00452020265133589	2.08767328587486	11.6705945366899	21	81	focal adhesion assembly	biological_process	1	1.06189595245929
844	GO:0044087	0.00454980429362493	1.2699956952217	136.445099089448	165	947	regulation of cellular component biogenesis	biological_process	1	0.344823606845601
845	GO:0000086	0.00456333322163258	1.55629451477446	35.5881092662025	51	247	G2/M transition of mitotic cell cycle	biological_process	1	0.638115103253578
846	GO:0048608	0.00456867140617489	1.40821057535113	62.0990894483128	82	431	reproductive structure development	biological_process	1	0.493863082057432
847	GO:0044262	0.00458035856048713	1.51586276743892	40.6309587573648	57	282	cellular carbohydrate metabolic process	biological_process	1	0.600139150806544
848	GO:0009219	0.00458218767264168	3.9691772309222	2.88162828066417	8	20	pyrimidine deoxyribonucleotide metabolic process	biological_process	1	1.98883998271163
849	GO:1900151	0.00458218767264168	3.9691772309222	2.88162828066417	8	20	regulation of nuclear-transcribed mRNA catabolic process, deadenylation-dependent decay	biological_process	1	1.98883998271163
850	GO:0045787	0.00462566456854379	1.43092886458574	56.0476700589181	75	389	positive regulation of cell cycle	biological_process	1	0.516951953503948
851	GO:0048207	0.00465310166947743	2.23596556886228	9.50937332619175	18	66	vesicle targeting, rough ER to cis-Golgi	biological_process	1	1.16089797261129
852	GO:0048208	0.00465310166947743	2.23596556886228	9.50937332619175	18	66	COPII vesicle coating	biological_process	1	1.16089797261129
853	GO:0009133	0.00469451191109249	7.43761638733706	1.29673272629888	5	9	nucleoside diphosphate biosynthetic process	biological_process	1	2.89484033945856
854	GO:0060700	0.00469451191109249	7.43761638733706	1.29673272629888	5	9	regulation of ribonuclease activity	biological_process	1	2.89484033945856
855	GO:0062042	0.00469451191109249	7.43761638733706	1.29673272629888	5	9	regulation of cardiac epithelial to mesenchymal transition	biological_process	1	2.89484033945856
856	GO:0072642	0.00469451191109249	7.43761638733706	1.29673272629888	5	9	interferon-alpha secretion	biological_process	1	2.89484033945856
857	GO:1902739	0.00469451191109249	7.43761638733706	1.29673272629888	5	9	regulation of interferon-alpha secretion	biological_process	1	2.89484033945856
858	GO:1902741	0.00469451191109249	7.43761638733706	1.29673272629888	5	9	positive regulation of interferon-alpha secretion	biological_process	1	2.89484033945856
859	GO:1902959	0.00469451191109249	7.43761638733706	1.29673272629888	5	9	regulation of aspartic-type endopeptidase activity involved in amyloid precursor protein catabolic process	biological_process	1	2.89484033945856
860	GO:0033048	0.00479791529442893	2.67106771604859	6.05141938939475	13	42	negative regulation of mitotic sister chromatid segregation	biological_process	1	1.41741655117674
861	GO:0060996	0.00480569846666274	1.96162739314966	13.9758971612212	24	97	dendritic spine development	biological_process	1	0.972051030799787
862	GO:0007160	0.00501144037136065	1.57867506706288	32.4183181574719	47	225	cell-matrix adhesion	biological_process	1	0.658714257089698
863	GO:0000725	0.0050478848721682	1.77971764978158	19.4509908944831	31	135	recombinational repair	biological_process	1	0.831648377387948
864	GO:0009136	0.00505554086752675	11.8972449739389	0.86448848419925	4	6	purine nucleoside diphosphate biosynthetic process	biological_process	1	3.57255562450433
865	GO:0009180	0.00505554086752675	11.8972449739389	0.86448848419925	4	6	purine ribonucleoside diphosphate biosynthetic process	biological_process	1	3.57255562450433
866	GO:0009188	0.00505554086752675	11.8972449739389	0.86448848419925	4	6	ribonucleoside diphosphate biosynthetic process	biological_process	1	3.57255562450433
867	GO:0009597	0.00505554086752675	11.8972449739389	0.86448848419925	4	6	detection of virus	biological_process	1	3.57255562450433
868	GO:0044340	0.00505554086752675	11.8972449739389	0.86448848419925	4	6	canonical Wnt signaling pathway involved in regulation of cell proliferation	biological_process	1	3.57255562450433
869	GO:0060440	0.00505554086752675	11.8972449739389	0.86448848419925	4	6	trachea formation	biological_process	1	3.57255562450433
870	GO:0072318	0.00505554086752675	11.8972449739389	0.86448848419925	4	6	clathrin coat disassembly	biological_process	1	3.57255562450433
871	GO:0090230	0.00505554086752675	11.8972449739389	0.86448848419925	4	6	regulation of centromere complex assembly	biological_process	1	3.57255562450433
872	GO:0097283	0.00505554086752675	11.8972449739389	0.86448848419925	4	6	keratinocyte apoptotic process	biological_process	1	3.57255562450433
873	GO:1901142	0.00505554086752675	11.8972449739389	0.86448848419925	4	6	insulin metabolic process	biological_process	1	3.57255562450433
874	GO:1902172	0.00505554086752675	11.8972449739389	0.86448848419925	4	6	regulation of keratinocyte apoptotic process	biological_process	1	3.57255562450433
875	GO:1905005	0.00505554086752675	11.8972449739389	0.86448848419925	4	6	regulation of epithelial to mesenchymal transition involved in endocardial cushion formation	biological_process	1	3.57255562450433
876	GO:1905274	0.00505554086752675	11.8972449739389	0.86448848419925	4	6	regulation of modification of postsynaptic actin cytoskeleton	biological_process	1	3.57255562450433
877	GO:2000278	0.00507349640026123	1.89220317878854	15.5607927155865	26	108	regulation of DNA biosynthetic process	biological_process	1	0.920067009022268
878	GO:0035722	0.00512095857915764	2.52817411786022	6.77182645956079	14	47	interleukin-12-mediated signaling pathway	biological_process	1	1.33809582677574
879	GO:0061614	0.00512095857915764	2.52817411786022	6.77182645956079	14	47	pri-miRNA transcription by RNA polymerase II	biological_process	1	1.33809582677574
880	GO:1901214	0.00514710405366399	1.47840601066055	45.0974825923942	62	313	regulation of neuron death	biological_process	1	0.564042527351285
881	GO:0071478	0.00514967718145009	1.63339625015729	27.5195500803428	41	191	cellular response to radiation	biological_process	1	0.707874820777124
882	GO:0031669	0.00521043585509993	1.55850056796668	34.1472951258704	49	237	cellular response to nutrient levels	biological_process	1	0.640158680726876
883	GO:0071214	0.00522002924029832	1.4628141783029	47.690948044992	65	331	cellular response to abiotic stimulus	biological_process	1	0.54874651515817
884	GO:0104004	0.00522002924029832	1.4628141783029	47.690948044992	65	331	cellular response to environmental stimulus	biological_process	1	0.54874651515817
885	GO:0098542	0.00523801287411497	1.24229930617596	162.667916443492	193	1129	defense response to other organism	biological_process	1	0.31301280279677
886	GO:0002221	0.00530435475841967	1.61935971152909	28.384038564542	42	197	pattern recognition receptor signaling pathway	biological_process	1	0.695423489900371
887	GO:0030518	0.00532805761461418	1.79097744360902	18.7305838243171	30	130	intracellular steroid hormone receptor signaling pathway	biological_process	1	0.840747167475562
888	GO:0071560	0.00538374063775	1.54037916106882	35.8762720942689	51	249	cellular response to transforming growth factor beta stimulus	biological_process	1	0.623285510962392
889	GO:0007507	0.00539966562269332	1.33767260291651	84.5757900374933	107	587	heart development	biological_process	1	0.419725057723591
890	GO:0051100	0.00545021590267711	1.67442232349884	24.3497589716122	37	169	negative regulation of binding	biological_process	1	0.743663450931287
891	GO:0030278	0.00545034599798945	1.60620513789195	29.2485270487413	43	203	regulation of ossification	biological_process	1	0.683656159679491
892	GO:0018208	0.00546871973413484	2.32613970118759	8.21264059989288	16	57	peptidyl-proline modification	biological_process	1	1.21793774348279
893	GO:2000573	0.00552322118643643	2.19019613833557	9.65345474022496	18	67	positive regulation of DNA biosynthetic process	biological_process	1	1.13106007308371
894	GO:0015949	0.00552371041483557	3.13452474469756	4.17836100696304	10	29	nucleobase-containing small molecule interconversion	biological_process	1	1.64824671880268
895	GO:0006220	0.00552559544848972	2.25210957309723	8.93304767005892	17	62	pyrimidine nucleotide metabolic process	biological_process	1	1.1712770213428
896	GO:0070059	0.00552559544848972	2.25210957309723	8.93304767005892	17	62	intrinsic apoptotic signaling pathway in response to endoplasmic reticulum stress	biological_process	1	1.1712770213428
897	GO:0046326	0.00554267508197978	2.74958350089045	5.47509373326192	12	38	positive regulation of glucose import	biological_process	1	1.45921309983458
898	GO:1905898	0.00554267508197978	2.74958350089045	5.47509373326192	12	38	positive regulation of response to endoplasmic reticulum stress	biological_process	1	1.45921309983458
899	GO:0006903	0.00572673428821702	1.96009427393004	13.3995715050884	23	93	vesicle targeting	biological_process	1	0.97092304477953
900	GO:0046890	0.00581654818095599	1.60887752730653	28.5281199785753	42	198	regulation of lipid biosynthetic process	biological_process	1	0.686054507868405
901	GO:0042327	0.0058672274430674	1.24504945474705	153.878950187467	183	1068	positive regulation of phosphorylation	biological_process	1	0.316203048880731
902	GO:0002274	0.00594035610184363	1.31528797320489	93.7970005356186	117	651	myeloid leukocyte activation	biological_process	1	0.395378702202375
903	GO:0010639	0.00598620244912418	1.41256899599553	56.6239957150509	75	393	negative regulation of organelle organization	biological_process	1	0.498321336731054
904	GO:0030866	0.00598679435544872	2.58187025277051	6.19550080342796	13	43	cortical actin cytoskeleton organization	biological_process	1	1.36841650243139
905	GO:0032147	0.00600133539744356	1.45171286425018	47.9791108730584	65	333	activation of protein kinase activity	biological_process	1	0.537756129444528
906	GO:0043433	0.00602215442261321	1.66172782124932	24.4938403856454	37	170	negative regulation of DNA-binding transcription factor activity	biological_process	1	0.732684098660369
907	GO:0031668	0.00605188964069418	1.50923234013586	38.6138189608998	54	268	cellular response to extracellular stimulus	biological_process	1	0.593814919953039
908	GO:0035459	0.00606932765405749	3.3494032077583	3.60203535083021	9	25	vesicle cargo loading	biological_process	1	1.74390406097102
909	GO:0014745	0.00613810247867942	5.10102192889078	1.87305838243171	6	13	negative regulation of muscle adaptation	biological_process	1	2.35078630278033
910	GO:0019511	0.00613810247867942	5.10102192889078	1.87305838243171	6	13	peptidyl-proline hydroxylation	biological_process	1	2.35078630278033
911	GO:0043201	0.00613810247867942	5.10102192889078	1.87305838243171	6	13	response to leucine	biological_process	1	2.35078630278033
912	GO:0048711	0.00613810247867942	5.10102192889078	1.87305838243171	6	13	positive regulation of astrocyte differentiation	biological_process	1	2.35078630278033
913	GO:0060100	0.00613810247867942	5.10102192889078	1.87305838243171	6	13	positive regulation of phagocytosis, engulfment	biological_process	1	2.35078630278033
914	GO:1902430	0.00613810247867942	5.10102192889078	1.87305838243171	6	13	negative regulation of amyloid-beta formation	biological_process	1	2.35078630278033
915	GO:1903025	0.00613810247867942	5.10102192889078	1.87305838243171	6	13	regulation of RNA polymerase II regulatory region sequence-specific DNA binding	biological_process	1	2.35078630278033
916	GO:1905155	0.00613810247867942	5.10102192889078	1.87305838243171	6	13	positive regulation of membrane invagination	biological_process	1	2.35078630278033
917	GO:2000116	0.00615315646973633	1.54189999800713	34.4354579539368	49	239	regulation of cysteine-type endopeptidase activity	biological_process	1	0.624709200364767
918	GO:0009408	0.0062347432822297	1.64490567687499	25.3583288698447	38	176	response to heat	biological_process	1	0.718004858485624
919	GO:0090398	0.00628343052487682	2.05630892418959	11.2383502945903	20	78	cellular senescence	biological_process	1	1.04005702032781
920	GO:0030865	0.00628971892764005	2.45366218236173	6.915907873594	14	48	cortical cytoskeleton organization	biological_process	1	1.29493663393152
921	GO:0043276	0.00636141670066069	2.84867812454355	4.89876807712908	11	34	anoikis	biological_process	1	1.51029261907891
922	GO:0050732	0.00647465712004029	2.35248401377275	7.63631494376004	15	53	negative regulation of peptidyl-tyrosine phosphorylation	biological_process	1	1.23418491920072
923	GO:0006123	0.00647950948066785	3.66362645557276	3.02570969469738	8	21	mitochondrial electron transport, cytochrome c to oxygen	biological_process	1	1.87327241332418
924	GO:0019646	0.00647950948066785	3.66362645557276	3.02570969469738	8	21	aerobic electron transport chain	biological_process	1	1.87327241332418
925	GO:0036120	0.00647950948066785	3.66362645557276	3.02570969469738	8	21	cellular response to platelet-derived growth factor stimulus	biological_process	1	1.87327241332418
926	GO:0036507	0.00647950948066785	3.66362645557276	3.02570969469738	8	21	protein demannosylation	biological_process	1	1.87327241332418
927	GO:0036508	0.00647950948066785	3.66362645557276	3.02570969469738	8	21	protein alpha-1,2-demannosylation	biological_process	1	1.87327241332418
928	GO:0071459	0.00647950948066785	3.66362645557276	3.02570969469738	8	21	protein localization to chromosome, centromeric region	biological_process	1	1.87327241332418
929	GO:1904886	0.00647950948066785	3.66362645557276	3.02570969469738	8	21	beta-catenin destruction complex disassembly	biological_process	1	1.87327241332418
930	GO:2000114	0.00647950948066785	3.66362645557276	3.02570969469738	8	21	regulation of establishment of cell polarity	biological_process	1	1.87327241332418
931	GO:2000737	0.00647950948066785	3.66362645557276	3.02570969469738	8	21	negative regulation of stem cell differentiation	biological_process	1	1.87327241332418
932	GO:0009132	0.00655483968113284	1.69189257028112	22.1885377611141	34	154	nucleoside diphosphate metabolic process	biological_process	1	0.758637964886237
933	GO:1990542	0.00657153895093944	1.93236584863512	13.5436529191216	23	94	mitochondrial transmembrane transport	biological_process	1	0.950368260863307
934	GO:0007062	0.00657334852605481	2.20301241074188	9.07712908409213	17	63	sister chromatid cohesion	biological_process	1	1.139477622531
935	GO:0006744	0.00659325499332798	4.16660454714871	2.44938403856454	7	17	ubiquinone biosynthetic process	biological_process	1	2.05887218020832
936	GO:0034501	0.00659325499332798	4.16660454714871	2.44938403856454	7	17	protein localization to kinetochore	biological_process	1	2.05887218020832
937	GO:0042249	0.00659325499332798	4.16660454714871	2.44938403856454	7	17	establishment of planar polarity of embryonic epithelium	biological_process	1	2.05887218020832
938	GO:0062033	0.00659325499332798	4.16660454714871	2.44938403856454	7	17	positive regulation of mitotic sister chromatid segregation	biological_process	1	2.05887218020832
939	GO:1901663	0.00659325499332798	4.16660454714871	2.44938403856454	7	17	quinone biosynthetic process	biological_process	1	2.05887218020832
940	GO:1905114	0.00660116099831416	1.31781742953194	89.6186395286556	112	622	cell surface receptor signaling pathway involved in cell-cell signaling	biological_process	1	0.398150513173493
941	GO:0046718	0.00666690131335654	1.79683801491319	17.4338510980182	28	121	viral entry into host cell	biological_process	1	0.845460355639769
942	GO:0043280	0.00669732151666149	1.75563909774436	19.0187466523835	30	132	positive regulation of cysteine-type endopeptidase activity involved in apoptotic process	biological_process	1	0.811996304208472
943	GO:0016569	0.00670868459210756	1.36629854277101	68.2945902517408	88	474	covalent chromatin modification	biological_process	1	0.450272753844778
944	GO:0048872	0.00676593255395638	1.5252009894867	35.4440278521693	50	246	homeostasis of number of cells	biological_process	1	0.608999372137259
945	GO:0007275	0.00679089375288717	1.11921481217253	791.29512587038	846	5492	multicellular organism development	biological_process	1	0.16248696099133
946	GO:0045088	0.00679620070468689	1.46519748583844	43.9448312801285	60	305	regulation of innate immune response	biological_process	1	0.551095130612069
947	GO:0060070	0.006880364612391	1.44077601410935	48.2672737011248	65	335	canonical Wnt signaling pathway	biological_process	1	0.526846068718335
948	GO:0050773	0.00696688231291475	1.69854515722944	21.468130690948	33	149	regulation of dendrite development	biological_process	1	0.764299573969223
949	GO:1904591	0.00697614063651625	2.64758111360053	5.61917514729513	12	39	positive regulation of protein import	biological_process	1	1.40467488455628
950	GO:2000826	0.00697614063651625	2.64758111360053	5.61917514729513	12	39	regulation of heart morphogenesis	biological_process	1	1.40467488455628
951	GO:1905897	0.00707375093380079	1.98788560009991	12.1028387787895	21	84	regulation of response to endoplasmic reticulum stress	biological_process	1	0.991234734305899
952	GO:0071426	0.00708607191438508	1.76616892529278	18.2983395822175	29	127	ribonucleoprotein complex export from nucleus	biological_process	1	0.820623336206698
953	GO:0034446	0.00719107216080692	1.88383938089786	14.4081414033208	24	100	substrate adhesion-dependent cell spreading	biological_process	1	0.913675963750884
954	GO:0032607	0.00723397991398267	2.97761194029851	4.32244242099625	10	30	interferon-alpha production	biological_process	1	1.57415574576457
955	GO:0061157	0.00723397991398267	2.97761194029851	4.32244242099625	10	30	mRNA destabilization	biological_process	1	1.57415574576457
956	GO:0002009	0.00726020724626739	1.3384603757136	77.3717193358329	98	537	morphogenesis of an epithelium	biological_process	1	0.420574429522094
957	GO:0048002	0.00726168432628133	1.60374825883247	27.2313872522764	40	189	antigen processing and presentation of peptide antigen	biological_process	1	0.68144769900155
958	GO:0048589	0.00727962083807194	1.30014468527441	97.1108730583824	120	674	developmental growth	biological_process	1	0.378672181032902
959	GO:0006446	0.00729974834287036	2.02132927061512	11.3824317086235	20	79	regulation of translational initiation	biological_process	1	1.01530435308338
960	GO:1901028	0.00739888381975467	2.49842746454264	6.33958221746117	13	44	regulation of mitochondrial outer membrane permeabilization involved in apoptotic signaling pathway	biological_process	1	1.32102033371771
961	GO:0042770	0.00748461644404293	1.73848456091686	19.1628280664167	30	133	signal transduction in response to DNA damage	biological_process	1	0.797830254878257
962	GO:0006282	0.00749161127971726	1.77761081893313	17.5779325120514	28	122	regulation of DNA repair	biological_process	1	0.829939502427897
963	GO:0050810	0.00751612676559993	1.90540765737616	13.6877343331548	23	95	regulation of steroid biosynthetic process	biological_process	1	0.930099691868986
964	GO:0051239	0.00753618711128177	1.14113904446175	469.849491162292	515	3261	regulation of multicellular organismal process	biological_process	1	0.190474590516814
965	GO:0090090	0.00754289995292057	1.62120232708468	25.6464916979111	38	178	negative regulation of canonical Wnt signaling pathway	biological_process	1	0.697064151353003
966	GO:0048513	0.0075600042194823	1.13589702874116	516.243706480986	563	3583	animal organ development	biological_process	1	0.183832057679103
967	GO:0009201	0.00766179995593857	2.10404191616766	9.94161756829138	18	69	ribonucleoside triphosphate biosynthetic process	biological_process	1	1.07316344590629
968	GO:0043124	0.00766225605087553	2.38340807174888	7.05998928762721	14	49	negative regulation of I-kappaB kinase/NF-kappaB signaling	biological_process	1	1.2530259816108
969	GO:0071349	0.00766225605087553	2.38340807174888	7.05998928762721	14	49	cellular response to interleukin-12	biological_process	1	1.2530259816108
970	GO:0043409	0.00775338815400406	1.60658957582695	26.5109801821103	39	184	negative regulation of MAPK cascade	biological_process	1	0.684001420895607
971	GO:0071456	0.00776650061509399	1.56663318805459	29.8248527048741	43	207	cellular response to hypoxia	biological_process	1	0.647667426317824
972	GO:0030032	0.00777602853425247	2.15600448933782	9.22121049812533	17	64	lamellipodium assembly	biological_process	1	1.10836018214361
973	GO:0043297	0.00777602853425247	2.15600448933782	9.22121049812533	17	64	apical junction assembly	biological_process	1	1.10836018214361
974	GO:0032210	0.0077962513233751	2.29202012940331	7.78039635779325	15	54	regulation of telomere maintenance via telomerase	biological_process	1	1.19661971445381
975	GO:0043392	0.0077962513233751	2.29202012940331	7.78039635779325	15	54	negative regulation of DNA binding	biological_process	1	1.19661971445381
976	GO:0071806	0.00782688043635277	2.21766885251605	8.50080342795929	16	59	protein transmembrane transport	biological_process	1	1.14904395499461
977	GO:0030641	0.00783721444691091	1.92953523238381	12.9673272629888	22	90	regulation of cellular pH	biological_process	1	0.948253387036117
978	GO:0032801	0.00809209286305834	2.72981211894986	5.04284949116229	11	35	receptor catabolic process	biological_process	1	1.44880166016093
979	GO:0045070	0.00809209286305834	2.72981211894986	5.04284949116229	11	35	positive regulation of viral genome replication	biological_process	1	1.44880166016093
980	GO:0015985	0.00811543254091036	3.15218202163372	3.74611676486342	9	26	energy coupled proton transport, down electrochemical gradient	biological_process	1	1.65635084511353
981	GO:0015986	0.00811543254091036	3.15218202163372	3.74611676486342	9	26	ATP synthesis coupled proton transport	biological_process	1	1.65635084511353
982	GO:0032366	0.00811543254091036	3.15218202163372	3.74611676486342	9	26	intracellular sterol transport	biological_process	1	1.65635084511353
983	GO:0032367	0.00811543254091036	3.15218202163372	3.74611676486342	9	26	intracellular cholesterol transport	biological_process	1	1.65635084511353
984	GO:0032502	0.0081301044748456	1.11096822520852	937.393679700054	993	6506	developmental process	biological_process	1	0.15181755481013
985	GO:0001503	0.00815671811288529	1.390258629365	57.3444027852169	75	398	ossification	biological_process	1	0.475353292009327
986	GO:0006285	0.00828152047202768	5.94972067039106	1.44081414033208	5	10	base-excision repair, AP site formation	biological_process	1	2.57282193784894
987	GO:0007084	0.00828152047202768	5.94972067039106	1.44081414033208	5	10	mitotic nuclear envelope reassembly	biological_process	1	2.57282193784894
988	GO:0072641	0.00828152047202768	5.94972067039106	1.44081414033208	5	10	type I interferon secretion	biological_process	1	2.57282193784894
989	GO:1902237	0.00828152047202768	5.94972067039106	1.44081414033208	5	10	positive regulation of endoplasmic reticulum stress-induced intrinsic apoptotic signaling pathway	biological_process	1	2.57282193784894
990	GO:2000644	0.00828152047202768	5.94972067039106	1.44081414033208	5	10	regulation of receptor catabolic process	biological_process	1	2.57282193784894
991	GO:0051648	0.00830253940007778	1.56825906344411	29.1044456347081	42	202	vesicle localization	biological_process	1	0.649163900444334
992	GO:0065008	0.00831028439225215	1.12780818258799	583.81788966256	632	4052	regulation of biological quality	biological_process	1	0.173521715288864
993	GO:0016049	0.00831205143708088	1.35007957017505	69.7354043920728	89	484	cell growth	biological_process	1	0.433044438471672
994	GO:0000724	0.00834696879119421	1.72165991902834	19.3069094804499	30	134	double-strand break repair via homologous recombination	biological_process	1	0.783800194078707
995	GO:0045930	0.00840281289479833	1.42467120181406	48.6995179432244	65	338	negative regulation of mitotic cell cycle	biological_process	1	0.51062899980645
996	GO:0007264	0.00846369473679118	1.31966208425428	82.270487412962	103	571	small GTPase mediated signal transduction	biological_process	1	0.400168557021865
997	GO:0007369	0.00849256509558407	1.59548477441958	26.6550615961435	39	185	gastrulation	biological_process	1	0.673994841162397
998	GO:1903708	0.00849256509558407	1.59548477441958	26.6550615961435	39	185	positive regulation of hemopoiesis	biological_process	1	0.673994841162397
999	GO:0023014	0.00849643386962644	1.24305151245429	139.614890198179	166	969	signal transduction by protein phosphorylation	biological_process	1	0.313886083375488
1000	GO:1990823	0.0085688879011546	1.87918804669964	13.831815747188	23	96	response to leukemia inhibitory factor	biological_process	1	0.910109441673691
1001	GO:1990830	0.0085688879011546	1.87918804669964	13.831815747188	23	96	cellular response to leukemia inhibitory factor	biological_process	1	0.910109441673691
1002	GO:0048584	0.00879751986100486	1.15567319831528	351.702731655062	391	2441	positive regulation of response to stimulus	biological_process	1	0.208733489684979
1003	GO:2001252	0.00883885794343137	1.61280302425845	25.0701660417783	37	174	positive regulation of chromosome organization	biological_process	1	0.689570249232322
1004	GO:0006312	0.00891619809470243	3.40172579098754	3.16979110873058	8	22	mitotic recombination	biological_process	1	1.7662668517813
1005	GO:0032469	0.00891619809470243	3.40172579098754	3.16979110873058	8	22	endoplasmic reticulum calcium ion homeostasis	biological_process	1	1.7662668517813
1006	GO:0071359	0.00891619809470243	3.40172579098754	3.16979110873058	8	22	cellular response to dsRNA	biological_process	1	1.7662668517813
1007	GO:0006901	0.00895729751484433	2.06345002303086	10.0856989823246	18	70	vesicle coating	biological_process	1	1.04505849654767
1008	GO:0048538	0.00906144934327264	2.42019985057901	6.48366363149438	13	45	thymus development	biological_process	1	1.27512618449765
1009	GO:0000165	0.00909655056214134	1.24174778774299	138.029994643814	164	958	MAPK cascade	biological_process	1	0.312372176519414
1010	GO:0051384	0.00910771354374263	1.67555080326852	21.0358864488484	32	146	response to glucocorticoid	biological_process	1	0.744635430208392
1011	GO:2001251	0.00910771354374263	1.67555080326852	21.0358864488484	32	146	negative regulation of chromosome organization	biological_process	1	0.744635430208392
1012	GO:0045739	0.00914922718491086	2.1109552313256	9.36529191215854	17	65	positive regulation of DNA repair	biological_process	1	1.07789598265029
1013	GO:0008283	0.00920507128934265	1.1680065904102	291.90894483128	328	2026	cell population proliferation	biological_process	1	0.224048414564918
1014	GO:0010171	0.00926195847327429	2.31705696728118	7.20407070166042	14	50	body morphogenesis	biological_process	1	1.21229351481289
1015	GO:0042398	0.00926195847327429	2.31705696728118	7.20407070166042	14	50	cellular modified amino acid biosynthetic process	biological_process	1	1.21229351481289
1016	GO:0070671	0.00926195847327429	2.31705696728118	7.20407070166042	14	50	response to interleukin-12	biological_process	1	1.21229351481289
1017	GO:0022900	0.0092894103491179	1.58453105874564	26.7991430101768	39	186	electron transport chain	biological_process	1	0.664055938583612
1018	GO:1903322	0.00928956419663021	1.70515574650913	19.4509908944831	30	135	positive regulation of protein modification by small protein conjugation or removal	biological_process	1	0.769903518988097
1019	GO:0019048	0.00932594046014974	2.83564321250888	4.46652383502946	10	31	modulation by virus of host process	biological_process	1	1.50367602061503
1020	GO:2000781	0.00932594046014974	2.83564321250888	4.46652383502946	10	31	positive regulation of double-strand break repair	biological_process	1	1.50367602061503
1021	GO:0090559	0.00935366160218705	1.92647779346918	12.3910016068559	21	86	regulation of membrane permeability	biological_process	1	0.945965556131623
1022	GO:0032386	0.00942078923556504	1.39643765903308	53.3101231922871	70	370	regulation of intracellular transport	biological_process	1	0.481751169026844
1023	GO:0006241	0.00944650877912585	4.46311475409836	2.01713979646492	6	14	CTP biosynthetic process	biological_process	1	2.15805090115402
1024	GO:0032802	0.00944650877912585	4.46311475409836	2.01713979646492	6	14	low-density lipoprotein particle receptor catabolic process	biological_process	1	2.15805090115402
1025	GO:0046036	0.00944650877912585	4.46311475409836	2.01713979646492	6	14	CTP metabolic process	biological_process	1	2.15805090115402
1026	GO:0060009	0.00944650877912585	4.46311475409836	2.01713979646492	6	14	Sertoli cell development	biological_process	1	2.15805090115402
1027	GO:0090178	0.00944650877912585	4.46311475409836	2.01713979646492	6	14	regulation of establishment of planar polarity involved in neural tube closure	biological_process	1	2.15805090115402
1028	GO:0006743	0.00946578770305	3.78758513197574	2.59346545259775	7	18	ubiquinone metabolic process	biological_process	1	1.92127831580643
1029	GO:0009048	0.00946578770305	3.78758513197574	2.59346545259775	7	18	dosage compensation by inactivation of X chromosome	biological_process	1	1.92127831580643
1030	GO:0019054	0.00946578770305	3.78758513197574	2.59346545259775	7	18	modulation by virus of host cellular process	biological_process	1	1.92127831580643
1031	GO:0060117	0.00946578770305	3.78758513197574	2.59346545259775	7	18	auditory receptor cell development	biological_process	1	1.92127831580643
1032	GO:1900153	0.00946578770305	3.78758513197574	2.59346545259775	7	18	positive regulation of nuclear-transcribed mRNA catabolic process, deadenylation-dependent decay	biological_process	1	1.92127831580643
1033	GO:0007565	0.00949010272040025	1.57179741807349	27.663631494376	40	192	female pregnancy	biological_process	1	0.652415287078554
1034	GO:0045861	0.00949055578905664	1.40314053499566	51.5811462238886	68	358	negative regulation of proteolysis	biological_process	1	0.48865951286911
1035	GO:0010631	0.00952028441446048	1.4066724187518	50.7166577396893	67	352	epithelial cell migration	biological_process	1	0.492286397610162
1036	GO:0009790	0.00956778340150685	1.2326266694534	146.530798071773	173	1017	embryo development	biological_process	1	0.301735911107955
1037	GO:0044843	0.00959156832792509	1.44522543059777	42.9362613818961	58	298	cell cycle G1/S phase transition	biological_process	1	0.531294546178661
1038	GO:0008286	0.00969514003382506	1.68200622243496	20.3154793786824	31	141	insulin receptor signaling pathway	biological_process	1	0.750183042727092
1039	GO:0048708	0.00973277169924743	1.95481058512924	11.6705945366899	20	81	astrocyte differentiation	biological_process	1	0.967028821786503
1040	GO:0044281	0.00979554509752446	1.16848024743428	283.696304231387	319	1969	small molecule metabolic process	biological_process	1	0.224633346299191
1041	GO:0002262	0.0100745908000001	1.66087610822128	21.1799678628816	32	147	myeloid cell homeostasis	biological_process	1	0.73194446058445
1042	GO:0071634	0.0101667124705767	2.62045539380366	5.1869309051955	11	36	regulation of transforming growth factor beta production	biological_process	1	1.38981755118687
1043	GO:0046486	0.0102060356681645	1.3678594019176	59.6497054097483	77	414	glycerolipid metabolic process	biological_process	1	0.451919947635695
1044	GO:0051017	0.0104284846843232	1.64151298456906	22.0444563470809	33	153	actin filament bundle assembly	biological_process	1	0.715026161850769
1045	GO:0006267	0.0104530964388708	7.93100024820055	1.00856989823246	4	7	pre-replicative complex assembly involved in nuclear cell cycle DNA replication	biological_process	1	2.98750282836516
1046	GO:0036388	0.0104530964388708	7.93100024820055	1.00856989823246	4	7	pre-replicative complex assembly	biological_process	1	2.98750282836516
1047	GO:0072319	0.0104530964388708	7.93100024820055	1.00856989823246	4	7	vesicle uncoating	biological_process	1	2.98750282836516
1048	GO:1900223	0.0104530964388708	7.93100024820055	1.00856989823246	4	7	positive regulation of amyloid-beta clearance	biological_process	1	2.98750282836516
1049	GO:1900262	0.0104530964388708	7.93100024820055	1.00856989823246	4	7	regulation of DNA-directed DNA polymerase activity	biological_process	1	2.98750282836516
1050	GO:1900264	0.0104530964388708	7.93100024820055	1.00856989823246	4	7	positive regulation of DNA-directed DNA polymerase activity	biological_process	1	2.98750282836516
1051	GO:1902299	0.0104530964388708	7.93100024820055	1.00856989823246	4	7	pre-replicative complex assembly involved in cell cycle DNA replication	biological_process	1	2.98750282836516
1052	GO:2000210	0.0104530964388708	7.93100024820055	1.00856989823246	4	7	positive regulation of anoikis	biological_process	1	2.98750282836516
1053	GO:0035601	0.0104716535372275	1.81195931894366	14.8403856454205	24	103	protein deacylation	biological_process	1	0.857550565198124
1054	GO:0071453	0.0104915962387207	1.50184019537027	33.7150508837708	47	234	cellular response to oxygen levels	biological_process	1	0.586731309781423
1055	GO:0007179	0.0105328847623096	1.54990896970913	28.6722013926085	41	199	transforming growth factor beta receptor signaling pathway	biological_process	1	0.632183484657075
1056	GO:0022603	0.0105616958062544	1.21471607433496	166.414033208356	194	1155	regulation of anatomical structure morphogenesis	biological_process	1	0.280619140154573
1057	GO:0006897	0.0105660652819892	1.28608996261492	94.6614890198179	116	657	endocytosis	biological_process	1	0.362991563411514
1058	GO:0050678	0.0105890381566536	1.3840016516735	54.4627745045528	71	378	regulation of epithelial cell proliferation	biological_process	1	0.468845664694108
1059	GO:1904357	0.0106459197993362	2.97687430063409	3.89019817889663	9	27	negative regulation of telomere maintenance via telomere lengthening	biological_process	1	1.57379830465271
1060	GO:0002159	0.010662389088262	17.8403423892817	0.576325656132833	3	4	desmosome assembly	biological_process	1	4.15707139840672
1061	GO:0002265	0.010662389088262	17.8403423892817	0.576325656132833	3	4	astrocyte activation involved in immune response	biological_process	1	4.15707139840672
1062	GO:0003431	0.010662389088262	17.8403423892817	0.576325656132833	3	4	growth plate cartilage chondrocyte development	biological_process	1	4.15707139840672
1063	GO:0006610	0.010662389088262	17.8403423892817	0.576325656132833	3	4	ribosomal protein import into nucleus	biological_process	1	4.15707139840672
1064	GO:0009794	0.010662389088262	17.8403423892817	0.576325656132833	3	4	regulation of mitotic cell cycle, embryonic	biological_process	1	4.15707139840672
1065	GO:0010710	0.010662389088262	17.8403423892817	0.576325656132833	3	4	regulation of collagen catabolic process	biological_process	1	4.15707139840672
1066	GO:0019322	0.010662389088262	17.8403423892817	0.576325656132833	3	4	pentose biosynthetic process	biological_process	1	4.15707139840672
1067	GO:0031508	0.010662389088262	17.8403423892817	0.576325656132833	3	4	pericentric heterochromatin assembly	biological_process	1	4.15707139840672
1068	GO:0031554	0.010662389088262	17.8403423892817	0.576325656132833	3	4	regulation of DNA-templated transcription, termination	biological_process	1	4.15707139840672
1069	GO:0034436	0.010662389088262	17.8403423892817	0.576325656132833	3	4	glycoprotein transport	biological_process	1	4.15707139840672
1070	GO:0038165	0.010662389088262	17.8403423892817	0.576325656132833	3	4	oncostatin-M-mediated signaling pathway	biological_process	1	4.15707139840672
1071	GO:0039534	0.010662389088262	17.8403423892817	0.576325656132833	3	4	negative regulation of MDA-5 signaling pathway	biological_process	1	4.15707139840672
1072	GO:0045448	0.010662389088262	17.8403423892817	0.576325656132833	3	4	mitotic cell cycle, embryonic	biological_process	1	4.15707139840672
1073	GO:0061589	0.010662389088262	17.8403423892817	0.576325656132833	3	4	calcium activated phosphatidylserine scrambling	biological_process	1	4.15707139840672
1074	GO:0070318	0.010662389088262	17.8403423892817	0.576325656132833	3	4	positive regulation of G0 to G1 transition	biological_process	1	4.15707139840672
1075	GO:1900138	0.010662389088262	17.8403423892817	0.576325656132833	3	4	negative regulation of phospholipase A2 activity	biological_process	1	4.15707139840672
1076	GO:1900245	0.010662389088262	17.8403423892817	0.576325656132833	3	4	positive regulation of MDA-5 signaling pathway	biological_process	1	4.15707139840672
1077	GO:1903061	0.010662389088262	17.8403423892817	0.576325656132833	3	4	positive regulation of protein lipidation	biological_process	1	4.15707139840672
1078	GO:1904742	0.010662389088262	17.8403423892817	0.576325656132833	3	4	regulation of telomeric DNA binding	biological_process	1	4.15707139840672
1079	GO:1905908	0.010662389088262	17.8403423892817	0.576325656132833	3	4	positive regulation of amyloid fibril formation	biological_process	1	4.15707139840672
1080	GO:0001892	0.0106976718263786	1.89716952212269	12.5350830208891	21	87	embryonic placenta development	biological_process	1	0.923848596935284
1081	GO:0045616	0.0107048925558918	2.46468028121861	5.90733797536154	12	41	regulation of keratinocyte differentiation	biological_process	1	1.30140051207327
1082	GO:0006665	0.0107575208682666	1.62370481927711	22.9089448312801	34	159	sphingolipid metabolic process	biological_process	1	0.699289382232529
1083	GO:0043401	0.0108506462340976	1.57577090665326	26.2228173540439	38	182	steroid hormone mediated signaling pathway	biological_process	1	0.656057803918782
1084	GO:0007040	0.010935173381134	2.11883985705975	8.78896625602571	16	61	lysosome organization	biological_process	1	1.08327455224219
1085	GO:0080171	0.010935173381134	2.11883985705975	8.78896625602571	16	61	lytic vacuole organization	biological_process	1	1.08327455224219
1086	GO:2001244	0.010935173381134	2.11883985705975	8.78896625602571	16	61	positive regulation of intrinsic apoptotic signaling pathway	biological_process	1	1.08327455224219
1087	GO:0006221	0.0110027253629723	2.34671330412832	6.62774504552758	13	46	pyrimidine nucleotide biosynthetic process	biological_process	1	1.23064159985991
1088	GO:0032480	0.0110027253629723	2.34671330412832	6.62774504552758	13	46	negative regulation of type I interferon production	biological_process	1	1.23064159985991
1089	GO:0043277	0.0110027253629723	2.34671330412832	6.62774504552758	13	46	apoptotic cell clearance	biological_process	1	1.23064159985991
1090	GO:0060711	0.0110027253629723	2.34671330412832	6.62774504552758	13	46	labyrinthine layer development	biological_process	1	1.23064159985991
1091	GO:0071354	0.0110027253629723	2.34671330412832	6.62774504552758	13	46	cellular response to interleukin-6	biological_process	1	1.23064159985991
1092	GO:0051452	0.0111130380609543	2.25429240900093	7.34815211569363	14	51	intracellular pH reduction	biological_process	1	1.1726746626505
1093	GO:0017015	0.0111295537174566	1.73201458456991	17.289769683985	27	120	regulation of transforming growth factor beta receptor signaling pathway	biological_process	1	0.792451078446911
1094	GO:0097581	0.0111727298894658	1.92316056542225	11.8146759507231	20	82	lamellipodium organization	biological_process	1	0.943479218875423
1095	GO:0045944	0.0111947317426778	1.20842556399005	173.185859667916	201	1202	positive regulation of transcription by RNA polymerase II	biological_process	1	0.273128609413148
1096	GO:0032388	0.0112303725001858	1.50182700495193	32.9946438136047	46	229	positive regulation of intracellular transport	biological_process	1	0.586718638769711
1097	GO:0046777	0.0113295432415306	1.49375709421112	33.859132297804	47	235	protein autophosphorylation	biological_process	1	0.578945564814828
1098	GO:0034330	0.0114039622058467	1.28052402688219	95.8141403320836	117	665	cell junction organization	biological_process	1	0.356734322938181
1099	GO:0090132	0.0114740157525247	1.39175350531622	51.148901981789	67	355	epithelium migration	biological_process	1	0.476903716827571
1100	GO:2000027	0.0115577176485584	1.47195476936856	36.4525977504017	50	253	regulation of animal organ morphogenesis	biological_process	1	0.557733340545583
1101	GO:0043405	0.0116106768255746	1.40221900465617	48.5554365291912	64	337	regulation of MAP kinase activity	biological_process	1	0.487711693325956
1102	GO:2000779	0.0116344825243011	1.95276210640468	11.094268880557	19	77	regulation of double-strand break repair	biological_process	1	0.96551620482384
1103	GO:0098732	0.0118016021028373	1.78919729932483	14.9844670594537	24	104	macromolecule deacylation	biological_process	1	0.839312485803901
1104	GO:0043487	0.0118417833797958	1.56480470172154	26.3668987680771	38	183	regulation of RNA stability	biological_process	1	0.645982610231616
1105	GO:0062012	0.0119020675944952	1.35117360617169	61.8109266202464	79	429	regulation of small molecule metabolic process	biological_process	1	0.434213051918959
1106	GO:0032799	0.0119760141573968	3.17474521501367	3.31387252276379	8	23	low-density lipoprotein receptor particle metabolic process	biological_process	1	1.66664081494446
1107	GO:0042451	0.0119760141573968	3.17474521501367	3.31387252276379	8	23	purine nucleoside biosynthetic process	biological_process	1	1.66664081494446
1108	GO:0042455	0.0119760141573968	3.17474521501367	3.31387252276379	8	23	ribonucleoside biosynthetic process	biological_process	1	1.66664081494446
1109	GO:0046129	0.0119760141573968	3.17474521501367	3.31387252276379	8	23	purine ribonucleoside biosynthetic process	biological_process	1	1.66664081494446
1110	GO:0070841	0.0119760141573968	3.17474521501367	3.31387252276379	8	23	inclusion body assembly	biological_process	1	1.66664081494446
1111	GO:0000281	0.0120722738595834	1.98677644710579	10.373861810391	18	72	mitotic cytokinesis	biological_process	1	0.990429549086758
1112	GO:0016570	0.0121277799906031	1.33948616465932	65.4129619710766	83	454	histone modification	biological_process	1	0.421679679888414
1113	GO:2001234	0.0121289240641201	1.49357034795764	33.1387252276379	46	230	negative regulation of apoptotic signaling pathway	biological_process	1	0.578765190952657
1114	GO:0045596	0.0121360856483865	1.25977946112764	108.781467595072	131	755	negative regulation of cell differentiation	biological_process	1	0.333171195482705
1115	GO:0031333	0.0121820540847931	1.67990353287143	19.0187466523835	29	132	negative regulation of protein-containing complex assembly	biological_process	1	0.748378389763642
1116	GO:0061097	0.012192222171765	1.86873612454774	12.6791644349223	21	88	regulation of protein tyrosine kinase activity	biological_process	1	0.902062867273024
1117	GO:0071216	0.0122220604602062	1.48575952851397	34.0032137118372	47	236	cellular response to biotic stimulus	biological_process	1	0.571200633309839
1118	GO:0048731	0.012250278943277	1.11200293941216	708.736475629352	757	4919	system development	biological_process	1	0.153160601613349
1119	GO:2001056	0.0122610342965324	1.63227926659078	21.468130690948	32	149	positive regulation of cysteine-type endopeptidase activity	biological_process	1	0.70688790906055
1120	GO:0043408	0.0122861731920377	1.25693864919212	110.654525977504	133	768	regulation of MAPK cascade	biological_process	1	0.32991423395386
1121	GO:0044839	0.0125140710977178	1.45223300007794	38.3256561328334	52	266	cell cycle G2/M phase transition	biological_process	1	0.53827294168717
1122	GO:0006643	0.0125987284225149	1.52025542433397	29.8248527048741	42	207	membrane lipid metabolic process	biological_process	1	0.604313737130483
1123	GO:0052372	0.0126262777197208	2.51951072443794	5.33101231922871	11	37	modulation by symbiont of entry into host	biological_process	1	1.33314359723265
1124	GO:0060323	0.0126262777197208	2.51951072443794	5.33101231922871	11	37	head morphogenesis	biological_process	1	1.33314359723265
1125	GO:1903432	0.0126262777197208	2.51951072443794	5.33101231922871	11	37	regulation of TORC1 signaling	biological_process	1	1.33314359723265
1126	GO:0048145	0.0127777446170896	1.89251530824565	11.9587573647563	20	83	regulation of fibroblast proliferation	biological_process	1	0.920304969981552
1127	GO:0009117	0.0127906469095849	1.30593170029942	78.0921264059989	97	542	nucleotide metabolic process	biological_process	1	0.385079446489276
1128	GO:0001649	0.0129864224685574	1.49338374291115	32.4183181574719	45	225	osteoblast differentiation	biological_process	1	0.57858493095044
1129	GO:0071363	0.0130409656136554	1.26545526710906	101.721478307445	123	706	cellular response to growth factor stimulus	biological_process	1	0.339656510166447
1130	GO:0006284	0.013067683460477	2.38237490664675	6.05141938939475	12	42	base-excision repair	biological_process	1	1.25240046332792
1131	GO:0010965	0.0130826498907997	2.12790387182911	8.21264059989288	15	57	regulation of mitotic sister chromatid separation	biological_process	1	1.08943297848576
1132	GO:0051310	0.0130826498907997	2.12790387182911	8.21264059989288	15	57	metaphase plate congression	biological_process	1	1.08943297848576
1133	GO:1901216	0.0131482493126834	1.82188072630351	13.5436529191216	22	94	positive regulation of neuron death	biological_process	1	0.865428512815611
1134	GO:0046597	0.0131547868592974	3.47173561933159	2.73754686663096	7	19	negative regulation of viral entry into host cell	biological_process	1	1.79565708741319
1135	GO:0060438	0.0131547868592974	3.47173561933159	2.73754686663096	7	19	trachea development	biological_process	1	1.79565708741319
1136	GO:0007050	0.0131717137034766	1.4778461477189	34.1472951258704	47	237	cell cycle arrest	biological_process	1	0.563496084452719
1137	GO:0031529	0.0132403215308471	2.1948312485249	7.49223352972683	14	52	ruffle organization	biological_process	1	1.13411002118422
1138	GO:0045839	0.0132403215308471	2.1948312485249	7.49223352972683	14	52	negative regulation of mitotic nuclear division	biological_process	1	1.13411002118422
1139	GO:0051438	0.0132403215308471	2.1948312485249	7.49223352972683	14	52	regulation of ubiquitin-protein transferase activity	biological_process	1	1.13411002118422
1140	GO:1900024	0.0132403215308471	2.1948312485249	7.49223352972683	14	52	regulation of substrate adhesion-dependent cell spreading	biological_process	1	1.13411002118422
1141	GO:0046677	0.0132567238887347	1.39905516785848	47.1146223888591	62	327	response to antibiotic	biological_process	1	0.484452852300097
1142	GO:0006753	0.0132624145737729	1.30184124442255	79.1006963042314	98	549	nucleoside phosphate metabolic process	biological_process	1	0.38055352696065
1143	GO:0043407	0.0133577026597089	1.91954387679343	11.2383502945903	19	78	negative regulation of MAP kinase activity	biological_process	1	0.940763537579405
1144	GO:0007256	0.0133996396003717	4.95779019242706	1.58489555436529	5	11	activation of JNKK activity	biological_process	1	2.30969721963972
1145	GO:0060439	0.0133996396003717	4.95779019242706	1.58489555436529	5	11	trachea morphogenesis	biological_process	1	2.30969721963972
1146	GO:0061307	0.0133996396003717	4.95779019242706	1.58489555436529	5	11	cardiac neural crest cell differentiation involved in heart development	biological_process	1	2.30969721963972
1147	GO:0061308	0.0133996396003717	4.95779019242706	1.58489555436529	5	11	cardiac neural crest cell development involved in heart development	biological_process	1	2.30969721963972
1148	GO:0070106	0.0133996396003717	4.95779019242706	1.58489555436529	5	11	interleukin-27-mediated signaling pathway	biological_process	1	2.30969721963972
1149	GO:0070757	0.0133996396003717	4.95779019242706	1.58489555436529	5	11	interleukin-35-mediated signaling pathway	biological_process	1	2.30969721963972
1150	GO:0070933	0.0133996396003717	4.95779019242706	1.58489555436529	5	11	histone H4 deacetylation	biological_process	1	2.30969721963972
1151	GO:0090084	0.0133996396003717	4.95779019242706	1.58489555436529	5	11	negative regulation of inclusion body assembly	biological_process	1	2.30969721963972
1152	GO:1905245	0.0133996396003717	4.95779019242706	1.58489555436529	5	11	regulation of aspartic-type peptidase activity	biological_process	1	2.30969721963972
1153	GO:1990440	0.0133996396003717	4.95779019242706	1.58489555436529	5	11	positive regulation of transcription from RNA polymerase II promoter in response to endoplasmic reticulum stress	biological_process	1	2.30969721963972
1154	GO:0072359	0.0135829853941482	1.20412076720175	168.431173004821	195	1169	circulatory system development	biological_process	1	0.267980094344772
1155	GO:0006515	0.0137247506169222	2.82002002395022	4.03427959292983	9	28	protein quality control for misfolded or incompletely synthesized proteins	biological_process	1	1.49570540672021
1156	GO:0032647	0.0137247506169222	2.82002002395022	4.03427959292983	9	28	regulation of interferon-alpha production	biological_process	1	1.49570540672021
1157	GO:0051984	0.0137247506169222	2.82002002395022	4.03427959292983	9	28	positive regulation of chromosome segregation	biological_process	1	1.49570540672021
1158	GO:1903844	0.0138096292970857	1.6953376682412	17.5779325120514	27	122	regulation of cellular response to transforming growth factor beta stimulus	biological_process	1	0.761572650222761
1159	GO:0001921	0.0138525152830223	3.96696472925981	2.16122121049813	6	15	positive regulation of receptor recycling	biological_process	1	1.98803557037249
1160	GO:0002483	0.0138525152830223	3.96696472925981	2.16122121049813	6	15	antigen processing and presentation of endogenous peptide antigen	biological_process	1	1.98803557037249
1161	GO:0009209	0.0138525152830223	3.96696472925981	2.16122121049813	6	15	pyrimidine ribonucleoside triphosphate biosynthetic process	biological_process	1	1.98803557037249
1162	GO:0019885	0.0138525152830223	3.96696472925981	2.16122121049813	6	15	antigen processing and presentation of endogenous peptide antigen via MHC class I	biological_process	1	1.98803557037249
1163	GO:0035635	0.0138525152830223	3.96696472925981	2.16122121049813	6	15	entry of bacterium into host cell	biological_process	1	1.98803557037249
1164	GO:0060099	0.0138525152830223	3.96696472925981	2.16122121049813	6	15	regulation of phagocytosis, engulfment	biological_process	1	1.98803557037249
1165	GO:0090177	0.0138525152830223	3.96696472925981	2.16122121049813	6	15	establishment of planar polarity involved in neural tube closure	biological_process	1	1.98803557037249
1166	GO:1903358	0.0138525152830223	3.96696472925981	2.16122121049813	6	15	regulation of Golgi organization	biological_process	1	1.98803557037249
1167	GO:0051656	0.0138619265708751	1.35407840716737	57.7766470273165	74	401	establishment of organelle localization	biological_process	1	0.437311279796564
1168	GO:0000302	0.0141039095843416	1.47732337774307	33.4268880557043	46	232	response to reactive oxygen species	biological_process	1	0.56298565846665
1169	GO:0010562	0.014221056828662	1.2050970464135	163.964649169791	190	1138	positive regulation of phosphorus metabolic process	biological_process	1	0.269149331303295
1170	GO:0045937	0.014221056828662	1.2050970464135	163.964649169791	190	1138	positive regulation of phosphate metabolic process	biological_process	1	0.269149331303295
1171	GO:0031334	0.014245060200425	1.46308455251896	35.1558650241028	48	244	positive regulation of protein-containing complex assembly	biological_process	1	0.549013146082679
1172	GO:0042594	0.0142572137392037	1.53192439794318	27.5195500803428	39	191	response to starvation	biological_process	1	0.615345100524105
1173	GO:0090068	0.0143364894711076	1.41378734321641	42.9362613818961	57	298	positive regulation of cell cycle process	biological_process	1	0.499565131491204
1174	GO:0010952	0.0144460313347083	1.52125946400673	28.384038564542	40	197	positive regulation of peptidase activity	biological_process	1	0.605266238211382
1175	GO:0010507	0.0145602426431173	1.86282771535581	12.1028387787895	20	84	negative regulation of autophagy	biological_process	1	0.897494252006184
1176	GO:0048144	0.0145602426431173	1.86282771535581	12.1028387787895	20	84	fibroblast proliferation	biological_process	1	0.897494252006184
1177	GO:0046939	0.0149129020625815	1.64769778636746	19.3069094804499	29	134	nucleotide phosphorylation	biological_process	1	0.720451653873482
1178	GO:0009206	0.0149421843198221	2.02842183994016	9.07712908409213	16	63	purine ribonucleoside triphosphate biosynthetic process	biological_process	1	1.02035771304299
1179	GO:0001934	0.0151333281842861	1.21437078205637	146.530798071773	171	1017	positive regulation of protein phosphorylation	biological_process	1	0.280208984823961
1180	GO:0016358	0.0151858200537037	1.46933021592628	33.5709694697375	46	233	dendrite development	biological_process	1	0.555158662294677
1181	GO:0061572	0.0151882634475314	1.58816030691903	22.6207820032137	33	157	actin filament bundle organization	biological_process	1	0.66735654366756
1182	GO:0007032	0.0152760548600411	1.88743292150256	11.3824317086235	19	79	endosome organization	biological_process	1	0.916425372630968
1183	GO:1902041	0.0153569571486101	2.07828732884156	8.35672201392608	15	58	regulation of extrinsic apoptotic signaling pathway via death domain receptors	biological_process	1	1.05539512452061
1184	GO:1904589	0.0153569571486101	2.07828732884156	8.35672201392608	15	58	regulation of protein import	biological_process	1	1.05539512452061
1185	GO:0043112	0.0154723596851733	1.52181566704388	27.663631494376	39	192	receptor metabolic process	biological_process	1	0.605793620111471
1186	GO:0035329	0.0155121899054672	2.42604343798819	5.47509373326192	11	38	hippo signaling	biological_process	1	1.27860538195435
1187	GO:0071604	0.0155121899054672	2.42604343798819	5.47509373326192	11	38	transforming growth factor beta production	biological_process	1	1.27860538195435
1188	GO:0018205	0.0156228226567751	1.34789151653245	57.2003213711837	73	397	peptidyl-lysine modification	biological_process	1	0.430704387574162
1189	GO:0045851	0.0156690215757521	2.13841937832969	7.63631494376004	14	53	pH reduction	biological_process	1	1.0965448164373
1190	GO:0051304	0.0156780750539089	1.81434179875218	12.9673272629888	21	90	chromosome separation	biological_process	1	0.859446266734077
1191	GO:0031579	0.015741865095688	2.97613721103654	3.457953936797	8	24	membrane raft organization	biological_process	1	1.5734410416068
1192	GO:0036010	0.015741865095688	2.97613721103654	3.457953936797	8	24	protein localization to endosome	biological_process	1	1.5734410416068
1193	GO:0070848	0.0157692259578024	1.25066197184001	106.043920728441	127	736	response to growth factor	biological_process	1	0.322691911447819
1194	GO:0038202	0.0158086727914556	2.30537955624082	6.19550080342796	12	43	TORC1 signaling	biological_process	1	1.20500429461425
1195	GO:0030850	0.015837491176012	2.21233790490421	6.915907873594	13	48	prostate gland development	biological_process	1	1.14557175469497
1196	GO:0051972	0.015837491176012	2.21233790490421	6.915907873594	13	48	regulation of telomerase activity	biological_process	1	1.14557175469497
1197	GO:0016477	0.015878157662741	1.17066689543632	229.377611140868	259	1592	cell migration	biological_process	1	0.227330626081058
1198	GO:0071482	0.0159158433668553	1.6536810705864	18.5865024102839	28	129	cellular response to light stimulus	biological_process	1	0.725681022749949
1199	GO:0048199	0.0159860728837834	1.91557955517536	10.6620246384574	18	74	vesicle targeting, to, from or within Golgi	biological_process	1	0.937780943002006
1200	GO:0060998	0.0159860728837834	1.91557955517536	10.6620246384574	18	74	regulation of dendritic spine development	biological_process	1	0.937780943002006
1201	GO:0090130	0.0163908146734941	1.36282908130847	52.0133904659882	67	361	tissue migration	biological_process	1	0.446604638437609
1202	GO:1901293	0.0164318529204047	1.41530229214919	40.6309587573648	54	282	nucleoside phosphate biosynthetic process	biological_process	1	0.501110228892229
1203	GO:0031347	0.0165258257003901	1.25507750784237	100.712908409213	121	699	regulation of defense response	biological_process	1	0.327776461169673
1204	GO:0009144	0.0165328606110747	1.83405358686258	12.2469201928227	20	85	purine nucleoside triphosphate metabolic process	biological_process	1	0.875035791807275
1205	GO:0033674	0.016879370183583	1.28174938298276	82.5586502410284	101	573	positive regulation of kinase activity	biological_process	1	0.358114203241023
1206	GO:0009314	0.0169453031635677	1.32078228475524	64.5484734868773	81	448	response to radiation	biological_process	1	0.401392675070686
1207	GO:0006650	0.0171290572840353	1.38476444940323	45.9619710765935	60	319	glycerophospholipid metabolic process	biological_process	1	0.469640592463052
1208	GO:0009145	0.017330902915012	1.98603839441536	9.22121049812533	16	64	purine nucleoside triphosphate biosynthetic process	biological_process	1	0.989893513549677
1209	GO:0010769	0.0173661602396279	1.39613854420252	43.3685056239957	57	301	regulation of cell morphogenesis involved in differentiation	biological_process	1	0.481442112834323
1210	GO:0016577	0.0174152187078611	2.67885117493473	4.17836100696304	9	29	histone demethylation	biological_process	1	1.4216144336821
1211	GO:0033032	0.0174152187078611	2.67885117493473	4.17836100696304	9	29	regulation of myeloid cell apoptotic process	biological_process	1	1.4216144336821
1212	GO:0060560	0.0175525216554047	1.45359764346149	33.859132297804	46	235	developmental growth involved in morphogenesis	biological_process	1	0.539627985823093
1213	GO:0006997	0.0175752480705997	1.63736538943151	18.7305838243171	28	130	nucleus organization	biological_process	1	0.711376305134218
1214	GO:0048814	0.0176924335003773	1.78831022855002	13.111408677022	21	91	regulation of dendrite morphogenesis	biological_process	1	0.838597030910238
1215	GO:0007549	0.0177708018059581	3.20447833940193	2.88162828066417	7	20	dosage compensation	biological_process	1	1.68008951802573
1216	GO:0009264	0.0177708018059581	3.20447833940193	2.88162828066417	7	20	deoxyribonucleotide catabolic process	biological_process	1	1.68008951802573
1217	GO:0050860	0.0177708018059581	3.20447833940193	2.88162828066417	7	20	negative regulation of T cell receptor signaling pathway	biological_process	1	1.68008951802573
1218	GO:0051016	0.0177708018059581	3.20447833940193	2.88162828066417	7	20	barbed-end actin filament capping	biological_process	1	1.68008951802573
1219	GO:0070932	0.0177708018059581	3.20447833940193	2.88162828066417	7	20	histone H3 deacetylation	biological_process	1	1.68008951802573
1220	GO:0033619	0.0179240287550615	2.03092608326253	8.50080342795929	15	59	membrane protein proteolysis	biological_process	1	1.02213773286343
1221	GO:0043388	0.0179240287550615	2.03092608326253	8.50080342795929	15	59	positive regulation of DNA binding	biological_process	1	1.02213773286343
1222	GO:0045824	0.0179240287550615	2.03092608326253	8.50080342795929	15	59	negative regulation of innate immune response	biological_process	1	1.02213773286343
1223	GO:0061077	0.0179240287550615	2.03092608326253	8.50080342795929	15	59	chaperone-mediated protein folding	biological_process	1	1.02213773286343
1224	GO:0003281	0.0182810967183953	1.88185471162937	10.8061060524906	18	75	ventricular septum development	biological_process	1	0.912155249265744
1225	GO:0009416	0.018302020854656	1.38287089826428	45.2415640064274	59	314	response to light stimulus	biological_process	1	0.467666475991108
1226	GO:0001667	0.0183341985448475	1.31054002163852	66.5656132833423	83	462	ameboidal-type cell migration	biological_process	1	0.390161411764598
1227	GO:0032212	0.018396073776199	2.48072139303483	4.89876807712908	10	34	positive regulation of telomere maintenance via telomerase	biological_process	1	1.31075971690823
1228	GO:0007091	0.0184244911640841	2.08482810164424	7.78039635779325	14	54	metaphase/anaphase transition of mitotic cell cycle	biological_process	1	1.05992843540661
1229	GO:0050679	0.0184522009324643	1.48349863298901	29.6807712908409	41	206	positive regulation of epithelial cell proliferation	biological_process	1	0.569003597407402
1230	GO:0030004	0.0185348696688524	1.70356874933019	15.5607927155865	24	108	cellular monovalent inorganic cation homeostasis	biological_process	1	0.768560170103093
1231	GO:0000055	0.018539379693754	5.94787788533135	1.15265131226567	4	8	ribosomal large subunit export from nucleus	biological_process	1	2.57237502801653
1232	GO:0018401	0.018539379693754	5.94787788533135	1.15265131226567	4	8	peptidyl-proline hydroxylation to 4-hydroxy-L-proline	biological_process	1	2.57237502801653
1233	GO:0032906	0.018539379693754	5.94787788533135	1.15265131226567	4	8	transforming growth factor beta2 production	biological_process	1	2.57237502801653
1234	GO:0032909	0.018539379693754	5.94787788533135	1.15265131226567	4	8	regulation of transforming growth factor beta2 production	biological_process	1	2.57237502801653
1235	GO:0034983	0.018539379693754	5.94787788533135	1.15265131226567	4	8	peptidyl-lysine deacetylation	biological_process	1	2.57237502801653
1236	GO:0038027	0.018539379693754	5.94787788533135	1.15265131226567	4	8	apolipoprotein A-I-mediated signaling pathway	biological_process	1	2.57237502801653
1237	GO:0043633	0.018539379693754	5.94787788533135	1.15265131226567	4	8	polyadenylation-dependent RNA catabolic process	biological_process	1	2.57237502801653
1238	GO:0044362	0.018539379693754	5.94787788533135	1.15265131226567	4	8	negative regulation of molecular function in other organism	biological_process	1	2.57237502801653
1239	GO:0045743	0.018539379693754	5.94787788533135	1.15265131226567	4	8	positive regulation of fibroblast growth factor receptor signaling pathway	biological_process	1	2.57237502801653
1240	GO:0052204	0.018539379693754	5.94787788533135	1.15265131226567	4	8	negative regulation of molecular function in other organism involved in symbiotic interaction	biological_process	1	2.57237502801653
1241	GO:0060027	0.018539379693754	5.94787788533135	1.15265131226567	4	8	convergent extension involved in gastrulation	biological_process	1	2.57237502801653
1242	GO:0071578	0.018539379693754	5.94787788533135	1.15265131226567	4	8	zinc ion import across plasma membrane	biological_process	1	2.57237502801653
1243	GO:0090118	0.018539379693754	5.94787788533135	1.15265131226567	4	8	receptor-mediated endocytosis involved in cholesterol transport	biological_process	1	2.57237502801653
1244	GO:0090160	0.018539379693754	5.94787788533135	1.15265131226567	4	8	Golgi to lysosome transport	biological_process	1	2.57237502801653
1245	GO:0090385	0.018539379693754	5.94787788533135	1.15265131226567	4	8	phagosome-lysosome fusion	biological_process	1	2.57237502801653
1246	GO:0099159	0.018539379693754	5.94787788533135	1.15265131226567	4	8	regulation of modification of postsynaptic structure	biological_process	1	2.57237502801653
1247	GO:1900246	0.018539379693754	5.94787788533135	1.15265131226567	4	8	positive regulation of RIG-I signaling pathway	biological_process	1	2.57237502801653
1248	GO:1904796	0.018539379693754	5.94787788533135	1.15265131226567	4	8	regulation of core promoter binding	biological_process	1	2.57237502801653
1249	GO:2000766	0.018539379693754	5.94787788533135	1.15265131226567	4	8	negative regulation of cytoplasmic translation	biological_process	1	2.57237502801653
1250	GO:0006888	0.0185682843594578	1.47507552870091	30.5452597750402	42	212	endoplasmic reticulum to Golgi vesicle-mediated transport	biological_process	1	0.560788827079574
1251	GO:0006919	0.0187083754622528	1.80615140165702	12.3910016068559	20	86	activation of cysteine-type endopeptidase activity involved in apoptotic process	biological_process	1	0.852918832610936
1252	GO:0014020	0.018757100773024	1.74867566216892	13.9758971612212	22	97	primary neural tube formation	biological_process	1	0.806262728383707
1253	GO:0009165	0.018760393727479	1.40734841781486	40.0546331012319	53	278	nucleotide biosynthetic process	biological_process	1	0.492979541386504
1254	GO:0065002	0.0187896594156446	2.15074918025983	7.05998928762721	13	49	intracellular protein transmembrane transport	biological_process	1	1.10483928789706
1255	GO:1990090	0.0187896594156446	2.15074918025983	7.05998928762721	13	49	cellular response to nerve growth factor stimulus	biological_process	1	1.10483928789706
1256	GO:0033574	0.018865637832555	2.33925238628486	5.61917514729513	11	39	response to testosterone	biological_process	1	1.22604752513551
1257	GO:0008654	0.018868561549071	1.4222582972583	37.4611676486342	50	260	phospholipid biosynthetic process	biological_process	1	0.508183497540659
1258	GO:0061001	0.0189623436558435	2.23319641523525	6.33958221746117	12	44	regulation of dendritic spine morphogenesis	biological_process	1	1.15911014539418
1259	GO:0090382	0.0189623436558435	2.23319641523525	6.33958221746117	12	44	phagosome maturation	biological_process	1	1.15911014539418
1260	GO:2000404	0.0189623436558435	2.23319641523525	6.33958221746117	12	44	regulation of T cell migration	biological_process	1	1.15911014539418
1261	GO:0043488	0.019028809723917	1.52373775433308	25.5024102838779	36	177	regulation of mRNA stability	biological_process	1	0.607614626532821
1262	GO:0051346	0.0192668687719639	1.30700744957907	66.7096946973755	83	463	negative regulation of hydrolase activity	biological_process	1	0.386267364117394
1263	GO:0008543	0.019330993048359	1.67495836583258	16.4252811997858	25	114	fibroblast growth factor receptor signaling pathway	biological_process	1	0.744125235180331
1264	GO:0000394	0.019510649553223	3.57004470938897	2.30530262453133	6	16	RNA splicing, via endonucleolytic cleavage and ligation	biological_process	1	1.83594214193221
1265	GO:0009208	0.019510649553223	3.57004470938897	2.30530262453133	6	16	pyrimidine ribonucleoside triphosphate metabolic process	biological_process	1	1.83594214193221
1266	GO:0034315	0.019510649553223	3.57004470938897	2.30530262453133	6	16	regulation of Arp2/3 complex-mediated actin nucleation	biological_process	1	1.83594214193221
1267	GO:0045618	0.019510649553223	3.57004470938897	2.30530262453133	6	16	positive regulation of keratinocyte differentiation	biological_process	1	1.83594214193221
1268	GO:1902004	0.019510649553223	3.57004470938897	2.30530262453133	6	16	positive regulation of amyloid-beta formation	biological_process	1	1.83594214193221
1269	GO:1905153	0.019510649553223	3.57004470938897	2.30530262453133	6	16	regulation of membrane invagination	biological_process	1	1.83594214193221
1270	GO:1990000	0.019510649553223	3.57004470938897	2.30530262453133	6	16	amyloid fibril formation	biological_process	1	1.83594214193221
1271	GO:2000369	0.019510649553223	3.57004470938897	2.30530262453133	6	16	regulation of clathrin-dependent endocytosis	biological_process	1	1.83594214193221
1272	GO:0070555	0.0198979381186569	1.47446865605116	29.8248527048741	41	207	response to interleukin-1	biological_process	1	0.560195154213696
1273	GO:0030155	0.0200133294520991	1.24679521178938	99.560257096947	119	691	regulation of cell adhesion	biological_process	1	0.318224519539357
1274	GO:0002244	0.0201144267666954	1.53692040890836	23.9175147295126	34	166	hematopoietic progenitor cell differentiation	biological_process	1	0.620042455434448
1275	GO:0110053	0.0201660007484747	1.41542797644693	37.6052490626674	50	261	regulation of actin filament organization	biological_process	1	0.501238340083326
1276	GO:0002833	0.0202148254840222	1.42623747274227	35.8762720942689	48	249	positive regulation of response to biotic stimulus	biological_process	1	0.51221421475797
1277	GO:0009265	0.02028505823801	4.24926842245278	1.7289769683985	5	12	2'-deoxyribonucleotide biosynthetic process	biological_process	1	2.08721448027395
1278	GO:0031581	0.02028505823801	4.24926842245278	1.7289769683985	5	12	hemidesmosome assembly	biological_process	1	2.08721448027395
1279	GO:0032429	0.02028505823801	4.24926842245278	1.7289769683985	5	12	regulation of phospholipase A2 activity	biological_process	1	2.08721448027395
1280	GO:0046385	0.02028505823801	4.24926842245278	1.7289769683985	5	12	deoxyribose phosphate biosynthetic process	biological_process	1	2.08721448027395
1281	GO:0071044	0.02028505823801	4.24926842245278	1.7289769683985	5	12	histone mRNA catabolic process	biological_process	1	2.08721448027395
1282	GO:1904424	0.02028505823801	4.24926842245278	1.7289769683985	5	12	regulation of GTP binding	biological_process	1	2.08721448027395
1283	GO:1905244	0.02028505823801	4.24926842245278	1.7289769683985	5	12	regulation of modification of synaptic structure	biological_process	1	2.08721448027395
1284	GO:0009299	0.0202936474211612	2.80089485458613	3.60203535083021	8	25	mRNA transcription	biological_process	1	1.4858878257493
1285	GO:0033522	0.0202936474211612	2.80089485458613	3.60203535083021	8	25	histone H2A ubiquitination	biological_process	1	1.4858878257493
1286	GO:0060444	0.0202936474211612	2.80089485458613	3.60203535083021	8	25	branching involved in mammary gland duct morphogenesis	biological_process	1	1.4858878257493
1287	GO:0051262	0.0203948416627778	1.52447523609221	24.7820032137118	35	172	protein tetramerization	biological_process	1	0.608312715085518
1288	GO:0042221	0.0204348369457101	1.10211680981288	696.345474022496	740	4833	response to chemical	biological_process	1	0.140277138615924
1289	GO:0010950	0.0206410755205578	1.51291168260505	25.6464916979111	36	178	positive regulation of endopeptidase activity	biological_process	1	0.597327771568779
1290	GO:2000026	0.0206914368209217	1.14056746729017	310.927691483664	343	2158	regulation of multicellular organismal development	biological_process	1	0.18975178803199
1291	GO:0045667	0.0207114510704202	1.6264295224115	18.1542581681843	27	126	regulation of osteoblast differentiation	biological_process	1	0.701708307856832
1292	GO:0001575	0.0207528481619421	Inf	0.288162828066417	2	2	globoside metabolic process	biological_process	1	Inf
1293	GO:0002582	0.0207528481619421	Inf	0.288162828066417	2	2	positive regulation of antigen processing and presentation of peptide or polysaccharide antigen via MHC class II	biological_process	1	Inf
1294	GO:0002585	0.0207528481619421	Inf	0.288162828066417	2	2	positive regulation of antigen processing and presentation of peptide antigen	biological_process	1	Inf
1295	GO:0002588	0.0207528481619421	Inf	0.288162828066417	2	2	positive regulation of antigen processing and presentation of peptide antigen via MHC class II	biological_process	1	Inf
1296	GO:0003430	0.0207528481619421	Inf	0.288162828066417	2	2	growth plate cartilage chondrocyte growth	biological_process	1	Inf
1297	GO:0005999	0.0207528481619421	Inf	0.288162828066417	2	2	xylulose biosynthetic process	biological_process	1	Inf
1298	GO:0014736	0.0207528481619421	Inf	0.288162828066417	2	2	negative regulation of muscle atrophy	biological_process	1	Inf
1299	GO:0016036	0.0207528481619421	Inf	0.288162828066417	2	2	cellular response to phosphate starvation	biological_process	1	Inf
1300	GO:0021896	0.0207528481619421	Inf	0.288162828066417	2	2	forebrain astrocyte differentiation	biological_process	1	Inf
1301	GO:0021897	0.0207528481619421	Inf	0.288162828066417	2	2	forebrain astrocyte development	biological_process	1	Inf
1302	GO:0033277	0.0207528481619421	Inf	0.288162828066417	2	2	abortive mitotic cell cycle	biological_process	1	Inf
1303	GO:0034775	0.0207528481619421	Inf	0.288162828066417	2	2	glutathione transmembrane transport	biological_process	1	Inf
1304	GO:0035261	0.0207528481619421	Inf	0.288162828066417	2	2	external genitalia morphogenesis	biological_process	1	Inf
1305	GO:0035443	0.0207528481619421	Inf	0.288162828066417	2	2	tripeptide transmembrane transport	biological_process	1	Inf
1306	GO:0042264	0.0207528481619421	Inf	0.288162828066417	2	2	peptidyl-aspartic acid hydroxylation	biological_process	1	Inf
1307	GO:0043007	0.0207528481619421	Inf	0.288162828066417	2	2	maintenance of rDNA	biological_process	1	Inf
1308	GO:0043335	0.0207528481619421	Inf	0.288162828066417	2	2	protein unfolding	biological_process	1	Inf
1309	GO:0044033	0.0207528481619421	Inf	0.288162828066417	2	2	multi-organism metabolic process	biological_process	1	Inf
1310	GO:0044035	0.0207528481619421	Inf	0.288162828066417	2	2	multi-organism catabolic process	biological_process	1	Inf
1311	GO:0044115	0.0207528481619421	Inf	0.288162828066417	2	2	development of symbiont involved in interaction with host	biological_process	1	Inf
1312	GO:0044145	0.0207528481619421	Inf	0.288162828066417	2	2	modulation of development of symbiont involved in interaction with host	biological_process	1	Inf
1313	GO:0044147	0.0207528481619421	Inf	0.288162828066417	2	2	negative regulation of development of symbiont involved in interaction with host	biological_process	1	Inf
1314	GO:0045041	0.0207528481619421	Inf	0.288162828066417	2	2	protein import into mitochondrial intermembrane space	biological_process	1	Inf
1315	GO:0045583	0.0207528481619421	Inf	0.288162828066417	2	2	regulation of cytotoxic T cell differentiation	biological_process	1	Inf
1316	GO:0045585	0.0207528481619421	Inf	0.288162828066417	2	2	positive regulation of cytotoxic T cell differentiation	biological_process	1	Inf
1317	GO:0046778	0.0207528481619421	Inf	0.288162828066417	2	2	modification by virus of host mRNA processing	biological_process	1	Inf
1318	GO:0051542	0.0207528481619421	Inf	0.288162828066417	2	2	elastin biosynthetic process	biological_process	1	Inf
1319	GO:0051563	0.0207528481619421	Inf	0.288162828066417	2	2	smooth endoplasmic reticulum calcium ion homeostasis	biological_process	1	Inf
1320	GO:0052214	0.0207528481619421	Inf	0.288162828066417	2	2	metabolism of substance in other organism involved in symbiotic interaction	biological_process	1	Inf
1321	GO:0052227	0.0207528481619421	Inf	0.288162828066417	2	2	catabolism of substance in other organism involved in symbiotic interaction	biological_process	1	Inf
1322	GO:0052229	0.0207528481619421	Inf	0.288162828066417	2	2	metabolism of macromolecule in other organism involved in symbiotic interaction	biological_process	1	Inf
1323	GO:0052360	0.0207528481619421	Inf	0.288162828066417	2	2	catabolism by host of symbiont macromolecule	biological_process	1	Inf
1324	GO:0052361	0.0207528481619421	Inf	0.288162828066417	2	2	catabolism by organism of macromolecule in other organism involved in symbiotic interaction	biological_process	1	Inf
1325	GO:0052362	0.0207528481619421	Inf	0.288162828066417	2	2	catabolism by host of symbiont protein	biological_process	1	Inf
1326	GO:0052363	0.0207528481619421	Inf	0.288162828066417	2	2	catabolism by organism of protein in other organism involved in symbiotic interaction	biological_process	1	Inf
1327	GO:0052364	0.0207528481619421	Inf	0.288162828066417	2	2	catabolism by host of substance in symbiont	biological_process	1	Inf
1328	GO:0052416	0.0207528481619421	Inf	0.288162828066417	2	2	metabolism by host of symbiont macromolecule	biological_process	1	Inf
1329	GO:0052417	0.0207528481619421	Inf	0.288162828066417	2	2	metabolism by host of symbiont protein	biological_process	1	Inf
1330	GO:0052418	0.0207528481619421	Inf	0.288162828066417	2	2	metabolism by organism of protein in other organism involved in symbiotic interaction	biological_process	1	Inf
1331	GO:0052419	0.0207528481619421	Inf	0.288162828066417	2	2	metabolism by host of substance in symbiont	biological_process	1	Inf
1332	GO:0060816	0.0207528481619421	Inf	0.288162828066417	2	2	random inactivation of X chromosome	biological_process	1	Inf
1333	GO:0061741	0.0207528481619421	Inf	0.288162828066417	2	2	chaperone-mediated protein transport involved in chaperone-mediated autophagy	biological_process	1	Inf
1334	GO:0061847	0.0207528481619421	Inf	0.288162828066417	2	2	response to cholecystokinin	biological_process	1	Inf
1335	GO:0070541	0.0207528481619421	Inf	0.288162828066417	2	2	response to platinum ion	biological_process	1	Inf
1336	GO:0071109	0.0207528481619421	Inf	0.288162828066417	2	2	superior temporal gyrus development	biological_process	1	Inf
1337	GO:0071403	0.0207528481619421	Inf	0.288162828066417	2	2	cellular response to high density lipoprotein particle stimulus	biological_process	1	Inf
1338	GO:0090386	0.0207528481619421	Inf	0.288162828066417	2	2	phagosome maturation involved in apoptotic cell clearance	biological_process	1	Inf
1339	GO:0090387	0.0207528481619421	Inf	0.288162828066417	2	2	phagolysosome assembly involved in apoptotic cell clearance	biological_process	1	Inf
1340	GO:0099403	0.0207528481619421	Inf	0.288162828066417	2	2	maintenance of mitotic sister chromatid cohesion, telomeric	biological_process	1	Inf
1341	GO:0099404	0.0207528481619421	Inf	0.288162828066417	2	2	mitotic sister chromatid cohesion, telomeric	biological_process	1	Inf
1342	GO:0110061	0.0207528481619421	Inf	0.288162828066417	2	2	regulation of angiotensin-activated signaling pathway	biological_process	1	Inf
1343	GO:1900139	0.0207528481619421	Inf	0.288162828066417	2	2	negative regulation of arachidonic acid secretion	biological_process	1	Inf
1344	GO:1901076	0.0207528481619421	Inf	0.288162828066417	2	2	positive regulation of engulfment of apoptotic cell	biological_process	1	Inf
1345	GO:1901143	0.0207528481619421	Inf	0.288162828066417	2	2	insulin catabolic process	biological_process	1	Inf
1346	GO:1901980	0.0207528481619421	Inf	0.288162828066417	2	2	positive regulation of inward rectifier potassium channel activity	biological_process	1	Inf
1347	GO:1902340	0.0207528481619421	Inf	0.288162828066417	2	2	negative regulation of chromosome condensation	biological_process	1	Inf
1348	GO:1902954	0.0207528481619421	Inf	0.288162828066417	2	2	regulation of early endosome to recycling endosome transport	biological_process	1	Inf
1349	GO:1902960	0.0207528481619421	Inf	0.288162828066417	2	2	negative regulation of aspartic-type endopeptidase activity involved in amyloid precursor protein catabolic process	biological_process	1	Inf
1350	GO:1902962	0.0207528481619421	Inf	0.288162828066417	2	2	regulation of metalloendopeptidase activity involved in amyloid precursor protein catabolic process	biological_process	1	Inf
1351	GO:1902963	0.0207528481619421	Inf	0.288162828066417	2	2	negative regulation of metalloendopeptidase activity involved in amyloid precursor protein catabolic process	biological_process	1	Inf
1352	GO:1902996	0.0207528481619421	Inf	0.288162828066417	2	2	regulation of neurofibrillary tangle assembly	biological_process	1	Inf
1353	GO:1903796	0.0207528481619421	Inf	0.288162828066417	2	2	negative regulation of inorganic anion transmembrane transport	biological_process	1	Inf
1354	GO:1904245	0.0207528481619421	Inf	0.288162828066417	2	2	regulation of polynucleotide adenylyltransferase activity	biological_process	1	Inf
1355	GO:1904700	0.0207528481619421	Inf	0.288162828066417	2	2	granulosa cell apoptotic process	biological_process	1	Inf
1356	GO:1904708	0.0207528481619421	Inf	0.288162828066417	2	2	regulation of granulosa cell apoptotic process	biological_process	1	Inf
1357	GO:1904743	0.0207528481619421	Inf	0.288162828066417	2	2	negative regulation of telomeric DNA binding	biological_process	1	Inf
1358	GO:1904907	0.0207528481619421	Inf	0.288162828066417	2	2	regulation of maintenance of mitotic sister chromatid cohesion, telomeric	biological_process	1	Inf
1359	GO:1904908	0.0207528481619421	Inf	0.288162828066417	2	2	negative regulation of maintenance of mitotic sister chromatid cohesion, telomeric	biological_process	1	Inf
1360	GO:1905371	0.0207528481619421	Inf	0.288162828066417	2	2	ceramide phosphoethanolamine metabolic process	biological_process	1	Inf
1361	GO:1905373	0.0207528481619421	Inf	0.288162828066417	2	2	ceramide phosphoethanolamine biosynthetic process	biological_process	1	Inf
1362	GO:1905524	0.0207528481619421	Inf	0.288162828066417	2	2	negative regulation of protein autoubiquitination	biological_process	1	Inf
1363	GO:1905597	0.0207528481619421	Inf	0.288162828066417	2	2	positive regulation of low-density lipoprotein particle receptor binding	biological_process	1	Inf
1364	GO:1905599	0.0207528481619421	Inf	0.288162828066417	2	2	positive regulation of low-density lipoprotein receptor activity	biological_process	1	Inf
1365	GO:1905616	0.0207528481619421	Inf	0.288162828066417	2	2	regulation of miRNA mediated inhibition of translation	biological_process	1	Inf
1366	GO:1905618	0.0207528481619421	Inf	0.288162828066417	2	2	positive regulation of miRNA mediated inhibition of translation	biological_process	1	Inf
1367	GO:1905663	0.0207528481619421	Inf	0.288162828066417	2	2	positive regulation of telomerase RNA reverse transcriptase activity	biological_process	1	Inf
1368	GO:1990428	0.0207528481619421	Inf	0.288162828066417	2	2	miRNA transport	biological_process	1	Inf
1369	GO:1990784	0.0207528481619421	Inf	0.288162828066417	2	2	response to dsDNA	biological_process	1	Inf
1370	GO:1990786	0.0207528481619421	Inf	0.288162828066417	2	2	cellular response to dsDNA	biological_process	1	Inf
1371	GO:0051306	0.0208059830761072	1.98566978193146	8.6448848419925	15	60	mitotic sister chromatid separation	biological_process	1	0.989625721768188
1372	GO:0051784	0.0208059830761072	1.98566978193146	8.6448848419925	15	60	negative regulation of nuclear division	biological_process	1	0.989625721768188
1373	GO:0120193	0.0208059830761072	1.98566978193146	8.6448848419925	15	60	tight junction organization	biological_process	1	0.989625721768188
1374	GO:0046902	0.0208223571971013	1.8492927937229	10.9501874665238	18	76	regulation of mitochondrial membrane permeability	biological_process	1	0.886973660983625
1375	GO:1902903	0.02090470119084	1.34917989417989	50.8607391537225	65	353	regulation of supramolecular fiber organization	biological_process	1	0.43208272422239
1376	GO:0006885	0.0209927235416531	1.72555827349483	14.1199785752544	22	98	regulation of pH	biological_process	1	0.787063195571413
1377	GO:0072358	0.0210387653125219	1.22634699513074	115.4092126406	136	801	cardiovascular system development	biological_process	1	0.294367247645384
1378	GO:0006165	0.0213038533050965	1.60567531641912	19.0187466523835	28	132	nucleoside diphosphate phosphorylation	biological_process	1	0.683180195004453
1379	GO:0016051	0.0214328473245184	1.46554682254969	29.9689341189073	41	208	carbohydrate biosynthetic process	biological_process	1	0.551439061225098
1380	GO:1901215	0.0214328473245184	1.46554682254969	29.9689341189073	41	208	negative regulation of neuron death	biological_process	1	0.551439061225098
1381	GO:0042306	0.0215319649380899	2.0338510335776	7.92447777182646	14	55	regulation of protein import into nucleus	biological_process	1	1.02421401499229
1382	GO:0070830	0.0215319649380899	2.0338510335776	7.92447777182646	14	55	bicellular tight junction assembly	biological_process	1	1.02421401499229
1383	GO:0019882	0.0216214198927715	1.44342279036157	32.5623995715051	44	226	antigen processing and presentation	biological_process	1	0.529493938927143
1384	GO:0010586	0.0217786067623804	2.55112697820643	4.32244242099625	9	30	miRNA metabolic process	biological_process	1	1.35113470853255
1385	GO:0032728	0.0217786067623804	2.55112697820643	4.32244242099625	9	30	positive regulation of interferon-beta production	biological_process	1	1.35113470853255
1386	GO:0046596	0.0217786067623804	2.55112697820643	4.32244242099625	9	30	regulation of viral entry into host cell	biological_process	1	1.35113470853255
1387	GO:0097421	0.0217786067623804	2.55112697820643	4.32244242099625	9	30	liver regeneration	biological_process	1	1.35113470853255
1388	GO:0032784	0.0221372300170179	2.09248957586649	7.20407070166042	13	50	regulation of DNA-templated transcription, elongation	biological_process	1	1.06522043573467
1389	GO:0070741	0.0221372300170179	2.09248957586649	7.20407070166042	13	50	response to interleukin-6	biological_process	1	1.06522043573467
1390	GO:0009605	0.0222017381618242	1.12326975731904	405.733261917515	441	2816	response to external stimulus	biological_process	1	0.167704437811072
1391	GO:0006952	0.0222789173522675	1.15456411281513	244.506159614355	273	1697	defense response	biological_process	1	0.207348288029539
1392	GO:0006476	0.022322498914342	1.73841638566255	13.3995715050884	21	93	protein deacetylation	biological_process	1	0.797773677999693
1393	GO:0062207	0.022322498914342	1.73841638566255	13.3995715050884	21	93	regulation of pattern recognition receptor signaling pathway	biological_process	1	0.797773677999693
1394	GO:0001893	0.0225176661414553	2.38134328358209	5.04284949116229	10	35	maternal placenta development	biological_process	1	1.25177560793418
1395	GO:0019076	0.0225176661414553	2.38134328358209	5.04284949116229	10	35	viral release from host cell	biological_process	1	1.25177560793418
1396	GO:0033363	0.0225176661414553	2.38134328358209	5.04284949116229	10	35	secretory granule organization	biological_process	1	1.25177560793418
1397	GO:0035890	0.0225176661414553	2.38134328358209	5.04284949116229	10	35	exit from host	biological_process	1	1.25177560793418
1398	GO:0035891	0.0225176661414553	2.38134328358209	5.04284949116229	10	35	exit from host cell	biological_process	1	1.25177560793418
1399	GO:1901030	0.0225176661414553	2.38134328358209	5.04284949116229	10	35	positive regulation of mitochondrial outer membrane permeabilization involved in apoptotic signaling pathway	biological_process	1	1.25177560793418
1400	GO:0016574	0.0225626688604148	2.1653880100482	6.48366363149438	12	45	histone ubiquitination	biological_process	1	1.11462556075644
1401	GO:0032365	0.0225626688604148	2.1653880100482	6.48366363149438	12	45	intracellular lipid transport	biological_process	1	1.11462556075644
1402	GO:0035987	0.0225626688604148	2.1653880100482	6.48366363149438	12	45	endodermal cell differentiation	biological_process	1	1.11462556075644
1403	GO:0051640	0.0229181747832169	1.25400916575562	89.0423138725228	107	618	organelle localization	biological_process	1	0.326547893069661
1404	GO:0030856	0.0231123922980041	1.53945484113692	22.4767005891805	32	156	regulation of epithelial cell differentiation	biological_process	1	0.622419547523439
1405	GO:0010948	0.0231388041384996	1.33734239355105	52.0133904659882	66	361	negative regulation of cell cycle process	biological_process	1	0.419368879222131
1406	GO:0007265	0.0231393917142481	1.30034982508746	64.5484734868773	80	448	Ras protein signal transduction	biological_process	1	0.378899794812054
1407	GO:0031175	0.0232393675421358	1.2002374356945	140.911622924478	163	978	neuron projection development	biological_process	1	0.263319833679396
1408	GO:0034612	0.0233940055610783	1.3643527271857	44.953401178361	58	312	response to tumor necrosis factor	biological_process	1	0.448216673669738
1409	GO:0030030	0.0234069594857477	1.16039296754693	221.020889126942	248	1534	cell projection organization	biological_process	1	0.214613457356659
1410	GO:0000470	0.0234164479686032	2.97540067089079	3.02570969469738	7	21	maturation of LSU-rRNA	biological_process	1	1.57308395648286
1411	GO:0000966	0.0234164479686032	2.97540067089079	3.02570969469738	7	21	RNA 5'-end processing	biological_process	1	1.57308395648286
1412	GO:0033962	0.0234164479686032	2.97540067089079	3.02570969469738	7	21	cytoplasmic mRNA processing body assembly	biological_process	1	1.57308395648286
1413	GO:0035455	0.0234164479686032	2.97540067089079	3.02570969469738	7	21	response to interferon-alpha	biological_process	1	1.57308395648286
1414	GO:0046386	0.0234164479686032	2.97540067089079	3.02570969469738	7	21	deoxyribose phosphate catabolic process	biological_process	1	1.57308395648286
1415	GO:0031960	0.0234423104279072	1.52612230965156	23.3411890733798	33	162	response to corticosteroid	biological_process	1	0.609870590256737
1416	GO:0016575	0.0236254376057523	1.81783466964376	11.094268880557	18	77	histone deacetylation	biological_process	1	0.86222099373919
1417	GO:2000736	0.0236822091843848	1.63793992124198	16.7134440278522	25	116	regulation of stem cell differentiation	biological_process	1	0.711882440668889
1418	GO:0009791	0.0237194561928043	1.75280898876405	12.6791644349223	20	88	post-embryonic development	biological_process	1	0.809668787895851
1419	GO:0043506	0.0237194561928043	1.75280898876405	12.6791644349223	20	88	regulation of JUN kinase activity	biological_process	1	0.809668787895851
1420	GO:0106027	0.0237194561928043	1.75280898876405	12.6791644349223	20	88	neuron projection organization	biological_process	1	0.809668787895851
1421	GO:0002580	0.0238013497963627	8.91961295124674	0.720407070166042	3	5	regulation of antigen processing and presentation of peptide or polysaccharide antigen via MHC class II	biological_process	1	3.15698110863976
1422	GO:0003164	0.0238013497963627	8.91961295124674	0.720407070166042	3	5	His-Purkinje system development	biological_process	1	3.15698110863976
1423	GO:0006172	0.0238013497963627	8.91961295124674	0.720407070166042	3	5	ADP biosynthetic process	biological_process	1	3.15698110863976
1424	GO:0016191	0.0238013497963627	8.91961295124674	0.720407070166042	3	5	synaptic vesicle uncoating	biological_process	1	3.15698110863976
1425	GO:0030242	0.0238013497963627	8.91961295124674	0.720407070166042	3	5	autophagy of peroxisome	biological_process	1	3.15698110863976
1426	GO:0031204	0.0238013497963627	8.91961295124674	0.720407070166042	3	5	posttranslational protein targeting to membrane, translocation	biological_process	1	3.15698110863976
1427	GO:0031914	0.0238013497963627	8.91961295124674	0.720407070166042	3	5	negative regulation of synaptic plasticity	biological_process	1	3.15698110863976
1428	GO:0033133	0.0238013497963627	8.91961295124674	0.720407070166042	3	5	positive regulation of glucokinase activity	biological_process	1	3.15698110863976
1429	GO:0034093	0.0238013497963627	8.91961295124674	0.720407070166042	3	5	positive regulation of maintenance of sister chromatid cohesion	biological_process	1	3.15698110863976
1430	GO:0034184	0.0238013497963627	8.91961295124674	0.720407070166042	3	5	positive regulation of maintenance of mitotic sister chromatid cohesion	biological_process	1	3.15698110863976
1431	GO:0045578	0.0238013497963627	8.91961295124674	0.720407070166042	3	5	negative regulation of B cell differentiation	biological_process	1	3.15698110863976
1432	GO:0050747	0.0238013497963627	8.91961295124674	0.720407070166042	3	5	positive regulation of lipoprotein metabolic process	biological_process	1	3.15698110863976
1433	GO:0051029	0.0238013497963627	8.91961295124674	0.720407070166042	3	5	rRNA transport	biological_process	1	3.15698110863976
1434	GO:0060623	0.0238013497963627	8.91961295124674	0.720407070166042	3	5	regulation of chromosome condensation	biological_process	1	3.15698110863976
1435	GO:0061588	0.0238013497963627	8.91961295124674	0.720407070166042	3	5	calcium activated phospholipid scrambling	biological_process	1	3.15698110863976
1436	GO:0061590	0.0238013497963627	8.91961295124674	0.720407070166042	3	5	calcium activated phosphatidylcholine scrambling	biological_process	1	3.15698110863976
1437	GO:0061591	0.0238013497963627	8.91961295124674	0.720407070166042	3	5	calcium activated galactosylceramide scrambling	biological_process	1	3.15698110863976
1438	GO:0070940	0.0238013497963627	8.91961295124674	0.720407070166042	3	5	dephosphorylation of RNA polymerase II C-terminal domain	biological_process	1	3.15698110863976
1439	GO:0071284	0.0238013497963627	8.91961295124674	0.720407070166042	3	5	cellular response to lead ion	biological_process	1	3.15698110863976
1440	GO:0071504	0.0238013497963627	8.91961295124674	0.720407070166042	3	5	cellular response to heparin	biological_process	1	3.15698110863976
1441	GO:0071922	0.0238013497963627	8.91961295124674	0.720407070166042	3	5	regulation of cohesin loading	biological_process	1	3.15698110863976
1442	GO:0090271	0.0238013497963627	8.91961295124674	0.720407070166042	3	5	positive regulation of fibroblast growth factor production	biological_process	1	3.15698110863976
1443	GO:0097368	0.0238013497963627	8.91961295124674	0.720407070166042	3	5	establishment of Sertoli cell barrier	biological_process	1	3.15698110863976
1444	GO:1901534	0.0238013497963627	8.91961295124674	0.720407070166042	3	5	positive regulation of hematopoietic progenitor cell differentiation	biological_process	1	3.15698110863976
1445	GO:1902255	0.0238013497963627	8.91961295124674	0.720407070166042	3	5	positive regulation of intrinsic apoptotic signaling pathway by p53 class mediator	biological_process	1	3.15698110863976
1446	GO:1903059	0.0238013497963627	8.91961295124674	0.720407070166042	3	5	regulation of protein lipidation	biological_process	1	3.15698110863976
1447	GO:1903566	0.0238013497963627	8.91961295124674	0.720407070166042	3	5	positive regulation of protein localization to cilium	biological_process	1	3.15698110863976
1448	GO:1904885	0.0238013497963627	8.91961295124674	0.720407070166042	3	5	beta-catenin destruction complex assembly	biological_process	1	3.15698110863976
1449	GO:1905098	0.0238013497963627	8.91961295124674	0.720407070166042	3	5	negative regulation of guanyl-nucleotide exchange factor activity	biological_process	1	3.15698110863976
1450	GO:1905595	0.0238013497963627	8.91961295124674	0.720407070166042	3	5	regulation of low-density lipoprotein particle receptor binding	biological_process	1	3.15698110863976
1451	GO:2000646	0.0238013497963627	8.91961295124674	0.720407070166042	3	5	positive regulation of receptor catabolic process	biological_process	1	3.15698110863976
1452	GO:0034101	0.024405249673553	1.61483358358358	17.5779325120514	26	122	erythrocyte homeostasis	biological_process	1	0.691385495873142
1453	GO:0001841	0.0244270716293681	1.6719891720852	15.1285484734869	23	105	neural tube formation	biological_process	1	0.741565504458525
1454	GO:0007399	0.0245511457756231	1.12970603070317	342.769683985003	375	2379	nervous system development	biological_process	1	0.175947406957196
1455	GO:1902905	0.0247202204268238	1.45568338702255	29.3926084627745	40	204	positive regulation of supramolecular fiber organization	biological_process	1	0.541696601660563
1456	GO:0061180	0.0249397569530105	1.84147876067068	10.373861810391	17	72	mammary gland epithelium development	biological_process	1	0.880864757513627
1457	GO:0006906	0.0249616666079698	1.71449468016855	13.5436529191216	21	94	vesicle fusion	biological_process	1	0.777783427804398
1458	GO:0010332	0.0250162918974204	1.9853014449427	8.06855918585967	14	56	response to gamma radiation	biological_process	1	0.989358080469256
1459	GO:0044784	0.0250162918974204	1.9853014449427	8.06855918585967	14	56	metaphase/anaphase transition of cell cycle	biological_process	1	0.989358080469256
1460	GO:0072528	0.0250162918974204	1.9853014449427	8.06855918585967	14	56	pyrimidine-containing compound biosynthetic process	biological_process	1	0.989358080469256
1461	GO:0120192	0.0250162918974204	1.9853014449427	8.06855918585967	14	56	tight junction assembly	biological_process	1	0.989358080469256
1462	GO:0043467	0.0251409692837251	1.52704288939052	22.6207820032137	32	157	regulation of generation of precursor metabolites and energy	biological_process	1	0.61074058305294
1463	GO:0009199	0.0251818220449359	1.76902377386747	11.9587573647563	19	83	ribonucleoside triphosphate metabolic process	biological_process	1	0.822953436502213
1464	GO:0051056	0.025376616241864	1.34235545849602	48.6995179432244	62	338	regulation of small GTPase mediated signal transduction	biological_process	1	0.424766750752548
1465	GO:0006887	0.0254113804380144	1.20431272154391	130.105516871987	151	903	exocytosis	biological_process	1	0.268210062562198
1466	GO:0051258	0.0256690208106924	1.37631696097344	40.775040171398	53	283	protein polymerization	biological_process	1	0.460812755916267
1467	GO:0002230	0.0257061873679393	2.64512387107465	3.74611676486342	8	26	positive regulation of defense response to virus by host	biological_process	1	1.40333528528849
1468	GO:0030206	0.0257061873679393	2.64512387107465	3.74611676486342	8	26	chondroitin sulfate biosynthetic process	biological_process	1	1.40333528528849
1469	GO:0060544	0.0257061873679393	2.64512387107465	3.74611676486342	8	26	regulation of necroptotic process	biological_process	1	1.40333528528849
1470	GO:0062098	0.0257061873679393	2.64512387107465	3.74611676486342	8	26	regulation of programmed necrotic cell death	biological_process	1	1.40333528528849
1471	GO:1904353	0.0257061873679393	2.64512387107465	3.74611676486342	8	26	regulation of telomere capping	biological_process	1	1.40333528528849
1472	GO:0045860	0.0257122372104277	1.26772612169465	76.6513122656668	93	532	positive regulation of protein kinase activity	biological_process	1	0.342243100721135
1473	GO:0030307	0.025719413661676	1.50248215082552	24.3497589716122	34	169	positive regulation of cell growth	biological_process	1	0.58734785212218
1474	GO:0032007	0.0259086641072502	2.03729626644122	7.34815211569363	13	51	negative regulation of TOR signaling	biological_process	1	1.02665579426839
1475	GO:0002478	0.0259462242759286	1.49152542372881	25.2142474558115	35	175	antigen processing and presentation of exogenous peptide antigen	biological_process	1	0.576788569275456
1476	GO:0046165	0.0259462242759286	1.49152542372881	25.2142474558115	35	175	alcohol biosynthetic process	biological_process	1	0.576788569275456
1477	GO:0048667	0.0260731467022717	1.254347711111	83.9994643813605	101	583	cell morphogenesis involved in neuron differentiation	biological_process	1	0.326937325460878
1478	GO:0097237	0.026407101643604	1.40306469920545	35.5881092662025	47	247	cellular response to toxic substance	biological_process	1	0.488581537162164
1479	GO:1904355	0.0265565011313476	3.24529196585828	2.44938403856454	6	17	positive regulation of telomere capping	biological_process	1	1.69834827753032
1480	GO:2000136	0.0265565011313476	3.24529196585828	2.44938403856454	6	17	regulation of cell proliferation involved in heart morphogenesis	biological_process	1	1.69834827753032
1481	GO:0031648	0.0266426489183356	2.10156833457804	6.62774504552758	12	46	protein destabilization	biological_process	1	1.07146636791222
1482	GO:1990928	0.0266426489183356	2.10156833457804	6.62774504552758	12	46	response to amino acid starvation	biological_process	1	1.07146636791222
1483	GO:0000271	0.0267057580895653	1.7874251497006	11.2383502945903	18	78	polysaccharide biosynthetic process	biological_process	1	0.837882828790753
1484	GO:0010827	0.0267057580895653	1.7874251497006	11.2383502945903	18	78	regulation of glucose transmembrane transport	biological_process	1	0.837882828790753
1485	GO:0072332	0.0267057580895653	1.7874251497006	11.2383502945903	18	78	intrinsic apoptotic signaling pathway by p53 class mediator	biological_process	1	0.837882828790753
1486	GO:0006482	0.0268728793405657	2.43501407208979	4.46652383502946	9	31	protein demethylation	biological_process	1	1.28393010975135
1487	GO:0008214	0.0268728793405657	2.43501407208979	4.46652383502946	9	31	protein dealkylation	biological_process	1	1.28393010975135
1488	GO:0034661	0.0268728793405657	2.43501407208979	4.46652383502946	9	31	ncRNA catabolic process	biological_process	1	1.28393010975135
1489	GO:2000406	0.0268728793405657	2.43501407208979	4.46652383502946	9	31	positive regulation of T cell migration	biological_process	1	1.28393010975135
1490	GO:0006066	0.0268889642813174	1.32159029856474	53.3101231922871	67	370	alcohol metabolic process	biological_process	1	0.402275001476602
1491	GO:0001890	0.026969041057486	1.52803670055542	21.9003749330477	31	152	placenta development	biological_process	1	0.611679194599738
1492	GO:1901989	0.0270760686332285	1.65174082155393	15.2726298875201	23	106	positive regulation of cell cycle phase transition	biological_process	1	0.723987327923654
1493	GO:0048286	0.0271350649192799	2.18302849321886	5.90733797536154	11	41	lung alveolus development	biological_process	1	1.12633096072599
1494	GO:0051223	0.0272608371255861	1.22386909798775	105.323513658275	124	731	regulation of protein transport	biological_process	1	0.291449259188158
1495	GO:0032205	0.027268032937947	2.28960964408726	5.1869309051955	10	36	negative regulation of telomere maintenance	biological_process	1	1.19510165397996
1496	GO:0051973	0.027268032937947	2.28960964408726	5.1869309051955	10	36	positive regulation of telomerase activity	biological_process	1	1.19510165397996
1497	GO:0097242	0.027268032937947	2.28960964408726	5.1869309051955	10	36	amyloid-beta clearance	biological_process	1	1.19510165397996
1498	GO:0006470	0.0275693959197411	1.34532482642365	46.2501339046599	59	321	protein dephosphorylation	biological_process	1	0.427954551139945
1499	GO:0046824	0.0276017337708443	1.90093457943925	8.93304767005892	15	62	positive regulation of nucleocytoplasmic transport	biological_process	1	0.926708882568991
1500	GO:1905818	0.0276017337708443	1.90093457943925	8.93304767005892	15	62	regulation of chromosome separation	biological_process	1	0.926708882568991
1501	GO:0003279	0.0279657347251736	1.62572461297142	16.1371183717193	24	112	cardiac septum development	biological_process	1	0.701082895082985
1502	GO:0002521	0.0280206509681066	1.26692307692308	74.2019282271023	90	515	leukocyte differentiation	biological_process	1	0.341328931810538
1503	GO:0030041	0.0282012516572773	1.47109041921731	26.2228173540439	36	182	actin filament polymerization	biological_process	1	0.556885923239526
1504	GO:0051453	0.0282865914085445	1.74169858595167	12.1028387787895	19	84	regulation of intracellular pH	biological_process	1	0.800494976303304
1505	GO:0001837	0.0285136846258384	1.54403553980781	20.3154793786824	29	141	epithelial to mesenchymal transition	biological_process	1	0.626705960193028
1506	GO:0010876	0.0288393588578299	1.29732438322258	59.7937868237815	74	415	lipid localization	biological_process	1	0.375539256423863
1507	GO:0002066	0.0289016637135294	1.93900997670942	8.21264059989288	14	57	columnar/cuboidal epithelial cell development	biological_process	1	0.955320226504108
1508	GO:0071398	0.0289016637135294	1.93900997670942	8.21264059989288	14	57	cellular response to fatty acid	biological_process	1	0.955320226504108
1509	GO:0071236	0.0289372378887402	1.52911123963756	21.1799678628816	30	147	cellular response to antibiotic	biological_process	1	0.612693363556691
1510	GO:0051604	0.0289425763295697	1.36427889581944	41.0632029994644	53	285	protein maturation	biological_process	1	0.448138600730108
1511	GO:0000054	0.0291269055875915	3.71787709497207	1.87305838243171	5	13	ribosomal subunit export from nucleus	biological_process	1	1.89447907864764
1512	GO:0001845	0.0291269055875915	3.71787709497207	1.87305838243171	5	13	phagolysosome assembly	biological_process	1	1.89447907864764
1513	GO:0002093	0.0291269055875915	3.71787709497207	1.87305838243171	5	13	auditory receptor cell morphogenesis	biological_process	1	1.89447907864764
1514	GO:0006384	0.0291269055875915	3.71787709497207	1.87305838243171	5	13	transcription initiation from RNA polymerase III promoter	biological_process	1	1.89447907864764
1515	GO:0008298	0.0291269055875915	3.71787709497207	1.87305838243171	5	13	intracellular mRNA localization	biological_process	1	1.89447907864764
1516	GO:0009162	0.0291269055875915	3.71787709497207	1.87305838243171	5	13	deoxyribonucleoside monophosphate metabolic process	biological_process	1	1.89447907864764
1517	GO:0009223	0.0291269055875915	3.71787709497207	1.87305838243171	5	13	pyrimidine deoxyribonucleotide catabolic process	biological_process	1	1.89447907864764
1518	GO:0033750	0.0291269055875915	3.71787709497207	1.87305838243171	5	13	ribosome localization	biological_process	1	1.89447907864764
1519	GO:0035563	0.0291269055875915	3.71787709497207	1.87305838243171	5	13	positive regulation of chromatin binding	biological_process	1	1.89447907864764
1520	GO:0035627	0.0291269055875915	3.71787709497207	1.87305838243171	5	13	ceramide transport	biological_process	1	1.89447907864764
1521	GO:0050746	0.0291269055875915	3.71787709497207	1.87305838243171	5	13	regulation of lipoprotein metabolic process	biological_process	1	1.89447907864764
1522	GO:0070831	0.0291269055875915	3.71787709497207	1.87305838243171	5	13	basement membrane assembly	biological_process	1	1.89447907864764
1523	GO:0071027	0.0291269055875915	3.71787709497207	1.87305838243171	5	13	nuclear RNA surveillance	biological_process	1	1.89447907864764
1524	GO:0071028	0.0291269055875915	3.71787709497207	1.87305838243171	5	13	nuclear mRNA surveillance	biological_process	1	1.89447907864764
1525	GO:0090179	0.0291269055875915	3.71787709497207	1.87305838243171	5	13	planar cell polarity pathway involved in neural tube closure	biological_process	1	1.89447907864764
1526	GO:1900025	0.0291269055875915	3.71787709497207	1.87305838243171	5	13	negative regulation of substrate adhesion-dependent cell spreading	biological_process	1	1.89447907864764
1527	GO:1902947	0.0291269055875915	3.71787709497207	1.87305838243171	5	13	regulation of tau-protein kinase activity	biological_process	1	1.89447907864764
1528	GO:2001034	0.0291269055875915	3.71787709497207	1.87305838243171	5	13	positive regulation of double-strand break repair via nonhomologous end joining	biological_process	1	1.89447907864764
1529	GO:0000082	0.029147106743855	1.36793659593939	40.1987145152651	52	279	G1/S transition of mitotic cell cycle	biological_process	1	0.452001362648028
1530	GO:0060562	0.029153300048697	1.34012425699433	46.3942153186931	59	322	epithelial tube morphogenesis	biological_process	1	0.422366774293865
1531	GO:0006260	0.0293426795214686	1.37176244072796	39.3342260310659	51	273	DNA replication	biological_process	1	0.456030659893911
1532	GO:0001736	0.0294515412391324	1.5816786173929	17.8660953401178	26	124	establishment of planar polarity	biological_process	1	0.661456487171177
1533	GO:0001838	0.0294515412391324	1.5816786173929	17.8660953401178	26	124	embryonic epithelial tube formation	biological_process	1	0.661456487171177
1534	GO:0007164	0.0294515412391324	1.5816786173929	17.8660953401178	26	124	establishment of tissue polarity	biological_process	1	0.661456487171177
1535	GO:0019218	0.0294515412391324	1.5816786173929	17.8660953401178	26	124	regulation of steroid metabolic process	biological_process	1	0.661456487171177
1536	GO:0045785	0.0295604594293675	1.30023379854551	58.064809855383	72	403	positive regulation of cell adhesion	biological_process	1	0.378771061465226
1537	GO:0006265	0.0296152739198832	4.75800446760983	1.29673272629888	4	9	DNA topological change	biological_process	1	2.25035662640691
1538	GO:0007614	0.0296152739198832	4.75800446760983	1.29673272629888	4	9	short-term memory	biological_process	1	2.25035662640691
1539	GO:0008354	0.0296152739198832	4.75800446760983	1.29673272629888	4	9	germ cell migration	biological_process	1	2.25035662640691
1540	GO:0009221	0.0296152739198832	4.75800446760983	1.29673272629888	4	9	pyrimidine deoxyribonucleotide biosynthetic process	biological_process	1	2.25035662640691
1541	GO:0019043	0.0296152739198832	4.75800446760983	1.29673272629888	4	9	establishment of viral latency	biological_process	1	2.25035662640691
1542	GO:0035562	0.0296152739198832	4.75800446760983	1.29673272629888	4	9	negative regulation of chromatin binding	biological_process	1	2.25035662640691
1543	GO:0042117	0.0296152739198832	4.75800446760983	1.29673272629888	4	9	monocyte activation	biological_process	1	2.25035662640691
1544	GO:0043589	0.0296152739198832	4.75800446760983	1.29673272629888	4	9	skin morphogenesis	biological_process	1	2.25035662640691
1545	GO:0045647	0.0296152739198832	4.75800446760983	1.29673272629888	4	9	negative regulation of erythrocyte differentiation	biological_process	1	2.25035662640691
1546	GO:0045842	0.0296152739198832	4.75800446760983	1.29673272629888	4	9	positive regulation of mitotic metaphase/anaphase transition	biological_process	1	2.25035662640691
1547	GO:0051103	0.0296152739198832	4.75800446760983	1.29673272629888	4	9	DNA ligation involved in DNA repair	biological_process	1	2.25035662640691
1548	GO:0051541	0.0296152739198832	4.75800446760983	1.29673272629888	4	9	elastin metabolic process	biological_process	1	2.25035662640691
1549	GO:0060982	0.0296152739198832	4.75800446760983	1.29673272629888	4	9	coronary artery morphogenesis	biological_process	1	2.25035662640691
1550	GO:0070424	0.0296152739198832	4.75800446760983	1.29673272629888	4	9	regulation of nucleotide-binding oligomerization domain containing signaling pathway	biological_process	1	2.25035662640691
1551	GO:0090435	0.0296152739198832	4.75800446760983	1.29673272629888	4	9	protein localization to nuclear envelope	biological_process	1	2.25035662640691
1552	GO:0090647	0.0296152739198832	4.75800446760983	1.29673272629888	4	9	modulation of age-related behavioral decline	biological_process	1	2.25035662640691
1553	GO:0099527	0.0296152739198832	4.75800446760983	1.29673272629888	4	9	postsynapse to nucleus signaling pathway	biological_process	1	2.25035662640691
1554	GO:1901970	0.0296152739198832	4.75800446760983	1.29673272629888	4	9	positive regulation of mitotic sister chromatid separation	biological_process	1	2.25035662640691
1555	GO:1904667	0.0296152739198832	4.75800446760983	1.29673272629888	4	9	negative regulation of ubiquitin protein ligase activity	biological_process	1	2.25035662640691
1556	GO:0006790	0.0298284564673711	1.31275663581308	53.5982860203535	67	372	sulfur compound metabolic process	biological_process	1	0.392599488319303
1557	GO:0007093	0.029872554171307	1.49115543846443	23.7734333154794	33	165	mitotic cell cycle checkpoint	biological_process	1	0.57643065239898
1558	GO:0046323	0.0299073894994111	1.83280593751798	9.79753615425817	16	68	glucose import	biological_process	1	0.874054037486058
1559	GO:0045913	0.0300784574031954	1.75801266319819	11.3824317086235	18	79	positive regulation of carbohydrate metabolic process	biological_process	1	0.813945462442317
1560	GO:0071260	0.0300784574031954	1.75801266319819	11.3824317086235	18	79	cellular response to mechanical stimulus	biological_process	1	0.813945462442317
1561	GO:1903312	0.0300784574031954	1.75801266319819	11.3824317086235	18	79	negative regulation of mRNA metabolic process	biological_process	1	0.813945462442317
1562	GO:0010634	0.0300868682141447	1.4803612259256	24.6379217996786	34	171	positive regulation of epithelial cell migration	biological_process	1	0.565949253735483
1563	GO:0006998	0.0301314449660513	1.98493338314033	7.49223352972683	13	52	nuclear envelope organization	biological_process	1	0.989090589521475
1564	GO:0046580	0.0301314449660513	1.98493338314033	7.49223352972683	13	52	negative regulation of Ras protein signal transduction	biological_process	1	0.989090589521475
1565	GO:0099518	0.0301314449660513	1.98493338314033	7.49223352972683	13	52	vesicle cytoskeletal trafficking	biological_process	1	0.989090589521475
1566	GO:1990089	0.0301314449660513	1.98493338314033	7.49223352972683	13	52	response to nerve growth factor	biological_process	1	0.989090589521475
1567	GO:2000677	0.0301314449660513	1.98493338314033	7.49223352972683	13	52	regulation of transcription regulatory region DNA binding	biological_process	1	0.989090589521475
1568	GO:0009266	0.0301526716677657	1.39386178455962	35.0117836100696	46	243	response to temperature stimulus	biological_process	1	0.479087510548891
1569	GO:0018212	0.0301695157012283	1.31463414634146	52.7337975361543	66	366	peptidyl-tyrosine modification	biological_process	1	0.394661363247059
1570	GO:0005980	0.0301832312430903	2.77686669151447	3.16979110873058	7	22	glycogen catabolic process	biological_process	1	1.47345791964602
1571	GO:0006925	0.0301832312430903	2.77686669151447	3.16979110873058	7	22	inflammatory cell apoptotic process	biological_process	1	1.47345791964602
1572	GO:0016226	0.0301832312430903	2.77686669151447	3.16979110873058	7	22	iron-sulfur cluster assembly	biological_process	1	1.47345791964602
1573	GO:0031163	0.0301832312430903	2.77686669151447	3.16979110873058	7	22	metallo-sulfur cluster assembly	biological_process	1	1.47345791964602
1574	GO:0035024	0.0301832312430903	2.77686669151447	3.16979110873058	7	22	negative regulation of Rho protein signal transduction	biological_process	1	1.47345791964602
1575	GO:0044342	0.0301832312430903	2.77686669151447	3.16979110873058	7	22	type B pancreatic cell proliferation	biological_process	1	1.47345791964602
1576	GO:2001032	0.0301832312430903	2.77686669151447	3.16979110873058	7	22	regulation of double-strand break repair via nonhomologous end joining	biological_process	1	1.47345791964602
1577	GO:0051188	0.0303770842176238	1.40438397581255	33.2828066416711	44	231	cofactor biosynthetic process	biological_process	1	0.489937440103976
1578	GO:0001944	0.0304480093330898	1.20926814012295	114.112479914301	133	792	vasculature development	biological_process	1	0.274134179685061
1579	GO:0014911	0.0312338532816239	2.04139549770618	6.77182645956079	12	47	positive regulation of smooth muscle cell migration	biological_process	1	1.0295557155915
1580	GO:0046686	0.0315578429742888	1.86121495327103	9.07712908409213	15	63	response to cadmium ion	biological_process	1	0.896244683075677
1581	GO:0050730	0.0317777689370485	1.37762767134455	36.8848419925013	48	256	regulation of peptidyl-tyrosine phosphorylation	biological_process	1	0.462186026441053
1582	GO:0090501	0.0317869769913931	1.50300100594086	22.1885377611141	31	154	RNA phosphodiester bond hydrolysis	biological_process	1	0.58784597483339
1583	GO:1901987	0.031861260868218	1.26849461615386	69.15907873594	84	480	regulation of cell cycle phase transition	biological_process	1	0.343117396213358
1584	GO:0031667	0.0319115152239374	1.26293410515872	71.896625602571	87	499	response to nutrient levels	biological_process	1	0.336779367042509
1585	GO:0014015	0.0319525013268967	1.77664231660333	10.6620246384574	17	74	positive regulation of gliogenesis	biological_process	1	0.829153259304745
1586	GO:1902175	0.0320473526599828	2.50574983319597	3.89019817889663	8	27	regulation of oxidative stress-induced intrinsic apoptotic signaling pathway	biological_process	1	1.32524238735598
1587	GO:2000144	0.0320473526599828	2.50574983319597	3.89019817889663	8	27	positive regulation of DNA-templated transcription, initiation	biological_process	1	1.32524238735598
1588	GO:0002504	0.0320516994069201	1.63886806596702	14.6963042313873	22	102	antigen processing and presentation of peptide or polysaccharide antigen via MHC class II	biological_process	1	0.71269971762443
1589	GO:0021915	0.0320658851645017	1.49097065462754	23.0530262453133	32	160	neural tube development	biological_process	1	0.576251862691809
1590	GO:0042149	0.0321267164046616	2.11247576731809	6.05141938939475	11	42	cellular response to glucose starvation	biological_process	1	1.07893479201232
1591	GO:0090503	0.0321267164046616	2.11247576731809	6.05141938939475	11	42	RNA phosphodiester bond hydrolysis, exonucleolytic	biological_process	1	1.07893479201232
1592	GO:0032496	0.0322026848034625	1.32741867342628	47.5468666309588	60	330	response to lipopolysaccharide	biological_process	1	0.408623474559582
1593	GO:0009991	0.0323398540226427	1.25361194260172	76.5072308516336	92	531	response to extracellular stimulus	biological_process	1	0.326090828900643
1594	GO:0006644	0.0324442411306659	1.28337202114646	61.9550080342796	76	430	phospholipid metabolic process	biological_process	1	0.359939436417432
1595	GO:0009152	0.032474758813757	1.46954120831151	24.7820032137118	34	172	purine ribonucleotide biosynthetic process	biological_process	1	0.555365815058041
1596	GO:0034249	0.0325399687257258	1.40229066413983	32.5623995715051	43	226	negative regulation of cellular amide metabolic process	biological_process	1	0.487785419427089
1597	GO:0050821	0.03261279188188	1.45995812097507	25.6464916979111	35	178	protein stabilization	biological_process	1	0.545926985866846
1598	GO:0006270	0.0326909052409938	2.20467108899945	5.33101231922871	10	37	DNA replication initiation	biological_process	1	1.14056343870166
1599	GO:0006921	0.0326909052409938	2.20467108899945	5.33101231922871	10	37	cellular component disassembly involved in execution phase of apoptosis	biological_process	1	1.14056343870166
1600	GO:0046006	0.0326909052409938	2.20467108899945	5.33101231922871	10	37	regulation of activated T cell proliferation	biological_process	1	1.14056343870166
1601	GO:0050691	0.0326909052409938	2.20467108899945	5.33101231922871	10	37	regulation of defense response to virus by host	biological_process	1	1.14056343870166
1602	GO:1905314	0.0326909052409938	2.20467108899945	5.33101231922871	10	37	semi-lunar valve development	biological_process	1	1.14056343870166
1603	GO:2000403	0.0326909052409938	2.20467108899945	5.33101231922871	10	37	positive regulation of lymphocyte migration	biological_process	1	1.14056343870166
1604	GO:0060627	0.0327420803355165	1.24963191234378	78.3802892340653	94	544	regulation of vesicle-mediated transport	biological_process	1	0.321503201736125
1605	GO:0008608	0.0327514519825088	2.32899794041808	4.61060524906267	9	32	attachment of spindle microtubules to kinetochore	biological_process	1	1.21970936374374
1606	GO:0042491	0.0327514519825088	2.32899794041808	4.61060524906267	9	32	inner ear auditory receptor cell differentiation	biological_process	1	1.21970936374374
1607	GO:0060325	0.0327514519825088	2.32899794041808	4.61060524906267	9	32	face morphogenesis	biological_process	1	1.21970936374374
1608	GO:1902235	0.0327514519825088	2.32899794041808	4.61060524906267	9	32	regulation of endoplasmic reticulum stress-induced intrinsic apoptotic signaling pathway	biological_process	1	1.21970936374374
1609	GO:2000780	0.0327514519825088	2.32899794041808	4.61060524906267	9	32	negative regulation of double-strand break repair	biological_process	1	1.21970936374374
1610	GO:1901992	0.0330767680595451	1.6784301313499	13.111408677022	20	91	positive regulation of mitotic cell cycle phase transition	biological_process	1	0.747112482669666
1611	GO:0051058	0.0332113430750947	1.89482266612311	8.35672201392608	14	58	negative regulation of small GTPase mediated signal transduction	biological_process	1	0.922062834846927
1612	GO:0060997	0.0332113430750947	1.89482266612311	8.35672201392608	14	58	dendritic spine morphogenesis	biological_process	1	0.922062834846927
1613	GO:0071385	0.0332113430750947	1.89482266612311	8.35672201392608	14	58	cellular response to glucocorticoid stimulus	biological_process	1	0.922062834846927
1614	GO:0032103	0.0333009713873429	1.25478752017214	74.7782538832351	90	519	positive regulation of response to external stimulus	biological_process	1	0.327443085652692
1615	GO:0070201	0.0334686793786577	1.20931973721673	108.925549009106	127	756	regulation of establishment of protein localization	biological_process	1	0.274195735332497
1616	GO:0002263	0.0335839422359138	1.21582492247526	102.441885377611	120	711	cell activation involved in immune response	biological_process	1	0.281935497151796
1617	GO:0030879	0.0337705846986863	1.51675600123948	20.6036422067488	29	143	mammary gland development	biological_process	1	0.600989019589918
1618	GO:0048813	0.0337705846986863	1.51675600123948	20.6036422067488	29	143	dendrite morphogenesis	biological_process	1	0.600989019589918
1619	GO:0005976	0.0338757433686177	1.58939734933733	16.4252811997858	24	114	polysaccharide metabolic process	biological_process	1	0.66847984353839
1620	GO:0030218	0.0338757433686177	1.58939734933733	16.4252811997858	24	114	erythrocyte differentiation	biological_process	1	0.66847984353839
1621	GO:0045446	0.0338757433686177	1.58939734933733	16.4252811997858	24	114	endothelial cell differentiation	biological_process	1	0.66847984353839
1622	GO:0008202	0.0339732330448459	1.32243626618776	47.690948044992	60	331	steroid metabolic process	biological_process	1	0.403198194422086
1623	GO:0048592	0.0341313436354338	1.50322234156821	21.468130690948	30	149	eye morphogenesis	biological_process	1	0.588058414014121
1624	GO:0090630	0.0343143213356877	1.64650667508036	13.9758971612212	21	97	activation of GTPase activity	biological_process	1	0.719408360755495
1625	GO:0060548	0.0344135669354184	1.17840199229239	147.395286555972	168	1023	negative regulation of cell death	biological_process	1	0.236831774613962
1626	GO:0010508	0.0346166671641826	1.56857904611435	17.289769683985	25	120	positive regulation of autophagy	biological_process	1	0.649458233398094
1627	GO:1901990	0.0346359448266764	1.27395626741646	63.9721478307445	78	444	regulation of mitotic cell cycle phase transition	biological_process	1	0.34931575336791
1628	GO:0043010	0.0347020708801711	1.32716987504222	45.9619710765935	58	319	camera-type eye development	biological_process	1	0.40835304455556
1629	GO:0000387	0.0348317325678986	1.93518864400448	7.63631494376004	13	53	spliceosomal snRNP assembly	biological_process	1	0.952474208490786
1630	GO:0007632	0.0348317325678986	1.93518864400448	7.63631494376004	13	53	visual behavior	biological_process	1	0.952474208490786
1631	GO:0043331	0.0348317325678986	1.93518864400448	7.63631494376004	13	53	response to dsRNA	biological_process	1	0.952474208490786
1632	GO:0008154	0.0350713628781585	1.41216925309814	30.1130155329405	40	209	actin polymerization or depolymerization	biological_process	1	0.497913010685459
1633	GO:0007250	0.0351018578454964	2.97466467958271	2.59346545259775	6	18	activation of NF-kappaB-inducing kinase activity	biological_process	1	1.57272704913708
1634	GO:0008090	0.0351018578454964	2.97466467958271	2.59346545259775	6	18	retrograde axonal transport	biological_process	1	1.57272704913708
1635	GO:0009200	0.0351018578454964	2.97466467958271	2.59346545259775	6	18	deoxyribonucleoside triphosphate metabolic process	biological_process	1	1.57272704913708
1636	GO:0031468	0.0351018578454964	2.97466467958271	2.59346545259775	6	18	nuclear envelope reassembly	biological_process	1	1.57272704913708
1637	GO:0043555	0.0351018578454964	2.97466467958271	2.59346545259775	6	18	regulation of translation in response to stress	biological_process	1	1.57272704913708
1638	GO:0048268	0.0351018578454964	2.97466467958271	2.59346545259775	6	18	clathrin coat assembly	biological_process	1	1.57272704913708
1639	GO:0061323	0.0351018578454964	2.97466467958271	2.59346545259775	6	18	cell proliferation involved in heart morphogenesis	biological_process	1	1.57272704913708
1640	GO:0090026	0.0351018578454964	2.97466467958271	2.59346545259775	6	18	positive regulation of monocyte chemotaxis	biological_process	1	1.57272704913708
1641	GO:1900221	0.0351018578454964	2.97466467958271	2.59346545259775	6	18	regulation of amyloid-beta clearance	biological_process	1	1.57272704913708
1642	GO:1904262	0.0351018578454964	2.97466467958271	2.59346545259775	6	18	negative regulation of TORC1 signaling	biological_process	1	1.57272704913708
1643	GO:1905276	0.0351018578454964	2.97466467958271	2.59346545259775	6	18	regulation of epithelial tube formation	biological_process	1	1.57272704913708
1644	GO:0010821	0.0351048088954306	1.44972797656413	25.7905731119443	35	179	regulation of mitochondrion organization	biological_process	1	0.535782221841235
1645	GO:0007266	0.0351389139566235	1.41875592275349	29.2485270487413	39	203	Rho protein signal transduction	biological_process	1	0.504626415106114
1646	GO:0009260	0.0351646773595884	1.44119803968178	26.6550615961435	36	185	ribonucleotide biosynthetic process	biological_process	1	0.527268594524231
1647	GO:0045216	0.0351646773595884	1.44119803968178	26.6550615961435	36	185	cell-cell junction organization	biological_process	1	0.527268594524231
1648	GO:0070542	0.0353459941493215	1.68949524187375	12.3910016068559	19	86	response to fatty acid	biological_process	1	0.756592287444706
1649	GO:0044264	0.0353982172077942	1.61853332592963	14.8403856454205	22	103	cellular polysaccharide metabolic process	biological_process	1	0.694687071236566
1650	GO:0018108	0.0355686979872146	1.3030744646852	52.3015532940546	65	363	peptidyl-tyrosine phosphorylation	biological_process	1	0.381919529617825
1651	GO:0003158	0.0358055615961505	1.53291132449976	19.0187466523835	27	132	endothelium development	biological_process	1	0.616274242720985
1652	GO:0000280	0.0358644986591498	1.28438023784819	58.6411355115158	72	407	nuclear division	biological_process	1	0.361072372280221
1653	GO:0035794	0.0359130287067204	1.82311653633416	9.22121049812533	15	64	positive regulation of mitochondrial membrane permeability	biological_process	1	0.866406783548093
1654	GO:0060135	0.0359130287067204	1.82311653633416	9.22121049812533	15	64	maternal process involved in female pregnancy	biological_process	1	0.866406783548093
1655	GO:0002762	0.0363659739834946	1.98456559621608	6.915907873594	12	48	negative regulation of myeloid leukocyte differentiation	biological_process	1	0.988823248793591
1656	GO:0008542	0.0363659739834946	1.98456559621608	6.915907873594	12	48	visual learning	biological_process	1	0.988823248793591
1657	GO:0060324	0.0363659739834946	1.98456559621608	6.915907873594	12	48	face development	biological_process	1	0.988823248793591
1658	GO:0044255	0.0367780047585313	1.17140904572565	154.311194429566	175	1071	cellular lipid metabolic process	biological_process	1	0.228244940223499
1659	GO:0008360	0.0369799244576709	1.4906015037594	21.6122121049813	30	150	regulation of cell shape	biological_process	1	0.575894620202789
1660	GO:0000075	0.037357155460182	1.39784285174999	31.121585431173	41	216	cell cycle checkpoint	biological_process	1	0.483202179207994
1661	GO:0030833	0.0374364707843691	1.46784742721537	23.3411890733798	32	162	regulation of actin filament polymerization	biological_process	1	0.553702017609503
1662	GO:0007163	0.0374917674686946	1.40377358490566	30.2570969469738	40	210	establishment or maintenance of cell polarity	biological_process	1	0.48931026165747
1663	GO:1990138	0.0375837274654664	1.45774265044118	24.205677557579	33	168	neuron projection extension	biological_process	1	0.543736049086712
1664	GO:0008631	0.0377360438967012	2.04633258678611	6.19550080342796	11	43	intrinsic apoptotic signaling pathway in response to oxidative stress	biological_process	1	1.03304064279225
1665	GO:0021762	0.0377360438967012	2.04633258678611	6.19550080342796	11	43	substantia nigra development	biological_process	1	1.03304064279225
1666	GO:0033173	0.0377360438967012	2.04633258678611	6.19550080342796	11	43	calcineurin-NFAT signaling cascade	biological_process	1	1.03304064279225
1667	GO:0034198	0.0377360438967012	2.04633258678611	6.19550080342796	11	43	cellular response to amino acid starvation	biological_process	1	1.03304064279225
1668	GO:1901659	0.0377360438967012	2.04633258678611	6.19550080342796	11	43	glycosyl compound biosynthetic process	biological_process	1	1.03304064279225
1669	GO:0071346	0.0377394479557598	1.43963893759335	25.9346545259775	35	180	cellular response to interferon-gamma	biological_process	1	0.525707028154068
1670	GO:1905330	0.0377394479557598	1.43963893759335	25.9346545259775	35	180	regulation of morphogenesis of an epithelium	biological_process	1	0.525707028154068
1671	GO:0030512	0.0377594209262926	1.70198887938409	11.6705945366899	18	81	negative regulation of transforming growth factor beta receptor signaling pathway	biological_process	1	0.767221610637365
1672	GO:0060761	0.0377594209262926	1.70198887938409	11.6705945366899	18	81	negative regulation of response to cytokine stimulus	biological_process	1	0.767221610637365
1673	GO:1902930	0.0377594209262926	1.70198887938409	11.6705945366899	18	81	regulation of alcohol biosynthetic process	biological_process	1	0.767221610637365
1674	GO:2001021	0.0377594209262926	1.70198887938409	11.6705945366899	18	81	negative regulation of response to DNA damage stimulus	biological_process	1	0.767221610637365
1675	GO:0048675	0.0378639329250368	1.55214196372733	17.4338510980182	25	121	axon extension	biological_process	1	0.634260516931498
1676	GO:0001885	0.0379673964191051	1.85259923600731	8.50080342795929	14	59	endothelial cell development	biological_process	1	0.889550823751684
1677	GO:0009251	0.0381488887180812	2.60314945956019	3.31387252276379	7	23	glucan catabolic process	biological_process	1	1.38025814630835
1678	GO:0010499	0.0381488887180812	2.60314945956019	3.31387252276379	7	23	proteasomal ubiquitin-independent protein catabolic process	biological_process	1	1.38025814630835
1679	GO:0045821	0.0381488887180812	2.60314945956019	3.31387252276379	7	23	positive regulation of glycolytic process	biological_process	1	1.38025814630835
1680	GO:0044089	0.0381658633084068	1.24197290153739	77.0835565077665	92	535	positive regulation of cellular component biogenesis	biological_process	1	0.312633695906118
1681	GO:0016311	0.0385020652869181	1.25616524158425	68.8709159078736	83	478	dephosphorylation	biological_process	1	0.329026255259634
1682	GO:0048880	0.0387890130782538	1.29267043182727	53.4542046063203	66	371	sensory system development	biological_process	1	0.370354504866885
1683	GO:0010939	0.0388261607179676	2.12579957356077	5.47509373326192	10	38	regulation of necrotic cell death	biological_process	1	1.08800558188282
1684	GO:0046825	0.0388261607179676	2.12579957356077	5.47509373326192	10	38	regulation of protein export from nucleus	biological_process	1	1.08800558188282
1685	GO:0097064	0.0388261607179676	2.12579957356077	5.47509373326192	10	38	ncRNA export from nucleus	biological_process	1	1.08800558188282
1686	GO:0048729	0.038875733630572	1.21416494065372	96.5345474022496	113	670	tissue morphogenesis	biological_process	1	0.279964420687019
1687	GO:0031023	0.0389687708309568	1.51835424652293	19.1628280664167	27	133	microtubule organizing center organization	biological_process	1	0.602508424533703
1688	GO:2001237	0.0389977371475499	1.59869455516144	14.9844670594537	22	104	negative regulation of extrinsic apoptotic signaling pathway	biological_process	1	0.676894325405151
1689	GO:0045577	0.0393763934772071	2.38031319910515	4.03427959292983	8	28	regulation of B cell differentiation	biological_process	1	1.25115141431787
1690	GO:0050686	0.0393763934772071	2.38031319910515	4.03427959292983	8	28	negative regulation of mRNA processing	biological_process	1	1.25115141431787
1691	GO:0050858	0.0393763934772071	2.38031319910515	4.03427959292983	8	28	negative regulation of antigen receptor-mediated signaling pathway	biological_process	1	1.25115141431787
1692	GO:0070076	0.0393763934772071	2.38031319910515	4.03427959292983	8	28	histone lysine demethylation	biological_process	1	1.25115141431787
1693	GO:0010837	0.0394620706932064	2.23181648638568	4.75468666309588	9	33	regulation of keratinocyte proliferation	biological_process	1	1.15821840482576
1694	GO:0033028	0.0394620706932064	2.23181648638568	4.75468666309588	9	33	myeloid cell apoptotic process	biological_process	1	1.15821840482576
1695	GO:0042407	0.0394620706932064	2.23181648638568	4.75468666309588	9	33	cristae formation	biological_process	1	1.15821840482576
1696	GO:0045736	0.0394620706932064	2.23181648638568	4.75468666309588	9	33	negative regulation of cyclin-dependent protein serine/threonine kinase activity	biological_process	1	1.15821840482576
1697	GO:0060603	0.0394620706932064	2.23181648638568	4.75468666309588	9	33	mammary gland duct morphogenesis	biological_process	1	1.15821840482576
1698	GO:0045444	0.0396552913052584	1.38446612475172	32.1301553294055	42	223	fat cell differentiation	biological_process	1	0.469329754137777
1699	GO:0001568	0.0397575486167075	1.19939173213567	109.645956079272	127	761	blood vessel development	biological_process	1	0.262302932903845
1700	GO:0090175	0.0399026915472903	1.57540221265445	15.8489555436529	23	110	regulation of establishment of planar polarity	biological_process	1	0.65572020710263
1701	GO:0006261	0.0400040278509656	1.47818927483999	21.7562935190145	30	151	DNA-dependent DNA replication	biological_process	1	0.563831011290497
1702	GO:0097345	0.0400340286227665	1.88787047750941	7.78039635779325	13	54	mitochondrial outer membrane permeabilization	biological_process	1	0.916759788076457
1703	GO:0006244	0.0400604593700725	3.30457272915373	2.01713979646492	5	14	pyrimidine nucleotide catabolic process	biological_process	1	1.7244637478661
1704	GO:0006268	0.0400604593700725	3.30457272915373	2.01713979646492	5	14	DNA unwinding involved in DNA replication	biological_process	1	1.7244637478661
1705	GO:0006878	0.0400604593700725	3.30457272915373	2.01713979646492	5	14	cellular copper ion homeostasis	biological_process	1	1.7244637478661
1706	GO:0045651	0.0400604593700725	3.30457272915373	2.01713979646492	5	14	positive regulation of macrophage differentiation	biological_process	1	1.7244637478661
1707	GO:0046033	0.0400604593700725	3.30457272915373	2.01713979646492	5	14	AMP metabolic process	biological_process	1	1.7244637478661
1708	GO:0046940	0.0400604593700725	3.30457272915373	2.01713979646492	5	14	nucleoside monophosphate phosphorylation	biological_process	1	1.7244637478661
1709	GO:0060211	0.0400604593700725	3.30457272915373	2.01713979646492	5	14	regulation of nuclear-transcribed mRNA poly(A) tail shortening	biological_process	1	1.7244637478661
1710	GO:0070885	0.0400604593700725	3.30457272915373	2.01713979646492	5	14	negative regulation of calcineurin-NFAT signaling cascade	biological_process	1	1.7244637478661
1711	GO:0071428	0.0400604593700725	3.30457272915373	2.01713979646492	5	14	rRNA-containing ribonucleoprotein complex export from nucleus	biological_process	1	1.7244637478661
1712	GO:0090110	0.0400604593700725	3.30457272915373	2.01713979646492	5	14	COPII-coated vesicle cargo loading	biological_process	1	1.7244637478661
1713	GO:0106057	0.0400604593700725	3.30457272915373	2.01713979646492	5	14	negative regulation of calcineurin-mediated signaling	biological_process	1	1.7244637478661
1714	GO:1901070	0.0400604593700725	3.30457272915373	2.01713979646492	5	14	guanosine-containing compound biosynthetic process	biological_process	1	1.7244637478661
1715	GO:1902043	0.0400604593700725	3.30457272915373	2.01713979646492	5	14	positive regulation of extrinsic apoptotic signaling pathway via death domain receptors	biological_process	1	1.7244637478661
1716	GO:0072522	0.0401933792060125	1.40148523176069	29.5366898768077	39	205	purine-containing compound biosynthetic process	biological_process	1	0.486956541960224
1717	GO:0019827	0.0402128868594075	1.46693768393656	22.6207820032137	31	157	stem cell population maintenance	biological_process	1	0.552807586086129
1718	GO:0000380	0.040321226302397	1.71620156365919	10.9501874665238	17	76	alternative mRNA splicing, via spliceosome	biological_process	1	0.779219003778191
1719	GO:0007492	0.040321226302397	1.71620156365919	10.9501874665238	17	76	endoderm development	biological_process	1	0.779219003778191
1720	GO:0045454	0.040321226302397	1.71620156365919	10.9501874665238	17	76	cell redox homeostasis	biological_process	1	0.779219003778191
1721	GO:1901654	0.0404222906816938	1.41467327747011	27.8077129084092	37	193	response to ketone	biological_process	1	0.500468897297116
1722	GO:0010822	0.0406766946445796	1.5546495319482	16.7134440278522	24	116	positive regulation of mitochondrion organization	biological_process	1	0.636589387103544
1723	GO:0036473	0.0406849776576092	1.63224052126623	13.3995715050884	20	93	cell death in response to oxidative stress	biological_process	1	0.70685366348005
1724	GO:0072678	0.0406861961686312	1.78654205607477	9.36529191215854	15	65	T cell migration	biological_process	1	0.837169876070594
1725	GO:0071356	0.0407580432477846	1.32937862289398	41.9276914836636	53	291	cellular response to tumor necrosis factor	biological_process	1	0.410752059901271
1726	GO:0032101	0.04107902178207	1.16972592406336	148.259775040171	168	1029	regulation of response to external stimulus	biological_process	1	0.226170534668007
1727	GO:0150063	0.0412577412193373	1.28984021515583	52.7337975361543	65	366	visual system development	biological_process	1	0.367192356284101
1728	GO:1905477	0.0413326657218109	1.53604379025551	17.5779325120514	25	122	positive regulation of protein localization to membrane	biological_process	1	0.619219345671
1729	GO:0008284	0.0416315877113519	1.17588717963992	137.021424745581	156	951	positive regulation of cell population proliferation	biological_process	1	0.233749647604543
1730	GO:0030838	0.0418562240161683	1.60408680865781	14.2640599892876	21	99	positive regulation of actin filament polymerization	biological_process	1	0.681752218495633
1731	GO:0072527	0.0418562240161683	1.60408680865781	14.2640599892876	21	99	pyrimidine-containing compound metabolic process	biological_process	1	0.681752218495633
1732	GO:0002687	0.0418822152076385	1.51926926926927	18.4424209962507	26	128	positive regulation of leukocyte migration	biological_process	1	0.603377590058336
1733	GO:0034260	0.0420664003298242	1.93080758129302	7.05998928762721	12	49	negative regulation of GTPase activity	biological_process	1	0.949204396631204
1734	GO:0032273	0.0423357676740026	1.50406926346156	19.3069094804499	27	134	positive regulation of protein polymerization	biological_process	1	0.588871005680203
1735	GO:0032355	0.0423357676740026	1.50406926346156	19.3069094804499	27	134	response to estradiol	biological_process	1	0.588871005680203
1736	GO:0032271	0.0424825843797663	1.38187312982407	31.4097482592394	41	218	regulation of protein polymerization	biological_process	1	0.466625167552767
1737	GO:0000147	0.0425471587251987	5.94603647190175	0.86448848419925	3	6	actin cortical patch assembly	biological_process	1	2.57192831250059
1738	GO:0002372	0.0425471587251987	5.94603647190175	0.86448848419925	3	6	myeloid dendritic cell cytokine production	biological_process	1	2.57192831250059
1739	GO:0002733	0.0425471587251987	5.94603647190175	0.86448848419925	3	6	regulation of myeloid dendritic cell cytokine production	biological_process	1	2.57192831250059
1740	GO:0002735	0.0425471587251987	5.94603647190175	0.86448848419925	3	6	positive regulation of myeloid dendritic cell cytokine production	biological_process	1	2.57192831250059
1741	GO:0006686	0.0425471587251987	5.94603647190175	0.86448848419925	3	6	sphingomyelin biosynthetic process	biological_process	1	2.57192831250059
1742	GO:0009177	0.0425471587251987	5.94603647190175	0.86448848419925	3	6	pyrimidine deoxyribonucleoside monophosphate biosynthetic process	biological_process	1	2.57192831250059
1743	GO:0009186	0.0425471587251987	5.94603647190175	0.86448848419925	3	6	deoxyribonucleoside diphosphate metabolic process	biological_process	1	2.57192831250059
1744	GO:0015677	0.0425471587251987	5.94603647190175	0.86448848419925	3	6	copper ion import	biological_process	1	2.57192831250059
1745	GO:0021540	0.0425471587251987	5.94603647190175	0.86448848419925	3	6	corpus callosum morphogenesis	biological_process	1	2.57192831250059
1746	GO:0030579	0.0425471587251987	5.94603647190175	0.86448848419925	3	6	ubiquitin-dependent SMAD protein catabolic process	biological_process	1	2.57192831250059
1747	GO:0032803	0.0425471587251987	5.94603647190175	0.86448848419925	3	6	regulation of low-density lipoprotein particle receptor catabolic process	biological_process	1	2.57192831250059
1748	GO:0034316	0.0425471587251987	5.94603647190175	0.86448848419925	3	6	negative regulation of Arp2/3 complex-mediated actin nucleation	biological_process	1	2.57192831250059
1749	GO:0036265	0.0425471587251987	5.94603647190175	0.86448848419925	3	6	RNA (guanine-N7)-methylation	biological_process	1	2.57192831250059
1750	GO:0044396	0.0425471587251987	5.94603647190175	0.86448848419925	3	6	actin cortical patch organization	biological_process	1	2.57192831250059
1751	GO:0052405	0.0425471587251987	5.94603647190175	0.86448848419925	3	6	negative regulation by host of symbiont molecular function	biological_process	1	2.57192831250059
1752	GO:0060332	0.0425471587251987	5.94603647190175	0.86448848419925	3	6	positive regulation of response to interferon-gamma	biological_process	1	2.57192831250059
1753	GO:0060335	0.0425471587251987	5.94603647190175	0.86448848419925	3	6	positive regulation of interferon-gamma-mediated signaling pathway	biological_process	1	2.57192831250059
1754	GO:0061038	0.0425471587251987	5.94603647190175	0.86448848419925	3	6	uterus morphogenesis	biological_process	1	2.57192831250059
1755	GO:0061724	0.0425471587251987	5.94603647190175	0.86448848419925	3	6	lipophagy	biological_process	1	2.57192831250059
1756	GO:0070120	0.0425471587251987	5.94603647190175	0.86448848419925	3	6	ciliary neurotrophic factor-mediated signaling pathway	biological_process	1	2.57192831250059
1757	GO:0071503	0.0425471587251987	5.94603647190175	0.86448848419925	3	6	response to heparin	biological_process	1	2.57192831250059
1758	GO:0071921	0.0425471587251987	5.94603647190175	0.86448848419925	3	6	cohesin loading	biological_process	1	2.57192831250059
1759	GO:0099547	0.0425471587251987	5.94603647190175	0.86448848419925	3	6	regulation of translation at synapse, modulating synaptic transmission	biological_process	1	2.57192831250059
1760	GO:0140243	0.0425471587251987	5.94603647190175	0.86448848419925	3	6	regulation of translation at synapse	biological_process	1	2.57192831250059
1761	GO:1901165	0.0425471587251987	5.94603647190175	0.86448848419925	3	6	positive regulation of trophoblast cell migration	biological_process	1	2.57192831250059
1762	GO:1902525	0.0425471587251987	5.94603647190175	0.86448848419925	3	6	regulation of protein monoubiquitination	biological_process	1	2.57192831250059
1763	GO:1903301	0.0425471587251987	5.94603647190175	0.86448848419925	3	6	positive regulation of hexokinase activity	biological_process	1	2.57192831250059
1764	GO:1905600	0.0425471587251987	5.94603647190175	0.86448848419925	3	6	regulation of receptor-mediated endocytosis involved in cholesterol transport	biological_process	1	2.57192831250059
1765	GO:1905634	0.0425471587251987	5.94603647190175	0.86448848419925	3	6	regulation of protein localization to chromatin	biological_process	1	2.57192831250059
1766	GO:2000138	0.0425471587251987	5.94603647190175	0.86448848419925	3	6	positive regulation of cell proliferation involved in heart morphogenesis	biological_process	1	2.57192831250059
1767	GO:0060322	0.0425701364150556	1.19372141991965	111.80717728977	129	776	head development	biological_process	1	0.255466192554644
1768	GO:0033692	0.043033485452076	1.73250832936697	10.2297803963578	16	71	cellular polysaccharide biosynthetic process	biological_process	1	0.792862288413013
1769	GO:0071479	0.043033485452076	1.73250832936697	10.2297803963578	16	71	cellular response to ionizing radiation	biological_process	1	0.792862288413013
1770	GO:0046324	0.0431904352626262	1.81221160720088	8.6448848419925	14	60	regulation of glucose import	biological_process	1	0.857751424939884
1771	GO:1902110	0.0431904352626262	1.81221160720088	8.6448848419925	14	60	positive regulation of mitochondrial membrane permeability involved in apoptotic process	biological_process	1	0.857751424939884
1772	GO:0048285	0.0432609249076178	1.25638459030062	64.6925549009106	78	449	organelle fission	biological_process	1	0.329278153392863
1773	GO:0019884	0.0434545489188704	1.41987265716079	26.2228173540439	35	182	antigen processing and presentation of exogenous antigen	biological_process	1	0.505761545842073
1774	GO:0007088	0.0434597737064718	1.44542490366418	23.6293519014462	32	164	regulation of mitotic nuclear division	biological_process	1	0.531493656254858
1775	GO:0002934	0.0438377762184535	3.96475552246215	1.44081414033208	4	10	desmosome organization	biological_process	1	1.98723190819769
1776	GO:0006228	0.0438377762184535	3.96475552246215	1.44081414033208	4	10	UTP biosynthetic process	biological_process	1	1.98723190819769
1777	GO:0007220	0.0438377762184535	3.96475552246215	1.44081414033208	4	10	Notch receptor processing	biological_process	1	1.98723190819769
1778	GO:0009157	0.0438377762184535	3.96475552246215	1.44081414033208	4	10	deoxyribonucleoside monophosphate biosynthetic process	biological_process	1	1.98723190819769
1779	GO:0010998	0.0438377762184535	3.96475552246215	1.44081414033208	4	10	regulation of translational initiation by eIF2 alpha phosphorylation	biological_process	1	1.98723190819769
1780	GO:0030311	0.0438377762184535	3.96475552246215	1.44081414033208	4	10	poly-N-acetyllactosamine biosynthetic process	biological_process	1	1.98723190819769
1781	GO:0031340	0.0438377762184535	3.96475552246215	1.44081414033208	4	10	positive regulation of vesicle fusion	biological_process	1	1.98723190819769
1782	GO:0032070	0.0438377762184535	3.96475552246215	1.44081414033208	4	10	regulation of deoxyribonuclease activity	biological_process	1	1.98723190819769
1783	GO:0032463	0.0438377762184535	3.96475552246215	1.44081414033208	4	10	negative regulation of protein homooligomerization	biological_process	1	1.98723190819769
1784	GO:0032525	0.0438377762184535	3.96475552246215	1.44081414033208	4	10	somite rostral/caudal axis specification	biological_process	1	1.98723190819769
1785	GO:0033483	0.0438377762184535	3.96475552246215	1.44081414033208	4	10	gas homeostasis	biological_process	1	1.98723190819769
1786	GO:0034058	0.0438377762184535	3.96475552246215	1.44081414033208	4	10	endosomal vesicle fusion	biological_process	1	1.98723190819769
1787	GO:0044359	0.0438377762184535	3.96475552246215	1.44081414033208	4	10	modulation of molecular function in other organism	biological_process	1	1.98723190819769
1788	GO:0045876	0.0438377762184535	3.96475552246215	1.44081414033208	4	10	positive regulation of sister chromatid cohesion	biological_process	1	1.98723190819769
1789	GO:0052205	0.0438377762184535	3.96475552246215	1.44081414033208	4	10	modulation of molecular function in other organism involved in symbiotic interaction	biological_process	1	1.98723190819769
1790	GO:1902033	0.0438377762184535	3.96475552246215	1.44081414033208	4	10	regulation of hematopoietic stem cell proliferation	biological_process	1	1.98723190819769
1791	GO:1902101	0.0438377762184535	3.96475552246215	1.44081414033208	4	10	positive regulation of metaphase/anaphase transition of cell cycle	biological_process	1	1.98723190819769
1792	GO:1902915	0.0438377762184535	3.96475552246215	1.44081414033208	4	10	negative regulation of protein polyubiquitination	biological_process	1	1.98723190819769
1793	GO:1903332	0.0438377762184535	3.96475552246215	1.44081414033208	4	10	regulation of protein folding	biological_process	1	1.98723190819769
1794	GO:1990253	0.0438377762184535	3.96475552246215	1.44081414033208	4	10	cellular response to leucine starvation	biological_process	1	1.98723190819769
1795	GO:2000425	0.0438377762184535	3.96475552246215	1.44081414033208	4	10	regulation of apoptotic cell clearance	biological_process	1	1.98723190819769
1796	GO:2000628	0.0438377762184535	3.96475552246215	1.44081414033208	4	10	regulation of miRNA metabolic process	biological_process	1	1.98723190819769
1797	GO:0043687	0.0438809668296186	1.28693895030529	52.0133904659882	64	361	post-translational protein modification	biological_process	1	0.363943616743657
1798	GO:0007007	0.0439939439769871	1.98419808386214	6.33958221746117	11	44	inner mitochondrial membrane organization	biological_process	1	0.988556058154513
1799	GO:0007080	0.0439939439769871	1.98419808386214	6.33958221746117	11	44	mitotic metaphase plate congression	biological_process	1	0.988556058154513
1800	GO:0006869	0.044200122484585	1.2785508873945	54.7509373326192	67	380	lipid transport	biological_process	1	0.354509582191361
1801	GO:0031398	0.0444321965969151	1.53783607192121	16.8575254418854	24	117	positive regulation of protein ubiquitination	biological_process	1	0.62090172512624
1802	GO:0055086	0.0450364095667975	1.21237472547638	90.6272094268881	106	629	nucleobase-containing small molecule metabolic process	biological_process	1	0.277835681509081
1803	GO:0000288	0.0450516997664465	1.68749220601072	11.094268880557	17	77	nuclear-transcribed mRNA catabolic process, deadenylation-dependent decay	biological_process	1	0.754880838829754
1804	GO:0006110	0.0450516997664465	1.68749220601072	11.094268880557	17	77	regulation of glycolytic process	biological_process	1	0.754880838829754
1805	GO:0009205	0.0450516997664465	1.68749220601072	11.094268880557	17	77	purine ribonucleoside triphosphate metabolic process	biological_process	1	0.754880838829754
1806	GO:0016075	0.0452312752237421	2.74567236042646	2.73754686663096	6	19	rRNA catabolic process	biological_process	1	1.45715947974962
1807	GO:0030150	0.0452312752237421	2.74567236042646	2.73754686663096	6	19	protein import into mitochondrial matrix	biological_process	1	1.45715947974962
1808	GO:0034471	0.0452312752237421	2.74567236042646	2.73754686663096	6	19	ncRNA 5'-end processing	biological_process	1	1.45715947974962
1809	GO:0042789	0.0452312752237421	2.74567236042646	2.73754686663096	6	19	mRNA transcription by RNA polymerase II	biological_process	1	1.45715947974962
1810	GO:0071243	0.0452312752237421	2.74567236042646	2.73754686663096	6	19	cellular response to arsenic-containing substance	biological_process	1	1.45715947974962
1811	GO:1902176	0.0452312752237421	2.74567236042646	2.73754686663096	6	19	negative regulation of oxidative stress-induced intrinsic apoptotic signaling pathway	biological_process	1	1.45715947974962
1812	GO:0007043	0.045520410926741	1.50442432723986	18.5865024102839	26	129	cell-cell junction assembly	biological_process	1	0.58921154072812
1813	GO:0002237	0.0456436100326339	1.291619120071	49.4199250133905	61	343	response to molecule of bacterial origin	biological_process	1	0.369180702697737
1814	GO:0007257	0.045709099643972	2.05236747297993	5.61917514729513	10	39	activation of JUN kinase activity	biological_process	1	1.03728906621865
1815	GO:0009163	0.045709099643972	2.05236747297993	5.61917514729513	10	39	nucleoside biosynthetic process	biological_process	1	1.03728906621865
1816	GO:0050856	0.045709099643972	2.05236747297993	5.61917514729513	10	39	regulation of T cell receptor signaling pathway	biological_process	1	1.03728906621865
1817	GO:1902229	0.045709099643972	2.05236747297993	5.61917514729513	10	39	regulation of intrinsic apoptotic signaling pathway in response to DNA damage	biological_process	1	1.03728906621865
1818	GO:2000816	0.045709099643972	2.05236747297993	5.61917514729513	10	39	negative regulation of mitotic sister chromatid separation	biological_process	1	1.03728906621865
1819	GO:0002011	0.0457608578584998	1.84280555703791	7.92447777182646	13	55	morphogenesis of an epithelial sheet	biological_process	1	0.881903853553428
1820	GO:0006383	0.0457608578584998	1.84280555703791	7.92447777182646	13	55	transcription by RNA polymerase III	biological_process	1	0.881903853553428
1821	GO:0048016	0.0457608578584998	1.84280555703791	7.92447777182646	13	55	inositol phosphate-mediated signaling	biological_process	1	0.881903853553428
1822	GO:0002682	0.0458419136142219	1.13356885448554	227.792715586502	251	1581	regulation of immune system process	biological_process	1	0.180872024963009
1823	GO:1902108	0.0458949754325184	1.75140186915888	9.50937332619175	15	66	regulation of mitochondrial membrane permeability involved in apoptotic process	biological_process	1	0.808510156370677
1824	GO:1905710	0.0458949754325184	1.75140186915888	9.50937332619175	15	66	positive regulation of membrane permeability	biological_process	1	0.808510156370677
1825	GO:0002366	0.0459075150780563	1.19884375816881	101.865559721478	118	707	leukocyte activation involved in immune response	biological_process	1	0.261643648741406
1826	GO:0001654	0.0460428343787088	1.28253857910313	52.1574718800214	64	362	eye development	biological_process	1	0.359002223137331
1827	GO:0070498	0.0460505415527762	1.58368231594823	14.4081414033208	21	100	interleukin-1-mediated signaling pathway	biological_process	1	0.663282962202735
1828	GO:0090174	0.0460505415527762	1.58368231594823	14.4081414033208	21	100	organelle membrane fusion	biological_process	1	0.663282962202735
1829	GO:0098727	0.0466938323847914	1.44383461827755	22.9089448312801	31	159	maintenance of cell number	biological_process	1	0.529905500497191
1830	GO:0016241	0.0467122307290959	1.42578259233199	24.6379217996786	33	171	regulation of macroautophagy	biological_process	1	0.511754012022573
1831	GO:1903845	0.0467792577340796	1.64941271303547	11.9587573647563	18	83	negative regulation of cellular response to transforming growth factor beta stimulus	biological_process	1	0.721952432463089
1832	GO:0002183	0.0470458295833291	2.14240954867587	4.89876807712908	9	34	cytoplasmic translational initiation	biological_process	1	1.0992342958517
1833	GO:0003382	0.0470458295833291	2.14240954867587	4.89876807712908	9	34	epithelial cell morphogenesis	biological_process	1	1.0992342958517
1834	GO:0006409	0.0470458295833291	2.14240954867587	4.89876807712908	9	34	tRNA export from nucleus	biological_process	1	1.0992342958517
1835	GO:0007094	0.0470458295833291	2.14240954867587	4.89876807712908	9	34	mitotic spindle assembly checkpoint	biological_process	1	1.0992342958517
1836	GO:0016601	0.0470458295833291	2.14240954867587	4.89876807712908	9	34	Rac protein signal transduction	biological_process	1	1.0992342958517
1837	GO:0031577	0.0470458295833291	2.14240954867587	4.89876807712908	9	34	spindle checkpoint	biological_process	1	1.0992342958517
1838	GO:0044743	0.0470458295833291	2.14240954867587	4.89876807712908	9	34	protein transmembrane import into intracellular organelle	biological_process	1	1.0992342958517
1839	GO:0045738	0.0470458295833291	2.14240954867587	4.89876807712908	9	34	negative regulation of DNA repair	biological_process	1	1.0992342958517
1840	GO:0071173	0.0470458295833291	2.14240954867587	4.89876807712908	9	34	spindle assembly checkpoint	biological_process	1	1.0992342958517
1841	GO:0071174	0.0470458295833291	2.14240954867587	4.89876807712908	9	34	mitotic spindle checkpoint	biological_process	1	1.0992342958517
1842	GO:0071431	0.0470458295833291	2.14240954867587	4.89876807712908	9	34	tRNA-containing ribonucleoprotein complex export from nucleus	biological_process	1	1.0992342958517
1843	GO:1904030	0.0470458295833291	2.14240954867587	4.89876807712908	9	34	negative regulation of cyclin-dependent protein kinase activity	biological_process	1	1.0992342958517
1844	GO:0010288	0.047375310209655	2.4498695490123	3.457953936797	7	24	response to lead ion	biological_process	1	1.29270493045086
1845	GO:0046697	0.047375310209655	2.4498695490123	3.457953936797	7	24	decidualization	biological_process	1	1.29270493045086
1846	GO:0099563	0.047375310209655	2.4498695490123	3.457953936797	7	24	modification of synaptic structure	biological_process	1	1.29270493045086
1847	GO:2000209	0.047375310209655	2.4498695490123	3.457953936797	7	24	regulation of anoikis	biological_process	1	1.29270493045086
1848	GO:0030511	0.0477425552941007	2.26682291111821	4.17836100696304	8	29	positive regulation of transforming growth factor beta receptor signaling pathway	biological_process	1	1.18067168916833
1849	GO:0070198	0.0477425552941007	2.26682291111821	4.17836100696304	8	29	protein localization to chromosome, telomeric region	biological_process	1	1.18067168916833
1850	GO:1900027	0.0477425552941007	2.26682291111821	4.17836100696304	8	29	regulation of ruffle assembly	biological_process	1	1.18067168916833
1851	GO:1903846	0.0477425552941007	2.26682291111821	4.17836100696304	8	29	positive regulation of cellular response to transforming growth factor beta stimulus	biological_process	1	1.18067168916833
1852	GO:0009123	0.0482031221660946	1.70146383160594	10.373861810391	16	72	nucleoside monophosphate metabolic process	biological_process	1	0.766776483940393
1853	GO:0006497	0.0482503401981209	1.61678344119377	12.8232458489555	19	89	protein lipidation	biological_process	1	0.693126451081919
1854	GO:0001706	0.0483598225338685	1.87987893557643	7.20407070166042	12	50	endoderm formation	biological_process	1	0.910639755164923
1855	GO:0014009	0.0483598225338685	1.87987893557643	7.20407070166042	12	50	glial cell proliferation	biological_process	1	0.910639755164923
1856	GO:0032608	0.0483598225338685	1.87987893557643	7.20407070166042	12	50	interferon-beta production	biological_process	1	0.910639755164923
1857	GO:0046854	0.0483598225338685	1.87987893557643	7.20407070166042	12	50	phosphatidylinositol phosphorylation	biological_process	1	0.910639755164923
1858	GO:0120036	0.0483899042830987	1.13492738093233	215.689876807713	238	1497	plasma membrane bounded cell projection organization	biological_process	1	0.182599988687529
1859	GO:1901615	0.0484061106715566	1.22490317204771	77.9480449919657	92	541	organic hydroxy compound metabolic process	biological_process	1	0.292667709450069
1860	GO:0003170	0.0488993701248713	1.77354260089686	8.78896625602571	14	61	heart valve development	biological_process	1	0.826633984552487
1861	GO:0044766	0.0488993701248713	1.77354260089686	8.78896625602571	14	61	multi-organism transport	biological_process	1	0.826633984552487
1862	GO:0045604	0.0488993701248713	1.77354260089686	8.78896625602571	14	61	regulation of epidermal cell differentiation	biological_process	1	0.826633984552487
1863	GO:0071384	0.0488993701248713	1.77354260089686	8.78896625602571	14	61	cellular response to corticosteroid stimulus	biological_process	1	0.826633984552487
1864	GO:1902579	0.0488993701248713	1.77354260089686	8.78896625602571	14	61	multi-organism localization	biological_process	1	0.826633984552487
1865	GO:0045017	0.0489061906753672	1.33878823659644	36.1644349223353	46	251	glycerolipid biosynthetic process	biological_process	1	0.420927779801149
1866	GO:0000041	0.0489645016438993	1.50482309018894	17.8660953401178	25	124	transition metal ion transport	biological_process	1	0.589593891032165
1867	GO:0008637	0.0489645016438993	1.50482309018894	17.8660953401178	25	124	apoptotic mitochondrial changes	biological_process	1	0.589593891032165
1868	GO:0052547	0.0491781822578867	1.2460671028818	65.1247991430102	78	452	regulation of peptidase activity	biological_process	1	0.317381762092328
1869	GO:0042157	0.0493847721930162	1.48986486486486	18.7305838243171	26	130	lipoprotein metabolic process	biological_process	1	0.575181479928571
1870	GO:0110020	0.0494950756619277	1.58851435705368	13.6877343331548	20	95	regulation of actomyosin structure organization	biological_process	1	0.667678129243441
1871	GO:1903076	0.0494950756619277	1.58851435705368	13.6877343331548	20	95	regulation of protein localization to plasma membrane	biological_process	1	0.667678129243441
1872	GO:0009185	0.0497072991007457	1.47628562668164	19.5950723085163	27	136	ribonucleoside diphosphate metabolic process	biological_process	1	0.561971876094393
1873	GO:0007030	0.049942356122506	1.46390393715318	20.4595607927156	28	142	Golgi organization	biological_process	1	0.549820885630279
1874	GO:0005515	4.58592651089266e-40	1.87490910988452	1775.97038878843	2064	11806	protein binding	molecular_function	1.14648162772317e-36	0.906820659663378
1875	GO:0005488	3.04616151061766e-23	1.99089278812425	2296.15551537071	2449	15264	binding	molecular_function	7.61540377654415e-20	0.993415532356211
1876	GO:0003723	2.49912228314061e-16	1.65342568784873	293.337477396022	420	1950	RNA binding	molecular_function	6.24780570785153e-13	0.725458205987867
1877	GO:0019899	6.17202929519803e-16	1.60454636147673	333.502147377939	465	2217	enzyme binding	molecular_function	1.54300732379951e-12	0.68216547519546
1878	GO:1901363	1.7412809302375e-14	1.38953839069292	927.999434900542	1102	6169	heterocyclic compound binding	molecular_function	4.35320232559374e-11	0.474605694414093
1879	GO:0003676	2.8216933547441e-14	1.42819389716304	642.484290235081	799	4271	nucleic acid binding	molecular_function	7.05423338686024e-11	0.514191858558737
1880	GO:0097159	4.08039590662049e-14	1.38187074962716	941.086799276673	1113	6256	organic cyclic compound binding	molecular_function	1.02009897665512e-10	0.466622682591477
1881	GO:0003735	8.98665612948241e-14	3.25786496836646	30.3867540687161	73	202	structural constituent of ribosome	molecular_function	2.2466640323706e-10	1.70392680843518
1882	GO:0003824	9.74945871788474e-12	1.3455487609724	852.935126582278	1004	5670	catalytic activity	molecular_function	2.43736467947119e-08	0.428194673355447
1883	GO:0016740	9.56483083675893e-09	1.3979503482418	344.333069620253	437	2289	transferase activity	molecular_function	2.39120770918973e-05	0.483313120643672
1884	GO:0004842	1.73053276881724e-08	2.01336083349763	57.4640596745027	99	382	ubiquitin-protein transferase activity	molecular_function	4.32633192204311e-05	1.00960575449792
1885	GO:0019904	2.03485495877269e-08	1.70491730181785	106.504068716094	161	708	protein domain specific binding	molecular_function	5.08713739693174e-05	0.769701762034902
1886	GO:0019901	2.57421758505594e-08	1.73216465158854	97.9295886075949	150	651	protein kinase binding	molecular_function	6.43554396263984e-05	0.79257607252427
1887	GO:0019787	3.3601416340419e-08	1.95027611525884	61.2247965641953	103	407	ubiquitin-like protein transferase activity	molecular_function	8.40035408510474e-05	0.963678391623398
1888	GO:0019900	6.07960571779526e-08	1.66424312229301	109.813517179024	163	730	kinase binding	molecular_function	0.000151990142944881	0.734866206138447
1889	GO:0140096	1.18845230965621e-07	1.37179845704999	325.830244122966	409	2166	catalytic activity, acting on a protein	molecular_function	0.000297113077414052	0.456068538090263
1890	GO:0043021	1.44506056574249e-07	2.82220753469927	20.0071202531646	44	133	ribonucleoprotein complex binding	molecular_function	0.000361265141435623	1.49682408229112
1891	GO:0003677	5.16404924240379e-07	1.33174622047111	365.694055153707	448	2431	DNA binding	molecular_function	0.00129101231060095	0.413319186500475
1892	GO:0030554	7.49910709494932e-07	1.40388681908574	231.962251356239	299	1542	adenyl nucleotide binding	molecular_function	0.00187477677373733	0.489426630709733
1893	GO:0032559	7.87562016401172e-07	1.40439485884437	230.307527124774	297	1531	adenyl ribonucleotide binding	molecular_function	0.00196890504100293	0.489948619977484
1894	GO:0005524	1.69302116165051e-06	1.39740909303383	221.582617540687	285	1473	ATP binding	molecular_function	0.00423255290412627	0.482754433125618
1895	GO:0032555	2.20344728754312e-06	1.34886101229483	282.506555153707	352	1878	purine ribonucleotide binding	molecular_function	0.0055086182188578	0.431741699506824
1896	GO:0017076	2.31323371506603e-06	1.34688599750352	284.462138336347	354	1891	purine nucleotide binding	molecular_function	0.00578308428766508	0.429627744046946
1897	GO:0044877	2.56141912452747e-06	1.44062524239644	173.144326401447	229	1151	protein-containing complex binding	molecular_function	0.00640354781131867	0.526695088286697
1898	GO:0031267	2.57504540242562e-06	1.73951451624026	66.6402576853526	103	443	small GTPase binding	molecular_function	0.00643761350606406	0.798684718291204
1899	GO:0008134	2.96188905006411e-06	1.58860995530898	98.8321654611212	142	657	transcription factor binding	molecular_function	0.00740472262516028	0.667764949345724
1900	GO:0035639	3.20598082187047e-06	1.34804897573492	272.728639240506	340	1813	purine ribonucleoside triphosphate binding	molecular_function	0.00801495205467616	0.430872911776717
1901	GO:0032553	3.6585263090415e-06	1.33861798020274	284.91342676311	353	1894	ribonucleotide binding	molecular_function	0.00914631577260376	0.420744297702948
1902	GO:0017016	5.63357710087539e-06	1.72110807647288	64.5342450271248	99	429	Ras GTPase binding	molecular_function	0.0140839427521885	0.783337693831251
1903	GO:0003725	6.06897023646554e-06	3.19909867172676	11.2822106690778	27	75	double-stranded RNA binding	molecular_function	0.0151724255911639	1.67766549105174
1904	GO:0000166	6.64749845867277e-06	1.310951948439	319.66263562387	389	2125	nucleotide binding	molecular_function	0.0166187461466819	0.390614806063678
1905	GO:1901265	6.96180214634527e-06	1.31009870064873	319.813065099458	389	2126	nucleoside phosphate binding	molecular_function	0.0174045053658632	0.389675506092814
1906	GO:0045296	7.38594062483352e-06	1.82483080844708	49.7921564195298	80	331	cadherin binding	molecular_function	0.0184648515620838	0.867762708853119
1907	GO:0004674	9.08967190420235e-06	1.69196263059603	66.0385397830018	100	439	protein serine/threonine kinase activity	molecular_function	0.0227241797605059	0.758697704835429
1908	GO:0004386	1.08923176670198e-05	2.24189733134687	24.5200045207957	46	163	helicase activity	molecular_function	0.0272307941675494	1.16472021081583
1909	GO:0051020	1.30002835548278e-05	1.6021547942965	81.3823462929476	118	541	GTPase binding	molecular_function	0.0325007088870695	0.680013542362948
1910	GO:0050839	1.5619492167073e-05	1.62275064267352	75.064308318264	110	499	cell adhesion molecule binding	molecular_function	0.0390487304176825	0.698441327540328
1911	GO:0016772	1.70144860621714e-05	1.44100281857291	140.80198915009	187	936	transferase activity, transferring phosphorus-containing groups	molecular_function	0.0425362151554286	0.527073157398286
1912	GO:0061630	2.05490830128681e-05	1.98396610645569	33.2449141048825	57	221	ubiquitin protein ligase activity	molecular_function	0.0513727075321702	0.988387379320569
1913	GO:0016887	2.75831471175773e-05	1.6492373366651	65.2863924050633	97	434	ATPase activity	molecular_function	0.0689578677939432	0.72179902751486
1914	GO:0061659	3.53892477925517e-05	1.9245793591255	34.5987793851718	58	230	ubiquitin-like protein ligase activity	molecular_function	0.0884731194813793	0.944543161227358
1915	GO:0043168	3.94827449056084e-05	1.24863507004153	417.140935804702	487	2773	anion binding	molecular_function	0.098706862264021	0.320351892022264
1916	GO:0043167	4.7008609736035e-05	1.18657746242445	935.37047920434	1025	6218	ion binding	molecular_function	0.117521524340088	0.246806285957684
1917	GO:1990782	6.34880086061111e-05	2.57625569692366	13.9899412296564	29	93	protein tyrosine kinase binding	molecular_function	0.158720021515278	1.36527579002729
1918	GO:0051082	7.44941993831101e-05	2.24024316109423	19.7062613019892	37	131	unfolded protein binding	molecular_function	0.186235498457775	1.16365533418706
1919	GO:0036094	9.29778809906056e-05	1.2450387064882	376.524977396022	440	2503	small molecule binding	molecular_function	0.232444702476514	0.316190594333953
1920	GO:0097367	9.87048711691038e-05	1.25736174530695	333.803006329114	394	2219	carbohydrate derivative binding	molecular_function	0.24676217792276	0.330399775517455
1921	GO:0051087	0.000157026663380452	2.36860435663627	15.3438065099458	30	102	chaperone binding	molecular_function	0.392566658451131	1.24403723598306
1922	GO:0046872	0.00016285252510472	1.19152064223881	630.14907323689	704	4189	metal ion binding	molecular_function	0.407131312761799	0.252803945399437
1923	GO:0044389	0.000203647608214618	1.67892156862745	46.3322784810127	70	308	ubiquitin-like protein ligase binding	molecular_function	0.509119020536546	0.747534835876393
1924	GO:0030234	0.000221581471328187	1.34984497297213	155.24321880651	196	1032	enzyme regulator activity	molecular_function	0.553953678320468	0.432793726115306
1925	GO:0019843	0.000224803295323488	2.83831881862931	9.47705696202532	21	63	rRNA binding	molecular_function	0.56200823830872	1.50503665149209
1926	GO:0016301	0.000236268112776155	1.40716716622955	114.62726039783	150	762	kinase activity	molecular_function	0.590670281940387	0.492793725564328
1927	GO:0070990	0.000245251717680323	16.9789156626506	1.20343580470163	6	8	snRNP binding	molecular_function	0.613129294200809	4.08567242079429
1928	GO:0008144	0.000277474502463849	1.26658973398816	259.791704339964	310	1727	drug binding	molecular_function	0.693686256159624	0.340949291178904
1929	GO:0060589	0.00028339631342462	1.61924715171244	51.74773960217	76	344	nucleoside-triphosphatase regulator activity	molecular_function	0.708490783561549	0.695323206354875
1930	GO:0017111	0.000286908920856095	1.38740706001895	122.148734177215	158	812	nucleoside-triphosphatase activity	molecular_function	0.717272302140237	0.472391131073062
1931	GO:0016462	0.000321137670448346	1.37213729016787	129.519778481013	166	861	pyrophosphatase activity	molecular_function	0.802844176120865	0.456424838606281
1932	GO:0030971	0.000329964591663715	2.6572695035461	10.3796338155515	22	69	receptor tyrosine kinase binding	molecular_function	0.824911479159287	1.40994455515696
1933	GO:0043169	0.000338712789402941	1.1791668946609	643.687726039783	714	4279	cation binding	molecular_function	0.846781973507353	0.237767926171312
1934	GO:0051219	0.00035978875372184	2.44792279628104	12.4856464737794	25	83	phosphoprotein binding	molecular_function	0.8994718843046	1.291558058366
1935	GO:0016817	0.000380672721377945	1.36595400778782	129.971066907776	166	864	hydrolase activity, acting on acid anhydrides	molecular_function	0.951681803444863	0.449908908332628
1936	GO:0016818	0.000380672721377945	1.36595400778782	129.971066907776	166	864	hydrolase activity, acting on acid anhydrides, in phosphorus-containing anhydrides	molecular_function	0.951681803444863	0.449908908332628
1937	GO:1990446	0.000403049829896782	28.2894241625894	0.902576853526221	5	6	U1 snRNP binding	molecular_function	1	4.82219090554759
1938	GO:0001784	0.000419205458538937	3.40211560256895	6.01717902350814	15	40	phosphotyrosine residue binding	molecular_function	1	1.76643216405225
1939	GO:0008094	0.000479941178285683	2.1484550991462	16.9985307414105	31	113	DNA-dependent ATPase activity	molecular_function	1	1.10329962634806
1940	GO:0016853	0.000496062517595762	1.92840243571345	23.7678571428571	40	158	isomerase activity	molecular_function	1	0.947406157077408
1941	GO:1905394	0.000511092752593888	Inf	0.601717902350814	4	4	retromer complex binding	molecular_function	1	Inf
1942	GO:0046966	0.000555042454121059	4.00008879023307	4.3624547920434	12	29	thyroid hormone receptor binding	molecular_function	1	2.00003202395181
1943	GO:0016667	0.000563927202561162	2.76400166865547	8.7249095840868	19	58	oxidoreductase activity, acting on a sulfur group of donors	molecular_function	1	1.46675848669587
1944	GO:0003727	0.000595271084847664	2.25517356847862	14.2908001808318	27	95	single-stranded RNA binding	molecular_function	1	1.17323847416665
1945	GO:0003678	0.000609620031817064	2.39048721120466	12.184787522604	24	81	DNA helicase activity	molecular_function	1	1.25730468747562
1946	GO:0045182	0.000780642742635972	1.94916766401915	21.2105560578662	36	141	translation regulator activity	molecular_function	1	0.96285819405669
1947	GO:0140297	0.000860202098964198	1.5501840305205	52.8007459312839	75	351	DNA-binding transcription factor binding	molecular_function	1	0.632439495602235
1948	GO:0045309	0.000867103933401644	2.83553875236295	7.67190325497288	17	51	protein phosphorylated amino acid binding	molecular_function	1	1.50362287326922
1949	GO:0035257	0.000873688930239828	1.89532520325203	22.8652802893309	38	152	nuclear hormone receptor binding	molecular_function	1	0.92244540980336
1950	GO:0015078	0.00105037186569894	1.95174730562858	20.0071202531646	34	133	proton transmembrane transporter activity	molecular_function	1	0.964766278046553
1951	GO:0019902	0.00110073478177018	1.77519518445676	27.8294529837251	44	185	phosphatase binding	molecular_function	1	0.827977659077388
1952	GO:0061629	0.00116425270200007	1.60888618337676	41.6689647377938	61	277	RNA polymerase II-specific DNA-binding transcription factor binding	molecular_function	1	0.68606226982405
1953	GO:0016776	0.00126349781195207	2.61753753054812	8.5744801084991	18	57	phosphotransferase activity, phosphate group as acceptor	molecular_function	1	1.38821022282847
1954	GO:0045159	0.00128367138813808	6.60364092906466	1.95558318264014	7	13	myosin II binding	molecular_function	1	2.7232616762867
1955	GO:0003712	0.00129181210997613	1.40696357499907	84.5413652802893	111	562	transcription coregulator activity	molecular_function	1	0.492584979001991
1956	GO:0019205	0.00132568338542166	2.9320766515118	6.61889692585895	15	44	nucleobase-containing compound kinase activity	molecular_function	1	1.5519228194712
1957	GO:0005198	0.00136259535477314	1.34854958014162	112.069959312839	142	745	structural molecule activity	molecular_function	1	0.43140856399808
1958	GO:0004672	0.00136352259390607	1.39345950477599	89.0542495479204	116	592	protein kinase activity	molecular_function	1	0.478671076996615
1959	GO:0140035	0.00139961383230579	8.48832831325301	1.50429475587703	6	10	ubiquitination-like modification-dependent protein binding	molecular_function	1	3.08548045817796
1960	GO:0140036	0.00139961383230579	8.48832831325301	1.50429475587703	6	10	ubiquitin-dependent protein binding	molecular_function	1	3.08548045817796
1961	GO:0016773	0.0016324344656555	1.35423816820962	104.548485533454	133	695	phosphotransferase activity, alcohol group as acceptor	molecular_function	1	0.437481486238266
1962	GO:0060090	0.00175689317327747	1.61014597238695	38.2090867992767	56	254	molecular adaptor activity	molecular_function	1	0.68719148591287
1963	GO:0034185	0.00176127403274472	5.03223645650172	2.55730108499096	8	17	apolipoprotein binding	molecular_function	1	2.3311997136734
1964	GO:0098631	0.00195688345942434	2.48952068189366	8.8753390596745	18	59	cell adhesion mediator activity	molecular_function	1	1.31586800075904
1965	GO:0098632	0.0019790967306005	2.66773376017073	7.52147377938517	16	50	cell-cell adhesion mediator activity	molecular_function	1	1.41561469274159
1966	GO:0003954	0.00219696337991537	2.74254481640811	6.91975587703436	15	46	NADH dehydrogenase activity	molecular_function	1	1.45551519615497
1967	GO:0008137	0.00219696337991537	2.74254481640811	6.91975587703436	15	46	NADH dehydrogenase (ubiquinone) activity	molecular_function	1	1.45551519615497
1968	GO:0050136	0.00219696337991537	2.74254481640811	6.91975587703436	15	46	NADH dehydrogenase (quinone) activity	molecular_function	1	1.45551519615497
1969	GO:0048365	0.00224737441378707	2.31503653694635	10.3796338155515	20	69	Rac GTPase binding	molecular_function	1	1.21103496292626
1970	GO:0009378	0.00224832278707196	22.6230248306998	0.752147377938517	4	5	four-way junction helicase activity	molecular_function	1	4.49971993387456
1971	GO:0019834	0.00224832278707196	22.6230248306998	0.752147377938517	4	5	phospholipase A2 inhibitor activity	molecular_function	1	4.49971993387456
1972	GO:0097100	0.00224832278707196	22.6230248306998	0.752147377938517	4	5	supercoiled DNA binding	molecular_function	1	4.49971993387456
1973	GO:1990948	0.00224832278707196	22.6230248306998	0.752147377938517	4	5	ubiquitin ligase inhibitor activity	molecular_function	1	4.49971993387456
1974	GO:0140097	0.00225884245948384	1.65475412116575	32.0414783001808	48	213	catalytic activity, acting on DNA	molecular_function	1	0.726616863843406
1975	GO:0016655	0.00240897139921055	2.43008428787551	9.02576853526221	18	60	oxidoreductase activity, acting on NAD(P)H, quinone or similar compound as acceptor	molecular_function	1	1.28100635481505
1976	GO:0017048	0.00268317476081299	1.71358596853469	26.6260171790235	41	177	Rho GTPase binding	molecular_function	1	0.777018571937324
1977	GO:0008097	0.00268788612433902	6.79021084337349	1.65472423146474	6	11	5S rRNA binding	molecular_function	1	2.76345637240325
1978	GO:0030695	0.00285792441050445	1.51850141134206	45.7305605786618	64	304	GTPase regulator activity	molecular_function	1	0.602648249391275
1979	GO:0032050	0.00288412945133384	9.42855350646092	1.20343580470163	5	8	clathrin heavy chain binding	molecular_function	1	3.23703645498037
1980	GO:0016491	0.00297957034922428	1.31711987144706	112.521247739602	140	748	oxidoreductase activity	molecular_function	1	0.397386651647887
1981	GO:0070034	0.00300437631511029	3.91977152135463	3.30944846292948	9	22	telomerase RNA binding	molecular_function	1	1.97076956387744
1982	GO:0003714	0.00305551086118482	1.59044205495818	35.8022151898734	52	238	transcription corepressor activity	molecular_function	1	0.669427810703386
1983	GO:0030371	0.00305889705170251	3.53930995475113	3.91116636528029	10	26	translation repressor activity	molecular_function	1	1.82346811118426
1984	GO:0051787	0.00305889705170251	3.53930995475113	3.91116636528029	10	26	misfolded protein binding	molecular_function	1	1.82346811118426
1985	GO:0005548	0.00309959246372235	2.51919039220627	7.82233273056058	16	52	phospholipid transporter activity	molecular_function	1	1.33296016038574
1986	GO:0043022	0.00336288408437955	2.4092438563327	8.5744801084991	17	57	ribosome binding	molecular_function	1	1.26858042616945
1987	GO:0001730	0.00340081386673323	Inf	0.45128842676311	3	3	2'-5'-oligoadenylate synthetase activity	molecular_function	1	Inf
1988	GO:0004924	0.00340081386673323	Inf	0.45128842676311	3	3	oncostatin-M receptor activity	molecular_function	1	Inf
1989	GO:0030226	0.00340081386673323	Inf	0.45128842676311	3	3	apolipoprotein receptor activity	molecular_function	1	Inf
1990	GO:0034189	0.00340081386673323	Inf	0.45128842676311	3	3	very-low-density lipoprotein particle binding	molecular_function	1	Inf
1991	GO:0008536	0.00341836858448536	2.8327670819177	5.86674954792043	13	39	Ran GTPase binding	molecular_function	1	1.50221198414575
1992	GO:0051213	0.0034895890592557	2.03234019440327	13.689082278481	24	91	dioxygenase activity	molecular_function	1	1.02314191574142
1993	GO:0031625	0.00360046477507961	1.5162206675632	43.624547920434	61	290	ubiquitin protein ligase binding	molecular_function	1	0.600479735587867
1994	GO:0004559	0.00365045561178409	4.95207156308851	2.25644213381555	7	15	alpha-mannosidase activity	molecular_function	1	2.30803216329348
1995	GO:0005092	0.00365045561178409	4.95207156308851	2.25644213381555	7	15	GDP-dissociation inhibitor activity	molecular_function	1	2.30803216329348
1996	GO:0017137	0.00384661508124747	1.68364550668136	26.3251582278481	40	175	Rab GTPase binding	molecular_function	1	0.751588409431821
1997	GO:0140142	0.00400707522928262	3.1149377593361	4.66331374321881	11	31	nucleocytoplasmic carrier activity	molecular_function	1	1.63920333654165
1998	GO:0004550	0.00413779032112213	4.1167363156813	2.85816003616637	8	19	nucleoside diphosphate kinase activity	molecular_function	1	2.04150104442264
1999	GO:0098641	0.00413779032112213	4.1167363156813	2.85816003616637	8	19	cadherin binding involved in cell-cell adhesion	molecular_function	1	2.04150104442264
[truncated: 501 more rows]
