# Supplementary material for: Genome-wide bioinformatic analyses predict key host and viral factors in SARS-CoV-2 pathogenesis
Source: Commun Biol. 2021 May 17;4:590. doi: 10.1038/s42003-021-02095-0 (PMC8128904; doi:10.1038/s42003-021-02095-0)
Supplement: Supplementary file 6 — Supplementary Data 4 [file 42003_2021_2095_MOESM6_ESM.zip › Functional_Enrichment/Output/GSE147507/Series1_SARS-CoV-2_GO.csv]

	GO	Pvalue	OddsRatio	ExpCount	Count	Size	Term	Type	padj	log2OddsRatio
1	GO:0009605	1.91895503648683e-36	3.64562270366147	73.1526513122657	185	2816	response to external stimulus	biological_process	4.62851954800623e-33	1.86616526030124
2	GO:0034097	1.06067369563887e-32	4.60971074380165	31.4587573647563	111	1211	response to cytokine	biological_process	2.55834495388095e-29	2.20467622536708
3	GO:0051707	1.17377886760895e-32	4.25760285122336	38.1089983931441	123	1467	response to other organism	biological_process	2.8311546286728e-29	2.09004138161436
4	GO:0043207	1.34061414945028e-32	4.25077167461601	38.1609534011784	123	1469	response to external biotic stimulus	biological_process	3.23356132847408e-29	2.08772476832881
5	GO:0009607	1.01869533981591e-31	4.14742594398103	38.9662560257097	123	1500	response to biotic stimulus	biological_process	2.45709315963598e-28	2.05221622079412
6	GO:0006950	1.27498307407699e-31	3.09295144741267	105.001071237279	219	4042	response to stress	biological_process	3.07525917467371e-28	1.62898418644149
7	GO:0002376	7.42282012417411e-29	3.10302237300528	81.9330476700589	183	3154	immune system process	biological_process	1.79038421395079e-25	1.63367409883486
8	GO:0006952	2.28440039899996e-28	3.71171068939288	44.0838243170862	126	1697	defense response	biological_process	5.50997376238791e-25	1.89208426347076
9	GO:0019221	3.00161836105607e-27	4.96436641390687	20.7300482056776	82	798	cytokine-mediated signaling pathway	biological_process	7.23990348686725e-24	2.31160960298184
10	GO:0071345	3.59073213533903e-27	4.2614632416274	29.0428494911623	98	1118	cellular response to cytokine stimulus	biological_process	8.66084591043774e-24	2.09134888795656
11	GO:0006955	1.26353677136845e-26	3.27679555201465	57.6700589180504	144	2220	immune response	biological_process	3.04765069254071e-23	1.71228566210986
12	GO:0044419	1.33790603355907e-25	3.28203453241682	53.6695232994108	136	2066	interspecies interaction between organisms	biological_process	3.22702935294447e-22	1.71459041846296
13	GO:0010033	8.69528920678264e-25	2.82878403908253	86.8427959292983	181	3343	response to organic substance	biological_process	2.09730375667597e-21	1.50018203971138
14	GO:0070887	2.71759745027282e-23	2.74106029905871	87.1025709694697	178	3353	cellular response to chemical stimulus	biological_process	6.55484505005804e-20	1.45473406555738
15	GO:0007166	4.19024420256711e-22	2.72483670248677	80.0626673808248	166	3082	cell surface receptor signaling pathway	biological_process	1.01068690165919e-18	1.44616977279903
16	GO:0016477	5.19230031381213e-22	3.30603688708952	41.3561863952866	110	1592	cell migration	biological_process	1.25238283569149e-18	1.72510282158251
17	GO:0098542	1.95676131439591e-21	3.70509178321678	29.3286020353508	89	1129	defense response to other organism	biological_process	4.71970829032294e-18	1.88950928168133
18	GO:0071310	2.5828938074738e-21	2.75128263148416	71.7498660953401	153	2762	cellular response to organic substance	biological_process	6.2299398636268e-18	1.46010435124857
19	GO:0012501	2.69026058883136e-21	2.95514734291033	55.4619710765935	130	2135	programmed cell death	biological_process	6.48890854026125e-18	1.56323006461147
20	GO:0045087	5.62012822973e-21	3.96342176402146	24.15907873594	79	930	innate immune response	biological_process	1.35557492901088e-17	1.98674649859174
21	GO:0008219	7.55178228659486e-21	2.87300232541677	58.8910016068559	134	2267	cell death	biological_process	1.82148988752668e-17	1.52255916059264
22	GO:0009615	2.32011502809799e-20	6.5877616088947	8.39073379753615	45	323	response to virus	biological_process	5.59611744777234e-17	2.71978834925247
23	GO:0032496	5.54285287878851e-20	6.42344497607655	8.57257632565613	45	330	response to lipopolysaccharide	biological_process	1.33693611436379e-16	2.68334724079189
24	GO:0002252	9.89644175718505e-20	3.38892317687185	32.9134975897161	92	1267	immune effector process	biological_process	2.38702175183303e-16	1.76082693289679
25	GO:0050896	1.38507498085721e-19	2.37747844581151	242.214247455811	339	9324	response to stimulus	biological_process	3.34080085382758e-16	1.24943226169076
26	GO:0042221	1.8199236251068e-19	2.3597034718146	125.549276914837	216	4833	response to chemical	biological_process	4.3896557837576e-16	1.23860557712068
27	GO:0002237	2.62728415870499e-19	6.13876601586333	8.91028387787895	45	343	response to molecule of bacterial origin	biological_process	6.33700939079645e-16	2.61794868137521
28	GO:0048870	2.64689912381032e-19	2.99415514542846	45.4866095340118	111	1751	cell motility	biological_process	6.38432068663048e-16	1.58214897815692
29	GO:0051674	2.64689912381032e-19	2.99415514542846	45.4866095340118	111	1751	localization of cell	biological_process	6.38432068663048e-16	1.58214897815692
30	GO:0032101	6.76714243933866e-19	3.58761008989319	26.7308516336368	80	1029	regulation of response to external stimulus	biological_process	1.63223475636849e-15	1.84302310320465
31	GO:0040011	1.28018828394999e-18	2.84662133219105	50.5002678093198	117	1944	locomotion	biological_process	3.08781414088737e-15	1.50925059335975
32	GO:0080134	5.15833930899394e-18	3.06843065693431	38.1089983931441	97	1467	regulation of response to stress	biological_process	1.24419144132934e-14	1.61750098056606
33	GO:0006954	7.11416105160994e-18	3.97790364310188	19.3792179967863	65	746	inflammatory response	biological_process	1.71593564564832e-14	1.99200833014282
34	GO:0051239	1.54910996151686e-17	2.4180455993628	84.7126405998929	161	3261	regulation of multicellular organismal process	biological_process	3.73645322717865e-14	1.27384145110246
35	GO:0009617	1.88180735780242e-17	4.03775083410342	18.1582753079807	62	699	response to bacterium	biological_process	4.53891934701944e-14	2.01355188602986
36	GO:0071222	3.91443817287324e-17	7.64597911092817	5.32538832351366	33	205	cellular response to lipopolysaccharide	biological_process	9.44162487297026e-14	2.93470125868662
37	GO:0071219	1.10250459555314e-16	7.34411924655164	5.50723085163364	33	212	cellular response to molecule of bacterial origin	biological_process	2.65924108447417e-13	2.87658948399845
38	GO:0030334	1.91464748932966e-16	3.43644757234966	24.6786288162828	72	950	regulation of cell migration	biological_process	4.61812974426315e-13	1.78091794926972
39	GO:0001816	4.67677706657929e-16	3.65578479679106	20.5222281735404	64	790	cytokine production	biological_process	1.12803862845892e-12	1.87018114650639
40	GO:0051270	1.04361541015146e-15	3.17595396001538	28.4973219068024	77	1097	regulation of cellular component movement	biological_process	2.51720036928532e-12	1.66718999870917
41	GO:0001775	1.15288507430003e-15	2.88251872979797	37.4076057846813	91	1440	cell activation	biological_process	2.78075879921167e-12	1.52732998213511
42	GO:0033993	1.58568183090704e-15	3.37434825297942	23.9252811997858	69	921	response to lipid	biological_process	3.82466457614778e-12	1.75460887609109
43	GO:0030335	1.82009116091825e-15	4.21706658191642	14.131762185324	51	544	positive regulation of cell migration	biological_process	4.39005988013482e-12	2.07623980004776
44	GO:0048518	2.26164642214255e-15	2.08141502339572	161.813872522764	245	6229	positive regulation of biological process	biological_process	5.45509117020783e-12	1.0575646596897
45	GO:0071216	2.8297481901456e-15	6.46721740267666	6.13069094804499	33	236	cellular response to biotic stimulus	biological_process	6.8253526346312e-12	2.69314510899282
46	GO:0001932	3.28969574991993e-15	2.82586874441218	38.0570433851098	91	1465	regulation of protein phosphorylation	biological_process	7.93474614880686e-12	1.49869445711442
47	GO:0051607	3.63814275021429e-15	6.40341031728901	6.18264595607927	33	238	defense response to virus	biological_process	8.77520031351687e-12	2.67884045783963
48	GO:0001817	4.17430373891519e-15	3.67753236591265	18.6778253883235	59	719	regulation of cytokine production	biological_process	1.00684206182634e-11	1.87873803867554
49	GO:0007165	4.52267092106234e-15	2.06636828840263	159.917514729513	242	6156	signal transduction	biological_process	1.09086822616024e-11	1.04709740836563
50	GO:2000145	5.14176713185142e-15	3.19828962959147	26.2892340653455	72	1012	regulation of cell motility	biological_process	1.24019423220256e-11	1.67730059180608
51	GO:0051247	5.24877280217291e-15	2.67403404049367	44.421531869309	100	1710	positive regulation of protein metabolic process	biological_process	1.26600399988411e-11	1.41901783107779
52	GO:0048522	5.73421201585128e-15	2.0749067691669	146.565077664703	227	5642	positive regulation of cellular process	biological_process	1.38309193822333e-11	1.05304651396206
53	GO:0032270	5.86060101648635e-15	2.72134492185906	41.7718264595608	96	1608	positive regulation of cellular protein metabolic process	biological_process	1.41357696517651e-11	1.44431982520888
54	GO:0006935	7.26262870748255e-15	3.82113949540017	16.729512587038	55	644	chemotaxis	biological_process	1.75174604424479e-11	1.93400292601486
55	GO:0042330	8.2792868340233e-15	3.8077755479479	16.7814675950723	55	646	taxis	biological_process	1.99696398436642e-11	1.92894844046149
56	GO:0051272	8.38620194297614e-15	3.97724328282544	15.1968398500268	52	585	positive regulation of cellular component movement	biological_process	2.02275190864585e-11	1.99176881263118
57	GO:0032268	8.41202777561304e-15	2.35254699059347	69.4378682378147	134	2673	regulation of cellular protein metabolic process	biological_process	2.02898109947786e-11	1.23422354013515
58	GO:0006928	9.85239776540395e-15	2.46140996826476	57.6440814140332	118	2219	movement of cell or subcellular component	biological_process	2.37639834101543e-11	1.29948497064594
59	GO:0007154	1.0352714250014e-14	2.03780593783427	173.997321906802	256	6698	cell communication	biological_process	2.49707467710338e-11	1.02701666884685
60	GO:2000147	1.03725352430032e-14	4.01584825606789	14.7552222817354	51	568	positive regulation of cell motility	biological_process	2.50185550061237e-11	2.00570475625223
61	GO:0002274	1.14589225516781e-14	3.77475807710317	16.911355115158	55	651	myeloid leukocyte activation	biological_process	2.76389211946477e-11	1.91638418559067
62	GO:0040012	1.2913083982876e-14	3.10732064566571	27.3802892340653	73	1054	regulation of locomotion	biological_process	3.11463585666969e-11	1.63567112142221
63	GO:0006915	1.99118031013141e-14	2.51271958102865	51.6952329941082	109	1990	apoptotic process	biological_process	4.80272690803697e-11	1.32924967574191
64	GO:0048584	2.02279614404867e-14	2.37913188447515	63.4110873058382	125	2441	positive regulation of response to stimulus	biological_process	4.8789842994454e-11	1.25043524814157
65	GO:0040017	2.92318615393438e-14	3.89930615709781	15.1448848419925	51	583	positive regulation of locomotion	biological_process	7.05072500328972e-11	1.9632174335215
66	GO:0060429	2.97787481792694e-14	2.85705020452479	33.5369576861275	82	1291	epithelium development	biological_process	7.18263406083979e-11	1.51452638775576
67	GO:0051246	3.7249720471937e-14	2.27590064295493	73.8540439207284	138	2843	regulation of protein metabolic process	biological_process	8.9846325778312e-11	1.1864375765175
68	GO:0034341	4.7888713789723e-14	6.73935758513932	5.16952329941082	29	199	response to interferon-gamma	biological_process	1.15507577660812e-10	2.75261107613928
69	GO:0051716	8.11099838778372e-14	1.98520967552927	197.844670594537	278	7616	cellular response to stimulus	biological_process	1.95637281113343e-10	0.98929139118233
70	GO:0048583	9.30790513171528e-14	2.07577513356895	112.248794858061	184	4321	regulation of response to stimulus	biological_process	2.24506671776973e-10	1.05365016659753
71	GO:0023052	1.0698845341068e-13	1.98151318133298	173.347884306374	252	6673	signaling	biological_process	2.58056149626561e-10	0.986602564368965
72	GO:0051179	1.08024613736755e-13	1.98047413666637	175.244242099625	254	6746	localization	biological_process	2.60555368333053e-10	0.985845860976539
73	GO:0042325	1.43167808462844e-13	2.5992432475949	41.9276914836636	93	1614	regulation of phosphorylation	biological_process	3.4532075401238e-10	1.37809165330897
74	GO:0060326	1.56272281047874e-13	5.18017348203222	7.8971612212105	35	304	cell chemotaxis	biological_process	3.76928741887471e-10	2.373000414027
75	GO:0030595	1.70700729778076e-13	6.1145349495865	5.81896089983931	30	224	leukocyte chemotaxis	biological_process	4.1173016022472e-10	2.61224277652227
76	GO:0051240	1.96136384734578e-13	2.50085390938693	47.0452597750402	100	1811	positive regulation of multicellular organismal process	biological_process	4.73080959979801e-10	1.32242078308509
77	GO:0050793	2.0458479300271e-13	2.25352143698858	70.0353508302089	131	2696	regulation of developmental process	biological_process	4.93458520722538e-10	1.17218117398938
78	GO:0031347	2.18215060317384e-13	3.48387620973566	18.1582753079807	55	699	regulation of defense response	biological_process	5.26334725485529e-10	1.80069336252078
79	GO:0009888	2.40293636950923e-13	2.40388023353157	53.6695232994108	109	2066	tissue development	biological_process	5.79588252325627e-10	1.26536501967876
80	GO:0009967	2.60320258290493e-13	2.54412547804618	43.7461167648634	95	1684	positive regulation of signal transduction	biological_process	6.27892462996669e-10	1.34716982710447
81	GO:0001944	2.84546411064984e-13	3.2974911771676	20.5741831815747	59	792	vasculature development	biological_process	6.86325943488741e-10	1.72136879937869
82	GO:0009893	2.8552058200329e-13	2.09228002333355	98.4027852169256	166	3788	positive regulation of metabolic process	biological_process	6.88675643791935e-10	1.06507594969157
83	GO:0035556	3.21192810951161e-13	2.20988170792979	74.3476164970541	136	2862	intracellular signal transduction	biological_process	7.74717060014201e-10	1.14396914610966
84	GO:0031325	3.23825125920316e-13	2.14139386841459	86.2712908409213	151	3321	positive regulation of cellular metabolic process	biological_process	7.81066203719802e-10	1.09855017626877
85	GO:0050900	3.64145311545234e-13	3.9942681217461	12.9627745045528	45	499	leukocyte migration	biological_process	8.78318491447106e-10	1.99793117928421
86	GO:0072358	4.60048993505991e-13	3.25581476279058	20.807980717729	59	801	cardiovascular system development	biological_process	1.10963817233645e-09	1.70301862085554
87	GO:0019220	4.76875414333757e-13	2.46943126311614	47.019282271023	99	1810	regulation of phosphate metabolic process	biological_process	1.15022349937302e-09	1.30417881170416
88	GO:1902531	4.9480887269005e-13	2.44691336166195	48.4740224959829	101	1866	regulation of intracellular signal transduction	biological_process	1.1934790009284e-09	1.29096302053726
89	GO:0045321	5.07807736815641e-13	2.74190053757946	33.3551151580075	79	1284	leukocyte activation	biological_process	1.22483226119933e-09	1.455176238315
90	GO:0051174	5.09879860354024e-13	2.46624865021823	47.0712372790573	99	1812	regulation of phosphorus metabolic process	biological_process	1.22983022317391e-09	1.30231826135978
91	GO:0007155	6.35969226348139e-13	2.64609091962747	36.8361006963042	84	1418	cell adhesion	biological_process	1.53395777395171e-09	1.40386263343902
92	GO:0009966	7.48699581234926e-13	2.13813511515717	82.322710230316	145	3169	regulation of signal transduction	biological_process	1.80586338993864e-09	1.09635302415661
93	GO:0046903	7.63267314846907e-13	2.51422096261974	43.1486341724692	93	1661	secretion	biological_process	1.84100076341074e-09	1.33011144676209
94	GO:0022610	8.28823946654486e-13	2.63118490128147	37.0179432244242	84	1425	biological adhesion	biological_process	1.99912335933062e-09	1.39571263458846
95	GO:0010604	9.53290014123923e-13	2.08753365949862	91.4927691483664	156	3522	positive regulation of macromolecule metabolic process	biological_process	2.2993355140669e-09	1.06179945986225
96	GO:0042981	9.54720412659851e-13	2.5399660079653	41.2262988752009	90	1587	regulation of apoptotic process	biological_process	2.30278563533556e-09	1.34480918972656
97	GO:0010647	1.02139123063831e-12	2.40347341967465	49.7728976968398	102	1916	positive regulation of cell communication	biological_process	2.46359564829961e-09	1.26512084861181
98	GO:0030855	1.26709098266443e-12	3.23985044125687	20.1325656132833	57	775	epithelial cell differentiation	biological_process	3.0562234501866e-09	1.69592721661696
99	GO:0023056	1.2767267079109e-12	2.3932106279653	49.9547402249598	102	1923	positive regulation of signaling	biological_process	3.07946481948109e-09	1.25894737495775
100	GO:1901700	1.51749769413236e-12	2.47956774019431	43.668184252812	93	1681	response to oxygen-containing compound	biological_process	3.66020443824726e-09	1.31008863938948
101	GO:0048731	1.56091420194862e-12	1.96753921059954	127.783342260311	198	4919	system development	biological_process	3.76492505510007e-09	0.976392387129878
102	GO:0010562	1.72026278807879e-12	2.79964929654884	29.5623995715051	72	1138	positive regulation of phosphorus metabolic process	biological_process	4.14927384484604e-09	1.48524611652082
103	GO:0045937	1.72026278807879e-12	2.79964929654884	29.5623995715051	72	1138	positive regulation of phosphate metabolic process	biological_process	4.14927384484604e-09	1.48524611652082
104	GO:0051173	1.81965902584595e-12	2.11213379402456	82.4525977504017	144	3174	positive regulation of nitrogen compound metabolic process	biological_process	4.38901757034043e-09	1.07870122572952
105	GO:0001934	1.84706368957503e-12	2.90794510198942	26.4191215854312	67	1017	positive regulation of protein phosphorylation	biological_process	4.45511761925498e-09	1.54000003341321
106	GO:0071396	2.06393340978142e-12	3.54365593868474	15.794322442421	49	608	cellular response to lipid	biological_process	4.97820738439279e-09	1.82523853627171
107	GO:0043067	2.44977069684148e-12	2.49092993122695	41.9276914836636	90	1614	regulation of programmed cell death	biological_process	5.90884692078165e-09	1.31668443976696
108	GO:0060337	3.86655949094749e-12	9.71512875536481	2.46786288162828	19	95	type I interferon signaling pathway	biological_process	9.32614149216534e-09	3.28023311608806
109	GO:0071357	3.86655949094749e-12	9.71512875536481	2.46786288162828	19	95	cellular response to type I interferon	biological_process	9.32614149216534e-09	3.28023311608806
110	GO:0032940	5.29877378324165e-12	2.50072860599176	39.7196036422067	86	1529	secretion by cell	biological_process	1.27806423651789e-08	1.3223484961294
111	GO:0048585	5.630979145355e-12	2.42489665333213	43.9799143010177	92	1693	negative regulation of response to stimulus	biological_process	1.35819216985963e-08	1.27792326239156
112	GO:0042327	5.86264404010957e-12	2.80235011990408	27.7439742903053	68	1068	positive regulation of phosphorylation	biological_process	1.41406974247443e-08	1.48663721440325
113	GO:0042127	7.08292182605845e-12	2.41332143354474	44.1617568291377	92	1700	regulation of cell population proliferation	biological_process	1.7084007444453e-08	1.2710200828546
114	GO:0031399	7.31335022012242e-12	2.34992835263649	48.5	98	1867	regulation of protein modification process	biological_process	1.76398007309353e-08	1.23261677088739
115	GO:0097529	7.55297855417321e-12	5.79919822464027	5.45527584359936	27	210	myeloid leukocyte migration	biological_process	1.82177842726658e-08	2.535853452431
116	GO:0048513	8.07192824969584e-12	2.02197146494113	93.0773968934119	155	3583	animal organ development	biological_process	1.94694909382664e-08	1.01576263736041
117	GO:0065009	8.22980867769875e-12	2.09416318418153	77.6467595072309	136	2989	regulation of molecular function	biological_process	1.98502985306094e-08	1.06637386625949
118	GO:0034340	8.36078770218648e-12	9.22733369098713	2.57177289769684	19	99	response to type I interferon	biological_process	2.01662199376738e-08	3.20591383026548
119	GO:0052548	8.61415625205372e-12	4.03216268965357	11.0404392072844	39	425	regulation of endopeptidase activity	biological_process	2.07773448799536e-08	2.01155384985501
120	GO:0006468	8.64532099933286e-12	2.3056424876142	51.5653454740225	102	1985	protein phosphorylation	biological_process	2.08525142503909e-08	1.20516882637544
121	GO:0010941	9.63849383607831e-12	2.38702424400417	45.1229244777718	93	1737	regulation of cell death	biological_process	2.32480471326209e-08	1.25521321934259
122	GO:0140352	9.86546350011947e-12	2.45465052228189	40.888591322978	87	1574	export from cell	biological_process	2.37954979622882e-08	1.29551763730542
123	GO:0045055	1.0747946524446e-11	3.08599440306757	20.626138189609	56	794	regulated exocytosis	biological_process	2.59240470169638e-08	1.62573544535843
124	GO:0043066	1.09311889811296e-11	2.93044254262466	23.6914836636315	61	912	negative regulation of apoptotic process	biological_process	2.63660278224845e-08	1.5511185505995
125	GO:0035295	1.19407943565421e-11	2.73160053203281	28.8350294590252	69	1110	tube development	biological_process	2.88011959879796e-08	1.44974652001421
126	GO:0032879	1.25304246435742e-11	2.10219824240235	74.1138189608998	131	2853	regulation of localization	biological_process	3.0223384240301e-08	1.07189872536334
127	GO:0008283	1.2561287638125e-11	2.28017686152472	52.6304231387252	103	2026	cell population proliferation	biological_process	3.02978257831575e-08	1.18914573112193
128	GO:0052547	1.42925559511559e-11	3.87760445074725	11.7418318157472	40	452	regulation of peptidase activity	biological_process	3.44736449541879e-08	1.95516564355549
129	GO:0035239	1.57073101354658e-11	2.90181101324489	23.8993036957686	61	920	tube morphogenesis	biological_process	3.78860320467435e-08	1.53695356381104
130	GO:0050790	1.61247178056112e-11	2.19462560122165	60.3717193358329	113	2324	regulation of catalytic activity	biological_process	3.88928193471341e-08	1.13397483983722
131	GO:0023014	1.61521966294167e-11	2.84720347760585	25.1722013926085	63	969	signal transduction by protein phosphorylation	biological_process	3.89590982701531e-08	1.50954560008511
132	GO:0002263	1.65145082823497e-11	3.1938376783355	18.4700053561864	52	711	cell activation involved in immune response	biological_process	3.98329939770274e-08	1.67529099195665
133	GO:0030155	1.88589205738292e-11	3.22146817396313	17.9504552758436	51	691	regulation of cell adhesion	biological_process	4.54877164240761e-08	1.68771834192918
134	GO:0042119	2.03363695210917e-11	3.68608173933706	12.9367970005356	42	498	neutrophil activation	biological_process	4.90513232848732e-08	1.88208806327158
135	GO:0032103	2.06442079555638e-11	3.61937240959732	13.4823245848956	43	519	positive regulation of response to external stimulus	biological_process	4.979382958882e-08	1.85573955917145
136	GO:0006887	2.1545422428852e-11	2.90424952899309	23.4576861274772	60	903	exocytosis	biological_process	5.19675588983911e-08	1.53816541296705
137	GO:0042060	2.58719175656638e-11	3.47432255244755	14.677289769684	45	565	wound healing	biological_process	6.24030651683812e-08	1.79673169855458
138	GO:0010646	2.6572233306187e-11	1.98332985222704	94.4801821103374	155	3637	regulation of cell communication	biological_process	6.4092226734523e-08	0.987924635508233
139	GO:0043069	2.68038253021718e-11	2.85984987977384	24.2110337439743	61	932	negative regulation of programmed cell death	biological_process	6.46508266288385e-08	1.51593941854561
140	GO:0043408	2.92003298464749e-11	3.0657450915401	19.9507230851634	54	768	regulation of MAPK cascade	biological_process	7.04311955896975e-08	1.6162377457705
141	GO:0036230	2.97807686737619e-11	3.63697927354812	13.0926620246385	42	504	granulocyte activation	biological_process	7.18312140411136e-08	1.86274070417281
142	GO:0009611	3.27674743575251e-11	3.20815744750836	17.6387252276379	50	679	response to wounding	biological_process	7.90351481503504e-08	1.68174494701899
143	GO:0023051	3.28880582389807e-11	1.97337341154567	95.5712372790573	156	3679	regulation of signaling	biological_process	7.93259964724214e-08	0.9806639758346
144	GO:0051241	3.42918698188319e-11	2.53708165786327	34.2123727905731	76	1317	negative regulation of multicellular organismal process	biological_process	8.27119900030225e-08	1.34316995436382
145	GO:0002526	4.14583511555171e-11	8.29010946617158	2.8055704338511	19	108	acute inflammatory response	biological_process	9.99975429871072e-08	3.05139115181273
146	GO:0002444	4.24787186261732e-11	3.47183387790812	14.3395822174612	44	552	myeloid leukocyte mediated immunity	biological_process	1.0245866932633e-07	1.79569791862
147	GO:0002366	4.33056852983408e-11	3.1400296448241	18.3660953401178	51	707	leukocyte activation involved in immune response	biological_process	1.04453312939598e-07	1.65077817957513
148	GO:1901701	4.75233716693906e-11	2.60066559312936	31.0690948044992	71	1196	cellular response to oxygen-containing compound	biological_process	1.1462637246657e-07	1.37888090210661
149	GO:0032502	4.91556420928854e-11	1.83196830375482	169.009641135512	238	6506	developmental process	biological_process	1.1856340872804e-07	0.873394542511648
150	GO:0060548	5.60307381764424e-11	2.73063538573187	26.574986609534	64	1023	negative regulation of cell death	biological_process	1.35146140481579e-07	1.44923668784381
151	GO:0071621	5.64841187883029e-11	7.55068378745172	3.1952329941082	20	123	granulocyte chemotaxis	biological_process	1.36239694517387e-07	2.91660730034445
152	GO:0050727	6.11012773851098e-11	4.09446083251393	9.71558650241028	35	374	regulation of inflammatory response	biological_process	1.47376281052885e-07	2.03367348716033
153	GO:0001568	6.43629018625742e-11	3.02848726197949	19.7688805570434	53	761	blood vessel development	biological_process	1.55243319292529e-07	1.59859734333122
154	GO:0043065	7.3802546000868e-11	3.16807545613854	17.4568826995179	49	672	positive regulation of apoptotic process	biological_process	1.78011740954094e-07	1.66360669744419
155	GO:0051248	7.67681977638640e-11	2.58725467909373	30.7313872522764	70	1183	negative regulation of protein metabolic process	biological_process	1.8516489300644e-07	1.37142207419314
156	GO:0070268	8.01218554069402e-11	7.93179196086575	2.90948044991966	19	112	cornification	biological_process	1.9325391524154e-07	2.98764683831268
157	GO:0002446	8.01837850249080e-11	3.57413253865219	12.9627745045528	41	499	neutrophil mediated immunity	biological_process	1.93403289480078e-07	1.83759313446638
158	GO:0000165	8.22094022977228e-11	2.77278559559117	24.8864488484199	61	958	MAPK cascade	biological_process	1.98289078342107e-07	1.47133606493993
159	GO:0031401	8.33420132188388e-11	2.5469245237922	32.1341724692019	72	1237	positive regulation of protein modification process	biological_process	2.01020935883839e-07	1.34875620705455
160	GO:0097530	1.03013113484421e-10	6.81330818965517	3.66282806641671	21	141	granulocyte migration	biological_process	2.48467629724423e-07	2.76835546636248
161	GO:0043068	1.11329606000226e-10	3.12648482821792	17.6647027316551	49	680	positive regulation of programmed cell death	biological_process	2.68527009672545e-07	1.64454151635096
162	GO:0048514	1.17139146611449e-10	3.12136003367785	17.6906802356722	49	681	blood vessel morphogenesis	biological_process	2.82539621626815e-07	1.6421747747016
163	GO:0048856	1.25956640689534e-10	1.81806419960197	155.553294054633	222	5988	anatomical structure development	biological_process	3.03807417343156e-07	0.862403144973195
164	GO:0030162	1.29712032911724e-10	3.03432771909792	18.9376004284949	51	729	regulation of proteolysis	biological_process	3.12865423383079e-07	1.60137691062925
165	GO:0030154	1.39366113062991e-10	1.88925431215983	110.144617032673	171	4240	cell differentiation	biological_process	3.36151064707935e-07	0.917816915700284
166	GO:0032501	1.49775139049029e-10	1.79562601767492	201.429566148902	270	7754	multicellular organismal process	biological_process	3.61257635386257e-07	0.844486905408555
167	GO:0048523	1.59069038651856e-10	1.84658907290914	128.718532404928	192	4955	negative regulation of cellular process	biological_process	3.83674521228277e-07	0.884862854715161
168	GO:0002682	1.77539232039569e-10	2.33516409377358	41.070433851098	84	1581	regulation of immune system process	biological_process	4.2822462767944e-07	1.22352393278519
169	GO:0030593	1.79481534589927e-10	8.11169762462029	2.70166041778254	18	104	neutrophil chemotaxis	biological_process	4.32909461430905e-07	3.02000387477822
170	GO:1990266	2.04037696342243e-10	7.44860623401396	3.0653454740225	19	118	neutrophil migration	biological_process	4.9213892357749e-07	2.89697049706598
171	GO:0009653	2.65011237991998e-10	2.02579573240378	71.0484734868773	123	2735	anatomical structure morphogenesis	biological_process	6.39207106036699e-07	1.01848870982259
172	GO:0010648	3.030307423067e-10	2.36580988500994	37.9531333690412	79	1461	negative regulation of cell communication	biological_process	7.30910150443762e-07	1.24233414427218
173	GO:0071346	3.11635215269185e-10	5.71654672291615	4.67595072308516	23	180	cellular response to interferon-gamma	biological_process	7.51664139229273e-07	2.51514390046469
174	GO:0002275	3.2309399447988e-10	3.33962569586215	14.131762185324	42	544	myeloid cell activation involved in immune response	biological_process	7.7930271468547e-07	1.7396864149795
175	GO:0048869	3.35330639376474e-10	1.86018146225263	112.196839850027	172	4319	cellular developmental process	biological_process	8.08817502176055e-07	0.895443364302349
176	GO:0023057	3.44626781460658e-10	2.35842058871616	38.0570433851098	79	1465	negative regulation of signaling	biological_process	8.31239796883108e-07	1.23782102414749
177	GO:0006793	3.98124123780046e-10	1.93774949642923	86.1414033208356	141	3316	phosphorus metabolic process	biological_process	9.60275386557471e-07	0.954382077657856
178	GO:0007275	4.03189013869285e-10	1.80173909034075	142.668452062132	206	5492	multicellular organism development	biological_process	9.72491901452716e-07	0.84939010975058
179	GO:1901564	4.1135664383891e-10	1.77410063610397	176.127477236208	242	6780	organonitrogen compound metabolic process	biological_process	9.92192224939452e-07	0.827087849035915
180	GO:0010942	4.15527855999278e-10	2.95892494929006	18.9635779325121	50	730	positive regulation of cell death	biological_process	1.00225318867026e-06	1.5650731042168
181	GO:0051094	4.36657698452401e-10	2.37053852115044	36.8361006963042	77	1418	positive regulation of developmental process	biological_process	1.05321836866719e-06	1.24521483698803
182	GO:0006796	4.40849182584736e-10	1.9376199483618	85.4400107123728	140	3289	phosphate-containing compound metabolic process	biological_process	1.06332822839438e-06	0.954285623187042
183	GO:0043312	4.44061719651579e-10	3.47795551891251	12.5990894483128	39	485	neutrophil degranulation	biological_process	1.07107686779961e-06	1.79823948150744
184	GO:0051336	4.70266797077409e-10	2.4370878890746	33.4070701660418	72	1286	regulation of hydrolase activity	biological_process	1.13428351455071e-06	1.28515828013212
185	GO:2000026	4.81934431898189e-10	2.11639342173985	56.0594536689877	103	2158	regulation of multicellular organismal development	biological_process	1.16242584973843e-06	1.08160783862143
186	GO:0002283	5.30856791938113e-10	3.45413325077152	12.6770219603642	39	488	neutrophil activation involved in immune response	biological_process	1.28042658215473e-06	1.7883237390681
187	GO:0016310	8.4854383233348e-10	2.04166280503063	62.8395822174612	111	2419	phosphorylation	biological_process	2.04668772358835e-06	1.0297446146585
188	GO:0048525	9.06265330030301e-10	7.82755901505902	2.62372790573112	17	101	negative regulation of viral process	biological_process	2.18591197603309e-06	2.96856248045267
189	GO:0001525	1.00138125423292e-09	3.15479022491349	15.2487948580611	43	587	angiogenesis	biological_process	2.41533158520981e-06	1.65754407762027
190	GO:0065008	1.15742181940123e-09	1.84309215500569	105.26084627745	162	4052	regulation of biological quality	biological_process	2.79170142839576e-06	0.882128207835606
191	GO:0009913	1.31039765660699e-09	3.86982488928615	9.29994643813605	32	358	epidermal cell differentiation	biological_process	3.16067914773607e-06	1.95226828547196
192	GO:0030216	1.93394546006041e-09	4.12662884566489	7.92313872522764	29	305	keratinocyte differentiation	biological_process	4.66467644966572e-06	2.04496368632216
193	GO:0072359	1.97757121881389e-09	2.43945672141718	30.3677021960364	66	1169	circulatory system development	biological_process	4.7699017797791e-06	1.28655988853114
194	GO:0048519	2.01476719913989e-09	1.74879961279726	152.513926084628	214	5871	negative regulation of biological process	biological_process	4.85961848432541e-06	0.806364986694541
195	GO:0043299	2.09091287447761e-09	3.21903288905063	13.8719871451527	40	534	leukocyte degranulation	biological_process	5.04328185324e-06	1.686627316992
196	GO:1902533	2.65742991058632e-09	2.53030544163555	26.5230316014997	60	1021	positive regulation of intracellular signal transduction	biological_process	6.4097209443342e-06	1.33931154797694
197	GO:0045069	2.81343555762034e-09	7.81884429570052	2.46786288162828	16	95	regulation of viral genome replication	biological_process	6.78600656498026e-06	2.96695537836644
198	GO:0045071	2.84609372489107e-09	10.8606761238025	1.53267273701125	13	59	negative regulation of viral genome replication	biological_process	6.86477806443727e-06	3.441042014797
199	GO:0009968	2.88005020119633e-09	2.33749965993136	34.1344402785217	71	1314	negative regulation of signal transduction	biological_process	6.94668108528555e-06	1.22496615511135
200	GO:0044093	3.8459506108349e-09	2.14192548251949	46.0061596143546	87	1771	positive regulation of molecular function	biological_process	9.27643287333379e-06	1.09890828967284
201	GO:0001818	4.14079071371202e-09	4.09611679022829	7.68934118907338	28	296	negative regulation of cytokine production	biological_process	9.9875872014734e-06	2.03425685066044
202	GO:1903901	4.52843337687492e-09	8.25911854103343	2.20808784145688	15	85	negative regulation of viral life cycle	biological_process	1.09225813050223e-05	3.0459878174392
203	GO:0008544	5.51468943098816e-09	3.32645754844618	12.0535618639529	36	464	epidermis development	biological_process	1.33014309075434e-05	1.73398662246589
204	GO:0098609	5.57566513005907e-09	2.65838078615964	21.7691483663632	52	838	cell-cell adhesion	biological_process	1.34485042937025e-05	1.41054777088845
205	GO:0048646	5.75170226223777e-09	2.38297050109494	30.4975897161221	65	1174	anatomical structure formation involved in morphogenesis	biological_process	1.38731058565175e-05	1.25276109244826
206	GO:0014070	6.9374413967791e-09	2.5194337247034	25.1981788966256	57	970	response to organic cyclic compound	biological_process	1.67331086490312e-05	1.33309950580188
207	GO:0080090	7.28815167775778e-09	1.71030905714454	157.423674343867	217	6060	regulation of primary metabolic process	biological_process	1.75790218467518e-05	0.774257047287759
208	GO:0006464	8.26329286415778e-09	1.77975520267874	108.066416711302	162	4160	cellular protein modification process	biological_process	1.99310623883486e-05	0.831678818625033
209	GO:0036211	8.26329286415778e-09	1.77975520267874	108.066416711302	162	4160	protein modification process	biological_process	1.99310623883486e-05	0.831678818625033
210	GO:0061041	1.01768250692415e-08	5.70689024187377	3.84467059453669	19	148	regulation of wound healing	biological_process	2.45465020670104e-05	2.51270481655789
211	GO:0032269	1.11266644704218e-08	2.38709111992018	28.9389394750937	62	1114	negative regulation of cellular protein metabolic process	biological_process	2.68375147026574e-05	1.25525363795213
212	GO:0060333	1.19692159589145e-08	7.60456326987682	2.36395286555972	15	91	interferon-gamma-mediated signaling pathway	biological_process	2.88697488929018e-05	2.92686539634228
213	GO:0010631	1.30550571936909e-08	3.6577025459013	9.14408141403321	30	352	epithelial cell migration	biological_process	3.14887979511824e-05	1.87093775605934
214	GO:0090132	1.58423120698685e-08	3.62333051563821	9.22201392608463	30	355	epithelium migration	biological_process	3.82116567125229e-05	1.85731641261523
215	GO:0001667	1.65892783582956e-08	3.23460837887067	12.0016068559186	35	462	ameboidal-type cell migration	biological_process	4.00133394002091e-05	1.69359105253862
216	GO:0043588	1.69301665728849e-08	3.36654018982989	10.8845741831816	33	419	skin development	biological_process	4.08355617737984e-05	1.75126668785633
217	GO:0019079	1.76143630240616e-08	6.25478225478225	3.16925549009106	17	122	viral genome replication	biological_process	4.24858436140366e-05	2.64495966130336
218	GO:0050729	1.76861955274703e-08	5.49242521299084	3.97455811462239	19	153	positive regulation of inflammatory response	biological_process	4.26591036122584e-05	2.45744332048254
219	GO:0044267	1.82661490391548e-08	1.70648991827231	136.901446170327	193	5270	cellular protein metabolic process	biological_process	4.40579514824415e-05	0.771031891201201
220	GO:0009628	1.83761678406659e-08	2.28865033863312	32.1341724692019	66	1237	response to abiotic stimulus	biological_process	4.43233168316861e-05	1.19449706391873
221	GO:0033554	1.87277192410834e-08	2.00155951499084	53.7214783074451	95	2068	cellular response to stress	biological_process	4.51712588094933e-05	1.00112451390462
222	GO:0045785	2.31335380105668e-08	3.39187090555327	10.4689341189073	32	403	positive regulation of cell adhesion	biological_process	5.57980936814872e-05	1.76208126204077
223	GO:0090130	2.31671975657304e-08	3.55645562896318	9.37787895018747	30	361	tissue migration	biological_process	5.58792805285418e-05	1.83044016430753
224	GO:0070555	2.42041362863864e-08	4.62319771175063	5.37734333154794	22	207	response to interleukin-1	biological_process	5.83803767227639e-05	2.20889106096515
225	GO:0006953	2.43023393253958e-08	11.6994256915143	1.22094268880557	11	47	acute-phase response	biological_process	5.86172424528548e-05	3.54836580654731
226	GO:0060759	2.53871791940202e-08	4.82472964701081	4.93572576325656	21	190	regulation of response to cytokine stimulus	biological_process	6.12338762159768e-05	2.27044810344923
227	GO:0031349	2.63489036776065e-08	3.44930176835432	9.97536154258168	31	384	positive regulation of defense response	biological_process	6.35535556703869e-05	1.78630435108453
228	GO:0050794	2.87071548645138e-08	1.71723233206633	290.896089983931	348	11198	regulation of cellular process	biological_process	6.92416575332072e-05	0.78008524122975
229	GO:0050731	3.05254186555095e-08	4.76777071990321	4.98768077129084	21	192	positive regulation of peptidyl-tyrosine phosphorylation	biological_process	7.36273097970889e-05	2.25331485886802
230	GO:0018149	3.72065236836573e-08	9.58615221987315	1.55865024102839	12	60	peptide cross-linking	biological_process	8.97421351249813e-05	3.2609518488983
231	GO:0031323	4.51546101542853e-08	1.65711931419005	162.489287627209	219	6255	regulation of cellular metabolic process	biological_process	0.000108912919692136	0.728677481734521
232	GO:1903034	4.55163527098266e-08	4.87617501859742	4.64997321906802	20	179	regulation of response to wounding	biological_process	0.000109785442736102	2.28574990896286
233	GO:0002221	4.78631586171596e-08	4.63103693181818	5.11756829137654	21	197	pattern recognition receptor signaling pathway	biological_process	0.000115445938584589	2.21133526236194
234	GO:0097190	5.88019339765682e-08	2.81866528049902	15.6384574183182	40	602	apoptotic signaling pathway	biological_process	0.000141830264751482	1.49501216650878
235	GO:0045595	5.89233273189997e-08	2.00090065065697	48.7857525441885	87	1878	regulation of cell differentiation	biological_process	0.000142123065493427	1.00064953587794
236	GO:0001819	6.01089340286175e-08	3.11282421492291	12.0535618639529	34	464	positive regulation of cytokine production	biological_process	0.000144982748877025	1.63822410831383
237	GO:0002443	6.20850206188026e-08	2.47272727272727	22.7562935190145	51	876	leukocyte mediated immunity	biological_process	0.000149749069732552	1.30610312772568
238	GO:0050730	6.38842235767698e-08	4.02864836562196	6.65024102838779	24	256	regulation of peptidyl-tyrosine phosphorylation	biological_process	0.000154088747267169	2.01029588756339
239	GO:1903900	6.46512362948263e-08	5.31199633849322	3.87064809855383	18	149	regulation of viral life cycle	biological_process	0.000155938781943121	2.40925415224969
240	GO:0002831	6.68987521774754e-08	3.29677781359311	10.3910016068559	31	400	regulation of response to biotic stimulus	biological_process	0.000161359790252071	1.72105665982335
241	GO:1901342	6.78267417932978e-08	3.22318446821758	10.962506695233	32	422	regulation of vasculature development	biological_process	0.000163598101205434	1.6884867586013
242	GO:0007159	6.88563367144381e-08	3.54448953000078	8.75441885377611	28	337	leukocyte cell-cell adhesion	biological_process	0.000166081484155225	1.82557786849017
243	GO:0010628	7.40361136330376e-08	1.90694626474443	59.2287091590787	100	2280	positive regulation of gene expression	biological_process	0.000178575106082887	0.931264190961116
244	GO:0051091	9.21249079136311e-08	3.94255745627282	6.78012854847349	24	261	positive regulation of DNA-binding transcription factor activity	biological_process	0.000222205277887678	1.9791317800699
245	GO:0043412	9.43567255692559e-08	1.6964567101057	113.599625066952	164	4373	macromolecule modification	biological_process	0.000227588422073045	0.762524616071485
246	GO:0010634	1.08039329559447e-07	4.83717811158798	4.4421531869309	19	171	positive regulation of epithelial cell migration	biological_process	0.000260590862897386	2.27416566078849
247	GO:0051171	1.08370895125032e-07	1.6401490290684	152.877611140868	207	5885	regulation of nitrogen compound metabolic process	biological_process	0.000261390599041578	0.713826908580971
248	GO:1902532	1.09774546279439e-07	2.87387953458943	14.1577396893412	37	545	negative regulation of intracellular signal transduction	biological_process	0.000264776205626007	1.52299958911157
249	GO:0019730	1.10252283715424e-07	5.81856217564469	3.16925549009106	16	122	antimicrobial humoral response	biological_process	0.000265928508321603	2.54066269293748
250	GO:0043410	1.14958113430329e-07	2.86807114790907	14.1837171933583	37	546	positive regulation of MAPK cascade	biological_process	0.000277278969593954	1.52008081325266
251	GO:0048729	1.3606306535804e-07	2.65055139394114	17.4049276914837	42	670	tissue morphogenesis	biological_process	0.000328184113643593	1.40629251460245
252	GO:0008284	1.37377010709418e-07	2.36175812505155	24.7046063202999	53	951	positive regulation of cell population proliferation	biological_process	0.000331353349831117	1.23986122144267
253	GO:0036293	1.40715429909156e-07	3.32790554097855	9.61167648634173	29	370	response to decreased oxygen levels	biological_process	0.000339405616940884	1.73461448471223
254	GO:1904018	1.59463563163539e-07	4.10672453895996	5.97482592394215	22	230	positive regulation of vasculature development	biological_process	0.000384626114350456	2.0379881809171
255	GO:0070482	1.60716422567348e-07	3.22805216761261	10.2351365827531	30	394	response to oxygen levels	biological_process	0.000387648011232443	1.69066389377922
256	GO:0007249	1.62217268013389e-07	3.81212094382221	6.98794858061061	24	269	I-kappaB kinase/NF-kappaB signaling	biological_process	0.000391268050448295	1.93059389109587
257	GO:0010632	1.85243143861446e-07	3.66112291598562	7.55945366898768	25	291	regulation of epithelial cell migration	biological_process	0.000446806462993807	1.87228621049197
258	GO:0010595	2.1665133713957e-07	5.5050258909534	3.32512051419389	16	128	positive regulation of endothelial cell migration	biological_process	0.000522563025180642	2.46074934901439
259	GO:0071347	2.23150329295102e-07	4.59328057939914	4.64997321906802	19	179	cellular response to interleukin-1	biological_process	0.000538238594259785	2.19952491291749
260	GO:0043542	2.28304692871587e-07	3.73483731019523	7.1178361006963	24	274	endothelial cell migration	biological_process	0.000550670919206269	1.90104540047462
261	GO:0042326	2.30267775908519e-07	2.97909673481843	12.1574718800214	33	468	negative regulation of phosphorylation	biological_process	0.000555405875491348	1.57487497037394
262	GO:0008285	2.43544819509666e-07	2.4988874761602	19.7429030530262	45	760	negative regulation of cell population proliferation	biological_process	0.000587430104657315	1.32128593894339
263	GO:0002224	2.56879421587843e-07	5.08434373550653	3.79271558650241	17	146	toll-like receptor signaling pathway	biological_process	0.000619593164869878	2.34606156943552
264	GO:0051384	2.56879421587843e-07	5.08434373550653	3.79271558650241	17	146	response to glucocorticoid	biological_process	0.000619593164869878	2.34606156943552
265	GO:0019538	2.85688861594437e-07	1.61354318612232	151.890465988216	204	5847	protein metabolic process	biological_process	0.000689081534165783	0.690232191751547
266	GO:2001233	3.06541241912552e-07	3.12292494739303	10.5468666309588	30	406	regulation of apoptotic signaling pathway	biological_process	0.000739377475493076	1.64289789778469
267	GO:0043085	3.10732634423785e-07	2.06674898935262	36.8880557043385	69	1420	positive regulation of catalytic activity	biological_process	0.000749487114230169	1.04736318131
268	GO:0038061	3.15592800379989e-07	4.48025489375065	4.75388323513658	19	183	NIK/NF-kappaB signaling	biological_process	0.000761209834516533	2.16358081341885
269	GO:0001933	3.16709678148236e-07	3.05158501759901	11.144349223353	31	429	negative regulation of protein phosphorylation	biological_process	0.000763903743693546	1.60955878466327
270	GO:0043903	3.673110894418e-07	4.04940813175502	5.76700589180503	21	222	regulation of interspecies interactions between organisms	biological_process	0.000885954347733622	2.01771105669319
271	GO:0050878	3.68168262240126e-07	2.8602249580993	13.014729512587	34	501	regulation of body fluid levels	biological_process	0.000888021848523183	1.51612862014041
272	GO:0045766	3.92827411637604e-07	4.20780738662927	5.29941081949652	20	204	positive regulation of angiogenesis	biological_process	0.000947499716869901	2.07306866643755
273	GO:0050673	4.07490690379049e-07	3.01287699085056	11.2742367434387	31	434	epithelial cell proliferation	biological_process	0.000982867545194267	1.59114177206527
274	GO:0097191	4.26495482346244e-07	4.00906658739596	5.81896089983931	21	224	extrinsic apoptotic signaling pathway	biological_process	0.00102870710341914	2.00326637970074
275	GO:0048660	4.41140385379359e-07	4.60331551257144	4.39019817889663	18	169	regulation of smooth muscle cell proliferation	biological_process	0.00106403060953502	2.20267332868442
276	GO:0009636	4.91451355514236e-07	2.77381272401434	13.7940546331012	35	531	response to toxic substance	biological_process	0.00118538066950034	1.47187038634343
277	GO:0022603	4.94401566001388e-07	2.15947662862822	30.0040171397965	59	1155	regulation of anatomical structure morphogenesis	biological_process	0.00119249657719535	1.11068170277109
278	GO:0045597	4.98175234365977e-07	2.25581171523336	25.7437064809855	53	991	positive regulation of cell differentiation	biological_process	0.00120159866529074	1.17364665601901
279	GO:0048659	5.25696497806685e-07	4.5426376117899	4.4421531869309	18	171	smooth muscle cell proliferation	biological_process	0.00126797995270972	2.18353021921222
280	GO:0050792	5.36493480007254e-07	4.11736444749485	5.40332083556508	20	208	regulation of viral process	biological_process	0.0012940222737775	2.04172115410559
281	GO:1903035	5.55217060529378e-07	6.47710763812459	2.33797536154258	13	90	negative regulation of response to wounding	biological_process	0.00133918354999686	2.69534971933219
282	GO:0061045	5.659839838193e-07	7.18327167019028	1.97429030530262	12	76	negative regulation of wound healing	biological_process	0.00136515336897215	2.84464107905007
283	GO:0045936	5.79443710473941e-07	2.66811796834118	15.1448848419925	37	583	negative regulation of phosphate metabolic process	biological_process	0.00139761822966315	1.41582245534495
284	GO:0010563	6.03939877231961e-07	2.66308925306869	15.1708623460096	37	584	negative regulation of phosphorus metabolic process	biological_process	0.00145670298388349	1.41310078108393
285	GO:2001236	6.07420496146558e-07	4.7503870927784	4.02651312265667	17	155	regulation of extrinsic apoptotic signaling pathway	biological_process	0.0014650982367055	2.24804507851259
286	GO:0010594	6.14694491191174e-07	3.91160684681698	5.94884841992501	21	229	regulation of endothelial cell migration	biological_process	0.00148264311275311	1.96776137319123
287	GO:0002009	6.38672515988098e-07	2.73972996901284	13.9499196572041	35	537	morphogenesis of an epithelium	biological_process	0.00154047810856329	1.45403370648369
288	GO:0043086	6.42424654524317e-07	2.37955766483623	21.1197107659347	46	813	negative regulation of catalytic activity	biological_process	0.00154952826671265	1.25069341636654
289	GO:0022407	7.91850593493027e-07	3.03694558111095	10.4429566148902	29	402	regulation of cell-cell adhesion	biological_process	0.00190994363150518	1.6026210571505
290	GO:0045862	8.11119767564091e-07	3.1798440612673	9.29994643813605	27	358	positive regulation of proteolysis	biological_process	0.00195642087936459	1.6689560178516
291	GO:0031098	8.19879817502622e-07	3.35363568215892	8.18291376539904	25	315	stress-activated protein kinase signaling cascade	biological_process	0.00197755011981633	1.74572597211916
292	GO:0001666	8.56245096569825e-07	3.17008865154943	9.32592394215319	27	359	response to hypoxia	biological_process	0.00206526317292642	1.66452318590487
293	GO:0030193	8.70670556439537e-07	6.86049667097914	2.05222281735404	12	79	regulation of blood coagulation	biological_process	0.00210005738213216	2.77831302520574
294	GO:0001959	8.75405144730457e-07	4.36976283786514	4.59801821103374	18	177	regulation of cytokine-mediated signaling pathway	biological_process	0.00211147720908986	2.12755498180354
295	GO:0043281	9.07897710725761e-07	3.968017645437	5.58516336368506	20	215	regulation of cysteine-type endopeptidase activity involved in apoptotic process	biological_process	0.00218984927827054	1.9884184412812
296	GO:0006810	9.14722599743996e-07	1.59565527389675	135.628548473487	184	5221	transport	biological_process	0.00220631091058252	0.674149004719435
297	GO:0070371	9.21188848472964e-07	3.33029332936272	8.23486877343332	25	317	ERK1 and ERK2 cascade	biological_process	0.00222190750251679	1.73564925422732
298	GO:0045765	9.44124198773562e-07	3.0772644620458	9.94938403856454	28	383	regulation of angiogenesis	biological_process	0.00227722756744183	1.62164843511985
299	GO:0010950	9.50904999315817e-07	4.34221092077088	4.62399571505088	18	178	positive regulation of endopeptidase activity	biological_process	0.00229358285834975	2.11842980586084
300	GO:0010952	9.83628048186601e-07	4.12466846699137	5.11756829137654	19	197	positive regulation of peptidase activity	biological_process	0.00237251085222608	2.04427816293436
301	GO:1900046	1.00052365866737e-06	6.75923392612859	2.07820032137118	12	80	regulation of hemostasis	biological_process	0.00241326306470571	2.75685974449507
302	GO:0031960	1.13454786831795e-06	4.51930445033893	4.20835565077665	17	162	response to corticosteroid	biological_process	0.00273652945838288	2.17610074979474
303	GO:0002576	1.19720382999664e-06	5.10412351722839	3.32512051419389	15	128	platelet degranulation	biological_process	0.00288765563795188	2.35166324202142
304	GO:1905954	1.31270744660469e-06	6.56538810027182	2.13015532940546	12	82	positive regulation of lipid localization	biological_process	0.00316625036121051	2.71488029577744
305	GO:0030198	1.3799777097074e-06	3.08486470565637	9.55972147830744	27	368	extracellular matrix organization	biological_process	0.00332850623581424	1.62520721781593
306	GO:0043062	1.45354969781512e-06	3.07567225925075	9.58569898232459	27	369	extracellular structure organization	biological_process	0.00350596187113006	1.62090177926043
307	GO:0044706	1.50113684438407e-06	3.8290216118386	5.76700589180503	20	222	multi-multicellular organism process	biological_process	0.00362074206865438	1.93697580309859
308	GO:0016192	1.53525016286112e-06	1.81525728409857	55.0203535083021	90	2118	vesicle-mediated transport	biological_process	0.00370302339282101	0.860174041988095
309	GO:0045088	1.58249186563951e-06	3.31706563945006	7.92313872522764	24	305	regulation of innate immune response	biological_process	0.0038169703799225	1.72990756104729
310	GO:0050818	1.70816053119813e-06	6.38231148696265	2.18211033743974	12	84	regulation of coagulation	biological_process	0.00412008320124988	2.67407902067147
311	GO:0019058	1.71574230123598e-06	3.20741856794375	8.52062131762185	25	328	viral life cycle	biological_process	0.00413837043058118	1.6814126376875
312	GO:0051234	1.84317619111875e-06	1.57110362705723	138.823781467595	186	5344	establishment of localization	biological_process	0.00444574097297843	0.651778341237468
313	GO:0045859	1.84821812643958e-06	2.32586367880486	20.5741831815747	44	792	regulation of protein kinase activity	biological_process	0.00445790212097227	1.21776654149058
314	GO:0051128	1.90673710799875e-06	1.76965792980897	60.9951794322442	97	2348	regulation of cellular component organization	biological_process	0.00459904990449299	0.823470518126598
315	GO:0010574	1.96143589636537e-06	11.7135945815191	0.883235136582753	8	34	regulation of vascular endothelial growth factor production	biological_process	0.00473098338203326	3.55011196228475
316	GO:0048661	2.12691167794922e-06	5.66402638674884	2.62372790573112	13	101	positive regulation of smooth muscle cell proliferation	biological_process	0.00513011096721351	2.50182798645605
317	GO:0002520	2.13915558911796e-06	2.17044030432509	25.5878414568827	51	985	immune system development	biological_process	0.00515964328095253	1.11798774332864
318	GO:0032102	2.21153783386938e-06	2.93383685089763	10.3910016068559	28	400	negative regulation of response to external stimulus	biological_process	0.00533422925529294	1.55278864574023
319	GO:0050678	2.29797984280505e-06	2.99529727914007	9.81949651847884	27	378	regulation of epithelial cell proliferation	biological_process	0.00554272738084577	1.58269919562088
320	GO:0010951	2.54566668366928e-06	3.54875018822466	6.49437600428495	21	250	negative regulation of endopeptidase activity	biological_process	0.0061401480410103	1.82731102046979
321	GO:2001234	2.59709554838479e-06	3.68151561699949	5.97482592394215	20	230	negative regulation of apoptotic signaling pathway	biological_process	0.00626419446270412	1.88029982143987
322	GO:0019222	2.76138440304635e-06	1.52834530968519	190.752811997858	240	7343	regulation of metabolic process	biological_process	0.00666045918014781	0.611970538326477
323	GO:0006508	2.77621037856059e-06	1.85719919053252	46.2139796464917	78	1779	proteolysis	biological_process	0.00669621943308815	0.893128557213116
324	GO:0051235	2.78267588253618e-06	3.20128810072232	8.18291376539904	24	315	maintenance of location	biological_process	0.00671181422867727	1.67865251842674
325	GO:0010573	3.12319263359783e-06	10.8757112908056	0.935190144617033	8	36	vascular endothelial growth factor production	biological_process	0.00753314063223798	3.44303785374853
326	GO:0051090	3.33910914891288e-06	2.80613599756214	11.2222817354044	29	432	regulation of DNA-binding transcription factor activity	biological_process	0.00805393126717786	1.48858492993214
327	GO:0018108	3.36515139532467e-06	2.99999353516547	9.42983395822175	26	363	peptidyl-tyrosine phosphorylation	biological_process	0.00811674516552311	1.58495939178957
328	GO:0002685	3.81218216134353e-06	3.89921324254746	5.0915907873594	18	196	regulation of leukocyte migration	biological_process	0.0091949833731606	1.9631830558777
329	GO:0001101	3.81708503990413e-06	3.05356166256494	8.91028387787895	25	343	response to acid chemical	biological_process	0.00920680911624876	1.61049297875851
330	GO:0018212	3.90818308541919e-06	2.97302319620659	9.50776647027317	26	366	peptidyl-tyrosine modification	biological_process	0.00942653760203108	1.57193071952597
331	GO:0042592	3.99975114136644e-06	1.81077412060607	49.8508302088913	82	1919	homeostatic process	biological_process	0.00964739975297585	0.856606592999426
332	GO:0070372	4.0391601475371e-06	3.21849750730617	7.79325120514194	23	300	regulation of ERK1 and ERK2 cascade	biological_process	0.00974245427585949	1.68638735149531
333	GO:0050920	4.16920165397748e-06	3.70391685091256	5.63711837171934	19	217	regulation of chemotaxis	biological_process	0.0100561143893937	1.88905171195599
334	GO:0002684	4.61471190869017e-06	2.07537401933954	27.7439742903053	53	1068	positive regulation of immune system process	biological_process	0.0111306851237607	1.05337135921669
335	GO:2000116	4.66318906034045e-06	3.52845288947808	6.20862346009641	20	239	regulation of cysteine-type endopeptidase activity	biological_process	0.0112476120135412	1.81903574782015
336	GO:0050663	4.96687430717609e-06	3.51221896383187	6.23460096411355	20	240	cytokine secretion	biological_process	0.0119801008289087	1.81238279025684
337	GO:0032479	5.1074813138522e-06	4.79644373673036	3.27316550615961	14	126	regulation of type I interferon production	biological_process	0.0123192449290115	2.26196513397459
338	GO:0010466	5.32390873213877e-06	3.36979539276005	6.80610605249063	21	262	negative regulation of peptidase activity	biological_process	0.0128412678619187	1.7526609965075
339	GO:0062197	5.44551399845799e-06	2.9866220735786	9.09212640599893	25	350	cellular response to chemical stress	biological_process	0.0131345797642807	1.57851469092312
340	GO:0072593	5.53459495184017e-06	3.25050698234218	7.3776111408677	22	284	reactive oxygen species metabolic process	biological_process	0.0133494430238385	1.70066475317739
341	GO:0035456	5.63787450565483e-06	12.6666666666667	0.727370112479914	7	28	response to interferon-beta	biological_process	0.0135985533076395	3.66296501272243
342	GO:0031400	5.86553198873571e-06	2.42504534704842	16.0540974825924	36	618	negative regulation of protein modification process	biological_process	0.0141476631568305	1.27801172517614
343	GO:1901698	5.91241371445387e-06	2.02778196866177	29.4584895554365	55	1134	response to nitrogen compound	biological_process	0.0142607418792627	1.01990253910629
344	GO:0032606	6.1476297577296e-06	4.71177412746303	3.32512051419389	14	128	type I interferon production	biological_process	0.0148280829756438	2.23627038106152
345	GO:0042116	6.38265491946188e-06	5.53310069028758	2.46786288162828	12	95	macrophage activation	biological_process	0.0153949636657421	2.46808817790269
346	GO:1901652	6.46084371355987e-06	2.56171968298773	13.5083020889127	32	520	response to peptide	biological_process	0.0155835550371064	1.35711261694064
347	GO:0043409	6.51544686027225e-06	3.91916167664671	4.77986073915372	17	184	negative regulation of MAPK cascade	biological_process	0.0157152578269767	1.97054508947119
348	GO:0031424	6.61823764439037e-06	3.57604940856275	5.81896089983931	19	224	keratinization	biological_process	0.0159631891982696	1.83836666968567
349	GO:0031328	6.79732210034367e-06	1.77590532028348	51.3575254418854	83	1977	positive regulation of cellular biosynthetic process	biological_process	0.0163951409060289	0.828554668625756
350	GO:0051172	7.10867302902788e-06	1.70217855242296	63.7228173540439	98	2453	negative regulation of nitrogen compound metabolic process	biological_process	0.0171461193460152	0.767382378495196
351	GO:0009891	7.18251426288365e-06	1.76734085906148	52.2407605784681	84	2011	positive regulation of biosynthetic process	biological_process	0.0173242244020754	0.821580312811567
352	GO:0033674	7.24821203062049e-06	2.46808370596777	14.8851098018211	34	573	positive regulation of kinase activity	biological_process	0.0174826874178566	1.30339132485067
353	GO:0050776	7.53295522895665e-06	2.08067709842558	26.0294590251741	50	1002	regulation of immune response	biological_process	0.0181694880122434	1.0570530897028
354	GO:1902930	7.63614713160454e-06	6.00557564798071	2.10417782538832	11	81	regulation of alcohol biosynthetic process	biological_process	0.0184183868814302	2.58630253813472
355	GO:0006979	7.67757408709722e-06	2.67693003242704	11.71585431173	29	451	response to oxidative stress	biological_process	0.0185183086980785	1.42057943139943
356	GO:0042493	7.68858758785945e-06	2.04860663576672	27.510176754151	52	1059	response to drug	biological_process	0.018544873261917	1.03464299112809
357	GO:0070486	7.89261912265702e-06	27.0505952380952	0.311730048205678	5	12	leukocyte aggregation	biological_process	0.0190369973238487	4.75758843524629
358	GO:0007044	7.9428497167734e-06	5.4023131451312	2.51981788966256	12	97	cell-substrate junction assembly	biological_process	0.0191581535168574	2.43357726810199
359	GO:0150115	7.9428497167734e-06	5.4023131451312	2.51981788966256	12	97	cell-substrate junction organization	biological_process	0.0191581535168574	2.43357726810199
360	GO:0030195	8.02599660348745e-06	7.79550229182582	1.37680771290841	9	53	negative regulation of blood coagulation	biological_process	0.0193587038076117	2.96264198386978
361	GO:0098586	8.02599660348745e-06	7.79550229182582	1.37680771290841	9	53	cellular response to virus	biological_process	0.0193587038076117	2.96264198386978
362	GO:0014074	8.0456259650966e-06	4.29922197523023	3.87064809855383	15	149	response to purine-containing compound	biological_process	0.019406049827813	2.10407560073676
363	GO:0051092	8.0456259650966e-06	4.29922197523023	3.87064809855383	15	149	positive regulation of NF-kappaB transcription factor activity	biological_process	0.019406049827813	2.10407560073676
364	GO:0045861	8.06680594836581e-06	2.9135657396527	9.29994643813605	25	358	negative regulation of proteolysis	biological_process	0.0194571359474583	1.54278586301094
365	GO:0007596	8.37971175734759e-06	2.98231269814784	8.72844134975897	24	336	blood coagulation	biological_process	0.0202118647587224	1.5764315334147
366	GO:0009719	8.62636673849849e-06	1.81884322760235	44.4734868773433	74	1712	response to endogenous stimulus	biological_process	0.0208067965732584	0.863021197465623
367	GO:0097696	8.90141910902168e-06	4.02068090917959	4.39019817889663	16	169	receptor signaling pathway via STAT	biological_process	0.0214702228909603	2.00743984496419
368	GO:0043549	9.02759477895584e-06	2.15206611570248	22.6004284949116	45	870	regulation of kinase activity	biological_process	0.0217745586068415	1.10572240100368
369	GO:1900047	9.41212524941204e-06	7.6218487394958	1.40278521692555	9	54	negative regulation of hemostasis	biological_process	0.0227020461015818	2.93014097722058
370	GO:0050918	9.61568336106484e-06	6.57967332123412	1.76647027316551	10	68	positive chemotaxis	biological_process	0.0231930282668884	2.71801595637158
371	GO:0042509	9.70313843619969e-06	5.83810947022972	2.1561328334226	11	83	regulation of tyrosine phosphorylation of STAT protein	biological_process	0.0234039699081136	2.54550126302875
372	GO:0035690	9.92614159929636e-06	2.68979117702677	11.2482592394215	28	433	cellular response to drug	biological_process	0.0239418535375028	1.42749417294468
373	GO:0050707	9.98846152247216e-06	3.61208511777302	5.45527584359936	18	210	regulation of cytokine secretion	biological_process	0.0240921691922028	1.85283188992346
374	GO:0051345	1.0000157076479e-05	2.22705751331442	19.8727905731119	41	765	positive regulation of hydrolase activity	biological_process	0.0241203788684673	1.15513881591739
375	GO:0048534	1.00788738457674e-05	2.10511860756479	24.1331012319229	47	929	hematopoietic or lymphoid organ development	biological_process	0.0243102437159911	1.07390152057193
376	GO:0045860	1.02726062621823e-05	2.49854304635762	13.8200321371184	32	532	positive regulation of protein kinase activity	biological_process	0.0247775263043837	1.32108707387996
377	GO:0007599	1.072927903473e-05	2.93445191840533	8.85832886984467	24	341	hemostasis	biological_process	0.0258790210317689	1.55309106945567
378	GO:0070498	1.09092110770686e-05	5.21727849317701	2.59775040171398	12	100	interleukin-1-mediated signaling pathway	biological_process	0.0263130171178894	2.38329744505856
379	GO:0044403	1.10456254364771e-05	2.13309932255245	22.7822710230316	45	877	symbiotic process	biological_process	0.0266420485527829	1.09295114280825
380	GO:1901222	1.10667449049397e-05	4.78840042372881	3.03936797000536	13	117	regulation of NIK/NF-kappaB signaling	biological_process	0.0266929887107146	2.25954380081376
381	GO:0050817	1.1265458288665e-05	2.92506036917284	8.88430637386181	24	342	coagulation	biological_process	0.0271722853922599	1.54846640021998
382	GO:0071407	1.17536295187258e-05	2.3735027922203	15.8982324584896	35	612	cellular response to organic cyclic compound	biological_process	0.0283497543991665	1.247017746974
383	GO:0044092	1.19419317937162e-05	1.97325686435159	30.1858596679164	55	1162	negative regulation of molecular function	biological_process	0.0288039394864434	0.98057876792445
384	GO:0045429	1.27591668297314e-05	8.69721473495058	1.11703267273701	8	43	positive regulation of nitric oxide biosynthetic process	biological_process	0.0307751103933121	3.12055345482
385	GO:0006919	1.37123212624273e-05	5.60365682137834	2.23406534547402	11	86	activation of cysteine-type endopeptidase activity involved in apoptotic process	biological_process	0.0330741188849746	2.48636860508069
386	GO:0007260	1.37123212624273e-05	5.60365682137834	2.23406534547402	11	86	tyrosine phosphorylation of STAT protein	biological_process	0.0330741188849746	2.48636860508069
387	GO:0070542	1.37123212624273e-05	5.60365682137834	2.23406534547402	11	86	response to fatty acid	biological_process	0.0330741188849746	2.48636860508069
388	GO:0010243	1.37383366270752e-05	2.01517012058832	27.3543117300482	51	1053	response to organonitrogen compound	biological_process	0.0331368679445053	1.01090163615728
389	GO:0016032	1.42589817770838e-05	2.14780244389829	21.5873058382432	43	831	viral process	biological_process	0.0343926640463262	1.10286129950784
390	GO:0030097	1.46579822775677e-05	2.10655096091557	23.042046063203	45	887	hemopoiesis	biological_process	0.0353550532534934	1.07488281747665
391	GO:0043122	1.48139876830957e-05	3.36036736622436	6.15666845206213	19	237	regulation of I-kappaB kinase/NF-kappaB signaling	biological_process	0.0357313382916268	1.74861896171192
392	GO:0050819	1.48611695281596e-05	7.14430147058824	1.48071772897697	9	57	negative regulation of coagulation	biological_process	0.0358451409019211	2.83679295965091
393	GO:0051641	1.48926666394231e-05	1.58787925222188	88.0117836100696	125	3388	cellular localization	biological_process	0.0359211119342885	0.667101209178611
394	GO:0050789	1.52071458366799e-05	1.53334261014999	314.094001071237	357	12091	regulation of biological process	biological_process	0.0366796357580718	0.616680088868213
395	GO:1904407	1.52434901525417e-05	8.4551595620778	1.14301017675415	8	44	positive regulation of nitric oxide metabolic process	biological_process	0.0367672982479306	3.07983198080276
396	GO:0045944	1.55762552497317e-05	1.94084217120866	31.224959828602	56	1202	positive regulation of transcription by RNA polymerase II	biological_process	0.0375699276623529	0.956682803228019
397	GO:1903037	1.62046327113269e-05	3.01660462907648	7.8971612212105	22	304	regulation of leukocyte cell-cell adhesion	biological_process	0.0390855740997204	1.59292562222253
398	GO:0070302	1.66743967522463e-05	3.32944791260242	6.20862346009641	19	239	regulation of stress-activated protein kinase signaling cascade	biological_process	0.0402186449664181	1.73528297015417
399	GO:0031663	1.71910296076548e-05	6.99811353112674	1.50669523299411	9	58	lipopolysaccharide-mediated signaling pathway	biological_process	0.0414647634136634	2.80696606975995
400	GO:0007259	1.76367345204678e-05	3.99844858156028	4.13042313872523	15	159	receptor signaling pathway via JAK-STAT	biological_process	0.0425398036633683	1.99944033553643
401	GO:0051347	1.8197879587305e-05	2.29061871910479	16.911355115158	36	651	positive regulation of transferase activity	biological_process	0.0438932855645797	1.1957373373703
402	GO:0050688	1.83004138453187e-05	6.05580618212197	1.89635779325121	10	73	regulation of defense response to virus	biological_process	0.0441405981949088	2.59831903217865
403	GO:0061844	1.83004138453187e-05	6.05580618212197	1.89635779325121	10	73	antimicrobial humoral immune response mediated by antimicrobial peptide	biological_process	0.0441405981949088	2.59831903217865
404	GO:0001655	1.90929479028315e-05	2.89912150824203	8.57257632565613	23	330	urogenital system development	biological_process	0.0460521903416296	1.5356158010311
405	GO:0051403	2.02715917581846e-05	3.060507482108	7.42956614890198	21	286	stress-activated MAPK cascade	biological_process	0.0488950793207413	1.61377089514559
406	GO:0031324	2.02838197913447e-05	1.63737745701759	68.7364756293519	102	2646	negative regulation of cellular metabolic process	biological_process	0.0489245733367234	0.711386937936494
407	GO:0070848	2.13716669163191e-05	2.19400248341708	19.1194429566149	39	736	response to growth factor	biological_process	0.0515484606021617	1.13356515874543
408	GO:0010883	2.1443809836533e-05	8.00926845415425	1.19496518478843	8	46	regulation of lipid storage	biological_process	0.0517224693257176	3.00167047662137
409	GO:0150076	2.33103511135848e-05	5.86882591093117	1.94831280128548	10	75	neuroinflammatory response	biological_process	0.0562245668859666	2.5530719135742
410	GO:0097193	2.36792121599769e-05	3.02574144364385	7.5074986609534	21	289	intrinsic apoptotic signaling pathway	biological_process	0.0571142597298643	1.5972887113121
411	GO:1903555	2.3694740766589e-05	3.88951983898792	4.23433315479379	15	163	regulation of tumor necrosis factor superfamily cytokine production	biological_process	0.0571517147290127	1.95959206557967
412	GO:0034612	2.41824000568142e-05	2.93207715796529	8.10498125334762	22	312	response to tumor necrosis factor	biological_process	0.0583279489370359	1.55192306866587
413	GO:0009991	2.51824061755243e-05	2.41513215859031	13.7940546331012	31	531	response to extracellular stimulus	biological_process	0.0607399636953645	1.27210213702215
414	GO:0001893	2.73567821365402e-05	9.49633891213389	0.909212640599893	7	35	maternal placenta development	biological_process	0.0659845585133349	3.2473714238309
415	GO:0019216	2.87155310395707e-05	2.62587372912128	10.6507766470273	26	410	regulation of lipid metabolic process	biological_process	0.0692618608674446	1.39279754275384
416	GO:0050865	3.03146582815854e-05	2.28828656625124	15.9501874665238	34	614	regulation of cell activation	biological_process	0.0731189557751839	1.19426773473052
417	GO:0002697	3.21489419262934e-05	2.50596456553963	12.0016068559186	28	462	regulation of immune effector process	biological_process	0.0775432479262196	1.32536601502623
418	GO:0051338	3.33642206923641e-05	1.99771935787363	25.3020889126942	47	974	regulation of transferase activity	biological_process	0.0804745003099823	0.998353925752084
419	GO:0051346	3.34057293443067e-05	2.50006287884504	12.0275843599357	28	463	negative regulation of hydrolase activity	biological_process	0.0805746191784677	1.32196438043021
420	GO:0071706	3.38028262364139e-05	3.76136837713809	4.36422067487949	15	168	tumor necrosis factor superfamily cytokine production	biological_process	0.0815324168822304	1.91125760652309
421	GO:0001945	3.46615879985394e-05	11.9762663443578	0.649437600428495	6	25	lymph vessel development	biological_process	0.083603750252477	3.58210630635051
422	GO:0060330	3.46615879985394e-05	11.9762663443578	0.649437600428495	6	25	regulation of response to interferon-gamma	biological_process	0.083603750252477	3.58210630635051
423	GO:0060334	3.46615879985394e-05	11.9762663443578	0.649437600428495	6	25	regulation of interferon-gamma-mediated signaling pathway	biological_process	0.083603750252477	3.58210630635051
424	GO:0051130	3.72033671968099e-05	1.89635955259739	30.6794322442421	54	1181	positive regulation of cellular component organization	biological_process	0.0897345216787055	0.923232527300833
425	GO:1903672	3.87368356007674e-05	6.23262032085561	1.66256025709695	9	64	positive regulation of sprouting angiogenesis	biological_process	0.093433247469051	2.63983882924123
426	GO:0050691	4.00455923131812e-05	8.86227336122734	0.961167648634172	7	37	regulation of defense response to virus by host	biological_process	0.096589968659393	3.14767682815591
427	GO:0043280	4.04747880045218e-05	4.18134881071073	3.42903053026245	13	132	positive regulation of cysteine-type endopeptidase activity involved in apoptotic process	biological_process	0.0976251886669066	2.06396839891714
428	GO:0022409	4.08816447275364e-05	3.10095839092166	6.62426352437065	19	255	positive regulation of cell-cell adhesion	biological_process	0.0986065270828178	1.63271416780358
429	GO:0060255	4.22261132513984e-05	1.4486009255963	177.816014997322	220	6845	regulation of macromolecule metabolic process	biological_process	0.101849385162373	0.534660202236853
430	GO:0001822	4.2448493844657e-05	2.98858047845295	7.22174611676486	20	278	kidney development	biological_process	0.102385767153313	1.57946039312379
431	GO:1990868	4.31513863270628e-05	4.88394171327642	2.51981788966256	11	97	response to chemokine	biological_process	0.104081143820876	2.2880459827846
432	GO:1990869	4.31513863270628e-05	4.88394171327642	2.51981788966256	11	97	cellular response to chemokine	biological_process	0.104081143820876	2.2880459827846
433	GO:0032675	4.36238057720008e-05	3.88716575894643	3.94858061060525	14	152	regulation of interleukin-6 production	biological_process	0.105220619522066	1.95871862929048
434	GO:0002548	4.39423739752725e-05	6.12098589435774	1.68853776111409	9	65	monocyte chemotaxis	biological_process	0.105989006028357	2.61376404349759
435	GO:0009725	4.39715820117029e-05	1.97303356018343	25.5878414568827	47	985	response to hormone	biological_process	0.106059455812227	0.980415495695747
436	GO:0046683	4.73994939305982e-05	4.11178036139515	3.48098553829673	13	134	response to organophosphorus	biological_process	0.114327579360603	2.03976320227766
437	GO:0046677	4.91662315259161e-05	2.78553977976844	8.49464381360471	22	327	response to antibiotic	biological_process	0.11858895044051	1.47795691899749
438	GO:0045428	4.97266409261875e-05	6.01326846528085	1.71451526513123	9	66	regulation of nitric oxide biosynthetic process	biological_process	0.119940657913964	2.58814936979014
439	GO:0031667	4.97684358508528e-05	2.39704647256439	12.9627745045528	29	499	response to nutrient levels	biological_process	0.120041467272257	1.26125787940351
440	GO:0032872	5.05567661453922e-05	3.16200756797982	6.15666845206213	18	237	regulation of stress-activated MAPK cascade	biological_process	0.121942919942686	1.66084082066083
441	GO:0046209	5.1164880922513e-05	5.29619883040936	2.13015532940546	10	82	nitric oxide metabolic process	biological_process	0.123409692785101	2.40495728495876
442	GO:0031649	5.53678929477868e-05	15.7751736111111	0.441617568291377	5	17	heat generation	biological_process	0.133547357790062	3.97958397752852
443	GO:0033002	5.6398888090205e-05	3.13304330132646	6.20862346009641	18	239	muscle cell proliferation	biological_process	0.136034118073575	1.64756470912079
444	GO:0030856	5.80501893010469e-05	3.77683083639843	4.05249062667381	14	156	regulation of epithelial cell differentiation	biological_process	0.140017056594125	1.91717616716318
445	GO:1905952	5.80501893010469e-05	3.77683083639843	4.05249062667381	14	156	regulation of lipid localization	biological_process	0.140017056594125	1.91717616716318
446	GO:1903039	5.85750754994517e-05	3.25007441425352	5.66309587573648	17	218	positive regulation of leukocyte cell-cell adhesion	biological_process	0.141283082104677	1.70047275070893
447	GO:0010557	6.13084848809828e-05	1.68938614796382	48.7857525441885	76	1878	positive regulation of macromolecule biosynthetic process	biological_process	0.14787606553293	0.756499126883718
448	GO:0051049	6.13084848809828e-05	1.68938614796382	48.7857525441885	76	1878	regulation of transport	biological_process	0.14787606553293	0.756499126883718
449	GO:0007584	6.20144522957819e-05	3.23380511128036	5.68907337975362	17	219	response to nutrient	biological_process	0.149578858937426	1.69323273587356
450	GO:0043331	6.21256968155992e-05	6.76077335196832	1.37680771290841	8	53	response to dsRNA	biological_process	0.149847180719225	2.7571882830807
451	GO:0046890	6.29594755416124e-05	3.37458703343565	5.14354579539368	16	198	regulation of lipid biosynthetic process	biological_process	0.151858255006369	1.7547109625286
452	GO:0019915	6.32373087954034e-05	5.80878792194844	1.76647027316551	9	68	lipid storage	biological_process	0.152528388814513	2.53823715822162
453	GO:0007169	6.43428991200703e-05	2.11958983556766	18.6778253883235	37	719	transmembrane receptor protein tyrosine kinase signaling pathway	biological_process	0.155195072677609	1.08378511410773
454	GO:0071548	6.77987296704482e-05	8.05528084189172	1.03910016068559	7	40	response to dexamethasone	biological_process	0.163530535965121	3.00993488839074
455	GO:2000379	6.88013206306216e-05	4.6143181712802	2.64970540974826	11	102	positive regulation of reactive oxygen species metabolic process	biological_process	0.165948785361059	2.20611748566419
456	GO:0034698	6.90160050197829e-05	10.3414310115771	0.727370112479914	6	28	response to gonadotropin	biological_process	0.166466604107716	3.37036392952078
457	GO:0042730	6.90160050197829e-05	10.3414310115771	0.727370112479914	6	28	fibrinolysis	biological_process	0.166466604107716	3.37036392952078
458	GO:2001057	6.98271322066297e-05	5.08350877192982	2.20808784145688	10	85	reactive nitrogen species metabolic process	biological_process	0.168423042882391	2.3458246270107
459	GO:0032663	7.12932744792838e-05	6.61343542065445	1.40278521692555	8	54	regulation of interleukin-2 production	biological_process	0.171959378044033	2.72539989001224
460	GO:0072073	7.47220174138126e-05	3.91622180701989	3.63685056239957	13	140	kidney epithelium development	biological_process	0.180229506002116	1.96946247863552
461	GO:0070633	7.50320559719434e-05	14.5608974358974	0.467595072308516	5	18	transepithelial transport	biological_process	0.180977319004327	3.86402737119449
462	GO:0043405	7.6752458814294e-05	2.69560149473756	8.75441885377611	22	337	regulation of MAP kinase activity	biological_process	0.185126930660077	1.43060723091863
463	GO:0071356	8.01628032909689e-05	2.84315359282625	7.55945366898768	20	291	cellular response to tumor necrosis factor	biological_process	0.193352681537817	1.50749203838348
464	GO:0051050	8.03864389988375e-05	1.93317335217375	25.4839314408141	46	981	positive regulation of transport	biological_process	0.193892090865196	0.950971013186912
465	GO:0032635	8.18127723147742e-05	3.64735618238803	4.18237814675951	14	161	interleukin-6 production	biological_process	0.197332406823235	1.86685109286663
466	GO:2001237	8.22256629485815e-05	4.5145864525203	2.70166041778254	11	104	negative regulation of extrinsic apoptotic signaling pathway	biological_process	0.198328299031979	2.17459383926242
467	GO:0001660	8.34062171326439e-05	25.1961191961192	0.259775040171398	4	10	fever generation	biological_process	0.201175795723937	4.65512963624481
468	GO:0071496	8.36927858429267e-05	2.67829475850134	8.80637386181039	22	339	cellular response to external stimulus	biological_process	0.201866999453139	1.42131474454091
469	GO:0010575	8.51246094967441e-05	9.89125896342017	0.753347616497054	6	29	positive regulation of vascular endothelial growth factor production	biological_process	0.205320558106147	3.30615415947663
470	GO:0048878	8.54793034760027e-05	1.84124975547731	30.8872522763792	53	1189	chemical homeostasis	biological_process	0.206176079984119	0.880685333667534
471	GO:0042089	8.7211651537598e-05	4.13096394491743	3.1952329941082	12	123	cytokine biosynthetic process	biological_process	0.210354503508686	2.04647846839645
472	GO:0072001	8.80581094437812e-05	2.82200953168695	7.61140867702196	20	293	renal system development	biological_process	0.2123961599784	1.49672286082471
473	GO:0042531	8.92166271078967e-05	5.52680265654649	1.84440278521693	9	71	positive regulation of tyrosine phosphorylation of STAT protein	biological_process	0.215190504584247	2.46644509970521
474	GO:0007167	9.22845891392489e-05	1.89360759624411	27.1464916979111	48	1045	enzyme linked receptor protein signaling pathway	biological_process	0.222590429003868	0.9211373985963
475	GO:0042107	9.43267917984563e-05	4.09385382059801	3.22121049812533	12	124	cytokine metabolic process	biological_process	0.227516221817877	2.03345958891153
476	GO:0002790	9.60809525307189e-05	2.17346480391716	16.2099625066952	33	624	peptide secretion	biological_process	0.231747257504094	1.11999673346956
477	GO:0065007	9.99008498114325e-05	1.48330288774336	331.758703802892	369	12771	biological regulation	biological_process	0.240960849745175	0.568813223569709
478	GO:0032743	0.000104089010907627	9.4786012526096	0.779325120514194	6	30	positive regulation of interleukin-2 production	biological_process	0.251062694309196	3.24467417781438
479	GO:0060760	0.000105774556655296	6.20750438540196	1.48071772897697	8	57	positive regulation of response to cytokine stimulus	biological_process	0.255128230652573	2.63401337562007
480	GO:0071398	0.000105774556655296	6.20750438540196	1.48071772897697	8	57	cellular response to fatty acid	biological_process	0.255128230652573	2.63401337562007
481	GO:1903428	0.000105774556655296	6.20750438540196	1.48071772897697	8	57	positive regulation of reactive oxygen species biosynthetic process	biological_process	0.255128230652573	2.63401337562007
482	GO:0007010	0.000111654740426524	1.78131579919471	34.3422603106588	57	1322	cytoskeleton organization	biological_process	0.269311233908776	0.832943306189234
483	GO:1904892	0.000114766803640943	3.73830763349051	3.79271558650241	13	146	regulation of receptor signaling pathway via STAT	biological_process	0.276817530381954	1.90238529649055
484	GO:0061900	0.000119947920982918	6.08301886792453	1.50669523299411	8	58	glial cell activation	biological_process	0.289314385410799	2.60478747907741
485	GO:0071385	0.000119947920982918	6.08301886792453	1.50669523299411	8	58	cellular response to glucocorticoid stimulus	biological_process	0.289314385410799	2.60478747907741
486	GO:0070373	0.000123612294253754	5.27084680025856	1.92233529726834	9	74	negative regulation of ERK1 and ERK2 cascade	biological_process	0.298152853740055	2.39803476003951
487	GO:1900182	0.000123612294253754	5.27084680025856	1.92233529726834	9	74	positive regulation of protein localization to nucleus	biological_process	0.298152853740055	2.39803476003951
488	GO:0000302	0.000125934193160404	3.036076326774	6.02678093197643	17	232	response to reactive oxygen species	biological_process	0.303753273902893	1.60220806047478
489	GO:0044319	0.000126261489063616	9.09895615866388	0.805302624531334	6	31	wound healing, spreading of cells	biological_process	0.304542711621443	3.18570104738853
490	GO:0090505	0.000126261489063616	9.09895615866388	0.805302624531334	6	31	epiboly involved in wound healing	biological_process	0.304542711621443	3.18570104738853
491	GO:0002687	0.000128007084325145	3.95181162061675	3.32512051419389	12	128	positive regulation of leukocyte migration	biological_process	0.308753087392249	1.98251417655834
492	GO:0009629	0.000128378631402073	21.5954855954856	0.285752544188538	4	11	response to gravity	biological_process	0.3096492589418	4.4326578521974
493	GO:0071372	0.000128378631402073	21.5954855954856	0.285752544188538	4	11	cellular response to follicle-stimulating hormone stimulus	biological_process	0.3096492589418	4.4326578521974
494	GO:0051767	0.000130061309432634	12.6180555555556	0.519550080342796	5	20	nitric-oxide synthase biosynthetic process	biological_process	0.313707878351514	3.6574177027918
495	GO:0051769	0.000130061309432634	12.6180555555556	0.519550080342796	5	20	regulation of nitric-oxide synthase biosynthetic process	biological_process	0.313707878351514	3.6574177027918
496	GO:0044283	0.000131787803914119	2.06084985724518	18.6258703802892	36	717	small molecule biosynthetic process	biological_process	0.317872183040856	1.04323940148165
497	GO:1904894	0.000136897147876495	4.64775353016688	2.38993036957686	10	92	positive regulation of receptor signaling pathway via STAT	biological_process	0.330195920678106	2.21653356481946
498	GO:2001056	0.000140949561375045	3.65523741276171	3.87064809855383	13	149	positive regulation of cysteine-type endopeptidase activity	biological_process	0.339970342036609	1.86996511427357
499	GO:0035987	0.000147548291081969	6.99344857960802	1.16898768077129	7	45	endodermal cell differentiation	biological_process	0.355886478089709	2.80600404670374
500	GO:0072676	0.000148283647469113	4.19694092827004	2.88350294590252	11	111	lymphocyte migration	biological_process	0.3576601576955	2.06933815750745
501	GO:0090504	0.000152018521057525	8.74851453348322	0.831280128548473	6	32	epiboly	biological_process	0.36666867279075	3.12903807327524
502	GO:0007565	0.000154345442416519	3.24702488279841	4.98768077129084	15	192	female pregnancy	biological_process	0.372281207108645	1.69911844041468
503	GO:0035455	0.000167080115622493	11.8287760416667	0.545527584359936	5	21	response to interferon-alpha	biological_process	0.402997238881454	3.56422889637818
504	GO:0006809	0.000168455632068181	5.03747528423134	2.00026780931976	9	77	nitric oxide biosynthetic process	biological_process	0.406314984548452	2.33270085524768
505	GO:0010035	0.000169076055352829	2.18784598859787	14.5993572576326	30	562	response to inorganic substance	biological_process	0.407811445511023	1.12951118451694
506	GO:0006959	0.000169212958018496	2.53955587744597	9.24799143010177	22	356	humoral immune response	biological_process	0.408141654740613	1.34457621769455
507	GO:0032480	0.000170182428741407	6.8137538890677	1.19496518478843	7	46	negative regulation of type I interferon production	biological_process	0.410480018124273	2.76844983862389
508	GO:0043330	0.000170182428741407	6.8137538890677	1.19496518478843	7	46	response to exogenous dsRNA	biological_process	0.410480018124273	2.76844983862389
509	GO:0071354	0.000170182428741407	6.8137538890677	1.19496518478843	7	46	cellular response to interleukin-6	biological_process	0.410480018124273	2.76844983862389
510	GO:0003158	0.000171508795170713	3.81923890063425	3.42903053026245	12	132	endothelium development	biological_process	0.41367921395176	1.93328516609305
511	GO:0001890	0.000172120941681666	3.57575295695647	3.94858061060525	13	152	placenta development	biological_process	0.415155711336178	1.838247066475
512	GO:0071384	0.000172169218122002	5.7377477156758	1.58462774504553	8	61	cellular response to corticosteroid stimulus	biological_process	0.415272154110268	2.52048453531727
513	GO:0070304	0.000175908512948895	3.36984069756573	4.49410819496519	14	173	positive regulation of stress-activated protein kinase signaling cascade	biological_process	0.424291333232735	1.75268039251571
514	GO:0050810	0.000179023319689746	4.48297213622291	2.46786288162828	10	95	regulation of steroid biosynthetic process	biological_process	0.431804247091667	2.16445553238928
515	GO:0016043	0.000179227835479285	1.40577037672542	166.178093197643	204	6397	cellular component organization	biological_process	0.432297539176036	0.491360958980902
516	GO:0002756	0.000181760828106994	8.42403154720482	0.857257632565613	6	33	MyD88-independent toll-like receptor signaling pathway	biological_process	0.438407117394071	3.07451083913081
517	GO:0006471	0.000181760828106994	8.42403154720482	0.857257632565613	6	33	protein ADP-ribosylation	biological_process	0.438407117394071	3.07451083913081
518	GO:0070232	0.000181760828106994	8.42403154720482	0.857257632565613	6	33	regulation of T cell apoptotic process	biological_process	0.438407117394071	3.07451083913081
519	GO:2000377	0.000183066701314234	3.19237588652482	5.06561328334226	15	195	regulation of reactive oxygen species metabolic process	biological_process	0.441556883569932	1.67463053179149
520	GO:0045893	0.000184800094068423	1.69752877454299	39.8235136582753	63	1533	positive regulation of transcription, DNA-templated	biological_process	0.445737826893037	0.76343602957377
521	GO:0048732	0.000186880370281826	2.36207079834166	11.2742367434387	25	434	gland development	biological_process	0.450755453119763	1.24005220727769
522	GO:0002688	0.000188064047852959	4.07402400557126	2.96143545795394	11	114	regulation of leukocyte chemotaxis	biological_process	0.453610483421337	2.02645448119152
523	GO:0042035	0.000188064047852959	4.07402400557126	2.96143545795394	11	114	regulation of cytokine biosynthetic process	biological_process	0.453610483421337	2.02645448119152
524	GO:0045446	0.000188064047852959	4.07402400557126	2.96143545795394	11	114	endothelial cell differentiation	biological_process	0.453610483421337	2.02645448119152
525	GO:0060707	0.000188621637541782	18.8950103950104	0.311730048205678	4	12	trophoblast giant cell differentiation	biological_process	0.454955389750777	4.23993340717806
526	GO:0002753	0.000193249930048001	5.63118254522867	1.61060524906267	8	62	cytoplasmic pattern recognition receptor signaling pathway	biological_process	0.466118831275778	2.4934379192841
527	GO:0032623	0.000193249930048001	5.63118254522867	1.61060524906267	8	62	interleukin-2 production	biological_process	0.466118831275778	2.4934379192841
528	GO:0001763	0.000193617655436035	3.17456212530857	5.0915907873594	15	196	morphogenesis of a branching structure	biological_process	0.467005784911717	1.66655761134586
529	GO:0006694	0.000193617655436035	3.17456212530857	5.0915907873594	15	196	steroid biosynthetic process	biological_process	0.467005784911717	1.66655761134586
530	GO:0032755	0.000195286651551282	4.43059975520196	2.49384038564542	10	96	positive regulation of interleukin-6 production	biological_process	0.471031403541693	2.14750200471462
531	GO:1900744	0.000195543625115084	6.64304393305439	1.22094268880557	7	47	regulation of p38MAPK cascade	biological_process	0.471651223777582	2.73184445555619
532	GO:0032612	0.00020318772612533	4.03462755598832	2.98741296197108	11	115	interleukin-1 production	biological_process	0.490088795414295	2.01243550177355
533	GO:0051649	0.00020383947311404	1.53077400234337	71.1264059989288	100	2738	establishment of localization in cell	biological_process	0.491660809151064	0.614261304545501
534	GO:0043536	0.000205303872693964	4.89300720288115	2.05222281735404	9	79	positive regulation of blood vessel endothelial cell migration	biological_process	0.495192940937841	2.29072140653005
535	GO:0002521	0.00020553018875675	2.22657362766727	13.378414568827	28	515	leukocyte differentiation	biological_process	0.49573881528128	1.15482531917545
536	GO:0071900	0.00020553018875675	2.22657362766727	13.378414568827	28	515	regulation of protein serine/threonine kinase activity	biological_process	0.49573881528128	1.15482531917545
537	GO:0010884	0.000211632223708827	11.1323529411765	0.571505088377075	5	22	positive regulation of lipid storage	biological_process	0.51045692358569	3.47668664873539
538	GO:0050921	0.000211907587455751	3.72546795235394	3.50696304231387	12	135	positive regulation of chemotaxis	biological_process	0.511121100943271	1.89742165245762
539	GO:2000401	0.000216404479461428	5.5284924718887	1.63658275307981	8	63	regulation of lymphocyte migration	biological_process	0.521967604460964	2.46688613510135
540	GO:0071495	0.000218180345343853	1.70712742980562	37.6414033208356	60	1449	cellular response to endogenous stimulus	biological_process	0.526250992969374	0.771570753437079
541	GO:0001774	0.000223870004487847	6.48066129196857	1.24692019282271	7	48	microglial cell activation	biological_process	0.539974450824687	2.696141034401
542	GO:0002269	0.000223870004487847	6.48066129196857	1.24692019282271	7	48	leukocyte activation involved in inflammatory response	biological_process	0.539974450824687	2.696141034401
543	GO:0032648	0.000223870004487847	6.48066129196857	1.24692019282271	7	48	regulation of interferon-beta production	biological_process	0.539974450824687	2.696141034401
544	GO:0050866	0.000228491691708853	3.12228260869565	5.16952329941082	15	199	negative regulation of cell activation	biological_process	0.551121960401752	1.6426011265891
545	GO:0060191	0.000231555740186982	4.32942583732057	2.5457953936797	10	98	regulation of lipase activity	biological_process	0.558512445331	2.11417570934585
546	GO:0048247	0.000241785571441523	5.42946990116801	1.66256025709695	8	64	lymphocyte chemotaxis	biological_process	0.583186798316952	2.44081134935771
547	GO:0046425	0.000243124978050296	3.66545454545455	3.55891805034815	12	137	regulation of receptor signaling pathway via JAK-STAT	biological_process	0.586417447057313	1.87399211508789
548	GO:0048708	0.000248615913238457	4.75656512605042	2.10417782538832	9	81	astrocyte differentiation	biological_process	0.599661582731159	2.24992013142408
549	GO:2001235	0.000250850431576544	3.24622016341762	4.64997321906802	14	179	positive regulation of apoptotic signaling pathway	biological_process	0.605051240962624	1.69876084889991
550	GO:0048872	0.000253401213565231	2.84824394431381	6.39046598821639	17	246	homeostasis of number of cells	biological_process	0.611203727119337	1.51007271448554
551	GO:0060055	0.000264683189536783	10.5133101851852	0.597482592394215	5	23	angiogenesis involved in wound healing	biological_process	0.638415853162722	3.39414507778017
552	GO:0072215	0.000264683189536783	10.5133101851852	0.597482592394215	5	23	regulation of metanephros development	biological_process	0.638415853162722	3.39414507778017
553	GO:0097237	0.000265760108572799	2.83570234113712	6.41644349223353	17	247	cellular response to toxic substance	biological_process	0.64101338187759	1.50370610327458
554	GO:0042532	0.000266874906745445	16.7946407946408	0.337707552222817	4	13	negative regulation of tyrosine phosphorylation of STAT protein	biological_process	0.643702275070013	4.06992903429233
555	GO:0050713	0.000266874906745445	16.7946407946408	0.337707552222817	4	13	negative regulation of interleukin-1 beta secretion	biological_process	0.643702275070013	4.06992903429233
556	GO:0072678	0.000269553037752575	5.33392180661297	1.68853776111409	8	65	T cell migration	biological_process	0.650161927059211	2.41519667565026
557	GO:1903508	0.000277610345530626	1.65627106698535	42.0575790037493	65	1619	positive regulation of nucleic acid-templated transcription	biological_process	0.66959615341987	0.727938805079124
558	GO:1902680	0.000282353094760505	1.65510641555658	42.0835565077665	65	1620	positive regulation of RNA biosynthetic process	biological_process	0.681035664562338	0.726923978518998
559	GO:0032680	0.000285668677795853	3.37965525193128	4.15640064274237	13	160	regulation of tumor necrosis factor production	biological_process	0.689032850843598	1.75687608920106
560	GO:0001706	0.000290432630581432	6.17855405273913	1.29887520085699	7	50	endoderm formation	biological_process	0.700523504962413	2.62726924832048
561	GO:0032608	0.000290432630581432	6.17855405273913	1.29887520085699	7	50	interferon-beta production	biological_process	0.700523504962413	2.62726924832048
562	GO:0070741	0.000290432630581432	6.17855405273913	1.29887520085699	7	50	response to interleukin-6	biological_process	0.700523504962413	2.62726924832048
563	GO:0061138	0.000297646215562378	3.1877211606511	4.72790573111944	14	182	morphogenesis of a branching epithelium	biological_process	0.717922671936456	1.67252543806751
564	GO:2000106	0.000299243401677519	4.62749829661594	2.1561328334226	9	83	regulation of leukocyte apoptotic process	biological_process	0.721775084846175	2.2102324590393
565	GO:0010742	0.000299268786609429	7.580375782881	0.935190144617033	6	36	macrophage derived foam cell differentiation	biological_process	0.721836313301943	2.92226936906403
566	GO:0090077	0.000299268786609429	7.580375782881	0.935190144617033	6	36	foam cell differentiation	biological_process	0.721836313301943	2.92226936906403
567	GO:0043123	0.0003148229622902	3.16868302365608	4.75388323513658	14	183	positive regulation of I-kappaB kinase/NF-kappaB signaling	biological_process	0.759352985043963	1.66388334824287
568	GO:0001704	0.000317262949169583	3.81329113924051	3.14327798607392	11	121	formation of primary germ layer	biological_process	0.765238233397034	1.93103668294022
569	GO:0001503	0.000319731291683817	2.36438672438672	10.3390465988216	23	398	ossification	biological_process	0.771191875541366	1.24146602524669
570	GO:0046426	0.000327249677196767	9.9594298245614	0.623460096411355	5	24	negative regulation of receptor signaling pathway via JAK-STAT	biological_process	0.789326221398601	3.31606315064438
571	GO:0046697	0.000327249677196767	9.9594298245614	0.623460096411355	5	24	decidualization	biological_process	0.789326221398601	3.31606315064438
572	GO:0031394	0.000328666238934775	37.7219917012448	0.155865024102839	3	6	positive regulation of prostaglandin biosynthetic process	biological_process	0.792742968310678	5.23733394644783
573	GO:0050679	0.000331609063983228	3.00668374735435	5.3513658275308	15	206	positive regulation of epithelial cell proliferation	biological_process	0.799841062327547	1.58817312859767
574	GO:0032640	0.000342273964946455	3.31151129943503	4.23433315479379	13	163	tumor necrosis factor production	biological_process	0.82556480345085	1.7274897809583
575	GO:0051093	0.000343993598246608	1.80070615034169	27.1724692019282	46	1046	negative regulation of developmental process	biological_process	0.829712558970818	0.848562773119227
576	GO:0033280	0.000349441017763541	7.33544346420634	0.961167648634172	6	37	response to vitamin D	biological_process	0.842851734845661	2.87488418665829
577	GO:0034405	0.000349441017763541	7.33544346420634	0.961167648634172	6	37	response to fluid shear stress	biological_process	0.842851734845661	2.87488418665829
578	GO:0090050	0.000349441017763541	7.33544346420634	0.961167648634172	6	37	positive regulation of cell migration involved in sprouting angiogenesis	biological_process	0.842851734845661	2.87488418665829
579	GO:2000403	0.000349441017763541	7.33544346420634	0.961167648634172	6	37	positive regulation of lymphocyte migration	biological_process	0.842851734845661	2.87488418665829
580	GO:0045596	0.000354702998664538	1.94769399469072	19.6130155329405	36	755	negative regulation of cell differentiation	biological_process	0.855543632778867	0.96176703110579
581	GO:0045682	0.000358110458555037	4.50522445820433	2.20808784145688	9	85	regulation of epidermis development	biological_process	0.86376242603475	2.17159898543313
582	GO:0051260	0.000364902450636604	2.44876567398119	9.11810391001607	21	351	protein homooligomerization	biological_process	0.880144710935489	1.2920547268788
583	GO:0030213	0.000365981453744403	15.1143451143451	0.363685056239957	4	14	hyaluronan biosynthetic process	biological_process	0.882747266431499	3.91784656503691
584	GO:0071840	0.000366326414119922	1.37908286921279	171.009908944831	207	6583	cellular component organization or biogenesis	biological_process	0.883579310857252	0.463709151130516
585	GO:0033627	0.000368880573771132	5.06638714185884	1.76647027316551	8	68	cell adhesion mediated by integrin	biological_process	0.889739943935971	2.34095732306299
586	GO:0034599	0.00037061093823317	2.57918682418599	7.84520621317622	19	302	cellular response to oxidative stress	biological_process	0.893913583018406	1.3669162789684
587	GO:0014812	0.00037586033304128	4.05173572228443	2.70166041778254	10	104	muscle cell migration	biological_process	0.906575123295567	2.01854007626546
588	GO:0071887	0.00037586033304128	4.05173572228443	2.70166041778254	10	104	leukocyte apoptotic process	biological_process	0.906575123295567	2.01854007626546
589	GO:0014013	0.000392026640793582	3.71143721294948	3.22121049812533	11	124	regulation of gliogenesis	biological_process	0.945568257594119	1.89197796271693
590	GO:0019218	0.000392026640793582	3.71143721294948	3.22121049812533	11	124	regulation of steroid metabolic process	biological_process	0.945568257594119	1.89197796271693
591	GO:0009306	0.000396348898958381	2.0713404242816	15.3527048741296	30	591	protein secretion	biological_process	0.955993544287615	1.05056467961455
592	GO:0035592	0.000407597035967349	2.06753744476164	15.3786823781468	30	592	establishment of protein localization to extracellular region	biological_process	0.983124050753246	1.04791345799764
593	GO:0038066	0.000419181749880072	5.77464980898672	1.37680771290841	7	53	p38MAPK cascade	biological_process	1	2.52973346009461
594	GO:0070228	0.000419181749880072	5.77464980898672	1.37680771290841	7	53	regulation of lymphocyte apoptotic process	biological_process	1	2.52973346009461
595	GO:0071363	0.000431847700987265	1.96468825889558	18.3401178361007	34	706	cellular response to growth factor stimulus	biological_process	1	0.974300415270308
596	GO:1901699	0.000431847700987265	1.96468825889558	18.3401178361007	34	706	cellular response to nitrogen compound	biological_process	1	0.974300415270308
597	GO:0040008	0.00044611355508804	1.98220156716622	17.6387252276379	33	679	regulation of growth	biological_process	1	0.98710367552395
598	GO:0010517	0.000450288549932358	4.90241428281599	1.81842528119979	8	70	regulation of phospholipase activity	biological_process	1	2.29349240556533
599	GO:0034121	0.000450288549932358	4.90241428281599	1.81842528119979	8	70	regulation of toll-like receptor signaling pathway	biological_process	1	2.29349240556533
600	GO:0070098	0.000464065164260305	4.33342197638549	2.2860203535083	9	88	chemokine-mediated signaling pathway	biological_process	1	2.11550672901619
601	GO:1903557	0.000464065164260305	4.33342197638549	2.2860203535083	9	88	positive regulation of tumor necrosis factor superfamily cytokine production	biological_process	1	2.11550672901619
602	GO:0002262	0.000464433477661741	3.39206013624618	3.81869309051955	12	147	myeloid cell homeostasis	biological_process	1	1.76216174699283
603	GO:0006636	0.000470994927067424	5.65147333748776	1.40278521692555	7	54	unsaturated fatty acid biosynthetic process	biological_process	1	2.49862702674808
604	GO:0032147	0.000476097523787146	2.45587275413102	8.65050883770755	20	333	activation of protein kinase activity	biological_process	1	1.29623581244266
605	GO:0002230	0.000485234691302595	9.00992063492063	0.675415104445635	5	26	positive regulation of defense response to virus by host	biological_process	1	3.17151439792442
606	GO:0051770	0.000488864956414197	13.7395577395577	0.389662560257097	4	15	positive regulation of nitric-oxide synthase biosynthetic process	biological_process	1	3.78026366110919
607	GO:0072160	0.000488864956414197	13.7395577395577	0.389662560257097	4	15	nephron tubule epithelial cell differentiation	biological_process	1	3.78026366110919
608	GO:0002694	0.00048923155981292	2.0701713925034	14.8331547937868	29	571	regulation of leukocyte activation	biological_process	1	1.04975021549205
609	GO:0071692	0.000494565625816199	2.04129087081635	15.5605249062667	30	599	protein localization to extracellular region	biological_process	1	1.02948177178025
610	GO:1901653	0.000498894716261748	2.33287518816676	10.0013390465988	22	385	cellular response to peptide	biological_process	1	1.22210912334027
611	GO:0032602	0.000504633195422008	4.27901785714286	2.31199785752544	9	89	chemokine production	biological_process	1	2.09727969961055
612	GO:0046427	0.000504633195422008	4.27901785714286	2.31199785752544	9	89	positive regulation of receptor signaling pathway via JAK-STAT	biological_process	1	2.09727969961055
613	GO:0042110	0.000507439521540717	2.19693968505497	12.0535618639529	25	464	T cell activation	biological_process	1	1.13549526244824
614	GO:0002011	0.000527788053077427	5.53342921896792	1.42876272094269	7	55	morphogenesis of an epithelial sheet	biological_process	1	2.4681738355934
615	GO:0042036	0.00054023805888646	6.68709320889107	1.03910016068559	6	40	negative regulation of cytokine biosynthetic process	biological_process	1	2.74137922664554
616	GO:0071470	0.00054023805888646	6.68709320889107	1.03910016068559	6	40	cellular response to osmotic stress	biological_process	1	2.74137922664554
617	GO:0044260	0.0005452638333715	1.35652323805298	216.106855918586	252	8319	cellular macromolecule metabolic process	biological_process	1	0.439913762058878
618	GO:0038034	0.000545699724826164	4.74868972746331	1.87038028923407	8	72	signal transduction in absence of ligand	biological_process	1	2.24752949566279
619	GO:0060193	0.000545699724826164	4.74868972746331	1.87038028923407	8	72	positive regulation of lipase activity	biological_process	1	2.24752949566279
620	GO:0097192	0.000545699724826164	4.74868972746331	1.87038028923407	8	72	extrinsic apoptotic signaling pathway in absence of ligand	biological_process	1	2.24752949566279
621	GO:0071674	0.000548066049088575	4.22595704948646	2.33797536154258	9	90	mononuclear cell migration	biological_process	1	2.07927810451664
622	GO:0008360	0.000557215198034326	3.31776817722217	3.89662560257097	12	150	regulation of cell shape	biological_process	1	1.73021308422742
623	GO:0048754	0.000557215198034326	3.31776817722217	3.89662560257097	12	150	branching morphogenesis of an epithelial tube	biological_process	1	1.73021308422742
624	GO:0010046	0.000564070183271516	28.2899377593361	0.181842528119979	3	7	response to mycotoxin	biological_process	1	4.8222170975531
625	GO:0060558	0.000564070183271516	28.2899377593361	0.181842528119979	3	7	regulation of calcidiol 1-monooxygenase activity	biological_process	1	4.8222170975531
626	GO:0060839	0.000564070183271516	28.2899377593361	0.181842528119979	3	7	endothelial cell fate commitment	biological_process	1	4.8222170975531
627	GO:0072257	0.000564070183271516	28.2899377593361	0.181842528119979	3	7	metanephric nephron tubule epithelial cell differentiation	biological_process	1	4.8222170975531
628	GO:0072307	0.000564070183271516	28.2899377593361	0.181842528119979	3	7	regulation of metanephric nephron tubule epithelial cell differentiation	biological_process	1	4.8222170975531
629	GO:1902961	0.000564070183271516	28.2899377593361	0.181842528119979	3	7	positive regulation of aspartic-type endopeptidase activity involved in amyloid precursor protein catabolic process	biological_process	1	4.8222170975531
630	GO:0080135	0.000572281768069521	1.91151742459759	19.3792179967863	35	746	regulation of cellular response to stress	biological_process	1	0.934718351240289
631	GO:0032874	0.000572667867189471	3.12250826137938	4.46813069094804	13	172	positive regulation of stress-activated MAPK cascade	biological_process	1	1.64270538885014
632	GO:0046885	0.000582916444541261	8.5999053030303	0.701392608462775	5	27	regulation of hormone biosynthetic process	biological_process	1	3.10432077381465
633	GO:0033559	0.000588329631453044	3.80736842105263	2.85752544188538	10	110	unsaturated fatty acid metabolic process	biological_process	1	1.92879417943746
634	GO:0090183	0.000589898520227999	5.42020322773461	1.45474022495983	7	56	regulation of kidney development	biological_process	1	2.43834694570243
635	GO:0030099	0.000591898479919507	2.25381404007358	10.8066416711302	23	416	myeloid cell differentiation	biological_process	1	1.17236848510586
636	GO:0014909	0.000594514993961212	4.17419040787047	2.36395286555972	9	91	smooth muscle cell migration	biological_process	1	2.06149641128478
637	GO:0050863	0.000597635828546804	2.47261220629956	8.1569362613819	19	314	regulation of T cell activation	biological_process	1	1.30603599147937
638	GO:0045685	0.000599189789061145	4.67537493952588	1.89635779325121	8	73	regulation of glial cell differentiation	biological_process	1	2.22508206589963
639	GO:0001659	0.000604904564721517	3.10282044491525	4.49410819496519	13	173	temperature homeostasis	biological_process	1	1.63358021290744
640	GO:0045616	0.000619145316899801	6.49567551446466	1.06507766470273	6	41	regulation of keratinocyte differentiation	biological_process	1	2.69947956581048
641	GO:0150077	0.000619145316899801	6.49567551446466	1.06507766470273	6	41	regulation of neuroinflammatory response	biological_process	1	2.69947956581048
642	GO:0034250	0.00062734853289483	3.27000906070674	3.94858061060525	12	152	positive regulation of cellular amide metabolic process	biological_process	1	1.70929463322139
643	GO:0040007	0.000636644404292547	1.77877957610975	25.6138189608998	43	986	growth	biological_process	1	0.8308877449188
644	GO:0016114	0.000638508803742048	12.5939015939016	0.415640064274237	4	16	terpenoid biosynthetic process	biological_process	1	3.65465339447963
645	GO:0032354	0.000638508803742048	12.5939015939016	0.415640064274237	4	16	response to follicle-stimulating hormone	biological_process	1	3.65465339447963
646	GO:0050711	0.000638508803742048	12.5939015939016	0.415640064274237	4	16	negative regulation of interleukin-1 secretion	biological_process	1	3.65465339447963
647	GO:0051238	0.000638508803742048	12.5939015939016	0.415640064274237	4	16	sequestering of metal ion	biological_process	1	3.65465339447963
648	GO:0034330	0.000641853151874501	1.95873045764763	17.275040171398	32	665	cell junction organization	biological_process	1	0.969918880928617
649	GO:0030168	0.000665101710980057	3.24663757815663	3.97455811462239	12	153	platelet activation	biological_process	1	1.69894634570232
650	GO:0051017	0.000665101710980057	3.24663757815663	3.97455811462239	12	153	actin filament bundle assembly	biological_process	1	1.69894634570232
651	GO:0002268	0.000673475384021408	Inf	0.0519550080342796	2	2	follicular dendritic cell differentiation	biological_process	1	Inf
652	GO:0018153	0.000673475384021408	Inf	0.0519550080342796	2	2	isopeptide cross-linking via N6-(L-isoglutamyl)-L-lysine	biological_process	1	Inf
653	GO:0038190	0.000673475384021408	Inf	0.0519550080342796	2	2	VEGF-activated neuropilin signaling pathway	biological_process	1	Inf
654	GO:0048250	0.000673475384021408	Inf	0.0519550080342796	2	2	iron import into the mitochondrion	biological_process	1	Inf
655	GO:0060083	0.000673475384021408	Inf	0.0519550080342796	2	2	smooth muscle contraction involved in micturition	biological_process	1	Inf
656	GO:0070488	0.000673475384021408	Inf	0.0519550080342796	2	2	neutrophil aggregation	biological_process	1	Inf
657	GO:1902336	0.000673475384021408	Inf	0.0519550080342796	2	2	positive regulation of retinal ganglion cell axon guidance	biological_process	1	Inf
658	GO:0051046	0.000673837254412823	1.8578321105574	21.0677557579004	37	811	regulation of secretion	biological_process	1	0.89362013346968
659	GO:0003013	0.000675187241763376	2.05292332221941	14.4175147295126	28	555	circulatory system process	biological_process	1	1.03767974302387
660	GO:0001516	0.000694633931393754	8.22554347826087	0.727370112479914	5	28	prostaglandin biosynthetic process	biological_process	1	3.0401110037705
661	GO:0046457	0.000694633931393754	8.22554347826087	0.727370112479914	5	28	prostanoid biosynthetic process	biological_process	1	3.0401110037705
662	GO:2000108	0.000694633931393754	8.22554347826087	0.727370112479914	5	28	positive regulation of leukocyte apoptotic process	biological_process	1	3.0401110037705
663	GO:0033273	0.000697090784376187	4.07435474189676	2.415907873594	9	93	response to vitamin	biological_process	1	2.02657159692011
664	GO:0072080	0.000697090784376187	4.07435474189676	2.415907873594	9	93	nephron tubule development	biological_process	1	2.02657159692011
665	GO:0042093	0.00073148167275596	5.20707195011896	1.50669523299411	7	58	T-helper cell differentiation	biological_process	1	2.38047234169314
666	GO:0006766	0.000756137383793759	3.40780762238002	3.48098553829673	11	134	vitamin metabolic process	biological_process	1	1.7688438948149
667	GO:0007568	0.000779060330688616	2.41435494414916	8.33877878950188	19	321	aging	biological_process	1	1.27163778815621
668	GO:0007492	0.000785537004987389	4.46836847946726	1.97429030530262	8	76	endoderm development	biological_process	1	2.1597481611078
669	GO:0072088	0.000785537004987389	4.46836847946726	1.97429030530262	8	76	nephron epithelium morphogenesis	biological_process	1	2.1597481611078
670	GO:0043535	0.000789968652856552	3.17847075405215	4.05249062667381	12	156	regulation of blood vessel endothelial cell migration	biological_process	1	1.66833281387467
671	GO:0006692	0.000803533330776114	6.14388083281611	1.11703267273701	6	43	prostanoid metabolic process	biological_process	1	2.61915023370677
672	GO:0006693	0.000803533330776114	6.14388083281611	1.11703267273701	6	43	prostaglandin metabolic process	biological_process	1	2.61915023370677
673	GO:0001836	0.000811689304910738	5.10665432893466	1.53267273701125	7	59	release of cytochrome c from mitochondria	biological_process	1	2.35237840586649
674	GO:0001885	0.000811689304910738	5.10665432893466	1.53267273701125	7	59	endothelial cell development	biological_process	1	2.35237840586649
675	GO:0010518	0.000811689304910738	5.10665432893466	1.53267273701125	7	59	positive regulation of phospholipase activity	biological_process	1	2.35237840586649
676	GO:0061326	0.000813669095588978	3.97916259527067	2.46786288162828	9	95	renal tubule development	biological_process	1	1.99246485117994
677	GO:0008299	0.000821615040122299	7.88237847222222	0.753347616497054	5	29	isoprenoid biosynthetic process	biological_process	1	2.97863102210824
678	GO:0009435	0.000821615040122299	7.88237847222222	0.753347616497054	5	29	NAD biosynthetic process	biological_process	1	2.97863102210824
679	GO:0035666	0.000821615040122299	7.88237847222222	0.753347616497054	5	29	TRIF-dependent toll-like receptor signaling pathway	biological_process	1	2.97863102210824
680	GO:0061572	0.000835710338694975	3.15637530072173	4.07846813069095	12	157	actin filament bundle organization	biological_process	1	1.65826875550957
681	GO:0050870	0.000844275717966903	2.8454397614853	5.24745581146224	14	202	positive regulation of T cell activation	biological_process	1	1.50865163765844
682	GO:0051701	0.000844275717966903	2.8454397614853	5.24745581146224	14	202	interaction with host	biological_process	1	1.50865163765844
683	GO:0032481	0.000857082671412804	4.40336645094643	2.00026780931976	8	77	positive regulation of type I interferon production	biological_process	1	2.13860691126643
684	GO:1901224	0.000857082671412804	4.40336645094643	2.00026780931976	8	77	positive regulation of NIK/NF-kappaB signaling	biological_process	1	2.13860691126643
685	GO:0030029	0.00087171593084475	1.86239902453894	19.8468130690948	35	764	actin filament-based process	biological_process	1	0.897162207724599
686	GO:0022408	0.000876346345763006	2.97160763219324	4.67595072308516	13	180	negative regulation of cell-cell adhesion	biological_process	1	1.5712436365835
687	GO:0071466	0.000876346345763006	2.97160763219324	4.67595072308516	13	180	cellular response to xenobiotic stimulus	biological_process	1	1.5712436365835
688	GO:0097327	0.000877639693248048	3.93320776586497	2.49384038564542	9	96	response to antineoplastic agent	biological_process	1	1.97570639651886
689	GO:0010616	0.000885124180848584	22.6307053941909	0.207820032137118	3	8	negative regulation of cardiac muscle adaptation	biological_process	1	4.5002096486853
690	GO:0090649	0.000885124180848584	22.6307053941909	0.207820032137118	3	8	response to oxygen-glucose deprivation	biological_process	1	4.5002096486853
691	GO:0090650	0.000885124180848584	22.6307053941909	0.207820032137118	3	8	cellular response to oxygen-glucose deprivation	biological_process	1	4.5002096486853
692	GO:1903243	0.000885124180848584	22.6307053941909	0.207820032137118	3	8	negative regulation of cardiac muscle hypertrophy in response to stress	biological_process	1	4.5002096486853
693	GO:1905247	0.000885124180848584	22.6307053941909	0.207820032137118	3	8	positive regulation of aspartic-type peptidase activity	biological_process	1	4.5002096486853
694	GO:2001280	0.000885124180848584	22.6307053941909	0.207820032137118	3	8	positive regulation of unsaturated fatty acid biosynthetic process	biological_process	1	4.5002096486853
695	GO:0062012	0.000897701904284674	2.18005352611264	11.144349223353	23	429	regulation of small molecule metabolic process	biological_process	1	1.12436355743764
696	GO:0002294	0.000898683803637795	5.010026051946	1.55865024102839	7	60	CD4-positive, alpha-beta T cell differentiation involved in immune response	biological_process	1	2.32481810539964
697	GO:0048468	0.000899531550234457	1.51055223871835	56.7088912694162	80	2183	cell development	biological_process	1	0.59507607697333
698	GO:0010638	0.000906470552123158	1.95942233442233	16.158007498661	30	622	positive regulation of organelle organization	biological_process	1	0.970428390003489
699	GO:0000902	0.000907957661607868	1.73293020912069	26.8607391537225	44	1034	cell morphogenesis	biological_process	1	0.793213553526958
700	GO:0030225	0.000910288803370241	5.98187012416218	1.14301017675415	6	44	macrophage differentiation	biological_process	1	2.58059658761186
701	GO:0035850	0.000910288803370241	5.98187012416218	1.14301017675415	6	44	epithelial cell differentiation involved in kidney development	biological_process	1	2.58059658761186
702	GO:1901362	0.00091081928090154	1.38668254622631	113.158007498661	143	4356	organic cyclic compound biosynthetic process	biological_process	1	0.471637548725102
703	GO:0002573	0.000929087012377473	2.81517487987485	5.29941081949652	14	204	myeloid leukocyte differentiation	biological_process	1	1.49322454592596
704	GO:0043407	0.000933763864456374	4.34022162324049	2.0262453133369	8	78	negative regulation of MAP kinase activity	biological_process	1	2.11776871239017
705	GO:0072028	0.000933763864456374	4.34022162324049	2.0262453133369	8	78	nephron morphogenesis	biological_process	1	2.11776871239017
706	GO:0001657	0.000945637375820983	3.88829736440031	2.51981788966256	9	97	ureteric bud development	biological_process	1	1.95913855581117
707	GO:0051591	0.000945637375820983	3.88829736440031	2.51981788966256	9	97	response to cAMP	biological_process	1	1.95913855581117
708	GO:0010743	0.000965120245965234	7.56666666666667	0.779325120514194	5	30	regulation of macrophage derived foam cell differentiation	biological_process	1	2.9196578916824
709	GO:0032728	0.000965120245965234	7.56666666666667	0.779325120514194	5	30	positive regulation of interferon-beta production	biological_process	1	2.9196578916824
710	GO:0071549	0.000965120245965234	7.56666666666667	0.779325120514194	5	30	cellular response to dexamethasone stimulus	biological_process	1	2.9196578916824
711	GO:1904893	0.000965120245965234	7.56666666666667	0.779325120514194	5	30	negative regulation of receptor signaling pathway via STAT	biological_process	1	2.9196578916824
712	GO:0071417	0.000966849533458873	1.92803164440415	16.9633101231923	31	653	cellular response to organonitrogen compound	biological_process	1	0.947128730432134
713	GO:0048871	0.000983848080981633	2.0895029708573	12.6250669523299	25	486	multicellular organismal homeostasis	biological_process	1	1.06315980988696
714	GO:0002287	0.000992861620278735	4.91697660003099	1.58462774504553	7	61	alpha-beta T cell activation involved in immune response	biological_process	1	2.29777148936647
715	GO:0002293	0.000992861620278735	4.91697660003099	1.58462774504553	7	61	alpha-beta T cell differentiation involved in immune response	biological_process	1	2.29777148936647
716	GO:0032370	0.000992861620278735	4.91697660003099	1.58462774504553	7	61	positive regulation of lipid transport	biological_process	1	2.29777148936647
717	GO:0045604	0.000992861620278735	4.91697660003099	1.58462774504553	7	61	regulation of epidermal cell differentiation	biological_process	1	2.29777148936647
718	GO:0050701	0.000992861620278735	4.91697660003099	1.58462774504553	7	61	interleukin-1 secretion	biological_process	1	2.29777148936647
719	GO:0031589	0.00101696103672718	2.29875732406155	9.19603642206749	20	354	cell-substrate adhesion	biological_process	1	1.20085417120946
720	GO:0072163	0.00101784787830082	3.84439618544047	2.5457953936797	9	98	mesonephric epithelium development	biological_process	1	1.94275702115779
721	GO:0072164	0.00101784787830082	3.84439618544047	2.5457953936797	9	98	mesonephric tubule development	biological_process	1	1.94275702115779
722	GO:2001243	0.00101784787830082	3.84439618544047	2.5457953936797	9	98	negative regulation of intrinsic apoptotic signaling pathway	biological_process	1	1.94275702115779
723	GO:0070233	0.00103019526781475	10.7935847935848	0.467595072308516	4	18	negative regulation of T cell apoptotic process	biological_process	1	3.43210219094614
724	GO:0071371	0.00103019526781475	10.7935847935848	0.467595072308516	4	18	cellular response to gonadotropin stimulus	biological_process	1	3.43210219094614
725	GO:0045935	0.00104682047453184	1.54015504916602	48.4480449919657	70	1865	positive regulation of nucleobase-containing compound metabolic process	biological_process	1	0.623075595987087
726	GO:0051254	0.00106955002154497	1.56234928382579	44.2656668452062	65	1704	positive regulation of RNA metabolic process	biological_process	1	0.643717023077372
727	GO:0002064	0.00106969262453407	2.77095365389481	5.37734333154794	14	207	epithelial cell development	biological_process	1	1.47038258095456
728	GO:0032922	0.00109463038085356	4.82731076454926	1.61060524906267	7	62	circadian regulation of gene expression	biological_process	1	2.27121970518372
729	GO:0034329	0.00110441504462103	2.18525401688795	10.6247991430102	22	409	cell junction assembly	biological_process	1	1.12780099029993
730	GO:0043434	0.00111308335481826	2.14225967736864	11.326191751473	23	436	response to peptide hormone	biological_process	1	1.09913336923151
731	GO:0048545	0.00112063357029224	2.22829943798819	9.94938403856454	21	383	response to steroid hormone	biological_process	1	1.1559431144883
732	GO:0002675	0.00112643923767708	7.27524038461539	0.805302624531334	5	31	positive regulation of acute inflammatory response	biological_process	1	2.86299491756911
733	GO:0010543	0.00112643923767708	7.27524038461539	0.805302624531334	5	31	regulation of platelet activation	biological_process	1	2.86299491756911
734	GO:0048710	0.00112643923767708	7.27524038461539	0.805302624531334	5	31	regulation of astrocyte differentiation	biological_process	1	2.86299491756911
735	GO:2000406	0.00112643923767708	7.27524038461539	0.805302624531334	5	31	positive regulation of T cell migration	biological_process	1	2.86299491756911
736	GO:0062013	0.0011508154987402	3.22306069457968	3.66282806641671	11	141	positive regulation of small molecule metabolic process	biological_process	1	1.68843135654659
737	GO:0071229	0.00117302838298306	2.74222875496761	5.42929833958222	14	209	cellular response to acid chemical	biological_process	1	1.45534892483405
738	GO:0055072	0.00119728927579237	4.16116711180035	2.10417782538832	8	81	iron ion homeostasis	biological_process	1	2.05698822794635
739	GO:0072006	0.001219005466748	3.19828002705575	3.68880557043385	11	142	nephron development	biological_process	1	1.67729626025608
740	GO:0009612	0.00122775620318022	2.72808613891416	5.45527584359936	14	210	response to mechanical stimulus	biological_process	1	1.44788919796265
741	GO:0010811	0.0012332603949065	3.42797534376482	3.14327798607392	10	121	positive regulation of cell-substrate adhesion	biological_process	1	1.77735673268374
742	GO:0071453	0.00123777369522285	2.61818711745847	6.07873594001071	15	234	cellular response to oxygen levels	biological_process	1	1.3885682079717
743	GO:0032611	0.00126168686258343	3.71841888929485	2.62372790573112	9	101	interleukin-1 beta production	biological_process	1	1.89468930265854
744	GO:1903426	0.00126168686258343	3.71841888929485	2.62372790573112	9	101	regulation of reactive oxygen species biosynthetic process	biological_process	1	1.89468930265854
745	GO:0002544	0.00127833696089354	10.0734580734581	0.493572576325656	4	19	chronic inflammatory response	biological_process	1	3.33248711974292
746	GO:0003085	0.00127833696089354	10.0734580734581	0.493572576325656	4	19	negative regulation of systemic arterial blood pressure	biological_process	1	3.33248711974292
747	GO:0030949	0.00127833696089354	10.0734580734581	0.493572576325656	4	19	positive regulation of vascular endothelial growth factor receptor signaling pathway	biological_process	1	3.33248711974292
748	GO:0036303	0.00127833696089354	10.0734580734581	0.493572576325656	4	19	lymph vessel morphogenesis	biological_process	1	3.33248711974292
749	GO:0071800	0.00127833696089354	10.0734580734581	0.493572576325656	4	19	podosome assembly	biological_process	1	3.33248711974292
750	GO:2000696	0.00127833696089354	10.0734580734581	0.493572576325656	4	19	regulation of epithelial cell differentiation involved in kidney development	biological_process	1	3.33248711974292
751	GO:0070231	0.0012968425041526	5.54325576658689	1.22094268880557	6	47	T cell apoptotic process	biological_process	1	2.47073357530912
752	GO:2001239	0.0012968425041526	5.54325576658689	1.22094268880557	6	47	regulation of extrinsic apoptotic signaling pathway in absence of ligand	biological_process	1	2.47073357530912
753	GO:0038113	0.00130213998308136	18.8578838174274	0.233797536154258	3	9	interleukin-9-mediated signaling pathway	biological_process	1	4.23709588450605
754	GO:0060556	0.00130213998308136	18.8578838174274	0.233797536154258	3	9	regulation of vitamin D biosynthetic process	biological_process	1	4.23709588450605
755	GO:0060700	0.00130213998308136	18.8578838174274	0.233797536154258	3	9	regulation of ribonuclease activity	biological_process	1	4.23709588450605
756	GO:0071355	0.00130213998308136	18.8578838174274	0.233797536154258	3	9	cellular response to interleukin-9	biological_process	1	4.23709588450605
757	GO:1902959	0.00130213998308136	18.8578838174274	0.233797536154258	3	9	regulation of aspartic-type endopeptidase activity involved in amyloid precursor protein catabolic process	biological_process	1	4.23709588450605
758	GO:0019359	0.00130688751853256	7.0054012345679	0.831280128548473	5	32	nicotinamide nucleotide biosynthetic process	biological_process	1	2.80846768342468
759	GO:0019363	0.00130688751853256	7.0054012345679	0.831280128548473	5	32	pyridine nucleotide biosynthetic process	biological_process	1	2.80846768342468
760	GO:0071353	0.00130688751853256	7.0054012345679	0.831280128548473	5	32	cellular response to interleukin-4	biological_process	1	2.80846768342468
761	GO:1900745	0.00130688751853256	7.0054012345679	0.831280128548473	5	32	positive regulation of p38MAPK cascade	biological_process	1	2.80846768342468
762	GO:0030036	0.00132258906762923	1.88716223247424	17.3010176754151	31	666	actin cytoskeleton organization	biological_process	1	0.916218451515717
763	GO:0060135	0.00132262548395919	4.65741760258387	1.66256025709695	7	64	maternal process involved in female pregnancy	biological_process	1	2.21953024573263
764	GO:0010876	0.00133008936894987	2.15116592199342	10.780664167113	22	415	lipid localization	biological_process	1	1.10511880584196
765	GO:0031331	0.00133118094581706	2.24397912343583	9.40385645420461	20	362	positive regulation of cellular catabolic process	biological_process	1	1.16605925408588
766	GO:0001823	0.00135270339649902	3.67823258335592	2.64970540974826	9	102	mesonephros development	biological_process	1	1.87901270765775
767	GO:0006970	0.00140366735392723	4.04975541579315	2.1561328334226	8	83	response to osmotic stress	biological_process	1	2.01783477933614
768	GO:0071901	0.00144378896639653	3.12615718873985	3.76673808248527	11	145	negative regulation of protein serine/threonine kinase activity	biological_process	1	1.64439032143228
769	GO:0032652	0.00144893418902201	3.63890130520293	2.6756829137654	9	103	regulation of interleukin-1 production	biological_process	1	1.86350292273078
770	GO:0032870	0.0014518411809584	1.85528427839061	18.1582753079807	32	699	cellular response to hormone stimulus	biological_process	1	0.891640262642103
771	GO:0045089	0.00146854150077776	2.67292993630573	5.55918585966792	14	214	positive regulation of innate immune response	biological_process	1	1.41842202169284
772	GO:0001935	0.00150519545288387	2.78626690154256	4.9617032672737	13	191	endothelial cell proliferation	biological_process	1	1.4783334629243
773	GO:0019362	0.00150780299896569	6.75483630952381	0.857257632565613	5	33	pyridine nucleotide metabolic process	biological_process	1	2.75592080903288
774	GO:0032691	0.00150780299896569	6.75483630952381	0.857257632565613	5	33	negative regulation of interleukin-1 beta production	biological_process	1	2.75592080903288
775	GO:0046496	0.00150780299896569	6.75483630952381	0.857257632565613	5	33	nicotinamide nucleotide metabolic process	biological_process	1	2.75592080903288
776	GO:0042542	0.00152585947318999	3.10282856696359	3.79271558650241	11	146	response to hydrogen peroxide	biological_process	1	1.6335839893501
777	GO:0010810	0.00153453468092792	2.65948389686388	5.58516336368506	14	215	regulation of cell-substrate adhesion	biological_process	1	1.41114630148682
778	GO:0007162	0.00154515197218421	2.39222756410256	7.5074986609534	17	289	negative regulation of cell adhesion	biological_process	1	1.25835463451365
779	GO:0097435	0.00155765621301569	1.86584119011349	17.4828602035351	31	673	supramolecular fiber organization	biological_process	1	0.899826197344074
780	GO:0032495	0.00156540587375876	9.44334719334719	0.519550080342796	4	20	response to muramyl dipeptide	biological_process	1	3.2392983133293
781	GO:0060039	0.00156540587375876	9.44334719334719	0.519550080342796	4	20	pericardium development	biological_process	1	3.2392983133293
782	GO:1902993	0.00156540587375876	9.44334719334719	0.519550080342796	4	20	positive regulation of amyloid precursor protein catabolic process	biological_process	1	3.2392983133293
783	GO:1903706	0.00156758051199664	2.04710669469148	12.3393144081414	24	475	regulation of hemopoiesis	biological_process	1	1.03358629722741
784	GO:0045619	0.0015798952830309	2.91318457871561	4.39019817889663	12	169	regulation of lymphocyte differentiation	biological_process	1	1.54259711320549
785	GO:0071236	0.00161171010518124	3.07984301315463	3.81869309051955	11	147	cellular response to antibiotic	biological_process	1	1.62285681523335
786	GO:2001238	0.00161682832454733	5.28484730786037	1.27289769683985	6	49	positive regulation of extrinsic apoptotic signaling pathway	biological_process	1	2.4018617892286
787	GO:0051961	0.00162939035708823	2.31353922653522	8.20889126941618	18	316	negative regulation of nervous system development	biological_process	1	1.21010156030285
788	GO:1901654	0.00165236959422951	2.75500235404896	5.01365827530798	13	193	response to ketone	biological_process	1	1.46205355152722
789	GO:0036294	0.0016739544198961	2.63298923786514	5.63711837171934	14	217	cellular response to decreased oxygen levels	biological_process	1	1.39670162449438
790	GO:0044237	0.00168234047080899	1.3327239488117	292.610605249063	324	11264	cellular metabolic process	biological_process	1	0.414377981534381
791	GO:0009410	0.00172453607922769	2.36573426573427	7.58543117300482	17	292	response to xenobiotic stimulus	biological_process	1	1.24228803012824
792	GO:0070670	0.001730542596469	6.52155172413793	0.883235136582753	5	34	response to interleukin-4	biological_process	1	2.70521527708916
793	GO:0042108	0.00173235194410957	4.42381450488145	1.74049276914837	7	67	positive regulation of cytokine biosynthetic process	biological_process	1	2.14529089314536
794	GO:0001776	0.0017651720870432	3.89335053485997	2.23406534547402	8	86	leukocyte homeostasis	biological_process	1	1.96101224248577
795	GO:0044281	0.00176752501950266	1.49686582995197	51.1497054097483	72	1969	small molecule metabolic process	biological_process	1	0.581944912687087
796	GO:0042136	0.00177108107090742	3.52577319587629	2.75361542581682	9	106	neurotransmitter biosynthetic process	biological_process	1	1.81793967269877
797	GO:0032873	0.00179770046463359	5.16445245777187	1.29887520085699	6	50	negative regulation of stress-activated MAPK cascade	biological_process	1	2.36861540072039
798	GO:0070303	0.00179770046463359	5.16445245777187	1.29887520085699	6	50	negative regulation of stress-activated protein kinase signaling cascade	biological_process	1	2.36861540072039
799	GO:1903793	0.00179770046463359	5.16445245777187	1.29887520085699	6	50	positive regulation of anion transport	biological_process	1	2.36861540072039
800	GO:0031668	0.00180695400939844	2.42772531898331	6.96197107659347	16	268	cellular response to extracellular stimulus	biological_process	1	1.27960519945272
801	GO:0051651	0.00182375852897743	2.60701154782248	5.68907337975362	14	219	maintenance of location in cell	biological_process	1	1.38239697334118
802	GO:0032308	0.00182445445420224	16.1630112625963	0.259775040171398	3	10	positive regulation of prostaglandin secretion	biological_process	1	4.01462410045864
803	GO:0032353	0.00182445445420224	16.1630112625963	0.259775040171398	3	10	negative regulation of hormone biosynthetic process	biological_process	1	4.01462410045864
804	GO:0071104	0.00182445445420224	16.1630112625963	0.259775040171398	3	10	response to interleukin-9	biological_process	1	4.01462410045864
805	GO:0106049	0.00182445445420224	16.1630112625963	0.259775040171398	3	10	regulation of cellular response to osmotic stress	biological_process	1	4.01462410045864
806	GO:0002292	0.00188881587185333	4.35105288428562	1.76647027316551	7	68	T cell differentiation involved in immune response	biological_process	1	2.12136455202736
807	GO:0050777	0.00189324622033193	3.01287071608536	3.89662560257097	11	150	negative regulation of immune response	biological_process	1	1.59113876743479
808	GO:0071498	0.00189442369920259	8.88736700501406	0.545527584359936	4	21	cellular response to fluid shear stress	biological_process	1	3.15175606568651
809	GO:0072111	0.00189442369920259	8.88736700501406	0.545527584359936	4	21	cell proliferation involved in kidney development	biological_process	1	3.15175606568651
810	GO:0140131	0.00189442369920259	8.88736700501406	0.545527584359936	4	21	positive regulation of lymphocyte chemotaxis	biological_process	1	3.15175606568651
811	GO:0010389	0.00189532503139062	2.70938686672224	5.0915907873594	13	196	regulation of G2/M transition of mitotic cell cycle	biological_process	1	1.43796640714373
812	GO:0002690	0.00190076262003842	3.84385531937478	2.26004284949116	8	87	positive regulation of leukocyte chemotaxis	biological_process	1	1.94255403487631
813	GO:0051047	0.00195787676158811	2.08076477034547	11.1183717193358	22	428	positive regulation of secretion	biological_process	1	1.05711387817374
814	GO:0009889	0.00196840115397201	1.35651732365073	111.547402249598	139	4294	regulation of biosynthetic process	biological_process	1	0.439907471936337
815	GO:0070423	0.00197647885692759	6.30381944444444	0.909212640599893	5	35	nucleotide-binding oligomerization domain containing signaling pathway	biological_process	1	2.65622621335789
816	GO:0072525	0.00197647885692759	6.30381944444444	0.909212640599893	5	35	pyridine-containing compound biosynthetic process	biological_process	1	2.65622621335789
817	GO:0051259	0.00198007578516103	1.92264042812518	14.7552222817354	27	568	protein complex oligomerization	biological_process	1	0.943088975331927
818	GO:0002266	0.00198557629021696	75.296066252588	0.0779325120514194	2	3	follicular dendritic cell activation	biological_process	1	6.23450258998207
819	GO:0010956	0.00198557629021696	75.296066252588	0.0779325120514194	2	3	negative regulation of calcidiol 1-monooxygenase activity	biological_process	1	6.23450258998207
820	GO:0018262	0.00198557629021696	75.296066252588	0.0779325120514194	2	3	isopeptide cross-linking	biological_process	1	6.23450258998207
821	GO:0034343	0.00198557629021696	75.296066252588	0.0779325120514194	2	3	type III interferon production	biological_process	1	6.23450258998207
822	GO:0034344	0.00198557629021696	75.296066252588	0.0779325120514194	2	3	regulation of type III interferon production	biological_process	1	6.23450258998207
823	GO:0035633	0.00198557629021696	75.296066252588	0.0779325120514194	2	3	maintenance of blood-brain barrier	biological_process	1	6.23450258998207
824	GO:0044752	0.00198557629021696	75.296066252588	0.0779325120514194	2	3	response to human chorionic gonadotropin	biological_process	1	6.23450258998207
825	GO:0060838	0.00198557629021696	75.296066252588	0.0779325120514194	2	3	lymphatic endothelial cell fate commitment	biological_process	1	6.23450258998207
826	GO:0090360	0.00198557629021696	75.296066252588	0.0779325120514194	2	3	platelet-derived growth factor production	biological_process	1	6.23450258998207
827	GO:0090361	0.00198557629021696	75.296066252588	0.0779325120514194	2	3	regulation of platelet-derived growth factor production	biological_process	1	6.23450258998207
828	GO:1904761	0.00198557629021696	75.296066252588	0.0779325120514194	2	3	negative regulation of myofibroblast differentiation	biological_process	1	6.23450258998207
829	GO:0060562	0.00200240581969034	2.26711653330328	8.36475629351902	18	322	epithelial tube morphogenesis	biological_process	1	1.18085854974557
830	GO:0022604	0.00200659825150656	2.00603602753938	12.5731119442957	24	484	regulation of cell morphogenesis	biological_process	1	1.00434751636168
831	GO:0070227	0.00205601186482416	4.28063841274126	1.79244777718265	7	69	lymphocyte apoptotic process	biological_process	1	2.0978259756477
832	GO:0051249	0.00206130235636628	2.0015716093939	12.5990894483128	24	485	regulation of lymphocyte activation	biological_process	1	1.00113323134843
833	GO:0060541	0.00207312050920647	2.67979844251031	5.14354579539368	13	198	respiratory system development	biological_process	1	1.42212449436734
834	GO:0009790	0.00207684197196991	1.67348498003126	26.4191215854312	42	1017	embryo development	biological_process	1	0.742855602514335
835	GO:1902105	0.00209908520909466	2.38925906183369	7.06588109266202	16	272	regulation of leukocyte differentiation	biological_process	1	1.25656329036174
836	GO:0046165	0.00211932648990451	2.80501692628958	4.54606320299946	12	175	alcohol biosynthetic process	biological_process	1	1.48800947650264
837	GO:0070661	0.00213623489669975	2.31444474860845	7.74129619710766	17	298	leukocyte proliferation	biological_process	1	1.2106661224224
838	GO:0018130	0.0021401980560156	1.35573842223383	109.001606855919	136	4196	heterocycle biosynthetic process	biological_process	1	0.439078850045423
839	GO:0072009	0.00214815649599501	3.41943277310924	2.83154793786824	9	109	nephron epithelium development	biological_process	1	1.77375702590278
840	GO:0008015	0.00221192647213222	1.93194034370505	14.131762185324	26	544	blood circulation	biological_process	1	0.950050545949214
841	GO:0042133	0.0022136012480572	2.94872823438521	3.97455811462239	11	153	neurotransmitter metabolic process	biological_process	1	1.56009286445739
842	GO:0001936	0.00222237809912832	2.78775846955087	4.5720407070166	12	176	regulation of endothelial cell proliferation	biological_process	1	1.4791055720113
843	GO:0002755	0.0022469966102047	6.10013440860215	0.935190144617033	5	36	MyD88-dependent toll-like receptor signaling pathway	biological_process	1	2.60884103095216
844	GO:0035872	0.0022469966102047	6.10013440860215	0.935190144617033	5	36	nucleotide-binding domain, leucine rich repeat containing receptor signaling pathway	biological_process	1	2.60884103095216
845	GO:0006925	0.00226837736042343	8.39316239316239	0.571505088377075	4	22	inflammatory cell apoptotic process	biological_process	1	3.06921449473129
846	GO:0032727	0.00226837736042343	8.39316239316239	0.571505088377075	4	22	positive regulation of interferon-alpha production	biological_process	1	3.06921449473129
847	GO:0044342	0.00226837736042343	8.39316239316239	0.571505088377075	4	22	type B pancreatic cell proliferation	biological_process	1	3.06921449473129
848	GO:0071359	0.00226837736042343	8.39316239316239	0.571505088377075	4	22	cellular response to dsRNA	biological_process	1	3.06921449473129
849	GO:1901522	0.00226837736042343	8.39316239316239	0.571505088377075	4	22	positive regulation of transcription from RNA polymerase II promoter involved in cellular response to chemical stimulus	biological_process	1	3.06921449473129
850	GO:0034654	0.00231067937960356	1.35427304119477	107.365024102839	134	4133	nucleobase-containing compound biosynthetic process	biological_process	1	0.437518636597891
851	GO:0061458	0.00232358332241236	2.04977038730105	11.2742367434387	22	434	reproductive system development	biological_process	1	1.03546230989895
852	GO:0007267	0.00233889798334166	1.49358948595314	48.2662024638457	68	1858	cell-cell signaling	biological_process	1	0.57878367693448
853	GO:0019438	0.0023472108925677	1.3514499130545	109.26138189609	136	4206	aromatic compound biosynthetic process	biological_process	1	0.434508044224133
854	GO:0050702	0.00243297281396551	4.83400701816728	1.37680771290841	6	53	interleukin-1 beta secretion	biological_process	1	2.2732195676562
855	GO:0050704	0.00243297281396551	4.83400701816728	1.37680771290841	6	53	regulation of interleukin-1 secretion	biological_process	1	2.2732195676562
856	GO:0001821	0.0024604828877523	14.141856846473	0.285752544188538	3	11	histamine secretion	biological_process	1	3.82189965543929
857	GO:0002730	0.0024604828877523	14.141856846473	0.285752544188538	3	11	regulation of dendritic cell cytokine production	biological_process	1	3.82189965543929
858	GO:0008655	0.0024604828877523	14.141856846473	0.285752544188538	3	11	pyrimidine-containing compound salvage	biological_process	1	3.82189965543929
859	GO:0032306	0.0024604828877523	14.141856846473	0.285752544188538	3	11	regulation of prostaglandin secretion	biological_process	1	3.82189965543929
860	GO:0032351	0.0024604828877523	14.141856846473	0.285752544188538	3	11	negative regulation of hormone metabolic process	biological_process	1	3.82189965543929
861	GO:0033089	0.0024604828877523	14.141856846473	0.285752544188538	3	11	positive regulation of T cell differentiation in thymus	biological_process	1	3.82189965543929
862	GO:0036462	0.0024604828877523	14.141856846473	0.285752544188538	3	11	TRAIL-activated apoptotic signaling pathway	biological_process	1	3.82189965543929
863	GO:0043097	0.0024604828877523	14.141856846473	0.285752544188538	3	11	pyrimidine nucleoside salvage	biological_process	1	3.82189965543929
864	GO:0060856	0.0024604828877523	14.141856846473	0.285752544188538	3	11	establishment of blood-brain barrier	biological_process	1	3.82189965543929
865	GO:1902946	0.0024604828877523	14.141856846473	0.285752544188538	3	11	protein localization to early endosome	biological_process	1	3.82189965543929
866	GO:1905245	0.0024604828877523	14.141856846473	0.285752544188538	3	11	regulation of aspartic-type peptidase activity	biological_process	1	3.82189965543929
867	GO:0006807	0.00247858406685742	1.30897060254511	273.387252276379	304	10524	nitrogen compound metabolic process	biological_process	1	0.388432696948069
868	GO:0055076	0.00249951960773931	3.09148480958494	3.45500803427959	10	133	transition metal ion homeostasis	biological_process	1	1.62829991674491
869	GO:0044409	0.00264011494838008	3.06638370118845	3.48098553829673	10	134	entry into host	biological_process	1	1.61653823488521
870	GO:0043534	0.00267635939784968	2.72077922077922	4.67595072308516	12	180	blood vessel endothelial cell migration	biological_process	1	1.44401989300445
871	GO:0061005	0.00267822004982777	4.7330375782881	1.40278521692555	6	54	cell differentiation involved in kidney development	biological_process	1	2.24276637650152
872	GO:1904645	0.00267822004982777	4.7330375782881	1.40278521692555	6	54	response to amyloid-beta	biological_process	1	2.24276637650152
873	GO:0007413	0.00269020771218904	7.95097931940037	0.597482592394215	4	23	axonal fasciculation	biological_process	1	2.9911325675955
874	GO:0046135	0.00269020771218904	7.95097931940037	0.597482592394215	4	23	pyrimidine nucleoside catabolic process	biological_process	1	2.9911325675955
875	GO:0106030	0.00269020771218904	7.95097931940037	0.597482592394215	4	23	neuron projection fasciculation	biological_process	1	2.9911325675955
876	GO:0071214	0.00269509431019924	2.20081958801677	8.59855382967327	18	331	cellular response to abiotic stimulus	biological_process	1	1.13804088528335
877	GO:0104004	0.00269509431019924	2.20081958801677	8.59855382967327	18	331	cellular response to environmental stimulus	biological_process	1	1.13804088528335
878	GO:0052126	0.00284425768183891	2.84764201039065	4.10444563470809	11	158	movement in host environment	biological_process	1	1.50976779016085
879	GO:0050778	0.00286008911314403	1.75321663765505	19.7429030530262	33	760	positive regulation of immune response	biological_process	1	0.810004274910946
880	GO:0032350	0.00286735759900085	5.72979797979798	0.987145152651312	5	38	regulation of hormone metabolic process	biological_process	1	2.51848427359273
881	GO:0062207	0.00289571863592827	3.57134048587989	2.415907873594	8	93	regulation of pattern recognition receptor signaling pathway	biological_process	1	1.83646568471472
882	GO:1901655	0.00289571863592827	3.57134048587989	2.415907873594	8	93	cellular response to ketone	biological_process	1	1.83646568471472
883	GO:0030218	0.0029162182844766	3.25570228091236	2.96143545795394	9	114	erythrocyte differentiation	biological_process	1	1.7029687777708
884	GO:0071902	0.00296640070497706	2.17955980809368	8.67648634172469	18	334	positive regulation of protein serine/threonine kinase activity	biological_process	1	1.12403679243075
885	GO:0033043	0.00298026989725344	1.57804235815482	32.6797000535619	49	1258	regulation of organelle organization	biological_process	1	0.658135931003923
886	GO:0009892	0.00299075078528307	1.35820526299515	95.1815747188002	120	3664	negative regulation of metabolic process	biological_process	1	0.44170152783531
887	GO:0046649	0.00303564252565601	1.76187282122984	19.0415104445635	32	733	lymphocyte activation	biological_process	1	0.817109788728811
888	GO:0002791	0.00304762494713474	1.93685630434386	12.9887520085699	24	500	regulation of peptide secretion	biological_process	1	0.953716924152597
889	GO:0050770	0.00306411126198736	2.67260116464523	4.75388323513658	12	183	regulation of axonogenesis	biological_process	1	1.41824455859859
890	GO:0050708	0.00306432491925954	1.96650565470165	12.26138189609	23	472	regulation of protein secretion	biological_process	1	0.975634334767115
891	GO:0014015	0.0030702426773448	3.96009492287516	1.92233529726834	7	74	positive regulation of gliogenesis	biological_process	1	1.98553501190084
892	GO:0043367	0.0030702426773448	3.96009492287516	1.92233529726834	7	74	CD4-positive, alpha-beta T cell differentiation	biological_process	1	1.98553501190084
893	GO:0050710	0.0030702426773448	3.96009492287516	1.92233529726834	7	74	negative regulation of cytokine secretion	biological_process	1	1.98553501190084
894	GO:0060993	0.00309499062448673	3.52961825362001	2.44188537761114	8	94	kidney morphogenesis	biological_process	1	1.81951215704005
895	GO:0016579	0.00311210833392175	2.28941967529927	7.35163363685056	16	283	protein deubiquitination	biological_process	1	1.19498194868462
896	GO:0043406	0.00318667236752778	2.35644864722879	6.70219603642207	15	258	positive regulation of MAP kinase activity	biological_process	1	1.23661424184738
897	GO:0002371	0.00321776997115581	12.5698478561549	0.311730048205678	3	12	dendritic cell cytokine production	biological_process	1	3.65189528255356
898	GO:0031392	0.00321776997115581	12.5698478561549	0.311730048205678	3	12	regulation of prostaglandin biosynthetic process	biological_process	1	3.65189528255356
899	GO:0031581	0.00321776997115581	12.5698478561549	0.311730048205678	3	12	hemidesmosome assembly	biological_process	1	3.65189528255356
900	GO:0042368	0.00321776997115581	12.5698478561549	0.311730048205678	3	12	vitamin D biosynthetic process	biological_process	1	3.65189528255356
901	GO:0045722	0.00321776997115581	12.5698478561549	0.311730048205678	3	12	positive regulation of gluconeogenesis	biological_process	1	3.65189528255356
902	GO:0051608	0.00321776997115581	12.5698478561549	0.311730048205678	3	12	histamine transport	biological_process	1	3.65189528255356
903	GO:1905461	0.00321776997115581	12.5698478561549	0.311730048205678	3	12	positive regulation of vascular associated smooth muscle cell apoptotic process	biological_process	1	3.65189528255356
904	GO:0032692	0.0032200025165739	5.5609681372549	1.01312265666845	5	39	negative regulation of interleukin-1 production	biological_process	1	2.4753360709394
905	GO:0072524	0.0032200025165739	5.5609681372549	1.01312265666845	5	39	pyridine-containing compound metabolic process	biological_process	1	2.4753360709394
906	GO:1902042	0.0032200025165739	5.5609681372549	1.01312265666845	5	39	negative regulation of extrinsic apoptotic signaling pathway via death domain receptors	biological_process	1	2.4753360709394
907	GO:0022414	0.00322565325224887	1.53232740733363	37.8232458489555	55	1456	reproductive process	biological_process	1	0.615724586081649
908	GO:1900180	0.00327819803057024	3.19449462027802	3.01339046598822	9	116	regulation of protein localization to nucleus	biological_process	1	1.67558771004884
909	GO:0008610	0.00328592640353273	1.76856280791388	18.3660953401178	31	707	lipid biosynthetic process	biological_process	1	0.822577455146759
910	GO:0001960	0.0033122956590415	3.90164287472311	1.94831280128548	7	75	negative regulation of cytokine-mediated signaling pathway	biological_process	1	1.96408173119017
911	GO:0007369	0.00334701131102522	2.64141074680126	4.80583824317086	12	185	gastrulation	biological_process	1	1.40130866208688
912	GO:1903708	0.00334701131102522	2.64141074680126	4.80583824317086	12	185	positive regulation of hemopoiesis	biological_process	1	1.40130866208688
913	GO:0000003	0.00336747869737732	1.52877989796594	37.901178361007	55	1459	reproduction	biological_process	1	0.612380713454491
914	GO:0023061	0.00342527011630486	1.76314438683352	18.4180503481521	31	709	signal release	biological_process	1	0.81815062419819
915	GO:0045580	0.00344097943957223	2.94671562627499	3.61087305838243	10	139	regulation of T cell differentiation	biological_process	1	1.55910783943763
916	GO:0050715	0.00344097943957223	2.94671562627499	3.61087305838243	10	139	positive regulation of cytokine secretion	biological_process	1	1.55910783943763
917	GO:0070665	0.00344097943957223	2.94671562627499	3.61087305838243	10	139	positive regulation of leukocyte proliferation	biological_process	1	1.55910783943763
918	GO:0007163	0.00345120044176558	2.51488428116665	5.45527584359936	13	210	establishment or maintenance of cell polarity	biological_process	1	1.33049201799189
919	GO:0002886	0.00352562433284402	4.45388677391625	1.48071772897697	6	57	regulation of myeloid leukocyte mediated immunity	biological_process	1	2.15506488260126
920	GO:0044089	0.0035729050895658	1.88352514919011	13.8979646491698	25	535	positive regulation of cellular component biogenesis	biological_process	1	0.913435296555615
921	GO:0034110	0.00368897124674771	7.19295119295119	0.649437600428495	4	25	regulation of homotypic cell-cell adhesion	biological_process	1	2.84658381487553
922	GO:0050927	0.00368897124674771	7.19295119295119	0.649437600428495	4	25	positive regulation of positive chemotaxis	biological_process	1	2.84658381487553
923	GO:0051894	0.00368897124674771	7.19295119295119	0.649437600428495	4	25	positive regulation of focal adhesion assembly	biological_process	1	2.84658381487553
924	GO:0072202	0.00368897124674771	7.19295119295119	0.649437600428495	4	25	cell differentiation involved in metanephros development	biological_process	1	2.84658381487553
925	GO:0090025	0.00368897124674771	7.19295119295119	0.649437600428495	4	25	regulation of monocyte chemotaxis	biological_process	1	2.84658381487553
926	GO:0010605	0.00371227952938419	1.35657264932404	89.3626138189609	113	3440	negative regulation of macromolecule metabolic process	biological_process	1	0.439966311175228
927	GO:0031669	0.00374244673068106	2.39418087648644	6.15666845206213	14	237	cellular response to nutrient levels	biological_process	1	1.2595321496718
928	GO:0055065	0.00384072553698465	1.78385110139566	17.0152651312266	29	655	metal ion homeostasis	biological_process	1	0.834995198081551
929	GO:1902041	0.00384802540900803	4.36799421872491	1.50669523299411	6	58	regulation of extrinsic apoptotic signaling pathway via death domain receptors	biological_process	1	2.12697094677461
930	GO:1902749	0.00389223068087392	2.47674788135593	5.53320835565078	13	213	regulation of cell cycle G2/M phase transition	biological_process	1	1.30844701802727
931	GO:0002051	0.0039028026424637	37.6459627329193	0.103910016068559	2	4	osteoblast fate commitment	biological_process	1	5.23442324909384
932	GO:0014028	0.0039028026424637	37.6459627329193	0.103910016068559	2	4	notochord formation	biological_process	1	5.23442324909384
933	GO:0018199	0.0039028026424637	37.6459627329193	0.103910016068559	2	4	peptidyl-glutamine modification	biological_process	1	5.23442324909384
934	GO:0035549	0.0039028026424637	37.6459627329193	0.103910016068559	2	4	positive regulation of interferon-beta secretion	biological_process	1	5.23442324909384
935	GO:0038189	0.0039028026424637	37.6459627329193	0.103910016068559	2	4	neuropilin signaling pathway	biological_process	1	5.23442324909384
936	GO:0045337	0.0039028026424637	37.6459627329193	0.103910016068559	2	4	farnesyl diphosphate biosynthetic process	biological_process	1	5.23442324909384
937	GO:0060708	0.0039028026424637	37.6459627329193	0.103910016068559	2	4	spongiotrophoblast differentiation	biological_process	1	5.23442324909384
938	GO:0070164	0.0039028026424637	37.6459627329193	0.103910016068559	2	4	negative regulation of adiponectin secretion	biological_process	1	5.23442324909384
939	GO:0070427	0.0039028026424637	37.6459627329193	0.103910016068559	2	4	nucleotide-binding oligomerization domain containing 1 signaling pathway	biological_process	1	5.23442324909384
940	GO:0071593	0.0039028026424637	37.6459627329193	0.103910016068559	2	4	lymphocyte aggregation	biological_process	1	5.23442324909384
941	GO:1900127	0.0039028026424637	37.6459627329193	0.103910016068559	2	4	positive regulation of hyaluronan biosynthetic process	biological_process	1	5.23442324909384
942	GO:1904636	0.0039028026424637	37.6459627329193	0.103910016068559	2	4	response to ionomycin	biological_process	1	5.23442324909384
943	GO:1904637	0.0039028026424637	37.6459627329193	0.103910016068559	2	4	cellular response to ionomycin	biological_process	1	5.23442324909384
944	GO:2001242	0.00396251539339605	2.7171488848704	4.28628816282807	11	165	regulation of intrinsic apoptotic signaling pathway	biological_process	1	1.44209361950883
945	GO:0050873	0.00401722610686668	5.25144675925926	1.06507766470273	5	41	brown fat cell differentiation	biological_process	1	2.39271493608712
946	GO:0061028	0.00401722610686668	5.25144675925926	1.06507766470273	5	41	establishment of endothelial barrier	biological_process	1	2.39271493608712
947	GO:0140353	0.00401722610686668	5.25144675925926	1.06507766470273	5	41	lipid export from cell	biological_process	1	2.39271493608712
948	GO:0032880	0.00403068764117088	1.61594402133568	26.6009641135512	41	1024	regulation of protein localization	biological_process	1	0.692377221889077
949	GO:0014745	0.00410303849047892	11.3122406639004	0.337707552222817	3	13	negative regulation of muscle adaptation	biological_process	1	3.49981281329815
950	GO:0030656	0.00410303849047892	11.3122406639004	0.337707552222817	3	13	regulation of vitamin metabolic process	biological_process	1	3.49981281329815
951	GO:0036109	0.00410303849047892	11.3122406639004	0.337707552222817	3	13	alpha-linolenic acid metabolic process	biological_process	1	3.49981281329815
952	GO:0045086	0.00410303849047892	11.3122406639004	0.337707552222817	3	13	positive regulation of interleukin-2 biosynthetic process	biological_process	1	3.49981281329815
953	GO:0046133	0.00410303849047892	11.3122406639004	0.337707552222817	3	13	pyrimidine ribonucleoside catabolic process	biological_process	1	3.49981281329815
954	GO:0047484	0.00410303849047892	11.3122406639004	0.337707552222817	3	13	regulation of response to osmotic stress	biological_process	1	3.49981281329815
955	GO:0072182	0.00410303849047892	11.3122406639004	0.337707552222817	3	13	regulation of nephron tubule epithelial cell differentiation	biological_process	1	3.49981281329815
956	GO:0061333	0.0041262980542959	3.73616594967293	2.0262453133369	7	78	renal tubule morphogenesis	biological_process	1	1.90155853680695
957	GO:0001658	0.00419176157173601	4.28534289203135	1.53267273701125	6	59	branching involved in ureteric bud morphogenesis	biological_process	1	2.09941064630776
958	GO:0007015	0.00419259736894864	2.01528013582343	10.3910016068559	20	400	actin filament organization	biological_process	1	1.01098039581145
959	GO:0070301	0.00425631614913613	3.33476167438432	2.57177289769684	8	99	cellular response to hydrogen peroxide	biological_process	1	1.73758365991964
960	GO:1901570	0.00425631614913613	3.33476167438432	2.57177289769684	8	99	fatty acid derivative biosynthetic process	biological_process	1	1.73758365991964
961	GO:0050926	0.0042714688022832	6.86562086562087	0.675415104445635	4	26	regulation of positive chemotaxis	biological_process	1	2.77939019076576
962	GO:0060706	0.0042714688022832	6.86562086562087	0.675415104445635	4	26	cell differentiation involved in embryonic placenta development	biological_process	1	2.77939019076576
963	GO:0150117	0.0042714688022832	6.86562086562087	0.675415104445635	4	26	positive regulation of cell-substrate junction organization	biological_process	1	2.77939019076576
964	GO:0051054	0.00432450130775225	2.55202144873445	4.9617032672737	12	191	positive regulation of DNA metabolic process	biological_process	1	1.35164045443695
965	GO:0046718	0.00433870341603663	3.05103916566627	3.14327798607392	9	121	viral entry into host cell	biological_process	1	1.60930069966414
966	GO:1901568	0.00433928506462328	2.68201612030726	4.33824317086235	11	167	fatty acid derivative metabolic process	biological_process	1	1.42331790861355
967	GO:0045913	0.00442870332284277	3.68407136215714	2.05222281735404	7	79	positive regulation of carbohydrate metabolic process	biological_process	1	1.88130100736656
968	GO:0071260	0.00442870332284277	3.68407136215714	2.05222281735404	7	79	cellular response to mechanical stimulus	biological_process	1	1.88130100736656
969	GO:0034446	0.00452419801313066	3.29833196609243	2.59775040171398	8	100	substrate adhesion-dependent cell spreading	biological_process	1	1.72173660851866
970	GO:1903532	0.00455139299284361	1.9991577528847	10.4689341189073	20	403	positive regulation of secretion by cell	biological_process	1	0.999392319168435
971	GO:0048608	0.00455748716724481	1.96212678721615	11.1963042313873	21	431	reproductive structure development	biological_process	1	0.972418267539882
972	GO:0051893	0.0045576591015247	4.20575272558571	1.55865024102839	6	60	regulation of focal adhesion assembly	biological_process	1	2.07236403027459
973	GO:0090109	0.0045576591015247	4.20575272558571	1.55865024102839	6	60	regulation of cell-substrate junction assembly	biological_process	1	2.07236403027459
974	GO:0150116	0.0045576591015247	4.20575272558571	1.55865024102839	6	60	regulation of cell-substrate junction organization	biological_process	1	2.07236403027459
975	GO:0034101	0.00457969250424831	3.02387149550086	3.16925549009106	9	122	erythrocyte homeostasis	biological_process	1	1.59639683111227
976	GO:1903409	0.00457969250424831	3.02387149550086	3.16925549009106	9	122	reactive oxygen species biosynthetic process	biological_process	1	1.59639683111227
977	GO:0010001	0.00472784154947991	2.41566763125258	5.66309587573648	13	218	glial cell differentiation	biological_process	1	1.27242196967561
978	GO:0070201	0.004800114617305	1.70365762930982	19.6389930369577	32	756	regulation of establishment of protein localization	biological_process	1	0.76863543760318
979	GO:0046632	0.00480484413360784	3.26268569238746	2.62372790573112	8	101	alpha-beta T cell differentiation	biological_process	1	1.70606001351787
980	GO:1901890	0.00480484413360784	3.26268569238746	2.62372790573112	8	101	positive regulation of cell junction assembly	biological_process	1	1.70606001351787
981	GO:0045834	0.00487385338267634	2.79396284829721	3.79271558650241	10	146	positive regulation of lipid metabolic process	biological_process	1	1.48231283716337
982	GO:0051250	0.00487385338267634	2.79396284829721	3.79271558650241	10	146	negative regulation of lymphocyte activation	biological_process	1	1.48231283716337
983	GO:0000188	0.00491295616884701	6.56675404501491	0.701392608462775	4	27	inactivation of MAPK activity	biological_process	1	2.71518042072162
984	GO:0039528	0.00491295616884701	6.56675404501491	0.701392608462775	4	27	cytoplasmic pattern recognition receptor signaling pathway in response to virus	biological_process	1	2.71518042072162
985	GO:0045932	0.00491295616884701	6.56675404501491	0.701392608462775	4	27	negative regulation of muscle contraction	biological_process	1	2.71518042072162
986	GO:0048143	0.00491295616884701	6.56675404501491	0.701392608462775	4	27	astrocyte activation	biological_process	1	2.71518042072162
987	GO:1901623	0.00491295616884701	6.56675404501491	0.701392608462775	4	27	regulation of lymphocyte chemotaxis	biological_process	1	2.71518042072162
988	GO:0008631	0.004946312889132	4.97450657894737	1.11703267273701	5	43	intrinsic apoptotic signaling pathway in response to oxidative stress	biological_process	1	2.31455343190573
989	GO:1904646	0.004946312889132	4.97450657894737	1.11703267273701	5	43	cellular response to amyloid-beta	biological_process	1	2.31455343190573
990	GO:0034113	0.00494654609947882	4.12905674701082	1.58462774504553	6	61	heterotypic cell-cell adhesion	biological_process	1	2.04581224609184
991	GO:0090303	0.00494654609947882	4.12905674701082	1.58462774504553	6	61	positive regulation of wound healing	biological_process	1	2.04581224609184
992	GO:1903530	0.0049879118752135	1.69876975656626	19.690948044992	32	758	regulation of secretion by cell	biological_process	1	0.764490329526549
993	GO:0002683	0.00505618747146713	1.94273175912044	11.3002142474558	21	435	negative regulation of immune system process	biological_process	1	0.958086715899015
994	GO:0022617	0.00508338493169566	3.5841060725998	2.10417782538832	7	81	extracellular matrix disassembly	biological_process	1	1.84161333498179
995	GO:0034109	0.00508338493169566	3.5841060725998	2.10417782538832	7	81	homotypic cell-cell adhesion	biological_process	1	1.84161333498179
996	GO:0048041	0.00508338493169566	3.5841060725998	2.10417782538832	7	81	focal adhesion assembly	biological_process	1	1.84161333498179
997	GO:0060761	0.00508338493169566	3.5841060725998	2.10417782538832	7	81	negative regulation of response to cytokine stimulus	biological_process	1	1.84161333498179
998	GO:0110110	0.00508338493169566	3.5841060725998	2.10417782538832	7	81	positive regulation of animal organ morphogenesis	biological_process	1	1.84161333498179
999	GO:0008637	0.00509283945706154	2.97095359883084	3.22121049812533	9	124	apoptotic mitochondrial changes	biological_process	1	1.57092607294196
1000	GO:0002367	0.00509864334527668	3.22779785003791	2.64970540974826	8	102	cytokine production involved in immune response	biological_process	1	1.6905502285909
1001	GO:0048762	0.0051000405028097	2.39206173749284	5.71505088377075	13	220	mesenchymal cell differentiation	biological_process	1	1.25825462499812
1002	GO:0002523	0.00512223586413379	10.2832893247831	0.363685056239957	3	14	leukocyte migration involved in inflammatory response	biological_process	1	3.36222990937043
1003	GO:0032310	0.00512223586413379	10.2832893247831	0.363685056239957	3	14	prostaglandin secretion	biological_process	1	3.36222990937043
1004	GO:0034356	0.00512223586413379	10.2832893247831	0.363685056239957	3	14	NAD biosynthesis via nicotinamide riboside salvage pathway	biological_process	1	3.36222990937043
1005	GO:0045064	0.00512223586413379	10.2832893247831	0.363685056239957	3	14	T-helper 2 cell differentiation	biological_process	1	3.36222990937043
1006	GO:0046131	0.00512223586413379	10.2832893247831	0.363685056239957	3	14	pyrimidine ribonucleoside metabolic process	biological_process	1	3.36222990937043
1007	GO:0070234	0.00512223586413379	10.2832893247831	0.363685056239957	3	14	positive regulation of T cell apoptotic process	biological_process	1	3.36222990937043
1008	GO:0072216	0.00512223586413379	10.2832893247831	0.363685056239957	3	14	positive regulation of metanephros development	biological_process	1	3.36222990937043
1009	GO:2001279	0.00512223586413379	10.2832893247831	0.363685056239957	3	14	regulation of unsaturated fatty acid biosynthetic process	biological_process	1	3.36222990937043
1010	GO:0022607	0.0051867835745382	1.35343347007249	81.1537225495447	103	3124	cellular component assembly	biological_process	1	0.436623971590173
1011	GO:0046651	0.00518734309231889	2.22634324033446	7.06588109266202	15	272	lymphocyte proliferation	biological_process	1	1.15467603336003
1012	GO:0051051	0.00519602623582849	1.84899249928129	13.560257096947	24	522	negative regulation of transport	biological_process	1	0.886739372242577
1013	GO:0070646	0.00527882959805213	2.15805374942551	7.7672737011248	16	299	protein modification by small protein removal	biological_process	1	1.10973079766372
1014	GO:0032368	0.00536557947618717	2.94517893364242	3.24718800214247	9	125	regulation of lipid transport	biological_process	1	1.55835528731095
1015	GO:0007229	0.00540598727422443	3.19364448857994	2.6756829137654	8	103	integrin-mediated signaling pathway	biological_process	1	1.67520372317214
1016	GO:0030324	0.00540665023527913	2.59800298765626	4.46813069094804	11	172	lung development	biological_process	1	1.37740308985985
1017	GO:0032642	0.00543676061908674	3.53612273361227	2.13015532940546	7	82	regulation of chemokine production	biological_process	1	1.82216834941851
1018	GO:0010463	0.00546375187448607	4.84668803418803	1.14301017675415	5	44	mesenchymal cell proliferation	biological_process	1	2.27699922382588
1019	GO:0014002	0.00546375187448607	4.84668803418803	1.14301017675415	5	44	astrocyte development	biological_process	1	2.27699922382588
1020	GO:0070266	0.00546375187448607	4.84668803418803	1.14301017675415	5	44	necroptotic process	biological_process	1	2.27699922382588
1021	GO:1902667	0.00546375187448607	4.84668803418803	1.14301017675415	5	44	regulation of axon guidance	biological_process	1	2.27699922382588
1022	GO:2000404	0.00546375187448607	4.84668803418803	1.14301017675415	5	44	regulation of T cell migration	biological_process	1	2.27699922382588
1023	GO:0070663	0.00549539133333923	2.36890763117347	5.76700589180503	13	222	regulation of leukocyte proliferation	biological_process	1	1.24422194587828
1024	GO:0032943	0.00554201514492717	2.2089049535858	7.1178361006963	15	274	mononuclear cell proliferation	biological_process	1	1.14333134266762
1025	GO:0010818	0.00561600987508921	6.29279279279279	0.727370112479914	4	28	T cell chemotaxis	biological_process	1	2.65370043905936
1026	GO:0032647	0.00561600987508921	6.29279279279279	0.727370112479914	4	28	regulation of interferon-alpha production	biological_process	1	2.65370043905936
1027	GO:1902932	0.00561600987508921	6.29279279279279	0.727370112479914	4	28	positive regulation of alcohol biosynthetic process	biological_process	1	2.65370043905936
1028	GO:1904994	0.00561600987508921	6.29279279279279	0.727370112479914	4	28	regulation of leukocyte adhesion to vascular endothelial cell	biological_process	1	2.65370043905936
1029	GO:0044057	0.00566366057705234	1.76735380106083	15.9501874665238	27	614	regulation of system process	biological_process	1	0.821590877434584
1030	GO:0046822	0.00572727006228619	3.16020265548567	2.70166041778254	8	104	regulation of nucleocytoplasmic transport	biological_process	1	1.66001707760793
1031	GO:0002833	0.00576182079678754	2.27040701088675	6.46839850026781	14	249	positive regulation of response to biotic stimulus	biological_process	1	1.1829509494776
1032	GO:0045926	0.00576182079678754	2.27040701088675	6.46839850026781	14	249	negative regulation of growth	biological_process	1	1.1829509494776
1033	GO:0090181	0.00579660322204773	3.98373805076365	1.63658275307981	6	63	regulation of cholesterol metabolic process	biological_process	1	1.99412278664075
1034	GO:0045582	0.00580822973561458	3.48940211407179	2.1561328334226	7	83	positive regulation of T cell differentiation	biological_process	1	1.80297986137562
1035	GO:0001649	0.00613402316954133	2.3349956028142	5.84493840385645	13	225	osteoblast differentiation	biological_process	1	1.22341983310234
1036	GO:0002695	0.00614029592575752	2.5500540290213	4.54606320299946	11	175	negative regulation of leukocyte activation	biological_process	1	1.35052781436858
1037	GO:0003018	0.00614029592575752	2.5500540290213	4.54606320299946	11	175	vascular process in circulatory system	biological_process	1	1.35052781436858
1038	GO:0002718	0.00619834707163132	3.44389501711677	2.18211033743974	7	84	regulation of cytokine production involved in immune response	biological_process	1	1.78404116462979
1039	GO:0014910	0.00619834707163132	3.44389501711677	2.18211033743974	7	84	regulation of smooth muscle cell migration	biological_process	1	1.78404116462979
1040	GO:0043154	0.00619834707163132	3.44389501711677	2.18211033743974	7	84	negative regulation of cysteine-type endopeptidase activity involved in apoptotic process	biological_process	1	1.78404116462979
1041	GO:0046889	0.00619834707163132	3.44389501711677	2.18211033743974	7	84	positive regulation of lipid biosynthetic process	biological_process	1	1.78404116462979
1042	GO:0002467	0.00628057859106369	9.42582987551867	0.389662560257097	3	15	germinal center formation	biological_process	1	3.23661964274087
1043	GO:0034134	0.00628057859106369	9.42582987551867	0.389662560257097	3	15	toll-like receptor 2 signaling pathway	biological_process	1	3.23661964274087
1044	GO:0042362	0.00628057859106369	9.42582987551867	0.389662560257097	3	15	fat-soluble vitamin biosynthetic process	biological_process	1	3.23661964274087
1045	GO:0045073	0.00628057859106369	9.42582987551867	0.389662560257097	3	15	regulation of chemokine biosynthetic process	biological_process	1	3.23661964274087
1046	GO:0071474	0.00628057859106369	9.42582987551867	0.389662560257097	3	15	cellular hyperosmotic response	biological_process	1	3.23661964274087
1047	GO:0071801	0.00628057859106369	9.42582987551867	0.389662560257097	3	15	regulation of podosome assembly	biological_process	1	3.23661964274087
1048	GO:0072148	0.00628057859106369	9.42582987551867	0.389662560257097	3	15	epithelial cell fate commitment	biological_process	1	3.23661964274087
1049	GO:0031326	0.00636712298431381	1.30623677027629	109.44322442421	133	4213	regulation of cellular biosynthetic process	biological_process	1	0.385416425477968
1050	GO:0070198	0.00638311304868392	6.04074844074844	0.753347616497054	4	29	protein localization to chromosome, telomeric region	biological_process	1	2.59472730863351
1051	GO:0070229	0.00638311304868392	6.04074844074844	0.753347616497054	4	29	negative regulation of lymphocyte apoptotic process	biological_process	1	2.59472730863351
1052	GO:0002457	0.00639295777392572	25.095928226363	0.129887520085699	2	5	T cell antigen processing and presentation	biological_process	1	4.64938140312086
1053	GO:0003373	0.00639295777392572	25.095928226363	0.129887520085699	2	5	dynamin family protein polymerization involved in membrane fission	biological_process	1	4.64938140312086
1054	GO:0003374	0.00639295777392572	25.095928226363	0.129887520085699	2	5	dynamin family protein polymerization involved in mitochondrial fission	biological_process	1	4.64938140312086
1055	GO:0006824	0.00639295777392572	25.095928226363	0.129887520085699	2	5	cobalt ion transport	biological_process	1	4.64938140312086
1056	GO:0010957	0.00639295777392572	25.095928226363	0.129887520085699	2	5	negative regulation of vitamin D biosynthetic process	biological_process	1	4.64938140312086
1057	GO:0022614	0.00639295777392572	25.095928226363	0.129887520085699	2	5	membrane to membrane docking	biological_process	1	4.64938140312086
1058	GO:0032596	0.00639295777392572	25.095928226363	0.129887520085699	2	5	protein transport into membrane raft	biological_process	1	4.64938140312086
1059	GO:0034136	0.00639295777392572	25.095928226363	0.129887520085699	2	5	negative regulation of toll-like receptor 2 signaling pathway	biological_process	1	4.64938140312086
1060	GO:0035546	0.00639295777392572	25.095928226363	0.129887520085699	2	5	interferon-beta secretion	biological_process	1	4.64938140312086
1061	GO:0035547	0.00639295777392572	25.095928226363	0.129887520085699	2	5	regulation of interferon-beta secretion	biological_process	1	4.64938140312086
1062	GO:0045338	0.00639295777392572	25.095928226363	0.129887520085699	2	5	farnesyl diphosphate metabolic process	biological_process	1	4.64938140312086
1063	GO:0071362	0.00639295777392572	25.095928226363	0.129887520085699	2	5	cellular response to ether	biological_process	1	4.64938140312086
1064	GO:0090259	0.00639295777392572	25.095928226363	0.129887520085699	2	5	regulation of retinal ganglion cell axon guidance	biological_process	1	4.64938140312086
1065	GO:0090271	0.00639295777392572	25.095928226363	0.129887520085699	2	5	positive regulation of fibroblast growth factor production	biological_process	1	4.64938140312086
1066	GO:1902219	0.00639295777392572	25.095928226363	0.129887520085699	2	5	negative regulation of intrinsic apoptotic signaling pathway in response to osmotic stress	biological_process	1	4.64938140312086
1067	GO:1904352	0.00639295777392572	25.095928226363	0.129887520085699	2	5	positive regulation of protein catabolic process in the vacuole	biological_process	1	4.64938140312086
1068	GO:1904760	0.00639295777392572	25.095928226363	0.129887520085699	2	5	regulation of myofibroblast differentiation	biological_process	1	4.64938140312086
1069	GO:2000630	0.00639295777392572	25.095928226363	0.129887520085699	2	5	positive regulation of miRNA metabolic process	biological_process	1	4.64938140312086
1070	GO:2000660	0.00639295777392572	25.095928226363	0.129887520085699	2	5	negative regulation of interleukin-1-mediated signaling pathway	biological_process	1	4.64938140312086
1071	GO:2000697	0.00639295777392572	25.095928226363	0.129887520085699	2	5	negative regulation of epithelial cell differentiation involved in kidney development	biological_process	1	4.64938140312086
1072	GO:0030323	0.00640149044753279	2.53445850914205	4.5720407070166	11	176	respiratory tube development	biological_process	1	1.34167754619412
1073	GO:0001558	0.00641269031405498	1.93211686760074	10.8066416711302	20	416	regulation of cell growth	biological_process	1	0.950182360844884
1074	GO:0002286	0.00641323968062775	3.09536644846618	2.75361542581682	8	106	T cell activation involved in immune response	biological_process	1	1.6301102146382
1075	GO:0032970	0.00643864706409032	1.96857299045093	10.0792715586502	19	388	regulation of actin filament-based process	biological_process	1	0.977150205516699
1076	GO:0002673	0.00661119539278471	4.60975609756098	1.19496518478843	5	46	regulation of acute inflammatory response	biological_process	1	2.20469041960299
1077	GO:0033628	0.00661119539278471	4.60975609756098	1.19496518478843	5	46	regulation of cell adhesion mediated by integrin	biological_process	1	2.20469041960299
1078	GO:0045776	0.00661119539278471	4.60975609756098	1.19496518478843	5	46	negative regulation of blood pressure	biological_process	1	2.20469041960299
1079	GO:0050706	0.00661119539278471	4.60975609756098	1.19496518478843	5	46	regulation of interleukin-1 beta secretion	biological_process	1	2.20469041960299
1080	GO:0060675	0.0067485513599696	3.84827146951629	1.68853776111409	6	65	ureteric bud morphogenesis	biological_process	1	1.94421057507223
1081	GO:0006355	0.00684728497909542	1.326412287403	89.2587038028923	111	3436	regulation of transcription, DNA-templated	biological_process	1	0.407529276612514
1082	GO:0090066	0.0070189779408299	1.82457225314368	13.1446170326727	23	506	regulation of anatomical structure size	biological_process	1	0.867558282842434
1083	GO:0008625	0.00703675046608752	3.35633705841852	2.23406534547402	7	86	extrinsic apoptotic signaling pathway via death domain receptors	biological_process	1	1.74688760495868
1084	GO:0032760	0.00703675046608752	3.35633705841852	2.23406534547402	7	86	positive regulation of tumor necrosis factor production	biological_process	1	1.74688760495868
1085	GO:0048013	0.00703675046608752	3.35633705841852	2.23406534547402	7	86	ephrin receptor signaling pathway	biological_process	1	1.74688760495868
1086	GO:0006732	0.00705785687644376	2.21314233862797	6.62426352437065	14	255	coenzyme metabolic process	biological_process	1	1.14609624130113
1087	GO:0032526	0.00715974493857135	3.03312368972746	2.8055704338511	8	108	response to retinoic acid	biological_process	1	1.6008043317629
1088	GO:0032607	0.00721665040294833	5.80809211578442	0.779325120514194	4	30	interferon-alpha production	biological_process	1	2.53806433452022
1089	GO:0061082	0.00721665040294833	5.80809211578442	0.779325120514194	4	30	myeloid leukocyte cytokine production	biological_process	1	2.53806433452022
1090	GO:0090200	0.00721665040294833	5.80809211578442	0.779325120514194	4	30	positive regulation of release of cytochrome c from mitochondria	biological_process	1	2.53806433452022
1091	GO:0008361	0.00723765829509939	2.48878591520997	4.64997321906802	11	179	regulation of cell size	biological_process	1	1.31544213536173
1092	GO:0030177	0.00723765829509939	2.48878591520997	4.64997321906802	11	179	positive regulation of Wnt signaling pathway	biological_process	1	1.31544213536173
1093	GO:0048771	0.00723765829509939	2.48878591520997	4.64997321906802	11	179	tissue remodeling	biological_process	1	1.31544213536173
1094	GO:0035722	0.0072438564509552	4.49975198412698	1.22094268880557	5	47	interleukin-12-mediated signaling pathway	biological_process	1	2.16984548563548
1095	GO:0061614	0.0072438564509552	4.49975198412698	1.22094268880557	5	47	pri-miRNA transcription by RNA polymerase II	biological_process	1	2.16984548563548
1096	GO:0070169	0.0072438564509552	4.49975198412698	1.22094268880557	5	47	positive regulation of biomineral tissue development	biological_process	1	2.16984548563548
1097	GO:0110151	0.0072438564509552	4.49975198412698	1.22094268880557	5	47	positive regulation of biomineralization	biological_process	1	2.16984548563548
1098	GO:2000107	0.0072438564509552	4.49975198412698	1.22094268880557	5	47	negative regulation of leukocyte apoptotic process	biological_process	1	2.16984548563548
1099	GO:0017144	0.00724395896930451	1.75052555135114	15.4825923942153	26	596	drug metabolic process	biological_process	1	0.807788120057506
1100	GO:0072171	0.00726479220575051	3.7839248434238	1.71451526513123	6	66	mesonephric tubule morphogenesis	biological_process	1	1.91988343405348
1101	GO:0001892	0.00748614940261681	3.31419979079498	2.26004284949116	7	87	embryonic placenta development	biological_process	1	1.72866057555303
1102	GO:0050867	0.00753380132529489	1.9364234620887	10.2351365827531	19	394	positive regulation of cell activation	biological_process	1	0.953394479395043
1103	GO:0001780	0.00758259469583023	8.70028726460262	0.415640064274237	3	16	neutrophil homeostasis	biological_process	1	3.12106303640685
1104	GO:0006206	0.00758259469583023	8.70028726460262	0.415640064274237	3	16	pyrimidine nucleobase metabolic process	biological_process	1	3.12106303640685
1105	GO:0007567	0.00758259469583023	8.70028726460262	0.415640064274237	3	16	parturition	biological_process	1	3.12106303640685
1106	GO:0010820	0.00758259469583023	8.70028726460262	0.415640064274237	3	16	positive regulation of T cell chemotaxis	biological_process	1	3.12106303640685
1107	GO:0032305	0.00758259469583023	8.70028726460262	0.415640064274237	3	16	positive regulation of icosanoid secretion	biological_process	1	3.12106303640685
1108	GO:0035970	0.00758259469583023	8.70028726460262	0.415640064274237	3	16	peptidyl-threonine dephosphorylation	biological_process	1	3.12106303640685
1109	GO:0042033	0.00758259469583023	8.70028726460262	0.415640064274237	3	16	chemokine biosynthetic process	biological_process	1	3.12106303640685
1110	GO:0043174	0.00758259469583023	8.70028726460262	0.415640064274237	3	16	nucleoside salvage	biological_process	1	3.12106303640685
1111	GO:0045986	0.00758259469583023	8.70028726460262	0.415640064274237	3	16	negative regulation of smooth muscle contraction	biological_process	1	3.12106303640685
1112	GO:0046134	0.00758259469583023	8.70028726460262	0.415640064274237	3	16	pyrimidine nucleoside biosynthetic process	biological_process	1	3.12106303640685
1113	GO:0050755	0.00758259469583023	8.70028726460262	0.415640064274237	3	16	chemokine metabolic process	biological_process	1	3.12106303640685
1114	GO:0051447	0.00758259469583023	8.70028726460262	0.415640064274237	3	16	negative regulation of meiotic cell cycle	biological_process	1	3.12106303640685
1115	GO:0097067	0.00758259469583023	8.70028726460262	0.415640064274237	3	16	cellular response to thyroid hormone stimulus	biological_process	1	3.12106303640685
1116	GO:1902004	0.00758259469583023	8.70028726460262	0.415640064274237	3	16	positive regulation of amyloid-beta formation	biological_process	1	3.12106303640685
1117	GO:0055086	0.00770507683451755	1.7218478434331	16.3398500267809	27	629	nucleobase-containing small molecule metabolic process	biological_process	1	0.783957660026675
1118	GO:0050801	0.0077731209605441	1.62912695711368	21.1197107659347	33	813	ion homeostasis	biological_process	1	0.7040990368047
1119	GO:0048662	0.00780896665771519	3.72168794277696	1.74049276914837	6	67	negative regulation of smooth muscle cell proliferation	biological_process	1	1.89595709293548
1120	GO:0007595	0.00791754623713382	4.39486434108527	1.24692019282271	5	48	lactation	biological_process	1	2.13581863352246
1121	GO:0090199	0.00791754623713382	4.39486434108527	1.24692019282271	5	48	regulation of release of cytochrome c from mitochondria	biological_process	1	2.13581863352246
1122	GO:0051962	0.00795075159067947	1.77912787355719	14.0538296732726	24	541	positive regulation of nervous system development	biological_process	1	0.831170207017037
1123	GO:0006767	0.00795642124532056	3.27310294953252	2.2860203535083	7	88	water-soluble vitamin metabolic process	biological_process	1	1.71065898045912
1124	GO:1904035	0.00795642124532056	3.27310294953252	2.2860203535083	7	88	regulation of epithelial cell apoptotic process	biological_process	1	1.71065898045912
1125	GO:0006024	0.00797000059347542	2.9733218234883	2.85752544188538	8	110	glycosaminoglycan biosynthetic process	biological_process	1	1.57207562470632
1126	GO:0006939	0.00797000059347542	2.9733218234883	2.85752544188538	8	110	smooth muscle contraction	biological_process	1	1.57207562470632
1127	GO:0009896	0.00803494173622698	1.88822514270543	11.0404392072844	20	425	positive regulation of catabolic process	biological_process	1	0.917030794837114
1128	GO:0090257	0.00804396098262216	2.17652411282985	6.72817354043921	14	259	regulation of muscle system process	biological_process	1	1.12202600324887
1129	GO:0071456	0.00807740072579438	2.34054317775248	5.37734333154794	12	207	cellular response to hypoxia	biological_process	1	1.22684337977099
1130	GO:0009887	0.00811671482795326	1.54275551110994	27.7439742903053	41	1068	animal organ morphogenesis	biological_process	1	0.625509448262033
1131	GO:0070306	0.00811890390891446	5.59266959266959	0.805302624531334	4	31	lens fiber cell differentiation	biological_process	1	2.48353710037579
1132	GO:0008217	0.00815673740982182	2.44471586843339	4.72790573111944	11	182	regulation of blood pressure	biological_process	1	1.28966680095587
1133	GO:0032355	0.00835885760283279	2.73176470588235	3.48098553829673	9	134	response to estradiol	biological_process	1	1.4498332258405
1134	GO:1904019	0.00840004315188714	2.94429179133337	2.88350294590252	8	111	epithelial cell apoptotic process	biological_process	1	1.55792065544697
1135	GO:0032535	0.00840093075972317	1.95270829277789	9.61167648634173	18	370	regulation of cellular component size	biological_process	1	0.96547644692296
1136	GO:0043124	0.00863353690901865	4.29474431818182	1.27289769683985	5	49	negative regulation of I-kappaB kinase/NF-kappaB signaling	biological_process	1	2.10257224501425
1137	GO:0051445	0.00863353690901865	4.29474431818182	1.27289769683985	5	49	regulation of meiotic cell cycle	biological_process	1	2.10257224501425
1138	GO:0071349	0.00863353690901865	4.29474431818182	1.27289769683985	5	49	cellular response to interleukin-12	biological_process	1	2.10257224501425
1139	GO:0097300	0.00863353690901865	4.29474431818182	1.27289769683985	5	49	programmed necrotic cell death	biological_process	1	2.10257224501425
1140	GO:0006469	0.00870026612756461	2.22857497327836	6.10471344402785	13	235	negative regulation of protein kinase activity	biological_process	1	1.15612149662814
1141	GO:1903506	0.0087015929392559	1.31188877833635	90.8952865559721	112	3499	regulation of nucleic acid-templated transcription	biological_process	1	0.391645413748496
1142	GO:0042098	0.00881811260662654	2.41618497109827	4.77986073915372	11	184	T cell proliferation	biological_process	1	1.27273090444416
1143	GO:0001938	0.00884723406437897	2.91582002902758	2.90948044991966	8	112	positive regulation of endothelial cell proliferation	biological_process	1	1.543901676029
1144	GO:0032651	0.00896180159282977	3.19388012300247	2.33797536154258	7	90	regulation of interleukin-1 beta production	biological_process	1	1.67531016459779
1145	GO:0043255	0.00896180159282977	3.19388012300247	2.33797536154258	7	90	regulation of carbohydrate biosynthetic process	biological_process	1	1.67531016459779
1146	GO:0045778	0.00896180159282977	3.19388012300247	2.33797536154258	7	90	positive regulation of ossification	biological_process	1	1.67531016459779
1147	GO:0002693	0.00903216425001653	8.07839359810314	0.441617568291377	3	17	positive regulation of cellular extravasation	biological_process	1	3.01406843920738
1148	GO:0010715	0.00903216425001653	8.07839359810314	0.441617568291377	3	17	regulation of extracellular matrix disassembly	biological_process	1	3.01406843920738
1149	GO:0010744	0.00903216425001653	8.07839359810314	0.441617568291377	3	17	positive regulation of macrophage derived foam cell differentiation	biological_process	1	3.01406843920738
1150	GO:0010819	0.00903216425001653	8.07839359810314	0.441617568291377	3	17	regulation of T cell chemotaxis	biological_process	1	3.01406843920738
1151	GO:0015732	0.00903216425001653	8.07839359810314	0.441617568291377	3	17	prostaglandin transport	biological_process	1	3.01406843920738
1152	GO:0035313	0.00903216425001653	8.07839359810314	0.441617568291377	3	17	wound healing, spreading of epidermal cells	biological_process	1	3.01406843920738
1153	GO:0043651	0.00903216425001653	8.07839359810314	0.441617568291377	3	17	linoleic acid metabolic process	biological_process	1	3.01406843920738
1154	GO:0045091	0.00903216425001653	8.07839359810314	0.441617568291377	3	17	regulation of single stranded viral RNA replication via double stranded DNA intermediate	biological_process	1	3.01406843920738
1155	GO:0071360	0.00903216425001653	8.07839359810314	0.441617568291377	3	17	cellular response to exogenous dsRNA	biological_process	1	3.01406843920738
1156	GO:1902931	0.00903216425001653	8.07839359810314	0.441617568291377	3	17	negative regulation of alcohol biosynthetic process	biological_process	1	3.01406843920738
1157	GO:1904996	0.00903216425001653	8.07839359810314	0.441617568291377	3	17	positive regulation of leukocyte adhesion to vascular endothelial cell	biological_process	1	3.01406843920738
1158	GO:2001267	0.00903216425001653	8.07839359810314	0.441617568291377	3	17	regulation of cysteine-type endopeptidase activity involved in apoptotic signaling pathway	biological_process	1	3.01406843920738
1159	GO:2001141	0.00908048861860728	1.30951236784865	91.0251740760579	112	3504	regulation of RNA biosynthetic process	biological_process	1	0.389029685461442
1160	GO:0001701	0.00908537766403666	1.93588080948216	9.68960899839314	18	373	in utero embryonic development	biological_process	1	0.952990129852963
1161	GO:0051098	0.00908537766403666	1.93588080948216	9.68960899839314	18	373	regulation of binding	biological_process	1	0.952990129852963
1162	GO:0046685	0.00909204910754043	5.39263439263439	0.831280128548473	4	32	response to arsenic-containing substance	biological_process	1	2.430990225984
1163	GO:0048841	0.00909204910754043	5.39263439263439	0.831280128548473	4	32	regulation of axon extension involved in axon guidance	biological_process	1	2.430990225984
1164	GO:0060674	0.00909204910754043	5.39263439263439	0.831280128548473	4	32	placenta blood vessel development	biological_process	1	2.430990225984
1165	GO:1904467	0.00909204910754043	5.39263439263439	0.831280128548473	4	32	regulation of tumor necrosis factor secretion	biological_process	1	2.430990225984
1166	GO:0002819	0.009113585136045	2.53122807017544	4.15640064274237	10	160	regulation of adaptive immune response	biological_process	1	1.3398375038481
1167	GO:0042063	0.00914027157878534	2.07852998065764	7.53347616497054	15	290	gliogenesis	biological_process	1	1.05556355750482
1168	GO:0090087	0.00926290869765066	1.63268662120572	19.7688805570434	31	761	regulation of peptide transport	biological_process	1	0.707247905768697
1169	GO:0001961	0.00939307429172809	4.19907407407407	1.29887520085699	5	50	positive regulation of cytokine-mediated signaling pathway	biological_process	1	2.07007123836505
1170	GO:0002931	0.00939307429172809	4.19907407407407	1.29887520085699	5	50	response to ischemia	biological_process	1	2.07007123836505
1171	GO:0010718	0.00939307429172809	4.19907407407407	1.29887520085699	5	50	positive regulation of epithelial to mesenchymal transition	biological_process	1	2.07007123836505
1172	GO:0034656	0.00939307429172809	4.19907407407407	1.29887520085699	5	50	nucleobase-containing small molecule catabolic process	biological_process	1	2.07007123836505
1173	GO:0045540	0.00939307429172809	4.19907407407407	1.29887520085699	5	50	regulation of cholesterol biosynthetic process	biological_process	1	2.07007123836505
1174	GO:0070671	0.00939307429172809	4.19907407407407	1.29887520085699	5	50	response to interleukin-12	biological_process	1	2.07007123836505
1175	GO:0106118	0.00939307429172809	4.19907407407407	1.29887520085699	5	50	regulation of sterol biosynthetic process	biological_process	1	2.07007123836505
1176	GO:0051223	0.00941256597592841	1.64449530498033	18.9895554365292	30	731	regulation of protein transport	biological_process	1	0.717644889297505
1177	GO:0006753	0.00942328423994247	1.75122404710257	14.2616497054097	24	549	nucleoside phosphate metabolic process	biological_process	1	0.808363670274161
1178	GO:0002372	0.0094251035414212	18.8209109730849	0.155865024102839	2	6	myeloid dendritic cell cytokine production	biological_process	1	4.23426455422613
1179	GO:0002733	0.0094251035414212	18.8209109730849	0.155865024102839	2	6	regulation of myeloid dendritic cell cytokine production	biological_process	1	4.23426455422613
1180	GO:0002735	0.0094251035414212	18.8209109730849	0.155865024102839	2	6	positive regulation of myeloid dendritic cell cytokine production	biological_process	1	4.23426455422613
1181	GO:0009597	0.0094251035414212	18.8209109730849	0.155865024102839	2	6	detection of virus	biological_process	1	4.23426455422613
1182	GO:0014916	0.0094251035414212	18.8209109730849	0.155865024102839	2	6	regulation of lung blood pressure	biological_process	1	4.23426455422613
1183	GO:0031584	0.0094251035414212	18.8209109730849	0.155865024102839	2	6	activation of phospholipase D activity	biological_process	1	4.23426455422613
1184	GO:0034112	0.0094251035414212	18.8209109730849	0.155865024102839	2	6	positive regulation of homotypic cell-cell adhesion	biological_process	1	4.23426455422613
1185	GO:0034201	0.0094251035414212	18.8209109730849	0.155865024102839	2	6	response to oleic acid	biological_process	1	4.23426455422613
1186	GO:0036446	0.0094251035414212	18.8209109730849	0.155865024102839	2	6	myofibroblast differentiation	biological_process	1	4.23426455422613
1187	GO:0045917	0.0094251035414212	18.8209109730849	0.155865024102839	2	6	positive regulation of complement activation	biological_process	1	4.23426455422613
1188	GO:0046137	0.0094251035414212	18.8209109730849	0.155865024102839	2	6	negative regulation of vitamin metabolic process	biological_process	1	4.23426455422613
1189	GO:0060426	0.0094251035414212	18.8209109730849	0.155865024102839	2	6	lung vasculature development	biological_process	1	4.23426455422613
1190	GO:0070162	0.0094251035414212	18.8209109730849	0.155865024102839	2	6	adiponectin secretion	biological_process	1	4.23426455422613
1191	GO:0070163	0.0094251035414212	18.8209109730849	0.155865024102839	2	6	regulation of adiponectin secretion	biological_process	1	4.23426455422613
1192	GO:0072675	0.0094251035414212	18.8209109730849	0.155865024102839	2	6	osteoclast fusion	biological_process	1	4.23426455422613
1193	GO:0072679	0.0094251035414212	18.8209109730849	0.155865024102839	2	6	thymocyte migration	biological_process	1	4.23426455422613
1194	GO:0097475	0.0094251035414212	18.8209109730849	0.155865024102839	2	6	motor neuron migration	biological_process	1	4.23426455422613
1195	GO:1900241	0.0094251035414212	18.8209109730849	0.155865024102839	2	6	positive regulation of phenotypic switching	biological_process	1	4.23426455422613
1196	GO:1901166	0.0094251035414212	18.8209109730849	0.155865024102839	2	6	neural crest cell migration involved in autonomic nervous system development	biological_process	1	4.23426455422613
1197	GO:1902218	0.0094251035414212	18.8209109730849	0.155865024102839	2	6	regulation of intrinsic apoptotic signaling pathway in response to osmotic stress	biological_process	1	4.23426455422613
1198	GO:2000110	0.0094251035414212	18.8209109730849	0.155865024102839	2	6	negative regulation of macrophage apoptotic process	biological_process	1	4.23426455422613
1199	GO:2000503	0.0094251035414212	18.8209109730849	0.155865024102839	2	6	positive regulation of natural killer cell chemotaxis	biological_process	1	4.23426455422613
1200	GO:2001268	0.0094251035414212	18.8209109730849	0.155865024102839	2	6	negative regulation of cysteine-type endopeptidase activity involved in apoptotic signaling pathway	biological_process	1	4.23426455422613
1201	GO:0055080	0.00958300219379278	1.64205879590495	19.0155329405463	30	732	cation homeostasis	biological_process	1	0.715505785484691
1202	GO:1903670	0.00959575902556133	2.66729582457983	3.55891805034815	9	137	regulation of sprouting angiogenesis	biological_process	1	1.41537784025685
1203	GO:0051048	0.00961531895095797	2.1984934086629	6.18264595607927	13	238	negative regulation of secretion	biological_process	1	1.13651520719072
1204	GO:0032720	0.00961715381207457	3.54664665970772	1.81842528119979	6	70	negative regulation of tumor necrosis factor production	biological_process	1	1.82645560665328
1205	GO:1903531	0.00966442103076775	2.28139534883721	5.50723085163364	12	212	negative regulation of secretion by cell	biological_process	1	1.18991647662978
1206	GO:0006690	0.00979467596891348	2.8604881136031	2.96143545795394	8	114	icosanoid metabolic process	biological_process	1	1.51626134944734
1207	GO:0030282	0.00979467596891348	2.8604881136031	2.96143545795394	8	114	bone mineralization	biological_process	1	1.51626134944734
1208	GO:0006875	0.0098336044559683	1.72319752893337	15.0929298339582	25	581	cellular metal ion homeostasis	biological_process	1	0.785088086170407
1209	GO:0031348	0.00993650870370055	2.18864369281536	6.20862346009641	13	239	negative regulation of defense response	biological_process	1	1.1300371055245
1210	GO:0051726	0.0100454302787822	1.49141154475345	31.4847348687734	45	1212	regulation of cell cycle	biological_process	1	0.576678414327605
1211	GO:0035710	0.0100573084344783	3.1183854294856	2.38993036957686	7	92	CD4-positive, alpha-beta T cell activation	biological_process	1	1.64079925479708
1212	GO:2000117	0.0100573084344783	3.1183854294856	2.38993036957686	7	92	negative regulation of cysteine-type endopeptidase activity	biological_process	1	1.64079925479708
1213	GO:0071375	0.0101129769098622	1.99993009192911	8.33877878950188	16	321	cellular response to peptide hormone stimulus	biological_process	1	0.999949571105055
1214	GO:0002888	0.010138152019068	5.2063947236361	0.857257632565613	4	33	positive regulation of myeloid leukocyte mediated immunity	biological_process	1	2.38028469404028
1215	GO:0009164	0.010138152019068	5.2063947236361	0.857257632565613	4	33	nucleoside catabolic process	biological_process	1	2.38028469404028
1216	GO:0033028	0.010138152019068	5.2063947236361	0.857257632565613	4	33	myeloid cell apoptotic process	biological_process	1	2.38028469404028
1217	GO:0061036	0.010138152019068	5.2063947236361	0.857257632565613	4	33	positive regulation of cartilage development	biological_process	1	2.38028469404028
1218	GO:0006733	0.0101973758913609	4.1075634057971	1.32485270487413	5	51	oxidoreduction coenzyme metabolic process	biological_process	1	2.0382828452966
1219	GO:0007566	0.0101973758913609	4.1075634057971	1.32485270487413	5	51	embryo implantation	biological_process	1	2.0382828452966
1220	GO:0051496	0.0101973758913609	4.1075634057971	1.32485270487413	5	51	positive regulation of stress fiber assembly	biological_process	1	2.0382828452966
1221	GO:0010468	0.0102569976783913	1.26353322606326	137.524906266738	161	5294	regulation of gene expression	biological_process	1	0.337463602111287
1222	GO:0030217	0.0102660174723049	2.17888075860524	6.23460096411355	13	240	T cell differentiation	biological_process	1	1.12358724570759
1223	GO:0006023	0.0102957331838584	2.83359783694822	2.98741296197108	8	115	aminoglycan biosynthetic process	biological_process	1	1.50263501590896
1224	GO:0031214	0.0103084360238706	2.4811833505332	4.23433315479379	10	163	biomineral tissue development	biological_process	1	1.31102834914862
1225	GO:0110148	0.0103084360238706	2.4811833505332	4.23433315479379	10	163	biomineralization	biological_process	1	1.31102834914862
1226	GO:0048511	0.0105818726909484	2.04084346504559	7.66336368505624	15	295	rhythmic process	biological_process	1	1.02916553030644
1227	GO:0007221	0.0106325580464569	7.53941908713693	0.467595072308516	3	18	positive regulation of transcription of Notch receptor target	biological_process	1	2.91445336800415
1228	GO:0010612	0.0106325580464569	7.53941908713693	0.467595072308516	3	18	regulation of cardiac muscle adaptation	biological_process	1	2.91445336800415
1229	GO:0035994	0.0106325580464569	7.53941908713693	0.467595072308516	3	18	response to muscle stretch	biological_process	1	2.91445336800415
1230	GO:0039692	0.0106325580464569	7.53941908713693	0.467595072308516	3	18	single stranded viral RNA replication via double stranded DNA intermediate	biological_process	1	2.91445336800415
1231	GO:0070230	0.0106325580464569	7.53941908713693	0.467595072308516	3	18	positive regulation of lymphocyte apoptotic process	biological_process	1	2.91445336800415
1232	GO:0090330	0.0106325580464569	7.53941908713693	0.467595072308516	3	18	regulation of platelet aggregation	biological_process	1	2.91445336800415
1233	GO:0150078	0.0106325580464569	7.53941908713693	0.467595072308516	3	18	positive regulation of neuroinflammatory response	biological_process	1	2.91445336800415
1234	GO:1903242	0.0106325580464569	7.53941908713693	0.467595072308516	3	18	regulation of cardiac muscle hypertrophy in response to stress	biological_process	1	2.91445336800415
1235	GO:2000193	0.0106325580464569	7.53941908713693	0.467595072308516	3	18	positive regulation of fatty acid transport	biological_process	1	2.91445336800415
1236	GO:0003073	0.0106402285343602	3.08195485063735	2.415907873594	7	93	regulation of systemic arterial blood pressure	biological_process	1	1.62384572712242
1237	GO:0007589	0.0106402285343602	3.08195485063735	2.415907873594	7	93	body fluid secretion	biological_process	1	1.62384572712242
1238	GO:0032092	0.0106402285343602	3.08195485063735	2.415907873594	7	93	positive regulation of protein binding	biological_process	1	1.62384572712242
1239	GO:0051052	0.0106806698240213	1.94141844516096	9.11810391001607	17	351	regulation of DNA metabolic process	biological_process	1	0.957111103984425
1240	GO:0002696	0.0108570905831999	1.89770132620346	9.87145152651312	18	380	positive regulation of leukocyte activation	biological_process	1	0.924252948569763
1241	GO:0002532	0.010976922587725	3.43879293983678	1.87038028923407	6	72	production of molecular mediator involved in inflammatory response	biological_process	1	1.78190224943143
1242	GO:1903556	0.010976922587725	3.43879293983678	1.87038028923407	6	72	negative regulation of tumor necrosis factor superfamily cytokine production	biological_process	1	1.78190224943143
1243	GO:0042176	0.0111312160888596	1.89236731732352	9.89742903053026	18	381	regulation of protein catabolic process	biological_process	1	0.920192149695862
1244	GO:0050680	0.0111688356283734	2.44889643463497	4.28628816282807	10	165	negative regulation of epithelial cell proliferation	biological_process	1	1.29213176271452
1245	GO:0045621	0.0112473166420512	3.04636175636031	2.44188537761114	7	94	positive regulation of lymphocyte differentiation	biological_process	1	1.60708727246134
1246	GO:0051289	0.0112473166420512	3.04636175636031	2.44188537761114	7	94	protein homotetramerization	biological_process	1	1.60708727246134
1247	GO:0051960	0.0112811653623224	1.55073915188114	24.15907873594	36	930	regulation of nervous system development	biological_process	1	0.632956032643327
1248	GO:0010556	0.0114381238091368	1.28134151887866	105.728441349759	127	4070	regulation of macromolecule biosynthetic process	biological_process	1	0.357655051733842
1249	GO:0050709	0.0114539314060492	2.58589572192513	3.66282806641671	9	141	negative regulation of protein secretion	biological_process	1	1.37066409862273
1250	GO:0043393	0.0114836634420072	2.22513277986902	5.63711837171934	12	217	regulation of protein binding	biological_process	1	1.15389142827812
1251	GO:0098771	0.0116308301204842	1.61570827489481	19.3012854847349	30	743	inorganic ion homeostasis	biological_process	1	0.692166734998424
1252	GO:0000904	0.0118334557368555	1.6133530335211	19.327262988752	30	744	cell morphogenesis involved in differentiation	biological_process	1	0.690062163218594
1253	GO:0050807	0.0118772064648728	2.21420800919559	5.66309587573648	12	218	regulation of synapse organization	biological_process	1	1.14679075949013
1254	GO:0044070	0.0118791103383781	3.01157759604412	2.46786288162828	7	95	regulation of anion transport	biological_process	1	1.59051943175365
1255	GO:0097711	0.0118791103383781	3.01157759604412	2.46786288162828	7	95	ciliary basal body-plasma membrane docking	biological_process	1	1.59051943175365
1256	GO:0110020	0.0118791103383781	3.01157759604412	2.46786288162828	7	95	regulation of actomyosin structure organization	biological_process	1	1.59051943175365
1257	GO:0048839	0.0118871477094732	2.30836655243956	4.98768077129084	11	192	inner ear development	biological_process	1	1.20687233204138
1258	GO:1901888	0.0118871477094732	2.30836655243956	4.98768077129084	11	192	regulation of cell junction assembly	biological_process	1	1.20687233204138
1259	GO:0050732	0.0119449890432316	3.93598090277778	1.37680771290841	5	53	negative regulation of peptidyl-tyrosine phosphorylation	biological_process	1	1.97672322079539
1260	GO:0044085	0.0120802707195926	1.29934923725271	87.2844134975897	107	3360	cellular component biogenesis	biological_process	1	0.377789248442012
1261	GO:0043583	0.0122810382063402	2.203388791862	5.68907337975362	12	219	ear development	biological_process	1	1.13972408360063
1262	GO:0007219	0.0123217204602539	2.29555571011267	5.01365827530798	11	193	Notch signaling pathway	biological_process	1	1.19884344478302
1263	GO:0098742	0.0123816405823344	2.05726745854134	7.09185859667916	14	273	cell-cell adhesion via plasma-membrane adhesion molecules	biological_process	1	1.04072936606892
1264	GO:0010544	0.0123864745	7.06781639004149	0.493572576325656	3	19	negative regulation of platelet activation	biological_process	1	2.82126456159053
1265	GO:0010888	0.0123864745	7.06781639004149	0.493572576325656	3	19	negative regulation of lipid storage	biological_process	1	2.82126456159053
1266	GO:0032303	0.0123864745	7.06781639004149	0.493572576325656	3	19	regulation of icosanoid secretion	biological_process	1	2.82126456159053
1267	GO:0034138	0.0123864745	7.06781639004149	0.493572576325656	3	19	toll-like receptor 3 signaling pathway	biological_process	1	2.82126456159053
1268	GO:0045076	0.0123864745	7.06781639004149	0.493572576325656	3	19	regulation of interleukin-2 biosynthetic process	biological_process	1	2.82126456159053
1269	GO:0046597	0.0123864745	7.06781639004149	0.493572576325656	3	19	negative regulation of viral entry into host cell	biological_process	1	2.82126456159053
1270	GO:0051546	0.0123864745	7.06781639004149	0.493572576325656	3	19	keratinocyte migration	biological_process	1	2.82126456159053
1271	GO:0060252	0.0123864745	7.06781639004149	0.493572576325656	3	19	positive regulation of glial cell proliferation	biological_process	1	2.82126456159053
1272	GO:0061081	0.0123864745	7.06781639004149	0.493572576325656	3	19	positive regulation of myeloid leukocyte cytokine production involved in immune response	biological_process	1	2.82126456159053
1273	GO:0071243	0.0123864745	7.06781639004149	0.493572576325656	3	19	cellular response to arsenic-containing substance	biological_process	1	2.82126456159053
1274	GO:1905288	0.0123864745	7.06781639004149	0.493572576325656	3	19	vascular associated smooth muscle cell apoptotic process	biological_process	1	2.82126456159053
1275	GO:1905459	0.0123864745	7.06781639004149	0.493572576325656	3	19	regulation of vascular associated smooth muscle cell apoptotic process	biological_process	1	2.82126456159053
1276	GO:0000266	0.0124569327702731	4.86996177318758	0.909212640599893	4	35	mitochondrial fission	biological_process	1	2.28391044790327
1277	GO:0034142	0.0124569327702731	4.86996177318758	0.909212640599893	4	35	toll-like receptor 4 signaling pathway	biological_process	1	2.28391044790327
1278	GO:0042092	0.0124569327702731	4.86996177318758	0.909212640599893	4	35	type 2 immune response	biological_process	1	2.28391044790327
1279	GO:0045622	0.0124569327702731	4.86996177318758	0.909212640599893	4	35	regulation of T-helper cell differentiation	biological_process	1	2.28391044790327
1280	GO:0060251	0.0124569327702731	4.86996177318758	0.909212640599893	4	35	regulation of glial cell proliferation	biological_process	1	2.28391044790327
1281	GO:1902991	0.0124569327702731	4.86996177318758	0.909212640599893	4	35	regulation of amyloid precursor protein catabolic process	biological_process	1	2.28391044790327
1282	GO:1990774	0.0124569327702731	4.86996177318758	0.909212640599893	4	35	tumor necrosis factor secretion	biological_process	1	2.28391044790327
1283	GO:0072078	0.0124673559291864	3.33728355642883	1.92233529726834	6	74	nephron tubule morphogenesis	biological_process	1	1.73867427209829
1284	GO:1903036	0.0124673559291864	3.33728355642883	1.92233529726834	6	74	positive regulation of response to wounding	biological_process	1	1.73867427209829
1285	GO:0007173	0.0124915607139348	2.73088182522145	3.09132297803964	8	119	epidermal growth factor receptor signaling pathway	biological_process	1	1.44936688500918
1286	GO:0048010	0.0125361425337782	2.97757510225189	2.49384038564542	7	96	vascular endothelial growth factor receptor signaling pathway	biological_process	1	1.57413789710028
1287	GO:0001906	0.0125600944535544	2.40199866755496	4.36422067487949	10	168	cell killing	biological_process	1	1.26423535074697
1288	GO:0034614	0.0125600944535544	2.40199866755496	4.36422067487949	10	168	cellular response to reactive oxygen species	biological_process	1	1.26423535074697
1289	GO:0019219	0.0125654508825855	1.27806377806378	104.169791108731	125	4010	regulation of nucleobase-containing compound metabolic process	biological_process	1	0.353959831590454
1290	GO:0050769	0.0127104955891459	1.77158026946792	12.3133369041243	21	474	positive regulation of neurogenesis	biological_process	1	0.825036834770218
1291	GO:0000086	0.0128173695301585	2.11287664783428	6.41644349223353	13	247	G2/M transition of mitotic cell cycle	biological_process	1	1.07920854353768
1292	GO:0002720	0.0128905777160279	3.85544217687075	1.40278521692555	5	54	positive regulation of cytokine production involved in immune response	biological_process	1	1.94689633090442
1293	GO:0042742	0.0128955628528506	1.94162943245556	8.57257632565613	16	330	defense response to bacterium	biological_process	1	0.957267883057719
1294	GO:0007346	0.0128958787661536	1.64540651620025	17.0412426352437	27	656	regulation of mitotic cell cycle	biological_process	1	0.718444062046878
1295	GO:0002732	0.0129695168846811	15.055900621118	0.181842528119979	2	7	positive regulation of dendritic cell cytokine production	biological_process	1	3.91225710535833
1296	GO:0014832	0.0129695168846811	15.055900621118	0.181842528119979	2	7	urinary bladder smooth muscle contraction	biological_process	1	3.91225710535833
1297	GO:0014848	0.0129695168846811	15.055900621118	0.181842528119979	2	7	urinary tract smooth muscle contraction	biological_process	1	3.91225710535833
1298	GO:0015939	0.0129695168846811	15.055900621118	0.181842528119979	2	7	pantothenate metabolic process	biological_process	1	3.91225710535833
1299	GO:0030578	0.0129695168846811	15.055900621118	0.181842528119979	2	7	PML body organization	biological_process	1	3.91225710535833
1300	GO:0031622	0.0129695168846811	15.055900621118	0.181842528119979	2	7	positive regulation of fever generation	biological_process	1	3.91225710535833
1301	GO:0035234	0.0129695168846811	15.055900621118	0.181842528119979	2	7	ectopic germ cell programmed cell death	biological_process	1	3.91225710535833
1302	GO:0035771	0.0129695168846811	15.055900621118	0.181842528119979	2	7	interleukin-4-mediated signaling pathway	biological_process	1	3.91225710535833
1303	GO:0046719	0.0129695168846811	15.055900621118	0.181842528119979	2	7	regulation by virus of viral protein levels in host cell	biological_process	1	3.91225710535833
1304	GO:0048842	0.0129695168846811	15.055900621118	0.181842528119979	2	7	positive regulation of axon extension involved in axon guidance	biological_process	1	3.91225710535833
1305	GO:0060073	0.0129695168846811	15.055900621118	0.181842528119979	2	7	micturition	biological_process	1	3.91225710535833
1306	GO:1903003	0.0129695168846811	15.055900621118	0.181842528119979	2	7	positive regulation of protein deubiquitination	biological_process	1	3.91225710535833
1307	GO:1903288	0.0129695168846811	15.055900621118	0.181842528119979	2	7	positive regulation of potassium ion import across plasma membrane	biological_process	1	3.91225710535833
1308	GO:1990791	0.0129695168846811	15.055900621118	0.181842528119979	2	7	dorsal root ganglion development	biological_process	1	3.91225710535833
1309	GO:2000659	0.0129695168846811	15.055900621118	0.181842528119979	2	7	regulation of interleukin-1-mediated signaling pathway	biological_process	1	3.91225710535833
1310	GO:0030307	0.0130516717030338	2.38675935120821	4.39019817889663	10	169	positive regulation of cell growth	biological_process	1	1.25505311173994
1311	GO:0050728	0.0130516717030338	2.38675935120821	4.39019817889663	10	169	negative regulation of inflammatory response	biological_process	1	1.25505311173994
1312	GO:0010508	0.0130904064755852	2.70634920634921	3.11730048205678	8	120	positive regulation of autophagy	biological_process	1	1.43634800552426
1313	GO:0043270	0.0131266603785103	2.04127518689346	7.14381360471344	14	275	positive regulation of ion transport	biological_process	1	1.02947068702744
1314	GO:0008202	0.0132384657216268	1.9353572274681	8.59855382967327	16	331	steroid metabolic process	biological_process	1	0.952599883026198
1315	GO:0006695	0.0132634481265903	3.28873559045112	1.94831280128548	6	75	cholesterol biosynthetic process	biological_process	1	1.71753302225692
1316	GO:0055082	0.0133721054260623	1.5720600938331	21.1456882699518	32	814	cellular chemical homeostasis	biological_process	1	0.652656367353473
1317	GO:0007417	0.0136820477312068	1.51037417204018	26.1593465452598	38	1007	central nervous system development	biological_process	1	0.594905999401811
1318	GO:0006213	0.0137331747902816	4.71751559251559	0.935190144617033	4	36	pyrimidine nucleoside metabolic process	biological_process	1	2.23802728628523
1319	GO:0009112	0.0137331747902816	4.71751559251559	0.935190144617033	4	36	nucleobase metabolic process	biological_process	1	2.23802728628523
1320	GO:0030224	0.0137331747902816	4.71751559251559	0.935190144617033	4	36	monocyte differentiation	biological_process	1	2.23802728628523
1321	GO:0030947	0.0137331747902816	4.71751559251559	0.935190144617033	4	36	regulation of vascular endothelial growth factor receptor signaling pathway	biological_process	1	2.23802728628523
1322	GO:0034390	0.0137331747902816	4.71751559251559	0.935190144617033	4	36	smooth muscle cell apoptotic process	biological_process	1	2.23802728628523
1323	GO:0034391	0.0137331747902816	4.71751559251559	0.935190144617033	4	36	regulation of smooth muscle cell apoptotic process	biological_process	1	2.23802728628523
1324	GO:1901099	0.0137331747902816	4.71751559251559	0.935190144617033	4	36	negative regulation of signal transduction in absence of ligand	biological_process	1	2.23802728628523
1325	GO:1903131	0.0137331747902816	4.71751559251559	0.935190144617033	4	36	mononuclear cell differentiation	biological_process	1	2.23802728628523
1326	GO:2001240	0.0137331747902816	4.71751559251559	0.935190144617033	4	36	negative regulation of extrinsic apoptotic signaling pathway in absence of ligand	biological_process	1	2.23802728628523
1327	GO:0002460	0.0137801228216935	1.88392590936196	9.37787895018747	17	361	adaptive immune response based on somatic recombination of immune receptors built from immunoglobulin superfamily domains	biological_process	1	0.913742228062197
1328	GO:0043030	0.0138854816622795	3.778125	1.42876272094269	5	55	regulation of macrophage activation	biological_process	1	1.91767043436176
1329	GO:0046456	0.0138854816622795	3.778125	1.42876272094269	5	55	icosanoid biosynthetic process	biological_process	1	1.91767043436176
1330	GO:0061098	0.0138854816622795	3.778125	1.42876272094269	5	55	positive regulation of protein tyrosine kinase activity	biological_process	1	1.91767043436176
1331	GO:0045444	0.0140026114603112	2.16113744075829	5.79298339582217	12	223	fat cell differentiation	biological_process	1	1.11179082545756
1332	GO:0051186	0.0140322527899877	1.78018397373236	11.6638993036958	20	449	cofactor metabolic process	biological_process	1	0.832026344717516
1333	GO:0006937	0.0140780316210509	2.3568486433475	4.4421531869309	10	171	regulation of muscle contraction	biological_process	1	1.23685911178986
1334	GO:1902653	0.0140944322379971	3.24157470921563	1.97429030530262	6	76	secondary alcohol biosynthetic process	biological_process	1	1.69669482338066
1335	GO:0010038	0.0141252193422062	1.87835996531649	9.40385645420461	17	362	response to metal ion	biological_process	1	0.909473564809071
1336	GO:0034393	0.0142960748458073	6.65169636319258	0.519550080342796	3	20	positive regulation of smooth muscle cell apoptotic process	biological_process	1	2.73372231394774
1337	GO:0034755	0.0142960748458073	6.65169636319258	0.519550080342796	3	20	iron ion transmembrane transport	biological_process	1	2.73372231394774
1338	GO:0070262	0.0142960748458073	6.65169636319258	0.519550080342796	3	20	peptidyl-serine dephosphorylation	biological_process	1	2.73372231394774
1339	GO:0072234	0.0142960748458073	6.65169636319258	0.519550080342796	3	20	metanephric nephron tubule development	biological_process	1	2.73372231394774
1340	GO:1903978	0.0142960748458073	6.65169636319258	0.519550080342796	3	20	regulation of microglial cell activation	biological_process	1	2.73372231394774
1341	GO:0030522	0.014308759504941	2.01774110532072	7.22174611676486	14	278	intracellular receptor signaling pathway	biological_process	1	1.01274107532088
1342	GO:0051251	0.0143101031933732	1.9167772994864	8.67648634172469	16	334	positive regulation of lymphocyte activation	biological_process	1	0.938682727412786
1343	GO:0060485	0.0147205053023783	2.01001482193647	7.247723620782	14	279	mesenchyme development	biological_process	1	1.00720613993923
1344	GO:0048678	0.0149610218432599	3.19574230350789	2.00026780931976	6	77	response to axon injury	biological_process	1	1.67615107771508
1345	GO:0009117	0.015033795325482	1.69455913386549	14.0798071772898	23	542	nucleotide metabolic process	biological_process	1	0.760909982437686
1346	GO:0030212	0.0150895002592219	4.57430857430857	0.961167648634172	4	37	hyaluronan metabolic process	biological_process	1	2.19355369054384
1347	GO:0042307	0.0150895002592219	4.57430857430857	0.961167648634172	4	37	positive regulation of protein import into nucleus	biological_process	1	2.19355369054384
1348	GO:0045923	0.0150895002592219	4.57430857430857	0.961167648634172	4	37	positive regulation of fatty acid metabolic process	biological_process	1	2.19355369054384
1349	GO:0048846	0.0150895002592219	4.57430857430857	0.961167648634172	4	37	axon extension involved in axon guidance	biological_process	1	2.19355369054384
1350	GO:0052372	0.0150895002592219	4.57430857430857	0.961167648634172	4	37	modulation by symbiont of entry into host	biological_process	1	2.19355369054384
1351	GO:1902284	0.0150895002592219	4.57430857430857	0.961167648634172	4	37	neuron projection extension involved in neuron projection guidance	biological_process	1	2.19355369054384
1352	GO:0002792	0.015335723858576	2.45471857807871	3.84467059453669	9	148	negative regulation of peptide secretion	biological_process	1	1.29555763583012
1353	GO:2000112	0.0157040591226245	1.26847028243243	102.117568291377	122	3931	regulation of cellular macromolecule biosynthetic process	biological_process	1	0.343089720513737
1354	GO:0016049	0.0157117604362193	1.73233968868697	12.5731119442957	21	484	cell growth	biological_process	1	0.792721851042228
1355	GO:0051924	0.0158319897307467	2.05070680075955	6.59828602035351	13	254	regulation of calcium ion transport	biological_process	1	1.03612123763556
1356	GO:0070664	0.0158639154923402	3.15118302018093	2.0262453133369	6	78	negative regulation of leukocyte proliferation	biological_process	1	1.65589354827468
1357	GO:0050803	0.0159022440521844	2.12045823295147	5.89689341189073	12	227	regulation of synapse structure or activity	biological_process	1	1.0843760661896
1358	GO:0031329	0.0159274151394488	1.54927358314613	21.4314408141403	32	825	regulation of cellular catabolic process	biological_process	1	0.631591929277096
1359	GO:0043269	0.0159292186931774	1.59920690566025	18.1582753079807	28	699	regulation of ion transport	biological_process	1	0.677356607022775
1360	GO:0048008	0.0160273977300121	3.63241185897436	1.48071772897697	5	57	platelet-derived growth factor receptor signaling pathway	biological_process	1	1.86092779106848
1361	GO:1904951	0.0163255643250396	1.75091249876689	11.8457418318157	20	456	positive regulation of establishment of protein localization	biological_process	1	0.808106987398335
1362	GO:0010893	0.0163630167035747	6.28181189488243	0.545527584359936	3	21	positive regulation of steroid biosynthetic process	biological_process	1	2.65118074299252
1363	GO:0031290	0.0163630167035747	6.28181189488243	0.545527584359936	3	21	retinal ganglion cell axon guidance	biological_process	1	2.65118074299252
1364	GO:0036499	0.0163630167035747	6.28181189488243	0.545527584359936	3	21	PERK-mediated unfolded protein response	biological_process	1	2.65118074299252
1365	GO:1903055	0.0163630167035747	6.28181189488243	0.545527584359936	3	21	positive regulation of extracellular matrix organization	biological_process	1	2.65118074299252
1366	GO:1904469	0.0163630167035747	6.28181189488243	0.545527584359936	3	21	positive regulation of tumor necrosis factor secretion	biological_process	1	2.65118074299252
1367	GO:0001570	0.0168037959446277	3.1078445391369	2.05222281735404	6	79	vasculogenesis	biological_process	1	1.63591433893684
1368	GO:0001781	0.0169976477859585	12.5458937198068	0.207820032137118	2	8	neutrophil apoptotic process	biological_process	1	3.64914334117908
1369	GO:0003339	0.0169976477859585	12.5458937198068	0.207820032137118	2	8	regulation of mesenchymal to epithelial transition involved in metanephros morphogenesis	biological_process	1	3.64914334117908
1370	GO:0008627	0.0169976477859585	12.5458937198068	0.207820032137118	2	8	intrinsic apoptotic signaling pathway in response to osmotic stress	biological_process	1	3.64914334117908
1371	GO:0009750	0.0169976477859585	12.5458937198068	0.207820032137118	2	8	response to fructose	biological_process	1	3.64914334117908
1372	GO:0031620	0.0169976477859585	12.5458937198068	0.207820032137118	2	8	regulation of fever generation	biological_process	1	3.64914334117908
1373	GO:0032119	0.0169976477859585	12.5458937198068	0.207820032137118	2	8	sequestering of zinc ion	biological_process	1	3.64914334117908
1374	GO:0032594	0.0169976477859585	12.5458937198068	0.207820032137118	2	8	protein transport within lipid bilayer	biological_process	1	3.64914334117908
1375	GO:0034127	0.0169976477859585	12.5458937198068	0.207820032137118	2	8	regulation of MyD88-independent toll-like receptor signaling pathway	biological_process	1	3.64914334117908
1376	GO:0038114	0.0169976477859585	12.5458937198068	0.207820032137118	2	8	interleukin-21-mediated signaling pathway	biological_process	1	3.64914334117908
1377	GO:0042045	0.0169976477859585	12.5458937198068	0.207820032137118	2	8	epithelial fluid transport	biological_process	1	3.64914334117908
1378	GO:0045136	0.0169976477859585	12.5458937198068	0.207820032137118	2	8	development of secondary sexual characteristics	biological_process	1	3.64914334117908
1379	GO:0051683	0.0169976477859585	12.5458937198068	0.207820032137118	2	8	establishment of Golgi localization	biological_process	1	3.64914334117908
1380	GO:0060054	0.0169976477859585	12.5458937198068	0.207820032137118	2	8	positive regulation of epithelial cell proliferation involved in wound healing	biological_process	1	3.64914334117908
1381	GO:0060137	0.0169976477859585	12.5458937198068	0.207820032137118	2	8	maternal process involved in parturition	biological_process	1	3.64914334117908
1382	GO:0060836	0.0169976477859585	12.5458937198068	0.207820032137118	2	8	lymphatic endothelial cell differentiation	biological_process	1	3.64914334117908
1383	GO:0061888	0.0169976477859585	12.5458937198068	0.207820032137118	2	8	regulation of astrocyte activation	biological_process	1	3.64914334117908
1384	GO:0070444	0.0169976477859585	12.5458937198068	0.207820032137118	2	8	oligodendrocyte progenitor proliferation	biological_process	1	3.64914334117908
1385	GO:0070445	0.0169976477859585	12.5458937198068	0.207820032137118	2	8	regulation of oligodendrocyte progenitor proliferation	biological_process	1	3.64914334117908
1386	GO:0072674	0.0169976477859585	12.5458937198068	0.207820032137118	2	8	multinuclear osteoclast differentiation	biological_process	1	3.64914334117908
1387	GO:0090091	0.0169976477859585	12.5458937198068	0.207820032137118	2	8	positive regulation of extracellular matrix disassembly	biological_process	1	3.64914334117908
1388	GO:0090269	0.0169976477859585	12.5458937198068	0.207820032137118	2	8	fibroblast growth factor production	biological_process	1	3.64914334117908
1389	GO:0090270	0.0169976477859585	12.5458937198068	0.207820032137118	2	8	regulation of fibroblast growth factor production	biological_process	1	3.64914334117908
1390	GO:0098756	0.0169976477859585	12.5458937198068	0.207820032137118	2	8	response to interleukin-21	biological_process	1	3.64914334117908
1391	GO:0098757	0.0169976477859585	12.5458937198068	0.207820032137118	2	8	cellular response to interleukin-21	biological_process	1	3.64914334117908
1392	GO:1900125	0.0169976477859585	12.5458937198068	0.207820032137118	2	8	regulation of hyaluronan biosynthetic process	biological_process	1	3.64914334117908
1393	GO:1901724	0.0169976477859585	12.5458937198068	0.207820032137118	2	8	positive regulation of cell proliferation involved in kidney development	biological_process	1	3.64914334117908
1394	GO:1902669	0.0169976477859585	12.5458937198068	0.207820032137118	2	8	positive regulation of axon guidance	biological_process	1	3.64914334117908
1395	GO:1902965	0.0169976477859585	12.5458937198068	0.207820032137118	2	8	regulation of protein localization to early endosome	biological_process	1	3.64914334117908
1396	GO:1902966	0.0169976477859585	12.5458937198068	0.207820032137118	2	8	positive regulation of protein localization to early endosome	biological_process	1	3.64914334117908
1397	GO:1903044	0.0169976477859585	12.5458937198068	0.207820032137118	2	8	protein localization to membrane raft	biological_process	1	3.64914334117908
1398	GO:1903286	0.0169976477859585	12.5458937198068	0.207820032137118	2	8	regulation of potassium ion import	biological_process	1	3.64914334117908
1399	GO:1904238	0.0169976477859585	12.5458937198068	0.207820032137118	2	8	pericyte cell differentiation	biological_process	1	3.64914334117908
1400	GO:0010676	0.017176395118786	3.56367924528302	1.50669523299411	5	58	positive regulation of cellular carbohydrate metabolic process	biological_process	1	1.83336749060163
1401	GO:0032722	0.017176395118786	3.56367924528302	1.50669523299411	5	58	positive regulation of chemokine production	biological_process	1	1.83336749060163
1402	GO:0033673	0.0172779405145104	2.02515455682134	6.67621853240493	13	257	negative regulation of kinase activity	biological_process	1	1.01803201656555
1403	GO:0044271	0.0172789828620663	1.24463663771881	127.055972147831	148	4891	cellular nitrogen compound biosynthetic process	biological_process	1	0.315724619823591
1404	GO:0007266	0.0173599516412287	2.17478683192686	5.27343331547938	11	203	Rho protein signal transduction	biological_process	1	1.12087399792985
1405	GO:0051348	0.0173856268810835	1.96485455300413	7.40358864488484	14	285	negative regulation of transferase activity	biological_process	1	0.974422521936333
1406	GO:0044238	0.0176795979458276	1.2267631947688	286.116229244778	309	11014	primary metabolic process	biological_process	1	0.294856788769204
1407	GO:0045727	0.0178847443829117	2.54616563606575	3.29914301017675	8	127	positive regulation of translation	biological_process	1	1.34832627413238
1408	GO:0030501	0.0180482447533351	4.31244431244431	1.01312265666845	4	39	positive regulation of bone mineralization	biological_process	1	2.10850582705547
1409	GO:0035886	0.0180482447533351	4.31244431244431	1.01312265666845	4	39	vascular smooth muscle cell differentiation	biological_process	1	2.10850582705547
1410	GO:0045684	0.0180482447533351	4.31244431244431	1.01312265666845	4	39	positive regulation of epidermis development	biological_process	1	2.10850582705547
1411	GO:0072529	0.0180482447533351	4.31244431244431	1.01312265666845	4	39	pyrimidine-containing compound catabolic process	biological_process	1	2.10850582705547
1412	GO:0072595	0.0180482447533351	4.31244431244431	1.01312265666845	4	39	maintenance of protein localization in organelle	biological_process	1	2.10850582705547
1413	GO:1904591	0.0180482447533351	4.31244431244431	1.01312265666845	4	39	positive regulation of protein import	biological_process	1	2.10850582705547
1414	GO:0006357	0.0180948795166234	1.30818372395704	67.3856454204606	84	2594	regulation of transcription by RNA polymerase II	biological_process	1	0.387565170062469
1415	GO:0022406	0.018149422564426	2.2577694235589	4.62399571505088	10	178	membrane docking	biological_process	1	1.17489815729174
1416	GO:0010721	0.0183762593627147	1.85729887149618	8.93626138189609	16	344	negative regulation of cell development	biological_process	1	0.893205988526616
1417	GO:0033619	0.0183786760027721	3.49749228395062	1.53267273701125	5	59	membrane protein proteolysis	biological_process	1	1.80632087456845
1418	GO:0045824	0.0183786760027721	3.49749228395062	1.53267273701125	5	59	negative regulation of innate immune response	biological_process	1	1.80632087456845
1419	GO:0070527	0.0183786760027721	3.49749228395062	1.53267273701125	5	59	platelet aggregation	biological_process	1	1.80632087456845
1420	GO:0018193	0.0185264782659965	1.4297120712895	32.705677557579	45	1259	peptidyl-amino acid modification	biological_process	1	0.515724632914264
1421	GO:0002703	0.0185290549192611	2.15212710426726	5.32538832351366	11	205	regulation of leukocyte mediated immunity	biological_process	1	1.10576328573885
1422	GO:0010720	0.0185747701346779	1.65835579514825	14.3655597214783	23	553	positive regulation of cell development	biological_process	1	0.729753565837357
1423	GO:0032069	0.018588486073546	5.95086263376283	0.571505088377075	3	22	regulation of nuclease activity	biological_process	1	2.57309881585673
1424	GO:0042094	0.018588486073546	5.95086263376283	0.571505088377075	3	22	interleukin-2 biosynthetic process	biological_process	1	2.57309881585673
1425	GO:0042359	0.018588486073546	5.95086263376283	0.571505088377075	3	22	vitamin D metabolic process	biological_process	1	2.57309881585673
1426	GO:0042454	0.018588486073546	5.95086263376283	0.571505088377075	3	22	ribonucleoside catabolic process	biological_process	1	2.57309881585673
1427	GO:0045624	0.018588486073546	5.95086263376283	0.571505088377075	3	22	positive regulation of T-helper cell differentiation	biological_process	1	2.57309881585673
1428	GO:0045723	0.018588486073546	5.95086263376283	0.571505088377075	3	22	positive regulation of fatty acid biosynthetic process	biological_process	1	2.57309881585673
1429	GO:0051457	0.018588486073546	5.95086263376283	0.571505088377075	3	22	maintenance of protein location in nucleus	biological_process	1	2.57309881585673
1430	GO:2001032	0.018588486073546	5.95086263376283	0.571505088377075	3	22	regulation of double-strand break repair via nonhomologous end joining	biological_process	1	2.57309881585673
1431	GO:0016126	0.0187971650004069	3.02463465553236	2.10417782538832	6	81	sterol biosynthetic process	biological_process	1	1.59676089032663
1432	GO:0032204	0.0187971650004069	3.02463465553236	2.10417782538832	6	81	regulation of telomere maintenance	biological_process	1	1.59676089032663
1433	GO:0002793	0.0188488804493097	1.94301610178685	7.48152115693626	14	288	positive regulation of peptide secretion	biological_process	1	0.958297856595817
1434	GO:1990845	0.0193680702080573	2.3523616343089	4.00053561863953	9	154	adaptive thermogenesis	biological_process	1	1.23410986626218
1435	GO:0048598	0.0193729287386232	1.63250245096147	15.2228173540439	24	586	embryonic morphogenesis	biological_process	1	0.707085157766993
1436	GO:1903038	0.0194595360182704	2.50380303896599	3.35109801821103	8	129	negative regulation of leukocyte cell-cell adhesion	biological_process	1	1.32412107749289
1437	GO:0033013	0.0196351320847037	3.43371212121212	1.55865024102839	5	60	tetrapyrrole metabolic process	biological_process	1	1.7797690903857
1438	GO:0045124	0.0196532912803135	4.19242319242319	1.03910016068559	4	40	regulation of bone resorption	biological_process	1	2.06778435303823
1439	GO:0090184	0.0196532912803135	4.19242319242319	1.03910016068559	4	40	positive regulation of kidney development	biological_process	1	2.06778435303823
1440	GO:0098760	0.0196532912803135	4.19242319242319	1.03910016068559	4	40	response to interleukin-7	biological_process	1	2.06778435303823
1441	GO:0098761	0.0196532912803135	4.19242319242319	1.03910016068559	4	40	cellular response to interleukin-7	biological_process	1	2.06778435303823
1442	GO:0019637	0.0196671580637932	1.46868571043135	26.8347616497054	38	1033	organophosphate metabolic process	biological_process	1	0.55452570119468
1443	GO:0034404	0.0196701628311783	2.70277943813509	2.72763792179968	7	105	nucleobase-containing small molecule biosynthetic process	biological_process	1	1.43444378472057
1444	GO:0090049	0.0198519337673532	2.98467201406439	2.13015532940546	6	82	regulation of cell migration involved in sprouting angiogenesis	biological_process	1	1.57757240228374
1445	GO:0034504	0.0199074078154738	1.98393574297189	6.80610605249063	13	262	protein localization to nucleus	biological_process	1	0.988365299516597
1446	GO:0050671	0.0202829292856542	2.4831425920198	3.37707552222817	8	130	positive regulation of lymphocyte proliferation	biological_process	1	1.31216710923653
1447	GO:0007623	0.0203909981206161	2.11900019276489	5.40332083556508	11	208	circadian rhythm	biological_process	1	1.08338371895168
1448	GO:0016051	0.0203909981206161	2.11900019276489	5.40332083556508	11	208	carbohydrate biosynthetic process	biological_process	1	1.08338371895168
1449	GO:0050670	0.0203909981206161	2.11900019276489	5.40332083556508	11	208	regulation of lymphocyte proliferation	biological_process	1	1.08338371895168
1450	GO:0002456	0.0206075210337425	2.67533071298762	2.75361542581682	7	106	T cell mediated immunity	biological_process	1	1.41971724235353
1451	GO:0051252	0.0206241457827695	1.25831739747934	97.4416175682914	116	3751	regulation of RNA metabolic process	biological_process	1	0.331495872943228
1452	GO:0032233	0.0209466129762416	3.37220982142857	1.58462774504553	5	61	positive regulation of actin filament bundle assembly	biological_process	1	1.75369430464207
1453	GO:0051043	0.0209732278277496	5.65300829875519	0.597482592394215	3	23	regulation of membrane protein ectodomain proteolysis	biological_process	1	2.49901881490668
1454	GO:0072170	0.0209732278277496	5.65300829875519	0.597482592394215	3	23	metanephric tubule development	biological_process	1	2.49901881490668
1455	GO:0072243	0.0209732278277496	5.65300829875519	0.597482592394215	3	23	metanephric nephron epithelium development	biological_process	1	2.49901881490668
1456	GO:0032944	0.0210412945561299	2.1081809657759	5.42929833958222	11	209	regulation of mononuclear cell proliferation	biological_process	1	1.07599871290572
1457	GO:0032946	0.0211307923269088	2.46281808730037	3.40305302624531	8	131	positive regulation of mononuclear cell proliferation	biological_process	1	1.30031006907035
1458	GO:0034122	0.0213436767044699	4.07888970051132	1.06507766470273	4	41	negative regulation of toll-like receptor signaling pathway	biological_process	1	2.02817649495175
1459	GO:0085029	0.0213436767044699	4.07888970051132	1.06507766470273	4	41	extracellular matrix assembly	biological_process	1	2.02817649495175
1460	GO:1903053	0.0213436767044699	4.07888970051132	1.06507766470273	4	41	regulation of extracellular matrix organization	biological_process	1	2.02817649495175
1461	GO:0002676	0.0214820785867806	10.7530316474416	0.233797536154258	2	9	regulation of chronic inflammatory response	biological_process	1	3.42667155713167
1462	GO:0034144	0.0214820785867806	10.7530316474416	0.233797536154258	2	9	negative regulation of toll-like receptor 4 signaling pathway	biological_process	1	3.42667155713167
1463	GO:0048845	0.0214820785867806	10.7530316474416	0.233797536154258	2	9	venous blood vessel morphogenesis	biological_process	1	3.42667155713167
1464	GO:0060982	0.0214820785867806	10.7530316474416	0.233797536154258	2	9	coronary artery morphogenesis	biological_process	1	3.42667155713167
1465	GO:0070417	0.0214820785867806	10.7530316474416	0.233797536154258	2	9	cellular response to cold	biological_process	1	3.42667155713167
1466	GO:0070424	0.0214820785867806	10.7530316474416	0.233797536154258	2	9	regulation of nucleotide-binding oligomerization domain containing signaling pathway	biological_process	1	3.42667155713167
1467	GO:0072642	0.0214820785867806	10.7530316474416	0.233797536154258	2	9	interferon-alpha secretion	biological_process	1	3.42667155713167
1468	GO:1901857	0.0214820785867806	10.7530316474416	0.233797536154258	2	9	positive regulation of cellular respiration	biological_process	1	3.42667155713167
1469	GO:1902739	0.0214820785867806	10.7530316474416	0.233797536154258	2	9	regulation of interferon-alpha secretion	biological_process	1	3.42667155713167
1470	GO:1902741	0.0214820785867806	10.7530316474416	0.233797536154258	2	9	positive regulation of interferon-alpha secretion	biological_process	1	3.42667155713167
1471	GO:1903753	0.0214820785867806	10.7530316474416	0.233797536154258	2	9	negative regulation of p38MAPK cascade	biological_process	1	3.42667155713167
1472	GO:1904869	0.0214820785867806	10.7530316474416	0.233797536154258	2	9	regulation of protein localization to Cajal body	biological_process	1	3.42667155713167
1473	GO:1904871	0.0214820785867806	10.7530316474416	0.233797536154258	2	9	positive regulation of protein localization to Cajal body	biological_process	1	3.42667155713167
1474	GO:1905709	0.0214820785867806	10.7530316474416	0.233797536154258	2	9	negative regulation of membrane permeability	biological_process	1	3.42667155713167
1475	GO:2000501	0.0214820785867806	10.7530316474416	0.233797536154258	2	9	regulation of natural killer cell chemotaxis	biological_process	1	3.42667155713167
1476	GO:0002040	0.0215472494951316	2.19190751445087	4.75388323513658	10	183	sprouting angiogenesis	biological_process	1	1.13218692637417
1477	GO:0006869	0.0215702433578077	1.78341691978056	9.87145152651312	17	380	lipid transport	biological_process	1	0.834644009630146
1478	GO:0001909	0.0215755367673489	2.6484309623431	2.77959292983396	7	107	leukocyte mediated cytotoxicity	biological_process	1	1.40513790184527
1479	GO:0045598	0.0220034719764791	2.44282139717319	3.42903053026245	8	132	regulation of fat cell differentiation	biological_process	1	1.28854838721064
1480	GO:0046434	0.0220034719764791	2.44282139717319	3.42903053026245	8	132	organophosphate catabolic process	biological_process	1	1.28854838721064
1481	GO:0051492	0.0220807023130442	2.90782078047214	2.18211033743974	6	84	regulation of stress fiber assembly	biological_process	1	1.53993835347626
1482	GO:0044839	0.0222187279013702	1.9521337174248	6.91001606855919	13	266	cell cycle G2/M phase transition	biological_process	1	0.965051878135629
1483	GO:1901617	0.0222187279013702	1.9521337174248	6.91001606855919	13	266	organic hydroxy compound biosynthetic process	biological_process	1	0.965051878135629
1484	GO:0045453	0.0223139253991535	3.31286549707602	1.61060524906267	5	62	bone resorption	biological_process	1	1.72807963093462
1485	GO:0046824	0.0223139253991535	3.31286549707602	1.61060524906267	5	62	positive regulation of nucleocytoplasmic transport	biological_process	1	1.72807963093462
1486	GO:0070265	0.0223139253991535	3.31286549707602	1.61060524906267	5	62	necrotic cell death	biological_process	1	1.72807963093462
1487	GO:2000278	0.0225746510525117	2.62206388002817	2.8055704338511	7	108	regulation of DNA biosynthetic process	biological_process	1	1.39070283364404
1488	GO:0050768	0.0226248957784282	1.89387311013895	7.66336368505624	14	295	negative regulation of neurogenesis	biological_process	1	0.921339673200289
1489	GO:0003012	0.0226698803899117	1.68741079075079	12.26138189609	20	472	muscle system process	biological_process	1	0.754811232448828
1490	GO:0030098	0.0227456388751514	1.80678633116739	9.17005891805035	16	353	lymphocyte differentiation	biological_process	1	0.853425904546906
1491	GO:1903829	0.0227832629200921	1.84631274530056	8.41671130155329	15	324	positive regulation of cellular protein localization	biological_process	1	0.884646950534154
1492	GO:0046328	0.02302822750128	2.16661654135338	4.80583824317086	10	185	regulation of JNK cascade	biological_process	1	1.11544384063036
1493	GO:0042149	0.0231204222169578	3.97133165554218	1.09105516871987	4	42	cellular response to glucose starvation	biological_process	1	1.98962284885684
1494	GO:1901658	0.0231204222169578	3.97133165554218	1.09105516871987	4	42	glycosyl compound catabolic process	biological_process	1	1.98962284885684
1495	GO:0048864	0.0232558694377056	2.87085436431384	2.20808784145688	6	85	stem cell development	biological_process	1	1.5214801458668
1496	GO:1904705	0.0232558694377056	2.87085436431384	2.20808784145688	6	85	regulation of vascular smooth muscle cell proliferation	biological_process	1	1.5214801458668
1497	GO:1990874	0.0232558694377056	2.87085436431384	2.20808784145688	6	85	vascular smooth muscle cell proliferation	biological_process	1	1.5214801458668
1498	GO:0050714	0.023446697812847	1.93660684612828	6.96197107659347	13	268	positive regulation of protein secretion	biological_process	1	0.95353109967613
1499	GO:0003181	0.0235175747575441	5.38352104327208	0.623460096411355	3	24	atrioventricular valve morphogenesis	biological_process	1	2.42855006313677
1500	GO:0009110	0.0235175747575441	5.38352104327208	0.623460096411355	3	24	vitamin biosynthetic process	biological_process	1	2.42855006313677
1501	GO:0033081	0.0235175747575441	5.38352104327208	0.623460096411355	3	24	regulation of T cell differentiation in thymus	biological_process	1	2.42855006313677
1502	GO:0036010	0.0235175747575441	5.38352104327208	0.623460096411355	3	24	protein localization to endosome	biological_process	1	2.42855006313677
1503	GO:0046475	0.0235175747575441	5.38352104327208	0.623460096411355	3	24	glycerophospholipid catabolic process	biological_process	1	2.42855006313677
1504	GO:1901990	0.0236971433603563	1.70381216864428	11.5340117836101	19	444	regulation of mitotic cell cycle phase transition	biological_process	1	0.768766299001709
1505	GO:0006879	0.0237378324833868	3.25556752873563	1.63658275307981	5	63	cellular iron ion homeostasis	biological_process	1	1.70290906398137
1506	GO:0007588	0.0237378324833868	3.25556752873563	1.63658275307981	5	63	excretion	biological_process	1	1.70290906398137
1507	GO:0046637	0.0237378324833868	3.25556752873563	1.63658275307981	5	63	regulation of alpha-beta T cell differentiation	biological_process	1	1.70290906398137
1508	GO:0046888	0.0237378324833868	3.25556752873563	1.63658275307981	5	63	negative regulation of hormone secretion	biological_process	1	1.70290906398137
1509	GO:0030308	0.0237957262550405	2.15418660287081	4.831815747188	10	186	negative regulation of cell growth	biological_process	1	1.10714322637981
1510	GO:0046394	0.0238152662020771	1.79592555553459	9.22201392608463	16	355	carboxylic acid biosynthetic process	biological_process	1	0.844727548917024
1511	GO:0043491	0.0240792401293988	1.92893438824153	6.98794858061061	13	269	protein kinase B signaling	biological_process	1	0.947804071656366
1512	GO:0030203	0.0241177367142149	2.25813901719628	4.15640064274237	9	160	glycosaminoglycan metabolic process	biological_process	1	1.17513430508614
1513	GO:0016053	0.0243640971807971	1.7905430829048	9.24799143010177	16	356	organic acid biosynthetic process	biological_process	1	0.840397232283307
1514	GO:0042058	0.024472303360577	2.8348121085595	2.23406534547402	6	86	regulation of epidermal growth factor receptor signaling pathway	biological_process	1	1.50325311646115
1515	GO:0042446	0.024472303360577	2.8348121085595	2.23406534547402	6	86	hormone biosynthetic process	biological_process	1	1.50325311646115
1516	GO:0007254	0.0245236630340448	2.0556837313712	5.55918585966792	11	214	JNK cascade	biological_process	1	1.03961832178859
1517	GO:0045732	0.0245236630340448	2.0556837313712	5.55918585966792	11	214	positive regulation of protein catabolic process	biological_process	1	1.03961832178859
1518	GO:0046916	0.0246678873803412	2.57086566194093	2.85752544188538	7	110	cellular transition metal ion homeostasis	biological_process	1	1.36225422552934
1519	GO:0045927	0.0247243346949835	1.92132163819825	7.01392608462775	13	270	positive regulation of growth	biological_process	1	0.942099053095766
1520	GO:0006775	0.0249844334300681	3.86928940775095	1.11703267273701	4	43	fat-soluble vitamin metabolic process	biological_process	1	1.95206864077699
1521	GO:0010863	0.0249844334300681	3.86928940775095	1.11703267273701	4	43	positive regulation of phospholipase C activity	biological_process	1	1.95206864077699
1522	GO:0042088	0.0249844334300681	3.86928940775095	1.11703267273701	4	43	T-helper 1 type immune response	biological_process	1	1.95206864077699
1523	GO:0045687	0.0249844334300681	3.86928940775095	1.11703267273701	4	43	positive regulation of glial cell differentiation	biological_process	1	1.95206864077699
1524	GO:0045773	0.0249844334300681	3.86928940775095	1.11703267273701	4	43	positive regulation of axon extension	biological_process	1	1.95206864077699
1525	GO:0060284	0.0250808878887321	1.46295085935609	24.7565613283342	35	953	regulation of cell development	biological_process	1	0.548881310041028
1526	GO:0022008	0.0251125141538152	1.35550397484575	42.1614890198179	55	1623	neurogenesis	biological_process	1	0.438829343704468
1527	GO:0045669	0.025219053159496	3.20021186440678	1.66256025709695	5	64	positive regulation of osteoblast differentiation	biological_process	1	1.6781674193661
1528	GO:0009266	0.0254940577074276	1.97182943905988	6.31253347616497	12	243	response to temperature stimulus	biological_process	1	0.979534765679089
1529	GO:0051781	0.0257305369870925	2.79965978504601	2.26004284949116	6	87	positive regulation of cell division	biological_process	1	1.48525152136724
1530	GO:0006351	0.0259457930149067	1.24922757832593	93.5709694697375	111	3602	transcription, DNA-templated	biological_process	1	0.32103632419485
1531	GO:0000053	0.0259775040171398	Inf	0.0259775040171398	1	1	argininosuccinate metabolic process	biological_process	1	Inf
1532	GO:0001315	0.0259775040171398	Inf	0.0259775040171398	1	1	age-dependent response to reactive oxygen species	biological_process	1	Inf
1533	GO:0002041	0.0259775040171398	Inf	0.0259775040171398	1	1	intussusceptive angiogenesis	biological_process	1	Inf
1534	GO:0002264	0.0259775040171398	Inf	0.0259775040171398	1	1	endothelial cell activation involved in immune response	biological_process	1	Inf
1535	GO:0002373	0.0259775040171398	Inf	0.0259775040171398	1	1	plasmacytoid dendritic cell cytokine production	biological_process	1	Inf
1536	GO:0002380	0.0259775040171398	Inf	0.0259775040171398	1	1	immunoglobulin secretion involved in immune response	biological_process	1	Inf
1537	GO:0002736	0.0259775040171398	Inf	0.0259775040171398	1	1	regulation of plasmacytoid dendritic cell cytokine production	biological_process	1	Inf
1538	GO:0002737	0.0259775040171398	Inf	0.0259775040171398	1	1	negative regulation of plasmacytoid dendritic cell cytokine production	biological_process	1	Inf
1539	GO:0003017	0.0259775040171398	Inf	0.0259775040171398	1	1	lymph circulation	biological_process	1	Inf
1540	GO:0003068	0.0259775040171398	Inf	0.0259775040171398	1	1	regulation of systemic arterial blood pressure by acetylcholine	biological_process	1	Inf
1541	GO:0003069	0.0259775040171398	Inf	0.0259775040171398	1	1	acetylcholine-mediated vasodilation involved in regulation of systemic arterial blood pressure	biological_process	1	Inf
1542	GO:0003070	0.0259775040171398	Inf	0.0259775040171398	1	1	regulation of systemic arterial blood pressure by neurotransmitter	biological_process	1	Inf
1543	GO:0003345	0.0259775040171398	Inf	0.0259775040171398	1	1	proepicardium cell migration involved in pericardium morphogenesis	biological_process	1	Inf
1544	GO:0003421	0.0259775040171398	Inf	0.0259775040171398	1	1	growth plate cartilage axis specification	biological_process	1	Inf
1545	GO:0006218	0.0259775040171398	Inf	0.0259775040171398	1	1	uridine catabolic process	biological_process	1	Inf
1546	GO:0009645	0.0259775040171398	Inf	0.0259775040171398	1	1	response to low light intensity stimulus	biological_process	1	Inf
1547	GO:0009956	0.0259775040171398	Inf	0.0259775040171398	1	1	radial pattern formation	biological_process	1	Inf
1548	GO:0010335	0.0259775040171398	Inf	0.0259775040171398	1	1	response to non-ionic osmotic stress	biological_process	1	Inf
1549	GO:0010477	0.0259775040171398	Inf	0.0259775040171398	1	1	response to sulfur dioxide	biological_process	1	Inf
1550	GO:0010849	0.0259775040171398	Inf	0.0259775040171398	1	1	regulation of proton-transporting ATPase activity, rotational mechanism	biological_process	1	Inf
1551	GO:0010931	0.0259775040171398	Inf	0.0259775040171398	1	1	macrophage tolerance induction	biological_process	1	Inf
1552	GO:0010932	0.0259775040171398	Inf	0.0259775040171398	1	1	regulation of macrophage tolerance induction	biological_process	1	Inf
1553	GO:0010933	0.0259775040171398	Inf	0.0259775040171398	1	1	positive regulation of macrophage tolerance induction	biological_process	1	Inf
1554	GO:0015675	0.0259775040171398	Inf	0.0259775040171398	1	1	nickel cation transport	biological_process	1	Inf
1555	GO:0015692	0.0259775040171398	Inf	0.0259775040171398	1	1	lead ion transport	biological_process	1	Inf
1556	GO:0016104	0.0259775040171398	Inf	0.0259775040171398	1	1	triterpenoid biosynthetic process	biological_process	1	Inf
1557	GO:0021768	0.0259775040171398	Inf	0.0259775040171398	1	1	nucleus accumbens development	biological_process	1	Inf
1558	GO:0031583	0.0259775040171398	Inf	0.0259775040171398	1	1	phospholipase D-activating G protein-coupled receptor signaling pathway	biological_process	1	Inf
1559	GO:0032681	0.0259775040171398	Inf	0.0259775040171398	1	1	regulation of lymphotoxin A production	biological_process	1	Inf
1560	GO:0032761	0.0259775040171398	Inf	0.0259775040171398	1	1	positive regulation of lymphotoxin A production	biological_process	1	Inf
1561	GO:0034147	0.0259775040171398	Inf	0.0259775040171398	1	1	regulation of toll-like receptor 5 signaling pathway	biological_process	1	Inf
1562	GO:0034148	0.0259775040171398	Inf	0.0259775040171398	1	1	negative regulation of toll-like receptor 5 signaling pathway	biological_process	1	Inf
1563	GO:0034477	0.0259775040171398	Inf	0.0259775040171398	1	1	U6 snRNA 3'-end processing	biological_process	1	Inf
1564	GO:0034516	0.0259775040171398	Inf	0.0259775040171398	1	1	response to vitamin B6	biological_process	1	Inf
1565	GO:0035444	0.0259775040171398	Inf	0.0259775040171398	1	1	nickel cation transmembrane transport	biological_process	1	Inf
1566	GO:0035504	0.0259775040171398	Inf	0.0259775040171398	1	1	regulation of myosin light chain kinase activity	biological_process	1	Inf
1567	GO:0035505	0.0259775040171398	Inf	0.0259775040171398	1	1	positive regulation of myosin light chain kinase activity	biological_process	1	Inf
1568	GO:0036497	0.0259775040171398	Inf	0.0259775040171398	1	1	eIF2alpha dephosphorylation in response to endoplasmic reticulum stress	biological_process	1	Inf
1569	GO:0042313	0.0259775040171398	Inf	0.0259775040171398	1	1	protein kinase C deactivation	biological_process	1	Inf
1570	GO:0043016	0.0259775040171398	Inf	0.0259775040171398	1	1	regulation of lymphotoxin A biosynthetic process	biological_process	1	Inf
1571	GO:0043017	0.0259775040171398	Inf	0.0259775040171398	1	1	positive regulation of lymphotoxin A biosynthetic process	biological_process	1	Inf
1572	GO:0043179	0.0259775040171398	Inf	0.0259775040171398	1	1	rhythmic excitation	biological_process	1	Inf
1573	GO:0044722	0.0259775040171398	Inf	0.0259775040171398	1	1	renal phosphate excretion	biological_process	1	Inf
1574	GO:0045083	0.0259775040171398	Inf	0.0259775040171398	1	1	negative regulation of interleukin-12 biosynthetic process	biological_process	1	Inf
1575	GO:0045167	0.0259775040171398	Inf	0.0259775040171398	1	1	asymmetric protein localization involved in cell fate determination	biological_process	1	Inf
1576	GO:0045380	0.0259775040171398	Inf	0.0259775040171398	1	1	positive regulation of interleukin-17 biosynthetic process	biological_process	1	Inf
1577	GO:0046588	0.0259775040171398	Inf	0.0259775040171398	1	1	negative regulation of calcium-dependent cell-cell adhesion	biological_process	1	Inf
1578	GO:0046690	0.0259775040171398	Inf	0.0259775040171398	1	1	response to tellurium ion	biological_process	1	Inf
1579	GO:0046725	0.0259775040171398	Inf	0.0259775040171398	1	1	negative regulation by virus of viral protein levels in host cell	biological_process	1	Inf
1580	GO:0050960	0.0259775040171398	Inf	0.0259775040171398	1	1	detection of temperature stimulus involved in thermoception	biological_process	1	Inf
1581	GO:0051042	0.0259775040171398	Inf	0.0259775040171398	1	1	negative regulation of calcium-independent cell-cell adhesion	biological_process	1	Inf
1582	GO:0051232	0.0259775040171398	Inf	0.0259775040171398	1	1	meiotic spindle elongation	biological_process	1	Inf
1583	GO:0051543	0.0259775040171398	Inf	0.0259775040171398	1	1	regulation of elastin biosynthetic process	biological_process	1	Inf
1584	GO:0051545	0.0259775040171398	Inf	0.0259775040171398	1	1	negative regulation of elastin biosynthetic process	biological_process	1	Inf
1585	GO:0060007	0.0259775040171398	Inf	0.0259775040171398	1	1	linear vestibuloocular reflex	biological_process	1	Inf
1586	GO:0060034	0.0259775040171398	Inf	0.0259775040171398	1	1	notochord cell differentiation	biological_process	1	Inf
1587	GO:0060035	0.0259775040171398	Inf	0.0259775040171398	1	1	notochord cell development	biological_process	1	Inf
1588	GO:0060301	0.0259775040171398	Inf	0.0259775040171398	1	1	positive regulation of cytokine activity	biological_process	1	Inf
1589	GO:0060739	0.0259775040171398	Inf	0.0259775040171398	1	1	mesenchymal-epithelial cell signaling involved in prostate gland development	biological_process	1	Inf
1590	GO:0060804	0.0259775040171398	Inf	0.0259775040171398	1	1	positive regulation of Wnt signaling pathway by BMP signaling pathway	biological_process	1	Inf
1591	GO:0061395	0.0259775040171398	Inf	0.0259775040171398	1	1	positive regulation of transcription from RNA polymerase II promoter in response to arsenic-containing substance	biological_process	1	Inf
1592	GO:0061767	0.0259775040171398	Inf	0.0259775040171398	1	1	negative regulation of lung blood pressure	biological_process	1	Inf
1593	GO:0061880	0.0259775040171398	Inf	0.0259775040171398	1	1	regulation of anterograde axonal transport of mitochondrion	biological_process	1	Inf
1594	GO:0061881	0.0259775040171398	Inf	0.0259775040171398	1	1	positive regulation of anterograde axonal transport of mitochondrion	biological_process	1	Inf
1595	GO:0062232	0.0259775040171398	Inf	0.0259775040171398	1	1	prostanoid catabolic process	biological_process	1	Inf
1596	GO:0070429	0.0259775040171398	Inf	0.0259775040171398	1	1	negative regulation of nucleotide-binding oligomerization domain containing 1 signaling pathway	biological_process	1	Inf
1597	GO:0071250	0.0259775040171398	Inf	0.0259775040171398	1	1	cellular response to nitrite	biological_process	1	Inf
1598	GO:0071258	0.0259775040171398	Inf	0.0259775040171398	1	1	cellular response to gravity	biological_process	1	Inf
1599	GO:0071348	0.0259775040171398	Inf	0.0259775040171398	1	1	cellular response to interleukin-11	biological_process	1	Inf
1600	GO:0071471	0.0259775040171398	Inf	0.0259775040171398	1	1	cellular response to non-ionic osmotic stress	biological_process	1	Inf
1601	GO:0071802	0.0259775040171398	Inf	0.0259775040171398	1	1	negative regulation of podosome assembly	biological_process	1	Inf
1602	GO:0071960	0.0259775040171398	Inf	0.0259775040171398	1	1	maintenance of mitotic sister chromatid cohesion, centromeric	biological_process	1	Inf
1603	GO:0072255	0.0259775040171398	Inf	0.0259775040171398	1	1	metanephric glomerular mesangial cell development	biological_process	1	Inf
1604	GO:0072308	0.0259775040171398	Inf	0.0259775040171398	1	1	negative regulation of metanephric nephron tubule epithelial cell differentiation	biological_process	1	Inf
1605	GO:0072616	0.0259775040171398	Inf	0.0259775040171398	1	1	interleukin-18 secretion	biological_process	1	Inf
1606	GO:0072680	0.0259775040171398	Inf	0.0259775040171398	1	1	extracellular matrix-dependent thymocyte migration	biological_process	1	Inf
1607	GO:0072681	0.0259775040171398	Inf	0.0259775040171398	1	1	fibronectin-dependent thymocyte migration	biological_process	1	Inf
1608	GO:0072702	0.0259775040171398	Inf	0.0259775040171398	1	1	response to methyl methanesulfonate	biological_process	1	Inf
1609	GO:0072703	0.0259775040171398	Inf	0.0259775040171398	1	1	cellular response to methyl methanesulfonate	biological_process	1	Inf
1610	GO:0080033	0.0259775040171398	Inf	0.0259775040171398	1	1	response to nitrite	biological_process	1	Inf
1611	GO:0085032	0.0259775040171398	Inf	0.0259775040171398	1	1	modulation by symbiont of host I-kappaB kinase/NF-kappaB cascade	biological_process	1	Inf
1612	GO:0090095	0.0259775040171398	Inf	0.0259775040171398	1	1	regulation of metanephric cap mesenchymal cell proliferation	biological_process	1	Inf
1613	GO:0090096	0.0259775040171398	Inf	0.0259775040171398	1	1	positive regulation of metanephric cap mesenchymal cell proliferation	biological_process	1	Inf
1614	GO:0120132	0.0259775040171398	Inf	0.0259775040171398	1	1	positive regulation of apoptotic process in bone marrow cell	biological_process	1	Inf
1615	GO:1901373	0.0259775040171398	Inf	0.0259775040171398	1	1	lipid hydroperoxide transport	biological_process	1	Inf
1616	GO:1901594	0.0259775040171398	Inf	0.0259775040171398	1	1	response to capsazepine	biological_process	1	Inf
1617	GO:1901676	0.0259775040171398	Inf	0.0259775040171398	1	1	positive regulation of histone H3-K27 acetylation	biological_process	1	Inf
1618	GO:1901860	0.0259775040171398	Inf	0.0259775040171398	1	1	positive regulation of mitochondrial DNA metabolic process	biological_process	1	Inf
1619	GO:1902173	0.0259775040171398	Inf	0.0259775040171398	1	1	negative regulation of keratinocyte apoptotic process	biological_process	1	Inf
1620	GO:1902378	0.0259775040171398	Inf	0.0259775040171398	1	1	VEGF-activated neuropilin signaling pathway involved in axon guidance	biological_process	1	Inf
1621	GO:1903210	0.0259775040171398	Inf	0.0259775040171398	1	1	glomerular visceral epithelial cell apoptotic process	biological_process	1	Inf
1622	GO:1903402	0.0259775040171398	Inf	0.0259775040171398	1	1	regulation of renal phosphate excretion	biological_process	1	Inf
1623	GO:1903403	0.0259775040171398	Inf	0.0259775040171398	1	1	negative regulation of renal phosphate excretion	biological_process	1	Inf
1624	GO:1903569	0.0259775040171398	Inf	0.0259775040171398	1	1	positive regulation of protein localization to ciliary membrane	biological_process	1	Inf
1625	GO:1903570	0.0259775040171398	Inf	0.0259775040171398	1	1	regulation of protein kinase D signaling	biological_process	1	Inf
1626	GO:1903572	0.0259775040171398	Inf	0.0259775040171398	1	1	positive regulation of protein kinase D signaling	biological_process	1	Inf
1627	GO:1903916	0.0259775040171398	Inf	0.0259775040171398	1	1	regulation of endoplasmic reticulum stress-induced eIF2 alpha dephosphorylation	biological_process	1	Inf
1628	GO:1903917	0.0259775040171398	Inf	0.0259775040171398	1	1	positive regulation of endoplasmic reticulum stress-induced eIF2 alpha dephosphorylation	biological_process	1	Inf
1629	GO:1904235	0.0259775040171398	Inf	0.0259775040171398	1	1	regulation of substrate-dependent cell migration, cell attachment to substrate	biological_process	1	Inf
1630	GO:1904237	0.0259775040171398	Inf	0.0259775040171398	1	1	positive regulation of substrate-dependent cell migration, cell attachment to substrate	biological_process	1	Inf
1631	GO:1904298	0.0259775040171398	Inf	0.0259775040171398	1	1	regulation of transcytosis	biological_process	1	Inf
1632	GO:1904300	0.0259775040171398	Inf	0.0259775040171398	1	1	positive regulation of transcytosis	biological_process	1	Inf
1633	GO:1904301	0.0259775040171398	Inf	0.0259775040171398	1	1	regulation of maternal process involved in parturition	biological_process	1	Inf
1634	GO:1904303	0.0259775040171398	Inf	0.0259775040171398	1	1	positive regulation of maternal process involved in parturition	biological_process	1	Inf
1635	GO:1904316	0.0259775040171398	Inf	0.0259775040171398	1	1	response to 2-O-acetyl-1-O-hexadecyl-sn-glycero-3-phosphocholine	biological_process	1	Inf
1636	GO:1904317	0.0259775040171398	Inf	0.0259775040171398	1	1	cellular response to 2-O-acetyl-1-O-hexadecyl-sn-glycero-3-phosphocholine	biological_process	1	Inf
1637	GO:1904328	0.0259775040171398	Inf	0.0259775040171398	1	1	regulation of myofibroblast contraction	biological_process	1	Inf
1638	GO:1904477	0.0259775040171398	Inf	0.0259775040171398	1	1	positive regulation of Ras GTPase binding	biological_process	1	Inf
1639	GO:1904633	0.0259775040171398	Inf	0.0259775040171398	1	1	regulation of glomerular visceral epithelial cell apoptotic process	biological_process	1	Inf
1640	GO:1904635	0.0259775040171398	Inf	0.0259775040171398	1	1	positive regulation of glomerular visceral epithelial cell apoptotic process	biological_process	1	Inf
1641	GO:1904784	0.0259775040171398	Inf	0.0259775040171398	1	1	NLRP1 inflammasome complex assembly	biological_process	1	Inf
1642	GO:1904977	0.0259775040171398	Inf	0.0259775040171398	1	1	lymphatic endothelial cell migration	biological_process	1	Inf
1643	GO:1905040	0.0259775040171398	Inf	0.0259775040171398	1	1	otic placode development	biological_process	1	Inf
1644	GO:1905042	0.0259775040171398	Inf	0.0259775040171398	1	1	negative regulation of epithelium regeneration	biological_process	1	Inf
1645	GO:1905099	0.0259775040171398	Inf	0.0259775040171398	1	1	positive regulation of guanyl-nucleotide exchange factor activity	biological_process	1	Inf
1646	GO:1905344	0.0259775040171398	Inf	0.0259775040171398	1	1	prostaglandin catabolic process	biological_process	1	Inf
1647	GO:1905377	0.0259775040171398	Inf	0.0259775040171398	1	1	response to D-galactose	biological_process	1	Inf
1648	GO:1905603	0.0259775040171398	Inf	0.0259775040171398	1	1	regulation of blood-brain barrier permeability	biological_process	1	Inf
1649	GO:1905834	0.0259775040171398	Inf	0.0259775040171398	1	1	response to pyrimidine ribonucleotide	biological_process	1	Inf
1650	GO:1905835	0.0259775040171398	Inf	0.0259775040171398	1	1	cellular response to pyrimidine ribonucleotide	biological_process	1	Inf
1651	GO:1990654	0.0259775040171398	Inf	0.0259775040171398	1	1	sebum secreting cell proliferation	biological_process	1	Inf
1652	GO:1990764	0.0259775040171398	Inf	0.0259775040171398	1	1	myofibroblast contraction	biological_process	1	Inf
1653	GO:2000413	0.0259775040171398	Inf	0.0259775040171398	1	1	regulation of fibronectin-dependent thymocyte migration	biological_process	1	Inf
1654	GO:2000415	0.0259775040171398	Inf	0.0259775040171398	1	1	positive regulation of fibronectin-dependent thymocyte migration	biological_process	1	Inf
1655	GO:2000718	0.0259775040171398	Inf	0.0259775040171398	1	1	regulation of maintenance of mitotic sister chromatid cohesion, centromeric	biological_process	1	Inf
1656	GO:2000719	0.0259775040171398	Inf	0.0259775040171398	1	1	negative regulation of maintenance of mitotic sister chromatid cohesion, centromeric	biological_process	1	Inf
1657	GO:2001108	0.0259775040171398	Inf	0.0259775040171398	1	1	positive regulation of Rho guanyl-nucleotide exchange factor activity	biological_process	1	Inf
1658	GO:2001213	0.0259775040171398	Inf	0.0259775040171398	1	1	negative regulation of vasculogenesis	biological_process	1	Inf
1659	GO:0002053	0.0262214752362891	5.13853262919653	0.649437600428495	3	25	positive regulation of mesenchymal cell proliferation	biological_process	1	2.361356439027
1660	GO:0002507	0.0262214752362891	5.13853262919653	0.649437600428495	3	25	tolerance induction	biological_process	1	2.361356439027
1661	GO:0032461	0.0262214752362891	5.13853262919653	0.649437600428495	3	25	positive regulation of protein oligomerization	biological_process	1	2.361356439027
1662	GO:0010769	0.0262897094999289	1.85365853658537	7.81922870915908	14	301	regulation of cell morphogenesis involved in differentiation	biological_process	1	0.890375508825502
1663	GO:0007028	0.0263964846199252	9.4083850931677	0.259775040171398	2	10	cytoplasm organization	biological_process	1	3.23394711211232
1664	GO:0010739	0.0263964846199252	9.4083850931677	0.259775040171398	2	10	positive regulation of protein kinase A signaling	biological_process	1	3.23394711211232
1665	GO:0021562	0.0263964846199252	9.4083850931677	0.259775040171398	2	10	vestibulocochlear nerve development	biological_process	1	3.23394711211232
1666	GO:0032464	0.0263964846199252	9.4083850931677	0.259775040171398	2	10	positive regulation of protein homooligomerization	biological_process	1	3.23394711211232
1667	GO:0032621	0.0263964846199252	9.4083850931677	0.259775040171398	2	10	interleukin-18 production	biological_process	1	3.23394711211232
1668	GO:0033690	0.0263964846199252	9.4083850931677	0.259775040171398	2	10	positive regulation of osteoblast proliferation	biological_process	1	3.23394711211232
1669	GO:0034135	0.0263964846199252	9.4083850931677	0.259775040171398	2	10	regulation of toll-like receptor 2 signaling pathway	biological_process	1	3.23394711211232
1670	GO:0035871	0.0263964846199252	9.4083850931677	0.259775040171398	2	10	protein K11-linked deubiquitination	biological_process	1	3.23394711211232
1671	GO:0039530	0.0263964846199252	9.4083850931677	0.259775040171398	2	10	MDA-5 signaling pathway	biological_process	1	3.23394711211232
1672	GO:0042536	0.0263964846199252	9.4083850931677	0.259775040171398	2	10	negative regulation of tumor necrosis factor biosynthetic process	biological_process	1	3.23394711211232
1673	GO:0048570	0.0263964846199252	9.4083850931677	0.259775040171398	2	10	notochord morphogenesis	biological_process	1	3.23394711211232
1674	GO:0060600	0.0263964846199252	9.4083850931677	0.259775040171398	2	10	dichotomous subdivision of an epithelial terminal unit	biological_process	1	3.23394711211232
1675	GO:0070099	0.0263964846199252	9.4083850931677	0.259775040171398	2	10	regulation of chemokine-mediated signaling pathway	biological_process	1	3.23394711211232
1676	GO:0072203	0.0263964846199252	9.4083850931677	0.259775040171398	2	10	cell proliferation involved in metanephros development	biological_process	1	3.23394711211232
1677	GO:0072641	0.0263964846199252	9.4083850931677	0.259775040171398	2	10	type I interferon secretion	biological_process	1	3.23394711211232
1678	GO:1900122	0.0263964846199252	9.4083850931677	0.259775040171398	2	10	positive regulation of receptor binding	biological_process	1	3.23394711211232
1679	GO:1903405	0.0263964846199252	9.4083850931677	0.259775040171398	2	10	protein localization to nuclear body	biological_process	1	3.23394711211232
1680	GO:1904350	0.0263964846199252	9.4083850931677	0.259775040171398	2	10	regulation of protein catabolic process in the vacuole	biological_process	1	3.23394711211232
1681	GO:1904851	0.0263964846199252	9.4083850931677	0.259775040171398	2	10	positive regulation of establishment of protein localization to telomere	biological_process	1	3.23394711211232
1682	GO:1904867	0.0263964846199252	9.4083850931677	0.259775040171398	2	10	protein localization to Cajal body	biological_process	1	3.23394711211232
1683	GO:2000109	0.0263964846199252	9.4083850931677	0.259775040171398	2	10	regulation of macrophage apoptotic process	biological_process	1	3.23394711211232
1684	GO:2000628	0.0263964846199252	9.4083850931677	0.259775040171398	2	10	regulation of miRNA metabolic process	biological_process	1	3.23394711211232
1685	GO:1901987	0.026480104701878	1.6573165030388	12.4692019282271	20	480	regulation of cell cycle phase transition	biological_process	1	0.728849144961834
1686	GO:0006873	0.0265397505917429	1.55035534754724	17.3269951794322	26	667	cellular ion homeostasis	biological_process	1	0.632598924782137
1687	GO:0061448	0.0267362710289426	1.89883474576271	7.09185859667916	13	273	connective tissue development	biological_process	1	0.925114354227426
1688	GO:0006940	0.0267582616427899	3.14670138888889	1.68853776111409	5	65	regulation of smooth muscle contraction	biological_process	1	1.65384027834735
1689	GO:0042987	0.0269365015856264	3.77234927234927	1.14301017675415	4	44	amyloid precursor protein catabolic process	biological_process	1	1.91546325770929
1690	GO:0044060	0.0269365015856264	3.77234927234927	1.14301017675415	4	44	regulation of endocrine process	biological_process	1	1.91546325770929
1691	GO:0061756	0.0269365015856264	3.77234927234927	1.14301017675415	4	44	leukocyte adhesion to vascular endothelial cell	biological_process	1	1.91546325770929
1692	GO:0071622	0.0269365015856264	3.77234927234927	1.14301017675415	4	44	regulation of granulocyte chemotaxis	biological_process	1	1.91546325770929
1693	GO:0032088	0.0270310820413685	2.76536483527675	2.2860203535083	6	88	negative regulation of NF-kappaB transcription factor activity	biological_process	1	1.46746982813539
1694	GO:0061097	0.0270310820413685	2.76536483527675	2.2860203535083	6	88	regulation of protein tyrosine kinase activity	biological_process	1	1.46746982813539
1695	GO:0046631	0.0277793713526936	2.32930172552814	3.58489555436529	8	138	alpha-beta T cell activation	biological_process	1	1.21989753080204
1696	GO:0002223	0.0280513942360989	2.49769085024078	2.9354579539368	7	113	stimulatory C-type lectin receptor signaling pathway	biological_process	1	1.32059491952971
1697	GO:0032609	0.0280513942360989	2.49769085024078	2.9354579539368	7	113	interferon-gamma production	biological_process	1	1.32059491952971
1698	GO:0035821	0.0280513942360989	2.49769085024078	2.9354579539368	7	113	modulation of process of other organism	biological_process	1	1.32059491952971
1699	GO:0043200	0.0280513942360989	2.49769085024078	2.9354579539368	7	113	response to amino acid	biological_process	1	1.32059491952971
1700	GO:0061564	0.02814517175123	1.62416940616913	13.3524370648099	21	514	axon development	biological_process	1	0.69970211817193
1701	GO:0002699	0.028407692128911	2.00571040246673	5.68907337975362	11	219	positive regulation of immune effector process	biological_process	1	1.00411331527908
1702	GO:1903362	0.0284420095676515	1.93783455535064	6.41644349223353	12	247	regulation of cellular protein catabolic process	biological_process	1	0.954445404414537
1703	GO:0097659	0.0286368112317807	1.24221081171143	94.8698446705945	112	3652	nucleic acid-templated transcription	biological_process	1	0.312910029598736
1704	GO:0022411	0.0286544148617984	1.60149539181904	14.1837171933583	22	546	cellular component disassembly	biological_process	1	0.679419646873515
1705	GO:0007411	0.028865956263128	1.87686086228008	7.16979110873058	13	276	axon guidance	biological_process	1	0.908321702518895
1706	GO:0032309	0.0289773049918728	3.68013792404036	1.16898768077129	4	45	icosanoid secretion	biological_process	1	1.8797598365541
1707	GO:1900274	0.0289773049918728	3.68013792404036	1.16898768077129	4	45	regulation of phospholipase C activity	biological_process	1	1.8797598365541
1708	GO:0045786	0.0290626063385866	1.55005999435347	16.6515800749866	25	641	negative regulation of cell cycle	biological_process	1	0.632324055422872
1709	GO:0003171	0.0290845195537682	4.91484755547537	0.675415104445635	3	26	atrioventricular valve development	biological_process	1	2.29714666898285
1710	GO:0030194	0.0290845195537682	4.91484755547537	0.675415104445635	3	26	positive regulation of blood coagulation	biological_process	1	2.29714666898285
1711	GO:0031954	0.0290845195537682	4.91484755547537	0.675415104445635	3	26	positive regulation of protein autophosphorylation	biological_process	1	2.29714666898285
1712	GO:0032897	0.0290845195537682	4.91484755547537	0.675415104445635	3	26	negative regulation of viral transcription	biological_process	1	2.29714666898285
1713	GO:0042044	0.0290845195537682	4.91484755547537	0.675415104445635	3	26	fluid transport	biological_process	1	2.29714666898285
1714	GO:0048843	0.0290845195537682	4.91484755547537	0.675415104445635	3	26	negative regulation of axon extension involved in axon guidance	biological_process	1	2.29714666898285
1715	GO:0071377	0.0290845195537682	4.91484755547537	0.675415104445635	3	26	cellular response to glucagon stimulus	biological_process	1	2.29714666898285
1716	GO:0071624	0.0290845195537682	4.91484755547537	0.675415104445635	3	26	positive regulation of granulocyte chemotaxis	biological_process	1	2.29714666898285
1717	GO:0071711	0.0290845195537682	4.91484755547537	0.675415104445635	3	26	basement membrane organization	biological_process	1	2.29714666898285
1718	GO:0072539	0.0290845195537682	4.91484755547537	0.675415104445635	3	26	T-helper 17 cell differentiation	biological_process	1	2.29714666898285
1719	GO:0097066	0.0290845195537682	4.91484755547537	0.675415104445635	3	26	response to thyroid hormone	biological_process	1	2.29714666898285
1720	GO:1900048	0.0290845195537682	4.91484755547537	0.675415104445635	3	26	positive regulation of hemostasis	biological_process	1	2.29714666898285
1721	GO:0097485	0.0296026231131425	1.86964721366204	7.19576861274772	13	277	neuron projection guidance	biological_process	1	0.902766071655307
1722	GO:0072511	0.0296433115784194	1.63542387742858	12.6250669523299	20	486	divalent inorganic cation transport	biological_process	1	0.70966460918399
1723	GO:0051224	0.0296925269467079	2.07098073051481	5.01365827530798	10	193	negative regulation of protein transport	biological_process	1	1.05031413003353
1724	GO:0001656	0.0297610448487603	2.69922457500746	2.33797536154258	6	90	metanephros development	biological_process	1	1.43254501377071
1725	GO:0010717	0.0297610448487603	2.69922457500746	2.33797536154258	6	90	regulation of epithelial to mesenchymal transition	biological_process	1	1.43254501377071
1726	GO:0046849	0.0297610448487603	2.69922457500746	2.33797536154258	6	90	bone remodeling	biological_process	1	1.43254501377071
1727	GO:0033865	0.0299179322987925	2.29375516167969	3.63685056239957	8	140	nucleoside bisphosphate metabolic process	biological_process	1	1.19771140448285
1728	GO:0033875	0.0299179322987925	2.29375516167969	3.63685056239957	8	140	ribonucleoside bisphosphate metabolic process	biological_process	1	1.19771140448285
1729	GO:0034032	0.0299179322987925	2.29375516167969	3.63685056239957	8	140	purine nucleoside bisphosphate metabolic process	biological_process	1	1.19771140448285
1730	GO:0046330	0.0299179322987925	2.29375516167969	3.63685056239957	8	140	positive regulation of JNK cascade	biological_process	1	1.19771140448285
1731	GO:1903364	0.0299179322987925	2.29375516167969	3.63685056239957	8	140	positive regulation of cellular protein catabolic process	biological_process	1	1.19771140448285
1732	GO:2000573	0.0300131128410595	3.04485887096774	1.74049276914837	5	67	positive regulation of DNA biosynthetic process	biological_process	1	1.60637536084968
1733	GO:0009165	0.0303528881203373	1.86248800767509	7.22174611676486	13	278	nucleotide biosynthetic process	biological_process	1	0.897231136273656
1734	GO:0003006	0.0309651170474422	1.4365572210326	25.1722013926085	35	969	developmental process involved in reproduction	biological_process	1	0.522615459529553
1735	GO:0009411	0.0310285488938448	2.2763827808515	3.66282806641671	8	141	response to UV	biological_process	1	1.18674317170579
1736	GO:0007157	0.0311074106679763	3.59231759231759	1.19496518478843	4	46	heterophilic cell-cell adhesion via plasma membrane cell adhesion molecules	biological_process	1	1.84491490258659
1737	GO:0050919	0.0311074106679763	3.59231759231759	1.19496518478843	4	46	negative chemotaxis	biological_process	1	1.84491490258659
1738	GO:0071675	0.0311074106679763	3.59231759231759	1.19496518478843	4	46	regulation of mononuclear cell migration	biological_process	1	1.84491490258659
1739	GO:1900015	0.0311074106679763	3.59231759231759	1.19496518478843	4	46	regulation of cytokine production involved in inflammatory response	biological_process	1	1.84491490258659
1740	GO:1904036	0.0311074106679763	3.59231759231759	1.19496518478843	4	46	negative regulation of epithelial cell apoptotic process	biological_process	1	1.84491490258659
1741	GO:0032774	0.0313586218620771	1.23656706676154	95.2075522228174	112	3665	RNA biosynthetic process	biological_process	1	0.306340488219861
1742	GO:0014820	0.0317155961159636	8.36254888428802	0.285752544188538	2	11	tonic smooth muscle contraction	biological_process	1	3.0639427392266
1743	GO:0019371	0.0317155961159636	8.36254888428802	0.285752544188538	2	11	cyclooxygenase pathway	biological_process	1	3.0639427392266
1744	GO:0019852	0.0317155961159636	8.36254888428802	0.285752544188538	2	11	L-ascorbic acid metabolic process	biological_process	1	3.0639427392266
1745	GO:0031652	0.0317155961159636	8.36254888428802	0.285752544188538	2	11	positive regulation of heat generation	biological_process	1	3.0639427392266
1746	GO:0032494	0.0317155961159636	8.36254888428802	0.285752544188538	2	11	response to peptidoglycan	biological_process	1	3.0639427392266
1747	GO:0035747	0.0317155961159636	8.36254888428802	0.285752544188538	2	11	natural killer cell chemotaxis	biological_process	1	3.0639427392266
1748	GO:0042482	0.0317155961159636	8.36254888428802	0.285752544188538	2	11	positive regulation of odontogenesis	biological_process	1	3.0639427392266
1749	GO:0043129	0.0317155961159636	8.36254888428802	0.285752544188538	2	11	surfactant homeostasis	biological_process	1	3.0639427392266
1750	GO:0045351	0.0317155961159636	8.36254888428802	0.285752544188538	2	11	type I interferon biosynthetic process	biological_process	1	3.0639427392266
1751	GO:0045628	0.0317155961159636	8.36254888428802	0.285752544188538	2	11	regulation of T-helper 2 cell differentiation	biological_process	1	3.0639427392266
1752	GO:0046886	0.0317155961159636	8.36254888428802	0.285752544188538	2	11	positive regulation of hormone biosynthetic process	biological_process	1	3.0639427392266
1753	GO:0070203	0.0317155961159636	8.36254888428802	0.285752544188538	2	11	regulation of establishment of protein localization to telomere	biological_process	1	3.0639427392266
1754	GO:0070213	0.0317155961159636	8.36254888428802	0.285752544188538	2	11	protein auto-ADP-ribosylation	biological_process	1	3.0639427392266
1755	GO:0071803	0.0317155961159636	8.36254888428802	0.285752544188538	2	11	positive regulation of podosome assembly	biological_process	1	3.0639427392266
1756	GO:0098883	0.0317155961159636	8.36254888428802	0.285752544188538	2	11	synapse pruning	biological_process	1	3.0639427392266
1757	GO:1905668	0.0317155961159636	8.36254888428802	0.285752544188538	2	11	positive regulation of protein localization to endosome	biological_process	1	3.0639427392266
1758	GO:2001241	0.0317155961159636	8.36254888428802	0.285752544188538	2	11	positive regulation of extrinsic apoptotic signaling pathway in absence of ligand	biological_process	1	3.0639427392266
1759	GO:0006811	0.0317260307099517	1.32751851684836	44.5514193893948	57	1715	ion transport	biological_process	1	0.408731984554091
1760	GO:0002220	0.0317364707123979	2.42854400982688	3.01339046598822	7	116	innate immune response activating cell surface receptor signaling pathway	biological_process	1	1.28009163097093
1761	GO:0021782	0.0317364707123979	2.42854400982688	3.01339046598822	7	116	glial cell development	biological_process	1	1.28009163097093
1762	GO:0007399	0.0319551435199404	1.28144962401545	61.8004820567756	76	2379	nervous system development	biological_process	1	0.357776764925546
1763	GO:0002021	0.0321059649768833	4.70980290456432	0.701392608462775	3	27	response to dietary excess	biological_process	1	2.23566668732059
1764	GO:0006735	0.0321059649768833	4.70980290456432	0.701392608462775	3	27	NADH regeneration	biological_process	1	2.23566668732059
1765	GO:0006929	0.0321059649768833	4.70980290456432	0.701392608462775	3	27	substrate-dependent cell migration	biological_process	1	2.23566668732059
1766	GO:0050820	0.0321059649768833	4.70980290456432	0.701392608462775	3	27	positive regulation of coagulation	biological_process	1	2.23566668732059
1767	GO:0061621	0.0321059649768833	4.70980290456432	0.701392608462775	3	27	canonical glycolysis	biological_process	1	2.23566668732059
1768	GO:0061718	0.0321059649768833	4.70980290456432	0.701392608462775	3	27	glucose catabolic process to pyruvate	biological_process	1	2.23566668732059
1769	GO:0072207	0.0321059649768833	4.70980290456432	0.701392608462775	3	27	metanephric epithelium development	biological_process	1	2.23566668732059
1770	GO:2000191	0.0321059649768833	4.70980290456432	0.701392608462775	3	27	regulation of fatty acid transport	biological_process	1	2.23566668732059
1771	GO:0038127	0.0321670981301438	2.2592696892894	3.68880557043385	8	142	ERBB signaling pathway	biological_process	1	1.17585649568773
1772	GO:0019725	0.0321786252387301	1.43170876319222	25.2501339046599	35	972	cellular homeostasis	biological_process	1	0.517738050821248
1773	GO:0071897	0.0325119545223241	2.03723825693265	5.0915907873594	10	196	DNA biosynthetic process	biological_process	1	1.02661471471446
1774	GO:0002758	0.0330335033852497	2.40633320654241	3.03936797000536	7	117	innate immune response-activating signal transduction	biological_process	1	1.26683642727804
1775	GO:0014911	0.0333272761765365	3.50858192718658	1.22094268880557	4	47	positive regulation of smooth muscle cell migration	biological_process	1	1.81088805047358
1776	GO:0031952	0.0333272761765365	3.50858192718658	1.22094268880557	4	47	regulation of protein autophosphorylation	biological_process	1	1.81088805047358
1777	GO:0043370	0.0333272761765365	3.50858192718658	1.22094268880557	4	47	regulation of CD4-positive, alpha-beta T cell differentiation	biological_process	1	1.81088805047358
1778	GO:0045646	0.0333272761765365	3.50858192718658	1.22094268880557	4	47	regulation of erythrocyte differentiation	biological_process	1	1.81088805047358
1779	GO:0060986	0.0333272761765365	3.50858192718658	1.22094268880557	4	47	endocrine hormone secretion	biological_process	1	1.81088805047358
1780	GO:1903115	0.0333272761765365	3.50858192718658	1.22094268880557	4	47	regulation of actin filament-based movement	biological_process	1	1.81088805047358
1781	GO:0035296	0.033333851640966	2.24241012500971	3.71478307445099	8	143	regulation of tube diameter	biological_process	1	1.16505016360555
1782	GO:0097746	0.033333851640966	2.24241012500971	3.71478307445099	8	143	regulation of blood vessel diameter	biological_process	1	1.16505016360555
1783	GO:0106106	0.033333851640966	2.24241012500971	3.71478307445099	8	143	cold-induced thermogenesis	biological_process	1	1.16505016360555
1784	GO:0120161	0.033333851640966	2.24241012500971	3.71478307445099	8	143	regulation of cold-induced thermogenesis	biological_process	1	1.16505016360555
1785	GO:0006082	0.0334422519491331	1.38847379125157	30.5235672201393	41	1175	organic acid metabolic process	biological_process	1	0.473499945188269
1786	GO:1904950	0.033492170472873	2.02623135378553	5.11756829137654	10	197	negative regulation of establishment of protein localization	biological_process	1	1.01879890953064
1787	GO:1901293	0.0334924189298084	1.83438346670027	7.32565613283342	13	282	nucleoside phosphate biosynthetic process	biological_process	1	0.875295257078324
1788	GO:0007160	0.0336296391144645	1.9488248747979	5.84493840385645	11	225	cell-matrix adhesion	biological_process	1	0.962604453031835
1789	GO:0045666	0.0337838252108155	1.71344484819364	9.63765399035886	16	371	positive regulation of neuron differentiation	biological_process	1	0.776899755604936
1790	GO:0006022	0.0337856197402939	2.11670755258625	4.41617568291377	9	170	aminoglycan metabolic process	biological_process	1	1.08182195825518
1791	GO:0036473	0.0341848543727219	2.60571593117846	2.415907873594	6	93	cell death in response to oxidative stress	biological_process	1	1.38167981336946
1792	GO:1901184	0.0341848543727219	2.60571593117846	2.415907873594	6	93	regulation of ERBB signaling pathway	biological_process	1	1.38167981336946
1793	GO:0035150	0.0345290730128188	2.22579849549883	3.74076057846813	8	144	regulation of tube size	biological_process	1	1.1543229894888
1794	GO:1902107	0.0345290730128188	2.22579849549883	3.74076057846813	8	144	positive regulation of leukocyte differentiation	biological_process	1	1.1543229894888
1795	GO:0051495	0.0345618038662682	1.93965263467766	5.87091590787359	11	226	positive regulation of cytoskeleton organization	biological_process	1	0.955798308546882
1796	GO:0009894	0.035152792748821	1.42051553672316	25.4319764327799	35	979	regulation of catabolic process	biological_process	1	0.506414610922653
1797	GO:0032956	0.0351900078838911	1.73751297353399	8.91028387787895	15	343	regulation of actin cytoskeleton organization	biological_process	1	0.797023750085512
1798	GO:0002691	0.0352847595890986	4.52116182572614	0.727370112479914	3	28	regulation of cellular extravasation	biological_process	1	2.17669355689475
1799	GO:0006972	0.0352847595890986	4.52116182572614	0.727370112479914	3	28	hyperosmotic response	biological_process	1	2.17669355689475
1800	GO:0010894	0.0352847595890986	4.52116182572614	0.727370112479914	3	28	negative regulation of steroid biosynthetic process	biological_process	1	2.17669355689475
1801	GO:0033688	0.0352847595890986	4.52116182572614	0.727370112479914	3	28	regulation of osteoblast proliferation	biological_process	1	2.17669355689475
1802	GO:0061615	0.0352847595890986	4.52116182572614	0.727370112479914	3	28	glycolytic process through fructose-6-phosphate	biological_process	1	2.17669355689475
1803	GO:0061620	0.0352847595890986	4.52116182572614	0.727370112479914	3	28	glycolytic process through glucose-6-phosphate	biological_process	1	2.17669355689475
1804	GO:1902003	0.0352847595890986	4.52116182572614	0.727370112479914	3	28	regulation of amyloid-beta formation	biological_process	1	2.17669355689475
1805	GO:1902668	0.0352847595890986	4.52116182572614	0.727370112479914	3	28	negative regulation of axon guidance	biological_process	1	2.17669355689475
1806	GO:1905063	0.0352847595890986	4.52116182572614	0.727370112479914	3	28	regulation of vascular smooth muscle cell differentiation	biological_process	1	2.17669355689475
1807	GO:0006816	0.0353766574228919	1.64636180200955	11.2742367434387	18	434	calcium ion transport	biological_process	1	0.719281415107713
1808	GO:0008038	0.0356372516255731	3.42865242865243	1.24692019282271	4	48	neuron recognition	biological_process	1	1.77764166196537
1809	GO:0035272	0.0356372516255731	3.42865242865243	1.24692019282271	4	48	exocrine system development	biological_process	1	1.77764166196537
1810	GO:0046850	0.0356372516255731	3.42865242865243	1.24692019282271	4	48	regulation of bone remodeling	biological_process	1	1.77764166196537
1811	GO:0072604	0.0356372516255731	3.42865242865243	1.24692019282271	4	48	interleukin-6 secretion	biological_process	1	1.77764166196537
1812	GO:0030003	0.0356467650378183	1.5169005322458	16.9892876272094	25	654	cellular cation homeostasis	biological_process	1	0.601126486810703
1813	GO:0001952	0.0357325392168161	2.36310146443515	3.09132297803964	7	119	regulation of cell-matrix adhesion	biological_process	1	1.24068157560662
1814	GO:0070167	0.0357487773998131	2.57596318086924	2.44188537761114	6	94	regulation of biomineral tissue development	biological_process	1	1.36511197266178
1815	GO:0110149	0.0357487773998131	2.57596318086924	2.44188537761114	6	94	regulation of biomineralization	biological_process	1	1.36511197266178
1816	GO:0002822	0.0357530176122186	2.20942937152826	3.76673808248527	8	145	regulation of adaptive immune response based on somatic recombination of immune receptors built from immunoglobulin superfamily domains	biological_process	1	1.14367381343276
1817	GO:0000278	0.0368339449106139	1.40761783555293	26.393144081414	36	1016	mitotic cell cycle	biological_process	1	0.493255699322938
1818	GO:0044703	0.0368339449106139	1.40761783555293	26.393144081414	36	1016	multi-organism reproductive process	biological_process	1	0.493255699322938
1819	GO:0048699	0.0369262762446076	1.33323322101983	39.589716122121	51	1524	generation of neurons	biological_process	1	0.414929171558275
1820	GO:0009108	0.0370059324194105	2.19329748123842	3.79271558650241	8	146	coenzyme biosynthetic process	biological_process	1	1.13310150084014
1821	GO:0002698	0.0371351492096357	2.34205946606435	3.11730048205678	7	120	negative regulation of immune effector process	biological_process	1	1.22777770705475
1822	GO:0003014	0.0371351492096357	2.34205946606435	3.11730048205678	7	120	renal system process	biological_process	1	1.22777770705475
1823	GO:0022612	0.0371351492096357	2.34205946606435	3.11730048205678	7	120	gland morphogenesis	biological_process	1	1.22777770705475
1824	GO:0043900	0.0372432886275639	2.85969065656566	1.84440278521693	5	71	regulation of multi-organism process	biological_process	1	1.5158590937253
1825	GO:1901292	0.0372432886275639	2.85969065656566	1.84440278521693	5	71	nucleoside phosphate catabolic process	biological_process	1	1.5158590937253
1826	GO:0042102	0.0373579684376626	2.54687903169055	2.46786288162828	6	95	positive regulation of T cell proliferation	biological_process	1	1.3487304380084
1827	GO:0051704	0.0373804370961081	1.3929318464717	28.1596143545795	38	1084	multi-organism process	biological_process	1	0.478124671318431
1828	GO:0002024	0.0374151613449252	7.52587991718427	0.311730048205678	2	12	diet induced thermogenesis	biological_process	1	2.91186026997118
1829	GO:0003337	0.0374151613449252	7.52587991718427	0.311730048205678	2	12	mesenchymal to epithelial transition involved in metanephros morphogenesis	biological_process	1	2.91186026997118
1830	GO:0006216	0.0374151613449252	7.52587991718427	0.311730048205678	2	12	cytidine catabolic process	biological_process	1	2.91186026997118
1831	GO:0009972	0.0374151613449252	7.52587991718427	0.311730048205678	2	12	cytidine deamination	biological_process	1	2.91186026997118
1832	GO:0010623	0.0374151613449252	7.52587991718427	0.311730048205678	2	12	programmed cell death involved in cell development	biological_process	1	2.91186026997118
1833	GO:0016045	0.0374151613449252	7.52587991718427	0.311730048205678	2	12	detection of bacterium	biological_process	1	2.91186026997118
1834	GO:0030950	0.0374151613449252	7.52587991718427	0.311730048205678	2	12	establishment or maintenance of actin cytoskeleton polarity	biological_process	1	2.91186026997118
1835	GO:0038110	0.0374151613449252	7.52587991718427	0.311730048205678	2	12	interleukin-2-mediated signaling pathway	biological_process	1	2.91186026997118
1836	GO:0045080	0.0374151613449252	7.52587991718427	0.311730048205678	2	12	positive regulation of chemokine biosynthetic process	biological_process	1	2.91186026997118
1837	GO:0045472	0.0374151613449252	7.52587991718427	0.311730048205678	2	12	response to ether	biological_process	1	2.91186026997118
1838	GO:0046087	0.0374151613449252	7.52587991718427	0.311730048205678	2	12	cytidine metabolic process	biological_process	1	2.91186026997118
1839	GO:0051549	0.0374151613449252	7.52587991718427	0.311730048205678	2	12	positive regulation of keratinocyte migration	biological_process	1	2.91186026997118
1840	GO:0051798	0.0374151613449252	7.52587991718427	0.311730048205678	2	12	positive regulation of hair follicle development	biological_process	1	2.91186026997118
1841	GO:0060368	0.0374151613449252	7.52587991718427	0.311730048205678	2	12	regulation of Fc receptor mediated stimulatory signaling pathway	biological_process	1	2.91186026997118
1842	GO:0070202	0.0374151613449252	7.52587991718427	0.311730048205678	2	12	regulation of establishment of protein localization to chromosome	biological_process	1	2.91186026997118
1843	GO:0070243	0.0374151613449252	7.52587991718427	0.311730048205678	2	12	regulation of thymocyte apoptotic process	biological_process	1	2.91186026997118
1844	GO:0070601	0.0374151613449252	7.52587991718427	0.311730048205678	2	12	centromeric sister chromatid cohesion	biological_process	1	2.91186026997118
1845	GO:0071679	0.0374151613449252	7.52587991718427	0.311730048205678	2	12	commissural neuron axon guidance	biological_process	1	2.91186026997118
1846	GO:0071888	0.0374151613449252	7.52587991718427	0.311730048205678	2	12	macrophage apoptotic process	biological_process	1	2.91186026997118
1847	GO:0090085	0.0374151613449252	7.52587991718427	0.311730048205678	2	12	regulation of protein deubiquitination	biological_process	1	2.91186026997118
1848	GO:0090148	0.0374151613449252	7.52587991718427	0.311730048205678	2	12	membrane fission	biological_process	1	2.91186026997118
1849	GO:1902510	0.0374151613449252	7.52587991718427	0.311730048205678	2	12	regulation of apoptotic DNA fragmentation	biological_process	1	2.91186026997118
1850	GO:1904816	0.0374151613449252	7.52587991718427	0.311730048205678	2	12	positive regulation of protein localization to chromosome, telomeric region	biological_process	1	2.91186026997118
1851	GO:1905666	0.0374151613449252	7.52587991718427	0.311730048205678	2	12	regulation of protein localization to endosome	biological_process	1	2.91186026997118
1852	GO:1990173	0.0374151613449252	7.52587991718427	0.311730048205678	2	12	protein localization to nucleoplasm	biological_process	1	2.91186026997118
1853	GO:0007409	0.0375261073891153	1.61056042516991	12.1574718800214	19	468	axonogenesis	biological_process	1	0.687562788915466
1854	GO:0005996	0.0377374337057886	1.8004067178028	7.45554365291912	13	287	monosaccharide metabolic process	biological_process	1	0.848322852930247
1855	GO:0002534	0.0380375818226002	3.35227535227535	1.27289769683985	4	49	cytokine production involved in inflammatory response	biological_process	1	1.74514065531617
1856	GO:0030857	0.0380375818226002	3.35227535227535	1.27289769683985	4	49	negative regulation of epithelial cell differentiation	biological_process	1	1.74514065531617
1857	GO:0071715	0.0380375818226002	3.35227535227535	1.27289769683985	4	49	icosanoid transport	biological_process	1	1.74514065531617
1858	GO:1901571	0.0380375818226002	3.35227535227535	1.27289769683985	4	49	fatty acid derivative transport	biological_process	1	1.74514065531617
1859	GO:1904707	0.0380375818226002	3.35227535227535	1.27289769683985	4	49	positive regulation of vascular smooth muscle cell proliferation	biological_process	1	1.74514065531617
1860	GO:0090263	0.0382880558691008	2.17739770447793	3.81869309051955	8	147	positive regulation of canonical Wnt signaling pathway	biological_process	1	1.12260494169024
1861	GO:0033032	0.0386195649591465	4.34703159910629	0.753347616497054	3	29	regulation of myeloid cell apoptotic process	biological_process	1	2.12003058278146
1862	GO:0070102	0.0386195649591465	4.34703159910629	0.753347616497054	3	29	interleukin-6-mediated signaling pathway	biological_process	1	2.12003058278146
1863	GO:0072538	0.0386195649591465	4.34703159910629	0.753347616497054	3	29	T-helper 17 type immune response	biological_process	1	2.12003058278146
1864	GO:1902624	0.0386195649591465	4.34703159910629	0.753347616497054	3	29	positive regulation of neutrophil migration	biological_process	1	2.12003058278146
1865	GO:0050808	0.0386469565981812	1.65310293571163	10.598821638993	17	408	synapse organization	biological_process	1	0.725176561422146
1866	GO:0050767	0.0388693211989221	1.4479686979687	21.3535083020889	30	822	regulation of neurogenesis	biological_process	1	0.534030414732272
1867	GO:0030516	0.0390127568312549	2.51844119693807	2.49384038564542	6	96	regulation of axon extension	biological_process	1	1.3325310459152
1868	GO:1990823	0.0390127568312549	2.51844119693807	2.49384038564542	6	96	response to leukemia inhibitory factor	biological_process	1	1.3325310459152
1869	GO:1990830	0.0390127568312549	2.51844119693807	2.49384038564542	6	96	cellular response to leukemia inhibitory factor	biological_process	1	1.3325310459152
1870	GO:0043436	0.0390630719237318	1.37612737441427	30.0040171397965	40	1155	oxoacid metabolic process	biological_process	1	0.460614012141036
1871	GO:0051881	0.0392034651977011	2.81685323383085	1.87038028923407	5	72	regulation of mitochondrial membrane potential	biological_process	1	1.49408439710283
1872	GO:0061035	0.0392034651977011	2.81685323383085	1.87038028923407	5	72	regulation of cartilage development	biological_process	1	1.49408439710283
1873	GO:0051493	0.03920667882788	1.56221797548491	13.8460096411355	21	533	regulation of cytoskeleton organization	biological_process	1	0.643595766034969
1874	GO:0051188	0.0394969873390598	1.89504219409283	6.00080342795929	11	231	cofactor biosynthetic process	biological_process	1	0.922229971103905
1875	GO:0051222	0.0395895542847603	1.62240579680729	11.4301017675415	18	440	positive regulation of protein transport	biological_process	1	0.698134712169245
1876	GO:0032412	0.0397251790710965	1.83492464025097	6.75415104445635	12	260	regulation of ion transmembrane transporter activity	biological_process	1	0.875720813276256
1877	GO:0030278	0.0398104586792221	1.9625852195255	5.27343331547938	10	203	regulation of ossification	biological_process	1	0.972755300178788
1878	GO:0009409	0.0405284085644151	3.27921901834945	1.29887520085699	4	50	response to cold	biological_process	1	1.71335226224771
1879	GO:0014009	0.0405284085644151	3.27921901834945	1.29887520085699	4	50	glial cell proliferation	biological_process	1	1.71335226224771
1880	GO:0015908	0.040713447986608	2.49062836954277	2.51981788966256	6	97	fatty acid transport	biological_process	1	1.31650977091013
1881	GO:0032231	0.040713447986608	2.49062836954277	2.51981788966256	6	97	regulation of actin filament bundle assembly	biological_process	1	1.31650977091013
1882	GO:0120162	0.040713447986608	2.49062836954277	2.51981788966256	6	97	positive regulation of cold-induced thermogenesis	biological_process	1	1.31650977091013
1883	GO:0030031	0.0407763219098987	1.53795549567044	14.7292447777183	22	567	cell projection assembly	biological_process	1	0.621013756157655
1884	GO:1901361	0.0409051244742712	1.50761720634535	16.3918050348152	24	631	organic cyclic compound catabolic process	biological_process	1	0.59227016560141
1885	GO:0006006	0.0409379352273237	1.95236028214867	5.29941081949652	10	204	glucose metabolic process	biological_process	1	0.965219307668865
1886	GO:1902905	0.0409379352273237	1.95236028214867	5.29941081949652	10	204	positive regulation of supramolecular fiber organization	biological_process	1	0.965219307668865
1887	GO:0032945	0.0412253797102023	2.77527573529412	1.89635779325121	5	73	negative regulation of mononuclear cell proliferation	biological_process	1	1.47263111639216
1888	GO:0050672	0.0412253797102023	2.77527573529412	1.89635779325121	5	73	negative regulation of lymphocyte proliferation	biological_process	1	1.47263111639216
1889	GO:0051928	0.0415587012394967	2.28111022940413	3.1952329941082	7	123	positive regulation of calcium ion transport	biological_process	1	1.18973616325343
1890	GO:0097305	0.0416018136901626	1.87776067206447	6.05275843599357	11	233	response to alcohol	biological_process	1	0.909013197587924
1891	GO:0002828	0.0421087776876128	4.18579990779161	0.779325120514194	3	30	regulation of type 2 immune response	biological_process	1	2.06550334863703
1892	GO:0035066	0.0421087776876128	4.18579990779161	0.779325120514194	3	30	positive regulation of histone acetylation	biological_process	1	2.06550334863703
1893	GO:0038111	0.0421087776876128	4.18579990779161	0.779325120514194	3	30	interleukin-7-mediated signaling pathway	biological_process	1	2.06550334863703
1894	GO:0043372	0.0421087776876128	4.18579990779161	0.779325120514194	3	30	positive regulation of CD4-positive, alpha-beta T cell differentiation	biological_process	1	2.06550334863703
1895	GO:0045939	0.0421087776876128	4.18579990779161	0.779325120514194	3	30	negative regulation of steroid metabolic process	biological_process	1	2.06550334863703
1896	GO:0045940	0.0421087776876128	4.18579990779161	0.779325120514194	3	30	positive regulation of steroid metabolic process	biological_process	1	2.06550334863703
1897	GO:0046596	0.0421087776876128	4.18579990779161	0.779325120514194	3	30	regulation of viral entry into host cell	biological_process	1	2.06550334863703
1898	GO:0050869	0.0421087776876128	4.18579990779161	0.779325120514194	3	30	negative regulation of B cell activation	biological_process	1	2.06550334863703
1899	GO:0071774	0.0423119310913002	2.13104201730298	3.89662560257097	8	150	response to fibroblast growth factor	biological_process	1	1.09155903871284
1900	GO:0002042	0.0424603232187712	2.46342016882999	2.5457953936797	6	98	cell migration involved in sprouting angiogenesis	biological_process	1	1.30066271950915
1901	GO:0030038	0.0424603232187712	2.46342016882999	2.5457953936797	6	98	contractile actin filament bundle assembly	biological_process	1	1.30066271950915
1902	GO:0043149	0.0424603232187712	2.46342016882999	2.5457953936797	6	98	stress fiber assembly	biological_process	1	1.30066271950915
1903	GO:0099175	0.0424603232187712	2.46342016882999	2.5457953936797	6	98	regulation of postsynapse organization	biological_process	1	1.30066271950915
1904	GO:0001954	0.0431097730472283	3.20927146459061	1.32485270487413	4	51	positive regulation of cell-matrix adhesion	biological_process	1	1.68224582890118
1905	GO:0019674	0.0431097730472283	3.20927146459061	1.32485270487413	4	51	NAD metabolic process	biological_process	1	1.68224582890118
1906	GO:0032206	0.0431097730472283	3.20927146459061	1.32485270487413	4	51	positive regulation of telomere maintenance	biological_process	1	1.68224582890118
1907	GO:0048146	0.0431097730472283	3.20927146459061	1.32485270487413	4	51	positive regulation of fibroblast proliferation	biological_process	1	1.68224582890118
1908	GO:0032677	0.0433092944769426	2.73490338164251	1.92233529726834	5	74	regulation of interleukin-8 production	biological_process	1	1.45148986655079
1909	GO:1902903	0.0434076956384004	1.68516303663603	9.17005891805035	15	353	regulation of supramolecular fiber organization	biological_process	1	0.752888176432495
1910	GO:0000212	0.0434719109548245	6.84133258046301	0.337707552222817	2	13	meiotic spindle organization	biological_process	1	2.77427736604346
1911	GO:0001886	0.0434719109548245	6.84133258046301	0.337707552222817	2	13	endothelial cell morphogenesis	biological_process	1	2.77427736604346
1912	GO:0002281	0.0434719109548245	6.84133258046301	0.337707552222817	2	13	macrophage activation involved in immune response	biological_process	1	2.77427736604346
1913	GO:0006012	0.0434719109548245	6.84133258046301	0.337707552222817	2	13	galactose metabolic process	biological_process	1	2.77427736604346
1914	GO:0009143	0.0434719109548245	6.84133258046301	0.337707552222817	2	13	nucleoside triphosphate catabolic process	biological_process	1	2.77427736604346
1915	GO:0009635	0.0434719109548245	6.84133258046301	0.337707552222817	2	13	response to herbicide	biological_process	1	2.77427736604346
1916	GO:0010745	0.0434719109548245	6.84133258046301	0.337707552222817	2	13	negative regulation of macrophage derived foam cell differentiation	biological_process	1	2.77427736604346
1917	GO:0016322	0.0434719109548245	6.84133258046301	0.337707552222817	2	13	neuron remodeling	biological_process	1	2.77427736604346
1918	GO:0030007	0.0434719109548245	6.84133258046301	0.337707552222817	2	13	cellular potassium ion homeostasis	biological_process	1	2.77427736604346
1919	GO:0031650	0.0434719109548245	6.84133258046301	0.337707552222817	2	13	regulation of heat generation	biological_process	1	2.77427736604346
1920	GO:0032488	0.0434719109548245	6.84133258046301	0.337707552222817	2	13	Cdc42 protein signal transduction	biological_process	1	2.77427736604346
1921	GO:0032725	0.0434719109548245	6.84133258046301	0.337707552222817	2	13	positive regulation of granulocyte macrophage colony-stimulating factor production	biological_process	1	2.77427736604346
1922	GO:0032823	0.0434719109548245	6.84133258046301	0.337707552222817	2	13	regulation of natural killer cell differentiation	biological_process	1	2.77427736604346
1923	GO:0035563	0.0434719109548245	6.84133258046301	0.337707552222817	2	13	positive regulation of chromatin binding	biological_process	1	2.77427736604346
1924	GO:0035589	0.0434719109548245	6.84133258046301	0.337707552222817	2	13	G protein-coupled purinergic nucleotide receptor signaling pathway	biological_process	1	2.77427736604346
1925	GO:0035723	0.0434719109548245	6.84133258046301	0.337707552222817	2	13	interleukin-15-mediated signaling pathway	biological_process	1	2.77427736604346
1926	GO:0042635	0.0434719109548245	6.84133258046301	0.337707552222817	2	13	positive regulation of hair cycle	biological_process	1	2.77427736604346
1927	GO:0043201	0.0434719109548245	6.84133258046301	0.337707552222817	2	13	response to leucine	biological_process	1	2.77427736604346
1928	GO:0045602	0.0434719109548245	6.84133258046301	0.337707552222817	2	13	negative regulation of endothelial cell differentiation	biological_process	1	2.77427736604346
1929	GO:0045779	0.0434719109548245	6.84133258046301	0.337707552222817	2	13	negative regulation of bone resorption	biological_process	1	2.77427736604346
1930	GO:0048711	0.0434719109548245	6.84133258046301	0.337707552222817	2	13	positive regulation of astrocyte differentiation	biological_process	1	2.77427736604346
1931	GO:0048875	0.0434719109548245	6.84133258046301	0.337707552222817	2	13	chemical homeostasis within a tissue	biological_process	1	2.77427736604346
1932	GO:0060340	0.0434719109548245	6.84133258046301	0.337707552222817	2	13	positive regulation of type I interferon-mediated signaling pathway	biological_process	1	2.77427736604346
1933	GO:0060712	0.0434719109548245	6.84133258046301	0.337707552222817	2	13	spongiotrophoblast layer development	biological_process	1	2.77427736604346
1934	GO:0061469	0.0434719109548245	6.84133258046301	0.337707552222817	2	13	regulation of type B pancreatic cell proliferation	biological_process	1	2.77427736604346
1935	GO:0070431	0.0434719109548245	6.84133258046301	0.337707552222817	2	13	nucleotide-binding oligomerization domain containing 2 signaling pathway	biological_process	1	2.77427736604346
1936	GO:0070831	0.0434719109548245	6.84133258046301	0.337707552222817	2	13	basement membrane assembly	biological_process	1	2.77427736604346
1937	GO:0071350	0.0434719109548245	6.84133258046301	0.337707552222817	2	13	cellular response to interleukin-15	biological_process	1	2.77427736604346
1938	GO:0071352	0.0434719109548245	6.84133258046301	0.337707552222817	2	13	cellular response to interleukin-2	biological_process	1	2.77427736604346
1939	GO:0071415	0.0434719109548245	6.84133258046301	0.337707552222817	2	13	cellular response to purine-containing compound	biological_process	1	2.77427736604346
1940	GO:0090677	0.0434719109548245	6.84133258046301	0.337707552222817	2	13	reversible differentiation	biological_process	1	2.77427736604346
1941	GO:1901550	0.0434719109548245	6.84133258046301	0.337707552222817	2	13	regulation of endothelial cell development	biological_process	1	2.77427736604346
1942	GO:1903140	0.0434719109548245	6.84133258046301	0.337707552222817	2	13	regulation of establishment of endothelial barrier	biological_process	1	2.77427736604346
1943	GO:2001034	0.0434719109548245	6.84133258046301	0.337707552222817	2	13	positive regulation of double-strand break repair via nonhomologous end joining	biological_process	1	2.77427736604346
1944	GO:0046777	0.0437830124042137	1.86078774864376	6.10471344402785	11	235	protein autophosphorylation	biological_process	1	0.895913503305392
1945	GO:0051271	0.0439013497152806	1.65171039213869	9.97536154258168	16	384	negative regulation of cellular component movement	biological_process	1	0.723960749437316
1946	GO:0043648	0.0442536396289538	2.43679709071318	2.57177289769684	6	99	dicarboxylic acid metabolic process	biological_process	1	1.28498612450836
1947	GO:0051099	0.0445265118755956	2.00364557587741	4.64997321906802	9	179	positive regulation of binding	biological_process	1	1.00262733331082
1948	GO:0045471	0.0446900189456218	2.24219913481313	3.24718800214247	7	125	response to ethanol	biological_process	1	1.16491441286659
1949	GO:0000187	0.0451445312081516	2.10121127416725	3.94858061060525	8	152	activation of MAPK activity	biological_process	1	1.0712212304874
1950	GO:0006629	0.0452027599175829	1.32751645178619	36.5503481521157	47	1407	lipid metabolic process	biological_process	1	0.408729740323804
1951	GO:0001707	0.0454554263591105	2.69568452380952	1.94831280128548	5	75	mesoderm formation	biological_process	1	1.43065166767453
1952	GO:1902117	0.0454554263591105	2.69568452380952	1.94831280128548	5	75	positive regulation of organelle assembly	biological_process	1	1.43065166767453
1953	GO:0070838	0.0455452319630206	1.5710720283635	12.44322442421	19	479	divalent metal ion transport	biological_process	1	0.651749324859171
1954	GO:0003299	0.0457505498781877	4.03608476585655	0.805302624531334	3	31	muscle hypertrophy in response to stress	biological_process	1	2.01295647424523
1955	GO:0006658	0.0457505498781877	4.03608476585655	0.805302624531334	3	31	phosphatidylserine metabolic process	biological_process	1	2.01295647424523
1956	GO:0007143	0.0457505498781877	4.03608476585655	0.805302624531334	3	31	female meiotic nuclear division	biological_process	1	2.01295647424523
1957	GO:0007202	0.0457505498781877	4.03608476585655	0.805302624531334	3	31	activation of phospholipase C activity	biological_process	1	2.01295647424523
1958	GO:0014887	0.0457505498781877	4.03608476585655	0.805302624531334	3	31	cardiac muscle adaptation	biological_process	1	2.01295647424523
1959	GO:0014898	0.0457505498781877	4.03608476585655	0.805302624531334	3	31	cardiac muscle hypertrophy in response to stress	biological_process	1	2.01295647424523
1960	GO:0033198	0.0457505498781877	4.03608476585655	0.805302624531334	3	31	response to ATP	biological_process	1	2.01295647424523
1961	GO:0033687	0.0457505498781877	4.03608476585655	0.805302624531334	3	31	osteoblast proliferation	biological_process	1	2.01295647424523
1962	GO:0034694	0.0457505498781877	4.03608476585655	0.805302624531334	3	31	response to prostaglandin	biological_process	1	2.01295647424523
1963	GO:0035767	0.0457505498781877	4.03608476585655	0.805302624531334	3	31	endothelial cell chemotaxis	biological_process	1	2.01295647424523
1964	GO:0042168	0.0457505498781877	4.03608476585655	0.805302624531334	3	31	heme metabolic process	biological_process	1	2.01295647424523
1965	GO:0045648	0.0457505498781877	4.03608476585655	0.805302624531334	3	31	positive regulation of erythrocyte differentiation	biological_process	1	2.01295647424523
1966	GO:0051482	0.0457505498781877	4.03608476585655	0.805302624531334	3	31	positive regulation of cytosolic calcium ion concentration involved in phospholipase C-activating G protein-coupled signaling pathway	biological_process	1	2.01295647424523
1967	GO:0090075	0.0457505498781877	4.03608476585655	0.805302624531334	3	31	relaxation of muscle	biological_process	1	2.01295647424523
1968	GO:1902895	0.0457505498781877	4.03608476585655	0.805302624531334	3	31	positive regulation of pri-miRNA transcription by RNA polymerase II	biological_process	1	2.01295647424523
1969	GO:2000781	0.0457505498781877	4.03608476585655	0.805302624531334	3	31	positive regulation of double-strand break repair	biological_process	1	2.01295647424523
1970	GO:0008152	0.0459639680706001	1.1900015375847	325.394215318693	343	12526	metabolic process	biological_process	1	0.250963437620937
1971	GO:0072330	0.0460416174750501	1.84411523094731	6.15666845206213	11	237	monocarboxylic acid biosynthetic process	biological_process	1	0.882928806484292
1972	GO:0045667	0.0463110420587136	2.22323406349988	3.27316550615961	7	126	regulation of osteoblast differentiation	biological_process	1	1.15265984421475
1973	GO:0051216	0.0469037471875762	1.90277704311029	5.42929833958222	10	209	cartilage development	biological_process	1	0.928106524489769
1974	GO:0002285	0.0471911798857975	1.98012751612273	4.7019282271023	9	181	lymphocyte activation involved in immune response	biological_process	1	0.985593339877725
1975	GO:0072507	0.047482612374227	1.54350149403477	13.3264595607927	20	513	divalent inorganic cation homeostasis	biological_process	1	0.62620687941271
1976	GO:0001937	0.047663947071865	2.65757042253521	1.97429030530262	5	76	negative regulation of endothelial cell proliferation	biological_process	1	1.41010792200894
1977	GO:0006826	0.047663947071865	2.65757042253521	1.97429030530262	5	76	iron ion transport	biological_process	1	1.41010792200894
1978	GO:0030500	0.047663947071865	2.65757042253521	1.97429030530262	5	76	regulation of bone mineralization	biological_process	1	1.41010792200894
1979	GO:0048844	0.047663947071865	2.65757042253521	1.97429030530262	5	76	artery morphogenesis	biological_process	1	1.41010792200894
1980	GO:0035270	0.0479692427564686	2.20458507670851	3.29914301017675	7	127	endocrine system development	biological_process	1	1.14050715278814
1981	GO:0031532	0.0479805027810806	2.38523239204483	2.62372790573112	6	101	actin cytoskeleton reorganization	biological_process	1	1.25412983416263
1982	GO:0032649	0.0479805027810806	2.38523239204483	2.62372790573112	6	101	regulation of interferon-gamma production	biological_process	1	1.25412983416263
1983	GO:0022898	0.0480556697138777	1.77679043340381	6.96197107659347	12	268	regulation of transmembrane transporter activity	biological_process	1	0.829273530258876
1984	GO:1903047	0.0484046071307607	1.40818304200475	22.6523835029459	31	872	mitotic cell cycle process	biological_process	1	0.493834874194688
1985	GO:0031638	0.0485437922063268	3.07794136365565	1.37680771290841	4	53	zymogen activation	biological_process	1	1.62196574785554
1986	GO:0032715	0.0485437922063268	3.07794136365565	1.37680771290841	4	53	negative regulation of interleukin-6 production	biological_process	1	1.62196574785554
1987	GO:0045840	0.0485437922063268	3.07794136365565	1.37680771290841	4	53	positive regulation of mitotic nuclear division	biological_process	1	1.62196574785554
1988	GO:1901576	0.0493805008615375	1.1772896005922	159.553829673273	177	6142	organic substance biosynthetic process	biological_process	1	0.235469251511598
1989	GO:0001569	0.0495428085785995	3.89669480612391	0.831280128548473	3	32	branching involved in blood vessel morphogenesis	biological_process	1	1.96225094230152
1990	GO:0032814	0.0495428085785995	3.89669480612391	0.831280128548473	3	32	regulation of natural killer cell activation	biological_process	1	1.96225094230152
1991	GO:0039694	0.0495428085785995	3.89669480612391	0.831280128548473	3	32	viral RNA genome replication	biological_process	1	1.96225094230152
1992	GO:0042311	0.0495428085785995	3.89669480612391	0.831280128548473	3	32	vasodilation	biological_process	1	1.96225094230152
1993	GO:0043552	0.0495428085785995	3.89669480612391	0.831280128548473	3	32	positive regulation of phosphatidylinositol 3-kinase activity	biological_process	1	1.96225094230152
1994	GO:0045907	0.0495428085785995	3.89669480612391	0.831280128548473	3	32	positive regulation of vasoconstriction	biological_process	1	1.96225094230152
1995	GO:0045987	0.0495428085785995	3.89669480612391	0.831280128548473	3	32	positive regulation of smooth muscle contraction	biological_process	1	1.96225094230152
1996	GO:0046949	0.0495428085785995	3.89669480612391	0.831280128548473	3	32	fatty-acyl-CoA biosynthetic process	biological_process	1	1.96225094230152
1997	GO:0055094	0.0495428085785995	3.89669480612391	0.831280128548473	3	32	response to lipoprotein particle	biological_process	1	1.96225094230152
1998	GO:0060317	0.0495428085785995	3.89669480612391	0.831280128548473	3	32	cardiac epithelial to mesenchymal transition	biological_process	1	1.96225094230152
1999	GO:2000778	0.0495428085785995	3.89669480612391	0.831280128548473	3	32	positive regulation of interleukin-6 secretion	biological_process	1	1.96225094230152
[truncated: 413 more rows]
