# Supplementary material for: Genome-wide bioinformatic analyses predict key host and viral factors in SARS-CoV-2 pathogenesis
Source: Commun Biol. 2021 May 17;4:590. doi: 10.1038/s42003-021-02095-0 (PMC8128904; doi:10.1038/s42003-021-02095-0)
Supplement: Supplementary file 6 — Supplementary Data 4 [file 42003_2021_2095_MOESM6_ESM.zip › Functional_Enrichment/Output/GSE150316/case3_GO.csv]

	GO	Pvalue	OddsRatio	ExpCount	Count	Size	Term	Type	padj	log2OddsRatio
1	GO:0006335	1.22944894245593e-41	314.693181818182	0.34279592929834	24	32	DNA replication-dependent nucleosome assembly	biological_process	1.97326555264177e-38	8.29780211113856
2	GO:0034723	1.22944894245593e-41	314.693181818182	0.34279592929834	24	32	DNA replication-dependent nucleosome organization	biological_process	1.97326555264177e-38	8.29780211113856
3	GO:0006334	2.51781864147762e-39	36.9767285746252	1.5532940546331	36	145	nucleosome assembly	biological_process	4.04109891957159e-36	5.20854568636989
4	GO:0000183	6.83038270589088e-38	157.278409090909	0.428494911622924	24	40	rDNA heterochromatin assembly	biological_process	1.09627642429549e-34	7.29717682343091
5	GO:0045652	1.15555626367723e-35	58.7929776561787	0.846277450455276	28	79	regulation of megakaryocyte differentiation	biological_process	1.85466780320195e-32	5.87757194203028
6	GO:0034728	2.81005296533022e-35	27.1750164798945	1.97107659346545	36	184	nucleosome organization	biological_process	4.510135009355e-32	4.76420900504169
7	GO:0031497	9.80934291808765e-34	24.2045254187482	2.16389930369577	36	202	chromatin assembly	biological_process	1.57439953835307e-30	4.59720490225569
8	GO:0051290	1.34179306056059e-33	83.8181818181818	0.578468130690948	24	54	protein heterotetramerization	biological_process	2.15357786219974e-30	6.38919132179204
9	GO:0030219	6.87837144667409e-33	44.0540355677155	1.02838778789502	28	96	megakaryocyte differentiation	biological_process	1.10397861719119e-29	5.46120227809334
10	GO:0006323	8.94921518211996e-32	19.7376570260006	2.64595607927156	37	247	DNA packaging	biological_process	1.43634903673025e-28	4.30287883860333
11	GO:0006333	9.13501296992026e-32	20.8971036585366	2.44242099625067	36	228	chromatin assembly or disassembly	biological_process	1.4661695816722e-28	4.3852310933167
12	GO:0065004	2.03032431325977e-30	18.9049700874367	2.65666845206213	36	248	protein-DNA complex assembly	biological_process	3.25867052278193e-27	4.24069366149678
13	GO:0031507	2.94918767006632e-29	48.298951048951	0.814140332083557	24	76	heterochromatin assembly	biological_process	4.73344621045645e-26	5.59391995200412
14	GO:0006950	1.96746946144097e-28	5.0103956020911	43.2994108194965	115	4042	response to stress	biological_process	3.15778848561276e-25	2.32492451772047
15	GO:0071824	4.6004367640832e-28	15.8693379790941	3.08516336368506	36	288	protein-DNA complex subunit organization	biological_process	7.38370100635353e-25	3.988170039431
16	GO:0070828	4.6713641888737e-28	41.8409090909091	0.899839314408141	24	84	heterochromatin organization	biological_process	7.49753952314228e-25	5.38684229271261
17	GO:0045653	1.3077515186764e-27	499.108108108108	0.192822710230316	15	18	negative regulation of megakaryocyte differentiation	biological_process	2.09894118747563e-24	8.96320853066551
18	GO:0002376	1.33074462791404e-26	4.9459091572005	33.7868237814676	99	3154	immune system process	biological_process	2.13584512780203e-23	2.30623574161626
19	GO:0045637	1.77023436722646e-26	16.5444157556447	2.68880557043385	33	251	regulation of myeloid cell differentiation	biological_process	2.84122615939848e-23	4.04827244055313
20	GO:0060964	4.1386391701511e-26	29.8409090909091	1.21049812533476	25	113	regulation of gene silencing by miRNA	biological_process	6.64251586809251e-23	4.89921958225559
21	GO:0045814	8.44910899932315e-26	32.1538461538462	1.09266202463846	24	102	negative regulation of gene expression, epigenetic	biological_process	1.35608199439137e-22	5.00691941393979
22	GO:0060147	1.05886308917115e-25	28.5372670807453	1.25334761649705	25	117	regulation of posttranscriptional gene silencing	biological_process	1.69947525811969e-22	4.8347752742055
23	GO:0060966	1.05886308917115e-25	28.5372670807453	1.25334761649705	25	117	regulation of gene silencing by RNA	biological_process	1.69947525811969e-22	4.8347752742055
24	GO:0071103	1.4237591480198e-25	12.5943415695766	3.89930369576861	37	364	DNA conformation change	biological_process	2.28513343257178e-22	3.65470379503519
25	GO:0051262	3.34144171005347e-25	20.7173772609819	1.84252811997858	28	172	protein tetramerization	biological_process	5.36301394463582e-22	4.37276946991604
26	GO:0097549	8.6845559343785e-24	25.5640074211503	1.30690948044992	24	122	chromatin organization involved in negative regulation of transcription	biological_process	1.39387122746775e-20	4.67604210618959
27	GO:0060968	1.0266084184299e-23	23.0025062656642	1.48901981788966	25	139	regulation of gene silencing	biological_process	1.64770651157999e-20	4.52371915518993
28	GO:0030099	1.61735608099281e-23	10.8352137526911	4.45634708087841	37	416	myeloid cell differentiation	biological_process	2.59585650999346e-20	3.43765570950083
29	GO:0051291	2.93855886534524e-23	24.0812937062937	1.37118371719336	24	128	protein heterooligomerization	biological_process	4.71638697887911e-20	4.58984099419091
30	GO:0002520	3.15500173051888e-23	6.78457563282824	10.5516871987145	53	985	immune system development	biological_process	5.0637777774828e-20	2.76225857959976
31	GO:0006325	5.60673326541882e-23	7.44036954087346	8.56989823245849	48	800	chromatin organization	biological_process	8.9988068909972e-20	2.89537427745504
32	GO:0034401	7.72310731158895e-23	22.9703919933278	1.42474558114622	24	133	chromatin organization involved in regulation of transcription	biological_process	1.23955872351003e-19	4.52170357162952
33	GO:0030097	9.3240588960549e-23	7.02230187176424	9.50187466523835	50	887	hemopoiesis	biological_process	1.49651145281681e-19	2.81194401552035
34	GO:0048534	1.03887786901193e-22	6.85811254987693	9.95179432244242	51	929	hematopoietic or lymphoid organ development	biological_process	1.66739897976414e-19	2.77781158082894
35	GO:1903706	1.67566464115973e-22	9.67954911433172	5.08837707552223	38	475	regulation of hemopoiesis	biological_process	2.68944174906136e-19	3.27493984650114
36	GO:0050896	1.28382993102373e-20	4.47657667491747	99.8821638993037	163	9324	response to stimulus	biological_process	2.06054703929309e-17	2.16239589700559
37	GO:0032200	6.65540887505721e-20	16.5433473810957	1.87466523835029	24	175	telomere organization	biological_process	1.06819312444668e-16	4.04817927386442
38	GO:0002682	9.09155486134209e-19	4.77571146801916	16.9362613818961	60	1581	regulation of immune system process	biological_process	1.45919455524541e-15	2.25571567658759
39	GO:0045638	3.79099968086882e-18	24.9244317326509	0.974825923942153	18	91	negative regulation of myeloid cell differentiation	biological_process	6.08455448779445e-15	4.63948870700001
40	GO:0034080	1.43556394388759e-17	46.2652329749104	0.471344402785217	14	44	CENP-A containing nucleosome assembly	biological_process	2.30408012993958e-14	5.53185655065775
41	GO:0061641	1.43556394388759e-17	46.2652329749104	0.471344402785217	14	44	CENP-A containing chromatin organization	biological_process	2.30408012993958e-14	5.53185655065775
42	GO:0006338	1.52015352078295e-17	12.7138218923933	2.35672201392608	24	220	chromatin remodeling	biological_process	2.43984640085664e-14	3.66832587789476
43	GO:0010033	3.05541527827106e-17	3.59749190058925	35.8114622388859	87	3343	response to organic substance	biological_process	4.90394152162505e-14	1.8469914388786
44	GO:0019730	4.8670826072969e-17	18.7187147991203	1.30690948044992	19	122	antimicrobial humoral response	biological_process	7.81166758471152e-14	4.22640947977738
45	GO:0031055	5.80206940245116e-17	40.8134092346616	0.514193893947509	14	48	chromatin remodeling at centromere	biological_process	9.31232139093412e-14	5.35097132203588
46	GO:0051276	9.97481124887307e-17	4.88418079096045	13.1762185324049	50	1230	chromosome organization	biological_process	1.60095720544413e-13	2.28811660355928
47	GO:0051259	2.73497521291865e-16	6.87947294797166	6.08462774504553	34	568	protein complex oligomerization	biological_process	4.38963521673444e-13	2.78229804102129
48	GO:1903707	3.14253392670656e-16	15.0905349794239	1.66041778253883	20	155	negative regulation of hemopoiesis	biological_process	5.04376695236403e-13	3.91557204710589
49	GO:0006336	3.69100033247884e-16	34.6801075268817	0.578468130690948	14	54	DNA replication-independent nucleosome assembly	biological_process	5.92405553362854e-13	5.11603646658029
50	GO:0016233	4.90525465693786e-16	33.8324154209284	0.589180503481521	14	55	telomere capping	biological_process	7.87293372438527e-13	5.08033427501657
51	GO:0034724	4.90525465693786e-16	33.8324154209284	0.589180503481521	14	55	DNA replication-independent nucleosome organization	biological_process	7.87293372438527e-13	5.08033427501657
52	GO:0034508	6.47946146916038e-16	33.0250896057348	0.599892876272094	14	56	centromere complex assembly	biological_process	1.03995356580024e-12	5.04549057077502
53	GO:0043486	1.86512421572278e-15	30.1467975689575	0.642742367434387	14	60	histone exchange	biological_process	2.99352436623506e-12	4.91393285068541
54	GO:0002683	3.31710609096957e-15	7.54553049289891	4.6598821638993	29	435	negative regulation of immune system process	biological_process	5.32395527600616e-12	2.9156223338295
55	GO:0051239	3.52048285603438e-15	3.34254455883686	34.9330476700589	82	3261	regulation of multicellular organismal process	biological_process	5.65037498393519e-12	1.7409467927448
56	GO:0033993	4.80687281526342e-15	5.15430245854774	9.86609534011784	41	921	response to lipid	biological_process	7.7150308684978e-12	2.36577719816839
57	GO:0009605	5.05334116710718e-15	3.44304998175848	30.1660417782539	75	2816	response to external stimulus	biological_process	8.11061257320703e-12	1.78368712424553
58	GO:0034097	5.96134726448334e-15	4.5672012218404	12.972683449384	47	1211	response to cytokine	biological_process	9.56796235949577e-12	2.19131035340274
59	GO:0071310	6.20668700186626e-15	3.44821192365835	29.5875736475629	74	2762	cellular response to organic substance	biological_process	9.96173263799535e-12	1.78584844374705
60	GO:0071345	6.90890283453815e-15	4.70712202747798	11.9764327798607	45	1118	cellular response to cytokine stimulus	biological_process	1.10887890494337e-11	2.23484525395246
61	GO:0038111	7.39420279640212e-15	56.5193539404066	0.321371183717193	11	30	interleukin-7-mediated signaling pathway	biological_process	1.18676954882254e-11	5.8206730695419
62	GO:0045595	1.17902394121487e-14	3.8303681782914	20.1178361006963	59	1878	regulation of cell differentiation	biological_process	1.89233342564986e-11	1.9374830719064
63	GO:0001775	1.23166341556939e-14	4.20915534810906	15.4258168184253	51	1440	cell activation	biological_process	1.97681978198887e-11	2.07353075648597
64	GO:0065008	1.47492007906802e-14	3.12130564908343	43.4065345474023	92	4052	regulation of biological quality	biological_process	2.36724672690418e-11	1.64214963788068
65	GO:0061844	3.52043502290058e-14	23.4876981957354	0.782003213711837	14	73	antimicrobial humoral immune response mediated by antimicrobial peptide	biological_process	5.65029821175543e-11	4.5538334304464
66	GO:0019221	3.69864756254953e-14	5.28230532960344	8.54847348687734	37	798	cytokine-mediated signaling pathway	biological_process	5.936329337892e-11	2.40116769506305
67	GO:0050793	7.0802158908772e-14	3.32224437061646	28.8805570433851	71	2696	regulation of developmental process	biological_process	1.13637465048579e-10	1.73215819591018
68	GO:0048513	7.99570073640781e-14	3.09833351400893	38.3824317086235	84	3583	animal organ development	biological_process	1.28330996819345e-10	1.63149244855263
69	GO:2000026	1.17526682345646e-13	3.50974941918354	23.1173004820568	62	2158	regulation of multicellular organismal development	biological_process	1.88630325164762e-10	1.81136803206655
70	GO:0009617	1.1938888993555e-13	5.48392064498596	7.48794858061061	34	699	response to bacterium	biological_process	1.91619168346558e-10	2.45520769476529
71	GO:0048523	1.22217834135482e-13	2.92041951748761	53.0798071772898	102	4955	negative regulation of cellular process	biological_process	1.96159623787448e-10	1.54617562675114
72	GO:0070887	1.80897131695886e-13	3.09542723291578	35.9185859667916	80	3353	cellular response to chemical stimulus	biological_process	2.90339896371897e-10	1.63013854490683
73	GO:0098760	2.85059615396373e-13	37.0098522167488	0.428494911622924	11	40	response to interleukin-7	biological_process	4.57520682711178e-10	5.20983746974221
74	GO:0098761	2.85059615396373e-13	37.0098522167488	0.428494911622924	11	40	cellular response to interleukin-7	biological_process	4.57520682711178e-10	5.20983746974221
75	GO:0006303	3.8264991847517e-13	19.2332735961768	0.921264059989288	14	86	double-strand break repair via nonhomologous end joining	biological_process	6.14153119152648e-10	4.26553243213749
76	GO:0051707	4.26047942242861e-13	3.90227818305794	15.7150508837708	49	1467	response to other organism	biological_process	6.83806947299792e-10	1.96431662751455
77	GO:0043207	4.48224078070727e-13	3.89632496968566	15.7364756293519	49	1469	response to external biotic stimulus	biological_process	7.19399645303517e-10	1.96211400919698
78	GO:0006952	5.16562153641982e-13	3.69009550292136	18.1788966256026	53	1697	defense response	biological_process	8.29082256595382e-10	1.88365815498705
79	GO:0043044	5.32261224567897e-13	18.7114210985179	0.942688805570434	14	88	ATP-dependent chromatin remodeling	biological_process	8.54279265431475e-10	4.22584722770056
80	GO:0009607	9.72351327225366e-13	3.80614876244289	16.0685591858597	49	1500	response to biotic stimulus	biological_process	1.56062388019671e-09	1.92833195011546
81	GO:1901700	1.32715660695018e-12	3.6323561130191	18.0074986609534	52	1681	response to oxygen-containing compound	biological_process	2.13008635415504e-09	1.86090565012371
82	GO:0000726	1.36347524003252e-12	17.3024193548387	1.00696304231387	14	94	non-recombinational repair	biological_process	2.1883777602522e-09	4.11290187536151
83	GO:0019731	1.55550803847463e-12	30.6553287981859	0.492769148366363	11	46	antibacterial humoral response	biological_process	2.49659040175179e-09	4.93806597345244
84	GO:0002227	1.7647349439162e-12	57.9738219895288	0.257096946973755	9	24	innate immune response in mucosa	biological_process	2.83239958498551e-09	5.85732969493102
85	GO:0002251	7.70566306532891e-12	33.4682395644283	0.417782538832351	10	39	organ or tissue specific immune response	biological_process	1.23675892198529e-08	5.0647207618824
86	GO:0031324	9.96817315787031e-12	3.03349531412704	28.3449384038565	66	2646	negative regulation of cellular metabolic process	biological_process	1.59989179183818e-08	1.60098108282595
87	GO:0048519	1.01976654784751e-11	2.64173383021005	62.8923406534547	109	5871	negative regulation of biological process	biological_process	1.63672530929526e-08	1.40148511413185
88	GO:0051172	1.04102961305771e-11	3.09391320282198	26.2774504552758	63	2453	negative regulation of nitrogen compound metabolic process	biological_process	1.67085252895762e-08	1.62943272373757
89	GO:0048731	1.35750727244443e-11	2.66548545702746	52.6941617568291	97	4919	system development	biological_process	2.17879917227331e-08	1.41439831071967
90	GO:0045321	1.49169994592396e-11	3.8023937958396	13.7546866630959	43	1284	leukocyte activation	biological_process	2.39417841320795e-08	1.9269079527873
91	GO:0042592	1.75772789001192e-11	3.29306988872158	20.5570433851098	54	1919	homeostatic process	biological_process	2.82115326346913e-08	1.71943313053092
92	GO:0031960	2.09133666863414e-11	10.9136390708755	1.73540439207284	16	162	response to corticosteroid	biological_process	3.35659535315779e-08	3.44806033258098
93	GO:0006352	2.49634130319362e-11	8.32476579389863	2.6673808248527	19	249	DNA-templated transcription, initiation	biological_process	4.00662779162577e-08	3.05740968446811
94	GO:0042221	3.32322248786578e-11	2.62224366318921	51.7728976968398	95	4833	response to chemical	biological_process	5.33377209302458e-08	1.39080174938185
95	GO:0051241	3.38431465383458e-11	3.69680728734414	14.1081949651848	43	1317	negative regulation of multicellular organismal process	biological_process	5.4318250194045e-08	1.88627983853747
96	GO:0009611	4.25773433662679e-11	4.8457355207106	7.27370112479914	30	679	response to wounding	biological_process	6.833663610286e-08	2.27671566492713
97	GO:0051384	5.13759094660171e-11	11.3507324118011	1.56400642742367	15	146	response to glucocorticoid	biological_process	8.24583346929575e-08	3.50471348604076
98	GO:0051716	6.42092368443638e-11	2.5509322348577	81.5854311730048	127	7616	cellular response to stimulus	biological_process	1.03055825135204e-07	1.35102457446634
99	GO:0002274	7.67179790585014e-11	4.86632443917941	6.9737546866631	29	651	myeloid leukocyte activation	biological_process	1.23132356388895e-07	2.28283250835521
100	GO:0042060	7.7390569067733e-11	5.20192534972173	6.05249062667381	27	565	wound healing	biological_process	1.24211863353711e-07	2.37904569602081
101	GO:0002385	1.13721489427002e-10	32.1867364746946	0.385645420460632	9	36	mucosal immune response	biological_process	1.82522990530338e-07	5.00839439924381
102	GO:0034622	1.34346658928632e-10	3.8258530320386	11.8371719335833	38	1105	cellular protein-containing complex assembly	biological_process	2.15626387580455e-07	1.9357814544416
103	GO:0007275	2.64427394594279e-10	2.47509223190915	58.8323513658275	101	5492	multicellular organism development	biological_process	4.24405968323818e-07	1.30748228682404
104	GO:0006959	2.66057308737078e-10	6.35095472358876	3.81360471344403	21	356	humoral immune response	biological_process	4.2702198052301e-07	2.66697348502701
105	GO:0010558	2.79190713488912e-10	3.29778695880391	16.9255490091055	46	1580	negative regulation of macromolecule biosynthetic process	biological_process	4.48101095149705e-07	1.72149820186677
106	GO:0065003	4.45729209318975e-10	3.06945385136383	20.3963577932512	51	1904	protein-containing complex assembly	biological_process	7.15395380956955e-07	1.61798197936655
107	GO:0032496	4.52715236580489e-10	6.5089605734767	3.53508302088913	20	330	response to lipopolysaccharide	biological_process	7.26607954711685e-07	2.70242717546173
108	GO:0009890	4.55922340802894e-10	3.20381964667055	17.8146759507231	47	1663	negative regulation of biosynthetic process	biological_process	7.31755356988644e-07	1.67979293608075
109	GO:0045892	5.73733912886462e-10	3.55581098609075	13.0369576861275	39	1217	negative regulation of transcription, DNA-templated	biological_process	9.20842930182771e-07	1.83017863781307
110	GO:0007596	6.2045937997664e-10	6.38326300984529	3.59935725763257	20	336	blood coagulation	biological_process	9.95837304862508e-07	2.67429409244078
111	GO:0032501	6.43469393101278e-10	2.42012358451792	83.0637386181039	126	7754	multicellular organismal process	biological_process	1.03276837592755e-06	1.27508072114397
112	GO:0045934	7.77152895414633e-10	3.30873676043377	15.5865024102839	43	1455	negative regulation of nucleobase-containing compound metabolic process	biological_process	1.24733039714049e-06	1.72628051693797
113	GO:0007599	8.02669265171056e-10	6.28210453444098	3.65291912158543	20	341	hemostasis	biological_process	1.28828417059954e-06	2.65124794968597
114	GO:0050817	8.44620741079898e-10	6.26224982746722	3.663631494376	20	342	coagulation	biological_process	1.35561628943324e-06	2.64668106479382
115	GO:0002237	8.8860370808084e-10	6.24251805985552	3.67434386716658	20	343	response to molecule of bacterial origin	biological_process	1.42620895146975e-06	2.64212808993423
116	GO:0031327	9.20328186125372e-10	3.16458369000742	17.5575790037493	46	1639	negative regulation of cellular biosynthetic process	biological_process	1.47712673873122e-06	1.66201572149693
117	GO:0098542	9.33390454424438e-10	3.61236207555226	12.094268880557	37	1129	defense response to other organism	biological_process	1.49809167935122e-06	1.85294250478552
118	GO:0048545	1.00329917498254e-09	5.86851446032285	4.1028387787895	21	383	response to steroid hormone	biological_process	1.61029517584697e-06	2.55299534967914
119	GO:0051253	1.14934634265614e-09	3.35572288869165	14.5581146223889	41	1359	negative regulation of RNA metabolic process	biological_process	1.8447008799631e-06	1.74662358478345
120	GO:0080090	1.33335373488696e-09	2.37047148707466	64.9169791108731	106	6060	regulation of primary metabolic process	biological_process	2.14003274449357e-06	1.24517403988845
121	GO:0006955	1.34122561850542e-09	2.85665365931353	23.7814675950723	55	2220	immune response	biological_process	2.1526671177012e-06	1.51432613453147
122	GO:0048856	1.51981801828387e-09	2.36477092782952	64.1456882699518	105	5988	anatomical structure development	biological_process	2.43930791934561e-06	1.24170043841013
123	GO:0009889	1.55326202965602e-09	2.45278073552297	45.9989287627209	84	4294	regulation of biosynthetic process	biological_process	2.49298555759791e-06	1.29441827102868
124	GO:1903507	1.93235564238852e-09	3.39228824719589	13.6047134440279	39	1270	negative regulation of nucleic acid-templated transcription	biological_process	3.10143080603357e-06	1.76225876280553
125	GO:0019538	2.01931070241462e-09	2.35257229417339	62.635243706481	103	5847	protein metabolic process	biological_process	3.24099367737547e-06	1.23423905742475
126	GO:1902679	2.02007044750695e-09	3.38639283069623	13.626138189609	39	1272	negative regulation of RNA biosynthetic process	biological_process	3.24221306824866e-06	1.75974933945467
127	GO:0030154	2.03635571950788e-09	2.4425467083634	45.42046063203	83	4240	cell differentiation	biological_process	3.26835092981015e-06	1.28838615084461
128	GO:0048869	2.08555263321487e-09	2.43402678825876	46.2667380824853	84	4319	cellular developmental process	biological_process	3.34731197630986e-06	1.28334504606126
129	GO:0060249	2.09497341522299e-09	5.35076657774904	4.7027316550616	22	439	anatomical structure homeostasis	biological_process	3.3624323314329e-06	2.41974559407305
130	GO:0000723	2.28520580115097e-09	9.31807614065679	1.73540439207284	14	162	telomere maintenance	biological_process	3.6677553108473e-06	3.22003211916704
131	GO:0007166	2.73712623290293e-09	2.58228905597327	33.0155329405463	67	3082	cell surface receptor signaling pathway	biological_process	4.39308760380921e-06	1.36865050191472
132	GO:0042742	2.95015811283244e-09	6.12923913236574	3.53508302088913	19	330	defense response to bacterium	biological_process	4.73500377109607e-06	2.61570799266113
133	GO:0001817	3.42670226630317e-09	4.18850334870259	7.70219603642207	28	719	regulation of cytokine production	biological_process	5.49985713741659e-06	2.06643482694911
134	GO:0014070	3.48246910742725e-09	3.69755047003112	10.3910016068559	33	970	response to organic cyclic compound	biological_process	5.58936291742073e-06	1.88656983964799
135	GO:0043933	4.91022866785319e-09	2.78506357668244	23.2458489555437	53	2170	protein-containing complex subunit organization	biological_process	7.88091701190436e-06	1.47771026139567
136	GO:2000113	5.41941002839888e-09	3.12020951549542	15.9828602035351	42	1492	negative regulation of cellular macromolecule biosynthetic process	biological_process	8.6981530955802e-06	1.64164290627269
137	GO:0033554	7.65017998371858e-09	2.79204945879487	22.1531869309052	51	2068	cellular response to stress	biological_process	1.22785388738683e-05	1.48132449789646
138	GO:0071396	8.79491732049305e-09	4.38299436412644	6.51312265666845	25	608	cellular response to lipid	biological_process	1.41158422993913e-05	2.13191682377426
139	GO:0031326	8.86395970569621e-09	2.36192618383268	45.1312265666845	81	4213	regulation of cellular biosynthetic process	biological_process	1.42266553276424e-05	1.23996387757054
140	GO:1901564	9.7439371435958e-09	2.25265855919725	72.6298875200857	112	6780	organonitrogen compound metabolic process	biological_process	1.56390191154713e-05	1.17162865743358
141	GO:0002366	1.01451410752685e-08	4.08304998299898	7.57364756293519	27	707	leukocyte activation involved in immune response	biological_process	1.62829514258059e-05	2.02964722854356
142	GO:0050830	1.11012224814969e-08	11.885949441505	1.08194965184788	11	101	defense response to Gram-positive bacterium	biological_process	1.78174620828025e-05	3.57118524426295
143	GO:0002263	1.14193098876621e-08	4.05825981137816	7.61649705409748	27	711	cell activation involved in immune response	biological_process	1.83279923696976e-05	2.02086122995121
144	GO:0030198	1.73472378255257e-08	5.45044246386677	3.94215318693091	19	368	extracellular matrix organization	biological_process	2.78423167099688e-05	2.44637335181903
145	GO:0009892	1.73707884294367e-08	2.38164746950491	39.2501339046599	73	3664	negative regulation of metabolic process	biological_process	2.78801154292458e-05	1.25195988186865
146	GO:0043062	1.81189531519435e-08	5.43456985003946	3.95286555972148	19	369	extracellular structure organization	biological_process	2.90809198088694e-05	2.44216584946165
147	GO:0044419	2.08418729825319e-08	2.72056878306878	22.131762185324	50	2066	interspecies interaction between organisms	biological_process	3.34512061369638e-05	1.44390830394924
148	GO:0050878	2.30258673836398e-08	4.64218526424433	5.36689876807713	22	501	regulation of body fluid levels	biological_process	3.69565171507419e-05	2.21480410012166
149	GO:0140352	2.54224902860832e-08	2.93897279968272	16.8612747723621	42	1574	export from cell	biological_process	4.08030969091636e-05	1.55531200684755
150	GO:0001816	2.61416442343482e-08	3.78306781419764	8.46277450455276	28	790	cytokine production	biological_process	4.19573389961288e-05	1.91955663796005
151	GO:0001944	2.75812762687801e-08	3.77273834165348	8.4841992501339	28	792	vasculature development	biological_process	4.42679484113921e-05	1.91561204547292
152	GO:0010608	2.8516724040663e-08	3.24279835390946	12.52276379218	35	1169	posttranscriptional regulation of gene expression	biological_process	4.57693420852642e-05	1.6972393158506
153	GO:0045055	2.90947741889973e-08	3.76246280891372	8.50562399571505	28	794	regulated exocytosis	biological_process	4.66971125733407e-05	1.91167732123156
154	GO:0000302	3.167921030439e-08	6.82015194918421	2.48527048741296	15	232	response to reactive oxygen species	biological_process	5.08451325385459e-05	2.76980388204893
155	GO:0006887	3.35047508759977e-08	3.55710531635335	9.67327262988752	30	903	exocytosis	biological_process	5.37751251559763e-05	1.83070368936502
156	GO:0032940	3.38104202897323e-08	2.94288057077162	16.3792179967863	41	1529	secretion by cell	biological_process	5.42657245650203e-05	1.55722899540381
157	GO:0050829	3.47131877085843e-08	12.4102564102564	0.942688805570434	10	88	defense response to Gram-negative bacterium	biological_process	5.57146662722777e-05	3.63346101841235
158	GO:0072358	3.50256830136677e-08	3.72691717560697	8.58061060524906	28	801	cardiovascular system development	biological_process	5.62162212369366e-05	1.89798275798042
159	GO:0051171	3.60347425539445e-08	2.19273984442524	63.0423138725228	100	5885	regulation of nitrogen compound metabolic process	biological_process	5.78357617990809e-05	1.13273465495645
160	GO:0010605	4.1325110013501e-08	2.35921340757833	36.8505623995715	69	3440	negative regulation of macromolecule metabolic process	biological_process	6.63268015716691e-05	1.23830592647457
161	GO:0070482	5.13862626029145e-08	5.06526703499079	4.22067487948581	19	394	response to oxygen levels	biological_process	8.24749514776778e-05	2.34063832823704
162	GO:0010556	5.56238704717489e-08	2.26968129185424	43.5993572576326	77	4070	regulation of macromolecule biosynthetic process	biological_process	8.92763121071569e-05	1.18248972881915
163	GO:0044267	5.9002474462125e-08	2.18671587771626	56.4542046063203	92	5270	cellular protein metabolic process	biological_process	9.46989715117106e-05	1.12876578168546
164	GO:0009636	6.43020824861134e-08	4.36129445266109	5.68826995179432	22	531	response to toxic substance	biological_process	0.000103204842390212	2.12475639721916
165	GO:0043299	7.09596347361824e-08	4.3350158005618	5.72040707016604	22	534	leukocyte degranulation	biological_process	0.000113890213751573	2.11603725189016
166	GO:0010468	7.44345094431753e-08	2.17269711079784	56.7113015532941	92	5294	regulation of gene expression	biological_process	0.000119467387656296	1.11948706673858
167	GO:0042127	7.74871671060986e-08	2.77901894683431	18.2110337439743	43	1700	regulation of cell population proliferation	biological_process	0.000124366903205288	1.47457567059847
168	GO:0010629	8.41292256892233e-08	2.45716579773989	28.2271023031602	57	2635	negative regulation of gene expression	biological_process	0.000135027407231203	1.2969952071128
169	GO:0008283	8.41375739236702e-08	2.63296258847321	21.7032672737011	48	2026	cell population proliferation	biological_process	0.000135040806147491	1.39668702240652
170	GO:0001525	8.69599498034681e-08	4.12547581840766	6.28816282806642	23	587	angiogenesis	biological_process	0.000139570719434566	2.04456052451446
171	GO:0032502	9.58530391731738e-08	2.1266954787234	69.6946973754687	106	6506	developmental process	biological_process	0.000153844127872944	1.08861346875322
172	GO:0042119	9.72049274655299e-08	4.42538912898352	5.33476164970541	21	498	neutrophil activation	biological_process	0.000156013908582176	2.14580431842096
173	GO:0002446	1.00533449423079e-07	4.41588555667235	5.34547402249598	21	499	neutrophil mediated immunity	biological_process	0.000161356186324041	2.14270278331157
174	GO:0036293	1.02980721611447e-07	5.0905969030969	3.96357793251205	18	370	response to decreased oxygen levels	biological_process	0.000165284058186373	2.34783483088807
175	GO:0008284	1.04504107006335e-07	3.36252155585361	10.187466523835	30	951	positive regulation of cell population proliferation	biological_process	0.000167729091745168	1.74954351627102
176	GO:0009628	1.14353267935681e-07	3.04734533353502	13.2512051419389	35	1237	response to abiotic stimulus	biological_process	0.000183536995036768	1.60755299944942
177	GO:0036230	1.18809594076608e-07	4.368957979111	5.39903588644885	21	504	granulocyte activation	biological_process	0.000190689398492956	2.12728922992502
178	GO:0006954	1.20254574500311e-07	3.68374840357599	7.99143010176754	26	746	inflammatory response	biological_process	0.000193008592072999	1.88117453012946
179	GO:0002444	1.26252967693614e-07	4.18359126563494	5.91322978039636	22	552	myeloid leukocyte mediated immunity	biological_process	0.000202636013148251	2.06474190802696
180	GO:0019222	1.3647672102945e-07	2.10428399361958	78.6609534011784	115	7343	regulation of metabolic process	biological_process	0.000219045137252267	1.07332942351699
181	GO:0010941	1.42027153653026e-07	2.71233803833688	18.6073915372255	43	1737	regulation of cell death	biological_process	0.000227953581613106	1.43953699257486
182	GO:0045596	1.51919461929975e-07	3.63642527158917	8.0878414568827	26	755	negative regulation of cell differentiation	biological_process	0.000243830736397609	1.86252092927224
183	GO:1901701	1.60072299152857e-07	3.0507848951745	12.8119978575254	34	1196	cellular response to oxygen-containing compound	biological_process	0.000256916040140336	1.60918046192078
184	GO:0001568	1.77156866334544e-07	3.60552036906717	8.15211569362614	26	761	blood vessel development	biological_process	0.000284336770466943	1.85020749239119
185	GO:0035195	1.92156603948785e-07	3.69227574750831	7.63792179967863	25	713	gene silencing by miRNA	biological_process	0.0003084113493378	1.88451030073758
186	GO:0031323	2.21049212161799e-07	2.08349336809321	67.0058918050348	102	6255	regulation of cellular metabolic process	biological_process	0.000354783985519688	1.05900450784739
187	GO:0009725	2.22807494504274e-07	3.23652602402217	10.5516871987145	30	985	response to hormone	biological_process	0.000357606028679359	1.69444610423713
188	GO:0045087	2.22973354043933e-07	3.306923431405	9.96250669523299	29	930	innate immune response	biological_process	0.000357872233240512	1.72548964171556
189	GO:0051093	2.48219249583883e-07	3.15448742239193	11.2051419389395	31	1046	negative regulation of developmental process	biological_process	0.000398391895582132	1.65740559847227
190	GO:0035194	2.49543682270148e-07	3.63733115022513	7.74504552758436	25	723	post-transcriptional gene silencing by RNA	biological_process	0.000400517610043587	1.86288027774275
191	GO:0016441	2.56080143879843e-07	3.63192315552831	7.75575790037493	25	724	posttranscriptional gene silencing	biological_process	0.000411008630927148	1.86073367831411
192	GO:0043312	2.85207389835641e-07	4.30227001194743	5.19550080342796	20	485	neutrophil degranulation	biological_process	0.000457757860686205	2.10509807163994
193	GO:0072359	2.94143706380424e-07	3.01521253268112	12.52276379218	33	1169	circulatory system development	biological_process	0.00047210064874058	1.59225969666549
194	GO:0010942	2.98745698065699e-07	3.59979736575481	7.82003213711837	25	730	positive regulation of cell death	biological_process	0.000479486845395447	1.84791569887482
195	GO:0031640	3.10574992546996e-07	14.2098765432099	0.664167113015533	8	62	killing of cells of other organism	biological_process	0.000498472863037928	3.82882211524761
196	GO:0002283	3.14503462185341e-07	4.27397910731244	5.22763792179968	20	488	neutrophil activation involved in immune response	biological_process	0.000504778056807472	2.0955798556228
197	GO:0046903	3.21042448298301e-07	2.68207935398711	17.7932512051419	41	1661	secretion	biological_process	0.000515273129518773	1.42335192251832
198	GO:0042493	3.24812569454883e-07	3.11227637971128	11.3444027852169	31	1059	response to drug	biological_process	0.000521324173975087	1.63797018176821
199	GO:0071222	3.36973217756501e-07	6.61803698752228	2.19603642206749	13	205	cellular response to lipopolysaccharide	biological_process	0.000540842014499184	2.72640335474593
200	GO:0016043	3.5693314449472e-07	2.05420315207742	68.5270487412962	103	6397	cellular component organization	biological_process	0.000572877696914026	1.03857886520121
201	GO:0008219	3.87685904746002e-07	2.44369267779281	24.2849491162292	50	2267	cell death	biological_process	0.000622235877117333	1.28906286121939
202	GO:0042035	4.11308254798803e-07	9.29453441295547	1.22121049812533	10	114	regulation of cytokine biosynthetic process	biological_process	0.000660149748952079	3.21638259866347
203	GO:0002275	4.19709847473806e-07	4.02583932405439	5.82753079807177	21	544	myeloid cell activation involved in immune response	biological_process	0.000673634305195459	2.00928959376554
204	GO:0072593	4.40854188961637e-07	5.48608459760876	3.04231387252276	15	284	reactive oxygen species metabolic process	biological_process	0.000707570973283428	2.45577686928966
205	GO:0031047	4.69411350190779e-07	3.50661924520846	8.01285484734869	25	748	gene silencing by RNA	biological_process	0.0007534052170562	1.81008078876833
206	GO:0006302	4.86818844167137e-07	5.86582115614374	2.65666845206213	14	248	double-strand break repair	biological_process	0.000781344244888254	2.55233308523093
207	GO:0071219	4.94818473302597e-07	6.38279633461425	2.2710230316015	13	212	cellular response to molecule of bacterial origin	biological_process	0.000794183649650669	2.67418861430948
208	GO:0042542	5.02720978066495e-07	7.90456594160298	1.56400642742367	11	146	response to hydrogen peroxide	biological_process	0.000806867169796724	2.98268624296442
209	GO:0006351	5.85167978340629e-07	2.17722213647511	38.5859667916444	68	3602	transcription, DNA-templated	biological_process	0.00093919460523671	1.12248860956647
210	GO:0010035	7.11789934123666e-07	3.88798934313655	6.02035350830209	21	562	response to inorganic substance	biological_process	0.00114242284426848	1.9590242645648
211	GO:2000112	7.36167025700173e-07	2.12974540036279	42.1103374397429	72	3931	regulation of cellular macromolecule biosynthetic process	biological_process	0.00118154807624878	1.09068097430647
212	GO:0042981	7.41833600409032e-07	2.64800905195243	17.0005356186395	39	1587	regulation of apoptotic process	biological_process	0.0011906429286565	1.40490805386135
213	GO:0001818	7.44487213337134e-07	5.24834086755795	3.17086234600964	15	296	negative regulation of cytokine production	biological_process	0.0011949019774061	2.39186142269333
214	GO:0060255	8.04660909067097e-07	2.00328102209583	73.3261917514729	107	6845	regulation of macromolecule metabolic process	biological_process	0.00129148075905269	1.00236481792831
215	GO:0042089	8.34101821049504e-07	8.55006986492781	1.31762185324049	10	123	cytokine biosynthetic process	biological_process	0.00133873342278445	3.09593620869714
216	GO:0006915	8.88016332324281e-07	2.46662243967161	21.3176218532405	45	1990	apoptotic process	biological_process	0.00142526621338047	1.3025369024643
217	GO:0042107	8.9890443663147e-07	8.47460757156048	1.32833422603107	10	124	cytokine metabolic process	biological_process	0.00144274162079351	3.08314656380395
218	GO:0097659	9.83572294720373e-07	2.13966112012987	39.121585431173	68	3652	nucleic acid-templated transcription	biological_process	0.0015786335330262	1.09738232044787
219	GO:0006355	1.10961780029978e-06	2.15659711921949	36.8077129084092	65	3436	regulation of transcription, DNA-templated	biological_process	0.00178093656948115	1.10875668721147
220	GO:0032774	1.12312118187304e-06	2.13006630104211	39.2608462774505	68	3665	RNA biosynthetic process	biological_process	0.00180260949690623	1.09089833688116
221	GO:0043067	1.12973148912051e-06	2.59846199349305	17.289769683985	39	1614	regulation of programmed cell death	biological_process	0.00181321904003843	1.37765795752415
222	GO:0034654	1.15719765169858e-06	2.08514490628312	44.2742367434387	74	4133	nucleobase-containing compound biosynthetic process	biological_process	0.00185730223097621	1.0601476466492
223	GO:0048514	1.17309338416701e-06	3.5175587725173	7.29512587038029	23	681	blood vessel morphogenesis	biological_process	0.00188281488158805	1.81457452868168
224	GO:1901654	1.18848126398638e-06	6.44962971670389	2.06748794858061	12	193	response to ketone	biological_process	0.00190751242869814	2.68921633554217
225	GO:0048661	1.38479012635676e-06	9.41281584338721	1.08194965184788	9	101	positive regulation of smooth muscle cell proliferation	biological_process	0.00222258815280259	3.23462636966966
226	GO:0048585	1.40874133024311e-06	2.54340592861464	18.1360471344403	40	1693	negative regulation of response to stimulus	biological_process	0.00226102983504019	1.34676173511623
227	GO:0019219	1.5994736946812e-06	2.07573641442357	42.9566148901982	72	4010	regulation of nucleobase-containing compound metabolic process	biological_process	0.00256715527996333	1.05362325595624
228	GO:0071840	1.64649075935819e-06	1.96476072292224	70.5195500803428	103	6583	cellular component organization or biogenesis	biological_process	0.0026426176687699	0.97435362552569
229	GO:0071216	1.65754852621799e-06	5.68837677753531	2.52811997857525	13	236	cellular response to biotic stimulus	biological_process	0.00266036538457988	2.50801702703171
230	GO:0001666	1.71537067308397e-06	4.59551273925719	3.84574183181575	16	359	response to hypoxia	biological_process	0.00275316993029978	2.20022583760028
231	GO:0006979	1.83803723081643e-06	4.11981321219197	4.83128012854847	18	451	response to oxidative stress	biological_process	0.00295004975546037	2.042578928682
232	GO:0009719	1.86219139675752e-06	2.51166267942584	18.3395822174612	40	1712	response to endogenous stimulus	biological_process	0.00298881719179583	1.32864272083898
233	GO:0016458	1.90643639644302e-06	3.2269658821383	8.65559721478308	25	808	gene silencing	biological_process	0.00305983041629105	1.69017832467019
234	GO:0034614	2.02050624093481e-06	6.78876419640751	1.79967862881628	11	168	cellular response to reactive oxygen species	biological_process	0.00324291251670037	2.76314897506206
235	GO:0018130	2.10171462517333e-06	2.04429965419776	44.9491162292448	74	4196	heterocycle biosynthetic process	biological_process	0.00337325197340319	1.0316066825473
236	GO:1903506	2.12209312393391e-06	2.10819905519964	37.4825923942153	65	3499	regulation of nucleic acid-templated transcription	biological_process	0.00340595946391392	1.07601109201851
237	GO:0048660	2.14118358247878e-06	6.74542897327707	1.81039100160686	11	169	regulation of smooth muscle cell proliferation	biological_process	0.00343659964987844	2.75391019379481
238	GO:2001141	2.23189571445087e-06	2.10443389012741	37.5361542581682	65	3504	regulation of RNA biosynthetic process	biological_process	0.00358219262169365	1.0734321887555
239	GO:0019438	2.30646850622631e-06	2.03793082253876	45.0562399571505	74	4206	aromatic compound biosynthetic process	biological_process	0.00370188195249322	1.02710508012289
240	GO:0048659	2.40165385505212e-06	6.6603835978836	1.831815747188	11	171	smooth muscle cell proliferation	biological_process	0.00385465443735866	2.73560527021356
241	GO:0035295	2.66467050884563e-06	2.84150326797386	11.8907337975362	30	1110	tube development	biological_process	0.00427679616669724	1.50665437461394
242	GO:0010628	2.7034787835179e-06	2.29739671760045	24.4242099625067	48	2280	positive regulation of gene expression	biological_process	0.00433908344754624	1.20000000477658
243	GO:0007165	3.45382700247077e-06	1.92903600036534	65.9453668987681	97	6156	signal transduction	biological_process	0.00554339233896559	0.94788006773326
244	GO:0044260	3.81085929466662e-06	1.91913433656248	89.1162292447777	121	8319	cellular macromolecule metabolic process	biological_process	0.00611642916793993	0.940455701585016
245	GO:1901362	4.37051045927347e-06	1.98864751226349	46.6630958757365	75	4356	organic cyclic compound biosynthetic process	biological_process	0.00701466928713393	0.991787581161377
246	GO:1904035	4.65518784899325e-06	9.578125	0.942688805570434	8	88	regulation of epithelial cell apoptotic process	biological_process	0.00747157649763416	3.25974326369078
247	GO:0022607	4.6667257771102e-06	2.10312033598278	33.4654525977504	59	3124	cellular component assembly	biological_process	0.00749009487226186	1.07253140031162
248	GO:1990410	4.80611274759034e-06	281.253807106599	0.0428494911622924	3	4	adrenomedullin receptor signaling pathway	biological_process	0.0077138109598825	8.13572881483911
249	GO:0002252	4.93625284617979e-06	2.65818392134182	13.5725763256561	32	1267	immune effector process	biological_process	0.00792268581811856	1.41044092900383
250	GO:0051252	5.52005257534993e-06	2.02187471937172	40.1821103374397	67	3751	regulation of RNA metabolic process	biological_process	0.00885968438343663	1.01569360686475
251	GO:0012501	5.89650988614308e-06	2.27535113443433	22.8709159078736	45	2135	programmed cell death	biological_process	0.00946389836725964	1.18608920061556
252	GO:0051873	5.914322573099e-06	47.0969387755102	0.128548473486877	4	12	killing by host of symbiont cells	biological_process	0.00949248772982389	5.55756138493949
253	GO:0035239	6.05656469498365e-06	2.9376944637301	9.85538296732726	26	920	tube morphogenesis	biological_process	0.00972078633544875	1.55468435553232
254	GO:0009059	6.2780554853102e-06	1.92906981147013	54.0867702196036	83	5049	macromolecule biosynthetic process	biological_process	0.0100762790539229	0.947905354293865
255	GO:0040029	7.26204503904995e-06	2.97233934896273	9.34118907337975	25	872	regulation of gene expression, epigenetic	biological_process	0.0116555822876752	1.5715988363063
256	GO:0042108	7.35848514156833e-06	11.1286701208981	0.717728976968399	7	67	positive regulation of cytokine biosynthetic process	biological_process	0.0118103686522172	3.47620929541827
257	GO:0007154	7.76658997144329e-06	1.87365874184725	71.7514729512587	102	6698	cell communication	biological_process	0.0124653769041665	0.905858212187489
258	GO:0002443	7.85691469087947e-06	2.95769682726204	9.38403856454205	25	876	leukocyte mediated immunity	biological_process	0.0126103480788616	1.56447417947502
259	GO:0042698	8.96561583708802e-06	10.7685107805449	0.739153722549545	7	69	ovulation cycle	biological_process	0.0143898134185263	3.42874684262674
260	GO:0032680	8.97777625234047e-06	6.4280701754386	1.7139796464917	10	160	regulation of tumor necrosis factor production	biological_process	0.0144093308850065	2.68438567904484
261	GO:0022602	9.19084894387925e-06	14.25	0.492769148366363	6	46	ovulation cycle process	biological_process	0.0147513125549262	3.83289001416474
262	GO:0019216	9.30204815623893e-06	3.98940631207239	4.39207284413498	16	410	regulation of lipid metabolic process	biological_process	0.0149297872907635	1.99617406615761
263	GO:0051591	9.64118939721376e-06	8.60533707865168	1.03910016068559	8	97	response to cAMP	biological_process	0.0154741089825281	3.10523170501093
264	GO:0009968	1.04047970344092e-05	2.55374786420028	14.0760578468131	32	1314	negative regulation of signal transduction	biological_process	0.0166996992402268	1.35261609237644
265	GO:0032640	1.05715706693533e-05	6.30099759201926	1.74611676486342	10	163	tumor necrosis factor production	biological_process	0.0169673709243121	2.65558025831449
266	GO:1903555	1.05715706693533e-05	6.30099759201926	1.74611676486342	10	163	regulation of tumor necrosis factor superfamily cytokine production	biological_process	0.0169673709243121	2.65558025831449
267	GO:0033002	1.07798977913152e-05	5.12972162339488	2.56025709694697	12	239	muscle cell proliferation	biological_process	0.0173017359550609	2.35888053666182
268	GO:0002521	1.14868911138909e-05	3.57655825060252	5.51687198714515	18	515	leukocyte differentiation	biological_process	0.0184364602377949	1.83857193856761
269	GO:0043065	1.15674892440393e-05	3.21120922688773	7.19871451526513	21	672	positive regulation of apoptotic process	biological_process	0.018565820236683	1.68311666716881
270	GO:0046677	1.22379298151904e-05	4.36631282421244	3.50294590251741	14	327	response to antibiotic	biological_process	0.0196418773533806	2.1264154958286
271	GO:0000165	1.2352463363659e-05	2.81182477430812	10.262453133369	26	958	MAPK cascade	biological_process	0.0198257036986727	1.49150669216529
272	GO:0044271	1.29839253219167e-05	1.89274579089586	52.3942153186931	80	4891	cellular nitrogen compound biosynthetic process	biological_process	0.0208392001416763	0.920480659936977
273	GO:0001906	1.3771938731707e-05	6.09993337774817	1.79967862881628	10	168	cell killing	biological_process	0.0221039616643897	2.608793485935
274	GO:0071706	1.3771938731707e-05	6.09993337774817	1.79967862881628	10	168	tumor necrosis factor superfamily cytokine production	biological_process	0.0221039616643897	2.608793485935
275	GO:0043068	1.38130740896413e-05	3.17080221429116	7.28441349758972	21	680	positive regulation of programmed cell death	biological_process	0.0221699839138743	1.66484788899628
276	GO:0046683	1.42786313705788e-05	6.91539267015707	1.4354579539368	9	134	response to organophosphorus	biological_process	0.022917203349779	2.78981117288038
277	GO:0023014	1.50609975719627e-05	2.77728209066199	10.3802892340653	26	969	signal transduction by protein phosphorylation	biological_process	0.0241729011030001	1.47367372023572
278	GO:0051883	1.59027614978353e-05	34.2467532467532	0.160685591858597	4	15	killing of cells in other organism involved in symbiotic interaction	biological_process	0.0255239322040256	5.09789531516966
279	GO:0051702	1.85917222608877e-05	9.53367875647668	0.82485270487413	7	77	interaction with symbiont	biological_process	0.0298397142287248	3.25303301367629
280	GO:0048511	1.86115610581805e-05	4.48371069897979	3.16014997321907	13	295	rhythmic process	biological_process	0.0298715554983798	2.1646931945992
281	GO:0051385	2.13567309049397e-05	17.5147198480532	0.34279592929834	5	32	response to mineralocorticoid	biological_process	0.0342775531024282	4.130496006975
282	GO:0044085	2.21068792171752e-05	1.97012987012987	35.9935725763257	60	3360	cellular component biogenesis	biological_process	0.0354815411435661	0.97829073466477
283	GO:0010243	2.27487006325768e-05	2.65348341953149	11.2801285484735	27	1053	response to organonitrogen compound	biological_process	0.0365116645152858	1.4078875340013
284	GO:0023052	2.29730151866482e-05	1.8099802221208	71.4836636314944	100	6673	signaling	biological_process	0.0368716893745704	0.855973932886305
285	GO:0097647	2.36519406805954e-05	93.741116751269	0.0642742367434387	3	6	amylin receptor signaling pathway	biological_process	0.0379613647923556	6.55061007683808
286	GO:0030335	2.38512121241867e-05	3.37391885680859	5.82753079807177	18	544	positive regulation of cell migration	biological_process	0.0382811954593197	1.75442527703759
287	GO:1904019	2.59246492389869e-05	7.43001618122977	1.18907337975362	8	111	epithelial cell apoptotic process	biological_process	0.041609062028574	2.89336535269584
288	GO:0062197	2.60502356456112e-05	4.06227598566308	3.74933047670059	14	350	cellular response to chemical stress	biological_process	0.041810628211206	2.0222882577586
289	GO:0030595	3.09665304963697e-05	4.98862309660432	2.39957150508838	11	224	leukocyte chemotaxis	biological_process	0.0497012814466734	2.31864167411675
290	GO:0014074	3.32521344821881e-05	6.16940912490651	1.59614354579539	9	149	response to purine-containing compound	biological_process	0.0533696758439119	2.62513232188885
291	GO:0031668	3.35446289699397e-05	4.54138962765957	2.87091590787359	12	268	cellular response to extracellular stimulus	biological_process	0.0538391294967532	2.18313381781892
292	GO:0050865	3.52288840216104e-05	3.15358187473885	6.57739689341189	19	614	regulation of cell activation	biological_process	0.0565423588546847	1.65699138960555
293	GO:0071385	3.56969451721288e-05	10.9544012688343	0.62131762185324	6	58	cellular response to glucocorticoid stimulus	biological_process	0.0572935970012667	3.45343872845429
294	GO:0006996	3.62371829634754e-05	1.88954285915278	41.6175682913765	66	3885	organelle organization	biological_process	0.058160678656378	0.91803724259148
295	GO:2000351	3.93868219528493e-05	10.7471309083836	0.632029994643814	6	59	regulation of endothelial cell apoptotic process	biological_process	0.0632158492343232	3.42587965919432
296	GO:0097646	4.10637674744447e-05	70.3020304568528	0.0749866095340118	3	7	calcitonin family receptor signaling pathway	biological_process	0.0659073467964837	6.13549445257393
297	GO:2000147	4.19395087970184e-05	3.22237762237762	6.08462774504553	18	568	positive regulation of cell motility	biological_process	0.0673129116192145	1.68812556977656
298	GO:0001819	4.20648788708881e-05	3.49805900621118	4.97054097482592	16	464	positive regulation of cytokine production	biological_process	0.0675141305877755	1.80655462523734
299	GO:0042325	4.45823836840831e-05	2.26911931218454	17.289769683985	35	1614	regulation of phosphorylation	biological_process	0.0715547258129534	1.18213246911227
300	GO:0048522	4.4909313472852e-05	1.78999227356364	60.4392072844135	87	5642	positive regulation of cellular process	biological_process	0.0720794481239274	0.839953360162449
301	GO:0071384	4.76831501990188e-05	10.3552014995314	0.65345474022496	6	61	cellular response to corticosteroid stimulus	biological_process	0.0765314560694251	3.37228372179647
302	GO:0034645	4.89309328373196e-05	1.81109950707412	52.4584895554365	78	4897	cellular macromolecule biosynthetic process	biological_process	0.078534147203898	0.856865814327027
303	GO:1901342	5.21789028688183e-05	3.59844611195963	4.52062131762185	15	422	regulation of vasculature development	biological_process	0.0837471391044533	1.84737405363089
304	GO:0006875	5.61433546414392e-05	3.14568734995023	6.22388859132298	18	581	cellular metal ion homeostasis	biological_process	0.0901100841995099	1.65337528833435
305	GO:0040017	5.86710817550126e-05	3.13420208110474	6.24531333690412	18	583	positive regulation of locomotion	biological_process	0.0941670862167953	1.64809820214895
306	GO:0051272	6.12992298036742e-05	3.12279783708355	6.26673808248527	18	585	positive regulation of cellular component movement	biological_process	0.0983852638348971	1.64283917554565
307	GO:0042036	6.50991645957876e-05	13.5054945054945	0.428494911622924	5	40	negative regulation of cytokine biosynthetic process	biological_process	0.104484159176239	3.75547456017397
308	GO:0072239	6.51830147018632e-05	56.238578680203	0.0856989823245849	3	8	metanephric glomerulus vasculature development	biological_process	0.10461873859649	5.81348822847039
309	GO:0051248	6.53957533691847e-05	2.44045102184637	12.672737011248	28	1183	negative regulation of protein metabolic process	biological_process	0.104960184157541	1.28714779813668
310	GO:0030728	6.63003230662674e-05	22.1524609843938	0.224959828602035	4	21	ovulation	biological_process	0.106412018521359	4.46939507595922
311	GO:0051412	6.63003230662674e-05	22.1524609843938	0.224959828602035	4	21	response to corticosterone	biological_process	0.106412018521359	4.46939507595922
312	GO:0072577	6.84595247927974e-05	9.65105713786476	0.696304231387252	6	65	endothelial cell apoptotic process	biological_process	0.10987753729244	3.27068697803085
313	GO:0042116	7.26359705337354e-05	7.57618935468676	1.01767541510445	7	95	macrophage activation	biological_process	0.116580732706645	2.92147238910272
314	GO:0044249	7.26848653104749e-05	1.75063531033295	64.8634172469202	91	6055	cellular biosynthetic process	biological_process	0.116659208823312	0.807878575049462
315	GO:0048871	7.27063995626e-05	3.33024976873266	5.20621317621853	16	486	multicellular organismal homeostasis	biological_process	0.116693771297973	1.73563038348239
316	GO:0097237	7.50712547691596e-05	4.49677158999193	2.64595607927156	11	247	cellular response to toxic substance	biological_process	0.120489363904501	2.16888960529783
317	GO:0043408	8.09075403836179e-05	2.78344663570483	8.22710230316015	21	768	regulation of MAPK cascade	biological_process	0.129856602315707	1.4768724240904
318	GO:1901698	8.09850307180796e-05	2.44790638657832	12.1478307445099	27	1134	response to nitrogen compound	biological_process	0.129980974302518	1.29154838719658
319	GO:0010648	8.24419582399373e-05	2.271451897764	15.6507766470273	32	1461	negative regulation of cell communication	biological_process	0.132319342975099	1.18361475395634
320	GO:0055065	8.33985803802482e-05	2.94351784287154	7.01660417782539	19	655	metal ion homeostasis	biological_process	0.133854721510298	1.55754137293494
321	GO:0072503	8.59099583621822e-05	3.28010208732112	5.28119978575254	16	493	cellular divalent inorganic cation homeostasis	biological_process	0.137885483171302	1.71374071684945
322	GO:0001932	8.67796155922109e-05	2.2645798026119	15.6936261381896	32	1465	regulation of protein phosphorylation	biological_process	0.139281283025498	1.17924338010511
323	GO:0023057	8.67796155922109e-05	2.2645798026119	15.6936261381896	32	1465	negative regulation of signaling	biological_process	0.139281283025498	1.17924338010511
324	GO:0048583	9.01197719392708e-05	1.80107847927185	46.2881628280664	70	4321	regulation of response to stimulus	biological_process	0.14464223396253	0.84886104586914
325	GO:0019220	9.05809845966346e-05	2.13768559752802	19.3893947509373	37	1810	regulation of phosphate metabolic process	biological_process	0.145382480277598	1.09604968269291
326	GO:0051240	9.16202083482296e-05	2.13635263278024	19.4001071237279	37	1811	positive regulation of multicellular organismal process	biological_process	0.147050434398908	1.09514980225664
327	GO:0097529	9.1998861770322e-05	4.80789473684211	2.24959828602035	10	210	myeloid leukocyte migration	biological_process	0.147658173141367	2.26540531029654
328	GO:0051174	9.26702578721353e-05	2.13502116996457	19.4108194965185	37	1812	regulation of phosphorus metabolic process	biological_process	0.148735763884777	1.09425037506894
329	GO:0070301	9.43971826559989e-05	7.24521288578509	1.06052490626674	7	99	cellular response to hydrogen peroxide	biological_process	0.151507478162878	2.85702808105262
330	GO:0001542	9.70025338712472e-05	46.8629441624365	0.096411355115158	3	9	ovulation from ovarian follicle	biological_process	0.155689066863352	5.55037568918911
331	GO:0050900	9.88577475961901e-05	3.23827527230174	5.34547402249598	16	499	leukocyte migration	biological_process	0.158666684891885	1.6952256283535
332	GO:0060548	0.000101196867084601	2.50100200400802	10.9587573647563	25	1023	negative regulation of cell death	biological_process	0.162420971670785	1.32250621352499
333	GO:0034599	0.000105479359149961	4.00146735143067	3.23513658275308	12	302	cellular response to oxidative stress	biological_process	0.169294371435687	2.00052913811005
334	GO:0060326	0.00011223707619073	3.97362285048091	3.25656132833423	12	304	cell chemotaxis	biological_process	0.180140507286122	1.99045494818855
335	GO:0009893	0.0001142367043052	1.82028119335717	40.578468130691	63	3788	positive regulation of metabolic process	biological_process	0.183349910409846	0.864161332251603
336	GO:0032570	0.000115742545829364	11.8141025641026	0.48205677557579	5	45	response to progesterone	biological_process	0.185766786056129	3.56243813676846
337	GO:0019725	0.000120299373340913	2.52042577675489	10.4124263524371	24	972	cellular homeostasis	biological_process	0.193080494212165	1.33366746948938
338	GO:0055080	0.000121698599467753	2.77122347066167	7.84145688269952	20	732	cation homeostasis	biological_process	0.195326252145744	1.47052305402247
339	GO:0043066	0.000123294555524412	2.56978259073548	9.76968398500268	23	912	negative regulation of apoptotic process	biological_process	0.197887761616681	1.3616463094054
340	GO:0048518	0.00012925112171933	1.7118932522224	66.7273701124799	92	6229	positive regulation of biological process	biological_process	0.207448050359525	0.775592743041128
341	GO:0006468	0.000131777310996319	2.05689006913369	21.2640599892876	39	1985	protein phosphorylation	biological_process	0.211502584149092	1.04046469082264
342	GO:0072012	0.000135510595940483	17.9290573372206	0.267809319764328	4	25	glomerulus vasculature development	biological_process	0.217494506484475	4.16422773196881
343	GO:0072507	0.000135920822955579	3.14460677106115	5.49544724156401	16	513	divalent inorganic cation homeostasis	biological_process	0.218152920843704	1.65287962126699
344	GO:0009058	0.000138745107976016	1.7073062001494	66.8452062131762	92	6240	biosynthetic process	biological_process	0.222685898301506	0.771721824517454
345	GO:0044706	0.000145298357150458	4.53277060575968	2.37814675950723	10	222	multi-multicellular organism process	biological_process	0.233203863226484	2.18039315122897
346	GO:0002694	0.000146417873910697	3.00420192933657	6.11676486341725	17	571	regulation of leukocyte activation	biological_process	0.235000687626668	1.58698178777281
347	GO:0098771	0.000148511958693707	2.72737052405102	7.95929298339582	20	743	inorganic ion homeostasis	biological_process	0.238361693703399	1.44751070938362
348	GO:0045444	0.000150724561119923	4.51124289597232	2.3888591322978	10	223	fat cell differentiation	biological_process	0.241912920597476	2.17352496625693
349	GO:0097191	0.000156320730775229	4.48991637973438	2.39957150508838	10	224	extrinsic apoptotic signaling pathway	biological_process	0.250894772894242	2.16668857644395
350	GO:0071495	0.000164917277945005	2.20584037856469	15.5222281735404	31	1449	cellular response to endogenous stimulus	biological_process	0.264692231101733	1.14132839682911
351	GO:0043069	0.000169394338647234	2.51038267668575	9.98393144081414	23	932	negative regulation of programmed cell death	biological_process	0.271877913528811	1.32790730189531
352	GO:0055082	0.000181186385414223	2.61518031377909	8.71987145152651	21	814	cellular chemical homeostasis	biological_process	0.290804148589828	1.38691042212292
353	GO:0061437	0.000184876873361588	16.3682342502218	0.289234065345474	4	27	renal system vasculature development	biological_process	0.296727381745348	4.03282679202942
354	GO:0061440	0.000184876873361588	16.3682342502218	0.289234065345474	4	27	kidney vasculature development	biological_process	0.296727381745348	4.03282679202942
355	GO:0071236	0.000188519827978023	5.49490407673861	1.57471880021425	8	147	cellular response to antibiotic	biological_process	0.302574323904726	2.45809429660282
356	GO:1904018	0.000193709627928604	4.36602870813397	2.46384574183182	10	230	positive regulation of vasculature development	biological_process	0.310903952825409	2.12632161657386
357	GO:0006935	0.000203755894975997	2.81915528560896	6.89876807712908	18	644	chemotaxis	biological_process	0.327028211436475	1.49526294708457
358	GO:0080134	0.000205302053737198	2.17589128249081	15.7150508837708	31	1467	regulation of response to stress	biological_process	0.329509796248202	1.12160647472719
359	GO:0050727	0.000206316732347515	3.48729761358081	4.00642742367434	13	374	regulation of inflammatory response	biological_process	0.331138355417762	1.80210949210863
360	GO:0042330	0.000211610074952454	2.80986211240988	6.92019282271023	18	646	taxis	biological_process	0.339634170298688	1.49049933520656
361	GO:0071453	0.000222600575660634	4.28712406015038	2.50669523299411	10	234	cellular response to oxygen levels	biological_process	0.357273923935318	2.10001016625076
362	GO:0030334	0.0002233589100333	2.45911420718069	10.1767541510445	23	950	regulation of cell migration	biological_process	0.358491050603447	1.2981387387189
363	GO:1901576	0.000225162043992013	1.67881391576038	65.7953936797001	90	6142	organic substance biosynthetic process	biological_process	0.361385080607181	0.747442326946946
364	GO:0062012	0.000226051689934649	3.27464697499676	4.59560792715587	14	429	regulation of small molecule metabolic process	biological_process	0.362812962345112	1.71133938455129
365	GO:0009620	0.000231724379340077	10.050736497545	0.557043385109802	5	52	response to fungus	biological_process	0.371917628840824	3.32922931792584
366	GO:0022617	0.000233440123846091	7.58556701030928	0.867702196036422	6	81	extracellular matrix disassembly	biological_process	0.374671398772976	2.92325702389848
367	GO:0009966	0.000234401428162577	1.82319312210031	33.9475093733262	54	3169	regulation of signal transduction	biological_process	0.376214292200936	0.866467387235324
368	GO:0032963	0.00024060226749282	6.16647476492036	1.23192287091591	7	115	collagen metabolic process	biological_process	0.386166639325976	2.62444596869067
369	GO:0016192	0.000245656499316675	1.9720885466795	22.6888055704338	40	2118	vesicle-mediated transport	biological_process	0.394278681403264	0.979724330107035
370	GO:0030003	0.000245740277059421	2.77327389591541	7.00589180503481	18	654	cellular cation homeostasis	biological_process	0.394413144680371	1.47159010781817
371	GO:0031669	0.000246570642545761	4.22977046139578	2.53883235136583	10	237	cellular response to nutrient levels	biological_process	0.395745881285946	2.08057937417471
372	GO:0035690	0.000248483914614755	3.24266687196859	4.63845741831816	14	433	cellular response to drug	biological_process	0.398816682956681	1.69718081940123
373	GO:0038066	0.000253657460850236	9.84081196581197	0.567755757900375	5	53	p38MAPK cascade	biological_process	0.407120224664629	3.29877735730456
374	GO:0045765	0.000259761760757444	3.40078045960399	4.1028387787895	13	383	regulation of angiogenesis	biological_process	0.416917626015697	1.76586587459507
375	GO:2001236	0.000270610563645614	5.19359410430839	1.66041778253883	8	155	regulation of extrinsic apoptotic signaling pathway	biological_process	0.43432995465121	2.37673326727327
376	GO:0002685	0.000270647086552314	4.60696587059383	2.09962506695233	9	196	regulation of leukocyte migration	biological_process	0.434388573916464	2.20381691018276
377	GO:0043030	0.0003022199946405	9.44615384615385	0.589180503481521	5	55	regulation of macrophage activation	biological_process	0.485063091398003	3.23972703234173
378	GO:0071496	0.000306808025679159	3.54147960179582	3.63149437600429	12	339	cellular response to external stimulus	biological_process	0.49242688121505	1.82435223268083
379	GO:0006873	0.00031149856070082	2.71574188523341	7.14515265131227	18	667	cellular ion homeostasis	biological_process	0.499955189924817	1.44134636669993
380	GO:0010604	0.000316578186438675	1.76940279087922	37.7289769683985	58	3522	positive regulation of macromolecule metabolic process	biological_process	0.508107989234074	0.823262503798291
381	GO:0043116	0.00031997533380213	28.1116751269036	0.13926084627745	3	13	negative regulation of vascular permeability	biological_process	0.513560410752419	4.81309751891055
382	GO:0071407	0.000329509662833446	2.79078844652615	6.55597214783074	17	612	cellular response to organic cyclic compound	biological_process	0.528863008847681	1.48067276621147
383	GO:0035633	0.000340139588298213	186.555555555556	0.0321371183717193	2	3	maintenance of blood-brain barrier	biological_process	0.545924039218632	7.54346151349472
384	GO:0045079	0.000340139588298213	186.555555555556	0.0321371183717193	2	3	negative regulation of chemokine biosynthetic process	biological_process	0.545924039218632	7.54346151349472
385	GO:0072275	0.000340139588298213	186.555555555556	0.0321371183717193	2	3	metanephric glomerulus morphogenesis	biological_process	0.545924039218632	7.54346151349472
386	GO:0072276	0.000340139588298213	186.555555555556	0.0321371183717193	2	3	metanephric glomerulus vasculature morphogenesis	biological_process	0.545924039218632	7.54346151349472
387	GO:0072277	0.000340139588298213	186.555555555556	0.0321371183717193	2	3	metanephric glomerular capillary formation	biological_process	0.545924039218632	7.54346151349472
388	GO:0048646	0.000345874091718624	2.25465577315872	12.5763256561328	26	1174	anatomical structure formation involved in morphogenesis	biological_process	0.555127917208391	1.17290718857381
389	GO:0046649	0.000350206080130877	2.61048949966727	7.85216925549009	19	733	lymphocyte activation	biological_process	0.562080758610057	1.38432035565637
390	GO:0001503	0.000375189716199074	3.26557399819432	4.2635243706481	13	398	ossification	biological_process	0.602179494499514	1.70733660021433
391	GO:1902041	0.000387881492058131	8.9100145137881	0.62131762185324	5	58	regulation of extrinsic apoptotic signaling pathway via death domain receptors	biological_process	0.622549794753301	3.15542778179805
392	GO:0016477	0.000391173612114213	2.06471306471306	17.0540974825924	32	1592	cell migration	biological_process	0.627833647443311	1.04594130276897
393	GO:0010755	0.000404033922382117	25.5546838947854	0.149973219068024	3	14	regulation of plasminogen activation	biological_process	0.648474445423297	4.67551584054965
394	GO:0070372	0.000406143676807617	3.66143058530602	3.21371183717193	11	300	regulation of ERK1 and ERK2 cascade	biological_process	0.651860601276225	1.87240744497745
395	GO:2000352	0.00040995674169867	12.9774806474314	0.353508302088913	4	33	negative regulation of endothelial cell apoptotic process	biological_process	0.657980570426366	3.69793843121078
396	GO:0045778	0.000413596123153114	6.76951399116348	0.96411355115158	6	90	positive regulation of ossification	biological_process	0.663821777660749	2.75905226102225
397	GO:0048878	0.000419580688981862	2.22364870874967	12.7370112479914	26	1189	chemical homeostasis	biological_process	0.673427005815889	1.15292888960135
398	GO:0050794	0.000428719693592538	1.68272671729074	119.957150508838	143	11198	regulation of cellular process	biological_process	0.688095108216023	0.750800895252052
399	GO:0030098	0.000441353600243261	3.39346103450427	3.78146759507231	12	353	lymphocyte differentiation	biological_process	0.708372528390434	1.76275744744017
400	GO:0009612	0.000448692193477946	4.28280065640384	2.24959828602035	9	210	response to mechanical stimulus	biological_process	0.720150970532103	2.09855452833554
401	GO:0043170	0.000449676469143187	1.65655409962424	112.640599892876	136	10515	macromolecule metabolic process	biological_process	0.721730732974814	0.728185319618824
402	GO:0035556	0.000450972238064882	1.80616720382896	30.6588109266202	49	2862	intracellular signal transduction	biological_process	0.723810442094135	0.852931454817104
403	GO:0042533	0.000460750770345401	12.5442176870748	0.364220674879486	4	34	tumor necrosis factor biosynthetic process	biological_process	0.739504986404368	3.64895059559297
404	GO:0042534	0.000460750770345401	12.5442176870748	0.364220674879486	4	34	regulation of tumor necrosis factor biosynthetic process	biological_process	0.739504986404368	3.64895059559297
405	GO:0043368	0.000460750770345401	12.5442176870748	0.364220674879486	4	34	positive T cell selection	biological_process	0.739504986404368	3.64895059559297
406	GO:0002576	0.000461938728308656	5.50006423157624	1.37118371719336	7	128	platelet degranulation	biological_process	0.741411658935393	2.45944846700737
407	GO:0002687	0.000461938728308656	5.50006423157624	1.37118371719336	7	128	positive regulation of leukocyte migration	biological_process	0.741411658935393	2.45944846700737
408	GO:0050801	0.000476981512138763	2.47681098500771	8.70915907873594	20	813	ion homeostasis	biological_process	0.765555326982714	1.3084837751661
409	GO:1901655	0.000493114097050547	6.53501599715606	0.996250669523299	6	93	cellular response to ketone	biological_process	0.791448125766128	2.70819076761818
410	GO:0045073	0.000501066712603186	23.4238578680203	0.160685591858597	3	15	regulation of chemokine biosynthetic process	biological_process	0.804212073728114	4.54990679962074
411	GO:1901652	0.000502188571523793	2.88439925073588	5.57043385109802	15	520	response to peptide	biological_process	0.806012657295688	1.52827087234258
412	GO:0032623	0.00052917105297115	8.28295096716149	0.664167113015533	5	62	interleukin-2 production	biological_process	0.849319540018695	3.0501448483064
413	GO:2000145	0.000543618762304914	2.29680725266062	10.84092126406	23	1012	regulation of cell motility	biological_process	0.872508113499387	1.19962979128338
414	GO:0045598	0.000555645230897605	5.32290155440414	1.41403320835565	7	132	regulation of fat cell differentiation	biological_process	0.891810595590656	2.41221288426334
415	GO:0036294	0.00056859915851912	4.13708215867902	2.32458489555437	9	217	cellular response to decreased oxygen levels	biological_process	0.912601649423187	2.04861360846544
416	GO:0055076	0.000581283370511723	5.28036845135291	1.42474558114622	7	133	transition metal ion homeostasis	biological_process	0.932959809671315	2.4006386008704
417	GO:0008585	0.000584058611967081	6.31615120274914	1.02838778789502	6	96	female gonad development	biological_process	0.937414072207164	2.65904570838075
418	GO:0032355	0.000607853215456785	5.23850516094815	1.4354579539368	7	134	response to estradiol	biological_process	0.97560441080814	2.38915518875571
419	GO:0002295	0.000611845297962887	21.6208512299883	0.17139796464917	3	16	T-helper cell lineage commitment	biological_process	0.982011703230434	4.43435141912123
420	GO:0010566	0.000611845297962887	21.6208512299883	0.17139796464917	3	16	regulation of ketone biosynthetic process	biological_process	0.982011703230434	4.43435141912123
421	GO:0042033	0.000611845297962887	21.6208512299883	0.17139796464917	3	16	chemokine biosynthetic process	biological_process	0.982011703230434	4.43435141912123
422	GO:0050755	0.000611845297962887	21.6208512299883	0.17139796464917	3	16	chemokine metabolic process	biological_process	0.982011703230434	4.43435141912123
423	GO:0072224	0.000611845297962887	21.6208512299883	0.17139796464917	3	16	metanephric glomerulus development	biological_process	0.982011703230434	4.43435141912123
424	GO:0045669	0.000612826774251345	8.0013037809648	0.685591858596679	5	64	positive regulation of osteoblast differentiation	biological_process	0.983586972673409	3.00023510063458
425	GO:1990868	0.000617099656608423	6.24640308145463	1.03910016068559	6	97	response to chemokine	biological_process	0.990444948856519	2.64302566971909
426	GO:1990869	0.000617099656608423	6.24640308145463	1.03910016068559	6	97	cellular response to chemokine	biological_process	0.990444948856519	2.64302566971909
427	GO:0022610	0.00061950006604324	2.07420533185878	15.2651312265667	29	1425	biological adhesion	biological_process	0.9942976059994	1.05255871796575
428	GO:0009991	0.000622980711205223	2.82118164676304	5.68826995179432	15	531	response to extracellular stimulus	biological_process	0.999884041484384	1.49629955938234
429	GO:0071276	0.000639928036088025	11.4019789734075	0.396357793251205	4	37	cellular response to cadmium ion	biological_process	1	3.51121234097381
430	GO:0070371	0.000642932264770202	3.45478438288896	3.39582217461168	11	317	ERK1 and ERK2 cascade	biological_process	1	1.78859567314791
431	GO:0007292	0.000663884908761536	5.15672570992489	1.45688269951794	7	136	female gamete generation	biological_process	1	2.36645530955591
432	GO:0001878	0.000675473063848837	93.2727272727273	0.0428494911622924	2	4	response to yeast	biological_process	1	6.54338339696976
433	GO:0010746	0.000675473063848837	93.2727272727273	0.0428494911622924	2	4	regulation of long-chain fatty acid import across plasma membrane	biological_process	1	6.54338339696976
434	GO:0010748	0.000675473063848837	93.2727272727273	0.0428494911622924	2	4	negative regulation of long-chain fatty acid import across plasma membrane	biological_process	1	6.54338339696976
435	GO:0140213	0.000675473063848837	93.2727272727273	0.0428494911622924	2	4	negative regulation of long-chain fatty acid import into cell	biological_process	1	6.54338339696976
436	GO:2000182	0.000675473063848837	93.2727272727273	0.0428494911622924	2	4	regulation of progesterone biosynthetic process	biological_process	1	6.54338339696976
437	GO:0070613	0.000706022693903308	7.73812526271543	0.707016604177825	5	66	regulation of protein processing	biological_process	1	2.9519840829341
438	GO:0071347	0.000706133152675982	4.45882066276803	1.91751472951259	8	179	cellular response to interleukin-1	biological_process	1	2.15666217450307
439	GO:0051246	0.000718483528344383	1.77101967799642	30.4552758435994	48	2843	regulation of protein metabolic process	biological_process	1	0.824580242123782
440	GO:0009891	0.000718533920593018	1.8969051659301	21.5425816818425	37	2011	positive regulation of biosynthetic process	biological_process	1	0.923647554309583
441	GO:0010565	0.000732317481457665	4.43265503875969	1.92822710230316	8	180	regulation of cellular ketone metabolic process	biological_process	1	2.14817109242978
442	GO:0001649	0.000736579273861228	3.98211169284468	2.41028387787895	9	225	osteoblast differentiation	biological_process	1	1.99353368726968
443	GO:0043373	0.000737112362857984	20.075416968818	0.182110337439743	3	17	CD4-positive, alpha-beta T cell lineage commitment	biological_process	1	4.32735804789016
444	GO:0031325	0.000754726378359544	1.72115928902977	35.5757900374933	54	3321	positive regulation of cellular metabolic process	biological_process	1	0.783380621410093
445	GO:0002285	0.000759278392260412	4.40679190751445	1.93893947509373	8	181	lymphocyte activation involved in immune response	biological_process	1	2.13972877292916
446	GO:0046545	0.000764005850275032	5.98209441128595	1.08194965184788	6	101	development of primary female sexual characteristics	biological_process	1	2.58065067970153
447	GO:0046632	0.000764005850275032	5.98209441128595	1.08194965184788	6	101	alpha-beta T cell differentiation	biological_process	1	2.58065067970153
448	GO:0043114	0.000783761787448916	10.7492711370262	0.417782538832351	4	39	regulation of vascular permeability	biological_process	1	3.42616693492101
449	GO:1903317	0.000809428451635042	7.49165649165649	0.728441349758972	5	68	regulation of protein maturation	biological_process	1	2.90528475046922
450	GO:1902532	0.000811872291981106	2.74451810300867	5.83824317086235	15	545	negative regulation of intracellular signal transduction	biological_process	1	1.45655285544827
451	GO:0097530	0.000821999318686968	4.96295723455263	1.51044456347081	7	141	granulocyte migration	biological_process	1	2.31120002308866
452	GO:0050832	0.000863613189988152	10.4501133786848	0.428494911622924	4	40	defense response to fungus	biological_process	1	3.38544668982309
453	GO:0071548	0.000863613189988152	10.4501133786848	0.428494911622924	4	40	response to dexamethasone	biological_process	1	3.38544668982309
454	GO:0006974	0.000878662583484751	2.34958699706901	9.14836636314944	20	854	cellular response to DNA damage stimulus	biological_process	1	1.23240718672877
455	GO:0040012	0.00094357217403015	2.19794834700554	11.2908409212641	23	1054	regulation of locomotion	biological_process	1	1.13615748255895
456	GO:0045834	0.00100848085629878	4.7831289372647	1.56400642742367	7	146	positive regulation of lipid metabolic process	biological_process	1	2.2579546821135
457	GO:0031328	0.00103305936528802	1.86930297432804	21.178361006963	36	1977	positive regulation of cellular biosynthetic process	biological_process	1	0.902500418273221
458	GO:0002363	0.00103394194684741	17.5640862944162	0.203535083020889	3	19	alpha-beta T cell lineage commitment	biological_process	1	4.13455662261183
459	GO:0002544	0.00103394194684741	17.5640862944162	0.203535083020889	3	19	chronic inflammatory response	biological_process	1	4.13455662261183
460	GO:0045076	0.00103394194684741	17.5640862944162	0.203535083020889	3	19	regulation of interleukin-2 biosynthetic process	biological_process	1	4.13455662261183
461	GO:1903556	0.00104961955565301	7.04286261002679	0.771290840921264	5	72	negative regulation of tumor necrosis factor superfamily cytokine production	biological_process	1	2.81616193935563
462	GO:0042594	0.00107539935638157	4.16370673952641	2.04606320299946	8	191	response to starvation	biological_process	1	2.05786845952828
463	GO:0043549	0.00110075338865155	2.30326797385621	9.31976432779861	20	870	regulation of kinase activity	biological_process	1	1.2036822713404
464	GO:0007565	0.00111205714400944	4.14085144927536	2.05677557579004	8	192	female pregnancy	biological_process	1	2.04992744776022
465	GO:0002325	0.0011178416217594	62.1784511784512	0.0535618639528656	2	5	natural killer cell differentiation involved in immune response	biological_process	1	5.95834277549369
466	GO:0015911	0.0011178416217594	62.1784511784512	0.0535618639528656	2	5	long-chain fatty acid import across plasma membrane	biological_process	1	5.95834277549369
467	GO:0019732	0.0011178416217594	62.1784511784512	0.0535618639528656	2	5	antifungal humoral response	biological_process	1	5.95834277549369
468	GO:0032826	0.0011178416217594	62.1784511784512	0.0535618639528656	2	5	regulation of natural killer cell differentiation involved in immune response	biological_process	1	5.95834277549369
469	GO:0045085	0.0011178416217594	62.1784511784512	0.0535618639528656	2	5	negative regulation of interleukin-2 biosynthetic process	biological_process	1	5.95834277549369
470	GO:0072103	0.0011178416217594	62.1784511784512	0.0535618639528656	2	5	glomerulus vasculature morphogenesis	biological_process	1	5.95834277549369
471	GO:0072104	0.0011178416217594	62.1784511784512	0.0535618639528656	2	5	glomerular capillary formation	biological_process	1	5.95834277549369
472	GO:2000660	0.0011178416217594	62.1784511784512	0.0535618639528656	2	5	negative regulation of interleukin-1-mediated signaling pathway	biological_process	1	5.95834277549369
473	GO:0002684	0.00112439801571313	2.16676127916092	11.4408141403321	23	1068	positive regulation of immune system process	biological_process	1	1.11554021464892
474	GO:0042327	0.00112439801571313	2.16676127916092	11.4408141403321	23	1068	positive regulation of phosphorylation	biological_process	1	1.11554021464892
475	GO:0042088	0.00113739521776287	9.64468864468864	0.460632029994644	4	43	T-helper 1 type immune response	biological_process	1	3.26973466512621
476	GO:0010467	0.00113976492511452	1.56516212857304	72.5656132833423	94	6774	gene expression	biological_process	1	0.646312107620149
477	GO:0030217	0.00116014424285823	3.72047324403345	2.57096946973755	9	240	T cell differentiation	biological_process	1	1.8954861437515
478	GO:0010562	0.00116486696271092	2.12453076546434	12.1906802356722	24	1138	positive regulation of phosphorus metabolic process	biological_process	1	1.08714423556057
479	GO:0045937	0.00116486696271092	2.12453076546434	12.1906802356722	24	1138	positive regulation of phosphate metabolic process	biological_process	1	1.08714423556057
480	GO:0046916	0.00119279451799355	5.46173671689136	1.17836100696304	6	110	cellular transition metal ion homeostasis	biological_process	1	2.44935977064108
481	GO:0034755	0.00120685098472724	16.5300089578979	0.214247455811462	3	20	iron ion transmembrane transport	biological_process	1	4.04701560133921
482	GO:0042535	0.00120685098472724	16.5300089578979	0.214247455811462	3	20	positive regulation of tumor necrosis factor biosynthetic process	biological_process	1	4.04701560133921
483	GO:0043369	0.00120685098472724	16.5300089578979	0.214247455811462	3	20	CD4-positive or CD8-positive, alpha-beta T cell lineage commitment	biological_process	1	4.04701560133921
484	GO:0007155	0.00122496134308504	2.00033461602811	15.1901446170327	28	1418	cell adhesion	biological_process	1	1.00024135425249
485	GO:0051094	0.00122496134308504	2.00033461602811	15.1901446170327	28	1418	positive regulation of developmental process	biological_process	1	1.00024135425249
486	GO:0006826	0.00133902634170364	6.64463705308776	0.814140332083557	5	76	iron ion transport	biological_process	1	2.73219039799492
487	GO:0046890	0.0013535101824331	4.00877192982456	2.12104981253348	8	198	regulation of lipid biosynthetic process	biological_process	1	2.00316034089333
488	GO:0001934	0.00136428638929093	2.17068488509966	10.8944831280129	22	1017	positive regulation of protein phosphorylation	biological_process	1	1.11815030739005
489	GO:0070997	0.00136942633942007	3.13163141946525	3.72790573111944	11	348	neuron death	biological_process	1	1.64691442316509
490	GO:1902531	0.00143564486952726	1.86014363129373	19.9892876272094	34	1866	regulation of intracellular signal transduction	biological_process	1	0.895414023567106
491	GO:0032870	0.0014380327735996	2.42292838485329	7.48794858061061	17	699	cellular response to hormone stimulus	biological_process	1	1.27675176329363
492	GO:0051173	0.00145305246482163	1.68203650336215	34.0010712372791	51	3174	positive regulation of nitrogen compound metabolic process	biological_process	1	0.750209015134141
493	GO:0071383	0.00145603030575135	3.59436132226336	2.65666845206213	9	248	cellular response to steroid hormone stimulus	biological_process	1	1.84573544269203
494	GO:0071675	0.0014668742059819	8.95432458697765	0.492769148366363	4	46	regulation of mononuclear cell migration	biological_process	1	3.16258461571024
495	GO:1904036	0.0014668742059819	8.95432458697765	0.492769148366363	4	46	negative regulation of epithelial cell apoptotic process	biological_process	1	3.16258461571024
496	GO:0046660	0.00149953587815816	5.20977962735269	1.23192287091591	6	115	female sex differentiation	biological_process	1	2.38122234807969
497	GO:0042110	0.00153622961151307	2.77751164969112	4.97054097482592	13	464	T cell activation	biological_process	1	1.47379296270937
498	GO:0051234	0.00156723631929123	1.56926004991966	57.2469201928227	77	5344	establishment of localization	biological_process	1	0.650084448317407
499	GO:0051179	0.00157563073335027	1.54379234439948	72.2656668452062	93	6746	localization	biological_process	1	0.626478708659947
500	GO:0006953	0.00159004210529515	8.74560987185572	0.503481521156936	4	47	acute-phase response	biological_process	1	3.12855899345771
501	GO:0014911	0.00159004210529515	8.74560987185572	0.503481521156936	4	47	positive regulation of smooth muscle cell migration	biological_process	1	3.12855899345771
502	GO:0045058	0.00159004210529515	8.74560987185572	0.503481521156936	4	47	T cell selection	biological_process	1	3.12855899345771
503	GO:1900744	0.00159004210529515	8.74560987185572	0.503481521156936	4	47	regulation of p38MAPK cascade	biological_process	1	3.12855899345771
504	GO:0051270	0.00159626203317347	2.10474597312965	11.7514729512587	23	1097	regulation of cellular component movement	biological_process	1	1.07364612145267
505	GO:0042094	0.00160482477829189	14.7884050227091	0.235672201392608	3	22	interleukin-2 biosynthetic process	biological_process	1	3.88639455639045
506	GO:0045766	0.0016349436025055	3.88477891156463	2.18532404927692	8	204	positive regulation of angiogenesis	biological_process	1	1.95783249508975
507	GO:0042326	0.00165740828347347	2.75248281130634	5.01339046598822	13	468	negative regulation of phosphorylation	biological_process	1	1.46073355448155
508	GO:0010757	0.0016649364622988	46.6313131313131	0.0642742367434387	2	6	negative regulation of plasminogen activation	biological_process	1	5.54322715122954
509	GO:0036018	0.0016649364622988	46.6313131313131	0.0642742367434387	2	6	cellular response to erythropoietin	biological_process	1	5.54322715122954
510	GO:0051136	0.0016649364622988	46.6313131313131	0.0642742367434387	2	6	regulation of NK T cell differentiation	biological_process	1	5.54322715122954
511	GO:0060426	0.0016649364622988	46.6313131313131	0.0642742367434387	2	6	lung vasculature development	biological_process	1	5.54322715122954
512	GO:0140212	0.0016649364622988	46.6313131313131	0.0642742367434387	2	6	regulation of long-chain fatty acid import into cell	biological_process	1	5.54322715122954
513	GO:1990266	0.00171039548693339	5.06940353460972	1.26405998928763	6	118	neutrophil migration	biological_process	1	2.34181600989472
514	GO:0016310	0.00178562404896107	1.74495770982433	25.9132297803964	41	2419	phosphorylation	biological_process	1	0.803192072213703
515	GO:0070555	0.00179205045179167	3.82558626465662	2.21746116764863	8	207	response to interleukin-1	biological_process	1	1.93568085533487
516	GO:0071456	0.00179205045179167	3.82558626465662	2.21746116764863	8	207	cellular response to hypoxia	biological_process	1	1.93568085533487
517	GO:0051338	0.00182701850425596	2.15641871889417	10.4338510980182	21	974	regulation of transferase activity	biological_process	1	1.1086373381182
518	GO:0032703	0.00183107929338973	14.0482233502538	0.246384574183182	3	23	negative regulation of interleukin-2 production	biological_process	1	3.81231578221254
519	GO:0060055	0.00183107929338973	14.0482233502538	0.246384574183182	3	23	angiogenesis involved in wound healing	biological_process	1	3.81231578221254
520	GO:2001238	0.00185762137897285	8.35600907029479	0.524906266738082	4	49	positive regulation of extrinsic apoptotic signaling pathway	biological_process	1	3.06281405842491
521	GO:0098739	0.0018629879494043	4.97992403689636	1.28548473486877	6	120	import across plasma membrane	biological_process	1	2.31612373578156
522	GO:0048870	0.00191703527359476	1.85611789800271	18.7573647562935	32	1751	cell motility	biological_process	1	0.892288351339282
523	GO:0051674	0.00191703527359476	1.85611789800271	18.7573647562935	32	1751	localization of cell	biological_process	1	0.892288351339282
524	GO:0032269	0.00194521188337204	2.06992496388013	11.9335832886984	23	1114	negative regulation of cellular protein metabolic process	biological_process	1	1.04957847004337
525	GO:0006810	0.00205786411830203	1.5535172949864	55.9292983395822	75	5221	transport	biological_process	1	0.635538302774345
526	GO:0042832	0.00207626389727537	13.3785351704133	0.257096946973755	3	24	defense response to protozoan	biological_process	1	3.7418482573488
527	GO:0014910	0.00208882550848093	5.9691658552418	0.899839314408141	5	84	regulation of smooth muscle cell migration	biological_process	1	2.57752934010211
528	GO:0006807	0.00209680625157002	1.54339504479336	112.737011247991	133	10524	nitrogen compound metabolic process	biological_process	1	0.626107378965696
529	GO:0071621	0.00211094522672311	4.85144065556437	1.31762185324049	6	123	granulocyte chemotaxis	biological_process	1	2.27841322523978
530	GO:0048584	0.00211590240082291	1.72659853249476	26.148901981789	41	2441	positive regulation of response to stimulus	biological_process	1	0.787932667400304
531	GO:0010646	0.00216280046514412	1.61691333891837	38.9608998393144	56	3637	regulation of cell communication	biological_process	1	0.693242357313044
532	GO:0071241	0.00226984272819843	3.67612721417069	2.30316014997322	8	215	cellular response to inorganic substance	biological_process	1	1.87818669265457
533	GO:0006701	0.00231448554022854	37.3030303030303	0.0749866095340118	2	7	progesterone biosynthetic process	biological_process	1	5.221220927126
534	GO:0010046	0.00231448554022854	37.3030303030303	0.0749866095340118	2	7	response to mycotoxin	biological_process	1	5.221220927126
535	GO:0036017	0.00231448554022854	37.3030303030303	0.0749866095340118	2	7	response to erythropoietin	biological_process	1	5.221220927126
536	GO:0061438	0.00231448554022854	37.3030303030303	0.0749866095340118	2	7	renal system vasculature morphogenesis	biological_process	1	5.221220927126
537	GO:0061439	0.00231448554022854	37.3030303030303	0.0749866095340118	2	7	kidney vasculature morphogenesis	biological_process	1	5.221220927126
538	GO:0070944	0.00231448554022854	37.3030303030303	0.0749866095340118	2	7	neutrophil-mediated killing of bacterium	biological_process	1	5.221220927126
539	GO:2000659	0.00231448554022854	37.3030303030303	0.0749866095340118	2	7	regulation of interleukin-1-mediated signaling pathway	biological_process	1	5.221220927126
540	GO:0008625	0.00231625339431386	5.82114593225704	0.921264059989288	5	86	extrinsic apoptotic signaling pathway via death domain receptors	biological_process	1	2.54130318544436
541	GO:0070542	0.00231625339431386	5.82114593225704	0.921264059989288	5	86	response to fatty acid	biological_process	1	2.54130318544436
542	GO:0001562	0.00234091207473013	12.7697277341947	0.267809319764328	3	25	response to protozoan	biological_process	1	3.67465586027925
543	GO:0031639	0.00234091207473013	12.7697277341947	0.267809319764328	3	25	plasminogen activation	biological_process	1	3.67465586027925
544	GO:0090025	0.00234091207473013	12.7697277341947	0.267809319764328	3	25	regulation of monocyte chemotaxis	biological_process	1	3.67465586027925
545	GO:0001933	0.00234442845521103	2.76335527322823	4.59560792715587	12	429	negative regulation of protein phosphorylation	biological_process	1	1.46642105544567
546	GO:0045667	0.002383053677839	4.72938144329897	1.34975897161221	6	126	regulation of osteoblast differentiation	biological_process	1	2.24165150554345
547	GO:0045944	0.00240651047565027	2.00169779286927	12.8762720942689	24	1202	positive regulation of transcription by RNA polymerase II	biological_process	1	1.0012241791493
548	GO:0048608	0.00243537076801164	2.74986035647184	4.61703267273701	12	431	reproductive structure development	biological_process	1	1.45935835749518
549	GO:0070848	0.00246945593764439	2.29346314325452	7.88430637386181	17	736	response to growth factor	biological_process	1	1.19752772299817
550	GO:0032715	0.00248342787544286	7.67221990837151	0.567755757900375	4	53	negative regulation of interleukin-6 production	biological_process	1	2.93964407282869
551	GO:0007568	0.00249279989954439	3.07310881705872	3.43867166577397	10	321	aging	biological_process	1	1.61969885285717
552	GO:0070098	0.00256118741177832	5.68025949953661	0.942688805570434	5	88	chemokine-mediated signaling pathway	biological_process	1	2.50595683996637
553	GO:0006281	0.00257200474053941	2.50877403365711	5.91322978039636	14	552	DNA repair	biological_process	1	1.32698253244364
554	GO:0061458	0.00257717100856392	2.72985781990521	4.64916979110873	12	434	reproductive system development	biological_process	1	1.44882581273513
555	GO:0002360	0.00262553375776005	12.2138600750386	0.278521692554901	3	26	T cell lineage commitment	biological_process	1	3.61044731740941
556	GO:0006700	0.00262553375776005	12.2138600750386	0.278521692554901	3	26	C21-steroid hormone biosynthetic process	biological_process	1	3.61044731740941
557	GO:0032663	0.00265993150462999	7.51836734693878	0.578468130690948	4	54	regulation of interleukin-2 production	biological_process	1	2.91041940708877
558	GO:0001659	0.00266007432417851	3.99925088956864	1.85324049276915	7	173	temperature homeostasis	biological_process	1	1.99972979022099
559	GO:0043434	0.00267539287769696	2.71668004817342	4.67059453668988	12	436	response to peptide hormone	biological_process	1	1.44184466489957
560	GO:0006811	0.00268336922396109	1.82843750439219	18.3717193358329	31	1715	ion transport	biological_process	1	0.870611316510122
561	GO:0015711	0.00269990809701971	2.59440388754521	5.30262453133369	13	495	organic anion transport	biological_process	1	1.37540309069251
562	GO:0065007	0.00274884204991483	1.59827027407877	136.807712908409	155	12771	biological regulation	biological_process	1	0.676511394562803
563	GO:0031399	0.00277041327566971	1.79244999640849	20	33	1867	regulation of protein modification process	biological_process	1	0.841932872935703
564	GO:0023051	0.00281266983866824	1.59366087036526	39.4108194965185	56	3679	regulation of signaling	biological_process	1	0.672344657750163
565	GO:0042475	0.00282439064583751	5.54600301659125	0.96411355115158	5	90	odontogenesis of dentin-containing tooth	biological_process	1	2.47144840109071
566	GO:0071674	0.00282439064583751	5.54600301659125	0.96411355115158	5	90	mononuclear cell migration	biological_process	1	2.47144840109071
567	GO:0031667	0.00289229811605701	2.57247859862239	5.34547402249598	13	499	response to nutrient levels	biological_process	1	1.3631590748686
568	GO:0043086	0.00291825276104584	2.1988388969521	8.70915907873594	18	813	negative regulation of catalytic activity	biological_process	1	1.13674190565602
569	GO:0002825	0.00293061586830986	11.7043147208122	0.289234065345474	3	27	regulation of T-helper 1 type immune response	biological_process	1	3.54896856305556
570	GO:0046885	0.00293061586830986	11.7043147208122	0.289234065345474	3	27	regulation of hormone biosynthetic process	biological_process	1	3.54896856305556
571	GO:0014909	0.00296308209106353	5.48121645796064	0.974825923942153	5	91	smooth muscle cell migration	biological_process	1	2.45449610908177
572	GO:0010557	0.00303892099203159	1.78058517112117	20.1178361006963	33	1878	positive regulation of macromolecule biosynthetic process	biological_process	1	0.832351446099919
573	GO:0001547	0.00306425304873743	31.0841750841751	0.0856989823245849	2	8	antral ovarian follicle growth	biological_process	1	4.95810838784472
574	GO:0001865	0.00306425304873743	31.0841750841751	0.0856989823245849	2	8	NK T cell differentiation	biological_process	1	4.95810838784472
575	GO:0010616	0.00306425304873743	31.0841750841751	0.0856989823245849	2	8	negative regulation of cardiac muscle adaptation	biological_process	1	4.95810838784472
576	GO:0015884	0.00306425304873743	31.0841750841751	0.0856989823245849	2	8	folic acid transport	biological_process	1	4.95810838784472
577	GO:0061043	0.00306425304873743	31.0841750841751	0.0856989823245849	2	8	regulation of vascular wound healing	biological_process	1	4.95810838784472
578	GO:0070327	0.00306425304873743	31.0841750841751	0.0856989823245849	2	8	thyroid hormone transport	biological_process	1	4.95810838784472
579	GO:0070943	0.00306425304873743	31.0841750841751	0.0856989823245849	2	8	neutrophil-mediated killing of symbiont cell	biological_process	1	4.95810838784472
580	GO:0072102	0.00306425304873743	31.0841750841751	0.0856989823245849	2	8	glomerulus morphogenesis	biological_process	1	4.95810838784472
581	GO:1902023	0.00306425304873743	31.0841750841751	0.0856989823245849	2	8	L-arginine transport	biological_process	1	4.95810838784472
582	GO:1903243	0.00306425304873743	31.0841750841751	0.0856989823245849	2	8	negative regulation of cardiac muscle hypertrophy in response to stress	biological_process	1	4.95810838784472
583	GO:2000192	0.00306425304873743	31.0841750841751	0.0856989823245849	2	8	negative regulation of fatty acid transport	biological_process	1	4.95810838784472
584	GO:0050789	0.00316978089897198	1.55545894279881	129.52329941082	148	12091	regulation of biological process	biological_process	1	0.637340314639385
585	GO:0030155	0.00321420356021273	2.29243156199678	7.40224959828602	16	691	regulation of cell adhesion	biological_process	1	1.19687866440194
586	GO:0001894	0.0033414830074573	3.44061085972851	2.45313336904124	8	229	tissue homeostasis	biological_process	1	1.78266472948057
587	GO:0044238	0.00336026623975674	1.51804375331083	117.986073915372	137	11014	primary metabolic process	biological_process	1	0.602213372950272
588	GO:0031663	0.00345202680573892	6.9599395313681	0.62131762185324	4	58	lipopolysaccharide-mediated signaling pathway	biological_process	1	2.79907477185355
589	GO:0042093	0.00345202680573892	6.9599395313681	0.62131762185324	4	58	T-helper cell differentiation	biological_process	1	2.79907477185355
590	GO:0031347	0.00359346830433304	2.26456171621364	7.48794858061061	16	699	regulation of defense response	biological_process	1	1.17923185776386
591	GO:0070229	0.00360399719672288	10.8028114017962	0.31065881092662	3	29	negative regulation of lymphocyte apoptotic process	biological_process	1	3.43333491353562
592	GO:0051348	0.00370653430261573	3.10619166856362	3.05302624531334	9	285	negative regulation of transferase activity	biological_process	1	1.63514685443697
593	GO:0097327	0.00373126047436851	5.17864187094956	1.02838778789502	5	96	response to antineoplastic agent	biological_process	1	2.37257379232282
594	GO:0043409	0.0037412009523328	3.74845584145663	1.97107659346545	7	184	negative regulation of MAPK cascade	biological_process	1	1.90629640663109
595	GO:0046631	0.00374227430433785	4.29662605435801	1.47830744509909	6	138	alpha-beta T cell activation	biological_process	1	2.1032042213755
596	GO:0002294	0.00390239306841358	6.71064139941691	0.642742367434387	4	60	CD4-positive, alpha-beta T cell differentiation involved in immune response	biological_process	1	2.74645066501483
597	GO:0001553	0.00391203891012777	26.6421356421356	0.096411355115158	2	9	luteinization	biological_process	1	4.735637828829
598	GO:0002676	0.00391203891012777	26.6421356421356	0.096411355115158	2	9	regulation of chronic inflammatory response	biological_process	1	4.735637828829
599	GO:0097084	0.00391203891012777	26.6421356421356	0.096411355115158	2	9	vascular smooth muscle cell development	biological_process	1	4.735637828829
600	GO:0071363	0.00395494664286721	2.24070573408948	7.56293519014462	16	706	cellular response to growth factor stimulus	biological_process	1	1.16395319599459
601	GO:0006874	0.00397126820453173	2.57952485449862	4.90626673808249	12	458	cellular calcium ion homeostasis	biological_process	1	1.36710534735864
602	GO:0046320	0.00397315995522031	10.4021432600113	0.321371183717193	3	30	regulation of fatty acid oxidation	biological_process	1	3.37880890710202
603	GO:0071549	0.00397315995522031	10.4021432600113	0.321371183717193	3	30	cellular response to dexamethasone stimulus	biological_process	1	3.37880890710202
604	GO:0001101	0.00399199570689348	2.86660344555081	3.67434386716658	10	343	response to acid chemical	biological_process	1	1.51934234172285
605	GO:0032102	0.00400963843490776	2.70522707797772	4.28494911622925	11	400	negative regulation of response to external stimulus	biological_process	1	1.43574969960564
606	GO:0002287	0.00414180901885918	6.59255281059792	0.65345474022496	4	61	alpha-beta T cell activation involved in immune response	biological_process	1	2.72083722305344
607	GO:0002293	0.00414180901885918	6.59255281059792	0.65345474022496	4	61	alpha-beta T cell differentiation involved in immune response	biological_process	1	2.72083722305344
608	GO:0006464	0.00415473980479635	1.53859425267788	44.5634708087841	61	4160	cellular protein modification process	biological_process	1	0.621612824370806
609	GO:0036211	0.00415473980479635	1.53859425267788	44.5634708087841	61	4160	protein modification process	biological_process	1	0.621612824370806
610	GO:0062013	0.00415724430165877	4.20045819014891	1.51044456347081	6	141	positive regulation of small molecule metabolic process	biological_process	1	2.07054670708223
611	GO:0045936	0.0041806834089012	2.36799138273145	6.24531333690412	14	583	negative regulation of phosphate metabolic process	biological_process	1	1.24366383091905
612	GO:0071248	0.00420754613320051	3.66481550396473	2.01392608462774	7	188	cellular response to metal ion	biological_process	1	1.87374057128817
613	GO:0010563	0.00424377209730851	2.36370496132805	6.2560257096947	14	584	negative regulation of phosphorus metabolic process	biological_process	1	1.24104996893645
614	GO:0032835	0.00439095646478249	6.47853624208304	0.664167113015533	4	62	glomerulus development	biological_process	1	2.69566788798111
615	GO:0070498	0.00444118738747587	4.95951417004049	1.07123727905731	5	100	interleukin-1-mediated signaling pathway	biological_process	1	2.31019880230526
616	GO:0098657	0.00458524006920768	3.60447172786664	2.04606320299946	7	191	import into cell	biological_process	1	1.8497878332709
617	GO:0048525	0.00463270725920506	4.90758547008547	1.08194965184788	5	101	negative regulation of viral process	biological_process	1	2.2950133937627
618	GO:0046686	0.00465001469015766	6.36838464199239	0.674879485806106	4	63	response to cadmium ion	biological_process	1	2.67092747538162
619	GO:0002323	0.00477843072365118	9.68370383336251	0.34279592929834	3	32	natural killer cell activation involved in immune response	biological_process	1	3.27555895659077
620	GO:0071353	0.00477843072365118	9.68370383336251	0.34279592929834	3	32	cellular response to interleukin-4	biological_process	1	3.27555895659077
621	GO:0002367	0.00483003069896883	4.85672746497489	1.09266202463846	5	102	cytokine production involved in immune response	biological_process	1	2.27998453187105
622	GO:0010739	0.00485567827316867	23.3106060606061	0.107123727905731	2	10	positive regulation of protein kinase A signaling	biological_process	1	4.54291460897509
623	GO:0015809	0.00485567827316867	23.3106060606061	0.107123727905731	2	10	arginine transport	biological_process	1	4.54291460897509
624	GO:0033690	0.00485567827316867	23.3106060606061	0.107123727905731	2	10	positive regulation of osteoblast proliferation	biological_process	1	4.54291460897509
625	GO:0051918	0.00485567827316867	23.3106060606061	0.107123727905731	2	10	negative regulation of fibrinolysis	biological_process	1	4.54291460897509
626	GO:0070942	0.00485567827316867	23.3106060606061	0.107123727905731	2	10	neutrophil mediated cytotoxicity	biological_process	1	4.54291460897509
627	GO:2001214	0.00485567827316867	23.3106060606061	0.107123727905731	2	10	positive regulation of vasculogenesis	biological_process	1	4.54291460897509
628	GO:0045600	0.00491916055121808	6.26190476190476	0.685591858596679	4	64	positive regulation of fat cell differentiation	biological_process	1	2.64660156651354
629	GO:0055074	0.00494849023093718	2.50465860102906	5.04552758435994	12	471	calcium ion homeostasis	biological_process	1	1.32461396942111
630	GO:0070661	0.00494930328142035	2.96434718020254	3.19228709159079	9	298	leukocyte proliferation	biological_process	1	1.56771442396779
631	GO:0032652	0.00503325129518632	4.80690737833595	1.10337439742903	5	103	regulation of interleukin-1 production	biological_process	1	2.26510900524349
632	GO:0071704	0.00511977505447113	1.51077915623447	128.494911622924	146	11995	organic substance metabolic process	biological_process	1	0.595292784598557
633	GO:0042180	0.0051298549308527	3.19187675070028	2.63524370648099	8	246	cellular ketone metabolic process	biological_process	1	1.6744049452362
634	GO:0045859	0.00515794538235709	2.12102943768729	8.4841992501339	17	792	regulation of protein kinase activity	biological_process	1	1.08476464411729
635	GO:0040011	0.0051669793844054	1.71226463869749	20.8248527048741	33	1944	locomotion	biological_process	1	0.77590569439736
636	GO:0002548	0.00519856840954672	6.15891602542656	0.696304231387252	4	65	monocyte chemotaxis	biological_process	1	2.62267645768114
637	GO:0010837	0.00521527812184644	9.36040609137056	0.353508302088913	3	33	regulation of keratinocyte proliferation	biological_process	1	3.22657112097296
638	GO:0010955	0.00521527812184644	9.36040609137056	0.353508302088913	3	33	negative regulation of protein processing	biological_process	1	3.22657112097296
639	GO:1903318	0.00521527812184644	9.36040609137056	0.353508302088913	3	33	negative regulation of protein maturation	biological_process	1	3.22657112097296
640	GO:0014812	0.00524246226400735	4.75809375809376	1.1140867702196	5	104	muscle cell migration	biological_process	1	2.25038370030534
641	GO:0030593	0.00524246226400735	4.75809375809376	1.1140867702196	5	104	neutrophil chemotaxis	biological_process	1	2.25038370030534
642	GO:0071887	0.00524246226400735	4.75809375809376	1.1140867702196	5	104	leukocyte apoptotic process	biological_process	1	2.25038370030534
643	GO:2001237	0.00524246226400735	4.75809375809376	1.1140867702196	5	104	negative regulation of extrinsic apoptotic signaling pathway	biological_process	1	2.25038370030534
644	GO:0006259	0.00529260779905401	2.02562078805173	9.95179432244242	19	929	DNA metabolic process	biological_process	1	1.01836411569704
645	GO:0043412	0.00530772923011748	1.51079648415669	46.8452062131762	63	4373	macromolecule modification	biological_process	1	0.595309331533289
646	GO:0097190	0.00551832695942587	2.28904249871992	6.44884841992501	14	602	apoptotic signaling pathway	biological_process	1	1.19474424844331
647	GO:0071774	0.00560683902027608	3.93599656357388	1.60685591858597	6	150	response to fibroblast growth factor	biological_process	1	1.97672896109456
648	GO:0051649	0.00567351884859326	1.60316935112204	29.3304767005892	43	2738	establishment of localization in cell	biological_process	1	0.680926832927877
649	GO:0070670	0.0056753936719917	9.0579662682168	0.364220674879486	3	34	response to interleukin-4	biological_process	1	3.17918716681494
650	GO:0002286	0.00567922614614002	4.66336633663366	1.13551151580075	5	106	T cell activation involved in immune response	biological_process	1	2.22137176686099
651	GO:0050866	0.00571771994519823	3.45277417962003	2.13176218532405	7	199	negative regulation of cell activation	biological_process	1	1.78775598128199
652	GO:0010038	0.00579499910753487	2.70903110047847	3.87787895018747	10	362	response to metal ion	biological_process	1	1.43777695620087
653	GO:0002604	0.0058930410170332	20.7194163860831	0.117836100696304	2	11	regulation of dendritic cell antigen processing and presentation	biological_process	1	4.37291146138857
654	GO:0009629	0.0058930410170332	20.7194163860831	0.117836100696304	2	11	response to gravity	biological_process	1	4.37291146138857
655	GO:0032494	0.0058930410170332	20.7194163860831	0.117836100696304	2	11	response to peptidoglycan	biological_process	1	4.37291146138857
656	GO:0046886	0.0058930410170332	20.7194163860831	0.117836100696304	2	11	positive regulation of hormone biosynthetic process	biological_process	1	4.37291146138857
657	GO:0051673	0.0058930410170332	20.7194163860831	0.117836100696304	2	11	membrane disruption in other organism	biological_process	1	4.37291146138857
658	GO:0002292	0.00610006885509759	5.86926020408163	0.728441349758972	4	68	T cell differentiation involved in immune response	biological_process	1	2.55317866906544
659	GO:0035914	0.00610006885509759	5.86926020408163	0.728441349758972	4	68	skeletal muscle cell differentiation	biological_process	1	2.55317866906544
660	GO:0043410	0.00611488466671891	2.33950697795748	5.84895554365292	13	546	positive regulation of MAPK cascade	biological_process	1	1.22620453177565
661	GO:0002526	0.00614105951973317	4.57231764998755	1.1569362613819	5	108	acute inflammatory response	biological_process	1	2.19292563455475
662	GO:0030168	0.00616336052572629	3.85503892278561	1.63899303695769	6	153	platelet activation	biological_process	1	1.94674542652845
663	GO:0009746	0.00619229526208124	3.39909658562508	2.16389930369577	7	202	response to hexose	biological_process	1	1.76515135676708
664	GO:0051249	0.00620681566804772	2.42863568890288	5.19550080342796	12	485	regulation of lymphocyte activation	biological_process	1	1.28014609259538
665	GO:0032268	0.0062443167198012	1.6002915578136	28.6341724692019	42	2673	regulation of cellular protein metabolic process	biological_process	1	0.678334774295264
666	GO:0030278	0.00635683889553908	3.38156920799408	2.17461167648634	7	203	regulation of ossification	biological_process	1	1.75769288060043
667	GO:0002573	0.00652462197701743	3.36421977328319	2.18532404927692	7	204	myeloid leukocyte differentiation	biological_process	1	1.75027195513798
668	GO:0034612	0.00662703509525179	2.82520346275465	3.34226031065881	9	312	response to tumor necrosis factor	biological_process	1	1.49835476987726
669	GO:0033673	0.00662785442194951	3.04902945113788	2.75307980717729	8	257	negative regulation of kinase activity	biological_process	1	1.60835008567248
670	GO:0006882	0.00666669558113775	8.50807568066451	0.385645420460632	3	36	cellular zinc ion homeostasis	biological_process	1	3.0888328663538
671	GO:0032720	0.00675545797395868	5.69078540507112	0.749866095340118	4	70	negative regulation of tumor necrosis factor production	biological_process	1	2.50862777762958
672	GO:0034121	0.00675545797395868	5.69078540507112	0.749866095340118	4	70	regulation of toll-like receptor signaling pathway	biological_process	1	2.50862777762958
673	GO:0044092	0.00675873101306582	1.87886851961364	12.447777182646	22	1162	negative regulation of molecular function	biological_process	1	0.909864112666327
674	GO:1901214	0.00676175921923311	2.81575502893359	3.35297268344938	9	313	regulation of neuron death	biological_process	1	1.4935218247721
675	GO:0031401	0.00697495598446177	1.84703878479882	13.2512051419389	23	1237	positive regulation of protein modification process	biological_process	1	0.885214160878787
676	GO:0002468	0.00702203126173716	18.6464646464646	0.128548473486877	2	12	dendritic cell antigen processing and presentation	biological_process	1	4.22083021756616
677	GO:0030950	0.00702203126173716	18.6464646464646	0.128548473486877	2	12	establishment or maintenance of actin cytoskeleton polarity	biological_process	1	4.22083021756616
678	GO:0072540	0.00702203126173716	18.6464646464646	0.128548473486877	2	12	T-helper 17 cell lineage commitment	biological_process	1	4.22083021756616
679	GO:1901678	0.00702203126173716	18.6464646464646	0.128548473486877	2	12	iron coordination entity transport	biological_process	1	4.22083021756616
680	GO:0034284	0.00704778935454155	3.31321243523316	2.21746116764863	7	207	response to monosaccharide	biological_process	1	1.72823070852965
681	GO:0032879	0.00707751920227933	1.57251873556608	30.5623995715051	44	2853	regulation of localization	biological_process	1	0.65307720600584
682	GO:0071479	0.00709995212958896	5.60554371002132	0.760578468130691	4	71	cellular response to ionizing radiation	biological_process	1	2.48685431410267
683	GO:0045923	0.00719846918805392	8.25739026575097	0.396357793251205	3	37	positive regulation of fatty acid metabolic process	biological_process	1	3.04568589235109
684	GO:0007623	0.00722891170365625	3.29654834635115	2.22817354043921	7	208	circadian rhythm	biological_process	1	1.7209562397185
685	GO:0009967	0.00723985519110312	1.72306143001007	18.0396357793251	29	1684	positive regulation of signal transduction	biological_process	1	0.784974136961039
686	GO:0032101	0.00736365684409163	1.92280585838564	11.0230316014997	20	1029	regulation of response to external stimulus	biological_process	1	0.94321310418395
687	GO:0032609	0.0074100869841866	4.35944919278253	1.21049812533476	5	113	interferon-gamma production	biological_process	1	2.1241458650389
688	GO:0002532	0.00745585404570283	5.52280912364946	0.771290840921264	4	72	production of molecular mediator involved in inflammatory response	biological_process	1	2.46540226662263
689	GO:0061035	0.00745585404570283	5.52280912364946	0.771290840921264	4	72	regulation of cartilage development	biological_process	1	2.46540226662263
690	GO:0010647	0.0074619869126866	1.6768779698716	20.5249062667381	32	1916	positive regulation of cell communication	biological_process	1	0.745777704604834
691	GO:0050707	0.00760148512137184	3.26371270323388	2.24959828602035	7	210	regulation of cytokine secretion	biological_process	1	1.70651406593008
692	GO:0007204	0.00761483618634965	2.76034453639588	3.41724692019282	9	319	positive regulation of cytosolic calcium ion concentration	biological_process	1	1.4648483503106
693	GO:0002688	0.00768422618596452	4.3192190072924	1.22121049812533	5	114	regulation of leukocyte chemotaxis	biological_process	1	2.11077047068341
694	GO:0032350	0.00775468633586834	8.02102973168963	0.407070166041778	3	38	regulation of hormone metabolic process	biological_process	1	3.00378746030099
695	GO:0048246	0.00775468633586834	8.02102973168963	0.407070166041778	3	38	macrophage chemotaxis	biological_process	1	3.00378746030099
696	GO:0055069	0.00775468633586834	8.02102973168963	0.407070166041778	3	38	zinc ion homeostasis	biological_process	1	3.00378746030099
697	GO:1904037	0.00775468633586834	8.02102973168963	0.407070166041778	3	38	positive regulation of epithelial cell apoptotic process	biological_process	1	3.00378746030099
698	GO:0023056	0.00785947351966306	1.66996550074287	20.5998928762721	32	1923	positive regulation of signaling	biological_process	1	0.739818298854246
699	GO:0032612	0.007965348472683	4.27972027972028	1.23192287091591	5	115	interleukin-1 production	biological_process	1	2.09751650591426
700	GO:0043367	0.00820248777314593	5.36443148688047	0.79271558650241	4	74	CD4-positive, alpha-beta T cell differentiation	biological_process	1	2.42342528477156
701	GO:0070373	0.00820248777314593	5.36443148688047	0.79271558650241	4	74	negative regulation of ERK1 and ERK2 cascade	biological_process	1	2.42342528477156
702	GO:0010763	0.00824058688499808	16.9504132231405	0.13926084627745	2	13	positive regulation of fibroblast migration	biological_process	1	4.08324853920526
703	GO:0014745	0.00824058688499808	16.9504132231405	0.13926084627745	2	13	negative regulation of muscle adaptation	biological_process	1	4.08324853920526
704	GO:0031665	0.00824058688499808	16.9504132231405	0.13926084627745	2	13	negative regulation of lipopolysaccharide-mediated signaling pathway	biological_process	1	4.08324853920526
705	GO:0032823	0.00824058688499808	16.9504132231405	0.13926084627745	2	13	regulation of natural killer cell differentiation	biological_process	1	4.08324853920526
706	GO:0044793	0.00824058688499808	16.9504132231405	0.13926084627745	2	13	negative regulation by host of viral process	biological_process	1	4.08324853920526
707	GO:0045779	0.00824058688499808	16.9504132231405	0.13926084627745	2	13	negative regulation of bone resorption	biological_process	1	4.08324853920526
708	GO:0046133	0.00824058688499808	16.9504132231405	0.13926084627745	2	13	pyrimidine ribonucleoside catabolic process	biological_process	1	4.08324853920526
709	GO:0061042	0.00824058688499808	16.9504132231405	0.13926084627745	2	13	vascular wound healing	biological_process	1	4.08324853920526
710	GO:0061469	0.00824058688499808	16.9504132231405	0.13926084627745	2	13	regulation of type B pancreatic cell proliferation	biological_process	1	4.08324853920526
711	GO:1903960	0.00824058688499808	16.9504132231405	0.13926084627745	2	13	negative regulation of anion transmembrane transport	biological_process	1	4.08324853920526
712	GO:0008207	0.00833559671490331	7.79780033840948	0.417782538832351	3	39	C21-steroid hormone metabolic process	biological_process	1	2.96306721520308
713	GO:0032692	0.00833559671490331	7.79780033840948	0.417782538832351	3	39	negative regulation of interleukin-1 production	biological_process	1	2.96306721520308
714	GO:0035886	0.00833559671490331	7.79780033840948	0.417782538832351	3	39	vascular smooth muscle cell differentiation	biological_process	1	2.96306721520308
715	GO:1902042	0.00833559671490331	7.79780033840948	0.417782538832351	3	39	negative regulation of extrinsic apoptotic signaling pathway via death domain receptors	biological_process	1	2.96306721520308
716	GO:0001960	0.00859351547519425	5.28858867490658	0.803427959292983	4	75	negative regulation of cytokine-mediated signaling pathway	biological_process	1	2.40288277274196
717	GO:0043491	0.00861739802032999	2.90692848020434	2.88162828066417	8	269	protein kinase B signaling	biological_process	1	1.53949557696992
718	GO:0051247	0.00887519439995726	1.6937878107921	18.31815747188	29	1710	positive regulation of protein metabolic process	biological_process	1	0.760253152419803
719	GO:0002369	0.00894143321692346	7.58663739882014	0.428494911622924	3	40	T cell cytokine production	biological_process	1	2.9234605861703
720	GO:0045124	0.00894143321692346	7.58663739882014	0.428494911622924	3	40	regulation of bone resorption	biological_process	1	2.9234605861703
721	GO:0072210	0.00894143321692346	7.58663739882014	0.428494911622924	3	40	metanephric nephron development	biological_process	1	2.9234605861703
722	GO:0033674	0.00898451122047543	2.22335752482811	6.13818960899839	13	573	positive regulation of kinase activity	biological_process	1	1.15273995818181
723	GO:0008406	0.00901794212810648	3.15371329879102	2.32458489555437	7	217	gonad development	biological_process	1	1.65705151199499
724	GO:0050920	0.00901794212810648	3.15371329879102	2.32458489555437	7	217	regulation of chemotaxis	biological_process	1	1.65705151199499
725	GO:0008152	0.00910570445272585	1.47721396250808	134.183181574719	150	12526	metabolic process	biological_process	1	0.562878803958606
726	GO:0009314	0.00911671715200112	2.40169263739058	4.79914301017675	11	448	response to radiation	biological_process	1	1.2640515303584
727	GO:0032868	0.00917811487515062	2.87342171717172	2.91376539903589	8	272	response to insulin	biological_process	1	1.52276974526291
728	GO:0046651	0.00917811487515062	2.87342171717172	2.91376539903589	8	272	lymphocyte proliferation	biological_process	1	1.52276974526291
729	GO:1902105	0.00917811487515062	2.87342171717172	2.91376539903589	8	272	regulation of leukocyte differentiation	biological_process	1	1.52276974526291
730	GO:0006820	0.00922380791044424	2.14552200350407	6.85591858596679	14	640	anion transport	biological_process	1	1.10132869679053
731	GO:0034356	0.00954667904543408	15.537037037037	0.149973219068024	2	14	NAD biosynthesis via nicotinamide riboside salvage pathway	biological_process	1	3.95763949827635
732	GO:0046131	0.00954667904543408	15.537037037037	0.149973219068024	2	14	pyrimidine ribonucleoside metabolic process	biological_process	1	3.95763949827635
733	GO:0051917	0.00954667904543408	15.537037037037	0.149973219068024	2	14	regulation of fibrinolysis	biological_process	1	3.95763949827635
734	GO:0090231	0.00954667904543408	15.537037037037	0.149973219068024	2	14	regulation of spindle checkpoint	biological_process	1	3.95763949827635
735	GO:0090266	0.00954667904543408	15.537037037037	0.149973219068024	2	14	regulation of mitotic cell cycle spindle assembly checkpoint	biological_process	1	3.95763949827635
736	GO:1902043	0.00954667904543408	15.537037037037	0.149973219068024	2	14	positive regulation of extrinsic apoptotic signaling pathway via death domain receptors	biological_process	1	3.95763949827635
737	GO:1903504	0.00954667904543408	15.537037037037	0.149973219068024	2	14	regulation of mitotic spindle checkpoint	biological_process	1	3.95763949827635
738	GO:2001212	0.00954667904543408	15.537037037037	0.149973219068024	2	14	regulation of vasculogenesis	biological_process	1	3.95763949827635
739	GO:0046942	0.00956545868597881	2.65571851321908	3.5457953936797	9	331	carboxylic acid transport	biological_process	1	1.40910223964269
740	GO:0032943	0.00956678636730292	2.8515037593985	2.93519014461703	8	274	mononuclear cell proliferation	biological_process	1	1.51172293474584
741	GO:0034122	0.0095724123531066	7.38658829815656	0.439207284413498	3	41	negative regulation of toll-like receptor signaling pathway	biological_process	1	2.88490816926351
742	GO:0015849	0.00992423239844785	2.6390343222804	3.56722013926085	9	333	organic acid transport	biological_process	1	1.40001011393122
743	GO:0010959	0.0102049488524294	2.47889254385965	4.22067487948581	10	394	regulation of metal ion transport	biological_process	1	1.30969573419155
744	GO:0045597	0.0102286630604848	1.88971875497351	10.615961435458	19	991	positive regulation of cell differentiation	biological_process	1	0.918171535506009
745	GO:0042181	0.010228734664148	7.19679812573214	0.449919657204071	3	42	ketone biosynthetic process	biological_process	1	2.8473551905062
746	GO:0045137	0.0103786639757114	3.06510266743427	2.3888591322978	7	223	development of primary sexual characteristics	biological_process	1	1.61593539865264
747	GO:0030324	0.0106605511551431	3.41025959508136	1.84252811997858	6	172	lung development	biological_process	1	1.76988156396549
748	GO:0001315	0.0107123727905731	Inf	0.0107123727905731	1	1	age-dependent response to reactive oxygen species	biological_process	1	Inf
749	GO:0002030	0.0107123727905731	Inf	0.0107123727905731	1	1	inhibitory G protein-coupled receptor phosphorylation	biological_process	1	Inf
750	GO:0002041	0.0107123727905731	Inf	0.0107123727905731	1	1	intussusceptive angiogenesis	biological_process	1	Inf
751	GO:0002270	0.0107123727905731	Inf	0.0107123727905731	1	1	plasmacytoid dendritic cell activation	biological_process	1	Inf
752	GO:0002777	0.0107123727905731	Inf	0.0107123727905731	1	1	antimicrobial peptide biosynthetic process	biological_process	1	Inf
753	GO:0002780	0.0107123727905731	Inf	0.0107123727905731	1	1	antibacterial peptide biosynthetic process	biological_process	1	Inf
754	GO:0002812	0.0107123727905731	Inf	0.0107123727905731	1	1	biosynthetic process of antibacterial peptides active against Gram-negative bacteria	biological_process	1	Inf
755	GO:0003068	0.0107123727905731	Inf	0.0107123727905731	1	1	regulation of systemic arterial blood pressure by acetylcholine	biological_process	1	Inf
756	GO:0003069	0.0107123727905731	Inf	0.0107123727905731	1	1	acetylcholine-mediated vasodilation involved in regulation of systemic arterial blood pressure	biological_process	1	Inf
757	GO:0003070	0.0107123727905731	Inf	0.0107123727905731	1	1	regulation of systemic arterial blood pressure by neurotransmitter	biological_process	1	Inf
758	GO:0006218	0.0107123727905731	Inf	0.0107123727905731	1	1	uridine catabolic process	biological_process	1	Inf
759	GO:0006876	0.0107123727905731	Inf	0.0107123727905731	1	1	cellular cadmium ion homeostasis	biological_process	1	Inf
760	GO:0009444	0.0107123727905731	Inf	0.0107123727905731	1	1	pyruvate oxidation	biological_process	1	Inf
761	GO:0010335	0.0107123727905731	Inf	0.0107123727905731	1	1	response to non-ionic osmotic stress	biological_process	1	Inf
762	GO:0010931	0.0107123727905731	Inf	0.0107123727905731	1	1	macrophage tolerance induction	biological_process	1	Inf
763	GO:0010932	0.0107123727905731	Inf	0.0107123727905731	1	1	regulation of macrophage tolerance induction	biological_process	1	Inf
764	GO:0010933	0.0107123727905731	Inf	0.0107123727905731	1	1	positive regulation of macrophage tolerance induction	biological_process	1	Inf
765	GO:0015707	0.0107123727905731	Inf	0.0107123727905731	1	1	nitrite transport	biological_process	1	Inf
766	GO:0033214	0.0107123727905731	Inf	0.0107123727905731	1	1	siderophore-dependent iron import into cell	biological_process	1	Inf
767	GO:0034147	0.0107123727905731	Inf	0.0107123727905731	1	1	regulation of toll-like receptor 5 signaling pathway	biological_process	1	Inf
768	GO:0034148	0.0107123727905731	Inf	0.0107123727905731	1	1	negative regulation of toll-like receptor 5 signaling pathway	biological_process	1	Inf
769	GO:0035490	0.0107123727905731	Inf	0.0107123727905731	1	1	regulation of leukotriene production involved in inflammatory response	biological_process	1	Inf
770	GO:0035491	0.0107123727905731	Inf	0.0107123727905731	1	1	positive regulation of leukotriene production involved in inflammatory response	biological_process	1	Inf
771	GO:0036497	0.0107123727905731	Inf	0.0107123727905731	1	1	eIF2alpha dephosphorylation in response to endoplasmic reticulum stress	biological_process	1	Inf
772	GO:0038097	0.0107123727905731	Inf	0.0107123727905731	1	1	positive regulation of mast cell activation by Fc-epsilon receptor signaling pathway	biological_process	1	Inf
773	GO:0045366	0.0107123727905731	Inf	0.0107123727905731	1	1	regulation of interleukin-13 biosynthetic process	biological_process	1	Inf
774	GO:0045368	0.0107123727905731	Inf	0.0107123727905731	1	1	positive regulation of interleukin-13 biosynthetic process	biological_process	1	Inf
775	GO:0045380	0.0107123727905731	Inf	0.0107123727905731	1	1	positive regulation of interleukin-17 biosynthetic process	biological_process	1	Inf
776	GO:0046680	0.0107123727905731	Inf	0.0107123727905731	1	1	response to DDT	biological_process	1	Inf
777	GO:0050712	0.0107123727905731	Inf	0.0107123727905731	1	1	negative regulation of interleukin-1 alpha secretion	biological_process	1	Inf
778	GO:0060598	0.0107123727905731	Inf	0.0107123727905731	1	1	dichotomous subdivision of terminal units involved in mammary gland duct morphogenesis	biological_process	1	Inf
779	GO:0060739	0.0107123727905731	Inf	0.0107123727905731	1	1	mesenchymal-epithelial cell signaling involved in prostate gland development	biological_process	1	Inf
780	GO:0061868	0.0107123727905731	Inf	0.0107123727905731	1	1	hepatic stellate cell migration	biological_process	1	Inf
781	GO:0061869	0.0107123727905731	Inf	0.0107123727905731	1	1	regulation of hepatic stellate cell migration	biological_process	1	Inf
782	GO:0061870	0.0107123727905731	Inf	0.0107123727905731	1	1	positive regulation of hepatic stellate cell migration	biological_process	1	Inf
783	GO:0070429	0.0107123727905731	Inf	0.0107123727905731	1	1	negative regulation of nucleotide-binding oligomerization domain containing 1 signaling pathway	biological_process	1	Inf
784	GO:0070839	0.0107123727905731	Inf	0.0107123727905731	1	1	divalent metal ion export	biological_process	1	Inf
785	GO:0070946	0.0107123727905731	Inf	0.0107123727905731	1	1	neutrophil-mediated killing of gram-positive bacterium	biological_process	1	Inf
786	GO:0071387	0.0107123727905731	Inf	0.0107123727905731	1	1	cellular response to cortisol stimulus	biological_process	1	Inf
787	GO:0071471	0.0107123727905731	Inf	0.0107123727905731	1	1	cellular response to non-ionic osmotic stress	biological_process	1	Inf
788	GO:0072303	0.0107123727905731	Inf	0.0107123727905731	1	1	positive regulation of glomerular metanephric mesangial cell proliferation	biological_process	1	Inf
789	GO:1900143	0.0107123727905731	Inf	0.0107123727905731	1	1	positive regulation of oligodendrocyte apoptotic process	biological_process	1	Inf
790	GO:1900159	0.0107123727905731	Inf	0.0107123727905731	1	1	positive regulation of bone mineralization involved in bone maturation	biological_process	1	Inf
791	GO:1901331	0.0107123727905731	Inf	0.0107123727905731	1	1	positive regulation of odontoblast differentiation	biological_process	1	Inf
792	GO:1901834	0.0107123727905731	Inf	0.0107123727905731	1	1	regulation of deadenylation-independent decapping of nuclear-transcribed mRNA	biological_process	1	Inf
793	GO:1901835	0.0107123727905731	Inf	0.0107123727905731	1	1	positive regulation of deadenylation-independent decapping of nuclear-transcribed mRNA	biological_process	1	Inf
794	GO:1902204	0.0107123727905731	Inf	0.0107123727905731	1	1	positive regulation of hepatocyte growth factor receptor signaling pathway	biological_process	1	Inf
795	GO:1902612	0.0107123727905731	Inf	0.0107123727905731	1	1	regulation of anti-Mullerian hormone signaling pathway	biological_process	1	Inf
796	GO:1902613	0.0107123727905731	Inf	0.0107123727905731	1	1	negative regulation of anti-Mullerian hormone signaling pathway	biological_process	1	Inf
797	GO:1903916	0.0107123727905731	Inf	0.0107123727905731	1	1	regulation of endoplasmic reticulum stress-induced eIF2 alpha dephosphorylation	biological_process	1	Inf
798	GO:1903917	0.0107123727905731	Inf	0.0107123727905731	1	1	positive regulation of endoplasmic reticulum stress-induced eIF2 alpha dephosphorylation	biological_process	1	Inf
799	GO:1904246	0.0107123727905731	Inf	0.0107123727905731	1	1	negative regulation of polynucleotide adenylyltransferase activity	biological_process	1	Inf
800	GO:1904323	0.0107123727905731	Inf	0.0107123727905731	1	1	regulation of inhibitory G protein-coupled receptor phosphorylation	biological_process	1	Inf
801	GO:1904325	0.0107123727905731	Inf	0.0107123727905731	1	1	positive regulation of inhibitory G protein-coupled receptor phosphorylation	biological_process	1	Inf
802	GO:1905377	0.0107123727905731	Inf	0.0107123727905731	1	1	response to D-galactose	biological_process	1	Inf
803	GO:1905603	0.0107123727905731	Inf	0.0107123727905731	1	1	regulation of blood-brain barrier permeability	biological_process	1	Inf
804	GO:2000308	0.0107123727905731	Inf	0.0107123727905731	1	1	negative regulation of tumor necrosis factor (ligand) superfamily member 11 production	biological_process	1	Inf
805	GO:2000775	0.0107123727905731	Inf	0.0107123727905731	1	1	histone H3-S10 phosphorylation involved in chromosome condensation	biological_process	1	Inf
806	GO:2000872	0.0107123727905731	Inf	0.0107123727905731	1	1	positive regulation of progesterone secretion	biological_process	1	Inf
807	GO:0000041	0.0108237272096119	3.9541047188106	1.32833422603107	5	124	transition metal ion transport	biological_process	1	1.98335107928872
808	GO:0043616	0.0109105851226269	7.01649746192893	0.460632029994644	3	43	keratinocyte proliferation	biological_process	1	2.81075103689549
809	GO:0010273	0.0109383117120234	14.3411033411033	0.160685591858597	2	15	detoxification of copper ion	biological_process	1	3.84208411777684
810	GO:0010759	0.0109383117120234	14.3411033411033	0.160685591858597	2	15	positive regulation of macrophage chemotaxis	biological_process	1	3.84208411777684
811	GO:0015802	0.0109383117120234	14.3411033411033	0.160685591858597	2	15	basic amino acid transport	biological_process	1	3.84208411777684
812	GO:0032352	0.0109383117120234	14.3411033411033	0.160685591858597	2	15	positive regulation of hormone metabolic process	biological_process	1	3.84208411777684
813	GO:0044539	0.0109383117120234	14.3411033411033	0.160685591858597	2	15	long-chain fatty acid import into cell	biological_process	1	3.84208411777684
814	GO:0045342	0.0109383117120234	14.3411033411033	0.160685591858597	2	15	MHC class II biosynthetic process	biological_process	1	3.84208411777684
815	GO:0046321	0.0109383117120234	14.3411033411033	0.160685591858597	2	15	positive regulation of fatty acid oxidation	biological_process	1	3.84208411777684
816	GO:0046851	0.0109383117120234	14.3411033411033	0.160685591858597	2	15	negative regulation of bone remodeling	biological_process	1	3.84208411777684
817	GO:0051770	0.0109383117120234	14.3411033411033	0.160685591858597	2	15	positive regulation of nitric-oxide synthase biosynthetic process	biological_process	1	3.84208411777684
818	GO:0140354	0.0109383117120234	14.3411033411033	0.160685591858597	2	15	lipid import into cell	biological_process	1	3.84208411777684
819	GO:1990169	0.0109383117120234	14.3411033411033	0.160685591858597	2	15	stress response to copper ion	biological_process	1	3.84208411777684
820	GO:0009987	0.0110793745802342	2.92965343126004	188.794858061061	196	17624	cellular process	biological_process	1	1.55073000847855
821	GO:0055072	0.0111964753885791	4.87490060959449	0.867702196036422	4	81	iron ion homeostasis	biological_process	1	2.28537280521981
822	GO:0060761	0.0111964753885791	4.87490060959449	0.867702196036422	4	81	negative regulation of response to cytokine stimulus	biological_process	1	2.28537280521981
823	GO:0050776	0.0114039058335637	1.8673976945083	10.7337975361543	19	1002	regulation of immune response	biological_process	1	0.901029207047456
824	GO:0002695	0.0115392812063654	3.34917342768255	1.87466523835029	6	175	negative regulation of leukocyte activation	biological_process	1	1.74380508395129
825	GO:0003018	0.0115392812063654	3.34917342768255	1.87466523835029	6	175	vascular process in circulatory system	biological_process	1	1.74380508395129
826	GO:0032965	0.0116181335277613	6.8449919524576	0.471344402785217	3	44	regulation of collagen biosynthetic process	biological_process	1	2.77504884533177
827	GO:0032642	0.0116743385781983	4.81214024071167	0.878414568826995	4	82	regulation of chemokine production	biological_process	1	2.26667868774072
828	GO:0030323	0.0118432306454503	3.32929047907823	1.88537761114087	6	176	respiratory tube development	biological_process	1	1.73521475045509
829	GO:0051897	0.0118432306454503	3.32929047907823	1.88537761114087	6	176	positive regulation of protein kinase B signaling	biological_process	1	1.73521475045509
830	GO:0016070	0.0119013491176402	1.42431418985593	55.0294590251741	70	5137	RNA metabolic process	biological_process	1	0.510267425903171
831	GO:0006928	0.0120809048486863	1.58177933177933	23.7707552222817	35	2219	movement of cell or subcellular component	biological_process	1	0.661548348765818
832	GO:0009743	0.0121486053462554	2.96775018006924	2.46384574183182	7	230	response to carbohydrate	biological_process	1	1.56936965356778
833	GO:2001234	0.0121486053462554	2.96775018006924	2.46384574183182	7	230	negative regulation of apoptotic signaling pathway	biological_process	1	1.56936965356778
834	GO:0051403	0.0121616493723285	2.72661870503597	3.06373861810391	8	286	stress-activated MAPK cascade	biological_process	1	1.44711296544758
835	GO:2000106	0.0121651183260177	4.75096874192715	0.889126941617568	4	83	regulation of leukocyte apoptotic process	biological_process	1	2.24822171484915
836	GO:0048255	0.0123515348926758	6.6816533720087	0.48205677557579	3	45	mRNA stabilization	biological_process	1	2.74020514109023
837	GO:2001233	0.0123945128108089	2.40217969165338	4.34922335297268	10	406	regulation of apoptotic signaling pathway	biological_process	1	1.2643440738416
838	GO:0030952	0.0124135211997464	13.3160173160173	0.17139796464917	2	16	establishment or maintenance of cytoskeleton polarity	biological_process	1	3.73509074654577
839	GO:0032695	0.0124135211997464	13.3160173160173	0.17139796464917	2	16	negative regulation of interleukin-12 production	biological_process	1	3.73509074654577
840	GO:0035461	0.0124135211997464	13.3160173160173	0.17139796464917	2	16	vitamin transmembrane transport	biological_process	1	3.73509074654577
841	GO:0042448	0.0124135211997464	13.3160173160173	0.17139796464917	2	16	progesterone metabolic process	biological_process	1	3.73509074654577
842	GO:0050711	0.0124135211997464	13.3160173160173	0.17139796464917	2	16	negative regulation of interleukin-1 secretion	biological_process	1	3.73509074654577
843	GO:0072109	0.0124135211997464	13.3160173160173	0.17139796464917	2	16	glomerular mesangium development	biological_process	1	3.73509074654577
844	GO:0009888	0.0124449829148418	1.59765368426943	22.131762185324	33	2066	tissue development	biological_process	1	0.675954716066805
845	GO:0090090	0.0124679980197558	3.29021817309998	1.90680235672201	6	178	negative regulation of canonical Wnt signaling pathway	biological_process	1	1.71818325168497
846	GO:0002718	0.0126689329668945	4.69132653061224	0.899839314408141	4	84	regulation of cytokine production involved in immune response	biological_process	1	2.22999592029673
847	GO:0022414	0.0129288361749616	1.70100828591395	15.5972147830745	25	1456	reproductive process	biological_process	1	0.766390168642594
848	GO:0097305	0.0129702497835009	2.92787381356321	2.49598286020354	7	233	response to alcohol	biological_process	1	1.54985337723209
849	GO:0045893	0.0130857356399524	1.68195165854365	16.4220674879486	26	1533	positive regulation of transcription, DNA-templated	biological_process	1	0.750136241275836
850	GO:1903901	0.0131858976174684	4.6331569664903	0.910551687198714	4	85	negative regulation of viral life cycle	biological_process	1	2.2119955601914
851	GO:0000003	0.0132388666730783	1.69715082685794	15.6293519014462	25	1459	reproduction	biological_process	1	0.763114783790829
852	GO:0071356	0.0133832286838863	2.67770906949352	3.11730048205678	8	291	cellular response to tumor necrosis factor	biological_process	1	1.42099922175281
853	GO:0006469	0.0135397727602312	2.90187255704027	2.51740760578468	7	235	negative regulation of protein kinase activity	biological_process	1	1.53698416125052
854	GO:1902533	0.0136864511813349	1.82999746363626	10.9373326191751	19	1021	positive regulation of intracellular signal transduction	biological_process	1	0.871841648945427
855	GO:0001776	0.0137161241649394	4.57640617222499	0.921264059989288	4	86	leukocyte homeostasis	biological_process	1	2.19421510208351
856	GO:0030101	0.0137161241649394	4.57640617222499	0.921264059989288	4	86	natural killer cell activation	biological_process	1	2.19421510208351
857	GO:0032760	0.0137161241649394	4.57640617222499	0.921264059989288	4	86	positive regulation of tumor necrosis factor production	biological_process	1	2.19421510208351
858	GO:0008217	0.013786425974161	3.21473758200562	1.94965184788431	6	182	regulation of blood pressure	biological_process	1	1.68470097562764
859	GO:0042476	0.0138937043247674	3.70341207349081	1.41403320835565	5	132	odontogenesis	biological_process	1	1.88885508510394
860	GO:0030574	0.0138964448960563	6.3772496538994	0.503481521156936	3	47	collagen catabolic process	biological_process	1	2.67293436032451
861	GO:0061614	0.0138964448960563	6.3772496538994	0.503481521156936	3	47	pri-miRNA transcription by RNA polymerase II	biological_process	1	2.67293436032451
862	GO:2000107	0.0138964448960563	6.3772496538994	0.503481521156936	3	47	negative regulation of leukocyte apoptotic process	biological_process	1	2.67293436032451
863	GO:0032966	0.0139703757113315	12.4276094276094	0.182110337439743	2	17	negative regulation of collagen biosynthetic process	biological_process	1	3.63547690144484
864	GO:0035988	0.0139703757113315	12.4276094276094	0.182110337439743	2	17	chondrocyte proliferation	biological_process	1	3.63547690144484
865	GO:0042268	0.0139703757113315	12.4276094276094	0.182110337439743	2	17	regulation of cytolysis	biological_process	1	3.63547690144484
866	GO:0061687	0.0139703757113315	12.4276094276094	0.182110337439743	2	17	detoxification of inorganic compound	biological_process	1	3.63547690144484
867	GO:0097501	0.0139703757113315	12.4276094276094	0.182110337439743	2	17	stress response to metal ion	biological_process	1	3.63547690144484
868	GO:0002040	0.0141306770578649	3.19640048925389	1.96036422067488	6	183	sprouting angiogenesis	biological_process	1	1.6764481803756
869	GO:0002690	0.0142597212577366	4.52102286697812	0.931976432779861	4	87	positive regulation of leukocyte chemotaxis	biological_process	1	2.17664921471341
870	GO:0014068	0.0142597212577366	4.52102286697812	0.931976432779861	4	87	positive regulation of phosphatidylinositol 3-kinase signaling	biological_process	1	2.17664921471341
871	GO:0051641	0.0144422271643734	1.47051800019437	36.2935190144617	49	3388	cellular localization	biological_process	1	0.556324443954468
872	GO:0070838	0.0144506409619078	2.23875096097318	5.13122656668452	11	479	divalent metal ion transport	biological_process	1	1.16269405148134
873	GO:0042098	0.014480884117602	3.17826943125217	1.97107659346545	6	184	T cell proliferation	biological_process	1	1.66824143137459
874	GO:0046850	0.0147081930133398	6.23519458544839	0.514193893947509	3	48	regulation of bone remodeling	biological_process	1	2.6404345838049
875	GO:1903557	0.0148167942980203	4.46695821185617	0.942688805570434	4	88	positive regulation of tumor necrosis factor superfamily cytokine production	biological_process	1	2.15929275837301
876	GO:0009653	0.014901980794916	1.51003160996017	29.2983395822175	41	2735	anatomical structure morphogenesis	biological_process	1	0.594578750249337
877	GO:0051254	0.0149799176358641	1.63120941333185	18.2538832351366	28	1704	positive regulation of RNA metabolic process	biological_process	1	0.705942005950226
878	GO:0050663	0.0150418233205727	2.83882229980653	2.57096946973755	7	240	cytokine secretion	biological_process	1	1.50529254430304
879	GO:0051480	0.0150639879487691	2.45378227116808	3.8243170862346	9	357	regulation of cytosolic calcium ion concentration	biological_process	1	1.29500724156735
880	GO:1903825	0.0151817640378592	3.61735700197239	1.44617032672737	5	135	organic acid transmembrane transport	biological_process	1	1.85493598659171
881	GO:1905039	0.0151817640378592	3.61735700197239	1.44617032672737	5	135	carboxylic acid transmembrane transport	biological_process	1	1.85493598659171
882	GO:0032602	0.0153874454359601	4.41416566626651	0.953401178361007	4	89	chemokine production	biological_process	1	2.14214077583775
883	GO:0010712	0.0155462737721029	6.09931582432134	0.524906266738082	3	49	regulation of collagen metabolic process	biological_process	1	2.60864742100061
884	GO:0010612	0.0156069748850306	11.6502525252525	0.192822710230316	2	18	regulation of cardiac muscle adaptation	biological_process	1	3.54228932126744
885	GO:0010713	0.0156069748850306	11.6502525252525	0.192822710230316	2	18	negative regulation of collagen metabolic process	biological_process	1	3.54228932126744
886	GO:0048557	0.0156069748850306	11.6502525252525	0.192822710230316	2	18	embryonic digestive tract morphogenesis	biological_process	1	3.54228932126744
887	GO:0070233	0.0156069748850306	11.6502525252525	0.192822710230316	2	18	negative regulation of T cell apoptotic process	biological_process	1	3.54228932126744
888	GO:0090026	0.0156069748850306	11.6502525252525	0.192822710230316	2	18	positive regulation of monocyte chemotaxis	biological_process	1	3.54228932126744
889	GO:1902001	0.0156069748850306	11.6502525252525	0.192822710230316	2	18	fatty acid transmembrane transport	biological_process	1	3.54228932126744
890	GO:1903019	0.0156069748850306	11.6502525252525	0.192822710230316	2	18	negative regulation of glycoprotein metabolic process	biological_process	1	3.54228932126744
891	GO:1903242	0.0156069748850306	11.6502525252525	0.192822710230316	2	18	regulation of cardiac muscle hypertrophy in response to stress	biological_process	1	3.54228932126744
892	GO:0072511	0.0159284798746986	2.20490114174325	5.20621317621853	11	486	divalent inorganic cation transport	biological_process	1	1.14071397301
893	GO:0030001	0.0159327316307546	1.86353751923784	9.57686127477236	17	894	metal ion transport	biological_process	1	0.898043865631543
894	GO:0031400	0.0160123588580816	2.05281301100455	6.62024638457418	13	618	negative regulation of protein modification process	biological_process	1	1.03760221956413
895	GO:0010675	0.0160834698302418	3.56216006216006	1.46759507230852	5	137	regulation of cellular carbohydrate metabolic process	biological_process	1	1.83275234397922
896	GO:0098754	0.0160834698302418	3.56216006216006	1.46759507230852	5	137	detoxification	biological_process	1	1.83275234397922
897	GO:0051896	0.0163262583295374	2.79029754487222	2.61381896089984	7	244	regulation of protein kinase B signaling	biological_process	1	1.48041897281548
898	GO:0009409	0.0164107738104639	5.96921913813587	0.535618639528656	3	50	response to cold	biological_process	1	2.57754221805287
899	GO:0032873	0.0164107738104639	5.96921913813587	0.535618639528656	3	50	negative regulation of stress-activated MAPK cascade	biological_process	1	2.57754221805287
900	GO:0043489	0.0164107738104639	5.96921913813587	0.535618639528656	3	50	RNA stabilization	biological_process	1	2.57754221805287
901	GO:0070303	0.0164107738104639	5.96921913813587	0.535618639528656	3	50	negative regulation of stress-activated protein kinase signaling cascade	biological_process	1	2.57754221805287
902	GO:0030111	0.0166099209874597	2.41139408998136	3.88859132297804	9	363	regulation of Wnt signaling pathway	biological_process	1	1.26986744737368
903	GO:1903037	0.0169774669738461	2.55827702702703	3.25656132833423	8	304	regulation of leukocyte cell-cell adhesion	biological_process	1	1.35517249716642
904	GO:0008285	0.0170172740955994	1.92907672773445	8.14140332083556	15	760	negative regulation of cell population proliferation	biological_process	1	0.947910526756923
905	GO:0035710	0.0171818400851277	4.26298701298701	0.985538296732726	4	92	CD4-positive, alpha-beta T cell activation	biological_process	1	2.09186466019799
906	GO:2000117	0.0171818400851277	4.26298701298701	0.985538296732726	4	92	negative regulation of cysteine-type endopeptidase activity	biological_process	1	2.09186466019799
907	GO:0030071	0.017301767153572	5.84454314720812	0.546331012319229	3	51	regulation of mitotic metaphase/anaphase transition	biological_process	1	2.54709025743159
908	GO:0045599	0.017301767153572	5.84454314720812	0.546331012319229	3	51	negative regulation of fat cell differentiation	biological_process	1	2.54709025743159
909	GO:0045744	0.017301767153572	5.84454314720812	0.546331012319229	3	51	negative regulation of G protein-coupled receptor signaling pathway	biological_process	1	2.54709025743159
910	GO:0002726	0.0173214493483463	10.9643493761141	0.203535083020889	2	19	positive regulation of T cell cytokine production	biological_process	1	3.45474829999482
911	GO:0045063	0.0173214493483463	10.9643493761141	0.203535083020889	2	19	T-helper 1 cell differentiation	biological_process	1	3.45474829999482
912	GO:0050731	0.0175026810017424	3.04023944130362	2.05677557579004	6	192	positive regulation of peptidyl-tyrosine phosphorylation	biological_process	1	1.60418495103003
913	GO:0062207	0.0178077599701358	4.21485897729878	0.996250669523299	4	93	regulation of pattern recognition receptor signaling pathway	biological_process	1	2.07548436161688
914	GO:0006968	0.0182193155517998	5.72495597223661	0.557043385109802	3	52	cellular defense response	biological_process	1	2.51726459820868
915	GO:0032330	0.0182193155517998	5.72495597223661	0.557043385109802	3	52	regulation of chondrocyte differentiation	biological_process	1	2.51726459820868
916	GO:1902373	0.0182193155517998	5.72495597223661	0.557043385109802	3	52	negative regulation of mRNA catabolic process	biological_process	1	2.51726459820868
917	GO:1901216	0.0184477198409372	4.16780045351474	1.00696304231387	4	94	positive regulation of neuron death	biological_process	1	2.05928620573151
918	GO:0008277	0.0184920957792037	3.43121841661988	1.52115693626138	5	142	regulation of G protein-coupled receptor signaling pathway	biological_process	1	1.77872096458543
919	GO:2000377	0.0187398057863479	2.99149075437735	2.08891269416176	6	195	regulation of reactive oxygen species metabolic process	biological_process	1	1.58086460414796
920	GO:0044344	0.0190007882641827	3.40616871051654	1.53186930905196	5	143	cellular response to fibroblast growth factor stimulus	biological_process	1	1.7681498947339
921	GO:0050810	0.0191018023082003	4.12177618300067	1.01767541510445	4	95	regulation of steroid biosynthetic process	biological_process	1	2.04326616706986
922	GO:0002577	0.0191119602776373	10.354657687991	0.214247455811462	2	20	regulation of antigen processing and presentation	biological_process	1	3.37220795554373
923	GO:0002827	0.0191119602776373	10.354657687991	0.214247455811462	2	20	positive regulation of T-helper 1 type immune response	biological_process	1	3.37220795554373
924	GO:0010738	0.0191119602776373	10.354657687991	0.214247455811462	2	20	regulation of protein kinase A signaling	biological_process	1	3.37220795554373
925	GO:0034104	0.0191119602776373	10.354657687991	0.214247455811462	2	20	negative regulation of tissue remodeling	biological_process	1	3.37220795554373
926	GO:0034143	0.0191119602776373	10.354657687991	0.214247455811462	2	20	regulation of toll-like receptor 4 signaling pathway	biological_process	1	3.37220795554373
927	GO:0051767	0.0191119602776373	10.354657687991	0.214247455811462	2	20	nitric-oxide synthase biosynthetic process	biological_process	1	3.37220795554373
928	GO:0051769	0.0191119602776373	10.354657687991	0.214247455811462	2	20	regulation of nitric-oxide synthase biosynthetic process	biological_process	1	3.37220795554373
929	GO:0060602	0.0191119602776373	10.354657687991	0.214247455811462	2	20	branch elongation of an epithelium	biological_process	1	3.37220795554373
930	GO:0070262	0.0191119602776373	10.354657687991	0.214247455811462	2	20	peptidyl-serine dephosphorylation	biological_process	1	3.37220795554373
931	GO:0071636	0.0191119602776373	10.354657687991	0.214247455811462	2	20	positive regulation of transforming growth factor beta production	biological_process	1	3.37220795554373
932	GO:1905523	0.0191119602776373	10.354657687991	0.214247455811462	2	20	positive regulation of macrophage migration	biological_process	1	3.37220795554373
933	GO:0030195	0.0191634688123812	5.61015228426396	0.567755757900375	3	53	negative regulation of blood coagulation	biological_process	1	2.48803993246875
934	GO:0031638	0.0191634688123812	5.61015228426396	0.567755757900375	3	53	zymogen activation	biological_process	1	2.48803993246875
935	GO:0032964	0.0191634688123812	5.61015228426396	0.567755757900375	3	53	collagen biosynthetic process	biological_process	1	2.48803993246875
936	GO:0050704	0.0191634688123812	5.61015228426396	0.567755757900375	3	53	regulation of interleukin-1 secretion	biological_process	1	2.48803993246875
937	GO:0070228	0.0191634688123812	5.61015228426396	0.567755757900375	3	53	regulation of lymphocyte apoptotic process	biological_process	1	2.48803993246875
938	GO:1902099	0.0191634688123812	5.61015228426396	0.567755757900375	3	53	regulation of metaphase/anaphase transition of cell cycle	biological_process	1	2.48803993246875
939	GO:1905517	0.0191634688123812	5.61015228426396	0.567755757900375	3	53	macrophage migration	biological_process	1	2.48803993246875
940	GO:0019217	0.0197700867357582	4.07675244010648	1.02838778789502	4	96	regulation of fatty acid metabolic process	biological_process	1	2.02742035214789
941	GO:0051924	0.0198744109720824	2.67586163495626	2.72094268880557	7	254	regulation of calcium ion transport	biological_process	1	1.42000351817543
942	GO:0060541	0.0200354997825417	2.94426546391753	2.12104981253348	6	198	respiratory system development	biological_process	1	1.5579077550265
943	GO:0002822	0.0200456229317751	3.35714285714286	1.5532940546331	5	145	regulation of adaptive immune response based on somatic recombination of immune receptors built from immunoglobulin superfamily domains	biological_process	1	1.74723392962003
944	GO:0002720	0.0201342651246019	5.499850701702	0.578468130690948	3	54	positive regulation of cytokine production involved in immune response	biological_process	1	2.45939245593955
945	GO:0007091	0.0201342651246019	5.499850701702	0.578468130690948	3	54	metaphase/anaphase transition of mitotic cell cycle	biological_process	1	2.45939245593955
946	GO:0010524	0.0201342651246019	5.499850701702	0.578468130690948	3	54	positive regulation of calcium ion transport into cytosol	biological_process	1	2.45939245593955
947	GO:1900047	0.0201342651246019	5.499850701702	0.578468130690948	3	54	negative regulation of hemostasis	biological_process	1	2.45939245593955
948	GO:1904645	0.0201342651246019	5.499850701702	0.578468130690948	3	54	response to amyloid-beta	biological_process	1	2.45939245593955
949	GO:0050863	0.0201813855892555	2.47331154684096	3.36368505623996	8	314	regulation of T cell activation	biological_process	1	1.30644397801053
950	GO:0006796	0.020440579226024	1.44290017055558	35.232994108195	47	3289	phosphate-containing compound metabolic process	biological_process	1	0.528971488029706
951	GO:0006109	0.0204806121090912	2.92884995459644	2.13176218532405	6	199	regulation of carbohydrate metabolic process	biological_process	1	1.55033428563639
952	GO:0031098	0.0205238969012127	2.46511943539631	3.37439742903053	8	315	stress-activated protein kinase signaling cascade	biological_process	1	1.30165754708177
953	GO:0051250	0.0205818804550279	3.33315148208765	1.56400642742367	5	146	negative regulation of lymphocyte activation	biological_process	1	1.73688688525209
954	GO:0050730	0.0206439263603837	2.65407744969515	2.74236743438672	7	256	regulation of peptidyl-tyrosine phosphorylation	biological_process	1	1.40821047118316
955	GO:0001779	0.0209766989635285	9.80914407230197	0.224959828602035	2	21	natural killer cell differentiation	biological_process	1	3.29412725504607
956	GO:0002029	0.0209766989635285	9.80914407230197	0.224959828602035	2	21	desensitization of G protein-coupled receptor signaling pathway	biological_process	1	3.29412725504607
957	GO:0022401	0.0209766989635285	9.80914407230197	0.224959828602035	2	21	negative adaptation of signaling pathway	biological_process	1	3.29412725504607
958	GO:0032682	0.0209766989635285	9.80914407230197	0.224959828602035	2	21	negative regulation of chemokine production	biological_process	1	3.29412725504607
959	GO:0032891	0.0209766989635285	9.80914407230197	0.224959828602035	2	21	negative regulation of organic acid transport	biological_process	1	3.29412725504607
960	GO:0035743	0.0209766989635285	9.80914407230197	0.224959828602035	2	21	CD4-positive, alpha-beta T cell cytokine production	biological_process	1	3.29412725504607
961	GO:0036499	0.0209766989635285	9.80914407230197	0.224959828602035	2	21	PERK-mediated unfolded protein response	biological_process	1	3.29412725504607
962	GO:0043153	0.0209766989635285	9.80914407230197	0.224959828602035	2	21	entrainment of circadian clock by photoperiod	biological_process	1	3.29412725504607
963	GO:0060713	0.0209766989635285	9.80914407230197	0.224959828602035	2	21	labyrinthine layer morphogenesis	biological_process	1	3.29412725504607
964	GO:0050678	0.0209803182285804	2.3114544758013	4.04927691483664	9	378	regulation of epithelial cell proliferation	biological_process	1	1.20880094891067
965	GO:0001541	0.0211317313786501	5.39379148770012	0.589180503481521	3	55	ovarian follicle development	biological_process	1	2.43129975118504
966	GO:0060191	0.0211495627337377	3.9895788102475	1.04981253347616	4	98	regulation of lipase activity	biological_process	1	1.99623644558508
967	GO:0001300	0.0213105583089132	92.8090452261306	0.0214247455811462	1	2	chronological cell aging	biological_process	1	6.53619351303068
968	GO:0001306	0.0213105583089132	92.8090452261306	0.0214247455811462	1	2	age-dependent response to oxidative stress	biological_process	1	6.53619351303068
969	GO:0001544	0.0213105583089132	92.8090452261306	0.0214247455811462	1	2	initiation of primordial ovarian follicle growth	biological_process	1	6.53619351303068
970	GO:0002384	0.0213105583089132	92.8090452261306	0.0214247455811462	1	2	hepatic immune response	biological_process	1	6.53619351303068
971	GO:0002537	0.0213105583089132	92.8090452261306	0.0214247455811462	1	2	nitric oxide production involved in inflammatory response	biological_process	1	6.53619351303068
972	GO:0002538	0.0213105583089132	92.8090452261306	0.0214247455811462	1	2	arachidonic acid metabolite production involved in inflammatory response	biological_process	1	6.53619351303068
973	GO:0002540	0.0213105583089132	92.8090452261306	0.0214247455811462	1	2	leukotriene production involved in inflammatory response	biological_process	1	6.53619351303068
974	GO:0007571	0.0213105583089132	92.8090452261306	0.0214247455811462	1	2	age-dependent general metabolic decline	biological_process	1	6.53619351303068
975	GO:0014737	0.0213105583089132	92.8090452261306	0.0214247455811462	1	2	positive regulation of muscle atrophy	biological_process	1	6.53619351303068
976	GO:0032796	0.0213105583089132	92.8090452261306	0.0214247455811462	1	2	uropod organization	biological_process	1	6.53619351303068
977	GO:0033082	0.0213105583089132	92.8090452261306	0.0214247455811462	1	2	regulation of extrathymic T cell differentiation	biological_process	1	6.53619351303068
978	GO:0034146	0.0213105583089132	92.8090452261306	0.0214247455811462	1	2	toll-like receptor 5 signaling pathway	biological_process	1	6.53619351303068
979	GO:0034352	0.0213105583089132	92.8090452261306	0.0214247455811462	1	2	positive regulation of glial cell apoptotic process	biological_process	1	6.53619351303068
980	GO:0036496	0.0213105583089132	92.8090452261306	0.0214247455811462	1	2	regulation of translational initiation by eIF2 alpha dephosphorylation	biological_process	1	6.53619351303068
981	GO:0038041	0.0213105583089132	92.8090452261306	0.0214247455811462	1	2	cross-receptor inhibition within G protein-coupled receptor heterodimer	biological_process	1	6.53619351303068
982	GO:0042231	0.0213105583089132	92.8090452261306	0.0214247455811462	1	2	interleukin-13 biosynthetic process	biological_process	1	6.53619351303068
983	GO:0042710	0.0213105583089132	92.8090452261306	0.0214247455811462	1	2	biofilm formation	biological_process	1	6.53619351303068
984	GO:0044010	0.0213105583089132	92.8090452261306	0.0214247455811462	1	2	single-species biofilm formation	biological_process	1	6.53619351303068
985	GO:0044110	0.0213105583089132	92.8090452261306	0.0214247455811462	1	2	growth involved in symbiotic interaction	biological_process	1	6.53619351303068
986	GO:0044117	0.0213105583089132	92.8090452261306	0.0214247455811462	1	2	growth of symbiont in host	biological_process	1	6.53619351303068
987	GO:0044407	0.0213105583089132	92.8090452261306	0.0214247455811462	1	2	single-species biofilm formation in or on host organism	biological_process	1	6.53619351303068
988	GO:0044866	0.0213105583089132	92.8090452261306	0.0214247455811462	1	2	modulation by host of viral exo-alpha-sialidase activity	biological_process	1	6.53619351303068
989	GO:0044867	0.0213105583089132	92.8090452261306	0.0214247455811462	1	2	modulation by host of viral catalytic activity	biological_process	1	6.53619351303068
990	GO:0044869	0.0213105583089132	92.8090452261306	0.0214247455811462	1	2	negative regulation by host of viral exo-alpha-sialidase activity	biological_process	1	6.53619351303068
991	GO:0044870	0.0213105583089132	92.8090452261306	0.0214247455811462	1	2	modulation by host of viral glycoprotein metabolic process	biological_process	1	6.53619351303068
992	GO:0044871	0.0213105583089132	92.8090452261306	0.0214247455811462	1	2	negative regulation by host of viral glycoprotein metabolic process	biological_process	1	6.53619351303068
993	GO:0045404	0.0213105583089132	92.8090452261306	0.0214247455811462	1	2	positive regulation of interleukin-4 biosynthetic process	biological_process	1	6.53619351303068
994	GO:0046108	0.0213105583089132	92.8090452261306	0.0214247455811462	1	2	uridine metabolic process	biological_process	1	6.53619351303068
995	GO:0050757	0.0213105583089132	92.8090452261306	0.0214247455811462	1	2	thymidylate synthase biosynthetic process	biological_process	1	6.53619351303068
996	GO:0050758	0.0213105583089132	92.8090452261306	0.0214247455811462	1	2	regulation of thymidylate synthase biosynthetic process	biological_process	1	6.53619351303068
997	GO:0052403	0.0213105583089132	92.8090452261306	0.0214247455811462	1	2	negative regulation by host of symbiont catalytic activity	biological_process	1	6.53619351303068
998	GO:0055073	0.0213105583089132	92.8090452261306	0.0214247455811462	1	2	cadmium ion homeostasis	biological_process	1	6.53619351303068
999	GO:0060378	0.0213105583089132	92.8090452261306	0.0214247455811462	1	2	regulation of brood size	biological_process	1	6.53619351303068
1000	GO:0061044	0.0213105583089132	92.8090452261306	0.0214247455811462	1	2	negative regulation of vascular wound healing	biological_process	1	6.53619351303068
1001	GO:0061394	0.0213105583089132	92.8090452261306	0.0214247455811462	1	2	regulation of transcription from RNA polymerase II promoter in response to arsenic-containing substance	biological_process	1	6.53619351303068
1002	GO:0070236	0.0213105583089132	92.8090452261306	0.0214247455811462	1	2	negative regulation of activation-induced cell death of T cells	biological_process	1	6.53619351303068
1003	GO:0070428	0.0213105583089132	92.8090452261306	0.0214247455811462	1	2	regulation of nucleotide-binding oligomerization domain containing 1 signaling pathway	biological_process	1	6.53619351303068
1004	GO:0070947	0.0213105583089132	92.8090452261306	0.0214247455811462	1	2	neutrophil-mediated killing of fungus	biological_process	1	6.53619351303068
1005	GO:0071231	0.0213105583089132	92.8090452261306	0.0214247455811462	1	2	cellular response to folic acid	biological_process	1	6.53619351303068
1006	GO:0071283	0.0213105583089132	92.8090452261306	0.0214247455811462	1	2	cellular response to iron(III) ion	biological_process	1	6.53619351303068
1007	GO:0071505	0.0213105583089132	92.8090452261306	0.0214247455811462	1	2	response to mycophenolic acid	biological_process	1	6.53619351303068
1008	GO:0071506	0.0213105583089132	92.8090452261306	0.0214247455811462	1	2	cellular response to mycophenolic acid	biological_process	1	6.53619351303068
1009	GO:0072301	0.0213105583089132	92.8090452261306	0.0214247455811462	1	2	regulation of metanephric glomerular mesangial cell proliferation	biological_process	1	6.53619351303068
1010	GO:0072573	0.0213105583089132	92.8090452261306	0.0214247455811462	1	2	tolerance induction to lipopolysaccharide	biological_process	1	6.53619351303068
1011	GO:0090291	0.0213105583089132	92.8090452261306	0.0214247455811462	1	2	negative regulation of osteoclast proliferation	biological_process	1	6.53619351303068
1012	GO:0090362	0.0213105583089132	92.8090452261306	0.0214247455811462	1	2	positive regulation of platelet-derived growth factor production	biological_process	1	6.53619351303068
1013	GO:0098630	0.0213105583089132	92.8090452261306	0.0214247455811462	1	2	aggregation of unicellular organisms	biological_process	1	6.53619351303068
1014	GO:1900141	0.0213105583089132	92.8090452261306	0.0214247455811462	1	2	regulation of oligodendrocyte apoptotic process	biological_process	1	6.53619351303068
1015	GO:1900190	0.0213105583089132	92.8090452261306	0.0214247455811462	1	2	regulation of single-species biofilm formation	biological_process	1	6.53619351303068
1016	GO:1900191	0.0213105583089132	92.8090452261306	0.0214247455811462	1	2	negative regulation of single-species biofilm formation	biological_process	1	6.53619351303068
1017	GO:1900228	0.0213105583089132	92.8090452261306	0.0214247455811462	1	2	regulation of single-species biofilm formation in or on host organism	biological_process	1	6.53619351303068
1018	GO:1900229	0.0213105583089132	92.8090452261306	0.0214247455811462	1	2	negative regulation of single-species biofilm formation in or on host organism	biological_process	1	6.53619351303068
1019	GO:1902310	0.0213105583089132	92.8090452261306	0.0214247455811462	1	2	positive regulation of peptidyl-serine dephosphorylation	biological_process	1	6.53619351303068
1020	GO:1902913	0.0213105583089132	92.8090452261306	0.0214247455811462	1	2	positive regulation of neuroepithelial cell differentiation	biological_process	1	6.53619351303068
1021	GO:1903016	0.0213105583089132	92.8090452261306	0.0214247455811462	1	2	negative regulation of exo-alpha-sialidase activity	biological_process	1	6.53619351303068
1022	GO:1904245	0.0213105583089132	92.8090452261306	0.0214247455811462	1	2	regulation of polynucleotide adenylyltransferase activity	biological_process	1	6.53619351303068
1023	GO:1905665	0.0213105583089132	92.8090452261306	0.0214247455811462	1	2	positive regulation of calcium ion import across plasma membrane	biological_process	1	6.53619351303068
1024	GO:1990262	0.0213105583089132	92.8090452261306	0.0214247455811462	1	2	anti-Mullerian hormone signaling pathway	biological_process	1	6.53619351303068
1025	GO:2000098	0.0213105583089132	92.8090452261306	0.0214247455811462	1	2	negative regulation of smooth muscle cell-matrix adhesion	biological_process	1	6.53619351303068
1026	GO:2000184	0.0213105583089132	92.8090452261306	0.0214247455811462	1	2	positive regulation of progesterone biosynthetic process	biological_process	1	6.53619351303068
1027	GO:2000349	0.0213105583089132	92.8090452261306	0.0214247455811462	1	2	negative regulation of CD40 signaling pathway	biological_process	1	6.53619351303068
1028	GO:2000870	0.0213105583089132	92.8090452261306	0.0214247455811462	1	2	regulation of progesterone secretion	biological_process	1	6.53619351303068
1029	GO:0061041	0.0216823553126232	3.28617536309844	1.58543117300482	5	148	regulation of wound healing	biological_process	1	1.71640947016076
1030	GO:0044784	0.0221558834782333	5.29173450818887	0.599892876272094	3	56	metaphase/anaphase transition of cell cycle	biological_process	1	2.40374068192507
1031	GO:0009267	0.0222466808169233	3.26317663817664	1.59614354579539	5	149	cellular response to starvation	biological_process	1	1.70627708369828
1032	GO:0032270	0.0226098875611961	1.59512911053955	17.2254954472416	26	1608	positive regulation of cellular protein metabolic process	biological_process	1	0.673673201166728
1033	GO:0034764	0.0228071287603715	2.85410809122149	2.18532404927692	6	204	positive regulation of transmembrane transport	biological_process	1	1.51303997381726
1034	GO:0006925	0.0229138863820522	9.31818181818182	0.235672201392608	2	22	inflammatory cell apoptotic process	biological_process	1	3.22004848086815
1035	GO:0023058	0.0229138863820522	9.31818181818182	0.235672201392608	2	22	adaptation of signaling pathway	biological_process	1	3.22004848086815
1036	GO:0040037	0.0229138863820522	9.31818181818182	0.235672201392608	2	22	negative regulation of fibroblast growth factor receptor signaling pathway	biological_process	1	3.22004848086815
1037	GO:0042454	0.0229138863820522	9.31818181818182	0.235672201392608	2	22	ribonucleoside catabolic process	biological_process	1	3.22004848086815
1038	GO:0044342	0.0229138863820522	9.31818181818182	0.235672201392608	2	22	type B pancreatic cell proliferation	biological_process	1	3.22004848086815
1039	GO:0007169	0.0230281475621363	1.89666742926866	7.70219603642207	14	719	transmembrane receptor protein tyrosine kinase signaling pathway	biological_process	1	0.923466731882001
1040	GO:0010965	0.0232067266470641	5.19345741680767	0.610605249062667	3	57	regulation of mitotic sister chromatid separation	biological_process	1	2.37669529723354
1041	GO:0050819	0.0232067266470641	5.19345741680767	0.610605249062667	3	57	negative regulation of coagulation	biological_process	1	2.37669529723354
1042	GO:0071398	0.0232067266470641	5.19345741680767	0.610605249062667	3	57	cellular response to fatty acid	biological_process	1	2.37669529723354
1043	GO:1903428	0.0232067266470641	5.19345741680767	0.610605249062667	3	57	positive regulation of reactive oxygen species biosynthetic process	biological_process	1	2.37669529723354
1044	GO:2000272	0.0232067266470641	5.19345741680767	0.610605249062667	3	57	negative regulation of signaling receptor activity	biological_process	1	2.37669529723354
1045	GO:0032649	0.0233270896723338	3.86555859457185	1.08194965184788	4	101	regulation of interferon-gamma production	biological_process	1	1.95067690661809
1046	GO:0006793	0.0233682816019021	1.42844546812301	35.5222281735404	47	3316	phosphorus metabolic process	biological_process	1	0.514445961461418
1047	GO:0051347	0.0233945474969372	1.94303723199169	6.9737546866631	13	651	positive regulation of transferase activity	biological_process	1	0.958313545748339
1048	GO:0009615	0.0234143193686476	2.40145502645503	3.46009641135512	8	323	response to virus	biological_process	1	1.26390879057913
1049	GO:0032675	0.0239966331424105	3.19605791034362	1.62828066416711	5	152	regulation of interleukin-6 production	biological_process	1	1.67629354913218
1050	GO:0034250	0.0239966331424105	3.19605791034362	1.62828066416711	5	152	positive regulation of cellular amide metabolic process	biological_process	1	1.67629354913218
1051	GO:0010522	0.0240820716712466	3.8259058725531	1.09266202463846	4	102	regulation of calcium ion transport into cytosol	biological_process	1	1.93580137999053
1052	GO:2000379	0.0240820716712466	3.8259058725531	1.09266202463846	4	102	positive regulation of reactive oxygen species metabolic process	biological_process	1	1.93580137999053
1053	GO:0032722	0.0242842557293182	5.09875403784033	0.62131762185324	3	58	positive regulation of chemokine production	biological_process	1	2.35014474452722
1054	GO:1903508	0.0243768617352077	1.58308259555094	17.3433315479379	26	1619	positive regulation of nucleic acid-templated transcription	biological_process	1	0.662736528427184
1055	GO:1902680	0.0245427013734609	1.58199570227433	17.3540439207284	26	1620	positive regulation of RNA biosynthetic process	biological_process	1	0.661745680521243
1056	GO:0050729	0.0245991085686498	3.17428967428967	1.63899303695769	5	153	positive regulation of inflammatory response	biological_process	1	1.66643378935521
1057	GO:0010954	0.0249217727714486	8.87397787397787	0.246384574183182	2	23	positive regulation of protein processing	biological_process	1	3.14958095600441
1058	GO:0032717	0.0249217727714486	8.87397787397787	0.246384574183182	2	23	negative regulation of interleukin-8 production	biological_process	1	3.14958095600441
1059	GO:0046135	0.0249217727714486	8.87397787397787	0.246384574183182	2	23	pyrimidine nucleoside catabolic process	biological_process	1	3.14958095600441
1060	GO:0071294	0.0249217727714486	8.87397787397787	0.246384574183182	2	23	cellular response to zinc ion	biological_process	1	3.14958095600441
1061	GO:0072337	0.0249217727714486	8.87397787397787	0.246384574183182	2	23	modified amino acid transport	biological_process	1	3.14958095600441
1062	GO:0097150	0.0249217727714486	8.87397787397787	0.246384574183182	2	23	neuronal stem cell population maintenance	biological_process	1	3.14958095600441
1063	GO:0098743	0.0249217727714486	8.87397787397787	0.246384574183182	2	23	cell aggregation	biological_process	1	3.14958095600441
1064	GO:0014706	0.0250318566525267	2.23716865234778	4.17782538832351	9	390	striated muscle tissue development	biological_process	1	1.16167402024783
1065	GO:0071229	0.0253054917938791	2.78304809303743	2.23888591322978	6	209	cellular response to acid chemical	biological_process	1	1.47666583967459
1066	GO:0051051	0.0253832212051042	2.0454653703186	5.59185859667916	11	522	negative regulation of transport	biological_process	1	1.03242911263905
1067	GO:0010518	0.0253884554841645	5.00743292240754	0.632029994643814	3	59	positive regulation of phospholipase activity	biological_process	1	2.32407119039482
1068	GO:0045071	0.0253884554841645	5.00743292240754	0.632029994643814	3	59	negative regulation of viral genome replication	biological_process	1	2.32407119039482
1069	GO:0120178	0.0253884554841645	5.00743292240754	0.632029994643814	3	59	steroid hormone biosynthetic process	biological_process	1	2.32407119039482
1070	GO:1902369	0.0253884554841645	5.00743292240754	0.632029994643814	3	59	negative regulation of RNA catabolic process	biological_process	1	2.32407119039482
1071	GO:0030178	0.0258261978724822	2.76925409338993	2.24959828602035	6	210	negative regulation of Wnt signaling pathway	biological_process	1	1.4694974345121
1072	GO:0045935	0.0260877530753816	1.53647644892915	19.9785752544189	29	1865	positive regulation of nucleobase-containing compound metabolic process	biological_process	1	0.619625653508472
1073	GO:0001655	0.0261692045034029	2.34834368530021	3.53508302088913	8	330	urogenital system development	biological_process	1	1.23164356551497
1074	GO:0030856	0.0264646715305423	3.11071489217185	1.67113015532941	5	156	regulation of epithelial cell differentiation	biological_process	1	1.63724617291831
1075	GO:1905952	0.0264646715305423	3.11071489217185	1.67113015532941	5	156	regulation of lipid localization	biological_process	1	1.63724617291831
1076	GO:0050867	0.0264983063801284	2.21343577888081	4.22067487948581	9	394	positive regulation of cell activation	biological_process	1	1.14628751536744
1077	GO:0051306	0.0265193008744672	4.91931605663906	0.642742367434387	3	60	mitotic sister chromatid separation	biological_process	1	2.29845774843343
1078	GO:0051851	0.0265193008744672	4.91931605663906	0.642742367434387	3	60	modulation by host of symbiont process	biological_process	1	2.29845774843343
1079	GO:0007548	0.0266194671731837	2.51086506826376	2.89234065345474	7	270	sex differentiation	biological_process	1	1.32818450149782
1080	GO:0010817	0.0266421627122277	2.02912621359223	5.63470808784146	11	526	regulation of hormone levels	biological_process	1	1.02085860489766
1081	GO:0019935	0.0268889279596307	2.74206786107497	2.2710230316015	6	212	cyclic-nucleotide-mediated signaling	biological_process	1	1.45526427557551
1082	GO:0071677	0.0269986372145553	8.47015610651974	0.257096946973755	2	24	positive regulation of mononuclear cell migration	biological_process	1	3.08238855893486
1083	GO:2000209	0.0269986372145553	8.47015610651974	0.257096946973755	2	24	regulation of anoikis	biological_process	1	3.08238855893486
1084	GO:0043467	0.0271060542196062	3.09008097165992	1.68184252811998	5	157	regulation of generation of precursor metabolites and energy	biological_process	1	1.6276446426221
1085	GO:0045123	0.0276767573497573	4.83423770348328	0.65345474022496	3	61	cellular extravasation	biological_process	1	2.27328841336109
1086	GO:0045604	0.0276767573497573	4.83423770348328	0.65345474022496	3	61	regulation of epidermal cell differentiation	biological_process	1	2.27328841336109
1087	GO:0050701	0.0276767573497573	4.83423770348328	0.65345474022496	3	61	interleukin-1 secretion	biological_process	1	2.27328841336109
1088	GO:0090303	0.0276767573497573	4.83423770348328	0.65345474022496	3	61	positive regulation of wound healing	biological_process	1	2.27328841336109
1089	GO:1905953	0.0276767573497573	4.83423770348328	0.65345474022496	3	61	negative regulation of lipid localization	biological_process	1	2.27328841336109
1090	GO:0061448	0.028038685007646	2.48213798745569	2.92447777182646	7	273	connective tissue development	biological_process	1	1.31158332025652
1091	GO:0001909	0.0280780188745287	3.63919159896968	1.14622388859132	4	107	leukocyte mediated cytotoxicity	biological_process	1	1.86361800930179
1092	GO:0043502	0.0280780188745287	3.63919159896968	1.14622388859132	4	107	regulation of muscle adaptation	biological_process	1	1.86361800930179
1093	GO:0070374	0.0285368266123151	2.70226409510186	2.30316014997322	6	215	positive regulation of ERK1 and ERK2 cascade	biological_process	1	1.43416867765212
1094	GO:0045860	0.0286146370040113	2.00508789568291	5.6989823245849	11	532	positive regulation of protein kinase activity	biological_process	1	1.00366548051383
1095	GO:0002260	0.0288607811235696	4.75204336229889	0.664167113015533	3	62	lymphocyte homeostasis	biological_process	1	2.2485480007616
1096	GO:0032387	0.0288607811235696	4.75204336229889	0.664167113015533	3	62	negative regulation of intracellular transport	biological_process	1	2.2485480007616
1097	GO:0032922	0.0288607811235696	4.75204336229889	0.664167113015533	3	62	circadian regulation of gene expression	biological_process	1	2.2485480007616
1098	GO:0045453	0.0288607811235696	4.75204336229889	0.664167113015533	3	62	bone resorption	biological_process	1	2.2485480007616
1099	GO:1905818	0.0288607811235696	4.75204336229889	0.664167113015533	3	62	regulation of chromosome separation	biological_process	1	2.2485480007616
1100	GO:0002819	0.0290893799611861	3.02977667493797	1.7139796464917	5	160	regulation of adaptive immune response	biological_process	1	1.59921145645944
1101	GO:0007519	0.0290893799611861	3.02977667493797	1.7139796464917	5	160	skeletal muscle tissue development	biological_process	1	1.59921145645944
1102	GO:0002507	0.029142787226714	8.10144927536232	0.267809319764328	2	25	tolerance induction	biological_process	1	3.01818001606502
1103	GO:0009648	0.029142787226714	8.10144927536232	0.267809319764328	2	25	photoperiodism	biological_process	1	3.01818001606502
1104	GO:0030325	0.029142787226714	8.10144927536232	0.267809319764328	2	25	adrenal gland development	biological_process	1	3.01818001606502
1105	GO:0031664	0.029142787226714	8.10144927536232	0.267809319764328	2	25	regulation of lipopolysaccharide-mediated signaling pathway	biological_process	1	3.01818001606502
1106	GO:0050901	0.029142787226714	8.10144927536232	0.267809319764328	2	25	leukocyte tethering or rolling	biological_process	1	3.01818001606502
1107	GO:0060561	0.029142787226714	8.10144927536232	0.267809319764328	2	25	apoptotic process involved in morphogenesis	biological_process	1	3.01818001606502
1108	GO:1903319	0.029142787226714	8.10144927536232	0.267809319764328	2	25	positive regulation of protein maturation	biological_process	1	3.01818001606502
1109	GO:2000353	0.029142787226714	8.10144927536232	0.267809319764328	2	25	positive regulation of endothelial cell apoptotic process	biological_process	1	3.01818001606502
1110	GO:0007159	0.0291428253287276	2.29749240121581	3.61006963042314	8	337	leukocyte cell-cell adhesion	biological_process	1	1.20006008991631
1111	GO:0061061	0.0292585737081101	1.87890418962453	7.19871451526513	13	672	muscle structure development	biological_process	1	0.909891501735228
1112	GO:0016485	0.0296716761426396	2.67635706258856	2.32458489555437	6	217	protein processing	biological_process	1	1.42027060404418
1113	GO:0032635	0.0297703470892001	3.01019066403682	1.72469201928227	5	161	interleukin-6 production	biological_process	1	1.58985486949289
1114	GO:0045785	0.0300184834826171	2.16179870837431	4.31708623460096	9	403	positive regulation of cell adhesion	biological_process	1	1.11223219562119
1115	GO:0006879	0.0300713194452401	4.67258883248731	0.674879485806106	3	63	cellular iron ion homeostasis	biological_process	1	2.22422209189353
1116	GO:0046637	0.0300713194452401	4.67258883248731	0.674879485806106	3	63	regulation of alpha-beta T cell differentiation	biological_process	1	2.22422209189353
1117	GO:0080135	0.0302218577148738	1.82393207591515	7.99143010176754	14	746	regulation of cellular response to stress	biological_process	1	0.867052003863944
1118	GO:1903039	0.0302500704049185	2.66358685080724	2.33529726834494	6	218	positive regulation of leukocyte cell-cell adhesion	biological_process	1	1.41337032320658
1119	GO:0001822	0.0305168213251155	2.43567290595186	2.97803963577933	7	278	kidney development	biological_process	1	1.28432040227298
1120	GO:0031214	0.0311622946018921	2.97176241480039	1.74611676486342	5	163	biomineral tissue development	biological_process	1	1.57131878051634
1121	GO:0110148	0.0311622946018921	2.97176241480039	1.74611676486342	5	163	biomineralization	biological_process	1	1.57131878051634
1122	GO:0050708	0.0312414842134629	2.05149236728184	5.05623995715051	10	472	regulation of protein secretion	biological_process	1	1.03667378659451
1123	GO:0046579	0.0313083108662576	4.59573936922693	0.685591858596679	3	64	positive regulation of Ras protein signal transduction	biological_process	1	2.20029698306112
1124	GO:0048247	0.0313083108662576	4.59573936922693	0.685591858596679	3	64	lymphocyte chemotaxis	biological_process	1	2.20029698306112
1125	GO:0050922	0.0313083108662576	4.59573936922693	0.685591858596679	3	64	negative regulation of chemotaxis	biological_process	1	2.20029698306112
1126	GO:0001556	0.0313525583491268	7.76346801346801	0.278521692554901	2	26	oocyte maturation	biological_process	1	2.95670126171117
1127	GO:0010758	0.0313525583491268	7.76346801346801	0.278521692554901	2	26	regulation of macrophage chemotaxis	biological_process	1	2.95670126171117
1128	GO:0030194	0.0313525583491268	7.76346801346801	0.278521692554901	2	26	positive regulation of blood coagulation	biological_process	1	2.95670126171117
1129	GO:0032897	0.0313525583491268	7.76346801346801	0.278521692554901	2	26	negative regulation of viral transcription	biological_process	1	2.95670126171117
1130	GO:0060669	0.0313525583491268	7.76346801346801	0.278521692554901	2	26	embryonic placenta morphogenesis	biological_process	1	2.95670126171117
1131	GO:0072539	0.0313525583491268	7.76346801346801	0.278521692554901	2	26	T-helper 17 cell differentiation	biological_process	1	2.95670126171117
1132	GO:1900048	0.0313525583491268	7.76346801346801	0.278521692554901	2	26	positive regulation of hemostasis	biological_process	1	2.95670126171117
1133	GO:1903959	0.0313525583491268	7.76346801346801	0.278521692554901	2	26	regulation of anion transmembrane transport	biological_process	1	2.95670126171117
1134	GO:1904754	0.0313525583491268	7.76346801346801	0.278521692554901	2	26	positive regulation of vascular associated smooth muscle cell migration	biological_process	1	2.95670126171117
1135	GO:0016567	0.0314173642882431	1.77464081181553	8.8055704338511	15	822	protein ubiquitination	biological_process	1	0.827527051968977
1136	GO:0072676	0.0315427305780741	3.50238413122258	1.18907337975362	4	111	lymphocyte migration	biological_process	1	1.80833732301136
1137	GO:0001550	0.0317957676692205	46.4020100502513	0.0321371183717193	1	3	ovarian cumulus expansion	biological_process	1	5.53611539650572
1138	GO:0002296	0.0317957676692205	46.4020100502513	0.0321371183717193	1	3	T-helper 1 cell lineage commitment	biological_process	1	5.53611539650572
1139	GO:0002581	0.0317957676692205	46.4020100502513	0.0321371183717193	1	3	negative regulation of antigen processing and presentation of peptide or polysaccharide antigen via MHC class II	biological_process	1	5.53611539650572
1140	GO:0006982	0.0317957676692205	46.4020100502513	0.0321371183717193	1	3	response to lipid hydroperoxide	biological_process	1	5.53611539650572
1141	GO:0010751	0.0317957676692205	46.4020100502513	0.0321371183717193	1	3	negative regulation of nitric oxide mediated signal transduction	biological_process	1	5.53611539650572
1142	GO:0014707	0.0317957676692205	46.4020100502513	0.0321371183717193	1	3	branchiomeric skeletal muscle development	biological_process	1	5.53611539650572
1143	GO:0015891	0.0317957676692205	46.4020100502513	0.0321371183717193	1	3	siderophore transport	biological_process	1	5.53611539650572
1144	GO:0032227	0.0317957676692205	46.4020100502513	0.0321371183717193	1	3	negative regulation of synaptic transmission, dopaminergic	biological_process	1	5.53611539650572
1145	GO:0032632	0.0317957676692205	46.4020100502513	0.0321371183717193	1	3	interleukin-3 production	biological_process	1	5.53611539650572
1146	GO:0032765	0.0317957676692205	46.4020100502513	0.0321371183717193	1	3	positive regulation of mast cell cytokine production	biological_process	1	5.53611539650572
1147	GO:0033078	0.0317957676692205	46.4020100502513	0.0321371183717193	1	3	extrathymic T cell differentiation	biological_process	1	5.53611539650572
1148	GO:0034059	0.0317957676692205	46.4020100502513	0.0321371183717193	1	3	response to anoxia	biological_process	1	5.53611539650572
1149	GO:0034140	0.0317957676692205	46.4020100502513	0.0321371183717193	1	3	negative regulation of toll-like receptor 3 signaling pathway	biological_process	1	5.53611539650572
1150	GO:0038086	0.0317957676692205	46.4020100502513	0.0321371183717193	1	3	VEGF-activated platelet-derived growth factor receptor signaling pathway	biological_process	1	5.53611539650572
1151	GO:0038091	0.0317957676692205	46.4020100502513	0.0321371183717193	1	3	positive regulation of cell proliferation by VEGF-activated platelet derived growth factor receptor signaling pathway	biological_process	1	5.53611539650572
1152	GO:0038172	0.0317957676692205	46.4020100502513	0.0321371183717193	1	3	interleukin-33-mediated signaling pathway	biological_process	1	5.53611539650572
1153	GO:0042097	0.0317957676692205	46.4020100502513	0.0321371183717193	1	3	interleukin-4 biosynthetic process	biological_process	1	5.53611539650572
1154	GO:0042235	0.0317957676692205	46.4020100502513	0.0321371183717193	1	3	interleukin-17 biosynthetic process	biological_process	1	5.53611539650572
1155	GO:0044868	0.0317957676692205	46.4020100502513	0.0321371183717193	1	3	modulation by host of viral molecular function	biological_process	1	5.53611539650572
1156	GO:0045378	0.0317957676692205	46.4020100502513	0.0321371183717193	1	3	regulation of interleukin-17 biosynthetic process	biological_process	1	5.53611539650572
1157	GO:0045402	0.0317957676692205	46.4020100502513	0.0321371183717193	1	3	regulation of interleukin-4 biosynthetic process	biological_process	1	5.53611539650572
1158	GO:0046946	0.0317957676692205	46.4020100502513	0.0321371183717193	1	3	hydroxylysine metabolic process	biological_process	1	5.53611539650572
1159	GO:0046947	0.0317957676692205	46.4020100502513	0.0321371183717193	1	3	hydroxylysine biosynthetic process	biological_process	1	5.53611539650572
1160	GO:0048165	0.0317957676692205	46.4020100502513	0.0321371183717193	1	3	fused antrum stage	biological_process	1	5.53611539650572
1161	GO:0048210	0.0317957676692205	46.4020100502513	0.0321371183717193	1	3	Golgi vesicle fusion to target membrane	biological_process	1	5.53611539650572
1162	GO:0051714	0.0317957676692205	46.4020100502513	0.0321371183717193	1	3	positive regulation of cytolysis in other organism	biological_process	1	5.53611539650572
1163	GO:0052199	0.0317957676692205	46.4020100502513	0.0321371183717193	1	3	negative regulation of catalytic activity in other organism involved in symbiotic interaction	biological_process	1	5.53611539650572
1164	GO:0052422	0.0317957676692205	46.4020100502513	0.0321371183717193	1	3	modulation by host of symbiont catalytic activity	biological_process	1	5.53611539650572
1165	GO:0060086	0.0317957676692205	46.4020100502513	0.0321371183717193	1	3	circadian temperature homeostasis	biological_process	1	5.53611539650572
1166	GO:0060183	0.0317957676692205	46.4020100502513	0.0321371183717193	1	3	apelin receptor signaling pathway	biological_process	1	5.53611539650572
1167	GO:0060435	0.0317957676692205	46.4020100502513	0.0321371183717193	1	3	bronchiole development	biological_process	1	5.53611539650572
1168	GO:0060447	0.0317957676692205	46.4020100502513	0.0321371183717193	1	3	bud outgrowth involved in lung branching	biological_process	1	5.53611539650572
1169	GO:0070235	0.0317957676692205	46.4020100502513	0.0321371183717193	1	3	regulation of activation-induced cell death of T cells	biological_process	1	5.53611539650572
1170	GO:0070425	0.0317957676692205	46.4020100502513	0.0321371183717193	1	3	negative regulation of nucleotide-binding oligomerization domain containing signaling pathway	biological_process	1	5.53611539650572
1171	GO:0070433	0.0317957676692205	46.4020100502513	0.0321371183717193	1	3	negative regulation of nucleotide-binding oligomerization domain containing 2 signaling pathway	biological_process	1	5.53611539650572
1172	GO:0071386	0.0317957676692205	46.4020100502513	0.0321371183717193	1	3	cellular response to corticosterone stimulus	biological_process	1	5.53611539650572
1173	GO:0072262	0.0317957676692205	46.4020100502513	0.0321371183717193	1	3	metanephric glomerular mesangial cell proliferation involved in metanephros development	biological_process	1	5.53611539650572
1174	GO:0072535	0.0317957676692205	46.4020100502513	0.0321371183717193	1	3	tumor necrosis factor (ligand) superfamily member 11 production	biological_process	1	5.53611539650572
1175	GO:0090360	0.0317957676692205	46.4020100502513	0.0321371183717193	1	3	platelet-derived growth factor production	biological_process	1	5.53611539650572
1176	GO:0090361	0.0317957676692205	46.4020100502513	0.0321371183717193	1	3	regulation of platelet-derived growth factor production	biological_process	1	5.53611539650572
1177	GO:0098706	0.0317957676692205	46.4020100502513	0.0321371183717193	1	3	iron ion import across cell outer membrane	biological_process	1	5.53611539650572
1178	GO:0098758	0.0317957676692205	46.4020100502513	0.0321371183717193	1	3	response to interleukin-8	biological_process	1	5.53611539650572
1179	GO:0098759	0.0317957676692205	46.4020100502513	0.0321371183717193	1	3	cellular response to interleukin-8	biological_process	1	5.53611539650572
1180	GO:1900623	0.0317957676692205	46.4020100502513	0.0321371183717193	1	3	regulation of monocyte aggregation	biological_process	1	5.53611539650572
1181	GO:1900625	0.0317957676692205	46.4020100502513	0.0321371183717193	1	3	positive regulation of monocyte aggregation	biological_process	1	5.53611539650572
1182	GO:1901329	0.0317957676692205	46.4020100502513	0.0321371183717193	1	3	regulation of odontoblast differentiation	biological_process	1	5.53611539650572
1183	GO:1903015	0.0317957676692205	46.4020100502513	0.0321371183717193	1	3	regulation of exo-alpha-sialidase activity	biological_process	1	5.53611539650572
1184	GO:1903984	0.0317957676692205	46.4020100502513	0.0321371183717193	1	3	positive regulation of TRAIL-activated apoptotic signaling pathway	biological_process	1	5.53611539650572
1185	GO:1904580	0.0317957676692205	46.4020100502513	0.0321371183717193	1	3	regulation of intracellular mRNA localization	biological_process	1	5.53611539650572
1186	GO:1904582	0.0317957676692205	46.4020100502513	0.0321371183717193	1	3	positive regulation of intracellular mRNA localization	biological_process	1	5.53611539650572
1187	GO:1905917	0.0317957676692205	46.4020100502513	0.0321371183717193	1	3	positive regulation of cell differentiation involved in phenotypic switching	biological_process	1	5.53611539650572
1188	GO:1905932	0.0317957676692205	46.4020100502513	0.0321371183717193	1	3	positive regulation of vascular smooth muscle cell differentiation involved in phenotypic switching	biological_process	1	5.53611539650572
1189	GO:2000097	0.0317957676692205	46.4020100502513	0.0321371183717193	1	3	regulation of smooth muscle cell-matrix adhesion	biological_process	1	5.53611539650572
1190	GO:2000196	0.0317957676692205	46.4020100502513	0.0321371183717193	1	3	positive regulation of female gonad development	biological_process	1	5.53611539650572
1191	GO:2000307	0.0317957676692205	46.4020100502513	0.0321371183717193	1	3	regulation of tumor necrosis factor (ligand) superfamily member 11 production	biological_process	1	5.53611539650572
1192	GO:2000676	0.0317957676692205	46.4020100502513	0.0321371183717193	1	3	positive regulation of type B pancreatic cell apoptotic process	biological_process	1	5.53611539650572
1193	GO:0007167	0.031996920924533	1.67977786575644	11.1944295661489	18	1045	enzyme linked receptor protein signaling pathway	biological_process	1	0.74827046326576
1194	GO:0060537	0.03210972210358	2.13411801755698	4.37064809855383	9	408	muscle tissue development	biological_process	1	1.09363995996566
1195	GO:0010906	0.0324464300962434	3.4697656840514	1.19978575254419	4	112	regulation of glucose metabolic process	biological_process	1	1.79483823978594
1196	GO:0072678	0.0325716855012597	4.52136892091043	0.696304231387252	3	65	T cell migration	biological_process	1	2.17675963910199
1197	GO:0044262	0.0326026112121504	2.39971738106453	3.02088912694162	7	282	cellular carbohydrate metabolic process	biological_process	1	1.26286450710653
1198	GO:0070663	0.0326374747760267	2.61368843069874	2.37814675950723	6	222	regulation of leukocyte proliferation	biological_process	1	1.38608717239714
1199	GO:0034248	0.0328146545473141	2.0334312175288	5.0990894483128	10	476	regulation of cellular amide metabolic process	biological_process	1	1.02391619128769
1200	GO:0035821	0.0333651949810896	3.43774574049803	1.21049812533476	4	113	modulation of process of other organism	biological_process	1	1.78146284543045
1201	GO:0007176	0.0336263137475922	7.45252525252525	0.289234065345474	2	27	regulation of epidermal growth factor-activated receptor activity	biological_process	1	2.89772935872785
1202	GO:0009649	0.0336263137475922	7.45252525252525	0.289234065345474	2	27	entrainment of circadian clock	biological_process	1	2.89772935872785
1203	GO:0035902	0.0336263137475922	7.45252525252525	0.289234065345474	2	27	response to immobilization stress	biological_process	1	2.89772935872785
1204	GO:0043032	0.0336263137475922	7.45252525252525	0.289234065345474	2	27	positive regulation of macrophage activation	biological_process	1	2.89772935872785
1205	GO:0050820	0.0336263137475922	7.45252525252525	0.289234065345474	2	27	positive regulation of coagulation	biological_process	1	2.89772935872785
1206	GO:0060259	0.0336263137475922	7.45252525252525	0.289234065345474	2	27	regulation of feeding behavior	biological_process	1	2.89772935872785
1207	GO:0071280	0.0336263137475922	7.45252525252525	0.289234065345474	2	27	cellular response to copper ion	biological_process	1	2.89772935872785
1208	GO:2000191	0.0336263137475922	7.45252525252525	0.289234065345474	2	27	regulation of fatty acid transport	biological_process	1	2.89772935872785
1209	GO:0030282	0.0342990483918214	3.40630797773655	1.22121049812533	4	114	bone mineralization	biological_process	1	1.7682088806613
1210	GO:0032446	0.0346068834154253	1.71763556424035	9.70540974825924	16	906	protein modification by small protein conjugation	biological_process	1	0.780423968119993
1211	GO:0060828	0.0347818271885666	2.36479283896967	3.06373861810391	7	286	regulation of canonical Wnt signaling pathway	biological_process	1	1.24171380585576
1212	GO:0019882	0.0351443531201867	2.56560449859419	2.42099625066952	6	226	antigen processing and presentation	biological_process	1	1.35929878855147
1213	GO:0010876	0.0352048975817483	2.09651045830862	4.44563470808784	9	415	lipid localization	biological_process	1	1.06799002699439
1214	GO:1900542	0.0352480105510697	3.37543666115095	1.23192287091591	4	115	regulation of purine nucleotide metabolic process	biological_process	1	1.75507414753458
1215	GO:0010469	0.0355806726928795	2.86210131332083	1.81039100160686	5	169	regulation of signaling receptor activity	biological_process	1	1.51707474181948
1216	GO:0045619	0.0355806726928795	2.86210131332083	1.81039100160686	5	169	regulation of lymphocyte differentiation	biological_process	1	1.51707474181948
1217	GO:0050728	0.0355806726928795	2.86210131332083	1.81039100160686	5	169	negative regulation of inflammatory response	biological_process	1	1.51707474181948
1218	GO:0060538	0.0355806726928795	2.86210131332083	1.81039100160686	5	169	skeletal muscle organ development	biological_process	1	1.51707474181948
1219	GO:0051260	0.0357745121878919	2.20201652089407	3.76004284949116	8	351	protein homooligomerization	biological_process	1	1.13882529293613
1220	GO:0034641	0.0358818945230475	1.30968274633943	74.1831815747188	87	6925	cellular nitrogen compound metabolic process	biological_process	1	0.389217379919741
1221	GO:0010818	0.0359624438165533	7.16550116550117	0.299946438136047	2	28	T cell chemotaxis	biological_process	1	2.84106761219123
1222	GO:0033688	0.0359624438165533	7.16550116550117	0.299946438136047	2	28	regulation of osteoblast proliferation	biological_process	1	2.84106761219123
1223	GO:0042730	0.0359624438165533	7.16550116550117	0.299946438136047	2	28	fibrinolysis	biological_process	1	2.84106761219123
1224	GO:0051984	0.0359624438165533	7.16550116550117	0.299946438136047	2	28	positive regulation of chromosome segregation	biological_process	1	2.84106761219123
1225	GO:1903792	0.0359624438165533	7.16550116550117	0.299946438136047	2	28	negative regulation of anion transport	biological_process	1	2.84106761219123
1226	GO:2000108	0.0359624438165533	7.16550116550117	0.299946438136047	2	28	positive regulation of leukocyte apoptotic process	biological_process	1	2.84106761219123
1227	GO:0019915	0.0365192886180439	4.31198750488091	0.728441349758972	3	68	lipid storage	biological_process	1	2.10835299750775
1228	GO:0033047	0.0365192886180439	4.31198750488091	0.728441349758972	3	68	regulation of mitotic sister chromatid segregation	biological_process	1	2.10835299750775
1229	GO:0050918	0.0365192886180439	4.31198750488091	0.728441349758972	3	68	positive chemotaxis	biological_process	1	2.10835299750775
1230	GO:0003013	0.0371539687680418	1.91785325241208	5.94536689876808	11	555	circulatory system process	biological_process	1	0.939492334476537
1231	GO:0006140	0.0371913274721248	3.31533321293119	1.25334761649705	4	117	regulation of nucleotide metabolic process	biological_process	1	1.72915387802552
1232	GO:0031589	0.0373181819775346	2.18256262042389	3.79217996786288	8	354	cell-substrate adhesion	biological_process	1	1.12602304715551
1233	GO:0015909	0.0378873373609382	4.24642362713429	0.739153722549545	3	69	long-chain fatty acid transport	biological_process	1	2.08624830300957
1234	GO:0070227	0.0378873373609382	4.24642362713429	0.739153722549545	3	69	lymphocyte apoptotic process	biological_process	1	2.08624830300957
1235	GO:0007263	0.0383593657883926	6.89973812196034	0.31065881092662	2	29	nitric oxide mediated signal transduction	biological_process	1	2.78654160575763
1236	GO:0009435	0.0383593657883926	6.89973812196034	0.31065881092662	2	29	NAD biosynthetic process	biological_process	1	2.78654160575763
1237	GO:0010575	0.0383593657883926	6.89973812196034	0.31065881092662	2	29	positive regulation of vascular endothelial growth factor production	biological_process	1	2.78654160575763
1238	GO:0035025	0.0383593657883926	6.89973812196034	0.31065881092662	2	29	positive regulation of Rho protein signal transduction	biological_process	1	2.78654160575763
1239	GO:0072538	0.0383593657883926	6.89973812196034	0.31065881092662	2	29	T-helper 17 type immune response	biological_process	1	2.78654160575763
1240	GO:0016525	0.0387307376695958	2.79334554334554	1.85324049276915	5	173	negative regulation of angiogenesis	biological_process	1	1.48199404939162
1241	GO:0072001	0.0388244096606742	2.30602558063698	3.13872522763792	7	293	renal system development	biological_process	1	1.20540851682898
1242	GO:0010517	0.0392813021096089	4.18281688006667	0.749866095340118	3	70	regulation of phospholipase activity	biological_process	1	2.06447483948266
1243	GO:0045861	0.0394454153689416	2.15714285714286	3.83502945902517	8	358	negative regulation of proteolysis	biological_process	1	1.10912172238011
1244	GO:2000181	0.0403677164672681	2.76018099547511	1.87466523835029	5	175	negative regulation of blood vessel morphogenesis	biological_process	1	1.46476287305882
1245	GO:0042531	0.0407010675499038	4.12108091967752	0.760578468130691	3	71	positive regulation of tyrosine phosphorylation of STAT protein	biological_process	1	2.04302279200262
1246	GO:0051057	0.0407010675499038	4.12108091967752	0.760578468130691	3	71	positive regulation of small GTPase mediated signal transduction	biological_process	1	2.04302279200262
1247	GO:1904427	0.0407010675499038	4.12108091967752	0.760578468130691	3	71	positive regulation of calcium ion transmembrane transport	biological_process	1	2.04302279200262
1248	GO:0046483	0.0408117103174455	1.30346666666667	67.8093197643278	80	6330	heterocycle metabolic process	biological_process	1	0.382353689548124
1249	GO:0044788	0.0408155233479049	6.65295815295815	0.321371183717193	2	30	modulation by host of viral process	biological_process	1	2.73399595921086
1250	GO:0045948	0.0408155233479049	6.65295815295815	0.321371183717193	2	30	positive regulation of translational initiation	biological_process	1	2.73399595921086
1251	GO:0050869	0.0408155233479049	6.65295815295815	0.321371183717193	2	30	negative regulation of B cell activation	biological_process	1	2.73399595921086
1252	GO:0061082	0.0408155233479049	6.65295815295815	0.321371183717193	2	30	myeloid leukocyte cytokine production	biological_process	1	2.73399595921086
1253	GO:0071480	0.0408155233479049	6.65295815295815	0.321371183717193	2	30	cellular response to gamma radiation	biological_process	1	2.73399595921086
1254	GO:1903205	0.0408155233479049	6.65295815295815	0.321371183717193	2	30	regulation of hydrogen peroxide-induced cell death	biological_process	1	2.73399595921086
1255	GO:0060401	0.0412017657603038	2.74388963862648	1.88537761114087	5	176	cytosolic calcium ion transport	biological_process	1	1.45622245636198
1256	GO:1903578	0.0412598360576594	3.20129077271934	1.29619710765935	4	121	regulation of ATP metabolic process	biological_process	1	1.67865372259054
1257	GO:0031331	0.0416524441366673	2.13229755178908	3.87787895018747	8	362	positive regulation of cellular catabolic process	biological_process	1	1.09240877324596
1258	GO:0044237	0.0416967241069257	1.30881885603874	120.664167113016	133	11264	cellular metabolic process	biological_process	1	0.388265438323239
1259	GO:0001959	0.0420462128500995	2.72778771615981	1.89608998393144	5	177	regulation of cytokine-mediated signaling pathway	biological_process	1	1.44773137428869
1260	GO:0038034	0.0421465116153039	4.06113440741558	0.771290840921264	3	72	signal transduction in absence of ligand	biological_process	1	2.02188277552697
1261	GO:0060193	0.0421465116153039	4.06113440741558	0.771290840921264	3	72	positive regulation of lipase activity	biological_process	1	2.02188277552697
1262	GO:0097192	0.0421465116153039	4.06113440741558	0.771290840921264	3	72	extrinsic apoptotic signaling pathway in absence of ligand	biological_process	1	2.02188277552697
1263	GO:0001922	0.042169199204344	30.9329983249581	0.0428494911622924	1	4	B-1 B cell homeostasis	biological_process	1	4.95107477502965
1264	GO:0002051	0.042169199204344	30.9329983249581	0.0428494911622924	1	4	osteoblast fate commitment	biological_process	1	4.95107477502965
1265	GO:0002605	0.042169199204344	30.9329983249581	0.0428494911622924	1	4	negative regulation of dendritic cell antigen processing and presentation	biological_process	1	4.95107477502965
1266	GO:0002677	0.042169199204344	30.9329983249581	0.0428494911622924	1	4	negative regulation of chronic inflammatory response	biological_process	1	4.95107477502965
1267	GO:0007079	0.042169199204344	30.9329983249581	0.0428494911622924	1	4	mitotic chromosome movement towards spindle pole	biological_process	1	4.95107477502965
1268	GO:0007296	0.042169199204344	30.9329983249581	0.0428494911622924	1	4	vitellogenesis	biological_process	1	4.95107477502965
1269	GO:0014735	0.042169199204344	30.9329983249581	0.0428494911622924	1	4	regulation of muscle atrophy	biological_process	1	4.95107477502965
1270	GO:0015691	0.042169199204344	30.9329983249581	0.0428494911622924	1	4	cadmium ion transport	biological_process	1	4.95107477502965
1271	GO:0032058	0.042169199204344	30.9329983249581	0.0428494911622924	1	4	positive regulation of translational initiation in response to stress	biological_process	1	4.95107477502965
1272	GO:0032345	0.042169199204344	30.9329983249581	0.0428494911622924	1	4	negative regulation of aldosterone metabolic process	biological_process	1	4.95107477502965
1273	GO:0032348	0.042169199204344	30.9329983249581	0.0428494911622924	1	4	negative regulation of aldosterone biosynthetic process	biological_process	1	4.95107477502965
1274	GO:0032690	0.042169199204344	30.9329983249581	0.0428494911622924	1	4	negative regulation of interleukin-1 alpha production	biological_process	1	4.95107477502965
1275	GO:0032824	0.042169199204344	30.9329983249581	0.0428494911622924	1	4	negative regulation of natural killer cell differentiation	biological_process	1	4.95107477502965
1276	GO:0032827	0.042169199204344	30.9329983249581	0.0428494911622924	1	4	negative regulation of natural killer cell differentiation involved in immune response	biological_process	1	4.95107477502965
1277	GO:0036146	0.042169199204344	30.9329983249581	0.0428494911622924	1	4	cellular response to mycotoxin	biological_process	1	4.95107477502965
1278	GO:0042078	0.042169199204344	30.9329983249581	0.0428494911622924	1	4	germ-line stem cell division	biological_process	1	4.95107477502965
1279	GO:0042701	0.042169199204344	30.9329983249581	0.0428494911622924	1	4	progesterone secretion	biological_process	1	4.95107477502965
1280	GO:0045082	0.042169199204344	30.9329983249581	0.0428494911622924	1	4	positive regulation of interleukin-10 biosynthetic process	biological_process	1	4.95107477502965
1281	GO:0048133	0.042169199204344	30.9329983249581	0.0428494911622924	1	4	male germ-line stem cell asymmetric division	biological_process	1	4.95107477502965
1282	GO:0050705	0.042169199204344	30.9329983249581	0.0428494911622924	1	4	regulation of interleukin-1 alpha secretion	biological_process	1	4.95107477502965
1283	GO:0051138	0.042169199204344	30.9329983249581	0.0428494911622924	1	4	positive regulation of NK T cell differentiation	biological_process	1	4.95107477502965
1284	GO:0051710	0.042169199204344	30.9329983249581	0.0428494911622924	1	4	regulation of cytolysis in other organism	biological_process	1	4.95107477502965
1285	GO:0052203	0.042169199204344	30.9329983249581	0.0428494911622924	1	4	modulation of catalytic activity in other organism involved in symbiotic interaction	biological_process	1	4.95107477502965
1286	GO:0060005	0.042169199204344	30.9329983249581	0.0428494911622924	1	4	vestibular reflex	biological_process	1	4.95107477502965
1287	GO:0060750	0.042169199204344	30.9329983249581	0.0428494911622924	1	4	epithelial cell proliferation involved in mammary gland duct elongation	biological_process	1	4.95107477502965
1288	GO:0061502	0.042169199204344	30.9329983249581	0.0428494911622924	1	4	early endosome to recycling endosome transport	biological_process	1	4.95107477502965
1289	GO:0070318	0.042169199204344	30.9329983249581	0.0428494911622924	1	4	positive regulation of G0 to G1 transition	biological_process	1	4.95107477502965
1290	GO:0070427	0.042169199204344	30.9329983249581	0.0428494911622924	1	4	nucleotide-binding oligomerization domain containing 1 signaling pathway	biological_process	1	4.95107477502965
1291	GO:0070574	0.042169199204344	30.9329983249581	0.0428494911622924	1	4	cadmium ion transmembrane transport	biological_process	1	4.95107477502965
1292	GO:0071934	0.042169199204344	30.9329983249581	0.0428494911622924	1	4	thiamine transmembrane transport	biological_process	1	4.95107477502965
1293	GO:0097029	0.042169199204344	30.9329983249581	0.0428494911622924	1	4	mature conventional dendritic cell differentiation	biological_process	1	4.95107477502965
1294	GO:0097167	0.042169199204344	30.9329983249581	0.0428494911622924	1	4	circadian regulation of translation	biological_process	1	4.95107477502965
1295	GO:0097252	0.042169199204344	30.9329983249581	0.0428494911622924	1	4	oligodendrocyte apoptotic process	biological_process	1	4.95107477502965
1296	GO:0097638	0.042169199204344	30.9329983249581	0.0428494911622924	1	4	L-arginine import across plasma membrane	biological_process	1	4.95107477502965
1297	GO:0098728	0.042169199204344	30.9329983249581	0.0428494911622924	1	4	germline stem cell asymmetric division	biological_process	1	4.95107477502965
1298	GO:1902202	0.042169199204344	30.9329983249581	0.0428494911622924	1	4	regulation of hepatocyte growth factor receptor signaling pathway	biological_process	1	4.95107477502965
1299	GO:1902732	0.042169199204344	30.9329983249581	0.0428494911622924	1	4	positive regulation of chondrocyte proliferation	biological_process	1	4.95107477502965
1300	GO:1903238	0.042169199204344	30.9329983249581	0.0428494911622924	1	4	positive regulation of leukocyte tethering or rolling	biological_process	1	4.95107477502965
1301	GO:1905664	0.042169199204344	30.9329983249581	0.0428494911622924	1	4	regulation of calcium ion import across plasma membrane	biological_process	1	4.95107477502965
1302	GO:1990168	0.042169199204344	30.9329983249581	0.0428494911622924	1	4	protein K33-linked deubiquitination	biological_process	1	4.95107477502965
1303	GO:1990785	0.042169199204344	30.9329983249581	0.0428494911622924	1	4	response to water-immersion restraint stress	biological_process	1	4.95107477502965
1304	GO:2000065	0.042169199204344	30.9329983249581	0.0428494911622924	1	4	negative regulation of cortisol biosynthetic process	biological_process	1	4.95107477502965
1305	GO:2000672	0.042169199204344	30.9329983249581	0.0428494911622924	1	4	negative regulation of motor neuron apoptotic process	biological_process	1	4.95107477502965
1306	GO:0006139	0.0422066045897692	1.30223556746325	65.9882163899304	78	6160	nucleobase-containing compound metabolic process	biological_process	1	0.380990447943227
1307	GO:0018108	0.0422167826865086	2.12617370892019	3.88859132297804	8	363	peptidyl-tyrosine phosphorylation	biological_process	1	1.08825947022745
1308	GO:1903409	0.0423148843733685	3.17398823936354	1.30690948044992	4	122	reactive oxygen species biosynthetic process	biological_process	1	1.66629678253878
1309	GO:0032872	0.042667300804412	2.44196010175392	2.53883235136583	6	237	regulation of stress-activated MAPK cascade	biological_process	1	1.28803962887896
1310	GO:0002082	0.0433293862518856	6.42319749216301	0.332083556507766	2	31	regulation of oxidative phosphorylation	biological_process	1	2.68329165524638
1311	GO:0002675	0.0433293862518856	6.42319749216301	0.332083556507766	2	31	positive regulation of acute inflammatory response	biological_process	1	2.68329165524638
1312	GO:0002724	0.0433293862518856	6.42319749216301	0.332083556507766	2	31	regulation of T cell cytokine production	biological_process	1	2.68329165524638
1313	GO:0003299	0.0433293862518856	6.42319749216301	0.332083556507766	2	31	muscle hypertrophy in response to stress	biological_process	1	2.68329165524638
1314	GO:0003401	0.0433293862518856	6.42319749216301	0.332083556507766	2	31	axis elongation	biological_process	1	2.68329165524638
1315	GO:0010762	0.0433293862518856	6.42319749216301	0.332083556507766	2	31	regulation of fibroblast migration	biological_process	1	2.68329165524638
1316	GO:0014887	0.0433293862518856	6.42319749216301	0.332083556507766	2	31	cardiac muscle adaptation	biological_process	1	2.68329165524638
1317	GO:0014898	0.0433293862518856	6.42319749216301	0.332083556507766	2	31	cardiac muscle hypertrophy in response to stress	biological_process	1	2.68329165524638
1318	GO:0033687	0.0433293862518856	6.42319749216301	0.332083556507766	2	31	osteoblast proliferation	biological_process	1	2.68329165524638
1319	GO:0051482	0.0433293862518856	6.42319749216301	0.332083556507766	2	31	positive regulation of cytosolic calcium ion concentration involved in phospholipase C-activating G protein-coupled signaling pathway	biological_process	1	2.68329165524638
1320	GO:1902895	0.0433293862518856	6.42319749216301	0.332083556507766	2	31	positive regulation of pri-miRNA transcription by RNA polymerase II	biological_process	1	2.68329165524638
1321	GO:2000406	0.0433293862518856	6.42319749216301	0.332083556507766	2	31	positive regulation of T cell migration	biological_process	1	2.68329165524638
1322	GO:0051928	0.0433851005991625	3.14714457211456	1.31762185324049	4	123	positive regulation of calcium ion transport	biological_process	1	1.65404345403576
1323	GO:0002791	0.0434365080235634	1.9312567132116	5.35618639528656	10	500	regulation of peptide secretion	biological_process	1	0.949539947955654
1324	GO:0006801	0.0436175057082283	4.00290065264685	0.782003213711837	3	73	superoxide metabolic process	biological_process	1	2.00104581015155
1325	GO:1903524	0.0436175057082283	4.00290065264685	0.782003213711837	3	73	positive regulation of blood circulation	biological_process	1	2.00104581015155
1326	GO:1903034	0.0437663664089486	2.69613910993221	1.91751472951259	5	179	regulation of response to wounding	biological_process	1	1.4308949357007
1327	GO:0018212	0.0439402232084224	2.10800744878957	3.92072844134976	8	366	peptidyl-tyrosine modification	biological_process	1	1.07587996484647
1328	GO:0031348	0.0441358052899694	2.42073359585859	2.56025709694697	6	239	negative regulation of defense response	biological_process	1	1.27544431804755
1329	GO:0051402	0.0441358052899694	2.42073359585859	2.56025709694697	6	239	neuron apoptotic process	biological_process	1	1.27544431804755
1330	GO:0070302	0.0441358052899694	2.42073359585859	2.56025709694697	6	239	regulation of stress-activated protein kinase signaling cascade	biological_process	1	1.27544431804755
1331	GO:2000116	0.0441358052899694	2.42073359585859	2.56025709694697	6	239	regulation of cysteine-type endopeptidase activity	biological_process	1	1.27544431804755
1332	GO:0014066	0.0444704797121475	3.12074829931973	1.32833422603107	4	124	regulation of phosphatidylinositol 3-kinase signaling	biological_process	1	1.64189200289421
1333	GO:0019218	0.0444704797121475	3.12074829931973	1.32833422603107	4	124	regulation of steroid metabolic process	biological_process	1	1.64189200289421
1334	GO:0006816	0.0446281539053025	2.00067754850631	4.64916979110873	9	434	calcium ion transport	biological_process	1	1.00048866516609
1335	GO:0048732	0.0446281539053025	2.00067754850631	4.64916979110873	9	434	gland development	biological_process	1	1.00048866516609
1336	GO:0050673	0.0446281539053025	2.00067754850631	4.64916979110873	9	434	epithelial cell proliferation	biological_process	1	1.00048866516609
1337	GO:0009119	0.045113914916753	3.94630728533638	0.79271558650241	3	74	ribonucleoside metabolic process	biological_process	1	1.98050329812195
1338	GO:0031670	0.045113914916753	3.94630728533638	0.79271558650241	3	74	cellular response to nutrient	biological_process	1	1.98050329812195
1339	GO:0032677	0.045113914916753	3.94630728533638	0.79271558650241	3	74	regulation of interleukin-8 production	biological_process	1	1.98050329812195
1340	GO:0050710	0.045113914916753	3.94630728533638	0.79271558650241	3	74	negative regulation of cytokine secretion	biological_process	1	1.98050329812195
1341	GO:0051145	0.045113914916753	3.94630728533638	0.79271558650241	3	74	smooth muscle cell differentiation	biological_process	1	1.98050329812195
1342	GO:1903036	0.045113914916753	3.94630728533638	0.79271558650241	3	74	positive regulation of response to wounding	biological_process	1	1.98050329812195
1343	GO:0051049	0.0452898305179835	1.46247642991829	20.1178361006963	28	1878	regulation of transport	biological_process	1	0.548413373609539
1344	GO:0019359	0.0458994499537679	6.20875420875421	0.34279592929834	2	32	nicotinamide nucleotide biosynthetic process	biological_process	1	2.63430381962857
1345	GO:0019363	0.0458994499537679	6.20875420875421	0.34279592929834	2	32	pyridine nucleotide biosynthetic process	biological_process	1	2.63430381962857
1346	GO:0032814	0.0458994499537679	6.20875420875421	0.34279592929834	2	32	regulation of natural killer cell activation	biological_process	1	2.63430381962857
1347	GO:0043552	0.0458994499537679	6.20875420875421	0.34279592929834	2	32	positive regulation of phosphatidylinositol 3-kinase activity	biological_process	1	2.63430381962857
1348	GO:0060325	0.0458994499537679	6.20875420875421	0.34279592929834	2	32	face morphogenesis	biological_process	1	2.63430381962857
1349	GO:0060674	0.0458994499537679	6.20875420875421	0.34279592929834	2	32	placenta blood vessel development	biological_process	1	2.63430381962857
1350	GO:0071295	0.0458994499537679	6.20875420875421	0.34279592929834	2	32	cellular response to vitamin	biological_process	1	2.63430381962857
1351	GO:1900745	0.0458994499537679	6.20875420875421	0.34279592929834	2	32	positive regulation of p38MAPK cascade	biological_process	1	2.63430381962857
1352	GO:1901976	0.0458994499537679	6.20875420875421	0.34279592929834	2	32	regulation of cell cycle checkpoint	biological_process	1	2.63430381962857
1353	GO:0044703	0.0459618144581877	1.62461368472297	10.8837707552223	17	1016	multi-organism reproductive process	biological_process	1	0.700096701899112
1354	GO:0006812	0.0463327385336926	1.57951049051749	12.5334761649705	19	1170	cation transport	biological_process	1	0.659477518957091
1355	GO:0010611	0.046635598226818	3.89128595600677	0.803427959292983	3	75	regulation of cardiac muscle hypertrophy	biological_process	1	1.96024700245269
1356	GO:0150076	0.046635598226818	3.89128595600677	0.803427959292983	3	75	neuroinflammatory response	biological_process	1	1.96024700245269
1357	GO:1903201	0.046635598226818	3.89128595600677	0.803427959292983	3	75	regulation of oxidative stress-induced cell death	biological_process	1	1.96024700245269
1358	GO:0006725	0.0470138042016133	1.29062682138505	68.2485270487413	80	6371	cellular aromatic compound metabolic process	biological_process	1	0.368071912523421
1359	GO:0009266	0.047166978404471	2.37935534386011	2.60310658810927	6	243	response to temperature stimulus	biological_process	1	1.25057074655999
1360	GO:0035270	0.0478175043601768	3.04413472706156	1.36047134440279	4	127	endocrine system development	biological_process	1	1.60603221093157
1361	GO:0045727	0.0478175043601768	3.04413472706156	1.36047134440279	4	127	positive regulation of translation	biological_process	1	1.60603221093157
1362	GO:0019318	0.0479444755492173	2.36922810361258	2.61381896089984	6	244	hexose metabolic process	biological_process	1	1.24441710449138
1363	GO:0006855	0.0481824087300046	3.83777206035742	0.814140332083557	3	76	drug transmembrane transport	biological_process	1	1.94026902702117
1364	GO:0045454	0.0481824087300046	3.83777206035742	0.814140332083557	3	76	cell redox homeostasis	biological_process	1	1.94026902702117
1365	GO:0061045	0.0481824087300046	3.83777206035742	0.814140332083557	3	76	negative regulation of wound healing	biological_process	1	1.94026902702117
1366	GO:0019933	0.0482497340461114	2.62011173184358	1.97107659346545	5	184	cAMP-mediated signaling	biological_process	1	1.38962833525112
1367	GO:0048017	0.0482497340461114	2.62011173184358	1.97107659346545	5	184	inositol lipid-mediated signaling	biological_process	1	1.38962833525112
1368	GO:0009895	0.0484950238201901	2.18929991565249	3.29941081949652	7	308	negative regulation of catabolic process	biological_process	1	1.13046960512916
1369	GO:0009164	0.0485242352332467	6.00814597588791	0.353508302088913	2	33	nucleoside catabolic process	biological_process	1	2.58691986547056
1370	GO:0010737	0.0485242352332467	6.00814597588791	0.353508302088913	2	33	protein kinase A signaling	biological_process	1	2.58691986547056
1371	GO:0019362	0.0485242352332467	6.00814597588791	0.353508302088913	2	33	pyridine nucleotide metabolic process	biological_process	1	2.58691986547056
1372	GO:0032691	0.0485242352332467	6.00814597588791	0.353508302088913	2	33	negative regulation of interleukin-1 beta production	biological_process	1	2.58691986547056
1373	GO:0033028	0.0485242352332467	6.00814597588791	0.353508302088913	2	33	myeloid cell apoptotic process	biological_process	1	2.58691986547056
1374	GO:0046496	0.0485242352332467	6.00814597588791	0.353508302088913	2	33	nicotinamide nucleotide metabolic process	biological_process	1	2.58691986547056
1375	GO:0061036	0.0485242352332467	6.00814597588791	0.353508302088913	2	33	positive regulation of cartilage development	biological_process	1	2.58691986547056
1376	GO:0070232	0.0485242352332467	6.00814597588791	0.353508302088913	2	33	regulation of T cell apoptotic process	biological_process	1	2.58691986547056
1377	GO:2001025	0.0485242352332467	6.00814597588791	0.353508302088913	2	33	positive regulation of response to drug	biological_process	1	2.58691986547056
1378	GO:0071417	0.0490015859030732	1.77538420685764	6.99517943224424	12	653	cellular response to organonitrogen compound	biological_process	1	0.828131268756576
1379	GO:0048872	0.0495232073376581	2.34922680412371	2.63524370648099	6	246	homeostasis of number of cells	biological_process	1	1.23218600385201
1380	GO:0006809	0.0497541938269564	3.7857044862121	0.82485270487413	3	77	nitric oxide biosynthetic process	biological_process	1	1.92056179801576
1381	GO:0046982	9.32429351857949e-37	13.8810687069813	5.62189195298373	53	505	protein heterodimerization activity	molecular_function	1.49654910973201e-33	3.79504674053467
1382	GO:0046983	4.83823501570484e-28	6.77633541401978	14.8173033453888	68	1331	protein dimerization activity	molecular_function	7.76536720020627e-25	2.76050528673723
1383	GO:0003677	9.67226326816418e-14	3.37649880095923	27.0630085895118	68	2431	DNA binding	molecular_function	1.55239825454035e-10	1.75552804519263
1384	GO:0031492	4.4020143028296e-10	20.7415329768271	0.612285262206148	10	55	nucleosomal DNA binding	molecular_function	7.06523295604151e-07	4.37445062049151
1385	GO:0031490	8.68519995537371e-09	10.543268502147	1.32476265822785	12	119	chromatin DNA binding	molecular_function	1.39397459283748e-05	3.39825027883101
1386	GO:0031491	3.52680708173822e-08	12.4235294117647	0.94625904159132	10	85	nucleosome binding	molecular_function	5.66052536618984e-05	3.63500318322075
1387	GO:0008201	5.45514741697014e-08	7.85461956521739	1.8813856238698	13	169	heparin binding	molecular_function	8.75551160423708e-05	2.97354140095986
1388	GO:0005539	2.90753807834851e-07	6.15010801880798	2.54933318264014	14	229	glycosaminoglycan binding	molecular_function	0.000466659861574935	2.62061174977383
1389	GO:0005515	1.77368498450744e-06	2.24820857783503	131.429814647378	161	11806	protein binding	molecular_function	0.00284676440013444	1.16877588798283
1390	GO:1901681	4.7208583755886e-06	5.14598238855256	2.78311482820977	13	250	sulfur compound binding	molecular_function	0.00757697769281971	2.36344651964626
1391	GO:0050839	1.24535591982901e-05	3.55781135669404	5.55509719710669	18	499	cell adhesion molecule binding	molecular_function	0.0199879625132557	1.83099001763795
1392	GO:0019838	2.29778977636388e-05	6.49680019946809	1.52514692585895	9	137	growth factor binding	molecular_function	0.0368795259106403	2.69972933768103
1393	GO:0004908	4.60192285153076e-05	67.6353092783505	0.0779272151898734	3	7	interleukin-1 receptor activity	molecular_function	0.0738608617670687	6.07970470266124
1394	GO:0003676	6.07640385868115e-05	1.82443438914027	47.5467337251356	72	4271	nucleic acid binding	molecular_function	0.0975262819318324	0.867449269221123
1395	GO:0045296	8.95259801394341e-05	3.81721698113208	3.68484403254973	13	331	cadherin binding	molecular_function	0.143689198123792	1.93252119564597
1396	GO:0019955	9.35610215331122e-05	6.13015873015873	1.4249547920434	8	128	cytokine binding	molecular_function	0.150165439560645	2.61592443056337
1397	GO:0001221	0.000110944177937602	11.9661458333333	0.47869575045208	5	43	transcription cofactor binding	molecular_function	0.178065405589851	3.58088664545524
1398	GO:0019904	0.000129031741032293	2.76097096307975	7.88178119349005	20	708	protein domain specific binding	molecular_function	0.207095944356831	1.46517571529247
1399	GO:0005520	0.000247406113370475	15.0906735751295	0.311708860759494	4	28	insulin-like growth factor binding	molecular_function	0.397086811959613	3.91558529716092
1400	GO:0071889	0.000284506255113445	14.4862176165803	0.322841320072333	4	29	14-3-3 protein binding	molecular_function	0.456632539457079	3.85660904808897
1401	GO:0001605	0.000367210660848805	179.466666666667	0.0333973779385172	2	3	adrenomedullin receptor activity	molecular_function	0.589373110662332	7.4875720990018
1402	GO:0003682	0.000416319062387491	2.83023037631606	6.07832278481013	16	546	chromatin binding	molecular_function	0.668192095131922	1.50091949095166
1403	GO:0015349	0.000729030202002639	89.7282051282051	0.0445298372513562	2	4	thyroid hormone transmembrane transporter activity	molecular_function	1	6.48748964750637
1404	GO:0097643	0.000729030202002639	89.7282051282051	0.0445298372513562	2	4	amylin receptor activity	molecular_function	1	6.48748964750637
1405	GO:0005488	0.0011280774235373	2.27043460518262	169.925858951175	184	15264	binding	molecular_function	1	1.18296848373982
1406	GO:0070051	0.0012061389902737	59.8153846153846	0.0556622965641953	2	5	fibrinogen binding	molecular_function	1	5.90244469057733
1407	GO:0097642	0.00179595127897914	44.8589743589744	0.0667947558770344	2	6	calcitonin family receptor activity	molecular_function	1	5.4873247303776
1408	GO:0001223	0.00204197896944308	13.5146907216495	0.256046564195298	3	23	transcription coactivator binding	molecular_function	1	3.75645659163248
1409	GO:0008009	0.00213420325793654	8.03868739205527	0.545490506329114	4	49	chemokine activity	molecular_function	1	3.00695994822371
1410	GO:1901363	0.00264947196504523	1.51590229154126	68.6761415009042	88	6169	heterocyclic compound binding	molecular_function	1	0.600176766667494
1411	GO:0002020	0.00311190838554699	4.47437988155523	1.4249547920434	6	128	protease binding	molecular_function	1	2.16168774856733
1412	GO:0005125	0.00329710294726421	3.45153239492862	2.44914104882459	8	220	cytokine activity	molecular_function	1	1.78723702499982
1413	GO:0001228	0.00383463837417863	2.59337932780556	4.88714963833635	12	439	DNA-binding transcription activator activity, RNA polymerase II-specific	molecular_function	1	1.37483324140878
1414	GO:0001216	0.00390454068062494	2.5871684768881	4.89828209764919	12	440	DNA-binding transcription activator activity	molecular_function	1	1.37137400564875
1415	GO:0097159	0.00414295326679639	1.48313283118552	69.6446654611212	88	6256	organic cyclic compound binding	molecular_function	1	0.568647813106665
1416	GO:0005381	0.00421638961081848	25.629304029304	0.100192133815552	2	9	iron ion transmembrane transporter activity	molecular_function	1	4.67972239727399
1417	GO:0000987	0.00422766093469835	2.36641936899206	6.25644213381555	14	562	cis-regulatory region sequence-specific DNA binding	molecular_function	1	1.24270576596512
1418	GO:0004896	0.0043838506635127	4.98168498168498	1.06871609403255	5	96	cytokine receptor activity	molecular_function	1	2.31663379521785
1419	GO:0016176	0.00523200467862385	22.424358974359	0.111324593128391	2	10	superoxide-generating NADPH oxidase activator activity	molecular_function	1	4.48699483955335
1420	GO:0042802	0.0052578697357089	1.7389368907569	19.2368896925859	31	1728	identical protein binding	molecular_function	1	0.798205575517315
1421	GO:0004222	0.00590009403150732	4.62399022108844	1.14664330922242	5	103	metalloendopeptidase activity	molecular_function	1	2.20913834680007
1422	GO:0042379	0.00627160679050724	5.8288484038108	0.734742314647378	4	66	chemokine receptor binding	molecular_function	1	2.54321088064348
1423	GO:0030545	0.00653652509192369	2.32072575897738	5.9002034358047	13	530	receptor regulator activity	molecular_function	1	1.21457604894726
1424	GO:0001530	0.00684356995149271	8.44088273195876	0.389636075949367	3	35	lipopolysaccharide binding	molecular_function	1	3.07739388121045
1425	GO:0042803	0.00754622089267593	1.99180278864613	9.56278254972875	18	859	protein homodimerization activity	molecular_function	1	0.994074811097291
1426	GO:0032036	0.00756210877467434	17.9374358974359	0.133589511754069	2	12	myosin heavy chain binding	molecular_function	1	4.16490177096187
1427	GO:0048018	0.00790390753444146	2.35017826336975	5.36584538878843	12	482	receptor ligand activity	molecular_function	1	1.23277019080117
1428	GO:0000978	0.00805083665154967	2.25767624662245	6.05605786618445	13	544	RNA polymerase II cis-regulatory region sequence-specific DNA binding	molecular_function	1	1.17483861681048
1429	GO:0030546	0.00854056791034487	2.32475675675676	5.42150768535262	12	487	signaling receptor activator activity	molecular_function	1	1.21707977248772
1430	GO:0002113	0.0111324593128395	Inf	0.0111324593128391	1	1	interleukin-33 binding	molecular_function	1	Inf
1431	GO:0003844	0.0111324593128395	Inf	0.0111324593128391	1	1	1,4-alpha-glucan branching enzyme activity	molecular_function	1	Inf
1432	GO:0004313	0.0111324593128395	Inf	0.0111324593128391	1	1	[acyl-carrier-protein] S-acetyltransferase activity	molecular_function	1	Inf
1433	GO:0004316	0.0111324593128395	Inf	0.0111324593128391	1	1	3-oxoacyl-[acyl-carrier-protein] reductase (NADPH) activity	molecular_function	1	Inf
1434	GO:0005018	0.0111324593128395	Inf	0.0111324593128391	1	1	platelet-derived growth factor alpha-receptor activity	molecular_function	1	Inf
1435	GO:0008659	0.0111324593128395	Inf	0.0111324593128391	1	1	(3R)-hydroxymyristoyl-[acyl-carrier-protein] dehydratase activity	molecular_function	1	Inf
1436	GO:0016151	0.0111324593128395	Inf	0.0111324593128391	1	1	nickel cation binding	molecular_function	1	Inf
1437	GO:0019171	0.0111324593128395	Inf	0.0111324593128391	1	1	3-hydroxyacyl-[acyl-carrier-protein] dehydratase activity	molecular_function	1	Inf
1438	GO:0031177	0.0111324593128395	Inf	0.0111324593128391	1	1	phosphopantetheine binding	molecular_function	1	Inf
1439	GO:0031700	0.0111324593128395	Inf	0.0111324593128391	1	1	adrenomedullin receptor binding	molecular_function	1	Inf
1440	GO:0034246	0.0111324593128395	Inf	0.0111324593128391	1	1	mitochondrial sequence-specific DNA-binding transcription factor activity	molecular_function	1	Inf
1441	GO:0036143	0.0111324593128395	Inf	0.0111324593128391	1	1	kringle domain binding	molecular_function	1	Inf
1442	GO:0046817	0.0111324593128395	Inf	0.0111324593128391	1	1	chemokine receptor antagonist activity	molecular_function	1	Inf
1443	GO:0047117	0.0111324593128395	Inf	0.0111324593128391	1	1	enoyl-[acyl-carrier-protein] reductase (NADPH, A-specific) activity	molecular_function	1	Inf
1444	GO:0047280	0.0111324593128395	Inf	0.0111324593128391	1	1	nicotinamide phosphoribosyltransferase activity	molecular_function	1	Inf
1445	GO:0047451	0.0111324593128395	Inf	0.0111324593128391	1	1	3-hydroxyoctanoyl-[acyl-carrier-protein] dehydratase activity	molecular_function	1	Inf
1446	GO:0060182	0.0111324593128395	Inf	0.0111324593128391	1	1	apelin receptor activity	molecular_function	1	Inf
1447	GO:0102131	0.0111324593128395	Inf	0.0111324593128391	1	1	3-oxo-glutaryl-[acp] methyl ester reductase activity	molecular_function	1	Inf
1448	GO:0102132	0.0111324593128395	Inf	0.0111324593128391	1	1	3-oxo-pimeloyl-[acp] methyl ester reductase activity	molecular_function	1	Inf
1449	GO:0102752	0.0111324593128395	Inf	0.0111324593128391	1	1	1,4-alpha-glucan branching enzyme activity (using a glucosylated glycogenin as primer for glycogen synthesis)	molecular_function	1	Inf
1450	GO:0019899	0.0124271547605924	1.57044606012969	24.6806622965642	36	2217	enzyme binding	molecular_function	1	0.65117439181522
1451	GO:0005102	0.0132301458810226	1.6508875739645	18.0791139240506	28	1624	signaling receptor binding	molecular_function	1	0.723241875547003
1452	GO:0140375	0.014295325817911	3.67886178861789	1.4249547920434	5	128	immune receptor activity	molecular_function	1	1.87925947663133
1453	GO:0005178	0.0161351460205442	3.5621719160105	1.46948462929476	5	132	integrin binding	molecular_function	1	1.83275714484793
1454	GO:0019900	0.0167163424986128	1.93468070391147	8.12669529837251	15	730	kinase binding	molecular_function	1	0.952095486321338
1455	GO:0044877	0.0176420847644034	1.72842417538214	12.8134606690778	21	1151	protein-containing complex binding	molecular_function	1	0.789457315084491
1456	GO:0004175	0.0215716927613573	2.19058977416997	4.75356012658228	10	427	endopeptidase activity	molecular_function	1	1.13131934001848
1457	GO:0001872	0.0221416091017835	89.2755102040816	0.0222649186256781	1	2	(1->3)-beta-D-glucan binding	molecular_function	1	6.4801925686362
1458	GO:0002114	0.0221416091017835	89.2755102040816	0.0222649186256781	1	2	interleukin-33 receptor activity	molecular_function	1	6.4801925686362
1459	GO:0004314	0.0221416091017835	89.2755102040816	0.0222649186256781	1	2	[acyl-carrier-protein] S-malonyltransferase activity	molecular_function	1	6.4801925686362
1460	GO:0004315	0.0221416091017835	89.2755102040816	0.0222649186256781	1	2	3-oxoacyl-[acyl-carrier-protein] synthase activity	molecular_function	1	6.4801925686362
1461	GO:0004320	0.0221416091017835	89.2755102040816	0.0222649186256781	1	2	oleoyl-[acyl-carrier-protein] hydrolase activity	molecular_function	1	6.4801925686362
1462	GO:0004666	0.0221416091017835	89.2755102040816	0.0222649186256781	1	2	prostaglandin-endoperoxide synthase activity	molecular_function	1	6.4801925686362
1463	GO:0004850	0.0221416091017835	89.2755102040816	0.0222649186256781	1	2	uridine phosphorylase activity	molecular_function	1	6.4801925686362
1464	GO:0004910	0.0221416091017835	89.2755102040816	0.0222649186256781	1	2	interleukin-1, type II, blocking receptor activity	molecular_function	1	6.4801925686362
1465	GO:0005171	0.0221416091017835	89.2755102040816	0.0222649186256781	1	2	hepatocyte growth factor receptor binding	molecular_function	1	6.4801925686362
1466	GO:0015086	0.0221416091017835	89.2755102040816	0.0222649186256781	1	2	cadmium ion transmembrane transporter activity	molecular_function	1	6.4801925686362
1467	GO:0016295	0.0221416091017835	89.2755102040816	0.0222649186256781	1	2	myristoyl-[acyl-carrier-protein] hydrolase activity	molecular_function	1	6.4801925686362
1468	GO:0016296	0.0221416091017835	89.2755102040816	0.0222649186256781	1	2	palmitoyl-[acyl-carrier-protein] hydrolase activity	molecular_function	1	6.4801925686362
1469	GO:0016297	0.0221416091017835	89.2755102040816	0.0222649186256781	1	2	acyl-[acyl-carrier-protein] hydrolase activity	molecular_function	1	6.4801925686362
1470	GO:0016418	0.0221416091017835	89.2755102040816	0.0222649186256781	1	2	S-acetyltransferase activity	molecular_function	1	6.4801925686362
1471	GO:0016419	0.0221416091017835	89.2755102040816	0.0222649186256781	1	2	S-malonyltransferase activity	molecular_function	1	6.4801925686362
1472	GO:0016420	0.0221416091017835	89.2755102040816	0.0222649186256781	1	2	malonyltransferase activity	molecular_function	1	6.4801925686362
1473	GO:0031729	0.0221416091017835	89.2755102040816	0.0222649186256781	1	2	CCR4 chemokine receptor binding	molecular_function	1	6.4801925686362
1474	GO:0042007	0.0221416091017835	89.2755102040816	0.0222649186256781	1	2	interleukin-18 binding	molecular_function	1	6.4801925686362
1475	GO:0042008	0.0221416091017835	89.2755102040816	0.0222649186256781	1	2	interleukin-18 receptor activity	molecular_function	1	6.4801925686362
1476	GO:0046899	0.0221416091017835	89.2755102040816	0.0222649186256781	1	2	nucleoside triphosphate adenylate kinase activity	molecular_function	1	6.4801925686362
1477	GO:0061459	0.0221416091017835	89.2755102040816	0.0222649186256781	1	2	L-arginine transmembrane transporter activity	molecular_function	1	6.4801925686362
1478	GO:0061714	0.0221416091017835	89.2755102040816	0.0222649186256781	1	2	folic acid receptor activity	molecular_function	1	6.4801925686362
1479	GO:0070052	0.0221416091017835	89.2755102040816	0.0222649186256781	1	2	collagen V binding	molecular_function	1	6.4801925686362
1480	GO:1903981	0.0221416091017835	89.2755102040816	0.0222649186256781	1	2	enterobactin binding	molecular_function	1	6.4801925686362
1481	GO:1990409	0.0221416091017835	89.2755102040816	0.0222649186256781	1	2	adrenomedullin binding	molecular_function	1	6.4801925686362
1482	GO:0008528	0.0237963159805416	3.20589539007092	1.6253390596745	5	146	G protein-coupled peptide receptor activity	molecular_function	1	1.68072735041817
1483	GO:0050840	0.0256177597298308	4.99570446735395	0.634550180831826	3	57	extracellular matrix binding	molecular_function	1	2.3206881334523
1484	GO:0001653	0.0276919521945631	3.07397959183673	1.69213381555154	5	152	peptide receptor activity	molecular_function	1	1.62010758700212
1485	GO:0019957	0.0289808929392771	8.14778554778555	0.267179023508137	2	24	C-C chemokine binding	molecular_function	1	3.02640800862758
1486	GO:0019901	0.0305825389058447	1.8671885648085	7.24723101265823	13	651	protein kinase binding	molecular_function	1	0.900867630712002
1487	GO:0030247	0.0312741059306738	7.79308807134894	0.278311482820977	2	25	polysaccharide binding	molecular_function	1	2.96219512063759
1488	GO:0004514	0.0330288083222513	44.6352040816327	0.0333973779385172	1	3	nicotinate-nucleotide diphosphorylase (carboxylating) activity	molecular_function	1	5.48011011714077
1489	GO:0005017	0.0330288083222513	44.6352040816327	0.0333973779385172	1	3	platelet-derived growth factor-activated receptor activity	molecular_function	1	5.48011011714077
1490	GO:0008475	0.0330288083222513	44.6352040816327	0.0333973779385172	1	3	procollagen-lysine 5-dioxygenase activity	molecular_function	1	5.48011011714077
1491	GO:0008823	0.0330288083222513	44.6352040816327	0.0333973779385172	1	3	cupric reductase activity	molecular_function	1	5.48011011714077
1492	GO:0015093	0.0330288083222513	44.6352040816327	0.0333973779385172	1	3	ferrous iron transmembrane transporter activity	molecular_function	1	5.48011011714077
1493	GO:0030298	0.0330288083222513	44.6352040816327	0.0333973779385172	1	3	receptor signaling protein tyrosine kinase activator activity	molecular_function	1	5.48011011714077
1494	GO:0044729	0.0330288083222513	44.6352040816327	0.0333973779385172	1	3	hemi-methylated DNA-binding	molecular_function	1	5.48011011714077
1495	GO:0052851	0.0330288083222513	44.6352040816327	0.0333973779385172	1	3	ferric-chelate reductase (NADPH) activity	molecular_function	1	5.48011011714077
1496	GO:0005201	0.0358373673189539	2.85815532700422	1.81459086799277	5	163	extracellular matrix structural constituent	molecular_function	1	1.51508432210535
1497	GO:0001968	0.0360662954909888	7.16882051282051	0.300576401446655	2	27	fibronectin binding	molecular_function	1	2.84173577160744
1498	GO:0001664	0.0375746827560124	2.3246963562753	3.11708860759494	7	280	G protein-coupled receptor binding	molecular_function	1	1.21704228873514
1499	GO:0000976	0.0394911438670309	1.71811334732683	9.08408679927667	15	816	transcription regulatory region sequence-specific DNA binding	molecular_function	1	0.780825217053876
1500	GO:0001067	0.0398460577895509	1.71586829629224	9.09521925858951	15	817	regulatory region nucleic acid binding	molecular_function	1	0.778938821148626
1501	GO:0035035	0.0411209404566455	6.63703703703704	0.322841320072333	2	29	histone acetyltransferase binding	molecular_function	1	2.73053932500677
1502	GO:0043548	0.0437423383896759	6.3996336996337	0.333973779385172	2	30	phosphatidylinositol 3-kinase binding	molecular_function	1	2.67798933091802
1503	GO:0003873	0.0437954010290003	29.7551020408163	0.0445298372513562	1	4	6-phosphofructo-2-kinase activity	molecular_function	1	4.89506516021173
1504	GO:0004740	0.0437954010290003	29.7551020408163	0.0445298372513562	1	4	pyruvate dehydrogenase (acetyl-transferring) kinase activity	molecular_function	1	4.89506516021173
1505	GO:0004784	0.0437954010290003	29.7551020408163	0.0445298372513562	1	4	superoxide dismutase activity	molecular_function	1	4.89506516021173
1506	GO:0008330	0.0437954010290003	29.7551020408163	0.0445298372513562	1	4	protein tyrosine/threonine phosphatase activity	molecular_function	1	4.89506516021173
1507	GO:0008517	0.0437954010290003	29.7551020408163	0.0445298372513562	1	4	folic acid transmembrane transporter activity	molecular_function	1	4.89506516021173
1508	GO:0008745	0.0437954010290003	29.7551020408163	0.0445298372513562	1	4	N-acetylmuramoyl-L-alanine amidase activity	molecular_function	1	4.89506516021173
1509	GO:0015234	0.0437954010290003	29.7551020408163	0.0445298372513562	1	4	thiamine transmembrane transporter activity	molecular_function	1	4.89506516021173
1510	GO:0016721	0.0437954010290003	29.7551020408163	0.0445298372513562	1	4	oxidoreductase activity, acting on superoxide radicals as acceptor	molecular_function	1	4.89506516021173
1511	GO:0051870	0.0437954010290003	29.7551020408163	0.0445298372513562	1	4	methotrexate binding	molecular_function	1	4.89506516021173
1512	GO:0070815	0.0437954010290003	29.7551020408163	0.0445298372513562	1	4	peptidyl-lysine 5-dioxygenase activity	molecular_function	1	4.89506516021173
1513	GO:0097644	0.0437954010290003	29.7551020408163	0.0445298372513562	1	4	calcitonin family binding	molecular_function	1	4.89506516021173
1514	GO:0017022	0.0447472406669563	3.96399332929048	0.790404611211573	3	71	myosin binding	molecular_function	1	1.98695453472227
1515	GO:0000977	0.0463546790730607	1.71084214289362	8.4940664556962	14	763	RNA polymerase II transcription regulatory region sequence-specific DNA binding	molecular_function	1	0.77470665043467
1516	GO:0016417	0.0491648580111321	5.97230769230769	0.35623869801085	2	32	S-acyltransferase activity	molecular_function	1	2.57828849479785
1517	GO:0019956	0.0491648580111321	5.97230769230769	0.35623869801085	2	32	chemokine binding	molecular_function	1	2.57828849479785
1518	GO:0000786	4.34853992782215e-64	93.4361491072361	1.10163818025055	46	107	nucleosome	cellular_compartment	6.97940658415456e-61	6.54590891086067
1519	GO:0044815	2.88853836411196e-62	82.5690021231423	1.18400365167115	46	115	DNA packaging complex	cellular_compartment	4.63610407439969e-59	6.36752836470879
1520	GO:0032993	9.81054863236504e-51	37.6291563275434	2.07972815337019	47	202	protein-DNA complex	cellular_compartment	1.57459305549459e-47	5.23377903840653
1521	GO:0000788	2.17758108026821e-41	210.684961106309	0.391235989247857	25	38	nuclear nucleosome	cellular_compartment	3.49501763383048e-38	7.71894352665567
1522	GO:0000785	2.41939058606669e-28	10.7659574468085	5.79647005122483	46	563	chromatin	cellular_compartment	3.88312189063704e-25	3.42840472301667
1523	GO:0005615	1.28895611894086e-25	4.6841781548857	36.6835218339504	102	3563	extracellular space	cellular_compartment	2.06877457090008e-22	2.22779594737677
1524	GO:0043230	2.58422851545308e-24	5.13877141504969	22.5578434853172	78	2191	extracellular organelle	cellular_compartment	4.14768676730219e-21	2.36142347901429
1525	GO:0005576	3.86438517395745e-24	4.30842596128721	47.2160064918598	114	4586	extracellular region	cellular_compartment	6.20233820420171e-21	2.10716089191025
1526	GO:0070062	5.88889847262681e-24	5.10567806540961	22.2695643353451	77	2163	extracellular exosome	cellular_compartment	9.45168204856603e-21	2.35210257259039
1527	GO:1903561	1.14642501885304e-23	5.0433328064907	22.5063650656794	77	2186	extracellular vesicle	cellular_compartment	1.84001215525914e-20	2.33437743101234
1528	GO:0000790	2.16464231279464e-22	11.2780373023288	3.87117715676827	34	376	nuclear chromatin	cellular_compartment	3.47425091203539e-19	3.49544411470122
1529	GO:0000228	1.24628802333514e-17	7.16445004727387	6.23918446011056	36	606	nuclear chromosome	cellular_compartment	2.00029227745289e-14	2.84085596554511
1530	GO:0005694	1.39610830737038e-17	5.42337028437321	11.0575645382158	47	1074	chromosome	cellular_compartment	2.24075383332947e-14	2.43918967472189
1531	GO:0031982	2.5107829106771e-17	3.50648425697225	39.988436374702	93	3884	vesicle	cellular_compartment	4.02980657163674e-14	1.8100252507718
1532	GO:0000784	2.43263530099415e-12	14.3365839243499	1.26636912309175	15	123	nuclear chromosome, telomeric region	cellular_compartment	3.90437965809561e-09	3.84162939908691
1533	GO:0034774	1.92227699762612e-11	7.39	3.30491454075164	21	321	secretory granule lumen	cellular_compartment	3.08525458118993e-08	2.88557436437143
1534	GO:0060205	2.42601258950786e-11	7.29124493927126	3.34609727646194	21	325	cytoplasmic vesicle lumen	cellular_compartment	3.89375020616011e-08	2.86616516768937
1535	GO:0031974	2.46207791364048e-11	2.58803871157439	59.0766343764264	104	5738	membrane-enclosed lumen	cellular_compartment	3.95163505139297e-08	1.37185919715218
1536	GO:0043233	2.46207791364048e-11	2.58803871157439	59.0766343764264	104	5738	organelle lumen	cellular_compartment	3.95163505139297e-08	1.37185919715218
1537	GO:0070013	2.46207791364048e-11	2.58803871157439	59.0766343764264	104	5738	intracellular organelle lumen	cellular_compartment	3.95163505139297e-08	1.37185919715218
1538	GO:0031983	2.72192742309374e-11	7.24283559577677	3.36668864431709	21	327	vesicle lumen	cellular_compartment	4.36869351406545e-08	2.85655462811783
1539	GO:0035580	3.3740055904447e-11	21.8640727124183	0.638332403509662	11	62	specific granule lumen	cellular_compartment	5.41527897266375e-08	4.45049025777874
1540	GO:0000781	9.31018254907943e-11	10.8081014729951	1.62671806055688	15	158	chromosome, telomeric region	cellular_compartment	1.49428429912725e-07	3.434041219621
1541	GO:0042581	1.15750940365839e-08	9.01435732187612	1.64730942841203	13	160	specific granule	cellular_compartment	1.85780259287172e-05	3.17222463845813
1542	GO:0031012	2.76294663683266e-08	4.58453915636236	5.41552974590455	22	526	extracellular matrix	cellular_compartment	4.43452935211643e-05	2.19677671959009
1543	GO:0030141	4.78529180922501e-07	3.40510644851896	8.57630471167013	26	833	secretory granule	cellular_compartment	0.000768039335380614	1.7676998996617
1544	GO:0098687	6.62364294738404e-07	4.9586894356754	3.57260232286859	16	347	chromosomal region	cellular_compartment	0.00106309469305514	2.30995887172335
1545	GO:0062023	1.1151900023764e-06	4.49353180197363	4.18004767459553	17	406	collagen-containing extracellular matrix	cellular_compartment	0.00178987995381412	2.16784981251085
1546	GO:0005654	1.33870110073038e-06	2.14689954362685	36.1378505857889	64	3510	nucleoplasm	cellular_compartment	0.00214861526667226	1.10225468709701
1547	GO:1904724	1.47644800092577e-06	14.483630952381	0.566262616016635	7	55	tertiary granule lumen	cellular_compartment	0.00236969904148586	3.85635141694438
1548	GO:0099503	3.45142343095478e-06	2.96820196227131	10.1515443525891	27	986	secretory vesicle	cellular_compartment	0.00553953460668243	1.56958925909293
1549	GO:0031981	7.66585727054137e-06	1.94538514224043	47.2777805954253	75	4592	nuclear lumen	cellular_compartment	0.0123037009192189	0.960055804463044
1550	GO:0070820	7.9492206861946e-06	6.51369356032568	1.68849216412233	10	164	tertiary granule	cellular_compartment	0.0127584992013423	2.70347584908634
1551	GO:0005766	3.3488168395021e-05	6.15421550628442	1.59583100877415	9	155	primary lysosome	cellular_compartment	0.0537485102740087	2.6215749643741
1552	GO:0042582	3.3488168395021e-05	6.15421550628442	1.59583100877415	9	155	azurophil granule	cellular_compartment	0.0537485102740087	2.6215749643741
1553	GO:0035578	4.3085029230939e-05	8.26105442176871	0.936907237409342	7	91	azurophil granule lumen	cellular_compartment	0.069151471915657	3.04632593563634
1554	GO:0009986	5.37129822565714e-05	2.72514619883041	9.23522848303494	23	897	cell surface	cellular_compartment	0.086209336521797	1.44633362976838
1555	GO:0043229	0.000114107856731187	1.84556468923969	134.626363036973	159	13076	intracellular organelle	cellular_compartment	0.183143110053555	0.884062306648639
1556	GO:0043227	0.000249921216436551	1.77403833130164	133.813004006695	157	12997	membrane-bounded organelle	cellular_compartment	0.401123552380664	0.827037182007268
1557	GO:1903143	0.000314301969306853	194.1592039801	0.0308870517827256	2	3	adrenomedullin receptor complex	cellular_compartment	0.504454660737499	7.60109628858285
1558	GO:0031091	0.00035650176730357	6.96171991639295	0.936907237409342	6	91	platelet alpha granule	cellular_compartment	0.57218533652223	2.79944377278622
1559	GO:0032991	0.000359999394016063	1.65439664556707	60.9504488512451	84	5920	protein-containing complex	cellular_compartment	0.577799027395781	0.726305165578915
1560	GO:0005622	0.000470565618490913	1.88068184392343	153.282142313739	173	14888	intracellular	cellular_compartment	0.755257817677915	0.911255807916643
1561	GO:0097013	0.000624334901497404	97.0746268656716	0.0411827357103008	2	4	phagocytic vesicle lumen	cellular_compartment	1	6.60102235161726
1562	GO:1903440	0.000624334901497404	97.0746268656716	0.0411827357103008	2	4	amylin receptor complex	cellular_compartment	1	6.60102235161726
1563	GO:0031093	0.000633744365775756	7.9227761485826	0.689810823147538	5	67	platelet alpha granule lumen	cellular_compartment	1	2.98600604065958
1564	GO:0005764	0.000674476141498456	2.60684365493794	6.98047370289598	17	678	lysosome	cellular_compartment	1	1.38230406004667
1565	GO:0000323	0.000685596791596139	2.60276776142676	6.99076938682355	17	679	lytic vacuole	cellular_compartment	1	1.38004658935044
1566	GO:1903439	0.00103349721894626	64.7131011608624	0.0514784196378759	2	5	calcitonin family receptor complex	cellular_compartment	1	6.0159859101411
1567	GO:0043232	0.00107157071196955	1.61755631857689	49.223664857737	69	4781	intracellular non-membrane-bounded organelle	cellular_compartment	1	0.693815943511215
1568	GO:0071682	0.00107725012460139	17.2032352941176	0.205913678551504	3	20	endocytic vesicle lumen	cellular_compartment	1	4.10460800306215
1569	GO:0043228	0.00112990320235857	1.61349100715444	49.3163260130852	69	4790	non-membrane-bounded organelle	cellular_compartment	1	0.690185536938679
1570	GO:0031410	0.00128185910061508	1.80198606271777	23.824212608409	39	2314	cytoplasmic vesicle	cellular_compartment	1	0.849587852813097
1571	GO:0097708	0.00131312350708726	1.79929977087304	23.8550996601917	39	2317	intracellular vesicle	cellular_compartment	1	0.847435565646436
1572	GO:0043231	0.00141009052628407	1.57017701770177	115.795557133438	137	11247	intracellular membrane-bounded organelle	cellular_compartment	1	0.650927213998665
1573	GO:0005634	0.00143338467760854	1.53960112503196	81.5932951260334	103	7925	nucleus	cellular_compartment	1	0.622556630481601
1574	GO:0005775	0.00206795297374547	4.18809523809524	1.77085763554293	7	172	vacuolar lumen	cellular_compartment	1	2.06629424980584
1575	GO:0038037	0.00214102541021083	38.8238805970149	0.0720697874930263	2	7	G protein-coupled receptor dimeric complex	cellular_compartment	1	5.27887242309512
1576	GO:0045335	0.00247497645196448	4.68648779308678	1.35903027843992	6	132	phagocytic vesicle	cellular_compartment	1	2.22850712493126
1577	GO:0110165	0.00276612657705317	Inf	197.22412131663	203	19156	cellular anatomical entity	cellular_compartment	1	Inf
1578	GO:0005773	0.00277032406655038	2.26466243377225	7.9688593599432	17	774	vacuole	cellular_compartment	1	1.17929602094834
1579	GO:0097648	0.00362082906642157	27.728500355366	0.0926611553481767	2	9	G protein-coupled receptor complex	cellular_compartment	1	4.79329768788283
1580	GO:0009897	0.00774419115605612	2.58810319403672	4.04620378353705	10	393	external side of plasma membrane	cellular_compartment	1	1.37189514227514
1581	GO:0043226	0.00818926835187125	1.51896107613051	145.55008368413	161	14137	organelle	cellular_compartment	1	0.603084900786028
1582	GO:0005582	0.0102956839275752	Inf	0.0102956839275752	1	1	collagen type XV trimer	cellular_compartment	1	Inf
1583	GO:0098745	0.0102956839275752	Inf	0.0102956839275752	1	1	Dcp1-Dcp2 complex	cellular_compartment	1	Inf
1584	GO:0071148	0.0204858835706418	96.5990099009901	0.0205913678551504	1	2	TEAD-1-YAP complex	cellular_compartment	1	6.59393649700999
1585	GO:0097058	0.0204858835706418	96.5990099009901	0.0205913678551504	1	2	CRLF-CLCF1 complex	cellular_compartment	1	6.59393649700999
1586	GO:0097125	0.0204858835706418	96.5990099009901	0.0205913678551504	1	2	cyclin B1-CDK1 complex	cellular_compartment	1	6.59393649700999
1587	GO:0150057	0.0204858835706418	96.5990099009901	0.0205913678551504	1	2	amylin receptor complex 2	cellular_compartment	1	6.59393649700999
1588	GO:0150058	0.0204858835706418	96.5990099009901	0.0205913678551504	1	2	amylin receptor complex 3	cellular_compartment	1	6.59393649700999
1589	GO:1990622	0.0204858835706418	96.5990099009901	0.0205913678551504	1	2	CHOP-ATF3 complex	cellular_compartment	1	6.59393649700999
1590	GO:0030867	0.0291516779397662	8.0804311774461	0.267687782116955	2	26	rough endoplasmic reticulum membrane	cellular_compartment	1	3.01443227824517
1591	GO:0005896	0.0305716743713096	48.2970297029703	0.0308870517827256	1	3	interleukin-6 receptor complex	cellular_compartment	1	5.59386256004439
1592	GO:0045092	0.0305716743713096	48.2970297029703	0.0308870517827256	1	3	interleukin-18 receptor complex	cellular_compartment	1	5.59386256004439
1593	GO:0098802	0.0334715499351588	2.38417658730159	3.03722675863468	7	295	plasma membrane signaling receptor complex	cellular_compartment	1	1.25349109493993
1594	GO:0030139	0.0378172817969658	2.31877413127413	3.11959223005528	7	303	endocytic vesicle	cellular_compartment	1	1.21336229580929
1595	GO:0070821	0.0395470791338813	4.16657142857143	0.751584926712989	3	73	tertiary granule membrane	cellular_compartment	1	2.05886071279005
1596	GO:0000942	0.0405541208612467	32.1963696369637	0.0411827357103008	1	4	condensed nuclear chromosome outer kinetochore	cellular_compartment	1	5.00882611856823
1597	GO:0019815	0.0405541208612467	32.1963696369637	0.0411827357103008	1	4	B cell receptor complex	cellular_compartment	1	5.00882611856823
1598	GO:0035976	0.0405541208612467	32.1963696369637	0.0411827357103008	1	4	transcription factor AP-1 complex	cellular_compartment	1	5.00882611856823
1599	GO:0044218	0.0405541208612467	32.1963696369637	0.0411827357103008	1	4	other organism cell membrane	cellular_compartment	1	5.00882611856823
1600	GO:0098966	0.0405541208612467	32.1963696369637	0.0411827357103008	1	4	perisynaptic extracellular matrix	cellular_compartment	1	5.00882611856823
1601	GO:0099535	0.0405541208612467	32.1963696369637	0.0411827357103008	1	4	synapse-associated extracellular matrix	cellular_compartment	1	5.00882611856823
1602	GO:0099544	0.0405541208612467	32.1963696369637	0.0411827357103008	1	4	perisynaptic space	cellular_compartment	1	5.00882611856823
1603	GO:0098552	0.0410827204927555	1.88366247106481	6.04356646548664	11	587	side of membrane	cellular_compartment	1	0.9135404750642
1604	GO:0005788	0.0413100012780029	2.27199621570482	3.18136633362073	7	309	endoplasmic reticulum lumen	cellular_compartment	1	1.18396043185473
1605	GO:0032432	0.0423076776336391	4.05041666666667	0.772176294568139	3	75	actin filament bundle	cellular_compartment	1	2.01807032577846
