# Supplementary material for: Genome-wide bioinformatic analyses predict key host and viral factors in SARS-CoV-2 pathogenesis
Source: Commun Biol. 2021 May 17;4:590. doi: 10.1038/s42003-021-02095-0 (PMC8128904; doi:10.1038/s42003-021-02095-0)
Supplement: Supplementary file 6 — Supplementary Data 4 [file 42003_2021_2095_MOESM6_ESM.zip › Functional_Enrichment/Output/GSE150316/case2_GO.csv]

	GO	Pvalue	OddsRatio	ExpCount	Count	Size	Term	Type	padj	log2OddsRatio
1	GO:0009888	5.94590497335887e-09	4.76646693818368	8.07809319764328	27	2066	tissue development	biological_process	6.38590194138742e-06	2.25292028942254
2	GO:0001655	5.97048603315101e-08	10.1657397107898	1.29030530262453	11	330	urogenital system development	biological_process	6.41230199960418e-05	3.34564329169918
3	GO:0048513	9.7332028508625e-08	3.69646921126211	14.0095875736476	34	3583	animal organ development	biological_process	0.000104534598618263	1.88614789685034
4	GO:0048608	1.01245915410521e-07	8.5346062052506	1.68521692554901	12	431	reproductive structure development	biological_process	0.0001087381131509	3.09332458748397
5	GO:0061458	1.09145864823745e-07	8.47253515655349	1.69694697375469	12	434	reproductive system development	biological_process	0.000117222658820702	3.0827937181454
6	GO:0072359	3.92242825209193e-07	4.96055603822763	4.57080878414569	18	1169	circulatory system development	biological_process	0.000421268794274673	2.3105018441267
7	GO:0010557	3.92528051302469e-07	4.15165498652291	7.34301017675415	23	1878	positive regulation of macromolecule biosynthetic process	biological_process	0.000421575127098852	2.05368655691497
8	GO:0048856	6.44766753399066e-07	3.22975356198079	23.4131762185324	44	5988	anatomical structure development	biological_process	0.000692479493150597	1.6914240879929
9	GO:0048731	7.83157971261018e-07	3.2242225168756	19.2333690412426	39	4919	system development	biological_process	0.000841111661134334	1.68895131362863
10	GO:0031328	9.74735979368658e-07	3.91800409416581	7.73010176754151	23	1977	positive regulation of cellular biosynthetic process	biological_process	0.00104686644184194	1.97011890516794
11	GO:0009891	1.31353108960755e-06	3.84312877263581	7.86304231387252	23	2011	positive regulation of biosynthetic process	biological_process	0.00141073239023851	1.94228131793873
12	GO:0045944	2.83543488274641e-06	4.46057866184448	4.69983931440814	17	1202	positive regulation of transcription by RNA polymerase II	biological_process	0.00304525706406965	2.15723088019501
13	GO:0032501	2.86274401429944e-06	3.07378436949749	30.3182645956079	50	7754	multicellular organismal process	biological_process	0.0030745870713576	1.62001596139562
14	GO:0010628	3.13209904481341e-06	3.54776378636561	8.91483663631494	24	2280	positive regulation of gene expression	biological_process	0.0033638743741296	1.82690995676875
15	GO:0045893	4.55584284728749e-06	3.97006947502324	5.99405463310123	19	1533	positive regulation of transcription, DNA-templated	biological_process	0.00489297521798677	1.98916425431898
16	GO:0007275	5.05551210269031e-06	2.92247493274639	21.473808248527	40	5492	multicellular organism development	biological_process	0.00542961999828939	1.54719065022911
17	GO:0051254	5.45648612899188e-06	3.78994308250796	6.66266738082485	20	1704	positive regulation of RNA metabolic process	biological_process	0.00586026610253728	1.92217618211665
18	GO:0030154	5.83936075543535e-06	2.98288159771755	16.5784681306909	34	4240	cell differentiation	biological_process	0.00627147345133757	1.57670671257896
19	GO:0032502	7.91899621562769e-06	2.84922998110972	25.4385645420461	44	6506	developmental process	biological_process	0.00850500193558414	1.51057207628286
20	GO:0048869	8.94771839221944e-06	2.91181521706609	16.8873594001071	34	4319	cellular developmental process	biological_process	0.00960984955324367	1.54191880544014
21	GO:1903508	1.00351251129401e-05	3.7377662037037	6.33031601499732	19	1619	positive regulation of nucleic acid-templated transcription	biological_process	0.0107777243712976	1.90217633170856
22	GO:1902680	1.01242945902879e-05	3.73521178892822	6.33422603106588	19	1620	positive regulation of RNA biosynthetic process	biological_process	0.0108734923899692	1.90119004707715
23	GO:0001944	1.06749189139848e-05	4.95579803166453	3.09673272629888	13	792	vasculature development	biological_process	0.0114648629136197	2.30911739315782
24	GO:0072358	1.20409556396293e-05	4.89672165820643	3.13192287091591	13	801	cardiovascular system development	biological_process	0.0129319863569619	2.29181619201606
25	GO:0072001	1.8572377494884e-05	7.90801619433198	1.14563470808784	8	293	renal system development	biological_process	0.0199467334295054	2.98331582547513
26	GO:0072006	1.94981634707675e-05	12.1560579455663	0.555222281735404	6	142	nephron development	biological_process	0.0209410275676043	3.60360355192354
27	GO:0045935	2.09117618353385e-05	3.42629237613131	7.29217996786288	20	1865	positive regulation of nucleobase-containing compound metabolic process	biological_process	0.0224592322111535	1.77664826630721
28	GO:0001503	2.41702410422527e-05	6.58226221079692	1.55618639528656	9	398	ossification	biological_process	0.0259588388793794	2.7185834987627
29	GO:0048523	2.61308249212661e-05	2.70549386548573	19.3741296197108	36	4955	negative regulation of cellular process	biological_process	0.0280645059654398	1.43589197011602
30	GO:0060429	3.05756552074249e-05	3.81358101135191	5.04783074450991	16	1291	epithelium development	biological_process	0.0328382536927744	1.93114634704618
31	GO:0008219	3.40790068706075e-05	3.14200620114415	8.86400642742367	22	2267	cell death	biological_process	0.0366008533790325	1.65168602797491
32	GO:0022414	3.51886285880579e-05	3.61965154373077	5.69298339582217	17	1456	reproductive process	biological_process	0.0377925871035741	1.85585081876469
33	GO:0000003	3.61213392738449e-05	3.61148949871211	5.70471344402785	17	1459	reproduction	biological_process	0.0387943183801094	1.85259397539693
34	GO:0002009	4.35144615154388e-05	5.44260715038704	2.09967862881628	10	537	morphogenesis of an epithelium	biological_process	0.0467345316675813	2.44429790550219
35	GO:0048729	5.50172417882747e-05	4.8293602232121	2.61971076593465	11	670	tissue morphogenesis	biological_process	0.059088517680607	2.27183207851559
36	GO:0061005	5.8670827307547e-05	21.503768115942	0.211140867702196	4	54	cell differentiation involved in kidney development	biological_process	0.0630124685283054	4.42651758102105
37	GO:0048585	6.77742108767101e-05	3.30633378561737	6.6196572040707	18	1693	negative regulation of response to stimulus	biological_process	0.0727895024815866	1.72523237694329
38	GO:0042127	7.15098450978286e-05	3.29121176089071	6.64702731655062	18	1700	regulation of cell population proliferation	biological_process	0.076801573635068	1.71861885434386
39	GO:0030728	7.25124880223202e-05	44.2357142857143	0.0821103374397429	3	21	ovulation	biological_process	0.0778784121359719	5.46713971377256
40	GO:0031325	7.62264008269568e-05	2.7268353528154	12.9851633636851	27	3321	positive regulation of cellular metabolic process	biological_process	0.0818671544881516	1.4472275924982
41	GO:0048522	7.77692475760931e-05	2.51725298256348	22.0603106588109	38	5642	positive regulation of cellular process	biological_process	0.0835241718967239	1.33185021385653
42	GO:0048519	7.82121066461524e-05	2.51066630355846	22.955704338511	39	5871	negative regulation of biological process	biological_process	0.0839998025379677	1.32807029057945
43	GO:0009719	7.83419706661775e-05	3.26557904905012	6.69394750937333	18	1712	response to endogenous stimulus	biological_process	0.0841392764954747	1.70733883162571
44	GO:0035295	8.67730489748994e-05	3.78903253742422	4.3401178361007	14	1110	tube development	biological_process	0.093194254599042	1.92182952870358
45	GO:0003006	8.68539773515838e-05	3.99813458856346	3.78880557043385	13	969	developmental process involved in reproduction	biological_process	0.093281171675601	1.99932703811177
46	GO:0046660	8.73981241924595e-05	12.3576203208556	0.449651847884306	5	115	female sex differentiation	biological_process	0.0938655853827015	3.62732904833706
47	GO:0034248	9.63854514773265e-05	5.45938169164882	1.86116764863417	9	476	regulation of cellular amide metabolic process	biological_process	0.103517974886649	2.44873756636417
48	GO:0051173	9.78457956322756e-05	2.71482062234718	12.4103910016069	26	3174	positive regulation of nitrogen compound metabolic process	biological_process	0.105086384509064	1.44085687729319
49	GO:0032835	0.000101078581453393	18.5297351324338	0.24242099625067	4	62	glomerulus development	biological_process	0.108558396480945	4.211770354242
50	GO:0001822	0.000105981989646863	7.17220172201722	1.08698446705945	7	278	kidney development	biological_process	0.11382465688073	2.84241606534812
51	GO:0046697	0.000109423966256849	37.9102040816327	0.0938403856454205	3	24	decidualization	biological_process	0.117521339759855	5.244514317863
52	GO:0045669	0.000114450136057591	17.9101449275362	0.250241028387788	4	64	positive regulation of osteoblast differentiation	biological_process	0.122919446125852	4.16270510643747
53	GO:0060135	0.000114450136057591	17.9101449275362	0.250241028387788	4	64	maternal process involved in female pregnancy	biological_process	0.122919446125852	4.16270510643747
54	GO:0072012	0.000123996778715067	36.1850649350649	0.0977504017139796	3	25	glomerulus vasculature development	biological_process	0.133172540339982	5.17732245545221
55	GO:0009968	0.000142870640396795	3.44389583499243	5.13776111408677	15	1314	negative regulation of signal transduction	biological_process	0.153443067786158	1.78404150724913
56	GO:0060591	0.000149652233613132	174.591549295775	0.0195500803427959	2	5	chondroblast differentiation	biological_process	0.160726498900504	7.44783992008153
57	GO:0042698	0.000153444989806163	16.5279821627648	0.269791108730584	4	69	ovulation cycle	biological_process	0.164799919051819	4.04683869722665
58	GO:0061437	0.00015680872661287	33.1660714285714	0.105570433851098	3	27	renal system vasculature development	biological_process	0.168412572382222	5.05163622771935
59	GO:0061440	0.00015680872661287	33.1660714285714	0.105570433851098	3	27	kidney vasculature development	biological_process	0.168412572382222	5.05163622771935
60	GO:0010556	0.000157687933742273	2.5138728989178	15.9137653990359	30	4070	regulation of macromolecule biosynthetic process	biological_process	0.169356840839201	1.32991170913136
61	GO:0050793	0.000160593974015703	2.74038159371493	10.5414033208356	23	2696	regulation of developmental process	biological_process	0.172477928092865	1.45437680013056
62	GO:2000026	0.000164960490050884	2.90502497484865	8.43781467595072	20	2158	regulation of multicellular organismal development	biological_process	0.177167566314649	1.53855056670568
63	GO:0009889	0.000169115885439643	2.48178680339131	16.7896089983931	31	4294	regulation of biosynthetic process	biological_process	0.181630460962177	1.31137918682167
64	GO:0001568	0.000170068415221615	4.22187096774194	2.97552222817354	11	761	blood vessel development	biological_process	0.182653477948014	2.07788248653834
65	GO:0060512	0.00017513357757307	31.8377142857143	0.109480449919657	3	28	prostate gland morphogenesis	biological_process	0.188093462313477	4.99266485956813
66	GO:0009890	0.000182593451970765	3.12626931088353	6.50235672201393	17	1663	negative regulation of biosynthetic process	biological_process	0.196105367416601	1.64444206392319
67	GO:0030855	0.000199253397594946	4.14125570005067	3.03026245313337	11	775	epithelial cell differentiation	biological_process	0.213998149016972	2.05006828404228
68	GO:0009653	0.000199660179170957	2.69435840707965	10.6938939475094	23	2735	anatomical structure morphogenesis	biological_process	0.214435032429608	1.4299417727468
69	GO:0008283	0.000216419703626565	2.90843160050933	7.92169255490091	19	2026	cell population proliferation	biological_process	0.232434761694931	1.54024137576073
70	GO:0035239	0.000218175057188626	3.832382465516	3.59721478307445	12	920	tube morphogenesis	biological_process	0.234320011420585	1.93824154686973
71	GO:0033993	0.000220371480660795	3.82795000811557	3.60112479914301	12	921	response to lipid	biological_process	0.236678970229694	1.93657198878039
72	GO:0060426	0.000223909652530363	130.93661971831	0.0234600964113551	2	6	lung vasculature development	biological_process	0.24047896681761	7.0327248294379
73	GO:0009887	0.000228377647971362	3.6026224328594	4.17589716122121	13	1068	animal organ morphogenesis	biological_process	0.245277593921242	1.84904746031749
74	GO:0071310	0.000231474481411441	2.66326396495071	10.7994643813605	23	2762	cellular response to organic substance	biological_process	0.248603593035887	1.41319542593964
75	GO:0044706	0.000231534389381605	7.62064676616915	0.868023567220139	6	222	multi-multicellular organism process	biological_process	0.248667934195843	2.9299134447984
76	GO:0010033	0.000233853876621862	2.54831653827157	13.0711837171934	26	3343	response to organic substance	biological_process	0.25115906349188	1.34954449259854
77	GO:0048710	0.000238286711353464	28.4219387755102	0.121210498125335	3	31	regulation of astrocyte differentiation	biological_process	0.25591992799362	4.82893306489425
78	GO:0001649	0.000248883156880307	7.51502760171744	0.879753615425817	6	225	osteoblast differentiation	biological_process	0.26730051048945	2.90977840298232
79	GO:0045595	0.000253452366569145	2.94492668621701	7.34301017675415	18	1878	regulation of cell differentiation	biological_process	0.272207841695261	1.55823171869149
80	GO:0042311	0.000262200613402919	27.44039408867	0.125120514193894	3	32	vasodilation	biological_process	0.281603458794735	4.7782292959931
81	GO:0008284	0.00029567799853982	3.69936625988582	3.71842528119979	12	951	positive regulation of cell population proliferation	biological_process	0.317558170431766	1.88727814316605
82	GO:0031326	0.000299668158558449	2.40408297149592	16.4728976968399	30	4213	regulation of cellular biosynthetic process	biological_process	0.321843602291774	1.26548668827042
83	GO:0048514	0.0003046086871089	4.24053178151539	2.66272094268881	10	681	blood vessel morphogenesis	biological_process	0.327149729954958	2.08424519649791
84	GO:0034250	0.000322156525114484	9.22869147659064	0.594322442420996	5	152	positive regulation of cellular amide metabolic process	biological_process	0.345996107972956	3.20612610463578
85	GO:0001893	0.000343090328560671	24.8638392857143	0.136850562399571	3	35	maternal placenta development	biological_process	0.36847901287416	4.63597717851829
86	GO:0014070	0.0003539350954908	3.62209521201958	3.79271558650241	12	970	response to organic cyclic compound	biological_process	0.380126292557119	1.85682447011555
87	GO:0071495	0.000412691493520979	3.0953325638436	5.66561328334226	15	1449	cellular response to endogenous stimulus	biological_process	0.443230664041532	1.63009442153411
88	GO:0072239	0.000415850490039132	87.2816901408451	0.0312801285484735	2	8	metanephric glomerulus vasculature development	biological_process	0.446623426302028	6.44760713346693
89	GO:1901564	0.000420334418142461	2.2544980709304	26.5099089448313	41	6780	organonitrogen compound metabolic process	biological_process	0.451439165085003	1.17280627552863
90	GO:0012501	0.000423920701210492	2.74048694251908	8.34788430637386	19	2135	programmed cell death	biological_process	0.455290833100068	1.45443226075558
91	GO:0045778	0.000426351610253272	12.4779238287833	0.351901446170327	4	90	positive regulation of ossification	biological_process	0.457901629412015	3.6413060025576
92	GO:0019538	0.000431691446849151	2.26199560145343	22.8618639528656	37	5847	protein metabolic process	biological_process	0.463636613915988	1.17759612394865
93	GO:0010648	0.000450409050656289	3.06749892688511	5.71253347616497	15	1461	negative regulation of cell communication	biological_process	0.483739320404854	1.61706283918474
94	GO:0023057	0.000463625592056521	3.05832342449465	5.72817354043921	15	1465	negative regulation of signaling	biological_process	0.497933885868704	1.61274098297129
95	GO:0043114	0.00047372809260478	22.0964285714286	0.152490626673808	3	39	regulation of vascular permeability	biological_process	0.508783971457534	4.46574130166867
96	GO:0031327	0.000492762230074916	2.93569413367059	6.40851633636851	16	1639	negative regulation of cellular biosynthetic process	biological_process	0.52922663510046	1.5537016634047
97	GO:0072210	0.000510705784645831	21.4980694980695	0.156400642742367	3	40	metanephric nephron development	biological_process	0.548498012709623	4.42613520816217
98	GO:0001542	0.000533311517736811	74.8088531187123	0.0351901446170327	2	9	ovulation from ovarian follicle	biological_process	0.572776570049335	6.22513710824456
99	GO:0008585	0.000544601633592889	11.6603654694392	0.375361542581682	4	96	female gonad development	biological_process	0.584902154478762	3.5435411023524
100	GO:0010604	0.000544666379727433	2.38951506889333	13.7710765934655	26	3522	positive regulation of macromolecule metabolic process	biological_process	0.584971691827263	1.25671786561707
101	GO:0030198	0.00058229671546634	5.35767648787039	1.43888591322978	7	368	extracellular matrix organization	biological_process	0.625386672410849	2.42160746967674
102	GO:0043062	0.000591725563498027	5.34258329147832	1.44279592929834	7	369	extracellular structure organization	biological_process	0.635513255196881	2.41753749483942
103	GO:0003018	0.000613363872054461	7.97015570934256	0.684252811997857	5	175	vascular process in circulatory system	biological_process	0.658752798586491	2.99460790977434
104	GO:0009059	0.000641781288832402	2.23371710526316	19.7416711301553	33	5049	macromolecule biosynthetic process	biological_process	0.689273104206	1.15944648363805
105	GO:0007548	0.000654785540323985	6.21879240162822	1.05570433851098	6	270	sex differentiation	biological_process	0.70323967030796	2.63663445731313
106	GO:0046545	0.000659592346057919	11.0563275063499	0.394911622924478	4	101	development of primary female sexual characteristics	biological_process	0.708402179666205	3.46680035132574
107	GO:0035850	0.000676968301962712	19.3965156794425	0.172040707016604	3	44	epithelial cell differentiation involved in kidney development	biological_process	0.727063956307953	4.27772561000794
108	GO:0061448	0.000693700393585347	6.14791212476941	1.06743438671666	6	273	connective tissue development	biological_process	0.745034222710662	2.62009654400308
109	GO:0010468	0.000696348059796566	2.21048064736278	20.6996250669523	34	5294	regulation of gene expression	biological_process	0.747877816221512	1.14436010363106
110	GO:0009893	0.000712469809586966	2.31536478503636	14.8111408677022	27	3788	positive regulation of metabolic process	biological_process	0.765192575496401	1.21123950756916
111	GO:0048545	0.000736984317139978	5.13970825274017	1.49753615425817	7	383	response to steroid hormone	biological_process	0.791521156608337	2.36168646948323
112	GO:0048518	0.000738416082751388	2.17563744606226	24.3554900910552	38	6229	positive regulation of biological process	biological_process	0.793058872874991	1.12143816212721
113	GO:0022602	0.000771595542700605	18.4923588039867	0.179860739153723	3	46	ovulation cycle process	biological_process	0.82869361286045	4.20885735520366
114	GO:0030850	0.000874244956073889	17.6685714285714	0.187680771290841	3	48	prostate gland development	biological_process	0.938939082823356	4.14311349209252
115	GO:0072009	0.000877870186926833	10.2095238095238	0.426191751472951	4	109	nephron epithelium development	biological_process	0.942832580759418	3.35184367279165
116	GO:0051172	0.000893832598435402	2.50703766605402	9.59126941617568	20	2453	negative regulation of nitrogen compound metabolic process	biological_process	0.959976210719622	1.32598367156919
117	GO:0031324	0.000910294995805264	2.45723076923077	10.3459025174076	21	2646	negative regulation of cellular metabolic process	biological_process	0.977656825494854	1.29703335382987
118	GO:0007565	0.000931128536349856	7.23891160742372	0.750723085163364	5	192	female pregnancy	biological_process	1	2.85577279998666
119	GO:1901654	0.000953016512756619	7.20001564455569	0.754633101231923	5	193	response to ketone	biological_process	1	2.84800004131862
120	GO:0050896	0.0010038952362512	2.18539910549362	36.4569898232458	50	9324	response to stimulus	biological_process	1	1.12789677397623
121	GO:0010558	0.00101635333732716	2.81458631706511	6.17782538832351	15	1580	negative regulation of macromolecule biosynthetic process	biological_process	1	1.49292289311326
122	GO:0051239	0.00103100936780392	2.32414745323523	12.7505623995715	24	3261	regulation of multicellular organismal process	biological_process	1	1.21670160200529
123	GO:0048511	0.00103678504227176	5.67308784795744	1.15345474022496	6	295	rhythmic process	biological_process	1	2.50413420436337
124	GO:0042035	0.00103762843441393	9.74281949934124	0.445741831815747	4	114	regulation of cytokine biosynthetic process	biological_process	1	3.28433933792187
125	GO:0007566	0.00104382608642406	16.5616071428571	0.199410819496518	3	51	embryo implantation	biological_process	1	4.0497707740366
126	GO:0045599	0.00104382608642406	16.5616071428571	0.199410819496518	3	51	negative regulation of fat cell differentiation	biological_process	1	4.0497707740366
127	GO:0007517	0.00109629579839524	4.78825475599669	1.60310658810927	7	410	muscle organ development	biological_process	1	2.25949991197976
128	GO:0030334	0.00110011862899887	3.33639080696692	3.71451526513123	11	950	regulation of cell migration	biological_process	1	1.7382882882582
129	GO:0048583	0.00111927603047318	2.19671375921376	16.8951794322442	29	4321	regulation of response to stimulus	biological_process	1	1.1353468929443
130	GO:0070372	0.00113035218950648	5.57508376484922	1.17300482056776	6	300	regulation of ERK1 and ERK2 cascade	biological_process	1	2.47899348148581
131	GO:0061061	0.00119321515620473	3.80387443438914	2.62753079807177	9	672	muscle structure development	biological_process	1	1.92746962372898
132	GO:0030335	0.00125785027309574	4.14718714121699	2.1270487412962	8	544	positive regulation of cell migration	biological_process	1	2.0521331501168
133	GO:2000112	0.00128547961039785	2.20905537241625	15.3702731655062	27	3931	regulation of cellular macromolecule biosynthetic process	biological_process	1	1.14342958189333
134	GO:0006417	0.00133037624912954	4.62393721386527	1.65784681306909	7	424	regulation of translation	biological_process	1	2.20912180833596
135	GO:0072216	0.0013311311874188	43.6267605633803	0.0547402249598286	2	14	positive regulation of metanephros development	biological_process	1	5.44714144752328
136	GO:0042089	0.00137494518035247	9.00158324199245	0.48093197643278	4	123	cytokine biosynthetic process	biological_process	1	3.17017877194085
137	GO:0006807	0.00140191974178726	2.20609259538531	41.1490091055169	54	10524	nitrogen compound metabolic process	biological_process	1	1.14149334582488
138	GO:0042107	0.00141661768953009	8.92608695652174	0.484841992501339	4	124	cytokine metabolic process	biological_process	1	3.15802786116423
139	GO:0009725	0.0014717681032389	3.21012452805193	3.8513658275308	11	985	response to hormone	biological_process	1	1.68262926386418
140	GO:0070371	0.00149776107878357	5.26544128233431	1.23947509373326	6	317	ERK1 and ERK2 cascade	biological_process	1	2.39655444467117
141	GO:0045667	0.00150259537953761	8.77880731765265	0.492662024638457	4	126	regulation of osteoblast differentiation	biological_process	1	3.13402494957982
142	GO:0045073	0.00153203925331827	40.2686890574215	0.0586502410283878	2	15	regulation of chemokine biosynthetic process	biological_process	1	5.33158660116303
143	GO:0070887	0.00153513597963706	2.2463815204664	13.110283877879	24	3353	cellular response to chemical stimulus	biological_process	1	1.16760297268124
144	GO:0045597	0.00154483285984751	3.1893844634628	3.87482592394215	11	991	positive regulation of cell differentiation	biological_process	1	1.67327801734526
145	GO:0045727	0.00154691999019393	8.70696359137504	0.496572040707017	4	127	positive regulation of translation	biological_process	1	3.12216969064856
146	GO:0097755	0.00159344393066073	14.1895408163265	0.230690948044992	3	59	positive regulation of blood vessel diameter	biological_process	1	3.82675599839948
147	GO:0008406	0.00160233175129342	6.37659544950056	0.848473486877343	5	217	gonad development	biological_process	1	2.67278635516448
148	GO:2000147	0.00165284477287905	3.96417582417582	2.22088912694162	8	568	positive regulation of cell motility	biological_process	1	1.98702095219168
149	GO:0009966	0.00166136335564112	2.25920534011443	12.3908409212641	23	3169	regulation of signal transduction	biological_process	1	1.17581540384368
150	GO:0032504	0.00171789147270131	3.3429362254985	3.33524370648099	10	853	multicellular organism reproduction	biological_process	1	1.74111583236044
151	GO:0042033	0.00174647863169302	37.3903420523139	0.062560257096947	2	16	chemokine biosynthetic process	biological_process	1	5.2245937641289
152	GO:0042448	0.00174647863169302	37.3903420523139	0.062560257096947	2	16	progesterone metabolic process	biological_process	1	5.2245937641289
153	GO:0050755	0.00174647863169302	37.3903420523139	0.062560257096947	2	16	chemokine metabolic process	biological_process	1	5.2245937641289
154	GO:0072109	0.00174647863169302	37.3903420523139	0.062560257096947	2	16	glomerular mesangium development	biological_process	1	5.2245937641289
155	GO:0072224	0.00174647863169302	37.3903420523139	0.062560257096947	2	16	metanephric glomerulus development	biological_process	1	5.2245937641289
156	GO:0045137	0.0018058607275243	6.19906907717215	0.871933583288698	5	223	development of primary sexual characteristics	biological_process	1	2.63205158024386
157	GO:2000145	0.00182450400027256	3.11875221552641	3.9569362613819	11	1012	regulation of cell motility	biological_process	1	1.64096893532455
158	GO:0048646	0.00187738665592109	2.95166614937502	4.59035886448848	12	1174	anatomical structure formation involved in morphogenesis	biological_process	1	1.56152955341781
159	GO:1901700	0.00189256783371925	2.62827544811028	6.57273701124799	15	1681	response to oxygen-containing compound	biological_process	1	1.39411648068251
160	GO:0009790	0.00189687957349112	3.10236965304945	3.97648634172469	11	1017	embryo development	biological_process	1	1.63337059638315
161	GO:0034249	0.00191445560499339	6.11392068139473	0.883663631494376	5	226	negative regulation of cellular amide metabolic process	biological_process	1	2.61209783562352
162	GO:0040017	0.00194597298440801	3.85755183946488	2.27953936797001	8	583	positive regulation of locomotion	biological_process	1	1.94768554449177
163	GO:0051272	0.00198798178273466	3.84375416611119	2.28735940010712	8	585	positive regulation of cellular component movement	biological_process	1	1.94251606902696
164	GO:0009605	0.00202835079201302	2.28321177927618	11.0106052490627	21	2816	response to external stimulus	biological_process	1	1.19106468292714
165	GO:0001525	0.00203070548089796	3.8300518134715	2.29517943224424	8	587	angiogenesis	biological_process	1	1.93736390926061
166	GO:0010942	0.00210750743832506	3.48656380027739	2.85431173004821	9	730	positive regulation of cell death	biological_process	1	1.8018058815965
167	GO:0097305	0.00218638360946919	5.92395510835913	0.91103374397429	5	233	response to alcohol	biological_process	1	2.56656070794731
168	GO:0072073	0.00220886270800058	7.8691389599318	0.547402249598286	4	140	kidney epithelium development	biological_process	1	2.97620578488199
169	GO:0010721	0.00226067130068212	4.83767552768701	1.34504552758436	6	344	negative regulation of cell development	biological_process	1	2.27431400819854
170	GO:0051246	0.00228600534522926	2.25750286212724	11.1161756829138	21	2843	regulation of protein metabolic process	biological_process	1	1.17472781679768
171	GO:0042108	0.0022962338446617	12.4104910714286	0.261971076593465	3	67	positive regulation of cytokine biosynthetic process	biological_process	1	3.63348829756739
172	GO:0051093	0.00236460336957038	3.01047218326321	4.08987680771291	11	1046	negative regulation of developmental process	biological_process	1	1.58998978699364
173	GO:0070997	0.00239484194631556	4.78004713275727	1.3606855918586	6	348	neuron death	biological_process	1	2.25702484369973
174	GO:0035914	0.00239552266357455	12.2189010989011	0.265881092662025	3	68	skeletal muscle cell differentiation	biological_process	1	3.61104263778101
175	GO:0051171	0.00242245057444335	2.00695006747638	23.0104445634708	35	5885	regulation of nitrogen compound metabolic process	biological_process	1	1.00500472317769
176	GO:0051402	0.00244105638525349	5.77017345399698	0.934493840385645	5	239	neuron apoptotic process	biological_process	1	2.52861468758134
177	GO:0040012	0.00250899423333191	2.98602047443788	4.12115693626138	11	1054	regulation of locomotion	biological_process	1	1.57822405772588
178	GO:0060255	0.00251669293025933	1.98721283988177	26.7640599892876	39	6845	regulation of macromolecule metabolic process	biological_process	1	0.990746400316515
179	GO:0044238	0.00256839372316836	2.12960428262919	43.0649169791109	55	11014	primary metabolic process	biological_process	1	1.09058537762169
180	GO:0051384	0.00257170188069181	7.5341906511533	0.570862346009641	4	146	response to glucocorticoid	biological_process	1	2.91345254085012
181	GO:0010517	0.00260199510454367	11.8528784648188	0.273701124799143	3	70	regulation of phospholipase activity	biological_process	1	3.56716555423305
182	GO:0045596	0.00264429376707876	3.36500921581769	2.95206213176219	9	755	negative regulation of cell differentiation	biological_process	1	1.75061045597862
183	GO:0007166	0.00269883619571803	2.19027297193387	12.0506695232994	22	3082	cell surface receptor signaling pathway	biological_process	1	1.13111068293779
184	GO:0097237	0.00281339119941101	5.5769931939718	0.965773968934119	5	247	cellular response to toxic substance	biological_process	1	2.47948751034934
185	GO:0043687	0.00287268970638763	4.60172377548875	1.41151580074987	6	361	post-translational protein modification	biological_process	1	2.20217438649708
186	GO:0045685	0.00293178598082449	11.3430612244898	0.285431173004821	3	73	regulation of glial cell differentiation	biological_process	1	3.5037381370541
187	GO:0043408	0.00296360585951622	3.30496541501976	3.00289234065345	9	768	regulation of MAPK cascade	biological_process	1	1.72463517465565
188	GO:0001890	0.00297357339846261	7.22640031335684	0.594322442420996	4	152	placenta development	biological_process	1	2.85327717645566
189	GO:0043170	0.00301769006424802	2.06057637163066	41.1138189608998	53	10515	macromolecule metabolic process	biological_process	1	1.04304793555773
190	GO:0051412	0.00301795776170237	27.5433654558933	0.0821103374397429	2	21	response to corticosterone	biological_process	1	4.78363294447953
191	GO:0007155	0.0031300546802725	2.65119810201661	5.54440278521693	13	1418	cell adhesion	biological_process	1	1.40664447485207
192	GO:0051094	0.0031300546802725	2.65119810201661	5.54440278521693	13	1418	positive regulation of developmental process	biological_process	1	1.40664447485207
193	GO:0016477	0.00313049974274025	2.55919314300445	6.22474558114622	14	1592	cell migration	biological_process	1	1.35568903207438
194	GO:0030856	0.00326415719372902	7.034706331045	0.609962506695233	4	156	regulation of epithelial cell differentiation	biological_process	1	2.81449019836043
195	GO:0022610	0.00326595033226486	2.6369806421152	5.57177289769684	13	1425	biological adhesion	biological_process	1	1.39888698052105
196	GO:0006855	0.00328620748203226	10.8751467710372	0.297161221210498	3	76	drug transmembrane transport	biological_process	1	3.44296296659987
197	GO:0072088	0.00328620748203226	10.8751467710372	0.297161221210498	3	76	nephron epithelium morphogenesis	biological_process	1	3.44296296659987
198	GO:0031667	0.00332597601869344	3.90290096082779	1.95109801821103	7	499	response to nutrient levels	biological_process	1	1.96454685372345
199	GO:0019827	0.00333972030647921	6.98834896277352	0.613872522763792	4	157	stem cell population maintenance	biological_process	1	2.80495165094111
200	GO:0051270	0.00341338584785609	2.86076456959544	4.28928762720943	11	1097	regulation of cellular component movement	biological_process	1	1.51640077404946
201	GO:0098727	0.0034944101572601	6.89742870500234	0.621692554900911	4	159	maintenance of cell number	biological_process	1	2.78605863929567
202	GO:0009058	0.00352029115836066	1.94359349678499	24.3985002678093	36	6240	biosynthetic process	biological_process	1	0.958726510354548
203	GO:0072028	0.00353645535687615	10.584	0.304981253347616	3	78	nephron morphogenesis	biological_process	1	3.40381306161659
204	GO:0007519	0.00357355477033121	6.85284280936455	0.62560257096947	4	160	skeletal muscle tissue development	biological_process	1	2.77670259481314
205	GO:0072215	0.0036176062104533	24.9175050301811	0.0899303695768613	2	23	regulation of metanephros development	biological_process	1	4.63908771458212
206	GO:0089718	0.0036176062104533	24.9175050301811	0.0899303695768613	2	23	amino acid import across plasma membrane	biological_process	1	4.63908771458212
207	GO:0031323	0.0036824648286763	1.93655884538663	24.4571505088377	36	6255	regulation of cellular metabolic process	biological_process	1	0.953495340590433
208	GO:0031960	0.00373548780187526	6.76536415336636	0.633422603106588	4	162	response to corticosteroid	biological_process	1	2.75816759098177
209	GO:0006915	0.00378169910540425	2.36378179491281	7.78093197643278	16	1990	apoptotic process	biological_process	1	1.24109686380361
210	GO:0051240	0.00388558891931447	2.41931303279318	7.08103910016069	15	1811	positive regulation of multicellular organismal process	biological_process	1	1.27459745044241
211	GO:0001315	0.00391001606855923	Inf	0.00391001606855919	1	1	age-dependent response to reactive oxygen species	biological_process	1	Inf
212	GO:0002041	0.00391001606855923	Inf	0.00391001606855919	1	1	intussusceptive angiogenesis	biological_process	1	Inf
213	GO:0002270	0.00391001606855923	Inf	0.00391001606855919	1	1	plasmacytoid dendritic cell activation	biological_process	1	Inf
214	GO:0003068	0.00391001606855923	Inf	0.00391001606855919	1	1	regulation of systemic arterial blood pressure by acetylcholine	biological_process	1	Inf
215	GO:0003069	0.00391001606855923	Inf	0.00391001606855919	1	1	acetylcholine-mediated vasodilation involved in regulation of systemic arterial blood pressure	biological_process	1	Inf
216	GO:0003070	0.00391001606855923	Inf	0.00391001606855919	1	1	regulation of systemic arterial blood pressure by neurotransmitter	biological_process	1	Inf
217	GO:0007499	0.00391001606855923	Inf	0.00391001606855919	1	1	ectoderm and mesoderm interaction	biological_process	1	Inf
218	GO:0014843	0.00391001606855923	Inf	0.00391001606855919	1	1	growth factor dependent regulation of skeletal muscle satellite cell proliferation	biological_process	1	Inf
219	GO:0032078	0.00391001606855923	Inf	0.00391001606855919	1	1	negative regulation of endodeoxyribonuclease activity	biological_process	1	Inf
220	GO:0036071	0.00391001606855923	Inf	0.00391001606855919	1	1	N-glycan fucosylation	biological_process	1	Inf
221	GO:0036316	0.00391001606855923	Inf	0.00391001606855919	1	1	SREBP-SCAP complex retention in endoplasmic reticulum	biological_process	1	Inf
222	GO:0045380	0.00391001606855923	Inf	0.00391001606855919	1	1	positive regulation of interleukin-17 biosynthetic process	biological_process	1	Inf
223	GO:0048673	0.00391001606855923	Inf	0.00391001606855919	1	1	collateral sprouting of intact axon in response to injury	biological_process	1	Inf
224	GO:0048683	0.00391001606855923	Inf	0.00391001606855919	1	1	regulation of collateral sprouting of intact axon in response to injury	biological_process	1	Inf
225	GO:0048685	0.00391001606855923	Inf	0.00391001606855919	1	1	negative regulation of collateral sprouting of intact axon in response to injury	biological_process	1	Inf
226	GO:0061682	0.00391001606855923	Inf	0.00391001606855919	1	1	seminal vesicle morphogenesis	biological_process	1	Inf
227	GO:0061868	0.00391001606855923	Inf	0.00391001606855919	1	1	hepatic stellate cell migration	biological_process	1	Inf
228	GO:0061869	0.00391001606855923	Inf	0.00391001606855919	1	1	regulation of hepatic stellate cell migration	biological_process	1	Inf
229	GO:0061870	0.00391001606855923	Inf	0.00391001606855919	1	1	positive regulation of hepatic stellate cell migration	biological_process	1	Inf
230	GO:0071831	0.00391001606855923	Inf	0.00391001606855919	1	1	intermediate-density lipoprotein particle clearance	biological_process	1	Inf
231	GO:0072303	0.00391001606855923	Inf	0.00391001606855919	1	1	positive regulation of glomerular metanephric mesangial cell proliferation	biological_process	1	Inf
232	GO:0090731	0.00391001606855923	Inf	0.00391001606855919	1	1	cellular response to very-low-density lipoprotein particle stimulus	biological_process	1	Inf
233	GO:0140194	0.00391001606855923	Inf	0.00391001606855919	1	1	negative regulation of adenylate cyclase-inhibiting adrenergic receptor signaling pathway involved in heart process	biological_process	1	Inf
234	GO:0150200	0.00391001606855923	Inf	0.00391001606855919	1	1	regulation of transport across blood-brain barrier	biological_process	1	Inf
235	GO:0150201	0.00391001606855923	Inf	0.00391001606855919	1	1	positive regulation of transport across blood-brain barrier	biological_process	1	Inf
236	GO:1900143	0.00391001606855923	Inf	0.00391001606855919	1	1	positive regulation of oligodendrocyte apoptotic process	biological_process	1	Inf
237	GO:1901303	0.00391001606855923	Inf	0.00391001606855919	1	1	negative regulation of cargo loading into COPII-coated vesicle	biological_process	1	Inf
238	GO:1901630	0.00391001606855923	Inf	0.00391001606855919	1	1	negative regulation of presynaptic membrane organization	biological_process	1	Inf
239	GO:1901676	0.00391001606855923	Inf	0.00391001606855919	1	1	positive regulation of histone H3-K27 acetylation	biological_process	1	Inf
240	GO:1903000	0.00391001606855923	Inf	0.00391001606855919	1	1	regulation of lipid transport across blood-brain barrier	biological_process	1	Inf
241	GO:1903002	0.00391001606855923	Inf	0.00391001606855919	1	1	positive regulation of lipid transport across blood-brain barrier	biological_process	1	Inf
242	GO:1905603	0.00391001606855923	Inf	0.00391001606855919	1	1	regulation of blood-brain barrier permeability	biological_process	1	Inf
243	GO:1905853	0.00391001606855923	Inf	0.00391001606855919	1	1	regulation of heparan sulfate binding	biological_process	1	Inf
244	GO:1905855	0.00391001606855923	Inf	0.00391001606855919	1	1	positive regulation of heparan sulfate binding	biological_process	1	Inf
245	GO:1905858	0.00391001606855923	Inf	0.00391001606855919	1	1	regulation of heparan sulfate proteoglycan binding	biological_process	1	Inf
246	GO:1905860	0.00391001606855923	Inf	0.00391001606855919	1	1	positive regulation of heparan sulfate proteoglycan binding	biological_process	1	Inf
247	GO:1905890	0.00391001606855923	Inf	0.00391001606855919	1	1	regulation of cellular response to very-low-density lipoprotein particle stimulus	biological_process	1	Inf
248	GO:0048708	0.00393318233857073	10.1752747252747	0.316711301553294	3	81	astrocyte differentiation	biological_process	1	3.34699584165809
249	GO:0003181	0.00393653186901662	23.7836107554417	0.0938403856454205	2	24	atrioventricular valve morphogenesis	biological_process	1	4.57189585217134
250	GO:0002521	0.00395391919499733	3.77663445478406	2.01365827530798	7	515	leukocyte differentiation	biological_process	1	1.91710115026158
251	GO:0034645	0.00396610451544162	1.96816720103593	19.1473486877343	30	4897	cellular macromolecule biosynthetic process	biological_process	1	0.976852786662381
252	GO:0044249	0.00409663641661109	1.92426560587515	23.6751472951259	35	6055	cellular biosynthetic process	biological_process	1	0.94430794766929
253	GO:0080090	0.00415833840921455	1.92190434592706	23.6946973754687	35	6060	regulation of primary metabolic process	biological_process	1	0.942536534295446
254	GO:0014706	0.00419340721782379	4.24743470149254	1.52490626673808	6	390	striated muscle tissue development	biological_process	1	2.08659176811414
255	GO:0050794	0.00425770472994963	2.04398376658989	43.7843599357258	55	11198	regulation of cellular process	biological_process	1	1.03138373837276
256	GO:0031069	0.00426805665947761	22.7483159828536	0.0977504017139796	2	25	hair follicle morphogenesis	biological_process	1	4.50768784401803
257	GO:0072202	0.00426805665947761	22.7483159828536	0.0977504017139796	2	25	cell differentiation involved in metanephros development	biological_process	1	4.50768784401803
258	GO:0006357	0.00431194669375879	2.18927004674577	10.1425816818425	19	2594	regulation of transcription by RNA polymerase II	biological_process	1	1.13044992211669
259	GO:0048660	0.00434143516704207	6.47588932806324	0.660792715586502	4	169	regulation of smooth muscle cell proliferation	biological_process	1	2.69507833041833
260	GO:0060538	0.00434143516704207	6.47588932806324	0.660792715586502	4	169	skeletal muscle organ development	biological_process	1	2.69507833041833
261	GO:0045682	0.00450282030068871	9.67682926829268	0.332351365827531	3	85	regulation of epidermis development	biological_process	1	3.2745344082171
262	GO:1904705	0.00450282030068871	9.67682926829268	0.332351365827531	3	85	regulation of vascular smooth muscle cell proliferation	biological_process	1	3.2745344082171
263	GO:1990874	0.00450282030068871	9.67682926829268	0.332351365827531	3	85	vascular smooth muscle cell proliferation	biological_process	1	3.2745344082171
264	GO:0048659	0.0045260438154953	6.39763950360149	0.668612747723621	4	171	smooth muscle cell proliferation	biological_process	1	2.67753970126585
265	GO:0003171	0.00461207993750249	21.7992957746479	0.101660417782539	2	26	atrioventricular valve development	biological_process	1	4.44620962443848
266	GO:0043090	0.00461207993750249	21.7992957746479	0.101660417782539	2	26	amino acid import	biological_process	1	4.44620962443848
267	GO:0060740	0.00461207993750249	21.7992957746479	0.101660417782539	2	26	prostate gland epithelium morphogenesis	biological_process	1	4.44620962443848
268	GO:0043065	0.00463085020541915	3.32400370713624	2.62753079807177	8	672	positive regulation of apoptotic process	biological_process	1	1.73292199109264
269	GO:0010646	0.00466311762078413	2.03130419064941	14.2207284413498	24	3637	regulation of cell communication	biological_process	1	1.02240630141655
270	GO:0009991	0.0046684649454627	3.65807888040712	2.07621853240493	7	531	response to extracellular stimulus	biological_process	1	1.87108618474907
271	GO:2000113	0.00482893356581451	2.50770791075051	5.83374397429031	13	1492	negative regulation of cellular macromolecule biosynthetic process	biological_process	1	1.32636931773638
272	GO:0010605	0.00489687656175435	2.04354697102722	13.4504552758436	23	3440	negative regulation of macromolecule metabolic process	biological_process	1	1.03107540415585
273	GO:0009611	0.00492527144521758	3.28804310443655	2.65490091055169	8	679	response to wounding	biological_process	1	1.71722921208201
274	GO:1900407	0.00496118546729846	9.33378151260504	0.344081414033208	3	88	regulation of cellular response to oxidative stress	biological_process	1	3.22246169674598
275	GO:0043068	0.00496848297045291	3.28296703296703	2.65881092662025	8	680	positive regulation of programmed cell death	biological_process	1	1.71500026266941
276	GO:0006706	0.00496850163437365	20.9261971830986	0.105570433851098	2	27	steroid catabolic process	biological_process	1	4.38723825628725
277	GO:0046885	0.00496850163437365	20.9261971830986	0.105570433851098	2	27	regulation of hormone biosynthetic process	biological_process	1	4.38723825628725
278	GO:1901566	0.00503882707083126	2.34536900472341	7.2804499196572	15	1862	organonitrogen compound biosynthetic process	biological_process	1	1.22981492461837
279	GO:0010629	0.00512785497491743	2.14944359497112	10.3028923406535	19	2635	negative regulation of gene expression	biological_process	1	1.10396325206434
280	GO:0009892	0.00513822751905362	2.0126037228078	14.3262988752009	24	3664	negative regulation of metabolic process	biological_process	1	1.00906313677975
281	GO:1902531	0.00514004261693701	2.33974179846867	7.29608998393144	15	1866	regulation of intracellular signal transduction	biological_process	1	1.2263493303976
282	GO:0060537	0.00521264952923812	4.05324125640454	1.59528655597215	6	408	muscle tissue development	biological_process	1	2.01907604981348
283	GO:0019222	0.00524179576603776	1.87453059971203	28.7112479914301	40	7343	regulation of metabolic process	biological_process	1	0.9065293762755
284	GO:0048609	0.00524657616500068	3.01402291917973	3.2765934654526	9	838	multicellular organismal reproductive process	biological_process	1	1.59169038749354
285	GO:0001656	0.00528184632751812	9.11822660098522	0.351901446170327	3	90	metanephros development	biological_process	1	3.1887532626854
286	GO:1903035	0.00528184632751812	9.11822660098522	0.351901446170327	3	90	negative regulation of response to wounding	biological_process	1	3.1887532626854
287	GO:0000122	0.00528699082980475	3.01022213855422	3.28050348152116	9	839	negative regulation of transcription by RNA polymerase II	biological_process	1	1.58986995421603
288	GO:0010894	0.00533722225412755	20.1202600216685	0.109480449919657	2	28	negative regulation of steroid biosynthetic process	biological_process	1	4.33057704464053
289	GO:0023051	0.00541948748554616	2.00233395683855	14.3849491162292	24	3679	regulation of signaling	biological_process	1	1.00168261238299
290	GO:0045639	0.00544675093024939	9.01412337662338	0.355811462238886	3	91	positive regulation of myeloid cell differentiation	biological_process	1	3.17218719640612
291	GO:0007162	0.00547140534365425	4.74135252692626	1.1299946438136	5	289	negative regulation of cell adhesion	biological_process	1	2.2452986636698
292	GO:0098656	0.00563088769433393	4.70768202385849	1.13781467595072	5	291	anion transmembrane transport	biological_process	1	2.23501687813022
293	GO:0007263	0.00571814287070538	19.3740219092332	0.113390465988216	2	29	nitric oxide mediated signal transduction	biological_process	1	4.27605157315463
294	GO:0048730	0.00571814287070538	19.3740219092332	0.113390465988216	2	29	epidermis morphogenesis	biological_process	1	4.27605157315463
295	GO:0033273	0.00578578683550156	8.81285714285714	0.363631494376004	3	93	response to vitamin	biological_process	1	3.1396098190982
296	GO:0072080	0.00578578683550156	8.81285714285714	0.363631494376004	3	93	nephron tubule development	biological_process	1	3.1396098190982
297	GO:1901655	0.00578578683550156	8.81285714285714	0.363631494376004	3	93	cellular response to ketone	biological_process	1	3.1396098190982
298	GO:0032870	0.00584640428721285	3.18931314705555	2.73310123192287	8	699	cellular response to hormone stimulus	biological_process	1	1.67324575752253
299	GO:0043409	0.00585640477808743	5.93140096618357	0.71944295661489	4	184	negative regulation of MAPK cascade	biological_process	1	2.56837290211565
300	GO:0050768	0.00595968390048701	4.64173427991886	1.15345474022496	5	295	negative regulation of neurogenesis	biological_process	1	2.21466393672466
301	GO:0060993	0.00595994852710207	8.71554160125589	0.367541510444563	3	94	kidney morphogenesis	biological_process	1	3.12359031910342
302	GO:0044703	0.00599041543676933	2.77556880936603	3.97257632565613	10	1016	multi-organism reproductive process	biological_process	1	1.47278345952018
303	GO:0051248	0.00600889216727197	2.63782615875812	4.62554900910552	11	1183	negative regulation of protein metabolic process	biological_process	1	1.39934948947132
304	GO:0045939	0.00611116512511704	18.6810865191147	0.117300482056776	2	30	negative regulation of steroid metabolic process	biological_process	1	4.22350646161337
305	GO:1901342	0.0061233306811024	3.91382032146958	1.65002678093198	6	422	regulation of vasculature development	biological_process	1	1.96857752518419
306	GO:0050810	0.0061372257811134	8.62034161490683	0.371451526513123	3	95	regulation of steroid biosynthetic process	biological_process	1	3.10774504290676
307	GO:0061326	0.0061372257811134	8.62034161490683	0.371451526513123	3	95	renal tubule development	biological_process	1	3.10774504290676
308	GO:1902882	0.00650118432560648	8.43601823708207	0.379271558650241	3	97	regulation of response to oxidative stress	biological_process	1	3.07656221396985
309	GO:0010762	0.00651619122261798	18.0359397765906	0.121210498125335	2	31	regulation of fibroblast migration	biological_process	1	4.17280269271223
310	GO:0060191	0.00668789352502496	8.34676691729323	0.3831815747188	3	98	regulation of lipase activity	biological_process	1	3.06121748433768
311	GO:0010941	0.00678857353098365	2.32385374347069	6.79169791108731	14	1737	regulation of cell death	biological_process	1	1.21651927261105
312	GO:0051385	0.00693312392989899	17.4338028169014	0.125120514193894	2	32	response to mineralocorticoid	biological_process	1	4.1238153922156
313	GO:0051252	0.0069578377520134	1.95418977894351	14.6664702731655	24	3751	regulation of RNA metabolic process	biological_process	1	0.966570579816879
314	GO:0048661	0.00726710194251873	8.0899416909621	0.394911622924478	3	101	positive regulation of smooth muscle cell proliferation	biological_process	1	3.01612930432856
315	GO:0048870	0.00727482800006665	2.30321126430725	6.84643813604713	14	1751	cell motility	biological_process	1	1.20364674981481
316	GO:0051674	0.00727482800006665	2.30321126430725	6.84643813604713	14	1751	localization of cell	biological_process	1	1.20364674981481
317	GO:0033028	0.0073618665722889	16.8705134029986	0.129030530262453	2	33	myeloid cell apoptotic process	biological_process	1	4.0764319732366
318	GO:0040011	0.00747165894151029	2.23467581916662	7.60107123727906	15	1944	locomotion	biological_process	1	1.16006555713439
319	GO:0006366	0.00749388262809692	2.0626827934946	10.670433851098	19	2729	transcription by RNA polymerase II	biological_process	1	1.04452197564097
320	GO:0046890	0.00755659544121821	5.49917824592858	0.774183181574719	4	198	regulation of lipid biosynthetic process	biological_process	1	2.45921604971035
321	GO:0007229	0.00766926988194663	7.92728571428571	0.402731655061596	3	103	integrin-mediated signaling pathway	biological_process	1	2.98682697477432
322	GO:0071704	0.00775322974361855	1.98715760596415	46.9006427423674	57	11995	organic substance metabolic process	biological_process	1	0.990706300532096
323	GO:0043368	0.00780232303097018	16.3424295774648	0.132940546331012	2	34	positive T cell selection	biological_process	1	4.03055057523742
324	GO:0001306	0.00780495253151892	258.277777777778	0.00782003213711837	1	2	age-dependent response to oxidative stress	biological_process	1	8.01277970907665
325	GO:0001544	0.00780495253151892	258.277777777778	0.00782003213711837	1	2	initiation of primordial ovarian follicle growth	biological_process	1	8.01277970907665
326	GO:0002384	0.00780495253151892	258.277777777778	0.00782003213711837	1	2	hepatic immune response	biological_process	1	8.01277970907665
327	GO:0002537	0.00780495253151892	258.277777777778	0.00782003213711837	1	2	nitric oxide production involved in inflammatory response	biological_process	1	8.01277970907665
328	GO:0007571	0.00780495253151892	258.277777777778	0.00782003213711837	1	2	age-dependent general metabolic decline	biological_process	1	8.01277970907665
329	GO:0010877	0.00780495253151892	258.277777777778	0.00782003213711837	1	2	lipid transport involved in lipid storage	biological_process	1	8.01277970907665
330	GO:0014737	0.00780495253151892	258.277777777778	0.00782003213711837	1	2	positive regulation of muscle atrophy	biological_process	1	8.01277970907665
331	GO:0032076	0.00780495253151892	258.277777777778	0.00782003213711837	1	2	negative regulation of deoxyribonuclease activity	biological_process	1	8.01277970907665
332	GO:0032805	0.00780495253151892	258.277777777778	0.00782003213711837	1	2	positive regulation of low-density lipoprotein particle receptor catabolic process	biological_process	1	8.01277970907665
333	GO:0033026	0.00780495253151892	258.277777777778	0.00782003213711837	1	2	negative regulation of mast cell apoptotic process	biological_process	1	8.01277970907665
334	GO:0034352	0.00780495253151892	258.277777777778	0.00782003213711837	1	2	positive regulation of glial cell apoptotic process	biological_process	1	8.01277970907665
335	GO:0042660	0.00780495253151892	258.277777777778	0.00782003213711837	1	2	positive regulation of cell fate specification	biological_process	1	8.01277970907665
336	GO:0043974	0.00780495253151892	258.277777777778	0.00782003213711837	1	2	histone H3-K27 acetylation	biological_process	1	8.01277970907665
337	GO:0048749	0.00780495253151892	258.277777777778	0.00782003213711837	1	2	compound eye development	biological_process	1	8.01277970907665
338	GO:0050757	0.00780495253151892	258.277777777778	0.00782003213711837	1	2	thymidylate synthase biosynthetic process	biological_process	1	8.01277970907665
339	GO:0050758	0.00780495253151892	258.277777777778	0.00782003213711837	1	2	regulation of thymidylate synthase biosynthetic process	biological_process	1	8.01277970907665
340	GO:0060529	0.00780495253151892	258.277777777778	0.00782003213711837	1	2	squamous basal epithelial stem cell differentiation involved in prostate gland acinus development	biological_process	1	8.01277970907665
341	GO:0061394	0.00780495253151892	258.277777777778	0.00782003213711837	1	2	regulation of transcription from RNA polymerase II promoter in response to arsenic-containing substance	biological_process	1	8.01277970907665
342	GO:0070668	0.00780495253151892	258.277777777778	0.00782003213711837	1	2	positive regulation of mast cell proliferation	biological_process	1	8.01277970907665
343	GO:0071231	0.00780495253151892	258.277777777778	0.00782003213711837	1	2	cellular response to folic acid	biological_process	1	8.01277970907665
344	GO:0071505	0.00780495253151892	258.277777777778	0.00782003213711837	1	2	response to mycophenolic acid	biological_process	1	8.01277970907665
345	GO:0071506	0.00780495253151892	258.277777777778	0.00782003213711837	1	2	cellular response to mycophenolic acid	biological_process	1	8.01277970907665
346	GO:0072301	0.00780495253151892	258.277777777778	0.00782003213711837	1	2	regulation of metanephric glomerular mesangial cell proliferation	biological_process	1	8.01277970907665
347	GO:0086096	0.00780495253151892	258.277777777778	0.00782003213711837	1	2	adenylate cyclase-inhibiting adrenergic receptor signaling pathway involved in heart process	biological_process	1	8.01277970907665
348	GO:0140193	0.00780495253151892	258.277777777778	0.00782003213711837	1	2	regulation of adenylate cyclase-inhibiting adrenergic receptor signaling pathway involved in heart process	biological_process	1	8.01277970907665
349	GO:0150104	0.00780495253151892	258.277777777778	0.00782003213711837	1	2	transport across blood-brain barrier	biological_process	1	8.01277970907665
350	GO:1900141	0.00780495253151892	258.277777777778	0.00782003213711837	1	2	regulation of oligodendrocyte apoptotic process	biological_process	1	8.01277970907665
351	GO:1900923	0.00780495253151892	258.277777777778	0.00782003213711837	1	2	regulation of glycine import across plasma membrane	biological_process	1	8.01277970907665
352	GO:1900924	0.00780495253151892	258.277777777778	0.00782003213711837	1	2	negative regulation of glycine import across plasma membrane	biological_process	1	8.01277970907665
353	GO:1901301	0.00780495253151892	258.277777777778	0.00782003213711837	1	2	regulation of cargo loading into COPII-coated vesicle	biological_process	1	8.01277970907665
354	GO:1901629	0.00780495253151892	258.277777777778	0.00782003213711837	1	2	regulation of presynaptic membrane organization	biological_process	1	8.01277970907665
355	GO:1901674	0.00780495253151892	258.277777777778	0.00782003213711837	1	2	regulation of histone H3-K27 acetylation	biological_process	1	8.01277970907665
356	GO:1904674	0.00780495253151892	258.277777777778	0.00782003213711837	1	2	positive regulation of somatic stem cell population maintenance	biological_process	1	8.01277970907665
357	GO:1990379	0.00780495253151892	258.277777777778	0.00782003213711837	1	2	lipid transport across blood-brain barrier	biological_process	1	8.01277970907665
358	GO:2000639	0.00780495253151892	258.277777777778	0.00782003213711837	1	2	negative regulation of SREBP signaling pathway	biological_process	1	8.01277970907665
359	GO:2000866	0.00780495253151892	258.277777777778	0.00782003213711837	1	2	positive regulation of estradiol secretion	biological_process	1	8.01277970907665
360	GO:0044271	0.00786136624629138	1.86191148423769	19.123888591323	29	4891	cellular nitrogen compound biosynthetic process	biological_process	1	0.896784488424764
361	GO:0048598	0.00788703174170574	3.30051813471503	2.29126941617568	7	586	embryonic morphogenesis	biological_process	1	1.72269252498822
362	GO:0051961	0.00791119123850889	4.32334026858332	1.2355650776647	5	316	negative regulation of nervous system development	biological_process	1	2.11214638804481
363	GO:0007507	0.00795771154140514	3.294644723093	2.29517943224424	7	587	heart development	biological_process	1	1.72012290108567
364	GO:0019219	0.00802538807667796	1.90976578837307	15.6791644349223	25	4010	regulation of nucleobase-containing compound metabolic process	biological_process	1	0.933395718537753
365	GO:0030278	0.00823491832573538	5.35955138008885	0.793733261917515	4	203	regulation of ossification	biological_process	1	2.42211224530841
366	GO:0033144	0.00825439774020712	15.8463508322663	0.136850562399571	2	35	negative regulation of intracellular steroid hormone receptor signaling pathway	biological_process	1	3.98607874330706
367	GO:0006979	0.0083723486764326	3.65292637933926	1.76341724692019	6	451	response to oxidative stress	biological_process	1	1.86905267808196
368	GO:0032270	0.00893415970408258	2.30957157784744	6.28730583824317	13	1608	positive regulation of cellular protein metabolic process	biological_process	1	1.20762525863784
369	GO:0016051	0.00895211390726395	5.22676896845695	0.813283342260311	4	208	carbohydrate biosynthetic process	biological_process	1	2.38591939128026
370	GO:0017148	0.0091002938358513	5.20098974902792	0.81719335832887	4	209	negative regulation of translation	biological_process	1	2.37878619443456
371	GO:0033280	0.00919302239627342	14.9392354124748	0.14467059453669	2	37	response to vitamin D	biological_process	1	3.90103440801734
372	GO:0051704	0.00928812527068331	2.58978451715882	4.23845741831816	10	1084	multi-organism process	biological_process	1	1.37283206356464
373	GO:0044260	0.0094925111054725	1.78751006927662	32.5274236743439	43	8319	cellular macromolecule metabolic process	biological_process	1	0.837951368802654
374	GO:0008202	0.00955217151240544	4.12103031396608	1.29421531869309	5	331	steroid metabolic process	biological_process	1	2.04300507600562
375	GO:0008544	0.00955298166332628	3.54669882030894	1.81424745581146	6	464	epidermis development	biological_process	1	1.8264768242412
376	GO:0071396	0.00955322646052244	3.17581808097615	2.37728976968399	7	608	cellular response to lipid	biological_process	1	1.66712827356701
377	GO:0070268	0.00964042661065845	7.2692005242464	0.437921799678629	3	112	cornification	biological_process	1	2.86179670346689
378	GO:0032350	0.00967938395227325	14.5234741784038	0.148580610605249	2	38	regulation of hormone metabolic process	biological_process	1	3.8603146983878
379	GO:1902742	0.00967938395227325	14.5234741784038	0.148580610605249	2	38	apoptotic process involved in development	biological_process	1	3.8603146983878
380	GO:1904037	0.00967938395227325	14.5234741784038	0.148580610605249	2	38	positive regulation of epithelial cell apoptotic process	biological_process	1	3.8603146983878
381	GO:0050789	0.00987001269305922	1.94288578195114	47.2760042849491	57	12091	regulation of biological process	biological_process	1	0.958201090498059
382	GO:0048640	0.00987596108427343	7.20272727272727	0.441831815747188	3	113	negative regulation of developmental growth	biological_process	1	2.84854327847623
383	GO:0071407	0.0098820082870468	3.15411970949161	2.39292983395822	7	612	cellular response to organic cyclic compound	biological_process	1	1.65723741631501
384	GO:0048534	0.0100397545444729	2.7019870923913	3.63240492769148	9	929	hematopoietic or lymphoid organ development	biological_process	1	1.43402078281033
385	GO:0005976	0.010114834939675	7.13745173745174	0.445741831815747	3	114	polysaccharide metabolic process	biological_process	1	2.83540908518659
386	GO:0006355	0.0101659496359643	1.91843275095627	13.4348152115694	22	3436	regulation of transcription, DNA-templated	biological_process	1	0.939928193367942
387	GO:0008207	0.0101769869717148	14.1301865245527	0.152490626673808	2	39	C21-steroid hormone metabolic process	biological_process	1	3.8207086048813
388	GO:0010761	0.0101769869717148	14.1301865245527	0.152490626673808	2	39	fibroblast migration	biological_process	1	3.8207086048813
389	GO:1901576	0.0102209046485676	1.78255503501083	24.0153186930905	34	6142	organic substance biosynthetic process	biological_process	1	0.833946619452614
390	GO:0007165	0.0106094160960864	1.77648497641964	24.0700589180503	34	6156	signal transduction	biological_process	1	0.829025487973085
391	GO:0042036	0.0106857386131395	13.7575982209044	0.156400642742367	2	40	negative regulation of cytokine biosynthetic process	biological_process	1	3.78215672355869
392	GO:0045124	0.0106857386131395	13.7575982209044	0.156400642742367	2	40	regulation of bone resorption	biological_process	1	3.78215672355869
393	GO:0090184	0.0106857386131395	13.7575982209044	0.156400642742367	2	40	positive regulation of kidney development	biological_process	1	3.78215672355869
394	GO:0048286	0.0112055465718056	13.4041170097508	0.160310658810927	2	41	lung alveolus development	biological_process	1	3.74460428044349
395	GO:0045444	0.0113453593408422	4.86480047647409	0.871933583288698	4	223	fat cell differentiation	biological_process	1	2.28238063594077
396	GO:0097191	0.0115181560069821	4.84242424242424	0.875843599357258	4	224	extrinsic apoptotic signaling pathway	biological_process	1	2.27572947868216
397	GO:0048638	0.0115470381263154	3.92479360165119	1.35677557579004	5	347	regulation of developmental growth	biological_process	1	1.97261678707337
398	GO:0022612	0.0116186917092011	6.76923076923077	0.469201928227102	3	120	gland morphogenesis	biological_process	1	2.75899190049621
399	GO:0072089	0.0116186917092011	6.76923076923077	0.469201928227102	3	120	stem cell proliferation	biological_process	1	2.75899190049621
400	GO:0098739	0.0116186917092011	6.76923076923077	0.469201928227102	3	120	import across plasma membrane	biological_process	1	2.75899190049621
401	GO:0010232	0.0116848667411397	129.131944444444	0.0117300482056776	1	3	vascular transport	biological_process	1	7.01270212605704
402	GO:0010481	0.0116848667411397	129.131944444444	0.0117300482056776	1	3	epidermal cell division	biological_process	1	7.01270212605704
403	GO:0010482	0.0116848667411397	129.131944444444	0.0117300482056776	1	3	regulation of epidermal cell division	biological_process	1	7.01270212605704
404	GO:0014707	0.0116848667411397	129.131944444444	0.0117300482056776	1	3	branchiomeric skeletal muscle development	biological_process	1	7.01270212605704
405	GO:0033023	0.0116848667411397	129.131944444444	0.0117300482056776	1	3	mast cell homeostasis	biological_process	1	7.01270212605704
406	GO:0033024	0.0116848667411397	129.131944444444	0.0117300482056776	1	3	mast cell apoptotic process	biological_process	1	7.01270212605704
407	GO:0033025	0.0116848667411397	129.131944444444	0.0117300482056776	1	3	regulation of mast cell apoptotic process	biological_process	1	7.01270212605704
408	GO:0035633	0.0116848667411397	129.131944444444	0.0117300482056776	1	3	maintenance of blood-brain barrier	biological_process	1	7.01270212605704
409	GO:0035938	0.0116848667411397	129.131944444444	0.0117300482056776	1	3	estradiol secretion	biological_process	1	7.01270212605704
410	GO:0042235	0.0116848667411397	129.131944444444	0.0117300482056776	1	3	interleukin-17 biosynthetic process	biological_process	1	7.01270212605704
411	GO:0045079	0.0116848667411397	129.131944444444	0.0117300482056776	1	3	negative regulation of chemokine biosynthetic process	biological_process	1	7.01270212605704
412	GO:0045378	0.0116848667411397	129.131944444444	0.0117300482056776	1	3	regulation of interleukin-17 biosynthetic process	biological_process	1	7.01270212605704
413	GO:0048807	0.0116848667411397	129.131944444444	0.0117300482056776	1	3	female genitalia morphogenesis	biological_process	1	7.01270212605704
414	GO:0060086	0.0116848667411397	129.131944444444	0.0117300482056776	1	3	circadian temperature homeostasis	biological_process	1	7.01270212605704
415	GO:0060197	0.0116848667411397	129.131944444444	0.0117300482056776	1	3	cloacal septation	biological_process	1	7.01270212605704
416	GO:0060435	0.0116848667411397	129.131944444444	0.0117300482056776	1	3	bronchiole development	biological_process	1	7.01270212605704
417	GO:0060741	0.0116848667411397	129.131944444444	0.0117300482056776	1	3	prostate gland stromal morphogenesis	biological_process	1	7.01270212605704
418	GO:0061107	0.0116848667411397	129.131944444444	0.0117300482056776	1	3	seminal vesicle development	biological_process	1	7.01270212605704
419	GO:0061364	0.0116848667411397	129.131944444444	0.0117300482056776	1	3	apoptotic process involved in luteolysis	biological_process	1	7.01270212605704
420	GO:0061771	0.0116848667411397	129.131944444444	0.0117300482056776	1	3	response to caloric restriction	biological_process	1	7.01270212605704
421	GO:0070666	0.0116848667411397	129.131944444444	0.0117300482056776	1	3	regulation of mast cell proliferation	biological_process	1	7.01270212605704
422	GO:0071386	0.0116848667411397	129.131944444444	0.0117300482056776	1	3	cellular response to corticosterone stimulus	biological_process	1	7.01270212605704
423	GO:0072262	0.0116848667411397	129.131944444444	0.0117300482056776	1	3	metanephric glomerular mesangial cell proliferation involved in metanephros development	biological_process	1	7.01270212605704
424	GO:0072275	0.0116848667411397	129.131944444444	0.0117300482056776	1	3	metanephric glomerulus morphogenesis	biological_process	1	7.01270212605704
425	GO:0072276	0.0116848667411397	129.131944444444	0.0117300482056776	1	3	metanephric glomerulus vasculature morphogenesis	biological_process	1	7.01270212605704
426	GO:0072277	0.0116848667411397	129.131944444444	0.0117300482056776	1	3	metanephric glomerular capillary formation	biological_process	1	7.01270212605704
427	GO:0098758	0.0116848667411397	129.131944444444	0.0117300482056776	1	3	response to interleukin-8	biological_process	1	7.01270212605704
428	GO:0098759	0.0116848667411397	129.131944444444	0.0117300482056776	1	3	cellular response to interleukin-8	biological_process	1	7.01270212605704
429	GO:1902994	0.0116848667411397	129.131944444444	0.0117300482056776	1	3	regulation of phospholipid efflux	biological_process	1	7.01270212605704
430	GO:1902995	0.0116848667411397	129.131944444444	0.0117300482056776	1	3	positive regulation of phospholipid efflux	biological_process	1	7.01270212605704
431	GO:1903804	0.0116848667411397	129.131944444444	0.0117300482056776	1	3	glycine import across plasma membrane	biological_process	1	7.01270212605704
432	GO:1903984	0.0116848667411397	129.131944444444	0.0117300482056776	1	3	positive regulation of TRAIL-activated apoptotic signaling pathway	biological_process	1	7.01270212605704
433	GO:1905917	0.0116848667411397	129.131944444444	0.0117300482056776	1	3	positive regulation of cell differentiation involved in phenotypic switching	biological_process	1	7.01270212605704
434	GO:1905932	0.0116848667411397	129.131944444444	0.0117300482056776	1	3	positive regulation of vascular smooth muscle cell differentiation involved in phenotypic switching	biological_process	1	7.01270212605704
435	GO:2000638	0.0116848667411397	129.131944444444	0.0117300482056776	1	3	regulation of SREBP signaling pathway	biological_process	1	7.01270212605704
436	GO:2000676	0.0116848667411397	129.131944444444	0.0117300482056776	1	3	positive regulation of type B pancreatic cell apoptotic process	biological_process	1	7.01270212605704
437	GO:2000864	0.0116848667411397	129.131944444444	0.0117300482056776	1	3	regulation of estradiol secretion	biological_process	1	7.01270212605704
438	GO:0045665	0.0116926431833797	4.82025050823005	0.879753615425817	4	225	negative regulation of neuron differentiation	biological_process	1	2.26910812520832
439	GO:0000165	0.0121121773112445	2.61512118018967	3.7457953936797	9	958	MAPK cascade	biological_process	1	1.38687780001259
440	GO:0034198	0.0122779648893887	12.7488835451735	0.168130690948045	2	43	cellular response to amino acid starvation	biological_process	1	3.67229900672707
441	GO:0030098	0.0123633523263364	3.8558569979716	1.38023567220139	5	353	lymphocyte differentiation	biological_process	1	1.94705154738146
442	GO:0019221	0.0124781021556789	2.77421616358325	3.12019282271023	8	798	cytokine-mediated signaling pathway	biological_process	1	1.47208020510184
443	GO:1903506	0.0125203367308216	1.87585646855809	13.6811462238886	22	3499	regulation of nucleic acid-templated transcription	biological_process	1	0.907549444046609
444	GO:0014013	0.0126890953822453	6.54403778040142	0.484841992501339	3	124	regulation of gliogenesis	biological_process	1	2.71018107735063
445	GO:0019218	0.0126890953822453	6.54403778040142	0.484841992501339	3	124	regulation of steroid metabolic process	biological_process	1	2.71018107735063
446	GO:0051101	0.0126890953822453	6.54403778040142	0.484841992501339	3	124	regulation of DNA binding	biological_process	1	2.71018107735063
447	GO:0065007	0.0127170496380436	1.950996808415	49.9348152115694	59	12771	biological regulation	biological_process	1	0.964211417881525
448	GO:2001141	0.0127248437794947	1.87254338840648	13.7006963042314	22	3504	regulation of RNA biosynthetic process	biological_process	1	0.90499914752977
449	GO:0009967	0.0128709542723967	2.19467384799521	6.58446705945367	13	1684	positive regulation of signal transduction	biological_process	1	1.13400655577811
450	GO:0051241	0.0129339540693243	2.34897248431557	5.14949116229245	11	1317	negative regulation of multicellular organismal process	biological_process	1	1.23202981382947
451	GO:0000302	0.0129618742899796	4.67048054919908	0.907123727905731	4	232	response to reactive oxygen species	biological_process	1	2.22357099753212
452	GO:0023014	0.0129772052007222	2.583544921875	3.78880557043385	9	969	signal transduction by protein phosphorylation	biological_process	1	1.36935196911321
453	GO:0009913	0.0130729742329829	3.80019996667222	1.39978575254419	5	358	epidermal cell differentiation	biological_process	1	1.9260753352236
454	GO:0032268	0.013087995968674	1.9651155624037	10.4514729512587	18	2673	regulation of cellular protein metabolic process	biological_process	1	0.9746141554378
455	GO:0042445	0.0131500924678052	4.64983228909563	0.91103374397429	4	233	hormone metabolic process	biological_process	1	2.21717868180057
456	GO:0048588	0.0133400520757862	4.62936357908003	0.914943760042849	4	234	developmental cell growth	biological_process	1	2.21081387287767
457	GO:0043603	0.0133810381756648	2.43977755421417	4.48087841456883	10	1146	cellular amide metabolic process	biological_process	1	1.28674961661538
458	GO:0006984	0.0139672376908487	11.8777208706786	0.179860739153723	2	46	ER-nucleus signaling pathway	biological_process	1	3.57018612934144
459	GO:1990928	0.0139672376908487	11.8777208706786	0.179860739153723	2	46	response to amino acid starvation	biological_process	1	3.57018612934144
460	GO:0003206	0.014104192750173	6.28265306122449	0.504392072844135	3	129	cardiac chamber morphogenesis	biological_process	1	2.65137391421252
461	GO:0034754	0.014104192750173	6.28265306122449	0.504392072844135	3	129	cellular hormone metabolic process	biological_process	1	2.65137391421252
462	GO:0008152	0.0141694906219772	1.90076997112608	48.9768612747724	58	12526	metabolic process	biological_process	1	0.926583949348069
463	GO:0033002	0.0143161582062605	4.52963305581252	0.934493840385645	4	239	muscle cell proliferation	biological_process	1	2.17939418272145
464	GO:0002520	0.0143171626761399	2.53888639856557	3.8513658275308	9	985	immune system development	biological_process	1	1.3441958436295
465	GO:0051247	0.0144915470918362	2.15772932626203	6.68612747723621	13	1710	positive regulation of protein metabolic process	biological_process	1	1.10951389904682
466	GO:0030217	0.0145166776145504	4.51019405551462	0.938403856454205	4	240	T cell differentiation	biological_process	1	2.17318950818258
467	GO:0045058	0.0145514748729186	11.6131455399061	0.183770755222282	2	47	T cell selection	biological_process	1	3.53768688881165
468	GO:0050767	0.0146997684767724	2.68879228879229	3.21403320835565	8	822	regulation of neurogenesis	biological_process	1	1.42695831024848
469	GO:0045598	0.0149946493233019	6.13554817275747	0.516122121049813	3	132	regulation of fat cell differentiation	biological_process	1	2.6171922454023
470	GO:0046850	0.0151461370432162	11.3600734843846	0.187680771290841	2	48	regulation of bone remodeling	biological_process	1	3.50590026205516
471	GO:0010647	0.0154035761762226	2.08282093781746	7.4915907873594	14	1916	positive regulation of cell communication	biological_process	1	1.05853881478568
472	GO:0006030	0.0155498158346142	86.0833333333333	0.0156400642742367	1	4	chitin metabolic process	biological_process	1	6.4276620381439
473	GO:0006032	0.0155498158346142	86.0833333333333	0.0156400642742367	1	4	chitin catabolic process	biological_process	1	6.4276620381439
474	GO:0009753	0.0155498158346142	86.0833333333333	0.0156400642742367	1	4	response to jasmonic acid	biological_process	1	6.4276620381439
475	GO:0014735	0.0155498158346142	86.0833333333333	0.0156400642742367	1	4	regulation of muscle atrophy	biological_process	1	6.4276620381439
476	GO:0035844	0.0155498158346142	86.0833333333333	0.0156400642742367	1	4	cloaca development	biological_process	1	6.4276620381439
477	GO:0036146	0.0155498158346142	86.0833333333333	0.0156400642742367	1	4	cellular response to mycotoxin	biological_process	1	6.4276620381439
478	GO:0046368	0.0155498158346142	86.0833333333333	0.0156400642742367	1	4	GDP-L-fucose metabolic process	biological_process	1	6.4276620381439
479	GO:0048861	0.0155498158346142	86.0833333333333	0.0156400642742367	1	4	leukemia inhibitory factor signaling pathway	biological_process	1	6.4276620381439
480	GO:0060708	0.0155498158346142	86.0833333333333	0.0156400642742367	1	4	spongiotrophoblast differentiation	biological_process	1	6.4276620381439
481	GO:0070662	0.0155498158346142	86.0833333333333	0.0156400642742367	1	4	mast cell proliferation	biological_process	1	6.4276620381439
482	GO:0071395	0.0155498158346142	86.0833333333333	0.0156400642742367	1	4	cellular response to jasmonic acid stimulus	biological_process	1	6.4276620381439
483	GO:0071877	0.0155498158346142	86.0833333333333	0.0156400642742367	1	4	regulation of adenylate cyclase-inhibiting adrenergic receptor signaling pathway	biological_process	1	6.4276620381439
484	GO:0072108	0.0155498158346142	86.0833333333333	0.0156400642742367	1	4	positive regulation of mesenchymal to epithelial transition involved in metanephros morphogenesis	biological_process	1	6.4276620381439
485	GO:0097114	0.0155498158346142	86.0833333333333	0.0156400642742367	1	4	NMDA glutamate receptor clustering	biological_process	1	6.4276620381439
486	GO:0097252	0.0155498158346142	86.0833333333333	0.0156400642742367	1	4	oligodendrocyte apoptotic process	biological_process	1	6.4276620381439
487	GO:0097638	0.0155498158346142	86.0833333333333	0.0156400642742367	1	4	L-arginine import across plasma membrane	biological_process	1	6.4276620381439
488	GO:1902952	0.0155498158346142	86.0833333333333	0.0156400642742367	1	4	positive regulation of dendritic spine maintenance	biological_process	1	6.4276620381439
489	GO:1904849	0.0155498158346142	86.0833333333333	0.0156400642742367	1	4	positive regulation of cell chemotaxis to fibroblast growth factor	biological_process	1	6.4276620381439
490	GO:1905908	0.0155498158346142	86.0833333333333	0.0156400642742367	1	4	positive regulation of amyloid fibril formation	biological_process	1	6.4276620381439
491	GO:1990785	0.0155498158346142	86.0833333333333	0.0156400642742367	1	4	response to water-immersion restraint stress	biological_process	1	6.4276620381439
492	GO:2000182	0.0155498158346142	86.0833333333333	0.0156400642742367	1	4	regulation of progesterone biosynthetic process	biological_process	1	6.4276620381439
493	GO:2000546	0.0155498158346142	86.0833333333333	0.0156400642742367	1	4	positive regulation of endothelial cell chemotaxis to fibroblast growth factor	biological_process	1	6.4276620381439
494	GO:0048565	0.0156056208358334	6.0412213740458	0.523942153186931	3	134	digestive tract development	biological_process	1	2.59484025354789
495	GO:0001501	0.0157504429863393	3.16318796641791	2.02538832351366	6	518	skeletal system development	biological_process	1	1.66137928780652
496	GO:0048546	0.0157511360951465	11.1177704525022	0.1915907873594	2	49	digestive tract morphogenesis	biological_process	1	3.47479559521321
497	GO:1904707	0.0157511360951465	11.1177704525022	0.1915907873594	2	49	positive regulation of vascular smooth muscle cell proliferation	biological_process	1	3.47479559521321
498	GO:0023056	0.0158622855043104	2.07431346609726	7.51896089983931	14	1923	positive regulation of signaling	biological_process	1	1.05263392781159
499	GO:1903825	0.015916320117556	5.99512987012987	0.52785216925549	3	135	organic acid transmembrane transport	biological_process	1	2.58379100651071
500	GO:1905039	0.015916320117556	5.99512987012987	0.52785216925549	3	135	carboxylic acid transmembrane transport	biological_process	1	2.58379100651071
501	GO:0048589	0.0161034700894163	2.85107446276862	2.63535083020889	7	674	developmental growth	biological_process	1	1.5115057192703
502	GO:0007292	0.0162305005248715	5.94973147153598	0.531762185324049	3	136	female gamete generation	biological_process	1	2.57282455692048
503	GO:0060425	0.0163663844351166	10.8855633802817	0.195500803427959	2	50	lung morphogenesis	biological_process	1	3.44434417075573
504	GO:0045926	0.0164019510483715	4.34238391008577	0.973594001071237	4	249	negative regulation of growth	biological_process	1	2.11848728023509
505	GO:0040008	0.0167043403923217	2.82907196969697	2.65490091055169	7	679	regulation of growth	biological_process	1	1.50032887839702
506	GO:0010817	0.0168612572219533	3.11314580941447	2.05666845206213	6	526	regulation of hormone levels	biological_process	1	1.6383731494357
507	GO:0006351	0.0173154021703028	1.80947529849929	14.0838778789502	22	3602	transcription, DNA-templated	biological_process	1	0.855571413333098
508	GO:0006950	0.0173859230530138	1.77718633496206	15.8042849491162	24	4042	response to stress	biological_process	1	0.829594953416291
509	GO:0009636	0.0175824770398598	3.08264392324094	2.07621853240493	6	531	response to toxic substance	biological_process	1	1.62416825310298
510	GO:0003179	0.0176272811543795	10.449014084507	0.203320835565078	2	52	heart valve morphogenesis	biological_process	1	3.38529491829454
511	GO:1902533	0.0177067371998134	2.44356781126482	3.99212640599893	9	1021	positive regulation of intracellular signal transduction	biological_process	1	1.28898914126067
512	GO:0030155	0.0182114062146987	2.77757841573631	2.7018211033744	7	691	regulation of cell adhesion	biological_process	1	1.4738276419103
513	GO:1902475	0.0182727568883841	10.2435791217896	0.207230851633637	2	53	L-alpha-amino acid transmembrane transport	biological_process	1	3.3566479781032
514	GO:0035296	0.018527528810848	5.65010204081633	0.559132297803964	3	143	regulation of tube diameter	biological_process	1	2.49827692282877
515	GO:0097746	0.018527528810848	5.65010204081633	0.559132297803964	3	143	regulation of blood vessel diameter	biological_process	1	2.49827692282877
516	GO:0035150	0.0188696779783563	5.609726443769	0.563042313872523	3	144	regulation of tube size	biological_process	1	2.48793042006038
517	GO:0002763	0.0189281366147623	10.046045503792	0.211140867702196	2	54	positive regulation of myeloid leukocyte differentiation	biological_process	1	3.3285558097446
518	GO:0043392	0.0189281366147623	10.046045503792	0.211140867702196	2	54	negative regulation of DNA binding	biological_process	1	3.3285558097446
519	GO:0034097	0.0190099708764748	2.29914224918388	4.73502945902517	10	1211	response to cytokine	biological_process	1	1.20109572914588
520	GO:0006710	0.0193998567348649	64.5590277777778	0.0195500803427959	1	5	androgen catabolic process	biological_process	1	6.01254694750027
521	GO:0010750	0.0193998567348649	64.5590277777778	0.0195500803427959	1	5	positive regulation of nitric oxide mediated signal transduction	biological_process	1	6.01254694750027
522	GO:0033578	0.0193998567348649	64.5590277777778	0.0195500803427959	1	5	protein glycosylation in Golgi	biological_process	1	6.01254694750027
523	GO:0035385	0.0193998567348649	64.5590277777778	0.0195500803427959	1	5	Roundabout signaling pathway	biological_process	1	6.01254694750027
524	GO:0045085	0.0193998567348649	64.5590277777778	0.0195500803427959	1	5	negative regulation of interleukin-2 biosynthetic process	biological_process	1	6.01254694750027
525	GO:0045636	0.0193998567348649	64.5590277777778	0.0195500803427959	1	5	positive regulation of melanocyte differentiation	biological_process	1	6.01254694750027
526	GO:0051414	0.0193998567348649	64.5590277777778	0.0195500803427959	1	5	response to cortisol	biological_process	1	6.01254694750027
527	GO:0071504	0.0193998567348649	64.5590277777778	0.0195500803427959	1	5	cellular response to heparin	biological_process	1	6.01254694750027
528	GO:0071798	0.0193998567348649	64.5590277777778	0.0195500803427959	1	5	response to prostaglandin D	biological_process	1	6.01254694750027
529	GO:0071799	0.0193998567348649	64.5590277777778	0.0195500803427959	1	5	cellular response to prostaglandin D stimulus	biological_process	1	6.01254694750027
530	GO:0071881	0.0193998567348649	64.5590277777778	0.0195500803427959	1	5	adenylate cyclase-inhibiting adrenergic receptor signaling pathway	biological_process	1	6.01254694750027
531	GO:0072103	0.0193998567348649	64.5590277777778	0.0195500803427959	1	5	glomerulus vasculature morphogenesis	biological_process	1	6.01254694750027
532	GO:0072104	0.0193998567348649	64.5590277777778	0.0195500803427959	1	5	glomerular capillary formation	biological_process	1	6.01254694750027
533	GO:0072144	0.0193998567348649	64.5590277777778	0.0195500803427959	1	5	glomerular mesangial cell development	biological_process	1	6.01254694750027
534	GO:0072162	0.0193998567348649	64.5590277777778	0.0195500803427959	1	5	metanephric mesenchymal cell differentiation	biological_process	1	6.01254694750027
535	GO:0072223	0.0193998567348649	64.5590277777778	0.0195500803427959	1	5	metanephric glomerular mesangium development	biological_process	1	6.01254694750027
536	GO:0072300	0.0193998567348649	64.5590277777778	0.0195500803427959	1	5	positive regulation of metanephric glomerulus development	biological_process	1	6.01254694750027
537	GO:0090679	0.0193998567348649	64.5590277777778	0.0195500803427959	1	5	cell differentiation involved in phenotypic switching	biological_process	1	6.01254694750027
538	GO:1901300	0.0193998567348649	64.5590277777778	0.0195500803427959	1	5	positive regulation of hydrogen peroxide-mediated programmed cell death	biological_process	1	6.01254694750027
539	GO:1901534	0.0193998567348649	64.5590277777778	0.0195500803427959	1	5	positive regulation of hematopoietic progenitor cell differentiation	biological_process	1	6.01254694750027
540	GO:1901628	0.0193998567348649	64.5590277777778	0.0195500803427959	1	5	positive regulation of postsynaptic membrane organization	biological_process	1	6.01254694750027
541	GO:1902035	0.0193998567348649	64.5590277777778	0.0195500803427959	1	5	positive regulation of hematopoietic stem cell proliferation	biological_process	1	6.01254694750027
542	GO:1902512	0.0193998567348649	64.5590277777778	0.0195500803427959	1	5	positive regulation of apoptotic DNA fragmentation	biological_process	1	6.01254694750027
543	GO:1903847	0.0193998567348649	64.5590277777778	0.0195500803427959	1	5	regulation of aorta morphogenesis	biological_process	1	6.01254694750027
544	GO:1904447	0.0193998567348649	64.5590277777778	0.0195500803427959	1	5	folate import across plasma membrane	biological_process	1	6.01254694750027
545	GO:1905420	0.0193998567348649	64.5590277777778	0.0195500803427959	1	5	vascular smooth muscle cell differentiation involved in phenotypic switching	biological_process	1	6.01254694750027
546	GO:1905907	0.0193998567348649	64.5590277777778	0.0195500803427959	1	5	negative regulation of amyloid fibril formation	biological_process	1	6.01254694750027
547	GO:1905915	0.0193998567348649	64.5590277777778	0.0195500803427959	1	5	regulation of cell differentiation involved in phenotypic switching	biological_process	1	6.01254694750027
548	GO:1905930	0.0193998567348649	64.5590277777778	0.0195500803427959	1	5	regulation of vascular smooth muscle cell differentiation involved in phenotypic switching	biological_process	1	6.01254694750027
549	GO:2000646	0.0193998567348649	64.5590277777778	0.0195500803427959	1	5	positive regulation of receptor catabolic process	biological_process	1	6.01254694750027
550	GO:2000660	0.0193998567348649	64.5590277777778	0.0195500803427959	1	5	negative regulation of interleukin-1-mediated signaling pathway	biological_process	1	6.01254694750027
551	GO:0042981	0.0195386482434877	2.12608899297424	6.20519550080343	12	1587	regulation of apoptotic process	biological_process	1	1.08820198587914
552	GO:0008015	0.019556954373412	3.00599234311713	2.1270487412962	6	544	blood circulation	biological_process	1	1.58784133441695
553	GO:0045834	0.019564502269466	5.53066933066933	0.570862346009641	3	146	positive regulation of lipid metabolic process	biological_process	1	2.46745408834485
554	GO:0055123	0.019564502269466	5.53066933066933	0.570862346009641	3	146	digestive system development	biological_process	1	2.46745408834485
555	GO:0001541	0.0195933352665478	9.85596598458677	0.215050883770755	2	55	ovarian follicle development	biological_process	1	3.30099727693859
556	GO:0043030	0.0195933352665478	9.85596598458677	0.215050883770755	2	55	regulation of macrophage activation	biological_process	1	3.30099727693859
557	GO:1902532	0.0197148744453874	3.00024921773323	2.13095875736476	6	545	negative regulation of intracellular signal transduction	biological_process	1	1.58508234413932
558	GO:0043410	0.0198736675753546	2.99452736318408	2.13486877343332	6	546	positive regulation of MAPK cascade	biological_process	1	1.58232831533504
559	GO:0002262	0.0199171811571865	5.49196428571429	0.5747723620782	3	147	myeloid cell homeostasis	biological_process	1	2.45732224365864
560	GO:0071236	0.0199171811571865	5.49196428571429	0.5747723620782	3	147	cellular response to antibiotic	biological_process	1	2.45732224365864
561	GO:0097659	0.0201251634052571	1.77860962566845	14.2793786823781	22	3652	nucleic acid-templated transcription	biological_process	1	0.83074989851227
562	GO:0071363	0.0202277755000071	2.71569775003251	2.76047134440279	7	706	cellular response to growth factor stimulus	biological_process	1	1.44132292038008
563	GO:0090183	0.0202682682745054	9.67292644757434	0.218960899839314	2	56	regulation of kidney development	biological_process	1	3.27395242875908
564	GO:0043604	0.0207400196466223	2.51386033321517	3.42517407605785	8	876	amide biosynthetic process	biological_process	1	1.32990449773965
565	GO:0032774	0.0209123186871802	1.7707233318801	14.3302088912694	22	3665	RNA biosynthetic process	biological_process	1	0.824338814627656
566	GO:0051055	0.0209528515646264	9.49654289372599	0.222870915907874	2	57	negative regulation of lipid biosynthetic process	biological_process	1	3.24740241262284
567	GO:0010243	0.0211864656443472	2.3643588362069	4.11724692019282	9	1053	response to organonitrogen compound	biological_process	1	1.24144900841285
568	GO:0003013	0.0213424347238422	2.94396868118424	2.17005891805035	6	555	circulatory system process	biological_process	1	1.55776232365698
569	GO:0006412	0.0213651030920367	2.68376837683768	2.79175147295126	7	714	translation	biological_process	1	1.42426016482902
570	GO:0006518	0.021506618819856	2.49575778912163	3.4486341724692	8	882	peptide metabolic process	biological_process	1	1.31947792883608
571	GO:0032722	0.0216470015556362	9.32645875251509	0.226780931976433	2	58	positive regulation of chemokine production	biological_process	1	3.2213293951186
572	GO:1902041	0.0216470015556362	9.32645875251509	0.226780931976433	2	58	regulation of extrinsic apoptotic signaling pathway via death domain receptors	biological_process	1	3.2213293951186
573	GO:0009628	0.0216957503487476	2.24706019327046	4.83668987680771	10	1237	response to abiotic stimulus	biological_process	1	1.1680387713223
574	GO:0042493	0.0218906484446201	2.35004464285714	4.14070701660418	9	1059	response to drug	biological_process	1	1.23268816335064
575	GO:0043067	0.0220002465466918	2.086940504697	6.31076593465453	12	1614	regulation of programmed cell death	biological_process	1	1.06138947217859
576	GO:0019216	0.0221416130828899	3.30283224400871	1.60310658810927	5	410	regulation of lipid metabolic process	biological_process	1	1.72370369475728
577	GO:0030097	0.0221607716823952	2.48086111840378	3.468184252812	8	887	hemopoiesis	biological_process	1	1.31084097368325
578	GO:0044267	0.0223038540124536	1.6796065983244	20.6057846813069	29	5270	cellular protein metabolic process	biological_process	1	0.748123360915475
579	GO:0001658	0.0223506351565125	9.16234247590808	0.230690948044992	2	59	branching involved in ureteric bud morphogenesis	biological_process	1	3.19571648984347
580	GO:0010518	0.0223506351565125	9.16234247590808	0.230690948044992	2	59	positive regulation of phospholipase activity	biological_process	1	3.19571648984347
581	GO:0007154	0.022491073806487	1.64968364179246	26.1892876272094	35	6698	cell communication	biological_process	1	0.722189386788144
582	GO:0042060	0.0230593402771224	2.88970175953862	2.20915907873594	6	565	wound healing	biological_process	1	1.53092060267837
583	GO:0006928	0.0232033834087984	1.92357938544339	8.67632565613283	15	2219	movement of cell or subcellular component	biological_process	1	0.943793370379101
584	GO:0001302	0.0232350461513319	51.6444444444444	0.0234600964113551	1	6	replicative cell aging	biological_process	1	5.69054125707485
585	GO:0003278	0.0232350461513319	51.6444444444444	0.0234600964113551	1	6	apoptotic process involved in heart morphogenesis	biological_process	1	5.69054125707485
586	GO:0010756	0.0232350461513319	51.6444444444444	0.0234600964113551	1	6	positive regulation of plasminogen activation	biological_process	1	5.69054125707485
587	GO:0015822	0.0232350461513319	51.6444444444444	0.0234600964113551	1	6	ornithine transport	biological_process	1	5.69054125707485
588	GO:0032534	0.0232350461513319	51.6444444444444	0.0234600964113551	1	6	regulation of microvillus assembly	biological_process	1	5.69054125707485
589	GO:0032803	0.0232350461513319	51.6444444444444	0.0234600964113551	1	6	regulation of low-density lipoprotein particle receptor catabolic process	biological_process	1	5.69054125707485
590	GO:0033634	0.0232350461513319	51.6444444444444	0.0234600964113551	1	6	positive regulation of cell-cell adhesion mediated by integrin	biological_process	1	5.69054125707485
591	GO:0044245	0.0232350461513319	51.6444444444444	0.0234600964113551	1	6	polysaccharide digestion	biological_process	1	5.69054125707485
592	GO:0045634	0.0232350461513319	51.6444444444444	0.0234600964113551	1	6	regulation of melanocyte differentiation	biological_process	1	5.69054125707485
593	GO:0051581	0.0232350461513319	51.6444444444444	0.0234600964113551	1	6	negative regulation of neurotransmitter uptake	biological_process	1	5.69054125707485
594	GO:0071389	0.0232350461513319	51.6444444444444	0.0234600964113551	1	6	cellular response to mineralocorticoid stimulus	biological_process	1	5.69054125707485
595	GO:0071503	0.0232350461513319	51.6444444444444	0.0234600964113551	1	6	response to heparin	biological_process	1	5.69054125707485
596	GO:0072008	0.0232350461513319	51.6444444444444	0.0234600964113551	1	6	glomerular mesangial cell differentiation	biological_process	1	5.69054125707485
597	GO:0072126	0.0232350461513319	51.6444444444444	0.0234600964113551	1	6	positive regulation of glomerular mesangial cell proliferation	biological_process	1	5.69054125707485
598	GO:0072143	0.0232350461513319	51.6444444444444	0.0234600964113551	1	6	mesangial cell development	biological_process	1	5.69054125707485
599	GO:0072298	0.0232350461513319	51.6444444444444	0.0234600964113551	1	6	regulation of metanephric glomerulus development	biological_process	1	5.69054125707485
600	GO:0098838	0.0232350461513319	51.6444444444444	0.0234600964113551	1	6	folate transmembrane transport	biological_process	1	5.69054125707485
601	GO:1900241	0.0232350461513319	51.6444444444444	0.0234600964113551	1	6	positive regulation of phenotypic switching	biological_process	1	5.69054125707485
602	GO:1902022	0.0232350461513319	51.6444444444444	0.0234600964113551	1	6	L-lysine transport	biological_process	1	5.69054125707485
603	GO:1903121	0.0232350461513319	51.6444444444444	0.0234600964113551	1	6	regulation of TRAIL-activated apoptotic signaling pathway	biological_process	1	5.69054125707485
604	GO:1903352	0.0232350461513319	51.6444444444444	0.0234600964113551	1	6	L-ornithine transmembrane transport	biological_process	1	5.69054125707485
605	GO:1903400	0.0232350461513319	51.6444444444444	0.0234600964113551	1	6	L-arginine transmembrane transport	biological_process	1	5.69054125707485
606	GO:1903401	0.0232350461513319	51.6444444444444	0.0234600964113551	1	6	L-lysine transmembrane transport	biological_process	1	5.69054125707485
607	GO:1903626	0.0232350461513319	51.6444444444444	0.0234600964113551	1	6	positive regulation of DNA catabolic process	biological_process	1	5.69054125707485
608	GO:1905952	0.0232495210431146	5.16638655462185	0.609962506695233	3	156	regulation of lipid localization	biological_process	1	2.36915559149547
609	GO:0001558	0.0233975834159587	3.25354229282954	1.62656668452062	5	416	regulation of cell growth	biological_process	1	1.70201130746083
610	GO:0001775	0.0236003787436499	2.13151538409445	5.63042313872523	11	1440	cell activation	biological_process	1	1.09187946791113
611	GO:0030509	0.0236373743042179	5.13256029684601	0.613872522763792	3	157	BMP signaling pathway	biological_process	1	2.359678671082
612	GO:0042221	0.0237575334991283	1.6842940889106	18.8971076593465	27	4833	response to chemical	biological_process	1	0.752144064514549
613	GO:0003170	0.0237860232602326	8.85079971353545	0.23851098018211	2	61	heart valve development	biological_process	1	3.14580781571846
614	GO:0032370	0.0237860232602326	8.85079971353545	0.23851098018211	2	61	positive regulation of lipid transport	biological_process	1	3.14580781571846
615	GO:0045604	0.0237860232602326	8.85079971353545	0.23851098018211	2	61	regulation of epidermal cell differentiation	biological_process	1	3.14580781571846
616	GO:0043588	0.0240425938620623	3.22943307757886	1.6382967327263	5	419	skin development	biological_process	1	1.69128092406731
617	GO:0045453	0.0245176140101247	8.70281690140845	0.24242099625067	2	62	bone resorption	biological_process	1	3.12148244371096
618	GO:0048584	0.0247029057427327	1.87196238017725	9.54434922335297	16	2441	positive regulation of response to stimulus	biological_process	1	0.904551442145101
619	GO:0070848	0.0247225097210882	2.59957600698341	2.87777182645956	7	736	response to growth factor	biological_process	1	1.37827633767547
620	GO:0072593	0.0251625752573144	3.79233954451346	1.11044456347081	4	284	reactive oxygen species metabolic process	biological_process	1	1.92308814072759
621	GO:0043043	0.0252070580440871	2.58848733233979	2.88950187466524	7	739	peptide biosynthetic process	biological_process	1	1.37210925788774
622	GO:0046503	0.0260081831305722	8.42117219445706	0.250241028387788	2	64	glycerolipid catabolic process	biological_process	1	3.07402106481496
623	GO:0046579	0.0260081831305722	8.42117219445706	0.250241028387788	2	64	positive regulation of Ras protein signal transduction	biological_process	1	3.07402106481496
624	GO:0031214	0.0260383753091469	4.93848214285714	0.637332619175147	3	163	biomineral tissue development	biological_process	1	2.3040676933363
625	GO:0110148	0.0260383753091469	4.93848214285714	0.637332619175147	3	163	biomineralization	biological_process	1	2.3040676933363
626	GO:0048568	0.0260465132861639	3.15915727993325	1.67348687734333	5	428	embryonic organ development	biological_process	1	1.6595397640336
627	GO:0001933	0.0262755999934903	3.15153301886792	1.67739689341189	5	429	negative regulation of protein phosphorylation	biological_process	1	1.65605377804465
628	GO:0001932	0.0263937311691301	2.09181568088033	5.72817354043921	11	1465	regulation of protein phosphorylation	biological_process	1	1.06475573495241
629	GO:0080134	0.0266272419463402	2.08869859978731	5.73599357257633	11	1467	regulation of response to stress	biological_process	1	1.06260432583554
630	GO:0006026	0.0267670006235763	8.28705566733736	0.254151044456347	2	65	aminoglycan catabolic process	biological_process	1	3.0508596133442
631	GO:0060675	0.0267670006235763	8.28705566733736	0.254151044456347	2	65	ureteric bud morphogenesis	biological_process	1	3.0508596133442
632	GO:0001554	0.0270554405807654	43.0347222222222	0.0273701124799143	1	7	luteolysis	biological_process	1	5.4274292515293
633	GO:0006701	0.0270554405807654	43.0347222222222	0.0273701124799143	1	7	progesterone biosynthetic process	biological_process	1	5.4274292515293
634	GO:0010046	0.0270554405807654	43.0347222222222	0.0273701124799143	1	7	response to mycotoxin	biological_process	1	5.4274292515293
635	GO:0010764	0.0270554405807654	43.0347222222222	0.0273701124799143	1	7	negative regulation of fibroblast migration	biological_process	1	5.4274292515293
636	GO:0032074	0.0270554405807654	43.0347222222222	0.0273701124799143	1	7	negative regulation of nuclease activity	biological_process	1	5.4274292515293
637	GO:0032364	0.0270554405807654	43.0347222222222	0.0273701124799143	1	7	oxygen homeostasis	biological_process	1	5.4274292515293
638	GO:0032489	0.0270554405807654	43.0347222222222	0.0273701124799143	1	7	regulation of Cdc42 protein signal transduction	biological_process	1	5.4274292515293
639	GO:0035234	0.0270554405807654	43.0347222222222	0.0273701124799143	1	7	ectopic germ cell programmed cell death	biological_process	1	5.4274292515293
640	GO:0038001	0.0270554405807654	43.0347222222222	0.0273701124799143	1	7	paracrine signaling	biological_process	1	5.4274292515293
641	GO:0045362	0.0270554405807654	43.0347222222222	0.0273701124799143	1	7	positive regulation of interleukin-1 biosynthetic process	biological_process	1	5.4274292515293
642	GO:0045590	0.0270554405807654	43.0347222222222	0.0273701124799143	1	7	negative regulation of regulatory T cell differentiation	biological_process	1	5.4274292515293
643	GO:0050725	0.0270554405807654	43.0347222222222	0.0273701124799143	1	7	positive regulation of interleukin-1 beta biosynthetic process	biological_process	1	5.4274292515293
644	GO:0050942	0.0270554405807654	43.0347222222222	0.0273701124799143	1	7	positive regulation of pigment cell differentiation	biological_process	1	5.4274292515293
645	GO:0060462	0.0270554405807654	43.0347222222222	0.0273701124799143	1	7	lung lobe development	biological_process	1	5.4274292515293
646	GO:0060463	0.0270554405807654	43.0347222222222	0.0273701124799143	1	7	lung lobe morphogenesis	biological_process	1	5.4274292515293
647	GO:0060710	0.0270554405807654	43.0347222222222	0.0273701124799143	1	7	chorio-allantoic fusion	biological_process	1	5.4274292515293
648	GO:0061438	0.0270554405807654	43.0347222222222	0.0273701124799143	1	7	renal system vasculature morphogenesis	biological_process	1	5.4274292515293
649	GO:0061439	0.0270554405807654	43.0347222222222	0.0273701124799143	1	7	kidney vasculature morphogenesis	biological_process	1	5.4274292515293
650	GO:0070100	0.0270554405807654	43.0347222222222	0.0273701124799143	1	7	negative regulation of chemokine-mediated signaling pathway	biological_process	1	5.4274292515293
651	GO:0072007	0.0270554405807654	43.0347222222222	0.0273701124799143	1	7	mesangial cell differentiation	biological_process	1	5.4274292515293
652	GO:0072257	0.0270554405807654	43.0347222222222	0.0273701124799143	1	7	metanephric nephron tubule epithelial cell differentiation	biological_process	1	5.4274292515293
653	GO:0072307	0.0270554405807654	43.0347222222222	0.0273701124799143	1	7	regulation of metanephric nephron tubule epithelial cell differentiation	biological_process	1	5.4274292515293
654	GO:1900223	0.0270554405807654	43.0347222222222	0.0273701124799143	1	7	positive regulation of amyloid-beta clearance	biological_process	1	5.4274292515293
655	GO:1901072	0.0270554405807654	43.0347222222222	0.0273701124799143	1	7	glucosamine-containing compound catabolic process	biological_process	1	5.4274292515293
656	GO:1903826	0.0270554405807654	43.0347222222222	0.0273701124799143	1	7	arginine transmembrane transport	biological_process	1	5.4274292515293
657	GO:1904672	0.0270554405807654	43.0347222222222	0.0273701124799143	1	7	regulation of somatic stem cell population maintenance	biological_process	1	5.4274292515293
658	GO:1905206	0.0270554405807654	43.0347222222222	0.0273701124799143	1	7	positive regulation of hydrogen peroxide-induced cell death	biological_process	1	5.4274292515293
659	GO:2000553	0.0270554405807654	43.0347222222222	0.0273701124799143	1	7	positive regulation of T-helper 2 cell cytokine production	biological_process	1	5.4274292515293
660	GO:2000659	0.0270554405807654	43.0347222222222	0.0273701124799143	1	7	regulation of interleukin-1-mediated signaling pathway	biological_process	1	5.4274292515293
661	GO:0009410	0.0274949177023066	3.68538647342995	1.14172469201928	4	292	response to xenobiotic stimulus	biological_process	1	1.88181591757407
662	GO:0072171	0.027534733610338	8.15713028169014	0.258061060524906	2	66	mesonephric tubule morphogenesis	biological_process	1	3.02806169428651
663	GO:1904888	0.027534733610338	8.15713028169014	0.258061060524906	2	66	cranial skeletal system development	biological_process	1	3.02806169428651
664	GO:0034614	0.0281358505889655	4.78753246753247	0.656882699517943	3	168	cellular response to reactive oxygen species	biological_process	1	2.25928227097269
665	GO:0015807	0.0283113028338974	8.03120260021668	0.261971076593465	2	67	L-amino acid transport	biological_process	1	3.00561603450013
666	GO:0051960	0.0283831310234572	2.35941932254297	3.63631494376004	8	930	regulation of nervous system development	biological_process	1	1.23843184112633
667	GO:0008285	0.0287839232917869	2.5133405770856	2.97161221210498	7	760	negative regulation of cell population proliferation	biological_process	1	1.3296061808008
668	GO:0006022	0.0289993931371396	4.72968349016253	0.664702731655062	3	170	aminoglycan metabolic process	biological_process	1	2.24174364182021
669	GO:0071772	0.0289993931371396	4.72968349016253	0.664702731655062	3	170	response to BMP	biological_process	1	2.24174364182021
670	GO:0071773	0.0289993931371396	4.72968349016253	0.664702731655062	3	170	cellular response to BMP stimulus	biological_process	1	2.24174364182021
671	GO:0019915	0.0290966295057253	7.90909090909091	0.265881092662025	2	68	lipid storage	biological_process	1	2.98351187721143
672	GO:0033627	0.0290966295057253	7.90909090909091	0.265881092662025	2	68	cell adhesion mediated by integrin	biological_process	1	2.98351187721143
673	GO:0050891	0.0290966295057253	7.90909090909091	0.265881092662025	2	68	multicellular organismal water homeostasis	biological_process	1	2.98351187721143
674	GO:0032269	0.0291569371244268	2.22607466063348	4.35575790037493	9	1114	negative regulation of cellular protein metabolic process	biological_process	1	1.15450198024473
675	GO:0003205	0.029436417232169	4.70127551020408	0.668612747723621	3	171	cardiac chamber development	biological_process	1	2.23305222968251
676	GO:0071345	0.0297448179002485	2.21753832281335	4.37139796464917	9	1118	cellular response to cytokine stimulus	biological_process	1	1.14895903695251
677	GO:0030324	0.0298769399455629	4.67320371935757	0.67252276379218	3	172	lung development	biological_process	1	2.22441193009822
678	GO:0097190	0.0302200016676639	2.70474807172193	2.35382967327263	6	602	apoptotic signaling pathway	biological_process	1	1.43549422340382
679	GO:0034599	0.0305873486512283	3.5597704503453	1.18082485270487	4	302	cellular response to oxidative stress	biological_process	1	1.83178421286979
680	GO:0001547	0.0308610963080123	36.8849206349206	0.0312801285484735	1	8	antral ovarian follicle growth	biological_process	1	5.20495922630693
681	GO:0001781	0.0308610963080123	36.8849206349206	0.0312801285484735	1	8	neutrophil apoptotic process	biological_process	1	5.20495922630693
682	GO:0003339	0.0308610963080123	36.8849206349206	0.0312801285484735	1	8	regulation of mesenchymal to epithelial transition involved in metanephros morphogenesis	biological_process	1	5.20495922630693
683	GO:0010519	0.0308610963080123	36.8849206349206	0.0312801285484735	1	8	negative regulation of phospholipase activity	biological_process	1	5.20495922630693
684	GO:0010958	0.0308610963080123	36.8849206349206	0.0312801285484735	1	8	regulation of amino acid import across plasma membrane	biological_process	1	5.20495922630693
685	GO:0015884	0.0308610963080123	36.8849206349206	0.0312801285484735	1	8	folic acid transport	biological_process	1	5.20495922630693
686	GO:0032071	0.0308610963080123	36.8849206349206	0.0312801285484735	1	8	regulation of endodeoxyribonuclease activity	biological_process	1	5.20495922630693
687	GO:0035733	0.0308610963080123	36.8849206349206	0.0312801285484735	1	8	hepatic stellate cell activation	biological_process	1	5.20495922630693
688	GO:0045617	0.0308610963080123	36.8849206349206	0.0312801285484735	1	8	negative regulation of keratinocyte differentiation	biological_process	1	5.20495922630693
689	GO:0050932	0.0308610963080123	36.8849206349206	0.0312801285484735	1	8	regulation of pigment cell differentiation	biological_process	1	5.20495922630693
690	GO:0061476	0.0308610963080123	36.8849206349206	0.0312801285484735	1	8	response to anticoagulant	biological_process	1	5.20495922630693
691	GO:0061888	0.0308610963080123	36.8849206349206	0.0312801285484735	1	8	regulation of astrocyte activation	biological_process	1	5.20495922630693
692	GO:0072102	0.0308610963080123	36.8849206349206	0.0312801285484735	1	8	glomerulus morphogenesis	biological_process	1	5.20495922630693
693	GO:0072161	0.0308610963080123	36.8849206349206	0.0312801285484735	1	8	mesenchymal cell differentiation involved in kidney development	biological_process	1	5.20495922630693
694	GO:0090091	0.0308610963080123	36.8849206349206	0.0312801285484735	1	8	positive regulation of extracellular matrix disassembly	biological_process	1	5.20495922630693
695	GO:0097113	0.0308610963080123	36.8849206349206	0.0312801285484735	1	8	AMPA glutamate receptor clustering	biological_process	1	5.20495922630693
696	GO:0097688	0.0308610963080123	36.8849206349206	0.0312801285484735	1	8	glutamate receptor clustering	biological_process	1	5.20495922630693
697	GO:1901724	0.0308610963080123	36.8849206349206	0.0312801285484735	1	8	positive regulation of cell proliferation involved in kidney development	biological_process	1	5.20495922630693
698	GO:1902023	0.0308610963080123	36.8849206349206	0.0312801285484735	1	8	L-arginine transport	biological_process	1	5.20495922630693
699	GO:1902949	0.0308610963080123	36.8849206349206	0.0312801285484735	1	8	positive regulation of tau-protein kinase activity	biological_process	1	5.20495922630693
700	GO:1903789	0.0308610963080123	36.8849206349206	0.0312801285484735	1	8	regulation of amino acid transmembrane transport	biological_process	1	5.20495922630693
701	GO:1904238	0.0308610963080123	36.8849206349206	0.0312801285484735	1	8	pericyte cell differentiation	biological_process	1	5.20495922630693
702	GO:1905906	0.0308610963080123	36.8849206349206	0.0312801285484735	1	8	regulation of amyloid fibril formation	biological_process	1	5.20495922630693
703	GO:2000381	0.0308610963080123	36.8849206349206	0.0312801285484735	1	8	negative regulation of mesoderm development	biological_process	1	5.20495922630693
704	GO:2000698	0.0308610963080123	36.8849206349206	0.0312801285484735	1	8	positive regulation of epithelial cell differentiation involved in kidney development	biological_process	1	5.20495922630693
705	GO:2001012	0.0308610963080123	36.8849206349206	0.0312801285484735	1	8	mesenchymal cell differentiation involved in renal system development	biological_process	1	5.20495922630693
706	GO:0046165	0.0312194727295613	4.59094684385382	0.684252811997857	3	175	alcohol biosynthetic process	biological_process	1	2.19879172794389
707	GO:0033692	0.031504373302334	7.56399265156154	0.277611140867702	2	71	cellular polysaccharide biosynthetic process	biological_process	1	2.91914796170639
708	GO:0042531	0.031504373302334	7.56399265156154	0.277611140867702	2	71	positive regulation of tyrosine phosphorylation of STAT protein	biological_process	1	2.91914796170639
709	GO:0051057	0.031504373302334	7.56399265156154	0.277611140867702	2	71	positive regulation of small GTPase mediated signal transduction	biological_process	1	2.91914796170639
710	GO:0030216	0.0315537021377521	3.52371322644326	1.19255490091055	4	305	keratinocyte differentiation	biological_process	1	1.8170965168738
711	GO:0006986	0.0316739621199644	4.56416184971098	0.688162828066417	3	176	response to unfolded protein	biological_process	1	2.19034995193231
712	GO:0030323	0.0316739621199644	4.56416184971098	0.688162828066417	3	176	respiratory tube development	biological_process	1	2.19034995193231
713	GO:0051897	0.0316739621199644	4.56416184971098	0.688162828066417	3	176	positive regulation of protein kinase B signaling	biological_process	1	2.19034995193231
714	GO:0060284	0.0321701704036466	2.29899877899878	3.7262453133369	8	953	regulation of cell development	biological_process	1	1.2010056998391
715	GO:1901698	0.032180442891707	2.184	4.43395822174612	9	1134	response to nitrogen compound	biological_process	1	1.12697285625777
716	GO:0035019	0.0323239511678953	7.45553319919517	0.281521156936261	2	72	somatic stem cell population maintenance	biological_process	1	2.89831153377323
717	GO:0038034	0.0323239511678953	7.45553319919517	0.281521156936261	2	72	signal transduction in absence of ligand	biological_process	1	2.89831153377323
718	GO:0060193	0.0323239511678953	7.45553319919517	0.281521156936261	2	72	positive regulation of lipase activity	biological_process	1	2.89831153377323
719	GO:0097192	0.0323239511678953	7.45553319919517	0.281521156936261	2	72	extrinsic apoptotic signaling pathway in absence of ligand	biological_process	1	2.89831153377323
720	GO:0090090	0.0325933895334093	4.51151020408163	0.695982860203535	3	178	negative regulation of canonical Wnt signaling pathway	biological_process	1	2.17361044883183
721	GO:0048736	0.0330583207090886	4.48563311688312	0.699892876272094	3	179	appendage development	biological_process	1	2.165311626198
722	GO:0048771	0.0330583207090886	4.48563311688312	0.699892876272094	3	179	tissue remodeling	biological_process	1	2.165311626198
723	GO:0060173	0.0330583207090886	4.48563311688312	0.699892876272094	3	179	limb development	biological_process	1	2.165311626198
724	GO:0071347	0.0330583207090886	4.48563311688312	0.699892876272094	3	179	cellular response to interleukin-1	biological_process	1	2.165311626198
725	GO:1903034	0.0330583207090886	4.48563311688312	0.699892876272094	3	179	regulation of response to wounding	biological_process	1	2.165311626198
726	GO:0022408	0.0335267254014636	4.46004842615012	0.703802892340653	3	180	negative regulation of cell-cell adhesion	biological_process	1	2.15705937467189
727	GO:0051716	0.0335955289967255	1.57871281529239	29.7786823781468	38	7616	cellular response to stimulus	biological_process	1	0.658748753442724
728	GO:0042592	0.0338934859647251	1.89736796082546	7.50332083556508	13	1919	homeostatic process	biological_process	1	0.923999490968595
729	GO:0014015	0.0339881422204156	7.24765258215962	0.28934118907338	2	74	positive regulation of gliogenesis	biological_process	1	2.85751380113356
730	GO:0030104	0.0339881422204156	7.24765258215962	0.28934118907338	2	74	water homeostasis	biological_process	1	2.85751380113356
731	GO:0070373	0.0339881422204156	7.24765258215962	0.28934118907338	2	74	negative regulation of ERK1 and ERK2 cascade	biological_process	1	2.85751380113356
732	GO:0072078	0.0339881422204156	7.24765258215962	0.28934118907338	2	74	nephron tubule morphogenesis	biological_process	1	2.85751380113356
733	GO:1901214	0.0342182979259411	3.43098353735753	1.22383502945903	4	313	regulation of neuron death	biological_process	1	1.77862220353193
734	GO:0061138	0.0344739401294032	4.409736632083	0.711622924477772	3	182	morphogenesis of a branching epithelium	biological_process	1	2.14069249457328
735	GO:0001667	0.0345735501907604	2.91865104904106	1.80642742367434	5	462	ameboidal-type cell migration	biological_process	1	1.54530173399484
736	GO:0010873	0.0346520694067964	32.2725694444444	0.0351901446170327	1	9	positive regulation of cholesterol esterification	biological_process	1	5.012236540304
737	GO:0019317	0.0346520694067964	32.2725694444444	0.0351901446170327	1	9	fucose catabolic process	biological_process	1	5.012236540304
738	GO:0030638	0.0346520694067964	32.2725694444444	0.0351901446170327	1	9	polyketide metabolic process	biological_process	1	5.012236540304
739	GO:0032933	0.0346520694067964	32.2725694444444	0.0351901446170327	1	9	SREBP signaling pathway	biological_process	1	5.012236540304
740	GO:0034371	0.0346520694067964	32.2725694444444	0.0351901446170327	1	9	chylomicron remodeling	biological_process	1	5.012236540304
741	GO:0034382	0.0346520694067964	32.2725694444444	0.0351901446170327	1	9	chylomicron remnant clearance	biological_process	1	5.012236540304
742	GO:0042354	0.0346520694067964	32.2725694444444	0.0351901446170327	1	9	L-fucose metabolic process	biological_process	1	5.012236540304
743	GO:0042355	0.0346520694067964	32.2725694444444	0.0351901446170327	1	9	L-fucose catabolic process	biological_process	1	5.012236540304
744	GO:0043589	0.0346520694067964	32.2725694444444	0.0351901446170327	1	9	skin morphogenesis	biological_process	1	5.012236540304
745	GO:0044597	0.0346520694067964	32.2725694444444	0.0351901446170327	1	9	daunorubicin metabolic process	biological_process	1	5.012236540304
746	GO:0044598	0.0346520694067964	32.2725694444444	0.0351901446170327	1	9	doxorubicin metabolic process	biological_process	1	5.012236540304
747	GO:0045541	0.0346520694067964	32.2725694444444	0.0351901446170327	1	9	negative regulation of cholesterol biosynthetic process	biological_process	1	5.012236540304
748	GO:0048087	0.0346520694067964	32.2725694444444	0.0351901446170327	1	9	positive regulation of developmental pigmentation	biological_process	1	5.012236540304
749	GO:0048671	0.0346520694067964	32.2725694444444	0.0351901446170327	1	9	negative regulation of collateral sprouting	biological_process	1	5.012236540304
750	GO:0060087	0.0346520694067964	32.2725694444444	0.0351901446170327	1	9	relaxation of vascular smooth muscle	biological_process	1	5.012236540304
751	GO:0060363	0.0346520694067964	32.2725694444444	0.0351901446170327	1	9	cranial suture morphogenesis	biological_process	1	5.012236540304
752	GO:0060539	0.0346520694067964	32.2725694444444	0.0351901446170327	1	9	diaphragm development	biological_process	1	5.012236540304
753	GO:0071394	0.0346520694067964	32.2725694444444	0.0351901446170327	1	9	cellular response to testosterone stimulus	biological_process	1	5.012236540304
754	GO:0071830	0.0346520694067964	32.2725694444444	0.0351901446170327	1	9	triglyceride-rich lipoprotein particle clearance	biological_process	1	5.012236540304
755	GO:0090206	0.0346520694067964	32.2725694444444	0.0351901446170327	1	9	negative regulation of cholesterol metabolic process	biological_process	1	5.012236540304
756	GO:0106119	0.0346520694067964	32.2725694444444	0.0351901446170327	1	9	negative regulation of sterol biosynthetic process	biological_process	1	5.012236540304
757	GO:1902459	0.0346520694067964	32.2725694444444	0.0351901446170327	1	9	positive regulation of stem cell population maintenance	biological_process	1	5.012236540304
758	GO:1903365	0.0346520694067964	32.2725694444444	0.0351901446170327	1	9	regulation of fear response	biological_process	1	5.012236540304
759	GO:1904685	0.0346520694067964	32.2725694444444	0.0351901446170327	1	9	positive regulation of metalloendopeptidase activity	biological_process	1	5.012236540304
760	GO:2000674	0.0346520694067964	32.2725694444444	0.0351901446170327	1	9	regulation of type B pancreatic cell apoptotic process	biological_process	1	5.012236540304
761	GO:2000822	0.0346520694067964	32.2725694444444	0.0351901446170327	1	9	regulation of behavioral fear response	biological_process	1	5.012236540304
762	GO:2001138	0.0346520694067964	32.2725694444444	0.0351901446170327	1	9	regulation of phospholipid transport	biological_process	1	5.012236540304
763	GO:2001140	0.0346520694067964	32.2725694444444	0.0351901446170327	1	9	positive regulation of phospholipid transport	biological_process	1	5.012236540304
764	GO:0001960	0.0348326038048432	7.14798379316998	0.293251205141939	2	75	negative regulation of cytokine-mediated signaling pathway	biological_process	1	2.83753636331899
765	GO:0003281	0.0348326038048432	7.14798379316998	0.293251205141939	2	75	ventricular septum development	biological_process	1	2.83753636331899
766	GO:0006695	0.0348326038048432	7.14798379316998	0.293251205141939	2	75	cholesterol biosynthetic process	biological_process	1	2.83753636331899
767	GO:0033143	0.0348326038048432	7.14798379316998	0.293251205141939	2	75	regulation of intracellular steroid hormone receptor signaling pathway	biological_process	1	2.83753636331899
768	GO:1903201	0.0348326038048432	7.14798379316998	0.293251205141939	2	75	regulation of oxidative stress-induced cell death	biological_process	1	2.83753636331899
769	GO:0045859	0.0348777374678055	2.40656243968346	3.09673272629888	7	792	regulation of protein kinase activity	biological_process	1	1.26697385536306
770	GO:0051235	0.03490442577153	3.40854653059322	1.23165506159614	4	315	maintenance of location	biological_process	1	1.76915667762962
771	GO:0042110	0.0351232777003603	2.90561322568243	1.81424745581146	5	464	T cell activation	biological_process	1	1.53884267457208
772	GO:0048844	0.0356852091108652	7.05100875523411	0.297161221210498	2	76	artery morphogenesis	biological_process	1	2.81782967198879
773	GO:0060411	0.0356852091108652	7.05100875523411	0.297161221210498	2	76	cardiac septum morphogenesis	biological_process	1	2.81782967198879
774	GO:0061045	0.0356852091108652	7.05100875523411	0.297161221210498	2	76	negative regulation of wound healing	biological_process	1	2.81782967198879
775	GO:1902653	0.0356852091108652	7.05100875523411	0.297161221210498	2	76	secondary alcohol biosynthetic process	biological_process	1	2.81782967198879
776	GO:1903708	0.0359207150403137	4.33634222919937	0.723352972683449	3	185	positive regulation of hemopoiesis	biological_process	1	2.11647862036459
777	GO:0042326	0.0362390389324973	2.87987549231356	1.8298875200857	5	468	negative regulation of phosphorylation	biological_process	1	1.52600643996457
778	GO:0030308	0.0364098770315996	4.31241217798595	0.727262988752009	3	186	negative regulation of cell growth	biological_process	1	2.10849507667979
779	GO:0023052	0.0365468704105556	1.57025501987093	26.0915372254954	34	6673	signaling	biological_process	1	0.650998881426138
780	GO:0007568	0.0370108984693627	3.34293421112787	1.2551151580075	4	321	aging	biological_process	1	1.74111496302786
781	GO:0000271	0.0374145526211647	6.86471460340993	0.304981253347616	2	78	polysaccharide biosynthetic process	biological_process	1	2.77919974239656
782	GO:0043407	0.0374145526211647	6.86471460340993	0.304981253347616	2	78	negative regulation of MAP kinase activity	biological_process	1	2.77919974239656
783	GO:0055021	0.0374145526211647	6.86471460340993	0.304981253347616	2	78	regulation of cardiac muscle tissue growth	biological_process	1	2.77919974239656
784	GO:0061333	0.0374145526211647	6.86471460340993	0.304981253347616	2	78	renal tubule morphogenesis	biological_process	1	2.77919974239656
785	GO:0040007	0.0381936034557755	2.21727229825389	3.85527584359936	8	986	growth	biological_process	1	1.1487859552379
786	GO:0043537	0.0382911428029939	6.77519663435156	0.308891269416176	2	79	negative regulation of blood vessel endothelial cell migration	biological_process	1	2.76026281794802
787	GO:0010739	0.0384284157405032	28.6851851851852	0.0391001606855919	1	10	positive regulation of protein kinase A signaling	biological_process	1	4.8422339266261
788	GO:0010749	0.0384284157405032	28.6851851851852	0.0391001606855919	1	10	regulation of nitric oxide mediated signal transduction	biological_process	1	4.8422339266261
789	GO:0015809	0.0384284157405032	28.6851851851852	0.0391001606855919	1	10	arginine transport	biological_process	1	4.8422339266261
790	GO:0030311	0.0384284157405032	28.6851851851852	0.0391001606855919	1	10	poly-N-acetyllactosamine biosynthetic process	biological_process	1	4.8422339266261
791	GO:0030647	0.0384284157405032	28.6851851851852	0.0391001606855919	1	10	aminoglycoside antibiotic metabolic process	biological_process	1	4.8422339266261
792	GO:0032070	0.0384284157405032	28.6851851851852	0.0391001606855919	1	10	regulation of deoxyribonuclease activity	biological_process	1	4.8422339266261
793	GO:0033483	0.0384284157405032	28.6851851851852	0.0391001606855919	1	10	gas homeostasis	biological_process	1	4.8422339266261
794	GO:0033690	0.0384284157405032	28.6851851851852	0.0391001606855919	1	10	positive regulation of osteoblast proliferation	biological_process	1	4.8422339266261
795	GO:0034350	0.0384284157405032	28.6851851851852	0.0391001606855919	1	10	regulation of glial cell apoptotic process	biological_process	1	4.8422339266261
796	GO:0034378	0.0384284157405032	28.6851851851852	0.0391001606855919	1	10	chylomicron assembly	biological_process	1	4.8422339266261
797	GO:0034447	0.0384284157405032	28.6851851851852	0.0391001606855919	1	10	very-low-density lipoprotein particle clearance	biological_process	1	4.8422339266261
798	GO:0035768	0.0384284157405032	28.6851851851852	0.0391001606855919	1	10	endothelial cell chemotaxis to fibroblast growth factor	biological_process	1	4.8422339266261
799	GO:0035878	0.0384284157405032	28.6851851851852	0.0391001606855919	1	10	nail development	biological_process	1	4.8422339266261
800	GO:0044557	0.0384284157405032	28.6851851851852	0.0391001606855919	1	10	relaxation of smooth muscle	biological_process	1	4.8422339266261
801	GO:0051593	0.0384284157405032	28.6851851851852	0.0391001606855919	1	10	response to folic acid	biological_process	1	4.8422339266261
802	GO:0051956	0.0384284157405032	28.6851851851852	0.0391001606855919	1	10	negative regulation of amino acid transport	biological_process	1	4.8422339266261
803	GO:0060513	0.0384284157405032	28.6851851851852	0.0391001606855919	1	10	prostatic bud formation	biological_process	1	4.8422339266261
804	GO:0070091	0.0384284157405032	28.6851851851852	0.0391001606855919	1	10	glucagon secretion	biological_process	1	4.8422339266261
805	GO:0070099	0.0384284157405032	28.6851851851852	0.0391001606855919	1	10	regulation of chemokine-mediated signaling pathway	biological_process	1	4.8422339266261
806	GO:0070862	0.0384284157405032	28.6851851851852	0.0391001606855919	1	10	negative regulation of protein exit from endoplasmic reticulum	biological_process	1	4.8422339266261
807	GO:0071501	0.0384284157405032	28.6851851851852	0.0391001606855919	1	10	cellular response to sterol depletion	biological_process	1	4.8422339266261
808	GO:0072015	0.0384284157405032	28.6851851851852	0.0391001606855919	1	10	glomerular visceral epithelial cell development	biological_process	1	4.8422339266261
809	GO:0072124	0.0384284157405032	28.6851851851852	0.0391001606855919	1	10	regulation of glomerular mesangial cell proliferation	biological_process	1	4.8422339266261
810	GO:0072203	0.0384284157405032	28.6851851851852	0.0391001606855919	1	10	cell proliferation involved in metanephros development	biological_process	1	4.8422339266261
811	GO:0090154	0.0384284157405032	28.6851851851852	0.0391001606855919	1	10	positive regulation of sphingolipid biosynthetic process	biological_process	1	4.8422339266261
812	GO:0097050	0.0384284157405032	28.6851851851852	0.0391001606855919	1	10	type B pancreatic cell apoptotic process	biological_process	1	4.8422339266261
813	GO:1901033	0.0384284157405032	28.6851851851852	0.0391001606855919	1	10	positive regulation of response to reactive oxygen species	biological_process	1	4.8422339266261
814	GO:1902033	0.0384284157405032	28.6851851851852	0.0391001606855919	1	10	regulation of hematopoietic stem cell proliferation	biological_process	1	4.8422339266261
815	GO:1990822	0.0384284157405032	28.6851851851852	0.0391001606855919	1	10	basic amino acid transmembrane transport	biological_process	1	4.8422339266261
816	GO:2000271	0.0384284157405032	28.6851851851852	0.0391001606855919	1	10	positive regulation of fibroblast apoptotic process	biological_process	1	4.8422339266261
817	GO:2000304	0.0384284157405032	28.6851851851852	0.0391001606855919	1	10	positive regulation of ceramide biosynthetic process	biological_process	1	4.8422339266261
818	GO:2000544	0.0384284157405032	28.6851851851852	0.0391001606855919	1	10	regulation of endothelial cell chemotaxis to fibroblast growth factor	biological_process	1	4.8422339266261
819	GO:2000644	0.0384284157405032	28.6851851851852	0.0391001606855919	1	10	regulation of receptor catabolic process	biological_process	1	4.8422339266261
820	GO:0042594	0.0389072568338543	4.19658054711246	0.746813069094804	3	191	response to starvation	biological_process	1	2.06921427145778
821	GO:0098657	0.0389072568338543	4.19658054711246	0.746813069094804	3	191	import into cell	biological_process	1	2.06921427145778
822	GO:0006820	0.0389653680550926	2.53726634963981	2.50241028387788	6	640	anion transport	biological_process	1	1.34327497432297
823	GO:0046677	0.0391896423824979	3.27975950105443	1.27857525441885	4	327	response to antibiotic	biological_process	1	1.71359002845402
824	GO:0050731	0.0394170122570159	4.17414965986395	0.750723085163364	3	192	positive regulation of peptidyl-tyrosine phosphorylation	biological_process	1	2.06148232777921
825	GO:0016126	0.040067793272665	6.60295952932787	0.316711301553294	2	81	sterol biosynthetic process	biological_process	1	2.72311280345223
826	GO:0060761	0.040067793272665	6.60295952932787	0.316711301553294	2	81	negative regulation of response to cytokine stimulus	biological_process	1	2.72311280345223
827	GO:0034654	0.0405663119909132	1.62141605839416	16.1600964113551	23	4133	nucleobase-containing compound biosynthetic process	biological_process	1	0.697254336607055
828	GO:0046942	0.0406823527474364	3.23893099321899	1.29421531869309	4	331	carboxylic acid transport	biological_process	1	1.6955177312386
829	GO:0016049	0.0409210503093516	2.7812231364362	1.89244777718265	5	484	cell growth	biological_process	1	1.4757194961826
830	GO:0003333	0.0409677081756689	6.52007042253521	0.320621317621853	2	82	amino acid transmembrane transport	biological_process	1	2.7048875469247
831	GO:0032642	0.0409677081756689	6.52007042253521	0.320621317621853	2	82	regulation of chemokine production	biological_process	1	2.7048875469247
832	GO:1905954	0.0409677081756689	6.52007042253521	0.320621317621853	2	82	positive regulation of lipid localization	biological_process	1	2.7048875469247
833	GO:0015849	0.0414407813706594	3.2188890357253	1.30203535083021	4	333	organic acid transport	biological_process	1	1.68656284386494
834	GO:0001763	0.0414901234476247	4.08675055514434	0.7663631494376	3	196	morphogenesis of a branching structure	biological_process	1	2.03095418761135
835	GO:0006694	0.0414901234476247	4.08675055514434	0.7663631494376	3	196	steroid biosynthetic process	biological_process	1	2.03095418761135
836	GO:0048871	0.0415310924605131	2.76935306347071	1.90026780931976	5	486	multicellular organismal homeostasis	biological_process	1	1.46954899391709
837	GO:0048878	0.0416186650727898	2.07564883474576	4.64900910551687	9	1189	chemical homeostasis	biological_process	1	1.05356238433904
838	GO:0048468	0.0417027972384589	1.79721968258434	8.5355650776647	14	2183	cell development	biological_process	1	0.845766767002545
839	GO:0042509	0.0418752533257535	6.43922796035472	0.324531333690412	2	83	regulation of tyrosine phosphorylation of STAT protein	biological_process	1	2.68688772490258
840	GO:0071277	0.0418752533257535	6.43922796035472	0.324531333690412	2	83	cellular response to calcium ion	biological_process	1	2.68688772490258
841	GO:0001976	0.0421901909629551	25.8152777777778	0.043010176754151	1	11	nervous system process involved in regulation of systemic arterial blood pressure	biological_process	1	4.69015321676995
842	GO:0006182	0.0421901909629551	25.8152777777778	0.043010176754151	1	11	cGMP biosynthetic process	biological_process	1	4.69015321676995
843	GO:0030309	0.0421901909629551	25.8152777777778	0.043010176754151	1	11	poly-N-acetyllactosamine metabolic process	biological_process	1	4.69015321676995
844	GO:0032060	0.0421901909629551	25.8152777777778	0.043010176754151	1	11	bleb assembly	biological_process	1	4.69015321676995
845	GO:0032494	0.0421901909629551	25.8152777777778	0.043010176754151	1	11	response to peptidoglycan	biological_process	1	4.69015321676995
846	GO:0033632	0.0421901909629551	25.8152777777778	0.043010176754151	1	11	regulation of cell-cell adhesion mediated by integrin	biological_process	1	4.69015321676995
847	GO:0035766	0.0421901909629551	25.8152777777778	0.043010176754151	1	11	cell chemotaxis to fibroblast growth factor	biological_process	1	4.69015321676995
848	GO:0036462	0.0421901909629551	25.8152777777778	0.043010176754151	1	11	TRAIL-activated apoptotic signaling pathway	biological_process	1	4.69015321676995
849	GO:0040015	0.0421901909629551	25.8152777777778	0.043010176754151	1	11	negative regulation of multicellular organism growth	biological_process	1	4.69015321676995
850	GO:0045835	0.0421901909629551	25.8152777777778	0.043010176754151	1	11	negative regulation of meiotic nuclear division	biological_process	1	4.69015321676995
851	GO:0046348	0.0421901909629551	25.8152777777778	0.043010176754151	1	11	amino sugar catabolic process	biological_process	1	4.69015321676995
852	GO:0046886	0.0421901909629551	25.8152777777778	0.043010176754151	1	11	positive regulation of hormone biosynthetic process	biological_process	1	4.69015321676995
853	GO:0051024	0.0421901909629551	25.8152777777778	0.043010176754151	1	11	positive regulation of immunoglobulin secretion	biological_process	1	4.69015321676995
854	GO:0060525	0.0421901909629551	25.8152777777778	0.043010176754151	1	11	prostate glandular acinus development	biological_process	1	4.69015321676995
855	GO:0072110	0.0421901909629551	25.8152777777778	0.043010176754151	1	11	glomerular mesangial cell proliferation	biological_process	1	4.69015321676995
856	GO:0072310	0.0421901909629551	25.8152777777778	0.043010176754151	1	11	glomerular epithelial cell development	biological_process	1	4.69015321676995
857	GO:0072537	0.0421901909629551	25.8152777777778	0.043010176754151	1	11	fibroblast activation	biological_process	1	4.69015321676995
858	GO:0090193	0.0421901909629551	25.8152777777778	0.043010176754151	1	11	positive regulation of glomerulus development	biological_process	1	4.69015321676995
859	GO:1904847	0.0421901909629551	25.8152777777778	0.043010176754151	1	11	regulation of cell chemotaxis to fibroblast growth factor	biological_process	1	4.69015321676995
860	GO:1990440	0.0421901909629551	25.8152777777778	0.043010176754151	1	11	positive regulation of transcription from RNA polymerase II promoter in response to endoplasmic reticulum stress	biological_process	1	4.69015321676995
861	GO:2000551	0.0421901909629551	25.8152777777778	0.043010176754151	1	11	regulation of T-helper 2 cell cytokine production	biological_process	1	4.69015321676995
862	GO:0006508	0.0423673203648261	1.87369534359431	6.95591858596679	12	1779	proteolysis	biological_process	1	0.905886394823964
863	GO:0060541	0.0425470541647319	4.0443956043956	0.774183181574719	3	198	respiratory system development	biological_process	1	2.01592412201475
864	GO:0046889	0.0427903571144718	6.36035726554449	0.328441349758972	2	84	positive regulation of lipid biosynthetic process	biological_process	1	2.66910780493623
865	GO:0060420	0.0427903571144718	6.36035726554449	0.328441349758972	2	84	regulation of heart growth	biological_process	1	2.66910780493623
866	GO:0043405	0.04298179305316	3.1795273534404	1.31767541510445	4	337	regulation of MAP kinase activity	biological_process	1	1.66881232037527
867	GO:0035966	0.043080592864311	4.02354227405248	0.778093197643278	3	199	response to topologically incorrect protein	biological_process	1	2.00846619070134
868	GO:0050866	0.043080592864311	4.02354227405248	0.778093197643278	3	199	negative regulation of cell activation	biological_process	1	2.00846619070134
869	GO:0001934	0.0445113113413079	2.14536860562629	3.97648634172469	8	1017	positive regulation of protein phosphorylation	biological_process	1	1.10122554507784
870	GO:0001776	0.0446429563199327	6.20824949698189	0.33626138189609	2	86	leukocyte homeostasis	biological_process	1	2.6341865376838
871	GO:0001942	0.0446429563199327	6.20824949698189	0.33626138189609	2	86	hair follicle development	biological_process	1	2.6341865376838
872	GO:0007260	0.0446429563199327	6.20824949698189	0.33626138189609	2	86	tyrosine phosphorylation of STAT protein	biological_process	1	2.6341865376838
873	GO:0008625	0.0446429563199327	6.20824949698189	0.33626138189609	2	86	extrinsic apoptotic signaling pathway via death domain receptors	biological_process	1	2.6341865376838
874	GO:0034637	0.0446429563199327	6.20824949698189	0.33626138189609	2	86	cellular carbohydrate biosynthetic process	biological_process	1	2.6341865376838
875	GO:0042446	0.0446429563199327	6.20824949698189	0.33626138189609	2	86	hormone biosynthetic process	biological_process	1	2.6341865376838
876	GO:0010467	0.0451467252480469	1.53366050369018	26.4864488484199	34	6774	gene expression	biological_process	1	0.616979158297605
877	GO:0001892	0.0455803106591373	6.13487986743993	0.340171397964649	2	87	embryonic placenta development	biological_process	1	2.61703509346511
878	GO:0060548	0.0458099695529519	2.13195907540735	3.99994643813605	8	1023	negative regulation of cell death	biological_process	1	1.09217974472301
879	GO:0003337	0.0459374505191854	23.4671717171717	0.0469201928227102	1	12	mesenchymal to epithelial transition involved in metanephros morphogenesis	biological_process	1	4.55257207243297
880	GO:0006991	0.0459374505191854	23.4671717171717	0.0469201928227102	1	12	response to sterol depletion	biological_process	1	4.55257207243297
881	GO:0010623	0.0459374505191854	23.4671717171717	0.0469201928227102	1	12	programmed cell death involved in cell development	biological_process	1	4.55257207243297
882	GO:0014889	0.0459374505191854	23.4671717171717	0.0469201928227102	1	12	muscle atrophy	biological_process	1	4.55257207243297
883	GO:0015816	0.0459374505191854	23.4671717171717	0.0469201928227102	1	12	glycine transport	biological_process	1	4.55257207243297
884	GO:0031581	0.0459374505191854	23.4671717171717	0.0469201928227102	1	12	hemidesmosome assembly	biological_process	1	4.55257207243297
885	GO:0033700	0.0459374505191854	23.4671717171717	0.0469201928227102	1	12	phospholipid efflux	biological_process	1	4.55257207243297
886	GO:0034372	0.0459374505191854	23.4671717171717	0.0469201928227102	1	12	very-low-density lipoprotein particle remodeling	biological_process	1	4.55257207243297
887	GO:0035437	0.0459374505191854	23.4671717171717	0.0469201928227102	1	12	maintenance of protein localization in endoplasmic reticulum	biological_process	1	4.55257207243297
888	GO:0042118	0.0459374505191854	23.4671717171717	0.0469201928227102	1	12	endothelial cell activation	biological_process	1	4.55257207243297
889	GO:0042659	0.0459374505191854	23.4671717171717	0.0469201928227102	1	12	regulation of cell fate specification	biological_process	1	4.55257207243297
890	GO:0043117	0.0459374505191854	23.4671717171717	0.0469201928227102	1	12	positive regulation of vascular permeability	biological_process	1	4.55257207243297
891	GO:0045080	0.0459374505191854	23.4671717171717	0.0469201928227102	1	12	positive regulation of chemokine biosynthetic process	biological_process	1	4.55257207243297
892	GO:0051798	0.0459374505191854	23.4671717171717	0.0469201928227102	1	12	positive regulation of hair follicle development	biological_process	1	4.55257207243297
893	GO:0060707	0.0459374505191854	23.4671717171717	0.0469201928227102	1	12	trophoblast giant cell differentiation	biological_process	1	4.55257207243297
894	GO:0060742	0.0459374505191854	23.4671717171717	0.0469201928227102	1	12	epithelial cell differentiation involved in prostate gland development	biological_process	1	4.55257207243297
895	GO:0072540	0.0459374505191854	23.4671717171717	0.0469201928227102	1	12	T-helper 17 cell lineage commitment	biological_process	1	4.55257207243297
896	GO:0072578	0.0459374505191854	23.4671717171717	0.0469201928227102	1	12	neurotransmitter-gated ion channel clustering	biological_process	1	4.55257207243297
897	GO:0090209	0.0459374505191854	23.4671717171717	0.0469201928227102	1	12	negative regulation of triglyceride metabolic process	biological_process	1	4.55257207243297
898	GO:0097090	0.0459374505191854	23.4671717171717	0.0469201928227102	1	12	presynaptic membrane organization	biological_process	1	4.55257207243297
899	GO:1901298	0.0459374505191854	23.4671717171717	0.0469201928227102	1	12	regulation of hydrogen peroxide-mediated programmed cell death	biological_process	1	4.55257207243297
900	GO:1902510	0.0459374505191854	23.4671717171717	0.0469201928227102	1	12	regulation of apoptotic DNA fragmentation	biological_process	1	4.55257207243297
901	GO:1902950	0.0459374505191854	23.4671717171717	0.0469201928227102	1	12	regulation of dendritic spine maintenance	biological_process	1	4.55257207243297
902	GO:1905461	0.0459374505191854	23.4671717171717	0.0469201928227102	1	12	positive regulation of vascular associated smooth muscle cell apoptotic process	biological_process	1	4.55257207243297
903	GO:0050878	0.0462833931572105	2.68337879506641	1.95891805034815	5	501	regulation of body fluid levels	biological_process	1	1.42405072481465
904	GO:0032879	0.0462913256525966	1.6870907213379	11.1552758435994	17	2853	regulation of localization	biological_process	1	0.754537554956351
905	GO:0015893	0.0463524614227098	3.90275813295615	0.801553294054633	3	205	drug transport	biological_process	1	1.96449405688473
906	GO:0022404	0.0465249414775522	6.06321650835244	0.344081414033208	2	88	molting cycle process	biological_process	1	2.60008333983109
907	GO:0022405	0.0465249414775522	6.06321650835244	0.344081414033208	2	88	hair cycle process	biological_process	1	2.60008333983109
908	GO:0034103	0.0465249414775522	6.06321650835244	0.344081414033208	2	88	regulation of tissue remodeling	biological_process	1	2.60008333983109
909	GO:0098773	0.0465249414775522	6.06321650835244	0.344081414033208	2	88	skin epidermis development	biological_process	1	2.60008333983109
910	GO:1904035	0.0465249414775522	6.06321650835244	0.344081414033208	2	88	regulation of epithelial cell apoptotic process	biological_process	1	2.60008333983109
911	GO:0045892	0.0470862709432663	2.02427824917219	4.75848955543653	9	1217	negative regulation of transcription, DNA-templated	biological_process	1	1.01740761073884
912	GO:0018130	0.0472944904816348	1.58999281092739	16.4064274236743	23	4196	heterocycle biosynthetic process	biological_process	1	0.669020242451235
913	GO:0002064	0.0474698376382955	3.8640756302521	0.809373326191752	3	207	epithelial cell development	biological_process	1	1.95012333183462
914	GO:0070555	0.0474698376382955	3.8640756302521	0.809373326191752	3	207	response to interleukin-1	biological_process	1	1.95012333183462
915	GO:0071456	0.0474698376382955	3.8640756302521	0.809373326191752	3	207	cellular response to hypoxia	biological_process	1	1.95012333183462
916	GO:0007193	0.0474767792930451	5.99320058280719	0.347991430101768	2	89	adenylate cyclase-inhibiting G protein-coupled receptor signaling pathway	biological_process	1	2.58332665940453
917	GO:0032602	0.0474767792930451	5.99320058280719	0.347991430101768	2	89	chemokine production	biological_process	1	2.58332665940453
918	GO:0046427	0.0474767792930451	5.99320058280719	0.347991430101768	2	89	positive regulation of receptor signaling pathway via JAK-STAT	biological_process	1	2.58332665940453
919	GO:0060021	0.0474767792930451	5.99320058280719	0.347991430101768	2	89	roof of mouth development	biological_process	1	2.58332665940453
920	GO:0097306	0.0474767792930451	5.99320058280719	0.347991430101768	2	89	cellular response to alcohol	biological_process	1	2.58332665940453
921	GO:0035556	0.0474851893027941	1.68079337183028	11.1904659882164	17	2862	intracellular signal transduction	biological_process	1	0.749142377900345
922	GO:0007178	0.047798024126884	3.06691871455577	1.36459560792716	4	349	transmembrane receptor protein serine/threonine kinase signaling pathway	biological_process	1	1.61678993000195
923	GO:0007623	0.0480335116441154	3.84501742160279	0.813283342260311	3	208	circadian rhythm	biological_process	1	1.94299013498892
924	GO:0062197	0.0482124471234988	3.05788724135042	1.36850562399571	4	350	cellular response to chemical stress	biological_process	1	1.61253520874455
925	GO:0042325	0.0482561459295719	1.88088865634999	6.31076593465453	11	1614	regulation of phosphorylation	biological_process	1	0.911414447645694
926	GO:0019438	0.0484353092396128	1.58509203920631	16.4455275843599	23	4206	aromatic compound biosynthetic process	biological_process	1	0.664566613646283
927	GO:0042475	0.0484357550422616	5.92477592829705	0.351901446170327	2	90	odontogenesis of dentin-containing tooth	biological_process	1	2.56676059312525
928	GO:0046849	0.0484357550422616	5.92477592829705	0.351901446170327	2	90	bone remodeling	biological_process	1	2.56676059312525
929	GO:0051216	0.0486005002529737	3.82614424410541	0.81719335832887	3	209	cartilage development	biological_process	1	1.93589126373443
930	GO:0071229	0.0486005002529737	3.82614424410541	0.81719335832887	3	209	cellular response to acid chemical	biological_process	1	1.93589126373443
931	GO:0051260	0.0486288786606492	3.04890782274569	1.37241564006427	4	351	protein homooligomerization	biological_process	1	1.60829253418567
932	GO:0009612	0.0491707963462006	3.80745341614907	0.821103374397429	3	210	response to mechanical stimulus	biological_process	1	1.92882638557616
933	GO:0030178	0.0491707963462006	3.80745341614907	0.821103374397429	3	210	negative regulation of Wnt signaling pathway	biological_process	1	1.92882638557616
934	GO:0043523	0.0491707963462006	3.80745341614907	0.821103374397429	3	210	regulation of neuron apoptotic process	biological_process	1	1.92882638557616
935	GO:0030510	0.0494018000784866	5.85788890647254	0.355811462238886	2	91	regulation of BMP signaling pathway	biological_process	1	2.55038083309422
936	GO:0006707	0.0496702496462142	21.5104166666667	0.0508302088912694	1	13	cholesterol catabolic process	biological_process	1	4.42696356558565
937	GO:0010763	0.0496702496462142	21.5104166666667	0.0508302088912694	1	13	positive regulation of fibroblast migration	biological_process	1	4.42696356558565
938	GO:0010838	0.0496702496462142	21.5104166666667	0.0508302088912694	1	13	positive regulation of keratinocyte proliferation	biological_process	1	4.42696356558565
939	GO:0010872	0.0496702496462142	21.5104166666667	0.0508302088912694	1	13	regulation of cholesterol esterification	biological_process	1	4.42696356558565
940	GO:0014842	0.0496702496462142	21.5104166666667	0.0508302088912694	1	13	regulation of skeletal muscle satellite cell proliferation	biological_process	1	4.42696356558565
941	GO:0016127	0.0496702496462142	21.5104166666667	0.0508302088912694	1	13	sterol catabolic process	biological_process	1	4.42696356558565
942	GO:0032488	0.0496702496462142	21.5104166666667	0.0508302088912694	1	13	Cdc42 protein signal transduction	biological_process	1	4.42696356558565
943	GO:0032530	0.0496702496462142	21.5104166666667	0.0508302088912694	1	13	regulation of microvillus organization	biological_process	1	4.42696356558565
944	GO:0033147	0.0496702496462142	21.5104166666667	0.0508302088912694	1	13	negative regulation of intracellular estrogen receptor signaling pathway	biological_process	1	4.42696356558565
945	GO:0034374	0.0496702496462142	21.5104166666667	0.0508302088912694	1	13	low-density lipoprotein particle remodeling	biological_process	1	4.42696356558565
946	GO:0035589	0.0496702496462142	21.5104166666667	0.0508302088912694	1	13	G protein-coupled purinergic nucleotide receptor signaling pathway	biological_process	1	4.42696356558565
947	GO:0035641	0.0496702496462142	21.5104166666667	0.0508302088912694	1	13	locomotory exploration behavior	biological_process	1	4.42696356558565
948	GO:0035745	0.0496702496462142	21.5104166666667	0.0508302088912694	1	13	T-helper 2 cell cytokine production	biological_process	1	4.42696356558565
949	GO:0042635	0.0496702496462142	21.5104166666667	0.0508302088912694	1	13	positive regulation of hair cycle	biological_process	1	4.42696356558565
950	GO:0043116	0.0496702496462142	21.5104166666667	0.0508302088912694	1	13	negative regulation of vascular permeability	biological_process	1	4.42696356558565
951	GO:0045059	0.0496702496462142	21.5104166666667	0.0508302088912694	1	13	positive thymic T cell selection	biological_process	1	4.42696356558565
952	GO:0045779	0.0496702496462142	21.5104166666667	0.0508302088912694	1	13	negative regulation of bone resorption	biological_process	1	4.42696356558565
953	GO:0048681	0.0496702496462142	21.5104166666667	0.0508302088912694	1	13	negative regulation of axon regeneration	biological_process	1	4.42696356558565
954	GO:0048711	0.0496702496462142	21.5104166666667	0.0508302088912694	1	13	positive regulation of astrocyte differentiation	biological_process	1	4.42696356558565
955	GO:0048715	0.0496702496462142	21.5104166666667	0.0508302088912694	1	13	negative regulation of oligodendrocyte differentiation	biological_process	1	4.42696356558565
956	GO:0050722	0.0496702496462142	21.5104166666667	0.0508302088912694	1	13	regulation of interleukin-1 beta biosynthetic process	biological_process	1	4.42696356558565
957	GO:0060347	0.0496702496462142	21.5104166666667	0.0508302088912694	1	13	heart trabecula formation	biological_process	1	4.42696356558565
958	GO:0060601	0.0496702496462142	21.5104166666667	0.0508302088912694	1	13	lateral sprouting from an epithelium	biological_process	1	4.42696356558565
959	GO:0060712	0.0496702496462142	21.5104166666667	0.0508302088912694	1	13	spongiotrophoblast layer development	biological_process	1	4.42696356558565
960	GO:0061052	0.0496702496462142	21.5104166666667	0.0508302088912694	1	13	negative regulation of cell growth involved in cardiac muscle cell development	biological_process	1	4.42696356558565
961	GO:0072182	0.0496702496462142	21.5104166666667	0.0508302088912694	1	13	regulation of nephron tubule epithelial cell differentiation	biological_process	1	4.42696356558565
962	GO:0090677	0.0496702496462142	21.5104166666667	0.0508302088912694	1	13	reversible differentiation	biological_process	1	4.42696356558565
963	GO:1900272	0.0496702496462142	21.5104166666667	0.0508302088912694	1	13	negative regulation of long-term synaptic potentiation	biological_process	1	4.42696356558565
964	GO:1902430	0.0496702496462142	21.5104166666667	0.0508302088912694	1	13	negative regulation of amyloid-beta formation	biological_process	1	4.42696356558565
965	GO:1902947	0.0496702496462142	21.5104166666667	0.0508302088912694	1	13	regulation of tau-protein kinase activity	biological_process	1	4.42696356558565
966	GO:1903025	0.0496702496462142	21.5104166666667	0.0508302088912694	1	13	regulation of RNA polymerase II regulatory region sequence-specific DNA binding	biological_process	1	4.42696356558565
967	GO:1903960	0.0496702496462142	21.5104166666667	0.0508302088912694	1	13	negative regulation of anion transmembrane transport	biological_process	1	4.42696356558565
968	GO:2001040	0.0496702496462142	21.5104166666667	0.0508302088912694	1	13	positive regulation of cellular response to drug	biological_process	1	4.42696356558565
969	GO:0008201	2.66166454996461e-07	14.4654244306418	0.649412296564195	8	169	heparin binding	molecular_function	0.000285862772666199	3.85453674895328
970	GO:0005178	7.27132162879803e-07	16.0683278688525	0.507233273056058	7	132	integrin binding	molecular_function	0.000780939942932909	4.00614789939319
971	GO:0005539	2.637827968496e-06	10.5019607843137	0.87997287522604	8	229	glycosaminoglycan binding	molecular_function	0.0028330272381647	3.39258680846545
972	GO:1901681	5.04699654392314e-06	9.57906336088154	0.960669077757685	8	250	sulfur compound binding	molecular_function	0.00542047428817345	3.25988459639221
973	GO:0001228	6.40350700014583e-06	6.91222570532915	1.6869349005425	10	439	DNA-binding transcription activator activity, RNA polymerase II-specific	molecular_function	0.00687736651815662	2.78915032668001
974	GO:0001216	6.53269054312453e-06	6.89574979951885	1.69077757685353	10	440	DNA-binding transcription activator activity	molecular_function	0.00701610964331574	2.78570742965587
975	GO:0005102	0.000102929505024847	3.32316946691558	6.24050632911392	17	1624	signaling receptor binding	molecular_function	0.110546288396686	1.73255986595942
976	GO:0005520	0.000165963823774416	32.4978461538462	0.107594936708861	3	28	insulin-like growth factor binding	molecular_function	0.178245146733723	5.02227219930123
977	GO:0042289	0.00030176834785801	106.806060606061	0.0268987341772152	2	7	MHC class II protein binding	molecular_function	0.324099205599502	6.73884970345029
978	GO:0050840	0.00136894700040828	15.0205128205128	0.219032549728752	3	57	extracellular matrix binding	molecular_function	1	3.90886216412976
979	GO:0005125	0.00156630407599273	6.42783314876338	0.845388788426763	5	220	cytokine activity	molecular_function	1	2.68433248057246
980	GO:0000977	0.00247942668874636	3.41379310344828	2.93196202531646	9	763	RNA polymerase II transcription regulatory region sequence-specific DNA binding	molecular_function	1	1.77137562495204
981	GO:0050839	0.00298639319908361	3.9968012794882	1.91749547920434	7	499	cell adhesion molecule binding	molecular_function	1	1.99884584390573
982	GO:0003690	0.00344298740830122	3.03360977738979	3.68128390596745	10	958	double-stranded DNA binding	molecular_function	1	1.60103551919356
983	GO:0140103	0.00349407733615256	25.4069264069264	0.088381555153707	2	23	catalytic activity, acting on a glycoprotein	molecular_function	1	4.66714995136126
984	GO:0008083	0.00357481296130854	6.86674528301887	0.626356238698011	4	163	growth factor activity	molecular_function	1	2.77962644887162
985	GO:0003844	0.00384267631103075	Inf	0.00384267631103074	1	1	1,4-alpha-glucan branching enzyme activity	molecular_function	1	Inf
986	GO:0008424	0.00384267631103075	Inf	0.00384267631103074	1	1	glycoprotein 6-alpha-L-fucosyltransferase activity	molecular_function	1	Inf
987	GO:0008843	0.00384267631103075	Inf	0.00384267631103074	1	1	endochitinase activity	molecular_function	1	Inf
988	GO:0009673	0.00384267631103075	Inf	0.00384267631103074	1	1	low-affinity phosphate transmembrane transporter activity	molecular_function	1	Inf
989	GO:0034246	0.00384267631103075	Inf	0.00384267631103074	1	1	mitochondrial sequence-specific DNA-binding transcription factor activity	molecular_function	1	Inf
990	GO:0036143	0.00384267631103075	Inf	0.00384267631103074	1	1	kringle domain binding	molecular_function	1	Inf
991	GO:0046911	0.00384267631103075	Inf	0.00384267631103074	1	1	metal chelating activity	molecular_function	1	Inf
992	GO:0046921	0.00384267631103075	Inf	0.00384267631103074	1	1	alpha-(1->6)-fucosyltransferase activity	molecular_function	1	Inf
993	GO:0102752	0.00384267631103075	Inf	0.00384267631103074	1	1	1,4-alpha-glucan branching enzyme activity (using a glucosylated glycogenin as primer for glycogen synthesis)	molecular_function	1	Inf
994	GO:0000976	0.00387522295865732	3.17957280574633	3.13562386980109	9	816	transcription regulatory region sequence-specific DNA binding	molecular_function	1	1.66883294399016
995	GO:0001067	0.00390650813377665	3.17544890082229	3.13946654611212	9	817	regulatory region nucleic acid binding	molecular_function	1	1.66696055447118
996	GO:0030371	0.00445523703798585	22.2272727272727	0.0999095840867993	2	26	translation repressor activity	molecular_function	1	4.47425903631494
997	GO:0000978	0.00478996494157337	3.65225753274109	2.09041591320072	7	544	RNA polymerase II cis-regulatory region sequence-specific DNA binding	molecular_function	1	1.86878849810112
998	GO:0008237	0.00518187161594107	6.16207627118644	0.695524412296564	4	181	metallopeptidase activity	molecular_function	1	2.62341653946611
999	GO:1990837	0.00565858686117622	2.98883256771741	3.32391500904159	9	865	sequence-specific double-stranded DNA binding	molecular_function	1	1.57958208052571
1000	GO:0000987	0.00570583176991137	3.5300841825432	2.15958408679928	7	562	cis-regulatory region sequence-specific DNA binding	molecular_function	1	1.81970258811104
1001	GO:0050699	0.00629610725674809	18.3897596656217	0.119122965641953	2	31	WW domain binding	molecular_function	1	4.20083072028804
1002	GO:0004222	0.00729812210873336	8.08984615384615	0.395795660036166	3	103	metalloendopeptidase activity	molecular_function	1	3.0161122669082
1003	GO:0005146	0.00767080278804955	263.089552238806	0.00768535262206148	1	2	leukemia inhibitory factor receptor binding	molecular_function	1	8.03941014739086
1004	GO:0061459	0.00767080278804955	263.089552238806	0.00768535262206148	1	2	L-arginine transmembrane transporter activity	molecular_function	1	8.03941014739086
1005	GO:0061714	0.00767080278804955	263.089552238806	0.00768535262206148	1	2	folic acid receptor activity	molecular_function	1	8.03941014739086
1006	GO:0043565	0.00974888792276306	2.58058470764618	4.28074141048825	10	1114	sequence-specific DNA binding	molecular_function	1	1.36769798783774
1007	GO:0042287	0.0103292702286932	14.0271132376396	0.15370705244123	2	40	MHC protein binding	molecular_function	1	3.81014622955728
1008	GO:0048018	0.0104298762441358	3.48712388181079	1.85216998191682	6	482	receptor ligand activity	molecular_function	1	1.80203761748411
1009	GO:0030546	0.0109360059592607	3.44986922406277	1.87138336347197	6	487	signaling receptor activator activity	molecular_function	1	1.78654167395688
1010	GO:0018636	0.0114844337030723	131.537313432836	0.0115280289330922	1	3	phenanthrene 9,10-monooxygenase activity	molecular_function	1	7.03932829931885
1011	GO:0044729	0.0114844337030723	131.537313432836	0.0115280289330922	1	3	hemi-methylated DNA-binding	molecular_function	1	7.03932829931885
1012	GO:0047223	0.0114844337030723	131.537313432836	0.0115280289330922	1	3	beta-1,3-galactosyl-O-glycosyl-glycoprotein beta-1,3-N-acetylglucosaminyltransferase activity	molecular_function	1	7.03932829931885
1013	GO:0004568	0.0152836231287315	87.6865671641791	0.015370705244123	1	4	chitinase activity	molecular_function	1	6.45428394588195
1014	GO:0004784	0.0152836231287315	87.6865671641791	0.015370705244123	1	4	superoxide dismutase activity	molecular_function	1	6.45428394588195
1015	GO:0005173	0.0152836231287315	87.6865671641791	0.015370705244123	1	4	stem cell factor receptor binding	molecular_function	1	6.45428394588195
1016	GO:0016721	0.0152836231287315	87.6865671641791	0.015370705244123	1	4	oxidoreductase activity, acting on superoxide radicals as acceptor	molecular_function	1	6.45428394588195
1017	GO:0047115	0.0152836231287315	87.6865671641791	0.015370705244123	1	4	trans-1,2-dihydrobenzene-1,2-diol dehydrogenase activity	molecular_function	1	6.45428394588195
1018	GO:0051870	0.0152836231287315	87.6865671641791	0.015370705244123	1	4	methotrexate binding	molecular_function	1	6.45428394588195
1019	GO:0070326	0.0152836231287315	87.6865671641791	0.015370705244123	1	4	very-low-density lipoprotein particle receptor binding	molecular_function	1	6.45428394588195
1020	GO:0090722	0.0152836231287315	87.6865671641791	0.015370705244123	1	4	receptor-receptor interaction	molecular_function	1	6.45428394588195
1021	GO:0019838	0.0157763707912327	6.02548794489093	0.526446654611212	3	137	growth factor binding	molecular_function	1	2.59107807572773
1022	GO:0030545	0.0160326034881206	3.15882787490766	2.03661844484629	6	530	receptor regulator activity	molecular_function	1	1.65938932651732
1023	GO:0000064	0.0190684249389989	65.7611940298507	0.0192133815551537	1	5	L-ornithine transmembrane transporter activity	molecular_function	1	6.03916458924311
1024	GO:0010385	0.0190684249389989	65.7611940298507	0.0192133815551537	1	5	double-stranded methylated DNA binding	molecular_function	1	6.03916458924311
1025	GO:0015189	0.0190684249389989	65.7611940298507	0.0192133815551537	1	5	L-lysine transmembrane transporter activity	molecular_function	1	6.03916458924311
1026	GO:0038132	0.0190684249389989	65.7611940298507	0.0192133815551537	1	5	neuregulin binding	molecular_function	1	6.03916458924311
1027	GO:0140110	0.0224471893033642	1.98434516991218	7.88132911392405	14	2051	transcription regulator activity	molecular_function	1	0.988662999317306
1028	GO:0015114	0.0228388928099021	52.6059701492537	0.0230560578661844	1	6	phosphate ion transmembrane transporter activity	molecular_function	1	5.71715463235097
1029	GO:0015181	0.0228388928099021	52.6059701492537	0.0230560578661844	1	6	arginine transmembrane transporter activity	molecular_function	1	5.71715463235097
1030	GO:0047086	0.0228388928099021	52.6059701492537	0.0230560578661844	1	6	ketosteroid monooxygenase activity	molecular_function	1	5.71715463235097
1031	GO:0060228	0.0228388928099021	52.6059701492537	0.0230560578661844	1	6	phosphatidylcholine-sterol O-acyltransferase activator activity	molecular_function	1	5.71715463235097
1032	GO:0005198	0.0239202516667725	2.62628282020525	2.8627938517179	7	745	structural molecule activity	molecular_function	1	1.39302228612307
1033	GO:0005138	0.0265950802202428	43.8358208955224	0.0268987341772152	1	7	interleukin-6 receptor binding	molecular_function	1	5.45403835986708
1034	GO:0003700	0.0273183581713124	2.02485392497248	6.52870705244123	12	1699	DNA-binding transcription factor activity	molecular_function	1	1.01781783425939
1035	GO:0005515	0.0298628098642957	1.76621571797272	45.3666365280289	53	11806	protein binding	molecular_function	1	0.820661558299771
1036	GO:0004383	0.0303370404523094	37.5714285714286	0.0307414104882459	1	8	guanylate cyclase activity	molecular_function	1	5.2315640672347
1037	GO:0008061	0.0303370404523094	37.5714285714286	0.0307414104882459	1	8	chitin binding	molecular_function	1	5.2315640672347
1038	GO:0032052	0.0303370404523094	37.5714285714286	0.0307414104882459	1	8	bile acid binding	molecular_function	1	5.2315640672347
1039	GO:0048495	0.0303370404523094	37.5714285714286	0.0307414104882459	1	8	Roundabout binding	molecular_function	1	5.2315640672347
1040	GO:0097371	0.0303370404523094	37.5714285714286	0.0307414104882459	1	8	MDM2/MDM4 family protein binding	molecular_function	1	5.2315640672347
1041	GO:0044877	0.0313936981853622	2.2021134494939	4.42292043399638	9	1151	protein-containing complex binding	molecular_function	1	1.13888879624382
1042	GO:0008532	0.0340648265925877	32.8731343283582	0.0345840867992767	1	9	N-acetyllactosaminide beta-1,3-N-acetylglucosaminyltransferase activity	molecular_function	1	5.03883711335
1043	GO:0015280	0.0377784915324701	29.2189054726368	0.0384267631103074	1	10	ligand-gated sodium channel activity	molecular_function	1	4.8688302313185
1044	GO:0032395	0.0377784915324701	29.2189054726368	0.0384267631103074	1	10	MHC class II receptor activity	molecular_function	1	4.8688302313185
1045	GO:0008134	0.0401850999902553	2.52371042069273	2.5246383363472	6	657	transcription factor binding	molecular_function	1	1.33554637997257
1046	GO:0000981	0.0406450757154015	1.94792046194782	6.14828209764919	11	1600	DNA-binding transcription factor activity, RNA polymerase II-specific	molecular_function	1	0.961934770081372
1047	GO:0070181	0.041478087968962	26.2955223880597	0.0422694394213382	1	11	small ribosomal subunit rRNA binding	molecular_function	1	4.71674525263684
1048	GO:0016209	0.0432467324301752	6.32900432900433	0.330470162748644	2	86	antioxidant activity	molecular_function	1	2.66197855453638
1049	GO:0005542	0.0451636684053832	23.9036635006784	0.0461121157323689	1	12	folic acid binding	molecular_function	1	4.57915983900234
1050	GO:0015174	0.0451636684053832	23.9036635006784	0.0461121157323689	1	12	basic amino acid transmembrane transporter activity	molecular_function	1	4.57915983900234
1051	GO:0031994	0.0451636684053832	23.9036635006784	0.0461121157323689	1	12	insulin-like growth factor I binding	molecular_function	1	4.57915983900234
1052	GO:0004032	0.0488352851520718	21.910447761194	0.0499547920433996	1	13	alditol:NADP+ 1-oxidoreductase activity	molecular_function	1	4.45354706238544
1053	GO:0008179	0.0488352851520718	21.910447761194	0.0499547920433996	1	13	adenylate cyclase binding	molecular_function	1	4.45354706238544
1054	GO:0008417	0.0488352851520718	21.910447761194	0.0499547920433996	1	13	fucosyltransferase activity	molecular_function	1	4.45354706238544
1055	GO:0043023	0.0488352851520718	21.910447761194	0.0499547920433996	1	13	ribosomal large subunit binding	molecular_function	1	4.45354706238544
1056	GO:0005576	3.32988017183277e-06	3.05459181903341	16.9791550438708	35	4586	extracellular region	cellular_compartment	0.00357629130454839	1.61097960753985
1057	GO:0031012	0.00071409934130645	4.54434214434214	1.947456509611	8	526	extracellular matrix	cellular_compartment	0.766942692563127	2.18407145970246
1058	GO:0062023	0.000754798649668358	5.11562998405104	1.50316985342598	7	406	collagen-containing extracellular matrix	cellular_compartment	0.810653749743817	2.35491191717501
1059	GO:0005788	0.000995719033787581	5.71627013447613	1.14403813967642	6	309	endoplasmic reticulum lumen	cellular_compartment	1	2.51507409566053
1060	GO:0005615	0.00382099985242371	2.09261016949153	13.1916112998935	23	3563	extracellular space	cellular_compartment	1	1.06530357823327
1061	GO:1990622	0.0073912570109903	272.819444444444	0.00740477760308363	1	2	CHOP-ATF3 complex	cellular_compartment	1	8.09180266186361
1062	GO:0005896	0.0110666533203081	136.402777777778	0.0111071664046254	1	3	interleukin-6 receptor complex	cellular_compartment	1	7.09172921423519
1063	GO:0032937	0.0110666533203081	136.402777777778	0.0111071664046254	1	3	SREBP-SCAP-Insig complex	cellular_compartment	1	7.09172921423519
1064	GO:0034365	0.0110666533203081	136.402777777778	0.0111071664046254	1	3	discoidal high-density lipoprotein particle	cellular_compartment	1	7.09172921423519
1065	GO:0035976	0.014728626248563	90.9305555555556	0.0148095552061673	1	4	transcription factor AP-1 complex	cellular_compartment	1	6.50669326214621
1066	GO:0001652	0.0183772241425341	68.1944444444444	0.0185119440077091	1	5	granular component	cellular_compartment	1	6.09158230775974
1067	GO:0034363	0.0183772241425341	68.1944444444444	0.0185119440077091	1	5	intermediate-density lipoprotein particle	cellular_compartment	1	6.09158230775974
1068	GO:0042105	0.0183772241425341	68.1944444444444	0.0185119440077091	1	5	alpha-beta T cell receptor complex	cellular_compartment	1	6.09158230775974
1069	GO:0030056	0.025634487356913	45.4583333333333	0.0259167216107927	1	7	hemidesmosome	cellular_compartment	1	5.50647288560245
1070	GO:0036056	0.0328388263147597	34.0902777777778	0.0333214992138764	1	9	filtration diaphragm	cellular_compartment	1	5.09128844992374
1071	GO:0036057	0.0328388263147597	34.0902777777778	0.0333214992138764	1	9	slit diaphragm	cellular_compartment	1	5.09128844992374
1072	GO:0042627	0.0470902512939029	22.7222222222222	0.0481310544200436	1	13	chylomicron	cellular_compartment	1	4.50603203149944
1073	GO:0005604	0.0484096633117997	5.92185370286234	0.351726936146473	2	95	basement membrane	cellular_compartment	1	2.56604884972484
1074	GO:0031226	0.0497294269210003	1.87030438573216	6.34219201704113	11	1713	intrinsic component of plasma membrane	cellular_compartment	1	0.903273082974102
