# Supplementary material for: Genome-wide bioinformatic analyses predict key host and viral factors in SARS-CoV-2 pathogenesis
Source: Commun Biol. 2021 May 17;4:590. doi: 10.1038/s42003-021-02095-0 (PMC8128904; doi:10.1038/s42003-021-02095-0)
Supplement: Supplementary file 6 — Supplementary Data 4 [file 42003_2021_2095_MOESM6_ESM.zip › Functional_Enrichment/Output/GSE150316/case5_GO.csv]

	GO	Pvalue	OddsRatio	ExpCount	Count	Size	Term	Type	padj	log2OddsRatio
1	GO:0006334	4.5062764126006e-19	16.442037470726	1.80958757364756	23	145	nucleosome assembly	biological_process	7.06133513854514e-16	4.03931718142393
2	GO:0034728	1.06113876881931e-16	12.4326530612245	2.29630423138725	23	184	nucleosome organization	biological_process	1.66280445073985e-13	3.63606228748472
3	GO:0006323	7.4052663868627e-16	9.86172470547471	3.08253883235137	25	247	DNA packaging	biological_process	1.16040524282139e-12	3.30183997991367
4	GO:0031497	8.52166944966018e-16	11.1714285714286	2.52094268880557	23	202	chromatin assembly	biological_process	1.33534560276175e-12	3.48174178036239
5	GO:0006333	1.21180989770543e-14	9.74067363530778	2.84542046063203	23	228	chromatin assembly or disassembly	biological_process	1.89890610970440e-11	3.28402154815074
6	GO:0065004	7.41230045585205e-14	8.86510052910053	3.09501874665238	23	248	protein-DNA complex assembly	biological_process	1.16150748143202e-10	3.14813699119305
7	GO:0071103	1.07436093275173e-13	7.03955518423555	4.54268880557043	27	364	DNA conformation change	biological_process	1.68352358162195e-10	2.81548427065632
8	GO:0045652	9.12015749949529e-13	18.0687038988409	0.985913229780396	14	79	regulation of megakaryocyte differentiation	biological_process	1.42912868017091e-09	4.17542111764892
9	GO:0006325	1.1113525353784e-12	4.52015613432936	9.98393144081414	38	800	chromatin organization	biological_process	1.74148942293795e-09	2.17637260678478
10	GO:0071824	1.73346613260112e-12	7.51044025157233	3.59421531869309	23	288	protein-DNA complex subunit organization	biological_process	2.71634142978596e-09	2.90889747899707
11	GO:0038111	1.8241150820893e-12	41.2937219730942	0.37439742903053	10	30	interleukin-7-mediated signaling pathway	biological_process	2.85838833363394e-09	5.36785055530319
12	GO:0030099	2.55086449869143e-12	6.08101430104575	5.19164434922335	27	416	myeloid cell differentiation	biological_process	3.99720466944947e-09	2.60431198239285
13	GO:0006335	3.83214842883371e-12	37.5356706074195	0.399357257632566	10	32	DNA replication-dependent nucleosome assembly	biological_process	6.00497658798243e-09	5.23019035311686
14	GO:0034723	3.83214842883371e-12	37.5356706074195	0.399357257632566	10	32	DNA replication-dependent nucleosome organization	biological_process	6.00497658798243e-09	5.23019035311686
15	GO:0045637	6.91583704602158e-12	7.84140689089418	3.13245848955544	21	251	regulation of myeloid cell differentiation	biological_process	1.08371166511158e-08	2.97111252327178
16	GO:0002376	9.05650853907804e-12	2.71611565259382	39.3616497054097	82	3154	immune system process	biological_process	1.41915488807353e-08	1.44154491105217
17	GO:0030219	1.45449889293011e-11	14.3094999443145	1.1980717728977	14	96	megakaryocyte differentiation	biological_process	2.27919976522148e-08	3.83890135182526
18	GO:0051276	1.51681751053822e-11	3.5845046249458	15.3502945902517	46	1230	chromosome organization	biological_process	2.37685303901339e-08	1.84177375365089
19	GO:0006950	2.8623540510167e-11	2.52723587534837	50.4438136047134	95	4042	response to stress	biological_process	4.48530879794318e-08	1.33756032210397
20	GO:0002520	3.46323162238543e-11	3.83628039586589	12.2927155865024	40	985	immune system development	biological_process	5.42688395227797e-08	1.93970817159205
21	GO:0000183	4.6143713450549e-11	27.5142002989537	0.499196572040707	10	40	rDNA heterochromatin assembly	biological_process	7.23071989770103e-08	4.78210449218992
22	GO:0098760	4.6143713450549e-11	27.5142002989537	0.499196572040707	10	40	response to interleukin-7	biological_process	7.23071989770103e-08	4.78210449218992
23	GO:0098761	4.6143713450549e-11	27.5142002989537	0.499196572040707	10	40	cellular response to interleukin-7	biological_process	7.23071989770103e-08	4.78210449218992
24	GO:1903706	5.37895801732101e-11	5.26290525312067	5.9279592929834	27	475	regulation of hemopoiesis	biological_process	8.42882721314203e-08	2.39585942255568
25	GO:0048534	9.37449154133978e-11	3.83750899306455	11.5938403856454	38	929	hematopoietic or lymphoid organ development	biological_process	1.46898282452794e-07	1.94017013139081
26	GO:0030097	9.87380884388721e-11	3.90587635054022	11.0696839850027	37	887	hemopoiesis	biological_process	1.54722584583713e-07	1.96564627813252
27	GO:0070482	1.67006977719336e-10	5.60724169145222	4.91708623460096	24	394	response to oxygen levels	biological_process	2.616999340862e-07	2.48729125627554
28	GO:0036293	2.75586891137675e-10	5.70975710168794	4.61756829137654	23	370	response to decreased oxygen levels	biological_process	4.31844658412737e-07	2.51342937332123
29	GO:0002227	3.23094610142648e-10	40.9355555555556	0.299517943224424	8	24	innate immune response in mucosa	biological_process	5.0628925409353e-07	5.35528256984207
30	GO:0001666	8.98305573130613e-10	5.60001125065043	4.48028923406535	22	359	response to hypoxia	biological_process	1.40764483309567e-06	2.48542972560618
31	GO:0002251	9.62903429219079e-10	24.6522321428571	0.486716657739689	9	39	organ or tissue specific immune response	biological_process	1.5088696735863e-06	4.62364637660757
32	GO:0051290	1.11825106886405e-09	18.7454137790461	0.673915372254954	10	54	protein heterotetramerization	biological_process	1.75229942490997e-06	4.22846576635968
33	GO:0019221	1.42999647707323e-09	3.81160784313726	9.95897161221211	33	798	cytokine-mediated signaling pathway	biological_process	2.24080447957376e-06	1.93039969535899
34	GO:0009611	1.88175023129746e-09	4.05049071326102	8.473861810391	30	679	response to wounding	biological_process	2.94870261244312e-06	2.01809669977571
35	GO:0042060	2.46723537179052e-09	4.36056772656729	7.05115158007499	27	565	wound healing	biological_process	3.86615782759574e-06	2.12451597972288
36	GO:0019730	4.21049239263032e-09	9.93594662218515	1.52254954472416	13	122	antimicrobial humoral response	biological_process	6.59784157925172e-06	3.31265742314418
37	GO:0050878	4.22759881511937e-09	4.53523957659987	6.25243706480986	25	501	regulation of body fluid levels	biological_process	6.62464734329206e-06	2.18117876394965
38	GO:0019731	4.64023990392589e-09	19.980694980695	0.574076057846813	9	46	antibacterial humoral response	biological_process	7.27125592945187e-06	4.3205348595875
39	GO:0008219	8.56722663700645e-09	2.55047654467786	28.2919657204071	60	2267	cell death	biological_process	1.34248441401891e-05	1.35076683312751
40	GO:0007596	8.87062852241061e-09	5.38450109942355	4.19325120514194	20	336	blood coagulation	biological_process	1.39002748946174e-05	2.42881267815273
41	GO:2000026	9.46681959175007e-09	2.57835646258503	26.9316550615961	58	2158	regulation of multicellular organismal development	biological_process	1.48345063002724e-05	1.36645173276585
42	GO:0007599	1.13786477439311e-08	5.29916780015503	4.25565077664703	20	341	hemostasis	biological_process	1.78303410147401e-05	2.40576581158933
43	GO:0002385	1.16840668339582e-08	23.3765079365079	0.449276914836636	8	36	mucosal immune response	biological_process	1.83089327288125e-05	4.54698752608459
44	GO:0050817	1.19530410489394e-08	5.28241915259674	4.26813069094804	20	342	coagulation	biological_process	1.8730415323688e-05	2.40119878188756
45	GO:0006952	1.96763065803461e-08	2.71297554347826	21.178414568827	49	1697	defense response	biological_process	3.08327724114024e-05	1.43987604228927
46	GO:0042127	2.08133043039539e-08	2.7075619519132	21.21585431173	49	1700	regulation of cell population proliferation	biological_process	3.26144478442958e-05	1.43699434861677
47	GO:0009605	2.60238902205576e-08	2.35290018084778	35.1434386716658	68	2816	response to external stimulus	biological_process	4.07794359756137e-05	1.23444011714081
48	GO:0008284	3.01614214395813e-08	3.26430407216015	11.8683985002678	34	951	positive regulation of cell population proliferation	biological_process	4.72629473958239e-05	1.70677545160017
49	GO:0031507	3.50969861267167e-08	12.4819948362549	0.948473486877343	10	76	heterochromatin assembly	biological_process	5.49969772605651e-05	3.6417766148558
50	GO:0048523	4.02733029307759e-08	2.10340475287085	61.8379753615426	100	4955	negative regulation of cellular process	biological_process	6.31082656925258e-05	1.072726490951
51	GO:0071453	4.25764738645327e-08	6.16209360334841	2.92029994643814	16	234	cellular response to oxygen levels	biological_process	6.67173345457228e-05	2.62342059734982
52	GO:0012501	4.32386936381702e-08	2.48937586790694	26.6446170326727	56	2135	programmed cell death	biological_process	6.77550329310128e-05	1.31578407757709
53	GO:0009968	4.41953923854181e-08	2.87920594396439	16.3986073915372	41	1314	negative regulation of signal transduction	biological_process	6.92541798679502e-05	1.52567098574396
54	GO:0002682	4.71327613499789e-08	2.70860666446028	19.7307445099089	46	1581	regulation of immune system process	biological_process	7.3857037035417e-05	1.43755090500792
55	GO:0008283	4.75867093890723e-08	2.51881083776219	25.2843063738618	54	2026	cell population proliferation	biological_process	7.45683736126763e-05	1.33274278000401
56	GO:0071345	5.08070768940428e-08	3.03088598991863	13.9525441885378	37	1118	cellular response to cytokine stimulus	biological_process	7.9614689492965e-05	1.59973958459583
57	GO:0050830	5.35458129529944e-08	10.100950950951	1.26047134440279	11	101	defense response to Gram-positive bacterium	biological_process	8.39062888973422e-05	3.33641921634354
58	GO:0045814	5.93657912684001e-08	9.98940698940699	1.2729512587038	11	102	negative regulation of gene expression, epigenetic	biological_process	9.30261949175829e-05	3.32039903649265
59	GO:0051239	6.72356388249186e-08	2.22701106894558	40.6970005356186	74	3261	regulation of multicellular organismal process	biological_process	0.000105358246038648	1.15510872879171
60	GO:0070828	9.30522999052221e-08	11.1277420918677	1.04831280128548	10	84	heterochromatin organization	biological_process	0.000145812953951483	3.47608898286583
61	GO:0036294	9.87302093506976e-08	6.21139522209102	2.70814140332084	15	217	cellular response to decreased oxygen levels	biological_process	0.000154710238052543	2.63491736730327
62	GO:0010648	1.0272043743904e-07	2.71626828000891	18.2331547937868	43	1461	negative regulation of cell communication	biological_process	0.000160962925466975	1.44162597852371
63	GO:0023057	1.10889034667938e-07	2.70799096898364	18.2830744509909	43	1465	negative regulation of signaling	biological_process	0.000173763117324658	1.43722292760411
64	GO:0034097	1.29417960715043e-07	2.86808752486502	15.1131762185324	38	1211	response to cytokine	biological_process	0.000202797944440472	1.52008905115348
65	GO:0050793	1.50279313970665e-07	2.274059819068	33.6458489555437	64	2696	regulation of developmental process	biological_process	0.000235487684992032	1.18527020477444
66	GO:0006915	1.70664756717794e-07	2.44584323988392	24.8350294590252	52	1990	apoptotic process	biological_process	0.000267431673776783	1.29033194095058
67	GO:0060964	1.71784749356888e-07	8.9067744214803	1.410230316015	11	113	regulation of gene silencing by miRNA	biological_process	0.000269186702242244	3.15490305591472
68	GO:0060968	1.77458334171562e-07	7.82841058894787	1.73470808784146	12	139	regulation of gene silencing	biological_process	0.000278077209646837	2.96871942524226
69	GO:0009628	2.21898724617274e-07	2.80166805671393	15.4376539903589	38	1237	response to abiotic stimulus	biological_process	0.000347715301475269	1.48628603453343
70	GO:0048856	2.34643999615699e-07	1.97867779846863	74.7297268344938	112	5988	anatomical structure development	biological_process	0.0003676871473978	0.984536707688188
71	GO:0060147	2.4540528952201e-07	8.56879993200748	1.46014997321907	11	117	regulation of posttranscriptional gene silencing	biological_process	0.00038455008868099	3.09909316777148
72	GO:0060966	2.4540528952201e-07	8.56879993200748	1.46014997321907	11	117	regulation of gene silencing by RNA	biological_process	0.00038455008868099	3.09909316777148
73	GO:0048731	2.52568717385425e-07	2.01383212969966	61.3886984467059	97	4919	system development	biological_process	0.000395775180142961	1.00994342726542
74	GO:0061844	3.05260166460158e-07	11.5343889508929	0.91103374397429	9	73	antimicrobial humoral immune response mediated by antimicrobial peptide	biological_process	0.000478342680843068	3.52786967230514
75	GO:0048513	3.21823896012459e-07	2.10205033130019	44.7155329405463	77	3583	animal organ development	biological_process	0.000504298045051524	1.07179721347129
76	GO:0071456	3.47539132213671e-07	6.04291764260534	2.58334226031066	14	207	cellular response to hypoxia	biological_process	0.000544593820178823	2.5952452800461
77	GO:0071310	3.63805722405245e-07	2.20916655335313	34.4695232994108	64	2762	cellular response to organic substance	biological_process	0.000570083567009018	1.14350219037204
78	GO:0097549	3.75809149134947e-07	8.1805859913968	1.52254954472416	11	122	chromatin organization involved in negative regulation of transcription	biological_process	0.000588892936694462	3.03220418993993
79	GO:0007166	3.89966353703599e-07	2.15378886613294	38.4630958757365	69	3082	cell surface receptor signaling pathway	biological_process	0.00061107727625354	1.10687683079558
80	GO:0045595	4.44991390588395e-07	2.41814248698505	23.4372790573112	49	1878	regulation of cell differentiation	biological_process	0.000697301509052015	1.27389925666736
81	GO:0032502	4.62325424100982e-07	1.93539789278811	81.194322442421	118	6506	developmental process	biological_process	0.000724463939566238	0.952630196313238
82	GO:0033993	4.89395213521366e-07	3.02568138836356	11.4940010712373	31	921	response to lipid	biological_process	0.000766882299587981	1.59726007624313
83	GO:0007275	5.30677994385411e-07	1.95251002802668	68.5396893411891	104	5492	multicellular organism development	biological_process	0.000831572417201939	0.965329958020115
84	GO:0001944	7.04477461810619e-07	3.15951985697867	9.884092126406	28	792	vasculature development	biological_process	0.00110391618265724	1.65970533290019
85	GO:0010033	8.77515142330942e-07	2.07346700061333	41.7203535083021	72	3343	response to organic substance	biological_process	0.00137506622803259	1.05204508682413
86	GO:0072358	8.80683687767317e-07	3.12114347016691	9.99641135511516	28	801	cardiovascular system development	biological_process	0.00138003133873139	1.64207467540548
87	GO:0048585	8.83415067492275e-07	2.43849734042553	21.1284949116229	45	1693	negative regulation of response to stimulus	biological_process	0.0013843114107604	1.28599239888312
88	GO:0034401	8.960850530533e-07	7.43852459016393	1.65982860203535	11	133	chromatin organization involved in regulation of transcription	biological_process	0.00140416527813452	2.89501649532023
89	GO:0042981	9.80932755063852e-07	2.47613512407963	19.8056239957151	43	1587	regulation of apoptotic process	biological_process	0.00153712162718506	1.30809004537626
90	GO:0070887	9.84376641154196e-07	2.06578436736262	41.8451526513123	72	3353	cellular response to chemical stimulus	biological_process	0.00154251819668862	1.04668966931798
91	GO:0001568	1.05697922168967e-06	3.16116637126002	9.49721478307445	27	761	blood vessel development	biological_process	0.00165628644038772	1.66045696585788
92	GO:1904019	1.29501892618505e-06	8.1410114105581	1.38527048741296	10	111	epithelial cell apoptotic process	biological_process	0.00202929465733197	3.02520804097217
93	GO:0048660	1.45669164365266e-06	6.32216041732715	2.10910551687199	12	169	regulation of smooth muscle cell proliferation	biological_process	0.00228263580560372	2.66041764238353
94	GO:1904035	1.52764760673383e-06	9.33668625678119	1.09823245848956	9	88	regulation of epithelial cell apoptotic process	biological_process	0.00239382379975192	3.2229106046259
95	GO:0043067	1.53037492893549e-06	2.42968943683205	20.1425816818425	43	1614	regulation of programmed cell death	biological_process	0.00239809751364191	1.28077192017845
96	GO:0048659	1.64910025430947e-06	6.24195338512764	2.13406534547402	12	171	smooth muscle cell proliferation	biological_process	0.00258414009850294	2.641997583259
97	GO:0010941	1.77520246640228e-06	2.36886034404708	21.6776111408677	45	1737	regulation of cell death	biological_process	0.00278174226485237	1.24419314712617
98	GO:0033002	1.94434475903216e-06	5.17438863521055	2.98269951794322	14	239	muscle cell proliferation	biological_process	0.0030467882374034	2.37138841525859
99	GO:0009966	2.33991730911035e-06	2.03814605259301	39.548848419925	68	3169	regulation of signal transduction	biological_process	0.00366665042337591	1.02725743806005
100	GO:0006954	2.35573427725018e-06	3.09072732152442	9.31001606855919	26	746	inflammatory response	biological_process	0.00369143561245103	1.62794637848038
101	GO:0030154	4.68763652326339e-06	1.90079384171277	52.9148366363149	83	4240	cell differentiation	biological_process	0.00734552643195373	0.926602067143134
102	GO:0002687	4.73873586307574e-06	6.96169339515087	1.59742903053026	10	128	positive regulation of leukocyte migration	biological_process	0.00742559909743968	2.79943827671086
103	GO:0051291	4.73873586307574e-06	6.96169339515087	1.59742903053026	10	128	protein heterooligomerization	biological_process	0.00742559909743968	2.79943827671086
104	GO:0048661	4.85247213377929e-06	8.01169448757764	1.26047134440279	9	101	positive regulation of smooth muscle cell proliferation	biological_process	0.00760382383363215	3.0021074074636
105	GO:0097191	5.03305905270116e-06	5.10422231796639	2.79550080342796	13	224	extrinsic apoptotic signaling pathway	biological_process	0.00788680353558271	2.35169116806096
106	GO:0006468	5.11857163093937e-06	2.21016059942234	24.7726298875201	48	1985	protein phosphorylation	biological_process	0.00802080174568199	1.14415120562213
107	GO:0048869	5.15531864502393e-06	1.89055410727162	53.9007498660953	84	4319	cellular developmental process	biological_process	0.0080783843167525	0.918809139552809
108	GO:0002685	6.78977168335365e-06	5.38648435963014	2.44606320299946	12	196	regulation of leukocyte migration	biological_process	0.0106395722278152	2.42934396467392
109	GO:0009617	7.59191055235932e-06	3.02171185539607	8.72346009641135	24	699	response to bacterium	biological_process	0.011896523835547	1.59536609445015
110	GO:1990410	7.60537755061366e-06	240.469565217391	0.0499196572040707	3	4	adrenomedullin receptor signaling pathway	biological_process	0.0119176266218116	7.90971050211343
111	GO:1901564	8.85812245063031e-06	1.78230526789734	84.6138189608998	117	6780	organonitrogen compound metabolic process	biological_process	0.0138806778801377	0.833744458500444
112	GO:0031324	9.04301253206057e-06	2.02967984102451	33.0218532404928	58	2646	negative regulation of cellular metabolic process	biological_process	0.0141704006377389	1.02125217657626
113	GO:0072359	9.3057281644083e-06	2.51290933098592	14.5890198178897	33	1169	circulatory system development	biological_process	0.0145820760336278	1.32935861785732
114	GO:0051173	1.02904928035975e-05	1.94921739532518	39.6112479914301	66	3174	positive regulation of nitrogen compound metabolic process	biological_process	0.0161252022232373	0.962895002687699
115	GO:0006959	1.09695824053059e-05	3.9245323936026	4.44284949116229	16	356	humoral immune response	biological_process	0.0171893356291143	1.97252076773191
116	GO:0014070	1.18552401449941e-05	2.64312058510971	12.1055168719871	29	970	response to organic cyclic compound	biological_process	0.0185771613072057	1.40224224547563
117	GO:0051707	1.3093451156887e-05	2.31936983007662	18.3080342795929	38	1467	response to other organism	biological_process	0.0205174379628419	1.21373288012926
118	GO:0043207	1.3501153274013e-05	2.3158558655414	18.332994108195	38	1469	response to external biotic stimulus	biological_process	0.0211563071803784	1.21154546552945
119	GO:0048514	1.54337506106765e-05	2.95930670140397	8.49882163899304	23	681	blood vessel morphogenesis	biological_process	0.0241846872069301	1.56525922463751
120	GO:0001525	1.57761800268715e-05	3.12763350890059	7.32570969469738	21	587	angiogenesis	biological_process	0.0247212741021076	1.6450714698484
121	GO:0045944	1.6457385174728e-05	2.43731394354149	15.0008569898232	33	1202	positive regulation of transcription by RNA polymerase II	biological_process	0.0257887225687988	1.28529209251353
122	GO:0051172	1.80427917148867e-05	2.01679004985783	30.6132297803964	54	2453	negative regulation of nitrogen compound metabolic process	biological_process	0.0282730546172274	1.01206090557001
123	GO:0001816	1.94756473475444e-05	2.77652086475616	9.85913229780396	25	790	cytokine production	biological_process	0.030518339393602	1.47327823740889
124	GO:0034622	2.01612410029929e-05	2.48102310231023	13.7903053026245	31	1105	cellular protein-containing complex assembly	biological_process	0.0315926646516899	1.31093516910105
125	GO:0010628	2.14651410484177e-05	2.03759632023427	28.4542046063203	51	2280	positive regulation of gene expression	biological_process	0.0336358760228705	1.02686825931419
126	GO:0009607	2.15147447043629e-05	2.26261882212635	18.7198714515265	38	1500	response to biotic stimulus	biological_process	0.0337136049517366	1.17799355776099
127	GO:0019538	2.1909900674595e-05	1.75082895864581	72.9700589180503	103	5847	protein metabolic process	biological_process	0.0343328143570904	0.808038151409219
128	GO:0031325	2.34901862615529e-05	1.88324471827075	41.4457953936797	67	3321	positive regulation of cellular metabolic process	biological_process	0.0368091218718535	0.913220483168198
129	GO:0016310	2.51903974157335e-05	2.00000704423781	30.1889126941618	53	2419	phosphorylation	biological_process	0.0394733527504545	1.00000508133453
130	GO:0048646	2.582216942611e-05	2.41106202786418	14.6514193893948	32	1174	anatomical structure formation involved in morphogenesis	biological_process	0.0404633394907143	1.26966876671852
131	GO:0048519	2.64449255764343e-05	1.74024725274725	73.2695768612748	103	5871	negative regulation of biological process	biological_process	0.0414391983782726	0.7992922974364
132	GO:0071396	2.65104992771804e-05	3.01219825785092	7.58778789501875	21	608	cellular response to lipid	biological_process	0.0415419523673417	1.59081672890933
133	GO:0048545	2.68920790853441e-05	3.63038209922274	4.77980717728977	16	383	response to steroid hormone	biological_process	0.0421398879267343	1.86012140046427
134	GO:0000395	2.69680066254985e-05	16.8247441520468	0.361917514729513	5	29	mRNA 5'-splice site recognition	biological_process	0.0422588663821562	4.07251266133486
135	GO:0043066	2.88047553314336e-05	2.59944051341122	11.3816818425281	27	912	negative regulation of apoptotic process	biological_process	0.0451370516043565	1.37820114041308
136	GO:0050896	3.24543957496978e-05	1.72476185407908	116.362720942689	147	9324	response to stimulus	biological_process	0.0508560381397765	0.786397176002506
137	GO:0010562	3.53798986569174e-05	2.4024882163013	14.2021424745581	31	1138	positive regulation of phosphorus metabolic process	biological_process	0.0554403011953896	1.26452935490106
138	GO:0045937	3.53798986569174e-05	2.4024882163013	14.2021424745581	31	1138	positive regulation of phosphate metabolic process	biological_process	0.0554403011953896	1.26452935490106
139	GO:0010646	3.67351886246836e-05	1.82768845682474	45.3894483128013	71	3637	regulation of cell communication	biological_process	0.0575640405748792	0.870020173186545
140	GO:0097647	3.73279345373576e-05	80.1478260869565	0.0748794858061061	3	6	amylin receptor signaling pathway	biological_process	0.0584928734200393	6.32459148443623
141	GO:0032501	4.00527691695762e-05	1.69812557671233	96.7692554900911	127	7754	multicellular organismal process	biological_process	0.0627626892887259	0.763943150411105
142	GO:0043069	4.18618703964131e-05	2.53909778469131	11.6312801285485	27	932	negative regulation of programmed cell death	biological_process	0.0655975509111793	1.34431595653434
143	GO:0031328	4.84137512633822e-05	2.04485760539183	24.6727905731119	45	1977	positive regulation of cellular biosynthetic process	biological_process	0.0758643482297199	1.03200038392616
144	GO:0023051	5.38929491788991e-05	1.80131087295721	45.913604713444	71	3679	regulation of signaling	biological_process	0.0844502513633349	0.849047185225606
145	GO:0035295	5.52418054541977e-05	2.37506841817187	13.8527048741296	30	1110	tube development	biological_process	0.0865639091467279	1.24796907350065
146	GO:0045859	5.72120951966427e-05	2.64189593301435	9.884092126406	24	792	regulation of protein kinase activity	biological_process	0.0896513531731391	1.40157363846926
147	GO:0051262	6.20210333211316e-05	5.05868349665061	2.14654525977504	10	172	protein tetramerization	biological_process	0.0971869592142133	2.33876197780959
148	GO:0097646	6.47212847755257e-05	60.1076086956522	0.0873594001071237	3	7	calcitonin family receptor signaling pathway	biological_process	0.101418253243249	5.90947572031125
149	GO:0010558	6.63080028378417e-05	2.13512255146496	19.7182645956079	38	1580	negative regulation of macromolecule biosynthetic process	biological_process	0.103904640446898	1.0943188798301
150	GO:0042327	6.83973995670991e-05	2.38040914151994	13.3285484734869	29	1068	positive regulation of phosphorylation	biological_process	0.107178725121644	1.25120956332811
151	GO:0009612	6.89951138928921e-05	4.54112906876726	2.62078200321371	11	210	response to mechanical stimulus	biological_process	0.108115343470162	2.18305104187659
152	GO:0032200	7.17063170949815e-05	4.96589210490556	2.18398500267809	10	175	telomere organization	biological_process	0.112363798887836	2.31205291608408
153	GO:0009891	7.27487761558168e-05	2.00535432133504	25.0971076593465	45	2011	positive regulation of biosynthetic process	biological_process	0.113997332236165	1.00385716559336
154	GO:0042742	7.30088874940859e-05	3.66588636495	4.11837171933583	14	330	defense response to bacterium	biological_process	0.114404926703233	1.87416206594763
155	GO:0098542	7.508150159905e-05	2.33145223826407	14.089823245849	30	1129	defense response to other organism	biological_process	0.117652713005711	1.22122887517412
156	GO:0050727	7.61343876595632e-05	3.46489995144515	4.66748794858061	15	374	regulation of inflammatory response	biological_process	0.119302585462536	1.79281369532416
157	GO:0009893	7.7069025787057e-05	1.77161042729443	47.273915372255	72	3788	positive regulation of metabolic process	biological_process	0.120767163408318	0.825061393734426
158	GO:0045893	7.7957332078475e-05	2.13773122885518	19.1317086234601	37	1533	positive regulation of transcription, DNA-templated	biological_process	0.12215913936697	1.09608047832855
159	GO:0051094	8.02399318957074e-05	2.17975123615037	17.6965184788431	35	1418	positive regulation of developmental process	biological_process	0.125735973280573	1.12416349699734
160	GO:0060548	8.0416199385294e-05	2.39429341831107	12.7669523299411	28	1023	negative regulation of cell death	biological_process	0.126012184436756	1.25959996397854
161	GO:0010604	8.25365616232082e-05	1.78772788685933	43.9542581681843	68	3522	positive regulation of macromolecule metabolic process	biological_process	0.129334792063567	0.838127158135075
162	GO:1902041	8.33794522961564e-05	9.34513724161301	0.723835029459025	6	58	regulation of extrinsic apoptotic signaling pathway via death domain receptors	biological_process	0.130655601748077	3.22421585137981
163	GO:1901342	8.50867048532482e-05	3.27456811423123	5.26652383502946	16	422	regulation of vasculature development	biological_process	0.13333086650504	1.71130464083504
164	GO:0010035	8.59781990666151e-05	2.92581883272233	7.01371183717193	19	562	response to inorganic substance	biological_process	0.134727837937386	1.54884044028128
165	GO:2000351	9.18603286471383e-05	9.16831518577009	0.736314943760043	6	59	regulation of endothelial cell apoptotic process	biological_process	0.143945134990066	3.19665664151316
166	GO:0051384	9.24441304203134e-05	5.36691866527633	1.82206748794858	9	146	response to glucocorticoid	biological_process	0.144859952368631	2.42409402448295
167	GO:0006955	9.30535227213156e-05	1.94295953411976	27.7054097482592	48	2220	immune response	biological_process	0.145814870104302	0.958255854328977
168	GO:0071496	9.71316227336752e-05	3.56259922725676	4.23069094804499	14	339	cellular response to external stimulus	biological_process	0.152205252823669	1.8329301973725
169	GO:0008625	0.000100254821571104	7.19760277808894	1.07327262988752	7	86	extrinsic apoptotic signaling pathway via death domain receptors	biological_process	0.157099305401919	2.84751648488361
170	GO:0044706	0.000113238315898107	4.28004782033218	2.77054097482592	11	222	multi-multicellular organism process	biological_process	0.177444441012333	2.09762691573172
171	GO:0006796	0.000116205489072658	1.78628136324022	41.0464381360471	64	3289	phosphate-containing compound metabolic process	biological_process	0.182094001376855	0.836959342150428
172	GO:0045892	0.000122146016356852	2.23223498572454	15.1880557043385	31	1217	negative regulation of transcription, DNA-templated	biological_process	0.191402807631186	1.15848890660036
173	GO:0042221	0.000124666013661208	1.68719520671129	60.3154258168184	86	4833	response to chemical	biological_process	0.195351643407113	0.754626901581563
174	GO:0010942	0.00012756450782732	2.61090582911613	9.1103374397429	22	730	positive regulation of cell death	biological_process	0.199893583765411	1.3845504230597
175	GO:0045860	0.000131019303295568	2.9193195185956	6.6393144081414	18	532	positive regulation of protein kinase activity	biological_process	0.205307248264155	1.54563212199675
176	GO:0050729	0.00013223844505824	5.10407366071429	1.9094268880557	9	153	positive regulation of inflammatory response	biological_process	0.207217643406262	2.35164914986696
177	GO:0010557	0.000134245653266758	1.98827977962564	23.4372790573112	42	1878	positive regulation of macromolecule biosynthetic process	biological_process	0.210362938669009	0.99152077917302
178	GO:0007154	0.000137549626850438	1.63679328632901	83.5904659882164	111	6698	cell communication	biological_process	0.215540265274636	0.710872132674063
179	GO:0033554	0.000139680921737182	1.94210725591864	25.8084627745046	45	2068	cellular response to stress	biological_process	0.218880004362164	0.957622878053209
180	GO:1903589	0.000144911711059416	17.8738476467734	0.274558114622389	4	22	positive regulation of blood vessel endothelial cell proliferation involved in sprouting angiogenesis	biological_process	0.227076651230106	4.15977832710701
181	GO:0031668	0.000145050012917358	3.85626414027149	3.34461703267274	12	268	cellular response to extracellular stimulus	biological_process	0.227293370241501	1.94720387439163
182	GO:0045669	0.000145128176478842	8.37566459061218	0.798714515265131	6	64	positive regulation of osteoblast differentiation	biological_process	0.227415852542346	3.06620366968643
183	GO:2001236	0.000145935611638903	5.03360445205479	1.93438671665774	9	155	regulation of extrinsic apoptotic signaling pathway	biological_process	0.228681103438161	2.33159185188232
184	GO:0031326	0.000146183308546655	1.70667962356792	52.5778789501875	77	4213	regulation of cellular biosynthetic process	biological_process	0.229069244492608	0.77119226230855
185	GO:0006793	0.000147892367327771	1.76830644046085	41.3833958221746	64	3316	phosphorus metabolic process	biological_process	0.231747339602618	0.82236830969761
186	GO:0051254	0.000150509714366956	2.02503947246215	21.2657739689341	39	1704	positive regulation of RNA metabolic process	biological_process	0.23584872241302	1.01795002956289
187	GO:0097084	0.000152480991858551	40.0673913043478	0.112319228709159	3	9	vascular smooth muscle cell development	biological_process	0.23893771424235	5.32435667715929
188	GO:1904018	0.000154609272554689	4.12188901229997	2.87038028923407	11	230	positive regulation of vasculature development	biological_process	0.242272730093198	2.04330565879271
189	GO:2001234	0.000154609272554689	4.12188901229997	2.87038028923407	11	230	negative regulation of apoptotic signaling pathway	biological_process	0.242272730093198	2.04330565879271
190	GO:2000098	0.000155088120297611	Inf	0.0249598286020354	2	2	negative regulation of smooth muscle cell-matrix adhesion	biological_process	0.243023084506357	Inf
191	GO:0080134	0.000156140338852047	2.09911616161616	18.3080342795929	35	1467	regulation of response to stress	biological_process	0.244671910981158	1.0697820051963
192	GO:0034612	0.000157763883010798	3.58458498023715	3.89373326191751	13	312	response to tumor necrosis factor	biological_process	0.24721600467792	1.84180609476719
193	GO:0072577	0.000158238221844843	8.23325617860076	0.811194429566149	6	65	endothelial cell apoptotic process	biological_process	0.24795929363087	3.04146311638851
194	GO:0009889	0.000158845170034526	1.69743220909592	53.5887520085699	78	4294	regulation of biosynthetic process	biological_process	0.248910381444103	0.763353958237855
195	GO:0006351	0.00016551788499874	1.73792937867641	44.9526513122657	68	3602	transcription, DNA-templated	biological_process	0.259366525793025	0.797369458962805
196	GO:0000302	0.000166758327074596	4.08413843707961	2.8953401178361	11	232	response to reactive oxygen species	biological_process	0.261310298525893	2.03003176903238
197	GO:0001934	0.000178719010658383	2.30984112974404	12.692072844135	27	1017	positive regulation of protein phosphorylation	biological_process	0.280052689701686	1.20779362687404
198	GO:0065003	0.000181242347712001	1.95744597094831	23.7617568291377	42	1904	protein-containing complex assembly	biological_process	0.284006758864705	0.96897248707153
199	GO:0080090	0.000182285682428658	1.63082800980912	75.6282806641671	102	6060	regulation of primary metabolic process	biological_process	0.285641664365707	0.705604640738272
200	GO:0009890	0.000191374673450013	2.01611360946746	20.7540974825924	38	1663	negative regulation of biosynthetic process	biological_process	0.299884113296171	1.01157693804277
201	GO:0048583	0.000196129519037326	1.68342849322984	53.9257096946974	78	4321	regulation of response to stimulus	biological_process	0.30733495633149	0.751402441299991
202	GO:0030111	0.000198094166898026	3.31321060826105	4.53020889126942	14	363	regulation of Wnt signaling pathway	biological_process	0.310413559529207	1.72822991299831
203	GO:0002274	0.000202462306284885	2.64964323713012	8.12442420996251	20	651	myeloid leukocyte activation	biological_process	0.317258433948414	1.40579812017673
204	GO:0031960	0.000203562815598372	4.80147058823529	2.02174611676486	9	162	response to corticosteroid	biological_process	0.318982932042648	2.26347634029609
205	GO:0097190	0.000208465368371804	2.71898494733973	7.51290840921264	19	602	apoptotic signaling pathway	biological_process	0.326665232238617	1.44306816443423
206	GO:0007044	0.000213477429959515	6.31411012782694	1.21055168719871	7	97	cell-substrate junction assembly	biological_process	0.33451913274656	2.65857942369876
207	GO:0150115	0.000213477429959515	6.31411012782694	1.21055168719871	7	97	cell-substrate junction organization	biological_process	0.33451913274656	2.65857942369876
208	GO:0033690	0.000215824078439897	34.3416149068323	0.124799143010177	3	10	positive regulation of osteoblast proliferation	biological_process	0.338196330915319	5.10188597823725
209	GO:1902033	0.000215824078439897	34.3416149068323	0.124799143010177	3	10	regulation of hematopoietic stem cell proliferation	biological_process	0.338196330915319	5.10188597823725
210	GO:2000113	0.000215842952122714	2.06006530646201	18.6200321371184	35	1492	negative regulation of cellular macromolecule biosynthetic process	biological_process	0.338225905976293	1.04269007324125
211	GO:0051338	0.000217598574775632	2.31717931470271	12.1554365291912	26	974	regulation of transferase activity	biological_process	0.340976966673416	1.21236969134235
212	GO:0042325	0.000220522739052392	2.01823405329158	20.1425816818425	37	1614	regulation of phosphorylation	biological_process	0.345559132095099	1.01309349255268
213	GO:0035239	0.000221004245618272	2.35576923076923	11.4815211569363	25	920	tube morphogenesis	biological_process	0.346313652883832	1.23619822086148
214	GO:0030198	0.000227910519559531	3.26551092536697	4.5926084627745	14	368	extracellular matrix organization	biological_process	0.357135784149785	1.70730873505676
215	GO:0043062	0.000234316418206932	3.25613222715287	4.60508837707552	14	369	extracellular structure organization	biological_process	0.367173827330263	1.70315928670009
216	GO:1903508	0.000234367614218474	2.01125867540442	20.2049812533476	37	1619	positive regulation of nucleic acid-templated transcription	biological_process	0.367254051480349	1.00809864391252
217	GO:0032570	0.000235867411617091	10.0860745614035	0.561596143545795	5	45	response to progesterone	biological_process	0.369604234003981	3.33429289047167
218	GO:1902680	0.00023722867434881	2.00986888754238	20.2174611676486	37	1620	positive regulation of RNA biosynthetic process	biological_process	0.371737332704586	1.00710139122411
219	GO:0001775	0.000237883861919475	2.06957261413754	17.9710765934655	34	1440	cell activation	biological_process	0.372764011627817	1.04933286863019
220	GO:0043549	0.000237903969276127	2.38772947843497	10.8575254418854	24	870	regulation of kinase activity	biological_process	0.372795519855691	1.25563939345858
221	GO:0046677	0.000249462031217999	3.41052403011002	4.08093197643278	13	327	response to antibiotic	biological_process	0.390907002918604	1.76999342768252
222	GO:0010556	0.000250091413489783	1.68192406242721	50.7932512051419	74	4070	regulation of macromolecule biosynthetic process	biological_process	0.391893244938489	0.750112570496265
223	GO:0097659	0.000250831611145549	1.70793425324675	45.5766470273166	68	3652	nucleic acid-templated transcription	biological_process	0.393053134665075	0.772252439630236
224	GO:0002573	0.00025222015839357	4.21686468494291	2.54590251740761	10	204	myeloid leukocyte differentiation	biological_process	0.395228988202725	2.07617072768914
225	GO:0045766	0.00025222015839357	4.21686468494291	2.54590251740761	10	204	positive regulation of angiogenesis	biological_process	0.395228988202725	2.07617072768914
226	GO:2000112	0.000252536574765514	1.68938948879686	49.0585431173005	72	3931	regulation of cellular macromolecule biosynthetic process	biological_process	0.39572481265756	0.756501979871767
227	GO:0051171	0.000254863134972044	1.61538788945009	73.444295661489	99	5885	regulation of nitrogen compound metabolic process	biological_process	0.399370532501194	0.691880628692527
228	GO:0019220	0.000254948467965474	1.95158221363543	22.588644884842	40	1810	regulation of phosphate metabolic process	biological_process	0.399504249301897	0.96464423997686
229	GO:0071407	0.000256521629148075	2.6716363808293	7.63770755222282	19	612	cellular response to organic cyclic compound	biological_process	0.401969392875034	1.41772366527001
230	GO:0051240	0.000257868611574456	1.95036322091965	22.601124799143	40	1811	positive regulation of multicellular organismal process	biological_process	0.404080114337172	0.963742825627201
231	GO:1903507	0.000259639795940141	2.1301832362413	15.8494911622924	31	1270	negative regulation of nucleic acid-templated transcription	biological_process	0.406855560238201	1.09097753498002
232	GO:0045087	0.000260237662042049	2.32841053973651	11.6063202999464	25	930	innate immune response	biological_process	0.407792416419891	1.21934545318772
233	GO:0051174	0.000260818859472554	1.94914560404215	22.613604713444	40	1812	regulation of phosphorus metabolic process	biological_process	0.408703152793492	0.962841866061874
234	GO:1903587	0.00026196608131566	9.8395378690629	0.574076057846813	5	46	regulation of blood vessel endothelial cell proliferation involved in sprouting angiogenesis	biological_process	0.410500849421639	3.29859055848447
235	GO:1902679	0.000266833396666058	2.12650290008856	15.8744509908945	31	1272	negative regulation of RNA biosynthetic process	biological_process	0.418127932575713	1.08848282248803
236	GO:0071900	0.00026890957534884	2.8350717685557	6.4271558650241	17	515	regulation of protein serine/threonine kinase activity	biological_process	0.421381304571632	1.50338525680026
237	GO:0009888	0.000271015341426628	1.88995127669707	25.7835029459025	44	2066	tissue development	biological_process	0.424681040015527	0.918349041973553
238	GO:0032496	0.000272452614763197	3.37768855749928	4.11837171933583	13	330	response to lipopolysaccharide	biological_process	0.42693324733393	1.75603630941062
239	GO:0001817	0.000278094888416898	2.51742850191923	8.97305838243171	21	719	regulation of cytokine production	biological_process	0.435774690149279	1.33195080449171
240	GO:0032774	0.000278802875661544	1.70027211228212	45.7388859132298	68	3665	RNA biosynthetic process	biological_process	0.43688410616164	0.76576565437731
241	GO:0015791	0.000294026991468717	30.0472826086957	0.137279057311194	3	11	polyol transport	biological_process	0.46074029563148	4.90916261846186
242	GO:0032103	0.000294104931782175	2.81185443411539	6.47707552222817	17	519	positive regulation of response to external stimulus	biological_process	0.460862428102668	1.49152190998099
243	GO:0031327	0.000297907801123726	1.98379258070269	20.454579539368	37	1639	negative regulation of cellular biosynthetic process	biological_process	0.466821524360878	0.98826118982004
244	GO:0043065	0.000305833395885307	2.56127768656931	8.38650241028388	20	672	positive regulation of apoptotic process	biological_process	0.479240931352276	1.35686367437966
245	GO:0071902	0.000305908001559294	3.33486264514302	4.1682913765399	13	334	positive regulation of protein serine/threonine kinase activity	biological_process	0.479357838443413	1.73762734154424
246	GO:0071356	0.000309349457199492	3.5338879968861	3.63165506159614	12	291	cellular response to tumor necrosis factor	biological_process	0.484750599431604	1.82125631580984
247	GO:0045321	0.000313857824322739	2.1046676096181	16.0242099625067	31	1284	leukocyte activation	biological_process	0.491815210713732	1.07359240629863
248	GO:0033674	0.000323995427132307	2.69747328724073	7.15099089448313	18	573	positive regulation of kinase activity	biological_process	0.507700834316326	1.43160867294549
249	GO:0001932	0.000326612142161622	2.03043168322395	18.2830744509909	34	1465	regulation of protein phosphorylation	biological_process	0.511801226767262	1.02178648654217
250	GO:0051247	0.000333548937306457	1.9539627039627	21.3406534547402	38	1710	positive regulation of protein metabolic process	biological_process	0.522671184759219	0.966402930294239
251	GO:0045765	0.000341672347086896	3.13016792268379	4.77980717728977	14	383	regulation of angiogenesis	biological_process	0.535400567885166	1.64624005483355
252	GO:0007165	0.000347044784602088	1.59262061295667	76.8263524370648	102	6156	signal transduction	biological_process	0.543819177471473	0.671402635354594
253	GO:0043068	0.000355962011273516	2.52909375444587	8.48634172469202	20	680	positive regulation of programmed cell death	biological_process	0.557792471665599	1.33862051923406
254	GO:0044267	0.000360102962762064	1.61072711072711	65.7691483663632	90	5270	cellular protein metabolic process	biological_process	0.564281342648155	0.687712093455531
255	GO:0002684	0.000387906636559403	2.19025768724994	13.3285484734869	27	1068	positive regulation of immune system process	biological_process	0.607849699488585	1.1311006151449
256	GO:0002237	0.000394218551595085	3.24230027548209	4.28061060524906	13	343	response to molecule of bacterial origin	biological_process	0.617740470349498	1.69701770772414
257	GO:0006355	0.000408398624199709	1.69190058048531	42.8809855382967	64	3436	regulation of transcription, DNA-templated	biological_process	0.639960644120944	0.758644795257559
258	GO:0090090	0.000408615285486535	4.34308960270499	2.22142474558115	9	178	negative regulation of canonical Wnt signaling pathway	biological_process	0.6403001523574	2.11872171748088
259	GO:0045055	0.000410211192933512	2.38581391351325	9.90905195500804	22	794	regulated exocytosis	biological_process	0.642800939326813	1.25448152144005
260	GO:0032270	0.000424439134711506	1.96051458906498	20.0677021960364	36	1608	positive regulation of cellular protein metabolic process	biological_process	0.665096124092929	0.971232377632819
261	GO:0071347	0.000425663328626523	4.31730567226891	2.23390465988216	9	179	cellular response to interleukin-1	biological_process	0.667014435957762	2.11013124157274
262	GO:0048260	0.000426789699446757	8.76763920671243	0.636475629351901	5	51	positive regulation of receptor-mediated endocytosis	biological_process	0.668779459033069	3.13218843180707
263	GO:0006338	0.000459111472837499	3.89216314328422	2.74558114622389	10	220	chromatin remodeling	biological_process	0.719427677936361	1.96057218315968
264	GO:0035633	0.000461426204069527	159.619047619048	0.037439742903053	2	3	maintenance of blood-brain barrier	biological_process	0.723054861776948	7.31848901092059
265	GO:0060183	0.000461426204069527	159.619047619048	0.037439742903053	2	3	apelin receptor signaling pathway	biological_process	0.723054861776948	7.31848901092059
266	GO:2000097	0.000461426204069527	159.619047619048	0.037439742903053	2	3	regulation of smooth muscle cell-matrix adhesion	biological_process	0.723054861776948	7.31848901092059
267	GO:0045935	0.000468143651889298	1.8865213996735	23.275040171398	40	1865	positive regulation of nucleobase-containing compound metabolic process	biological_process	0.733581102510531	0.915728465389335
268	GO:0008217	0.000480356343786474	4.24174236168456	2.27134440278522	9	182	regulation of blood pressure	biological_process	0.752718390713405	2.08465699597269
269	GO:1901700	0.000483947160874395	1.92828901633646	20.9787359400107	37	1681	response to oxygen-containing compound	biological_process	0.758345201090178	0.947321302183097
270	GO:0048711	0.000500317467384898	24.0352173913043	0.16223888591323	3	13	positive regulation of astrocyte differentiation	biological_process	0.783997471392135	4.58707794716443
271	GO:0060712	0.000500317467384898	24.0352173913043	0.16223888591323	3	13	spongiotrophoblast layer development	biological_process	0.783997471392135	4.58707794716443
272	GO:0042542	0.000502140505756051	4.71471819645733	1.82206748794858	8	146	response to hydrogen peroxide	biological_process	0.786854172519732	2.23717154211492
273	GO:0030335	0.000503095339875107	2.6747311827957	6.78907337975362	17	544	positive regulation of cell migration	biological_process	0.788350397584293	1.41939390432298
274	GO:0002043	0.000510947725951404	8.40140716374269	0.661435457953937	5	53	blood vessel endothelial cell proliferation involved in sprouting angiogenesis	biological_process	0.80065508656585	3.0706309871927
275	GO:0006376	0.000510947725951404	8.40140716374269	0.661435457953937	5	53	mRNA splice site selection	biological_process	0.80065508656585	3.0706309871927
276	GO:0022607	0.000523193598995566	1.70060190133318	38.9872522763792	59	3124	cellular component assembly	biological_process	0.819844369626053	0.766045455997772
277	GO:0071236	0.000525433745316998	4.68054356514788	1.8345474022496	8	147	cellular response to antibiotic	biological_process	0.823354678911736	2.22667608391249
278	GO:0055072	0.000526873245428858	6.47118942731278	1.01087305838243	6	81	iron ion homeostasis	biological_process	0.825610375587021	2.69403090899898
279	GO:0110110	0.000526873245428858	6.47118942731278	1.01087305838243	6	81	positive regulation of animal organ morphogenesis	biological_process	0.825610375587021	2.69403090899898
280	GO:0007160	0.000547194080863526	3.80060485973511	2.80798071772898	10	225	cell-matrix adhesion	biological_process	0.857453124713145	1.92622903926621
281	GO:0051347	0.000548883832928181	2.50129391931859	8.12442420996251	19	651	positive regulation of transferase activity	biological_process	0.860100966198459	1.32267459411576
282	GO:0032642	0.000562627260908597	6.38569441224206	1.02335297268345	6	82	regulation of chemokine production	biological_process	0.881636917843771	2.67484351430924
283	GO:0006979	0.00056916470180603	2.84082779227338	5.62844134975897	15	451	response to oxidative stress	biological_process	0.891881087730049	1.50631137965726
284	GO:0002675	0.00057080570171646	11.9100760148795	0.386877343331548	4	31	positive regulation of acute inflammatory response	biological_process	0.894452534589693	3.57411071597686
285	GO:0033687	0.00057080570171646	11.9100760148795	0.386877343331548	4	31	osteoblast proliferation	biological_process	0.894452534589693	3.57411071597686
286	GO:0048710	0.00057080570171646	11.9100760148795	0.386877343331548	4	31	regulation of astrocyte differentiation	biological_process	0.894452534589693	3.57411071597686
287	GO:2001233	0.000609262399826401	2.94275929549902	5.06684520621318	14	406	regulation of apoptotic signaling pathway	biological_process	0.95471418052797	1.55716954112582
288	GO:0016043	0.000615338277503053	1.55577810708835	79.8340117836101	104	6397	cellular component organization	biological_process	0.964235080847285	0.637636310561253
289	GO:0000245	0.000639770861195989	6.22128092172145	1.04831280128548	6	84	spliceosomal complex assembly	biological_process	1	2.63721165256789
290	GO:0051385	0.000646012693358628	11.4840923268871	0.399357257632566	4	32	response to mineralocorticoid	biological_process	1	3.52156492920468
291	GO:0060674	0.000646012693358628	11.4840923268871	0.399357257632566	4	32	placenta blood vessel development	biological_process	1	3.52156492920468
292	GO:0045292	0.000659823436855495	7.90591675266598	0.69887520085699	5	56	mRNA cis splicing, via spliceosome	biological_process	1	2.9829327640181
293	GO:1903506	0.000672082967170796	1.65392453252715	43.6672201392608	64	3499	regulation of nucleic acid-templated transcription	biological_process	1	0.725893406798928
294	GO:0034654	0.000681070547637921	1.61564193349754	51.579485806106	73	4133	nucleobase-containing compound biosynthetic process	biological_process	1	0.692107496352847
295	GO:2001141	0.000698486499069181	1.65097013898445	43.7296197107659	64	3504	regulation of RNA biosynthetic process	biological_process	1	0.723314026533035
296	GO:0007565	0.000705933626748109	4.00775761124122	2.39614354579539	9	192	female pregnancy	biological_process	1	2.00279525712725
297	GO:1901654	0.000732584667428452	3.98575795807453	2.40862346009641	9	193	response to ketone	biological_process	1	1.9948541027289
298	GO:0042493	0.000770034168808257	2.11617585850508	13.2162292447777	26	1059	response to drug	biological_process	1	1.08145952331724
299	GO:0002690	0.000770572909439337	5.98988415728504	1.08575254418854	6	87	positive regulation of leukocyte chemotaxis	biological_process	1	2.58252810195789
300	GO:0043933	0.000771866423519764	1.78610999118995	27.0814140332084	44	2170	protein-containing complex subunit organization	biological_process	1	0.836820926404378
301	GO:0032722	0.000775686779684211	7.60675273088381	0.723835029459025	5	58	positive regulation of chemokine production	biological_process	1	2.92728070880553
302	GO:0045073	0.000781406454001109	20.0271739130435	0.187198714515265	3	15	regulation of chemokine biosynthetic process	biological_process	1	4.32388694792542
303	GO:0031401	0.000791961479548774	2.02750048694975	15.4376539903589	29	1237	positive regulation of protein modification process	biological_process	1	1.01970226093818
304	GO:2000147	0.000813534242515678	2.55479935470861	7.08859132297804	17	568	positive regulation of cell motility	biological_process	1	1.35320999122804
305	GO:0051253	0.000813908787214363	1.97713751043779	16.960203535083	31	1359	negative regulation of RNA metabolic process	biological_process	1	0.98341321437902
306	GO:0043618	0.000815558508961377	4.97830305853128	1.51006963042314	7	121	regulation of transcription from RNA polymerase II promoter in response to stress	biological_process	1	2.31565405830846
307	GO:0031669	0.000816932955881911	3.59732126982873	2.95773968934119	10	237	cellular response to nutrient levels	biological_process	1	1.84692300954034
308	GO:0050829	0.000818469993414632	5.91651445148813	1.09823245848956	6	88	defense response to Gram-negative bacterium	biological_process	1	2.56474750279907
309	GO:0023052	0.000822271542657449	1.53532265784779	83.278468130691	107	6673	signaling	biological_process	1	0.618541879022107
310	GO:0006464	0.000825480283395374	1.60195436750673	51.9164434922335	73	4160	cellular protein modification process	biological_process	1	0.679833052422409
311	GO:0036211	0.000825480283395374	1.60195436750673	51.9164434922335	73	4160	protein modification process	biological_process	1	0.679833052422409
312	GO:0001701	0.000861096949295094	2.96718434343434	4.65500803427959	13	373	in utero embryonic development	biological_process	1	1.56909456048752
313	GO:0022610	0.000867211150667461	1.94793441264603	17.7838778789502	32	1425	biological adhesion	biological_process	1	0.961945102398038
314	GO:0032602	0.000868632079226564	5.84491269040921	1.11071237279057	6	89	chemokine production	biological_process	1	2.54718147436268
315	GO:0045576	0.000906094097514352	7.32934609250399	0.74879485806106	5	60	mast cell activation	biological_process	1	2.87368449014845
316	GO:0015798	0.000915247030588439	79.8051948051948	0.0499196572040707	2	4	myo-inositol transport	biological_process	1	6.31841075456512
317	GO:0048861	0.000915247030588439	79.8051948051948	0.0499196572040707	2	4	leukemia inhibitory factor signaling pathway	biological_process	1	6.31841075456512
318	GO:0060708	0.000915247030588439	79.8051948051948	0.0499196572040707	2	4	spongiotrophoblast differentiation	biological_process	1	6.31841075456512
319	GO:2000182	0.000915247030588439	79.8051948051948	0.0499196572040707	2	4	regulation of progesterone biosynthetic process	biological_process	1	6.31841075456512
320	GO:0032680	0.000916254919228547	4.27719298245614	1.99678628816283	8	160	regulation of tumor necrosis factor production	biological_process	1	2.09666430156811
321	GO:0045778	0.000921130706950676	5.77501573316551	1.12319228709159	6	90	positive regulation of ossification	biological_process	1	2.52982487694063
322	GO:0010566	0.00095290634065681	18.485618729097	0.199678628816283	3	16	regulation of ketone biosynthetic process	biological_process	1	4.20833142742853
323	GO:0042033	0.00095290634065681	18.485618729097	0.199678628816283	3	16	chemokine biosynthetic process	biological_process	1	4.20833142742853
324	GO:0050755	0.00095290634065681	18.485618729097	0.199678628816283	3	16	chemokine metabolic process	biological_process	1	4.20833142742853
325	GO:0060828	0.000971676657728125	3.27243243243243	3.56925549009106	11	286	regulation of canonical Wnt signaling pathway	biological_process	1	1.71036340442384
326	GO:0040036	0.00101773282537228	10.0463973799127	0.449276914836636	4	36	regulation of fibroblast growth factor receptor signaling pathway	biological_process	1	3.32860634117448
327	GO:0032640	0.00103323575068047	4.19372043010753	2.03422603106588	8	163	tumor necrosis factor production	biological_process	1	2.06823068891637
328	GO:1903555	0.00103323575068047	4.19372043010753	2.03422603106588	8	163	regulation of tumor necrosis factor superfamily cytokine production	biological_process	1	2.06823068891637
329	GO:0065008	0.00105119985170931	1.59147307736439	50.5686127477236	71	4052	regulation of biological quality	biological_process	1	0.670362751393307
330	GO:0031640	0.00105214876873426	7.07140658664204	0.773754686663096	5	62	killing of cells of other organism	biological_process	1	2.82199721273428
331	GO:0018130	0.00106091401213792	1.58398314334223	52.3657204070702	73	4196	heterocycle biosynthetic process	biological_process	1	0.663556982421325
332	GO:0060070	0.00107071231500316	3.04509477046356	4.18077129084092	12	335	canonical Wnt signaling pathway	biological_process	1	1.60648712887058
333	GO:0009636	0.00107600509305212	2.56589861751152	6.62683449384039	16	531	response to toxic substance	biological_process	1	1.35946416851689
334	GO:0009991	0.00107600509305212	2.56589861751152	6.62683449384039	16	531	response to extracellular stimulus	biological_process	1	1.35946416851689
335	GO:0040017	0.0010811649564027	2.48500687082843	7.27579003749331	17	583	positive regulation of locomotion	biological_process	1	1.31324984071971
336	GO:0043620	0.00108389222060314	4.72783923303835	1.58494911622924	7	127	regulation of DNA-templated transcription in response to stress	biological_process	1	2.24118097848463
337	GO:0023014	0.00109397087007371	2.12555631503	12.0930369576861	24	969	signal transduction by protein phosphorylation	biological_process	1	1.08784048261305
338	GO:0051090	0.00110836960713011	2.75574053439951	5.39132297803964	14	432	regulation of DNA-binding transcription factor activity	biological_process	1	1.46244005808684
339	GO:0031349	0.00112127690928867	2.87745650575839	4.79228709159079	13	384	positive regulation of defense response	biological_process	1	1.52479412144146
340	GO:0071222	0.00112150687292239	3.73927204810496	2.55838243170862	9	205	cellular response to lipopolysaccharide	biological_process	1	1.90275743727636
341	GO:0051272	0.00112195918262554	2.4759797209181	7.30074986609534	17	585	positive regulation of cellular component movement	biological_process	1	1.30799949845739
342	GO:0032101	0.001128105107748	2.08696464143426	12.8418318157472	25	1029	regulation of response to external stimulus	biological_process	1	1.06140615772843
343	GO:0090050	0.00113003244494569	9.74143178509991	0.461756829137654	4	37	positive regulation of cell migration involved in sprouting angiogenesis	biological_process	1	3.28413383364785
344	GO:0019438	0.00113624820433927	1.5790466973143	52.4905195500803	73	4206	aromatic compound biosynthetic process	biological_process	1	0.659053836801432
345	GO:0070555	0.00120013735181793	3.70109577922078	2.58334226031066	9	207	response to interleukin-1	biological_process	1	1.88795247106609
346	GO:1903672	0.00121497687858328	6.83095450490633	0.798714515265131	5	64	positive regulation of sprouting angiogenesis	biological_process	1	2.77208718368089
347	GO:0045934	0.00122185708949197	1.9035112560878	18.1582753079807	32	1455	negative regulation of nucleobase-containing compound metabolic process	biological_process	1	0.928663101055432
348	GO:1904037	0.00125073891030803	9.4544053429232	0.474236743438672	4	38	positive regulation of epithelial cell apoptotic process	biological_process	1	3.24098671932837
349	GO:0071706	0.00125450614677314	4.06155555555556	2.09662560257097	8	168	tumor necrosis factor superfamily cytokine production	biological_process	1	2.02203237826605
350	GO:0031347	0.00127249620817407	2.31846481583288	8.72346009641135	19	699	regulation of defense response	biological_process	1	1.21316983307061
351	GO:0001101	0.00130909997409583	2.97018495987751	4.28061060524906	12	343	response to acid chemical	biological_process	1	1.57055277358143
352	GO:0009719	0.00132100987850564	1.8275202015919	21.3656132833423	36	1712	response to endogenous stimulus	biological_process	1	0.869887353961769
353	GO:0030178	0.0013263831284456	3.64525586353945	2.62078200321371	9	210	negative regulation of Wnt signaling pathway	biological_process	1	1.86602008207054
354	GO:0042476	0.00135666938662362	4.53748672566372	1.64734868773433	7	132	odontogenesis	biological_process	1	2.18189342253602
355	GO:0043114	0.00138018091656209	9.18378041172801	0.486716657739689	4	39	regulation of vascular permeability	biological_process	1	3.19908814694627
356	GO:1902042	0.00138018091656209	9.18378041172801	0.486716657739689	4	39	negative regulation of extrinsic apoptotic signaling pathway via death domain receptors	biological_process	1	3.19908814694627
357	GO:0051716	0.00140176458187055	1.49698122397857	95.0470273165506	118	7616	cellular response to stimulus	biological_process	1	0.582056126377703
358	GO:0071219	0.00141634173114779	3.60894616467277	2.64574183181575	9	212	cellular response to molecule of bacterial origin	biological_process	1	1.85157762244298
359	GO:0045807	0.00143412181004441	5.27054204175445	1.22303160149973	6	98	positive regulation of endocytosis	biological_process	1	2.39795134150913
360	GO:0051246	0.00146832756008134	1.6513162086818	35.4803963577933	53	2843	regulation of protein metabolic process	biological_process	1	0.72361640675415
361	GO:0045597	0.00147979310793584	2.07458573103813	12.3675950723085	24	991	positive regulation of cell differentiation	biological_process	1	1.05282327696755
362	GO:0070301	0.00151101731062022	5.21358533465966	1.23551151580075	6	99	cellular response to hydrogen peroxide	biological_process	1	2.382275841903
363	GO:0001659	0.00151199060560874	3.93740067340067	2.15902517407606	8	173	temperature homeostasis	biological_process	1	1.97724352989999
364	GO:0032763	0.00151285315486975	53.2005772005772	0.0623995715050884	2	5	regulation of mast cell cytokine production	biological_process	1	5.73336999324339
365	GO:0043435	0.00151285315486975	53.2005772005772	0.0623995715050884	2	5	response to corticotropin-releasing hormone	biological_process	1	5.73336999324339
366	GO:0045085	0.00151285315486975	53.2005772005772	0.0623995715050884	2	5	negative regulation of interleukin-2 biosynthetic process	biological_process	1	5.73336999324339
367	GO:0050703	0.00151285315486975	53.2005772005772	0.0623995715050884	2	5	interleukin-1 alpha secretion	biological_process	1	5.73336999324339
368	GO:0061302	0.00151285315486975	53.2005772005772	0.0623995715050884	2	5	smooth muscle cell-matrix adhesion	biological_process	1	5.73336999324339
369	GO:0071376	0.00151285315486975	53.2005772005772	0.0623995715050884	2	5	cellular response to corticotropin-releasing hormone stimulus	biological_process	1	5.73336999324339
370	GO:1902035	0.00151285315486975	53.2005772005772	0.0623995715050884	2	5	positive regulation of hematopoietic stem cell proliferation	biological_process	1	5.73336999324339
371	GO:2000660	0.00151285315486975	53.2005772005772	0.0623995715050884	2	5	negative regulation of interleukin-1-mediated signaling pathway	biological_process	1	5.73336999324339
372	GO:0051252	0.00152862990890017	1.58212530163553	46.8121585431173	66	3751	regulation of RNA metabolic process	biological_process	1	0.661863863331307
373	GO:0050921	0.00154439571806399	4.43041344026549	1.68478843063739	7	135	positive regulation of chemotaxis	biological_process	1	2.14744133543696
374	GO:0065009	0.00157909535351104	1.63266966904866	37.3024638457418	55	2989	regulation of molecular function	biological_process	1	0.707232926213173
375	GO:0002444	0.00160332710587929	2.46248022560011	6.88891269416176	16	552	myeloid leukocyte mediated immunity	biological_process	1	1.3001121393738
376	GO:0071243	0.0016039478843313	15.0171195652174	0.237118371719336	3	19	cellular response to arsenic-containing substance	biological_process	1	3.90853621083589
377	GO:0007155	0.00160708509677747	1.88650624254927	17.6965184788431	31	1418	cell adhesion	biological_process	1	0.915716874110375
378	GO:0031323	0.00161298700274223	1.50033898719178	78.0618639528656	100	6255	regulation of cellular metabolic process	biological_process	1	0.585288500646282
379	GO:0003018	0.00162602385408411	3.88982035928144	2.18398500267809	8	175	vascular process in circulatory system	biological_process	1	1.95970352982376
380	GO:0048259	0.00167418981710142	5.10326918618131	1.26047134440279	6	101	regulation of receptor-mediated endocytosis	biological_process	1	2.35142174270742
381	GO:0035556	0.00170453991348513	1.63815513626834	35.7175147295126	53	2862	intracellular signal transduction	biological_process	1	0.712071989290799
382	GO:0031589	0.00170720613632972	2.87290624751925	4.41788966256026	12	354	cell-substrate adhesion	biological_process	1	1.52251091370373
383	GO:0051248	0.00177872932674338	1.95932996271038	14.7637386181039	27	1183	negative regulation of protein metabolic process	biological_process	1	0.970360376411065
384	GO:0071840	0.00184186857323786	1.48797007864406	82.1552758435994	104	6583	cellular component organization or biogenesis	biological_process	1	0.573345515810294
385	GO:0034755	0.0018697244680568	14.1329923273657	0.249598286020353	3	20	iron ion transmembrane transport	biological_process	1	3.82099504950514
386	GO:0051767	0.0018697244680568	14.1329923273657	0.249598286020353	3	20	nitric-oxide synthase biosynthetic process	biological_process	1	3.82099504950514
387	GO:0051769	0.0018697244680568	14.1329923273657	0.249598286020353	3	20	regulation of nitric-oxide synthase biosynthetic process	biological_process	1	3.82099504950514
388	GO:0030177	0.00187448911479503	3.79799870045484	2.23390465988216	8	179	positive regulation of Wnt signaling pathway	biological_process	1	1.92523941184663
389	GO:0044085	0.00189837198547093	1.59085654230163	41.9325120514194	60	3360	cellular component biogenesis	biological_process	1	0.669803744505261
390	GO:1901362	0.00190693479743273	1.53850108248952	54.362506695233	74	4356	organic cyclic compound biosynthetic process	biological_process	1	0.621525458752194
391	GO:0010565	0.00194105638714538	3.77571059431525	2.24638457418318	8	180	regulation of cellular ketone metabolic process	biological_process	1	1.91674818733025
392	GO:2001237	0.0019436229941214	4.94623752584734	1.29791108730584	6	104	negative regulation of extrinsic apoptotic signaling pathway	biological_process	1	2.30633152180103
393	GO:0045687	0.00199183661642026	8.2400627029448	0.53663631494376	4	43	positive regulation of glial cell differentiation	biological_process	1	3.04265531567103
394	GO:0010605	0.00203842032711858	1.5804490113354	42.9309051955008	61	3440	negative regulation of macromolecule metabolic process	biological_process	1	0.660334491566257
395	GO:0033138	0.00204034397780414	4.89600854358564	1.31039100160686	6	105	positive regulation of peptidyl-serine phosphorylation	biological_process	1	2.29160607555056
396	GO:0000165	0.00207290429493761	2.05014514896868	11.9557579003749	23	958	MAPK cascade	biological_process	1	1.03572605523522
397	GO:0019219	0.00208295454099795	1.54755819062885	50.0444563470809	69	4010	regulation of nucleobase-containing compound metabolic process	biological_process	1	0.629993658068487
398	GO:0002521	0.00212789809283989	2.46839449541284	6.4271558650241	15	515	leukocyte differentiation	biological_process	1	1.30357298245088
399	GO:0051259	0.00213819936513149	2.38896680691912	7.08859132297804	16	568	protein complex oligomerization	biological_process	1	1.25638680865994
400	GO:0001819	0.00215663413580017	2.55523084728564	5.7906802356722	14	464	positive regulation of cytokine production	biological_process	1	1.35345363448568
401	GO:0002029	0.00216138992365548	13.3471014492754	0.262078200321371	3	21	desensitization of G protein-coupled receptor signaling pathway	biological_process	1	3.73845456498073
402	GO:0022401	0.00216138992365548	13.3471014492754	0.262078200321371	3	21	negative adaptation of signaling pathway	biological_process	1	3.73845456498073
403	GO:0051412	0.00216138992365548	13.3471014492754	0.262078200321371	3	21	response to corticosterone	biological_process	1	3.73845456498073
404	GO:0060713	0.00216138992365548	13.3471014492754	0.262078200321371	3	21	labyrinthine layer morphogenesis	biological_process	1	3.73845456498073
405	GO:0006887	0.00216158421155239	2.07773372567795	11.269362613819	22	903	exocytosis	biological_process	1	1.05501077586934
406	GO:0007080	0.00216984088552005	8.03362445414847	0.549116229244778	4	44	mitotic metaphase plate congression	biological_process	1	3.0060510216521
407	GO:0030225	0.00216984088552005	8.03362445414847	0.549116229244778	4	44	macrophage differentiation	biological_process	1	3.0060510216521
408	GO:0045685	0.0021863836094692	5.92395510835913	0.91103374397429	5	73	regulation of glial cell differentiation	biological_process	1	2.56656070794731
409	GO:0009892	0.00222480033357019	1.56076265614727	45.7264059989288	64	3664	negative regulation of metabolic process	biological_process	1	0.642251164584649
410	GO:0010757	0.00225061576503594	39.8982683982684	0.0748794858061061	2	6	negative regulation of plasminogen activation	biological_process	1	5.31825422911842
411	GO:0060426	0.00225061576503594	39.8982683982684	0.0748794858061061	2	6	lung vasculature development	biological_process	1	5.31825422911842
412	GO:0071389	0.00225061576503594	39.8982683982684	0.0748794858061061	2	6	cellular response to mineralocorticoid stimulus	biological_process	1	5.31825422911842
413	GO:0016055	0.00229106163922747	2.44825797291394	6.47707552222817	15	519	Wnt signaling pathway	biological_process	1	1.29175558279969
414	GO:0014015	0.0023213886817152	5.83778286295449	0.923513658275308	5	74	positive regulation of gliogenesis	biological_process	1	2.54542055062014
415	GO:0198738	0.00237646479349531	2.43830909816151	6.50203535083021	15	521	cell-cell signaling by wnt	biological_process	1	1.28588102428404
416	GO:0150076	0.00246235848655731	5.75407268170426	0.935993572576326	5	75	neuroinflammatory response	biological_process	1	2.52458344437787
417	GO:0023058	0.00247978122038117	12.6439359267735	0.274558114622389	3	22	adaptation of signaling pathway	biological_process	1	3.66037372439455
418	GO:0040037	0.00247978122038117	12.6439359267735	0.274558114622389	3	22	negative regulation of fibroblast growth factor receptor signaling pathway	biological_process	1	3.66037372439455
419	GO:0002262	0.00250565800354934	4.04800884955752	1.8345474022496	7	147	myeloid cell homeostasis	biological_process	1	2.01721244398449
420	GO:0002673	0.00255819314282996	7.65023913495529	0.574076057846813	4	46	regulation of acute inflammatory response	biological_process	1	2.93550484498463
421	GO:0060711	0.00255819314282996	7.65023913495529	0.574076057846813	4	46	labyrinthine layer development	biological_process	1	2.93550484498463
422	GO:1904036	0.00255819314282996	7.65023913495529	0.574076057846813	4	46	negative regulation of epithelial cell apoptotic process	biological_process	1	2.93550484498463
423	GO:0006826	0.0026094443913819	5.67272053372869	0.948473486877343	5	76	iron ion transport	biological_process	1	2.50404079146609
424	GO:0031623	0.00269912340382566	4.61472624292008	1.38527048741296	6	111	receptor internalization	biological_process	1	2.20624506613843
425	GO:0061418	0.00276279796670536	5.59362816764133	0.960953401178361	5	77	regulation of transcription from RNA polymerase II promoter in response to hypoxia	biological_process	1	2.48378435489933
426	GO:0043303	0.00276916921170111	7.47192038184219	0.586555972147831	4	47	mast cell degranulation	biological_process	1	2.90147908227811
427	GO:0061614	0.00276916921170111	7.47192038184219	0.586555972147831	4	47	pri-miRNA transcription by RNA polymerase II	biological_process	1	2.90147908227811
428	GO:0046903	0.00281426355782102	1.76524910971576	20.7291376539904	34	1661	secretion	biological_process	1	0.819871789157693
429	GO:0001938	0.00282279538315407	4.57094173385421	1.39775040171398	6	112	positive regulation of endothelial cell proliferation	biological_process	1	2.19249142891453
430	GO:0032703	0.00282569198793819	12.0110869565217	0.287038028923407	3	23	negative regulation of interleukin-2 production	biological_process	1	3.58629481011291
431	GO:0043576	0.00282569198793819	12.0110869565217	0.287038028923407	3	23	regulation of respiratory gaseous exchange	biological_process	1	3.58629481011291
432	GO:0045109	0.00282569198793819	12.0110869565217	0.287038028923407	3	23	intermediate filament organization	biological_process	1	3.58629481011291
433	GO:0071425	0.00282569198793819	12.0110869565217	0.287038028923407	3	23	hematopoietic stem cell proliferation	biological_process	1	3.58629481011291
434	GO:0072337	0.00282569198793819	12.0110869565217	0.287038028923407	3	23	modified amino acid transport	biological_process	1	3.58629481011291
435	GO:0071216	0.00293060198411824	3.22313561988672	2.94525977504017	9	236	cellular response to biotic stimulus	biological_process	1	1.68846489395799
436	GO:0009725	0.00293666290668632	1.98953073953074	12.2927155865024	23	985	response to hormone	biological_process	1	0.992428189771009
437	GO:0001774	0.00299175883585641	7.30170702659786	0.599035886448848	4	48	microglial cell activation	biological_process	1	2.86823378329568
438	GO:0002269	0.00299175883585641	7.30170702659786	0.599035886448848	4	48	leukocyte activation involved in inflammatory response	biological_process	1	2.86823378329568
439	GO:0002279	0.00299175883585641	7.30170702659786	0.599035886448848	4	48	mast cell activation involved in immune response	biological_process	1	2.86823378329568
440	GO:0050790	0.0029949931210954	1.64974473220087	29.0033208355651	44	2324	regulation of catalytic activity	biological_process	1	0.722242811090346
441	GO:0043299	0.00299843570134625	2.37551042053349	6.66427423674344	15	534	leukocyte degranulation	biological_process	1	1.24823753536127
442	GO:0001890	0.00302044457342657	3.90735428745804	1.89694697375469	7	152	placenta development	biological_process	1	1.96619207343445
443	GO:0034250	0.00302044457342657	3.90735428745804	1.89694697375469	7	152	positive regulation of cellular amide metabolic process	biological_process	1	1.96619207343445
444	GO:0002688	0.00308281383216625	4.48580518844836	1.42271023031602	6	114	regulation of leukocyte chemotaxis	biological_process	1	2.16536696777991
445	GO:0042035	0.00308281383216625	4.48580518844836	1.42271023031602	6	114	regulation of cytokine biosynthetic process	biological_process	1	2.16536696777991
446	GO:0001570	0.00308891496683008	5.44185633001422	0.985913229780396	5	79	vasculogenesis	biological_process	1	2.44409886862139
447	GO:0043536	0.00308891496683008	5.44185633001422	0.985913229780396	5	79	positive regulation of blood vessel endothelial cell migration	biological_process	1	2.44409886862139
448	GO:0009653	0.00309609293170535	1.60291438979964	34.1325656132833	50	2735	anatomical structure morphogenesis	biological_process	1	0.680697374519461
449	GO:0006701	0.0031249735571401	31.9168831168831	0.0873594001071237	2	7	progesterone biosynthetic process	biological_process	1	4.99624786513889
450	GO:0010046	0.0031249735571401	31.9168831168831	0.0873594001071237	2	7	response to mycotoxin	biological_process	1	4.99624786513889
451	GO:0032762	0.0031249735571401	31.9168831168831	0.0873594001071237	2	7	mast cell cytokine production	biological_process	1	4.99624786513889
452	GO:0045906	0.0031249735571401	31.9168831168831	0.0873594001071237	2	7	negative regulation of vasoconstriction	biological_process	1	4.99624786513889
453	GO:2000659	0.0031249735571401	31.9168831168831	0.0873594001071237	2	7	regulation of interleukin-1-mediated signaling pathway	biological_process	1	4.99624786513889
454	GO:0044260	0.00312941948737152	1.44682988455871	103.820407070166	125	8319	cellular macromolecule metabolic process	biological_process	1	0.532895302566776
455	GO:0031399	0.00315226301039301	1.71311196609791	23.3	37	1867	regulation of protein modification process	biological_process	1	0.776619446608914
456	GO:0046697	0.0031998736843179	11.4385093167702	0.299517943224424	3	24	decidualization	biological_process	1	3.51582714513025
457	GO:0044419	0.00320920793731668	1.67879739551632	25.7835029459025	40	2066	interspecies interaction between organisms	biological_process	1	0.747428130143343
458	GO:0002448	0.00322626803756557	7.13905870936439	0.611515800749866	4	49	mast cell mediated immunity	biological_process	1	2.83573386629156
459	GO:2001238	0.00322626803756557	7.13905870936439	0.611515800749866	4	49	positive regulation of extrinsic apoptotic signaling pathway	biological_process	1	2.83573386629156
460	GO:0008285	0.00324996343495731	2.12029714833453	9.48473486877343	19	760	negative regulation of cell population proliferation	biological_process	1	1.08426646497131
461	GO:0048871	0.00327428989778686	2.43315145886541	6.06523835029459	14	486	multicellular organismal homeostasis	biological_process	1	1.28282612798412
462	GO:0002683	0.00333600231363702	2.52256570443774	5.42876272094269	13	435	negative regulation of immune system process	biological_process	1	1.3348918472234
463	GO:0043412	0.00333641076564545	1.50000145348837	54.5746652383503	73	4373	macromolecule modification	biological_process	1	0.58496389868079
464	GO:0048041	0.0034419232180292	5.29807248384118	1.01087305838243	5	81	focal adhesion assembly	biological_process	1	2.40546758160162
465	GO:0045104	0.00347299925110183	6.98348205809759	0.623995715050884	4	50	intermediate filament cytoskeleton organization	biological_process	1	2.8039465629875
466	GO:0070741	0.00347299925110183	6.98348205809759	0.623995715050884	4	50	response to interleukin-6	biological_process	1	2.8039465629875
467	GO:0030856	0.00348760213875137	3.80162736829601	1.94686663095876	7	156	regulation of epithelial cell differentiation	biological_process	1	1.92661712739473
468	GO:0043405	0.00350924966479518	2.75273586469905	4.20573111944296	11	337	regulation of MAP kinase activity	biological_process	1	1.46086618458999
469	GO:0002275	0.00356347276056977	2.32930403565668	6.78907337975362	15	544	myeloid cell activation involved in immune response	biological_process	1	1.21989896162111
470	GO:0046039	0.00360303673876948	10.9179841897233	0.311997857525442	3	25	GTP metabolic process	biological_process	1	3.44863460792658
471	GO:2000353	0.00360303673876948	10.9179841897233	0.311997857525442	3	25	positive regulation of endothelial cell apoptotic process	biological_process	1	3.44863460792658
472	GO:0090049	0.0036288904879721	5.22898154477102	1.02335297268345	5	82	regulation of cell migration involved in sprouting angiogenesis	biological_process	1	2.38652997832889
473	GO:0043408	0.00363971755045764	2.09670214491596	9.58457418318157	19	768	regulation of MAPK cascade	biological_process	1	1.06812192839991
474	GO:0045103	0.00373225112783843	6.83452568986342	0.636475629351901	4	51	intermediate filament-based process	biological_process	1	2.77284121952472
475	GO:0006897	0.00375536770823467	2.18857783564815	8.19930369576861	17	657	endocytosis	biological_process	1	1.1299936935985
476	GO:0014706	0.00376037299075765	2.59412482941895	4.86716657739689	12	390	striated muscle tissue development	biological_process	1	1.37524790381884
477	GO:0097237	0.00395579759556561	3.07231017406963	3.08253883235137	9	247	cellular response to toxic substance	biological_process	1	1.6193238749141
478	GO:0030334	0.00397907262572085	1.96722299395326	11.8559185859668	22	950	regulation of cell migration	biological_process	1	0.976160503135523
479	GO:0006700	0.00403585167037056	10.4427221172023	0.32447777182646	3	26	C21-steroid hormone biosynthetic process	biological_process	1	3.38442592490741
480	GO:0060669	0.00403585167037056	10.4427221172023	0.32447777182646	3	26	embryonic placenta morphogenesis	biological_process	1	3.38442592490741
481	GO:0015884	0.00413243162719357	26.5959595959596	0.0998393144081414	2	8	folic acid transport	biological_process	1	4.73313518596645
482	GO:0061043	0.00413243162719357	26.5959595959596	0.0998393144081414	2	8	regulation of vascular wound healing	biological_process	1	4.73313518596645
483	GO:0072239	0.00413243162719357	26.5959595959596	0.0998393144081414	2	8	metanephric glomerulus vasculature development	biological_process	1	4.73313518596645
484	GO:0090649	0.00413243162719357	26.5959595959596	0.0998393144081414	2	8	response to oxygen-glucose deprivation	biological_process	1	4.73313518596645
485	GO:0090650	0.00413243162719357	26.5959595959596	0.0998393144081414	2	8	cellular response to oxygen-glucose deprivation	biological_process	1	4.73313518596645
486	GO:1902949	0.00413243162719357	26.5959595959596	0.0998393144081414	2	8	positive regulation of tau-protein kinase activity	biological_process	1	4.73313518596645
487	GO:0031667	0.00413267227608653	2.36621946052817	6.22747723620782	14	499	response to nutrient levels	biological_process	1	1.24258388599073
488	GO:0050900	0.00413267227608653	2.36621946052817	6.22747723620782	14	499	leukocyte migration	biological_process	1	1.24258388599073
489	GO:0038066	0.00428949146388586	6.55485250868907	0.661435457953937	4	53	p38MAPK cascade	biological_process	1	2.71256331860465
490	GO:0000122	0.00434752215342054	2.01986849874174	10.4706480985538	20	839	negative regulation of transcription by RNA polymerase II	biological_process	1	1.01426137100249
491	GO:0048584	0.00441672067346175	1.60250461762512	30.4634708087841	45	2441	positive regulation of response to stimulus	biological_process	1	0.680328513983026
492	GO:0050679	0.00443078208236953	3.27524130190797	2.57086234600964	8	206	positive regulation of epithelial cell proliferation	biological_process	1	1.71160120046434
493	GO:0032760	0.00445003771807311	4.9696772796188	1.07327262988752	5	86	positive regulation of tumor necrosis factor production	biological_process	1	2.31315216925027
494	GO:0070542	0.00445003771807311	4.9696772796188	1.07327262988752	5	86	response to fatty acid	biological_process	1	2.31315216925027
495	GO:0042089	0.00447951807038307	4.13871004179374	1.53502945902517	6	123	cytokine biosynthetic process	biological_process	1	2.04918117683114
496	GO:0046885	0.00449895018265568	10.0070652173913	0.336957686127477	3	27	regulation of hormone biosynthetic process	biological_process	1	3.32294703038901
497	GO:0070372	0.00457076618471729	2.80609246946034	3.7439742903053	10	300	regulation of ERK1 and ERK2 cascade	biological_process	1	1.48856255102259
498	GO:0000041	0.00465938066174767	4.10341223026954	1.54750937332619	6	124	transition metal ion transport	biological_process	1	2.03682409517404
499	GO:0042107	0.00465938066174767	4.10341223026954	1.54750937332619	6	124	cytokine metabolic process	biological_process	1	2.03682409517404
500	GO:0001892	0.00467439532835567	4.90880402225075	1.08575254418854	5	87	embryonic placenta development	biological_process	1	2.29537157009145
501	GO:0010647	0.00482898297995289	1.66351511333645	23.9115158007499	37	1916	positive regulation of cell communication	biological_process	1	0.734234973426368
502	GO:0006366	0.00489692675647727	1.56573045100584	34.0576861274772	49	2729	transcription by RNA polymerase II	biological_process	1	0.64683586622482
503	GO:1903557	0.00490667998708705	4.84939759036145	1.09823245848956	5	88	positive regulation of tumor necrosis factor superfamily cytokine production	biological_process	1	2.27780554165505
504	GO:0016192	0.00493308607232277	1.63160073207099	26.4324584895554	40	2118	vesicle-mediated transport	biological_process	1	0.7062880595555
505	GO:0097529	0.00496789658040942	3.20968096809681	2.62078200321371	8	210	myeloid leukocyte migration	biological_process	1	1.68242990525464
506	GO:0032940	0.00499038969927736	1.73534679903237	19.081788966256	31	1529	secretion by cell	biological_process	1	0.795224005885556
507	GO:0033688	0.0049929262347526	9.60626086956522	0.349437600428495	3	28	regulation of osteoblast proliferation	biological_process	1	3.26397498722594
508	GO:0045667	0.0050349854986092	4.03458149779736	1.57246920192823	6	126	regulation of osteoblast differentiation	biological_process	1	2.01241903227245
509	GO:0006807	0.00511823760838859	1.43155894877179	131.33861810391	151	10524	nitrogen compound metabolic process	biological_process	1	0.517587078894518
510	GO:0023056	0.00512166208449031	1.65664022767113	23.998875200857	37	1923	positive regulation of signaling	biological_process	1	0.728260326692895
511	GO:0043406	0.00524278387289321	2.93481067125645	3.21981788966256	9	258	positive regulation of MAP kinase activity	biological_process	1	1.55326743606117
512	GO:0000280	0.00525857983898919	2.48014204708173	5.07932512051419	12	407	nuclear division	biological_process	1	1.31042275156042
513	GO:0032610	0.00526956038014643	22.7952999381571	0.112319228709159	2	9	interleukin-1 alpha production	biological_process	1	4.51066448704441
514	GO:0045647	0.00526956038014643	22.7952999381571	0.112319228709159	2	9	negative regulation of erythrocyte differentiation	biological_process	1	4.51066448704441
515	GO:0060537	0.00535968956571104	2.47374194433018	5.09180503481521	12	408	muscle tissue development	biological_process	1	1.30669500918534
516	GO:0048522	0.00536175502303705	1.43400464213538	70.4116764863417	89	5642	positive regulation of cellular process	biological_process	1	0.52004969431517
517	GO:0090257	0.00537418702774088	2.92291071428571	3.23229780396358	9	259	regulation of muscle system process	biological_process	1	1.54740576002847
518	GO:0042475	0.00539562288011149	4.73477812177503	1.12319228709159	5	90	odontogenesis of dentin-containing tooth	biological_process	1	2.24329682060074
519	GO:0034645	0.00541525600568419	1.45005606680576	61.1141403320836	79	4897	cellular macromolecule biosynthetic process	biological_process	1	0.536108683508373
520	GO:0002576	0.00543236231177931	3.96800751065213	1.59742903053026	6	128	platelet degranulation	biological_process	1	1.98841475646328
521	GO:0010595	0.00543236231177931	3.96800751065213	1.59742903053026	6	128	positive regulation of endothelial cell migration	biological_process	1	1.98841475646328
522	GO:0010575	0.00551833708946824	9.23628762541806	0.361917514729513	3	29	positive regulation of vascular endothelial growth factor production	biological_process	1	3.20731310049436
523	GO:0070102	0.00551833708946824	9.23628762541806	0.361917514729513	3	29	interleukin-6-mediated signaling pathway	biological_process	1	3.20731310049436
524	GO:0009059	0.00552404584993958	1.44475829519451	63.0110873058382	81	5049	macromolecule biosynthetic process	biological_process	1	0.530828153285465
525	GO:0007517	0.00556655756753298	2.46103822278815	5.11676486341725	12	410	muscle organ development	biological_process	1	1.2992670647033
526	GO:0019216	0.00556655756753298	2.46103822278815	5.11676486341725	12	410	regulation of lipid metabolic process	biological_process	1	1.2992670647033
527	GO:0051310	0.00556689966430323	6.05882837604021	0.711355115158008	4	57	metaphase plate congression	biological_process	1	2.59903883998597
528	GO:1903428	0.00556689966430323	6.05882837604021	0.711355115158008	4	57	positive regulation of reactive oxygen species biosynthetic process	biological_process	1	2.59903883998597
529	GO:0045638	0.00565257546842177	4.67946756425949	1.13567220139261	5	91	negative regulation of myeloid cell differentiation	biological_process	1	2.22634438747943
530	GO:0010634	0.00574335238208825	3.45108461040363	2.13406534547402	7	171	positive regulation of epithelial cell migration	biological_process	1	1.78704984482916
531	GO:0043500	0.00585222968533457	3.90358107147932	1.6223888591323	6	130	muscle adaptation	biological_process	1	1.96479823258083
532	GO:2000117	0.00591804368787079	4.62542851381327	1.14815211569363	5	92	negative regulation of cysteine-type endopeptidase activity	biological_process	1	2.20958702749183
533	GO:0019229	0.00592180432242317	5.94630438298561	0.723835029459025	4	58	regulation of vasoconstriction	biological_process	1	2.57199331467247
534	GO:0061900	0.00592180432242317	5.94630438298561	0.723835029459025	4	58	glial cell activation	biological_process	1	2.57199331467247
535	GO:0071385	0.00592180432242317	5.94630438298561	0.723835029459025	4	58	cellular response to glucocorticoid stimulus	biological_process	1	2.57199331467247
536	GO:0010038	0.00595975737085964	2.55314288647622	4.5177289769684	11	362	response to metal ion	biological_process	1	1.35227428033892
537	GO:0043085	0.00597312318467688	1.7420603036326	17.7214783074451	29	1420	positive regulation of catalytic activity	biological_process	1	0.800794565524535
538	GO:0050920	0.00602632664038035	3.10098883572568	2.70814140332084	8	217	regulation of chemotaxis	biological_process	1	1.63272833192532
539	GO:0140014	0.00606992555983121	2.86481092436975	3.29469737546867	9	264	mitotic nuclear division	biological_process	1	1.51843992520364
540	GO:1901889	0.00607570433875926	8.89371980676328	0.37439742903053	3	30	negative regulation of cell junction assembly	biological_process	1	3.15278695385058
541	GO:0033273	0.00619217257447777	4.57261762360447	1.16063202999464	5	93	response to vitamin	biological_process	1	2.19302028157777
542	GO:0006898	0.00625226682183724	2.67479938635827	3.91869309051955	10	314	receptor-mediated endocytosis	biological_process	1	1.4194306914542
543	GO:0009967	0.00628631440774231	1.67758328285887	21.0161756829138	33	1684	positive regulation of signal transduction	biological_process	1	0.746384390142299
544	GO:0045598	0.0062953050313068	3.84119991608978	1.64734868773433	6	132	regulation of fat cell differentiation	biological_process	1	1.94155705120191
545	GO:0055076	0.00652576935261946	3.81074612369489	1.65982860203535	6	133	transition metal ion homeostasis	biological_process	1	1.93007349734277
546	GO:0010749	0.00653299445557308	19.9448051948052	0.124799143010177	2	10	regulation of nitric oxide mediated signal transduction	biological_process	1	4.31794112726902
547	GO:0035878	0.00653299445557308	19.9448051948052	0.124799143010177	2	10	nail development	biological_process	1	4.31794112726902
548	GO:0051918	0.00653299445557308	19.9448051948052	0.124799143010177	2	10	negative regulation of fibrinolysis	biological_process	1	4.31794112726902
549	GO:0071281	0.00653299445557308	19.9448051948052	0.124799143010177	2	10	cellular response to iron ion	biological_process	1	4.31794112726902
550	GO:2001214	0.00653299445557308	19.9448051948052	0.124799143010177	2	10	positive regulation of vasculogenesis	biological_process	1	4.31794112726902
551	GO:0035767	0.00666551490701385	8.57562111801242	0.386877343331548	3	31	endothelial cell chemotaxis	biological_process	1	3.10024116707841
552	GO:1902895	0.00666551490701385	8.57562111801242	0.386877343331548	3	31	positive regulation of pri-miRNA transcription by RNA polymerase II	biological_process	1	3.10024116707841
553	GO:0070371	0.00666836001377735	2.64822307591183	3.9561328334226	10	317	ERK1 and ERK2 cascade	biological_process	1	1.4050246542284
554	GO:0051893	0.00667613169787151	5.7333125389894	0.74879485806106	4	60	regulation of focal adhesion assembly	biological_process	1	2.51936892654394
555	GO:0090109	0.00667613169787151	5.7333125389894	0.74879485806106	4	60	regulation of cell-substrate junction assembly	biological_process	1	2.51936892654394
556	GO:0150116	0.00667613169787151	5.7333125389894	0.74879485806106	4	60	regulation of cell-substrate junction organization	biological_process	1	2.51936892654394
557	GO:0010629	0.00668399726170886	1.54747095777035	32.8845741831816	47	2635	negative regulation of gene expression	biological_process	1	0.629912333850619
558	GO:0001936	0.00669579975655109	3.34806514112164	2.19646491697911	7	176	regulation of endothelial cell proliferation	biological_process	1	1.74332759773859
559	GO:0042116	0.00676698761022519	4.47051656920078	1.18559185859668	5	95	macrophage activation	biological_process	1	2.16044154477897
560	GO:0007498	0.00700499712446696	3.75125499436533	1.68478843063739	6	135	mesoderm development	biological_process	1	1.90737333460765
561	GO:0045444	0.00706307980069262	3.01345736434109	2.78302088912694	8	223	fat cell differentiation	biological_process	1	1.59141965308212
562	GO:0097327	0.00706795877455064	4.42114902641218	1.1980717728977	5	96	response to antineoplastic agent	biological_process	1	2.14442136492808
563	GO:0045604	0.00707606405316876	5.63242166551751	0.761274772362078	4	61	regulation of epidermal cell differentiation	biological_process	1	2.49375534391471
564	GO:0050701	0.00707606405316876	5.63242166551751	0.761274772362078	4	61	interleukin-1 secretion	biological_process	1	2.49375534391471
565	GO:0071384	0.00707606405316876	5.63242166551751	0.761274772362078	4	61	cellular response to corticosteroid stimulus	biological_process	1	2.49375534391471
566	GO:0030595	0.00724820649919327	2.99934156378601	2.79550080342796	8	224	leukocyte chemotaxis	biological_process	1	1.58464582508121
567	GO:0045987	0.00728822203256439	8.27946026986507	0.399357257632566	3	32	positive regulation of smooth muscle contraction	biological_process	1	3.0495367228733
568	GO:0046685	0.00728822203256439	8.27946026986507	0.399357257632566	3	32	response to arsenic-containing substance	biological_process	1	3.0495367228733
569	GO:1900745	0.00728822203256439	8.27946026986507	0.399357257632566	3	32	positive regulation of p38MAPK cascade	biological_process	1	3.0495367228733
570	GO:0007585	0.00749150648657804	5.53500978768258	0.773754686663096	4	62	respiratory gaseous exchange by respiratory system	biological_process	1	2.46858586815925
571	GO:1903670	0.0075092156464925	3.69358038806874	1.70974825923942	6	137	regulation of sprouting angiogenesis	biological_process	1	1.8850199771926
572	GO:0140352	0.00751922561366401	1.68026154527313	19.6433851098018	31	1574	export from cell	biological_process	1	0.748685816753953
573	GO:0044093	0.00753538158418736	1.64264037516309	22.1019282271023	34	1771	positive regulation of molecular function	biological_process	1	0.716016664245075
574	GO:0002366	0.00766488417505403	2.024282071927	8.8232994108195	17	707	leukocyte activation involved in immune response	biological_process	1	1.01741033519839
575	GO:0002042	0.00769773249729851	4.32559894359555	1.22303160149973	5	98	cell migration involved in sprouting angiogenesis	biological_process	1	2.11289990919538
576	GO:0071495	0.00783345089734795	1.70357981220657	18.0833958221746	29	1449	cellular response to endogenous stimulus	biological_process	1	0.768569538850365
577	GO:0062012	0.00786548357324443	2.3464305478694	5.35388323513658	12	429	regulation of small molecule metabolic process	biological_process	1	1.23046775858596
578	GO:0002604	0.00791943166981849	17.7277537277537	0.137279057311194	2	11	regulation of dendritic cell antigen processing and presentation	biological_process	1	4.14793783974584
579	GO:0031652	0.00791943166981849	17.7277537277537	0.137279057311194	2	11	positive regulation of heat generation	biological_process	1	4.14793783974584
580	GO:0042482	0.00791943166981849	17.7277537277537	0.137279057311194	2	11	positive regulation of odontogenesis	biological_process	1	4.14793783974584
581	GO:0046886	0.00791943166981849	17.7277537277537	0.137279057311194	2	11	positive regulation of hormone biosynthetic process	biological_process	1	4.14793783974584
582	GO:0072321	0.00791943166981849	17.7277537277537	0.137279057311194	2	11	chaperone-mediated protein transport	biological_process	1	4.14793783974584
583	GO:0006879	0.00792270048914391	5.44090000740138	0.786234600964114	4	63	cellular iron ion homeostasis	biological_process	1	2.44384531486133
584	GO:0010955	0.00794424622784339	8.00304347826087	0.411837171933583	3	33	negative regulation of protein processing	biological_process	1	3.00054874699965
585	GO:1903318	0.00794424622784339	8.00304347826087	0.411837171933583	3	33	negative regulation of protein maturation	biological_process	1	3.00054874699965
586	GO:2000352	0.00794424622784339	8.00304347826087	0.411837171933583	3	33	negative regulation of endothelial cell apoptotic process	biological_process	1	3.00054874699965
587	GO:1901701	0.00796921220861068	1.77219503383039	14.9259775040171	25	1196	cellular response to oxygen-containing compound	biological_process	1	0.825537384285943
588	GO:0033135	0.00803913151969099	3.6376403563976	1.73470808784146	6	139	regulation of peptidyl-serine phosphorylation	biological_process	1	1.86300291470744
589	GO:0002263	0.00808359676910478	2.01216111644786	8.87321906802357	17	711	cell activation involved in immune response	biological_process	1	1.00874582830155
590	GO:2000145	0.00818994579330856	1.8374934175882	12.6296732726299	22	1012	regulation of cell motility	biological_process	1	0.877739081823906
591	GO:0002040	0.00822042447744925	3.21367156074014	2.28382431708623	7	183	sprouting angiogenesis	biological_process	1	1.68422249220409
592	GO:0070498	0.00836553940875885	4.23407202216066	1.24799143010177	5	100	interleukin-1-mediated signaling pathway	biological_process	1	2.0820458099998
593	GO:0010574	0.00863397621858763	7.74446002805049	0.424317086234601	3	34	regulation of vascular endothelial growth factor production	biological_process	1	2.95316465257055
594	GO:0010922	0.00863397621858763	7.74446002805049	0.424317086234601	3	34	positive regulation of phosphatase activity	biological_process	1	2.95316465257055
595	GO:0009790	0.00864798481583735	1.82773583557598	12.692072844135	22	1017	embryo development	biological_process	1	0.870057571356494
596	GO:0032268	0.00866851339627358	1.52142143494747	33.3588109266202	47	2673	regulation of cellular protein metabolic process	biological_process	1	0.605419836094924
597	GO:0043410	0.00887827868740072	2.15152607546263	6.81403320835565	14	546	positive regulation of MAPK cascade	biological_process	1	1.10536032516313
598	GO:0008277	0.00888372115882116	3.55681523710806	1.77214783074451	6	142	regulation of G protein-coupled receptor signaling pathway	biological_process	1	1.83058603387935
599	GO:2000379	0.00907247082327729	4.14631940676433	1.2729512587038	5	102	positive regulation of reactive oxygen species metabolic process	biological_process	1	2.05183125701791
600	GO:0051726	0.00934021786717219	1.74668686410472	15.1256561328334	25	1212	regulation of cell cycle	biological_process	1	0.804620993431982
601	GO:0001893	0.00935776986248874	7.50203804347826	0.436797000535619	3	35	maternal placenta development	biological_process	1	2.9072825790482
602	GO:0002468	0.0094256319743646	15.9541125541126	0.149758971612212	2	12	dendritic cell antigen processing and presentation	biological_process	1	3.9958564559716
603	GO:0031581	0.0094256319743646	15.9541125541126	0.149758971612212	2	12	hemidesmosome assembly	biological_process	1	3.9958564559716
604	GO:0035630	0.0094256319743646	15.9541125541126	0.149758971612212	2	12	bone mineralization involved in bone maturation	biological_process	1	3.9958564559716
605	GO:0045080	0.0094256319743646	15.9541125541126	0.149758971612212	2	12	positive regulation of chemokine biosynthetic process	biological_process	1	3.9958564559716
606	GO:0051873	0.0094256319743646	15.9541125541126	0.149758971612212	2	12	killing by host of symbiont cells	biological_process	1	3.9958564559716
607	GO:0060670	0.0094256319743646	15.9541125541126	0.149758971612212	2	12	branching involved in labyrinthine layer morphogenesis	biological_process	1	3.9958564559716
608	GO:0060707	0.0094256319743646	15.9541125541126	0.149758971612212	2	12	trophoblast giant cell differentiation	biological_process	1	3.9958564559716
609	GO:0070601	0.0094256319743646	15.9541125541126	0.149758971612212	2	12	centromeric sister chromatid cohesion	biological_process	1	3.9958564559716
610	GO:1901678	0.0094256319743646	15.9541125541126	0.149758971612212	2	12	iron coordination entity transport	biological_process	1	3.9958564559716
611	GO:1902531	0.00948923627569286	1.60316987460625	23.287520085699	35	1866	regulation of intracellular signal transduction	biological_process	1	0.680927304012204
612	GO:0042108	0.00980962833915677	5.09433700700076	0.836154258168184	4	67	positive regulation of cytokine biosynthetic process	biological_process	1	2.34889440174925
613	GO:0048662	0.00980962833915677	5.09433700700076	0.836154258168184	4	67	negative regulation of smooth muscle cell proliferation	biological_process	1	2.34889440174925
614	GO:0060759	0.00998683642949186	3.08955945645341	2.37118371719336	7	190	regulation of response to cytokine stimulus	biological_process	1	1.62740113738495
615	GO:0051403	0.0099890151830523	2.63408973697782	3.56925549009106	9	286	stress-activated MAPK cascade	biological_process	1	1.3973044955138
616	GO:0032872	0.0100021680908459	2.82705482775352	2.95773968934119	8	237	regulation of stress-activated MAPK cascade	biological_process	1	1.4992998629926
617	GO:0010573	0.0101159550476812	7.27430830039526	0.449276914836636	3	36	vascular endothelial growth factor production	biological_process	1	2.86281007152157
618	GO:0003013	0.0101499452195548	2.11467011031491	6.92635243706481	14	555	circulatory system process	biological_process	1	1.08043261968873
619	GO:0001935	0.0102601178297167	3.07260003847634	2.38366363149438	7	191	endothelial cell proliferation	biological_process	1	1.61945998298661
620	GO:0033627	0.0103230078958763	5.01446506550218	0.848634172469202	4	68	cell adhesion mediated by integrin	biological_process	1	2.32609580482348
621	GO:0060255	0.0103370674804267	1.3743753280241	85.425013390466	103	6845	regulation of macromolecule metabolic process	biological_process	1	0.458776043410344
622	GO:0043170	0.0104047198262538	1.38109363946234	131.226298875201	149	10515	macromolecule metabolic process	biological_process	1	0.465811139008078
623	GO:0051270	0.0104235932165053	1.77063492063492	13.6904659882164	23	1097	regulation of cellular component movement	biological_process	1	0.824266779856862
624	GO:0061061	0.0104335850624252	1.9985388333146	8.38650241028388	16	672	muscle structure development	biological_process	1	0.998945605826205
625	GO:0070302	0.0104866211131422	2.80227032227032	2.98269951794322	8	239	regulation of stress-activated protein kinase signaling cascade	biological_process	1	1.48659613270943
626	GO:0043112	0.0105388117543254	3.05582396555848	2.39614354579539	7	192	receptor metabolic process	biological_process	1	1.61156143757176
627	GO:0050731	0.0105388117543254	3.05582396555848	2.39614354579539	7	192	positive regulation of peptidyl-tyrosine phosphorylation	biological_process	1	1.61156143757176
628	GO:0033280	0.0109088305714519	7.05997442455243	0.461756829137654	3	37	response to vitamin D	biological_process	1	2.81966295720209
629	GO:0043502	0.0110179252402534	3.94199346405229	1.33535083020889	5	107	regulation of muscle adaptation	biological_process	1	1.97892538435015
630	GO:0048285	0.0110303768832596	2.23655735837725	5.60348152115694	12	449	organelle fission	biological_process	1	1.16127975793353
631	GO:0031650	0.0110484164301791	14.5029515938607	0.16223888591323	2	13	regulation of heat generation	biological_process	1	3.85827463764368
632	GO:0031665	0.0110484164301791	14.5029515938607	0.16223888591323	2	13	negative regulation of lipopolysaccharide-mediated signaling pathway	biological_process	1	3.85827463764368
633	GO:0043116	0.0110484164301791	14.5029515938607	0.16223888591323	2	13	negative regulation of vascular permeability	biological_process	1	3.85827463764368
634	GO:0045779	0.0110484164301791	14.5029515938607	0.16223888591323	2	13	negative regulation of bone resorption	biological_process	1	3.85827463764368
635	GO:0061042	0.0110484164301791	14.5029515938607	0.16223888591323	2	13	vascular wound healing	biological_process	1	3.85827463764368
636	GO:1902947	0.0110484164301791	14.5029515938607	0.16223888591323	2	13	regulation of tau-protein kinase activity	biological_process	1	3.85827463764368
637	GO:0034121	0.0114012170568886	4.86198226809581	0.873594001071237	4	70	regulation of toll-like receptor signaling pathway	biological_process	1	2.2815446317918
638	GO:0072091	0.0114012170568886	4.86198226809581	0.873594001071237	4	70	regulation of stem cell proliferation	biological_process	1	2.2815446317918
639	GO:0044271	0.0114861194970817	1.39679540442939	61.0392608462775	77	4891	cellular nitrogen compound biosynthetic process	biological_process	1	0.482120717503646
640	GO:1905114	0.0116370835106861	2.02114474857549	7.76250669523299	15	622	cell surface receptor signaling pathway involved in cell-cell signaling	biological_process	1	1.01517264708827
641	GO:0032350	0.01173666699955	6.85788819875776	0.474236743438672	3	38	regulation of hormone metabolic process	biological_process	1	2.77776438481999
642	GO:1903523	0.01173666699955	6.85788819875776	0.474236743438672	3	38	negative regulation of blood circulation	biological_process	1	2.77776438481999
643	GO:0000070	0.0117971164772467	3.33440680540787	1.88446705945367	6	151	mitotic sister chromatid segregation	biological_process	1	1.73743012722227
644	GO:0019222	0.0119250148374071	1.36132131422405	91.6400107123728	109	7343	regulation of metabolic process	biological_process	1	0.445007627992668
645	GO:0042531	0.0119664441244652	4.7891546633644	0.886073915372255	4	71	positive regulation of tyrosine phosphorylation of STAT protein	biological_process	1	2.259771027444
646	GO:0032102	0.0120616472722187	2.2988952963246	4.99196572040707	11	400	negative regulation of response to external stimulus	biological_process	1	1.20094075969979
647	GO:0001818	0.0122985320543078	2.54090965654555	3.69405463310123	9	296	negative regulation of cytokine production	biological_process	1	1.3453450804795
648	GO:0042180	0.0123199367577416	2.71880485527544	3.07005891805035	8	246	cellular ketone metabolic process	biological_process	1	1.44297260431235
649	GO:0048872	0.0123199367577416	2.71880485527544	3.07005891805035	8	246	homeostasis of number of cells	biological_process	1	1.44297260431235
650	GO:0000735	0.012479914301018	Inf	0.0124799143010177	1	1	removal of nonhomologous ends	biological_process	1	Inf
651	GO:0002030	0.012479914301018	Inf	0.0124799143010177	1	1	inhibitory G protein-coupled receptor phosphorylation	biological_process	1	Inf
652	GO:0002041	0.012479914301018	Inf	0.0124799143010177	1	1	intussusceptive angiogenesis	biological_process	1	Inf
653	GO:0002270	0.012479914301018	Inf	0.0124799143010177	1	1	plasmacytoid dendritic cell activation	biological_process	1	Inf
654	GO:0006218	0.012479914301018	Inf	0.0124799143010177	1	1	uridine catabolic process	biological_process	1	Inf
655	GO:0009444	0.012479914301018	Inf	0.0124799143010177	1	1	pyruvate oxidation	biological_process	1	Inf
656	GO:0010335	0.012479914301018	Inf	0.0124799143010177	1	1	response to non-ionic osmotic stress	biological_process	1	Inf
657	GO:0031583	0.012479914301018	Inf	0.0124799143010177	1	1	phospholipase D-activating G protein-coupled receptor signaling pathway	biological_process	1	Inf
658	GO:0033214	0.012479914301018	Inf	0.0124799143010177	1	1	siderophore-dependent iron import into cell	biological_process	1	Inf
659	GO:0033343	0.012479914301018	Inf	0.0124799143010177	1	1	positive regulation of collagen binding	biological_process	1	Inf
660	GO:0034147	0.012479914301018	Inf	0.0124799143010177	1	1	regulation of toll-like receptor 5 signaling pathway	biological_process	1	Inf
661	GO:0034148	0.012479914301018	Inf	0.0124799143010177	1	1	negative regulation of toll-like receptor 5 signaling pathway	biological_process	1	Inf
662	GO:0034443	0.012479914301018	Inf	0.0124799143010177	1	1	negative regulation of lipoprotein oxidation	biological_process	1	Inf
663	GO:0035490	0.012479914301018	Inf	0.0124799143010177	1	1	regulation of leukotriene production involved in inflammatory response	biological_process	1	Inf
664	GO:0035491	0.012479914301018	Inf	0.0124799143010177	1	1	positive regulation of leukotriene production involved in inflammatory response	biological_process	1	Inf
665	GO:0036497	0.012479914301018	Inf	0.0124799143010177	1	1	eIF2alpha dephosphorylation in response to endoplasmic reticulum stress	biological_process	1	Inf
666	GO:0038097	0.012479914301018	Inf	0.0124799143010177	1	1	positive regulation of mast cell activation by Fc-epsilon receptor signaling pathway	biological_process	1	Inf
667	GO:0042313	0.012479914301018	Inf	0.0124799143010177	1	1	protein kinase C deactivation	biological_process	1	Inf
668	GO:0043179	0.012479914301018	Inf	0.0124799143010177	1	1	rhythmic excitation	biological_process	1	Inf
669	GO:0045380	0.012479914301018	Inf	0.0124799143010177	1	1	positive regulation of interleukin-17 biosynthetic process	biological_process	1	Inf
670	GO:0046680	0.012479914301018	Inf	0.0124799143010177	1	1	response to DDT	biological_process	1	Inf
671	GO:0050712	0.012479914301018	Inf	0.0124799143010177	1	1	negative regulation of interleukin-1 alpha secretion	biological_process	1	Inf
672	GO:0051042	0.012479914301018	Inf	0.0124799143010177	1	1	negative regulation of calcium-independent cell-cell adhesion	biological_process	1	Inf
673	GO:0060588	0.012479914301018	Inf	0.0124799143010177	1	1	negative regulation of lipoprotein lipid oxidation	biological_process	1	Inf
674	GO:0060804	0.012479914301018	Inf	0.0124799143010177	1	1	positive regulation of Wnt signaling pathway by BMP signaling pathway	biological_process	1	Inf
675	GO:0070429	0.012479914301018	Inf	0.0124799143010177	1	1	negative regulation of nucleotide-binding oligomerization domain containing 1 signaling pathway	biological_process	1	Inf
676	GO:0070946	0.012479914301018	Inf	0.0124799143010177	1	1	neutrophil-mediated killing of gram-positive bacterium	biological_process	1	Inf
677	GO:0071471	0.012479914301018	Inf	0.0124799143010177	1	1	cellular response to non-ionic osmotic stress	biological_process	1	Inf
678	GO:0072303	0.012479914301018	Inf	0.0124799143010177	1	1	positive regulation of glomerular metanephric mesangial cell proliferation	biological_process	1	Inf
679	GO:0120180	0.012479914301018	Inf	0.0124799143010177	1	1	cell-substrate junction disassembly	biological_process	1	Inf
680	GO:0120181	0.012479914301018	Inf	0.0124799143010177	1	1	focal adhesion disassembly	biological_process	1	Inf
681	GO:0120182	0.012479914301018	Inf	0.0124799143010177	1	1	regulation of focal adhesion disassembly	biological_process	1	Inf
682	GO:0120183	0.012479914301018	Inf	0.0124799143010177	1	1	positive regulation of focal adhesion disassembly	biological_process	1	Inf
683	GO:1900095	0.012479914301018	Inf	0.0124799143010177	1	1	regulation of dosage compensation by inactivation of X chromosome	biological_process	1	Inf
684	GO:1900159	0.012479914301018	Inf	0.0124799143010177	1	1	positive regulation of bone mineralization involved in bone maturation	biological_process	1	Inf
685	GO:1901331	0.012479914301018	Inf	0.0124799143010177	1	1	positive regulation of odontoblast differentiation	biological_process	1	Inf
686	GO:1901676	0.012479914301018	Inf	0.0124799143010177	1	1	positive regulation of histone H3-K27 acetylation	biological_process	1	Inf
687	GO:1901834	0.012479914301018	Inf	0.0124799143010177	1	1	regulation of deadenylation-independent decapping of nuclear-transcribed mRNA	biological_process	1	Inf
688	GO:1901835	0.012479914301018	Inf	0.0124799143010177	1	1	positive regulation of deadenylation-independent decapping of nuclear-transcribed mRNA	biological_process	1	Inf
689	GO:1902847	0.012479914301018	Inf	0.0124799143010177	1	1	regulation of neuronal signal transduction	biological_process	1	Inf
690	GO:1902998	0.012479914301018	Inf	0.0124799143010177	1	1	positive regulation of neurofibrillary tangle assembly	biological_process	1	Inf
691	GO:1903570	0.012479914301018	Inf	0.0124799143010177	1	1	regulation of protein kinase D signaling	biological_process	1	Inf
692	GO:1903572	0.012479914301018	Inf	0.0124799143010177	1	1	positive regulation of protein kinase D signaling	biological_process	1	Inf
693	GO:1903916	0.012479914301018	Inf	0.0124799143010177	1	1	regulation of endoplasmic reticulum stress-induced eIF2 alpha dephosphorylation	biological_process	1	Inf
694	GO:1903917	0.012479914301018	Inf	0.0124799143010177	1	1	positive regulation of endoplasmic reticulum stress-induced eIF2 alpha dephosphorylation	biological_process	1	Inf
695	GO:1904246	0.012479914301018	Inf	0.0124799143010177	1	1	negative regulation of polynucleotide adenylyltransferase activity	biological_process	1	Inf
696	GO:1904323	0.012479914301018	Inf	0.0124799143010177	1	1	regulation of inhibitory G protein-coupled receptor phosphorylation	biological_process	1	Inf
697	GO:1904325	0.012479914301018	Inf	0.0124799143010177	1	1	positive regulation of inhibitory G protein-coupled receptor phosphorylation	biological_process	1	Inf
698	GO:1905062	0.012479914301018	Inf	0.0124799143010177	1	1	positive regulation of cardioblast proliferation	biological_process	1	Inf
699	GO:1905377	0.012479914301018	Inf	0.0124799143010177	1	1	response to D-galactose	biological_process	1	Inf
700	GO:1905603	0.012479914301018	Inf	0.0124799143010177	1	1	regulation of blood-brain barrier permeability	biological_process	1	Inf
701	GO:1905891	0.012479914301018	Inf	0.0124799143010177	1	1	regulation of cellular response to thapsigargin	biological_process	1	Inf
702	GO:1905892	0.012479914301018	Inf	0.0124799143010177	1	1	negative regulation of cellular response to thapsigargin	biological_process	1	Inf
703	GO:1905894	0.012479914301018	Inf	0.0124799143010177	1	1	regulation of cellular response to tunicamycin	biological_process	1	Inf
704	GO:1905895	0.012479914301018	Inf	0.0124799143010177	1	1	negative regulation of cellular response to tunicamycin	biological_process	1	Inf
705	GO:1990079	0.012479914301018	Inf	0.0124799143010177	1	1	cartilage homeostasis	biological_process	1	Inf
706	GO:2000308	0.012479914301018	Inf	0.0124799143010177	1	1	negative regulation of tumor necrosis factor (ligand) superfamily member 11 production	biological_process	1	Inf
707	GO:2000549	0.012479914301018	Inf	0.0124799143010177	1	1	positive regulation of dendritic cell dendrite assembly	biological_process	1	Inf
708	GO:2000775	0.012479914301018	Inf	0.0124799143010177	1	1	histone H3-S10 phosphorylation involved in chromosome condensation	biological_process	1	Inf
709	GO:0038034	0.0125493412974854	4.71846904700745	0.898553829673273	4	72	signal transduction in absence of ligand	biological_process	1	2.23831883912775
710	GO:0097192	0.0125493412974854	4.71846904700745	0.898553829673273	4	72	extrinsic apoptotic signaling pathway in absence of ligand	biological_process	1	2.23831883912775
711	GO:0010243	0.0125984410770775	1.76027507458364	13.1413497589716	22	1053	response to organonitrogen compound	biological_process	1	0.815800893481157
712	GO:0008207	0.0125997075064656	6.66702898550725	0.486716657739689	3	39	C21-steroid hormone metabolic process	biological_process	1	2.73704399937483
713	GO:0030501	0.0125997075064656	6.66702898550725	0.486716657739689	3	39	positive regulation of bone mineralization	biological_process	1	2.73704399937483
714	GO:0035886	0.0125997075064656	6.66702898550725	0.486716657739689	3	39	vascular smooth muscle cell differentiation	biological_process	1	2.73704399937483
715	GO:0051180	0.0125997075064656	6.66702898550725	0.486716657739689	3	39	vitamin transport	biological_process	1	2.73704399937483
716	GO:2000648	0.0125997075064656	6.66702898550725	0.486716657739689	3	39	positive regulation of stem cell proliferation	biological_process	1	2.73704399937483
717	GO:0040012	0.0127259725078705	1.75846834931482	13.1538296732726	22	1054	regulation of locomotion	biological_process	1	0.814319368117903
718	GO:0010755	0.0127846661978127	13.2936507936508	0.174718800214247	2	14	regulation of plasminogen activation	biological_process	1	3.73266545673258
719	GO:0034356	0.0127846661978127	13.2936507936508	0.174718800214247	2	14	NAD biosynthesis via nicotinamide riboside salvage pathway	biological_process	1	3.73266545673258
720	GO:0045651	0.0127846661978127	13.2936507936508	0.174718800214247	2	14	positive regulation of macrophage differentiation	biological_process	1	3.73266545673258
721	GO:0051917	0.0127846661978127	13.2936507936508	0.174718800214247	2	14	regulation of fibrinolysis	biological_process	1	3.73266545673258
722	GO:0072216	0.0127846661978127	13.2936507936508	0.174718800214247	2	14	positive regulation of metanephros development	biological_process	1	3.73266545673258
723	GO:1902043	0.0127846661978127	13.2936507936508	0.174718800214247	2	14	positive regulation of extrinsic apoptotic signaling pathway via death domain receptors	biological_process	1	3.73266545673258
724	GO:2001212	0.0127846661978127	13.2936507936508	0.174718800214247	2	14	regulation of vasculogenesis	biological_process	1	3.73266545673258
725	GO:0062197	0.012802052465134	2.38683724610921	4.36797000535619	10	350	cellular response to chemical stress	biological_process	1	1.25510019514345
726	GO:0071383	0.0128845259388963	2.69585185185185	3.09501874665238	8	248	cellular response to steroid hormone stimulus	biological_process	1	1.43074121667137
727	GO:0018105	0.0130634094135551	2.51420874384236	3.73149437600429	9	299	peptidyl-serine phosphorylation	biological_process	1	1.33010443544025
728	GO:1903524	0.0131500924678052	4.64983228909563	0.91103374397429	4	73	positive regulation of blood circulation	biological_process	1	2.21717868180057
729	GO:0010468	0.0131972628029992	1.37793324625292	66.0686663095876	82	5294	regulation of gene expression	biological_process	1	0.462505998613621
730	GO:0010631	0.0132773259297201	2.37261689350431	4.39292983395822	10	352	epithelial cell migration	biological_process	1	1.24647916734106
731	GO:1903707	0.0132863562646401	3.24418295242882	1.93438671665774	6	155	negative regulation of hemopoiesis	biological_process	1	1.69785518118256
732	GO:0042036	0.0134981686970452	6.48648648648649	0.499196572040707	3	40	negative regulation of cytokine biosynthetic process	biological_process	1	2.69743722997957
733	GO:0045823	0.0134981686970452	6.48648648648649	0.499196572040707	3	40	positive regulation of heart contraction	biological_process	1	2.69743722997957
734	GO:0071548	0.0134981686970452	6.48648648648649	0.499196572040707	3	40	response to dexamethasone	biological_process	1	2.69743722997957
735	GO:0072210	0.0134981686970452	6.48648648648649	0.499196572040707	3	40	metanephric nephron development	biological_process	1	2.69743722997957
736	GO:0090184	0.0134981686970452	6.48648648648649	0.499196572040707	3	40	positive regulation of kidney development	biological_process	1	2.69743722997957
737	GO:1901068	0.0134981686970452	6.48648648648649	0.499196572040707	3	40	guanosine-containing compound metabolic process	biological_process	1	2.69743722997957
738	GO:0009119	0.013768875541296	4.58315658140986	0.923513658275308	4	74	ribonucleoside metabolic process	biological_process	1	2.1963415755583
739	GO:0031670	0.013768875541296	4.58315658140986	0.923513658275308	4	74	cellular response to nutrient	biological_process	1	2.1963415755583
740	GO:0032418	0.013768875541296	4.58315658140986	0.923513658275308	4	74	lysosome localization	biological_process	1	2.1963415755583
741	GO:0070373	0.013768875541296	4.58315658140986	0.923513658275308	4	74	negative regulation of ERK1 and ERK2 cascade	biological_process	1	2.1963415755583
742	GO:0071704	0.0138442331087564	1.38406118027665	149.696572040707	166	11995	organic substance metabolic process	biological_process	1	0.468907716479625
743	GO:1901652	0.0139247440938604	2.08974358974359	6.48955543652919	13	520	response to peptide	biological_process	1	1.06332593536883
744	GO:0030278	0.0139783887365737	2.88258533501896	2.53342260310659	7	203	regulation of ossification	biological_process	1	1.52736331753407
745	GO:0090132	0.0140149699676865	2.35159550269708	4.43036957686127	10	355	epithelium migration	biological_process	1	1.23363992393294
746	GO:0034329	0.0140346688725565	2.24578975960886	5.10428494911623	11	409	cell junction assembly	biological_process	1	1.16722287566077
747	GO:0030282	0.0141937897531138	3.68742958313214	1.42271023031602	5	114	bone mineralization	biological_process	1	1.88261549925037
748	GO:2000027	0.0143788151066753	2.64010884353742	3.15741831815747	8	253	regulation of animal organ morphogenesis	biological_process	1	1.40059740867264
749	GO:0010611	0.0144058624176193	4.51835906267298	0.935993572576326	4	75	regulation of cardiac muscle hypertrophy	biological_process	1	2.17579892264652
750	GO:0051303	0.0144058624176193	4.51835906267298	0.935993572576326	4	75	establishment of chromosome localization	biological_process	1	2.17579892264652
751	GO:0060326	0.014416092915559	2.47091404358354	3.79389394750937	9	304	cell chemotaxis	biological_process	1	1.30504482408122
752	GO:0045616	0.0144322414097985	6.31544622425629	0.511676486341725	3	41	regulation of keratinocyte differentiation	biological_process	1	2.65888467269504
753	GO:0048286	0.0144322414097985	6.31544622425629	0.511676486341725	3	41	lung alveolus development	biological_process	1	2.65888467269504
754	GO:1902893	0.0144322414097985	6.31544622425629	0.511676486341725	3	41	regulation of pri-miRNA transcription by RNA polymerase II	biological_process	1	2.65888467269504
755	GO:0032352	0.0146313215430145	12.2703962703963	0.187198714515265	2	15	positive regulation of hormone metabolic process	biological_process	1	3.6171099362357
756	GO:0034134	0.0146313215430145	12.2703962703963	0.187198714515265	2	15	toll-like receptor 2 signaling pathway	biological_process	1	3.6171099362357
757	GO:0046851	0.0146313215430145	12.2703962703963	0.187198714515265	2	15	negative regulation of bone remodeling	biological_process	1	3.6171099362357
758	GO:0051770	0.0146313215430145	12.2703962703963	0.187198714515265	2	15	positive regulation of nitric-oxide synthase biosynthetic process	biological_process	1	3.6171099362357
759	GO:0051883	0.0146313215430145	12.2703962703963	0.187198714515265	2	15	killing of cells in other organism involved in symbiotic interaction	biological_process	1	3.6171099362357
760	GO:0060766	0.0146313215430145	12.2703962703963	0.187198714515265	2	15	negative regulation of androgen receptor signaling pathway	biological_process	1	3.6171099362357
761	GO:0048518	0.0146759514420861	1.35604533488124	77.7373861810391	94	6229	positive regulation of biological process	biological_process	1	0.439405411007473
762	GO:0030100	0.0146809108399784	2.85315544828819	2.55838243170862	7	205	regulation of endocytosis	biological_process	1	1.5125583513238
763	GO:0032612	0.0146926285670214	3.65370813397129	1.43519014461703	5	115	interleukin-1 production	biological_process	1	1.86936139299936
764	GO:0022414	0.014711422595068	1.62687709230033	18.1707552222817	28	1456	reproductive process	biological_process	1	0.702105262057356
765	GO:1901698	0.0149760401561365	1.70801937336591	14.152222817354	23	1134	response to nitrogen compound	biological_process	1	0.772324338951617
766	GO:0010467	0.0150489765112737	1.34890490397758	84.5389394750937	101	6774	gene expression	biological_process	1	0.431788643767388
767	GO:0030500	0.0150612189746325	4.45536147501213	0.948473486877343	4	76	regulation of bone mineralization	biological_process	1	2.15554248607976
768	GO:0042310	0.0150612189746325	4.45536147501213	0.948473486877343	4	76	vasoconstriction	biological_process	1	2.15554248607976
769	GO:0050000	0.0150612189746325	4.45536147501213	0.948473486877343	4	76	chromosome localization	biological_process	1	2.15554248607976
770	GO:0072088	0.0150612189746325	4.45536147501213	0.948473486877343	4	76	nephron epithelium morphogenesis	biological_process	1	2.15554248607976
771	GO:0000003	0.0150835089393937	1.6231801060149	18.2081949651848	28	1459	reproduction	biological_process	1	0.698823088387635
772	GO:0016477	0.015169201639979	1.59657001570552	19.8680235672201	30	1592	cell migration	biological_process	1	0.674975821994281
773	GO:0010613	0.0154020915022513	6.15317725752508	0.524156400642742	3	42	positive regulation of cardiac muscle hypertrophy	biological_process	1	2.62133155354476
774	GO:0042181	0.0154020915022513	6.15317725752508	0.524156400642742	3	42	ketone biosynthetic process	biological_process	1	2.62133155354476
775	GO:0051181	0.0154020915022513	6.15317725752508	0.524156400642742	3	42	cofactor transport	biological_process	1	2.62133155354476
776	GO:0006935	0.01551885536635	1.94804626536952	8.03706480985538	15	644	chemotaxis	biological_process	1	0.962027941294263
777	GO:0090130	0.0155819433587574	2.31063074112401	4.50524906266738	10	361	tissue migration	biological_process	1	1.20828672301879
778	GO:0002761	0.0157252915354249	3.58807174185464	1.46014997321907	5	117	regulation of myeloid leukocyte differentiation	biological_process	1	1.84320873657355
779	GO:1901224	0.0157351050572586	4.39408984865706	0.960953401178361	4	77	positive regulation of NIK/NF-kappaB signaling	biological_process	1	2.1355643697354
780	GO:0003012	0.0157989956273343	2.12201455833169	5.89051955008034	12	472	muscle system process	biological_process	1	1.08543455406648
781	GO:0031331	0.0158553009152318	2.30393905421932	4.5177289769684	10	362	positive regulation of cellular catabolic process	biological_process	1	1.2041025538729
782	GO:0042330	0.0159161473009777	1.94165370243824	8.06202463845742	15	646	taxis	biological_process	1	0.957285916346795
783	GO:0051216	0.0161609851259737	2.79604398492947	2.60830208891269	7	209	cartilage development	biological_process	1	1.4833870561141
784	GO:0001953	0.0164078606186886	5.99902173913044	0.53663631494376	3	43	negative regulation of cell-matrix adhesion	biological_process	1	2.58472725952583
785	GO:0014742	0.0164078606186886	5.99902173913044	0.53663631494376	3	43	positive regulation of muscle hypertrophy	biological_process	1	2.58472725952583
786	GO:0045429	0.0164078606186886	5.99902173913044	0.53663631494376	3	43	positive regulation of nitric oxide biosynthetic process	biological_process	1	2.58472725952583
787	GO:0014743	0.0164276744706558	4.33447421220347	0.973433315479379	4	78	regulation of muscle hypertrophy	biological_process	1	2.11585699980183
788	GO:0072028	0.0164276744706558	4.33447421220347	0.973433315479379	4	78	nephron morphogenesis	biological_process	1	2.11585699980183
789	GO:0007567	0.0165853808576371	11.3933209647495	0.199678628816283	2	16	parturition	biological_process	1	3.51011642499206
790	GO:0035461	0.0165853808576371	11.3933209647495	0.199678628816283	2	16	vitamin transmembrane transport	biological_process	1	3.51011642499206
791	GO:0042448	0.0165853808576371	11.3933209647495	0.199678628816283	2	16	progesterone metabolic process	biological_process	1	3.51011642499206
792	GO:0043217	0.0165853808576371	11.3933209647495	0.199678628816283	2	16	myelin maintenance	biological_process	1	3.51011642499206
793	GO:0050711	0.0165853808576371	11.3933209647495	0.199678628816283	2	16	negative regulation of interleukin-1 secretion	biological_process	1	3.51011642499206
794	GO:0070293	0.0165853808576371	11.3933209647495	0.199678628816283	2	16	renal absorption	biological_process	1	3.51011642499206
795	GO:0072224	0.0165853808576371	11.3933209647495	0.199678628816283	2	16	metanephric glomerulus development	biological_process	1	3.51011642499206
796	GO:0031214	0.0166506260970856	3.07752742781784	2.03422603106588	6	163	biomineral tissue development	biological_process	1	1.62177171448405
797	GO:0110148	0.0166506260970856	3.07752742781784	2.03422603106588	6	163	biomineralization	biological_process	1	1.62177171448405
798	GO:0001952	0.0168053139873675	3.52473838104032	1.4851098018211	5	119	regulation of cell-matrix adhesion	biological_process	1	1.81751617938867
799	GO:0051091	0.0170267436929988	2.55550285463329	3.25725763256561	8	261	positive regulation of DNA-binding transcription factor activity	biological_process	1	1.3536072029065
800	GO:0003014	0.0173633445108082	3.49389778794813	1.49758971612212	5	120	renal system process	biological_process	1	1.80483740362466
801	GO:0071622	0.0174496669406278	5.85238600212089	0.549116229244778	3	44	regulation of granulocyte chemotaxis	biological_process	1	2.54902492753863
802	GO:1904407	0.0174496669406278	5.85238600212089	0.549116229244778	3	44	positive regulation of nitric oxide metabolic process	biological_process	1	2.54902492753863
803	GO:0031098	0.0177531113668427	2.38064600840336	3.93117300482057	9	315	stress-activated protein kinase signaling cascade	biological_process	1	1.25135311414513
804	GO:0098609	0.017966256624795	1.79867271695973	10.4581681842528	18	838	cell-cell adhesion	biological_process	1	0.846932700444814
805	GO:0034101	0.0185159449310524	3.43379817064028	1.52254954472416	5	122	erythrocyte homeostasis	biological_process	1	1.77980524412352
806	GO:0033209	0.0185353200134143	3.00041043040468	2.08414568826995	6	167	tumor necrosis factor-mediated signaling pathway	biological_process	1	1.58515986252407
807	GO:0071241	0.0185751697119311	2.71449540503744	2.6831815747188	7	215	cellular response to inorganic substance	biological_process	1	1.44068404174699
808	GO:0031145	0.0186189301218218	4.16491805138093	1.01087305838243	4	81	anaphase-promoting complex-dependent catabolic process	biological_process	1	2.05828810950932
809	GO:0048708	0.0186189301218218	4.16491805138093	1.01087305838243	4	81	astrocyte differentiation	biological_process	1	2.05828810950932
810	GO:0002031	0.018643899695608	10.633189033189	0.2121585431173	2	17	G protein-coupled receptor internalization	biological_process	1	3.41050243986339
811	GO:0010744	0.018643899695608	10.633189033189	0.2121585431173	2	17	positive regulation of macrophage derived foam cell differentiation	biological_process	1	3.41050243986339
812	GO:0031649	0.018643899695608	10.633189033189	0.2121585431173	2	17	heat generation	biological_process	1	3.41050243986339
813	GO:0001906	0.0190283730777073	2.98172621961168	2.09662560257097	6	168	cell killing	biological_process	1	1.57614779627278
814	GO:0034614	0.0190283730777073	2.98172621961168	2.09662560257097	6	168	cellular response to reactive oxygen species	biological_process	1	1.57614779627278
815	GO:0071621	0.0191107087810807	3.40451234017246	1.53502945902517	5	123	granulocyte chemotaxis	biological_process	1	1.76744816246642
816	GO:0001933	0.0192849006699939	2.1359649122807	5.35388323513658	11	429	negative regulation of protein phosphorylation	biological_process	1	1.0948879479176
817	GO:0006996	0.019364538803813	1.38599091678101	48.4844670594537	62	3885	organelle organization	biological_process	1	0.470917802671424
818	GO:0046209	0.0193876501030449	4.11129772701825	1.02335297268345	4	82	nitric oxide metabolic process	biological_process	1	2.0395938510407
819	GO:0008015	0.019451311275633	1.99262112651943	6.78907337975362	13	544	blood circulation	biological_process	1	0.99466742475152
820	GO:0050728	0.0195303156692203	2.96327126293884	2.10910551687199	6	169	negative regulation of inflammatory response	biological_process	1	1.56719069912528
821	GO:0010883	0.0196417509978575	5.57957532861476	0.574076057846813	3	46	regulation of lipid storage	biological_process	1	2.48015532015184
822	GO:0014075	0.0196417509978575	5.57957532861476	0.574076057846813	3	46	response to amine	biological_process	1	2.48015532015184
823	GO:0071354	0.0196417509978575	5.57957532861476	0.574076057846813	3	46	cellular response to interleukin-6	biological_process	1	2.48015532015184
824	GO:1902532	0.019712927935327	1.98876452494874	6.80155329405463	13	545	negative regulation of intracellular signal transduction	biological_process	1	0.99187246732313
825	GO:0014013	0.0197179074415569	3.37571870853605	1.54750937332619	5	124	regulation of gliogenesis	biological_process	1	1.75519469234261
826	GO:0010001	0.0198726729109249	2.67546030281424	2.72062131762185	7	218	glial cell differentiation	biological_process	1	1.41978712308695
827	GO:0048608	0.019880551849079	2.1255577005577	5.37884306373862	11	431	reproductive structure development	biological_process	1	1.08784142302252
828	GO:0006357	0.0199857660985507	1.45041601825916	32.3728976968398	44	2594	regulation of transcription by RNA polymerase II	biological_process	1	0.536466763272092
829	GO:0018209	0.0201508443501072	2.32650616157006	4.01853240492769	9	322	peptidyl-serine modification	biological_process	1	1.21816500796548
830	GO:0042509	0.0201757318865097	4.05903487922171	1.03583288698447	4	83	regulation of tyrosine phosphorylation of STAT protein	biological_process	1	2.02113673714425
831	GO:0035690	0.0204897312157018	2.11524913539132	5.40380289234065	11	433	cellular response to drug	biological_process	1	1.08082759489416
832	GO:0050678	0.0207302456049781	2.20181809319555	4.71740760578468	10	378	regulation of epithelial cell proliferation	biological_process	1	1.13869528321419
833	GO:0014911	0.020792154301459	5.45247035573123	0.586555972147831	3	47	positive regulation of smooth muscle cell migration	biological_process	1	2.44691002116941
834	GO:0030261	0.020792154301459	5.45247035573123	0.586555972147831	3	47	chromosome condensation	biological_process	1	2.44691002116941
835	GO:0045646	0.020792154301459	5.45247035573123	0.586555972147831	3	47	regulation of erythrocyte differentiation	biological_process	1	2.44691002116941
836	GO:0070169	0.020792154301459	5.45247035573123	0.586555972147831	3	47	positive regulation of biomineral tissue development	biological_process	1	2.44691002116941
837	GO:0110151	0.020792154301459	5.45247035573123	0.586555972147831	3	47	positive regulation of biomineralization	biological_process	1	2.44691002116941
838	GO:1900744	0.020792154301459	5.45247035573123	0.586555972147831	3	47	regulation of p38MAPK cascade	biological_process	1	2.44691002116941
839	GO:0061458	0.0207994467854461	2.11013140800375	5.41628280664167	11	434	reproductive system development	biological_process	1	1.07733284526997
840	GO:0009048	0.0208039898237467	9.96807359307359	0.224638457418318	2	18	dosage compensation by inactivation of X chromosome	biological_process	1	3.31731471964305
841	GO:0051895	0.0208039898237467	9.96807359307359	0.224638457418318	2	18	negative regulation of focal adhesion assembly	biological_process	1	3.31731471964305
842	GO:0070633	0.0208039898237467	9.96807359307359	0.224638457418318	2	18	transepithelial transport	biological_process	1	3.31731471964305
843	GO:0150118	0.0208039898237467	9.96807359307359	0.224638457418318	2	18	negative regulation of cell-substrate junction organization	biological_process	1	3.31731471964305
844	GO:1902001	0.0208039898237467	9.96807359307359	0.224638457418318	2	18	fatty acid transmembrane transport	biological_process	1	3.31731471964305
845	GO:0014910	0.020983293116543	4.00807860262009	1.04831280128548	4	84	regulation of smooth muscle cell migration	biological_process	1	2.00291080157161
846	GO:0043154	0.020983293116543	4.00807860262009	1.04831280128548	4	84	negative regulation of cysteine-type endopeptidase activity involved in apoptotic process	biological_process	1	2.00291080157161
847	GO:0097756	0.020983293116543	4.00807860262009	1.04831280128548	4	84	negative regulation of blood vessel diameter	biological_process	1	2.00291080157161
848	GO:0030324	0.0210901477510725	2.90924048617377	2.14654525977504	6	172	lung development	biological_process	1	1.54064255868299
849	GO:0032874	0.0210901477510725	2.90924048617377	2.14654525977504	6	172	positive regulation of stress-activated MAPK cascade	biological_process	1	1.54064255868299
850	GO:0044238	0.0211107339568118	1.33404843016297	137.453776111409	153	11014	primary metabolic process	biological_process	1	0.415811041850593
851	GO:0045727	0.0216150169441697	3.29216997411562	1.58494911622924	5	127	positive regulation of translation	biological_process	1	1.71903882375566
852	GO:0070304	0.0216283107073169	2.89166161069931	2.15902517407606	6	173	positive regulation of stress-activated protein kinase signaling cascade	biological_process	1	1.53189873447104
853	GO:0061448	0.0216328472685795	2.43817190775681	3.40701660417783	8	273	connective tissue development	biological_process	1	1.28579984938914
854	GO:0045682	0.0218104454573973	3.95838050568764	1.0607927155865	4	85	regulation of epidermis development	biological_process	1	1.9849103004307
855	GO:1904705	0.0218104454573973	3.95838050568764	1.0607927155865	4	85	regulation of vascular smooth muscle cell proliferation	biological_process	1	1.9849103004307
856	GO:1990874	0.0218104454573973	3.95838050568764	1.0607927155865	4	85	vascular smooth muscle cell proliferation	biological_process	1	1.9849103004307
857	GO:2001057	0.0218104454573973	3.95838050568764	1.0607927155865	4	85	reactive nitrogen species metabolic process	biological_process	1	1.9849103004307
858	GO:0045933	0.0219788473324992	5.33101449275362	0.599035886448848	3	48	positive regulation of muscle contraction	biological_process	1	2.41441010416529
859	GO:0055023	0.0219788473324992	5.33101449275362	0.599035886448848	3	48	positive regulation of cardiac muscle tissue growth	biological_process	1	2.41441010416529
860	GO:0043542	0.0220528404751159	2.42887218045113	3.41949651847884	8	274	endothelial cell migration	biological_process	1	1.28028657005556
861	GO:0032269	0.0224829116297456	1.65612034095446	13.9026245313337	22	1114	negative regulation of cellular protein metabolic process	biological_process	1	0.727807509184004
862	GO:0070848	0.0226132743083393	1.81433691756272	9.18521692554901	16	736	response to growth factor	biological_process	1	0.859442385394134
863	GO:0007260	0.0226572946154131	3.90989455746086	1.07327262988752	4	86	tyrosine phosphorylation of STAT protein	biological_process	1	1.96712970127188
864	GO:0042592	0.0229583073837087	1.50025458859283	23.9489555436529	34	1919	homeostatic process	biological_process	1	0.585207342410674
865	GO:0002544	0.0230628182872073	9.38120702826585	0.237118371719336	2	19	chronic inflammatory response	biological_process	1	3.2297735583123
866	GO:0034063	0.0230628182872073	9.38120702826585	0.237118371719336	2	19	stress granule assembly	biological_process	1	3.2297735583123
867	GO:0045076	0.0230628182872073	9.38120702826585	0.237118371719336	2	19	regulation of interleukin-2 biosynthetic process	biological_process	1	3.2297735583123
868	GO:0060716	0.0230628182872073	9.38120702826585	0.237118371719336	2	19	labyrinthine layer blood vessel development	biological_process	1	3.2297735583123
869	GO:0071731	0.0230628182872073	9.38120702826585	0.237118371719336	2	19	response to nitric oxide	biological_process	1	3.2297735583123
870	GO:0006811	0.0231074325504677	1.52672502998518	21.4030530262453	31	1715	ion transport	biological_process	1	0.610440249693274
871	GO:0001649	0.0231439761737064	2.58855646667208	2.80798071772898	7	225	osteoblast differentiation	biological_process	1	1.37214778943672
872	GO:0002446	0.0232277050439733	2.00135653692847	6.22747723620782	12	499	neutrophil mediated immunity	biological_process	1	1.00097820284516
873	GO:0030323	0.0232983417463422	2.84016584607411	2.19646491697911	6	176	respiratory tube development	biological_process	1	1.50597517561827
874	GO:0051897	0.0232983417463422	2.84016584607411	2.19646491697911	6	176	positive regulation of protein kinase B signaling	biological_process	1	1.50597517561827
875	GO:0019882	0.023639875026808	2.5765951428456	2.82046063202999	7	226	antigen processing and presentation	biological_process	1	1.36546586614793
876	GO:0051241	0.0238447540230065	1.59496680757323	16.4360471344403	25	1317	negative regulation of multicellular organismal process	biological_process	1	0.673526400762704
877	GO:0007049	0.0238548222499293	1.50373560065826	23.1627209426888	33	1856	cell cycle	biological_process	1	0.588550922632681
878	GO:0001959	0.0238737367716184	2.82340211762887	2.20894483128013	6	177	regulation of cytokine-mediated signaling pathway	biological_process	1	1.49743461649391
879	GO:0006767	0.0244104765726203	3.8163859430235	1.09823245848956	4	88	water-soluble vitamin metabolic process	biological_process	1	1.93220707541345
880	GO:2000177	0.0244104765726203	3.8163859430235	1.09823245848956	4	88	regulation of neural precursor cell proliferation	biological_process	1	1.93220707541345
881	GO:0046854	0.0244611294460389	5.10360777058279	0.623995715050884	3	50	phosphatidylinositol phosphorylation	biological_process	1	2.35151745739844
882	GO:0060976	0.0244611294460389	5.10360777058279	0.623995715050884	3	50	coronary vasculature development	biological_process	1	2.35151745739844
883	GO:0001300	0.0248047404817378	79.4655172413793	0.0249598286020354	1	2	chronological cell aging	biological_process	1	6.31225705720908
884	GO:0001544	0.0248047404817378	79.4655172413793	0.0249598286020354	1	2	initiation of primordial ovarian follicle growth	biological_process	1	6.31225705720908
885	GO:0002384	0.0248047404817378	79.4655172413793	0.0249598286020354	1	2	hepatic immune response	biological_process	1	6.31225705720908
886	GO:0002538	0.0248047404817378	79.4655172413793	0.0249598286020354	1	2	arachidonic acid metabolite production involved in inflammatory response	biological_process	1	6.31225705720908
887	GO:0002540	0.0248047404817378	79.4655172413793	0.0249598286020354	1	2	leukotriene production involved in inflammatory response	biological_process	1	6.31225705720908
888	GO:0003130	0.0248047404817378	79.4655172413793	0.0249598286020354	1	2	BMP signaling pathway involved in heart induction	biological_process	1	6.31225705720908
889	GO:0003133	0.0248047404817378	79.4655172413793	0.0249598286020354	1	2	endodermal-mesodermal cell signaling	biological_process	1	6.31225705720908
890	GO:0003134	0.0248047404817378	79.4655172413793	0.0249598286020354	1	2	endodermal-mesodermal cell signaling involved in heart induction	biological_process	1	6.31225705720908
891	GO:0003169	0.0248047404817378	79.4655172413793	0.0249598286020354	1	2	coronary vein morphogenesis	biological_process	1	6.31225705720908
892	GO:0006788	0.0248047404817378	79.4655172413793	0.0249598286020354	1	2	heme oxidation	biological_process	1	6.31225705720908
893	GO:0014737	0.0248047404817378	79.4655172413793	0.0249598286020354	1	2	positive regulation of muscle atrophy	biological_process	1	6.31225705720908
894	GO:0014806	0.0248047404817378	79.4655172413793	0.0249598286020354	1	2	smooth muscle hyperplasia	biological_process	1	6.31225705720908
895	GO:0032764	0.0248047404817378	79.4655172413793	0.0249598286020354	1	2	negative regulation of mast cell cytokine production	biological_process	1	6.31225705720908
896	GO:0033026	0.0248047404817378	79.4655172413793	0.0249598286020354	1	2	negative regulation of mast cell apoptotic process	biological_process	1	6.31225705720908
897	GO:0033341	0.0248047404817378	79.4655172413793	0.0249598286020354	1	2	regulation of collagen binding	biological_process	1	6.31225705720908
898	GO:0034087	0.0248047404817378	79.4655172413793	0.0249598286020354	1	2	establishment of mitotic sister chromatid cohesion	biological_process	1	6.31225705720908
899	GO:0034146	0.0248047404817378	79.4655172413793	0.0249598286020354	1	2	toll-like receptor 5 signaling pathway	biological_process	1	6.31225705720908
900	GO:0034395	0.0248047404817378	79.4655172413793	0.0249598286020354	1	2	regulation of transcription from RNA polymerase II promoter in response to iron	biological_process	1	6.31225705720908
901	GO:0034439	0.0248047404817378	79.4655172413793	0.0249598286020354	1	2	lipoprotein lipid oxidation	biological_process	1	6.31225705720908
902	GO:0034442	0.0248047404817378	79.4655172413793	0.0249598286020354	1	2	regulation of lipoprotein oxidation	biological_process	1	6.31225705720908
903	GO:0034696	0.0248047404817378	79.4655172413793	0.0249598286020354	1	2	response to prostaglandin F	biological_process	1	6.31225705720908
904	GO:0036496	0.0248047404817378	79.4655172413793	0.0249598286020354	1	2	regulation of translational initiation by eIF2 alpha dephosphorylation	biological_process	1	6.31225705720908
905	GO:0038041	0.0248047404817378	79.4655172413793	0.0249598286020354	1	2	cross-receptor inhibition within G protein-coupled receptor heterodimer	biological_process	1	6.31225705720908
906	GO:0038154	0.0248047404817378	79.4655172413793	0.0249598286020354	1	2	interleukin-11-mediated signaling pathway	biological_process	1	6.31225705720908
907	GO:0038190	0.0248047404817378	79.4655172413793	0.0249598286020354	1	2	VEGF-activated neuropilin signaling pathway	biological_process	1	6.31225705720908
908	GO:0042160	0.0248047404817378	79.4655172413793	0.0249598286020354	1	2	lipoprotein modification	biological_process	1	6.31225705720908
909	GO:0042161	0.0248047404817378	79.4655172413793	0.0249598286020354	1	2	lipoprotein oxidation	biological_process	1	6.31225705720908
910	GO:0042495	0.0248047404817378	79.4655172413793	0.0249598286020354	1	2	detection of triacyl bacterial lipopeptide	biological_process	1	6.31225705720908
911	GO:0042496	0.0248047404817378	79.4655172413793	0.0249598286020354	1	2	detection of diacyl bacterial lipopeptide	biological_process	1	6.31225705720908
912	GO:0042710	0.0248047404817378	79.4655172413793	0.0249598286020354	1	2	biofilm formation	biological_process	1	6.31225705720908
913	GO:0043974	0.0248047404817378	79.4655172413793	0.0249598286020354	1	2	histone H3-K27 acetylation	biological_process	1	6.31225705720908
914	GO:0044010	0.0248047404817378	79.4655172413793	0.0249598286020354	1	2	single-species biofilm formation	biological_process	1	6.31225705720908
915	GO:0044407	0.0248047404817378	79.4655172413793	0.0249598286020354	1	2	single-species biofilm formation in or on host organism	biological_process	1	6.31225705720908
916	GO:0046108	0.0248047404817378	79.4655172413793	0.0249598286020354	1	2	uridine metabolic process	biological_process	1	6.31225705720908
917	GO:0048250	0.0248047404817378	79.4655172413793	0.0249598286020354	1	2	iron import into the mitochondrion	biological_process	1	6.31225705720908
918	GO:0050757	0.0248047404817378	79.4655172413793	0.0249598286020354	1	2	thymidylate synthase biosynthetic process	biological_process	1	6.31225705720908
919	GO:0050758	0.0248047404817378	79.4655172413793	0.0249598286020354	1	2	regulation of thymidylate synthase biosynthetic process	biological_process	1	6.31225705720908
920	GO:0051040	0.0248047404817378	79.4655172413793	0.0249598286020354	1	2	regulation of calcium-independent cell-cell adhesion	biological_process	1	6.31225705720908
921	GO:0051466	0.0248047404817378	79.4655172413793	0.0249598286020354	1	2	positive regulation of corticotropin-releasing hormone secretion	biological_process	1	6.31225705720908
922	GO:0060128	0.0248047404817378	79.4655172413793	0.0249598286020354	1	2	corticotropin hormone secreting cell differentiation	biological_process	1	6.31225705720908
923	GO:0060587	0.0248047404817378	79.4655172413793	0.0249598286020354	1	2	regulation of lipoprotein lipid oxidation	biological_process	1	6.31225705720908
924	GO:0060816	0.0248047404817378	79.4655172413793	0.0249598286020354	1	2	random inactivation of X chromosome	biological_process	1	6.31225705720908
925	GO:0061044	0.0248047404817378	79.4655172413793	0.0249598286020354	1	2	negative regulation of vascular wound healing	biological_process	1	6.31225705720908
926	GO:0061394	0.0248047404817378	79.4655172413793	0.0249598286020354	1	2	regulation of transcription from RNA polymerase II promoter in response to arsenic-containing substance	biological_process	1	6.31225705720908
927	GO:0061741	0.0248047404817378	79.4655172413793	0.0249598286020354	1	2	chaperone-mediated protein transport involved in chaperone-mediated autophagy	biological_process	1	6.31225705720908
928	GO:0062029	0.0248047404817378	79.4655172413793	0.0249598286020354	1	2	positive regulation of stress granule assembly	biological_process	1	6.31225705720908
929	GO:0070428	0.0248047404817378	79.4655172413793	0.0249598286020354	1	2	regulation of nucleotide-binding oligomerization domain containing 1 signaling pathway	biological_process	1	6.31225705720908
930	GO:0070668	0.0248047404817378	79.4655172413793	0.0249598286020354	1	2	positive regulation of mast cell proliferation	biological_process	1	6.31225705720908
931	GO:0071231	0.0248047404817378	79.4655172413793	0.0249598286020354	1	2	cellular response to folic acid	biological_process	1	6.31225705720908
932	GO:0071283	0.0248047404817378	79.4655172413793	0.0249598286020354	1	2	cellular response to iron(III) ion	biological_process	1	6.31225705720908
933	GO:0071505	0.0248047404817378	79.4655172413793	0.0249598286020354	1	2	response to mycophenolic acid	biological_process	1	6.31225705720908
934	GO:0071506	0.0248047404817378	79.4655172413793	0.0249598286020354	1	2	cellular response to mycophenolic acid	biological_process	1	6.31225705720908
935	GO:0072301	0.0248047404817378	79.4655172413793	0.0249598286020354	1	2	regulation of metanephric glomerular mesangial cell proliferation	biological_process	1	6.31225705720908
936	GO:0072573	0.0248047404817378	79.4655172413793	0.0249598286020354	1	2	tolerance induction to lipopolysaccharide	biological_process	1	6.31225705720908
937	GO:0090291	0.0248047404817378	79.4655172413793	0.0249598286020354	1	2	negative regulation of osteoclast proliferation	biological_process	1	6.31225705720908
938	GO:0090362	0.0248047404817378	79.4655172413793	0.0249598286020354	1	2	positive regulation of platelet-derived growth factor production	biological_process	1	6.31225705720908
939	GO:0098630	0.0248047404817378	79.4655172413793	0.0249598286020354	1	2	aggregation of unicellular organisms	biological_process	1	6.31225705720908
940	GO:0150073	0.0248047404817378	79.4655172413793	0.0249598286020354	1	2	regulation of protein-glutamine gamma-glutamyltransferase activity	biological_process	1	6.31225705720908
941	GO:0150074	0.0248047404817378	79.4655172413793	0.0249598286020354	1	2	positive regulation of protein-glutamine gamma-glutamyltransferase activity	biological_process	1	6.31225705720908
942	GO:1900190	0.0248047404817378	79.4655172413793	0.0249598286020354	1	2	regulation of single-species biofilm formation	biological_process	1	6.31225705720908
943	GO:1900191	0.0248047404817378	79.4655172413793	0.0249598286020354	1	2	negative regulation of single-species biofilm formation	biological_process	1	6.31225705720908
944	GO:1900228	0.0248047404817378	79.4655172413793	0.0249598286020354	1	2	regulation of single-species biofilm formation in or on host organism	biological_process	1	6.31225705720908
945	GO:1900229	0.0248047404817378	79.4655172413793	0.0249598286020354	1	2	negative regulation of single-species biofilm formation in or on host organism	biological_process	1	6.31225705720908
946	GO:1901551	0.0248047404817378	79.4655172413793	0.0249598286020354	1	2	negative regulation of endothelial cell development	biological_process	1	6.31225705720908
947	GO:1901674	0.0248047404817378	79.4655172413793	0.0249598286020354	1	2	regulation of histone H3-K27 acetylation	biological_process	1	6.31225705720908
948	GO:1902283	0.0248047404817378	79.4655172413793	0.0249598286020354	1	2	negative regulation of primary amine oxidase activity	biological_process	1	6.31225705720908
949	GO:1902310	0.0248047404817378	79.4655172413793	0.0249598286020354	1	2	positive regulation of peptidyl-serine dephosphorylation	biological_process	1	6.31225705720908
950	GO:1902336	0.0248047404817378	79.4655172413793	0.0249598286020354	1	2	positive regulation of retinal ganglion cell axon guidance	biological_process	1	6.31225705720908
951	GO:1902913	0.0248047404817378	79.4655172413793	0.0249598286020354	1	2	positive regulation of neuroepithelial cell differentiation	biological_process	1	6.31225705720908
952	GO:1902996	0.0248047404817378	79.4655172413793	0.0249598286020354	1	2	regulation of neurofibrillary tangle assembly	biological_process	1	6.31225705720908
953	GO:1903141	0.0248047404817378	79.4655172413793	0.0249598286020354	1	2	negative regulation of establishment of endothelial barrier	biological_process	1	6.31225705720908
954	GO:1904022	0.0248047404817378	79.4655172413793	0.0249598286020354	1	2	positive regulation of G protein-coupled receptor internalization	biological_process	1	6.31225705720908
955	GO:1904071	0.0248047404817378	79.4655172413793	0.0249598286020354	1	2	presynaptic active zone assembly	biological_process	1	6.31225705720908
956	GO:1904245	0.0248047404817378	79.4655172413793	0.0249598286020354	1	2	regulation of polynucleotide adenylyltransferase activity	biological_process	1	6.31225705720908
957	GO:1904576	0.0248047404817378	79.4655172413793	0.0249598286020354	1	2	response to tunicamycin	biological_process	1	6.31225705720908
958	GO:1904577	0.0248047404817378	79.4655172413793	0.0249598286020354	1	2	cellular response to tunicamycin	biological_process	1	6.31225705720908
959	GO:1905665	0.0248047404817378	79.4655172413793	0.0249598286020354	1	2	positive regulation of calcium ion import across plasma membrane	biological_process	1	6.31225705720908
960	GO:2000184	0.0248047404817378	79.4655172413793	0.0249598286020354	1	2	positive regulation of progesterone biosynthetic process	biological_process	1	6.31225705720908
961	GO:2000349	0.0248047404817378	79.4655172413793	0.0249598286020354	1	2	negative regulation of CD40 signaling pathway	biological_process	1	6.31225705720908
962	GO:0055007	0.0250336716475093	3.16169360408896	1.64734868773433	5	132	cardiac muscle cell differentiation	biological_process	1	1.66069756463515
963	GO:0080135	0.025226042799161	1.78847294994003	9.31001606855919	16	746	regulation of cellular response to stress	biological_process	1	0.838728298214327
964	GO:0046427	0.025316991235727	3.7712817878243	1.11071237279057	4	89	positive regulation of receptor signaling pathway via JAK-STAT	biological_process	1	1.91505495178118
965	GO:0055013	0.025316991235727	3.7712817878243	1.11071237279057	4	89	cardiac muscle cell development	biological_process	1	1.91505495178118
966	GO:0002577	0.0254176064893351	8.85954785954786	0.249598286020353	2	20	regulation of antigen processing and presentation	biological_process	1	3.1472330737879
967	GO:0007549	0.0254176064893351	8.85954785954786	0.249598286020353	2	20	dosage compensation	biological_process	1	3.1472330737879
968	GO:0034104	0.0254176064893351	8.85954785954786	0.249598286020353	2	20	negative regulation of tissue remodeling	biological_process	1	3.1472330737879
969	GO:0034143	0.0254176064893351	8.85954785954786	0.249598286020353	2	20	regulation of toll-like receptor 4 signaling pathway	biological_process	1	3.1472330737879
970	GO:0043931	0.0254176064893351	8.85954785954786	0.249598286020353	2	20	ossification involved in bone maturation	biological_process	1	3.1472330737879
971	GO:0071636	0.0254176064893351	8.85954785954786	0.249598286020353	2	20	positive regulation of transforming growth factor beta production	biological_process	1	3.1472330737879
972	GO:0055085	0.025663231869809	1.53256906596504	19.8929833958222	29	1594	transmembrane transport	biological_process	1	0.615952091129787
973	GO:0045599	0.0257566843409264	4.99701086956522	0.636475629351901	3	51	negative regulation of fat cell differentiation	biological_process	1	2.32106535624686
974	GO:0045744	0.0257566843409264	4.99701086956522	0.636475629351901	3	51	negative regulation of G protein-coupled receptor signaling pathway	biological_process	1	2.32106535624686
975	GO:0097366	0.0257566843409264	4.99701086956522	0.636475629351901	3	51	response to bronchodilator	biological_process	1	2.32106535624686
976	GO:0031058	0.0262435665080812	3.72722656646694	1.12319228709159	4	90	positive regulation of histone modification	biological_process	1	1.89810251865987
977	GO:0071674	0.0262435665080812	3.72722656646694	1.12319228709159	4	90	mononuclear cell migration	biological_process	1	1.89810251865987
978	GO:0046683	0.0264928510325421	3.11233510131919	1.67230851633637	5	134	response to organophosphorus	biological_process	1	1.63799740190003
979	GO:0043086	0.0265312659722987	1.74423622743346	10.1461703267274	17	813	negative regulation of catalytic activity	biological_process	1	0.802595442103168
980	GO:0009887	0.0265500336495773	1.64526680002163	13.3285484734869	21	1068	animal organ morphogenesis	biological_process	1	0.718321553478702
981	GO:0002443	0.026553878449975	1.71530330134981	10.9324049276915	18	876	leukocyte mediated immunity	biological_process	1	0.778463697485624
982	GO:0072593	0.0265744452484981	2.33958132045089	3.54429566148902	8	284	reactive oxygen species metabolic process	biological_process	1	1.22625037555535
983	GO:0071695	0.0267697625403711	2.50705998033432	2.8953401178361	7	232	anatomical structure maturation	biological_process	1	1.32599651244458
984	GO:0061138	0.0268937310954999	2.74244092911494	2.27134440278522	6	182	morphogenesis of a branching epithelium	biological_process	1	1.45546054599192
985	GO:0051348	0.0270595551921845	2.33100681909346	3.55677557579004	8	285	negative regulation of transferase activity	biological_process	1	1.22095322491205
986	GO:0060421	0.0270884618504777	4.89476486246673	0.648955543652919	3	52	positive regulation of heart growth	biological_process	1	2.29123955647838
987	GO:0030155	0.0271030273744041	1.8078212366321	8.62362078200321	15	691	regulation of cell adhesion	biological_process	1	0.854252026328881
988	GO:0014909	0.0271902787397897	3.68418410881895	1.13567220139261	4	91	smooth muscle cell migration	biological_process	1	1.88134515867227
989	GO:0045639	0.0271902787397897	3.68418410881895	1.13567220139261	4	91	positive regulation of myeloid cell differentiation	biological_process	1	1.88134515867227
990	GO:0048738	0.0273175684543347	2.49582974391103	2.90782003213712	7	233	cardiac muscle tissue development	biological_process	1	1.31951952234402
991	GO:0038061	0.0275267245401796	2.7267975808258	2.28382431708623	6	183	NIK/NF-kappaB signaling	biological_process	1	1.44720760821883
992	GO:0030728	0.0278656292857224	8.39280018227387	0.262078200321371	2	21	ovulation	biological_process	1	3.06915223320171
993	GO:0032682	0.0278656292857224	8.39280018227387	0.262078200321371	2	21	negative regulation of chemokine production	biological_process	1	3.06915223320171
994	GO:0035162	0.0278656292857224	8.39280018227387	0.262078200321371	2	21	embryonic hemopoiesis	biological_process	1	3.06915223320171
995	GO:0036499	0.0278656292857224	8.39280018227387	0.262078200321371	2	21	PERK-mediated unfolded protein response	biological_process	1	3.06915223320171
996	GO:0072111	0.0278656292857224	8.39280018227387	0.262078200321371	2	21	cell proliferation involved in kidney development	biological_process	1	3.06915223320171
997	GO:1900016	0.0278656292857224	8.39280018227387	0.262078200321371	2	21	negative regulation of cytokine production involved in inflammatory response	biological_process	1	3.06915223320171
998	GO:1904894	0.028157198514877	3.64211988884478	1.14815211569363	4	92	positive regulation of receptor signaling pathway via STAT	biological_process	1	1.8647784127582
999	GO:0001503	0.0282631877788763	2.08601081780778	4.96700589180503	10	398	ossification	biological_process	1	1.06074663952458
1000	GO:0006469	0.0284359823250818	2.47366480360193	2.93277986073915	7	235	negative regulation of protein kinase activity	biological_process	1	1.30665001973863
1001	GO:0030195	0.0284564000736732	4.79660869565217	0.661435457953937	3	53	negative regulation of blood coagulation	biological_process	1	2.2620147501776
1002	GO:0050704	0.0284564000736732	4.79660869565217	0.661435457953937	3	53	regulation of interleukin-1 secretion	biological_process	1	2.2620147501776
1003	GO:0034605	0.0287816685401839	3.04110180754918	1.70974825923942	5	137	cellular response to heat	biological_process	1	1.60459411455607
1004	GO:0007369	0.028822132545351	2.69603524229075	2.30878414568827	6	185	gastrulation	biological_process	1	1.43083935540174
1005	GO:1903708	0.028822132545351	2.69603524229075	2.30878414568827	6	185	positive regulation of hemopoiesis	biological_process	1	1.43083935540174
1006	GO:0007162	0.0290616122764494	2.29731909845789	3.60669523299411	8	289	negative regulation of cell adhesion	biological_process	1	1.19995126149993
1007	GO:0062207	0.0291443906919735	3.60100093224081	1.16063202999464	4	93	regulation of pattern recognition receptor signaling pathway	biological_process	1	1.84839797301862
1008	GO:0072080	0.0291443906919735	3.60100093224081	1.16063202999464	4	93	nephron tubule development	biological_process	1	1.84839797301862
1009	GO:0055001	0.0294846486427347	2.68091042584435	2.32126405998929	6	186	muscle cell development	biological_process	1	1.42272301702692
1010	GO:0009308	0.029571546401254	3.01807149452579	1.72222817354044	5	138	amine metabolic process	biological_process	1	1.59362698199982
1011	GO:0048870	0.0296971838524347	1.49155825466268	21.852329941082	31	1751	cell motility	biological_process	1	0.576820325022581
1012	GO:0051674	0.0296971838524347	1.49155825466268	21.852329941082	31	1751	localization of cell	biological_process	1	0.576820325022581
1013	GO:0044703	0.0297253485232344	1.64422950016027	12.679592929834	20	1016	multi-organism reproductive process	biological_process	1	0.717411683225668
1014	GO:0002763	0.0298604202721893	4.70230179028133	0.673915372254954	3	54	positive regulation of myeloid leukocyte differentiation	biological_process	1	2.23336713307226
1015	GO:0032655	0.0298604202721893	4.70230179028133	0.673915372254954	3	54	regulation of interleukin-12 production	biological_process	1	2.23336713307226
1016	GO:0032663	0.0298604202721893	4.70230179028133	0.673915372254954	3	54	regulation of interleukin-2 production	biological_process	1	2.23336713307226
1017	GO:1900047	0.0298604202721893	4.70230179028133	0.673915372254954	3	54	negative regulation of hemostasis	biological_process	1	2.23336713307226
1018	GO:1904645	0.0298604202721893	4.70230179028133	0.673915372254954	3	54	response to amyloid-beta	biological_process	1	2.23336713307226
1019	GO:0098656	0.0301000682319993	2.28083235178642	3.63165506159614	8	291	anion transmembrane transport	biological_process	1	1.18956040801127
1020	GO:0060993	0.0301519144472021	3.56079573022804	1.17311194429566	4	94	kidney morphogenesis	biological_process	1	1.8321996759594
1021	GO:0070167	0.0301519144472021	3.56079573022804	1.17311194429566	4	94	regulation of biomineral tissue development	biological_process	1	1.8321996759594
1022	GO:0110149	0.0301519144472021	3.56079573022804	1.17311194429566	4	94	regulation of biomineralization	biological_process	1	1.8321996759594
1023	GO:0009220	0.0304042140922566	7.97272727272727	0.274558114622389	2	22	pyrimidine ribonucleotide biosynthetic process	biological_process	1	2.99507331892007
1024	GO:0022010	0.0304042140922566	7.97272727272727	0.274558114622389	2	22	central nervous system myelination	biological_process	1	2.99507331892007
1025	GO:0032291	0.0304042140922566	7.97272727272727	0.274558114622389	2	22	axon ensheathment in central nervous system	biological_process	1	2.99507331892007
1026	GO:0035809	0.0304042140922566	7.97272727272727	0.274558114622389	2	22	regulation of urine volume	biological_process	1	2.99507331892007
1027	GO:0042094	0.0304042140922566	7.97272727272727	0.274558114622389	2	22	interleukin-2 biosynthetic process	biological_process	1	2.99507331892007
1028	GO:0044321	0.0304042140922566	7.97272727272727	0.274558114622389	2	22	response to leptin	biological_process	1	2.99507331892007
1029	GO:0045649	0.0304042140922566	7.97272727272727	0.274558114622389	2	22	regulation of macrophage differentiation	biological_process	1	2.99507331892007
1030	GO:1901522	0.0304042140922566	7.97272727272727	0.274558114622389	2	22	positive regulation of transcription from RNA polymerase II promoter involved in cellular response to chemical stimulus	biological_process	1	2.99507331892007
1031	GO:0090287	0.0306287646547984	2.27267605633803	3.64413497589716	8	292	regulation of cellular response to growth factor stimulus	biological_process	1	1.18439205933355
1032	GO:0045786	0.0307371015264479	1.81585137605325	7.99962506695233	14	641	negative regulation of cell cycle	biological_process	1	0.860646125643373
1033	GO:2000116	0.0307651470764783	2.43048138541349	2.98269951794322	7	239	regulation of cysteine-type endopeptidase activity	biological_process	1	1.28124208484672
1034	GO:0051783	0.0308395502199068	2.65115941327395	2.34622388859132	6	188	regulation of nuclear division	biological_process	1	1.40662342155379
1035	GO:0071248	0.0308395502199068	2.65115941327395	2.34622388859132	6	188	cellular response to metal ion	biological_process	1	1.40662342155379
1036	GO:0001667	0.0309448840529452	1.97604921995166	5.76572040707017	11	462	ameboidal-type cell migration	biological_process	1	0.982618882396176
1037	GO:0070997	0.0311166500872751	2.14499051833123	4.34301017675415	9	348	neuron death	biological_process	1	1.10097127048158
1038	GO:0055006	0.0311798233191571	3.52147415902874	1.18559185859668	4	95	cardiac cell development	biological_process	1	1.81617949610852
1039	GO:0061326	0.0311798233191571	3.52147415902874	1.18559185859668	4	95	renal tubule development	biological_process	1	1.81617949610852
1040	GO:0001541	0.0313004274516788	4.6116220735786	0.686395286555972	3	55	ovarian follicle development	biological_process	1	2.20527428772635
1041	GO:0002090	0.0313004274516788	4.6116220735786	0.686395286555972	3	55	regulation of receptor internalization	biological_process	1	2.20527428772635
1042	GO:0050663	0.0313669028783958	2.41991720156481	2.99517943224424	7	240	cytokine secretion	biological_process	1	1.27495768595633
1043	GO:0000819	0.03153203028093	2.63652776774753	2.35870380289234	6	189	sister chromatid segregation	biological_process	1	1.39863919117278
1044	GO:0071363	0.0318979653324038	1.76708400270848	8.81081949651848	15	706	cellular response to growth factor stimulus	biological_process	1	0.821370623596581
1045	GO:0022603	0.0319554334050812	1.59241706161137	14.4143010176754	22	1155	regulation of anatomical structure morphogenesis	biological_process	1	0.671218234071575
1046	GO:0062013	0.0320228288604577	2.95101264189886	1.75966791644349	5	141	positive regulation of small molecule metabolic process	biological_process	1	1.56121010117173
1047	GO:0097530	0.0320228288604577	2.95101264189886	1.75966791644349	5	141	granulocyte migration	biological_process	1	1.56121010117173
1048	GO:0032615	0.0327763109294181	4.52436423297785	0.69887520085699	3	56	interleukin-12 production	biological_process	1	2.1777150778597
1049	GO:0090183	0.0327763109294181	4.52436423297785	0.69887520085699	3	56	regulation of kidney development	biological_process	1	2.1777150778597
1050	GO:0072006	0.0328673218422692	2.9293123319247	1.77214783074451	5	142	nephron development	biological_process	1	1.55056202582086
1051	GO:0042594	0.0329472765647106	2.60773901654959	2.38366363149438	6	191	response to starvation	biological_process	1	1.38279949135958
1052	GO:0034123	0.0330307400069536	7.59266130694702	0.287038028923407	2	23	positive regulation of toll-like receptor signaling pathway	biological_process	1	2.92460565393741
1053	GO:0060055	0.0330307400069536	7.59266130694702	0.287038028923407	2	23	angiogenesis involved in wound healing	biological_process	1	2.92460565393741
1054	GO:0070977	0.0330307400069536	7.59266130694702	0.287038028923407	2	23	bone maturation	biological_process	1	2.92460565393741
1055	GO:0072215	0.0330307400069536	7.59266130694702	0.287038028923407	2	23	regulation of metanephros development	biological_process	1	2.92460565393741
1056	GO:0097150	0.0330307400069536	7.59266130694702	0.287038028923407	2	23	neuronal stem cell population maintenance	biological_process	1	2.92460565393741
1057	GO:0098743	0.0330307400069536	7.59266130694702	0.287038028923407	2	23	cell aggregation	biological_process	1	2.92460565393741
1058	GO:0009266	0.0332194839197067	2.3887618119094	3.0326191751473	7	243	response to temperature stimulus	biological_process	1	1.25626300703465
1059	GO:0015908	0.0332969826637252	3.44536789219139	1.21055168719871	4	97	fatty acid transport	biological_process	1	1.78465804037582
1060	GO:0030316	0.0332969826637252	3.44536789219139	1.21055168719871	4	97	osteoclast differentiation	biological_process	1	1.78465804037582
1061	GO:0051591	0.0332969826637252	3.44536789219139	1.21055168719871	4	97	response to cAMP	biological_process	1	1.78465804037582
1062	GO:0120162	0.0332969826637252	3.44536789219139	1.21055168719871	4	97	positive regulation of cold-induced thermogenesis	biological_process	1	1.78465804037582
1063	GO:0042326	0.0335124443389558	1.9494549253849	5.84059989287627	11	468	negative regulation of phosphorylation	biological_process	1	0.963070797630931
1064	GO:1901888	0.0336701302682714	2.59357680829899	2.39614354579539	6	192	regulation of cell junction assembly	biological_process	1	1.37494309548165
1065	GO:0035296	0.0337255995850571	2.90792651919654	1.78462774504553	5	143	regulation of tube diameter	biological_process	1	1.53999081405457
1066	GO:0044344	0.0337255995850571	2.90792651919654	1.78462774504553	5	143	cellular response to fibroblast growth factor stimulus	biological_process	1	1.53999081405457
1067	GO:0097746	0.0337255995850571	2.90792651919654	1.78462774504553	5	143	regulation of blood vessel diameter	biological_process	1	1.53999081405457
1068	GO:0044092	0.0338366455288111	1.58199883595244	14.5016604177825	22	1162	negative regulation of molecular function	biological_process	1	0.661748538264397
1069	GO:0070661	0.0339354293141542	2.22491954022989	3.71901446170327	8	298	leukocyte proliferation	biological_process	1	1.1537531648385
1070	GO:0030855	0.0340908609371828	1.71732148169736	9.6719335832887	16	775	epithelial cell differentiation	biological_process	1	0.780160136390857
1071	GO:0048008	0.0342879448885911	4.44033816425121	0.711355115158008	3	57	platelet-derived growth factor receptor signaling pathway	biological_process	1	2.15066955254619
1072	GO:0050819	0.0342879448885911	4.44033816425121	0.711355115158008	3	57	negative regulation of coagulation	biological_process	1	2.15066955254619
1073	GO:2001243	0.0343863124580412	3.40852922047756	1.22303160149973	4	98	negative regulation of intrinsic apoptotic signaling pathway	biological_process	1	1.76914935096378
1074	GO:0035150	0.0345977097394319	2.88684841600404	1.79710765934655	5	144	regulation of tube size	biological_process	1	1.52949535585215
1075	GO:0032446	0.0352890430133569	1.65452545568825	11.306802356722	18	906	protein modification by small protein conjugation	biological_process	1	0.72641748839429
1076	GO:0016070	0.0354122749466339	1.30489130434783	64.1093197643278	77	5137	RNA metabolic process	biological_process	1	0.383929637286041
1077	GO:0044249	0.0355348165877373	1.29194951949939	75.565881092662	89	6055	cellular biosynthetic process	biological_process	1	0.369549700534401
1078	GO:0002092	0.035742636945375	7.24714679260134	0.299517943224424	2	24	positive regulation of receptor internalization	biological_process	1	2.85741311673375
1079	GO:0002407	0.035742636945375	7.24714679260134	0.299517943224424	2	24	dendritic cell chemotaxis	biological_process	1	2.85741311673375
1080	GO:0003181	0.035742636945375	7.24714679260134	0.299517943224424	2	24	atrioventricular valve morphogenesis	biological_process	1	2.85741311673375
1081	GO:0009218	0.035742636945375	7.24714679260134	0.299517943224424	2	24	pyrimidine ribonucleotide metabolic process	biological_process	1	2.85741311673375
1082	GO:0018126	0.035742636945375	7.24714679260134	0.299517943224424	2	24	protein hydroxylation	biological_process	1	2.85741311673375
1083	GO:0021871	0.035742636945375	7.24714679260134	0.299517943224424	2	24	forebrain regionalization	biological_process	1	2.85741311673375
1084	GO:0090023	0.035742636945375	7.24714679260134	0.299517943224424	2	24	positive regulation of neutrophil chemotaxis	biological_process	1	2.85741311673375
1085	GO:2001026	0.035742636945375	7.24714679260134	0.299517943224424	2	24	regulation of endothelial cell chemotaxis	biological_process	1	2.85741311673375
1086	GO:0031663	0.035835188919473	4.35936758893281	0.723835029459025	3	58	lipopolysaccharide-mediated signaling pathway	biological_process	1	2.12411885920261
1087	GO:0035306	0.035835188919473	4.35936758893281	0.723835029459025	3	58	positive regulation of dephosphorylation	biological_process	1	2.12411885920261
1088	GO:0055065	0.0358745265852837	1.77479537537666	8.17434386716658	14	655	metal ion homeostasis	biological_process	1	0.827652699013476
1089	GO:2000377	0.0359001132888949	2.55198937137263	2.43358328869845	6	195	regulation of reactive oxygen species metabolic process	biological_process	1	1.35162232052131
1090	GO:0010876	0.0360554321190395	1.99656756906383	5.17916443492234	10	415	lipid localization	biological_process	1	0.997521897367292
1091	GO:0034599	0.0362701007765062	2.19416477702192	3.76893411890734	8	302	cellular response to oxidative stress	biological_process	1	1.133671873082
1092	GO:0009913	0.0362710320836813	2.0823782234957	4.46780931976433	9	358	epidermal cell differentiation	biological_process	1	1.05823212992658
1093	GO:0045834	0.0363836060215468	2.84558915018042	1.82206748794858	5	146	positive regulation of lipid metabolic process	biological_process	1	1.5087273787355
1094	GO:0055024	0.0366266297283274	3.33715429403202	1.24799143010177	4	100	regulation of cardiac muscle tissue development	biological_process	1	1.73861839137154
1095	GO:0001763	0.0366640466632261	2.53841873405982	2.44606320299946	6	196	morphogenesis of a branching structure	biological_process	1	1.34393007379785
1096	GO:1901576	0.0369452819677486	1.28796352358811	76.6516336368506	90	6142	organic substance biosynthetic process	biological_process	1	0.365091735468273
1097	GO:0000710	0.0369763976205717	39.7306034482759	0.037439742903053	1	3	meiotic mismatch repair	biological_process	1	5.31217880085361
1098	GO:0001712	0.0369763976205717	39.7306034482759	0.037439742903053	1	3	ectodermal cell fate commitment	biological_process	1	5.31217880085361
1099	GO:0002434	0.0369763976205717	39.7306034482759	0.037439742903053	1	3	immune complex clearance	biological_process	1	5.31217880085361
1100	GO:0002581	0.0369763976205717	39.7306034482759	0.037439742903053	1	3	negative regulation of antigen processing and presentation of peptide or polysaccharide antigen via MHC class II	biological_process	1	5.31217880085361
1101	GO:0010751	0.0369763976205717	39.7306034482759	0.037439742903053	1	3	negative regulation of nitric oxide mediated signal transduction	biological_process	1	5.31217880085361
1102	GO:0014707	0.0369763976205717	39.7306034482759	0.037439742903053	1	3	branchiomeric skeletal muscle development	biological_process	1	5.31217880085361
1103	GO:0015891	0.0369763976205717	39.7306034482759	0.037439742903053	1	3	siderophore transport	biological_process	1	5.31217880085361
1104	GO:0021538	0.0369763976205717	39.7306034482759	0.037439742903053	1	3	epithalamus development	biological_process	1	5.31217880085361
1105	GO:0021986	0.0369763976205717	39.7306034482759	0.037439742903053	1	3	habenula development	biological_process	1	5.31217880085361
1106	GO:0030185	0.0369763976205717	39.7306034482759	0.037439742903053	1	3	nitric oxide transport	biological_process	1	5.31217880085361
1107	GO:0032227	0.0369763976205717	39.7306034482759	0.037439742903053	1	3	negative regulation of synaptic transmission, dopaminergic	biological_process	1	5.31217880085361
1108	GO:0032289	0.0369763976205717	39.7306034482759	0.037439742903053	1	3	central nervous system myelin formation	biological_process	1	5.31217880085361
1109	GO:0032765	0.0369763976205717	39.7306034482759	0.037439742903053	1	3	positive regulation of mast cell cytokine production	biological_process	1	5.31217880085361
1110	GO:0033023	0.0369763976205717	39.7306034482759	0.037439742903053	1	3	mast cell homeostasis	biological_process	1	5.31217880085361
1111	GO:0033024	0.0369763976205717	39.7306034482759	0.037439742903053	1	3	mast cell apoptotic process	biological_process	1	5.31217880085361
1112	GO:0033025	0.0369763976205717	39.7306034482759	0.037439742903053	1	3	regulation of mast cell apoptotic process	biological_process	1	5.31217880085361
1113	GO:0034140	0.0369763976205717	39.7306034482759	0.037439742903053	1	3	negative regulation of toll-like receptor 3 signaling pathway	biological_process	1	5.31217880085361
1114	GO:0035054	0.0369763976205717	39.7306034482759	0.037439742903053	1	3	embryonic heart tube anterior/posterior pattern specification	biological_process	1	5.31217880085361
1115	GO:0038086	0.0369763976205717	39.7306034482759	0.037439742903053	1	3	VEGF-activated platelet-derived growth factor receptor signaling pathway	biological_process	1	5.31217880085361
1116	GO:0038091	0.0369763976205717	39.7306034482759	0.037439742903053	1	3	positive regulation of cell proliferation by VEGF-activated platelet derived growth factor receptor signaling pathway	biological_process	1	5.31217880085361
1117	GO:0038123	0.0369763976205717	39.7306034482759	0.037439742903053	1	3	toll-like receptor TLR1:TLR2 signaling pathway	biological_process	1	5.31217880085361
1118	GO:0042235	0.0369763976205717	39.7306034482759	0.037439742903053	1	3	interleukin-17 biosynthetic process	biological_process	1	5.31217880085361
1119	GO:0043396	0.0369763976205717	39.7306034482759	0.037439742903053	1	3	corticotropin-releasing hormone secretion	biological_process	1	5.31217880085361
1120	GO:0043397	0.0369763976205717	39.7306034482759	0.037439742903053	1	3	regulation of corticotropin-releasing hormone secretion	biological_process	1	5.31217880085361
1121	GO:0045079	0.0369763976205717	39.7306034482759	0.037439742903053	1	3	negative regulation of chemokine biosynthetic process	biological_process	1	5.31217880085361
1122	GO:0045378	0.0369763976205717	39.7306034482759	0.037439742903053	1	3	regulation of interleukin-17 biosynthetic process	biological_process	1	5.31217880085361
1123	GO:0046946	0.0369763976205717	39.7306034482759	0.037439742903053	1	3	hydroxylysine metabolic process	biological_process	1	5.31217880085361
1124	GO:0046947	0.0369763976205717	39.7306034482759	0.037439742903053	1	3	hydroxylysine biosynthetic process	biological_process	1	5.31217880085361
1125	GO:0051866	0.0369763976205717	39.7306034482759	0.037439742903053	1	3	general adaptation syndrome	biological_process	1	5.31217880085361
1126	GO:0060086	0.0369763976205717	39.7306034482759	0.037439742903053	1	3	circadian temperature homeostasis	biological_process	1	5.31217880085361
1127	GO:0060129	0.0369763976205717	39.7306034482759	0.037439742903053	1	3	thyroid-stimulating hormone-secreting cell differentiation	biological_process	1	5.31217880085361
1128	GO:0060435	0.0369763976205717	39.7306034482759	0.037439742903053	1	3	bronchiole development	biological_process	1	5.31217880085361
1129	GO:0060584	0.0369763976205717	39.7306034482759	0.037439742903053	1	3	regulation of prostaglandin-endoperoxide synthase activity	biological_process	1	5.31217880085361
1130	GO:0060585	0.0369763976205717	39.7306034482759	0.037439742903053	1	3	positive regulation of prostaglandin-endoperoxide synthase activity	biological_process	1	5.31217880085361
1131	GO:0060948	0.0369763976205717	39.7306034482759	0.037439742903053	1	3	cardiac vascular smooth muscle cell development	biological_process	1	5.31217880085361
1132	GO:0061740	0.0369763976205717	39.7306034482759	0.037439742903053	1	3	protein targeting to lysosome involved in chaperone-mediated autophagy	biological_process	1	5.31217880085361
1133	GO:0070101	0.0369763976205717	39.7306034482759	0.037439742903053	1	3	positive regulation of chemokine-mediated signaling pathway	biological_process	1	5.31217880085361
1134	GO:0070295	0.0369763976205717	39.7306034482759	0.037439742903053	1	3	renal water absorption	biological_process	1	5.31217880085361
1135	GO:0070340	0.0369763976205717	39.7306034482759	0.037439742903053	1	3	detection of bacterial lipopeptide	biological_process	1	5.31217880085361
1136	GO:0070425	0.0369763976205717	39.7306034482759	0.037439742903053	1	3	negative regulation of nucleotide-binding oligomerization domain containing signaling pathway	biological_process	1	5.31217880085361
1137	GO:0070433	0.0369763976205717	39.7306034482759	0.037439742903053	1	3	negative regulation of nucleotide-binding oligomerization domain containing 2 signaling pathway	biological_process	1	5.31217880085361
1138	GO:0070666	0.0369763976205717	39.7306034482759	0.037439742903053	1	3	regulation of mast cell proliferation	biological_process	1	5.31217880085361
1139	GO:0071386	0.0369763976205717	39.7306034482759	0.037439742903053	1	3	cellular response to corticosterone stimulus	biological_process	1	5.31217880085361
1140	GO:0071725	0.0369763976205717	39.7306034482759	0.037439742903053	1	3	response to triacyl bacterial lipopeptide	biological_process	1	5.31217880085361
1141	GO:0071727	0.0369763976205717	39.7306034482759	0.037439742903053	1	3	cellular response to triacyl bacterial lipopeptide	biological_process	1	5.31217880085361
1142	GO:0072138	0.0369763976205717	39.7306034482759	0.037439742903053	1	3	mesenchymal cell proliferation involved in ureteric bud development	biological_process	1	5.31217880085361
1143	GO:0072262	0.0369763976205717	39.7306034482759	0.037439742903053	1	3	metanephric glomerular mesangial cell proliferation involved in metanephros development	biological_process	1	5.31217880085361
1144	GO:0072275	0.0369763976205717	39.7306034482759	0.037439742903053	1	3	metanephric glomerulus morphogenesis	biological_process	1	5.31217880085361
1145	GO:0072276	0.0369763976205717	39.7306034482759	0.037439742903053	1	3	metanephric glomerulus vasculature morphogenesis	biological_process	1	5.31217880085361
1146	GO:0072277	0.0369763976205717	39.7306034482759	0.037439742903053	1	3	metanephric glomerular capillary formation	biological_process	1	5.31217880085361
1147	GO:0072535	0.0369763976205717	39.7306034482759	0.037439742903053	1	3	tumor necrosis factor (ligand) superfamily member 11 production	biological_process	1	5.31217880085361
1148	GO:0090360	0.0369763976205717	39.7306034482759	0.037439742903053	1	3	platelet-derived growth factor production	biological_process	1	5.31217880085361
1149	GO:0090361	0.0369763976205717	39.7306034482759	0.037439742903053	1	3	regulation of platelet-derived growth factor production	biological_process	1	5.31217880085361
1150	GO:0097532	0.0369763976205717	39.7306034482759	0.037439742903053	1	3	stress response to acid chemical	biological_process	1	5.31217880085361
1151	GO:0097533	0.0369763976205717	39.7306034482759	0.037439742903053	1	3	cellular stress response to acid chemical	biological_process	1	5.31217880085361
1152	GO:0098706	0.0369763976205717	39.7306034482759	0.037439742903053	1	3	iron ion import across cell outer membrane	biological_process	1	5.31217880085361
1153	GO:0098758	0.0369763976205717	39.7306034482759	0.037439742903053	1	3	response to interleukin-8	biological_process	1	5.31217880085361
1154	GO:0098759	0.0369763976205717	39.7306034482759	0.037439742903053	1	3	cellular response to interleukin-8	biological_process	1	5.31217880085361
1155	GO:0099575	0.0369763976205717	39.7306034482759	0.037439742903053	1	3	regulation of protein catabolic process at presynapse, modulating synaptic transmission	biological_process	1	5.31217880085361
1156	GO:1900623	0.0369763976205717	39.7306034482759	0.037439742903053	1	3	regulation of monocyte aggregation	biological_process	1	5.31217880085361
1157	GO:1900625	0.0369763976205717	39.7306034482759	0.037439742903053	1	3	positive regulation of monocyte aggregation	biological_process	1	5.31217880085361
1158	GO:1901329	0.0369763976205717	39.7306034482759	0.037439742903053	1	3	regulation of odontoblast differentiation	biological_process	1	5.31217880085361
1159	GO:1902603	0.0369763976205717	39.7306034482759	0.037439742903053	1	3	carnitine transmembrane transport	biological_process	1	5.31217880085361
1160	GO:1902988	0.0369763976205717	39.7306034482759	0.037439742903053	1	3	neurofibrillary tangle assembly	biological_process	1	5.31217880085361
1161	GO:1903292	0.0369763976205717	39.7306034482759	0.037439742903053	1	3	protein localization to Golgi membrane	biological_process	1	5.31217880085361
1162	GO:1903392	0.0369763976205717	39.7306034482759	0.037439742903053	1	3	negative regulation of adherens junction organization	biological_process	1	5.31217880085361
1163	GO:1903971	0.0369763976205717	39.7306034482759	0.037439742903053	1	3	positive regulation of response to macrophage colony-stimulating factor	biological_process	1	5.31217880085361
1164	GO:1903974	0.0369763976205717	39.7306034482759	0.037439742903053	1	3	positive regulation of cellular response to macrophage colony-stimulating factor stimulus	biological_process	1	5.31217880085361
1165	GO:1903984	0.0369763976205717	39.7306034482759	0.037439742903053	1	3	positive regulation of TRAIL-activated apoptotic signaling pathway	biological_process	1	5.31217880085361
1166	GO:1904578	0.0369763976205717	39.7306034482759	0.037439742903053	1	3	response to thapsigargin	biological_process	1	5.31217880085361
1167	GO:1904579	0.0369763976205717	39.7306034482759	0.037439742903053	1	3	cellular response to thapsigargin	biological_process	1	5.31217880085361
1168	GO:1904580	0.0369763976205717	39.7306034482759	0.037439742903053	1	3	regulation of intracellular mRNA localization	biological_process	1	5.31217880085361
1169	GO:1904582	0.0369763976205717	39.7306034482759	0.037439742903053	1	3	positive regulation of intracellular mRNA localization	biological_process	1	5.31217880085361
1170	GO:2000299	0.0369763976205717	39.7306034482759	0.037439742903053	1	3	negative regulation of Rho-dependent protein serine/threonine kinase activity	biological_process	1	5.31217880085361
1171	GO:2000307	0.0369763976205717	39.7306034482759	0.037439742903053	1	3	regulation of tumor necrosis factor (ligand) superfamily member 11 production	biological_process	1	5.31217880085361
1172	GO:2000547	0.0369763976205717	39.7306034482759	0.037439742903053	1	3	regulation of dendritic cell dendrite assembly	biological_process	1	5.31217880085361
1173	GO:2000676	0.0369763976205717	39.7306034482759	0.037439742903053	1	3	positive regulation of type B pancreatic cell apoptotic process	biological_process	1	5.31217880085361
1174	GO:0001658	0.0374178885477744	4.28128881987578	0.736314943760043	3	59	branching involved in ureteric bud morphogenesis	biological_process	1	2.09804516441766
1175	GO:0097755	0.0374178885477744	4.28128881987578	0.736314943760043	3	59	positive regulation of blood vessel diameter	biological_process	1	2.09804516441766
1176	GO:0120178	0.0374178885477744	4.28128881987578	0.736314943760043	3	59	steroid hormone biosynthetic process	biological_process	1	2.09804516441766
1177	GO:1903426	0.0377776640593928	3.30257056678522	1.26047134440279	4	101	regulation of reactive oxygen species biosynthetic process	biological_process	1	1.72358938819835
1178	GO:0043588	0.0380868183718724	1.97660267304045	5.22908409212641	10	419	skin development	biological_process	1	0.983022896740668
1179	GO:0030216	0.0380907383971776	2.17164234942013	3.80637386181039	8	305	keratinocyte differentiation	biological_process	1	1.11878652339808
1180	GO:0046890	0.0382230462550957	2.51170154185022	2.4710230316015	6	198	regulation of lipid biosynthetic process	biological_process	1	1.32866504318093
1181	GO:0060541	0.0382230462550957	2.51170154185022	2.4710230316015	6	198	respiratory system development	biological_process	1	1.32866504318093
1182	GO:0008643	0.0382253444471799	2.80548398969452	1.84702731655062	5	148	carbohydrate transport	biological_process	1	1.48824967967514
1183	GO:0051592	0.0382253444471799	2.80548398969452	1.84702731655062	5	148	response to calcium ion	biological_process	1	1.48824967967514
1184	GO:0061041	0.0382253444471799	2.80548398969452	1.84702731655062	5	148	regulation of wound healing	biological_process	1	1.48824967967514
1185	GO:0031639	0.0385373847894276	6.93167701863354	0.311997857525442	2	25	plasminogen activation	biological_process	1	2.79320443371457
1186	GO:0031664	0.0385373847894276	6.93167701863354	0.311997857525442	2	25	regulation of lipopolysaccharide-mediated signaling pathway	biological_process	1	2.79320443371457
1187	GO:0050927	0.0385373847894276	6.93167701863354	0.311997857525442	2	25	positive regulation of positive chemotaxis	biological_process	1	2.79320443371457
1188	GO:0072012	0.0385373847894276	6.93167701863354	0.311997857525442	2	25	glomerulus vasculature development	biological_process	1	2.79320443371457
1189	GO:0072202	0.0385373847894276	6.93167701863354	0.311997857525442	2	25	cell differentiation involved in metanephros development	biological_process	1	2.79320443371457
1190	GO:0097186	0.0385373847894276	6.93167701863354	0.311997857525442	2	25	amelogenesis	biological_process	1	2.79320443371457
1191	GO:0002367	0.0389493045996424	3.26869262989038	1.2729512587038	4	102	cytokine production involved in immune response	biological_process	1	1.70871372027385
1192	GO:0002504	0.0389493045996424	3.26869262989038	1.2729512587038	4	102	antigen processing and presentation of peptide or polysaccharide antigen via MHC class II	biological_process	1	1.70871372027385
1193	GO:0046128	0.0390358757504009	4.20594965675057	0.74879485806106	3	60	purine ribonucleoside metabolic process	biological_process	1	2.07243158178844
1194	GO:0051784	0.0390358757504009	4.20594965675057	0.74879485806106	3	60	negative regulation of nuclear division	biological_process	1	2.07243158178844
1195	GO:0014074	0.0391672483955331	2.78584917153996	1.85950723085163	5	149	response to purine-containing compound	biological_process	1	1.47811715120487
1196	GO:0044237	0.0398288020499266	1.28559969921043	140.573754686663	154	11264	cellular metabolic process	biological_process	1	0.362441496580782
1197	GO:0071774	0.0401232208667284	2.7664851784634	1.87198714515265	5	150	response to fibroblast growth factor	biological_process	1	1.46805419451465
1198	GO:0032652	0.0401415616262305	3.2354990957611	1.28543117300482	4	103	regulation of interleukin-1 production	biological_process	1	1.69398827402337
1199	GO:0051983	0.0401415616262305	3.2354990957611	1.28543117300482	4	103	regulation of chromosome segregation	biological_process	1	1.69398827402337
1200	GO:1905269	0.0401415616262305	3.2354990957611	1.28543117300482	4	103	positive regulation of chromatin organization	biological_process	1	1.69398827402337
1201	GO:0090303	0.0406889694588783	4.1332083958021	0.761274772362078	3	61	positive regulation of wound healing	biological_process	1	2.04726210603297
1202	GO:0009896	0.0412805110407315	1.9473769517532	5.30396357793251	10	425	positive regulation of catabolic process	biological_process	1	0.961532172084731
1203	GO:0052548	0.0412805110407315	1.9473769517532	5.30396357793251	10	425	regulation of endopeptidase activity	biological_process	1	0.961532172084731
1204	GO:0014812	0.0413544402622072	3.20296943231441	1.29791108730584	4	104	muscle cell migration	biological_process	1	1.67941002975205
1205	GO:0030593	0.0413544402622072	3.20296943231441	1.29791108730584	4	104	neutrophil chemotaxis	biological_process	1	1.67941002975205
1206	GO:0071887	0.0413544402622072	3.20296943231441	1.29791108730584	4	104	leukocyte apoptotic process	biological_process	1	1.67941002975205
1207	GO:0001556	0.041412512549349	6.64249639249639	0.32447777182646	2	26	oocyte maturation	biological_process	1	2.73172553919618
1208	GO:0003171	0.041412512549349	6.64249639249639	0.32447777182646	2	26	atrioventricular valve development	biological_process	1	2.73172553919618
1209	GO:0010460	0.041412512549349	6.64249639249639	0.32447777182646	2	26	positive regulation of heart rate	biological_process	1	2.73172553919618
1210	GO:0030194	0.041412512549349	6.64249639249639	0.32447777182646	2	26	positive regulation of blood coagulation	biological_process	1	2.73172553919618
1211	GO:0036152	0.041412512549349	6.64249639249639	0.32447777182646	2	26	phosphatidylethanolamine acyl-chain remodeling	biological_process	1	2.73172553919618
1212	GO:0042044	0.041412512549349	6.64249639249639	0.32447777182646	2	26	fluid transport	biological_process	1	2.73172553919618
1213	GO:0042481	0.041412512549349	6.64249639249639	0.32447777182646	2	26	regulation of odontogenesis	biological_process	1	2.73172553919618
1214	GO:0043567	0.041412512549349	6.64249639249639	0.32447777182646	2	26	regulation of insulin-like growth factor receptor signaling pathway	biological_process	1	2.73172553919618
1215	GO:0050926	0.041412512549349	6.64249639249639	0.32447777182646	2	26	regulation of positive chemotaxis	biological_process	1	2.73172553919618
1216	GO:0060706	0.041412512549349	6.64249639249639	0.32447777182646	2	26	cell differentiation involved in embryonic placenta development	biological_process	1	2.73172553919618
1217	GO:0060765	0.041412512549349	6.64249639249639	0.32447777182646	2	26	regulation of androgen receptor signaling pathway	biological_process	1	2.73172553919618
1218	GO:0071624	0.041412512549349	6.64249639249639	0.32447777182646	2	26	positive regulation of granulocyte chemotaxis	biological_process	1	2.73172553919618
1219	GO:0150117	0.041412512549349	6.64249639249639	0.32447777182646	2	26	positive regulation of cell-substrate junction organization	biological_process	1	2.73172553919618
1220	GO:1900048	0.041412512549349	6.64249639249639	0.32447777182646	2	26	positive regulation of hemostasis	biological_process	1	2.73172553919618
1221	GO:0043312	0.0416018136901625	1.87776067206447	6.05275843599357	11	485	neutrophil degranulation	biological_process	1	0.909013197587924
1222	GO:0055080	0.0416427263091893	1.70051053702353	9.13529726834494	15	732	cation homeostasis	biological_process	1	0.765967945572068
1223	GO:0040011	0.0420312426882762	1.42689167974882	24.2609534011784	33	1944	locomotion	biological_process	1	0.512875819031851
1224	GO:0048729	0.0420387254402568	1.73275141997995	8.36154258168184	14	670	tissue morphogenesis	biological_process	1	0.793064700727115
1225	GO:0050730	0.0420873814550098	2.26243025198138	3.19485806106053	7	256	regulation of peptidyl-tyrosine phosphorylation	biological_process	1	1.17787331631888
1226	GO:0008152	0.0422372678631767	1.29926357530145	156.323406534547	169	12526	metabolic process	biological_process	1	0.377694133023719
1227	GO:0032623	0.0423769760506903	4.06293294030951	0.773754686663096	3	62	interleukin-2 production	biological_process	1	2.02252155273505
1228	GO:0032922	0.0423769760506903	4.06293294030951	0.773754686663096	3	62	circadian regulation of gene expression	biological_process	1	2.02252155273505
1229	GO:0055025	0.0423769760506903	4.06293294030951	0.773754686663096	3	62	positive regulation of cardiac muscle tissue development	biological_process	1	2.02252155273505
1230	GO:0033673	0.0428272857564841	2.25325663716814	3.20733797536154	7	257	negative regulation of kinase activity	biological_process	1	1.17201164028617
1231	GO:0048568	0.0429443782675942	1.93307872208037	5.34140332083556	10	428	embryonic organ development	biological_process	1	0.950900390597467
1232	GO:0030168	0.0430758483917733	2.70996325272641	1.9094268880557	5	153	platelet activation	biological_process	1	1.43827328867552
1233	GO:0002283	0.043158598465438	1.86563922412979	6.09019817889663	11	488	neutrophil activation involved in immune response	biological_process	1	0.899670025910189
1234	GO:0003300	0.0438420574502716	3.13982361503553	1.32287091590787	4	106	cardiac muscle hypertrophy	biological_process	1	1.65068351553059
1235	GO:0009116	0.0438420574502716	3.13982361503553	1.32287091590787	4	106	nucleoside metabolic process	biological_process	1	1.65068351553059
1236	GO:0042278	0.0440996898287676	3.995	0.786234600964114	3	63	purine nucleoside metabolic process	biological_process	1	1.99819550315325
1237	GO:0046622	0.0440996898287676	3.995	0.786234600964114	3	63	positive regulation of organ growth	biological_process	1	1.99819550315325
1238	GO:0002026	0.0443655975386845	6.37645021645022	0.336957686127477	2	27	regulation of the force of heart contraction	biological_process	1	2.6727534960331
1239	GO:0036336	0.0443655975386845	6.37645021645022	0.336957686127477	2	27	dendritic cell migration	biological_process	1	2.6727534960331
1240	GO:0045671	0.0443655975386845	6.37645021645022	0.336957686127477	2	27	negative regulation of osteoclast differentiation	biological_process	1	2.6727534960331
1241	GO:0045932	0.0443655975386845	6.37645021645022	0.336957686127477	2	27	negative regulation of muscle contraction	biological_process	1	2.6727534960331
1242	GO:0048799	0.0443655975386845	6.37645021645022	0.336957686127477	2	27	animal organ maturation	biological_process	1	2.6727534960331
1243	GO:0050820	0.0443655975386845	6.37645021645022	0.336957686127477	2	27	positive regulation of coagulation	biological_process	1	2.6727534960331
1244	GO:0061437	0.0443655975386845	6.37645021645022	0.336957686127477	2	27	renal system vasculature development	biological_process	1	2.6727534960331
1245	GO:0061440	0.0443655975386845	6.37645021645022	0.336957686127477	2	27	kidney vasculature development	biological_process	1	2.6727534960331
1246	GO:2000191	0.0443655975386845	6.37645021645022	0.336957686127477	2	27	regulation of fatty acid transport	biological_process	1	2.6727534960331
1247	GO:0030330	0.0451167810312432	3.10917030567686	1.33535083020889	4	107	DNA damage response, signal transduction by p53 class mediator	biological_process	1	1.63652964286945
1248	GO:0034284	0.0457587201913116	2.39805378394372	2.58334226031066	6	207	response to monosaccharide	biological_process	1	1.26186401611608
1249	GO:0045600	0.0458568934893702	3.92929436920884	0.798714515265131	3	64	positive regulation of fat cell differentiation	biological_process	1	1.97427025359182
1250	GO:0046834	0.0458568934893702	3.92929436920884	0.798714515265131	3	64	lipid phosphorylation	biological_process	1	1.97427025359182
1251	GO:0060135	0.0458568934893702	3.92929436920884	0.798714515265131	3	64	maternal process involved in female pregnancy	biological_process	1	1.97427025359182
1252	GO:0043535	0.0461560703488344	2.65568723132334	1.94686663095876	5	156	regulation of blood vessel endothelial cell migration	biological_process	1	1.40908524593593
1253	GO:1905952	0.0461560703488344	2.65568723132334	1.94686663095876	5	156	regulation of lipid localization	biological_process	1	1.40908524593593
1254	GO:0098771	0.0463487443890763	1.67377633834056	9.27257632565613	15	743	inorganic ion homeostasis	biological_process	1	0.743106757801619
1255	GO:0050673	0.0464084224035656	1.90508926305102	5.41628280664167	10	434	epithelial cell proliferation	biological_process	1	0.929858596849312
1256	GO:0002526	0.0464120964064768	3.07910648303661	1.34783074450991	4	108	acute inflammatory response	biological_process	1	1.62251176017016
1257	GO:1904659	0.0464120964064768	3.07910648303661	1.34783074450991	4	108	glucose transmembrane transport	biological_process	1	1.62251176017016
1258	GO:0009987	0.0468904883045626	1.92808697222998	219.946009641136	226	17624	cellular process	biological_process	1	0.947170130185555
1259	GO:0001516	0.0473942645620639	6.13086913086913	0.349437600428495	2	28	prostaglandin biosynthetic process	biological_process	1	2.61609160930152
1260	GO:0042730	0.0473942645620639	6.13086913086913	0.349437600428495	2	28	fibrinolysis	biological_process	1	2.61609160930152
1261	GO:0046457	0.0473942645620639	6.13086913086913	0.349437600428495	2	28	prostanoid biosynthetic process	biological_process	1	2.61609160930152
1262	GO:0043434	0.0476039556805668	1.89593465125582	5.44124263524371	10	436	response to peptide hormone	biological_process	1	0.922909238532624
1263	GO:0002548	0.0476483585785912	3.86570827489481	0.811194429566149	3	65	monocyte chemotaxis	biological_process	1	1.95073276888836
1264	GO:0006940	0.0476483585785912	3.86570827489481	0.811194429566149	3	65	regulation of smooth muscle contraction	biological_process	1	1.95073276888836
1265	GO:0034332	0.0476483585785912	3.86570827489481	0.811194429566149	3	65	adherens junction organization	biological_process	1	1.95073276888836
1266	GO:0060675	0.0476483585785912	3.86570827489481	0.811194429566149	3	65	ureteric bud morphogenesis	biological_process	1	1.95073276888836
1267	GO:0009141	0.047727983862985	3.04961530463714	1.36031065881093	4	109	nucleoside triphosphate metabolic process	biological_process	1	1.60862726461125
1268	GO:0014897	0.047727983862985	3.04961530463714	1.36031065881093	4	109	striated muscle hypertrophy	biological_process	1	1.60862726461125
1269	GO:0072009	0.047727983862985	3.04961530463714	1.36031065881093	4	109	nephron epithelium development	biological_process	1	1.60862726461125
1270	GO:0042119	0.0486376043006404	1.82631296594336	6.2149973219068	11	498	neutrophil activation	biological_process	1	0.868934013802625
1271	GO:0007059	0.0488374328018034	2.05881434149805	4.00605249062667	8	321	chromosome segregation	biological_process	1	1.04181373736373
1272	GO:0007568	0.0488374328018034	2.05881434149805	4.00605249062667	8	321	aging	biological_process	1	1.04181373736373
1273	GO:0001705	0.0489967811505662	26.485632183908	0.0499196572040707	1	4	ectoderm formation	biological_process	1	4.72713803953188
1274	GO:0001922	0.0489967811505662	26.485632183908	0.0499196572040707	1	4	B-1 B cell homeostasis	biological_process	1	4.72713803953188
1275	GO:0002408	0.0489967811505662	26.485632183908	0.0499196572040707	1	4	myeloid dendritic cell chemotaxis	biological_process	1	4.72713803953188
1276	GO:0002605	0.0489967811505662	26.485632183908	0.0499196572040707	1	4	negative regulation of dendritic cell antigen processing and presentation	biological_process	1	4.72713803953188
1277	GO:0002677	0.0489967811505662	26.485632183908	0.0499196572040707	1	4	negative regulation of chronic inflammatory response	biological_process	1	4.72713803953188
1278	GO:0007296	0.0489967811505662	26.485632183908	0.0499196572040707	1	4	vitellogenesis	biological_process	1	4.72713803953188
1279	GO:0010193	0.0489967811505662	26.485632183908	0.0499196572040707	1	4	response to ozone	biological_process	1	4.72713803953188
1280	GO:0010746	0.0489967811505662	26.485632183908	0.0499196572040707	1	4	regulation of long-chain fatty acid import across plasma membrane	biological_process	1	4.72713803953188
1281	GO:0010748	0.0489967811505662	26.485632183908	0.0499196572040707	1	4	negative regulation of long-chain fatty acid import across plasma membrane	biological_process	1	4.72713803953188
1282	GO:0014005	0.0489967811505662	26.485632183908	0.0499196572040707	1	4	microglia development	biological_process	1	4.72713803953188
1283	GO:0014735	0.0489967811505662	26.485632183908	0.0499196572040707	1	4	regulation of muscle atrophy	biological_process	1	4.72713803953188
1284	GO:0014826	0.0489967811505662	26.485632183908	0.0499196572040707	1	4	vein smooth muscle contraction	biological_process	1	4.72713803953188
1285	GO:0015734	0.0489967811505662	26.485632183908	0.0499196572040707	1	4	taurine transport	biological_process	1	4.72713803953188
1286	GO:0015879	0.0489967811505662	26.485632183908	0.0499196572040707	1	4	carnitine transport	biological_process	1	4.72713803953188
1287	GO:0030951	0.0489967811505662	26.485632183908	0.0499196572040707	1	4	establishment or maintenance of microtubule cytoskeleton polarity	biological_process	1	4.72713803953188
1288	GO:0032058	0.0489967811505662	26.485632183908	0.0499196572040707	1	4	positive regulation of translational initiation in response to stress	biological_process	1	4.72713803953188
1289	GO:0032345	0.0489967811505662	26.485632183908	0.0499196572040707	1	4	negative regulation of aldosterone metabolic process	biological_process	1	4.72713803953188
1290	GO:0032348	0.0489967811505662	26.485632183908	0.0499196572040707	1	4	negative regulation of aldosterone biosynthetic process	biological_process	1	4.72713803953188
1291	GO:0032690	0.0489967811505662	26.485632183908	0.0499196572040707	1	4	negative regulation of interleukin-1 alpha production	biological_process	1	4.72713803953188
1292	GO:0036146	0.0489967811505662	26.485632183908	0.0499196572040707	1	4	cellular response to mycotoxin	biological_process	1	4.72713803953188
1293	GO:0038124	0.0489967811505662	26.485632183908	0.0499196572040707	1	4	toll-like receptor TLR6:TLR2 signaling pathway	biological_process	1	4.72713803953188
1294	GO:0038165	0.0489967811505662	26.485632183908	0.0499196572040707	1	4	oncostatin-M-mediated signaling pathway	biological_process	1	4.72713803953188
1295	GO:0038189	0.0489967811505662	26.485632183908	0.0499196572040707	1	4	neuropilin signaling pathway	biological_process	1	4.72713803953188
1296	GO:0042494	0.0489967811505662	26.485632183908	0.0499196572040707	1	4	detection of bacterial lipoprotein	biological_process	1	4.72713803953188
1297	GO:0042918	0.0489967811505662	26.485632183908	0.0499196572040707	1	4	alkanesulfonate transport	biological_process	1	4.72713803953188
1298	GO:0043111	0.0489967811505662	26.485632183908	0.0499196572040707	1	4	replication fork arrest	biological_process	1	4.72713803953188
1299	GO:0050705	0.0489967811505662	26.485632183908	0.0499196572040707	1	4	regulation of interleukin-1 alpha secretion	biological_process	1	4.72713803953188
1300	GO:0050748	0.0489967811505662	26.485632183908	0.0499196572040707	1	4	negative regulation of lipoprotein metabolic process	biological_process	1	4.72713803953188
1301	GO:0060005	0.0489967811505662	26.485632183908	0.0499196572040707	1	4	vestibular reflex	biological_process	1	4.72713803953188
1302	GO:0060024	0.0489967811505662	26.485632183908	0.0499196572040707	1	4	rhythmic synaptic transmission	biological_process	1	4.72713803953188
1303	GO:0060319	0.0489967811505662	26.485632183908	0.0499196572040707	1	4	primitive erythrocyte differentiation	biological_process	1	4.72713803953188
1304	GO:0061209	0.0489967811505662	26.485632183908	0.0499196572040707	1	4	cell proliferation involved in mesonephros development	biological_process	1	4.72713803953188
1305	GO:0070294	0.0489967811505662	26.485632183908	0.0499196572040707	1	4	renal sodium ion absorption	biological_process	1	4.72713803953188
1306	GO:0070427	0.0489967811505662	26.485632183908	0.0499196572040707	1	4	nucleotide-binding oligomerization domain containing 1 signaling pathway	biological_process	1	4.72713803953188
1307	GO:0070662	0.0489967811505662	26.485632183908	0.0499196572040707	1	4	mast cell proliferation	biological_process	1	4.72713803953188
1308	GO:0071211	0.0489967811505662	26.485632183908	0.0499196572040707	1	4	protein targeting to vacuole involved in autophagy	biological_process	1	4.72713803953188
1309	GO:0071724	0.0489967811505662	26.485632183908	0.0499196572040707	1	4	response to diacyl bacterial lipopeptide	biological_process	1	4.72713803953188
1310	GO:0071726	0.0489967811505662	26.485632183908	0.0499196572040707	1	4	cellular response to diacyl bacterial lipopeptide	biological_process	1	4.72713803953188
1311	GO:0071896	0.0489967811505662	26.485632183908	0.0499196572040707	1	4	protein localization to adherens junction	biological_process	1	4.72713803953188
1312	GO:0071934	0.0489967811505662	26.485632183908	0.0499196572040707	1	4	thiamine transmembrane transport	biological_process	1	4.72713803953188
1313	GO:0071962	0.0489967811505662	26.485632183908	0.0499196572040707	1	4	mitotic sister chromatid cohesion, centromeric	biological_process	1	4.72713803953188
1314	GO:0072108	0.0489967811505662	26.485632183908	0.0499196572040707	1	4	positive regulation of mesenchymal to epithelial transition involved in metanephros morphogenesis	biological_process	1	4.72713803953188
1315	GO:0089700	0.0489967811505662	26.485632183908	0.0499196572040707	1	4	protein kinase D signaling	biological_process	1	4.72713803953188
1316	GO:0090261	0.0489967811505662	26.485632183908	0.0499196572040707	1	4	positive regulation of inclusion body assembly	biological_process	1	4.72713803953188
1317	GO:0097026	0.0489967811505662	26.485632183908	0.0499196572040707	1	4	dendritic cell dendrite assembly	biological_process	1	4.72713803953188
1318	GO:0097029	0.0489967811505662	26.485632183908	0.0499196572040707	1	4	mature conventional dendritic cell differentiation	biological_process	1	4.72713803953188
1319	GO:0140213	0.0489967811505662	26.485632183908	0.0499196572040707	1	4	negative regulation of long-chain fatty acid import into cell	biological_process	1	4.72713803953188
1320	GO:1900086	0.0489967811505662	26.485632183908	0.0499196572040707	1	4	positive regulation of peptidyl-tyrosine autophosphorylation	biological_process	1	4.72713803953188
1321	GO:1902732	0.0489967811505662	26.485632183908	0.0499196572040707	1	4	positive regulation of chondrocyte proliferation	biological_process	1	4.72713803953188
1322	GO:1904020	0.0489967811505662	26.485632183908	0.0499196572040707	1	4	regulation of G protein-coupled receptor internalization	biological_process	1	4.72713803953188
1323	GO:1905664	0.0489967811505662	26.485632183908	0.0499196572040707	1	4	regulation of calcium ion import across plasma membrane	biological_process	1	4.72713803953188
1324	GO:1905908	0.0489967811505662	26.485632183908	0.0499196572040707	1	4	positive regulation of amyloid fibril formation	biological_process	1	4.72713803953188
1325	GO:1990168	0.0489967811505662	26.485632183908	0.0499196572040707	1	4	protein K33-linked deubiquitination	biological_process	1	4.72713803953188
1326	GO:1990785	0.0489967811505662	26.485632183908	0.0499196572040707	1	4	response to water-immersion restraint stress	biological_process	1	4.72713803953188
1327	GO:2000065	0.0489967811505662	26.485632183908	0.0499196572040707	1	4	negative regulation of cortisol biosynthetic process	biological_process	1	4.72713803953188
1328	GO:2000298	0.0489967811505662	26.485632183908	0.0499196572040707	1	4	regulation of Rho-dependent protein serine/threonine kinase activity	biological_process	1	4.72713803953188
1329	GO:0046916	0.0490644189144396	3.02068056356596	1.37279057311194	4	110	cellular transition metal ion homeostasis	biological_process	1	1.59487362738734
1330	GO:0045428	0.0494738459377143	3.80414078674948	0.823674343867167	3	66	regulation of nitric oxide biosynthetic process	biological_process	1	1.92757063962297
1331	GO:0070613	0.0494738459377143	3.80414078674948	0.823674343867167	3	66	regulation of protein processing	biological_process	1	1.92757063962297
1332	GO:0072171	0.0494738459377143	3.80414078674948	0.823674343867167	3	66	mesonephric tubule morphogenesis	biological_process	1	1.92757063962297
1333	GO:0046982	1.24311200067591e-20	7.86449300497167	6.4494801084991	40	505	protein heterodimerization activity	molecular_function	1.94795650505915e-17	2.97535376337914
1334	GO:0046983	5.31221037552286e-14	3.88149836721033	16.9985307414105	53	1331	protein dimerization activity	molecular_function	8.32423365844433e-11	1.95661368067379
1335	GO:0031492	8.44228695101899e-11	20.2627906976744	0.702418625678119	11	55	nucleosomal DNA binding	molecular_function	1.32290636522468e-07	4.34076097822845
1336	GO:0003677	9.02546633917773e-10	2.63459302325581	31.0469032549729	66	2431	DNA binding	molecular_function	1.41429057534915e-06	1.39758011985964
1337	GO:0031491	1.07618141335601e-08	12.0274041483344	1.08555605786618	11	85	nucleosome binding	molecular_function	1.68637627472886e-05	3.58825339688296
1338	GO:0031490	4.00957539897533e-08	9.09930998340466	1.51977848101266	12	119	chromatin DNA binding	molecular_function	6.28300465019434e-05	3.18575714737025
1339	GO:0005515	5.45398981405977e-06	2.02235603345281	150.777350813743	181	11806	protein binding	molecular_function	0.00854640203863166	1.01603700440243
1340	GO:0050839	6.70936627162587e-06	3.44386565863348	6.37285262206148	20	499	cell adhesion molecule binding	molecular_function	0.0105135769476377	1.78402886590449
1341	GO:0019838	1.05491653133953e-05	6.32217847769029	1.7496609403255	10	137	growth factor binding	molecular_function	0.0165305420460904	2.66042176368976
1342	GO:0030627	1.13330226797866e-05	20.779947606573	0.306509945750452	5	24	pre-mRNA 5'-splice site binding	molecular_function	0.0177588465392256	4.37712011160145
1343	GO:0005520	2.51361669010458e-05	17.1621089907535	0.357594936708861	5	28	insulin-like growth factor binding	molecular_function	0.0393883735339388	4.10115494629968
1344	GO:0008201	6.44370054055255e-05	5.04047286279991	2.15834086799277	10	169	heparin binding	molecular_function	0.100972787470459	2.33355908388708
1345	GO:0005102	8.61845583664151e-05	2.09016683817203	20.7405063291139	39	1624	signaling receptor binding	molecular_function	0.135051202960172	1.0636181035487
1346	GO:0005539	0.000180705536730404	4.04890121612972	2.9246157323689	11	229	glycosaminoglycan binding	molecular_function	0.283165576056543	2.01753044500541
1347	GO:1901681	0.000383691542291013	3.68864454607376	3.19281193490054	11	250	sulfur compound binding	molecular_function	0.601244646770017	1.88309077132488
1348	GO:0001605	0.000483065068531683	155.973214285714	0.0383137432188065	2	3	adrenomedullin receptor activity	molecular_function	0.756962962389147	7.28515448209837
1349	GO:0001228	0.000542272582638819	2.85802110346061	5.60657775768535	15	439	DNA-binding transcription activator activity, RNA polymerase II-specific	molecular_function	0.84974113699503	1.51501656924883
1350	GO:0001216	0.000555151935671379	2.85112907722331	5.61934900542495	15	440	DNA-binding transcription activator activity	molecular_function	0.869923083197051	1.51153335490358
1351	GO:0050840	0.000792961934565226	7.57831534980856	0.727961121157324	5	57	extracellular matrix binding	molecular_function	1	2.92187717470266
1352	GO:0097643	0.000957984549770614	77.9821428571429	0.0510849909584087	2	4	amylin receptor activity	molecular_function	1	6.28507189372265
1353	GO:0035259	0.00101799326827445	18.0651948947913	0.204339963833635	3	16	glucocorticoid receptor binding	molecular_function	1	4.17514091413224
1354	GO:0045296	0.00116979610276404	3.01485366068028	4.22728300180832	12	331	cadherin binding	molecular_function	1	1.59208797621005
1355	GO:0003676	0.00123920272043754	1.57126938932695	54.5459990958409	75	4271	nucleic acid binding	molecular_function	1	0.651930547486355
1356	GO:0036002	0.00125129473214334	6.7920112342019	0.804588607594937	5	63	pre-mRNA binding	molecular_function	1	2.76383884515626
1357	GO:0005178	0.0015437927111448	4.43525114155251	1.68580470162749	7	132	integrin binding	molecular_function	1	2.14901579796809
1358	GO:0070051	0.00158319319384942	51.9851190476191	0.0638562386980109	2	5	fibrinogen binding	molecular_function	1	5.70002679989766
1359	GO:0003682	0.00179981812313422	2.43522012578616	6.97310126582278	16	546	chromatin binding	molecular_function	1	1.28405218710288
1360	GO:0005125	0.00212753940190483	3.39246947823618	2.80967450271248	9	220	cytokine activity	molecular_function	1	1.76233583589604
1361	GO:0001221	0.00216382787278683	8.05313005313005	0.549163652802893	4	43	transcription cofactor binding	molecular_function	1	3.00954963222623
1362	GO:0097642	0.00235480866118624	38.9866071428571	0.076627486437613	2	6	calcitonin family receptor activity	molecular_function	1	5.28490670278632
1363	GO:0000987	0.00240323190956118	2.36162567591139	7.17744122965642	16	562	cis-regulatory region sequence-specific DNA binding	molecular_function	1	1.23978031177038
1364	GO:0005488	0.00246767197632661	1.97212182780784	194.940325497288	209	15264	binding	molecular_function	1	0.979748676941639
1365	GO:0001223	0.00301426216750727	11.737668161435	0.29373869801085	3	23	transcription coactivator binding	molecular_function	1	3.55307392189787
1366	GO:0017134	0.00301426216750727	11.737668161435	0.29373869801085	3	23	fibroblast growth factor binding	molecular_function	1	3.55307392189787
1367	GO:1901363	0.00314948958152551	1.46402210432098	78.7858273056058	99	6169	heterocyclic compound binding	molecular_function	1	0.549937336103866
1368	GO:0001540	0.00322138483850754	5.39174363106676	0.996157323688969	5	78	amyloid-beta binding	molecular_function	1	2.43075190026946
1369	GO:0005138	0.0032690225053358	31.1875	0.0893987341772152	2	7	interleukin-6 receptor binding	molecular_function	1	4.96289600533726
1370	GO:0097159	0.00336888860707158	1.45863630269088	79.8969258589512	100	6256	organic cyclic compound binding	molecular_function	1	0.544620205590372
1371	GO:0000978	0.00437850912915435	2.27662853098487	6.94755877034358	15	544	RNA polymerase II cis-regulatory region sequence-specific DNA binding	molecular_function	1	1.18689891148975
1372	GO:0001968	0.00479518093482701	9.77914798206278	0.344823688969259	3	27	fibronectin binding	molecular_function	1	3.28970877442097
1373	GO:0005201	0.00501102911812367	3.54753541739843	2.08171338155515	7	163	extracellular matrix structural constituent	molecular_function	1	1.82681708773897
1374	GO:0043425	0.00532057600625061	9.38744394618834	0.357594936708861	3	28	bHLH transcription factor binding	molecular_function	1	3.23073238810786
1375	GO:0015166	0.00551037358021665	22.2742346938776	0.11494122965642	2	9	polyol transmembrane transporter activity	molecular_function	1	4.47730395885386
1376	GO:0003690	0.00568188981865217	1.90499832411597	12.2348553345389	22	958	double-stranded DNA binding	molecular_function	1	0.929789728537158
1377	GO:0035258	0.00650276849141961	4.52046601133822	1.1749547920434	5	92	steroid hormone receptor binding	molecular_function	1	2.17647150662086
1378	GO:0031994	0.0098507895858916	15.5892857142857	0.153254972875226	2	12	insulin-like growth factor I binding	molecular_function	1	3.96248292157184
1379	GO:0001530	0.00995742170689947	7.33099775784753	0.446993670886076	3	35	lipopolysaccharide binding	molecular_function	1	2.87400956429879
1380	GO:0015144	0.0116031013026739	6.8989712476919	0.47253616636528	3	37	carbohydrate transmembrane transporter activity	molecular_function	1	2.78638124790451
1381	GO:0043539	0.0116031013026739	6.8989712476919	0.47253616636528	3	37	protein serine/threonine kinase activator activity	molecular_function	1	2.78638124790451
1382	GO:0044877	0.0123067296564408	1.72293041194093	14.6997061482821	24	1151	protein-containing complex binding	molecular_function	1	0.78486443320817
1383	GO:0004790	0.0127712477396021	Inf	0.0127712477396022	1	1	thioether S-methyltransferase activity	molecular_function	1	Inf
1384	GO:0005367	0.0127712477396021	Inf	0.0127712477396022	1	1	myo-inositol:sodium symporter activity	molecular_function	1	Inf
1385	GO:0005368	0.0127712477396021	Inf	0.0127712477396022	1	1	taurine transmembrane transporter activity	molecular_function	1	Inf
1386	GO:0005369	0.0127712477396021	Inf	0.0127712477396022	1	1	taurine:sodium symporter activity	molecular_function	1	Inf
1387	GO:0009673	0.0127712477396021	Inf	0.0127712477396022	1	1	low-affinity phosphate transmembrane transporter activity	molecular_function	1	Inf
1388	GO:0016151	0.0127712477396021	Inf	0.0127712477396022	1	1	nickel cation binding	molecular_function	1	Inf
1389	GO:0030748	0.0127712477396021	Inf	0.0127712477396022	1	1	amine N-methyltransferase activity	molecular_function	1	Inf
1390	GO:0031700	0.0127712477396021	Inf	0.0127712477396022	1	1	adrenomedullin receptor binding	molecular_function	1	Inf
1391	GO:0031707	0.0127712477396021	Inf	0.0127712477396022	1	1	endothelin A receptor binding	molecular_function	1	Inf
1392	GO:0034246	0.0127712477396021	Inf	0.0127712477396022	1	1	mitochondrial sequence-specific DNA-binding transcription factor activity	molecular_function	1	Inf
1393	GO:0042497	0.0127712477396021	Inf	0.0127712477396022	1	1	triacyl lipopeptide binding	molecular_function	1	Inf
1394	GO:0042959	0.0127712477396021	Inf	0.0127712477396022	1	1	alkanesulfonate transmembrane transporter activity	molecular_function	1	Inf
1395	GO:0043273	0.0127712477396021	Inf	0.0127712477396022	1	1	CTPase activity	molecular_function	1	Inf
1396	GO:0047280	0.0127712477396021	Inf	0.0127712477396022	1	1	nicotinamide phosphoribosyltransferase activity	molecular_function	1	Inf
1397	GO:0050185	0.0127712477396021	Inf	0.0127712477396022	1	1	phosphatidylinositol deacylase activity	molecular_function	1	Inf
1398	GO:0052858	0.0127712477396021	Inf	0.0127712477396022	1	1	peptidyl-lysine acetyltransferase activity	molecular_function	1	Inf
1399	GO:0060182	0.0127712477396021	Inf	0.0127712477396022	1	1	apelin receptor activity	molecular_function	1	Inf
1400	GO:0070287	0.0127712477396021	Inf	0.0127712477396022	1	1	ferritin receptor activity	molecular_function	1	Inf
1401	GO:0102707	0.0127712477396021	Inf	0.0127712477396022	1	1	S-adenosyl-L-methionine:beta-alanine N-methyltransferase activity	molecular_function	1	Inf
1402	GO:0016922	0.0134753020497449	3.74165050635639	1.40483725135624	5	110	nuclear receptor binding	molecular_function	1	1.90367480809926
1403	GO:1990837	0.0152769928195126	1.80363403798495	11.0471292947559	19	865	sequence-specific double-stranded DNA binding	molecular_function	1	0.850906641728522
1404	GO:0072349	0.0152826811961293	11.9896978021978	0.191568716094033	2	15	modified amino acid transmembrane transporter activity	molecular_function	1	3.58372339127378
1405	GO:0000976	0.017314736501744	1.80798149219202	10.4213381555154	18	816	transcription regulatory region sequence-specific DNA binding	molecular_function	1	0.854379909357383
1406	GO:0019211	0.0173204937572514	11.1326530612245	0.204339963833635	2	16	phosphatase activator activity	molecular_function	1	3.4767255422084
1407	GO:0001067	0.0175077653816858	1.80561037835756	10.434109403255	18	817	regulatory region nucleic acid binding	molecular_function	1	0.852486616044888
1408	GO:0000977	0.0187491767974638	1.82349243813897	9.74446202531646	17	763	RNA polymerase II transcription regulatory region sequence-specific DNA binding	molecular_function	1	0.866704216958356
1409	GO:0030295	0.0192579455045019	4.12375533428165	1.02169981916817	4	80	protein kinase activator activity	molecular_function	1	2.04395873898886
1410	GO:0043024	0.019466620820114	10.389880952381	0.217111211573237	2	17	ribosomal small subunit binding	molecular_function	1	3.37710721877399
1411	GO:0004550	0.0240715852114145	9.16649159663866	0.242653707052441	2	19	nucleoside diphosphate kinase activity	molecular_function	1	3.19636965915916
1412	GO:0019209	0.0243868417326409	3.82069874752802	1.09832730560579	4	86	kinase activator activity	molecular_function	1	1.9338365093099
1413	GO:0004392	0.0253801032361181	77.64	0.0255424954792043	1	2	heme oxygenase (decyclizing) activity	molecular_function	1	6.27872821293894
1414	GO:0004666	0.0253801032361181	77.64	0.0255424954792043	1	2	prostaglandin-endoperoxide synthase activity	molecular_function	1	6.27872821293894
1415	GO:0004850	0.0253801032361181	77.64	0.0255424954792043	1	2	uridine phosphorylase activity	molecular_function	1	6.27872821293894
1416	GO:0004910	0.0253801032361181	77.64	0.0255424954792043	1	2	interleukin-1, type II, blocking receptor activity	molecular_function	1	6.27872821293894
1417	GO:0004915	0.0253801032361181	77.64	0.0255424954792043	1	2	interleukin-6 receptor activity	molecular_function	1	6.27872821293894
1418	GO:0004921	0.0253801032361181	77.64	0.0255424954792043	1	2	interleukin-11 receptor activity	molecular_function	1	6.27872821293894
1419	GO:0004923	0.0253801032361181	77.64	0.0255424954792043	1	2	leukemia inhibitory factor receptor activity	molecular_function	1	6.27872821293894
1420	GO:0005146	0.0253801032361181	77.64	0.0255424954792043	1	2	leukemia inhibitory factor receptor binding	molecular_function	1	6.27872821293894
1421	GO:0005275	0.0253801032361181	77.64	0.0255424954792043	1	2	amine transmembrane transporter activity	molecular_function	1	6.27872821293894
1422	GO:0005365	0.0253801032361181	77.64	0.0255424954792043	1	2	myo-inositol transmembrane transporter activity	molecular_function	1	6.27872821293894
1423	GO:0008147	0.0253801032361181	77.64	0.0255424954792043	1	2	structural constituent of bone	molecular_function	1	6.27872821293894
1424	GO:0019970	0.0253801032361181	77.64	0.0255424954792043	1	2	interleukin-11 binding	molecular_function	1	6.27872821293894
1425	GO:0019981	0.0253801032361181	77.64	0.0255424954792043	1	2	interleukin-6 binding	molecular_function	1	6.27872821293894
1426	GO:0031704	0.0253801032361181	77.64	0.0255424954792043	1	2	apelin receptor binding	molecular_function	1	6.27872821293894
1427	GO:0031732	0.0253801032361181	77.64	0.0255424954792043	1	2	CCR7 chemokine receptor binding	molecular_function	1	6.27872821293894
1428	GO:0032181	0.0253801032361181	77.64	0.0255424954792043	1	2	dinucleotide repeat insertion binding	molecular_function	1	6.27872821293894
1429	GO:0045509	0.0253801032361181	77.64	0.0255424954792043	1	2	interleukin-27 receptor activity	molecular_function	1	6.27872821293894
1430	GO:0046899	0.0253801032361181	77.64	0.0255424954792043	1	2	nucleoside triphosphate adenylate kinase activity	molecular_function	1	6.27872821293894
1431	GO:0050196	0.0253801032361181	77.64	0.0255424954792043	1	2	[phosphorylase] phosphatase activity	molecular_function	1	6.27872821293894
1432	GO:0052593	0.0253801032361181	77.64	0.0255424954792043	1	2	tryptamine:oxygen oxidoreductase (deaminating) activity	molecular_function	1	6.27872821293894
1433	GO:0052594	0.0253801032361181	77.64	0.0255424954792043	1	2	aminoacetone:oxygen oxidoreductase(deaminating) activity	molecular_function	1	6.27872821293894
1434	GO:0052595	0.0253801032361181	77.64	0.0255424954792043	1	2	aliphatic-amine oxidase activity	molecular_function	1	6.27872821293894
1435	GO:0052596	0.0253801032361181	77.64	0.0255424954792043	1	2	phenethylamine:oxygen oxidoreductase (deaminating) activity	molecular_function	1	6.27872821293894
1436	GO:0061714	0.0253801032361181	77.64	0.0255424954792043	1	2	folic acid receptor activity	molecular_function	1	6.27872821293894
1437	GO:0070052	0.0253801032361181	77.64	0.0255424954792043	1	2	collagen V binding	molecular_function	1	6.27872821293894
1438	GO:1903981	0.0253801032361181	77.64	0.0255424954792043	1	2	enterobactin binding	molecular_function	1	6.27872821293894
1439	GO:1990409	0.0253801032361181	77.64	0.0255424954792043	1	2	adrenomedullin binding	molecular_function	1	6.27872821293894
1440	GO:0005355	0.0265244554597143	8.65674603174603	0.255424954792043	2	20	glucose transmembrane transporter activity	molecular_function	1	3.11382483487658
1441	GO:0015149	0.0265244554597143	8.65674603174603	0.255424954792043	2	20	hexose transmembrane transporter activity	molecular_function	1	3.11382483487658
1442	GO:0031418	0.0265244554597143	8.65674603174603	0.255424954792043	2	20	L-ascorbic acid binding	molecular_function	1	3.11382483487658
1443	GO:0019887	0.0282577184948057	2.71097178683386	2.29882459312839	6	180	protein kinase regulator activity	molecular_function	1	1.43881009908242
1444	GO:0005126	0.0309327554749738	2.26942116031945	3.65257685352622	8	286	cytokine receptor binding	molecular_function	1	1.18232436992735
1445	GO:0015145	0.031716492322175	7.79017857142857	0.280967450271248	2	22	monosaccharide transmembrane transporter activity	molecular_function	1	2.96165639903941
1446	GO:0042802	0.0330972546300327	1.47760905368448	22.0687160940325	31	1728	identical protein binding	molecular_function	1	0.563264611217562
1447	GO:0097367	0.0358648341760357	1.41693250217058	28.3393987341772	38	2219	carbohydrate derivative binding	molecular_function	1	0.502771034823942
1448	GO:0051119	0.0372716141245767	7.08116883116883	0.306509945750452	2	24	sugar transmembrane transporter activity	molecular_function	1	2.82398751394585
1449	GO:0004514	0.0378286223199114	38.8177777777778	0.0383137432188065	1	3	nicotinate-nucleotide diphosphorylase (carboxylating) activity	molecular_function	1	5.27864562456322
1450	GO:0004748	0.0378286223199114	38.8177777777778	0.0383137432188065	1	3	ribonucleoside-diphosphate reductase activity, thioredoxin disulfide as acceptor	molecular_function	1	5.27864562456322
1451	GO:0004924	0.0378286223199114	38.8177777777778	0.0383137432188065	1	3	oncostatin-M receptor activity	molecular_function	1	5.27864562456322
1452	GO:0008475	0.0378286223199114	38.8177777777778	0.0383137432188065	1	3	procollagen-lysine 5-dioxygenase activity	molecular_function	1	5.27864562456322
1453	GO:0008823	0.0378286223199114	38.8177777777778	0.0383137432188065	1	3	cupric reductase activity	molecular_function	1	5.27864562456322
1454	GO:0015226	0.0378286223199114	38.8177777777778	0.0383137432188065	1	3	carnitine transmembrane transporter activity	molecular_function	1	5.27864562456322
1455	GO:0016728	0.0378286223199114	38.8177777777778	0.0383137432188065	1	3	oxidoreductase activity, acting on CH or CH2 groups, disulfide as acceptor	molecular_function	1	5.27864562456322
1456	GO:0031708	0.0378286223199114	38.8177777777778	0.0383137432188065	1	3	endothelin B receptor binding	molecular_function	1	5.27864562456322
1457	GO:0031735	0.0378286223199114	38.8177777777778	0.0383137432188065	1	3	CCR10 chemokine receptor binding	molecular_function	1	5.27864562456322
1458	GO:0032139	0.0378286223199114	38.8177777777778	0.0383137432188065	1	3	dinucleotide insertion or deletion binding	molecular_function	1	5.27864562456322
1459	GO:0032142	0.0378286223199114	38.8177777777778	0.0383137432188065	1	3	single guanine insertion binding	molecular_function	1	5.27864562456322
1460	GO:0043183	0.0378286223199114	38.8177777777778	0.0383137432188065	1	3	vascular endothelial growth factor receptor 1 binding	molecular_function	1	5.27864562456322
1461	GO:0044729	0.0378286223199114	38.8177777777778	0.0383137432188065	1	3	hemi-methylated DNA-binding	molecular_function	1	5.27864562456322
1462	GO:0050436	0.0378286223199114	38.8177777777778	0.0383137432188065	1	3	microfibril binding	molecular_function	1	5.27864562456322
1463	GO:0052851	0.0378286223199114	38.8177777777778	0.0383137432188065	1	3	ferric-chelate reductase (NADPH) activity	molecular_function	1	5.27864562456322
1464	GO:0061731	0.0378286223199114	38.8177777777778	0.0383137432188065	1	3	ribonucleoside-diphosphate reductase activity	molecular_function	1	5.27864562456322
1465	GO:0102567	0.0401785477751622	6.77290372670807	0.319281193490054	2	25	phospholipase A2 activity (consuming 1,2-dipalmitoylphosphatidylcholine)	molecular_function	1	2.75977448874615
1466	GO:0102568	0.0401785477751622	6.77290372670807	0.319281193490054	2	25	phospholipase A2 activity consuming 1,2-dioleoylphosphatidylethanolamine)	molecular_function	1	2.75977448874615
1467	GO:0004620	0.0417824462675794	3.19396947968377	1.30266726943942	4	102	phospholipase activity	molecular_function	1	1.67535052698858
1468	GO:0051087	0.0417824462675794	3.19396947968377	1.30266726943942	4	102	chaperone binding	molecular_function	1	1.67535052698858
1469	GO:0008134	0.0429425935686446	1.72817570938114	8.39070976491863	14	657	transcription factor binding	molecular_function	1	0.789249908569399
1470	GO:0035257	0.0456359790117466	2.66614338042909	1.94122965641953	5	152	nuclear hormone receptor binding	molecular_function	1	1.41475436807572
1471	GO:0048018	0.0458827915635252	1.84653137806745	6.15574141048825	11	482	receptor ligand activity	molecular_function	1	0.8848177784372
1472	GO:0030546	0.0487477066566184	1.8265976157905	6.21959764918626	11	487	signaling receptor activator activity	molecular_function	1	0.869158855289713
1473	GO:0042803	0.0492541484733916	1.60631442566684	10.9705018083183	17	859	protein homodimerization activity	molecular_function	1	0.683754318727433
1474	GO:0044815	1.14970994147978e-34	35.4315080226118	1.4173048638231	32	115	DNA packaging complex	cellular_compartment	1.80159547829881e-31	5.14696096509786
1475	GO:0000786	3.21632449994576e-34	37.3223684210526	1.31870974286149	31	107	nucleosome	cellular_compartment	5.039980491415e-31	5.22196863522733
1476	GO:0032993	4.68829397822801e-25	16.506482400971	2.48952680428057	31	202	protein-DNA complex	cellular_compartment	7.3465566638833e-22	4.04496080366855
1477	GO:0000785	1.0227479264841e-13	5.61681940700809	6.93863163767307	33	563	chromatin	cellular_compartment	1.60264600080058e-10	2.48975341787072
1478	GO:0000788	2.34660043814191e-11	29.8068669527897	0.468326824567632	10	38	nuclear nucleosome	cellular_compartment	3.67712288656838e-08	4.89757283421447
1479	GO:0005576	2.44502230867533e-11	2.46020362639814	56.5196530912411	103	4586	extracellular region	cellular_compartment	3.83134995769424e-08	1.29877772964461
1480	GO:0005694	2.51433858314298e-11	3.73406224690501	13.2363949890957	42	1074	chromosome	cellular_compartment	3.93996855978505e-08	1.90074597752465
1481	GO:0043230	7.54840067301213e-11	2.85296052631579	27.00273875336	63	2191	extracellular organelle	cellular_compartment	1.182834385461e-07	1.51245978586726
1482	GO:0070062	1.27918061713283e-10	2.83244758481228	26.6576558299944	62	2163	extracellular exosome	cellular_compartment	2.00447602704715e-07	1.50204925884153
1483	GO:1903561	1.97229554020191e-10	2.79806681857436	26.941116802759	62	2186	extracellular vesicle	cellular_compartment	3.09058711149639e-07	1.4844304148525
1484	GO:0005615	2.01667987245379e-10	2.47425044220089	43.9118019982756	85	3563	extracellular space	cellular_compartment	3.16013736013509e-07	1.30699153646414
1485	GO:0000790	9.40269142082342e-09	5.0945184621241	4.63397068519552	21	376	nuclear chromatin	cellular_compartment	1.47340174564303e-05	2.34894578816991
1486	GO:0000228	1.41189907018237e-07	3.72913673040787	7.46858041284171	25	606	nuclear chromosome	cellular_compartment	0.000221244584297578	1.89884169511773
1487	GO:0031982	6.98975837064053e-07	2.02176591640701	47.8679312268601	80	3884	vesicle	cellular_compartment	0.00109529513667937	1.01561596915566
1488	GO:0031974	3.32410919987295e-06	1.83796732581986	70.7173505097124	104	5738	membrane-enclosed lumen	cellular_compartment	0.00520887911620092	0.878111119566741
1489	GO:0043233	3.32410919987295e-06	1.83796732581986	70.7173505097124	104	5738	organelle lumen	cellular_compartment	0.00520887911620092	0.878111119566741
1490	GO:0070013	3.32410919987295e-06	1.83796732581986	70.7173505097124	104	5738	intracellular organelle lumen	cellular_compartment	0.00520887911620092	0.878111119566741
1491	GO:0005685	5.56152100502616e-06	15.878317680686	0.456002434447431	6	37	U1 snRNP	cellular_compartment	0.008714903414876	3.98898616087566
1492	GO:0005654	7.75912683435633e-06	1.92471614923213	43.258609321905	71	3510	nucleoplasm	cellular_compartment	0.0121585517494364	0.944645697604802
1493	GO:0031981	1.21710682101423e-05	1.81958096918193	56.5935994319623	86	4592	nuclear lumen	cellular_compartment	0.019072063885293	0.863606250815827
1494	GO:0005896	0.000450121213559106	161.601659751037	0.0369731703606025	2	3	interleukin-6 receptor complex	cellular_compartment	0.705339941647118	7.33629820532912
1495	GO:1903143	0.000450121213559106	161.601659751037	0.0369731703606025	2	3	adrenomedullin receptor complex	cellular_compartment	0.705339941647118	7.33629820532912
1496	GO:0034774	0.000668055390622601	3.22195603749002	3.95612922858447	12	321	secretory granule lumen	cellular_compartment	1	1.6879368090886
1497	GO:0060205	0.000744382613118409	3.18011700759305	4.00542678906527	12	325	cytoplasmic vesicle lumen	cellular_compartment	1	1.66907984826709
1498	GO:0031983	0.000785203264733663	3.15959595959596	4.03007556930568	12	327	vesicle lumen	cellular_compartment	1	1.65974008234038
1499	GO:1903440	0.000892913191604288	80.7966804979253	0.0492975604808034	2	4	amylin receptor complex	cellular_compartment	1	6.33622411648377
1500	GO:0031091	0.000916923153472701	5.77483246463142	1.12151950093828	6	91	platelet alpha granule	cellular_compartment	1	2.52977909268429
1501	GO:0031093	0.00141519598143776	6.57766332339387	0.825734138053456	5	67	platelet alpha granule lumen	cellular_compartment	1	2.71757516595674
1502	GO:0097525	0.00142083451821247	5.27589492309786	1.22011462189988	6	99	spliceosomal snRNP complex	cellular_compartment	1	2.39941583156534
1503	GO:1903439	0.00147608472960769	53.8616874135546	0.0616219506010042	2	5	calcitonin family receptor complex	cellular_compartment	1	5.75118752311227
1504	GO:0009986	0.00172573688853321	2.11598190045249	11.0549779378202	22	897	cell surface	cellular_compartment	1	1.08132728707429
1505	GO:0030532	0.00191991809111029	4.95460938498913	1.29406096262109	6	105	small nuclear ribonucleoprotein complex	cellular_compartment	1	2.30877132167961
1506	GO:0031012	0.00232721156313845	2.44142033165105	6.48262920322564	15	526	extracellular matrix	cellular_compartment	1	1.28772070076577
1507	GO:0042629	0.00239449089950201	12.7993421052632	0.271136582644419	3	22	mast cell granule	cellular_compartment	1	3.67799775152927
1508	GO:0038037	0.00304963465726477	32.3136929460581	0.0862707308414059	2	7	G protein-coupled receptor dimeric complex	cellular_compartment	1	5.01407373222884
1509	GO:0120114	0.00316604774068613	4.4566168009206	1.4296292539433	6	116	Sm-like protein family complex	cellular_compartment	1	2.15594891715909
1510	GO:0005634	0.00325080239130033	1.43447554817221	97.6707917025917	119	7925	nucleus	cellular_compartment	1	0.520523376380294
1511	GO:0032991	0.00346046829628234	1.45205766260511	72.960389511589	93	5920	protein-containing complex	cellular_compartment	1	0.538098745277639
1512	GO:0030057	0.00348025068383617	11.0522727272727	0.308109753005021	3	25	desmosome	cellular_compartment	1	3.46627116271404
1513	GO:0030141	0.00352953160346664	2.05858829888747	10.2662169701273	20	833	secretory granule	cellular_compartment	1	1.04165533140633
1514	GO:0045178	0.00357263521041888	6.91783138965548	0.628543896130243	4	51	basal part of cell	cellular_compartment	1	2.79031985090768
1515	GO:0098802	0.00373876887259596	2.88969204126195	3.63569508545925	10	295	plasma membrane signaling receptor complex	cellular_compartment	1	1.53091575078212
1516	GO:0097648	0.00514354420430693	23.0788381742739	0.110919511081808	2	9	G protein-coupled receptor complex	cellular_compartment	1	4.52849869311673
1517	GO:0000164	0.00637739868349867	20.1929460580913	0.123243901202008	2	10	protein phosphatase type 1 complex	cellular_compartment	1	4.33577950349317
1518	GO:0008305	0.0064425545582303	8.68125	0.382056093726226	3	31	integrin complex	cellular_compartment	1	3.11790278909403
1519	GO:0035580	0.00718000181571673	5.60265473957582	0.764112187452452	4	62	specific granule lumen	cellular_compartment	1	2.48611059004281
1520	GO:0098636	0.00834787212674713	7.83991935483871	0.419029264086829	3	34	protein complex involved in cell adhesion	cellular_compartment	1	2.9708388141654
1521	GO:0010494	0.00892986916363795	5.24011337562424	0.813409747933256	4	66	cytoplasmic stress granule	cellular_compartment	1	2.38959802639657
1522	GO:0043231	0.00939443357660901	1.38013295027995	138.612415681899	157	11247	intracellular membrane-bounded organelle	cellular_compartment	1	0.464807250677907
1523	GO:0000777	0.00971775641814534	4.07016806722689	1.29406096262109	5	105	condensed chromosome kinetochore	cellular_compartment	1	2.02508836813983
1524	GO:0043227	0.0120698886043898	1.39195149624167	160.18009839225	177	12997	membrane-bounded organelle	cellular_compartment	1	0.477108940101307
1525	GO:0062023	0.0123023207761007	2.29014622435618	5.00370238880154	11	406	collagen-containing extracellular matrix	cellular_compartment	1	1.19543971640896
1526	GO:0042568	0.0123243901202004	Inf	0.0123243901202008	1	1	insulin-like growth factor binary complex	cellular_compartment	1	Inf
1527	GO:0098745	0.0123243901202004	Inf	0.0123243901202008	1	1	Dcp1-Dcp2 complex	cellular_compartment	1	Inf
1528	GO:0099020	0.0123243901202004	Inf	0.0123243901202008	1	1	perinuclear endoplasmic reticulum lumen	cellular_compartment	1	Inf
1529	GO:0000940	0.012485115892295	13.4591977869986	0.172541461682812	2	14	condensed chromosome outer kinetochore	cellular_compartment	1	3.75052051797013
1530	GO:0000778	0.0142899103628231	12.4232365145228	0.184865851803013	2	15	condensed nuclear chromosome kinetochore	cellular_compartment	1	3.63496916982846
1531	GO:0000779	0.0155004305602493	3.5995017476017	1.4542780341837	5	118	condensed chromosome, centromeric region	cellular_compartment	1	1.84779721877363
1532	GO:0099503	0.0201685684362995	1.71833365828297	12.151848658518	20	986	secretory vesicle	cellular_compartment	1	0.78101019969658
1533	GO:0000793	0.0209122449577133	2.64449937225361	2.74833899680479	7	223	condensed chromosome	cellular_compartment	1	1.402994632915
1534	GO:0043229	0.0236868373994463	1.3386833275483	161.153725211746	176	13076	intracellular organelle	cellular_compartment	1	0.420814724061856
1535	GO:0005900	0.0244975070405083	80.4669421487603	0.0246487802404017	1	2	oncostatin-M receptor complex	cellular_compartment	1	6.33032430428449
1536	GO:0032302	0.0244975070405083	80.4669421487603	0.0246487802404017	1	2	MutSbeta complex	cellular_compartment	1	6.33032430428449
1537	GO:0035354	0.0244975070405083	80.4669421487603	0.0246487802404017	1	2	Toll-like receptor 1-Toll-like receptor 2 protein complex	cellular_compartment	1	6.33032430428449
1538	GO:0070724	0.0244975070405083	80.4669421487603	0.0246487802404017	1	2	BMP receptor complex	cellular_compartment	1	6.33032430428449
1539	GO:0071148	0.0244975070405083	80.4669421487603	0.0246487802404017	1	2	TEAD-1-YAP complex	cellular_compartment	1	6.33032430428449
1540	GO:0097125	0.0244975070405083	80.4669421487603	0.0246487802404017	1	2	cyclin B1-CDK1 complex	cellular_compartment	1	6.33032430428449
1541	GO:0150057	0.0244975070405083	80.4669421487603	0.0246487802404017	1	2	amylin receptor complex 2	cellular_compartment	1	6.33032430428449
1542	GO:0150058	0.0244975070405083	80.4669421487603	0.0246487802404017	1	2	amylin receptor complex 3	cellular_compartment	1	6.33032430428449
1543	GO:1990622	0.0244975070405083	80.4669421487603	0.0246487802404017	1	2	CHOP-ATF3 complex	cellular_compartment	1	6.33032430428449
1544	GO:0005623	0.0252304257649253	3.77308553079693	1.10919511081808	4	90	cell	cellular_compartment	1	1.91574480448355
1545	GO:0000776	0.0260204159886576	3.12605042016807	1.66379266622711	5	135	kinetochore	cellular_compartment	1	1.64434104780009
1546	GO:0005871	0.0303308466607308	4.66875	0.677841456611046	3	55	kinesin complex	cellular_compartment	1	2.22303633790187
1547	GO:0048471	0.0307324104610302	1.77499243799153	8.7626413754628	15	711	perinuclear region of cytoplasm	cellular_compartment	1	0.827812878310076
1548	GO:0005829	0.0309897104173958	1.31420927360691	62.6695237612213	76	5085	cytosol	cellular_compartment	1	0.394195027528594
1549	GO:0000775	0.0327012886793541	2.61111487172544	2.37860729319876	6	193	chromosome, centromeric region	cellular_compartment	1	1.38466592805412
1550	GO:0005622	0.0332378507634153	1.35733443008498	183.48552010955	196	14888	intracellular	cellular_compartment	1	0.440776226417541
1551	GO:0005944	0.0365211999539835	40.2314049586777	0.0369731703606025	1	3	phosphatidylinositol 3-kinase complex, class IB	cellular_compartment	1	5.33025021543913
1552	GO:0008537	0.0365211999539835	40.2314049586777	0.0369731703606025	1	3	proteasome activator complex	cellular_compartment	1	5.33025021543913
1553	GO:0034666	0.0365211999539835	40.2314049586777	0.0369731703606025	1	3	integrin alpha2-beta1 complex	cellular_compartment	1	5.33025021543913
1554	GO:0048237	0.0365211999539835	40.2314049586777	0.0369731703606025	1	3	rough endoplasmic reticulum lumen	cellular_compartment	1	5.33025021543913
1555	GO:1990423	0.0365211999539835	40.2314049586777	0.0369731703606025	1	3	RZZ complex	cellular_compartment	1	5.33025021543913
1556	GO:0000780	0.0404894868474961	6.72544951590595	0.320434143125222	2	26	condensed nuclear chromosome, centromeric region	cellular_compartment	1	2.7496306978098
1557	GO:0043232	0.0426562601325227	1.29393670073569	58.9229091646802	71	4781	intracellular non-membrane-bounded organelle	cellular_compartment	1	0.371767042548047
1558	GO:0005942	0.0433809195955102	6.45609958506224	0.332758533245423	2	27	phosphatidylinositol 3-kinase complex	cellular_compartment	1	2.69066283229713
1559	GO:0043228	0.0442291849847634	1.29068165801781	59.033828675762	71	4790	non-membrane-bounded organelle	cellular_compartment	1	0.368133208985111
1560	GO:0001533	0.0462204860079349	3.91370967741935	0.801085357813055	3	65	cornified envelope	cellular_compartment	1	1.96853673948996
1561	GO:0042581	0.0483321557927252	2.61846028734074	1.97190241923213	5	160	specific granule	cellular_compartment	1	1.38871872443934
1562	GO:0000942	0.048397295541443	26.8195592286501	0.0492975604808034	1	4	condensed nuclear chromosome outer kinetochore	cellular_compartment	1	4.74521362206763
1563	GO:0035976	0.048397295541443	26.8195592286501	0.0492975604808034	1	4	transcription factor AP-1 complex	cellular_compartment	1	4.74521362206763
1564	GO:0044218	0.048397295541443	26.8195592286501	0.0492975604808034	1	4	other organism cell membrane	cellular_compartment	1	4.74521362206763
1565	GO:0070110	0.048397295541443	26.8195592286501	0.0492975604808034	1	4	ciliary neurotrophic factor receptor complex	cellular_compartment	1	4.74521362206763
1566	GO:0070876	0.048397295541443	26.8195592286501	0.0492975604808034	1	4	SOSS complex	cellular_compartment	1	4.74521362206763
1567	GO:0097013	0.048397295541443	26.8195592286501	0.0492975604808034	1	4	phagocytic vesicle lumen	cellular_compartment	1	4.74521362206763
