# Supplementary material for: Genome-wide bioinformatic analyses predict key host and viral factors in SARS-CoV-2 pathogenesis
Source: Commun Biol. 2021 May 17;4:590. doi: 10.1038/s42003-021-02095-0 (PMC8128904; doi:10.1038/s42003-021-02095-0)
Supplement: Supplementary file 6 — Supplementary Data 4 [file 42003_2021_2095_MOESM6_ESM.zip › Functional_Enrichment/Output/GSE147507/Series2_SARS-CoV-2_GO.csv]

	GO	Pvalue	OddsRatio	ExpCount	Count	Size	Term	Type	padj	log2OddsRatio
1	GO:0051607	7.37105869722348e-30	13.5477849676456	4.19400107123728	42	238	defense response to virus	biological_process	1.2633994607041e-26	3.75998508835456
2	GO:0009607	2.33344368018895e-29	4.89375551297259	26.4327798607392	95	1500	response to biotic stimulus	biological_process	3.99952246784385e-26	2.29094202764684
3	GO:0051707	1.01710615609362e-28	4.86619236177929	25.8512587038029	93	1467	response to other organism	biological_process	1.74331995154447e-25	2.2827933514929
4	GO:0043207	1.12815081556088e-28	4.85854663480489	25.8865024102839	93	1469	response to external biotic stimulus	biological_process	1.93365049787135e-25	2.28052481664243
5	GO:0009615	2.18140236849186e-27	10.2953060087142	5.69185859667916	45	323	response to virus	biological_process	3.73892365959506e-24	3.36391480690641
6	GO:0045087	4.14281622101496e-27	5.70857935838481	16.3883235136583	72	930	innate immune response	biological_process	7.10078700281964e-24	2.51313176001568
7	GO:0034097	5.04565961550167e-27	5.06120926763321	21.3400642742367	82	1211	response to cytokine	biological_process	8.64826058096987e-24	2.33948212720871
8	GO:0044419	1.28621680574764e-26	4.08895400699763	36.4067487948581	108	2066	interspecies interaction between organisms	biological_process	2.20457560505146e-23	2.03173183536376
9	GO:0006952	1.50239539328866e-26	4.37466864224138	29.9042849491162	97	1697	defense response	biological_process	2.57510570409676e-23	2.12917374464795
10	GO:0034340	2.85696477313344e-26	23.937111038323	1.74456347080878	28	99	response to type I interferon	biological_process	4.89683762115072e-23	4.58117713930807
11	GO:0098542	3.33116934719074e-26	5.11226265252975	19.8950723085163	78	1129	defense response to other organism	biological_process	5.70962426108492e-23	2.35396195947894
12	GO:0006950	1.39913030510907e-25	3.35423738393938	71.2275307980718	156	4042	response to stress	biological_process	2.39810934295695e-22	1.74598479400459
13	GO:0060337	1.9610259199965e-25	24.0246883521621	1.67407605784681	27	95	type I interferon signaling pathway	biological_process	3.36119842687401e-22	4.58644581139288
14	GO:0071357	1.9610259199965e-25	24.0246883521621	1.67407605784681	27	95	cellular response to type I interferon	biological_process	3.36119842687401e-22	4.58644581139288
15	GO:0071345	4.62649971895606e-25	4.98708018177266	19.7012319228709	76	1118	cellular response to cytokine stimulus	biological_process	7.92982051829068e-22	2.318195398695
16	GO:0019221	2.3494003434601e-23	5.55441906855561	14.0622388859132	62	798	cytokine-mediated signaling pathway	biological_process	4.02687218869061e-20	2.4736360293928
17	GO:0006955	1.08510266819524e-20	3.44175163170309	39.1205141938939	102	2220	immune response	biological_process	1.85986597328664e-17	1.78314299144008
18	GO:0002376	7.27995050026845e-20	3.05653062867262	55.5793251205142	124	3154	immune system process	biological_process	1.24778351574601e-16	1.61189502403477
19	GO:0002252	7.745198657032e-20	4.09512078622278	22.3268880557043	73	1267	immune effector process	biological_process	1.32752704981528e-16	2.03390600500785
20	GO:0009605	5.40235746342298e-19	3.06895150878763	49.6231387252276	114	2816	response to external stimulus	biological_process	9.25964069230698e-16	1.61774585056677
21	GO:0034341	1.661383716294e-18	10.3325294117647	3.50674879485806	29	199	response to interferon-gamma	biological_process	2.84761168972792e-15	3.36912156526778
22	GO:0071310	1.05764122523913e-17	2.97146290901327	48.671558650241	110	2762	cellular response to organic substance	biological_process	1.81279706005987e-14	1.57117337276529
23	GO:0010033	2.68425102064803e-17	2.80390007839354	58.9098553829673	123	3343	response to organic substance	biological_process	4.60080624939072e-14	1.487434937446
24	GO:0048525	5.59251936588594e-17	15.5633522727273	1.77980717728977	21	101	negative regulation of viral process	biological_process	9.5855781931285e-14	3.96008093839547
25	GO:0070887	9.5605584713989e-17	2.7562397486906	59.0860739153723	122	3353	cellular response to chemical stimulus	biological_process	1.63867972199777e-13	1.46270138485039
26	GO:1903900	1.5527256160002e-16	11.4671213114754	2.62565613283342	24	149	regulation of viral life cycle	biological_process	2.66137170582435e-13	3.51943135974544
27	GO:0045069	2.42424395672066e-16	15.7635382955771	1.67407605784681	20	95	regulation of viral genome replication	biological_process	4.15515414181921e-13	3.97851949443667
28	GO:1903901	4.18179254507165e-16	16.9709188660802	1.49785752544189	19	85	negative regulation of viral life cycle	biological_process	7.16759242225281e-13	4.08499277453806
29	GO:0045071	3.32425731375091e-15	21.7525819154469	1.03968934118907	16	59	negative regulation of viral genome replication	biological_process	5.69777703576905e-12	4.44311474621832
30	GO:0050792	4.67993276702249e-15	8.56152758132956	3.6653454740225	26	208	regulation of viral process	biological_process	8.02140476267654e-12	3.0978682309008
31	GO:0071346	1.26141656642953e-14	9.17276166456494	3.1719335832887	24	180	cellular response to interferon-gamma	biological_process	2.16206799486022e-11	3.19735615475164
32	GO:0043903	2.26924648567772e-14	7.94386071260187	3.91205141938939	26	222	regulation of interspecies interactions between organisms	biological_process	3.88948847645161e-11	2.98984032691963
33	GO:0060333	2.49048137241109e-14	14.4837246178919	1.60358864488484	18	91	interferon-gamma-mediated signaling pathway	biological_process	4.2686850723126e-11	3.85636074681005
34	GO:0019079	3.89042465176768e-14	11.573703915223	2.14986609534012	20	122	viral genome replication	biological_process	6.66818785312981e-11	3.53277873677248
35	GO:0042221	4.59897456845507e-13	2.29504215202552	85.1664167113016	145	4833	response to chemical	biological_process	7.88264241033199e-10	1.19852065122502
36	GO:0044403	6.86898735774497e-13	3.7014190821256	15.4543652919122	49	877	symbiotic process	biological_process	1.17734443311749e-09	1.88807848972503
37	GO:0007166	1.18987261738733e-12	2.45414737933362	54.3105516871987	106	3082	cell surface receptor signaling pathway	biological_process	2.03944166620189e-09	1.29522189001519
38	GO:0019058	5.93390802124763e-12	5.59410852713178	5.77996786288163	28	328	viral life cycle	biological_process	1.01707183484184e-08	2.48390824273725
39	GO:0016032	1.91295689420805e-11	3.53893398559295	14.6437600428495	45	831	viral process	biological_process	3.2788081166726e-08	1.8233148503345
40	GO:0050896	3.05724509504654e-11	2.13590461757261	164.306159614355	223	9324	response to stimulus	biological_process	5.24011809290976e-08	1.09484722248076
41	GO:0048519	3.1067539252382e-09	1.94317299282841	103.457900374933	154	5871	negative regulation of biological process	biological_process	5.32497622785828e-06	0.958414343942277
42	GO:0035456	1.95288444090084e-08	22.8299065420561	0.493411890733798	8	28	response to interferon-beta	biological_process	3.34724393170404e-05	4.51285304855474
43	GO:0033554	2.26607933330415e-08	2.25226211410138	36.441992501339	71	2068	cellular response to stress	biological_process	3.88405997728331e-05	1.17137473537068
44	GO:0065009	2.26790197571907e-08	2.06943018312265	52.6717193358329	92	2989	regulation of molecular function	biological_process	3.88718398638248e-05	1.04923357683021
45	GO:0006915	2.55670181544973e-08	2.26840988267329	35.0674879485806	69	1990	apoptotic process	biological_process	4.38218691168084e-05	1.18168134674935
46	GO:0035455	4.65671687316796e-08	28.4580745341615	0.370058918050348	7	21	response to interferon-alpha	biological_process	7.98161272060989e-05	4.83076614768678
47	GO:0002682	6.30621663402203e-08	2.36337777691631	27.8601499732191	58	1581	regulation of immune system process	biological_process	0.000108088553107138	1.24085025704006
48	GO:0080134	7.21096599531405e-08	2.40662672401315	25.8512587038029	55	1467	regulation of response to stress	biological_process	0.000123595957159683	1.26701239225846
49	GO:0009617	9.31763902459712e-08	3.06350962151141	12.3176754151044	34	699	response to bacterium	biological_process	0.000159704332881595	1.61518538236959
50	GO:0051701	1.15835742036165e-07	5.34740124740125	3.55961435457954	17	202	interaction with host	biological_process	0.000198542461849987	2.41883793480967
51	GO:0071347	1.19651556711094e-07	5.7007781414767	3.15431173004821	16	179	cellular response to interleukin-1	biological_process	0.000205082768202816	2.51115885686135
52	GO:0032101	1.28263271451737e-07	2.64636732435921	18.1328869844671	43	1029	regulation of response to external stimulus	biological_process	0.000219843247268277	1.40401332626181
53	GO:0012501	1.7861136878195e-07	2.13022707937962	37.6226566684521	70	2135	programmed cell death	biological_process	0.000306139886092262	1.09100722802532
54	GO:0008219	1.84319237511544e-07	2.09864082440747	39.9487412961971	73	2267	cell death	biological_process	0.000315923173094786	1.06945527516456
55	GO:0051716	1.94319157551082e-07	1.77162795903116	134.208034279593	180	7616	cellular response to stimulus	biological_process	0.000333063036042554	0.825075670476144
56	GO:0052696	1.96020530078418e-07	70.7445987654321	0.158596679164435	5	9	flavonoid glucuronidation	biological_process	0.000335979188554409	6.14454809962645
57	GO:0002831	1.96980208322935e-07	3.75967910708057	7.04874129619711	24	400	regulation of response to biotic stimulus	biological_process	0.00033762407706551	1.9106095314828
58	GO:0044092	2.14464666219901e-07	2.50880225945768	20.4765934654526	46	1162	negative regulation of molecular function	biological_process	0.000367592437900911	1.32699876387496
59	GO:0043066	2.92218402913615e-07	2.69088754591776	16.0711301553294	39	912	negative regulation of apoptotic process	biological_process	0.000500862342593936	1.42808210099813
60	GO:0060548	2.93639161849142e-07	2.58969195196539	18.0271558650241	42	1023	negative regulation of cell death	biological_process	0.00050329752340943	1.37278049721568
61	GO:0032479	3.56660105903497e-07	6.63615996415369	2.22035350830209	13	126	regulation of type I interferon production	biological_process	0.000611315421518595	2.73034866277204
62	GO:0032606	4.2851213841778e-07	6.52003302146395	2.25559721478307	13	128	type I interferon production	biological_process	0.000734469805248075	2.70487927117133
63	GO:0043069	5.05279207082126e-07	2.62760937560335	16.4235672201393	39	932	negative regulation of programmed cell death	biological_process	0.000866048560938765	1.39375081836684
64	GO:0052697	6.98132977392064e-07	47.1579218106996	0.19384038564542	5	11	xenobiotic glucuronidation	biological_process	0.00119659992325	5.55942823688061
65	GO:0002237	8.38999536813037e-07	3.81542913608131	6.04429566148902	21	343	response to molecule of bacterial origin	biological_process	0.00143804520609755	1.93184533168053
66	GO:0070555	8.63751585917626e-07	4.85756820500811	3.647723620782	16	207	response to interleukin-1	biological_process	0.00148047021826281	2.28023425280211
67	GO:0048523	9.69550600381445e-07	1.75969283962365	87.3162828066417	127	4955	negative regulation of cellular process	biological_process	0.0016618097290538	0.815323623507368
68	GO:0033993	1.0098251842485e-06	2.58181068133083	16.2297268344938	38	921	response to lipid	biological_process	0.00173084036580193	1.36838321477411
69	GO:0007568	1.1729775397178e-06	3.87919448655506	5.65661489019818	20	321	aging	biological_process	0.00201048350307631	1.95575710836603
70	GO:0032480	1.24392717941609e-06	12.0039350713232	0.810605249062667	8	46	negative regulation of type I interferon production	biological_process	0.00213209118551918	3.5854355154929
71	GO:0060759	1.45962056083018e-06	4.95887170154686	3.34815211569363	15	190	regulation of response to cytokine stimulus	biological_process	0.00250178964126293	2.31001189969369
72	GO:0001816	1.55048512358102e-06	2.68088063850776	13.9212640599893	34	790	cytokine production	biological_process	0.00265753150181787	1.42270698729273
73	GO:0001817	1.58105122390338e-06	2.76872558677508	12.6701124799143	32	719	regulation of cytokine production	biological_process	0.00270992179777039	1.46922207276696
74	GO:0032496	1.79688508127889e-06	3.76469360058461	5.81521156936261	20	330	response to lipopolysaccharide	biological_process	0.00307986102931201	1.91253245217345
75	GO:0042981	2.02393940130342e-06	2.15295499021526	27.965881092662	54	1587	regulation of apoptotic process	biological_process	0.00346903213383406	1.10631815876572
76	GO:0031347	2.49685094407477e-06	2.75219527388177	12.3176754151044	31	699	regulation of defense response	biological_process	0.00427960251814416	1.46058283583444
77	GO:0010035	2.63929351216853e-06	2.97556477068763	9.90348152115694	27	562	response to inorganic substance	biological_process	0.00452374907985685	1.57316352204763
78	GO:1901564	2.65999670114627e-06	1.67625449149967	119.476164970541	160	6780	organonitrogen compound metabolic process	biological_process	0.0045592343457647	0.745241197815427
79	GO:0010941	3.09932204157134e-06	2.07824973739496	30.6091590787359	57	1737	regulation of cell death	biological_process	0.00531223797925329	1.05536902924335
80	GO:0043067	3.34760888899586e-06	2.11229370629371	28.4416711301553	54	1614	regulation of programmed cell death	biological_process	0.00573780163573891	1.07881044982569
81	GO:0014070	3.46321651321194e-06	2.43920622981284	17.093197643278	38	970	response to organic cyclic compound	biological_process	0.00593595310364527	1.28641174015553
82	GO:0071396	3.85129073798425e-06	2.8485966319166	10.7140867702196	28	608	cellular response to lipid	biological_process	0.006601112324905	1.51025134706244
83	GO:0048583	3.86511256123432e-06	1.73293786739629	76.1440278521693	112	4321	regulation of response to stimulus	biological_process	0.00662480292995563	0.793219929162722
84	GO:0009812	4.28164828676136e-06	28.2885802469136	0.264327798607392	5	15	flavonoid metabolic process	biological_process	0.00733874516350898	4.82214786716286
85	GO:0071216	4.78795694903587e-06	4.21051408655243	4.15875736475629	16	236	cellular response to biotic stimulus	biological_process	0.00820655821064749	2.07399639121103
86	GO:0050688	5.29444472034315e-06	8.031884765625	1.28639528655597	9	73	regulation of defense response to virus	biological_process	0.00907467825066816	3.0057385709254
87	GO:0060760	6.65703584294293e-06	9.3035793756755	1.00444563470809	8	57	positive regulation of response to cytokine stimulus	biological_process	0.0114101594348042	3.21778587256945
88	GO:0050790	7.90571991553179e-06	1.89311615214054	40.9531869309052	69	2324	regulation of catalytic activity	biological_process	0.0135504039352215	0.920762930310689
89	GO:0009966	8.71945695345391e-06	1.77990705831246	55.8436529191216	87	3169	regulation of signal transduction	biological_process	0.01494514921822	0.831801909724004
90	GO:0097190	9.318496544499e-06	2.76234955369997	10.6083556507766	27	602	apoptotic signaling pathway	biological_process	0.0159719030772713	1.46589589290536
91	GO:0010604	1.06174436349687e-05	1.74014002333722	62.0641671130155	94	3522	positive regulation of macromolecule metabolic process	biological_process	0.0181982983903364	0.799203399663902
92	GO:0060700	1.11260811232151e-05	45.1347692307692	0.158596679164435	4	9	regulation of ribonuclease activity	biological_process	0.0190701030451906	5.49616732595373
93	GO:0048584	1.1442128125299e-05	1.85448107807543	43.0149437600428	71	2441	positive regulation of response to stimulus	biological_process	0.0196118076067625	0.891015547589634
94	GO:0034612	1.16367261071446e-05	3.55279217796443	5.49801821103374	18	312	response to tumor necrosis factor	biological_process	0.0199453485476459	1.82895330009917
95	GO:0048585	1.3332320577469e-05	2.00101614066227	29.8337975361543	54	1693	negative regulation of response to stimulus	biological_process	0.0228515974697819	1.00073280440482
96	GO:0032269	1.49314074105211e-05	2.22522923069984	19.6307445099089	40	1114	negative regulation of cellular protein metabolic process	biological_process	0.0255924323016332	1.15395396212818
97	GO:0007165	1.49985353084184e-05	1.61646582714299	108.480128548473	145	6156	signal transduction	biological_process	0.0257074895186292	0.692843008526504
98	GO:0031324	1.50729924234932e-05	1.81116144029254	46.6274236743439	75	2646	negative regulation of cellular metabolic process	biological_process	0.0258351090138674	0.856915148567932
99	GO:0052695	1.56444207992558e-05	20.2017195767196	0.334815211569363	5	19	cellular glucuronidation	biological_process	0.0268145372499244	4.33640619574653
100	GO:0001959	1.60079173253067e-05	4.55968277246064	3.11906802356722	13	177	regulation of cytokine-mediated signaling pathway	biological_process	0.0274375702955757	2.188933456294
101	GO:0080090	1.65160998032709e-05	1.61429524188551	106.788430637386	143	6060	regulation of primary metabolic process	biological_process	0.0283085950628063	0.690904460307645
102	GO:0071222	1.73119686880603e-05	4.22338568935428	3.61247991430102	14	205	cellular response to lipopolysaccharide	biological_process	0.0296727143313353	2.07840000340505
103	GO:0071356	1.73333413139369e-05	3.59277325472581	5.1279592929834	17	291	cellular response to tumor necrosis factor	biological_process	0.0297093470120878	1.84509788757914
104	GO:0043086	1.9594688281575e-05	2.4225179666921	14.3265666845206	32	813	negative regulation of catalytic activity	biological_process	0.0335852957146196	1.27650736547998
105	GO:0031323	2.2898520687349e-05	1.59745676673402	110.224692019282	146	6255	regulation of cellular metabolic process	biological_process	0.0392480644581162	0.675776886876534
106	GO:0009893	2.36573117920644e-05	1.68443787468178	66.7515800749866	98	3788	positive regulation of metabolic process	biological_process	0.0405486324115984	0.752267220064706
107	GO:0052126	2.4286817466666e-05	4.71760079512554	2.78425281199786	12	158	movement in host environment	biological_process	0.0416276051378655	2.23805334243076
108	GO:0071219	2.51890297541276e-05	4.07250280583614	3.73583288698447	14	212	cellular response to molecule of bacterial origin	biological_process	0.0431739969985747	2.02591569272611
109	GO:0006508	2.6455903551444e-05	1.93476171524379	31.3492769148366	55	1779	proteolysis	biological_process	0.045345418687175	0.952155895359512
110	GO:0001819	2.77848235961619e-05	2.90195587129866	8.17653990358865	22	464	positive regulation of cytokine production	biological_process	0.0476231876438214	1.53702558117494
111	GO:0051090	2.9433191804937e-05	2.97445255474453	7.61264059989288	21	432	regulation of DNA-binding transcription factor activity	biological_process	0.050448490753662	1.57262416615791
112	GO:0002684	3.0291193782492e-05	2.1947018983752	18.8201392608463	38	1068	positive regulation of immune system process	biological_process	0.0519191061431913	1.13402499491226
113	GO:0009892	3.0762188430484e-05	1.68035289637979	64.5664702731655	95	3664	negative regulation of metabolic process	biological_process	0.0527263909698495	0.748764249904134
114	GO:0045088	3.15526578681752e-05	3.41547587250712	5.37466523835029	17	305	regulation of innate immune response	biological_process	0.0540812555860524	1.7720866007926
115	GO:0009628	3.36049478034906e-05	2.09972446167976	21.7982324584896	42	1237	response to abiotic stimulus	biological_process	0.0575988805351828	1.07020002129646
116	GO:0051171	3.78923261545879e-05	1.58331822567112	103.7046063203	138	5885	regulation of nitrogen compound metabolic process	biological_process	0.0649474470289637	0.662951246920322
117	GO:0010605	3.88664765097331e-05	1.68511834134765	60.6191751472951	90	3440	negative regulation of macromolecule metabolic process	biological_process	0.0666171407376825	0.752849911573473
118	GO:0032268	3.90416430688725e-05	1.75770168013338	47.1032137118372	74	2673	regulation of cellular protein metabolic process	biological_process	0.0669173762200474	0.813690234808467
119	GO:0050776	4.06810660186915e-05	2.20995060733894	17.6570969469738	36	1002	regulation of immune response	biological_process	0.0697273471560372	1.14401412556989
120	GO:0050691	4.19531314679592e-05	10.9717367422351	0.652008569898232	6	37	regulation of defense response to virus by host	biological_process	0.071907667336082	3.45572000632506
121	GO:0052372	4.19531314679592e-05	10.9717367422351	0.652008569898232	6	37	modulation by symbiont of entry into host	biological_process	0.071907667336082	3.45572000632506
122	GO:0051172	4.6577531926012e-05	1.7763180820857	43.2264059989288	69	2453	negative regulation of nitrogen compound metabolic process	biological_process	0.0798338897211845	0.828889945628554
123	GO:0071897	4.67463485584797e-05	4.08200179843674	3.45388323513658	13	196	DNA biosynthetic process	biological_process	0.0801232414292342	2.02927681798925
124	GO:0006063	5.31910949115083e-05	14.8814165042235	0.422924477771826	5	24	uronic acid metabolic process	biological_process	0.0911695366783252	3.89543995240556
125	GO:0019585	5.31910949115083e-05	14.8814165042235	0.422924477771826	5	24	glucuronate metabolic process	biological_process	0.0911695366783252	3.89543995240556
126	GO:0051246	5.49794213525686e-05	1.72054511127179	50.0989287627209	77	2843	regulation of protein metabolic process	biological_process	0.0942347281983026	0.782865718843217
127	GO:0008152	5.5102330408778e-05	1.64589363901075	220.731333690412	253	12526	metabolic process	biological_process	0.0944453943206456	0.718871108888556
128	GO:0051248	5.75512891888617e-05	2.08254245035979	20.8466523835029	40	1183	negative regulation of protein metabolic process	biological_process	0.098642909669709	1.05834590365775
129	GO:0097193	5.82824638228523e-05	3.38316422661471	5.09271558650241	16	289	intrinsic apoptotic signaling pathway	biological_process	0.0998961429923688	1.75837321058505
130	GO:0009968	6.32169053448681e-05	2.01925140162748	23.1551151580075	43	1314	negative regulation of signal transduction	biological_process	0.108353775761104	1.01382054083385
131	GO:0060330	6.55341166175616e-05	14.1365740740741	0.440546331012319	5	25	regulation of response to interferon-gamma	biological_process	0.112325475882501	3.82136062767978
132	GO:0060334	6.55341166175616e-05	14.1365740740741	0.440546331012319	5	25	regulation of interferon-gamma-mediated signaling pathway	biological_process	0.112325475882501	3.82136062767978
133	GO:0046677	7.50411348073966e-05	3.16922043010753	5.76234600964114	17	327	response to antibiotic	biological_process	0.128620505059878	1.66412800757855
134	GO:0045824	7.69466495452048e-05	7.64590301003344	1.03968934118907	7	59	negative regulation of innate immune response	biological_process	0.131886557320481	2.93468689938375
135	GO:0002697	7.72480983570923e-05	2.76747062461348	8.14129619710766	21	462	regulation of immune effector process	biological_process	0.132403240584056	1.46856800356532
136	GO:0051239	7.96768888185327e-05	1.66337825700954	57.4648634172469	85	3261	regulation of multicellular organismal process	biological_process	0.136566187434965	0.734116278943391
137	GO:0002230	7.99728465640938e-05	13.4626690182246	0.458168184252812	5	26	positive regulation of defense response to virus by host	biological_process	0.137073459010857	3.75089255220828
138	GO:0031667	8.16813604660313e-05	2.68376593666988	8.79330476700589	22	499	response to nutrient levels	biological_process	0.140001851838778	1.42425885308408
139	GO:0006807	8.87574336122281e-05	1.55254201402673	185.452383502946	219	10524	nitrogen compound metabolic process	biological_process	0.152130241211359	0.634632310383187
140	GO:0051173	8.92480583746533e-05	1.66461507707927	55.931762185324	83	3174	positive regulation of nitrogen compound metabolic process	biological_process	0.152971172054156	0.735188609374435
141	GO:0031325	8.9966491489416e-05	1.65259857143766	58.5221746116765	86	3321	positive regulation of cellular metabolic process	biological_process	0.154202566412859	0.724736325762068
142	GO:0032102	9.55605041625978e-05	2.88917111167556	7.04874129619711	19	400	negative regulation of response to external stimulus	biological_process	0.163790704134693	1.53065565030454
143	GO:0051179	9.83324362435664e-05	1.52984822703057	118.877021960364	152	6746	localization	biological_process	0.168541795721473	0.613388533328799
144	GO:0010628	9.96890258017173e-05	1.75737347592126	40.1778253883235	64	2280	positive regulation of gene expression	biological_process	0.170866990224143	0.813420824585591
145	GO:0032020	0.000104260790820994	56.2515337423313	0.105731119442957	3	6	ISG15-protein conjugation	biological_process	0.178702995467184	5.81382052796885
146	GO:0051552	0.000104260790820994	56.2515337423313	0.105731119442957	3	6	flavone metabolic process	biological_process	0.178702995467184	5.81382052796885
147	GO:0019538	0.00010987100182287	1.53855421034393	103.034975897161	135	5847	protein metabolic process	biological_process	0.188318897124399	0.621575277351345
148	GO:0071704	0.000111072282615226	1.58422020200421	211.374129619711	243	11995	organic substance metabolic process	biological_process	0.190377892402497	0.663772879773486
149	GO:2000145	0.000111272108268049	2.11580640444509	17.8333154793787	35	1012	regulation of cell motility	biological_process	0.190720393571436	1.0812076273931
150	GO:0010646	0.00011140524768156	1.6201960329221	64.0906802356722	92	3637	regulation of cell communication	biological_process	0.190948594526194	0.696168380155871
151	GO:0044409	0.000133349449353161	4.60536960258873	2.36132833422603	10	134	entry into host	biological_process	0.228560956191317	2.20331694403093
152	GO:0031960	0.000144726172586953	4.1669790495231	2.85474022495983	11	162	response to corticosteroid	biological_process	0.248060659814038	2.05900184656671
153	GO:0009725	0.000145260900328343	2.10754067974835	17.3575254418854	34	985	response to hormone	biological_process	0.248977183162779	1.07556047833452
154	GO:0006957	0.000145743614597692	18.7989743589744	0.281949651847884	4	16	complement activation, alternative pathway	biological_process	0.249804555420445	4.23258204787616
155	GO:0006954	0.000147398714919031	2.28321565070933	13.1459025174076	28	746	inflammatory response	biological_process	0.25264139737122	1.19106712917095
156	GO:1904036	0.000147959829939224	8.49891640866873	0.810605249062667	6	46	negative regulation of epithelial cell apoptotic process	biological_process	0.25360314851583	3.08727891283932
157	GO:0010951	0.000149035750414187	3.40960451977401	4.40546331012319	14	250	negative regulation of endopeptidase activity	biological_process	0.255447276209917	1.76960441067202
158	GO:1901575	0.000151866280130182	1.74807693666076	38.3099089448313	61	2174	organic substance catabolic process	biological_process	0.260298804143132	0.805768682376446
159	GO:1904019	0.000153560832862839	5.02913602941176	1.9560257096947	9	111	epithelial cell apoptotic process	biological_process	0.263203267526907	2.33031057634445
160	GO:0044238	0.00015735546028279	1.53620707654316	194.087091590787	226	11014	primary metabolic process	biological_process	0.269707258924702	0.619372700541987
161	GO:0070098	0.000161426939754749	5.68878504672897	1.55072308516336	8	88	chemokine-mediated signaling pathway	biological_process	0.276685774739639	2.50812056918931
162	GO:0030334	0.000162474225594848	2.1183648206549	16.7407605784681	33	950	regulation of cell migration	biological_process	0.278480822669569	1.08295106885136
163	GO:0046596	0.000163527829600766	11.3061728395062	0.528655597214783	5	30	regulation of viral entry into host cell	biological_process	0.280286699935713	3.49903875190156
164	GO:1901700	0.000168516015898607	1.83606600607847	29.6223352972683	50	1681	response to oxygen-containing compound	biological_process	0.288836451250212	0.876617924182203
165	GO:0023051	0.000169966060930013	1.59667999421257	64.8307980717729	92	3679	regulation of signaling	biological_process	0.291321828434042	0.675075197518468
166	GO:0044237	0.000170908292468065	1.53850449391504	198.492554900911	230	11264	cellular metabolic process	biological_process	0.292936813290263	0.621528657736767
167	GO:0010648	0.000171150054031207	1.89391113630938	25.7455275843599	45	1461	negative regulation of cell communication	biological_process	0.29335119260949	0.921368640091717
168	GO:0031349	0.000171398217599086	2.84249644193769	6.76679164434922	18	384	positive regulation of defense response	biological_process	0.293776544964834	1.50715854324169
169	GO:0097191	0.000180033734330573	3.53485512028316	3.94729512587038	13	224	extrinsic apoptotic signaling pathway	biological_process	0.308577820642602	1.82165108588832
170	GO:0023057	0.000181976989568089	1.88812983535013	25.8160149973219	45	1465	negative regulation of signaling	biological_process	0.311908560119704	0.916957973585044
171	GO:0048518	0.00018347006720102	1.5094858738502	109.766523835029	141	6229	positive regulation of biological process	biological_process	0.314467695182549	0.594057255810381
172	GO:0010647	0.000191439611787059	1.7775546464698	33.7634708087841	55	1916	positive regulation of cell communication	biological_process	0.328127494603019	0.829893912575562
173	GO:0009991	0.000198229551922309	2.51053672334462	9.35720407070166	22	531	response to extracellular stimulus	biological_process	0.339765451994838	1.32799582845118
174	GO:0032963	0.0002009871812797	4.83829599056604	2.02651312265667	9	115	collagen metabolic process	biological_process	0.344492028713405	2.27449903121523
175	GO:0002221	0.000203142111637746	3.71509932645579	3.47150508837708	12	197	pattern recognition receptor signaling pathway	biological_process	0.348185579347096	1.89340078300333
176	GO:0051100	0.00020978317302705	3.98083353236207	2.97809319764328	11	169	negative regulation of binding	biological_process	0.359568358568364	1.99307054310545
177	GO:0023056	0.000210034243992291	1.77014137451351	33.8868237814676	55	1923	positive regulation of signaling	biological_process	0.359998694202787	0.823864587519891
178	GO:0043433	0.000220839326102651	3.95557928879396	2.99571505088377	11	170	negative regulation of DNA-binding transcription factor activity	biological_process	0.378518604939944	1.98388899074638
179	GO:0045861	0.00022231488994278	2.87615610196255	6.30862346009641	17	358	negative regulation of proteolysis	biological_process	0.381047721361925	1.52414197946832
180	GO:0045907	0.000224510498448294	10.4675354366712	0.563899303695769	5	32	positive regulation of vasoconstriction	biological_process	0.384810994340376	3.38784989705665
181	GO:0019222	0.000226197919885639	1.48900608001485	129.397268344938	161	7343	regulation of metabolic process	biological_process	0.387703234683986	0.574349644846384
182	GO:0001961	0.00023661603474149	7.72459893048128	0.881092662024638	6	50	positive regulation of cytokine-mediated signaling pathway	biological_process	0.405559883546913	2.94946002867698
183	GO:0033036	0.00023707867092037	1.61391422928618	55.8260310658811	81	3168	macromolecule localization	biological_process	0.406352841957514	0.690563909302499
184	GO:0010466	0.000242059047661593	3.24247311827957	4.61692554900911	14	262	negative regulation of peptidase activity	biological_process	0.414889207691971	1.69709461386463
185	GO:0040012	0.000242098077806017	2.02369269592037	18.5734333154794	35	1054	regulation of locomotion	biological_process	0.414956105359513	1.01699022889993
186	GO:0043687	0.00024511904713461	2.85059816636852	6.36148901981789	17	361	post-translational protein modification	biological_process	0.420134046788722	1.51126468457725
187	GO:0010038	0.000253159841566104	2.84217762913415	6.37911087305838	17	362	response to metal ion	biological_process	0.433915968444302	1.50699672230161
188	GO:0006471	0.000260814468756955	10.0931437389771	0.581521156936261	5	33	protein ADP-ribosylation	biological_process	0.44703599944942	3.33530369948259
189	GO:2000352	0.000260814468756955	10.0931437389771	0.581521156936261	5	33	negative regulation of endothelial cell apoptotic process	biological_process	0.44703599944942	3.33530369948259
190	GO:0051384	0.000268860873622519	4.19624746450304	2.57279057311194	10	146	response to glucocorticoid	biological_process	0.460827537388997	2.06909976020403
191	GO:0044267	0.000275592760270219	1.51040880751026	92.8671665773969	122	5270	cellular protein metabolic process	biological_process	0.472365991103155	0.594939082494015
192	GO:0002566	0.000297686623581596	15.0367179487179	0.334815211569363	4	19	somatic diversification of immune receptors via somatic mutation	biological_process	0.510234872818856	3.91041780047851
193	GO:0046597	0.000297686623581596	15.0367179487179	0.334815211569363	4	19	negative regulation of viral entry into host cell	biological_process	0.510234872818856	3.91041780047851
194	GO:1903524	0.000297819116804979	6.01943346508564	1.28639528655597	7	73	positive regulation of blood circulation	biological_process	0.510461966203734	2.5896277103117
195	GO:0023052	0.000308657950875383	1.48072056053005	117.590626673808	148	6673	signaling	biological_process	0.529039727800406	0.566299402965924
196	GO:0001306	0.000309602435207115	Inf	0.0352437064809855	2	2	age-dependent response to oxidative stress	biological_process	0.530658573944995	Inf
197	GO:0007571	0.000309602435207115	Inf	0.0352437064809855	2	2	age-dependent general metabolic decline	biological_process	0.530658573944995	Inf
198	GO:0090291	0.000309602435207115	Inf	0.0352437064809855	2	2	negative regulation of osteoclast proliferation	biological_process	0.530658573944995	Inf
199	GO:0090362	0.000309602435207115	Inf	0.0352437064809855	2	2	positive regulation of platelet-derived growth factor production	biological_process	0.530658573944995	Inf
200	GO:0044093	0.000313747199723143	1.77277689476326	31.2083020889127	51	1771	positive regulation of molecular function	biological_process	0.537762700325467	0.826010983460654
201	GO:1990868	0.00031658564058047	5.11099443452694	1.7093197643278	8	97	response to chemokine	biological_process	0.542627787954926	2.35360402035695
202	GO:1990869	0.00031658564058047	5.11099443452694	1.7093197643278	8	97	cellular response to chemokine	biological_process	0.542627787954926	2.35360402035695
203	GO:0031638	0.000327045901892208	7.23035373163823	0.933958221746117	6	53	zymogen activation	biological_process	0.560556675843245	2.8540662300805
204	GO:0098586	0.000327045901892208	7.23035373163823	0.933958221746117	6	53	cellular response to virus	biological_process	0.560556675843245	2.8540662300805
205	GO:0009967	0.000329207412435328	1.78810397553517	29.6752008569898	49	1684	positive regulation of signal transduction	biological_process	0.564261504914153	0.838430629489684
206	GO:0035556	0.000343217302904438	1.61887360396095	50.4337439742903	74	2862	intracellular signal transduction	biological_process	0.588274457178206	0.694990349409966
207	GO:0060338	0.000346613507917777	9.41923868312757	0.616764863417247	5	35	regulation of type I interferon-mediated signaling pathway	biological_process	0.59409555257107	3.23561045766581
208	GO:0043392	0.00036254320791456	7.07933436532508	0.95158007498661	6	54	negative regulation of DNA binding	biological_process	0.621399058365555	2.82361371723064
209	GO:0070206	0.00036254320791456	7.07933436532508	0.95158007498661	6	54	protein trimerization	biological_process	0.621399058365555	2.82361371723064
210	GO:0009612	0.000364863042093116	3.4686932415639	3.70058918050348	12	210	response to mechanical stimulus	biological_process	0.625375254147602	1.79439225963754
211	GO:0007154	0.000373232864792012	1.47194804099363	118.031173004821	148	6698	cell communication	biological_process	0.639721130253508	0.557726745903184
212	GO:0042310	0.000382033826371291	5.75677378701953	1.33926084627745	7	76	vasoconstriction	biological_process	0.654805978400392	2.52526052252766
213	GO:1901565	0.000388049776720074	1.88272761333833	22.8379217996786	40	1296	organonitrogen compound catabolic process	biological_process	0.665117317298207	0.912824290811687
214	GO:0001944	0.000389439622101996	2.14014367466212	13.9565077664703	28	792	vasculature development	biological_process	0.667499512282822	1.09770765259126
215	GO:0044248	0.000392415153973326	1.67774205194929	39.6844134975897	61	2252	cellular catabolic process	biological_process	0.672599573910281	0.746520922583541
216	GO:0009112	0.000396764936872051	9.11489446435683	0.63438671665774	5	36	nucleobase metabolic process	biological_process	0.680055101798695	3.18822595230056
217	GO:0010573	0.000396764936872051	9.11489446435683	0.63438671665774	5	36	vascular endothelial growth factor production	biological_process	0.680055101798695	3.18822595230056
218	GO:0006810	0.000436168997342882	1.49027913656108	92.0036957686127	120	5221	transport	biological_process	0.747593661445699	0.575582579825273
219	GO:0006979	0.000437079465816052	2.5408527479092	7.94745581146224	19	451	response to oxidative stress	biological_process	0.749154204408714	1.34531276814338
220	GO:0006144	0.000447056216306172	13.2662443438914	0.370058918050348	4	21	purine nucleobase metabolic process	biological_process	0.766254354748779	3.72968809835185
221	GO:0036499	0.000447056216306172	13.2662443438914	0.370058918050348	4	21	PERK-mediated unfolded protein response	biological_process	0.766254354748779	3.72968809835185
222	GO:0050778	0.000458889927850845	2.1476468834419	13.3926084627745	27	760	positive regulation of immune response	biological_process	0.786537336336347	1.10275680459614
223	GO:1901698	0.000460041149715482	1.9295026016897	19.9831815747188	36	1134	response to nitrogen compound	biological_process	0.788510530612336	0.948228989171884
224	GO:0072358	0.000465438468460589	2.11414302476007	14.1151044456347	28	801	cardiovascular system development	biological_process	0.79776153494145	1.08007298037825
225	GO:0018130	0.000483719360037422	1.51868262145197	73.9412961971077	100	4196	heterocycle biosynthetic process	biological_process	0.829094983104142	0.602820402888994
226	GO:0060255	0.000495618272191794	1.45768750964824	120.621585431173	150	6845	regulation of macromolecule metabolic process	biological_process	0.849489718536735	0.543681476454771
227	GO:0051270	0.000505376110213378	1.93693390727289	19.3311730048206	35	1097	regulation of cellular component movement	biological_process	0.866214652905729	0.95377472664306
228	GO:0008630	0.000507427980378513	4.7365005192108	1.83267273701125	8	104	intrinsic apoptotic signaling pathway in response to DNA damage	biological_process	0.869731558368772	2.24382154262838
229	GO:1901362	0.000510085578101576	1.50967250602906	76.7607927155865	103	4356	organic cyclic compound biosynthetic process	biological_process	0.874286680866101	0.594235618973475
230	GO:0019438	0.000527466391425346	1.51392041043355	74.1175147295126	100	4206	aromatic compound biosynthetic process	biological_process	0.904077394903043	0.598289362198807
231	GO:0051052	0.000529213833912175	2.74756568594726	6.18527048741296	16	351	regulation of DNA metabolic process	biological_process	0.907072511325468	1.45815397204169
232	GO:1901342	0.000532406185162609	2.56968896246538	7.43642206748795	18	422	regulation of vasculature development	biological_process	0.912544201368712	1.36159374484129
233	GO:0019229	0.00053565914047489	6.53334127173136	1.02206748794858	6	58	regulation of vasoconstriction	biological_process	0.918119766773962	2.70782100146799
234	GO:1902041	0.00053565914047489	6.53334127173136	1.02206748794858	6	58	regulation of extrinsic apoptotic signaling pathway via death domain receptors	biological_process	0.918119766773962	2.70782100146799
235	GO:0032069	0.000538863557893635	12.528547008547	0.387680771290841	4	22	regulation of nuclease activity	biological_process	0.923612138229691	3.64714720347266
236	GO:0032727	0.000538863557893635	12.528547008547	0.387680771290841	4	22	positive regulation of interferon-alpha production	biological_process	0.923612138229691	3.64714720347266
237	GO:0002274	0.000565720842753584	2.22310769472115	11.4718264595608	24	651	myeloid leukocyte activation	biological_process	0.969645524479642	1.15257783899772
238	GO:0071407	0.000565940345733144	2.26536613513544	10.7845741831816	23	612	cellular response to organic cyclic compound	biological_process	0.970021752586608	1.17974424173091
239	GO:0042119	0.000569653204538581	2.41878918362649	8.7756829137654	20	498	neutrophil activation	biological_process	0.976385592579128	1.27428503265373
240	GO:0072524	0.000580359719227278	8.30927741466957	0.687252276379218	5	39	pyridine-containing compound metabolic process	biological_process	0.994736558755555	3.05472302385497
241	GO:1902042	0.000580359719227278	8.30927741466957	0.687252276379218	5	39	negative regulation of extrinsic apoptotic signaling pathway via death domain receptors	biological_process	0.994736558755555	3.05472302385497
242	GO:2000351	0.000587588856429195	6.40972019393656	1.03968934118907	6	59	regulation of endothelial cell apoptotic process	biological_process	1	2.68026137967851
243	GO:0016477	0.000592695566319707	1.76580163558985	28.0539903588645	46	1592	cell migration	biological_process	1	0.820323284422144
244	GO:0036500	0.000593548658152693	24.102541630149	0.176218532404928	3	10	ATF6-mediated unfolded protein response	biological_process	1	4.59111338258209
245	GO:0039530	0.000593548658152693	24.102541630149	0.176218532404928	3	10	MDA-5 signaling pathway	biological_process	1	4.59111338258209
246	GO:0097278	0.000593548658152693	24.102541630149	0.176218532404928	3	10	complement-dependent cytotoxicity	biological_process	1	4.59111338258209
247	GO:0051346	0.000601170094550702	2.47052455681488	8.15891805034815	19	463	negative regulation of hydrolase activity	biological_process	1	1.30481739612907
248	GO:0019752	0.000612214932800067	1.93307712521351	18.7848955543653	34	1066	carboxylic acid metabolic process	biological_process	1	0.950899198823518
249	GO:0006959	0.000616340957770745	2.7064085698177	6.27337975361543	16	356	humoral immune response	biological_process	1	1.43637965053227
250	GO:1901701	0.000620693458498736	1.87849114139492	21.0757364756294	37	1196	cellular response to oxygen-containing compound	biological_process	1	0.909574312521737
251	GO:0044260	0.000632625266011397	1.44062786193523	146.596197107659	176	8319	cellular macromolecule metabolic process	biological_process	1	0.526697711586685
252	GO:2000278	0.00065273276110625	4.54604361370717	1.90316014997322	8	108	regulation of DNA biosynthetic process	biological_process	1	2.18461152510983
253	GO:0036230	0.000661149715771299	2.38800181871673	8.88141403320836	20	504	granulocyte activation	biological_process	1	1.25580393536847
254	GO:0044281	0.000667682575379445	1.68431806313791	34.6974290305303	54	1969	small molecule metabolic process	biological_process	1	0.752164599676974
255	GO:0034654	0.00067848339934353	1.50414178964365	72.8311194429566	98	4133	nucleobase-containing compound biosynthetic process	biological_process	1	0.588940570721623
256	GO:0097756	0.000702197191866305	5.15640880858272	1.48023567220139	7	84	negative regulation of blood vessel diameter	biological_process	1	2.36636664747279
257	GO:0050793	0.000760323231586565	1.58745863957132	47.5085163363685	69	2696	regulation of developmental process	biological_process	1	0.666719003687835
258	GO:0002753	0.000767080762075872	6.06534719150818	1.09255490091055	6	62	cytoplasmic pattern recognition receptor signaling pathway	biological_process	1	2.60059023019836
259	GO:0001525	0.00077032852978503	2.25460205817071	10.3440278521693	22	587	angiogenesis	biological_process	1	1.17287281735366
260	GO:0042325	0.000792055818693561	1.738745763323	28.4416711301553	46	1614	regulation of phosphorylation	biological_process	1	0.798046999460341
261	GO:0006048	0.000805503395326009	21.0885736196319	0.19384038564542	3	11	UDP-N-acetylglucosamine biosynthetic process	biological_process	1	4.39838961289828
262	GO:0009113	0.000805503395326009	21.0885736196319	0.19384038564542	3	11	purine nucleobase biosynthetic process	biological_process	1	4.39838961289828
263	GO:0008625	0.000808487919844584	5.0253164556962	1.51547937868238	7	86	extrinsic apoptotic signaling pathway via death domain receptors	biological_process	1	2.32921444896586
264	GO:0002444	0.000836912265786919	2.28685156651258	9.72726298875201	21	552	myeloid leukocyte mediated immunity	biological_process	1	1.19336272726869
265	GO:0009719	0.000860541296832056	1.71198330139611	30.1686127477236	48	1712	response to endogenous stimulus	biological_process	1	0.775668629828716
266	GO:0002443	0.000875033437386466	1.99656040928768	15.4367434386717	29	876	leukocyte mediated immunity	biological_process	1	0.997516723792289
267	GO:0019219	0.000878156930812186	1.49596664156051	70.663631494376	95	4010	regulation of nucleobase-containing compound metabolic process	biological_process	1	0.581078005043867
268	GO:0000302	0.000883063242595922	3.11803842844852	4.08826995179432	12	232	response to reactive oxygen species	biological_process	1	1.64063870872539
269	GO:0009299	0.000893872946934784	10.7369963369963	0.440546331012319	4	25	mRNA transcription	biological_process	1	3.42451855228973
270	GO:0031639	0.000893872946934784	10.7369963369963	0.440546331012319	4	25	plasminogen activation	biological_process	1	3.42451855228973
271	GO:0030336	0.000911783838011988	2.69881995886828	5.88569898232458	15	334	negative regulation of cell migration	biological_process	1	1.43232873630398
272	GO:0002477	0.000917960937899818	112.17125382263	0.0528655597214783	2	3	antigen processing and presentation of exogenous peptide antigen via MHC class Ib	biological_process	1	6.80955919298433
273	GO:0006046	0.000917960937899818	112.17125382263	0.0528655597214783	2	3	N-acetylglucosamine catabolic process	biological_process	1	6.80955919298433
274	GO:0034343	0.000917960937899818	112.17125382263	0.0528655597214783	2	3	type III interferon production	biological_process	1	6.80955919298433
275	GO:0034344	0.000917960937899818	112.17125382263	0.0528655597214783	2	3	regulation of type III interferon production	biological_process	1	6.80955919298433
276	GO:0046061	0.000917960937899818	112.17125382263	0.0528655597214783	2	3	dATP catabolic process	biological_process	1	6.80955919298433
277	GO:0046110	0.000917960937899818	112.17125382263	0.0528655597214783	2	3	xanthine metabolic process	biological_process	1	6.80955919298433
278	GO:0070101	0.000917960937899818	112.17125382263	0.0528655597214783	2	3	positive regulation of chemokine-mediated signaling pathway	biological_process	1	6.80955919298433
279	GO:0090360	0.000917960937899818	112.17125382263	0.0528655597214783	2	3	platelet-derived growth factor production	biological_process	1	6.80955919298433
280	GO:0090361	0.000917960937899818	112.17125382263	0.0528655597214783	2	3	regulation of platelet-derived growth factor production	biological_process	1	6.80955919298433
281	GO:2001233	0.000925687922684779	2.51453430887878	7.15447241564006	17	406	regulation of apoptotic signaling pathway	biological_process	1	1.33029123801069
282	GO:1904035	0.000927098864655993	4.90069779924852	1.55072308516336	7	88	regulation of epithelial cell apoptotic process	biological_process	1	2.29298718592995
283	GO:0048522	0.000968126086854377	1.44313720587132	99.4224959828602	126	5642	positive regulation of cellular process	biological_process	1	0.529208470182539
284	GO:1901652	0.000969777228283072	2.3095145631068	9.16336368505624	20	520	response to peptide	biological_process	1	1.20758964341826
285	GO:0072577	0.000986230355357658	5.7559951723776	1.14542046063203	6	65	endothelial cell apoptotic process	biological_process	1	2.52506538207303
286	GO:0051098	0.00101035454911217	2.57509777073769	6.5729512587038	16	373	regulation of binding	biological_process	1	1.36462720925921
287	GO:0051241	0.00101129357052107	1.79552371701473	23.207980717729	39	1317	negative regulation of multicellular organismal process	biological_process	1	0.844404709640586
288	GO:0008285	0.00101161610229499	2.05835379178245	13.3926084627745	26	760	negative regulation of cell population proliferation	biological_process	1	1.0414909753234
289	GO:0001568	0.00103083753778608	2.05543656406457	13.410230316015	26	761	blood vessel development	biological_process	1	1.03944484739604
290	GO:0043312	0.00104261365692661	2.35099681572754	8.54659882163899	19	485	neutrophil degranulation	biological_process	1	1.23327258495554
291	GO:1900180	0.00104373325733653	4.20745355947848	2.04413497589716	8	116	regulation of protein localization to nucleus	biological_process	1	2.07294734763844
292	GO:0031399	0.00104611115041958	1.66936384812855	32.9	51	1867	regulation of protein modification process	biological_process	1	0.73929843323949
293	GO:0006259	0.00105803345276088	1.9466445437331	16.3707016604178	30	929	DNA metabolic process	biological_process	1	0.96098947275336
294	GO:0051095	0.00106003310194708	18.7443762781186	0.211462238885913	3	12	regulation of helicase activity	biological_process	1	4.22838591542208
295	GO:0060394	0.00106003310194708	18.7443762781186	0.211462238885913	3	12	negative regulation of pathway-restricted SMAD protein phosphorylation	biological_process	1	4.22838591542208
296	GO:0002283	0.0011203090204222	2.33556640759337	8.59946438136047	19	488	neutrophil activation involved in immune response	biological_process	1	1.22377246613729
297	GO:0051234	0.00112966287565569	1.44167149043429	94.1711837171934	120	5344	establishment of localization	biological_process	1	0.527742459228654
298	GO:0002224	0.00114913774190873	3.73713503649635	2.57279057311194	9	146	toll-like receptor signaling pathway	biological_process	1	1.90193269456261
299	GO:0048856	0.00115930935249829	1.42854913872015	105.519657204071	132	5988	anatomical structure development	biological_process	1	0.514550662433609
300	GO:1902533	0.00118042544177978	1.890369825658	17.9919121585431	32	1021	positive regulation of intracellular signal transduction	biological_process	1	0.918668506112397
301	GO:0009888	0.00118655271849641	1.6299948821627	36.4067487948581	55	2066	tissue development	biological_process	1	0.704867434707838
302	GO:0071236	0.00120555536268137	3.70985054347826	2.59041242635244	9	147	cellular response to antibiotic	biological_process	1	1.89136106702776
303	GO:0039528	0.00120622252680836	9.80227424749164	0.475790037493305	4	27	cytoplasmic pattern recognition receptor signaling pathway in response to virus	biological_process	1	3.29311651095511
304	GO:0043542	0.00120739975104406	2.84979872932732	4.82838778789502	13	274	endothelial cell migration	biological_process	1	1.51086003069665
305	GO:0043436	0.00124922625644787	1.83046343537415	20.3532404927691	35	1155	oxoacid metabolic process	biological_process	1	0.872208955215113
306	GO:0006984	0.00124961876765947	6.88798554652213	0.810605249062667	5	46	ER-nucleus signaling pathway	biological_process	1	2.78408211544342
307	GO:0043330	0.00124961876765947	6.88798554652213	0.810605249062667	5	46	response to exogenous dsRNA	biological_process	1	2.78408211544342
308	GO:0097529	0.00129471712174293	3.15353497044973	3.70058918050348	11	210	myeloid leukocyte migration	biological_process	1	1.65696993175501
309	GO:0042127	0.00130886113638577	1.68259729784231	29.9571505088377	47	1700	regulation of cell population proliferation	biological_process	1	0.750689932506296
310	GO:0014074	0.0013251028266289	3.65645089285714	2.62565613283342	9	149	response to purine-containing compound	biological_process	1	1.87044398636406
311	GO:0044271	0.00132808407015062	1.44454243599094	86.1884841992501	111	4891	cellular nitrogen compound biosynthetic process	biological_process	1	0.530612586245499
312	GO:0045765	0.00132946245127615	2.50353875216547	6.74916979110873	16	383	regulation of angiogenesis	biological_process	1	1.32396878700715
313	GO:0048545	0.00132946245127615	2.50353875216547	6.74916979110873	16	383	response to steroid hormone	biological_process	1	1.32396878700715
314	GO:0043299	0.00133436530273727	2.24484656164608	9.41006963042314	20	534	leukocyte degranulation	biological_process	1	1.16661683814352
315	GO:0048869	0.00134115106736269	1.46167628041579	76.1087841456883	100	4319	cellular developmental process	biological_process	1	0.547623830885622
316	GO:0010870	0.00136013205671892	16.869018404908	0.229084092126406	3	13	positive regulation of receptor biosynthetic process	biological_process	1	4.0763041216502
317	GO:0035563	0.00136013205671892	16.869018404908	0.229084092126406	3	13	positive regulation of chromatin binding	biological_process	1	4.0763041216502
318	GO:0046349	0.00136013205671892	16.869018404908	0.229084092126406	3	13	amino sugar biosynthetic process	biological_process	1	4.0763041216502
319	GO:0046718	0.00137067528590053	4.02018029939625	2.13224424209963	8	121	viral entry into host cell	biological_process	1	2.00726020568575
320	GO:0006953	0.0013784870390162	6.72361845972957	0.82822710230316	5	47	acute-phase response	biological_process	1	2.7492378593341
321	GO:0060351	0.0013784870390162	6.72361845972957	0.82822710230316	5	47	cartilage development involved in endochondral bone morphogenesis	biological_process	1	2.7492378593341
322	GO:0048870	0.00138351516158666	1.66886570276861	30.8558650241028	48	1751	cell motility	biological_process	1	0.738867862582323
323	GO:0051674	0.00138351516158666	1.66886570276861	30.8558650241028	48	1751	localization of cell	biological_process	1	0.738867862582323
324	GO:0032647	0.00138791267136278	9.39333333333333	0.493411890733798	4	28	regulation of interferon-alpha production	biological_process	1	3.23163720581376
325	GO:0042730	0.00138791267136278	9.39333333333333	0.493411890733798	4	28	fibrinolysis	biological_process	1	3.23163720581376
326	GO:2000146	0.00141185302836488	2.57547007895038	6.15002678093198	15	349	negative regulation of cell motility	biological_process	1	1.36483577935429
327	GO:0044265	0.00142549119017002	1.81492260323084	20.5118371719336	35	1164	cellular macromolecule catabolic process	biological_process	1	0.859908026283911
328	GO:0009056	0.00144007213704779	1.55544048564146	46.0635243706481	66	2614	catabolic process	biological_process	1	0.637323195442843
329	GO:0032502	0.00144466771025801	1.41115475255302	114.647777182646	141	6506	developmental process	biological_process	1	0.496876207990853
330	GO:0019730	0.00144488853507202	3.98469694485435	2.14986609534012	8	122	antimicrobial humoral response	biological_process	1	1.9944700045717
331	GO:0002446	0.00144901524316192	2.28063844086022	8.79330476700589	19	499	neutrophil mediated immunity	biological_process	1	1.18943774830589
332	GO:0062197	0.00145209480339443	2.56763950945907	6.16764863417247	15	350	cellular response to chemical stress	biological_process	1	1.3604426656912
333	GO:0002832	0.00145370307604181	4.50914031620553	1.67407605784681	7	95	negative regulation of response to biotic stimulus	biological_process	1	2.1728524047069
334	GO:0032787	0.00148482106681496	2.09581596418095	11.5951794322442	23	658	monocarboxylic acid metabolic process	biological_process	1	1.067512037858
335	GO:0031400	0.00148995455691987	2.13360514177033	10.8903053026245	22	618	negative regulation of protein modification process	biological_process	1	1.09329320675326
336	GO:0051972	0.0015168924658954	6.56689635371806	0.845848955543653	5	48	regulation of telomerase activity	biological_process	1	2.71521168515368
337	GO:0072359	0.00153251161228609	1.80639539766524	20.599946438136	35	1169	circulatory system development	biological_process	1	0.853113715529356
338	GO:0010631	0.0015354709304189	2.55211778714396	6.20289234065346	15	352	epithelial cell migration	biological_process	1	1.35169491492058
339	GO:0042440	0.00156595462313687	5.22295784710645	1.25115158007499	6	71	pigment metabolic process	biological_process	1	2.38486706020723
340	GO:0046700	0.00157814135798424	2.16489448051948	10.2382967327263	21	581	heterocycle catabolic process	biological_process	1	1.11429670802766
341	GO:0009435	0.00158785798748442	9.01710769230769	0.51103374397429	4	29	NAD biosynthetic process	biological_process	1	3.17266475198301
342	GO:0010575	0.00158785798748442	9.01710769230769	0.51103374397429	4	29	positive regulation of vascular endothelial growth factor production	biological_process	1	3.17266475198301
343	GO:0019220	0.00159835243196153	1.64764338444066	31.8955543652919	49	1810	regulation of phosphate metabolic process	biological_process	1	0.720404019722146
344	GO:0044270	0.00161143958864328	2.1609139523578	10.2559185859668	21	582	cellular nitrogen compound catabolic process	biological_process	1	1.1116416251922
345	GO:0051240	0.00161682512454015	1.64660896708286	31.9131762185324	49	1811	positive regulation of multicellular organismal process	biological_process	1	0.719497987832595
346	GO:0030154	0.00162513612465646	1.45432597339889	74.7166577396893	98	4240	cell differentiation	biological_process	1	0.540350671938159
347	GO:0051174	0.00163548560672579	1.64557572319909	31.9307980717729	49	1812	regulation of phosphorus metabolic process	biological_process	1	0.718592415383708
348	GO:0072593	0.00166336679213662	2.74312205147368	5.00460632029995	13	284	reactive oxygen species metabolic process	biological_process	1	1.45581881436208
349	GO:0090132	0.00166803636497147	2.52917759460472	6.25575790037493	15	355	epithelium migration	biological_process	1	1.33866834418178
350	GO:0006082	0.00167013481329485	1.79626148705096	20.705677557579	35	1175	organic acid metabolic process	biological_process	1	0.844997382713769
351	GO:0008406	0.00168130925882931	3.04520058618795	3.82394215318693	11	217	gonad development	biological_process	1	1.60653726102737
352	GO:0034356	0.0017085973230776	15.3346346904629	0.246705945366899	3	14	NAD biosynthesis via nicotinamide riboside salvage pathway	biological_process	1	3.93872189328003
353	GO:0048513	0.00175041939191617	1.4781924565794	63.1391001606856	85	3583	animal organ development	biological_process	1	0.56383411662674
354	GO:0045935	0.00175214268892294	1.63176239422574	32.864756293519	50	1865	positive regulation of nucleobase-containing compound metabolic process	biological_process	1	0.706430997488003
355	GO:1902531	0.00177191927832736	1.6307651619219	32.8823781467595	50	1866	regulation of intracellular signal transduction	biological_process	1	0.705549041937038
356	GO:0070482	0.00177485571387022	2.429196882871	6.94301017675415	16	394	response to oxygen levels	biological_process	1	1.2804794230453
357	GO:0032607	0.00180698570408191	8.6698224852071	0.528655597214783	4	30	interferon-alpha production	biological_process	1	3.11600245453901
358	GO:0007584	0.00180760577749404	3.01558720367683	3.85918585966792	11	219	response to nutrient	biological_process	1	1.59243895514258
359	GO:0001922	0.0018145132713801	56.0825688073394	0.0704874129619711	2	4	B-1 B cell homeostasis	biological_process	1	5.80948052698792
360	GO:0035549	0.0018145132713801	56.0825688073394	0.0704874129619711	2	4	positive regulation of interferon-beta secretion	biological_process	1	5.80948052698792
361	GO:0060167	0.0018145132713801	56.0825688073394	0.0704874129619711	2	4	regulation of adenosine receptor signaling pathway	biological_process	1	5.80948052698792
362	GO:0070427	0.0018145132713801	56.0825688073394	0.0704874129619711	2	4	nucleotide-binding oligomerization domain containing 1 signaling pathway	biological_process	1	5.80948052698792
363	GO:0090074	0.0018145132713801	56.0825688073394	0.0704874129619711	2	4	negative regulation of protein homodimerization activity	biological_process	1	5.80948052698792
364	GO:0009891	0.0018341770622496	1.6067471243949	35.437546866631	53	2011	positive regulation of biosynthetic process	biological_process	1	0.684142890376755
365	GO:0035690	0.00184559793262832	2.34779493343195	7.63026245313337	17	433	cellular response to drug	biological_process	1	1.23130640272363
366	GO:0007417	0.00186004117204425	1.85084649026296	17.7452062131762	31	1007	central nervous system development	biological_process	1	0.888185242631281
367	GO:0043620	0.00186517944661461	3.81622555564282	2.23797536154258	8	127	regulation of DNA-templated transcription in response to stress	biological_process	1	1.93214644345837
368	GO:0045055	0.00187067942981114	1.96342993674367	13.9917514729513	26	794	regulated exocytosis	biological_process	1	0.973376117629519
369	GO:0002263	0.00187314726795231	2.02207745722672	12.5291376539904	24	711	cell activation involved in immune response	biological_process	1	1.01583826183863
370	GO:0048732	0.00189079562153002	2.34203406505565	7.64788430637386	17	434	gland development	biological_process	1	1.22776206009593
371	GO:0010243	0.00192998484569447	1.82774529493433	18.5558114622389	32	1053	response to organonitrogen compound	biological_process	1	0.87006503793552
372	GO:1900182	0.00193845207953246	4.99171371334912	1.30401713979646	6	74	positive regulation of protein localization to nucleus	biological_process	1	2.31953519458172
373	GO:0070498	0.00195474832427704	4.26554464703132	1.76218532404928	7	100	interleukin-1-mediated signaling pathway	biological_process	1	2.09272996414709
374	GO:0090130	0.00196201630863475	2.48449062994735	6.36148901981789	15	361	tissue migration	biological_process	1	1.31295010089226
375	GO:0043457	0.00204621580240588	8.34826210826211	0.546277450455276	4	31	regulation of cellular respiration	biological_process	1	3.0614758971381
376	GO:1902186	0.00204621580240588	8.34826210826211	0.546277450455276	4	31	regulation of viral release from host cell	biological_process	1	3.0614758971381
377	GO:0010632	0.00206082779158993	2.67301475275476	5.1279592929834	13	291	regulation of epithelial cell migration	biological_process	1	1.41846780004541
378	GO:0016192	0.00207315163944559	1.58384961309977	37.3230851633637	55	2118	vesicle-mediated transport	biological_process	1	0.663435357680671
379	GO:0002479	0.0020763973020845	4.91910082110647	1.32163899303696	6	75	antigen processing and presentation of exogenous peptide antigen via MHC class I, TAP-dependent	biological_process	1	2.2983946246119
380	GO:0045137	0.00208344461479441	2.95803666785333	3.92967327262989	11	223	development of primary sexual characteristics	biological_process	1	1.56463993621057
381	GO:0060339	0.00210803609457633	14.055981595092	0.264327798607392	3	15	negative regulation of type I interferon-mediated signaling pathway	biological_process	1	3.81311230228206
382	GO:1902187	0.00210803609457633	14.055981595092	0.264327798607392	3	15	negative regulation of viral release from host cell	biological_process	1	3.81311230228206
383	GO:0042493	0.00210906637539273	1.81643766453893	18.6615425816818	32	1059	response to drug	biological_process	1	0.861111857025823
384	GO:0009410	0.00212351678539971	2.66328660224128	5.14558114622389	13	292	response to xenobiotic stimulus	biological_process	1	1.4132076885499
385	GO:0051054	0.00213045471580524	3.14518782798455	3.36577396893412	10	191	positive regulation of DNA metabolic process	biological_process	1	1.65314617621756
386	GO:0060249	0.00213099054196102	2.31363926358002	7.73599357257633	17	439	anatomical structure homeostasis	biological_process	1	1.21016394084372
387	GO:0008104	0.00216623937365312	1.51364288124157	49.4292983395822	69	2805	protein localization	biological_process	1	0.598024865670389
388	GO:0006301	0.00217429494792462	6.00669818754925	0.916336368505624	5	52	postreplication repair	biological_process	1	2.586572176056
389	GO:0051338	0.00218000249834963	1.8490660960263	17.16368505624	30	974	regulation of transferase activity	biological_process	1	0.88679679570212
390	GO:0061045	0.00222162845714563	4.84856258292791	1.33926084627745	6	76	negative regulation of wound healing	biological_process	1	2.27755710568194
391	GO:0019439	0.00223156238023302	2.09910193792343	10.5378682378147	21	598	aromatic compound catabolic process	biological_process	1	1.06977222940549
392	GO:0051336	0.00224815188796631	1.73400089934962	22.6617032672737	37	1286	regulation of hydrolase activity	biological_process	1	0.794104646822087
393	GO:0032103	0.00225833334275068	2.18696129032258	9.14574183181575	19	519	positive regulation of response to external stimulus	biological_process	1	1.12892768460462
394	GO:0032270	0.00229279153117607	1.65609548167093	28.3359400107124	44	1608	positive regulation of cellular protein metabolic process	biological_process	1	0.727785853369892
395	GO:0048514	0.00230051704454932	2.01993066730238	12.0004820567756	23	681	blood vessel morphogenesis	biological_process	1	1.01430577433565
396	GO:0019359	0.00230645941725696	8.04967032967033	0.563899303695769	4	32	nicotinamide nucleotide biosynthetic process	biological_process	1	3.00892969956404
397	GO:0019363	0.00230645941725696	8.04967032967033	0.563899303695769	4	32	pyridine nucleotide biosynthetic process	biological_process	1	3.00892969956404
398	GO:0042573	0.00230645941725696	8.04967032967033	0.563899303695769	4	32	retinoic acid metabolic process	biological_process	1	3.00892969956404
399	GO:0022603	0.00235313211315449	1.770453136576	20.3532404927691	34	1155	regulation of anatomical structure morphogenesis	biological_process	1	0.824118656479915
400	GO:0030195	0.00236671672355299	5.8812371399177	0.933958221746117	5	53	negative regulation of blood coagulation	biological_process	1	2.55611966320615
401	GO:0032964	0.00236671672355299	5.8812371399177	0.933958221746117	5	53	collagen biosynthetic process	biological_process	1	2.55611966320615
402	GO:0043331	0.00236671672355299	5.8812371399177	0.933958221746117	5	53	response to dsRNA	biological_process	1	2.55611966320615
403	GO:0032481	0.00237438665492356	4.78001133737409	1.35688269951794	6	77	positive regulation of type I interferon production	biological_process	1	2.2570140400374
404	GO:0006793	0.0023787483914981	1.47447142415817	58.434065345474	79	3316	phosphorus metabolic process	biological_process	1	0.560197862667684
405	GO:0051091	0.00239018678176225	2.75048458819505	4.59930369576861	12	261	positive regulation of DNA-binding transcription factor activity	biological_process	1	1.45968581914508
406	GO:0006457	0.00239257377261958	2.90261763335663	4.00016068559186	11	227	protein folding	biological_process	1	1.53735453586649
407	GO:0030593	0.00244424755102834	4.08874943971313	1.83267273701125	7	104	neutrophil chemotaxis	biological_process	1	2.03165965661361
408	GO:0034504	0.00246638816566289	2.73933123028391	4.61692554900911	12	262	protein localization to nucleus	biological_process	1	1.45382372219371
409	GO:0006974	0.00251591247495321	1.89337508107978	15.0490626673808	27	854	cellular response to DNA damage stimulus	biological_process	1	0.920960239890539
410	GO:0051247	0.00253526983665953	1.62905595949986	30.1333690412426	46	1710	positive regulation of protein metabolic process	biological_process	1	0.704036162553617
411	GO:0010594	0.00256051375995515	2.87567076337199	4.03540439207284	11	229	regulation of endothelial cell migration	biological_process	1	1.52389851053373
412	GO:0006047	0.00256087282072525	12.9740443605474	0.281949651847884	3	16	UDP-N-acetylglucosamine metabolic process	biological_process	1	3.69755637165366
413	GO:0030033	0.00256087282072525	12.9740443605474	0.281949651847884	3	16	microvillus assembly	biological_process	1	3.69755637165366
414	GO:0034116	0.00256087282072525	12.9740443605474	0.281949651847884	3	16	positive regulation of heterotypic cell-cell adhesion	biological_process	1	3.69755637165366
415	GO:0034975	0.00256087282072525	12.9740443605474	0.281949651847884	3	16	protein folding in endoplasmic reticulum	biological_process	1	3.69755637165366
416	GO:1900047	0.00257122422514876	5.76089695137314	0.95158007498661	5	54	negative regulation of hemostasis	biological_process	1	2.52629345169449
417	GO:0019362	0.002588617341188	7.77167108753316	0.581521156936261	4	33	pyridine nucleotide metabolic process	biological_process	1	2.9582248445123
418	GO:0046496	0.002588617341188	7.77167108753316	0.581521156936261	4	33	nicotinamide nucleotide metabolic process	biological_process	1	2.9582248445123
419	GO:0032355	0.0026093843835823	3.60282846264155	2.36132833422603	8	134	response to estradiol	biological_process	1	1.84912996400792
420	GO:0046683	0.0026093843835823	3.60282846264155	2.36132833422603	8	134	response to organophosphorus	biological_process	1	1.84912996400792
421	GO:0006403	0.0026479884436089	2.86238189598231	4.05302624531334	11	230	RNA localization	biological_process	1	1.51721616776128
422	GO:1904018	0.0026479884436089	2.86238189598231	4.05302624531334	11	230	positive regulation of vasculature development	biological_process	1	1.51721616776128
423	GO:0044257	0.00268194759504186	1.93421492400788	13.6216925549009	25	773	cellular protein catabolic process	biological_process	1	0.951748111553481
424	GO:0042590	0.00270345862863941	4.64854319521608	1.39212640599893	6	79	antigen processing and presentation of exogenous peptide antigen via MHC class I	biological_process	1	2.21677866152557
425	GO:0031099	0.00276661525143528	3.02691255919429	3.48912694161757	10	198	regeneration	biological_process	1	1.59784699950013
426	GO:0001775	0.00280292717083463	1.67483934750371	25.3754686663096	40	1440	cell activation	biological_process	1	0.7440227172568
427	GO:0009057	0.00286870374442493	1.68316519706249	24.6001071237279	39	1396	macromolecule catabolic process	biological_process	1	0.751176779333837
428	GO:0010574	0.00289357862751775	7.51220512820513	0.599143010176754	4	34	regulation of vascular endothelial growth factor production	biological_process	1	2.90923645774725
429	GO:0009217	0.00298897473383909	37.3863404689093	0.0881092662024638	2	5	purine deoxyribonucleoside triphosphate catabolic process	biological_process	1	5.22443935598069
430	GO:0035546	0.00298897473383909	37.3863404689093	0.0881092662024638	2	5	interferon-beta secretion	biological_process	1	5.22443935598069
431	GO:0035547	0.00298897473383909	37.3863404689093	0.0881092662024638	2	5	regulation of interferon-beta secretion	biological_process	1	5.22443935598069
432	GO:0045040	0.00298897473383909	37.3863404689093	0.0881092662024638	2	5	protein insertion into mitochondrial outer membrane	biological_process	1	5.22443935598069
433	GO:0046060	0.00298897473383909	37.3863404689093	0.0881092662024638	2	5	dATP metabolic process	biological_process	1	5.22443935598069
434	GO:0071284	0.00298897473383909	37.3863404689093	0.0881092662024638	2	5	cellular response to lead ion	biological_process	1	5.22443935598069
435	GO:0090289	0.00298897473383909	37.3863404689093	0.0881092662024638	2	5	regulation of osteoclast proliferation	biological_process	1	5.22443935598069
436	GO:2000563	0.00298897473383909	37.3863404689093	0.0881092662024638	2	5	positive regulation of CD4-positive, alpha-beta T cell proliferation	biological_process	1	5.22443935598069
437	GO:0034605	0.00299174635132587	3.51846217005965	2.41419389394751	8	137	cellular response to heat	biological_process	1	1.81494500147364
438	GO:0002526	0.00302308894483643	3.92595781317262	1.90316014997322	7	108	acute inflammatory response	biological_process	1	1.9730446702433
439	GO:0055072	0.00306557995718109	4.5240866873065	1.42737011247991	6	81	iron ion homeostasis	biological_process	1	2.17762657348092
440	GO:0010224	0.00306935611909755	12.0466695880806	0.299571505088377	3	17	response to UV-B	biological_process	1	3.59056245023388
441	GO:0071360	0.00306935611909755	12.0466695880806	0.299571505088377	3	17	cellular response to exogenous dsRNA	biological_process	1	3.59056245023388
442	GO:2000026	0.00310890039971219	1.54990611257467	38.0279592929834	55	2158	regulation of multicellular organismal development	biological_process	1	0.632180825160547
443	GO:0048660	0.00312809570448531	3.19587890625	2.97809319764328	9	169	regulation of smooth muscle cell proliferation	biological_process	1	1.67621274472949
444	GO:0008584	0.0031284497369385	3.49120536784088	2.431815747188	8	138	male gonad development	biological_process	1	1.80372522496603
445	GO:0001676	0.00318293854138657	3.88725490196078	1.92078200321371	7	109	long-chain fatty acid metabolic process	biological_process	1	1.95875171373248
446	GO:0019076	0.00322221928811129	7.26947890818859	0.616764863417247	4	35	viral release from host cell	biological_process	1	2.86185195238201
447	GO:0035890	0.00322221928811129	7.26947890818859	0.616764863417247	4	35	exit from host	biological_process	1	2.86185195238201
448	GO:0035891	0.00322221928811129	7.26947890818859	0.616764863417247	4	35	exit from host cell	biological_process	1	2.86185195238201
449	GO:0072525	0.00322221928811129	7.26947890818859	0.616764863417247	4	35	pyridine-containing compound biosynthetic process	biological_process	1	2.86185195238201
450	GO:0050819	0.00326157129921796	5.42764719848053	1.00444563470809	5	57	negative regulation of coagulation	biological_process	1	2.4403269474435
451	GO:1903428	0.00326157129921796	5.42764719848053	1.00444563470809	5	57	positive regulation of reactive oxygen species biosynthetic process	biological_process	1	2.4403269474435
452	GO:0046546	0.00326996346233862	3.46436470000713	2.4494376004285	8	139	development of primary male sexual characteristics	biological_process	1	1.79259081320445
453	GO:0040013	0.0032707871156405	2.34611569384985	6.71392608462774	15	381	negative regulation of locomotion	biological_process	1	1.23027415864687
454	GO:0010557	0.00337175683886125	1.57987971569163	33.0938403856454	49	1878	positive regulation of macromolecule biosynthetic process	biological_process	1	0.659814722844779
455	GO:0048659	0.0033821805821889	3.15607638888889	3.01333690412426	9	171	smooth muscle cell proliferation	biological_process	1	1.65813212440634
456	GO:0061448	0.00344304173300652	2.62228507197505	4.81076593465453	12	273	connective tissue development	biological_process	1	1.39082453131441
457	GO:0080135	0.00346540971692897	1.92023977112756	13.1459025174076	24	746	regulation of cellular response to stress	biological_process	1	0.94128646460232
458	GO:0048731	0.00346956871598349	1.39376204876205	86.6818960899839	109	4919	system development	biological_process	1	0.478984276863702
459	GO:0051169	0.0034764714888805	2.41084337349398	6.0971612212105	14	346	nuclear transport	biological_process	1	1.26953792567145
460	GO:0031328	0.00349203831278326	1.56354355767722	34.8384038564542	51	1977	positive regulation of cellular biosynthetic process	biological_process	1	0.644819410864872
461	GO:0051271	0.00351808111397437	2.32665320283776	6.76679164434922	15	384	negative regulation of cellular component movement	biological_process	1	1.21825618717993
462	GO:0071385	0.00351873282362769	5.32494758909853	1.02206748794858	5	58	cellular response to glucocorticoid stimulus	biological_process	1	2.41276732565402
463	GO:0008283	0.00352650550793152	1.55648703908939	35.7018746652383	52	2026	cell population proliferation	biological_process	1	0.638293563495615
464	GO:0050878	0.00355646136902977	2.13992131173733	8.82854847348688	18	501	regulation of body fluid levels	biological_process	1	1.09755774744254
465	GO:0003417	0.00357540108201621	7.04192307692308	0.63438671665774	4	36	growth plate cartilage development	biological_process	1	2.81596946787873
466	GO:0051973	0.00357540108201621	7.04192307692308	0.63438671665774	4	36	positive regulation of telomerase activity	biological_process	1	2.81596946787873
467	GO:1901699	0.00359160792772607	1.94324347601412	12.4410283877879	23	706	cellular response to nitrogen compound	biological_process	1	0.958466672735822
468	GO:0009889	0.00359814203033993	1.40901957884532	75.6682378146759	97	4294	regulation of biosynthetic process	biological_process	1	0.494691658565078
469	GO:2000112	0.00360731462200585	1.42157017600237	69.2715050883771	90	3931	regulation of cellular macromolecule biosynthetic process	biological_process	1	0.50748531960752
470	GO:0009200	0.00363556547937053	11.2429447852761	0.31719335832887	3	18	deoxyribonucleoside triphosphate metabolic process	biological_process	1	3.4909480548844
471	GO:0016446	0.00363556547937053	11.2429447852761	0.31719335832887	3	18	somatic hypermutation of immunoglobulin genes	biological_process	1	3.4909480548844
472	GO:0002366	0.00365388503530912	1.9402925887704	12.4586502410284	23	707	leukocyte activation involved in immune response	biological_process	1	0.956274221762765
473	GO:0016310	0.0036691944232849	1.5111311421417	42.627262988752	60	2419	phosphorylation	biological_process	1	0.595628868912768
474	GO:0052548	0.00374796666756946	2.24120234031418	7.48928762720943	16	425	regulation of endopeptidase activity	biological_process	1	1.16427290417632
475	GO:0002275	0.00377671682569375	2.07990168970814	9.58628816282807	19	544	myeloid cell activation involved in immune response	biological_process	1	1.05651533840365
476	GO:0001932	0.0037775277394792	1.64302798518788	25.8160149973219	40	1465	regulation of protein phosphorylation	biological_process	1	0.716357053476019
477	GO:0002064	0.00379856806324152	2.88719507343698	3.647723620782	10	207	epithelial cell development	biological_process	1	1.52966858660835
478	GO:0035296	0.00388639202997677	3.36097842390677	2.51992501339047	8	143	regulation of tube diameter	biological_process	1	1.74888128116939
479	GO:0097746	0.00388639202997677	3.36097842390677	2.51992501339047	8	143	regulation of blood vessel diameter	biological_process	1	1.74888128116939
480	GO:0034405	0.00395397039117375	6.82815850815851	0.652008569898232	4	37	response to fluid shear stress	biological_process	1	2.77149654932639
481	GO:1901998	0.00395397039117375	6.82815850815851	0.652008569898232	4	37	toxin transport	biological_process	1	2.77149654932639
482	GO:0051254	0.00398890515387679	1.59329394086035	30.0276379217997	45	1704	positive regulation of RNA metabolic process	biological_process	1	0.672012448848073
483	GO:0055086	0.00401636320114144	1.98859898325359	11.08414568827	21	629	nucleobase-containing small molecule metabolic process	biological_process	1	0.99175237461232
484	GO:0035150	0.00405366784858089	3.33608209638996	2.53754686663096	8	144	regulation of tube size	biological_process	1	1.73815479195923
485	GO:0040011	0.00406415112677682	1.55622546960218	34.2568826995179	50	1944	locomotion	biological_process	1	0.638051096514239
486	GO:0051216	0.00406473562962583	2.85786298262472	3.68296732726299	10	209	cartilage development	biological_process	1	1.51493674952456
487	GO:0009408	0.00408870590578123	3.06074101796407	3.10144617032673	9	176	response to heat	biological_process	1	1.61388097759743
488	GO:1901361	0.00416386751910811	1.98185543964232	11.1193893947509	21	631	organic cyclic compound catabolic process	biological_process	1	0.986851733403715
489	GO:0031326	0.00424980226189	1.40220856527316	74.240867702196	95	4213	regulation of cellular biosynthetic process	biological_process	1	0.487700952562841
490	GO:0051641	0.00425041567988351	1.43551284375944	59.7028387787895	79	3388	cellular localization	biological_process	1	0.521566238622533
491	GO:0003422	0.00426141776483095	10.5396855828221	0.334815211569363	3	19	growth plate cartilage morphogenesis	biological_process	1	3.39775992439862
492	GO:0009127	0.00426141776483095	10.5396855828221	0.334815211569363	3	19	purine nucleoside monophosphate biosynthetic process	biological_process	1	3.39775992439862
493	GO:0009168	0.00426141776483095	10.5396855828221	0.334815211569363	3	19	purine ribonucleoside monophosphate biosynthetic process	biological_process	1	3.39775992439862
494	GO:0046112	0.00426141776483095	10.5396855828221	0.334815211569363	3	19	nucleobase biosynthetic process	biological_process	1	3.39775992439862
495	GO:0051131	0.00426141776483095	10.5396855828221	0.334815211569363	3	19	chaperone-mediated protein complex assembly	biological_process	1	3.39775992439862
496	GO:1902074	0.00426141776483095	10.5396855828221	0.334815211569363	3	19	response to salt	biological_process	1	3.39775992439862
497	GO:0071702	0.00427151771279671	1.4643308184353	50.8038028923407	69	2883	organic substance transport	biological_process	1	0.550241520971725
498	GO:0030449	0.00428168561261347	3.6700885668277	2.02651312265667	7	115	regulation of complement activation	biological_process	1	1.87581487870374
499	GO:0048608	0.00428616788816087	2.20806035644174	7.59501874665238	16	431	reproductive structure development	biological_process	1	1.14277960814375
500	GO:0071384	0.00437737665668401	5.03885582010582	1.07493304767006	5	61	cellular response to corticosteroid stimulus	biological_process	1	2.33309617617386
501	GO:1903902	0.00437737665668401	5.03885582010582	1.07493304767006	5	61	positive regulation of viral life cycle	biological_process	1	2.33309617617386
502	GO:0051252	0.00438939294378873	1.41718289458171	66.0995715050884	86	3751	regulation of RNA metabolic process	biological_process	1	0.503025957323686
503	GO:0042542	0.00440483869889414	3.2873718903788	2.57279057311194	8	146	response to hydrogen peroxide	biological_process	1	1.71693467335051
504	GO:0002372	0.00443133170534814	28.0382262996942	0.105731119442957	2	6	myeloid dendritic cell cytokine production	biological_process	1	4.80932318212563
505	GO:0002733	0.00443133170534814	28.0382262996942	0.105731119442957	2	6	regulation of myeloid dendritic cell cytokine production	biological_process	1	4.80932318212563
506	GO:0002735	0.00443133170534814	28.0382262996942	0.105731119442957	2	6	positive regulation of myeloid dendritic cell cytokine production	biological_process	1	4.80932318212563
507	GO:0009146	0.00443133170534814	28.0382262996942	0.105731119442957	2	6	purine nucleoside triphosphate catabolic process	biological_process	1	4.80932318212563
508	GO:0009155	0.00443133170534814	28.0382262996942	0.105731119442957	2	6	purine deoxyribonucleotide catabolic process	biological_process	1	4.80932318212563
509	GO:0009597	0.00443133170534814	28.0382262996942	0.105731119442957	2	6	detection of virus	biological_process	1	4.80932318212563
510	GO:0010637	0.00443133170534814	28.0382262996942	0.105731119442957	2	6	negative regulation of mitochondrial fusion	biological_process	1	4.80932318212563
511	GO:0019262	0.00443133170534814	28.0382262996942	0.105731119442957	2	6	N-acetylneuraminate catabolic process	biological_process	1	4.80932318212563
512	GO:0032534	0.00443133170534814	28.0382262996942	0.105731119442957	2	6	regulation of microvillus assembly	biological_process	1	4.80932318212563
513	GO:0043152	0.00443133170534814	28.0382262996942	0.105731119442957	2	6	induction of bacterial agglutination	biological_process	1	4.80932318212563
514	GO:0060332	0.00443133170534814	28.0382262996942	0.105731119442957	2	6	positive regulation of response to interferon-gamma	biological_process	1	4.80932318212563
515	GO:0060335	0.00443133170534814	28.0382262996942	0.105731119442957	2	6	positive regulation of interferon-gamma-mediated signaling pathway	biological_process	1	4.80932318212563
516	GO:0060385	0.00443133170534814	28.0382262996942	0.105731119442957	2	6	axonogenesis involved in innervation	biological_process	1	4.80932318212563
517	GO:0060426	0.00443133170534814	28.0382262996942	0.105731119442957	2	6	lung vasculature development	biological_process	1	4.80932318212563
518	GO:0065007	0.00449610129607984	1.3990689096447	225.048687734333	247	12771	biological regulation	biological_process	1	0.484467022655873
519	GO:0032880	0.00450657662349344	1.75100771855212	18.0447777182646	30	1024	regulation of protein localization	biological_process	1	0.808185443275935
520	GO:0006611	0.00456494876678933	3.00623161764706	3.15431173004821	9	179	protein export from nucleus	biological_process	1	1.58795616719103
521	GO:0061458	0.00457812112659239	2.19184615619793	7.64788430637386	16	434	reproductive system development	biological_process	1	1.13214654032428
522	GO:0061041	0.00477895758989126	3.24005340453939	2.60803427959293	8	148	regulation of wound healing	biological_process	1	1.6960175926868
523	GO:0045089	0.00479493031250074	2.78704898887455	3.77107659346545	10	214	positive regulation of innate immune response	biological_process	1	1.4787383613887
524	GO:0001666	0.00480386338280691	2.31832528180354	6.3262453133369	14	359	response to hypoxia	biological_process	1	1.21308300358384
525	GO:0045893	0.00481987747747258	1.60766914283587	27.0143010176754	41	1533	positive regulation of transcription, DNA-templated	biological_process	1	0.684970531452635
526	GO:0002833	0.00482225633792462	2.63111093494001	4.3878414568827	11	249	positive regulation of response to biotic stimulus	biological_process	1	1.39567207781349
527	GO:0001503	0.00488358667132559	2.23985963978647	7.01349758971612	15	398	ossification	biological_process	1	1.16340832901119
528	GO:1990266	0.00492829018431856	3.57030943987466	2.07937868237815	7	118	neutrophil migration	biological_process	1	1.83604911851938
529	GO:0032495	0.00494867351673886	9.91916275712739	0.352437064809855	3	20	response to muramyl dipeptide	biological_process	1	3.31021835275775
530	GO:0035458	0.00494867351673886	9.91916275712739	0.352437064809855	3	20	cellular response to interferon-beta	biological_process	1	3.31021835275775
531	GO:1903035	0.00515792300868434	4.03737284387439	1.58596679164435	6	90	negative regulation of response to wounding	biological_process	1	2.01341682317483
532	GO:0031331	0.00516203717722613	2.29795657726692	6.37911087305838	14	362	positive regulation of cellular catabolic process	biological_process	1	1.20035153673357
533	GO:0050777	0.0051769807374867	3.19406783379404	2.64327798607392	8	150	negative regulation of immune response	biological_process	1	1.67539495221035
534	GO:0009268	0.00525021527055217	6.25811965811966	0.704874129619711	4	40	response to pH	biological_process	1	2.64572924383378
535	GO:0042026	0.00525021527055217	6.25811965811966	0.704874129619711	4	40	protein refolding	biological_process	1	2.64572924383378
536	GO:0071548	0.00525021527055217	6.25811965811966	0.704874129619711	4	40	response to dexamethasone	biological_process	1	2.64572924383378
537	GO:0060135	0.00537571419454782	4.78185812931576	1.12779860739154	5	64	maternal process involved in female pregnancy	biological_process	1	2.25757132804854
538	GO:0050794	0.0055340539805468	1.35371660752698	197.329512587038	220	11198	regulation of cellular process	biological_process	1	0.436925750945774
539	GO:0030855	0.00553675924123089	1.84305079566043	13.6569362613819	24	775	epithelial cell differentiation	biological_process	1	0.882095833115959
540	GO:0045184	0.0055978424859188	1.50486709322798	38.2570433851098	54	2171	establishment of protein localization	biological_process	1	0.589636076747198
541	GO:0043618	0.00564577329485067	3.47578184591915	2.13224424209963	7	121	regulation of transcription from RNA polymerase II promoter in response to stress	biological_process	1	1.79733753563699
542	GO:0055093	0.00569894306681098	9.36758691206544	0.370058918050348	3	21	response to hyperoxia	biological_process	1	3.22767745787856
543	GO:0071498	0.00569894306681098	9.36758691206544	0.370058918050348	3	21	cellular response to fluid shear stress	biological_process	1	3.22767745787856
544	GO:0072111	0.00569894306681098	9.36758691206544	0.370058918050348	3	21	cell proliferation involved in kidney development	biological_process	1	3.22767745787856
545	GO:1904469	0.00569894306681098	9.36758691206544	0.370058918050348	3	21	positive regulation of tumor necrosis factor secretion	biological_process	1	3.22767745787856
546	GO:0050789	0.00571311236904399	1.36745107962213	213.065827530798	235	12091	regulation of biological process	biological_process	1	0.45148922172059
547	GO:0019985	0.00573845614149772	6.08864864864865	0.722495982860204	4	41	translesion synthesis	biological_process	1	2.60612206323362
548	GO:0048762	0.00580313519989254	2.70652336169578	3.87680771290841	10	220	mesenchymal cell differentiation	biological_process	1	1.43644084090945
549	GO:0051259	0.00595283866405764	1.986297667313	10.0092126405999	19	568	protein complex oligomerization	biological_process	1	0.990081841887657
550	GO:0007005	0.00596084780332665	2.02765652341455	9.28671665773969	18	527	mitochondrion organization	biological_process	1	1.01981328649577
551	GO:0007589	0.00604499153702405	3.89751254403758	1.63883235136583	6	93	body fluid secretion	biological_process	1	1.96255366620508
552	GO:0033273	0.00604499153702405	3.89751254403758	1.63883235136583	6	93	response to vitamin	biological_process	1	1.96255366620508
553	GO:0006464	0.00608620839356051	1.38306460015086	73.3069094804499	93	4160	cellular protein modification process	biological_process	1	0.467868543430348
554	GO:0036211	0.00608620839356051	1.38306460015086	73.3069094804499	93	4160	protein modification process	biological_process	1	0.467868543430348
555	GO:0002732	0.00613183533500276	22.4293577981651	0.123352972683449	2	7	positive regulation of dendritic cell cytokine production	biological_process	1	4.48731640837146
556	GO:0007008	0.00613183533500276	22.4293577981651	0.123352972683449	2	7	outer mitochondrial membrane organization	biological_process	1	4.48731640837146
557	GO:0010046	0.00613183533500276	22.4293577981651	0.123352972683449	2	7	response to mycotoxin	biological_process	1	4.48731640837146
558	GO:0015808	0.00613183533500276	22.4293577981651	0.123352972683449	2	7	L-alanine transport	biological_process	1	4.48731640837146
559	GO:0032364	0.00613183533500276	22.4293577981651	0.123352972683449	2	7	oxygen homeostasis	biological_process	1	4.48731640837146
560	GO:0032876	0.00613183533500276	22.4293577981651	0.123352972683449	2	7	negative regulation of DNA endoreduplication	biological_process	1	4.48731640837146
561	GO:0043570	0.00613183533500276	22.4293577981651	0.123352972683449	2	7	maintenance of DNA repeat elements	biological_process	1	4.48731640837146
562	GO:0046719	0.00613183533500276	22.4293577981651	0.123352972683449	2	7	regulation by virus of viral protein levels in host cell	biological_process	1	4.48731640837146
563	GO:0051096	0.00613183533500276	22.4293577981651	0.123352972683449	2	7	positive regulation of helicase activity	biological_process	1	4.48731640837146
564	GO:0070244	0.00613183533500276	22.4293577981651	0.123352972683449	2	7	negative regulation of thymocyte apoptotic process	biological_process	1	4.48731640837146
565	GO:1901072	0.00613183533500276	22.4293577981651	0.123352972683449	2	7	glucosamine-containing compound catabolic process	biological_process	1	4.48731640837146
566	GO:1903608	0.00613183533500276	22.4293577981651	0.123352972683449	2	7	protein localization to cytoplasmic stress granule	biological_process	1	4.48731640837146
567	GO:0071621	0.00616574276599423	3.41547976011994	2.16748794858061	7	123	granulocyte chemotaxis	biological_process	1	1.77208824291708
568	GO:0036293	0.00622350127988693	2.24531835205992	6.52008569898232	14	370	response to decreased oxygen levels	biological_process	1	1.16692001172667
569	GO:2001236	0.0062829777389249	3.08457837963846	2.73138725227638	8	155	regulation of extrinsic apoptotic signaling pathway	biological_process	1	1.6250733058499
570	GO:0007275	0.00636702146494259	1.34940215924664	96.7792179967863	118	5492	multicellular organism development	biological_process	1	0.432320375480674
571	GO:0009636	0.00642752191518861	2.01139504710329	9.35720407070166	18	531	response to toxic substance	biological_process	1	1.00819646131731
572	GO:0006796	0.00642842055776156	1.41437268802998	57.9582753079807	76	3289	phosphate-containing compound metabolic process	biological_process	1	0.500162321227625
573	GO:0048284	0.00643873494340529	3.38610182088443	2.1851098018211	7	124	organelle fusion	biological_process	1	1.75962535606769
574	GO:0001818	0.00649377220985552	2.40685120184831	5.21606855918586	12	296	negative regulation of cytokine production	biological_process	1	1.26714695319955
575	GO:0010869	0.00651369246295582	8.87407168227317	0.387680771290841	3	22	regulation of receptor biosynthetic process	biological_process	1	3.14959620689291
576	GO:0044321	0.00651369246295582	8.87407168227317	0.387680771290841	3	22	response to leptin	biological_process	1	3.14959620689291
577	GO:0044342	0.00651369246295582	8.87407168227317	0.387680771290841	3	22	type B pancreatic cell proliferation	biological_process	1	3.14959620689291
578	GO:0071359	0.00651369246295582	8.87407168227317	0.387680771290841	3	22	cellular response to dsRNA	biological_process	1	3.14959620689291
579	GO:2000573	0.00652509063902603	4.5497311827957	1.18066416711302	5	67	positive regulation of DNA biosynthetic process	biological_process	1	2.18578130735433
580	GO:0030595	0.00656230492293418	2.65534819675973	3.94729512587038	10	224	leukocyte chemotaxis	biological_process	1	1.40890105455145
581	GO:0052547	0.00669021768712935	2.09924670985139	7.96507766470273	16	452	regulation of peptidase activity	biological_process	1	1.06987172649834
582	GO:0010556	0.00671902519245762	1.38008367458569	71.7209426888056	91	4070	regulation of macromolecule biosynthetic process	biological_process	1	0.464755740373165
583	GO:0001649	0.00676363670478213	2.64285193555442	3.96491697911087	10	225	osteoblast differentiation	biological_process	1	1.40209560098213
584	GO:0045429	0.00680373801309544	5.77577909270217	0.757739689341189	4	43	positive regulation of nitric oxide biosynthetic process	biological_process	1	2.53001556425456
585	GO:0071364	0.00680373801309544	5.77577909270217	0.757739689341189	4	43	cellular response to epidermal growth factor stimulus	biological_process	1	2.53001556425456
586	GO:0055114	0.00681841810231858	1.71063540604825	17.7980717728977	29	1010	oxidation-reduction process	biological_process	1	0.774532305744294
587	GO:0045321	0.00682280770529966	1.62911281406077	22.6264595607927	35	1284	leukocyte activation	biological_process	1	0.704086512181756
588	GO:0046903	0.00688412504861656	1.55395377181533	29.2698982324585	43	1661	secretion	biological_process	1	0.635943586007667
589	GO:0042886	0.0069020031059793	1.49152915177211	37.798875200857	53	2145	amide transport	biological_process	1	0.576792175263503
590	GO:0002474	0.00703832960317967	3.76697626418989	1.69169791108731	6	96	antigen processing and presentation of peptide antigen via MHC class I	biological_process	1	1.913406942857
591	GO:0097327	0.00703832960317967	3.76697626418989	1.69169791108731	6	96	response to antineoplastic agent	biological_process	1	1.913406942857
592	GO:0043112	0.00714698671345833	2.7906762295082	3.38339582217461	9	192	receptor metabolic process	biological_process	1	1.48061475458021
593	GO:0007259	0.00728997507846557	3.00220750551876	2.80187466523835	8	159	receptor signaling pathway via JAK-STAT	biological_process	1	1.58602369609147
594	GO:1903508	0.00729483621834353	1.55565522681226	28.5297803963578	42	1619	positive regulation of nucleic acid-templated transcription	biological_process	1	0.637522357443182
595	GO:1902680	0.00737019667143064	1.55457664842808	28.5474022495983	42	1620	positive regulation of RNA biosynthetic process	biological_process	1	0.636521750536139
596	GO:0003416	0.00738222779294724	5.63107692307692	0.775361542581682	4	44	endochondral bone growth	biological_process	1	2.49341085889627
597	GO:0032965	0.00738222779294724	5.63107692307692	0.775361542581682	4	44	regulation of collagen biosynthetic process	biological_process	1	2.49341085889627
598	GO:1904407	0.00738222779294724	5.63107692307692	0.775361542581682	4	44	positive regulation of nitric oxide metabolic process	biological_process	1	2.49341085889627
599	GO:0051591	0.00739423871510243	3.72537679039227	1.7093197643278	6	97	response to cAMP	biological_process	1	1.89738634937064
600	GO:0009226	0.0073942492132659	8.42990797546012	0.405302624531334	3	23	nucleotide-sugar biosynthetic process	biological_process	1	3.07551688216712
601	GO:0035561	0.0073942492132659	8.42990797546012	0.405302624531334	3	23	regulation of chromatin binding	biological_process	1	3.07551688216712
602	GO:0071705	0.00744675100406334	1.45770404448782	43.1735404392073	59	2450	nitrogen compound transport	biological_process	1	0.543697841138976
603	GO:0002819	0.00755972680857486	2.98229217904575	2.81949651847884	8	160	regulation of adaptive immune response	biological_process	1	1.57642160725616
604	GO:0046661	0.00755972680857486	2.98229217904575	2.81949651847884	8	160	male sex differentiation	biological_process	1	1.57642160725616
605	GO:0002576	0.00762142086055439	3.27344592166727	2.25559721478307	7	128	platelet degranulation	biological_process	1	1.71081014535781
606	GO:0051168	0.00762723975317594	2.7602027027027	3.4186395286556	9	194	nuclear export	biological_process	1	1.46477421897653
607	GO:2001234	0.00784319690684419	2.58207466514677	4.05302624531334	10	230	negative regulation of apoptotic signaling pathway	biological_process	1	1.36853071926614
608	GO:0030163	0.00785975652542984	1.72448792709371	16.4059453668988	27	931	protein catabolic process	biological_process	1	0.786168028721642
609	GO:2000377	0.00787641602341643	2.74521169354839	3.43626138189609	9	195	regulation of reactive oxygen species metabolic process	biological_process	1	1.45691740513449
610	GO:0034754	0.00794062891328275	3.24643620812545	2.27321906802357	7	129	cellular hormone metabolic process	biological_process	1	1.69885686095133
611	GO:0042327	0.00803448029261618	1.67253078662981	18.8201392608463	30	1068	positive regulation of phosphorylation	biological_process	1	0.742032767105517
612	GO:0061043	0.00808099536530718	18.6901121304791	0.140974825923942	2	8	regulation of vascular wound healing	biological_process	1	4.22420331937979
613	GO:1902949	0.00808099536530718	18.6901121304791	0.140974825923942	2	8	positive regulation of tau-protein kinase activity	biological_process	1	4.22420331937979
614	GO:1902965	0.00808099536530718	18.6901121304791	0.140974825923942	2	8	regulation of protein localization to early endosome	biological_process	1	4.22420331937979
615	GO:1902966	0.00808099536530718	18.6901121304791	0.140974825923942	2	8	positive regulation of protein localization to early endosome	biological_process	1	4.22420331937979
616	GO:1903659	0.00808099536530718	18.6901121304791	0.140974825923942	2	8	regulation of complement-dependent cytotoxicity	biological_process	1	4.22420331937979
617	GO:0015833	0.00811596940957517	1.48204925294219	37.2525977504017	52	2114	peptide transport	biological_process	1	0.567593393524118
618	GO:0006913	0.00812096656364805	2.24532988108937	6.04429566148902	13	343	nucleocytoplasmic transport	biological_process	1	1.16692741950958
619	GO:0030335	0.00815370528615453	1.96025332241145	9.58628816282807	18	544	positive regulation of cell migration	biological_process	1	0.971040105040069
620	GO:0003418	0.00834180785314902	8.02804557405784	0.422924477771826	3	24	growth plate cartilage chondrocyte differentiation	biological_process	1	3.00504880669562
621	GO:0003433	0.00834180785314902	8.02804557405784	0.422924477771826	3	24	chondrocyte development involved in endochondral bone morphogenesis	biological_process	1	3.00504880669562
622	GO:0032528	0.00834180785314902	8.02804557405784	0.422924477771826	3	24	microvillus organization	biological_process	1	3.00504880669562
623	GO:0046475	0.00834180785314902	8.02804557405784	0.422924477771826	3	24	glycerophospholipid catabolic process	biological_process	1	3.00504880669562
624	GO:0046697	0.00834180785314902	8.02804557405784	0.422924477771826	3	24	decidualization	biological_process	1	3.00504880669562
625	GO:0043170	0.0083821863558597	1.32225090173477	185.293786823781	207	10515	macromolecule metabolic process	biological_process	1	0.40299595925358
626	GO:0002824	0.00853986417869876	3.60588894012252	1.76218532404928	6	100	positive regulation of adaptive immune response based on somatic recombination of immune receptors built from immunoglobulin superfamily domains	biological_process	1	1.85035496304815
627	GO:0006928	0.00859519413277261	1.4671492756666	39.1028923406535	54	2219	movement of cell or subcellular component	biological_process	1	0.553015666040374
628	GO:0033628	0.00863436549303699	5.36234432234432	0.810605249062667	4	46	regulation of cell adhesion mediated by integrin	biological_process	1	2.42286385941554
629	GO:0007548	0.00866493172956925	2.41497292440689	4.75790037493305	11	270	sex differentiation	biological_process	1	1.27200701430209
630	GO:0009896	0.00872290955651811	2.08921081249029	7.48928762720943	15	425	positive regulation of catabolic process	biological_process	1	1.06295807535821
631	GO:0045595	0.00874310604633258	1.50282177316585	33.0938403856454	47	1878	regulation of cell differentiation	biological_process	1	0.587673923282127
632	GO:0061013	0.00893566494982701	2.68682565789474	3.50674879485806	9	199	regulation of mRNA catabolic process	biological_process	1	1.4259027111349
633	GO:0048259	0.00894853217970422	3.5677366791592	1.77980717728977	6	101	regulation of receptor-mediated endocytosis	biological_process	1	1.83500913944824
634	GO:0048661	0.00894853217970422	3.5677366791592	1.77980717728977	6	101	positive regulation of smooth muscle cell proliferation	biological_process	1	1.83500913944824
635	GO:0071495	0.00896594131363205	1.56682521474619	25.534065345474	38	1449	cellular response to endogenous stimulus	biological_process	1	0.647844250721042
636	GO:2001242	0.00902271985424421	2.88652102307677	2.90760578468131	8	165	regulation of intrinsic apoptotic signaling pathway	biological_process	1	1.52933173280392
637	GO:0015031	0.00911798307703206	1.47649537005817	36.618211033744	51	2078	protein transport	biological_process	1	0.562176832527005
638	GO:0042326	0.00917142436792954	2.02312759761373	8.24702731655062	16	468	negative regulation of phosphorylation	biological_process	1	1.01658731279752
639	GO:0045646	0.00930933093062033	5.23735241502683	0.82822710230316	4	47	regulation of erythrocyte differentiation	biological_process	1	2.38883768523512
640	GO:0070849	0.00930933093062033	5.23735241502683	0.82822710230316	4	47	response to epidermal growth factor	biological_process	1	2.38883768523512
641	GO:0098868	0.00930933093062033	5.23735241502683	0.82822710230316	4	47	bone growth	biological_process	1	2.38883768523512
642	GO:0031100	0.00932086890226646	4.14692265795207	1.28639528655597	5	73	animal organ regeneration	biological_process	1	2.05204114055723
643	GO:0060350	0.00932086890226646	4.14692265795207	1.28639528655597	5	73	endochondral bone morphogenesis	biological_process	1	2.05204114055723
644	GO:0061844	0.00932086890226646	4.14692265795207	1.28639528655597	5	73	antimicrobial humoral immune response mediated by antimicrobial peptide	biological_process	1	2.05204114055723
645	GO:0002244	0.00933903758331873	2.86809416775109	2.9252276379218	8	166	hematopoietic progenitor cell differentiation	biological_process	1	1.52009239263021
646	GO:2000379	0.00937100612316112	3.53037925696594	1.79742903053026	6	102	positive regulation of reactive oxygen species metabolic process	biological_process	1	1.81982317577792
647	GO:0001933	0.00945413519643889	2.06856364811225	7.5597750401714	15	429	negative regulation of protein phosphorylation	biological_process	1	1.04862934887264
648	GO:0033209	0.00966355231494517	2.84989909676914	2.94284949116229	8	167	tumor necrosis factor-mediated signaling pathway	biological_process	1	1.51091084027113
649	GO:0034641	0.00968432869369849	1.3103447455789	122.031333690412	143	6925	cellular nitrogen compound metabolic process	biological_process	1	0.389946428025633
650	GO:0002920	0.00968643368590123	3.11776788770969	2.36132833422603	7	134	regulation of humoral immune response	biological_process	1	1.64051352594622
651	GO:0032091	0.00980752909807966	3.49379209090039	1.81505088377076	6	103	negative regulation of protein binding	biological_process	1	1.80479375869786
652	GO:0006887	0.00984020965012374	1.70873552577607	15.912533476165	26	903	exocytosis	biological_process	1	0.772929117214199
653	GO:0044249	0.0100112674189994	1.31650014697826	106.700321371184	127	6055	cellular biosynthetic process	biological_process	1	0.396707682451045
654	GO:0007595	0.0100177344274135	5.11804195804196	0.845848955543653	4	48	lactation	biological_process	1	2.35559197473393
655	GO:0046850	0.0100177344274135	5.11804195804196	0.845848955543653	4	48	regulation of bone remodeling	biological_process	1	2.35559197473393
656	GO:0051649	0.0100496798681651	1.41500684438549	48.2486341724692	64	2738	establishment of localization in cell	biological_process	1	0.500809031387277
657	GO:0001889	0.0100667365559696	3.09324048913043	2.37895018746652	7	135	liver development	biological_process	1	1.6291190025149
658	GO:0033002	0.0101160482350269	2.4793637321871	4.21162292447777	10	239	muscle cell proliferation	biological_process	1	1.30996993585743
659	GO:0006898	0.0101242746418967	2.26114024275597	5.53326191751473	12	314	receptor-mediated endocytosis	biological_process	1	1.17705047517389
660	GO:0001523	0.0102583422540216	3.45795160169331	1.83267273701125	6	104	retinoid metabolic process	biological_process	1	1.78991767682123
661	GO:2001237	0.0102583422540216	3.45795160169331	1.83267273701125	6	104	negative regulation of extrinsic apoptotic signaling pathway	biological_process	1	1.78991767682123
662	GO:0002158	0.0102695740909456	16.0192223678462	0.158596679164435	2	9	osteoclast proliferation	biological_process	1	4.00173221059393
663	GO:0002428	0.0102695740909456	16.0192223678462	0.158596679164435	2	9	antigen processing and presentation of peptide antigen via MHC class Ib	biological_process	1	4.00173221059393
664	GO:0002480	0.0102695740909456	16.0192223678462	0.158596679164435	2	9	antigen processing and presentation of exogenous peptide antigen via MHC class I, TAP-independent	biological_process	1	4.00173221059393
665	GO:0002634	0.0102695740909456	16.0192223678462	0.158596679164435	2	9	regulation of germinal center formation	biological_process	1	4.00173221059393
666	GO:0006290	0.0102695740909456	16.0192223678462	0.158596679164435	2	9	pyrimidine dimer repair	biological_process	1	4.00173221059393
667	GO:0009204	0.0102695740909456	16.0192223678462	0.158596679164435	2	9	deoxyribonucleoside triphosphate catabolic process	biological_process	1	4.00173221059393
668	GO:0009215	0.0102695740909456	16.0192223678462	0.158596679164435	2	9	purine deoxyribonucleoside triphosphate metabolic process	biological_process	1	4.00173221059393
669	GO:0010635	0.0102695740909456	16.0192223678462	0.158596679164435	2	9	regulation of mitochondrial fusion	biological_process	1	4.00173221059393
670	GO:0014824	0.0102695740909456	16.0192223678462	0.158596679164435	2	9	artery smooth muscle contraction	biological_process	1	4.00173221059393
671	GO:0019043	0.0102695740909456	16.0192223678462	0.158596679164435	2	9	establishment of viral latency	biological_process	1	4.00173221059393
672	GO:0035973	0.0102695740909456	16.0192223678462	0.158596679164435	2	9	aggrephagy	biological_process	1	4.00173221059393
673	GO:0043589	0.0102695740909456	16.0192223678462	0.158596679164435	2	9	skin morphogenesis	biological_process	1	4.00173221059393
674	GO:0044417	0.0102695740909456	16.0192223678462	0.158596679164435	2	9	translocation of molecules into host	biological_process	1	4.00173221059393
675	GO:0048263	0.0102695740909456	16.0192223678462	0.158596679164435	2	9	determination of dorsal identity	biological_process	1	4.00173221059393
676	GO:0072642	0.0102695740909456	16.0192223678462	0.158596679164435	2	9	interferon-alpha secretion	biological_process	1	4.00173221059393
677	GO:0090647	0.0102695740909456	16.0192223678462	0.158596679164435	2	9	modulation of age-related behavioral decline	biological_process	1	4.00173221059393
678	GO:1902739	0.0102695740909456	16.0192223678462	0.158596679164435	2	9	regulation of interferon-alpha secretion	biological_process	1	4.00173221059393
679	GO:1902741	0.0102695740909456	16.0192223678462	0.158596679164435	2	9	positive regulation of interferon-alpha secretion	biological_process	1	4.00173221059393
680	GO:1903715	0.0102695740909456	16.0192223678462	0.158596679164435	2	9	regulation of aerobic respiration	biological_process	1	4.00173221059393
681	GO:1904869	0.0102695740909456	16.0192223678462	0.158596679164435	2	9	regulation of protein localization to Cajal body	biological_process	1	4.00173221059393
682	GO:1904871	0.0102695740909456	16.0192223678462	0.158596679164435	2	9	positive regulation of protein localization to Cajal body	biological_process	1	4.00173221059393
683	GO:0030162	0.0102856357821519	1.78737520099148	12.8463310123192	22	729	regulation of proteolysis	biological_process	1	0.837842512830208
684	GO:0097696	0.0103376700285005	2.81418703198468	2.97809319764328	8	169	receptor signaling pathway via STAT	biological_process	1	1.49271821384455
685	GO:0045766	0.0104075908117548	2.61721153846154	3.59485806106052	9	204	positive regulation of angiogenesis	biological_process	1	1.38803053621462
686	GO:0001960	0.0104115001673986	4.02799823633157	1.32163899303696	5	75	negative regulation of cytokine-mediated signaling pathway	biological_process	1	2.01006305165744
687	GO:0001916	0.0104420762825767	7.32915444118432	0.458168184252812	3	26	positive regulation of T cell mediated cytotoxicity	biological_process	1	2.873646765361
688	GO:0032800	0.0104420762825767	7.32915444118432	0.458168184252812	3	26	receptor biosynthetic process	biological_process	1	2.873646765361
689	GO:0032897	0.0104420762825767	7.32915444118432	0.458168184252812	3	26	negative regulation of viral transcription	biological_process	1	2.873646765361
690	GO:0032967	0.0104420762825767	7.32915444118432	0.458168184252812	3	26	positive regulation of collagen biosynthetic process	biological_process	1	2.873646765361
691	GO:0034114	0.0104420762825767	7.32915444118432	0.458168184252812	3	26	regulation of heterotypic cell-cell adhesion	biological_process	1	2.873646765361
692	GO:0097066	0.0104420762825767	7.32915444118432	0.458168184252812	3	26	response to thyroid hormone	biological_process	1	2.873646765361
693	GO:0002705	0.0104578138111498	3.0690933602966	2.39657204070702	7	136	positive regulation of leukocyte mediated immunity	biological_process	1	1.61781253253893
694	GO:1903706	0.010465174212608	1.99149421927095	8.37038028923407	16	475	regulation of hemopoiesis	biological_process	1	0.993851291983679
695	GO:0030522	0.0106334355183548	2.34157774480013	4.89887520085699	11	278	intracellular receptor signaling pathway	biological_process	1	1.22748093903018
696	GO:0002683	0.010641145567497	2.03833030027298	7.66550615961435	15	435	negative regulation of immune system process	biological_process	1	1.02738785128528
697	GO:0002821	0.0107236846677094	3.42283516277324	1.85029459025174	6	105	positive regulation of adaptive immune response	biological_process	1	1.77519181657336
698	GO:0002686	0.0107601772029593	5.00403418803419	0.863470808784146	4	49	negative regulation of leukocyte migration	biological_process	1	2.32309164616618
699	GO:0010712	0.0107601772029593	5.00403418803419	0.863470808784146	4	49	regulation of collagen metabolic process	biological_process	1	2.32309164616618
700	GO:0032757	0.0107601772029593	5.00403418803419	0.863470808784146	4	49	positive regulation of interleukin-8 production	biological_process	1	2.32309164616618
701	GO:0043434	0.0108499163801855	2.03337519100716	7.68312801285485	15	436	response to peptide hormone	biological_process	1	1.02387644059546
702	GO:0032879	0.0111431595614013	1.40053289239421	50.2751472951259	66	2853	regulation of localization	biological_process	1	0.485975866409038
703	GO:0030155	0.0111829158360677	1.79827001356852	12.1767005891805	21	691	regulation of cell adhesion	biological_process	1	0.846609660445906
704	GO:0003300	0.011203793212068	3.38842105263158	1.86791644349223	6	106	cardiac muscle hypertrophy	biological_process	1	1.76061315825937
705	GO:0061008	0.0112729601689726	3.02190507799535	2.431815747188	7	138	hepaticobiliary system development	biological_process	1	1.59545834426974
706	GO:0009266	0.0112739925347495	2.43626138549921	4.28211033743974	10	243	response to temperature stimulus	biological_process	1	1.28466892771605
707	GO:0009058	0.0112953258238417	1.3077087565487	109.960364220675	130	6240	biosynthetic process	biological_process	1	0.387041269988417
708	GO:0071456	0.0113741870399437	2.57713068181818	3.647723620782	9	207	cellular response to hypoxia	biological_process	1	1.36576569561074
709	GO:0043549	0.0115194380359491	1.7027405792588	15.3310123192287	25	870	regulation of kinase activity	biological_process	1	0.767858650209686
710	GO:0010718	0.0115372369018591	4.89498327759197	0.881092662024638	4	50	positive regulation of epithelial to mesenchymal transition	biological_process	1	2.29130393125362
711	GO:0045104	0.0115372369018591	4.89498327759197	0.881092662024638	4	50	intermediate filament cytoskeleton organization	biological_process	1	2.29130393125362
712	GO:0061418	0.0115864367686067	3.91568072702332	1.35688269951794	5	77	regulation of transcription from RNA polymerase II promoter in response to hypoxia	biological_process	1	1.96926313666833
713	GO:0010714	0.0115965580020477	7.02338957055215	0.475790037493305	3	27	positive regulation of collagen metabolic process	biological_process	1	2.81216746021965
714	GO:0060384	0.0115965580020477	7.02338957055215	0.475790037493305	3	27	innervation	biological_process	1	2.81216746021965
715	GO:0072376	0.0115965580020477	7.02338957055215	0.475790037493305	3	27	protein activation cascade	biological_process	1	2.81216746021965
716	GO:0072378	0.0115965580020477	7.02338957055215	0.475790037493305	3	27	blood coagulation, fibrin clot formation	biological_process	1	2.81216746021965
717	GO:0042060	0.011715739565487	1.8827747961697	9.95634708087841	18	565	wound healing	biological_process	1	0.912860445581716
718	GO:1901576	0.0120087821488549	1.30529262566449	108.233422603107	128	6142	organic substance biosynthetic process	biological_process	1	0.384373272135881
719	GO:0002460	0.0120921599511213	2.12706423686891	6.36148901981789	13	361	adaptive immune response based on somatic recombination of immune receptors built from immunoglobulin superfamily domains	biological_process	1	1.08886360302723
720	GO:0071417	0.0121426127904602	1.81066171771551	11.5070701660418	20	653	cellular response to organonitrogen compound	biological_process	1	0.856517035652512
721	GO:0043412	0.012283308224489	1.33458102076615	77.0603642206749	95	4373	macromolecule modification	biological_process	1	0.416386892373395
722	GO:2000147	0.0123125026584509	1.87218941829874	10.0092126405999	18	568	positive regulation of cell motility	biological_process	1	0.9047264066177
723	GO:0022407	0.0123340490742855	2.05647193585338	7.08398500267809	14	402	regulation of cell-cell adhesion	biological_process	1	1.04017138388234
724	GO:0000731	0.0123494673559221	4.7905728314239	0.898714515265131	4	51	DNA synthesis involved in DNA repair	biological_process	1	2.26019817613745
725	GO:0006733	0.0123494673559221	4.7905728314239	0.898714515265131	4	51	oxidoreduction coenzyme metabolic process	biological_process	1	2.26019817613745
726	GO:0045103	0.0123494673559221	4.7905728314239	0.898714515265131	4	51	intermediate filament-based process	biological_process	1	2.26019817613745
727	GO:0048260	0.0123494673559221	4.7905728314239	0.898714515265131	4	51	positive regulation of receptor-mediated endocytosis	biological_process	1	2.26019817613745
728	GO:0060429	0.0124345599127924	1.56643069994472	22.7498125334762	34	1291	epithelium development	biological_process	1	0.64748094522277
729	GO:0003018	0.012569637413576	2.71218311041468	3.08382431708623	8	175	vascular process in circulatory system	biological_process	1	1.43945458392017
730	GO:0006956	0.012569637413576	2.71218311041468	3.08382431708623	8	175	complement activation	biological_process	1	1.43945458392017
731	GO:0001837	0.0125806440451557	2.95376378974692	2.48468130690948	7	141	epithelial to mesenchymal transition	biological_process	1	1.56255445948581
732	GO:0097530	0.0125806440451557	2.95376378974692	2.48468130690948	7	141	granulocyte migration	biological_process	1	1.56255445948581
733	GO:0032328	0.0126885804491439	14.0160550458716	0.176218532404928	2	10	alanine transport	biological_process	1	3.80900844091012
734	GO:0032875	0.0126885804491439	14.0160550458716	0.176218532404928	2	10	regulation of DNA endoreduplication	biological_process	1	3.80900844091012
735	GO:0033483	0.0126885804491439	14.0160550458716	0.176218532404928	2	10	gas homeostasis	biological_process	1	3.80900844091012
736	GO:0034058	0.0126885804491439	14.0160550458716	0.176218532404928	2	10	endosomal vesicle fusion	biological_process	1	3.80900844091012
737	GO:0048262	0.0126885804491439	14.0160550458716	0.176218532404928	2	10	determination of dorsal/ventral asymmetry	biological_process	1	3.80900844091012
738	GO:0060346	0.0126885804491439	14.0160550458716	0.176218532404928	2	10	bone trabecula formation	biological_process	1	3.80900844091012
739	GO:0070099	0.0126885804491439	14.0160550458716	0.176218532404928	2	10	regulation of chemokine-mediated signaling pathway	biological_process	1	3.80900844091012
740	GO:0072641	0.0126885804491439	14.0160550458716	0.176218532404928	2	10	type I interferon secretion	biological_process	1	3.80900844091012
741	GO:1903405	0.0126885804491439	14.0160550458716	0.176218532404928	2	10	protein localization to nuclear body	biological_process	1	3.80900844091012
742	GO:1904851	0.0126885804491439	14.0160550458716	0.176218532404928	2	10	positive regulation of establishment of protein localization to telomere	biological_process	1	3.80900844091012
743	GO:1904867	0.0126885804491439	14.0160550458716	0.176218532404928	2	10	protein localization to Cajal body	biological_process	1	3.80900844091012
744	GO:2000109	0.0126885804491439	14.0160550458716	0.176218532404928	2	10	regulation of macrophage apoptotic process	biological_process	1	3.80900844091012
745	GO:0006725	0.0127191638367807	1.29972019790364	112.268826995179	132	6371	cellular aromatic compound metabolic process	biological_process	1	0.378201075142643
746	GO:0014897	0.0127350486219743	3.28918813309688	1.92078200321371	6	109	striated muscle hypertrophy	biological_process	1	1.71773152897706
747	GO:0048871	0.012785995669143	1.94368839643804	8.56422067487949	16	486	multicellular organismal homeostasis	biological_process	1	0.958796950967105
748	GO:0006972	0.0128215954417299	6.74208588957055	0.493411890733798	3	28	hyperosmotic response	biological_process	1	2.7531950063889
749	GO:0036296	0.0128215954417299	6.74208588957055	0.493411890733798	3	28	response to increased oxygen levels	biological_process	1	2.7531950063889
750	GO:0006446	0.0128484949145636	3.80943443443443	1.39212640599893	5	79	regulation of translational initiation	biological_process	1	1.92957682469952
751	GO:0030193	0.0128484949145636	3.80943443443443	1.39212640599893	5	79	regulation of blood coagulation	biological_process	1	1.92957682469952
752	GO:0071260	0.0128484949145636	3.80943443443443	1.39212640599893	5	79	cellular response to mechanical stimulus	biological_process	1	1.92957682469952
753	GO:0006986	0.0129734912948995	2.69589081738614	3.10144617032673	8	176	response to unfolded protein	biological_process	1	1.43076206906977
754	GO:0001934	0.0131901259900949	1.63209255296635	17.9214247455811	28	1017	positive regulation of protein phosphorylation	biological_process	1	0.706722872211065
755	GO:1900024	0.0131973983899219	4.69051282051282	0.916336368505624	4	52	regulation of substrate adhesion-dependent cell spreading	biological_process	1	2.22974566328759
756	GO:0005996	0.0132398925167517	2.26409397502507	5.05747188002143	11	287	monosaccharide metabolic process	biological_process	1	1.17893384089458
757	GO:0016101	0.0132765419008399	3.25738271016909	1.9384038564542	6	110	diterpenoid metabolic process	biological_process	1	1.70371323205394
758	GO:0035295	0.013292179190298	1.60358602749907	19.560257096947	30	1110	tube development	biological_process	1	0.681301752044062
759	GO:0010468	0.0133348952455601	1.31064105277574	93.2900910551687	112	5294	regulation of gene expression	biological_process	1	0.390272626607511
760	GO:1900046	0.013513043631093	3.75843621399177	1.40974825923942	5	80	regulation of hemostasis	biological_process	1	1.91013251945642
761	GO:0046483	0.0136949050401052	1.2959095715992	111.546331012319	131	6330	heterocycle metabolic process	biological_process	1	0.373965050663088
762	GO:0014896	0.0138339482134087	3.22618310482088	1.9560257096947	6	111	muscle hypertrophy	biological_process	1	1.68982832222587
763	GO:0060536	0.0141177959172198	6.48242095327985	0.51103374397429	3	29	cartilage morphogenesis	biological_process	1	2.69653270894491
764	GO:2000171	0.0141177959172198	6.48242095327985	0.51103374397429	3	29	negative regulation of dendrite development	biological_process	1	2.69653270894491
765	GO:0060761	0.0142003767675346	3.70878005198181	1.42737011247991	5	81	negative regulation of response to cytokine stimulus	biological_process	1	1.89094471180853
766	GO:1903034	0.0142421011675216	2.64815725710954	3.15431173004821	8	179	regulation of response to wounding	biological_process	1	1.40498879711328
767	GO:0071241	0.0142800580267882	2.47595570388349	3.78869844670595	9	215	cellular response to inorganic substance	biological_process	1	1.30798550422937
768	GO:0009653	0.0143784633645495	1.38887685156004	48.1957686127477	63	2735	anatomical structure morphogenesis	biological_process	1	0.473918684618088
769	GO:0002822	0.014489672276705	2.86751732829238	2.55516871987145	7	145	regulation of adaptive immune response based on somatic recombination of immune receptors built from immunoglobulin superfamily domains	biological_process	1	1.5198022044158
770	GO:0010629	0.0145426516544267	1.3942336684874	46.4335832886984	61	2635	negative regulation of gene expression	biological_process	1	0.479472371907199
771	GO:0006468	0.0146530593401495	1.44662197293022	34.9793786823781	48	1985	protein phosphorylation	biological_process	1	0.532687970224193
772	GO:0043534	0.0146843876327694	2.63261609794972	3.1719335832887	8	180	blood vessel endothelial cell migration	biological_process	1	1.39649715527494
773	GO:0002720	0.015002360584302	4.5024	0.95158007498661	4	54	positive regulation of cytokine production involved in immune response	biological_process	1	2.17069423368708
774	GO:0030199	0.015002360584302	4.5024	0.95158007498661	4	54	collagen fibril organization	biological_process	1	2.17069423368708
775	GO:0036294	0.0150852271553041	2.45187800480769	3.82394215318693	9	217	cellular response to decreased oxygen levels	biological_process	1	1.29388719834458
776	GO:0043393	0.0150852271553041	2.45187800480769	3.82394215318693	9	217	regulation of protein binding	biological_process	1	1.29388719834458
777	GO:0001821	0.0153292642388812	12.458036017669	0.19384038564542	2	11	histamine secretion	biological_process	1	3.63900474343392
778	GO:0001976	0.0153292642388812	12.458036017669	0.19384038564542	2	11	nervous system process involved in regulation of systemic arterial blood pressure	biological_process	1	3.63900474343392
779	GO:0002730	0.0153292642388812	12.458036017669	0.19384038564542	2	11	regulation of dendritic cell cytokine production	biological_process	1	3.63900474343392
780	GO:0006054	0.0153292642388812	12.458036017669	0.19384038564542	2	11	N-acetylneuraminate metabolic process	biological_process	1	3.63900474343392
781	GO:0009151	0.0153292642388812	12.458036017669	0.19384038564542	2	11	purine deoxyribonucleotide metabolic process	biological_process	1	3.63900474343392
782	GO:0014820	0.0153292642388812	12.458036017669	0.19384038564542	2	11	tonic smooth muscle contraction	biological_process	1	3.63900474343392
783	GO:0019042	0.0153292642388812	12.458036017669	0.19384038564542	2	11	viral latency	biological_process	1	3.63900474343392
784	GO:0033632	0.0153292642388812	12.458036017669	0.19384038564542	2	11	regulation of cell-cell adhesion mediated by integrin	biological_process	1	3.63900474343392
785	GO:0035457	0.0153292642388812	12.458036017669	0.19384038564542	2	11	cellular response to interferon-alpha	biological_process	1	3.63900474343392
786	GO:0035739	0.0153292642388812	12.458036017669	0.19384038564542	2	11	CD4-positive, alpha-beta T cell proliferation	biological_process	1	3.63900474343392
787	GO:0042023	0.0153292642388812	12.458036017669	0.19384038564542	2	11	DNA endoreduplication	biological_process	1	3.63900474343392
788	GO:0046348	0.0153292642388812	12.458036017669	0.19384038564542	2	11	amino sugar catabolic process	biological_process	1	3.63900474343392
789	GO:0070203	0.0153292642388812	12.458036017669	0.19384038564542	2	11	regulation of establishment of protein localization to telomere	biological_process	1	3.63900474343392
790	GO:0070213	0.0153292642388812	12.458036017669	0.19384038564542	2	11	protein auto-ADP-ribosylation	biological_process	1	3.63900474343392
791	GO:0098883	0.0153292642388812	12.458036017669	0.19384038564542	2	11	synapse pruning	biological_process	1	3.63900474343392
792	GO:1902946	0.0153292642388812	12.458036017669	0.19384038564542	2	11	protein localization to early endosome	biological_process	1	3.63900474343392
793	GO:1905668	0.0153292642388812	12.458036017669	0.19384038564542	2	11	positive regulation of protein localization to endosome	biological_process	1	3.63900474343392
794	GO:1990440	0.0153292642388812	12.458036017669	0.19384038564542	2	11	positive regulation of transcription from RNA polymerase II promoter in response to endoplasmic reticulum stress	biological_process	1	3.63900474343392
795	GO:2000561	0.0153292642388812	12.458036017669	0.19384038564542	2	11	regulation of CD4-positive, alpha-beta T cell proliferation	biological_process	1	3.63900474343392
796	GO:0001782	0.0154856637186796	6.24199045671438	0.528655597214783	3	30	B cell homeostasis	biological_process	1	2.64200615154399
797	GO:0003413	0.0154856637186796	6.24199045671438	0.528655597214783	3	30	chondrocyte differentiation involved in endochondral bone morphogenesis	biological_process	1	2.64200615154399
798	GO:0032728	0.0154856637186796	6.24199045671438	0.528655597214783	3	30	positive regulation of interferon-beta production	biological_process	1	2.64200615154399
799	GO:0002520	0.0155855302938582	1.62224349845843	17.3575254418854	27	985	immune system development	biological_process	1	0.697990384075865
800	GO:0040017	0.0156666121397398	1.82094869533051	10.2735404392073	18	583	positive regulation of locomotion	biological_process	1	0.864690275398252
801	GO:0045936	0.0156666121397398	1.82094869533051	10.2735404392073	18	583	negative regulation of phosphate metabolic process	biological_process	1	0.864690275398252
802	GO:0010563	0.0159133620238248	1.81762921386613	10.2911622924478	18	584	negative regulation of phosphorus metabolic process	biological_process	1	0.862057927873968
803	GO:0046456	0.0159603301788539	4.41387631975867	0.969201928227102	4	55	icosanoid biosynthetic process	biological_process	1	2.14204620474877
804	GO:0051592	0.0160511126359501	2.80604378661733	2.60803427959293	7	148	response to calcium ion	biological_process	1	1.48853752151761
805	GO:0051603	0.0160702831324809	1.73113145846959	12.6172469201928	21	716	proteolysis involved in cellular protein catabolic process	biological_process	1	0.791715284081209
806	GO:0061061	0.0161096571630278	1.75601088013977	11.8418853776111	20	672	muscle structure development	biological_process	1	0.812301783754289
807	GO:0051272	0.016163139819422	1.81432144133109	10.3087841456883	18	585	positive regulation of cellular component movement	biological_process	1	0.859430079202465
808	GO:0033365	0.016339335516082	1.63045661163717	16.6174076057847	26	943	protein localization to organelle	biological_process	1	0.705276049789994
809	GO:0050818	0.0164022317341477	3.56735427410533	1.48023567220139	5	84	regulation of coagulation	biological_process	1	1.83485449702561
810	GO:0065008	0.0165323449392161	1.32434231737086	71.4037493304767	88	4052	regulation of biological quality	biological_process	1	0.405276079653578
811	GO:0009394	0.0169256045668517	6.01873356704645	0.546277450455276	3	31	2'-deoxyribonucleotide metabolic process	biological_process	1	2.58945995396994
812	GO:0045648	0.0169256045668517	6.01873356704645	0.546277450455276	3	31	positive regulation of erythrocyte differentiation	biological_process	1	2.58945995396994
813	GO:0065003	0.0170294745027399	1.44198899230526	33.5520085698982	46	1904	protein-containing complex assembly	biological_process	1	0.528060151536279
814	GO:1901532	0.0171838113695005	3.52256944444444	1.49785752544189	5	85	regulation of hematopoietic progenitor cell differentiation	biological_process	1	1.81662814831435
815	GO:0051094	0.0172210722073777	1.50774215535678	24.9877878950187	36	1418	positive regulation of developmental process	biological_process	1	0.592389729008379
816	GO:0044706	0.0172440292140087	2.39366197183099	3.91205141938939	9	222	multi-multicellular organism process	biological_process	1	1.25921943214963
817	GO:0001667	0.0175024151354205	1.91232419954687	8.14129619710766	15	462	ameboidal-type cell migration	biological_process	1	0.935327126576779
818	GO:0071496	0.0175665428235439	2.0853760889069	5.97380824852705	12	339	cellular response to external stimulus	biological_process	1	1.06030759118639
819	GO:0034613	0.0176127933453385	1.43854208970179	33.6224959828602	46	1908	cellular protein localization	biological_process	1	0.524607432905986
820	GO:0000053	0.0176218532404928	Inf	0.0176218532404928	1	1	argininosuccinate metabolic process	biological_process	1	Inf
821	GO:0001315	0.0176218532404928	Inf	0.0176218532404928	1	1	age-dependent response to reactive oxygen species	biological_process	1	Inf
822	GO:0001949	0.0176218532404928	Inf	0.0176218532404928	1	1	sebaceous gland cell differentiation	biological_process	1	Inf
823	GO:0002264	0.0176218532404928	Inf	0.0176218532404928	1	1	endothelial cell activation involved in immune response	biological_process	1	Inf
824	GO:0002481	0.0176218532404928	Inf	0.0176218532404928	1	1	antigen processing and presentation of exogenous protein antigen via MHC class Ib, TAP-dependent	biological_process	1	Inf
825	GO:0002649	0.0176218532404928	Inf	0.0176218532404928	1	1	regulation of tolerance induction to self antigen	biological_process	1	Inf
826	GO:0002651	0.0176218532404928	Inf	0.0176218532404928	1	1	positive regulation of tolerance induction to self antigen	biological_process	1	Inf
827	GO:0003068	0.0176218532404928	Inf	0.0176218532404928	1	1	regulation of systemic arterial blood pressure by acetylcholine	biological_process	1	Inf
828	GO:0003069	0.0176218532404928	Inf	0.0176218532404928	1	1	acetylcholine-mediated vasodilation involved in regulation of systemic arterial blood pressure	biological_process	1	Inf
829	GO:0003070	0.0176218532404928	Inf	0.0176218532404928	1	1	regulation of systemic arterial blood pressure by neurotransmitter	biological_process	1	Inf
830	GO:0003421	0.0176218532404928	Inf	0.0176218532404928	1	1	growth plate cartilage axis specification	biological_process	1	Inf
831	GO:0006061	0.0176218532404928	Inf	0.0176218532404928	1	1	sorbitol biosynthetic process	biological_process	1	Inf
832	GO:0006157	0.0176218532404928	Inf	0.0176218532404928	1	1	deoxyadenosine catabolic process	biological_process	1	Inf
833	GO:0008591	0.0176218532404928	Inf	0.0176218532404928	1	1	regulation of Wnt signaling pathway, calcium modulating pathway	biological_process	1	Inf
834	GO:0010335	0.0176218532404928	Inf	0.0176218532404928	1	1	response to non-ionic osmotic stress	biological_process	1	Inf
835	GO:0015821	0.0176218532404928	Inf	0.0176218532404928	1	1	methionine transport	biological_process	1	Inf
836	GO:0018032	0.0176218532404928	Inf	0.0176218532404928	1	1	protein amidation	biological_process	1	Inf
837	GO:0019406	0.0176218532404928	Inf	0.0176218532404928	1	1	hexitol biosynthetic process	biological_process	1	Inf
838	GO:0031583	0.0176218532404928	Inf	0.0176218532404928	1	1	phospholipase D-activating G protein-coupled receptor signaling pathway	biological_process	1	Inf
839	GO:0034147	0.0176218532404928	Inf	0.0176218532404928	1	1	regulation of toll-like receptor 5 signaling pathway	biological_process	1	Inf
840	GO:0034148	0.0176218532404928	Inf	0.0176218532404928	1	1	negative regulation of toll-like receptor 5 signaling pathway	biological_process	1	Inf
841	GO:0034516	0.0176218532404928	Inf	0.0176218532404928	1	1	response to vitamin B6	biological_process	1	Inf
842	GO:0035351	0.0176218532404928	Inf	0.0176218532404928	1	1	heme transmembrane transport	biological_process	1	Inf
843	GO:0035490	0.0176218532404928	Inf	0.0176218532404928	1	1	regulation of leukotriene production involved in inflammatory response	biological_process	1	Inf
844	GO:0035491	0.0176218532404928	Inf	0.0176218532404928	1	1	positive regulation of leukotriene production involved in inflammatory response	biological_process	1	Inf
845	GO:0035853	0.0176218532404928	Inf	0.0176218532404928	1	1	chromosome passenger complex localization to spindle midzone	biological_process	1	Inf
846	GO:0036164	0.0176218532404928	Inf	0.0176218532404928	1	1	cell-abiotic substrate adhesion	biological_process	1	Inf
847	GO:0042000	0.0176218532404928	Inf	0.0176218532404928	1	1	translocation of peptides or proteins into host	biological_process	1	Inf
848	GO:0042313	0.0176218532404928	Inf	0.0176218532404928	1	1	protein kinase C deactivation	biological_process	1	Inf
849	GO:0043179	0.0176218532404928	Inf	0.0176218532404928	1	1	rhythmic excitation	biological_process	1	Inf
850	GO:0043322	0.0176218532404928	Inf	0.0176218532404928	1	1	negative regulation of natural killer cell degranulation	biological_process	1	Inf
851	GO:0044053	0.0176218532404928	Inf	0.0176218532404928	1	1	translocation of peptides or proteins into host cell cytoplasm	biological_process	1	Inf
852	GO:0044722	0.0176218532404928	Inf	0.0176218532404928	1	1	renal phosphate excretion	biological_process	1	Inf
853	GO:0045208	0.0176218532404928	Inf	0.0176218532404928	1	1	MAPK phosphatase export from nucleus	biological_process	1	Inf
854	GO:0045209	0.0176218532404928	Inf	0.0176218532404928	1	1	MAPK phosphatase export from nucleus, leptomycin B sensitive	biological_process	1	Inf
855	GO:0045813	0.0176218532404928	Inf	0.0176218532404928	1	1	positive regulation of Wnt signaling pathway, calcium modulating pathway	biological_process	1	Inf
856	GO:0046090	0.0176218532404928	Inf	0.0176218532404928	1	1	deoxyadenosine metabolic process	biological_process	1	Inf
857	GO:0046111	0.0176218532404928	Inf	0.0176218532404928	1	1	xanthine biosynthetic process	biological_process	1	Inf
858	GO:0046124	0.0176218532404928	Inf	0.0176218532404928	1	1	purine deoxyribonucleoside catabolic process	biological_process	1	Inf
859	GO:0046657	0.0176218532404928	Inf	0.0176218532404928	1	1	folic acid catabolic process	biological_process	1	Inf
860	GO:0046725	0.0176218532404928	Inf	0.0176218532404928	1	1	negative regulation by virus of viral protein levels in host cell	biological_process	1	Inf
861	GO:0048160	0.0176218532404928	Inf	0.0176218532404928	1	1	primary follicle stage	biological_process	1	Inf
862	GO:0060156	0.0176218532404928	Inf	0.0176218532404928	1	1	milk ejection reflex	biological_process	1	Inf
863	GO:0060169	0.0176218532404928	Inf	0.0176218532404928	1	1	negative regulation of adenosine receptor signaling pathway	biological_process	1	Inf
864	GO:0060407	0.0176218532404928	Inf	0.0176218532404928	1	1	negative regulation of penile erection	biological_process	1	Inf
865	GO:0060904	0.0176218532404928	Inf	0.0176218532404928	1	1	regulation of protein folding in endoplasmic reticulum	biological_process	1	Inf
866	GO:0061772	0.0176218532404928	Inf	0.0176218532404928	1	1	xenobiotic transport across blood-nerve barrier	biological_process	1	Inf
867	GO:0070429	0.0176218532404928	Inf	0.0176218532404928	1	1	negative regulation of nucleotide-binding oligomerization domain containing 1 signaling pathway	biological_process	1	Inf
868	GO:0070980	0.0176218532404928	Inf	0.0176218532404928	1	1	biphenyl catabolic process	biological_process	1	Inf
869	GO:0071045	0.0176218532404928	Inf	0.0176218532404928	1	1	nuclear histone mRNA catabolic process	biological_process	1	Inf
870	GO:0071471	0.0176218532404928	Inf	0.0176218532404928	1	1	cellular response to non-ionic osmotic stress	biological_process	1	Inf
871	GO:0072308	0.0176218532404928	Inf	0.0176218532404928	1	1	negative regulation of metanephric nephron tubule epithelial cell differentiation	biological_process	1	Inf
872	GO:0072377	0.0176218532404928	Inf	0.0176218532404928	1	1	blood coagulation, common pathway	biological_process	1	Inf
873	GO:0090616	0.0176218532404928	Inf	0.0176218532404928	1	1	mitochondrial mRNA 3'-end processing	biological_process	1	Inf
874	GO:0097222	0.0176218532404928	Inf	0.0176218532404928	1	1	mitochondrial mRNA polyadenylation	biological_process	1	Inf
875	GO:1900477	0.0176218532404928	Inf	0.0176218532404928	1	1	negative regulation of G1/S transition of mitotic cell cycle by negative regulation of transcription from RNA polymerase II promoter	biological_process	1	Inf
876	GO:1901296	0.0176218532404928	Inf	0.0176218532404928	1	1	negative regulation of canonical Wnt signaling pathway involved in cardiac muscle cell fate commitment	biological_process	1	Inf
877	GO:1901331	0.0176218532404928	Inf	0.0176218532404928	1	1	positive regulation of odontoblast differentiation	biological_process	1	Inf
878	GO:1901859	0.0176218532404928	Inf	0.0176218532404928	1	1	negative regulation of mitochondrial DNA metabolic process	biological_process	1	Inf
879	GO:1902618	0.0176218532404928	Inf	0.0176218532404928	1	1	cellular response to fluoride	biological_process	1	Inf
880	GO:1903045	0.0176218532404928	Inf	0.0176218532404928	1	1	neural crest cell migration involved in sympathetic nervous system development	biological_process	1	Inf
881	GO:1903402	0.0176218532404928	Inf	0.0176218532404928	1	1	regulation of renal phosphate excretion	biological_process	1	Inf
882	GO:1903403	0.0176218532404928	Inf	0.0176218532404928	1	1	negative regulation of renal phosphate excretion	biological_process	1	Inf
883	GO:1903544	0.0176218532404928	Inf	0.0176218532404928	1	1	response to butyrate	biological_process	1	Inf
884	GO:1903545	0.0176218532404928	Inf	0.0176218532404928	1	1	cellular response to butyrate	biological_process	1	Inf
885	GO:1903697	0.0176218532404928	Inf	0.0176218532404928	1	1	negative regulation of microvillus assembly	biological_process	1	Inf
886	GO:1904585	0.0176218532404928	Inf	0.0176218532404928	1	1	response to putrescine	biological_process	1	Inf
887	GO:1904586	0.0176218532404928	Inf	0.0176218532404928	1	1	cellular response to putrescine	biological_process	1	Inf
888	GO:1904701	0.0176218532404928	Inf	0.0176218532404928	1	1	Wnt-Frizzled-LRP5/6 complex assembly	biological_process	1	Inf
889	GO:1904711	0.0176218532404928	Inf	0.0176218532404928	1	1	regulation of Wnt-Frizzled-LRP5/6 complex assembly	biological_process	1	Inf
890	GO:1904723	0.0176218532404928	Inf	0.0176218532404928	1	1	negative regulation of Wnt-Frizzled-LRP5/6 complex assembly	biological_process	1	Inf
891	GO:1905067	0.0176218532404928	Inf	0.0176218532404928	1	1	negative regulation of canonical Wnt signaling pathway involved in heart development	biological_process	1	Inf
892	GO:1905317	0.0176218532404928	Inf	0.0176218532404928	1	1	inferior endocardial cushion morphogenesis	biological_process	1	Inf
893	GO:1905607	0.0176218532404928	Inf	0.0176218532404928	1	1	negative regulation of presynapse assembly	biological_process	1	Inf
894	GO:1990828	0.0176218532404928	Inf	0.0176218532404928	1	1	hepatocyte dedifferentiation	biological_process	1	Inf
895	GO:2000567	0.0176218532404928	Inf	0.0176218532404928	1	1	regulation of memory T cell activation	biological_process	1	Inf
896	GO:2000568	0.0176218532404928	Inf	0.0176218532404928	1	1	positive regulation of memory T cell activation	biological_process	1	Inf
897	GO:0006139	0.0177204397191229	1.28264512179711	108.550615961435	127	6160	nucleobase-containing compound metabolic process	biological_process	1	0.359122065327408
898	GO:0006355	0.0178860316414053	1.33935159043855	60.5486877343332	76	3436	regulation of transcription, DNA-templated	biological_process	1	0.42153472929502
899	GO:0071398	0.0179894096187201	4.24685050798258	1.00444563470809	4	57	cellular response to fatty acid	biological_process	1	2.08639332573546
900	GO:0070542	0.0179896890594603	3.47889041304679	1.51547937868238	5	86	response to fatty acid	biological_process	1	1.7986272339897
901	GO:0010562	0.0181447939433088	1.56052666529829	20.0536689876808	30	1138	positive regulation of phosphorus metabolic process	biological_process	1	0.642033009333333
902	GO:0045937	0.0181447939433088	1.56052666529829	20.0536689876808	30	1138	positive regulation of phosphate metabolic process	biological_process	1	0.642033009333333
903	GO:0002371	0.018183110466268	11.211620795107	0.211462238885913	2	12	dendritic cell cytokine production	biological_process	1	3.48692294966204
904	GO:0006983	0.018183110466268	11.211620795107	0.211462238885913	2	12	ER overload response	biological_process	1	3.48692294966204
905	GO:0033197	0.018183110466268	11.211620795107	0.211462238885913	2	12	response to vitamin E	biological_process	1	3.48692294966204
906	GO:0051608	0.018183110466268	11.211620795107	0.211462238885913	2	12	histamine transport	biological_process	1	3.48692294966204
907	GO:0070202	0.018183110466268	11.211620795107	0.211462238885913	2	12	regulation of establishment of protein localization to chromosome	biological_process	1	3.48692294966204
908	GO:0070243	0.018183110466268	11.211620795107	0.211462238885913	2	12	regulation of thymocyte apoptotic process	biological_process	1	3.48692294966204
909	GO:0071888	0.018183110466268	11.211620795107	0.211462238885913	2	12	macrophage apoptotic process	biological_process	1	3.48692294966204
910	GO:0072520	0.018183110466268	11.211620795107	0.211462238885913	2	12	seminiferous tubule development	biological_process	1	3.48692294966204
911	GO:0090148	0.018183110466268	11.211620795107	0.211462238885913	2	12	membrane fission	biological_process	1	3.48692294966204
912	GO:1901678	0.018183110466268	11.211620795107	0.211462238885913	2	12	iron coordination entity transport	biological_process	1	3.48692294966204
913	GO:1904816	0.018183110466268	11.211620795107	0.211462238885913	2	12	positive regulation of protein localization to chromosome, telomeric region	biological_process	1	3.48692294966204
914	GO:1905461	0.018183110466268	11.211620795107	0.211462238885913	2	12	positive regulation of vascular associated smooth muscle cell apoptotic process	biological_process	1	3.48692294966204
915	GO:1905522	0.018183110466268	11.211620795107	0.211462238885913	2	12	negative regulation of macrophage migration	biological_process	1	3.48692294966204
916	GO:1905666	0.018183110466268	11.211620795107	0.211462238885913	2	12	regulation of protein localization to endosome	biological_process	1	3.48692294966204
917	GO:1990173	0.018183110466268	11.211620795107	0.211462238885913	2	12	protein localization to nucleoplasm	biological_process	1	3.48692294966204
918	GO:1901360	0.0182158207835931	1.27708197541646	116.374718800214	135	6604	organic cyclic compound metabolic process	biological_process	1	0.352851134070401
919	GO:0043632	0.0183460771717097	1.75768347426662	11.2251205141939	19	637	modification-dependent macromolecule catabolic process	biological_process	1	0.813675291630103
920	GO:0038128	0.0184379299271546	5.81087370425217	0.563899303695769	3	32	ERBB2 signaling pathway	biological_process	1	2.53875509891819
921	GO:0045987	0.0184379299271546	5.81087370425217	0.563899303695769	3	32	positive regulation of smooth muscle contraction	biological_process	1	2.53875509891819
922	GO:1904467	0.0184379299271546	5.81087370425217	0.563899303695769	3	32	regulation of tumor necrosis factor secretion	biological_process	1	2.53875509891819
923	GO:0031345	0.0185891512922922	2.51450328833506	3.31290840921264	8	188	negative regulation of cell projection organization	biological_process	1	1.33027344009858
924	GO:0071248	0.0185891512922922	2.51450328833506	3.31290840921264	8	188	cellular response to metal ion	biological_process	1	1.33027344009858
925	GO:0034599	0.0186251889698143	2.14560504873674	5.32179967862882	11	302	cellular response to oxidative stress	biological_process	1	1.10138453710655
926	GO:0031401	0.0190271003013427	1.53220168489878	21.7982324584896	32	1237	positive regulation of protein modification process	biological_process	1	0.615606212832166
927	GO:0017001	0.0190613116035418	4.16797720797721	1.02206748794858	4	58	antibiotic catabolic process	biological_process	1	2.0593473884542
928	GO:0001101	0.0190632820793624	2.0597177085021	6.04429566148902	12	343	response to acid chemical	biological_process	1	1.04244662456817
929	GO:0070727	0.0191425633350488	1.42998927848751	33.7987145152651	46	1918	cellular macromolecule localization	biological_process	1	0.516004330268781
930	GO:1903506	0.0191699213843819	1.33214007403078	61.6588644884842	77	3499	regulation of nucleic acid-templated transcription	biological_process	1	0.413745789229489
931	GO:0043933	0.0195743112790477	1.40442586940358	38.2394215318693	51	2170	protein-containing complex subunit organization	biological_process	1	0.489980475894481
932	GO:0006721	0.019602109294235	2.97001792406713	2.11462238885913	6	120	terpenoid metabolic process	biological_process	1	1.57047163772124
933	GO:0010508	0.019602109294235	2.97001792406713	2.11462238885913	6	120	positive regulation of autophagy	biological_process	1	1.57047163772124
934	GO:0032088	0.0196754408790507	3.39468987059348	1.55072308516336	5	88	negative regulation of NF-kappaB transcription factor activity	biological_process	1	1.76327977989156
935	GO:0043044	0.0196754408790507	3.39468987059348	1.55072308516336	5	88	ATP-dependent chromatin remodeling	biological_process	1	1.76327977989156
936	GO:1903321	0.0196754408790507	3.39468987059348	1.55072308516336	5	88	negative regulation of protein modification by small protein conjugation or removal	biological_process	1	1.76327977989156
937	GO:0032940	0.0197399253872346	1.47575026332105	26.9438136047134	38	1529	secretion by cell	biological_process	1	0.561448599208442
938	GO:2001141	0.0197825033209894	1.32975067276205	61.7469737546867	77	3504	regulation of RNA biosynthetic process	biological_process	1	0.41115576686205
939	GO:0001914	0.0200228611857513	5.61687116564417	0.581521156936261	3	33	regulation of T cell mediated cytotoxicity	biological_process	1	2.48976671215315
940	GO:0002888	0.0200228611857513	5.61687116564417	0.581521156936261	3	33	positive regulation of myeloid leukocyte mediated immunity	biological_process	1	2.48976671215315
941	GO:0009156	0.0200228611857513	5.61687116564417	0.581521156936261	3	33	ribonucleoside monophosphate biosynthetic process	biological_process	1	2.48976671215315
942	GO:0019692	0.0200228611857513	5.61687116564417	0.581521156936261	3	33	deoxyribose phosphate metabolic process	biological_process	1	2.48976671215315
943	GO:0036003	0.0200228611857513	5.61687116564417	0.581521156936261	3	33	positive regulation of transcription from RNA polymerase II promoter in response to stress	biological_process	1	2.48976671215315
944	GO:0010977	0.0201517471468223	2.6722972972973	2.73138725227638	7	155	negative regulation of neuron projection development	biological_process	1	1.41808051884384
945	GO:1901861	0.0201517471468223	2.6722972972973	2.73138725227638	7	155	regulation of muscle tissue development	biological_process	1	1.41808051884384
946	GO:0001885	0.0201719426261402	4.09197202797203	1.03968934118907	4	59	endothelial cell development	biological_process	1	2.03279628309791
947	GO:0042594	0.0202289818687746	2.47287336363482	3.36577396893412	8	191	response to starvation	biological_process	1	1.30618836090296
948	GO:0030968	0.0203302659550725	2.94403015210661	2.13224424209963	6	121	endoplasmic reticulum unfolded protein response	biological_process	1	1.55779244723457
949	GO:0001894	0.0206342801354158	2.31660511363636	4.03540439207284	9	229	tissue homeostasis	biological_process	1	1.21201214469859
950	GO:1901136	0.0207977642668318	2.45929838818908	3.38339582217461	8	192	carbohydrate derivative catabolic process	biological_process	1	1.29824678863233
951	GO:0016999	0.0210765825049707	2.91849044517989	2.14986609534012	6	122	antibiotic metabolic process	biological_process	1	1.54522234500132
952	GO:0001886	0.0212418338134587	10.1918265221018	0.229084092126406	2	13	endothelial cell morphogenesis	biological_process	1	3.34934072129187
953	GO:0001973	0.0212418338134587	10.1918265221018	0.229084092126406	2	13	G protein-coupled adenosine receptor signaling pathway	biological_process	1	3.34934072129187
954	GO:0006596	0.0212418338134587	10.1918265221018	0.229084092126406	2	13	polyamine biosynthetic process	biological_process	1	3.34934072129187
955	GO:0009143	0.0212418338134587	10.1918265221018	0.229084092126406	2	13	nucleoside triphosphate catabolic process	biological_process	1	3.34934072129187
956	GO:0032096	0.0212418338134587	10.1918265221018	0.229084092126406	2	13	negative regulation of response to food	biological_process	1	3.34934072129187
957	GO:0032099	0.0212418338134587	10.1918265221018	0.229084092126406	2	13	negative regulation of appetite	biological_process	1	3.34934072129187
958	GO:0032530	0.0212418338134587	10.1918265221018	0.229084092126406	2	13	regulation of microvillus organization	biological_process	1	3.34934072129187
959	GO:0035588	0.0212418338134587	10.1918265221018	0.229084092126406	2	13	G protein-coupled purinergic receptor signaling pathway	biological_process	1	3.34934072129187
960	GO:0042538	0.0212418338134587	10.1918265221018	0.229084092126406	2	13	hyperosmotic salinity response	biological_process	1	3.34934072129187
961	GO:0060340	0.0212418338134587	10.1918265221018	0.229084092126406	2	13	positive regulation of type I interferon-mediated signaling pathway	biological_process	1	3.34934072129187
962	GO:0061000	0.0212418338134587	10.1918265221018	0.229084092126406	2	13	negative regulation of dendritic spine development	biological_process	1	3.34934072129187
963	GO:0061042	0.0212418338134587	10.1918265221018	0.229084092126406	2	13	vascular wound healing	biological_process	1	3.34934072129187
964	GO:0061430	0.0212418338134587	10.1918265221018	0.229084092126406	2	13	bone trabecula morphogenesis	biological_process	1	3.34934072129187
965	GO:0061469	0.0212418338134587	10.1918265221018	0.229084092126406	2	13	regulation of type B pancreatic cell proliferation	biological_process	1	3.34934072129187
966	GO:0070208	0.0212418338134587	10.1918265221018	0.229084092126406	2	13	protein heterotrimerization	biological_process	1	3.34934072129187
967	GO:0070431	0.0212418338134587	10.1918265221018	0.229084092126406	2	13	nucleotide-binding oligomerization domain containing 2 signaling pathway	biological_process	1	3.34934072129187
968	GO:1902947	0.0212418338134587	10.1918265221018	0.229084092126406	2	13	regulation of tau-protein kinase activity	biological_process	1	3.34934072129187
969	GO:2001034	0.0212418338134587	10.1918265221018	0.229084092126406	2	13	positive regulation of double-strand break repair via nonhomologous end joining	biological_process	1	3.34934072129187
970	GO:0050657	0.0213778133959036	2.44587016923466	3.4010176754151	8	193	nucleic acid transport	biological_process	1	1.29034782529928
971	GO:0050658	0.0213778133959036	2.44587016923466	3.4010176754151	8	193	RNA transport	biological_process	1	1.29034782529928
972	GO:0007249	0.0214004442382749	2.18854770578909	4.74027852169255	10	269	I-kappaB kinase/NF-kappaB signaling	biological_process	1	1.12997383207164
973	GO:0010717	0.0214616044656448	3.31445170660857	1.58596679164435	5	90	regulation of epithelial to mesenchymal transition	biological_process	1	1.72877023215372
974	GO:0035239	0.0214818620736398	1.60302117024405	16.2121049812533	25	920	tube morphogenesis	biological_process	1	0.680793478520796
975	GO:0003382	0.0216805336913868	5.43538491984959	0.599143010176754	3	34	epithelial cell morphogenesis	biological_process	1	2.4423822067879
976	GO:0002253	0.021759612902453	1.78255208333333	9.88585966791644	17	561	activation of immune response	biological_process	1	0.833944230536743
977	GO:0051053	0.0218412409531233	2.89338731443995	2.16748794858061	6	123	negative regulation of DNA metabolic process	biological_process	1	1.53275945815194
978	GO:0000209	0.0220897592244708	2.08727203887171	5.46277450455276	11	310	protein polyubiquitination	biological_process	1	1.06161864245
979	GO:0001947	0.0225107089921126	3.94796221322537	1.07493304767006	4	61	heart looping	biological_process	1	1.98110818152348
980	GO:2001244	0.0225107089921126	3.94796221322537	1.07493304767006	4	61	positive regulation of intrinsic apoptotic signaling pathway	biological_process	1	1.98110818152348
981	GO:0051101	0.0226244192248039	2.86870966049221	2.1851098018211	6	124	regulation of DNA binding	biological_process	1	1.52040196163598
982	GO:0002685	0.0231866217980484	2.40644263273016	3.45388323513658	8	196	regulation of leukocyte migration	biological_process	1	1.26690203125533
983	GO:0051236	0.0231866217980484	2.40644263273016	3.45388323513658	8	196	establishment of RNA localization	biological_process	1	1.26690203125533
984	GO:0071453	0.0233337070039582	2.2645	4.12351365827531	9	234	cellular response to oxygen levels	biological_process	1	1.17919253938802
985	GO:0000266	0.0234110006666939	5.26524156441718	0.616764863417247	3	35	mitochondrial fission	biological_process	1	2.39649972228463
986	GO:0001893	0.0234110006666939	5.26524156441718	0.616764863417247	3	35	maternal placenta development	biological_process	1	2.39649972228463
987	GO:0009262	0.0234110006666939	5.26524156441718	0.616764863417247	3	35	deoxyribonucleotide metabolic process	biological_process	1	2.39649972228463
988	GO:0010259	0.0234110006666939	5.26524156441718	0.616764863417247	3	35	multicellular organism aging	biological_process	1	2.39649972228463
989	GO:0098801	0.0234110006666939	5.26524156441718	0.616764863417247	3	35	regulation of renal system process	biological_process	1	2.39649972228463
990	GO:1990774	0.0234110006666939	5.26524156441718	0.616764863417247	3	35	tumor necrosis factor secretion	biological_process	1	2.39649972228463
991	GO:0032870	0.023422584866855	1.68361048753402	12.3176754151044	20	699	cellular response to hormone stimulus	biological_process	1	0.751558401644894
992	GO:1901862	0.0237394427654294	3.87968169761273	1.09255490091055	4	62	negative regulation of muscle tissue development	biological_process	1	1.95593829362044
993	GO:0046394	0.0241272847524433	1.98633324442891	6.25575790037493	12	355	carboxylic acid biosynthetic process	biological_process	1	0.990107682158164
994	GO:0045859	0.0241621104186193	1.63527221963704	13.9565077664703	22	792	regulation of protein kinase activity	biological_process	1	0.709530817515528
995	GO:0006401	0.0243739786207506	1.92379516086498	6.99587573647563	13	397	RNA catabolic process	biological_process	1	0.943955194047291
996	GO:1901722	0.0244973732285222	9.34199796126402	0.246705945366899	2	14	regulation of cell proliferation involved in kidney development	biological_process	1	3.2237311302939
997	GO:1904814	0.0244973732285222	9.34199796126402	0.246705945366899	2	14	regulation of protein localization to chromosome, telomeric region	biological_process	1	3.2237311302939
998	GO:0016053	0.0245899736235422	1.98044897659746	6.27337975361543	12	356	organic acid biosynthetic process	biological_process	1	0.985827532770911
999	GO:0022414	0.0246092174926507	1.46410613853771	25.6574183181575	36	1456	reproductive process	biological_process	1	0.550020143780116
1000	GO:0000723	0.0249325990006662	2.55063113604488	2.85474022495983	7	162	telomere maintenance	biological_process	1	1.35085427617423
1001	GO:0006879	0.0250081027310796	3.81371577574967	1.11017675415104	4	63	cellular iron ion homeostasis	biological_process	1	1.93119732812998
1002	GO:0030097	0.0250642746815891	1.59364777843208	15.6305838243171	24	887	hemopoiesis	biological_process	1	0.672332805953457
1003	GO:0031669	0.0250695935252178	2.23433388157895	4.17637921799679	9	237	cellular response to nutrient levels	biological_process	1	1.15984478712223
1004	GO:0043122	0.0250695935252178	2.23433388157895	4.17637921799679	9	237	regulation of I-kappaB kinase/NF-kappaB signaling	biological_process	1	1.15984478712223
1005	GO:0046887	0.0250867894042387	2.79712406928844	2.23797536154258	6	127	positive regulation of hormone secretion	biological_process	1	1.48394424744205
1006	GO:0071426	0.0250867894042387	2.79712406928844	2.23797536154258	6	127	ribonucleoprotein complex export from nucleus	biological_process	1	1.48394424744205
1007	GO:0035966	0.0251005972841328	2.36825365758184	3.50674879485806	8	199	response to topologically incorrect protein	biological_process	1	1.24382361261242
1008	GO:0009167	0.0252142369925737	5.10540992749582	0.63438671665774	3	36	purine ribonucleoside monophosphate metabolic process	biological_process	1	2.35202680373229
1009	GO:0034390	0.0252142369925737	5.10540992749582	0.63438671665774	3	36	smooth muscle cell apoptotic process	biological_process	1	2.35202680373229
1010	GO:0034391	0.0252142369925737	5.10540992749582	0.63438671665774	3	36	regulation of smooth muscle cell apoptotic process	biological_process	1	2.35202680373229
1011	GO:0071634	0.0252142369925737	5.10540992749582	0.63438671665774	3	36	regulation of transforming growth factor beta production	biological_process	1	2.35202680373229
1012	GO:0000003	0.0252854268448441	1.46076044697186	25.710283877879	36	1459	reproduction	biological_process	1	0.546719607092706
1013	GO:0031214	0.0256738102282194	2.53414158305463	2.87236207820032	7	163	biomineral tissue development	biological_process	1	1.34149713042372
1014	GO:0110148	0.0256738102282194	2.53414158305463	2.87236207820032	7	163	biomineralization	biological_process	1	1.34149713042372
1015	GO:0009855	0.0259457419555674	2.77404456174187	2.25559721478307	6	128	determination of bilateral symmetry	biological_process	1	1.47199096303557
1016	GO:0010595	0.0259457419555674	2.77404456174187	2.25559721478307	6	128	positive regulation of endothelial cell migration	biological_process	1	1.47199096303557
1017	GO:0051291	0.0259457419555674	2.77404456174187	2.25559721478307	6	128	protein heterooligomerization	biological_process	1	1.47199096303557
1018	GO:0071166	0.0259457419555674	2.77404456174187	2.25559721478307	6	128	ribonucleoprotein complex localization	biological_process	1	1.47199096303557
1019	GO:0009165	0.0261064478258023	2.11399897066392	4.89887520085699	10	278	nucleotide biosynthetic process	biological_process	1	1.07997467425209
1020	GO:0002702	0.0263789186554449	3.12945816186557	1.67407605784681	5	95	positive regulation of production of molecular mediator of immune response	biological_process	1	1.64591288883251
1021	GO:0005975	0.0266284105423817	1.70840667483455	10.907927155865	18	619	carbohydrate metabolic process	biological_process	1	0.772651439788951
1022	GO:0060485	0.0266716761039621	2.10602370325483	4.91649705409748	10	279	mesenchyme development	biological_process	1	1.07452167395895
1023	GO:0009799	0.0268240401527519	2.75134033074077	2.27321906802357	6	129	specification of symmetry	biological_process	1	1.46013460679468
1024	GO:0044106	0.0268240401527519	2.75134033074077	2.27321906802357	6	129	cellular amine metabolic process	biological_process	1	1.46013460679468
1025	GO:0009126	0.0270901428691678	4.95498015156983	0.652008569898232	3	37	purine nucleoside monophosphate metabolic process	biological_process	1	2.30887927834231
1026	GO:0033280	0.0270901428691678	4.95498015156983	0.652008569898232	3	37	response to vitamin D	biological_process	1	2.30887927834231
1027	GO:1900026	0.0270901428691678	4.95498015156983	0.652008569898232	3	37	positive regulation of substrate adhesion-dependent cell spreading	biological_process	1	2.30887927834231
1028	GO:1902806	0.0271224489106526	2.33124578475768	3.55961435457954	8	202	regulation of cell cycle G1/S phase transition	biological_process	1	1.22110111676104
1029	GO:0050680	0.0272011657440701	2.50178866263071	2.90760578468131	7	165	negative regulation of epithelial cell proliferation	biological_process	1	1.3229599236955
1030	GO:0070201	0.0272287860469555	1.63320964749536	13.3221210498125	21	756	regulation of establishment of protein localization	biological_process	1	0.707709994811757
1031	GO:0010660	0.0274415883835913	3.09489892823226	1.69169791108731	5	96	regulation of muscle cell apoptotic process	biological_process	1	1.62989229534615
1032	GO:0090277	0.0274415883835913	3.09489892823226	1.69169791108731	5	96	positive regulation of peptide hormone secretion	biological_process	1	1.62989229534615
1033	GO:0015931	0.027524269677172	2.19532596982759	4.24686663095876	9	241	nucleobase-containing compound transport	biological_process	1	1.13443517216972
1034	GO:0043085	0.0275888894609078	1.45745229499742	25.0230316014997	35	1420	positive regulation of catalytic activity	biological_process	1	0.543448662227147
1035	GO:0060389	0.0276661367724681	3.68827238335435	1.14542046063203	4	65	pathway-restricted SMAD protein phosphorylation	biological_process	1	1.88294520446673
1036	GO:0051704	0.0277797770296085	1.5226391825229	19.1020889126942	28	1084	multi-organism process	biological_process	1	0.60657410908921
1037	GO:0030278	0.027820824113387	2.3191628724339	3.57723620782003	8	203	regulation of ossification	biological_process	1	1.21360414253737
1038	GO:0031503	0.0278283269627169	2.09024974262282	4.95174076057847	10	281	protein-containing complex localization	biological_process	1	1.06367532552058
1039	GO:0002467	0.0279418866337447	8.62291225593978	0.264327798607392	2	15	germinal center formation	biological_process	1	3.1081751996655
1040	GO:0002483	0.0279418866337447	8.62291225593978	0.264327798607392	2	15	antigen processing and presentation of endogenous peptide antigen	biological_process	1	3.1081751996655
1041	GO:0006000	0.0279418866337447	8.62291225593978	0.264327798607392	2	15	fructose metabolic process	biological_process	1	3.1081751996655
1042	GO:0019885	0.0279418866337447	8.62291225593978	0.264327798607392	2	15	antigen processing and presentation of endogenous peptide antigen via MHC class I	biological_process	1	3.1081751996655
1043	GO:0032105	0.0279418866337447	8.62291225593978	0.264327798607392	2	15	negative regulation of response to extracellular stimulus	biological_process	1	3.1081751996655
1044	GO:0032108	0.0279418866337447	8.62291225593978	0.264327798607392	2	15	negative regulation of response to nutrient levels	biological_process	1	3.1081751996655
1045	GO:0032486	0.0279418866337447	8.62291225593978	0.264327798607392	2	15	Rap protein signal transduction	biological_process	1	3.1081751996655
1046	GO:0033689	0.0279418866337447	8.62291225593978	0.264327798607392	2	15	negative regulation of osteoblast proliferation	biological_process	1	3.1081751996655
1047	GO:0034111	0.0279418866337447	8.62291225593978	0.264327798607392	2	15	negative regulation of homotypic cell-cell adhesion	biological_process	1	3.1081751996655
1048	GO:0035635	0.0279418866337447	8.62291225593978	0.264327798607392	2	15	entry of bacterium into host cell	biological_process	1	3.1081751996655
1049	GO:0046851	0.0279418866337447	8.62291225593978	0.264327798607392	2	15	negative regulation of bone remodeling	biological_process	1	3.1081751996655
1050	GO:0071474	0.0279418866337447	8.62291225593978	0.264327798607392	2	15	cellular hyperosmotic response	biological_process	1	3.1081751996655
1051	GO:0150146	0.0279418866337447	8.62291225593978	0.264327798607392	2	15	cell junction disassembly	biological_process	1	3.1081751996655
1052	GO:1902188	0.0279418866337447	8.62291225593978	0.264327798607392	2	15	positive regulation of viral release from host cell	biological_process	1	3.1081751996655
1053	GO:1904874	0.0279418866337447	8.62291225593978	0.264327798607392	2	15	positive regulation of telomerase RNA localization to Cajal body	biological_process	1	3.1081751996655
1054	GO:0034655	0.0279465261523075	1.75884145213219	9.41006963042314	16	534	nucleobase-containing compound catabolic process	biological_process	1	0.814625439301146
1055	GO:1903827	0.0283639401793963	1.75535405393759	9.42769148366363	16	535	regulation of cellular protein localization	biological_process	1	0.811762050668463
1056	GO:1901293	0.0284198774912276	2.0824497510603	4.96936261381896	10	282	nucleoside phosphate biosynthetic process	biological_process	1	1.0582816841763
1057	GO:0006402	0.0285290628085817	1.93457843418411	6.41435457953937	12	364	mRNA catabolic process	biological_process	1	0.952019221577487
1058	GO:2001022	0.0285311182568788	3.06109098228663	1.7093197643278	5	97	positive regulation of response to DNA damage stimulus	biological_process	1	1.61404592553889
1059	GO:0035265	0.0285315683297802	2.30720325513383	3.59485806106052	8	204	organ growth	biological_process	1	1.20614510512919
1060	GO:0032501	0.0289526947059425	1.24369473684211	136.639850026781	154	7754	multicellular organismal process	biological_process	1	0.314632421410937
1061	GO:0016579	0.0290203289866893	2.07470690229311	4.98698446705945	10	283	protein deubiquitination	biological_process	1	1.05290753864016
1062	GO:0003298	0.0290385473568492	4.81314636283961	0.669630423138725	3	38	physiological muscle hypertrophy	biological_process	1	2.26698029484492
1063	GO:0003301	0.0290385473568492	4.81314636283961	0.669630423138725	3	38	physiological cardiac muscle hypertrophy	biological_process	1	2.26698029484492
1064	GO:0006040	0.0290385473568492	4.81314636283961	0.669630423138725	3	38	amino sugar metabolic process	biological_process	1	2.26698029484492
1065	GO:0009225	0.0290385473568492	4.81314636283961	0.669630423138725	3	38	nucleotide-sugar metabolic process	biological_process	1	2.26698029484492
1066	GO:0045022	0.0290385473568492	4.81314636283961	0.669630423138725	3	38	early endosome to late endosome transport	biological_process	1	2.26698029484492
1067	GO:0045494	0.0290385473568492	4.81314636283961	0.669630423138725	3	38	photoreceptor cell maintenance	biological_process	1	2.26698029484492
1068	GO:0060416	0.0290385473568492	4.81314636283961	0.669630423138725	3	38	response to growth hormone	biological_process	1	2.26698029484492
1069	GO:0061049	0.0290385473568492	4.81314636283961	0.669630423138725	3	38	cell growth involved in cardiac muscle cell development	biological_process	1	2.26698029484492
1070	GO:0071604	0.0290385473568492	4.81314636283961	0.669630423138725	3	38	transforming growth factor beta production	biological_process	1	2.26698029484492
1071	GO:2000279	0.0290385473568492	4.81314636283961	0.669630423138725	3	38	negative regulation of DNA biosynthetic process	biological_process	1	2.26698029484492
1072	GO:0045428	0.0290559202253242	3.62858560794045	1.16304231387252	4	66	regulation of nitric oxide biosynthetic process	biological_process	1	1.85940730743577
1073	GO:0019941	0.0293066759719474	1.68807116263327	11.0312801285485	18	626	modification-dependent protein catabolic process	biological_process	1	0.755375723840171
1074	GO:0140352	0.0293475291839739	1.42868968356243	27.7367970005356	38	1574	export from cell	biological_process	1	0.514692592009509
1075	GO:0003158	0.0295765051991493	2.68538994545187	2.32608462774505	6	132	endothelium development	biological_process	1	1.42513159715746
1076	GO:0042476	0.0295765051991493	2.68538994545187	2.32608462774505	6	132	odontogenesis	biological_process	1	1.42513159715746
1077	GO:0055007	0.0295765051991493	2.68538994545187	2.32608462774505	6	132	cardiac muscle cell differentiation	biological_process	1	1.42513159715746
1078	GO:0001906	0.0296063033793175	2.45476640561707	2.96047134440279	7	168	cell killing	biological_process	1	1.29558574490984
1079	GO:0034614	0.0296063033793175	2.45476640561707	2.96047134440279	7	168	cellular response to reactive oxygen species	biological_process	1	1.29558574490984
1080	GO:0031341	0.0296476856487798	3.02801008894199	1.72694161756829	5	98	regulation of cell killing	biological_process	1	1.59837001220684
1081	GO:0034976	0.0302481836227135	2.05939013964092	5.02222817354044	10	285	response to endoplasmic reticulum stress	biological_process	1	1.0422171661563
1082	GO:0051348	0.0302481836227135	2.05939013964092	5.02222817354044	10	285	negative regulation of transferase activity	biological_process	1	1.0422171661563
1083	GO:0010469	0.0304388986475627	2.43947933440687	2.97809319764328	7	169	regulation of signaling receptor activity	biological_process	1	1.28657326179437
1084	GO:0003143	0.0304864490879464	3.57079365079365	1.18066416711302	4	67	embryonic heart tube morphogenesis	biological_process	1	1.83624476579789
1085	GO:0061371	0.0304864490879464	3.57079365079365	1.18066416711302	4	67	determination of heart left/right asymmetry	biological_process	1	1.83624476579789
1086	GO:0055076	0.0305336595984529	2.66409887618537	2.34370648098554	6	133	transition metal ion homeostasis	biological_process	1	1.41364762803046
1087	GO:0070301	0.0307914584371493	2.99563304439191	1.74456347080878	5	99	cellular response to hydrogen peroxide	biological_process	1	1.58286090902366
1088	GO:0009163	0.0310592118005735	4.67919222903886	0.687252276379218	3	39	nucleoside biosynthetic process	biological_process	1	2.22625949823967
1089	GO:0010661	0.0310592118005735	4.67919222903886	0.687252276379218	3	39	positive regulation of muscle cell apoptotic process	biological_process	1	2.22625949823967
1090	GO:0072595	0.0310592118005735	4.67919222903886	0.687252276379218	3	39	maintenance of protein localization in organelle	biological_process	1	2.22625949823967
1091	GO:0032446	0.0310767419674368	1.55762239321958	15.9653990358864	24	906	protein modification by small protein conjugation	biological_process	1	0.639345530281922
1092	GO:0009117	0.0314169970053779	1.73131354851249	9.55104445634708	16	542	nucleotide metabolic process	biological_process	1	0.791867026795741
1093	GO:0097237	0.0315166969818738	2.13927258403361	4.35259775040171	9	247	cellular response to toxic substance	biological_process	1	1.0971203210155
1094	GO:0002070	0.0315677457498903	8.00655307994758	0.281949651847884	2	16	epithelial cell maturation	biological_process	1	3.00118127824571
1095	GO:0002475	0.0315677457498903	8.00655307994758	0.281949651847884	2	16	antigen processing and presentation via MHC class Ib	biological_process	1	3.00118127824571
1096	GO:0007567	0.0315677457498903	8.00655307994758	0.281949651847884	2	16	parturition	biological_process	1	3.00118127824571
1097	GO:0033631	0.0315677457498903	8.00655307994758	0.281949651847884	2	16	cell-cell adhesion mediated by integrin	biological_process	1	3.00118127824571
1098	GO:0097067	0.0315677457498903	8.00655307994758	0.281949651847884	2	16	cellular response to thyroid hormone stimulus	biological_process	1	3.00118127824571
1099	GO:0050900	0.0318664068460787	1.76248223403695	8.79330476700589	15	499	leukocyte migration	biological_process	1	0.817608715102373
1100	GO:0033627	0.0319578707327394	3.51480769230769	1.19828602035351	4	68	cell adhesion mediated by integrin	biological_process	1	1.81344575645463
1101	GO:0010657	0.0319625949770678	2.96393762183236	1.76218532404928	5	100	muscle cell apoptotic process	biological_process	1	1.56751508542374
1102	GO:0055024	0.0319625949770678	2.96393762183236	1.76218532404928	5	100	regulation of cardiac muscle tissue development	biological_process	1	1.56751508542374
1103	GO:0090174	0.0319625949770678	2.96393762183236	1.76218532404928	5	100	organelle membrane fusion	biological_process	1	1.56751508542374
1104	GO:0010634	0.0321510646476888	2.40946447507953	3.01333690412426	7	171	positive regulation of epithelial cell migration	biological_process	1	1.268712530273
1105	GO:0071383	0.0322192672351527	2.1302039748954	4.37021960364221	9	248	cellular response to steroid hormone stimulus	biological_process	1	1.09099158044206
1106	GO:0071229	0.0322739820044167	2.24919018614095	3.68296732726299	8	209	cellular response to acid chemical	biological_process	1	1.16940565711465
1107	GO:0009611	0.0324951764447316	1.64193059628543	11.9652383502946	19	679	response to wounding	biological_process	1	0.71539314629295
1108	GO:0006405	0.0325082750227379	2.62250701994384	2.37895018746652	6	135	RNA export from nucleus	biological_process	1	1.39094663462318
1109	GO:0071560	0.032932645674827	2.1212109375	4.3878414568827	9	249	cellular response to transforming growth factor beta stimulus	biological_process	1	1.08488809251093
1110	GO:0002369	0.0331518331408455	4.55247885922733	0.704874129619711	3	40	T cell cytokine production	biological_process	1	2.18665231763952
1111	GO:0009395	0.0331518331408455	4.55247885922733	0.704874129619711	3	40	phospholipid catabolic process	biological_process	1	2.18665231763952
1112	GO:0019835	0.0331518331408455	4.55247885922733	0.704874129619711	3	40	cytolysis	biological_process	1	2.18665231763952
1113	GO:0071470	0.0331518331408455	4.55247885922733	0.704874129619711	3	40	cellular response to osmotic stress	biological_process	1	2.18665231763952
1114	GO:1903426	0.0331612440810971	2.93290252057613	1.77980717728977	5	101	regulation of reactive oxygen species biosynthetic process	biological_process	1	1.55232912175343
1115	GO:0071214	0.0334065473772283	1.94802476415094	5.83283342260311	11	331	cellular response to abiotic stimulus	biological_process	1	0.962012017713206
1116	GO:0104004	0.0334065473772283	1.94802476415094	5.83283342260311	11	331	cellular response to environmental stimulus	biological_process	1	0.962012017713206
1117	GO:0030099	0.0337423883634974	1.83115557370355	7.33069094804499	13	416	myeloid cell differentiation	biological_process	1	0.87275436670924
1118	GO:0022607	0.0343410943809976	1.30310826262262	55.0506695232994	68	3124	cellular component assembly	biological_process	1	0.381956948419039
1119	GO:0002367	0.0343875450067639	2.90250731831488	1.79742903053026	5	102	cytokine production involved in immune response	biological_process	1	1.53729970467336
1120	GO:0016567	0.0344995311712443	1.57126221498371	14.4851633636851	22	822	protein ubiquitination	biological_process	1	0.651923960192596
1121	GO:0045944	0.0345482353490756	1.46983117787391	21.1814675950723	30	1202	positive regulation of transcription by RNA polymerase II	biological_process	1	0.555650459258291
1122	GO:0006753	0.0347062902222465	1.70790450101601	9.67439742903053	16	549	nucleoside phosphate metabolic process	biological_process	1	0.772227307650165
1123	GO:0097659	0.0348581278449634	1.28398103166517	64.3550080342796	78	3652	nucleic acid-templated transcription	biological_process	1	0.360623889590489
1124	GO:0000962	0.0349341040457783	55.9146341463415	0.0352437064809855	1	2	positive regulation of mitochondrial RNA catabolic process	biological_process	1	5.80515401386433
1125	GO:0001300	0.0349341040457783	55.9146341463415	0.0352437064809855	1	2	chronological cell aging	biological_process	1	5.80515401386433
1126	GO:0001519	0.0349341040457783	55.9146341463415	0.0352437064809855	1	2	peptide amidation	biological_process	1	5.80515401386433
1127	GO:0001970	0.0349341040457783	55.9146341463415	0.0352437064809855	1	2	positive regulation of activation of membrane attack complex	biological_process	1	5.80515401386433
1128	GO:0002538	0.0349341040457783	55.9146341463415	0.0352437064809855	1	2	arachidonic acid metabolite production involved in inflammatory response	biological_process	1	5.80515401386433
1129	GO:0002540	0.0349341040457783	55.9146341463415	0.0352437064809855	1	2	leukotriene production involved in inflammatory response	biological_process	1	5.80515401386433
1130	GO:0002661	0.0349341040457783	55.9146341463415	0.0352437064809855	1	2	regulation of B cell tolerance induction	biological_process	1	5.80515401386433
1131	GO:0002663	0.0349341040457783	55.9146341463415	0.0352437064809855	1	2	positive regulation of B cell tolerance induction	biological_process	1	5.80515401386433
1132	GO:0002728	0.0349341040457783	55.9146341463415	0.0352437064809855	1	2	negative regulation of natural killer cell cytokine production	biological_process	1	5.80515401386433
1133	GO:0003294	0.0349341040457783	55.9146341463415	0.0352437064809855	1	2	atrial ventricular junction remodeling	biological_process	1	5.80515401386433
1134	GO:0003430	0.0349341040457783	55.9146341463415	0.0352437064809855	1	2	growth plate cartilage chondrocyte growth	biological_process	1	5.80515401386433
1135	GO:0006043	0.0349341040457783	55.9146341463415	0.0352437064809855	1	2	glucosamine catabolic process	biological_process	1	5.80515401386433
1136	GO:0006060	0.0349341040457783	55.9146341463415	0.0352437064809855	1	2	sorbitol metabolic process	biological_process	1	5.80515401386433
1137	GO:0006227	0.0349341040457783	55.9146341463415	0.0352437064809855	1	2	dUDP biosynthetic process	biological_process	1	5.80515401386433
1138	GO:0006233	0.0349341040457783	55.9146341463415	0.0352437064809855	1	2	dTDP biosynthetic process	biological_process	1	5.80515401386433
1139	GO:0006597	0.0349341040457783	55.9146341463415	0.0352437064809855	1	2	spermine biosynthetic process	biological_process	1	5.80515401386433
1140	GO:0006789	0.0349341040457783	55.9146341463415	0.0352437064809855	1	2	bilirubin conjugation	biological_process	1	5.80515401386433
1141	GO:0006867	0.0349341040457783	55.9146341463415	0.0352437064809855	1	2	asparagine transport	biological_process	1	5.80515401386433
1142	GO:0007147	0.0349341040457783	55.9146341463415	0.0352437064809855	1	2	female meiosis II	biological_process	1	5.80515401386433
1143	GO:0009115	0.0349341040457783	55.9146341463415	0.0352437064809855	1	2	xanthine catabolic process	biological_process	1	5.80515401386433
1144	GO:0009139	0.0349341040457783	55.9146341463415	0.0352437064809855	1	2	pyrimidine nucleoside diphosphate biosynthetic process	biological_process	1	5.80515401386433
1145	GO:0009196	0.0349341040457783	55.9146341463415	0.0352437064809855	1	2	pyrimidine deoxyribonucleoside diphosphate metabolic process	biological_process	1	5.80515401386433
1146	GO:0009197	0.0349341040457783	55.9146341463415	0.0352437064809855	1	2	pyrimidine deoxyribonucleoside diphosphate biosynthetic process	biological_process	1	5.80515401386433
1147	GO:0010645	0.0349341040457783	55.9146341463415	0.0352437064809855	1	2	regulation of cell communication by chemical coupling	biological_process	1	5.80515401386433
1148	GO:0010652	0.0349341040457783	55.9146341463415	0.0352437064809855	1	2	positive regulation of cell communication by chemical coupling	biological_process	1	5.80515401386433
1149	GO:0018931	0.0349341040457783	55.9146341463415	0.0352437064809855	1	2	naphthalene metabolic process	biological_process	1	5.80515401386433
1150	GO:0019060	0.0349341040457783	55.9146341463415	0.0352437064809855	1	2	intracellular transport of viral protein in host cell	biological_process	1	5.80515401386433
1151	GO:0019442	0.0349341040457783	55.9146341463415	0.0352437064809855	1	2	tryptophan catabolic process to acetyl-CoA	biological_process	1	5.80515401386433
1152	GO:0021577	0.0349341040457783	55.9146341463415	0.0352437064809855	1	2	hindbrain structural organization	biological_process	1	5.80515401386433
1153	GO:0021589	0.0349341040457783	55.9146341463415	0.0352437064809855	1	2	cerebellum structural organization	biological_process	1	5.80515401386433
1154	GO:0030581	0.0349341040457783	55.9146341463415	0.0352437064809855	1	2	symbiont intracellular protein transport in host	biological_process	1	5.80515401386433
1155	GO:0031104	0.0349341040457783	55.9146341463415	0.0352437064809855	1	2	dendrite regeneration	biological_process	1	5.80515401386433
1156	GO:0031247	0.0349341040457783	55.9146341463415	0.0352437064809855	1	2	actin rod assembly	biological_process	1	5.80515401386433
1157	GO:0034146	0.0349341040457783	55.9146341463415	0.0352437064809855	1	2	toll-like receptor 5 signaling pathway	biological_process	1	5.80515401386433
1158	GO:0034342	0.0349341040457783	55.9146341463415	0.0352437064809855	1	2	response to type III interferon	biological_process	1	5.80515401386433
1159	GO:0034696	0.0349341040457783	55.9146341463415	0.0352437064809855	1	2	response to prostaglandin F	biological_process	1	5.80515401386433
1160	GO:0036111	0.0349341040457783	55.9146341463415	0.0352437064809855	1	2	very long-chain fatty-acyl-CoA metabolic process	biological_process	1	5.80515401386433
1161	GO:0036228	0.0349341040457783	55.9146341463415	0.0352437064809855	1	2	protein localization to nuclear inner membrane	biological_process	1	5.80515401386433
1162	GO:0036345	0.0349341040457783	55.9146341463415	0.0352437064809855	1	2	platelet maturation	biological_process	1	5.80515401386433
1163	GO:0042323	0.0349341040457783	55.9146341463415	0.0352437064809855	1	2	negative regulation of circadian sleep/wake cycle, non-REM sleep	biological_process	1	5.80515401386433
1164	GO:0042365	0.0349341040457783	55.9146341463415	0.0352437064809855	1	2	water-soluble vitamin catabolic process	biological_process	1	5.80515401386433
1165	GO:0042663	0.0349341040457783	55.9146341463415	0.0352437064809855	1	2	regulation of endodermal cell fate specification	biological_process	1	5.80515401386433
1166	GO:0042700	0.0349341040457783	55.9146341463415	0.0352437064809855	1	2	luteinizing hormone signaling pathway	biological_process	1	5.80515401386433
1167	GO:0043103	0.0349341040457783	55.9146341463415	0.0352437064809855	1	2	hypoxanthine salvage	biological_process	1	5.80515401386433
1168	GO:0043335	0.0349341040457783	55.9146341463415	0.0352437064809855	1	2	protein unfolding	biological_process	1	5.80515401386433
1169	GO:0044324	0.0349341040457783	55.9146341463415	0.0352437064809855	1	2	regulation of transcription involved in anterior/posterior axis specification	biological_process	1	5.80515401386433
1170	GO:0044727	0.0349341040457783	55.9146341463415	0.0352437064809855	1	2	DNA demethylation of male pronucleus	biological_process	1	5.80515401386433
1171	GO:0046072	0.0349341040457783	55.9146341463415	0.0352437064809855	1	2	dTDP metabolic process	biological_process	1	5.80515401386433
1172	GO:0046077	0.0349341040457783	55.9146341463415	0.0352437064809855	1	2	dUDP metabolic process	biological_process	1	5.80515401386433
1173	GO:0046122	0.0349341040457783	55.9146341463415	0.0352437064809855	1	2	purine deoxyribonucleoside metabolic process	biological_process	1	5.80515401386433
1174	GO:0046370	0.0349341040457783	55.9146341463415	0.0352437064809855	1	2	fructose biosynthetic process	biological_process	1	5.80515401386433
1175	GO:0048211	0.0349341040457783	55.9146341463415	0.0352437064809855	1	2	Golgi vesicle docking	biological_process	1	5.80515401386433
1176	GO:0051083	0.0349341040457783	55.9146341463415	0.0352437064809855	1	2	'de novo' cotranslational protein folding	biological_process	1	5.80515401386433
1177	GO:0051877	0.0349341040457783	55.9146341463415	0.0352437064809855	1	2	pigment granule aggregation in cell center	biological_process	1	5.80515401386433
1178	GO:0060434	0.0349341040457783	55.9146341463415	0.0352437064809855	1	2	bronchus morphogenesis	biological_process	1	5.80515401386433
1179	GO:0061044	0.0349341040457783	55.9146341463415	0.0352437064809855	1	2	negative regulation of vascular wound healing	biological_process	1	5.80515401386433
1180	GO:0061763	0.0349341040457783	55.9146341463415	0.0352437064809855	1	2	multivesicular body-lysosome fusion	biological_process	1	5.80515401386433
1181	GO:0070256	0.0349341040457783	55.9146341463415	0.0352437064809855	1	2	negative regulation of mucus secretion	biological_process	1	5.80515401386433
1182	GO:0070428	0.0349341040457783	55.9146341463415	0.0352437064809855	1	2	regulation of nucleotide-binding oligomerization domain containing 1 signaling pathway	biological_process	1	5.80515401386433
1183	GO:0071242	0.0349341040457783	55.9146341463415	0.0352437064809855	1	2	cellular response to ammonium ion	biological_process	1	5.80515401386433
1184	GO:0071283	0.0349341040457783	55.9146341463415	0.0352437064809855	1	2	cellular response to iron(III) ion	biological_process	1	5.80515401386433
1185	GO:0071306	0.0349341040457783	55.9146341463415	0.0352437064809855	1	2	cellular response to vitamin E	biological_process	1	5.80515401386433
1186	GO:0071418	0.0349341040457783	55.9146341463415	0.0352437064809855	1	2	cellular response to amine stimulus	biological_process	1	5.80515401386433
1187	GO:0072183	0.0349341040457783	55.9146341463415	0.0352437064809855	1	2	negative regulation of nephron tubule epithelial cell differentiation	biological_process	1	5.80515401386433
1188	GO:0072573	0.0349341040457783	55.9146341463415	0.0352437064809855	1	2	tolerance induction to lipopolysaccharide	biological_process	1	5.80515401386433
1189	GO:0090081	0.0349341040457783	55.9146341463415	0.0352437064809855	1	2	regulation of heart induction by regulation of canonical Wnt signaling pathway	biological_process	1	5.80515401386433
1190	GO:0090082	0.0349341040457783	55.9146341463415	0.0352437064809855	1	2	positive regulation of heart induction by negative regulation of canonical Wnt signaling pathway	biological_process	1	5.80515401386433
1191	GO:0090420	0.0349341040457783	55.9146341463415	0.0352437064809855	1	2	naphthalene-containing compound metabolic process	biological_process	1	5.80515401386433
1192	GO:0090615	0.0349341040457783	55.9146341463415	0.0352437064809855	1	2	mitochondrial mRNA processing	biological_process	1	5.80515401386433
1193	GO:0097089	0.0349341040457783	55.9146341463415	0.0352437064809855	1	2	methyl-branched fatty acid metabolic process	biological_process	1	5.80515401386433
1194	GO:0097238	0.0349341040457783	55.9146341463415	0.0352437064809855	1	2	cellular response to methylglyoxal	biological_process	1	5.80515401386433
1195	GO:0097750	0.0349341040457783	55.9146341463415	0.0352437064809855	1	2	endosome membrane tubulation	biological_process	1	5.80515401386433
1196	GO:1900154	0.0349341040457783	55.9146341463415	0.0352437064809855	1	2	regulation of bone trabecula formation	biological_process	1	5.80515401386433
1197	GO:1900155	0.0349341040457783	55.9146341463415	0.0352437064809855	1	2	negative regulation of bone trabecula formation	biological_process	1	5.80515401386433
1198	GO:1901355	0.0349341040457783	55.9146341463415	0.0352437064809855	1	2	response to rapamycin	biological_process	1	5.80515401386433
1199	GO:1902044	0.0349341040457783	55.9146341463415	0.0352437064809855	1	2	regulation of Fas signaling pathway	biological_process	1	5.80515401386433
1200	GO:1902216	0.0349341040457783	55.9146341463415	0.0352437064809855	1	2	positive regulation of interleukin-4-mediated signaling pathway	biological_process	1	5.80515401386433
1201	GO:1902435	0.0349341040457783	55.9146341463415	0.0352437064809855	1	2	regulation of male mating behavior	biological_process	1	5.80515401386433
1202	GO:1902437	0.0349341040457783	55.9146341463415	0.0352437064809855	1	2	positive regulation of male mating behavior	biological_process	1	5.80515401386433
1203	GO:1902913	0.0349341040457783	55.9146341463415	0.0352437064809855	1	2	positive regulation of neuroepithelial cell differentiation	biological_process	1	5.80515401386433
1204	GO:1904021	0.0349341040457783	55.9146341463415	0.0352437064809855	1	2	negative regulation of G protein-coupled receptor internalization	biological_process	1	5.80515401386433
1205	GO:1904313	0.0349341040457783	55.9146341463415	0.0352437064809855	1	2	response to methamphetamine hydrochloride	biological_process	1	5.80515401386433
1206	GO:1904432	0.0349341040457783	55.9146341463415	0.0352437064809855	1	2	regulation of ferrous iron binding	biological_process	1	5.80515401386433
1207	GO:1904434	0.0349341040457783	55.9146341463415	0.0352437064809855	1	2	positive regulation of ferrous iron binding	biological_process	1	5.80515401386433
1208	GO:1904435	0.0349341040457783	55.9146341463415	0.0352437064809855	1	2	regulation of transferrin receptor binding	biological_process	1	5.80515401386433
1209	GO:1904437	0.0349341040457783	55.9146341463415	0.0352437064809855	1	2	positive regulation of transferrin receptor binding	biological_process	1	5.80515401386433
1210	GO:1904691	0.0349341040457783	55.9146341463415	0.0352437064809855	1	2	negative regulation of type B pancreatic cell proliferation	biological_process	1	5.80515401386433
1211	GO:1905663	0.0349341040457783	55.9146341463415	0.0352437064809855	1	2	positive regulation of telomerase RNA reverse transcriptase activity	biological_process	1	5.80515401386433
1212	GO:1905719	0.0349341040457783	55.9146341463415	0.0352437064809855	1	2	protein localization to perinuclear region of cytoplasm	biological_process	1	5.80515401386433
1213	GO:1990428	0.0349341040457783	55.9146341463415	0.0352437064809855	1	2	miRNA transport	biological_process	1	5.80515401386433
1214	GO:2000016	0.0349341040457783	55.9146341463415	0.0352437064809855	1	2	negative regulation of determination of dorsal identity	biological_process	1	5.80515401386433
1215	GO:2000098	0.0349341040457783	55.9146341463415	0.0352437064809855	1	2	negative regulation of smooth muscle cell-matrix adhesion	biological_process	1	5.80515401386433
1216	GO:2000349	0.0349341040457783	55.9146341463415	0.0352437064809855	1	2	negative regulation of CD40 signaling pathway	biological_process	1	5.80515401386433
1217	GO:2000627	0.0349341040457783	55.9146341463415	0.0352437064809855	1	2	positive regulation of miRNA catabolic process	biological_process	1	5.80515401386433
1218	GO:0007004	0.0350238699009718	3.40792540792541	1.23352972683449	4	70	telomere maintenance via telomerase	biological_process	1	1.76889375845289
1219	GO:0006458	0.0353160471144782	4.43243461414272	0.722495982860204	3	41	'de novo' protein folding	biological_process	1	2.14809934910528
1220	GO:0098927	0.0353160471144782	4.43243461414272	0.722495982860204	3	41	vesicle-mediated transport between endosomal compartments	biological_process	1	2.14809934910528
1221	GO:0006595	0.035367531033996	7.472375127421	0.299571505088377	2	17	polyamine metabolic process	biological_process	1	2.90156688289624
1222	GO:0008340	0.035367531033996	7.472375127421	0.299571505088377	2	17	determination of adult lifespan	biological_process	1	2.90156688289624
1223	GO:0016584	0.035367531033996	7.472375127421	0.299571505088377	2	17	nucleosome positioning	biological_process	1	2.90156688289624
1224	GO:0021783	0.035367531033996	7.472375127421	0.299571505088377	2	17	preganglionic parasympathetic fiber development	biological_process	1	2.90156688289624
1225	GO:0036149	0.035367531033996	7.472375127421	0.299571505088377	2	17	phosphatidylinositol acyl-chain remodeling	biological_process	1	2.90156688289624
1226	GO:0048532	0.035367531033996	7.472375127421	0.299571505088377	2	17	anatomical structure arrangement	biological_process	1	2.90156688289624
1227	GO:0070242	0.035367531033996	7.472375127421	0.299571505088377	2	17	thymocyte apoptotic process	biological_process	1	2.90156688289624
1228	GO:0090185	0.035367531033996	7.472375127421	0.299571505088377	2	17	negative regulation of kidney development	biological_process	1	2.90156688289624
1229	GO:2000641	0.035367531033996	7.472375127421	0.299571505088377	2	17	regulation of early endosome to late endosome transport	biological_process	1	2.90156688289624
1230	GO:0006351	0.0354141836879091	1.28428684003152	63.473915372255	77	3602	transcription, DNA-templated	biological_process	1	0.360967458281703
1231	GO:0009308	0.0356228228383457	2.56248240923164	2.431815747188	6	138	amine metabolic process	biological_process	1	1.35754210092974
1232	GO:0031329	0.0356917996369555	1.56512426933202	14.5380289234065	22	825	regulation of cellular catabolic process	biological_process	1	0.646277210277012
1233	GO:0045786	0.0357194259806796	1.64603386786269	11.2956079271559	18	641	negative regulation of cell cycle	biological_process	1	0.718994020142818
1234	GO:0002478	0.035766151497673	2.35157867494824	3.08382431708623	7	175	antigen processing and presentation of exogenous peptide antigen	biological_process	1	1.23362960013506
1235	GO:0032200	0.035766151497673	2.35157867494824	3.08382431708623	7	175	telomere organization	biological_process	1	1.23362960013506
1236	GO:0017144	0.0358001939344271	1.67150480492449	10.5026245313337	17	596	drug metabolic process	biological_process	1	0.741147502146926
1237	GO:2000027	0.0358955969712912	2.08597592213115	4.45832886984467	9	253	regulation of animal organ morphogenesis	biological_process	1	1.06072250530616
1238	GO:0044703	0.0366087022699952	1.5039037237057	17.9038028923407	26	1016	multi-organism reproductive process	biological_process	1	0.588712212109847
1239	GO:0006720	0.036702166958445	2.54307595614423	2.4494376004285	6	139	isoprenoid metabolic process	biological_process	1	1.34657455283262
1240	GO:0046822	0.0369236115519463	2.84355904726275	1.83267273701125	5	104	regulation of nucleocytoplasmic transport	biological_process	1	1.50769776254887
1241	GO:0048511	0.0369420152514244	1.98603090799098	5.19844670594537	10	295	rhythmic process	biological_process	1	0.989888075262225
1242	GO:0045934	0.0373976865868876	1.41859490274983	25.639796464917	35	1455	negative regulation of nucleobase-containing compound metabolic process	biological_process	1	0.504462668868653
1243	GO:0022409	0.0374436523761457	2.0687881097561	4.49357257632566	9	255	positive regulation of cell-cell adhesion	biological_process	1	1.04878588847561
1244	GO:0071559	0.0374436523761457	2.0687881097561	4.49357257632566	9	255	response to transforming growth factor beta	biological_process	1	1.04878588847561
1245	GO:0032774	0.037471124393242	1.27820138459266	64.584092126406	78	3665	RNA biosynthetic process	biological_process	1	0.35411515527119
1246	GO:0043488	0.0376706036717076	2.32365728900256	3.11906802356722	7	177	regulation of mRNA stability	biological_process	1	1.21639730457907
1247	GO:0016071	0.037790012096831	1.53908940625431	15.4543652919122	23	877	mRNA metabolic process	biological_process	1	0.622077040771528
1248	GO:0034620	0.0378022698862896	2.52395915161037	2.46705945366899	6	140	cellular response to unfolded protein	biological_process	1	1.33568856157005
1249	GO:0051726	0.0379032163223024	1.45654720472641	21.3576861274772	30	1212	regulation of cell cycle	biological_process	1	0.542552458032429
1250	GO:0009887	0.0381631756331171	1.48577208618814	18.8201392608463	27	1068	animal organ morphogenesis	biological_process	1	0.571212826950422
1251	GO:0002708	0.0382336078961582	2.81496913580247	1.85029459025174	5	105	positive regulation of lymphocyte mediated immunity	biological_process	1	1.49311910423487
1252	GO:0055017	0.0382336078961582	2.81496913580247	1.85029459025174	5	105	cardiac muscle tissue growth	biological_process	1	1.49311910423487
1253	GO:0009123	0.0382546530228954	3.30733031674208	1.26877343331548	4	72	nucleoside monophosphate metabolic process	biological_process	1	1.72566714063868
1254	GO:1902036	0.0382546530228954	3.30733031674208	1.26877343331548	4	72	regulation of hematopoietic stem cell differentiation	biological_process	1	1.72566714063868
1255	GO:0090090	0.0386473697918744	2.30994152046784	3.13668987680771	7	178	negative regulation of canonical Wnt signaling pathway	biological_process	1	1.20785632817857
1256	GO:0006996	0.0390967844941872	1.26909822950345	68.4608998393144	82	3885	organelle organization	biological_process	1	0.343803739575318
1257	GO:0003414	0.0393340267283242	7.00496941896024	0.31719335832887	2	18	chondrocyte morphogenesis involved in endochondral bone morphogenesis	biological_process	1	2.80837875241045
1258	GO:0003429	0.0393340267283242	7.00496941896024	0.31719335832887	2	18	growth plate cartilage chondrocyte morphogenesis	biological_process	1	2.80837875241045
1259	GO:0035994	0.0393340267283242	7.00496941896024	0.31719335832887	2	18	response to muscle stretch	biological_process	1	2.80837875241045
1260	GO:0043011	0.0393340267283242	7.00496941896024	0.31719335832887	2	18	myeloid dendritic cell differentiation	biological_process	1	2.80837875241045
1261	GO:0044320	0.0393340267283242	7.00496941896024	0.31719335832887	2	18	cellular response to leptin stimulus	biological_process	1	2.80837875241045
1262	GO:0070200	0.0393340267283242	7.00496941896024	0.31719335832887	2	18	establishment of protein localization to telomere	biological_process	1	2.80837875241045
1263	GO:0070233	0.0393340267283242	7.00496941896024	0.31719335832887	2	18	negative regulation of T cell apoptotic process	biological_process	1	2.80837875241045
1264	GO:0071318	0.0393340267283242	7.00496941896024	0.31719335832887	2	18	cellular response to ATP	biological_process	1	2.80837875241045
1265	GO:0090171	0.0393340267283242	7.00496941896024	0.31719335832887	2	18	chondrocyte morphogenesis	biological_process	1	2.80837875241045
1266	GO:1900543	0.0393340267283242	7.00496941896024	0.31719335832887	2	18	negative regulation of purine nucleotide metabolic process	biological_process	1	2.80837875241045
1267	GO:1904872	0.0393340267283242	7.00496941896024	0.31719335832887	2	18	regulation of telomerase RNA localization to Cajal body	biological_process	1	2.80837875241045
1268	GO:0030177	0.0396406074684468	2.29638523761375	3.15431173004821	7	179	positive regulation of Wnt signaling pathway	biological_process	1	1.19936468634023
1269	GO:0006631	0.0396860569088411	1.83356432865391	6.74916979110873	12	383	fatty acid metabolic process	biological_process	1	0.87465088235825
1270	GO:0048534	0.0397540424814203	1.51603659088851	16.3707016604178	24	929	hematopoietic or lymphoid organ development	biological_process	1	0.600304574654337
1271	GO:0016064	0.0398292077518842	2.1517282302329	3.84156400642742	8	218	immunoglobulin mediated immune response	biological_process	1	1.10549587266465
1272	GO:0055026	0.0398575083483702	4.2103527607362	0.757739689341189	3	43	negative regulation of cardiac muscle tissue development	biological_process	1	2.07394111330216
1273	GO:1901659	0.0398575083483702	4.2103527607362	0.757739689341189	3	43	glycosyl compound biosynthetic process	biological_process	1	2.07394111330216
1274	GO:0070646	0.0398867787594235	1.95810870909308	5.26893411890734	10	299	protein modification by small protein removal	biological_process	1	0.969460861834301
1275	GO:0044085	0.0400022517701171	1.28259819932404	59.2094268880557	72	3360	cellular component biogenesis	biological_process	1	0.359069286849309
1276	GO:1901135	0.0403727216937703	1.46651928064283	19.7717193358329	28	1122	carbohydrate derivative metabolic process	biological_process	1	0.552396038640005
1277	GO:0071466	0.0406503967103529	2.28298567479266	3.1719335832887	7	180	cellular response to xenobiotic stimulus	biological_process	1	1.19092180701315
1278	GO:0002699	0.0407355901589254	2.14141235180346	3.85918585966792	8	219	positive regulation of immune effector process	biological_process	1	1.09856262880203
1279	GO:0009894	0.0407628325657719	1.49879661811762	17.2517943224424	25	979	regulation of catabolic process	biological_process	1	0.58380462748847
1280	GO:0048524	0.0409380319999753	2.75947107237957	1.88553829673273	5	107	positive regulation of viral process	biological_process	1	1.46439176179223
1281	GO:0050708	0.0409742374978094	1.7353711790393	8.31751472951259	14	472	regulation of protein secretion	biological_process	1	0.795244274265364
1282	GO:0048609	0.0412164843030061	1.53904802963531	14.7671130155329	22	838	multicellular organismal reproductive process	biological_process	1	0.62203825508097
1283	GO:0001895	0.0416506108242505	3.21248351648352	1.30401713979646	4	74	retina homeostasis	biological_process	1	1.68368905173889
1284	GO:0032677	0.0416506108242505	3.21248351648352	1.30401713979646	4	74	regulation of interleukin-8 production	biological_process	1	1.68368905173889
1285	GO:0009124	0.0422337483890109	4.10743677988927	0.775361542581682	3	44	nucleoside monophosphate biosynthetic process	biological_process	1	2.03823836993076
1286	GO:0032526	0.0423326333399083	2.73253026489272	1.90316014997322	5	108	response to retinoic acid	biological_process	1	1.45023747495257
1287	GO:0019724	0.0425893341444526	2.12107118306934	3.8944295661489	8	221	B cell mediated immunity	biological_process	1	1.08479303847237
1288	GO:0019884	0.0427199351947211	2.25664596273292	3.20717728976968	7	182	antigen processing and presentation of exogenous antigen	biological_process	1	1.17418009691978
1289	GO:0002200	0.0434105607204112	3.1670639219935	1.32163899303696	4	75	somatic diversification of immune receptors	biological_process	1	1.66314598609435
1290	GO:0002544	0.0434602160181469	6.59255261737723	0.334815211569363	2	19	chronic inflammatory response	biological_process	1	2.72083718076959
1291	GO:0002689	0.0434602160181469	6.59255261737723	0.334815211569363	2	19	negative regulation of leukocyte chemotaxis	biological_process	1	2.72083718076959
1292	GO:0006044	0.0434602160181469	6.59255261737723	0.334815211569363	2	19	N-acetylglucosamine metabolic process	biological_process	1	2.72083718076959
1293	GO:0032095	0.0434602160181469	6.59255261737723	0.334815211569363	2	19	regulation of response to food	biological_process	1	2.72083718076959
1294	GO:0042789	0.0434602160181469	6.59255261737723	0.334815211569363	2	19	mRNA transcription by RNA polymerase II	biological_process	1	2.72083718076959
1295	GO:0045980	0.0434602160181469	6.59255261737723	0.334815211569363	2	19	negative regulation of nucleotide metabolic process	biological_process	1	2.72083718076959
1296	GO:0046641	0.0434602160181469	6.59255261737723	0.334815211569363	2	19	positive regulation of alpha-beta T cell proliferation	biological_process	1	2.72083718076959
1297	GO:0048486	0.0434602160181469	6.59255261737723	0.334815211569363	2	19	parasympathetic nervous system development	biological_process	1	2.72083718076959
1298	GO:0061081	0.0434602160181469	6.59255261737723	0.334815211569363	2	19	positive regulation of myeloid leukocyte cytokine production involved in immune response	biological_process	1	2.72083718076959
1299	GO:0090670	0.0434602160181469	6.59255261737723	0.334815211569363	2	19	RNA localization to Cajal body	biological_process	1	2.72083718076959
1300	GO:0090671	0.0434602160181469	6.59255261737723	0.334815211569363	2	19	telomerase RNA localization to Cajal body	biological_process	1	2.72083718076959
1301	GO:0090672	0.0434602160181469	6.59255261737723	0.334815211569363	2	19	telomerase RNA localization	biological_process	1	2.72083718076959
1302	GO:0090685	0.0434602160181469	6.59255261737723	0.334815211569363	2	19	RNA localization to nucleus	biological_process	1	2.72083718076959
1303	GO:1902176	0.0434602160181469	6.59255261737723	0.334815211569363	2	19	negative regulation of oxidative stress-induced intrinsic apoptotic signaling pathway	biological_process	1	2.72083718076959
1304	GO:1905288	0.0434602160181469	6.59255261737723	0.334815211569363	2	19	vascular associated smooth muscle cell apoptotic process	biological_process	1	2.72083718076959
1305	GO:1905459	0.0434602160181469	6.59255261737723	0.334815211569363	2	19	regulation of vascular associated smooth muscle cell apoptotic process	biological_process	1	2.72083718076959
1306	GO:1905939	0.0434602160181469	6.59255261737723	0.334815211569363	2	19	regulation of gonad development	biological_process	1	2.72083718076959
1307	GO:0007612	0.0436174713323795	2.43250105797715	2.55516871987145	6	145	learning	biological_process	1	1.28244043248349
1308	GO:0006897	0.0436406877502049	1.60336941261718	11.5775575790037	18	657	endocytosis	biological_process	1	0.681106857401967
1309	GO:0040007	0.0437088225019334	1.48728024535845	17.3751472951259	25	986	growth	biological_process	1	0.572676517259151
1310	GO:0038061	0.0437798296589035	2.24370059288538	3.22479914301018	7	183	NIK/NF-kappaB signaling	biological_process	1	1.16588017060854
1311	GO:0043487	0.0437798296589035	2.24370059288538	3.22479914301018	7	183	regulation of RNA stability	biological_process	1	1.16588017060854
1312	GO:0060326	0.0437899131862525	1.92427441195914	5.3570433851098	10	304	cell chemotaxis	biological_process	1	0.944314549909953
1313	GO:0042771	0.044679572302235	4.00942156003506	0.792983395822175	3	45	intrinsic apoptotic signaling pathway in response to DNA damage by p53 class mediator	biological_process	1	2.00339411382144
1314	GO:0048255	0.044679572302235	4.00942156003506	0.792983395822175	3	45	mRNA stabilization	biological_process	1	2.00339411382144
1315	GO:0050673	0.0447840751511359	1.75110496406988	7.64788430637386	13	434	epithelial cell proliferation	biological_process	1	0.80826556384256
1316	GO:0009108	0.0448440397497569	2.41499336576736	2.57279057311194	6	146	coenzyme biosynthetic process	biological_process	1	1.27201922583634
1317	GO:0070997	0.0451863934742039	1.84801149618349	6.13240492769148	11	348	neuron death	biological_process	1	0.885973731556635
1318	GO:0033559	0.0452069775837892	2.68018812463257	1.9384038564542	5	110	unsaturated fatty acid metabolic process	biological_process	1	1.42233426820138
1319	GO:0006826	0.0452118001106402	3.12290598290598	1.33926084627745	4	76	iron ion transport	biological_process	1	1.64288913674977
1320	GO:0030500	0.0452118001106402	3.12290598290598	1.33926084627745	4	76	regulation of bone mineralization	biological_process	1	1.64288913674977
1321	GO:0007178	0.0459577509170581	1.8424416657363	6.15002678093198	11	349	transmembrane receptor protein serine/threonine kinase signaling pathway	biological_process	1	0.881618942313433
1322	GO:0031623	0.0466868374597505	2.65475774516655	1.9560257096947	5	111	receptor internalization	biological_process	1	1.40858021666301
1323	GO:0006278	0.0470542857732174	3.07995785036881	1.35688269951794	4	77	RNA-dependent DNA biosynthetic process	biological_process	1	1.62291060758252
1324	GO:0006809	0.0470542857732174	3.07995785036881	1.35688269951794	4	77	nitric oxide biosynthetic process	biological_process	1	1.62291060758252
1325	GO:0031397	0.0470542857732174	3.07995785036881	1.35688269951794	4	77	negative regulation of protein ubiquitination	biological_process	1	1.62291060758252
1326	GO:0035050	0.0470542857732174	3.07995785036881	1.35688269951794	4	77	embryonic heart tube development	biological_process	1	1.62291060758252
1327	GO:0022602	0.0471943541726442	3.91596518761592	0.810605249062667	3	46	ovulation cycle process	biological_process	1	1.96936793964102
1328	GO:0048599	0.0471943541726442	3.91596518761592	0.810605249062667	3	46	oocyte development	biological_process	1	1.96936793964102
1329	GO:0051260	0.0475274140716926	1.83140029596744	6.18527048741296	11	351	protein homooligomerization	biological_process	1	0.872947160817835
1330	GO:0009264	0.0477392762960812	6.22595990485899	0.352437064809855	2	20	deoxyribonucleotide catabolic process	biological_process	1	2.63829628589039
1331	GO:0010042	0.0477392762960812	6.22595990485899	0.352437064809855	2	20	response to manganese ion	biological_process	1	2.63829628589039
1332	GO:0034104	0.0477392762960812	6.22595990485899	0.352437064809855	2	20	negative regulation of tissue remodeling	biological_process	1	2.63829628589039
1333	GO:0034393	0.0477392762960812	6.22595990485899	0.352437064809855	2	20	positive regulation of smooth muscle cell apoptotic process	biological_process	1	2.63829628589039
1334	GO:0039529	0.0477392762960812	6.22595990485899	0.352437064809855	2	20	RIG-I signaling pathway	biological_process	1	2.63829628589039
1335	GO:0051767	0.0477392762960812	6.22595990485899	0.352437064809855	2	20	nitric-oxide synthase biosynthetic process	biological_process	1	2.63829628589039
1336	GO:0051769	0.0477392762960812	6.22595990485899	0.352437064809855	2	20	regulation of nitric-oxide synthase biosynthetic process	biological_process	1	2.63829628589039
1337	GO:0060008	0.0477392762960812	6.22595990485899	0.352437064809855	2	20	Sertoli cell differentiation	biological_process	1	2.63829628589039
1338	GO:0070932	0.0477392762960812	6.22595990485899	0.352437064809855	2	20	histone H3 deacetylation	biological_process	1	2.63829628589039
1339	GO:0071636	0.0477392762960812	6.22595990485899	0.352437064809855	2	20	positive regulation of transforming growth factor beta production	biological_process	1	2.63829628589039
1340	GO:1903204	0.0477392762960812	6.22595990485899	0.352437064809855	2	20	negative regulation of oxidative stress-induced neuron death	biological_process	1	2.63829628589039
1341	GO:1903599	0.0477392762960812	6.22595990485899	0.352437064809855	2	20	positive regulation of autophagy of mitochondrion	biological_process	1	2.63829628589039
1342	GO:0051128	0.0479723790477712	1.31187184744462	41.376111408677	52	2348	regulation of cellular component organization	biological_process	1	0.391626794585386
1343	GO:0043279	0.0481952182473853	2.62980269989616	1.97364756293519	5	112	response to alkaloid	biological_process	1	1.39495456584504
1344	GO:0060419	0.0481952182473853	2.62980269989616	1.97364756293519	5	112	heart growth	biological_process	1	1.39495456584504
1345	GO:0002449	0.0483257931212165	1.82592818015825	6.20289234065346	11	352	lymphocyte mediated immunity	biological_process	1	0.868630020433169
1346	GO:0032504	0.0483465464816934	1.50997385513313	15.0314408141403	22	853	multicellular organism reproduction	biological_process	1	0.594523569817693
1347	GO:0031668	0.0486246735218126	1.96353764478764	4.72265666845206	9	268	cellular response to extracellular stimulus	biological_process	1	0.973455257504098
1348	GO:0050714	0.0486246735218126	1.96353764478764	4.72265666845206	9	268	positive regulation of protein secretion	biological_process	1	0.973455257504098
1349	GO:0016049	0.0486680429191837	1.68992907801418	8.5289769683985	14	484	cell growth	biological_process	1	0.756962701570049
1350	GO:0006511	0.0486779715078176	1.60280860653995	10.9255490091055	17	620	ubiquitin-dependent protein catabolic process	biological_process	1	0.68060216168642
1351	GO:0008306	0.0489379550576945	3.03817047817048	1.37450455275844	4	78	associative learning	biological_process	1	1.60320282478097
1352	GO:0030433	0.0489379550576945	3.03817047817048	1.37450455275844	4	78	ubiquitin-dependent ERAD pathway	biological_process	1	1.60320282478097
1353	GO:0042246	0.0489379550576945	3.03817047817048	1.37450455275844	4	78	tissue regeneration	biological_process	1	1.60320282478097
1354	GO:0072332	0.0489379550576945	3.03817047817048	1.37450455275844	4	78	intrinsic apoptotic signaling pathway by p53 class mediator	biological_process	1	1.60320282478097
1355	GO:0072347	0.0489379550576945	3.03817047817048	1.37450455275844	4	78	response to anesthetic	biological_process	1	1.60320282478097
1356	GO:0034645	0.0490462042870261	1.23293943722104	86.2942153186931	100	4897	cellular macromolecule biosynthetic process	biological_process	1	0.302101935371934
1357	GO:0021987	0.049732155153678	2.60530978509374	1.99126941617568	5	113	cerebral cortex development	biological_process	1	1.38145492676349
1358	GO:0035722	0.0497774239391458	3.82675683212493	0.82822710230316	3	47	interleukin-12-mediated signaling pathway	biological_process	1	1.93612222913983
1359	GO:0120163	0.0497774239391458	3.82675683212493	0.82822710230316	3	47	negative regulation of cold-induced thermogenesis	biological_process	1	1.93612222913983
1360	GO:2000107	0.0497774239391458	3.82675683212493	0.82822710230316	3	47	negative regulation of leukocyte apoptotic process	biological_process	1	1.93612222913983
1361	GO:0006090	0.0499644242628062	2.34739422084623	2.64327798607392	6	150	pyruvate metabolic process	biological_process	1	1.23106014808185
1362	GO:0042802	4.81406972956881e-09	2.40872578935682	32.2242314647378	67	1728	identical protein binding	molecular_function	8.25131551648095e-06	1.26827016574242
1363	GO:0003725	1.35795663703829e-07	9.32219827586207	1.39862115732369	11	75	double-stranded RNA binding	molecular_function	0.000232753767588364	3.2206701981977
1364	GO:0005515	7.58133956784276e-07	1.8722625027839	220.161618444846	260	11806	protein binding	molecular_function	0.00129944160192825	0.904782723871349
1365	GO:0003723	1.05539665316404e-06	2.05440552016985	36.3641500904159	66	1950	RNA binding	molecular_function	0.00180894986352317	1.03872098408715
1366	GO:0042803	4.96095515117994e-06	2.46132863838123	16.0188743218807	36	859	protein homodimerization activity	molecular_function	0.00850307712912242	1.29943730034328
1367	GO:0001730	6.42735047412403e-06	Inf	0.0559448462929476	3	3	2'-5'-oligoadenylate synthetase activity	molecular_function	0.0110164787126486	Inf
1368	GO:0005488	1.33141504049974e-05	2.37219276878254	284.647377938517	309	15264	binding	molecular_function	0.0228204537941655	1.24622125072143
1369	GO:0042379	3.01214253756851e-05	7.41400728207325	1.23078661844485	8	66	chemokine receptor binding	molecular_function	0.0516281230939242	2.8902535321797
1370	GO:0008009	3.22627176096537e-05	8.9391124871001	0.91376582278481	7	49	chemokine activity	molecular_function	0.0552982979829464	3.16013160165249
1371	GO:0046983	7.34874590035281e-05	1.97429810919211	24.8208634719711	45	1331	protein dimerization activity	molecular_function	0.125957504732047	0.981339846015914
1372	GO:0043168	9.1132669678201e-05	1.68498100538917	51.7116862567812	78	2773	anion binding	molecular_function	0.156201395828436	0.752732328151759
1373	GO:0003724	0.000101322778151207	6.13877551020408	1.45456600361664	8	78	RNA helicase activity	molecular_function	0.173667241751168	2.61795091267507
1374	GO:0045296	0.000170312156811082	2.94951262693067	6.17258137432188	17	331	cadherin binding	molecular_function	0.291915036774195	1.56047658539003
1375	GO:0005524	0.00019713227327476	1.85643699294773	27.4689195298373	47	1473	ATP binding	molecular_function	0.337884716392939	0.892536351279701
1376	GO:0035639	0.000197134840488897	1.77565415244596	33.809335443038	55	1813	purine ribonucleoside triphosphate binding	molecular_function	0.337889116597969	0.82835061257826
1377	GO:0043167	0.000230036362383046	1.49448736400679	115.955018083183	147	6218	ion binding	molecular_function	0.39428232512454	0.579650698982015
1378	GO:0004386	0.000248041401809621	3.9051724137931	3.03966998191682	11	163	helicase activity	molecular_function	0.42514296270169	1.96538624491866
1379	GO:0004857	0.000253992480918661	2.74870717517776	6.99310578661844	18	375	enzyme inhibitor activity	molecular_function	0.435343112294585	1.45875322208526
1380	GO:0015020	0.000338083669043824	9.52637362637363	0.615393309222423	5	33	glucuronosyltransferase activity	molecular_function	0.579475408741114	3.25192713261395
1381	GO:0032143	0.000346724205149849	Inf	0.0372965641952984	2	2	single thymine insertion binding	molecular_function	0.594285287626841	Inf
1382	GO:0001972	0.000368822152243667	14.1930470347648	0.354317359855335	4	19	retinoic acid binding	molecular_function	0.632161168945645	3.82711244256908
1383	GO:0030234	0.00046338677794355	1.94792853135678	19.245027124774	35	1032	enzyme regulator activity	molecular_function	0.794244937395244	0.961940746543145
1384	GO:0032559	0.00046912994638758	1.77738992123284	28.5505198915009	47	1531	adenyl ribonucleotide binding	molecular_function	0.804088728108312	0.829760212441507
1385	GO:0050839	0.000470706812885585	2.40110492748913	9.30549276672694	21	499	cell adhesion molecule binding	molecular_function	0.806791477285893	1.26369845024079
1386	GO:0030554	0.000548464704365221	1.76309015918787	28.755650994575	47	1542	adenyl nucleotide binding	molecular_function	0.94006850328199	0.818106251678753
1387	GO:0070530	0.000552990101611782	12.5218332731866	0.391613924050633	4	21	K63-linked polyubiquitin modification-dependent protein binding	molecular_function	0.947825034162594	3.64637389202323
1388	GO:0061135	0.000633402439429822	3.46743295019157	3.39398734177215	11	182	endopeptidase regulator activity	molecular_function	1	1.79386798540068
1389	GO:0003950	0.000666014169607437	11.8254942058623	0.410262206148282	4	22	NAD+ ADP-ribosyltransferase activity	molecular_function	1	3.56382857218971
1390	GO:0036094	0.000768632482884208	1.59146668338637	46.6766500904159	68	2503	small molecule binding	molecular_function	1	0.67035695514136
1391	GO:0032555	0.000825968213123059	1.66711956521739	35.0214737793852	54	1878	purine ribonucleotide binding	molecular_function	1	0.737357577605892
1392	GO:0061134	0.000868504299280837	3.12806489836843	4.08397377938517	12	219	peptidase regulator activity	molecular_function	1	1.64527044473702
1393	GO:0017076	0.000968407881188561	1.6539371849187	35.2639014466546	54	1891	purine nucleotide binding	molecular_function	1	0.725904443259397
1394	GO:0032553	0.00100423515851243	1.65092155009452	35.3198462929476	54	1894	ribonucleotide binding	molecular_function	1	0.723271566660238
1395	GO:0032137	0.0010273179145013	105.884146341463	0.0559448462929476	2	3	guanine/thymine mispair binding	molecular_function	1	6.72634278565137
1396	GO:0032142	0.0010273179145013	105.884146341463	0.0559448462929476	2	3	single guanine insertion binding	molecular_function	1	6.72634278565137
1397	GO:0042826	0.001123238294221	4.16402339745523	2.06995931283906	8	111	histone deacetylase binding	molecular_function	1	2.05797817509693
1398	GO:0097367	0.00113297892518955	1.59807890412092	41.3805379746835	61	2219	carbohydrate derivative binding	molecular_function	1	0.676338642166797
1399	GO:0016887	0.00138816402288773	2.35068417159763	8.09335443037975	18	434	ATPase activity	molecular_function	1	1.23308071735004
1400	GO:0016763	0.00176621415334755	6.34578754578755	0.876469258589512	5	47	transferase activity, transferring pentosyl groups	molecular_function	1	2.66579922126035
1401	GO:0098772	0.00181121174557986	1.62188315697458	33.753390596745	51	1810	molecular function regulator	molecular_function	1	0.697669889268393
1402	GO:1901265	0.00182151593361044	1.57740499487996	39.6462477396022	58	2126	nucleoside phosphate binding	molecular_function	1	0.65755311611557
1403	GO:0003824	0.00184298714840639	1.40559903688872	105.735759493671	131	5670	catalytic activity	molecular_function	1	0.491185107929943
1404	GO:0008144	0.0019450183086255	1.63029195067845	32.2055831826401	49	1727	drug binding	molecular_function	1	0.705130343646608
1405	GO:0003727	0.00200090512080204	4.25506614128905	1.77158679927667	7	95	single-stranded RNA binding	molecular_function	1	2.08918155752066
1406	GO:0044389	0.00201529941510818	2.57263411693791	5.74367088607595	14	308	ubiquitin-like protein ligase binding	molecular_function	1	1.36324628986856
1407	GO:0032138	0.00202928279577253	52.9390243902439	0.0745931283905967	2	4	single base insertion or deletion binding	molecular_function	1	5.7262597026348
1408	GO:0042296	0.00202928279577253	52.9390243902439	0.0745931283905967	2	4	ISG15 transferase activity	molecular_function	1	5.7262597026348
1409	GO:0097159	0.00216419675463119	1.39006396202646	116.663652802893	142	6256	organic cyclic compound binding	molecular_function	1	0.475151268254775
1410	GO:1901363	0.00241652401945045	1.38556625433213	115.041252260398	140	6169	heterocyclic compound binding	molecular_function	1	0.470475698557369
1411	GO:1990404	0.00247549692341455	13.2675840978593	0.279724231464738	3	15	protein ADP-ribosylase activity	molecular_function	1	3.7298337883273
1412	GO:0140297	0.0025628123121149	2.41354875283447	6.54554701627486	15	351	DNA-binding transcription factor binding	molecular_function	1	1.27115596900838
1413	GO:0003676	0.0027875294567142	1.41614800974612	79.6468128390597	102	4271	nucleic acid binding	molecular_function	1	0.501972057629645
1414	GO:0000166	0.00292070993702418	1.54452993814696	39.6275994575045	57	2125	nucleotide binding	molecular_function	1	0.627167835483227
1415	GO:0019899	0.00292368001639414	1.53427562079143	41.3432414104882	59	2217	enzyme binding	molecular_function	1	0.617557675168505
1416	GO:0005501	0.00394133923445832	6.86127053235702	0.652689873417722	4	35	retinoid binding	molecular_function	1	2.77847575147224
1417	GO:0019840	0.00436987865889912	6.64647239263804	0.671338155515371	4	36	isoprenoid binding	molecular_function	1	2.73258883505469
1418	GO:0032135	0.00494906225658263	26.4664634146341	0.111889692585895	2	6	DNA insertion or deletion binding	molecular_function	1	4.72609352224633
1419	GO:0032405	0.00494906225658263	26.4664634146341	0.111889692585895	2	6	MutLalpha complex binding	molecular_function	1	4.72609352224633
1420	GO:0004866	0.00565712670858789	2.90507825695305	3.26344936708861	9	175	endopeptidase inhibitor activity	molecular_function	1	1.53857702744991
1421	GO:0031418	0.00578942627939214	9.36265515380464	0.372965641952984	3	20	L-ascorbic acid binding	molecular_function	1	3.22691772147738
1422	GO:0061629	0.00599977334034106	2.43517265930936	5.16557414104882	12	277	RNA polymerase II-specific DNA-binding transcription factor binding	molecular_function	1	1.2840240663111
1423	GO:0000978	0.00680981605314542	1.95975501454601	10.1446654611212	19	544	RNA polymerase II cis-regulatory region sequence-specific DNA binding	molecular_function	1	0.970673316896583
1424	GO:0015180	0.00684358421662684	21.1719512195122	0.130537974683544	2	7	L-alanine transmembrane transporter activity	molecular_function	1	4.40408232998597
1425	GO:0022858	0.00684358421662684	21.1719512195122	0.130537974683544	2	7	alanine transmembrane transporter activity	molecular_function	1	4.40408232998597
1426	GO:0061133	0.00684358421662684	21.1719512195122	0.130537974683544	2	7	endopeptidase activator activity	molecular_function	1	4.40408232998597
1427	GO:0046914	0.00698559715816641	1.66356271949113	20.2333860759494	32	1085	transition metal ion binding	molecular_function	1	0.734276259604049
1428	GO:0030414	0.00725704865094496	2.78639727729458	3.39398734177215	9	182	peptidase inhibitor activity	molecular_function	1	1.47840096832025
1429	GO:0005102	0.00757651617169792	1.53709834469328	30.2848101265823	44	1624	signaling receptor binding	molecular_function	1	0.620209472681488
1430	GO:0005126	0.00766064146749491	2.35394573750172	5.33340867992767	12	286	cytokine receptor binding	molecular_function	1	1.23508106415739
1431	GO:0004867	0.00829299596103264	3.63594276094276	1.75293851717902	6	94	serine-type endopeptidase inhibitor activity	molecular_function	1	1.86232948799351
1432	GO:0016879	0.00896595518620123	5.31472392638037	0.820524412296564	4	44	ligase activity, forming carbon-nitrogen bonds	molecular_function	1	2.40999475283138
1433	GO:0019213	0.00896595518620123	5.31472392638037	0.820524412296564	4	44	deacetylase activity	molecular_function	1	2.40999475283138
1434	GO:0031995	0.00901287558638858	17.6422764227642	0.149186256781193	2	8	insulin-like growth factor II binding	molecular_function	1	4.1409648219926
1435	GO:0000987	0.00945748732754209	1.89276556939238	10.4803345388788	19	562	cis-regulatory region sequence-specific DNA binding	molecular_function	1	0.920495735490122
1436	GO:0000217	0.00972989841348433	7.57754477937964	0.44755877034358	3	24	DNA secondary structure binding	molecular_function	1	2.92173047261806
1437	GO:0017111	0.0099445008260055	1.72672735226113	15.1424050632911	25	812	nucleoside-triphosphatase activity	molecular_function	1	0.788040301399757
1438	GO:0002020	0.0102022176023583	3.08868305913057	2.3869801084991	7	128	protease binding	molecular_function	1	1.6269918384373
1439	GO:0070491	0.0104431998637986	4.03263403263403	1.32402802893309	5	71	repressing transcription factor binding	molecular_function	1	2.01172248502454
1440	GO:0031406	0.0104432087433928	2.61814303128809	3.59911844484629	9	193	carboxylic acid binding	molecular_function	1	1.38854391504227
1441	GO:0016462	0.0109232009057297	1.69321619918059	16.056170886076	26	861	pyrophosphatase activity	molecular_function	1	0.75976619625285
1442	GO:0016817	0.0113836907737471	1.68684838588117	16.1121157323689	26	864	hydrolase activity, acting on acid anhydrides	molecular_function	1	0.754330309863215
1443	GO:0016818	0.0113836907737471	1.68684838588117	16.1121157323689	26	864	hydrolase activity, acting on acid anhydrides, in phosphorus-containing anhydrides	molecular_function	1	0.754330309863215
1444	GO:0003680	0.0114460925004588	15.1210801393728	0.167834538878843	2	9	AT DNA binding	molecular_function	1	3.91848929370945
1445	GO:0032357	0.0114460925004588	15.1210801393728	0.167834538878843	2	9	oxidized purine DNA binding	molecular_function	1	3.91848929370945
1446	GO:0097677	0.0114460925004588	15.1210801393728	0.167834538878843	2	9	STAT family protein binding	molecular_function	1	3.91848929370945
1447	GO:0051082	0.011494795668778	3.01343253770099	2.44292495479204	7	131	unfolded protein binding	molecular_function	1	1.59140776726003
1448	GO:0042393	0.0118302506506933	2.56184132034202	3.67371157323689	9	197	histone binding	molecular_function	1	1.35718111836288
1449	GO:0008134	0.0118835060249737	1.7877205837455	12.2519213381555	21	657	transcription factor binding	molecular_function	1	0.838121264515745
1450	GO:0003690	0.0126570704293027	1.63856725770847	17.8650542495479	28	958	double-stranded DNA binding	molecular_function	1	0.712434891904788
1451	GO:0031078	0.0141326978582222	13.2301829268293	0.186482820976492	2	10	histone deacetylase activity (H3-K14 specific)	molecular_function	1	3.72576110403267
1452	GO:0032041	0.0141326978582222	13.2301829268293	0.186482820976492	2	10	NAD-dependent histone deacetylase activity (H3-K14 specific)	molecular_function	1	3.72576110403267
1453	GO:0032356	0.0141326978582222	13.2301829268293	0.186482820976492	2	10	oxidized DNA binding	molecular_function	1	3.72576110403267
1454	GO:0003682	0.0143896448056954	1.83981643356643	10.1819620253165	18	546	chromatin binding	molecular_function	1	0.879561829546105
1455	GO:0004407	0.0149108368574229	6.36366972477064	0.522151898734177	3	28	histone deacetylase activity	molecular_function	1	2.6698589615646
1456	GO:0031593	0.0149172873388524	4.5213418613758	0.951062386980108	4	51	polyubiquitin modification-dependent protein binding	molecular_function	1	2.17675100482023
1457	GO:0043177	0.0150113882870944	2.45613198550448	3.82289783001808	9	205	organic acid binding	molecular_function	1	1.2963880890943
1458	GO:0001664	0.0163685770086576	2.19164209716703	5.22151898734177	11	280	G protein-coupled receptor binding	molecular_function	1	1.13201222037855
1459	GO:0016757	0.0163685770086576	2.19164209716703	5.22151898734177	11	280	transferase activity, transferring glycosyl groups	molecular_function	1	1.13201222037855
1460	GO:0033558	0.0164061416294257	6.11856033874382	0.540800180831826	3	29	protein deacetylase activity	molecular_function	1	2.61319223519118
1461	GO:0051059	0.0164061416294257	6.11856033874382	0.540800180831826	3	29	NF-kappaB binding	molecular_function	1	2.61319223519118
1462	GO:0070566	0.0164061416294257	6.11856033874382	0.540800180831826	3	29	adenylyltransferase activity	molecular_function	1	2.61319223519118
1463	GO:0032404	0.0170624537103122	11.7594850948509	0.205131103074141	2	11	mismatch repair complex binding	molecular_function	1	3.55575298606774
1464	GO:0008266	0.0179824828675352	5.89160720353381	0.559448462929476	3	30	poly(U) RNA binding	molecular_function	1	2.55866124836357
1465	GO:0140030	0.0184865454266755	2.72542993378681	2.68535262206148	7	144	modification-dependent protein binding	molecular_function	1	1.44648383151034
1466	GO:0003921	0.0186482820976492	Inf	0.0186482820976492	1	1	GMP synthase activity	molecular_function	1	Inf
1467	GO:0003922	0.0186482820976492	Inf	0.0186482820976492	1	1	GMP synthase (glutamine-hydrolyzing) activity	molecular_function	1	Inf
1468	GO:0004055	0.0186482820976492	Inf	0.0186482820976492	1	1	argininosuccinate synthase activity	molecular_function	1	Inf
1469	GO:0004423	0.0186482820976492	Inf	0.0186482820976492	1	1	iduronate-2-sulfatase activity	molecular_function	1	Inf
1470	GO:0004463	0.0186482820976492	Inf	0.0186482820976492	1	1	leukotriene-A4 hydrolase activity	molecular_function	1	Inf
1471	GO:0004504	0.0186482820976492	Inf	0.0186482820976492	1	1	peptidylglycine monooxygenase activity	molecular_function	1	Inf
1472	GO:0004598	0.0186482820976492	Inf	0.0186482820976492	1	1	peptidylamidoglycolate lyase activity	molecular_function	1	Inf
1473	GO:0004638	0.0186482820976492	Inf	0.0186482820976492	1	1	phosphoribosylaminoimidazole carboxylase activity	molecular_function	1	Inf
1474	GO:0004639	0.0186482820976492	Inf	0.0186482820976492	1	1	phosphoribosylaminoimidazolesuccinocarboxamide synthase activity	molecular_function	1	Inf
1475	GO:0004654	0.0186482820976492	Inf	0.0186482820976492	1	1	polyribonucleotide nucleotidyltransferase activity	molecular_function	1	Inf
1476	GO:0005367	0.0186482820976492	Inf	0.0186482820976492	1	1	myo-inositol:sodium symporter activity	molecular_function	1	Inf
1477	GO:0008448	0.0186482820976492	Inf	0.0186482820976492	1	1	N-acetylglucosamine-6-phosphate deacetylase activity	molecular_function	1	Inf
1478	GO:0008832	0.0186482820976492	Inf	0.0186482820976492	1	1	dGTPase activity	molecular_function	1	Inf
1479	GO:0009032	0.0186482820976492	Inf	0.0186482820976492	1	1	thymidine phosphorylase activity	molecular_function	1	Inf
1480	GO:0015191	0.0186482820976492	Inf	0.0186482820976492	1	1	L-methionine transmembrane transporter activity	molecular_function	1	Inf
1481	GO:0015439	0.0186482820976492	Inf	0.0186482820976492	1	1	ATPase-coupled heme transmembrane transporter activity	molecular_function	1	Inf
1482	GO:0016154	0.0186482820976492	Inf	0.0186482820976492	1	1	pyrimidine-nucleoside phosphorylase activity	molecular_function	1	Inf
1483	GO:0016768	0.0186482820976492	Inf	0.0186482820976492	1	1	spermine synthase activity	molecular_function	1	Inf
1484	GO:0016793	0.0186482820976492	Inf	0.0186482820976492	1	1	triphosphoric monoester hydrolase activity	molecular_function	1	Inf
1485	GO:0018477	0.0186482820976492	Inf	0.0186482820976492	1	1	benzaldehyde dehydrogenase (NADP+) activity	molecular_function	1	Inf
1486	GO:0030272	0.0186482820976492	Inf	0.0186482820976492	1	1	5-formyltetrahydrofolate cyclo-ligase activity	molecular_function	1	Inf
1487	GO:0030429	0.0186482820976492	Inf	0.0186482820976492	1	1	kynureninase activity	molecular_function	1	Inf
1488	GO:0031687	0.0186482820976492	Inf	0.0186482820976492	1	1	A2A adenosine receptor binding	molecular_function	1	Inf
1489	GO:0031707	0.0186482820976492	Inf	0.0186482820976492	1	1	endothelin A receptor binding	molecular_function	1	Inf
1490	GO:0031714	0.0186482820976492	Inf	0.0186482820976492	1	1	C5a anaphylatoxin chemotactic receptor binding	molecular_function	1	Inf
1491	GO:0031715	0.0186482820976492	Inf	0.0186482820976492	1	1	C5L2 anaphylatoxin chemotactic receptor binding	molecular_function	1	Inf
1492	GO:0032448	0.0186482820976492	Inf	0.0186482820976492	1	1	DNA hairpin binding	molecular_function	1	Inf
1493	GO:0032560	0.0186482820976492	Inf	0.0186482820976492	1	1	guanyl deoxyribonucleotide binding	molecular_function	1	Inf
1494	GO:0032567	0.0186482820976492	Inf	0.0186482820976492	1	1	dGTP binding	molecular_function	1	Inf
1495	GO:0033721	0.0186482820976492	Inf	0.0186482820976492	1	1	aldehyde dehydrogenase (NADP+) activity	molecular_function	1	Inf
1496	GO:0033862	0.0186482820976492	Inf	0.0186482820976492	1	1	UMP kinase activity	molecular_function	1	Inf
1497	GO:0033989	0.0186482820976492	Inf	0.0186482820976492	1	1	3alpha,7alpha,12alpha-trihydroxy-5beta-cholest-24-enoyl-CoA hydratase activity	molecular_function	1	Inf
1498	GO:0043727	0.0186482820976492	Inf	0.0186482820976492	1	1	5-amino-4-imidazole carboxylate lyase activity	molecular_function	1	Inf
1499	GO:0043795	0.0186482820976492	Inf	0.0186482820976492	1	1	glyceraldehyde oxidoreductase activity	molecular_function	1	Inf
1500	GO:0043865	0.0186482820976492	Inf	0.0186482820976492	1	1	methionine transmembrane transporter activity	molecular_function	1	Inf
1501	GO:0044594	0.0186482820976492	Inf	0.0186482820976492	1	1	17-beta-hydroxysteroid dehydrogenase (NAD+) activity	molecular_function	1	Inf
1502	GO:0047419	0.0186482820976492	Inf	0.0186482820976492	1	1	N-acetylgalactosamine-6-phosphate deacetylase activity	molecular_function	1	Inf
1503	GO:0050197	0.0186482820976492	Inf	0.0186482820976492	1	1	phytanate-CoA ligase activity	molecular_function	1	Inf
1504	GO:0051786	0.0186482820976492	Inf	0.0186482820976492	1	1	all-trans-retinol 13,14-reductase activity	molecular_function	1	Inf
1505	GO:0061981	0.0186482820976492	Inf	0.0186482820976492	1	1	3-hydroxykynureninase activity	molecular_function	1	Inf
1506	GO:0070251	0.0186482820976492	Inf	0.0186482820976492	1	1	pristanate-CoA ligase activity	molecular_function	1	Inf
1507	GO:0070976	0.0186482820976492	Inf	0.0186482820976492	1	1	TIR domain binding	molecular_function	1	Inf
1508	GO:0080132	0.0186482820976492	Inf	0.0186482820976492	1	1	fatty acid alpha-hydroxylase activity	molecular_function	1	Inf
1509	GO:0102773	0.0186482820976492	Inf	0.0186482820976492	1	1	dihydroceramide kinase activity	molecular_function	1	Inf
1510	GO:0102797	0.0186482820976492	Inf	0.0186482820976492	1	1	geranial:oxygen oxidoreductase activity	molecular_function	1	Inf
1511	GO:0102798	0.0186482820976492	Inf	0.0186482820976492	1	1	heptaldehyde:oxygen oxidoreductase activity	molecular_function	1	Inf
1512	GO:0048018	0.0192147068711393	1.8479538558268	8.98847197106691	16	482	receptor ligand activity	molecular_function	1	0.885928732511002
1513	GO:0008094	0.0192424860018751	2.98701973001038	2.10725587703436	6	113	DNA-dependent ATPase activity	molecular_function	1	1.57870676704078
1514	GO:0016787	0.02021663966767	1.36916380297824	46.3409810126582	60	2485	hydrolase activity	molecular_function	1	0.453295056973912
1515	GO:0004000	0.0202254138209823	10.5829268292683	0.22377938517179	2	12	adenosine deaminase activity	molecular_function	1	3.4036667713113
1516	GO:0031994	0.0202254138209823	10.5829268292683	0.22377938517179	2	12	insulin-like growth factor I binding	molecular_function	1	3.4036667713113
1517	GO:0030546	0.0209252221035978	1.82779558332319	9.08171338155515	16	487	signaling receptor activator activity	molecular_function	1	0.870104731546754
1518	GO:0031491	0.0213510689167547	3.32423076923077	1.58510397830018	5	85	nucleosome binding	molecular_function	1	1.73302053796521
1519	GO:0019239	0.0213793526826557	5.48465675419171	0.596745027124774	3	32	deaminase activity	molecular_function	1	2.45540133539226
1520	GO:0043169	0.0223423484243374	1.2929500971576	79.7959990958409	96	4279	cation binding	molecular_function	1	0.370666593808191
1521	GO:0005125	0.0226099632223715	2.27953226735173	4.10262206148282	9	220	cytokine activity	molecular_function	1	1.18873783105784
1522	GO:0008187	0.0232001514492437	5.30152905198777	0.615393309222423	3	33	poly-pyrimidine tract binding	molecular_function	1	2.40640851770823
1523	GO:0046872	0.0238119046880268	1.29081972641295	78.1176537070524	94	4189	metal ion binding	molecular_function	1	0.368287530489921
1524	GO:0005509	0.0239685266078233	1.65749730312837	13.1470388788427	21	705	calcium ion binding	molecular_function	1	0.729006522967432
1525	GO:0016491	0.0239787409492086	1.63715072805982	13.9489150090416	22	748	oxidoreductase activity	molecular_function	1	0.7111871529751
1526	GO:0035257	0.0240348593194679	2.57386569872958	2.83453887884268	7	152	nuclear hormone receptor binding	molecular_function	1	1.36393677740022
1527	GO:0031072	0.0241224171961686	2.82743362831858	2.21914556962025	6	119	heat shock protein binding	molecular_function	1	1.49949315853181
1528	GO:0097110	0.0242166757686904	3.86190741773564	1.1002486437613	4	59	scaffold protein binding	molecular_function	1	1.9493135786918
1529	GO:0019904	0.0249580777394394	1.64996254999223	13.2029837251356	21	708	protein domain specific binding	molecular_function	1	0.72243327928706
1530	GO:0044877	0.025342430155039	1.50389990444338	21.4641726943942	31	1151	protein-containing complex binding	molecular_function	1	0.588708548286345
1531	GO:0030983	0.0272125770178477	8.81808943089431	0.261075949367089	2	14	mismatched DNA binding	molecular_function	1	3.14046610848615
1532	GO:0003677	0.027635726852437	1.34725527379093	45.3339737793852	58	2431	DNA binding	molecular_function	1	0.430023234125791
1533	GO:0016810	0.0277989599802099	2.73013611902501	2.29373869801085	6	123	hydrolase activity, acting on carbon-nitrogen (but not peptide) bonds	molecular_function	1	1.44897288277398
1534	GO:0017136	0.0310182816477605	8.13930581613509	0.279724231464738	2	15	NAD-dependent histone deacetylase activity	molecular_function	1	3.02490575538515
1535	GO:0033293	0.0314736773058265	3.53905930470348	1.19349005424955	4	64	monocarboxylic acid binding	molecular_function	1	1.82336593748644
1536	GO:0008270	0.0325193233157312	1.56573191319814	15.2169981916817	23	816	zinc ion binding	molecular_function	1	0.646837213517128
1537	GO:0016504	0.0335244194859493	4.54285714285714	0.708634719710669	3	38	peptidase activator activity	molecular_function	1	2.18359993833939
1538	GO:0000400	0.0350201799188794	7.55749128919861	0.298372513562387	2	16	four-way junction DNA binding	molecular_function	1	2.91790741099659
1539	GO:0005521	0.0350201799188794	7.55749128919861	0.298372513562387	2	16	lamin binding	molecular_function	1	2.91790741099659
1540	GO:0034979	0.0350201799188794	7.55749128919861	0.298372513562387	2	16	NAD-dependent protein deacetylase activity	molecular_function	1	2.91790741099659
1541	GO:0047498	0.0350201799188794	7.55749128919861	0.298372513562387	2	16	calcium-dependent phospholipase A2 activity	molecular_function	1	2.91790741099659
1542	GO:0000406	0.0369498399901487	52.7811550151976	0.0372965641952984	1	2	double-strand/single-strand DNA junction binding	molecular_function	1	5.72195101653421
1543	GO:0001729	0.0369498399901487	52.7811550151976	0.0372965641952984	1	2	ceramide kinase activity	molecular_function	1	5.72195101653421
1544	GO:0003977	0.0369498399901487	52.7811550151976	0.0372965641952984	1	2	UDP-N-acetylglucosamine diphosphorylase activity	molecular_function	1	5.72195101653421
1545	GO:0004031	0.0369498399901487	52.7811550151976	0.0372965641952984	1	2	aldehyde oxidase activity	molecular_function	1	5.72195101653421
1546	GO:0004342	0.0369498399901487	52.7811550151976	0.0372965641952984	1	2	glucosamine-6-phosphate deaminase activity	molecular_function	1	5.72195101653421
1547	GO:0004666	0.0369498399901487	52.7811550151976	0.0372965641952984	1	2	prostaglandin-endoperoxide synthase activity	molecular_function	1	5.72195101653421
1548	GO:0004798	0.0369498399901487	52.7811550151976	0.0372965641952984	1	2	thymidylate kinase activity	molecular_function	1	5.72195101653421
1549	GO:0004854	0.0369498399901487	52.7811550151976	0.0372965641952984	1	2	xanthine dehydrogenase activity	molecular_function	1	5.72195101653421
1550	GO:0004906	0.0369498399901487	52.7811550151976	0.0372965641952984	1	2	interferon-gamma receptor activity	molecular_function	1	5.72195101653421
1551	GO:0005163	0.0369498399901487	52.7811550151976	0.0372965641952984	1	2	nerve growth factor receptor binding	molecular_function	1	5.72195101653421
1552	GO:0005365	0.0369498399901487	52.7811550151976	0.0372965641952984	1	2	myo-inositol transmembrane transporter activity	molecular_function	1	5.72195101653421
1553	GO:0008160	0.0369498399901487	52.7811550151976	0.0372965641952984	1	2	protein tyrosine phosphatase activator activity	molecular_function	1	5.72195101653421
1554	GO:0015182	0.0369498399901487	52.7811550151976	0.0372965641952984	1	2	L-asparagine transmembrane transporter activity	molecular_function	1	5.72195101653421
1555	GO:0016623	0.0369498399901487	52.7811550151976	0.0372965641952984	1	2	oxidoreductase activity, acting on the aldehyde or oxo group of donors, oxygen as acceptor	molecular_function	1	5.72195101653421
1556	GO:0016726	0.0369498399901487	52.7811550151976	0.0372965641952984	1	2	oxidoreductase activity, acting on CH or CH2 groups, NAD or NADP as acceptor	molecular_function	1	5.72195101653421
1557	GO:0016882	0.0369498399901487	52.7811550151976	0.0372965641952984	1	2	cyclo-ligase activity	molecular_function	1	5.72195101653421
1558	GO:0023030	0.0369498399901487	52.7811550151976	0.0372965641952984	1	2	MHC class Ib protein binding, via antigen binding groove	molecular_function	1	5.72195101653421
1559	GO:0032181	0.0369498399901487	52.7811550151976	0.0372965641952984	1	2	dinucleotide repeat insertion binding	molecular_function	1	5.72195101653421
1560	GO:0035500	0.0369498399901487	52.7811550151976	0.0372965641952984	1	2	MH2 domain binding	molecular_function	1	5.72195101653421
1561	GO:0047389	0.0369498399901487	52.7811550151976	0.0372965641952984	1	2	glycerophosphocholine phosphodiesterase activity	molecular_function	1	5.72195101653421
1562	GO:0070615	0.0369498399901487	52.7811550151976	0.0372965641952984	1	2	nucleosome-dependent ATPase activity	molecular_function	1	5.72195101653421
1563	GO:0072570	0.0369498399901487	52.7811550151976	0.0372965641952984	1	2	ADP-D-ribose binding	molecular_function	1	5.72195101653421
1564	GO:1903981	0.0369498399901487	52.7811550151976	0.0372965641952984	1	2	enterobactin binding	molecular_function	1	5.72195101653421
1565	GO:2001070	0.0369498399901487	52.7811550151976	0.0372965641952984	1	2	starch binding	molecular_function	1	5.72195101653421
1566	GO:0005123	0.0392096784890427	7.05325203252033	0.317020795660036	2	17	death receptor binding	molecular_function	1	2.81828859218208
1567	GO:0035014	0.0392096784890427	7.05325203252033	0.317020795660036	2	17	phosphatidylinositol 3-kinase regulator activity	molecular_function	1	2.81828859218208
1568	GO:0030545	0.0407736795044437	1.67062380728147	9.88358951175407	16	530	receptor regulator activity	molecular_function	1	0.740386902476749
1569	GO:0016779	0.0435059662996518	2.43638676844784	2.55481464737794	6	137	nucleotidyltransferase activity	molecular_function	1	1.28474317455371
1570	GO:0016903	0.0458495999856627	3.97385321100917	0.801876130198915	3	43	oxidoreductase activity, acting on the aldehyde or oxo group of donors	molecular_function	1	1.99053858228553
1571	GO:0031625	0.0460767110249956	1.90691964285714	5.40800180831826	10	290	ubiquitin protein ligase binding	molecular_function	1	0.931244050103677
1572	GO:0016811	0.0474339710942366	3.07584244687472	1.36132459312839	4	73	hydrolase activity, acting on carbon-nitrogen (but not peptide) bonds, in linear amides	molecular_function	1	1.62098160637714
1573	GO:0004622	0.048118349699413	6.22274031563845	0.354317359855335	2	19	lysophospholipase activity	molecular_function	1	2.63755004163622
1574	GO:0030296	0.048118349699413	6.22274031563845	0.354317359855335	2	19	protein tyrosine kinase activator activity	molecular_function	1	2.63755004163622
1575	GO:0098641	0.048118349699413	6.22274031563845	0.354317359855335	2	19	cadherin binding involved in cell-cell adhesion	molecular_function	1	2.63755004163622
1576	GO:0005737	3.33092621998892e-14	2.51487150446803	191.604909468986	257	11311	cytoplasm	cellular_compartment	5.70920754106101e-11	1.33048468845919
1577	GO:0005829	2.71993683043994e-13	2.29954646168641	86.1383577623371	147	5085	cytosol	cellular_compartment	4.66197172737405e-10	1.20134934725792
1578	GO:0043227	5.22708820682844e-12	2.49209425630711	220.165238119389	276	12997	membrane-bounded organelle	cellular_compartment	8.95922918650394e-09	1.31735863518985
1579	GO:0031974	1.13136591310977e-10	2.06279434850863	97.1999797129381	152	5738	membrane-enclosed lumen	cellular_compartment	1.93916117507014e-07	1.04459999806603
1580	GO:0043233	1.13136591310977e-10	2.06279434850863	97.1999797129381	152	5738	organelle lumen	cellular_compartment	1.93916117507014e-07	1.04459999806603
1581	GO:0070013	1.13136591310977e-10	2.06279434850863	97.1999797129381	152	5738	intracellular organelle lumen	cellular_compartment	1.93916117507014e-07	1.04459999806603
1582	GO:0005622	9.96790056395195e-10	2.55752250692521	252.19820459502	296	14888	intracellular	cellular_compartment	1.70849815666136e-06	1.35474693615301
1583	GO:0043226	2.27377790725983e-09	2.3224156829928	239.476492366993	285	14137	organelle	cellular_compartment	3.89725533304335e-06	1.21562621945559
1584	GO:0031982	2.95509144291537e-09	2.05936920222635	65.7937820155196	111	3884	vesicle	cellular_compartment	5.06502673315695e-06	1.04220249848496
1585	GO:0043231	3.0361307029244e-09	2.00252454417952	190.520768879647	242	11247	intracellular membrane-bounded organelle	cellular_compartment	5.20392802481241e-06	1.00181992530519
1586	GO:0043229	4.876854576681e-09	2.12497252103717	221.503474159355	269	13076	intracellular organelle	cellular_compartment	8.35892874443123e-06	1.08744418524106
1587	GO:0070062	2.97051978573418e-08	2.23131574929661	36.6405639803216	71	2163	extracellular exosome	cellular_compartment	5.09147091274838e-05	1.15789468109092
1588	GO:1903561	4.54499515690305e-08	2.20411509316938	37.0301770046153	71	2186	extracellular vesicle	cellular_compartment	7.79012169893183e-05	1.14019955966652
1589	GO:0043230	4.97961963830716e-08	2.19828000573929	37.1148754881574	71	2191	extracellular organelle	cellular_compartment	8.53506806005847e-05	1.13637516115659
1590	GO:0005615	6.9138653907193e-08	1.96460259988992	60.3561393721154	100	3563	extracellular space	cellular_compartment	0.000118503652796929	0.974237513425103
1591	GO:0031410	9.08126071321485e-08	2.13944924012782	39.1984581832936	73	2314	cytoplasmic vesicle	cellular_compartment	0.000155652808624503	1.09723945045727
1592	GO:0097708	9.56577587872464e-08	2.13621509209745	39.2492772734189	73	2317	intracellular vesicle	cellular_compartment	0.00016395739856134	1.09505691700644
1593	GO:0012505	1.05377605047748e-07	1.8777448343188	75.2291930821119	117	4441	endomembrane system	cellular_compartment	0.000180617215051841	0.909001029299472
1594	GO:0005788	1.50077040956846e-06	3.9711767925561	5.23436628290308	19	309	endoplasmic reticulum lumen	cellular_compartment	0.00257232048200034	1.98956658953688
1595	GO:0005654	3.26816252343363e-06	1.80308853584166	59.458335446569	93	3510	nucleoplasm	cellular_compartment	0.00560163056516525	0.850470238192178
1596	GO:0005783	3.54379091841747e-06	2.21928461562608	23.359841760917	47	1379	endoplasmic reticulum	cellular_compartment	0.00607405763416755	1.1500947000817
1597	GO:0098805	5.89659165473289e-06	2.07789027320282	28.2215347162347	53	1666	whole membrane	cellular_compartment	0.0101067580962122	1.05511947210267
1598	GO:0072562	7.95765212463306e-06	5.31345755693582	2.49013541613836	12	147	blood microparticle	cellular_compartment	0.0136394157416211	2.40965095273178
1599	GO:0005576	1.08214383816376e-05	1.68119303926188	77.6854491048334	112	4586	extracellular region	cellular_compartment	0.0185479453861269	0.749485388343452
1600	GO:0060205	1.20115996914191e-05	3.53943841998928	5.50540143023787	18	325	cytoplasmic vesicle lumen	cellular_compartment	0.0205878818710923	1.82352047528939
1601	GO:0031983	1.30492959544239e-05	3.51616074720413	5.53928082365471	18	327	vesicle lumen	cellular_compartment	0.0223664932658825	1.81400102721997
1602	GO:0005634	1.64794884887065e-05	1.5926610646934	134.247096414262	172	7925	nucleus	cellular_compartment	0.0282458432696429	0.671439278594267
1603	GO:0031981	1.95852110032124e-05	1.65534198704445	77.7870872850839	111	4592	nuclear lumen	cellular_compartment	0.0335690516595061	0.727129302859737
1604	GO:0034774	3.69665921492437e-05	3.36567117715424	5.43764264340417	17	321	secretory granule lumen	cellular_compartment	0.0633607389438037	1.75089423363104
1605	GO:0031968	4.07683628027301e-05	4.13493404918141	3.40487903839326	13	201	organelle outer membrane	cellular_compartment	0.0698769738438794	2.04786431907546
1606	GO:0019867	4.5168711976842e-05	4.09098212821774	3.43875843181011	13	203	outer membrane	cellular_compartment	0.0774191723283072	2.03244723471118
1607	GO:0005773	5.88096245732492e-05	2.37870832874904	13.1113252523203	29	774	vacuole	cellular_compartment	0.100799696518549	1.25017838295912
1608	GO:0030141	0.000207969866626207	2.1971739662344	14.1107673581174	29	833	secretory granule	cellular_compartment	0.356460351397319	1.13564910293708
1609	GO:0005764	0.000243983304582211	2.32063119186032	11.4851143683116	25	678	lysosome	cellular_compartment	0.41818738405391	1.21451725945433
1610	GO:0000323	0.000249455869070088	2.31695911641578	11.50205406502	25	679	lytic vacuole	cellular_compartment	0.42756735958613	1.21223258754991
1611	GO:0005577	0.000253272083315809	35.1262839879154	0.135517573667394	3	8	fibrinogen complex	cellular_compartment	0.434108350803297	5.13447905670895
1612	GO:0032301	0.000286108693645022	Inf	0.0338793934168484	2	2	MutSalpha complex	cellular_compartment	0.490390300907568	Inf
1613	GO:0042175	0.000528420319319404	1.94933333333333	18.6167266825582	34	1099	nuclear outer membrane-endoplasmic reticulum membrane network	cellular_compartment	0.905712427313459	0.962980810569194
1614	GO:0010008	0.000567039777736416	2.48127674258109	8.11411472333519	19	479	endosome membrane	cellular_compartment	0.971906179040216	1.31108265134626
1615	GO:0034663	0.000718544701627424	21.9505287009063	0.186336663792666	3	11	endoplasmic reticulum chaperone complex	cellular_compartment	1	4.45618378385026
1616	GO:0008537	0.000848689957547784	116.759036144578	0.0508190901252726	2	3	proteasome activator complex	cellular_compartment	1	6.86739039621079
1617	GO:0005741	0.000941799891174591	3.53009259259259	3.01526601409951	10	178	mitochondrial outer membrane	cellular_compartment	1	1.81970602517414
1618	GO:0031093	0.00094589831442342	5.79428228708517	1.13495967946442	6	67	platelet alpha granule lumen	cellular_compartment	1	2.53462997184638
1619	GO:0031090	0.00137415106634539	1.50288082376929	59.0348430288583	81	3485	organelle membrane	cellular_compartment	1	0.587730610203082
1620	GO:0098588	0.00138449026563999	1.62932341870601	34.9635340061876	53	2064	bounding membrane of organelle	cellular_compartment	1	0.704273005490814
1621	GO:0005789	0.00148960601510146	1.85942520358693	18.2440533549729	32	1077	endoplasmic reticulum membrane	cellular_compartment	1	0.8948567159066
1622	GO:0000346	0.00152645160821621	15.9615490249931	0.237155753917939	3	14	transcription export complex	cellular_compartment	1	3.99652876287827
1623	GO:0062023	0.00162207231017484	2.4503144654088	6.87751686362023	16	406	collagen-containing extracellular matrix	cellular_compartment	1	1.29296691191062
1624	GO:0005768	0.0016385931143578	1.93085459193179	15.3304255211239	28	905	endosome	cellular_compartment	1	0.949239522446147
1625	GO:0000228	0.00164087810763804	2.15591054313099	10.2654562053051	21	606	nuclear chromosome	cellular_compartment	1	1.10829731646759
1626	GO:0042581	0.0016609444132442	3.52700967906266	2.71035147334787	9	160	specific granule	cellular_compartment	1	1.8184455349126
1627	GO:0000798	0.00167835035551091	58.3765060240964	0.0677587868336968	2	4	nuclear cohesin complex	cellular_compartment	1	5.86731595950355
1628	GO:0034991	0.00167835035551091	58.3765060240964	0.0677587868336968	2	4	nuclear meiotic cohesin complex	cellular_compartment	1	5.86731595950355
1629	GO:1904724	0.00235406794598231	5.87629179331307	0.931683318963331	5	55	tertiary granule lumen	cellular_compartment	1	2.55490603617904
1630	GO:0005775	0.00271569451268317	3.26531382727702	2.91362783384896	9	172	vacuolar lumen	cellular_compartment	1	1.70722165495653
1631	GO:0099503	0.00285502712433107	1.83070044709389	16.7025409545063	29	986	secretory vesicle	cellular_compartment	1	0.872395745888329
1632	GO:0110165	0.00360351991718168	4.92955801104972	324.496830146574	332	19156	cellular anatomical entity	cellular_compartment	1	2.30145829896582
1633	GO:0031901	0.00394196250284253	3.34891006396032	2.52401480955521	8	149	early endosome membrane	cellular_compartment	1	1.74369163253293
1634	GO:0005925	0.00401402707211908	2.28996865203762	6.8605771669118	15	405	focal adhesion	cellular_compartment	1	1.19532784903863
1635	GO:0001940	0.00410251585668973	29.1852409638554	0.101638180250545	2	6	male pronucleus	cellular_compartment	1	4.86716707456628
1636	GO:0016589	0.00410251585668973	29.1852409638554	0.101638180250545	2	6	NURF complex	cellular_compartment	1	4.86716707456628
1637	GO:0042824	0.00410251585668973	29.1852409638554	0.101638180250545	2	6	MHC class I peptide loading complex	cellular_compartment	1	4.86716707456628
1638	GO:0031091	0.00450833932118674	4.15308464849354	1.5415124004666	6	91	platelet alpha granule	cellular_compartment	1	2.05418327718464
1639	GO:0030055	0.00469304277525157	2.24876226873969	6.97915504387077	15	412	cell-substrate junction	cellular_compartment	1	1.16913115251694
1640	GO:0002199	0.00567939933461046	23.3469879518072	0.118577876958969	2	7	zona pellucida receptor complex	cellular_compartment	1	4.54516453144809
1641	GO:0030893	0.00567939933461046	23.3469879518072	0.118577876958969	2	7	meiotic cohesin complex	cellular_compartment	1	4.54516453144809
1642	GO:0070161	0.00614511866062245	1.85016508772308	13.0096870720698	23	768	anchoring junction	cellular_compartment	1	0.887654006208204
1643	GO:0070820	0.00696324283771567	3.02453987730061	2.77811026018157	8	164	tertiary granule	cellular_compartment	1	1.59671568214683
1644	GO:0005769	0.00699200962001087	2.28882294757666	5.92889384794847	13	350	early endosome	cellular_compartment	1	1.19460586720448
1645	GO:0031012	0.00864710620174036	1.98854685069382	8.91028046863113	17	526	extracellular matrix	cellular_compartment	1	0.991714552823233
1646	GO:0005640	0.00938474539288261	7.62905556285302	0.440432114419029	3	26	nuclear outer membrane	cellular_compartment	1	2.93150447001888
1647	GO:0001939	0.00952038408162489	16.6746987951807	0.152457270375818	2	9	female pronucleus	cellular_compartment	1	4.0595887962898
1648	GO:0042612	0.00952038408162489	16.6746987951807	0.152457270375818	2	9	MHC class I protein complex	cellular_compartment	1	4.0595887962898
1649	GO:0048471	0.0100177785244675	1.8176274482567	12.0441243596896	21	711	perinuclear region of cytoplasm	cellular_compartment	1	0.862056526467571
1650	GO:0031010	0.0117681791347766	14.5896084337349	0.169396967084242	2	10	ISWI-type complex	cellular_compartment	1	3.8668692585894
1651	GO:0000790	0.012247598866696	2.12198450091398	6.3693259623675	13	376	nuclear chromatin	cellular_compartment	1	1.08541411877096
1652	GO:0005770	0.0122735160274127	2.40100873230955	4.3365623573566	10	256	late endosome	cellular_compartment	1	1.26364065056407
1653	GO:0030660	0.0130883649629511	3.26473577235772	1.93112542476036	6	114	Golgi-associated vesicle membrane	cellular_compartment	1	1.70696623362936
1654	GO:0002102	0.0139449398017051	6.49748237663646	0.508190901252726	3	30	podosome	cellular_compartment	1	2.69988081562727
1655	GO:0005832	0.0142236534532542	12.9678714859438	0.186336663792666	2	11	chaperonin-containing T-complex	cellular_compartment	1	3.6968697935459
1656	GO:0005694	0.015892446582002	1.60410652470038	18.1932342648476	28	1074	chromosome	cellular_compartment	1	0.681769950741725
1657	GO:0044599	0.0169396967084242	Inf	0.0169396967084242	1	1	AP-5 adaptor complex	cellular_compartment	1	Inf
1658	GO:1990031	0.0169396967084242	Inf	0.0169396967084242	1	1	pinceau fiber	cellular_compartment	1	Inf
1659	GO:0000784	0.0184085148497413	3.01219512195122	2.08358269513618	6	123	nuclear chromosome, telomeric region	cellular_compartment	1	1.59081522696659
1660	GO:0035578	0.0192714142356792	3.41008694422846	1.5415124004666	5	91	azurophil granule lumen	cellular_compartment	1	1.76980852294686
1661	GO:0070069	0.0195614625687776	5.65792807718546	0.575949688086423	3	34	cytochrome complex	cellular_compartment	1	2.50027383750699
1662	GO:0000800	0.0197272867810539	10.6089813800657	0.220216057209515	2	13	lateral element	cellular_compartment	1	3.4072142376174
1663	GO:0005793	0.0204687673390638	2.93643292682927	2.13440178526145	6	126	endoplasmic reticulum-Golgi intermediate compartment	cellular_compartment	1	1.55406468457945
1664	GO:0012507	0.0209050415214492	4.03866248693835	1.0502611959223	4	62	ER to Golgi transport vesicle membrane	cellular_compartment	1	2.01387758432618
1665	GO:0035580	0.0209050415214492	4.03866248693835	1.0502611959223	4	62	specific granule lumen	cellular_compartment	1	2.01387758432618
1666	GO:0032300	0.0227607593098601	9.72439759036145	0.237155753917939	2	14	mismatch repair complex	cellular_compartment	1	3.28160888040042
1667	GO:0045120	0.0259725292823246	8.97590361445783	0.254095450626363	2	15	pronucleus	cellular_compartment	1	3.1660571840026
1668	GO:0005739	0.0264017616443273	1.44750236742424	26.6461429223513	37	1573	mitochondrion	cellular_compartment	1	0.533565707778188
1669	GO:0031902	0.0267133339862352	2.75176257621951	2.26991935892884	6	134	late endosome membrane	cellular_compartment	1	1.46035599878742
1670	GO:0005635	0.0274343813698658	1.84070833333333	7.86001927270883	14	464	nuclear envelope	cellular_compartment	1	0.880261044727286
1671	GO:0031967	0.0292249182246224	1.50333413902436	20.0227215093574	29	1182	organelle envelope	cellular_compartment	1	0.588165705952048
1672	GO:0031975	0.0292249182246224	1.50333413902436	20.0227215093574	29	1182	envelope	cellular_compartment	1	0.588165705952048
1673	GO:0008278	0.0293557237567781	8.33433734939759	0.271035147334787	2	16	cohesin complex	cellular_compartment	1	3.05906749726303
1674	GO:0035098	0.0293557237567781	8.33433734939759	0.271035147334787	2	16	ESC/E(Z) complex	cellular_compartment	1	3.05906749726303
1675	GO:0000118	0.0309664354567435	3.54765840220386	1.18577876958969	4	70	histone deacetylase complex	cellular_compartment	1	1.82686710175505
1676	GO:0000785	0.0311391525793421	1.73258367539351	9.53704924684283	16	563	chromatin	cellular_compartment	1	0.792925029222616
1677	GO:0005584	0.0335932847232031	58.2042042042042	0.0338793934168484	1	2	collagen type I trimer	cellular_compartment	1	5.86305146048645
1678	GO:0005673	0.0335932847232031	58.2042042042042	0.0338793934168484	1	2	transcription factor TFIIE complex	cellular_compartment	1	5.86305146048645
1679	GO:0016222	0.0335932847232031	58.2042042042042	0.0338793934168484	1	2	procollagen-proline 4-dioxygenase complex	cellular_compartment	1	5.86305146048645
1680	GO:0031085	0.0335932847232031	58.2042042042042	0.0338793934168484	1	2	BLOC-3 complex	cellular_compartment	1	5.86305146048645
1681	GO:0031213	0.0335932847232031	58.2042042042042	0.0338793934168484	1	2	RSF complex	cellular_compartment	1	5.86305146048645
1682	GO:0031380	0.0335932847232031	58.2042042042042	0.0338793934168484	1	2	nuclear RNA-directed RNA polymerase complex	cellular_compartment	1	5.86305146048645
1683	GO:0032302	0.0335932847232031	58.2042042042042	0.0338793934168484	1	2	MutSbeta complex	cellular_compartment	1	5.86305146048645
1684	GO:0032398	0.0335932847232031	58.2042042042042	0.0338793934168484	1	2	MHC class Ib protein complex	cellular_compartment	1	5.86305146048645
1685	GO:0036488	0.0335932847232031	58.2042042042042	0.0338793934168484	1	2	CHOP-C/EBP complex	cellular_compartment	1	5.86305146048645
1686	GO:0044609	0.0335932847232031	58.2042042042042	0.0338793934168484	1	2	DBIRD complex	cellular_compartment	1	5.86305146048645
1687	GO:0044753	0.0335932847232031	58.2042042042042	0.0338793934168484	1	2	amphisome	cellular_compartment	1	5.86305146048645
1688	GO:0045025	0.0335932847232031	58.2042042042042	0.0338793934168484	1	2	mitochondrial degradosome	cellular_compartment	1	5.86305146048645
1689	GO:0071920	0.0335932847232031	58.2042042042042	0.0338793934168484	1	2	cleavage body	cellular_compartment	1	5.86305146048645
1690	GO:0090537	0.0335932847232031	58.2042042042042	0.0338793934168484	1	2	CERF complex	cellular_compartment	1	5.86305146048645
1691	GO:0097632	0.0335932847232031	58.2042042042042	0.0338793934168484	1	2	extrinsic component of phagophore assembly site membrane	cellular_compartment	1	5.86305146048645
1692	GO:0097635	0.0335932847232031	58.2042042042042	0.0338793934168484	1	2	extrinsic component of autophagosome membrane	cellular_compartment	1	5.86305146048645
1693	GO:1990617	0.0335932847232031	58.2042042042042	0.0338793934168484	1	2	CHOP-ATF4 complex	cellular_compartment	1	5.86305146048645
1694	GO:1990622	0.0335932847232031	58.2042042042042	0.0338793934168484	1	2	CHOP-ATF3 complex	cellular_compartment	1	5.86305146048645
1695	GO:0005844	0.0338566970227719	3.44295900178253	1.21965816300654	4	72	polysome	cellular_compartment	1	1.78364900162314
1696	GO:0016363	0.0380070947442318	2.81724924012158	1.84642694121824	5	109	nuclear matrix	cellular_compartment	1	1.49428720360675
1697	GO:0016607	0.0388732402123981	1.83896103896104	6.72505959324441	12	397	nuclear speck	cellular_compartment	1	0.878890914500734
1698	GO:0070603	0.0400935410390027	3.2510101010101	1.28741694984024	4	76	SWI/SNF superfamily-type complex	cellular_compartment	1	1.70088803854274
1699	GO:0043034	0.0404678072085829	6.86250885896527	0.32185423746006	2	19	costamere	cellular_compartment	1	2.77873610652614
1700	GO:0031082	0.0444715184728701	6.48092369477912	0.338793934168484	2	20	BLOC complex	cellular_compartment	1	2.69619944812647
1701	GO:0031307	0.0444715184728701	6.48092369477912	0.338793934168484	2	20	integral component of mitochondrial outer membrane	cellular_compartment	1	2.69619944812647
1702	GO:0071682	0.0444715184728701	6.48092369477912	0.338793934168484	2	20	endocytic vesicle lumen	cellular_compartment	1	2.69619944812647
1703	GO:0043292	0.0464802592596168	2.08013464357457	3.96388902977126	8	234	contractile fiber	cellular_compartment	1	1.05667691458293
1704	GO:1904949	0.0469404815762815	3.0792663476874	1.35517573667394	4	80	ATPase complex	cellular_compartment	1	1.62258666175384
1705	GO:0031306	0.0486149156043019	6.13950538998098	0.355733630876908	2	21	intrinsic component of mitochondrial outer membrane	cellular_compartment	1	2.61812243407035
1706	GO:0005774	0.0490239833003253	1.76860248447205	6.97915504387077	12	412	vacuolar membrane	cellular_compartment	1	0.822609820710135
1707	GO:0031905	0.0499655821060311	29.1006006006006	0.0508190901252726	1	3	early endosome lumen	cellular_compartment	1	4.86297702377922
1708	GO:0044530	0.0499655821060311	29.1006006006006	0.0508190901252726	1	3	supraspliceosomal complex	cellular_compartment	1	4.86297702377922
1709	GO:0048237	0.0499655821060311	29.1006006006006	0.0508190901252726	1	3	rough endoplasmic reticulum lumen	cellular_compartment	1	4.86297702377922
1710	GO:0097451	0.0499655821060311	29.1006006006006	0.0508190901252726	1	3	glial limiting end-foot	cellular_compartment	1	4.86297702377922
1711	GO:0097454	0.0499655821060311	29.1006006006006	0.0508190901252726	1	3	Schwann cell microvillus	cellular_compartment	1	4.86297702377922
1712	GO:0097629	0.0499655821060311	29.1006006006006	0.0508190901252726	1	3	extrinsic component of omegasome membrane	cellular_compartment	1	4.86297702377922
1713	GO:1902636	0.0499655821060311	29.1006006006006	0.0508190901252726	1	3	kinociliary basal body	cellular_compartment	1	4.86297702377922
1714	GO:1990879	0.0499655821060311	29.1006006006006	0.0508190901252726	1	3	CST complex	cellular_compartment	1	4.86297702377922
