# Supplementary material for: Genome-wide bioinformatic analyses predict key host and viral factors in SARS-CoV-2 pathogenesis
Source: Commun Biol. 2021 May 17;4:590. doi: 10.1038/s42003-021-02095-0 (PMC8128904; doi:10.1038/s42003-021-02095-0)
Supplement: Supplementary file 6 — Supplementary Data 4 [file 42003_2021_2095_MOESM6_ESM.zip › Functional_Enrichment/Output/GSE150316/case1_GO.csv]

	GO	Pvalue	OddsRatio	ExpCount	Count	Size	Term	Type	padj	log2OddsRatio
1	GO:0006950	1.16401932874477e-44	3.09301744000131	153.92940546331	318	4042	response to stress	biological_process	2.89840812857447e-41	1.62901496809658
2	GO:0034097	1.12991922970369e-30	3.6774657295539	46.1178896625603	135	1211	response to cytokine	biological_process	2.8134988819622e-27	1.87871189701158
3	GO:0019221	1.2248652573194e-29	4.31693169316932	30.389823245849	105	798	cytokine-mediated signaling pathway	biological_process	3.0499144907253e-26	2.11000626520948
4	GO:0071345	1.40280231755927e-29	3.72347013532754	42.5762185324049	127	1118	cellular response to cytokine stimulus	biological_process	3.49297777072258e-26	1.89664778623622
5	GO:0006335	4.67936644320709e-28	78.3886462882096	1.2186395286556	24	32	DNA replication-dependent nucleosome assembly	biological_process	1.16516224435857e-24	6.29257280624489
6	GO:0034723	4.67936644320709e-28	78.3886462882096	1.2186395286556	24	32	DNA replication-dependent nucleosome organization	biological_process	1.16516224435857e-24	6.29257280624489
7	GO:0002376	6.04014089798454e-27	2.54375131347503	120.112158543117	235	3154	immune system process	biological_process	1.50399508359815e-23	1.34695763431979
8	GO:0010033	1.99549357870667e-26	2.48879032258065	127.309748259239	243	3343	response to organic substance	biological_process	4.96877901097962e-23	1.31544469021635
9	GO:0000183	2.0963186441567e-24	39.1768558951965	1.5232994108195	24	40	rDNA heterochromatin assembly	biological_process	5.21983342395017e-21	5.29192971489156
10	GO:0002682	2.8122445183152e-22	2.83769371345029	60.2084092126406	141	1581	regulation of immune system process	biological_process	7.00248885060485e-19	1.50471888047226
11	GO:0050896	3.60894572059122e-22	2.14159427185207	355.081092662025	480	9324	response to stimulus	biological_process	8.98627484427213e-19	1.09868518530273
12	GO:0070887	4.80927065317773e-22	2.30268254848461	127.690573111944	232	3353	cellular response to chemical stimulus	biological_process	1.19750839264125e-18	1.20331553258328
13	GO:0051290	1.29493589758878e-21	22.5319191716095	2.05645420460632	25	54	protein heterotetramerization	biological_process	3.22439038499607e-18	4.49389829623008
14	GO:0006952	1.37335465678362e-21	2.73368366397928	64.6259775040171	146	1697	defense response	biological_process	3.41965309539122e-18	1.45084630702123
15	GO:0071310	3.04793004072653e-21	2.36963042929003	105.183824317086	201	2762	cellular response to organic substance	biological_process	7.58934580140906e-18	1.24466207203242
16	GO:0051707	2.34237065386868e-19	2.72515906881175	55.867005891805	128	1467	response to other organism	biological_process	5.83250292813302e-16	1.4463404431329
17	GO:0043207	2.62613658859226e-19	2.72076725210827	55.943170862346	128	1469	response to external biotic stimulus	biological_process	6.53908010559472e-16	1.44401354659454
18	GO:1901564	5.36813165283639e-19	1.97806392451913	258.199250133905	372	6780	organonitrogen compound metabolic process	biological_process	1.33666478155626e-15	0.984089050008319
19	GO:0009607	5.55281220691251e-19	2.68178092595517	57.1237279057311	129	1500	response to biotic stimulus	biological_process	1.38265023952122e-15	1.42319138864171
20	GO:0044419	2.33787750417291e-18	2.40356394129979	78.678414568827	158	2066	interspecies interaction between organisms	biological_process	5.82131498539054e-15	1.26517518357528
21	GO:0042221	2.95112595988644e-18	2.00944690213702	184.052651312266	288	4833	response to chemical	biological_process	7.34830364011724e-15	1.00679845595566
22	GO:0009605	4.21799649801747e-18	2.21149836295396	107.240278521693	195	2816	response to external stimulus	biological_process	1.05028112800635e-14	1.14502417429215
23	GO:0045652	6.18701142133966e-18	12.8234678418951	3.00851633636851	26	79	regulation of megakaryocyte differentiation	biological_process	1.54056584391358e-14	3.68071455666924
24	GO:0061077	6.34870660703232e-18	16.6436127260982	2.24686663095876	23	59	chaperone-mediated protein folding	biological_process	1.58082794515105e-14	4.05689671925038
25	GO:0032200	1.01862515269679e-17	7.08916053842515	6.6644349223353	37	175	telomere organization	biological_process	2.53637663021501e-14	2.82561480112438
26	GO:0045087	2.39377948461662e-17	3.036562937373	35.4167113015533	92	930	innate immune response	biological_process	5.96051091669537e-14	1.602439271541
27	GO:0006955	2.91135578550921e-17	2.29945282088223	84.5431173004821	163	2220	immune response	biological_process	7.24927590591794e-14	1.2012905974667
28	GO:0045653	3.16523984329495e-17	90.161406025825	0.685484734868773	14	18	negative regulation of megakaryocyte differentiation	biological_process	7.88144720980441e-14	6.4944381087412
29	GO:0009628	3.22049286718102e-17	2.73356886703173	47.1080342795929	110	1237	response to abiotic stimulus	biological_process	8.01902723928074e-14	1.45078572193356
30	GO:0006334	5.88760990590544e-17	7.75588653603034	5.52196036422067	33	145	nucleosome assembly	biological_process	1.46601486657045e-13	2.95529169783567
31	GO:1903706	6.25579230976601e-17	3.97712746191007	18.0891805034815	61	475	regulation of hemopoiesis	biological_process	1.55769228513174e-13	1.99172679943727
32	GO:0006457	6.67284330310283e-17	5.84731985235115	8.64472415640064	41	227	protein folding	biological_process	1.6615379824726e-13	2.54777550987003
33	GO:0098542	1.89446064054384e-16	2.76134515855162	42.9951258703803	102	1129	defense response to other organism	biological_process	4.71720699495416e-13	1.46537123106539
34	GO:0031507	3.43863369521748e-16	12.0302317769567	2.89426888055704	24	76	heterochromatin assembly	biological_process	8.56219790109153e-13	3.58859253293292
35	GO:0070828	4.02419466090204e-16	11.0564807036616	3.19892876272094	25	84	heterochromatin organization	biological_process	1.00202447056461e-12	3.46682034127905
36	GO:0030099	6.37576516925406e-16	4.08709715559759	15.8423138725228	55	416	myeloid cell differentiation	biological_process	1.58756552714426e-12	2.03107653849752
37	GO:0045814	7.05736282129532e-16	9.41263157894737	3.88441349758972	27	102	negative regulation of gene expression, epigenetic	biological_process	1.75728334250253e-12	3.23459812732433
38	GO:0060964	1.31822992103887e-15	8.62065282921368	4.30332083556508	28	113	regulation of gene silencing by miRNA	biological_process	3.28239250338679e-12	3.1077971266005
39	GO:0030219	1.32689879181206e-15	9.69997914494265	3.65591858596679	26	96	megakaryocyte differentiation	biological_process	3.30397799161203e-12	3.27798164549356
40	GO:0034728	2.48692291465441e-15	6.18869385647909	7.00717728976968	35	184	nucleosome organization	biological_process	6.19243805748948e-12	2.6296349561896
41	GO:0045637	2.56322042413716e-15	5.17206112295665	9.55870380289234	41	251	regulation of myeloid cell differentiation	biological_process	6.38241885610153e-12	2.37073932489012
42	GO:0080134	3.42966903145821e-15	2.45010669323476	55.867005891805	118	1467	regulation of response to stress	biological_process	8.53987588833093e-12	1.29284457471731
43	GO:0060147	3.46549964070866e-15	8.2313652590192	4.45565077664703	28	117	regulation of posttranscriptional gene silencing	biological_process	8.62909410536456e-12	3.04113173672997
44	GO:0060966	3.46549964070866e-15	8.2313652590192	4.45565077664703	28	117	regulation of gene silencing by RNA	biological_process	8.62909410536456e-12	3.04113173672997
45	GO:0051291	5.24815425653333e-15	7.67113954797239	4.87455811462239	29	128	protein heterooligomerization	biological_process	1.3067904098768e-11	2.93944090603238
46	GO:0033554	2.52288556075509e-14	2.17601094288214	78.754579539368	147	2068	cellular response to stress	biological_process	6.28198504628017e-11	1.12168581173628
47	GO:0060968	5.17370843816144e-14	6.89977339376166	5.29346545259775	29	139	regulation of gene silencing	biological_process	1.2882534011022e-10	2.78654898086693
48	GO:0002520	5.5212788493911e-14	2.68678008199259	37.5112479914301	88	985	immune system development	biological_process	1.37479843349838e-10	1.42587823887877
49	GO:0097549	8.47072152636739e-14	7.42271468144044	4.64606320299946	27	122	chromatin organization involved in negative regulation of transcription	biological_process	2.10920966006548e-10	2.8919469147691
50	GO:0009266	1.13936712389582e-13	4.89002283187765	9.25404392072844	38	243	response to temperature stimulus	biological_process	2.83702413850058e-10	2.2898412012429
51	GO:0065004	2.20223431712214e-13	4.77224934550343	9.44445634708088	38	248	protein-DNA complex assembly	biological_process	5.48356344963414e-10	2.25466942445044
52	GO:0051262	4.52700203300998e-13	5.76093032957864	6.55018746652383	31	172	protein tetramerization	biological_process	1.12722350621949e-09	2.5263018105373
53	GO:0030097	5.33376534483825e-13	2.69464687942469	33.7791644349223	80	887	hemopoiesis	biological_process	1.32810757086472e-09	1.43009622708481
54	GO:0034401	7.7363308553536e-13	6.64833664349553	5.06497054097483	27	133	chromatin organization involved in regulation of transcription	biological_process	1.92634638298305e-09	2.73299343589964
55	GO:0007166	7.78933846914802e-13	1.91442141393715	117.370219603642	191	3082	cell surface receptor signaling pathway	biological_process	1.93954527881786e-09	0.936908439477637
56	GO:0048534	8.3670787707539e-13	2.63378650544426	35.3786288162828	82	929	hematopoietic or lymphoid organ development	biological_process	2.08340261391772e-09	1.39713840557164
57	GO:0009408	8.57054816102441e-13	5.60075050709939	6.70251740760578	31	176	response to heat	biological_process	2.13406649209508e-09	2.48562016294205
58	GO:0071824	1.33631614399635e-12	4.25724724772847	10.9677557579004	40	288	protein-DNA complex subunit organization	biological_process	3.32742719855091e-09	2.08992087981035
59	GO:0031497	1.39012845185174e-12	5.12357961983558	7.69266202463846	33	202	chromatin assembly	biological_process	3.46141984511084e-09	2.35715211009445
60	GO:0006333	1.87343603857726e-12	4.76599625961922	8.68280664167113	35	228	chromatin assembly or disassembly	biological_process	4.66485573605739e-09	2.25277781929341
61	GO:0048523	2.28152208684467e-12	1.75649723202764	188.698714515265	272	4955	negative regulation of cellular process	biological_process	5.68098999624324e-09	0.812701303094216
62	GO:0001775	2.40858015903135e-12	2.26199670020543	54.8387787895019	109	1440	cell activation	biological_process	5.99736459598806e-09	1.17759682472971
63	GO:0001817	4.02808723419624e-12	2.811666702501	27.3813069094805	68	719	regulation of cytokine production	biological_process	1.00299372131486e-08	1.49142558617865
64	GO:0051716	4.65313188121499e-12	1.6912910728169	290.036207820032	379	7616	cellular response to stimulus	biological_process	1.15862983842253e-08	0.75812497031696
65	GO:0019538	4.70492499602896e-12	1.71370435759606	222.66829137654	308	5847	protein metabolic process	biological_process	1.17152632401121e-08	0.777118242111457
66	GO:0050793	5.66012779191286e-12	1.91985604793329	102.670380289234	170	2696	regulation of developmental process	biological_process	1.4093718201863e-08	0.940998140780531
67	GO:0002683	1.10597874259878e-11	3.369742341468	16.565881092662	49	435	negative regulation of immune system process	biological_process	2.75388706907096e-08	1.75263828372244
68	GO:0006458	1.12079500886599e-11	14.8648872679045	1.56138189608998	15	41	'de novo' protein folding	biological_process	2.79077957207631e-08	3.89383661708672
69	GO:0048583	1.1299314916527e-11	1.75581309646214	164.554418853776	242	4321	regulation of response to stimulus	biological_process	2.81352941421522e-08	0.812139280432318
70	GO:0051239	1.13776319764988e-11	1.83567143008844	124.186984467059	195	3261	regulation of multicellular organismal process	biological_process	2.8330303621482e-08	0.876307851451704
71	GO:0070482	1.40900207854605e-11	3.50058767608677	15.004499196572	46	394	response to oxygen levels	biological_process	3.50841517557967e-08	1.80759714097329
72	GO:0036293	2.14606944380576e-11	3.56808712208313	14.0905195500803	44	370	response to decreased oxygen levels	biological_process	5.34371291507633e-08	1.83515084201348
73	GO:0048519	2.34730071506053e-11	1.68272337027054	223.582271023032	306	5871	negative regulation of biological process	biological_process	5.84477878050073e-08	0.750798025662953
74	GO:0035966	2.37541140559609e-11	4.82773984593838	7.57841456882699	31	199	response to topologically incorrect protein	biological_process	5.91477439993426e-08	2.27134793518843
75	GO:0006986	2.58200080711264e-11	5.15239292197818	6.70251740760578	29	176	response to unfolded protein	biological_process	6.42918200971047e-08	2.36524261770994
76	GO:0051084	3.22181442015001e-11	15.6636516748799	1.40905195500803	14	37	'de novo' posttranslational protein folding	biological_process	8.02231790617352e-08	3.9693486829376
77	GO:0001816	3.83459863218492e-11	2.61468625411683	30.0851633636851	70	790	cytokine production	biological_process	9.54815059414044e-08	1.3866378425389
78	GO:0051085	5.65886718410456e-11	17.5855828683457	1.2186395286556	13	32	chaperone cofactor-dependent protein refolding	biological_process	1.40905792884203e-07	4.13632124829448
79	GO:0006323	8.45677122495181e-11	4.18418734960229	9.40637386181039	34	247	DNA packaging	biological_process	2.105736035013e-07	2.06494745060275
80	GO:1900034	8.81120515036057e-11	8.19077552986512	3.00851633636851	19	79	regulation of cellular response to heat	biological_process	2.19399008243978e-07	3.0340000574976
81	GO:0000723	9.59262671874688e-11	5.21169590643275	6.16936261381896	27	162	telomere maintenance	biological_process	2.38856405296797e-07	2.38175290756677
82	GO:0001666	1.04123161443341e-10	3.49391011585633	13.671612212105	42	359	response to hypoxia	biological_process	2.59266671993918e-07	1.80484249403707
83	GO:0045321	1.18354416759037e-10	2.2036297938737	48.8979110873058	96	1284	leukocyte activation	biological_process	2.94702497730003e-07	1.13988187390748
84	GO:2000026	2.07897989737002e-10	1.91853960798983	82.1820032137118	139	2158	regulation of multicellular organismal development	biological_process	5.17665994445136e-07	0.940008549491479
85	GO:0072593	2.49801354819308e-10	3.80881720430108	10.8154258168184	36	284	reactive oxygen species metabolic process	biological_process	6.22005373500078e-07	1.92934305062729
86	GO:0045595	2.7416138125928e-10	1.97199729766037	71.5189073379754	125	1878	regulation of cell differentiation	biological_process	6.82661839335607e-07	0.979657574710424
87	GO:0034605	3.68432255976439e-10	5.51717741623836	5.21730048205678	24	137	cellular response to heat	biological_process	9.17396317381334e-07	2.46393037405661
88	GO:0038111	3.9081118432393e-10	17.1111111111111	1.14247455811462	12	30	interleukin-7-mediated signaling pathway	biological_process	9.73119848966586e-07	4.09686153925259
89	GO:0006954	4.04406868052139e-10	2.55286116301378	28.4095340117836	65	746	inflammatory response	biological_process	1.00697310144983e-06	1.35211507911674
90	GO:0009611	4.37247787174712e-10	2.63331092855365	25.858007498661	61	679	response to wounding	biological_process	1.08874699006503e-06	1.39687787785894
91	GO:0034080	4.73414020904793e-10	12.0041128646581	1.67562935190145	14	44	CENP-A containing nucleosome assembly	biological_process	1.17880091205293e-06	3.58545688345778
92	GO:0061641	4.73414020904793e-10	12.0041128646581	1.67562935190145	14	44	CENP-A containing chromatin organization	biological_process	1.17880091205293e-06	3.58545688345778
93	GO:0034341	5.34767590331152e-10	4.44955149215111	7.57841456882699	29	199	response to interferon-gamma	biological_process	1.33157129992457e-06	2.15365992199822
94	GO:0044237	5.36477479460086e-10	1.65218215372338	428.96111408677	506	11264	cellular metabolic process	biological_process	1.33582892385561e-06	0.72437275321401
95	GO:0008152	6.00874190798022e-10	1.70664828622047	477.021210498125	550	12526	metabolic process	biological_process	1.49617673508708e-06	0.771165771893944
96	GO:0002252	6.29356442310793e-10	2.15153156580275	48.2505088377075	93	1267	immune effector process	biological_process	1.56709754135387e-06	1.10536400667852
97	GO:0008219	8.63552254334937e-10	1.85954967435129	86.332994108195	142	2267	cell death	biological_process	2.15024511329399e-06	0.894953287333098
98	GO:0002684	9.12988966772717e-10	2.24411393854181	40.6720942688806	82	1068	positive regulation of immune system process	biological_process	2.27334252726406e-06	1.16614592656892
99	GO:0080135	1.04088960247256e-09	2.50587643398134	28.4095340117836	64	746	regulation of cellular response to stress	biological_process	2.59181511015666e-06	1.32531527640059
100	GO:0030162	1.06134630583122e-09	2.52442025358692	27.7621317621853	63	729	regulation of proteolysis	biological_process	2.64275230151974e-06	1.3359521033855
101	GO:0001819	1.07184085605828e-09	2.97764439051169	17.6702731655062	47	464	positive regulation of cytokine production	biological_process	2.66888373158512e-06	1.57417146826551
102	GO:0016233	1.27939375028071e-09	9.65463362068965	2.09453668987681	15	55	telomere capping	biological_process	3.18569043819897e-06	3.27122151203524
103	GO:0051172	1.36620038281364e-09	1.81767097554689	93.4163363685056	150	2453	negative regulation of nitrogen compound metabolic process	biological_process	3.40183895320597e-06	0.862091074721046
104	GO:0042026	1.47867956500969e-09	12.369521383848	1.5232994108195	13	40	protein refolding	biological_process	3.68191211687413e-06	3.62871777381866
105	GO:0098760	1.47867956500969e-09	12.369521383848	1.5232994108195	13	40	response to interleukin-7	biological_process	3.68191211687413e-06	3.62871777381866
106	GO:0098761	1.47867956500969e-09	12.369521383848	1.5232994108195	13	40	cellular response to interleukin-7	biological_process	3.68191211687413e-06	3.62871777381866
107	GO:0044267	1.50833517562341e-09	1.61678102752062	200.694697375469	273	5270	cellular protein metabolic process	biological_process	3.75575458730229e-06	0.693124297301272
108	GO:0031055	1.72437106316252e-09	10.589501223732	1.8279592929834	14	48	chromatin remodeling at centromere	biological_process	4.29368394727467e-06	3.40456273341547
109	GO:0052548	1.88476087759728e-09	3.04348613095027	16.1850562399572	44	425	regulation of endopeptidase activity	biological_process	4.69305458521722e-06	1.60572479152466
110	GO:0009892	1.98338243190611e-09	1.68610322536512	139.534226031066	204	3664	negative regulation of metabolic process	biological_process	4.9386222554462e-06	0.753692862592949
111	GO:0031324	2.39577818494774e-09	1.77664216812127	100.76625602571	158	2646	negative regulation of cellular metabolic process	biological_process	5.96548768051988e-06	0.829153138732167
112	GO:0065009	3.41366867914707e-09	1.72919152902163	113.828548473487	173	2989	regulation of molecular function	biological_process	8.50003501107621e-06	0.79009767387686
113	GO:0031347	3.49974015717747e-09	2.49814297974225	26.6196572040707	60	699	regulation of defense response	biological_process	8.71435299137191e-06	1.32085605110998
114	GO:0050865	3.65170386145099e-09	2.60973428160042	23.3826459560793	55	614	regulation of cell activation	biological_process	9.09274261501296e-06	1.38390292168684
115	GO:0052547	4.20166223023208e-09	2.91387210306129	17.2132833422603	45	452	regulation of peptidase activity	biological_process	1.04621389532779e-05	1.54293755539536
116	GO:0032101	4.33922753381334e-09	2.20375658448827	39.1868773433315	78	1029	regulation of response to external stimulus	biological_process	1.08046765591952e-05	1.13996488010445
117	GO:0010941	4.4285887886493e-09	1.92201921499054	66.1492769148366	114	1737	regulation of cell death	biological_process	1.10271860837367e-05	0.942622759229767
118	GO:0050790	4.52997780866442e-09	1.80445375890615	88.5036957686127	142	2324	regulation of catalytic activity	biological_process	1.12796447435744e-05	0.851562173076343
119	GO:0051259	4.74428096387425e-09	2.66740774723271	21.6308516336369	52	568	protein complex oligomerization	biological_process	1.18132596000469e-05	1.41543837605013
120	GO:0043486	4.79031698092052e-09	8.57950191570881	2.28494911622924	15	60	histone exchange	biological_process	1.19278892824921e-05	3.1008938942755
121	GO:0006915	5.15627165276419e-09	1.85977220204688	75.78414568827	126	1990	apoptotic process	biological_process	1.28391164153828e-05	0.89512592073991
122	GO:1901700	5.25617953266728e-09	1.93118789808917	64.0166577396893	111	1681	response to oxygen-containing compound	biological_process	1.30878870363415e-05	0.949488540494386
123	GO:0071103	6.13549307093674e-09	3.14892857142857	13.8620246384574	39	364	DNA conformation change	biological_process	1.52773777466325e-05	1.65486103254016
124	GO:0045638	8.00111904085001e-09	6.36399217221135	3.46550615961435	18	91	negative regulation of myeloid cell differentiation	biological_process	1.99227864117165e-05	2.66993206113741
125	GO:0065008	8.6247981305899e-09	1.62909316767557	154.310230316015	218	4052	regulation of biological quality	biological_process	2.14757473451689e-05	0.704069113808139
126	GO:0051241	9.29647324192804e-09	2.03030299033992	50.1546331012319	92	1317	negative regulation of multicellular organismal process	biological_process	2.31482183724008e-05	1.02169504270228
127	GO:0006336	9.38643275273193e-09	8.9980631276901	2.05645420460632	14	54	DNA replication-independent nucleosome assembly	biological_process	2.33722175543025e-05	3.16961448846463
128	GO:0071704	1.02028710557363e-08	1.60891521916895	456.799410819497	526	11995	organic substance metabolic process	biological_process	2.54051489287834e-05	0.686088306106686
129	GO:0010605	1.04984173907465e-08	1.66300281743495	131.003749330477	191	3440	negative regulation of macromolecule metabolic process	biological_process	2.61410593029589e-05	0.733790612820003
130	GO:0006979	1.15585584146416e-08	2.8448478463471	17.1752008569898	44	451	response to oxidative stress	biological_process	2.87808104524576e-05	1.50835149358966
131	GO:0034724	1.21546899730811e-08	8.77810826888757	2.09453668987681	14	55	DNA replication-independent nucleosome organization	biological_process	3.0265178032972e-05	3.13391006445865
132	GO:0006796	1.25299621516001e-08	1.67027900766041	125.253294054633	184	3289	phosphate-containing compound metabolic process	biological_process	3.11996057574842e-05	0.740089114284323
133	GO:0032103	1.37215857978566e-08	2.68810944269918	19.764809855383	48	519	positive regulation of response to external stimulus	biological_process	3.41667486366628e-05	1.42659187666769
134	GO:0006793	1.38680400894157e-08	1.66565669200307	126.281521156936	185	3316	phosphorus metabolic process	biological_process	3.45314198226451e-05	0.736091077904496
135	GO:0060249	1.51317233862109e-08	2.85493029093328	16.718211033744	43	439	anatomical structure homeostasis	biological_process	3.76779912316651e-05	1.51345551961521
136	GO:0034508	1.56440544232581e-08	8.56862745098039	2.13261917514729	14	56	centromere complex assembly	biological_process	3.89536955139127e-05	3.0990641275291
137	GO:0050821	1.77953200765684e-08	4.24122029764287	6.77868237814676	25	178	protein stabilization	biological_process	4.43103469906553e-05	2.08447942140701
138	GO:0006303	2.10109852542183e-08	6.35112558994278	3.27509373326192	17	86	double-strand break repair via nonhomologous end joining	biological_process	5.23173532830035e-05	2.66701229883318
139	GO:0006338	2.27185467875446e-08	3.79358833577355	8.37814675950723	28	220	chromatin remodeling	biological_process	5.65691815009861e-05	1.92356313205436
140	GO:1903707	2.31665230802798e-08	4.51485421071177	5.90278521692555	23	155	negative regulation of hemopoiesis	biological_process	5.76846424698966e-05	2.17467940235088
141	GO:0007596	2.36644647035543e-08	3.13937777777778	12.7957150508838	36	336	blood coagulation	biological_process	5.89245171118501e-05	1.65047864642012
142	GO:0034340	3.20201417859118e-08	5.73288439955107	3.77016604177825	18	99	response to type I interferon	biological_process	7.97301530469203e-05	2.5192611881808
143	GO:0007599	3.46435436935463e-08	3.08703825136612	12.9861274772362	36	341	hemostasis	biological_process	8.62624237969304e-05	1.62622335943969
144	GO:0050817	3.73485829672107e-08	3.07677559912854	13.0242099625067	36	342	coagulation	biological_process	9.29979715883546e-05	1.62141922630714
145	GO:0051234	4.12171877158241e-08	1.54505761986492	203.512801285485	269	5344	establishment of localization	biological_process	0.000102630797412402	0.627660641588107
146	GO:0048518	4.19104526996053e-08	1.52617681103501	237.215800749866	305	6229	positive regulation of biological process	biological_process	0.000104357027222017	0.609922111338084
147	GO:0006807	4.22829819108884e-08	1.53335886627151	400.78007498661	470	10524	nitrogen compound metabolic process	biological_process	0.000105284624958112	0.616695383885404
148	GO:0019222	4.752322973041e-08	1.51147115838833	279.639689341189	349	7343	regulation of metabolic process	biological_process	0.000118332842028721	0.595953449989686
149	GO:0012501	5.3590632253581e-08	1.762699016353	81.3061060524906	129	2135	programmed cell death	biological_process	0.000133440674311417	0.817786153225691
150	GO:0048513	5.44156156065218e-08	1.61324069851659	136.449544724156	194	3583	animal organ development	biological_process	0.000135494882860239	0.689961707340074
151	GO:0016310	5.79899708602421e-08	1.71875706711804	92.1215318693091	142	2419	phosphorylation	biological_process	0.000144395027442003	0.781365645553857
152	GO:0006810	6.228533290876e-08	1.53938755186423	198.828655597215	263	5221	transport	biological_process	0.000155090478942812	0.622356486224652
153	GO:0097193	6.63615357981136e-08	3.24615622654052	11.0058382431709	32	289	intrinsic apoptotic signaling pathway	biological_process	0.000165240224137303	1.69873243359864
154	GO:0002274	6.89201522441172e-08	2.39030770289805	24.7916979110873	54	651	myeloid leukocyte activation	biological_process	0.000171611179087852	1.25719634744075
155	GO:0050776	7.13182492643326e-08	2.09749587482411	38.1586502410284	73	1002	regulation of immune response	biological_process	0.000177582440668188	1.0686679732984
156	GO:0031349	8.05798929887452e-08	2.87425813156516	14.6236743438672	38	384	positive regulation of defense response	biological_process	0.000200643933541975	1.52318963326566
157	GO:0002831	8.07365180002354e-08	2.82912049861496	15.232994108195	39	400	regulation of response to biotic stimulus	biological_process	0.000201033929820586	1.50035362567443
158	GO:0097190	8.33436069930877e-08	2.44131331463455	22.9256561328334	51	602	apoptotic signaling pathway	biological_process	0.000207525581412788	1.28765746040486
159	GO:0000726	8.36281422337185e-08	5.68872338036603	3.57975361542582	17	94	non-recombinational repair	biological_process	0.000208234074161959	2.50810493030728
160	GO:0006325	8.57538326445593e-08	2.22919981125851	30.4659882163899	62	800	chromatin organization	biological_process	0.000213527043284953	1.15652593637882
161	GO:0071346	9.41432555194319e-08	3.98678759377449	6.85484734868773	24	180	cellular response to interferon-gamma	biological_process	0.000234416706243386	1.99522674414358
162	GO:0042981	9.42464024837913e-08	1.85804183045562	60.4369041242635	102	1587	regulation of apoptotic process	biological_process	0.00023467354218464	0.893782981759081
163	GO:0044238	9.56963808122651e-08	1.52459726443769	419.440492769148	486	11014	primary metabolic process	biological_process	0.00023828398822254	0.608428192621022
164	GO:0060337	9.82977425532506e-08	5.61547698219168	3.6178361006963	17	95	type I interferon signaling pathway	biological_process	0.000244761378957594	2.48940857126634
165	GO:0071357	9.82977425532506e-08	5.61547698219168	3.6178361006963	17	95	cellular response to type I interferon	biological_process	0.000244761378957594	2.48940857126634
166	GO:0010942	9.86485601843476e-08	2.28488933858383	27.8002142474558	58	730	positive regulation of cell death	biological_process	0.000245634914859026	1.19212429458647
167	GO:0031323	1.00547287542677e-07	1.50716188760215	238.205945366899	304	6255	regulation of cellular metabolic process	biological_process	0.000250362745981265	0.591834388333914
168	GO:0002694	1.01758462604062e-07	2.47251739185795	21.7450990894483	49	571	regulation of leukocyte activation	biological_process	0.000253378571884114	1.30598066903655
169	GO:0051171	1.03178452337115e-07	1.51297431476105	224.115425816818	289	5885	regulation of nitrogen compound metabolic process	biological_process	0.000256914346319417	0.597387495630396
170	GO:0080090	1.06813713529799e-07	1.50904241532403	230.779860739154	296	6060	regulation of primary metabolic process	biological_process	0.000265966146689199	0.593633356903461
171	GO:0044281	1.09376771318097e-07	1.7691000485926	74.9844134975897	120	1969	small molecule metabolic process	biological_process	0.000272348160582061	0.823015639620721
172	GO:0031329	1.1430142593096e-07	2.19413458734325	31.4180503481521	63	825	regulation of cellular catabolic process	biological_process	0.00028461055056809	1.13365202279555
173	GO:0043067	1.14578408124078e-07	1.84409070326378	61.4651312265667	103	1614	regulation of programmed cell death	biological_process	0.000285300236228955	0.882909617768682
174	GO:0051276	1.18939543997568e-07	1.96549679768197	46.8414568826995	84	1230	chromosome organization	biological_process	0.000296159464553945	0.974894013229267
175	GO:0046677	1.20358598200148e-07	3.02803474473309	12.4529726834494	34	327	response to antibiotic	biological_process	0.000299692909518368	1.59838175940771
176	GO:0033993	1.25723359079555e-07	2.12078858078431	35.0739689341189	68	921	response to lipid	biological_process	0.000313051164108093	1.08460080726321
177	GO:0009893	1.33124624406922e-07	1.57910756161957	144.256454204606	201	3788	positive regulation of metabolic process	biological_process	0.000331480314773235	0.65910944436471
178	GO:0070201	1.41082696854917e-07	2.24110781526437	28.7903588644885	59	756	regulation of establishment of protein localization	biological_process	0.000351295915168744	1.16421205572278
179	GO:0031647	1.47047165067002e-07	3.19045570797489	10.8154258168184	31	284	regulation of protein stability	biological_process	0.000366147441016836	1.67376250570803
180	GO:0009056	1.59232645803389e-07	1.66646647369219	99.5476164970541	149	2614	catabolic process	biological_process	0.00039648928805044	0.736792293311014
181	GO:0008283	1.61444457466189e-07	1.74657766332339	77.1551151580075	122	2026	cell population proliferation	biological_process	0.000401996699090812	0.804530795037614
182	GO:0060548	1.61649559948267e-07	2.04860089094209	38.9583824317086	73	1023	negative regulation of cell death	biological_process	0.000402507404271186	1.03463894543114
183	GO:0048584	1.73348347998527e-07	1.68414874141876	92.9593465452598	141	2441	positive regulation of response to stimulus	biological_process	0.000431637386516333	0.752019560631675
184	GO:0043044	1.85622259789741e-07	5.71926458832934	3.35125870380289	16	88	ATP-dependent chromatin remodeling	biological_process	0.000462199426876454	2.51582964997918
185	GO:0042060	1.86108473659408e-07	2.44249367653623	21.5166041778254	48	565	wound healing	biological_process	0.000463410099411925	1.28835482715103
186	GO:0051131	2.21477797349182e-07	18.5676968834864	0.723567220139261	8	19	chaperone-mediated protein complex assembly	biological_process	0.000551479715399463	4.21472297096651
187	GO:1904869	2.27478713841455e-07	50.9390070921986	0.342742367434387	6	9	regulation of protein localization to Cajal body	biological_process	0.000566421997465223	5.67069893362939
188	GO:1904871	2.27478713841455e-07	50.9390070921986	0.342742367434387	6	9	positive regulation of protein localization to Cajal body	biological_process	0.000566421997465223	5.67069893362939
189	GO:0042127	2.30494685176639e-07	1.79878055103332	64.7402249598286	106	1700	regulation of cell population proliferation	biological_process	0.000573931766089831	0.847019190342896
190	GO:0050878	2.43402753076082e-07	2.52637794888114	19.0793251205142	44	501	regulation of body fluid levels	biological_process	0.000606072855159443	1.33707048401398
191	GO:1901698	2.64383281349991e-07	1.97238079850639	43.1855382967327	78	1134	response to nitrogen compound	biological_process	0.000658314370561478	0.979938113115709
192	GO:0009615	2.77427894368002e-07	2.96550198352151	12.3006427423674	33	323	response to virus	biological_process	0.000690795456976325	1.56827633675732
193	GO:0009617	2.93086916022685e-07	2.25421574382669	26.6196572040707	55	699	response to bacterium	biological_process	0.000729786420896487	1.17262559787655
194	GO:0060333	3.0026906433068e-07	5.48957314148681	3.46550615961435	16	91	interferon-gamma-mediated signaling pathway	biological_process	0.000747669970183394	2.45669397243589
195	GO:1904951	3.39172831247931e-07	2.5869591800036	17.3656132833423	41	456	positive regulation of establishment of protein localization	biological_process	0.000844540349807348	1.37125728971226
196	GO:0043066	4.01512452967816e-07	2.06985540711419	34.7312265666845	66	912	negative regulation of apoptotic process	biological_process	0.000999766007889863	1.04952998959644
197	GO:0009058	4.07365732601541e-07	1.47693479810268	237.634708087841	300	6240	biosynthetic process	biological_process	0.00101434067417784	0.562606137185808
198	GO:0043069	4.14781609496229e-07	2.05596883639105	35.4928762720943	67	932	negative regulation of programmed cell death	biological_process	0.00103280620764561	1.03981839686408
199	GO:0031331	4.57300650983637e-07	2.79174130973708	13.7858596679164	35	362	positive regulation of cellular catabolic process	biological_process	0.00113867862094926	1.48116526373586
200	GO:2000116	4.71130409710625e-07	3.3044314796425	9.10171397964649	27	239	regulation of cysteine-type endopeptidase activity	biological_process	0.00117311472017946	1.72440208049142
201	GO:0051246	4.98238671787117e-07	1.6114180763472	108.268505623996	157	2843	regulation of protein metabolic process	biological_process	0.00124061429274992	0.688330844399972
202	GO:0044093	5.19096005792621e-07	1.75507310112097	67.4440814140332	108	1771	positive regulation of molecular function	biological_process	0.00129254905442363	0.811531121942003
203	GO:1903405	5.50320224212408e-07	38.2021276595745	0.380824852704874	6	10	protein localization to nuclear body	biological_process	0.0013702973582889	5.25558108598702
204	GO:1904851	5.50320224212408e-07	38.2021276595745	0.380824852704874	6	10	positive regulation of establishment of protein localization to telomere	biological_process	0.0013702973582889	5.25558108598702
205	GO:1904867	5.50320224212408e-07	38.2021276595745	0.380824852704874	6	10	protein localization to Cajal body	biological_process	0.0013702973582889	5.25558108598702
206	GO:0042116	5.5215762261493e-07	5.21045442127311	3.6178361006963	16	95	macrophage activation	biological_process	0.00137487248031118	2.38140920028271
207	GO:0009894	5.69702023202122e-07	2.01359248228407	37.2827530798072	69	979	regulation of catabolic process	biological_process	0.00141855803777328	1.00977173534229
208	GO:0065003	5.96700836586466e-07	1.72488700485669	72.509051955008	114	1904	protein-containing complex assembly	biological_process	0.0014857850831003	0.786501855877866
209	GO:0060255	6.33010496349311e-07	1.45982945905531	260.674611676486	323	6845	regulation of macromolecule metabolic process	biological_process	0.00157619613590979	0.545799839690204
210	GO:0046034	6.62658831714645e-07	2.95338289161819	11.5770755222282	31	304	ATP metabolic process	biological_process	0.00165002049096947	1.56236840693902
211	GO:0043933	7.04493686251724e-07	1.67702845100105	82.6389930369577	126	2170	protein-containing complex subunit organization	biological_process	0.00175418927876679	0.745907164614812
212	GO:0031325	7.8869098303044e-07	1.56189245790091	126.471933583289	177	3321	positive regulation of cellular metabolic process	biological_process	0.0019638405477458	0.643295121985482
213	GO:0030334	8.20448219986682e-07	2.01193700189219	36.178361006963	67	950	regulation of cell migration	biological_process	0.00204291606776684	1.00858513194233
214	GO:1901998	8.25305827040916e-07	9.47429597928885	1.40905195500803	10	37	toxin transport	biological_process	0.00205501150933188	3.24401874276396
215	GO:0097237	9.05099082960859e-07	3.18283492822966	9.40637386181039	27	247	cellular response to toxic substance	biological_process	0.00225369671657254	1.67031233623871
216	GO:0090083	9.55443570903174e-07	19.8311237373737	0.609319764327799	7	16	regulation of inclusion body assembly	biological_process	0.0023790544915489	4.30969452557577
217	GO:0045862	1.00445670533878e-06	2.73351022120101	13.6335297268345	34	358	positive regulation of proteolysis	biological_process	0.00250109719629356	1.45075477010433
218	GO:0010604	1.076109662128e-06	1.54112035696096	134.126513122657	185	3522	positive regulation of macromolecule metabolic process	biological_process	0.00267951305869872	0.623979536486187
219	GO:0001818	1.13889544439075e-06	2.93017786757643	11.2724156400643	30	296	negative regulation of cytokine production	biological_process	0.00283584965653298	1.55098824174034
220	GO:0006508	1.14042648113424e-06	1.7256458141893	67.7487412961971	107	1779	proteolysis	biological_process	0.00283966193802427	0.787136384245626
221	GO:0070203	1.17160846844718e-06	30.56	0.418907337975362	6	11	regulation of establishment of protein localization to telomere	biological_process	0.00291730508643348	4.93357263826102
222	GO:0090084	1.17160846844718e-06	30.56	0.418907337975362	6	11	negative regulation of inclusion body assembly	biological_process	0.00291730508643348	4.93357263826102
223	GO:0010629	1.17744863132729e-06	1.6060898039871	100.347348687734	146	2635	negative regulation of gene expression	biological_process	0.00293184709200496	0.683552562932829
224	GO:2000573	1.20729355073244e-06	6.17544837100711	2.55152651312266	13	67	positive regulation of DNA biosynthetic process	biological_process	0.00300616094132377	2.62654388797586
225	GO:0070841	1.25464835450793e-06	13.6132764343291	0.875897161221211	8	23	inclusion body assembly	biological_process	0.00312407440272475	3.76694243040522
226	GO:0048522	1.27253655708891e-06	1.46157418156489	214.86138189609	273	5642	positive regulation of cellular process	biological_process	0.00316861602715137	0.54752305436452
227	GO:2001242	1.28759883827672e-06	3.76524758454106	6.28361006963042	21	165	regulation of intrinsic apoptotic signaling pathway	biological_process	0.00320612110730903	1.91274473269158
228	GO:0048731	1.50425215712258e-06	1.47496627623873	187.327745045528	243	4919	system development	biological_process	0.00374558787123522	0.560681968942721
229	GO:0032879	1.61549877752551e-06	1.57687748985393	108.649330476701	155	2853	regulation of localization	biological_process	0.00402259195603852	0.657070579186248
230	GO:0032612	1.6436707742154e-06	4.46446215373758	4.37948580610605	17	115	interleukin-1 production	biological_process	0.00409274022779634	2.15848638030193
231	GO:0044249	1.65476514012541e-06	1.44817593903139	230.589448312801	289	6055	cellular biosynthetic process	biological_process	0.00412036519891226	0.534236886225512
232	GO:0007165	1.68982845905734e-06	1.44614960252724	234.435779325121	293	6156	signal transduction	biological_process	0.00420767286305278	0.532216805165965
233	GO:0032652	1.69257757422429e-06	4.72921524849086	3.9224959828602	16	103	regulation of interleukin-1 production	biological_process	0.00421451815981849	2.24160080702372
234	GO:0014070	1.69781101286501e-06	1.96507156957829	36.9400107123728	67	970	response to organic cyclic compound	biological_process	0.00422754942203387	0.974581857621473
235	GO:0071702	1.87729209520448e-06	1.57001357793437	109.791805034815	156	2883	organic substance transport	biological_process	0.00467445731705915	0.65077703601746
236	GO:0035556	1.94565880018753e-06	1.57070797001114	108.992072844135	155	2862	intracellular signal transduction	biological_process	0.00484469041246695	0.651414976061881
237	GO:0051338	1.95625894369335e-06	1.95594650304396	37.0923406534547	67	974	regulation of transferase activity	biological_process	0.00487108476979645	0.967866911778569
238	GO:1901565	1.97623811776951e-06	1.82460447067596	49.3549009105517	83	1296	organonitrogen compound catabolic process	biological_process	0.00492083291324607	0.867583757122011
239	GO:0044403	1.99469049159903e-06	2.00956261166306	33.3983395822175	62	877	symbiotic process	biological_process	0.00496677932408158	1.00688152794584
240	GO:1901576	1.99677807732049e-06	1.44251800175428	233.902624531334	292	6142	organic substance biosynthetic process	biological_process	0.00497197741252803	0.528589322946718
241	GO:1902531	2.04671292539946e-06	1.68884243800196	71.0619175147295	110	1866	regulation of intracellular signal transduction	biological_process	0.00509631518424465	0.756034736951262
242	GO:0051179	2.05208524294048e-06	1.43440124416796	256.904445634708	316	6746	localization	biological_process	0.00510969225492179	0.520448644681287
243	GO:0006082	2.05360147262484e-06	1.8650155430292	44.7469201928227	77	1175	organic acid metabolic process	biological_process	0.00511346766683585	0.899187653943087
244	GO:0043436	2.06720425582116e-06	1.87236651025665	43.985270487413	76	1155	oxoacid metabolic process	biological_process	0.0051473385969947	0.904862865890588
245	GO:0045892	2.14802242072351e-06	1.84764938488576	46.3463845741832	79	1217	negative regulation of transcription, DNA-templated	biological_process	0.00534857582760153	0.885691012880888
246	GO:1901575	2.20477415224488e-06	1.63935347155857	82.7913229780396	124	2174	organic substance catabolic process	biological_process	0.00548988763908976	0.713126956745917
247	GO:0000165	2.22551279397435e-06	1.95783710501616	36.4830208891269	66	958	MAPK cascade	biological_process	0.00554152685699613	0.969260735543449
248	GO:0070202	2.26760057687478e-06	25.4652482269504	0.456989823245849	6	12	regulation of establishment of protein localization to chromosome	biological_process	0.00564632543641819	4.67045787511299
249	GO:1904816	2.26760057687478e-06	25.4652482269504	0.456989823245849	6	12	positive regulation of protein localization to chromosome, telomeric region	biological_process	0.00564632543641819	4.67045787511299
250	GO:1990173	2.26760057687478e-06	25.4652482269504	0.456989823245849	6	12	protein localization to nucleoplasm	biological_process	0.00564632543641819	4.67045787511299
251	GO:0071356	2.40724950213509e-06	2.87218217635603	11.0820032137118	29	291	cellular response to tumor necrosis factor	biological_process	0.00599405126031636	1.52214725911571
252	GO:0051050	2.49940632086026e-06	1.94016982209114	37.3589180503482	67	981	positive regulation of transport	biological_process	0.00622352173894204	0.956182936312394
253	GO:0046903	2.59129849374123e-06	1.71928062396529	63.2550080342796	100	1661	secretion	biological_process	0.00645233324941566	0.781805043222449
254	GO:0051336	2.71515336601267e-06	1.81418324715178	48.9740760578468	82	1286	regulation of hydrolase activity	biological_process	0.00676073188137154	0.859320187070926
255	GO:0032880	2.80530736307351e-06	1.91364681704751	38.9964649169791	69	1024	regulation of protein localization	biological_process	0.00698521533405303	0.93632459037193
256	GO:0006820	2.8653664070805e-06	2.17520613840027	24.3727905731119	49	640	anion transport	biological_process	0.00713476235363044	1.1211521277456
257	GO:0034622	2.89659946209464e-06	1.87673294695147	42.0811462238886	73	1105	cellular protein-containing complex assembly	biological_process	0.00721253266061565	0.908223373919858
258	GO:0000302	2.95764241245729e-06	3.12530809425219	8.83513658275308	25	232	response to reactive oxygen species	biological_process	0.00736452960701865	1.6439984182996
259	GO:0019752	3.00723635268856e-06	1.89140075376884	40.5959292983396	71	1066	carboxylic acid metabolic process	biological_process	0.0074880185181945	0.919455076782743
260	GO:0023052	3.0929653613442e-06	1.42573695676071	254.124424209963	312	6673	signaling	biological_process	0.00770148374974706	0.511707834389043
261	GO:0016032	3.12002221443543e-06	2.01459240598875	31.646545259775	59	831	viral process	biological_process	0.00776885531394423	1.01048798101604
262	GO:0043068	3.23790187704135e-06	2.12899262899263	25.8960899839314	51	680	positive regulation of programmed cell death	biological_process	0.00806237567383296	1.09017095489392
263	GO:0023014	3.26870296689747e-06	1.93274099255711	36.9019282271023	66	969	signal transduction by protein phosphorylation	biological_process	0.00813907038757469	0.950648314326154
264	GO:0032731	3.28240566150916e-06	6.86752613240418	1.98028923406535	11	52	positive regulation of interleukin-1 beta production	biological_process	0.00817319009715781	2.77979049507444
265	GO:0034612	3.36890509774867e-06	2.76142718780267	11.8817354043921	30	312	response to tumor necrosis factor	biological_process	0.00838857369339418	1.46541408751004
266	GO:0043085	3.5946178173233e-06	1.76321104410992	54.0771290840921	88	1420	positive regulation of catalytic activity	biological_process	0.00895059836513503	0.818205165564762
267	GO:1903409	3.77414443388223e-06	4.16519829833951	4.64606320299946	17	122	reactive oxygen species biosynthetic process	biological_process	0.00939761964036674	2.05838518159825
268	GO:0010243	3.78929845838672e-06	1.88591389026873	40.1008569898232	70	1053	response to organonitrogen compound	biological_process	0.00943535316138292	0.91526380490041
269	GO:0070661	3.86245056602233e-06	2.79633485593433	11.3485806106052	29	298	leukocyte proliferation	biological_process	0.00961750190939561	1.4835371311246
270	GO:1901652	3.99088162901371e-06	2.29594536277839	19.8028923406535	42	520	response to peptide	biological_process	0.00993729525624414	1.19908831022503
271	GO:0032268	4.23787221302922e-06	1.56375450082748	101.794483128013	145	2673	regulation of cellular protein metabolic process	biological_process	0.0105523018104428	0.645014036788948
272	GO:0032760	4.25170426030723e-06	4.98999681173282	3.27509373326192	14	86	positive regulation of tumor necrosis factor production	biological_process	0.010586743608165	2.31903889377923
273	GO:2001243	4.29496992816641e-06	4.64167012879103	3.73208355650777	15	98	negative regulation of intrinsic apoptotic signaling pathway	biological_process	0.0106944751211344	2.21464399780788
274	GO:0070663	4.39354582239539e-06	3.13369502889154	8.45431173004821	24	222	regulation of leukocyte proliferation	biological_process	0.0109399290977645	1.64786478360292
275	GO:0010950	4.40346439102397e-06	3.45095541401274	6.77868237814676	21	178	positive regulation of endopeptidase activity	biological_process	0.0109646263336497	1.78699583442303
276	GO:0051607	4.67742642988323e-06	3.0362446789581	9.063631494376	25	238	defense response to virus	biological_process	0.0116467918104093	1.60228805652932
277	GO:0044248	4.74389270681111e-06	1.60403791880744	85.7617568291377	126	2252	cellular catabolic process	biological_process	0.0118122928399597	0.681708246923032
278	GO:0071347	4.81387426045846e-06	3.42892129884425	6.81676486341725	21	179	cellular response to interleukin-1	biological_process	0.0119865469085416	1.77775479168384
279	GO:0070199	4.96195349357926e-06	10.744927753238	1.02822710230316	8	27	establishment of protein localization to chromosome	biological_process	0.0123552641990124	3.4255838772905
280	GO:0043065	5.05269293877418e-06	2.10839563946276	25.5914301017675	50	672	positive regulation of apoptotic process	biological_process	0.0125812054175477	1.07614561343319
281	GO:0051223	5.54301669388927e-06	2.05300095937452	27.8382967327263	53	731	regulation of protein transport	biological_process	0.0138021115677843	1.03773430162311
282	GO:1903557	5.61691121360356e-06	4.85458916592346	3.35125870380289	14	88	positive regulation of tumor necrosis factor superfamily cytokine production	biological_process	0.0139861089218729	2.27934920844282
283	GO:0048585	5.90752718944195e-06	1.68145620724056	64.4736475629352	100	1693	negative regulation of response to stimulus	biological_process	0.0147097427017105	0.749711205019946
284	GO:0045088	6.08915204442821e-06	2.72433486336011	11.6151580074987	29	305	regulation of innate immune response	biological_process	0.0151619885906262	1.44590404403176
285	GO:0032611	6.29223943962403e-06	4.47899959903769	3.84633101231923	15	101	interleukin-1 beta production	biological_process	0.0156676762046638	2.16317653704283
286	GO:0048525	6.29223943962403e-06	4.47899959903769	3.84633101231923	15	101	negative regulation of viral process	biological_process	0.0156676762046638	2.16317653704283
287	GO:0050830	6.29223943962403e-06	4.47899959903769	3.84633101231923	15	101	defense response to Gram-positive bacterium	biological_process	0.0156676762046638	2.16317653704283
288	GO:0010952	6.46755160356405e-06	3.24485175202156	7.50224959828602	22	197	positive regulation of peptidase activity	biological_process	0.0161042034928745	1.69815256712767
289	GO:0015711	6.6936069009138e-06	2.29331324413292	18.8508302088913	40	495	organic anion transport	biological_process	0.0166670811832754	1.19743342639368
290	GO:0009636	6.70487162190693e-06	2.24288609498657	20.2217996786288	42	531	response to toxic substance	biological_process	0.0166951303385483	1.16535635498919
291	GO:0035456	6.71593068586534e-06	10.2071123755334	1.06630958757365	8	28	response to interferon-beta	biological_process	0.0167226674078047	3.35150287582157
292	GO:1904814	6.90219851978278e-06	19.0968085106383	0.533154793786824	6	14	regulation of protein localization to chromosome, telomeric region	biological_process	0.0171864743142591	4.25525964777684
293	GO:0044260	6.90417627048459e-06	1.3987992373383	316.808194965185	374	8319	cellular macromolecule metabolic process	biological_process	0.0171913989135066	0.484188914553652
294	GO:2000145	7.08076188839602e-06	1.87311117683788	38.5394750937333	67	1012	regulation of cell motility	biological_process	0.0176310971021061	0.905436531995563
295	GO:0072332	7.13810245887191e-06	5.12722063037249	2.97043385109802	13	78	intrinsic apoptotic signaling pathway by p53 class mediator	biological_process	0.017773875122591	2.35817697994619
296	GO:0019637	7.28953259262509e-06	1.86237117140348	39.3392072844135	68	1033	organophosphate metabolic process	biological_process	0.0181509361556365	0.897140631316769
297	GO:0018130	7.29593800654667e-06	1.45899871794487	159.794108194965	209	4196	heterocycle biosynthetic process	biological_process	0.0181668856363012	0.544978615527645
298	GO:0032651	7.35788737362466e-06	4.72630823831458	3.42742367434387	14	90	regulation of interleukin-1 beta production	biological_process	0.0183211395603254	2.24071372143758
299	GO:0071674	7.35788737362466e-06	4.72630823831458	3.42742367434387	14	90	mononuclear cell migration	biological_process	0.0183211395603254	2.24071372143758
300	GO:0040012	7.48622442647668e-06	1.85208975757863	40.1389394750937	69	1054	regulation of locomotion	biological_process	0.0186406988219269	0.889154017429536
301	GO:0140352	7.50290806219541e-06	1.69633580095493	59.9418318157472	94	1574	export from cell	biological_process	0.0186822410748666	0.762421789251557
302	GO:0009889	7.55986368512529e-06	1.45448936151369	163.526191751473	213	4294	regulation of biosynthetic process	biological_process	0.018824060575962	0.540512744257003
303	GO:0050866	7.61645461894501e-06	3.2078259657409	7.57841456882699	22	199	negative regulation of cell activation	biological_process	0.0189649720011731	1.68159587334729
304	GO:0050900	8.1031125768661e-06	2.27280844445743	19.0031601499732	40	499	leukocyte migration	biological_process	0.0201767503163966	1.18447609688042
305	GO:0043281	8.24421353360348e-06	3.09351532218992	8.18773433315479	23	215	regulation of cysteine-type endopeptidase activity involved in apoptotic process	biological_process	0.0205280916986727	1.62924717964176
306	GO:0002237	8.27313158326882e-06	2.57851150075415	13.0622924477772	31	343	response to molecule of bacterial origin	biological_process	0.0206000976423394	1.36653848030307
307	GO:0042110	8.37352991448984e-06	2.32388785411827	17.6702731655062	38	464	T cell activation	biological_process	0.0208500894870797	1.2165404490302
308	GO:0060760	8.43166784716049e-06	6.11934782608696	2.17070166041778	11	57	positive regulation of response to cytokine stimulus	biological_process	0.0209948529394296	2.61337790484501
309	GO:1903428	8.43166784716049e-06	6.11934782608696	2.17070166041778	11	57	positive regulation of reactive oxygen species biosynthetic process	biological_process	0.0209948529394296	2.61337790484501
310	GO:0019438	8.59226257883965e-06	1.45430686560737	160.17493304767	209	4206	aromatic compound biosynthetic process	biological_process	0.0213947338213107	0.540331716836169
311	GO:0007154	9.05158890605096e-06	1.40030715321902	255.076486341725	310	6698	cell communication	biological_process	0.0225384563760669	0.485743312758002
312	GO:0051248	9.1794182392065e-06	1.79345327293781	45.0515800749866	75	1183	negative regulation of protein metabolic process	biological_process	0.0228567514156242	0.842740157462104
313	GO:0036294	9.6084876603826e-06	3.06127877007912	8.26389930369577	23	217	cellular response to decreased oxygen levels	biological_process	0.0239251342743527	1.61413442738637
314	GO:1905907	1.01152510098665e-05	101.601131541726	0.190412426352437	4	5	negative regulation of amyloid fibril formation	biological_process	0.0251869750145676	6.66677265940986
315	GO:0032496	1.02915174261077e-05	2.59309838472834	12.5672201392608	30	330	response to lipopolysaccharide	biological_process	0.0256258783910083	1.37467694451245
316	GO:1903507	1.03787936192379e-05	1.75986565910999	48.364756293519	79	1270	negative regulation of nucleic acid-templated transcription	biological_process	0.0258431961119024	0.815465303673336
317	GO:0071453	1.08331570591428e-05	2.95263048450821	8.91130155329405	24	234	cellular response to oxygen levels	biological_process	0.0269745610772657	1.56200081752023
318	GO:0046942	1.09177971352522e-05	2.58433708490055	12.6053026245313	30	331	carboxylic acid transport	biological_process	0.027185314866778	1.3697942584983
319	GO:1902679	1.09813273247098e-05	1.75670578373847	48.44092126406	79	1272	negative regulation of RNA biosynthetic process	biological_process	0.0273435050385274	0.812872586403492
320	GO:0006520	1.10517159901927e-05	2.53712191501206	13.2527048741296	31	348	cellular amino acid metabolic process	biological_process	0.0275187728155798	1.34319284614894
321	GO:1904874	1.11331944607191e-05	16.9739952718676	0.571237279057311	6	15	positive regulation of telomerase RNA localization to Cajal body	biological_process	0.0277216542071904	4.08525427559046
322	GO:0042542	1.13951460726302e-05	3.61830357142857	5.56004284949116	18	146	response to hydrogen peroxide	biological_process	0.0283739137208491	1.85531345345994
323	GO:0016477	1.18493574352918e-05	1.67412195190562	60.627316550616	94	1592	cell migration	biological_process	0.0295049000138765	0.743404625260497
324	GO:0032732	1.19340898517133e-05	5.86372023809524	2.24686663095876	11	59	positive regulation of interleukin-1 production	biological_process	0.0297158837307661	2.55181627319533
325	GO:0043434	1.20731975774825e-05	2.3412	16.6039635779325	36	436	response to peptide hormone	biological_process	0.0300622619679314	1.22724818378073
326	GO:0015849	1.22760203796512e-05	2.56698797633067	12.6814675950723	30	333	organic acid transport	biological_process	0.0305672907453316	1.36007653840311
327	GO:1901362	1.3858752884235e-05	1.43635254307108	165.887305838243	214	4356	organic cyclic compound biosynthetic process	biological_process	0.0345082946817451	0.522409892418291
328	GO:0043618	1.42739111410693e-05	3.91454607742378	4.60798071772898	16	121	regulation of transcription from RNA polymerase II promoter in response to stress	biological_process	0.0355420387412626	1.9688450253153
329	GO:0070555	1.42981933435465e-05	3.06772839603028	7.88307445099089	22	207	response to interleukin-1	biological_process	0.0356025014254307	1.61717075824968
330	GO:0071456	1.42981933435465e-05	3.06772839603028	7.88307445099089	22	207	cellular response to hypoxia	biological_process	0.0356025014254307	1.61717075824968
331	GO:2000106	1.43776352019719e-05	4.75966025378633	3.16084627745046	13	83	regulation of leukocyte apoptotic process	biological_process	0.0358003116529099	2.2508585971318
332	GO:0051173	1.4533426566907e-05	1.48902561237071	120.873808248527	164	3174	positive regulation of nitrogen compound metabolic process	biological_process	0.0361882321515983	0.574368569583151
333	GO:1903555	1.48022051870966e-05	3.39680675979448	6.20744509908945	19	163	regulation of tumor necrosis factor superfamily cytokine production	biological_process	0.0368574909158705	1.76417914738521
334	GO:0002532	1.60024935844561e-05	5.12131616595136	2.74193893947509	12	72	production of molecular mediator involved in inflammatory response	biological_process	0.0398462090252957	2.35651462703645
335	GO:0030595	1.61487535524595e-05	2.95350283466389	8.53047670058918	23	224	leukocyte chemotaxis	biological_process	0.0402103963456241	1.56242699660717
336	GO:0007568	1.62045088706721e-05	2.57272626842888	12.2244777718265	29	321	aging	biological_process	0.0403492270879735	1.36329796613187
337	GO:0032944	1.6639512500639e-05	3.03457696576453	7.95923942153187	22	209	regulation of mononuclear cell proliferation	biological_process	0.0414323861265912	1.60149541205537
338	GO:0009896	1.68287284744275e-05	2.3324040358064	16.1850562399572	35	425	positive regulation of catabolic process	biological_process	0.0419035339013244	1.2218177242006
339	GO:0090087	1.7123689260263e-05	1.96259638005942	28.9807712908409	53	761	regulation of peptide transport	biological_process	0.0426379862580548	0.972763504256246
340	GO:0023051	1.78373490326693e-05	1.45606754436176	140.105463310123	185	3679	regulation of signaling	biological_process	0.0444149990913466	0.542077281124212
341	GO:0002697	1.80035840299059e-05	2.26482108570431	17.5941081949652	37	462	regulation of immune effector process	biological_process	0.0448289242344658	1.1793970860498
342	GO:0034654	1.81993827783252e-05	1.43680506505261	157.394911622924	204	4133	nucleobase-containing compound biosynthetic process	biological_process	0.0453164631180297	0.52286434101673
343	GO:1903901	1.87262590115422e-05	4.62693011779688	3.23701124799143	13	85	negative regulation of viral life cycle	biological_process	0.0466283849387402	2.21005530952148
344	GO:0032943	1.8879817997307e-05	2.71065457970332	10.4346009641136	26	274	mononuclear cell proliferation	biological_process	0.0470107468132944	1.43864128141637
345	GO:0009966	2.00906401741268e-05	1.47960708752811	120.683395822175	163	3169	regulation of signal transduction	biological_process	0.0500256940335757	0.565214116305258
346	GO:0044271	2.04232000712495e-05	1.41057937350198	186.261435457954	235	4891	cellular nitrogen compound biosynthetic process	biological_process	0.0508537681774112	0.496287848862743
347	GO:0032940	2.09018000221684e-05	1.66379631587959	58.2281199785753	90	1529	secretion by cell	biological_process	0.0520454820551992	0.734478827675703
348	GO:0033209	2.09159602752559e-05	3.3042591001406	6.3597750401714	19	167	tumor necrosis factor-mediated signaling pathway	biological_process	0.0520807410853873	1.72432681866774
349	GO:0051253	2.11275624175728e-05	1.70302265967658	51.7540974825924	82	1359	negative regulation of RNA metabolic process	biological_process	0.0526076304197563	0.768097631015014
350	GO:1900182	2.13216713200167e-05	4.95555863214731	2.81810391001607	12	74	positive regulation of protein localization to nucleus	biological_process	0.0530909615868415	2.30904769926867
351	GO:0030154	2.15887309222163e-05	1.42834264255735	161.469737546867	208	4240	cell differentiation	biological_process	0.0537559399963186	0.514342106413046
352	GO:0050729	2.17588409157731e-05	3.42934102934103	5.82662024638457	18	153	positive regulation of inflammatory response	biological_process	0.0541795138802749	1.7779313795943
353	GO:0042832	2.2137913302202e-05	10.4941510695187	0.913979646491698	7	24	defense response to protozoan	biological_process	0.0551234041224829	3.39151355857961
354	GO:0071706	2.27603909787587e-05	3.28189859176786	6.39785752544189	19	168	tumor necrosis factor superfamily cytokine production	biological_process	0.0566733735371091	1.71453066133368
355	GO:0009259	2.34491355131957e-05	2.3232760631268	15.7661489019818	34	414	ribonucleotide metabolic process	biological_process	0.0583883474278572	1.21616059247671
356	GO:0019058	2.42467415834866e-05	2.51149972047588	12.4910551687199	29	328	viral life cycle	biological_process	0.0603743865428817	1.32854911444112
357	GO:0043549	2.45520140866803e-05	1.87562896521549	33.131762185324	58	870	regulation of kinase activity	biological_process	0.0611345150758341	0.907374463788602
358	GO:0048872	2.49106655461419e-05	2.79114048546363	9.3682913765399	24	246	homeostasis of number of cells	biological_process	0.0620275572098932	1.48085474087871
359	GO:0042098	2.50437261822296e-05	3.14055275140306	7.00717728976968	20	184	T cell proliferation	biological_process	0.0623588781937518	1.65101850227817
360	GO:0043620	2.63711728578593e-05	3.70170458228012	4.8364756293519	16	127	regulation of DNA-templated transcription in response to stress	biological_process	0.0656642204160696	1.88818976428316
361	GO:1903362	2.66227147058698e-05	2.77846750347583	9.40637386181039	24	247	regulation of cellular protein catabolic process	biological_process	0.0662905596176159	1.47428936685006
362	GO:0009150	2.67627743308271e-05	2.33960781469123	15.1949116229245	33	399	purine ribonucleotide metabolic process	biological_process	0.0666393080837596	1.22626671304805
363	GO:0051270	2.75285332269357e-05	1.77012345903487	41.7764863417247	69	1097	regulation of cellular component movement	biological_process	0.0685460477350699	0.823849986029098
364	GO:0006974	2.79505099020467e-05	1.87675111945023	32.5224424209962	57	854	cellular response to DNA damage stimulus	biological_process	0.0695967696560964	0.908237343540285
365	GO:0045934	2.79547847979794e-05	1.66748283418554	55.4100160685592	86	1455	negative regulation of nucleobase-containing compound metabolic process	biological_process	0.0696074141469687	0.737671909737974
366	GO:0050863	2.86003921821937e-05	2.53327053619879	11.957900374933	28	314	regulation of T cell activation	biological_process	0.0712149765336623	1.3410011553729
367	GO:0048545	2.89641752410564e-05	2.36419403429713	14.5855918585967	32	383	response to steroid hormone	biological_process	0.0721207963502304	1.24134844534226
368	GO:0001562	2.97412460141313e-05	9.91059027777778	0.952062131762185	7	25	response to protozoan	biological_process	0.074055702575187	3.30897098732718
369	GO:0031326	2.98787663031418e-05	1.42034212405518	160.441510444563	206	4213	regulation of cellular biosynthetic process	biological_process	0.0743981280948231	0.50623847989019
370	GO:0042493	3.01953300785388e-05	1.77943579693448	40.3293519014462	67	1059	response to drug	biological_process	0.0751863718955617	0.831419880521089
371	GO:0032655	3.15887326151284e-05	5.80826092594994	2.05645420460632	10	54	regulation of interleukin-12 production	biological_process	0.0786559442116698	2.53810626533754
372	GO:0048514	3.17613216107845e-05	1.98162881630961	25.9341724692019	48	681	blood vessel morphogenesis	biological_process	0.0790856908108533	0.986686753130046
373	GO:2000379	3.17749569284628e-05	4.07907264901526	3.88441349758972	14	102	positive regulation of reactive oxygen species metabolic process	biological_process	0.0791196427518724	2.02824120201661
374	GO:0032212	3.20425704741211e-05	7.84899879636722	1.29480449919657	8	34	positive regulation of telomere maintenance via telomerase	biological_process	0.0797860004805615	2.97250863825439
375	GO:0042592	3.2589656018923e-05	1.57863050597196	73.0802892340653	107	1919	homeostatic process	biological_process	0.0811482434871182	0.658673533717567
376	GO:0048856	3.2801305835963e-05	1.37727741533633	228.037921799679	278	5988	anatomical structure development	biological_process	0.081675251531548	0.461819180692884
377	GO:1902533	3.30149093118962e-05	1.7895692190111	38.8822174611676	65	1021	positive regulation of intracellular signal transduction	biological_process	0.0822071241866216	0.83961234704725
378	GO:0010468	3.35543148960188e-05	1.3885400665037	201.60867702196	250	5294	regulation of gene expression	biological_process	0.0835502440910868	0.473568806909892
379	GO:0042325	3.40564511031183e-05	1.6263508294875	61.4651312265667	93	1614	regulation of phosphorylation	biological_process	0.0848005632467646	0.701638503025921
380	GO:0048869	3.45080867513061e-05	1.41284721868019	164.478253883235	210	4319	cellular developmental process	biological_process	0.0859251360107523	0.498605465127171
381	GO:0051222	3.47307461098097e-05	2.24410110307546	16.7562935190145	35	440	positive regulation of protein transport	biological_process	0.0864795578134261	1.16613767488602
382	GO:0019219	3.6610029105936e-05	1.42190295130013	152.710765934655	197	4010	regulation of nucleobase-containing compound metabolic process	biological_process	0.0911589724737806	0.507823000501628
383	GO:0070200	3.74367571798894e-05	12.7283687943262	0.685484734868773	6	18	establishment of protein localization to telomere	biological_process	0.0932175253779245	3.66997563721182
384	GO:1904872	3.74367571798894e-05	12.7283687943262	0.685484734868773	6	18	regulation of telomerase RNA localization to Cajal body	biological_process	0.0932175253779245	3.66997563721182
385	GO:2001233	3.78389516057794e-05	2.2947875394434	15.4614890198179	33	406	regulation of apoptotic signaling pathway	biological_process	0.0942189894983906	1.19836058937757
386	GO:0019693	3.81047920778877e-05	2.26241714956634	16.1469737546867	34	424	ribose phosphate metabolic process	biological_process	0.0948809322739403	1.17786496121316
387	GO:0050794	3.94045774801235e-05	1.37621347032783	426.447670058918	477	11198	regulation of cellular process	biological_process	0.0981173979255075	0.460704269964885
388	GO:0032680	3.98294644229539e-05	3.25900859703677	6.09319764327799	18	160	regulation of tumor necrosis factor production	biological_process	0.0991753664131553	1.70443315781012
389	GO:0032735	4.01609338761609e-05	7.55787366313682	1.33288698446706	8	35	positive regulation of interleukin-12 production	biological_process	0.100000725351641	2.91798040281468
390	GO:2000113	4.09367838183013e-05	1.64271147002464	56.8190680235672	87	1492	negative regulation of cellular macromolecule biosynthetic process	biological_process	0.10193259170757	0.716079103952621
391	GO:0010646	4.20668938465791e-05	1.43313406271838	138.505998928763	181	3637	regulation of cell communication	biological_process	0.104746565677982	0.519173573014108
392	GO:0032615	4.38849016696537e-05	5.55510761024623	2.13261917514729	10	56	interleukin-12 production	biological_process	0.109273405157438	2.47381485891678
393	GO:0002262	4.5579890290284e-05	3.35948791842164	5.59812533476165	17	147	myeloid cell homeostasis	biological_process	0.113493926822807	1.74824134197542
394	GO:0046651	4.61716889433932e-05	2.61328360146835	10.3584359935726	25	272	lymphocyte proliferation	biological_process	0.114967505469049	1.38586369879879
395	GO:0007275	4.71642256198019e-05	1.37589168128784	209.149009105517	257	5492	multicellular organism development	biological_process	0.117438921793307	0.460366896624306
396	GO:0050670	4.78223619572567e-05	2.89244361776331	7.92115693626138	21	208	regulation of lymphocyte proliferation	biological_process	0.119077681273569	1.5322888372356
397	GO:0062012	4.8200692988773e-05	2.23314324177776	16.3373861810391	34	429	regulation of small molecule metabolic process	biological_process	0.120019725542045	1.15907579373742
398	GO:0050663	4.83255044882432e-05	2.73326813846319	9.13979646491698	23	240	cytokine secretion	biological_process	0.120330506175726	1.45062699775192
399	GO:0042136	4.91082294793154e-05	3.90084835630965	4.03674343867167	14	106	neurotransmitter biosynthetic process	biological_process	0.122279491403495	1.96378791534469
400	GO:0071675	4.97999911805334e-05	6.20997920997921	1.75179432244242	9	46	regulation of mononuclear cell migration	biological_process	0.124001978039528	2.63458843854075
401	GO:0051973	4.9926059481566e-05	7.28754318228002	1.37096946973755	8	36	positive regulation of telomerase activity	biological_process	0.124315888109099	2.86543252701662
402	GO:0001944	5.00385968512911e-05	1.87688941352604	30.161328334226	53	792	vasculature development	biological_process	0.124596106159715	0.908343648966013
403	GO:0046649	5.05813601122211e-05	1.91333509058328	27.9144617032673	50	733	lymphocyte activation	biological_process	0.125947586679431	0.936089561183965
404	GO:0032640	5.09965622316786e-05	3.1910434393193	6.20744509908945	18	163	tumor necrosis factor production	biological_process	0.12698143995688	1.67402824799798
405	GO:0010508	5.12759388130771e-05	3.66461412151067	4.56989823245849	15	120	positive regulation of autophagy	biological_process	0.127677087644562	1.87366129268596
406	GO:0046597	5.29581004793831e-05	11.7486088379705	0.723567220139261	6	19	negative regulation of viral entry into host cell	biological_process	0.131865670193664	3.55441803113442
407	GO:0090670	5.29581004793831e-05	11.7486088379705	0.723567220139261	6	19	RNA localization to Cajal body	biological_process	0.131865670193664	3.55441803113442
408	GO:0090671	5.29581004793831e-05	11.7486088379705	0.723567220139261	6	19	telomerase RNA localization to Cajal body	biological_process	0.131865670193664	3.55441803113442
409	GO:0090672	5.29581004793831e-05	11.7486088379705	0.723567220139261	6	19	telomerase RNA localization	biological_process	0.131865670193664	3.55441803113442
410	GO:0090685	5.29581004793831e-05	11.7486088379705	0.723567220139261	6	19	RNA localization to nucleus	biological_process	0.131865670193664	3.55441803113442
411	GO:0010628	5.41332815119151e-05	1.51662310729138	86.8280664167113	122	2280	positive regulation of gene expression	biological_process	0.134791870964669	0.600862609119522
412	GO:2001056	5.41626016955202e-05	3.30821543969959	5.67429030530262	17	149	positive regulation of cysteine-type endopeptidase activity	biological_process	0.134864878221845	1.72605318966804
413	GO:0051094	5.48002961536306e-05	1.64578353491257	54.0009641135511	83	1418	positive regulation of developmental process	biological_process	0.13645273742254	0.718774594784593
414	GO:0051049	5.61714343829549e-05	1.56316109128934	71.5189073379754	104	1878	regulation of transport	biological_process	0.139866871613558	0.644466462680882
415	GO:0006464	5.73328520060291e-05	1.40383754371788	158.423138725228	202	4160	cellular protein modification process	biological_process	0.142758801495013	0.489375992313887
416	GO:0036211	5.73328520060291e-05	1.40383754371788	158.423138725228	202	4160	protein modification process	biological_process	0.142758801495013	0.489375992313887
417	GO:0032722	6.00483821375423e-05	5.3230504041845	2.20878414568827	10	58	positive regulation of chemokine production	biological_process	0.14952047152248	2.41225322726711
418	GO:0071385	6.00483821375423e-05	5.3230504041845	2.20878414568827	10	58	cellular response to glucocorticoid stimulus	biological_process	0.14952047152248	2.41225322726711
419	GO:0046209	6.09731844002762e-05	4.38724708767627	3.12276379217997	12	82	nitric oxide metabolic process	biological_process	0.151823229156688	2.13331596054608
420	GO:1904358	6.15909523920016e-05	7.03585618286163	1.40905195500803	8	37	positive regulation of telomere maintenance via telomere lengthening	biological_process	0.153361471456084	2.81472599355563
421	GO:0034101	6.22111346011693e-05	3.59571382533033	4.64606320299946	15	122	erythrocyte homeostasis	biological_process	0.154905725156912	1.8462782046105
422	GO:0007004	6.30951994392789e-05	4.76755447941889	2.66577396893412	11	70	telomere maintenance via telomerase	biological_process	0.157107046603805	2.25324942448211
423	GO:0009890	6.33891868750297e-05	1.59147089114147	63.3311730048206	94	1663	negative regulation of biosynthetic process	biological_process	0.157839075318824	0.670360769546943
424	GO:0050778	6.4683137596728e-05	1.88004872419541	28.9426888055704	51	760	positive regulation of immune response	biological_process	0.161061012615853	0.91077005192642
425	GO:0001568	6.68731302578872e-05	1.87729193341869	28.9807712908409	51	761	blood vessel development	biological_process	0.166514094342139	0.908653017854485
426	GO:0072358	6.71865047213569e-05	1.85333736976415	30.5040707016604	53	801	cardiovascular system development	biological_process	0.167294396756179	0.890125524313446
427	GO:0051247	6.78482532550519e-05	1.58080212772388	65.1210498125335	96	1710	positive regulation of protein metabolic process	biological_process	0.168942150605079	0.660656793871402
428	GO:0034504	6.86491104461482e-05	2.60115225129353	9.9776111408677	24	262	protein localization to nucleus	biological_process	0.170936285010909	1.37915084593898
429	GO:0010558	7.0069373494256e-05	1.6018869759751	60.1703267273701	90	1580	negative regulation of macromolecule biosynthetic process	biological_process	0.174472740000697	0.679772359386724
430	GO:0009719	7.08760277795328e-05	1.57865249939628	65.1972147830745	96	1712	response to endogenous stimulus	biological_process	0.176481309171037	0.658693633153789
431	GO:0006811	7.56525868007156e-05	1.57543801503488	65.3114622388859	96	1715	ion transport	biological_process	0.188374941133782	0.655752993225034
432	GO:0042133	7.57088812962452e-05	3.21019452449568	5.82662024638457	17	153	neurotransmitter metabolic process	biological_process	0.188515114427651	1.68266072134206
433	GO:0032502	7.63343267122607e-05	1.34943794501678	247.764649169791	296	6506	developmental process	biological_process	0.190072473513529	0.432358634844786
434	GO:0010647	7.79566471878569e-05	1.54495902378753	72.9660417782539	105	1916	positive regulation of cell communication	biological_process	0.194112051497764	0.627568574723514
435	GO:0090594	7.87760494371204e-05	15.8914660056657	0.495072308516336	5	13	inflammatory response to wounding	biological_process	0.19615236309843	3.99018031595802
436	GO:1902947	7.87760494371204e-05	15.8914660056657	0.495072308516336	5	13	regulation of tau-protein kinase activity	biological_process	0.19615236309843	3.99018031595802
437	GO:0050715	8.00483447324519e-05	3.33831666374218	5.29346545259775	16	139	positive regulation of cytokine secretion	biological_process	0.199320378383805	1.73912081136379
438	GO:0006302	8.00785128786377e-05	2.63489664082687	9.44445634708088	23	248	double-strand break repair	biological_process	0.199395497067808	1.39774637032885
439	GO:0032270	8.04675002612113e-05	1.59081166138601	61.2366363149438	91	1608	positive regulation of cellular protein metabolic process	biological_process	0.200364075650416	0.669763042917132
440	GO:0002833	8.51374785693598e-05	2.62308988474995	9.48253883235137	23	249	positive regulation of response to biotic stimulus	biological_process	0.211992321637706	1.39126724491177
441	GO:0006352	8.51374785693598e-05	2.62308988474995	9.48253883235137	23	249	DNA-templated transcription, initiation	biological_process	0.211992321637706	1.39126724491177
442	GO:0019220	8.69571961552365e-05	1.55521099530058	68.9292983395822	100	1810	regulation of phosphate metabolic process	biological_process	0.216523418426539	0.637110323908149
443	GO:0030163	8.72339509262893e-05	1.77318378173017	35.4547937868238	59	931	protein catabolic process	biological_process	0.21721253780646	0.826342072192595
444	GO:2001057	8.72610504096672e-05	4.20624375330707	3.23701124799143	12	85	reactive nitrogen species metabolic process	biological_process	0.217280015520071	2.07253245717803
445	GO:0051347	8.82994049271992e-05	1.93481848184818	24.7916979110873	45	651	positive regulation of transferase activity	biological_process	0.219865518268726	0.952198223929788
446	GO:0010556	8.97477711588808e-05	1.39393747595094	154.995715050884	197	4070	regulation of macromolecule biosynthetic process	biological_process	0.223471950185613	0.47916585162349
447	GO:0051174	9.06693379805751e-05	1.55320296128608	69.0054633101232	100	1812	regulation of phosphorus metabolic process	biological_process	0.225766651571632	0.635246362956935
448	GO:0050789	9.24782522766826e-05	1.36772703729282	460.455329405463	507	12091	regulation of biological process	biological_process	0.23027084816894	0.451780334582222
449	GO:0071384	9.36417623090596e-05	5.00909065480686	2.32303160149973	10	61	cellular response to corticosteroid stimulus	biological_process	0.233167988149558	2.32454872180879
450	GO:0045859	9.57255614150724e-05	1.83609071894353	30.161328334226	52	792	regulation of protein kinase activity	biological_process	0.23835664792353	0.876637342268379
451	GO:0042129	9.65022952932336e-05	3.1403810669044	5.94086770219604	17	156	regulation of T cell proliferation	biological_process	0.240290715280152	1.65093963235786
452	GO:0002443	0.000105206942442877	1.78697449264569	33.360257096947	56	876	leukocyte mediated immunity	biological_process	0.261965286682764	0.83751904143245
453	GO:0046596	0.000106688856898101	7.75395256916996	1.14247455811462	7	30	regulation of viral entry into host cell	biological_process	0.265655253676273	2.95493191016872
454	GO:0032387	0.000107892668620661	4.91248765499835	2.36111408677022	10	62	negative regulation of intracellular transport	biological_process	0.268652744865445	2.29645378190661
455	GO:1903037	0.00010886836255593	2.414041905162	11.5770755222282	26	304	regulation of leukocyte cell-cell adhesion	biological_process	0.271082222764265	1.27145071993911
456	GO:0042035	0.000109784629958335	3.58717360114778	4.34140332083556	14	114	regulation of cytokine biosynthetic process	biological_process	0.273363728596254	1.84284756616372
457	GO:0051249	0.000111657852933803	2.07988121752042	18.4700053561864	36	485	regulation of lymphocyte activation	biological_process	0.278028053805169	1.05650113808389
458	GO:0009117	0.0001131391141443	2.01405850610622	20.6407070166042	39	542	nucleotide metabolic process	biological_process	0.281716394219308	1.01010559260157
459	GO:0032206	0.000116036446060536	5.46916971916972	1.94220674879486	9	51	positive regulation of telomere maintenance	biological_process	0.288930750690736	2.45132183247767
460	GO:0045861	0.000116760786729381	2.27861020242626	13.6335297268345	29	358	negative regulation of proteolysis	biological_process	0.290734358956158	1.1881541465757
461	GO:0044706	0.000122187669864368	2.68886004758815	8.45431173004821	21	222	multi-multicellular organism process	biological_process	0.304247297962277	1.42699466636548
462	GO:0006163	0.000125188702569363	2.14208086588152	16.4516336368506	33	432	purine nucleotide metabolic process	biological_process	0.311719869397714	1.09901294442248
463	GO:0009725	0.000125592434316716	1.73016150516151	37.5112479914301	61	985	response to hormone	biological_process	0.312725161448622	0.790906715214721
464	GO:0002695	0.000128403179440551	2.94515675407395	6.6644349223353	18	175	negative regulation of leukocyte activation	biological_process	0.319723916806973	1.55834442261489
465	GO:0016043	0.000129015427529805	1.33684059451266	243.613658275308	290	6397	cellular component organization	biological_process	0.321248414549213	0.418827448066569
466	GO:0002246	0.000129157110422244	25.3960396039604	0.304659882163899	4	8	wound healing involved in inflammatory response	biological_process	0.321601204951387	4.66653162774262
467	GO:1902949	0.000129157110422244	25.3960396039604	0.304659882163899	4	8	positive regulation of tau-protein kinase activity	biological_process	0.321601204951387	4.66653162774262
468	GO:1905906	0.000129157110422244	25.3960396039604	0.304659882163899	4	8	regulation of amyloid fibril formation	biological_process	0.321601204951387	4.66653162774262
469	GO:0043170	0.000130199489173624	1.33539354764145	400.437332619175	448	10515	macromolecule metabolic process	biological_process	0.324196728042325	0.417264974542142
470	GO:0098869	0.000131064860695398	3.73957696146293	3.88441349758972	13	102	cellular oxidant detoxification	biological_process	0.326351503131541	1.9028750748939
471	GO:0051054	0.000131507858285109	2.83936853071649	7.2737546866631	19	191	positive regulation of DNA metabolic process	biological_process	0.327454567129922	1.50557011321572
472	GO:0006119	0.000132457983254912	3.1819753499526	5.52196036422067	16	145	oxidative phosphorylation	biological_process	0.329820378304732	1.66992265947823
473	GO:1900180	0.000132563946314238	3.51644301910147	4.41756829137654	14	116	regulation of protein localization to nucleus	biological_process	0.330084226322452	1.81411683987776
474	GO:0006658	0.00013331360993769	7.43045691287879	1.18055704338511	7	31	phosphatidylserine metabolic process	biological_process	0.331950888744849	2.89345092754404
475	GO:1902253	0.00013331360993769	7.43045691287879	1.18055704338511	7	31	regulation of intrinsic apoptotic signaling pathway by p53 class mediator	biological_process	0.331950888744849	2.89345092754404
476	GO:0002460	0.000134904106162586	2.25763611631276	13.747777182646	29	361	adaptive immune response based on somatic recombination of immune receptors built from immunoglobulin superfamily domains	biological_process	0.33591122434484	1.17481297260511
477	GO:0098656	0.000136709978233431	2.42401740502861	11.0820032137118	25	291	anion transmembrane transport	biological_process	0.340407845801244	1.27740005774581
478	GO:2000112	0.000137805714876023	1.38601100735175	149.702249598286	190	3931	regulation of cellular macromolecule biosynthetic process	biological_process	0.343136230041297	0.470938715042744
479	GO:0097191	0.000138633236012877	2.66206896551724	8.53047670058918	21	224	extrinsic apoptotic signaling pathway	biological_process	0.345196757672064	1.41254794725315
480	GO:0032446	0.000139212323991222	1.75646470213203	34.5027316550616	57	906	protein modification by small protein conjugation	biological_process	0.346638686738143	0.812674584490396
481	GO:0023056	0.000140714358162008	1.52025163635178	73.2326191751473	104	1923	positive regulation of signaling	biological_process	0.350378751823401	0.604310142399066
482	GO:0007565	0.000140873377194127	2.82279728691236	7.31183717193358	19	192	female pregnancy	biological_process	0.350774709213375	1.4971255284805
483	GO:0051345	0.000145327566475175	1.8243178908837	29.1331012319229	50	765	positive regulation of hydrolase activity	biological_process	0.361865640523186	0.867357143779774
484	GO:0006753	0.000147723618169761	1.98561799719888	20.9072844134976	39	549	nucleoside phosphate metabolic process	biological_process	0.367831809242705	0.989588096906403
485	GO:0006278	0.000153070835189641	4.26023809523809	2.93235136582753	11	77	RNA-dependent DNA biosynthetic process	biological_process	0.381146379622206	2.0909340617235
486	GO:0006809	0.000153070835189641	4.26023809523809	2.93235136582753	11	77	nitric oxide biosynthetic process	biological_process	0.381146379622206	2.0909340617235
487	GO:0031960	0.000153591928076158	3.00942064990559	6.16936261381896	17	162	response to corticosteroid	biological_process	0.382443900909633	1.58948577736496
488	GO:0008284	0.000154692315911524	1.73139735618586	36.2164434922335	59	951	positive regulation of cell population proliferation	biological_process	0.385183866619694	0.791936861626376
489	GO:0002366	0.0001552868649123	1.85526880248266	26.9243170862346	47	707	leukocyte activation involved in immune response	biological_process	0.386664293631627	0.891628228309127
490	GO:0071236	0.000155595537339272	3.13304409907189	5.59812533476165	16	147	cellular response to antibiotic	biological_process	0.387432887974787	1.64756507646433
491	GO:0031327	0.000157754466756975	1.55601504542802	62.4171933583289	91	1639	negative regulation of cellular biosynthetic process	biological_process	0.392808622224868	0.637856010105247
492	GO:0050702	0.000157938031568737	5.21998834498835	2.01837171933583	9	53	interleukin-1 beta secretion	biological_process	0.393265698606155	2.38404658559855
493	GO:0071887	0.000159903165531584	3.65697912402783	3.96057846813069	13	104	leukocyte apoptotic process	biological_process	0.398158882173644	1.870652391036
494	GO:0050707	0.000160401923895467	2.70683220351893	7.99732190680236	20	210	regulation of cytokine secretion	biological_process	0.399400790499713	1.43660545768431
495	GO:0097529	0.000160401923895467	2.70683220351893	7.99732190680236	20	210	myeloid leukocyte migration	biological_process	0.399400790499713	1.43660545768431
496	GO:0048870	0.000161427443443909	1.53777319283767	66.6824317086235	96	1751	cell motility	biological_process	0.401954334175333	0.620842734965788
497	GO:0051674	0.000161427443443909	1.53777319283767	66.6824317086235	96	1751	localization of cell	biological_process	0.401954334175333	0.620842734965788
498	GO:0051091	0.000172228461235242	2.48914769396131	9.93952865559721	23	261	positive regulation of DNA-binding transcription factor activity	biological_process	0.428848868475754	1.31565183539084
499	GO:2000377	0.000172584000486589	2.77421341303205	7.42608462774505	19	195	regulation of reactive oxygen species metabolic process	biological_process	0.429734161211606	1.47207877471275
500	GO:0002263	0.000176832167567283	1.84366607998258	27.0766470273166	47	711	cell activation involved in immune response	biological_process	0.440312097242536	0.882577382244078
501	GO:0009135	0.000181347388840895	3.23094755143437	5.10305302624531	15	134	purine nucleoside diphosphate metabolic process	biological_process	0.451554998213829	1.69195733125951
502	GO:0009179	0.000181347388840895	3.23094755143437	5.10305302624531	15	134	purine ribonucleoside diphosphate metabolic process	biological_process	0.451554998213829	1.69195733125951
503	GO:0051092	0.000182176921309054	3.08558446475902	5.67429030530262	16	149	positive regulation of NF-kappaB transcription factor activity	biological_process	0.453620534059544	1.62554378744451
504	GO:1903900	0.000182176921309054	3.08558446475902	5.67429030530262	16	149	regulation of viral life cycle	biological_process	0.453620534059544	1.62554378744451
505	GO:0071897	0.000184464680700356	2.75838476862284	7.46416711301553	19	196	DNA biosynthetic process	biological_process	0.459317054943885	1.46382371322114
506	GO:0016192	0.00018461449402991	1.48697147289351	80.6587038028923	112	2118	vesicle-mediated transport	biological_process	0.459690090134476	0.572376969979539
507	GO:0045429	0.000189101690171398	5.82775858565332	1.63754686663096	8	43	positive regulation of nitric oxide biosynthetic process	biological_process	0.470863208526782	2.542941115135
508	GO:0031667	0.000195324201381549	2.01537796976242	19.0031601499732	36	499	response to nutrient levels	biological_process	0.486357261440058	1.01105043129198
509	GO:1904018	0.000200305881626425	2.58477220719784	8.75897161221211	21	230	positive regulation of vasculature development	biological_process	0.498761645249798	1.37003714319912
510	GO:1903050	0.000206697400003577	2.65042445581631	8.14965184788431	20	214	regulation of proteolysis involved in cellular protein catabolic process	biological_process	0.514676526008907	1.40622342053056
511	GO:0009891	0.000208149015298831	1.4937922602816	76.5838778789502	107	2011	positive regulation of biosynthetic process	biological_process	0.518291048094089	0.578979528381257
512	GO:0022607	0.000210122509478862	1.40749980009256	118.969683985003	155	3124	cellular component assembly	biological_process	0.523205048602366	0.493134717399297
513	GO:0043030	0.000211753871544472	4.99247491638796	2.09453668987681	9	55	regulation of macrophage activation	biological_process	0.527267140145735	2.31975517917779
514	GO:0070371	0.000212852479095364	2.30450247071513	12.0721478307445	26	317	ERK1 and ERK2 cascade	biological_process	0.530002672947456	1.20445531442507
515	GO:0035295	0.000213489926593423	1.65789004722445	42.271558650241	66	1110	tube development	biological_process	0.531589917217624	0.729348329159303
516	GO:0015988	0.000213765684470977	76.093220338983	0.15232994108195	3	4	energy coupled proton transmembrane transport, against electrochemical gradient	biological_process	0.532276554332734	6.24969601485742
517	GO:0015990	0.000213765684470977	76.093220338983	0.15232994108195	3	4	electron transport coupled proton transport	biological_process	0.532276554332734	6.24969601485742
518	GO:1990410	0.000213765684470977	76.093220338983	0.15232994108195	3	4	adrenomedullin receptor signaling pathway	biological_process	0.532276554332734	6.24969601485742
519	GO:0009185	0.000213793608362613	3.17718723282987	5.17921799678629	15	136	ribonucleoside diphosphate metabolic process	biological_process	0.532346084822906	1.667750111114
520	GO:0070372	0.000219373860169564	2.34349324145243	11.4247455811462	25	300	regulation of ERK1 and ERK2 cascade	biological_process	0.546240911822215	1.22866063414396
521	GO:1904407	0.000223501757504097	5.66556029713924	1.67562935190145	8	44	positive regulation of nitric oxide metabolic process	biological_process	0.556519376185201	2.50221863882293
522	GO:0061136	0.000225456780953874	2.80110192837466	6.9690948044992	18	183	regulation of proteasomal protein catabolic process	biological_process	0.561387384575145	1.48599448212185
523	GO:0098754	0.000231818726311677	3.15096806105144	5.21730048205678	15	137	detoxification	biological_process	0.577228628516075	1.65579513093551
524	GO:2000278	0.00023423342187103	3.50221686020208	4.11290840921264	13	108	regulation of DNA biosynthetic process	biological_process	0.583241220458864	1.80826841942297
525	GO:0032269	0.000236020676230079	1.65117166696254	42.423888591323	66	1114	negative regulation of cellular protein metabolic process	biological_process	0.587691483812895	0.723490120372755
526	GO:0007159	0.000236929942318608	2.2473259762309	12.8337975361543	27	337	leukocyte cell-cell adhesion	biological_process	0.589955556373333	1.16820940363779
527	GO:0016567	0.000238984728563229	1.76148040123761	31.3038028923407	52	822	protein ubiquitination	biological_process	0.59507197412244	0.816788423061882
528	GO:0010648	0.00024279217027709	1.56741308129782	55.6385109801821	82	1461	negative regulation of cell communication	biological_process	0.604552503989954	0.648385442607927
529	GO:0061684	0.000243061674369387	11.5554983260366	0.609319764327799	5	16	chaperone-mediated autophagy	biological_process	0.605223569179775	3.53050757165523
530	GO:1990000	0.000243061674369387	11.5554983260366	0.609319764327799	5	16	amyloid fibril formation	biological_process	0.605223569179775	3.53050757165523
531	GO:0009314	0.000244999679614045	2.05761808295127	17.0609534011784	33	448	response to radiation	biological_process	0.610049202238972	1.04097522666142
532	GO:0050727	0.000246173607634603	2.17096349186111	14.2428494911623	29	374	regulation of inflammatory response	biological_process	0.61297228301016	1.11833546498862
533	GO:0042089	0.000247483419813206	3.28932647124636	4.68414568826995	14	123	cytokine biosynthetic process	biological_process	0.616233715334883	1.71779220521608
534	GO:0071621	0.000247483419813206	3.28932647124636	4.68414568826995	14	123	granulocyte chemotaxis	biological_process	0.616233715334883	1.71779220521608
535	GO:0050714	0.000253445692146082	2.41707403891789	10.2061060524906	23	268	positive regulation of protein secretion	biological_process	0.631079773443745	1.27326166588119
536	GO:0023057	0.000264734125134976	1.56250265833014	55.7908409212641	82	1465	negative regulation of signaling	biological_process	0.659187971586091	0.643858644274854
537	GO:0009132	0.000266545145240067	2.97295381086435	5.86470273165506	16	154	nucleoside diphosphate metabolic process	biological_process	0.663697411647767	1.57189704906642
538	GO:0044092	0.000269095862823684	1.63029787814774	44.2518478843064	68	1162	negative regulation of molecular function	biological_process	0.670048698430974	0.705135589035324
539	GO:0042107	0.000269418405952494	3.25924090256945	4.72222817354044	14	124	cytokine metabolic process	biological_process	0.67085183082171	1.70453599095271
540	GO:0010833	0.000270096259289149	3.95911468812877	3.12276379217997	11	82	telomere maintenance via telomere lengthening	biological_process	0.672539685629982	1.98517786014348
541	GO:0022900	0.000275708383698016	2.75061842918986	7.08334226031066	18	186	electron transport chain	biological_process	0.68651387540806	1.45975602024435
542	GO:0009968	0.000275926317406328	1.5913624803935	50.0403856454205	75	1314	negative regulation of signal transduction	biological_process	0.687056530341757	0.670262490039169
543	GO:0002699	0.000280777825285113	2.58310365139736	8.34006427423674	20	219	positive regulation of immune effector process	biological_process	0.69913678495993	1.36910553519292
544	GO:0006468	0.00029819425113204	1.48189646092269	75.5937332619175	105	1985	protein phosphorylation	biological_process	0.742503685318781	0.5674446510637
545	GO:0050706	0.000307721941805571	5.36677397619226	1.75179432244242	8	46	regulation of interleukin-1 beta secretion	biological_process	0.766227635095871	2.42405512971839
546	GO:0045766	0.000308302024579105	2.63791595063271	7.76882699517943	19	204	positive regulation of angiogenesis	biological_process	0.767672041201971	1.39939859812353
547	GO:0043687	0.000311451117577633	2.16993567506013	13.747777182646	28	361	post-translational protein modification	biological_process	0.775513282768306	1.11765227647287
548	GO:0055086	0.000314165041918784	1.8579537207508	23.9538832351366	42	629	nucleobase-containing small molecule metabolic process	biological_process	0.782270954377773	0.89371456648114
549	GO:0097530	0.000317675758736002	3.05025314723591	5.36963042313872	15	141	granulocyte migration	biological_process	0.791012639252644	1.60892898008748
550	GO:0072359	0.000318348746898658	1.61926030768014	44.5184252811998	68	1169	circulatory system development	biological_process	0.792688379777658	0.695334927834353
551	GO:0042176	0.000335016112117955	2.12694531458278	14.5094268880557	29	381	regulation of protein catabolic process	biological_process	0.834190119173708	1.08878294096457
552	GO:1990748	0.000336337048860412	3.3599606378976	4.26523835029459	13	112	cellular detoxification	biological_process	0.837479251662427	1.74844433186042
553	GO:0050764	0.000343583905333854	3.56782113983431	3.73208355650777	12	98	regulation of phagocytosis	biological_process	0.855523924281295	1.83504329262876
554	GO:0071407	0.000345141586504332	1.86347073738139	23.3064809855383	41	612	cellular response to organic cyclic compound	biological_process	0.859402550395786	0.897992164188192
555	GO:0060759	0.000357706405750153	2.68604651162791	7.23567220139261	18	190	regulation of response to cytokine stimulus	biological_process	0.890688950317882	1.42548428671396
556	GO:0045646	0.000358631925913766	5.22887259729365	1.78987680771291	8	47	regulation of erythrocyte differentiation	biological_process	0.892993495525278	2.38649991901018
557	GO:0097242	0.000358681193704656	6.14762931034483	1.37096946973755	7	36	amyloid-beta clearance	biological_process	0.893116172324594	2.62003017604847
558	GO:0000209	0.000360635820880917	2.2599867014475	11.8055704338511	25	310	protein polyubiquitination	biological_process	0.897983193993484	1.17631428334303
559	GO:1903827	0.00036439114261886	1.92478221491306	20.3741296197108	37	535	regulation of cellular protein localization	biological_process	0.907333945120962	0.94469521711163
560	GO:1903265	0.000364476000284934	16.9288071664309	0.380824852704874	4	10	positive regulation of tumor necrosis factor-mediated signaling pathway	biological_process	0.907545240709486	4.08140841686859
561	GO:0035239	0.000365234586024474	1.69161718970879	35.0358864488484	56	920	tube morphogenesis	biological_process	0.90943411920094	0.75840312579008
562	GO:0045596	0.000369049652691746	1.76663871946341	28.752276379218	48	755	negative regulation of cell differentiation	biological_process	0.918933635202446	0.82100703653367
563	GO:0022407	0.000371813883545585	2.08268201411586	15.3091590787359	30	402	regulation of cell-cell adhesion	biological_process	0.925816570028506	1.05844258413226
564	GO:0006996	0.000388210743337463	1.35541825095057	147.950455275844	185	3885	organelle organization	biological_process	0.966644750910283	0.438738102843827
565	GO:0050792	0.000393787345614967	2.58150594855797	7.92115693626138	19	208	regulation of viral process	biological_process	0.980530490581267	1.36821292250183
566	GO:0043412	0.000394098880865359	1.34051411848604	166.534708087841	205	4373	macromolecule modification	biological_process	0.981306213354744	0.422786414070588
567	GO:0065007	0.000397574039710818	1.33685931352357	486.351419389395	527	12771	biological regulation	biological_process	0.989959358879937	0.418847649155051
568	GO:0030218	0.000400215557117527	3.29305795909104	4.34140332083556	13	114	erythrocyte differentiation	biological_process	0.996536737222643	1.71942790414625
569	GO:0006091	0.000405264720768495	1.91292785349183	20.4883770755222	37	538	generation of precursor metabolites and energy	biological_process	1	0.935782463139157
570	GO:0002819	0.000410693528798612	2.84812150279776	6.09319764327799	16	160	regulation of adaptive immune response	biological_process	1	1.51001069396748
571	GO:0006919	0.00041131378270624	3.74712380952381	3.27509373326192	11	86	activation of cysteine-type endopeptidase activity involved in apoptotic process	biological_process	1	1.90578364685173
572	GO:0008625	0.00041131378270624	3.74712380952381	3.27509373326192	11	86	extrinsic apoptotic signaling pathway via death domain receptors	biological_process	1	1.90578364685173
573	GO:0001774	0.00041619303987941	5.09786628733997	1.8279592929834	8	48	microglial cell activation	biological_process	1	2.34989353320292
574	GO:0002269	0.00041619303987941	5.09786628733997	1.8279592929834	8	48	leukocyte activation involved in inflammatory response	biological_process	1	2.34989353320292
575	GO:0051972	0.00041619303987941	5.09786628733997	1.8279592929834	8	48	regulation of telomerase activity	biological_process	1	2.34989353320292
576	GO:0007339	0.000428002250010943	5.94237689393939	1.40905195500803	7	37	binding of sperm to zona pellucida	biological_process	1	2.5710401106889
577	GO:0052372	0.000428002250010943	5.94237689393939	1.40905195500803	7	37	modulation by symbiont of entry into host	biological_process	1	2.5710401106889
578	GO:0061844	0.000428200256289578	4.05226094241786	2.78002142474558	10	73	antimicrobial humoral immune response mediated by antimicrobial peptide	biological_process	1	2.01872707843594
579	GO:0062197	0.000430915217488799	2.15528759980446	13.3288698446706	27	350	cellular response to chemical stress	biological_process	1	1.10788039419939
580	GO:1903426	0.000454580773401179	3.44697883011043	3.84633101231923	12	101	regulation of reactive oxygen species biosynthetic process	biological_process	1	1.78533243830818
581	GO:0072521	0.000458386328472579	1.97942631870727	17.6702731655062	33	464	purine-containing compound metabolic process	biological_process	1	0.985082366123234
582	GO:0051384	0.000462321466745694	2.93300868649645	5.56004284949116	15	146	response to glucocorticoid	biological_process	1	1.55238134383499
583	GO:0050701	0.000471412582184535	4.41494082840237	2.32303160149973	9	61	interleukin-1 secretion	biological_process	1	2.14239410216762
584	GO:0010035	0.000471656491775919	1.8787076211109	21.4023567220139	38	562	response to inorganic substance	biological_process	1	0.909740560959885
585	GO:0002534	0.000481037670090224	4.97325052909135	1.86604177825388	8	49	cytokine production involved in inflammatory response	biological_process	1	2.31418910919693
586	GO:0071705	0.000483544937545875	1.4197641358116	93.3020889126942	124	2450	nitrogen compound transport	biological_process	1	0.50565127595631
587	GO:0002275	0.000499452851324327	1.88963999555189	20.7168719871452	37	544	myeloid cell activation involved in immune response	biological_process	1	0.918111405820251
588	GO:0030335	0.000499452851324327	1.88963999555189	20.7168719871452	37	544	positive regulation of cell migration	biological_process	1	0.918111405820251
589	GO:1902476	0.000502416373339036	3.64938775510204	3.35125870380289	11	88	chloride transmembrane transport	biological_process	1	1.86765444844017
590	GO:0043280	0.000513203588731415	3.03691364929601	5.02688805570434	14	132	positive regulation of cysteine-type endopeptidase activity involved in apoptotic process	biological_process	1	1.6026058879247
591	GO:0051240	0.000517844175322537	1.4785124084477	68.9673808248527	96	1811	positive regulation of multicellular organismal process	biological_process	1	0.564146351358705
592	GO:0038156	0.000519241334662644	38.0444915254237	0.190412426352437	3	5	interleukin-3-mediated signaling pathway	biological_process	1	5.24961567544262
593	GO:0090666	0.000519241334662644	38.0444915254237	0.190412426352437	3	5	scaRNA localization to Cajal body	biological_process	1	5.24961567544262
594	GO:0002685	0.000520144124334081	2.59463008901211	7.46416711301553	18	196	regulation of leukocyte migration	biological_process	1	1.37552887122747
595	GO:2001234	0.000529727851362683	2.44628213079733	8.75897161221211	20	230	negative regulation of apoptotic signaling pathway	biological_process	1	1.29059080011627
596	GO:0150076	0.000533639552113331	3.92713705695161	2.85618639528656	10	75	neuroinflammatory response	biological_process	1	1.97347794889149
597	GO:0010565	0.000534704898127554	2.67438694506816	6.85484734868773	17	180	regulation of cellular ketone metabolic process	biological_process	1	1.41920821761679
598	GO:0001961	0.00055383364048943	4.85456885456885	1.90412426352437	8	50	positive regulation of cytokine-mediated signaling pathway	biological_process	1	2.27934317226739
599	GO:0009409	0.00055383364048943	4.85456885456885	1.90412426352437	8	50	response to cold	biological_process	1	2.27934317226739
600	GO:0001525	0.0005609007980805	1.84390478362878	22.3544188537761	39	587	angiogenesis	biological_process	1	0.882764159165706
601	GO:0033036	0.000570275192095941	1.37093920769503	120.645313336904	154	3168	macromolecule localization	biological_process	1	0.455164598322503
602	GO:0070647	0.000574261568481216	1.60268140015515	42.1953936797001	64	1108	protein modification by small protein conjugation or removal	biological_process	1	0.680487658118959
603	GO:0034599	0.000578728404497889	2.22185919386761	11.5009105516872	24	302	cellular response to oxidative stress	biological_process	1	1.15176739154897
604	GO:0071396	0.000580232592475782	1.82521357654121	23.1541510444563	40	608	cellular response to lipid	biological_process	1	0.868065290178165
605	GO:0051090	0.000581124170493899	1.99610532492299	16.4516336368506	31	432	regulation of DNA-binding transcription factor activity	biological_process	1	0.997187846794974
606	GO:0031328	0.000585302065436914	1.45406936330955	75.2890733797536	103	1977	positive regulation of cellular biosynthetic process	biological_process	1	0.540096091620547
607	GO:0061045	0.000593918331752961	3.86741883888817	2.89426888055704	10	76	negative regulation of wound healing	biological_process	1	1.95137101579528
608	GO:0043086	0.000595430675265389	1.7047921751665	30.9610605249063	50	813	negative regulation of catalytic activity	biological_process	1	0.769595876415805
609	GO:0071496	0.00059586006511572	2.13985681304074	12.9099625066952	26	339	cellular response to external stimulus	biological_process	1	1.0975142629688
610	GO:0046683	0.00059742942496809	2.98596365375418	5.10305302624531	14	134	response to organophosphorus	biological_process	1	1.57819660456565
611	GO:0046486	0.000604320345035842	2.01622154919236	15.7661489019818	30	414	glycerolipid metabolic process	biological_process	1	1.01165417572255
612	GO:0009059	0.000604480269556731	1.31259988584475	192.278468130691	231	5049	macromolecule biosynthetic process	biological_process	1	0.392427212744255
613	GO:0010951	0.000613377250772745	2.35636985000949	9.52062131762185	21	250	negative regulation of endopeptidase activity	biological_process	1	1.23656599880234
614	GO:0050708	0.000617140397188709	1.9424677968835	17.9749330476701	33	472	regulation of protein secretion	biological_process	1	0.957890681175287
615	GO:0045055	0.0006248915689868	1.71026582047487	30.237493304767	49	794	regulated exocytosis	biological_process	1	0.774220575448287
616	GO:0009991	0.000627644370760259	1.8816430976431	20.2217996786288	36	531	response to extracellular stimulus	biological_process	1	0.911993009527938
617	GO:0060326	0.000635508223232486	2.20573923892701	11.5770755222282	24	304	cell chemotaxis	biological_process	1	1.14126224653085
618	GO:1903825	0.00064376089885434	2.96112026749825	5.1411355115158	14	135	organic acid transmembrane transport	biological_process	1	1.56614308754339
619	GO:1905039	0.00064376089885434	2.96112026749825	5.1411355115158	14	135	carboxylic acid transmembrane transport	biological_process	1	1.56614308754339
620	GO:0002444	0.000655064877280465	1.85943360894241	21.0215318693091	37	552	myeloid leukocyte mediated immunity	biological_process	1	0.894863237458117
621	GO:0061418	0.000659716465568381	3.80948325419976	2.93235136582753	10	77	regulation of transcription from RNA polymerase II promoter in response to hypoxia	biological_process	1	1.92959531342357
622	GO:0070198	0.000669849590694331	6.6368177613321	1.10439207284413	6	29	protein localization to chromosome, telomeric region	biological_process	1	2.73049166018341
623	GO:1901607	0.000676517492714312	4.17342657342657	2.43727905731119	9	64	alpha-amino acid biosynthetic process	biological_process	1	2.06123238858949
624	GO:0043299	0.000695074152580668	1.86998661311914	20.3360471344403	36	534	leukocyte degranulation	biological_process	1	0.903027942168658
625	GO:0002793	0.000698288477584824	2.23213032031593	10.9677557579004	23	288	positive regulation of peptide secretion	biological_process	1	1.15842125968725
626	GO:0015698	0.000750486765703401	2.67923073306061	6.43594001071237	16	169	inorganic anion transport	biological_process	1	1.42181883019423
627	GO:0002250	0.000750840190749524	1.75904106613272	25.78184252812	43	677	adaptive immune response	biological_process	1	0.814789164000577
628	GO:0071495	0.000751879580732138	1.51359489051095	55.1815211569363	79	1449	cellular response to endogenous stimulus	biological_process	1	0.597979123647928
629	GO:0002548	0.000759189119940877	4.09867216117216	2.47536154258168	9	65	monocyte chemotaxis	biological_process	1	2.03515659832441
630	GO:0042535	0.000760133493013364	8.47214353163362	0.761649705409748	5	20	positive regulation of tumor necrosis factor biosynthetic process	biological_process	1	3.08272703109394
631	GO:1902105	0.000764447675007652	2.26181712626996	10.3584359935726	22	272	regulation of leukocyte differentiation	biological_process	1	1.17748228843964
632	GO:0008285	0.000767807332336416	1.712098041535	28.9426888055704	47	760	negative regulation of cell population proliferation	biological_process	1	0.775765318553575
633	GO:0019730	0.000768729962452894	3.04999868562866	4.64606320299946	13	122	antimicrobial humoral response	biological_process	1	1.60880862095834
634	GO:0046031	0.000768729962452894	3.04999868562866	4.64606320299946	13	122	ADP metabolic process	biological_process	1	1.60880862095834
635	GO:0031669	0.000773020759791302	2.36643614076974	9.02554900910552	20	237	cellular response to nutrient levels	biological_process	1	1.2427159908961
636	GO:0006629	0.000789328446080639	1.51850406774033	53.5820567755758	77	1407	lipid metabolic process	biological_process	1	0.602650773175073
637	GO:0006259	0.000793210726764179	1.63893753139476	35.3786288162828	55	929	DNA metabolic process	biological_process	1	0.712760866722608
638	GO:0071840	0.000798926267335568	1.28473685405504	250.697000535619	291	6583	cellular component organization or biogenesis	biological_process	1	0.361472889981839
639	GO:0097201	0.000808267093156394	12.6951909476662	0.456989823245849	4	12	negative regulation of transcription from RNA polymerase II promoter in response to stress	biological_process	1	3.66621018953244
640	GO:0006351	0.000809893308330929	1.34087243757894	137.173111944296	171	3602	transcription, DNA-templated	biological_process	1	0.423171994568327
641	GO:0030195	0.000827139994191593	4.5301722775407	2.01837171933583	8	53	negative regulation of blood coagulation	biological_process	1	2.17956591544317
642	GO:0043331	0.000827139994191593	4.5301722775407	2.01837171933583	8	53	response to dsRNA	biological_process	1	2.17956591544317
643	GO:0050704	0.000827139994191593	4.5301722775407	2.01837171933583	8	53	regulation of interleukin-1 secretion	biological_process	1	2.17956591544317
644	GO:0006821	0.000835391534235953	3.19438483547926	4.11290840921264	12	108	chloride transport	biological_process	1	1.67553812827606
645	GO:0070665	0.000860746126170745	2.86572166427547	5.29346545259775	14	139	positive regulation of leukocyte proliferation	biological_process	1	1.51889849338601
646	GO:0043903	0.000875088285779508	2.4015774936644	8.45431173004821	19	222	regulation of interspecies interactions between organisms	biological_process	1	1.26398236194678
647	GO:0009967	0.00092076632062081	1.46800794282777	64.1309051955008	89	1684	positive regulation of signal transduction	biological_process	1	0.55385977407161
648	GO:0034620	0.000923719179415838	2.84281842818428	5.33154793786824	14	140	cellular response to unfolded protein	biological_process	1	1.50732195651687
649	GO:1903364	0.000923719179415838	2.84281842818428	5.33154793786824	14	140	positive regulation of cellular protein catabolic process	biological_process	1	1.50732195651687
650	GO:0040017	0.00093685894433585	1.80414139073299	22.2020889126942	38	583	positive regulation of locomotion	biological_process	1	0.851312407172004
651	GO:0032210	0.000939128185988484	4.43144288453213	2.05645420460632	8	54	regulation of telomere maintenance via telomerase	biological_process	1	2.1477765189675
652	GO:1900047	0.000939128185988484	4.43144288453213	2.05645420460632	8	54	negative regulation of hemostasis	biological_process	1	2.1477765189675
653	GO:0042108	0.000949241628733704	3.95689655172414	2.55152651312266	9	67	positive regulation of cytokine biosynthetic process	biological_process	1	1.98436934828624
654	GO:0032501	0.000949669886937344	1.27321865732003	295.291590787359	336	7754	multicellular organismal process	biological_process	1	0.348480203011598
655	GO:0015701	0.000951116818059263	5.09204545454545	1.59946438136047	7	42	bicarbonate transport	biological_process	1	2.34824529762785
656	GO:0036230	0.000957226776916266	1.86877651717527	19.1935725763257	34	504	granulocyte activation	biological_process	1	0.902094050709187
657	GO:0035455	0.000966665970943539	7.94219192634561	0.799732190680236	5	21	response to interferon-alpha	biological_process	1	2.98953722460469
658	GO:0036150	0.000966665970943539	7.94219192634561	0.799732190680236	5	21	phosphatidylserine acyl-chain remodeling	biological_process	1	2.98953722460469
659	GO:0033198	0.000973198053552752	6.1051914893617	1.18055704338511	6	31	response to ATP	biological_process	1	2.61003654605953
660	GO:0045648	0.000973198053552752	6.1051914893617	1.18055704338511	6	31	positive regulation of erythrocyte differentiation	biological_process	1	2.61003654605953
661	GO:0043312	0.000979509043303834	1.88520048555094	18.4700053561864	33	485	neutrophil degranulation	biological_process	1	0.914717958045496
662	GO:0008652	0.000985950425806208	3.59406079845693	3.08468130690948	10	81	cellular amino acid biosynthetic process	biological_process	1	1.84561481421525
663	GO:0009057	0.000987987265641577	1.50866618945359	53.1631494376004	76	1396	macromolecule catabolic process	biological_process	1	0.59327362753828
664	GO:1902532	0.00100024397385809	1.82842174197773	20.7549544724156	36	545	negative regulation of intracellular signal transduction	biological_process	1	0.870598879412801
665	GO:0051093	0.0010066734590385	1.58654340490367	39.8342795929298	60	1046	negative regulation of developmental process	biological_process	1	0.665886991273004
666	GO:0009597	0.0010090552689864	25.361581920904	0.228494911622924	3	6	detection of virus	biological_process	1	4.66457283083255
667	GO:0045627	0.0010090552689864	25.361581920904	0.228494911622924	3	6	positive regulation of T-helper 1 cell differentiation	biological_process	1	4.66457283083255
668	GO:0060426	0.0010090552689864	25.361581920904	0.228494911622924	3	6	lung vasculature development	biological_process	1	4.66457283083255
669	GO:0097647	0.0010090552689864	25.361581920904	0.228494911622924	3	6	amylin receptor signaling pathway	biological_process	1	4.66457283083255
670	GO:1905323	0.0010090552689864	25.361581920904	0.228494911622924	3	6	telomerase holoenzyme complex assembly	biological_process	1	4.66457283083255
671	GO:0042327	0.001015593102728	1.57982125124131	40.6720942688806	61	1068	positive regulation of phosphorylation	biological_process	1	0.659761334012454
672	GO:0030522	0.00101820234758353	2.20805742017417	10.5869309051955	22	278	intracellular receptor signaling pathway	biological_process	1	1.14277768965385
673	GO:2001252	0.00102657280921913	2.59371641926965	6.62635243706481	16	174	positive regulation of chromosome organization	biological_process	1	1.37502075295974
674	GO:0032479	0.00104053062262382	2.94137485102822	4.79839314408141	13	126	regulation of type I interferon production	biological_process	1	1.556490654085
675	GO:0052126	0.00105425717757983	2.68507354714251	6.01703267273701	15	158	movement in host environment	biological_process	1	1.42496160576919
676	GO:0032613	0.0010629365799364	4.33691474228988	2.09453668987681	8	55	interleukin-10 production	biological_process	1	2.11666908210242
677	GO:0032781	0.0010629365799364	4.33691474228988	2.09453668987681	8	55	positive regulation of ATPase activity	biological_process	1	2.11666908210242
678	GO:0030336	0.00106466160382149	2.08162321794182	12.7195500803428	25	334	negative regulation of cell migration	biological_process	1	1.05770895874344
679	GO:0098661	0.00106547700029015	3.097065071314	4.2271558650241	12	111	inorganic anion transmembrane transport	biological_process	1	1.6309016952747
680	GO:0042326	0.00107201897920292	1.89409682344516	17.8226031065881	32	468	negative regulation of phosphorylation	biological_process	1	0.921510081140949
681	GO:0040011	0.00108013099580569	1.43030343911869	74.0323513658275	100	1944	locomotion	biological_process	1	0.516321247473565
682	GO:0032642	0.00108537461560025	3.54394515771121	3.12276379217997	10	82	regulation of chemokine production	biological_process	1	1.82535627846678
683	GO:0002283	0.00108576947275323	1.87244967421959	18.5842528119979	33	488	neutrophil activation involved in immune response	biological_process	1	0.904926943928608
684	GO:0051186	0.00109178817909488	1.91306994089502	17.0990358864488	31	449	cofactor metabolic process	biological_process	1	0.935889618868493
685	GO:0044257	0.00109355518944133	1.68017317202695	29.4377611140868	47	773	cellular protein catabolic process	biological_process	1	0.74860993630707
686	GO:0042088	0.00109928642625968	4.9503235479798	1.63754686663096	7	43	T-helper 1 type immune response	biological_process	1	2.30752282131577
687	GO:2000147	0.00109963757758746	1.80175135654691	21.6308516336369	37	568	positive regulation of cell motility	biological_process	1	0.849399931558105
688	GO:0010466	0.0011180989929787	2.2375248060617	9.9776111408677	21	262	negative regulation of peptidase activity	biological_process	1	1.16190367673838
689	GO:0030155	0.00112503971535757	1.71964635543727	26.3149973219068	43	691	regulation of cell adhesion	biological_process	1	0.782111905790963
690	GO:0034374	0.0011324853348094	11.2839855414113	0.495072308516336	4	13	low-density lipoprotein particle remodeling	biological_process	1	3.49620481734606
691	GO:0010557	0.00113313489977469	1.43504088578864	71.5189073379754	97	1878	positive regulation of macromolecule biosynthetic process	biological_process	1	0.521091841349905
692	GO:0042775	0.00114717656728199	3.26583056478405	3.69400107123728	11	97	mitochondrial ATP synthesis coupled electron transport	biological_process	1	1.707449944088
693	GO:1990868	0.00114717656728199	3.26583056478405	3.69400107123728	11	97	response to chemokine	biological_process	1	1.707449944088
694	GO:1990869	0.00114717656728199	3.26583056478405	3.69400107123728	11	97	cellular response to chemokine	biological_process	1	1.707449944088
695	GO:0006355	0.00115281034723131	1.33464131435925	130.851419389395	163	3436	regulation of transcription, DNA-templated	biological_process	1	0.416452068860659
696	GO:0050868	0.00115297379446172	3.06592274678112	4.26523835029459	12	112	negative regulation of T cell activation	biological_process	1	1.61632134532026
697	GO:0051252	0.00115408335859285	1.32361754133717	142.847402249598	176	3751	regulation of RNA metabolic process	biological_process	1	0.404486316310121
698	GO:0050766	0.00117616686635556	3.82457264957265	2.62769148366363	9	69	positive regulation of phagocytosis	biological_process	1	1.93529855282849
699	GO:0051865	0.00117616686635556	3.82457264957265	2.62769148366363	9	69	protein autoubiquitination	biological_process	1	1.93529855282849
700	GO:0002687	0.00120401818439585	2.88989659897845	4.87455811462239	13	128	positive regulation of leukocyte migration	biological_process	1	1.53101787376064
701	GO:0032606	0.00120401818439585	2.88989659897845	4.87455811462239	13	128	type I interferon production	biological_process	1	1.53101787376064
702	GO:0022010	0.00121213586613276	7.47458756873854	0.837814675950723	5	22	central nervous system myelination	biological_process	1	2.90199397677549
703	GO:0032291	0.00121213586613276	7.47458756873854	0.837814675950723	5	22	axon ensheathment in central nervous system	biological_process	1	2.90199397677549
704	GO:0042180	0.00122273713488859	2.27104491374563	9.3682913765399	20	246	cellular ketone metabolic process	biological_process	1	1.18335623805596
705	GO:0043488	0.00123030775560623	2.54495732606461	6.74059989287627	16	177	regulation of mRNA stability	biological_process	1	1.34764146534179
706	GO:0006650	0.0012389360443011	2.09180667604174	12.1483128012855	24	319	glycerophospholipid metabolic process	biological_process	1	1.06474952443202
707	GO:0042773	0.00124878023718347	3.22811165845649	3.73208355650777	11	98	ATP synthesis coupled electron transport	biological_process	1	1.69069048143955
708	GO:0045860	0.00125237124624493	1.81910992582715	20.2598821638993	35	532	positive regulation of protein kinase activity	biological_process	1	0.863232725317025
709	GO:0045597	0.00125869766288364	1.58868337818989	37.739742903053	57	991	positive regulation of cell differentiation	biological_process	1	0.667831626743793
710	GO:0035967	0.00127585674792789	2.62945795937648	6.13128012854847	15	161	cellular response to topologically incorrect protein	biological_process	1	1.3947654307285
711	GO:0003206	0.00129346447632196	2.86482314000593	4.91264059989288	13	129	cardiac chamber morphogenesis	biological_process	1	1.51844607688367
712	GO:1903038	0.00129346447632196	2.86482314000593	4.91264059989288	13	129	negative regulation of leukocyte cell-cell adhesion	biological_process	1	1.51844607688367
713	GO:0010876	0.00129859187791143	1.9358523392035	15.8042313872523	29	415	lipid localization	biological_process	1	0.952968912517853
714	GO:0002822	0.00129983317784481	2.7335472636271	5.52196036422067	14	145	regulation of adaptive immune response based on somatic recombination of immune receptors built from immunoglobulin superfamily domains	biological_process	1	1.45077432026439
715	GO:0002688	0.00134589007062021	3.00546999915846	4.34140332083556	12	114	regulation of leukocyte chemotaxis	biological_process	1	1.5875906190343
716	GO:0071383	0.00134854182715769	2.25086957625613	9.44445634708088	20	248	cellular response to steroid hormone stimulus	biological_process	1	1.17048246410447
717	GO:0042743	0.00134955803887471	4.15943333236566	2.17070166041778	8	57	hydrogen peroxide metabolic process	biological_process	1	2.05638699368558
718	GO:0050819	0.00134955803887471	4.15943333236566	2.17070166041778	8	57	negative regulation of coagulation	biological_process	1	2.05638699368558
719	GO:0034645	0.00136822431024248	1.29000492109839	186.489930369577	222	4897	cellular macromolecule biosynthetic process	biological_process	1	0.367376569238219
720	GO:0050718	0.00137234948708388	5.65232466509062	1.25672201392608	6	33	positive regulation of interleukin-1 beta secretion	biological_process	1	2.49884433532222
721	GO:0071900	0.00137832559198437	1.82489090613167	19.612479914301	34	515	regulation of protein serine/threonine kinase activity	biological_process	1	0.867810220766805
722	GO:0010821	0.00138429335586874	2.51344838239838	6.81676486341725	16	179	regulation of mitochondrion organization	biological_process	1	1.32966806133384
723	GO:0006196	0.00144831348985195	Inf	0.0761649705409748	2	2	AMP catabolic process	biological_process	1	Inf
724	GO:0046707	0.00144831348985195	Inf	0.0761649705409748	2	2	IDP metabolic process	biological_process	1	Inf
725	GO:0046709	0.00144831348985195	Inf	0.0761649705409748	2	2	IDP catabolic process	biological_process	1	Inf
726	GO:0061741	0.00144831348985195	Inf	0.0761649705409748	2	2	chaperone-mediated protein transport involved in chaperone-mediated autophagy	biological_process	1	Inf
727	GO:0150104	0.00144831348985195	Inf	0.0761649705409748	2	2	transport across blood-brain barrier	biological_process	1	Inf
728	GO:1990379	0.00144831348985195	Inf	0.0761649705409748	2	2	lipid transport across blood-brain barrier	biological_process	1	Inf
729	GO:0032963	0.00145191545138912	2.97612400516688	4.37948580610605	12	115	collagen metabolic process	biological_process	1	1.57343463999169
730	GO:0009653	0.00145315199161699	1.35807231062611	104.155597214783	133	2735	anatomical structure morphogenesis	biological_process	1	0.441560297995253
731	GO:0045184	0.00146258931262146	1.39590711208355	82.6770755222282	109	2171	establishment of protein localization	biological_process	1	0.481202943413608
732	GO:0002824	0.00147421873374635	3.15521669341894	3.80824852704874	11	100	positive regulation of adaptive immune response based on somatic recombination of immune receptors built from immunoglobulin superfamily domains	biological_process	1	1.65773908976742
733	GO:0006869	0.00147902987541217	1.9687639779335	14.4713444027852	27	380	lipid transport	biological_process	1	0.977290166458016
734	GO:0032946	0.00148899478089284	2.81595114370356	4.98880557043385	13	131	positive regulation of mononuclear cell proliferation	biological_process	1	1.49362230366696
735	GO:1902254	0.00150079613029177	7.0589392508656	0.875897161221211	5	23	negative regulation of intrinsic apoptotic signaling pathway by p53 class mediator	biological_process	1	2.81945140552305
736	GO:0061900	0.00151422585022285	4.07601706970128	2.20878414568827	8	58	glial cell activation	biological_process	1	2.02716009329024
737	GO:0042119	0.00151616113851443	1.83113521743268	18.9650776647027	33	498	neutrophil activation	biological_process	1	0.872738328719512
738	GO:1901701	0.00152442489660282	1.52392673389586	45.5466523835029	66	1196	cellular response to oxygen-containing compound	biological_process	1	0.607793543785331
739	GO:0097659	0.00152482290729918	1.31706406205113	139.07723620782	171	3652	nucleic acid-templated transcription	biological_process	1	0.397325520048292
740	GO:0002834	0.0015379970820878	10.1550212164074	0.533154793786824	4	14	regulation of response to tumor cell	biological_process	1	3.34412134867935
741	GO:0002837	0.0015379970820878	10.1550212164074	0.533154793786824	4	14	regulation of immune response to tumor cell	biological_process	1	3.34412134867935
742	GO:0002446	0.00156641580566563	1.82710129514983	19.0031601499732	33	499	neutrophil mediated immunity	biological_process	1	0.869556619712137
743	GO:0001932	0.00157511576015445	1.4722764191528	55.7908409212641	78	1465	regulation of protein phosphorylation	biological_process	1	0.558048562089511
744	GO:0051641	0.00157516979016183	1.32515624402629	129.023460096411	160	3388	cellular localization	biological_process	1	0.406162472274045
745	GO:0048661	0.00159884115112187	3.11998412698413	3.84633101231923	11	101	positive regulation of smooth muscle cell proliferation	biological_process	1	1.64153868935049
746	GO:0042533	0.00161350682746523	5.45015197568389	1.29480449919657	6	34	tumor necrosis factor biosynthetic process	biological_process	1	2.44629645952416
747	GO:0042534	0.00161350682746523	5.45015197568389	1.29480449919657	6	34	regulation of tumor necrosis factor biosynthetic process	biological_process	1	2.44629645952416
748	GO:0002791	0.0016181104478621	1.82308464876542	19.0412426352437	33	500	regulation of peptide secretion	biological_process	1	0.866381549593655
749	GO:0061013	0.00163217298953324	2.39263546252019	7.57841456882699	17	199	regulation of mRNA catabolic process	biological_process	1	1.25860060729174
750	GO:0010638	0.00164307754739485	1.7297231070816	23.6873058382432	39	622	positive regulation of organelle organization	biological_process	1	0.790541110687353
751	GO:0009887	0.00164502899986185	1.54990490819984	40.6720942688806	60	1068	animal organ morphogenesis	biological_process	1	0.632179704095049
752	GO:0032480	0.00165452243048602	4.56876456876457	1.75179432244242	7	46	negative regulation of type I interferon production	biological_process	1	2.19180410150302
753	GO:0045765	0.00165598950528574	1.95184062684802	14.5855918585967	27	383	regulation of angiogenesis	biological_process	1	0.964835257694427
754	GO:0007162	0.00167445971339332	2.11577328049662	11.0058382431709	22	289	negative regulation of cell adhesion	biological_process	1	1.08118504114411
755	GO:0022904	0.00168468519851015	2.9191089311261	4.45565077664703	12	117	respiratory electron transport chain	biological_process	1	1.54552804827189
756	GO:0045824	0.00169442171620342	3.99587203302374	2.24686663095876	8	59	negative regulation of innate immune response	biological_process	1	1.99851038185951
757	GO:1903532	0.00169826352707889	1.92231137140068	15.3472415640064	28	403	positive regulation of secretion by cell	biological_process	1	0.942842039333502
758	GO:0002248	0.00171590527472344	19.0201271186441	0.266577396893412	3	7	connective tissue replacement involved in inflammatory response wound healing	biological_process	1	4.24945498319018
759	GO:0006564	0.00171590527472344	19.0201271186441	0.266577396893412	3	7	L-serine biosynthetic process	biological_process	1	4.24945498319018
760	GO:0036015	0.00171590527472344	19.0201271186441	0.266577396893412	3	7	response to interleukin-3	biological_process	1	4.24945498319018
761	GO:0036016	0.00171590527472344	19.0201271186441	0.266577396893412	3	7	cellular response to interleukin-3	biological_process	1	4.24945498319018
762	GO:0045362	0.00171590527472344	19.0201271186441	0.266577396893412	3	7	positive regulation of interleukin-1 biosynthetic process	biological_process	1	4.24945498319018
763	GO:0045590	0.00171590527472344	19.0201271186441	0.266577396893412	3	7	negative regulation of regulatory T cell differentiation	biological_process	1	4.24945498319018
764	GO:0050725	0.00171590527472344	19.0201271186441	0.266577396893412	3	7	positive regulation of interleukin-1 beta biosynthetic process	biological_process	1	4.24945498319018
765	GO:0097646	0.00171590527472344	19.0201271186441	0.266577396893412	3	7	calcitonin family receptor signaling pathway	biological_process	1	4.24945498319018
766	GO:0022610	0.00172771926388831	1.47366086281468	54.2675415104446	76	1425	biological adhesion	biological_process	1	0.559404551685528
767	GO:0043487	0.00174130387916613	2.45269461077844	6.9690948044992	16	183	regulation of RNA stability	biological_process	1	1.29436761263859
768	GO:0044255	0.00175525884511248	1.54503229452976	40.786341724692	60	1071	cellular lipid metabolic process	biological_process	1	0.627636993903759
769	GO:1901653	0.00178383722841768	1.94071596589238	14.6617568291377	27	385	cellular response to peptide	biological_process	1	0.956588987405835
770	GO:0032774	0.00178636466688933	1.31098549895058	139.572308516336	171	3665	RNA biosynthetic process	biological_process	1	0.390651727735269
771	GO:0006090	0.00179630007295656	2.63231074352266	5.71237279057311	14	150	pyruvate metabolic process	biological_process	1	1.39632980885916
772	GO:0002227	0.0018369970639353	6.68704338750559	0.913979646491698	5	24	innate immune response in mucosa	biological_process	1	2.74136847797922
773	GO:0051272	0.00184311303421369	1.74415462756395	22.2782538832351	37	585	positive regulation of cellular component movement	biological_process	1	0.802527947529309
774	GO:0070098	0.00186820392881318	3.27023665825378	3.35125870380289	10	88	chemokine-mediated signaling pathway	biological_process	1	1.709395043471
775	GO:1903506	0.00187802366642064	1.31470060216692	133.250615961435	164	3499	regulation of nucleic acid-templated transcription	biological_process	1	0.39473429081165
776	GO:0006953	0.00188130326878617	4.454296875	1.78987680771291	7	47	acute-phase response	biological_process	1	2.15519771569576
777	GO:2000107	0.00188130326878617	4.454296875	1.78987680771291	7	47	negative regulation of leukocyte apoptotic process	biological_process	1	2.15519771569576
778	GO:0019076	0.00188554710766604	5.26192223037418	1.33288698446706	6	35	viral release from host cell	biological_process	1	2.39558992606317
779	GO:0035890	0.00188554710766604	5.26192223037418	1.33288698446706	6	35	exit from host	biological_process	1	2.39558992606317
780	GO:0035891	0.00188554710766604	5.26192223037418	1.33288698446706	6	35	exit from host cell	biological_process	1	2.39558992606317
781	GO:0051701	0.00191551276095766	2.35343874133499	7.69266202463846	17	202	interaction with host	biological_process	1	1.23477030098875
782	GO:1903708	0.00194692705158026	2.42339619428717	7.04525977504017	16	185	positive regulation of hemopoiesis	biological_process	1	1.27703028626147
783	GO:0042742	0.00194963339895721	2.01535519593572	12.5672201392608	24	330	defense response to bacterium	biological_process	1	1.01103412870608
784	GO:2000146	0.00195056306410744	1.98356458985711	13.2907873594001	25	349	negative regulation of cell motility	biological_process	1	0.988095376030902
785	GO:0045935	0.00195808430267692	1.41055378237582	71.023835029459	95	1865	positive regulation of nucleobase-containing compound metabolic process	biological_process	1	0.496261674847718
786	GO:0006887	0.00198410511890746	1.58630835097154	34.3884841992501	52	903	exocytosis	biological_process	1	0.665673233323411
787	GO:2001141	0.0019963034390468	1.3122836593723	133.441028387788	164	3504	regulation of RNA biosynthetic process	biological_process	1	0.392079602377584
788	GO:0010759	0.00203454425641436	9.23132313231323	0.571237279057311	4	15	positive regulation of macrophage chemotaxis	biological_process	1	3.20653744522965
789	GO:0015671	0.00203454425641436	9.23132313231323	0.571237279057311	4	15	oxygen transport	biological_process	1	3.20653744522965
790	GO:0051770	0.00203454425641436	9.23132313231323	0.571237279057311	4	15	positive regulation of nitric-oxide synthase biosynthetic process	biological_process	1	3.20653744522965
791	GO:1902187	0.00203454425641436	9.23132313231323	0.571237279057311	4	15	negative regulation of viral release from host cell	biological_process	1	3.20653744522965
792	GO:0032602	0.0020345664170755	3.22866068365265	3.38934118907338	10	89	chemokine production	biological_process	1	1.69093582877032
793	GO:0051047	0.0020602662455042	1.87139402759097	16.2993036957686	29	428	positive regulation of secretion	biological_process	1	0.904113354303774
794	GO:0006928	0.00212446150215872	1.37553263921597	84.5050348152116	110	2219	movement of cell or subcellular component	biological_process	1	0.459990372933915
795	GO:0097435	0.00214707479239067	1.67770404307576	25.629512587038	41	673	supramolecular fiber organization	biological_process	1	0.746488238277609
796	GO:0002821	0.0021864340052472	2.98655015197568	3.99866095340118	11	105	positive regulation of adaptive immune response	biological_process	1	1.57847994859996
797	GO:0002385	0.00219092029045832	5.08624113475177	1.37096946973755	6	36	mucosal immune response	biological_process	1	2.3465998607036
798	GO:0002755	0.00219092029045832	5.08624113475177	1.37096946973755	6	36	MyD88-dependent toll-like receptor signaling pathway	biological_process	1	2.3465998607036
799	GO:0009306	0.00219415941932447	1.72467032319575	22.5067487948581	37	591	protein secretion	biological_process	1	0.786320612008948
800	GO:1903035	0.0022126622911011	3.18812410841655	3.42742367434387	10	90	negative regulation of response to wounding	biological_process	1	1.6727077921615
801	GO:0015893	0.00223903648370404	2.31549297933656	7.80690948044992	17	205	drug transport	biological_process	1	1.21131938274159
802	GO:0046718	0.00224255734287284	2.81135567192976	4.60798071772898	12	121	viral entry into host cell	biological_process	1	1.49126598437262
803	GO:0035592	0.00225796751642833	1.72146389713155	22.5448312801285	37	592	establishment of protein localization to extracellular region	biological_process	1	0.783635924750153
804	GO:0048608	0.00228252507750095	1.85711107220496	16.4135511515801	29	431	reproductive structure development	biological_process	1	0.893060104194804
805	GO:0007155	0.00230010496977904	1.45899773809691	54.0009641135511	75	1418	cell adhesion	biological_process	1	0.544977646628731
806	GO:0002753	0.00233838688118944	3.77324693114167	2.36111408677022	8	62	cytoplasmic pattern recognition receptor signaling pathway	biological_process	1	1.91580651697188
807	GO:0032623	0.00233838688118944	3.77324693114167	2.36111408677022	8	62	interleukin-2 production	biological_process	1	1.91580651697188
808	GO:0070059	0.00233838688118944	3.77324693114167	2.36111408677022	8	62	intrinsic apoptotic signaling pathway in response to endoplasmic reticulum stress	biological_process	1	1.91580651697188
809	GO:1904356	0.00233838688118944	3.77324693114167	2.36111408677022	8	62	regulation of telomere maintenance via telomere lengthening	biological_process	1	1.91580651697188
810	GO:0033674	0.00235928419508599	1.73030415890751	21.8212640599893	36	573	positive regulation of kinase activity	biological_process	1	0.791025662126508
811	GO:2001238	0.00240651176782261	4.24171401515152	1.86604177825388	7	49	positive regulation of extrinsic apoptotic signaling pathway	biological_process	1	2.08464735476023
812	GO:0035690	0.00244185673640625	1.84770694811417	16.489716122121	29	433	cellular response to drug	biological_process	1	0.885735959119722
813	GO:0001505	0.00245073073375613	1.94683717642901	13.519282271023	25	355	regulation of neurotransmitter levels	biological_process	1	0.961132229419662
814	GO:0061458	0.00252502974773464	1.843039716158	16.5277986073915	29	434	reproductive system development	biological_process	1	0.882087160326635
815	GO:0045730	0.00253213023377071	4.92189430336308	1.40905195500803	6	37	respiratory burst	biological_process	1	2.29921367655852
816	GO:0050691	0.00253213023377071	4.92189430336308	1.40905195500803	6	37	regulation of defense response to virus by host	biological_process	1	2.29921367655852
817	GO:0003013	0.00253539537597825	1.73635923987255	21.1357793251205	35	555	circulatory system process	biological_process	1	0.79606546158737
818	GO:0007167	0.00256269429515486	1.52732226447648	39.7961971076593	58	1045	enzyme linked receptor protein signaling pathway	biological_process	1	0.61100450241548
819	GO:0043405	0.00256344222440033	1.9695020717943	12.8337975361543	24	337	regulation of MAP kinase activity	biological_process	1	0.977830934578658
820	GO:0002521	0.00259075875707459	1.76483494290016	19.612479914301	33	515	leukocyte differentiation	biological_process	1	0.819533261006633
821	GO:0035710	0.00260642543753059	3.11001704881528	3.50358864488484	10	92	CD4-positive, alpha-beta T cell activation	biological_process	1	1.63692248909345
822	GO:0002643	0.00263170511709601	8.46157472890146	0.609319764327799	4	16	regulation of tolerance induction	biological_process	1	3.08092617896742
823	GO:0035461	0.00263170511709601	8.46157472890146	0.609319764327799	4	16	vitamin transmembrane transport	biological_process	1	3.08092617896742
824	GO:0015884	0.00266795417330415	15.2152542372881	0.304659882163899	3	8	folic acid transport	biological_process	1	3.92744653546418
825	GO:1903748	0.00266795417330415	15.2152542372881	0.304659882163899	3	8	negative regulation of establishment of protein localization to mitochondrion	biological_process	1	3.92744653546418
826	GO:1905165	0.00266795417330415	15.2152542372881	0.304659882163899	3	8	regulation of lysosomal protein catabolic process	biological_process	1	3.92744653546418
827	GO:2000427	0.00266795417330415	15.2152542372881	0.304659882163899	3	8	positive regulation of apoptotic cell clearance	biological_process	1	3.92744653546418
828	GO:0002230	0.00266976666561742	6.04950762174558	0.990144617032673	5	26	positive regulation of defense response to virus by host	biological_process	1	2.59681772411064
829	GO:0010758	0.00266976666561742	6.04950762174558	0.990144617032673	5	26	regulation of macrophage chemotaxis	biological_process	1	2.59681772411064
830	GO:0036152	0.00266976666561742	6.04950762174558	0.990144617032673	5	26	phosphatidylethanolamine acyl-chain remodeling	biological_process	1	2.59681772411064
831	GO:0070671	0.00270811053273732	4.14283826638478	1.90412426352437	7	50	response to interleukin-12	biological_process	1	2.05061949957391
832	GO:0044085	0.00273023679026785	1.3055743092836	127.957150508838	157	3360	cellular component biogenesis	biological_process	1	0.384684573762574
833	GO:0071692	0.00275123915234681	1.69933841621171	22.811408677022	37	599	protein localization to extracellular region	biological_process	1	0.764973187879713
834	GO:0014066	0.00275311138473625	2.73559166155733	4.72222817354044	12	124	regulation of phosphatidylinositol 3-kinase signaling	biological_process	1	1.45185289695928
835	GO:0010498	0.00278904046566478	1.79010485360063	18.1653454740225	31	477	proteasomal protein catabolic process	biological_process	1	0.840044094382979
836	GO:0043408	0.00282277794485439	1.61078090538671	29.2473486877343	45	768	regulation of MAPK cascade	biological_process	1	0.687760275417677
837	GO:0036473	0.00282331488292022	3.07237509238094	3.54167113015533	10	93	cell death in response to oxidative stress	biological_process	1	1.61935435892482
838	GO:0046634	0.00282331488292022	3.07237509238094	3.54167113015533	10	93	regulation of alpha-beta T cell activation	biological_process	1	1.61935435892482
839	GO:0010562	0.00282470490682966	1.49894031996609	43.3378682378147	62	1138	positive regulation of phosphorus metabolic process	biological_process	1	0.583942943790797
840	GO:0045937	0.00282470490682966	1.49894031996609	43.3378682378147	62	1138	positive regulation of phosphate metabolic process	biological_process	1	0.583942943790797
841	GO:0001503	0.00283997436419697	1.87132926656263	15.156829137654	27	398	ossification	biological_process	1	0.904063427869415
842	GO:0062013	0.00287063093368194	2.59449991045845	5.36963042313872	13	141	positive regulation of small molecule metabolic process	biological_process	1	1.37545648608628
843	GO:0050716	0.00291172698241068	4.76781914893617	1.44713444027852	6	38	positive regulation of interleukin-1 secretion	biological_process	1	2.25332951309007
844	GO:0060416	0.00291172698241068	4.76781914893617	1.44713444027852	6	38	response to growth hormone	biological_process	1	2.25332951309007
845	GO:1901699	0.00293815393335479	1.63521800205306	26.8862346009641	42	706	cellular response to nitrogen compound	biological_process	1	0.709482984050665
846	GO:0007566	0.00303787834546384	4.04845686983471	1.94220674879486	7	51	embryo implantation	biological_process	1	2.01737210788111
847	GO:0044265	0.00304392726503695	1.48862145524271	44.3280128548474	63	1164	cellular macromolecule catabolic process	biological_process	1	0.573976934527253
848	GO:0042590	0.00305257208024483	3.27637362637363	3.00851633636851	9	79	antigen processing and presentation of exogenous peptide antigen via MHC class I	biological_process	1	1.71209988633811
849	GO:0034976	0.00310948472595587	2.03993741765481	10.8535083020889	21	285	response to endoplasmic reticulum stress	biological_process	1	1.02852489306737
850	GO:0051348	0.00310948472595587	2.03993741765481	10.8535083020889	21	285	negative regulation of transferase activity	biological_process	1	1.02852489306737
851	GO:0045333	0.0031404064861096	2.29970091342656	7.38800214247456	16	194	cellular respiration	biological_process	1	1.2014462443115
852	GO:0002825	0.00317531079172208	5.77420808653103	1.02822710230316	5	27	regulation of T-helper 1 type immune response	biological_process	1	2.52962309926026
853	GO:0043032	0.00317531079172208	5.77420808653103	1.02822710230316	5	27	positive regulation of macrophage activation	biological_process	1	2.52962309926026
854	GO:0072376	0.00317531079172208	5.77420808653103	1.02822710230316	5	27	protein activation cascade	biological_process	1	2.52962309926026
855	GO:0072378	0.00317531079172208	5.77420808653103	1.02822710230316	5	27	blood coagulation, fibrin clot formation	biological_process	1	2.52962309926026
856	GO:0090169	0.00317531079172208	5.77420808653103	1.02822710230316	5	27	regulation of spindle assembly	biological_process	1	2.52962309926026
857	GO:0051051	0.00319457499962096	1.73887471270608	19.8790573111944	33	522	negative regulation of transport	biological_process	1	0.798153989073998
858	GO:0001959	0.00322518590443547	2.36762984248616	6.74059989287627	15	177	regulation of cytokine-mediated signaling pathway	biological_process	1	1.24344354627416
859	GO:1903829	0.00324217074777334	1.96116626748049	12.3387252276379	23	324	positive regulation of cellular protein localization	biological_process	1	0.971711852256764
860	GO:0030879	0.0032446193935042	2.55429799426934	5.4457953936797	13	143	mammary gland development	biological_process	1	1.35292684523478
861	GO:1901342	0.00327632711458924	1.82763413129594	16.0708087841457	28	422	regulation of vasculature development	biological_process	1	0.869977290420871
862	GO:0002832	0.00330027060306698	2.99974825878996	3.6178361006963	10	95	negative regulation of response to biotic stimulus	biological_process	1	1.58484143370972
863	GO:0042102	0.00330027060306698	2.99974825878996	3.6178361006963	10	95	positive regulation of T cell proliferation	biological_process	1	1.58484143370972
864	GO:0051188	0.00331835306284598	2.1640143893665	8.79705409748259	18	231	cofactor biosynthetic process	biological_process	1	1.11371009223251
865	GO:0043462	0.00332617994664361	3.23004694835681	3.04659882163899	9	80	regulation of ATPase activity	biological_process	1	1.69155513447626
866	GO:0002251	0.00333229891256832	4.62308188265635	1.48521692554901	6	39	organ or tissue specific immune response	biological_process	1	2.2088549153872
867	GO:0002418	0.00333881654490468	7.81024915678381	0.647402249598286	4	17	immune response to tumor cell	biological_process	1	2.96536857289002
868	GO:0036149	0.00333881654490468	7.81024915678381	0.647402249598286	4	17	phosphatidylinositol acyl-chain remodeling	biological_process	1	2.96536857289002
869	GO:0031668	0.00333904102799403	2.06701367816629	10.2061060524906	20	268	cellular response to extracellular stimulus	biological_process	1	1.04754793562228
870	GO:0032653	0.00339748389608392	3.9582702020202	1.98028923406535	7	52	regulation of interleukin-10 production	biological_process	1	1.98487009793602
871	GO:0033157	0.00341914218930753	2.10714911292946	9.52062131762185	19	250	regulation of intracellular protein transport	biological_process	1	1.07529241043999
872	GO:0045428	0.00347868089241308	3.51223819100407	2.51344402785217	8	66	regulation of nitric oxide biosynthetic process	biological_process	1	1.81239068807595
873	GO:0045089	0.00349511458220205	2.20858994426484	8.14965184788431	17	214	positive regulation of innate immune response	biological_process	1	1.14312558696377
874	GO:2001020	0.00349511458220205	2.20858994426484	8.14965184788431	17	214	regulation of response to DNA damage stimulus	biological_process	1	1.14312558696377
875	GO:0043410	0.00353505541704821	1.71135870568685	20.7930369576861	34	546	positive regulation of MAPK cascade	biological_process	1	0.775142184536109
876	GO:0001934	0.00357098469878955	1.51224154228658	38.7298875200857	56	1017	positive regulation of protein phosphorylation	biological_process	1	0.596688591958296
877	GO:2001235	0.0035863875767956	2.33849348191758	6.81676486341725	15	179	positive regulation of apoptotic signaling pathway	biological_process	1	1.22557940753885
878	GO:0032204	0.00361870863674829	3.18500712250712	3.08468130690948	9	81	regulation of telomere maintenance	biological_process	1	1.6712965987278
879	GO:0002221	0.00365236728962912	2.26120275050678	7.50224959828602	16	197	pattern recognition receptor signaling pathway	biological_process	1	1.17709035698836
880	GO:1904950	0.00365236728962912	2.26120275050678	7.50224959828602	16	197	negative regulation of establishment of protein localization	biological_process	1	1.17709035698836
881	GO:0070374	0.00366497487790478	2.19731173405525	8.18773433315479	17	215	positive regulation of ERK1 and ERK2 cascade	biological_process	1	1.13573956037194
882	GO:0046483	0.0037005017214371	1.24000939401056	241.062131762185	275	6330	heterocycle metabolic process	biological_process	1	0.310351050161436
883	GO:0001516	0.00374630145316249	5.52284764133514	1.06630958757365	5	28	prostaglandin biosynthetic process	biological_process	1	2.4654123283646
884	GO:0032647	0.00374630145316249	5.52284764133514	1.06630958757365	5	28	regulation of interferon-alpha production	biological_process	1	2.4654123283646
885	GO:0042730	0.00374630145316249	5.52284764133514	1.06630958757365	5	28	fibrinolysis	biological_process	1	2.4654123283646
886	GO:0046457	0.00374630145316249	5.52284764133514	1.06630958757365	5	28	prostanoid biosynthetic process	biological_process	1	2.4654123283646
887	GO:2000108	0.00374630145316249	5.52284764133514	1.06630958757365	5	28	positive regulation of leukocyte apoptotic process	biological_process	1	2.4654123283646
888	GO:0051603	0.00376946294288485	1.61002514936594	27.267059453669	42	716	proteolysis involved in cellular protein catabolic process	biological_process	1	0.687083224105202
889	GO:0010506	0.00376960336907249	1.93500762485703	12.4910551687199	23	328	regulation of autophagy	biological_process	1	0.95233925129049
890	GO:0022408	0.00377904280789769	2.32419017763845	6.85484734868773	15	180	negative regulation of cell-cell adhesion	biological_process	1	1.21672812257654
891	GO:0031638	0.00378862318550232	3.87200469367589	2.01837171933583	7	53	zymogen activation	biological_process	1	1.95308070146034
892	GO:0035036	0.00378862318550232	3.87200469367589	2.01837171933583	7	53	sperm-egg recognition	biological_process	1	1.95308070146034
893	GO:0038066	0.00378862318550232	3.87200469367589	2.01837171933583	7	53	p38MAPK cascade	biological_process	1	1.95308070146034
894	GO:0070228	0.00378862318550232	3.87200469367589	2.01837171933583	7	53	regulation of lymphocyte apoptotic process	biological_process	1	1.95308070146034
895	GO:0015807	0.00382165570782723	3.45251585215903	2.55152651312266	8	67	L-amino acid transport	biological_process	1	1.7876480386046
896	GO:0015908	0.00383916652602712	2.9304605899618	3.69400107123728	10	97	fatty acid transport	biological_process	1	1.55112743551133
897	GO:0015718	0.00386074976142964	2.40089357072015	6.20744509908945	14	163	monocarboxylic acid transport	biological_process	1	1.263571451716
898	GO:0051250	0.00387905984524006	2.49626214533468	5.56004284949116	13	146	negative regulation of lymphocyte activation	biological_process	1	1.31976944698682
899	GO:0006096	0.00388527500108902	2.75107843137255	4.30332083556508	11	113	glycolytic process	biological_process	1	1.45999727049355
900	GO:0001542	0.0038891941922459	12.6786723163842	0.342742367434387	3	9	ovulation from ovarian follicle	biological_process	1	3.66433177231615
901	GO:0002645	0.0038891941922459	12.6786723163842	0.342742367434387	3	9	positive regulation of tolerance induction	biological_process	1	3.66433177231615
902	GO:0097084	0.0038891941922459	12.6786723163842	0.342742367434387	3	9	vascular smooth muscle cell development	biological_process	1	3.66433177231615
903	GO:0098792	0.0038891941922459	12.6786723163842	0.342742367434387	3	9	xenophagy	biological_process	1	3.66433177231615
904	GO:0003333	0.00393103748867065	3.14120126448894	3.12276379217997	9	82	amino acid transmembrane transport	biological_process	1	1.65131638297006
905	GO:0042157	0.00405724940690436	2.59562086273369	4.95072308516336	12	130	lipoprotein metabolic process	biological_process	1	1.37607966708124
906	GO:0050671	0.00405724940690436	2.59562086273369	4.95072308516336	12	130	positive regulation of lymphocyte proliferation	biological_process	1	1.37607966708124
907	GO:0010212	0.00411156186690179	2.47749433349014	5.59812533476165	13	147	response to ionizing radiation	biological_process	1	1.30888175769228
908	GO:0090287	0.00412004857843112	1.98645916893952	11.1200856989823	21	292	regulation of cellular response to growth factor stimulus	biological_process	1	0.990199139575583
909	GO:0006757	0.00415647144997404	2.72421636615811	4.34140332083556	11	114	ATP generation from ADP	biological_process	1	1.44584129145094
910	GO:0031399	0.00415980175051726	1.37294633377481	71.1	93	1867	regulation of protein modification process	biological_process	1	0.457275233999128
911	GO:0071318	0.00416490721059126	7.25197009496868	0.685484734868773	4	18	cellular response to ATP	biological_process	1	2.85837297583644
912	GO:0006281	0.00418434643259134	1.69095430099861	21.0215318693091	34	552	DNA repair	biological_process	1	0.757837670621013
913	GO:0016239	0.00419017126636278	3.39478425794215	2.58960899839314	8	68	positive regulation of macroautophagy	biological_process	1	1.7633198926182
914	GO:0006636	0.00421301605777032	3.78941005802708	2.05645420460632	7	54	unsaturated fatty acid biosynthetic process	biological_process	1	1.92197326459527
915	GO:0032663	0.00421301605777032	3.78941005802708	2.05645420460632	7	54	regulation of interleukin-2 production	biological_process	1	1.92197326459527
916	GO:0009158	0.00423492822782615	50.657263751763	0.114247455811462	2	3	ribonucleoside monophosphate catabolic process	biological_process	1	5.66269724697974
917	GO:0009169	0.00423492822782615	50.657263751763	0.114247455811462	2	3	purine ribonucleoside monophosphate catabolic process	biological_process	1	5.66269724697974
918	GO:0010232	0.00423492822782615	50.657263751763	0.114247455811462	2	3	vascular transport	biological_process	1	5.66269724697974
919	GO:0032227	0.00423492822782615	50.657263751763	0.114247455811462	2	3	negative regulation of synaptic transmission, dopaminergic	biological_process	1	5.66269724697974
920	GO:0034343	0.00423492822782615	50.657263751763	0.114247455811462	2	3	type III interferon production	biological_process	1	5.66269724697974
921	GO:0034344	0.00423492822782615	50.657263751763	0.114247455811462	2	3	regulation of type III interferon production	biological_process	1	5.66269724697974
922	GO:0046167	0.00423492822782615	50.657263751763	0.114247455811462	2	3	glycerol-3-phosphate biosynthetic process	biological_process	1	5.66269724697974
923	GO:0052422	0.00423492822782615	50.657263751763	0.114247455811462	2	3	modulation by host of symbiont catalytic activity	biological_process	1	5.66269724697974
924	GO:0060940	0.00423492822782615	50.657263751763	0.114247455811462	2	3	epithelial to mesenchymal transition involved in cardiac fibroblast development	biological_process	1	5.66269724697974
925	GO:0061738	0.00423492822782615	50.657263751763	0.114247455811462	2	3	late endosomal microautophagy	biological_process	1	5.66269724697974
926	GO:0061740	0.00423492822782615	50.657263751763	0.114247455811462	2	3	protein targeting to lysosome involved in chaperone-mediated autophagy	biological_process	1	5.66269724697974
927	GO:0061771	0.00423492822782615	50.657263751763	0.114247455811462	2	3	response to caloric restriction	biological_process	1	5.66269724697974
928	GO:0070426	0.00423492822782615	50.657263751763	0.114247455811462	2	3	positive regulation of nucleotide-binding oligomerization domain containing signaling pathway	biological_process	1	5.66269724697974
929	GO:0070434	0.00423492822782615	50.657263751763	0.114247455811462	2	3	positive regulation of nucleotide-binding oligomerization domain containing 2 signaling pathway	biological_process	1	5.66269724697974
930	GO:0071386	0.00423492822782615	50.657263751763	0.114247455811462	2	3	cellular response to corticosterone stimulus	biological_process	1	5.66269724697974
931	GO:0071492	0.00423492822782615	50.657263751763	0.114247455811462	2	3	cellular response to UV-A	biological_process	1	5.66269724697974
932	GO:1903971	0.00423492822782615	50.657263751763	0.114247455811462	2	3	positive regulation of response to macrophage colony-stimulating factor	biological_process	1	5.66269724697974
933	GO:1903974	0.00423492822782615	50.657263751763	0.114247455811462	2	3	positive regulation of cellular response to macrophage colony-stimulating factor stimulus	biological_process	1	5.66269724697974
934	GO:1905167	0.00423492822782615	50.657263751763	0.114247455811462	2	3	positive regulation of lysosomal protein catabolic process	biological_process	1	5.66269724697974
935	GO:1905335	0.00423492822782615	50.657263751763	0.114247455811462	2	3	regulation of aggrephagy	biological_process	1	5.66269724697974
936	GO:1905337	0.00423492822782615	50.657263751763	0.114247455811462	2	3	positive regulation of aggrephagy	biological_process	1	5.66269724697974
937	GO:2000299	0.00423492822782615	50.657263751763	0.114247455811462	2	3	negative regulation of Rho-dependent protein serine/threonine kinase activity	biological_process	1	5.66269724697974
938	GO:0022409	0.00423893158715904	2.06192441461742	9.71103374397429	19	255	positive regulation of cell-cell adhesion	biological_process	1	1.04399144781015
939	GO:0019216	0.0042467211410086	1.81146076679951	15.6138189608998	27	410	regulation of lipid metabolic process	biological_process	1	0.85715355977589
940	GO:0090317	0.00430686570749074	4.35841945288754	1.56138189608998	6	41	negative regulation of intracellular protein transport	biological_process	1	2.12380504764254
941	GO:0010575	0.00438722892451002	5.29243389990557	1.10439207284413	5	29	positive regulation of vascular endothelial growth factor production	biological_process	1	2.40393134573991
942	GO:1901360	0.00439486743841225	1.23236650477322	251.496732726299	285	6604	organic cyclic compound metabolic process	biological_process	1	0.301431376150832
943	GO:1900542	0.00444253025751668	2.69787087912088	4.37948580610605	11	115	regulation of purine nucleotide metabolic process	biological_process	1	1.4318213021373
944	GO:0017144	0.00446091407694325	1.65704761904762	22.6971612212105	36	596	drug metabolic process	biological_process	1	0.728615062291845
945	GO:0032147	0.00452825647871685	1.90325862715679	12.6814675950723	23	333	activation of protein kinase activity	biological_process	1	0.928471617715139
946	GO:0015909	0.00458545053193749	3.33894550287993	2.62769148366363	8	69	long-chain fatty acid transport	biological_process	1	1.73939254642095
947	GO:0006165	0.00458829699146806	2.55207439198856	5.02688805570434	12	132	nucleoside diphosphate phosphorylation	biological_process	1	1.35167038372218
948	GO:0033673	0.00460943101193629	2.04436659056686	9.78719871451526	19	257	negative regulation of kinase activity	biological_process	1	1.03165391984278
949	GO:0014074	0.0046103247637891	2.44078670150008	5.67429030530262	13	149	response to purine-containing compound	biological_process	1	1.28734622460142
950	GO:0043154	0.00461868749923743	3.05709401709402	3.19892876272094	9	84	negative regulation of cysteine-type endopeptidase activity involved in apoptotic process	biological_process	1	1.61216092118451
951	GO:0006120	0.00467240264828778	3.7102568655303	2.09453668987681	7	55	mitochondrial electron transport, NADH to ubiquinone	biological_process	1	1.89151906981067
952	GO:0071902	0.00469431762060068	1.89703133178793	12.7195500803428	23	334	positive regulation of protein serine/threonine kinase activity	biological_process	1	0.923743506815695
953	GO:0021782	0.00474401321089722	2.67202721088435	4.41756829137654	11	116	glial cell development	biological_process	1	1.41793469973114
954	GO:0070498	0.00477555723683254	2.83230305912189	3.80824852704874	10	100	interleukin-1-mediated signaling pathway	biological_process	1	1.50197564342226
955	GO:0043406	0.00480446272818546	2.03569787409002	9.82528119978575	19	258	positive regulation of MAP kinase activity	biological_process	1	1.02552346126849
956	GO:0050867	0.00483096387427637	1.8143684544589	15.004499196572	26	394	positive regulation of cell activation	biological_process	1	0.85946746217445
957	GO:0097028	0.00486615718906265	4.2371158392435	1.59946438136047	6	42	dendritic cell differentiation	biological_process	1	2.08308257133047
958	GO:0050777	0.00487734900452503	2.42283479388451	5.71237279057311	13	150	negative regulation of immune response	biological_process	1	1.27669603492988
959	GO:0006914	0.00494029292730738	1.71509803921569	18.8889126941618	31	496	autophagy	biological_process	1	0.778291046746576
960	GO:0061919	0.00494029292730738	1.71509803921569	18.8889126941618	31	496	process utilizing autophagic mechanism	biological_process	1	0.778291046746576
961	GO:0034614	0.00504722023882732	2.32229033520282	6.39785752544189	14	168	cellular response to reactive oxygen species	biological_process	1	1.2155483507447
962	GO:0006140	0.00506149064614493	2.64667115902965	4.45565077664703	11	117	regulation of nucleotide metabolic process	biological_process	1	1.40417895542704
963	GO:0032607	0.00510254675458333	5.08045325779037	1.14247455811462	5	30	interferon-alpha production	biological_process	1	2.34495721424071
964	GO:0032728	0.00510254675458333	5.08045325779037	1.14247455811462	5	30	positive regulation of interferon-beta production	biological_process	1	2.34495721424071
965	GO:0006959	0.00510693566258783	1.8547903404009	13.5573647562935	24	356	humoral immune response	biological_process	1	0.891256118404761
966	GO:0010544	0.00511864066517495	6.76812824139557	0.723567220139261	4	19	negative regulation of platelet activation	biological_process	1	2.75875690466835
967	GO:0015669	0.00511864066517495	6.76812824139557	0.723567220139261	4	19	gas transport	biological_process	1	2.75875690466835
968	GO:0045076	0.00511864066517495	6.76812824139557	0.723567220139261	4	19	regulation of interleukin-2 biosynthetic process	biological_process	1	2.75875690466835
969	GO:0044409	0.00517351933277583	2.50995567438261	5.10305302624531	12	134	entry into host	biological_process	1	1.32766188652144
970	GO:0046939	0.00517351933277583	2.50995567438261	5.10305302624531	12	134	nucleotide phosphorylation	biological_process	1	1.32766188652144
971	GO:0048660	0.00531653253748363	2.30717822927755	6.43594001071237	14	169	regulation of smooth muscle cell proliferation	biological_process	1	1.20612945636721
972	GO:0002790	0.00534129548885955	1.62462655255562	23.7634708087841	37	624	peptide secretion	biological_process	1	0.700108128790932
973	GO:0002253	0.00534661850368462	1.66121884976414	21.3642742367434	34	561	activation of immune response	biological_process	1	0.732242147154035
974	GO:1990266	0.00539554105501292	2.62178905206943	4.49373326191751	11	118	neutrophil migration	biological_process	1	1.39055161165568
975	GO:0042058	0.00539644880392054	2.97735597735598	3.27509373326192	9	86	regulation of epidermal growth factor receptor signaling pathway	biological_process	1	1.57403172277296
976	GO:0032621	0.00539978770308631	10.8668280871671	0.380824852704874	3	10	interleukin-18 production	biological_process	1	3.44185898918935
977	GO:0045625	0.00539978770308631	10.8668280871671	0.380824852704874	3	10	regulation of T-helper 1 cell differentiation	biological_process	1	3.44185898918935
978	GO:1904350	0.00539978770308631	10.8668280871671	0.380824852704874	3	10	regulation of protein catabolic process in the vacuole	biological_process	1	3.44185898918935
979	GO:2000425	0.00539978770308631	10.8668280871671	0.380824852704874	3	10	regulation of apoptotic cell clearance	biological_process	1	3.44185898918935
980	GO:2001214	0.00539978770308631	10.8668280871671	0.380824852704874	3	10	positive regulation of vasculogenesis	biological_process	1	3.44185898918935
981	GO:0000187	0.0054486350297949	2.38770588114036	5.78853776111409	13	152	activation of MAPK activity	biological_process	1	1.25562513561722
982	GO:0008631	0.00547700109654421	4.12236917768833	1.63754686663096	6	43	intrinsic apoptotic signaling pathway in response to oxidative stress	biological_process	1	2.043473710838
983	GO:0050921	0.00548762165401274	2.48940995847727	5.1411355115158	12	135	positive regulation of chemotaxis	biological_process	1	1.31580383432038
984	GO:0002367	0.00549341895493162	2.77042113750543	3.88441349758972	10	102	cytokine production involved in immune response	biological_process	1	1.47010530003224
985	GO:0019941	0.00561702874367191	1.61892358924496	23.8396357793251	37	626	modification-dependent protein catabolic process	biological_process	1	0.695034894214386
986	GO:0007173	0.00574675067406924	2.59736772486772	4.531815747188	11	119	epidermal growth factor receptor signaling pathway	biological_process	1	1.37705027943304
987	GO:0030168	0.00575369426438238	2.37051780597626	5.82662024638457	13	153	platelet activation	biological_process	1	1.24520222980642
988	GO:0002690	0.00582146203542952	2.93902038132807	3.3131762185324	9	87	positive regulation of leukocyte chemotaxis	biological_process	1	1.55533536373201
989	GO:0048659	0.00588985367111634	2.27753155013753	6.51210498125335	14	171	smooth muscle cell proliferation	biological_process	1	1.18747103949898
990	GO:1902186	0.0058966522740123	4.8847788189148	1.18055704338511	5	31	regulation of viral release from host cell	biological_process	1	2.28829323894311
991	GO:0071375	0.00592569692963889	1.88591871307843	12.2244777718265	22	321	cellular response to peptide hormone stimulus	biological_process	1	0.915267494270729
992	GO:1903747	0.00594432762504862	3.18189900426743	2.74193893947509	8	72	regulation of establishment of protein localization to mitochondrion	biological_process	1	1.66988804423121
993	GO:0040013	0.00606134691506425	1.80199086054968	14.5094268880557	25	381	negative regulation of locomotion	biological_process	1	0.849591694018769
994	GO:0098739	0.00611571305660264	2.57339449541284	4.56989823245849	11	120	import across plasma membrane	biological_process	1	1.36367263583187
995	GO:0010828	0.00614205778268607	4.01366181410974	1.67562935190145	6	44	positive regulation of glucose transmembrane transport	biological_process	1	2.00491906222592
996	GO:0071622	0.00614205778268607	4.01366181410974	1.67562935190145	6	44	regulation of granulocyte chemotaxis	biological_process	1	2.00491906222592
997	GO:0072655	0.00616121667881334	2.44930472103004	5.21730048205678	12	137	establishment of protein localization to mitochondrion	biological_process	1	1.29237227254254
998	GO:0002827	0.00620826745821533	6.34476661951909	0.761649705409748	4	20	positive regulation of T-helper 1 type immune response	biological_process	1	2.66556709817911
999	GO:0051767	0.00620826745821533	6.34476661951909	0.761649705409748	4	20	nitric-oxide synthase biosynthetic process	biological_process	1	2.66556709817911
1000	GO:0051769	0.00620826745821533	6.34476661951909	0.761649705409748	4	20	regulation of nitric-oxide synthase biosynthetic process	biological_process	1	2.66556709817911
1001	GO:1900017	0.00620826745821533	6.34476661951909	0.761649705409748	4	20	positive regulation of cytokine production involved in inflammatory response	biological_process	1	2.66556709817911
1002	GO:1901673	0.00620826745821533	6.34476661951909	0.761649705409748	4	20	regulation of mitotic spindle assembly	biological_process	1	2.66556709817911
1003	GO:1905523	0.00620826745821533	6.34476661951909	0.761649705409748	4	20	positive regulation of macrophage migration	biological_process	1	2.66556709817911
1004	GO:0051346	0.00623621435166057	1.71704596132276	17.6321906802357	29	463	negative regulation of hydrolase activity	biological_process	1	0.779928657444268
1005	GO:0042093	0.00627815405708436	3.49142156862745	2.20878414568827	7	58	T-helper cell differentiation	biological_process	1	1.80381456435236
1006	GO:1902041	0.00627815405708436	3.49142156862745	2.20878414568827	7	58	regulation of extrinsic apoptotic signaling pathway via death domain receptors	biological_process	1	1.80381456435236
1007	GO:0030593	0.00629296111347415	2.71117248914924	3.96057846813069	10	104	neutrophil chemotaxis	biological_process	1	1.43891690267173
1008	GO:0055085	0.00645561661213737	1.37710999503838	60.7034815211569	80	1594	transmembrane transport	biological_process	1	0.461643797641846
1009	GO:0009988	0.00645918125750139	3.1327716380348	2.78002142474558	8	73	cell-cell recognition	biological_process	1	1.64743960894222
1010	GO:0071417	0.00646807342898496	1.59236521339953	24.8678628816283	38	653	cellular response to organonitrogen compound	biological_process	1	0.671171259960538
1011	GO:1903578	0.00650302862797562	2.54985714285714	4.60798071772898	11	121	regulation of ATP metabolic process	biological_process	1	1.3504164215685
1012	GO:0042594	0.00651241467289098	2.17758130877743	7.2737546866631	15	191	response to starvation	biological_process	1	1.12272658866568
1013	GO:0098657	0.00651241467289098	2.17758130877743	7.2737546866631	15	191	import into cell	biological_process	1	1.12272658866568
1014	GO:0046631	0.00652169073339516	2.42972954560937	5.25538296732726	12	138	alpha-beta T cell activation	biological_process	1	1.28079573567341
1015	GO:1903311	0.00658793258499004	1.86686723248013	12.3387252276379	22	324	regulation of mRNA metabolic process	biological_process	1	0.900619329892229
1016	GO:0051271	0.00667423451628496	1.78662790225521	14.6236743438672	25	384	negative regulation of cellular component movement	biological_process	1	0.837239198190883
1017	GO:0044282	0.00670644668449656	1.72456822243523	16.9467059453669	28	445	small molecule catabolic process	biological_process	1	0.786235201702315
1018	GO:0007169	0.00671502850671486	1.55972570774446	27.3813069094805	41	719	transmembrane receptor protein tyrosine kinase signaling pathway	biological_process	1	0.641292340068099
1019	GO:0006725	0.00672635715268549	1.2198624149852	242.623513658275	274	6371	cellular aromatic compound metabolic process	biological_process	1	0.286718439253824
1020	GO:0042744	0.00677386815285953	4.7035987829189	1.2186395286556	5	32	hydrogen peroxide catabolic process	biological_process	1	2.2337650035034
1021	GO:1900745	0.00677386815285953	4.7035987829189	1.2186395286556	5	32	positive regulation of p38MAPK cascade	biological_process	1	2.2337650035034
1022	GO:0010594	0.00684769606798395	2.05058860312109	8.72088912694162	17	229	regulation of endothelial cell migration	biological_process	1	1.03603808188593
1023	GO:0072331	0.00688457113207526	1.96082533097147	10.1680235672201	19	267	signal transduction by p53 class mediator	biological_process	1	0.971461026930032
1024	GO:0045071	0.006895194949126	3.42408763111888	2.24686663095876	7	59	negative regulation of viral genome replication	biological_process	1	1.77571962445017
1025	GO:0032870	0.00695973451559897	1.56494168783032	26.6196572040707	40	699	cellular response to hormone stimulus	biological_process	1	0.646108901090576
1026	GO:0031670	0.00700711399317804	3.08513297986982	2.81810391001607	8	74	cellular response to nutrient	biological_process	1	1.625332675846
1027	GO:0061024	0.00705785788533915	1.50169272402572	33.284092126406	48	874	membrane organization	biological_process	1	0.586589639166627
1028	GO:0051224	0.00714786293301152	2.15287194885703	7.34991965720407	15	193	negative regulation of protein transport	biological_process	1	1.10626251168216
1029	GO:0002456	0.00718016585527807	2.65439253447456	4.03674343867167	10	106	T cell mediated immunity	biological_process	1	1.40838173380708
1030	GO:0007041	0.00718016585527807	2.65439253447456	4.03674343867167	10	106	lysosomal transport	biological_process	1	1.40838173380708
1031	GO:0002604	0.00721638568718379	9.50794491525424	0.418907337975362	3	11	regulation of dendritic cell antigen processing and presentation	biological_process	1	3.24913354498
1032	GO:0002836	0.00721638568718379	9.50794491525424	0.418907337975362	3	11	positive regulation of response to tumor cell	biological_process	1	3.24913354498
1033	GO:0002839	0.00721638568718379	9.50794491525424	0.418907337975362	3	11	positive regulation of immune response to tumor cell	biological_process	1	3.24913354498
1034	GO:0032494	0.00721638568718379	9.50794491525424	0.418907337975362	3	11	response to peptidoglycan	biological_process	1	3.24913354498
1035	GO:0043619	0.00721638568718379	9.50794491525424	0.418907337975362	3	11	regulation of transcription from RNA polymerase II promoter in response to oxidative stress	biological_process	1	3.24913354498
1036	GO:0046501	0.00721638568718379	9.50794491525424	0.418907337975362	3	11	protoporphyrinogen IX metabolic process	biological_process	1	3.24913354498
1037	GO:0046886	0.00721638568718379	9.50794491525424	0.418907337975362	3	11	positive regulation of hormone biosynthetic process	biological_process	1	3.24913354498
1038	GO:0070673	0.00721638568718379	9.50794491525424	0.418907337975362	3	11	response to interleukin-18	biological_process	1	3.24913354498
1039	GO:0072321	0.00721638568718379	9.50794491525424	0.418907337975362	3	11	chaperone-mediated protein transport	biological_process	1	3.24913354498
1040	GO:0090394	0.00721638568718379	9.50794491525424	0.418907337975362	3	11	negative regulation of excitatory postsynaptic potential	biological_process	1	3.24913354498
1041	GO:1905146	0.00721638568718379	9.50794491525424	0.418907337975362	3	11	lysosomal protein catabolic process	biological_process	1	3.24913354498
1042	GO:0090407	0.00728008573401777	1.61160567793291	22.6209962506695	35	594	organophosphate biosynthetic process	biological_process	1	0.688498793443045
1043	GO:0043632	0.00735740894130152	1.58823689416419	24.2585431173005	37	637	modification-dependent macromolecule catabolic process	biological_process	1	0.667426114336349
1044	GO:0060341	0.00736758579126451	1.46821690542361	37.5874129619711	53	987	regulation of cellular localization	biological_process	1	0.554065118905092
1045	GO:1901135	0.00742445807972123	1.43831845281037	42.7285484734869	59	1122	carbohydrate derivative metabolic process	biological_process	1	0.524383132958113
1046	GO:0030728	0.00744158545522046	5.97121224727515	0.799732190680236	4	21	ovulation	biological_process	1	2.5780238503499
1047	GO:0055114	0.00746281838143559	1.46182724823752	38.4633101231923	54	1010	oxidation-reduction process	biological_process	1	0.54777283055386
1048	GO:0009895	0.00748140415122255	1.87401908801697	11.7294054633101	21	308	negative regulation of catabolic process	biological_process	1	0.906135647792816
1049	GO:0051897	0.00754185132460351	2.20661742565138	6.70251740760578	14	176	positive regulation of protein kinase B signaling	biological_process	1	1.14183652270355
1050	GO:0002294	0.0075561063030054	3.35929459691252	2.28494911622924	7	60	CD4-positive, alpha-beta T cell differentiation involved in immune response	biological_process	1	1.74815831979635
1051	GO:0043966	0.0075561063030054	3.35929459691252	2.28494911622924	7	60	histone H3 acetylation	biological_process	1	1.74815831979635
1052	GO:0042886	0.00756313397063446	1.32050218439095	81.6869309051955	103	2145	amide transport	biological_process	1	0.401086688030853
1053	GO:0002479	0.00758941533267347	3.03891637120231	2.85618639528656	8	75	antigen processing and presentation of exogenous peptide antigen via MHC class I, TAP-dependent	biological_process	1	1.60355697347429
1054	GO:0019731	0.00764539666098516	3.81255319148936	1.75179432244242	6	46	antibacterial humoral response	biological_process	1	1.93075746571045
1055	GO:0043330	0.00764539666098516	3.81255319148936	1.75179432244242	6	46	response to exogenous dsRNA	biological_process	1	1.93075746571045
1056	GO:1900015	0.00764539666098516	3.81255319148936	1.75179432244242	6	46	regulation of cytokine production involved in inflammatory response	biological_process	1	1.93075746571045
1057	GO:0001933	0.00764721302488611	1.72397879025923	16.3373861810391	27	429	negative regulation of protein phosphorylation	biological_process	1	0.785742025368975
1058	GO:0010608	0.00766386001600172	1.42725770619272	44.5184252811998	61	1169	posttranscriptional regulation of gene expression	biological_process	1	0.513245851897648
1059	GO:0070585	0.00770382237387408	2.37282496589813	5.36963042313872	12	141	protein localization to mitochondrion	biological_process	1	1.24660568243482
1060	GO:0010955	0.00773842505746232	4.53536017806556	1.25672201392608	5	33	negative regulation of protein processing	biological_process	1	2.18121712770534
1061	GO:1901797	0.00773842505746232	4.53536017806556	1.25672201392608	5	33	negative regulation of signal transduction by p53 class mediator	biological_process	1	2.18121712770534
1062	GO:1903318	0.00773842505746232	4.53536017806556	1.25672201392608	5	33	negative regulation of protein maturation	biological_process	1	2.18121712770534
1063	GO:0045639	0.0077847650520673	2.79502814258912	3.46550615961435	9	91	positive regulation of myeloid cell differentiation	biological_process	1	1.48286280935446
1064	GO:0006644	0.00787528740124039	1.71960297766749	16.3754686663096	27	430	phospholipid metabolic process	biological_process	1	0.782075513609246
1065	GO:0042063	0.007904355813131	1.89623197727395	11.0439207284413	20	290	gliogenesis	biological_process	1	0.923135468450652
1066	GO:0032386	0.00810297150828851	1.77832748567534	14.0905195500803	24	370	regulation of intracellular transport	biological_process	1	0.830521026335448
1067	GO:0038127	0.0081331326195777	2.35444040937603	5.40771290840921	12	142	ERBB signaling pathway	biological_process	1	1.23538420864906
1068	GO:0071363	0.00816080498442276	1.54786679376843	26.8862346009641	40	706	cellular response to growth factor stimulus	biological_process	1	0.630281321457392
1069	GO:0006511	0.00817080309160161	1.58675799086758	23.6111408677022	36	620	ubiquitin-dependent protein catabolic process	biological_process	1	0.666082108009696
1070	GO:0006855	0.0082073788645123	2.99405907455443	2.89426888055704	8	76	drug transmembrane transport	biological_process	1	1.58210268690265
1071	GO:0009063	0.00824804562215219	2.45983709273183	4.76031065881093	11	125	cellular amino acid catabolic process	biological_process	1	1.29856277357661
1072	GO:0001878	0.00825609077118133	25.327221438646	0.15232994108195	2	4	response to yeast	biological_process	1	4.66261690756494
1073	GO:0009128	0.00825609077118133	25.327221438646	0.15232994108195	2	4	purine nucleoside monophosphate catabolic process	biological_process	1	4.66261690756494
1074	GO:0009137	0.00825609077118133	25.327221438646	0.15232994108195	2	4	purine nucleoside diphosphate catabolic process	biological_process	1	4.66261690756494
1075	GO:0009181	0.00825609077118133	25.327221438646	0.15232994108195	2	4	purine ribonucleoside diphosphate catabolic process	biological_process	1	4.66261690756494
1076	GO:0010746	0.00825609077118133	25.327221438646	0.15232994108195	2	4	regulation of long-chain fatty acid import across plasma membrane	biological_process	1	4.66261690756494
1077	GO:0010748	0.00825609077118133	25.327221438646	0.15232994108195	2	4	negative regulation of long-chain fatty acid import across plasma membrane	biological_process	1	4.66261690756494
1078	GO:0035549	0.00825609077118133	25.327221438646	0.15232994108195	2	4	positive regulation of interferon-beta secretion	biological_process	1	4.66261690756494
1079	GO:0044860	0.00825609077118133	25.327221438646	0.15232994108195	2	4	protein localization to plasma membrane raft	biological_process	1	4.66261690756494
1080	GO:0045082	0.00825609077118133	25.327221438646	0.15232994108195	2	4	positive regulation of interleukin-10 biosynthetic process	biological_process	1	4.66261690756494
1081	GO:0052203	0.00825609077118133	25.327221438646	0.15232994108195	2	4	modulation of catalytic activity in other organism involved in symbiotic interaction	biological_process	1	4.66261690756494
1082	GO:0060935	0.00825609077118133	25.327221438646	0.15232994108195	2	4	cardiac fibroblast cell differentiation	biological_process	1	4.66261690756494
1083	GO:0060936	0.00825609077118133	25.327221438646	0.15232994108195	2	4	cardiac fibroblast cell development	biological_process	1	4.66261690756494
1084	GO:0060938	0.00825609077118133	25.327221438646	0.15232994108195	2	4	epicardium-derived cardiac fibroblast cell differentiation	biological_process	1	4.66261690756494
1085	GO:0060939	0.00825609077118133	25.327221438646	0.15232994108195	2	4	epicardium-derived cardiac fibroblast cell development	biological_process	1	4.66261690756494
1086	GO:0071211	0.00825609077118133	25.327221438646	0.15232994108195	2	4	protein targeting to vacuole involved in autophagy	biological_process	1	4.66261690756494
1087	GO:0090063	0.00825609077118133	25.327221438646	0.15232994108195	2	4	positive regulation of microtubule nucleation	biological_process	1	4.66261690756494
1088	GO:0090071	0.00825609077118133	25.327221438646	0.15232994108195	2	4	negative regulation of ribosome biogenesis	biological_process	1	4.66261690756494
1089	GO:0140213	0.00825609077118133	25.327221438646	0.15232994108195	2	4	negative regulation of long-chain fatty acid import into cell	biological_process	1	4.66261690756494
1090	GO:1900138	0.00825609077118133	25.327221438646	0.15232994108195	2	4	negative regulation of phospholipase A2 activity	biological_process	1	4.66261690756494
1091	GO:1905908	0.00825609077118133	25.327221438646	0.15232994108195	2	4	positive regulation of amyloid fibril formation	biological_process	1	4.66261690756494
1092	GO:1990785	0.00825609077118133	25.327221438646	0.15232994108195	2	4	response to water-immersion restraint stress	biological_process	1	4.66261690756494
1093	GO:2000182	0.00825609077118133	25.327221438646	0.15232994108195	2	4	regulation of progesterone biosynthetic process	biological_process	1	4.66261690756494
1094	GO:2000298	0.00825609077118133	25.327221438646	0.15232994108195	2	4	regulation of Rho-dependent protein serine/threonine kinase activity	biological_process	1	4.66261690756494
1095	GO:0002287	0.00826267258771281	3.2969013047138	2.32303160149973	7	61	alpha-beta T cell activation involved in immune response	biological_process	1	1.72111069946472
1096	GO:0002293	0.00826267258771281	3.2969013047138	2.32303160149973	7	61	alpha-beta T cell differentiation involved in immune response	biological_process	1	1.72111069946472
1097	GO:2000514	0.00826267258771281	3.2969013047138	2.32303160149973	7	61	regulation of CD4-positive, alpha-beta T cell activation	biological_process	1	1.72111069946472
1098	GO:0032868	0.00832496189808496	1.921531220727	10.3584359935726	19	272	response to insulin	biological_process	1	0.942256417265714
1099	GO:0008610	0.00834574738103602	1.54545677980682	26.9243170862346	40	707	lipid biosynthetic process	biological_process	1	0.628033308398498
1100	GO:2000117	0.00834627175725803	2.76119864071671	3.50358864488484	9	92	negative regulation of cysteine-type endopeptidase activity	biological_process	1	1.46529467918584
1101	GO:0031330	0.00840385039406775	1.95899419729207	9.63486877343331	18	253	negative regulation of cellular catabolic process	biological_process	1	0.970113124226044
1102	GO:0035722	0.00848892252325818	3.71935651271406	1.78987680771291	6	47	interleukin-12-mediated signaling pathway	biological_process	1	1.89505304170447
1103	GO:1900744	0.00848892252325818	3.71935651271406	1.78987680771291	6	47	regulation of p38MAPK cascade	biological_process	1	1.89505304170447
1104	GO:1903580	0.00848892252325818	3.71935651271406	1.78987680771291	6	47	positive regulation of ATP metabolic process	biological_process	1	1.89505304170447
1105	GO:0006935	0.0086841049150296	1.56928807825615	24.5251205141939	37	644	chemotaxis	biological_process	1	0.650110215863683
1106	GO:0009141	0.00868869613520512	2.57352411418032	4.15099089448313	10	109	nucleoside triphosphate metabolic process	biological_process	1	1.36374530080571
1107	GO:0008104	0.00875218999062598	1.27844033007866	106.821371183717	130	2805	protein localization	biological_process	1	0.354384825805565
1108	GO:0010574	0.00879444544194458	4.3787242356159	1.29480449919657	5	34	regulation of vascular endothelial growth factor production	biological_process	1	2.13051059424435
1109	GO:0042558	0.00879444544194458	4.3787242356159	1.29480449919657	5	34	pteridine-containing compound metabolic process	biological_process	1	2.13051059424435
1110	GO:0045920	0.00879444544194458	4.3787242356159	1.29480449919657	5	34	negative regulation of exocytosis	biological_process	1	2.13051059424435
1111	GO:0032727	0.00882590758612884	5.63916391639164	0.837814675950723	4	22	positive regulation of interferon-alpha production	biological_process	1	2.49548127909747
1112	GO:0040037	0.00882590758612884	5.63916391639164	0.837814675950723	4	22	negative regulation of fibroblast growth factor receptor signaling pathway	biological_process	1	2.49548127909747
1113	GO:0042094	0.00882590758612884	5.63916391639164	0.837814675950723	4	22	interleukin-2 biosynthetic process	biological_process	1	2.49548127909747
1114	GO:0045624	0.00882590758612884	5.63916391639164	0.837814675950723	4	22	positive regulation of T-helper cell differentiation	biological_process	1	2.49548127909747
1115	GO:0071359	0.00882590758612884	5.63916391639164	0.837814675950723	4	22	cellular response to dsRNA	biological_process	1	2.49548127909747
1116	GO:0048732	0.00884433778511951	1.70231475494633	16.5277986073915	27	434	gland development	biological_process	1	0.767497813414517
1117	GO:0006110	0.00886230019775971	2.95050198940359	2.93235136582753	8	77	regulation of glycolytic process	biological_process	1	1.56096043108857
1118	GO:1901184	0.00893801713665136	2.7281746031746	3.54167113015533	9	93	regulation of ERBB signaling pathway	biological_process	1	1.44793597979947
1119	GO:0043542	0.00896525455788012	1.90624504136915	10.4346009641136	19	274	endothelial cell migration	biological_process	1	0.930733584749014
1120	GO:0016485	0.0090892857896958	2.03391674719926	8.26389930369577	16	217	protein processing	biological_process	1	1.02426062764138
1121	GO:0050920	0.0090892857896958	2.03391674719926	8.26389930369577	16	217	regulation of chemotaxis	biological_process	1	1.02426062764138
1122	GO:0042330	0.00909776097669547	1.56395413992876	24.6012854847349	37	646	taxis	biological_process	1	0.645198208893745
1123	GO:0006898	0.00921209273767227	1.83502003264579	11.957900374933	21	314	receptor-mediated endocytosis	biological_process	1	0.875795812845593
1124	GO:0051649	0.00933578059847416	1.27830884088918	104.269844670595	127	2738	establishment of localization in cell	biological_process	1	0.3542364351821
1125	GO:0022414	0.00933701632200068	1.37138608767003	55.4480985538297	73	1456	reproductive process	biological_process	1	0.455634791651208
1126	GO:0002468	0.00935242521852624	8.45103578154426	0.456989823245849	3	12	dendritic cell antigen processing and presentation	biological_process	1	3.07912817279362
1127	GO:0006563	0.00935242521852624	8.45103578154426	0.456989823245849	3	12	L-serine metabolic process	biological_process	1	3.07912817279362
1128	GO:0045080	0.00935242521852624	8.45103578154426	0.456989823245849	3	12	positive regulation of chemokine biosynthetic process	biological_process	1	3.07912817279362
1129	GO:0071639	0.00935242521852624	8.45103578154426	0.456989823245849	3	12	positive regulation of monocyte chemotactic protein-1 production	biological_process	1	3.07912817279362
1130	GO:2001198	0.00935242521852624	8.45103578154426	0.456989823245849	3	12	regulation of dendritic cell differentiation	biological_process	1	3.07912817279362
1131	GO:0045936	0.00937433801866075	1.59263653803209	22.2020889126942	34	583	negative regulation of phosphate metabolic process	biological_process	1	0.671417061208607
1132	GO:0032648	0.00939713373521289	3.6305977710233	1.8279592929834	6	48	regulation of interferon-beta production	biological_process	1	1.86020710477492
1133	GO:1903039	0.0094752969729042	2.02373388417978	8.30198178896626	16	218	positive regulation of leukocyte cell-cell adhesion	biological_process	1	1.01701959180321
1134	GO:0034641	0.00952991362030824	1.20444088101559	263.721210498125	294	6925	cellular nitrogen compound metabolic process	biological_process	1	0.268363581821461
1135	GO:0046394	0.00953392558400513	1.77492382319978	13.519282271023	23	355	carboxylic acid biosynthetic process	biological_process	1	0.82775710785662
1136	GO:0070664	0.00955547488269357	2.90818939239992	2.97043385109802	8	78	negative regulation of leukocyte proliferation	biological_process	1	1.54012122612782
1137	GO:0010563	0.00960496825956188	1.58964952329797	22.2401713979646	34	584	negative regulation of phosphorus metabolic process	biological_process	1	0.668708723537831
1138	GO:0031214	0.00961533260761774	2.21124164278892	6.20744509908945	13	163	biomineral tissue development	biological_process	1	1.14485669037542
1139	GO:0110148	0.00961533260761774	2.21124164278892	6.20744509908945	13	163	biomineralization	biological_process	1	1.14485669037542
1140	GO:0000003	0.00977415524401366	1.36817005704153	55.5623460096411	73	1459	reproduction	biological_process	1	0.452247561512207
1141	GO:0010467	0.00978064261507255	1.20434848216453	257.970755222282	288	6774	gene expression	biological_process	1	0.268252901023619
1142	GO:0006139	0.00980848034694707	1.20835420214364	234.588109266202	264	6160	nucleobase-containing compound metabolic process	biological_process	1	0.273043410601583
1143	GO:0016053	0.00983969365665553	1.76949333053984	13.5573647562935	23	356	organic acid biosynthetic process	biological_process	1	0.823336324060273
1144	GO:0003230	0.00994592849765766	4.23253068932956	1.33288698446706	5	35	cardiac atrium development	biological_process	1	2.08152052888478
1145	GO:0045622	0.00994592849765766	4.23253068932956	1.33288698446706	5	35	regulation of T-helper cell differentiation	biological_process	1	2.08152052888478
1146	GO:0070423	0.00994592849765766	4.23253068932956	1.33288698446706	5	35	nucleotide-binding oligomerization domain containing signaling pathway	biological_process	1	2.08152052888478
1147	GO:2000060	0.0102161819426065	2.6644305307096	3.6178361006963	9	95	positive regulation of ubiquitin-dependent protein catabolic process	biological_process	1	1.41382721842079
1148	GO:0008015	0.0102263807685993	1.60594624447717	20.7168719871452	32	544	blood circulation	biological_process	1	0.683423602616034
1149	GO:0001570	0.010288196325223	2.86706869953719	3.00851633636851	8	79	vasculogenesis	biological_process	1	1.51957647426597
1150	GO:0030193	0.010288196325223	2.86706869953719	3.00851633636851	8	79	regulation of blood coagulation	biological_process	1	1.51957647426597
1151	GO:0043536	0.010288196325223	2.86706869953719	3.00851633636851	8	79	positive regulation of blood vessel endothelial cell migration	biological_process	1	1.51957647426597
1152	GO:0002347	0.0103680363136735	5.3420680413906	0.875897161221211	4	23	response to tumor cell	biological_process	1	2.41739835155364
1153	GO:0009310	0.0103680363136735	5.3420680413906	0.875897161221211	4	23	amine catabolic process	biological_process	1	2.41739835155364
1154	GO:0045821	0.0103680363136735	5.3420680413906	0.875897161221211	4	23	positive regulation of glycolytic process	biological_process	1	2.41739835155364
1155	GO:0051152	0.0103680363136735	5.3420680413906	0.875897161221211	4	23	positive regulation of smooth muscle cell differentiation	biological_process	1	2.41739835155364
1156	GO:0072337	0.0103680363136735	5.3420680413906	0.875897161221211	4	23	modified amino acid transport	biological_process	1	2.41739835155364
1157	GO:0089718	0.0103680363136735	5.3420680413906	0.875897161221211	4	23	amino acid import across plasma membrane	biological_process	1	2.41739835155364
1158	GO:0001913	0.0103725693585697	3.54596734289955	1.86604177825388	6	49	T cell mediated cytotoxicity	biological_process	1	1.8261792495886
1159	GO:0071349	0.0103725693585697	3.54596734289955	1.86604177825388	6	49	cellular response to interleukin-12	biological_process	1	1.8261792495886
1160	GO:1904707	0.0103725693585697	3.54596734289955	1.86604177825388	6	49	positive regulation of vascular smooth muscle cell proliferation	biological_process	1	1.8261792495886
1161	GO:0043161	0.0103844046054413	1.69653609702643	15.9565613283342	26	419	proteasome-mediated ubiquitin-dependent protein catabolic process	biological_process	1	0.762592126451482
1162	GO:1901566	0.0105099828013428	1.32389505021755	70.9095875736476	90	1862	organonitrogen compound biosynthetic process	biological_process	1	0.4047887592056
1163	GO:0003007	0.0105507772610157	1.90957590127715	9.86336368505624	18	259	heart morphogenesis	biological_process	1	0.933252264930247
1164	GO:0050870	0.0106468722151135	2.04822054213535	7.69266202463846	15	202	positive regulation of T cell activation	biological_process	1	1.03437106588216
1165	GO:0015031	0.0108608223052329	1.30621526023244	79.1354043920728	99	2078	protein transport	biological_process	1	0.385392668154785
1166	GO:0002474	0.0109045826482542	2.63365753020925	3.65591858596679	9	96	antigen processing and presentation of peptide antigen via MHC class I	biological_process	1	1.39706775577234
1167	GO:0008585	0.0109045826482542	2.63365753020925	3.65591858596679	9	96	female gonad development	biological_process	1	1.39706775577234
1168	GO:0019217	0.0109045826482542	2.63365753020925	3.65591858596679	9	96	regulation of fatty acid metabolic process	biological_process	1	1.39706775577234
1169	GO:0032755	0.0109045826482542	2.63365753020925	3.65591858596679	9	96	positive regulation of interleukin-6 production	biological_process	1	1.39706775577234
1170	GO:0002696	0.0110225086653402	1.72739316029635	14.4713444027852	24	380	positive regulation of leukocyte activation	biological_process	1	0.788596482319912
1171	GO:1900046	0.0110617537006207	2.82709024814288	3.04659882163899	8	80	regulation of hemostasis	biological_process	1	1.49931793851751
1172	GO:0014065	0.011115698374084	2.24981065387528	5.63620782003214	12	148	phosphatidylinositol 3-kinase signaling	biological_process	1	1.1698035880157
1173	GO:0061041	0.011115698374084	2.24981065387528	5.63620782003214	12	148	regulation of wound healing	biological_process	1	1.1698035880157
1174	GO:0031401	0.0111757522889287	1.39001277683135	47.1080342795929	63	1237	positive regulation of protein modification process	biological_process	1	0.475098144090152
1175	GO:0010573	0.0111967362730124	4.0957689847391	1.37096946973755	5	36	vascular endothelial growth factor production	biological_process	1	2.0341343447397
1176	GO:0032733	0.0111967362730124	4.0957689847391	1.37096946973755	5	36	positive regulation of interleukin-10 production	biological_process	1	2.0341343447397
1177	GO:0035872	0.0111967362730124	4.0957689847391	1.37096946973755	5	36	nucleotide-binding domain, leucine rich repeat containing receptor signaling pathway	biological_process	1	2.0341343447397
1178	GO:0040036	0.0111967362730124	4.0957689847391	1.37096946973755	5	36	regulation of fibroblast growth factor receptor signaling pathway	biological_process	1	2.0341343447397
1179	GO:0071634	0.0111967362730124	4.0957689847391	1.37096946973755	5	36	regulation of transforming growth factor beta production	biological_process	1	2.0341343447397
1180	GO:0033365	0.0113797250994769	1.44560228911029	35.9117836100696	50	943	protein localization to organelle	biological_process	1	0.531670695823626
1181	GO:0032608	0.0114177228348196	3.46518375241779	1.90412426352437	6	50	interferon-beta production	biological_process	1	1.7929318578958
1182	GO:0002573	0.0115821294708205	2.02631819011129	7.76882699517943	15	204	myeloid leukocyte differentiation	biological_process	1	1.01886073645476
1183	GO:1901605	0.0115821294708205	2.02631819011129	7.76882699517943	15	204	alpha-amino acid metabolic process	biological_process	1	1.01886073645476
1184	GO:0045444	0.0116048583752349	1.97429534633163	8.49239421531869	16	223	fat cell differentiation	biological_process	1	0.981337827086816
1185	GO:0015749	0.0117286643640413	2.44911115988149	4.34140332083556	10	114	monosaccharide transmembrane transport	biological_process	1	1.29225825620907
1186	GO:0030282	0.0117286643640413	2.44911115988149	4.34140332083556	10	114	bone mineralization	biological_process	1	1.29225825620907
1187	GO:0051046	0.0117749047156328	1.47862444266784	30.8848955543653	44	811	regulation of secretion	biological_process	1	0.564255667377562
1188	GO:0002679	0.0118184071836413	7.60550847457627	0.495072308516336	3	13	respiratory burst involved in defense response	biological_process	1	2.92704470412691
1189	GO:0033004	0.0118184071836413	7.60550847457627	0.495072308516336	3	13	negative regulation of mast cell activation	biological_process	1	2.92704470412691
1190	GO:0043116	0.0118184071836413	7.60550847457627	0.495072308516336	3	13	negative regulation of vascular permeability	biological_process	1	2.92704470412691
1191	GO:0043301	0.0118184071836413	7.60550847457627	0.495072308516336	3	13	negative regulation of leukocyte degranulation	biological_process	1	2.92704470412691
1192	GO:0050722	0.0118184071836413	7.60550847457627	0.495072308516336	3	13	regulation of interleukin-1 beta biosynthetic process	biological_process	1	2.92704470412691
1193	GO:0061469	0.0118184071836413	7.60550847457627	0.495072308516336	3	13	regulation of type B pancreatic cell proliferation	biological_process	1	2.92704470412691
1194	GO:0070431	0.0118184071836413	7.60550847457627	0.495072308516336	3	13	nucleotide-binding oligomerization domain containing 2 signaling pathway	biological_process	1	2.92704470412691
1195	GO:0045785	0.0118520861348348	1.69499205577923	15.3472415640064	25	403	positive regulation of cell adhesion	biological_process	1	0.761278511641991
1196	GO:0031145	0.011877429872004	2.78820709678677	3.08468130690948	8	81	anaphase-promoting complex-dependent catabolic process	biological_process	1	1.47933772275977
1197	GO:0032436	0.011877429872004	2.78820709678677	3.08468130690948	8	81	positive regulation of proteasomal ubiquitin-dependent protein catabolic process	biological_process	1	1.47933772275977
1198	GO:2001021	0.011877429872004	2.78820709678677	3.08468130690948	8	81	negative regulation of response to DNA damage stimulus	biological_process	1	1.47933772275977
1199	GO:0032787	0.0119369235713001	1.53267200886863	25.0582753079807	37	658	monocarboxylic acid metabolic process	biological_process	1	0.616048993926615
1200	GO:0071222	0.0120732723645892	2.01553992740472	7.80690948044992	15	205	cellular response to lipopolysaccharide	biological_process	1	1.011166362945
1201	GO:0002407	0.0120742441636211	5.07468175388967	0.913979646491698	4	24	dendritic cell chemotaxis	biological_process	1	2.34331735008471
1202	GO:0018126	0.0120742441636211	5.07468175388967	0.913979646491698	4	24	protein hydroxylation	biological_process	1	2.34331735008471
1203	GO:0036010	0.0120742441636211	5.07468175388967	0.913979646491698	4	24	protein localization to endosome	biological_process	1	2.34331735008471
1204	GO:0060396	0.0120742441636211	5.07468175388967	0.913979646491698	4	24	growth hormone receptor signaling pathway	biological_process	1	2.34331735008471
1205	GO:0042177	0.0121519567646656	2.31662337662338	5.02688805570434	11	132	negative regulation of protein catabolic process	biological_process	1	1.21202351815917
1206	GO:0061351	0.0122775263050099	2.21695589973254	5.71237279057311	12	150	neural precursor cell proliferation	biological_process	1	1.148580072023
1207	GO:0016579	0.0123538490710148	1.84032339288842	10.7773433315479	19	283	protein deubiquitination	biological_process	1	0.879959307761
1208	GO:0031341	0.0123849672017031	2.57418611351196	3.73208355650777	9	98	regulation of cell killing	biological_process	1	1.36411636410021
1209	GO:0046660	0.012422581897996	2.42565043135657	4.37948580610605	10	115	female sex differentiation	biological_process	1	1.27837165380291
1210	GO:0050999	0.0125350354334003	3.38799054373522	1.94220674879486	6	51	regulation of nitric-oxide synthase activity	biological_process	1	1.76042984795071
1211	GO:0045619	0.0127583747233238	2.12547755491882	6.43594001071237	13	169	regulation of lymphocyte differentiation	biological_process	1	1.08778702417196
1212	GO:0098609	0.0129316521503334	1.46262908557991	31.9131226566685	45	838	cell-cell adhesion	biological_process	1	0.548563956598773
1213	GO:0006575	0.0130186844672336	2.0530516664193	7.15950723085163	14	188	cellular modified amino acid metabolic process	biological_process	1	1.03776993428967
1214	GO:0007569	0.0131469751703639	2.40263235808683	4.41756829137654	10	116	cell aging	biological_process	1	1.26461590949881
1215	GO:0010822	0.0131469751703639	2.40263235808683	4.41756829137654	10	116	positive regulation of mitochondrion organization	biological_process	1	1.26461590949881
1216	GO:0034219	0.0131469751703639	2.40263235808683	4.41756829137654	10	116	carbohydrate transmembrane transport	biological_process	1	1.26461590949881
1217	GO:0070301	0.0131789215832211	2.5454415954416	3.77016604177825	9	99	cellular response to hydrogen peroxide	biological_process	1	1.34791596368328
1218	GO:0051604	0.0132296182232626	1.82627993393889	10.8535083020889	19	285	protein maturation	biological_process	1	0.868907919950758
1219	GO:0006003	0.0134139903955271	16.8838740009403	0.190412426352437	2	5	fructose 2,6-bisphosphate metabolic process	biological_process	1	4.07757406295487
1220	GO:0009448	0.0134139903955271	16.8838740009403	0.190412426352437	2	5	gamma-aminobutyric acid metabolic process	biological_process	1	4.07757406295487
1221	GO:0010286	0.0134139903955271	16.8838740009403	0.190412426352437	2	5	heat acclimation	biological_process	1	4.07757406295487
1222	GO:0010729	0.0134139903955271	16.8838740009403	0.190412426352437	2	5	positive regulation of hydrogen peroxide biosynthetic process	biological_process	1	4.07757406295487
1223	GO:0015911	0.0134139903955271	16.8838740009403	0.190412426352437	2	5	long-chain fatty acid import across plasma membrane	biological_process	1	4.07757406295487
1224	GO:0019441	0.0134139903955271	16.8838740009403	0.190412426352437	2	5	tryptophan catabolic process to kynurenine	biological_process	1	4.07757406295487
1225	GO:0030321	0.0134139903955271	16.8838740009403	0.190412426352437	2	5	transepithelial chloride transport	biological_process	1	4.07757406295487
1226	GO:0032763	0.0134139903955271	16.8838740009403	0.190412426352437	2	5	regulation of mast cell cytokine production	biological_process	1	4.07757406295487
1227	GO:0035546	0.0134139903955271	16.8838740009403	0.190412426352437	2	5	interferon-beta secretion	biological_process	1	4.07757406295487
1228	GO:0035547	0.0134139903955271	16.8838740009403	0.190412426352437	2	5	regulation of interferon-beta secretion	biological_process	1	4.07757406295487
1229	GO:0045040	0.0134139903955271	16.8838740009403	0.190412426352437	2	5	protein insertion into mitochondrial outer membrane	biological_process	1	4.07757406295487
1230	GO:0045085	0.0134139903955271	16.8838740009403	0.190412426352437	2	5	negative regulation of interleukin-2 biosynthetic process	biological_process	1	4.07757406295487
1231	GO:0045345	0.0134139903955271	16.8838740009403	0.190412426352437	2	5	positive regulation of MHC class I biosynthetic process	biological_process	1	4.07757406295487
1232	GO:0051414	0.0134139903955271	16.8838740009403	0.190412426352437	2	5	response to cortisol	biological_process	1	4.07757406295487
1233	GO:0051754	0.0134139903955271	16.8838740009403	0.190412426352437	2	5	meiotic sister chromatid cohesion, centromeric	biological_process	1	4.07757406295487
1234	GO:0060398	0.0134139903955271	16.8838740009403	0.190412426352437	2	5	regulation of growth hormone receptor signaling pathway	biological_process	1	4.07757406295487
1235	GO:0070370	0.0134139903955271	16.8838740009403	0.190412426352437	2	5	cellular heat acclimation	biological_process	1	4.07757406295487
1236	GO:0072103	0.0134139903955271	16.8838740009403	0.190412426352437	2	5	glomerulus vasculature morphogenesis	biological_process	1	4.07757406295487
1237	GO:0072104	0.0134139903955271	16.8838740009403	0.190412426352437	2	5	glomerular capillary formation	biological_process	1	4.07757406295487
1238	GO:0090271	0.0134139903955271	16.8838740009403	0.190412426352437	2	5	positive regulation of fibroblast growth factor production	biological_process	1	4.07757406295487
1239	GO:1902255	0.0134139903955271	16.8838740009403	0.190412426352437	2	5	positive regulation of intrinsic apoptotic signaling pathway by p53 class mediator	biological_process	1	4.07757406295487
1240	GO:1902498	0.0134139903955271	16.8838740009403	0.190412426352437	2	5	regulation of protein autoubiquitination	biological_process	1	4.07757406295487
1241	GO:1903969	0.0134139903955271	16.8838740009403	0.190412426352437	2	5	regulation of response to macrophage colony-stimulating factor	biological_process	1	4.07757406295487
1242	GO:1903972	0.0134139903955271	16.8838740009403	0.190412426352437	2	5	regulation of cellular response to macrophage colony-stimulating factor stimulus	biological_process	1	4.07757406295487
1243	GO:1904352	0.0134139903955271	16.8838740009403	0.190412426352437	2	5	positive regulation of protein catabolic process in the vacuole	biological_process	1	4.07757406295487
1244	GO:1904447	0.0134139903955271	16.8838740009403	0.190412426352437	2	5	folate import across plasma membrane	biological_process	1	4.07757406295487
1245	GO:2000646	0.0134139903955271	16.8838740009403	0.190412426352437	2	5	positive regulation of receptor catabolic process	biological_process	1	4.07757406295487
1246	GO:0032355	0.0134909487991293	2.27869918699187	5.10305302624531	11	134	response to estradiol	biological_process	1	1.18821048577963
1247	GO:0001890	0.0135303044233441	2.18503985285101	5.78853776111409	12	152	placenta development	biological_process	1	1.1276595932207
1248	GO:0034502	0.0136402260806773	2.71355144618303	3.16084627745046	8	83	protein localization to chromosome	biological_process	1	1.44018226097423
1249	GO:0046470	0.0136402260806773	2.71355144618303	3.16084627745046	8	83	phosphatidylcholine metabolic process	biological_process	1	1.44018226097423
1250	GO:0051130	0.013744698288362	1.38437948342699	44.9754151044456	60	1181	positive regulation of cellular component organization	biological_process	1	0.469239465961951
1251	GO:0002507	0.0139502597085996	4.83276082710312	0.952062131762185	4	25	tolerance induction	biological_process	1	2.27284759768506
1252	GO:0031639	0.0139502597085996	4.83276082710312	0.952062131762185	4	25	plasminogen activation	biological_process	1	2.27284759768506
1253	GO:0046039	0.0139502597085996	4.83276082710312	0.952062131762185	4	25	GTP metabolic process	biological_process	1	2.27284759768506
1254	GO:0071378	0.0139502597085996	4.83276082710312	0.952062131762185	4	25	cellular response to growth hormone stimulus	biological_process	1	2.27284759768506
1255	GO:0090025	0.0139502597085996	4.83276082710312	0.952062131762185	4	25	regulation of monocyte chemotaxis	biological_process	1	2.27284759768506
1256	GO:0023061	0.0139526936063182	1.49758128997868	27.0004820567756	39	709	signal release	biological_process	1	0.582634315846193
1257	GO:0003205	0.0139652492434503	2.09833702078271	6.51210498125335	13	171	cardiac chamber development	biological_process	1	1.06924641250205
1258	GO:0006778	0.0140110133884974	3.84711134002919	1.44713444027852	5	38	porphyrin-containing compound metabolic process	biological_process	1	1.94377558356838
1259	GO:0019068	0.0140110133884974	3.84711134002919	1.44713444027852	5	38	virion assembly	biological_process	1	1.94377558356838
1260	GO:0046825	0.0140110133884974	3.84711134002919	1.44713444027852	5	38	regulation of protein export from nucleus	biological_process	1	1.94377558356838
1261	GO:0048246	0.0140110133884974	3.84711134002919	1.44713444027852	5	38	macrophage chemotaxis	biological_process	1	1.94377558356838
1262	GO:0071604	0.0140110133884974	3.84711134002919	1.44713444027852	5	38	transforming growth factor beta production	biological_process	1	1.94377558356838
1263	GO:0050818	0.0145898617208288	2.67769708766939	3.19892876272094	8	84	regulation of coagulation	biological_process	1	1.42099276617586
1264	GO:1905897	0.0145898617208288	2.67769708766939	3.19892876272094	8	84	regulation of response to endoplasmic reticulum stress	biological_process	1	1.42099276617586
1265	GO:0030324	0.0146005892178296	2.08502279648952	6.55018746652383	13	172	lung development	biological_process	1	1.06006315738821
1266	GO:0045651	0.0146221553931559	6.91371340523883	0.533154793786824	3	14	positive regulation of macrophage differentiation	biological_process	1	2.78946080067721
1267	GO:0050720	0.0146221553931559	6.91371340523883	0.533154793786824	3	14	interleukin-1 beta biosynthetic process	biological_process	1	2.78946080067721
1268	GO:0050930	0.0146221553931559	6.91371340523883	0.533154793786824	3	14	induction of positive chemotaxis	biological_process	1	2.78946080067721
1269	GO:1902043	0.0146221553931559	6.91371340523883	0.533154793786824	3	14	positive regulation of extrinsic apoptotic signaling pathway via death domain receptors	biological_process	1	2.78946080067721
1270	GO:2001212	0.0146221553931559	6.91371340523883	0.533154793786824	3	14	regulation of vasculogenesis	biological_process	1	2.78946080067721
1271	GO:0002292	0.0146347520876993	2.91742734724292	2.58960899839314	7	68	T cell differentiation involved in immune response	biological_process	1	1.54469672891379
1272	GO:0009612	0.0147778041911654	1.96330680813439	7.99732190680236	15	210	response to mechanical stimulus	biological_process	1	0.973285641977292
1273	GO:0046700	0.0148366787152082	1.54641980492216	22.1259239421532	33	581	heterocycle catabolic process	biological_process	1	0.628932019304327
1274	GO:0046545	0.0148792451788787	2.48982720178372	3.84633101231923	9	101	development of primary female sexual characteristics	biological_process	1	1.31604562029326
1275	GO:0045926	0.0149221722174063	1.87170202722846	9.48253883235137	17	249	negative regulation of growth	biological_process	1	0.904350777839851
1276	GO:0032964	0.0149956048919047	3.24345857854233	2.01837171933583	6	53	collagen biosynthetic process	biological_process	1	1.69753301460996
1277	GO:1902475	0.0149956048919047	3.24345857854233	2.01837171933583	6	53	L-alpha-amino acid transmembrane transport	biological_process	1	1.69753301460996
1278	GO:0007249	0.0150782718122929	1.83246235835877	10.2441885377611	18	269	I-kappaB kinase/NF-kappaB signaling	biological_process	1	0.873783563452192
1279	GO:1903530	0.0153890777640701	1.47155852536481	28.8665238350295	41	758	regulation of secretion by cell	biological_process	1	0.557344920854274
1280	GO:0070848	0.0154357592376793	1.478578892372	28.0287091590787	40	736	response to growth factor	biological_process	1	0.564211223233219
1281	GO:0010761	0.0155814125761341	3.73375270788202	1.48521692554901	5	39	fibroblast migration	biological_process	1	1.90062637884247
1282	GO:1905521	0.0155814125761341	3.73375270788202	1.48521692554901	5	39	regulation of macrophage migration	biological_process	1	1.90062637884247
1283	GO:0009144	0.0155866433151567	2.64277401119506	3.23701124799143	8	85	purine nucleoside triphosphate metabolic process	biological_process	1	1.40205306256267
1284	GO:1904705	0.0155866433151567	2.64277401119506	3.23701124799143	8	85	regulation of vascular smooth muscle cell proliferation	biological_process	1	1.40205306256267
1285	GO:1990874	0.0155866433151567	2.64277401119506	3.23701124799143	8	85	vascular smooth muscle cell proliferation	biological_process	1	1.40205306256267
1286	GO:2001236	0.0155894086951615	2.13883970107146	5.90278521692555	12	155	regulation of extrinsic apoptotic signaling pathway	biological_process	1	1.09682836135512
1287	GO:0051052	0.0157145267667398	1.71103886077792	13.3669523299411	22	351	regulation of DNA metabolic process	biological_process	1	0.774872526405308
1288	GO:0070227	0.0157693506504465	2.87021169354839	2.62769148366363	7	69	lymphocyte apoptotic process	biological_process	1	1.52115714734326
1289	GO:1903320	0.015776054060796	1.89997657687803	8.79705409748259	16	231	regulation of protein modification by small protein conjugation or removal	biological_process	1	0.92598163296138
1290	GO:0071219	0.0159821574137035	1.94315596009102	8.07348687734333	15	212	cellular response to molecule of bacterial origin	biological_process	1	0.958401698051486
1291	GO:0006779	0.0160012584436873	4.61283271184261	0.990144617032673	4	26	porphyrin-containing compound biosynthetic process	biological_process	1	2.20565297283467
1292	GO:0032897	0.0160012584436873	4.61283271184261	0.990144617032673	4	26	negative regulation of viral transcription	biological_process	1	2.20565297283467
1293	GO:0043090	0.0160012584436873	4.61283271184261	0.990144617032673	4	26	amino acid import	biological_process	1	2.20565297283467
1294	GO:1904754	0.0160012584436873	4.61283271184261	0.990144617032673	4	26	positive regulation of vascular associated smooth muscle cell migration	biological_process	1	2.20565297283467
1295	GO:0045017	0.0160247908537221	1.85549520924161	9.55870380289234	17	251	glycerolipid biosynthetic process	biological_process	1	0.891804276102915
1296	GO:0010632	0.0161540672061118	1.78538868582115	11.0820032137118	19	291	regulation of epithelial cell migration	biological_process	1	0.836238188575361
1297	GO:0002449	0.0161846565396585	1.70575713594582	13.4050348152116	22	352	lymphocyte mediated immunity	biological_process	1	0.770412251750755
1298	GO:0030199	0.0163434284961715	3.17570921985816	2.05645420460632	6	54	collagen fibril organization	biological_process	1	1.66707881982537
1299	GO:0043392	0.0163434284961715	3.17570921985816	2.05645420460632	6	54	negative regulation of DNA binding	biological_process	1	1.66707881982537
1300	GO:0017015	0.0163649339538477	2.31474516923875	4.56989823245849	10	120	regulation of transforming growth factor beta receptor signaling pathway	biological_process	1	1.21085337564027
1301	GO:1903052	0.0163649339538477	2.31474516923875	4.56989823245849	10	120	positive regulation of proteolysis involved in cellular protein catabolic process	biological_process	1	1.21085337564027
1302	GO:0044283	0.0164346880837372	1.4792259270965	27.3051419389395	39	717	small molecule biosynthetic process	biological_process	1	0.564842416878638
1303	GO:0001776	0.0166317914701553	2.60874639822008	3.27509373326192	8	86	leukocyte homeostasis	biological_process	1	1.38335670352172
1304	GO:0070542	0.0166317914701553	2.60874639822008	3.27509373326192	8	86	response to fatty acid	biological_process	1	1.38335670352172
1305	GO:0003018	0.0166397100111774	2.0460663624465	6.6644349223353	13	175	vascular process in circulatory system	biological_process	1	1.03285293844581
1306	GO:0015833	0.0168669249482462	1.27998832287257	80.5063738618104	99	2114	peptide transport	biological_process	1	0.356130648810686
1307	GO:1901361	0.0171302389660992	1.50834210317303	24.0300482056776	35	631	organic cyclic compound catabolic process	biological_process	1	0.592963679652005
1308	GO:0045732	0.0172606793912861	1.92341015421937	8.14965184788431	15	214	positive regulation of protein catabolic process	biological_process	1	0.94366644045361
1309	GO:1901068	0.0172649765472376	3.62687171185755	1.5232994108195	5	40	guanosine-containing compound metabolic process	biological_process	1	1.85872571582372
1310	GO:0045580	0.0173255879507331	2.18907366071429	5.29346545259775	11	139	regulation of T cell differentiation	biological_process	1	1.13032050095981
1311	GO:0030323	0.0173653061027446	2.03339954646932	6.70251740760578	13	176	respiratory tube development	biological_process	1	1.02389372087615
1312	GO:0048646	0.0177016690900971	1.36701972543949	44.7088377075522	59	1174	anatomical structure formation involved in morphogenesis	biological_process	1	0.451034060492191
1313	GO:0008630	0.0177252271640577	2.41079622132254	3.96057846813069	9	104	intrinsic apoptotic signaling pathway in response to DNA damage	biological_process	1	1.26950970862928
1314	GO:0046822	0.0177252271640577	2.41079622132254	3.96057846813069	9	104	regulation of nucleocytoplasmic transport	biological_process	1	1.26950970862928
1315	GO:1901800	0.0177252271640577	2.41079622132254	3.96057846813069	9	104	positive regulation of proteasomal protein catabolic process	biological_process	1	1.26950970862928
1316	GO:0014068	0.0177265083749377	2.57558024380143	3.3131762185324	8	87	positive regulation of phosphatidylinositol 3-kinase signaling	biological_process	1	1.36489748882104
1317	GO:0043470	0.0177265083749377	2.57558024380143	3.3131762185324	8	87	regulation of carbohydrate catabolic process	biological_process	1	1.36489748882104
1318	GO:0007039	0.0177690581773413	6.33721751412429	0.571237279057311	3	15	protein catabolic process in the vacuole	biological_process	1	2.66384953441498
1319	GO:0032352	0.0177690581773413	6.33721751412429	0.571237279057311	3	15	positive regulation of hormone metabolic process	biological_process	1	2.66384953441498
1320	GO:0042762	0.0177690581773413	6.33721751412429	0.571237279057311	3	15	regulation of sulfur metabolic process	biological_process	1	2.66384953441498
1321	GO:0045073	0.0177690581773413	6.33721751412429	0.571237279057311	3	15	regulation of chemokine biosynthetic process	biological_process	1	2.66384953441498
1322	GO:0045342	0.0177690581773413	6.33721751412429	0.571237279057311	3	15	MHC class II biosynthetic process	biological_process	1	2.66384953441498
1323	GO:0045360	0.0177690581773413	6.33721751412429	0.571237279057311	3	15	regulation of interleukin-1 biosynthetic process	biological_process	1	2.66384953441498
1324	GO:0090197	0.0177690581773413	6.33721751412429	0.571237279057311	3	15	positive regulation of chemokine secretion	biological_process	1	2.66384953441498
1325	GO:0046456	0.0177725337020348	3.11072514112028	2.09453668987681	6	55	icosanoid biosynthetic process	biological_process	1	1.63725092619312
1326	GO:0006401	0.0178879505991045	1.64707259678987	15.1187466523835	24	397	RNA catabolic process	biological_process	1	0.719904145058516
1327	GO:0016999	0.0181769733277606	2.27315569594457	4.64606320299946	10	122	antibiotic metabolic process	biological_process	1	1.1846965024903
1328	GO:1903844	0.0181769733277606	2.27315569594457	4.64606320299946	10	122	regulation of cellular response to transforming growth factor beta stimulus	biological_process	1	1.1846965024903
1329	GO:0036336	0.0182318580353334	4.4120287805178	1.02822710230316	4	27	dendritic cell migration	biological_process	1	2.14144220193901
1330	GO:0006469	0.018255401393623	1.8648533228212	8.94938403856454	16	235	negative regulation of protein kinase activity	biological_process	1	0.899062161976383
1331	GO:0032869	0.0186161344143342	1.90405729970835	8.22581681842528	15	216	cellular response to insulin stimulus	biological_process	1	0.929076895012044
1332	GO:0001667	0.0186943286435294	1.59019963702359	17.5941081949652	27	462	ameboidal-type cell migration	biological_process	1	0.669207895864431
1333	GO:0007009	0.0187564771677319	2.38555021367521	3.99866095340118	9	105	plasma membrane organization	biological_process	1	1.25432205406809
1334	GO:0009060	0.0188719758912182	2.54324324324324	3.35125870380289	8	88	aerobic respiration	biological_process	1	1.34666945221222
1335	GO:1904035	0.0188719758912182	2.54324324324324	3.35125870380289	8	88	regulation of epithelial cell apoptotic process	biological_process	1	1.34666945221222
1336	GO:0071216	0.0189195603874886	1.85627207325049	8.98746652383503	16	236	cellular response to biotic stimulus	biological_process	1	0.892408181350269
1337	GO:0010664	0.0190647141638692	3.52592854894555	1.56138189608998	5	41	negative regulation of striated muscle cell apoptotic process	biological_process	1	1.81800323951165
1338	GO:0019985	0.0190647141638692	3.52592854894555	1.56138189608998	5	41	translesion synthesis	biological_process	1	1.81800323951165
1339	GO:0045616	0.0190647141638692	3.52592854894555	1.56138189608998	5	41	regulation of keratinocyte differentiation	biological_process	1	1.81800323951165
1340	GO:0090224	0.0190647141638692	3.52592854894555	1.56138189608998	5	41	regulation of spindle organization	biological_process	1	1.81800323951165
1341	GO:0006865	0.0190676645776489	2.15515384615385	5.36963042313872	11	141	amino acid transport	biological_process	1	1.10779086010831
1342	GO:0008286	0.0190676645776489	2.15515384615385	5.36963042313872	11	141	insulin receptor signaling pathway	biological_process	1	1.10779086010831
1343	GO:0070936	0.0192850129747027	3.04834042553192	2.13261917514729	6	56	protein K48-linked ubiquitination	biological_process	1	1.60802402579777
1344	GO:0090307	0.0192850129747027	3.04834042553192	2.13261917514729	6	56	mitotic spindle assembly	biological_process	1	1.60802402579777
1345	GO:0072594	0.0192913571056018	1.52313917935631	21.7450990894483	32	571	establishment of protein localization to organelle	biological_process	1	0.60704777648899
1346	GO:0032102	0.0193901836971177	1.63365232741801	15.232994108195	24	400	negative regulation of response to external stimulus	biological_process	1	0.708100982945271
1347	GO:0061180	0.0195455319664639	2.73728146853147	2.74193893947509	7	72	mammary gland epithelium development	biological_process	1	1.45274379143506
1348	GO:0016052	0.0195947476720547	1.94038113654794	7.54033208355651	14	198	carbohydrate catabolic process	biological_process	1	0.956340059526308
1349	GO:0006573	0.0196164579587975	12.6622002820874	0.228494911622924	2	6	valine metabolic process	biological_process	1	3.6624562153125
1350	GO:0009125	0.0196164579587975	12.6622002820874	0.228494911622924	2	6	nucleoside monophosphate catabolic process	biological_process	1	3.6624562153125
1351	GO:0009191	0.0196164579587975	12.6622002820874	0.228494911622924	2	6	ribonucleoside diphosphate catabolic process	biological_process	1	3.6624562153125
1352	GO:0010968	0.0196164579587975	12.6622002820874	0.228494911622924	2	6	regulation of microtubule nucleation	biological_process	1	3.6624562153125
1353	GO:0019563	0.0196164579587975	12.6622002820874	0.228494911622924	2	6	glycerol catabolic process	biological_process	1	3.6624562153125
1354	GO:0031394	0.0196164579587975	12.6622002820874	0.228494911622924	2	6	positive regulation of prostaglandin biosynthetic process	biological_process	1	3.6624562153125
1355	GO:0032020	0.0196164579587975	12.6622002820874	0.228494911622924	2	6	ISG15-protein conjugation	biological_process	1	3.6624562153125
1356	GO:0032286	0.0196164579587975	12.6622002820874	0.228494911622924	2	6	central nervous system myelin maintenance	biological_process	1	3.6624562153125
1357	GO:0036018	0.0196164579587975	12.6622002820874	0.228494911622924	2	6	cellular response to erythropoietin	biological_process	1	3.6624562153125
1358	GO:0042091	0.0196164579587975	12.6622002820874	0.228494911622924	2	6	interleukin-10 biosynthetic process	biological_process	1	3.6624562153125
1359	GO:0045074	0.0196164579587975	12.6622002820874	0.228494911622924	2	6	regulation of interleukin-10 biosynthetic process	biological_process	1	3.6624562153125
1360	GO:0045341	0.0196164579587975	12.6622002820874	0.228494911622924	2	6	MHC class I biosynthetic process	biological_process	1	3.6624562153125
1361	GO:0045343	0.0196164579587975	12.6622002820874	0.228494911622924	2	6	regulation of MHC class I biosynthetic process	biological_process	1	3.6624562153125
1362	GO:0046826	0.0196164579587975	12.6622002820874	0.228494911622924	2	6	negative regulation of protein export from nucleus	biological_process	1	3.6624562153125
1363	GO:0051792	0.0196164579587975	12.6622002820874	0.228494911622924	2	6	medium-chain fatty acid biosynthetic process	biological_process	1	3.6624562153125
1364	GO:0070141	0.0196164579587975	12.6622002820874	0.228494911622924	2	6	response to UV-A	biological_process	1	3.6624562153125
1365	GO:0070292	0.0196164579587975	12.6622002820874	0.228494911622924	2	6	N-acylphosphatidylethanolamine metabolic process	biological_process	1	3.6624562153125
1366	GO:0070432	0.0196164579587975	12.6622002820874	0.228494911622924	2	6	regulation of nucleotide-binding oligomerization domain containing 2 signaling pathway	biological_process	1	3.6624562153125
1367	GO:0071389	0.0196164579587975	12.6622002820874	0.228494911622924	2	6	cellular response to mineralocorticoid stimulus	biological_process	1	3.6624562153125
1368	GO:0090027	0.0196164579587975	12.6622002820874	0.228494911622924	2	6	negative regulation of monocyte chemotaxis	biological_process	1	3.6624562153125
1369	GO:0098838	0.0196164579587975	12.6622002820874	0.228494911622924	2	6	folate transmembrane transport	biological_process	1	3.6624562153125
1370	GO:0106014	0.0196164579587975	12.6622002820874	0.228494911622924	2	6	regulation of inflammatory response to wounding	biological_process	1	3.6624562153125
1371	GO:0140212	0.0196164579587975	12.6622002820874	0.228494911622924	2	6	regulation of long-chain fatty acid import into cell	biological_process	1	3.6624562153125
1372	GO:1903215	0.0196164579587975	12.6622002820874	0.228494911622924	2	6	negative regulation of protein targeting to mitochondrion	biological_process	1	3.6624562153125
1373	GO:1904415	0.0196164579587975	12.6622002820874	0.228494911622924	2	6	regulation of xenophagy	biological_process	1	3.6624562153125
1374	GO:1904417	0.0196164579587975	12.6622002820874	0.228494911622924	2	6	positive regulation of xenophagy	biological_process	1	3.6624562153125
1375	GO:1903034	0.0196861231114105	1.99631477198191	6.81676486341725	13	179	regulation of response to wounding	biological_process	1	0.997339217756036
1376	GO:0002286	0.0198305679080627	2.36082474226804	4.03674343867167	9	106	T cell activation involved in immune response	biological_process	1	1.23929094590982
1377	GO:0002218	0.0199858313832885	2.13858233369684	5.40771290840921	11	142	activation of innate immune response	biological_process	1	1.09665475088017
1378	GO:0000122	0.0200099171320667	1.42422373718801	31.9512051419389	44	839	negative regulation of transcription by RNA polymerase II	biological_process	1	0.51017580302938
1379	GO:0051101	0.0201324996854602	2.2330255024151	4.72222817354044	10	124	regulation of DNA binding	biological_process	1	1.15899972764838
1380	GO:0009165	0.0203385191946754	1.76813186813187	10.5869309051955	18	278	nucleotide biosynthetic process	biological_process	1	0.822225875637388
1381	GO:0006109	0.0203695348743134	1.92978401644112	7.57841456882699	14	199	regulation of carbohydrate metabolic process	biological_process	1	0.948439388505853
1382	GO:0034368	0.0206461174656953	4.22795851013673	1.06630958757365	4	28	protein-lipid complex remodeling	biological_process	1	2.07996121931433
1383	GO:0034369	0.0206461174656953	4.22795851013673	1.06630958757365	4	28	plasma lipoprotein particle remodeling	biological_process	1	2.07996121931433
1384	GO:0031400	0.0206957084143626	1.49417757633395	23.5349758971612	34	618	negative regulation of protein modification process	biological_process	1	0.57935161618092
1385	GO:0007584	0.020799592170024	1.87573951994591	8.34006427423674	15	219	response to nutrient	biological_process	1	0.907459497696629
1386	GO:0070646	0.0208124241907524	1.73359310487201	11.3866630958757	19	299	protein modification by small protein removal	biological_process	1	0.793765320434657
1387	GO:0018208	0.0208828736535463	2.98840216937839	2.17070166041778	6	57	peptidyl-proline modification	biological_process	1	1.57937431436705
1388	GO:0031100	0.0209334782537781	2.69565685261708	2.78002142474558	7	73	animal organ regeneration	biological_process	1	1.43063685833884
1389	GO:0032945	0.0209334782537781	2.69565685261708	2.78002142474558	7	73	negative regulation of mononuclear cell proliferation	biological_process	1	1.43063685833884
1390	GO:0050672	0.0209334782537781	2.69565685261708	2.78002142474558	7	73	negative regulation of lymphocyte proliferation	biological_process	1	1.43063685833884
1391	GO:0050688	0.0209334782537781	2.69565685261708	2.78002142474558	7	73	regulation of defense response to virus	biological_process	1	1.43063685833884
1392	GO:0030330	0.0209484069850129	2.33660387231816	4.07482592394215	9	107	DNA damage response, signal transduction by p53 class mediator	biological_process	1	1.2244131727676
1393	GO:0051341	0.0209484069850129	2.33660387231816	4.07482592394215	9	107	regulation of oxidoreductase activity	biological_process	1	1.2244131727676
1394	GO:0006654	0.0209834380793835	3.43044177321798	1.59946438136047	5	42	phosphatidic acid biosynthetic process	biological_process	1	1.77839437901918
1395	GO:0033003	0.0209834380793835	3.43044177321798	1.59946438136047	5	42	regulation of mast cell activation	biological_process	1	1.77839437901918
1396	GO:0051181	0.0209834380793835	3.43044177321798	1.59946438136047	5	42	cofactor transport	biological_process	1	1.77839437901918
1397	GO:0031348	0.0210232865467575	1.83099009581572	9.10171397964649	16	239	negative regulation of defense response	biological_process	1	0.872623987336133
1398	GO:0019372	0.0212622934989364	5.84941329856584	0.609319764327799	3	16	lipoxygenase pathway	biological_process	1	2.54829192833757
1399	GO:0021534	0.0212622934989364	5.84941329856584	0.609319764327799	3	16	cell proliferation in hindbrain	biological_process	1	2.54829192833757
1400	GO:0042033	0.0212622934989364	5.84941329856584	0.609319764327799	3	16	chemokine biosynthetic process	biological_process	1	2.54829192833757
1401	GO:0042222	0.0212622934989364	5.84941329856584	0.609319764327799	3	16	interleukin-1 biosynthetic process	biological_process	1	2.54829192833757
1402	GO:0043217	0.0212622934989364	5.84941329856584	0.609319764327799	3	16	myelin maintenance	biological_process	1	2.54829192833757
1403	GO:0045618	0.0212622934989364	5.84941329856584	0.609319764327799	3	16	positive regulation of keratinocyte differentiation	biological_process	1	2.54829192833757
1404	GO:0050755	0.0212622934989364	5.84941329856584	0.609319764327799	3	16	chemokine metabolic process	biological_process	1	2.54829192833757
1405	GO:1902992	0.0212622934989364	5.84941329856584	0.609319764327799	3	16	negative regulation of amyloid precursor protein catabolic process	biological_process	1	2.54829192833757
1406	GO:0019439	0.0215662587235577	1.49842587516642	22.7733261917515	33	598	aromatic compound catabolic process	biological_process	1	0.583447717702112
1407	GO:0006631	0.0215689021342907	1.63427406330749	14.5855918585967	23	383	fatty acid metabolic process	biological_process	1	0.708649939799302
1408	GO:0030217	0.0217626224537534	1.82271325796506	9.13979646491698	16	240	T cell differentiation	biological_process	1	0.866087620154077
1409	GO:0002526	0.0221108869490203	2.31287231287231	4.11290840921264	9	108	acute inflammatory response	biological_process	1	1.20968562106673
1410	GO:1904659	0.0221108869490203	2.31287231287231	4.11290840921264	9	108	glucose transmembrane transport	biological_process	1	1.20968562106673
1411	GO:0009119	0.0223884715347363	2.65527476255088	2.81810391001607	7	74	ribonucleoside metabolic process	biological_process	1	1.40886115596713
1412	GO:0043367	0.0223884715347363	2.65527476255088	2.81810391001607	7	74	CD4-positive, alpha-beta T cell differentiation	biological_process	1	1.40886115596713
1413	GO:0070373	0.0223884715347363	2.65527476255088	2.81810391001607	7	74	negative regulation of ERK1 and ERK2 cascade	biological_process	1	1.40886115596713
1414	GO:0090092	0.0225215081725782	1.81450999200639	9.17787895018747	16	241	regulation of transmembrane receptor protein serine/threonine kinase signaling pathway	biological_process	1	0.859580001363063
1415	GO:0017001	0.0225680336069843	2.93076923076923	2.20878414568827	6	58	antibiotic catabolic process	biological_process	1	1.55127937446487
1416	GO:1904589	0.0225680336069843	2.93076923076923	2.20878414568827	6	58	regulation of protein import	biological_process	1	1.55127937446487
1417	GO:0015914	0.0226243569094479	2.45090747056505	3.46550615961435	8	91	phospholipid transport	biological_process	1	1.29331601897555
1418	GO:0006402	0.0227343927970024	1.64478564577869	13.8620246384574	22	364	mRNA catabolic process	biological_process	1	0.717899579144516
1419	GO:0006692	0.0230237587350203	3.33998061726554	1.63754686663096	5	43	prostanoid metabolic process	biological_process	1	1.73983973040711
1420	GO:0006693	0.0230237587350203	3.33998061726554	1.63754686663096	5	43	prostaglandin metabolic process	biological_process	1	1.73983973040711
1421	GO:0032459	0.0230237587350203	3.33998061726554	1.63754686663096	5	43	regulation of protein oligomerization	biological_process	1	1.73983973040711
1422	GO:0046473	0.0230237587350203	3.33998061726554	1.63754686663096	5	43	phosphatidic acid metabolic process	biological_process	1	1.73983973040711
1423	GO:0072348	0.0230237587350203	3.33998061726554	1.63754686663096	5	43	sulfur compound transport	biological_process	1	1.73983973040711
1424	GO:1901293	0.0230855629126235	1.7409484454939	10.7392608462774	18	282	nucleoside phosphate biosynthetic process	biological_process	1	0.799873481259238
1425	GO:0002040	0.0231333760800851	1.94890443283331	6.9690948044992	13	183	sprouting angiogenesis	biological_process	1	0.962663347826263
1426	GO:0006633	0.0231966213640645	2.01118138694375	6.24552758435994	12	164	fatty acid biosynthetic process	biological_process	1	1.00804320309689
1427	GO:0033014	0.0232475396322849	4.05861386138614	1.10439207284413	4	29	tetrapyrrole biosynthetic process	biological_process	1	2.02098708781513
1428	GO:0034367	0.0232475396322849	4.05861386138614	1.10439207284413	4	29	protein-containing complex remodeling	biological_process	1	2.02098708781513
1429	GO:0070229	0.0232475396322849	4.05861386138614	1.10439207284413	4	29	negative regulation of lymphocyte apoptotic process	biological_process	1	2.02098708781513
1430	GO:0002009	0.023819079515305	1.51639166210498	20.4502945902517	30	537	morphogenesis of an epithelium	biological_process	1	0.600642428969607
1431	GO:1903201	0.023911903790831	2.61608038101604	2.85618639528656	7	75	regulation of oxidative stress-induced cell death	biological_process	1	1.38740686939549
1432	GO:0045834	0.0239869679127367	2.07475132275132	5.56004284949116	11	146	positive regulation of lipid metabolic process	biological_process	1	1.05293842709417
1433	GO:0043409	0.0240611467607906	1.9373984148528	7.00717728976968	13	184	negative regulation of MAPK cascade	biological_process	1	0.95412066639705
1434	GO:0048017	0.0240611467607906	1.9373984148528	7.00717728976968	13	184	inositol lipid-mediated signaling	biological_process	1	0.95412066639705
1435	GO:0010656	0.0243423172286286	2.87531112003212	2.24686663095876	6	59	negative regulation of muscle cell apoptotic process	biological_process	1	1.52371806981104
1436	GO:0010662	0.0243423172286286	2.87531112003212	2.24686663095876	6	59	regulation of striated muscle cell apoptotic process	biological_process	1	1.52371806981104
1437	GO:0042130	0.0243423172286286	2.87531112003212	2.24686663095876	6	59	negative regulation of T cell proliferation	biological_process	1	1.52371806981104
1438	GO:0044270	0.024455852962376	1.49173383317713	22.1640064274237	32	582	cellular nitrogen compound catabolic process	biological_process	1	0.576990141617757
1439	GO:0002576	0.0244975950454701	2.15684615198627	4.87455811462239	10	128	platelet degranulation	biological_process	1	1.10892327261226
1440	GO:0010595	0.0244975950454701	2.15684615198627	4.87455811462239	10	128	positive regulation of endothelial cell migration	biological_process	1	1.10892327261226
1441	GO:0031396	0.0245942452187871	1.87847164539757	7.76882699517943	14	204	regulation of protein ubiquitination	biological_process	1	0.909559339374388
1442	GO:0009260	0.0250161705549704	1.92602618777904	7.04525977504017	13	185	ribonucleotide biosynthetic process	biological_process	1	0.945627319340301
1443	GO:0008340	0.0251030385605146	5.43129539951574	0.647402249598286	3	17	determination of adult lifespan	biological_process	1	2.44129633128399
1444	GO:0009070	0.0251030385605146	5.43129539951574	0.647402249598286	3	17	serine family amino acid biosynthetic process	biological_process	1	2.44129633128399
1445	GO:0010744	0.0251030385605146	5.43129539951574	0.647402249598286	3	17	positive regulation of macrophage derived foam cell differentiation	biological_process	1	2.44129633128399
1446	GO:0017121	0.0251030385605146	5.43129539951574	0.647402249598286	3	17	plasma membrane phospholipid scrambling	biological_process	1	2.44129633128399
1447	GO:0032966	0.0251030385605146	5.43129539951574	0.647402249598286	3	17	negative regulation of collagen biosynthetic process	biological_process	1	2.44129633128399
1448	GO:0050665	0.0251030385605146	5.43129539951574	0.647402249598286	3	17	hydrogen peroxide biosynthetic process	biological_process	1	2.44129633128399
1449	GO:0071360	0.0251030385605146	5.43129539951574	0.647402249598286	3	17	cellular response to exogenous dsRNA	biological_process	1	2.44129633128399
1450	GO:1905331	0.0251030385605146	5.43129539951574	0.647402249598286	3	17	negative regulation of morphogenesis of an epithelium	biological_process	1	2.44129633128399
1451	GO:0014003	0.025188079369935	3.2541584949517	1.67562935190145	5	44	oligodendrocyte development	biological_process	1	1.7022845196989
1452	GO:0030225	0.025188079369935	3.2541584949517	1.67562935190145	5	44	macrophage differentiation	biological_process	1	1.7022845196989
1453	GO:0032965	0.025188079369935	3.2541584949517	1.67562935190145	5	44	regulation of collagen biosynthetic process	biological_process	1	1.7022845196989
1454	GO:0042269	0.025188079369935	3.2541584949517	1.67562935190145	5	44	regulation of natural killer cell mediated cytotoxicity	biological_process	1	1.7022845196989
1455	GO:1903573	0.025188079369935	3.2541584949517	1.67562935190145	5	44	negative regulation of response to endoplasmic reticulum stress	biological_process	1	1.7022845196989
1456	GO:0090288	0.0252052086620061	1.98483919513962	6.32169255490091	12	166	negative regulation of cellular response to growth factor stimulus	biological_process	1	0.989022129901244
1457	GO:0030198	0.0253210093908242	1.62540164601458	14.0143545795394	22	368	extracellular matrix organization	biological_process	1	0.700796260365397
1458	GO:0009987	0.0254268879823918	1.46578883014158	671.16572040707	683	17624	cellular process	biological_process	1	0.551677275605736
1459	GO:0048844	0.0255051164645156	2.5780220685112	2.89426888055704	7	76	artery morphogenesis	biological_process	1	1.36626461358141
1460	GO:0060411	0.0255051164645156	2.5780220685112	2.89426888055704	7	76	cardiac septum morphogenesis	biological_process	1	1.36626461358141
1461	GO:0002703	0.0255120128625503	1.86853155257761	7.80690948044992	14	205	regulation of leukocyte mediated immunity	biological_process	1	0.901904925700413
1462	GO:1904019	0.025874847340588	2.24446958270488	4.2271558650241	9	111	epithelial cell apoptotic process	biological_process	1	1.16637454482633
1463	GO:0070997	0.026001010302954	1.64105836989762	13.2527048741296	21	348	neuron death	biological_process	1	0.714626554186304
1464	GO:0006909	0.0260015753844726	1.62062547316204	14.0524370648099	22	369	phagocytosis	biological_process	1	0.696550722291638
1465	GO:0043062	0.0260015753844726	1.62062547316204	14.0524370648099	22	369	extracellular structure organization	biological_process	1	0.696550722291638
1466	GO:0003209	0.0260390769980851	3.9022957240779	1.14247455811462	4	30	cardiac atrium morphogenesis	biological_process	1	1.96432311251753
1467	GO:0032743	0.0260390769980851	3.9022957240779	1.14247455811462	4	30	positive regulation of interleukin-2 production	biological_process	1	1.96432311251753
1468	GO:0043372	0.0260390769980851	3.9022957240779	1.14247455811462	4	30	positive regulation of CD4-positive, alpha-beta T cell differentiation	biological_process	1	1.96432311251753
1469	GO:0045954	0.0260390769980851	3.9022957240779	1.14247455811462	4	30	positive regulation of natural killer cell mediated cytotoxicity	biological_process	1	1.96432311251753
1470	GO:0046320	0.0260390769980851	3.9022957240779	1.14247455811462	4	30	regulation of fatty acid oxidation	biological_process	1	1.96432311251753
1471	GO:0061082	0.0260390769980851	3.9022957240779	1.14247455811462	4	30	myeloid leukocyte cytokine production	biological_process	1	1.96432311251753
1472	GO:0090200	0.0260390769980851	3.9022957240779	1.14247455811462	4	30	positive regulation of release of cytochrome c from mitochondria	biological_process	1	1.96432311251753
1473	GO:1901889	0.0260390769980851	3.9022957240779	1.14247455811462	4	30	negative regulation of cell junction assembly	biological_process	1	1.96432311251753
1474	GO:1903205	0.0260390769980851	3.9022957240779	1.14247455811462	4	30	regulation of hydrogen peroxide-induced cell death	biological_process	1	1.96432311251753
1475	GO:0051403	0.0261064505004557	1.71457646830781	10.8915907873594	18	286	stress-activated MAPK cascade	biological_process	1	0.777852248390398
1476	GO:0008643	0.0261929701167179	2.04423357664234	5.63620782003214	11	148	carbohydrate transport	biological_process	1	1.0315600498034
1477	GO:0033013	0.02620745177592	2.82190701339638	2.28494911622924	6	60	tetrapyrrole metabolic process	biological_process	1	1.49667044947942
1478	GO:0042267	0.02620745177592	2.82190701339638	2.28494911622924	6	60	natural killer cell mediated cytotoxicity	biological_process	1	1.49667044947942
1479	GO:0045576	0.02620745177592	2.82190701339638	2.28494911622924	6	60	mast cell activation	biological_process	1	1.49667044947942
1480	GO:0046128	0.02620745177592	2.82190701339638	2.28494911622924	6	60	purine ribonucleoside metabolic process	biological_process	1	1.49667044947942
1481	GO:0022603	0.0267314847607097	1.33837586270283	43.985270487413	57	1155	regulation of anatomical structure morphogenesis	biological_process	1	0.420483332054252
1482	GO:0001554	0.0267766790324271	10.1291960507757	0.266577396893412	2	7	luteolysis	biological_process	1	3.34044776758651
1483	GO:0002606	0.0267766790324271	10.1291960507757	0.266577396893412	2	7	positive regulation of dendritic cell antigen processing and presentation	biological_process	1	3.34044776758651
1484	GO:0003256	0.0267766790324271	10.1291960507757	0.266577396893412	2	7	regulation of transcription from RNA polymerase II promoter involved in myocardial precursor cell differentiation	biological_process	1	3.34044776758651
1485	GO:0006701	0.0267766790324271	10.1291960507757	0.266577396893412	2	7	progesterone biosynthetic process	biological_process	1	3.34044776758651
1486	GO:0007008	0.0267766790324271	10.1291960507757	0.266577396893412	2	7	outer mitochondrial membrane organization	biological_process	1	3.34044776758651
1487	GO:0009134	0.0267766790324271	10.1291960507757	0.266577396893412	2	7	nucleoside diphosphate catabolic process	biological_process	1	3.34044776758651
1488	GO:0010726	0.0267766790324271	10.1291960507757	0.266577396893412	2	7	positive regulation of hydrogen peroxide metabolic process	biological_process	1	3.34044776758651
1489	GO:0015808	0.0267766790324271	10.1291960507757	0.266577396893412	2	7	L-alanine transport	biological_process	1	3.34044776758651
1490	GO:0019405	0.0267766790324271	10.1291960507757	0.266577396893412	2	7	alditol catabolic process	biological_process	1	3.34044776758651
1491	GO:0019530	0.0267766790324271	10.1291960507757	0.266577396893412	2	7	taurine metabolic process	biological_process	1	3.34044776758651
1492	GO:0019694	0.0267766790324271	10.1291960507757	0.266577396893412	2	7	alkanesulfonate metabolic process	biological_process	1	3.34044776758651
1493	GO:0031622	0.0267766790324271	10.1291960507757	0.266577396893412	2	7	positive regulation of fever generation	biological_process	1	3.34044776758651
1494	GO:0032364	0.0267766790324271	10.1291960507757	0.266577396893412	2	7	oxygen homeostasis	biological_process	1	3.34044776758651
1495	GO:0032762	0.0267766790324271	10.1291960507757	0.266577396893412	2	7	mast cell cytokine production	biological_process	1	3.34044776758651
1496	GO:0035524	0.0267766790324271	10.1291960507757	0.266577396893412	2	7	proline transmembrane transport	biological_process	1	3.34044776758651
1497	GO:0035726	0.0267766790324271	10.1291960507757	0.266577396893412	2	7	common myeloid progenitor cell proliferation	biological_process	1	3.34044776758651
1498	GO:0036017	0.0267766790324271	10.1291960507757	0.266577396893412	2	7	response to erythropoietin	biological_process	1	3.34044776758651
1499	GO:0043305	0.0267766790324271	10.1291960507757	0.266577396893412	2	7	negative regulation of mast cell degranulation	biological_process	1	3.34044776758651
1500	GO:0045084	0.0267766790324271	10.1291960507757	0.266577396893412	2	7	positive regulation of interleukin-12 biosynthetic process	biological_process	1	3.34044776758651
1501	GO:0060710	0.0267766790324271	10.1291960507757	0.266577396893412	2	7	chorio-allantoic fusion	biological_process	1	3.34044776758651
1502	GO:0061438	0.0267766790324271	10.1291960507757	0.266577396893412	2	7	renal system vasculature morphogenesis	biological_process	1	3.34044776758651
1503	GO:0061439	0.0267766790324271	10.1291960507757	0.266577396893412	2	7	kidney vasculature morphogenesis	biological_process	1	3.34044776758651
1504	GO:0061518	0.0267766790324271	10.1291960507757	0.266577396893412	2	7	microglial cell proliferation	biological_process	1	3.34044776758651
1505	GO:0071494	0.0267766790324271	10.1291960507757	0.266577396893412	2	7	cellular response to UV-C	biological_process	1	3.34044776758651
1506	GO:0150094	0.0267766790324271	10.1291960507757	0.266577396893412	2	7	amyloid-beta clearance by cellular catabolic process	biological_process	1	3.34044776758651
1507	GO:1901388	0.0267766790324271	10.1291960507757	0.266577396893412	2	7	regulation of transforming growth factor beta activation	biological_process	1	3.34044776758651
1508	GO:1901509	0.0267766790324271	10.1291960507757	0.266577396893412	2	7	regulation of endothelial tube morphogenesis	biological_process	1	3.34044776758651
1509	GO:1902774	0.0267766790324271	10.1291960507757	0.266577396893412	2	7	late endosome to lysosome transport	biological_process	1	3.34044776758651
1510	GO:2000669	0.0267766790324271	10.1291960507757	0.266577396893412	2	7	negative regulation of dendritic cell apoptotic process	biological_process	1	3.34044776758651
1511	GO:0003231	0.0269185450919005	2.12066096053257	4.95072308516336	10	130	cardiac ventricle development	biological_process	1	1.0845139892532
1512	GO:0009205	0.0271693980911911	2.54105113636364	2.93235136582753	7	77	purine ribonucleoside triphosphate metabolic process	biological_process	1	1.34542540862067
1513	GO:0032481	0.0271693980911911	2.54105113636364	2.93235136582753	7	77	positive regulation of type I interferon production	biological_process	1	1.34542540862067
1514	GO:0048678	0.0271693980911911	2.54105113636364	2.93235136582753	7	77	response to axon injury	biological_process	1	1.34542540862067
1515	GO:0008645	0.0272244746259792	2.22255414488424	4.26523835029459	9	112	hexose transmembrane transport	biological_process	1	1.15221856578372
1516	GO:1903828	0.0272244746259792	2.22255414488424	4.26523835029459	9	112	negative regulation of cellular protein localization	biological_process	1	1.15221856578372
1517	GO:0001906	0.0273382268675421	1.95917244415099	6.39785752544189	12	168	cell killing	biological_process	1	0.970244387586244
1518	GO:0009267	0.0273493616960889	2.02930641821946	5.67429030530262	11	149	cellular response to starvation	biological_process	1	1.02098672348225
1519	GO:2000058	0.0273493616960889	2.02930641821946	5.67429030530262	11	149	regulation of ubiquitin-dependent protein catabolic process	biological_process	1	1.02098672348225
1520	GO:0006418	0.0274785920057901	3.17262747875354	1.71371183717193	5	45	tRNA aminoacylation for protein translation	biological_process	1	1.66567813389163
1521	GO:0032309	0.0274785920057901	3.17262747875354	1.71371183717193	5	45	icosanoid secretion	biological_process	1	1.66567813389163
1522	GO:0042771	0.0274785920057901	3.17262747875354	1.71371183717193	5	45	intrinsic apoptotic signaling pathway in response to DNA damage by p53 class mediator	biological_process	1	1.66567813389163
1523	GO:0051204	0.0274785920057901	3.17262747875354	1.71371183717193	5	45	protein insertion into mitochondrial membrane	biological_process	1	1.66567813389163
1524	GO:2001244	0.0281650640509972	2.77044487427466	2.32303160149973	6	61	positive regulation of intrinsic apoptotic signaling pathway	biological_process	1	1.47011766088673
1525	GO:0044070	0.0284054324510075	2.33769886038489	3.6178361006963	8	95	regulation of anion transport	biological_process	1	1.22508909556205
1526	GO:0045069	0.0284054324510075	2.33769886038489	3.6178361006963	8	95	regulation of viral genome replication	biological_process	1	1.22508909556205
1527	GO:0002223	0.0286229394278529	2.20106015779093	4.30332083556508	9	113	stimulatory C-type lectin receptor signaling pathway	biological_process	1	1.13819857647009
1528	GO:0032609	0.0286229394278529	2.20106015779093	4.30332083556508	9	113	interferon-gamma production	biological_process	1	1.13819857647009
1529	GO:0051098	0.0288645081917199	1.60179292835316	14.2047670058918	22	373	regulation of binding	biological_process	1	0.679687655520003
1530	GO:0001910	0.0289059820694937	2.50512163892446	2.97043385109802	7	78	regulation of leukocyte mediated cytotoxicity	biological_process	1	1.32488065675881
1531	GO:0010827	0.0289059820694937	2.50512163892446	2.97043385109802	7	78	regulation of glucose transmembrane transport	biological_process	1	1.32488065675881
1532	GO:0071214	0.028951700462691	1.64243070064821	12.6053026245313	20	331	cellular response to abiotic stimulus	biological_process	1	0.715832499959884
1533	GO:0104004	0.028951700462691	1.64243070064821	12.6053026245313	20	331	cellular response to environmental stimulus	biological_process	1	0.715832499959884
1534	GO:0009154	0.02902313992017	3.75755670805176	1.18055704338511	4	31	purine ribonucleotide catabolic process	biological_process	1	1.90979487707782
1535	GO:0010543	0.02902313992017	3.75755670805176	1.18055704338511	4	31	regulation of platelet activation	biological_process	1	1.90979487707782
1536	GO:0010762	0.02902313992017	3.75755670805176	1.18055704338511	4	31	regulation of fibroblast migration	biological_process	1	1.90979487707782
1537	GO:0033687	0.02902313992017	3.75755670805176	1.18055704338511	4	31	osteoblast proliferation	biological_process	1	1.90979487707782
1538	GO:0042168	0.02902313992017	3.75755670805176	1.18055704338511	4	31	heme metabolic process	biological_process	1	1.90979487707782
1539	GO:0050482	0.02902313992017	3.75755670805176	1.18055704338511	4	31	arachidonic acid secretion	biological_process	1	1.90979487707782
1540	GO:1902230	0.02902313992017	3.75755670805176	1.18055704338511	4	31	negative regulation of intrinsic apoptotic signaling pathway in response to DNA damage	biological_process	1	1.90979487707782
1541	GO:1903963	0.02902313992017	3.75755670805176	1.18055704338511	4	31	arachidonate transport	biological_process	1	1.90979487707782
1542	GO:0009084	0.0292906648304992	5.06892655367232	0.685484734868773	3	18	glutamine family amino acid biosynthetic process	biological_process	1	2.34168026011591
1543	GO:0010713	0.0292906648304992	5.06892655367232	0.685484734868773	3	18	negative regulation of collagen metabolic process	biological_process	1	2.34168026011591
1544	GO:0031065	0.0292906648304992	5.06892655367232	0.685484734868773	3	18	positive regulation of histone deacetylation	biological_process	1	2.34168026011591
1545	GO:0032693	0.0292906648304992	5.06892655367232	0.685484734868773	3	18	negative regulation of interleukin-10 production	biological_process	1	2.34168026011591
1546	GO:0036148	0.0292906648304992	5.06892655367232	0.685484734868773	3	18	phosphatidylglycerol acyl-chain remodeling	biological_process	1	2.34168026011591
1547	GO:0045056	0.0292906648304992	5.06892655367232	0.685484734868773	3	18	transcytosis	biological_process	1	2.34168026011591
1548	GO:0051895	0.0292906648304992	5.06892655367232	0.685484734868773	3	18	negative regulation of focal adhesion assembly	biological_process	1	2.34168026011591
1549	GO:0070230	0.0292906648304992	5.06892655367232	0.685484734868773	3	18	positive regulation of lymphocyte apoptotic process	biological_process	1	2.34168026011591
1550	GO:0070233	0.0292906648304992	5.06892655367232	0.685484734868773	3	18	negative regulation of T cell apoptotic process	biological_process	1	2.34168026011591
1551	GO:0070633	0.0292906648304992	5.06892655367232	0.685484734868773	3	18	transepithelial transport	biological_process	1	2.34168026011591
1552	GO:0071605	0.0292906648304992	5.06892655367232	0.685484734868773	3	18	monocyte chemotactic protein-1 production	biological_process	1	2.34168026011591
1553	GO:0071637	0.0292906648304992	5.06892655367232	0.685484734868773	3	18	regulation of monocyte chemotactic protein-1 production	biological_process	1	2.34168026011591
1554	GO:0090196	0.0292906648304992	5.06892655367232	0.685484734868773	3	18	regulation of chemokine secretion	biological_process	1	2.34168026011591
1555	GO:0150118	0.0292906648304992	5.06892655367232	0.685484734868773	3	18	negative regulation of cell-substrate junction organization	biological_process	1	2.34168026011591
1556	GO:1900221	0.0292906648304992	5.06892655367232	0.685484734868773	3	18	regulation of amyloid-beta clearance	biological_process	1	2.34168026011591
1557	GO:0045598	0.0295056925680526	2.08566216879867	5.02688805570434	10	132	regulation of fat cell differentiation	biological_process	1	1.06050549205246
1558	GO:0030098	0.0297357189916352	1.61588528025144	13.4431173004821	21	353	lymphocyte differentiation	biological_process	1	0.692324777614934
1559	GO:0001504	0.0298972743649126	3.09507358529676	1.75179432244242	5	46	neurotransmitter uptake	biological_process	1	1.62997370988565
1560	GO:0002715	0.0298972743649126	3.09507358529676	1.75179432244242	5	46	regulation of natural killer cell mediated immunity	biological_process	1	1.62997370988565
1561	GO:0022602	0.0298972743649126	3.09507358529676	1.75179432244242	5	46	ovulation cycle process	biological_process	1	1.62997370988565
1562	GO:0045981	0.0298972743649126	3.09507358529676	1.75179432244242	5	46	positive regulation of nucleotide metabolic process	biological_process	1	1.62997370988565
1563	GO:1900544	0.0298972743649126	3.09507358529676	1.75179432244242	5	46	positive regulation of purine nucleotide metabolic process	biological_process	1	1.62997370988565
1564	GO:0006835	0.0299964187967122	2.311004784689	3.65591858596679	8	96	dicarboxylic acid transport	biological_process	1	1.20852024675489
1565	GO:0010660	0.0299964187967122	2.311004784689	3.65591858596679	8	96	regulation of muscle cell apoptotic process	biological_process	1	1.20852024675489
1566	GO:0010633	0.0300710201476082	2.17997557997558	4.34140332083556	9	114	negative regulation of epithelial cell migration	biological_process	1	1.12431197406392
1567	GO:0002260	0.0302166774221692	2.72082066869301	2.36111408677022	6	62	lymphocyte homeostasis	biological_process	1	1.44404187062166
1568	GO:0006521	0.0302166774221692	2.72082066869301	2.36111408677022	6	62	regulation of cellular amino acid metabolic process	biological_process	1	1.44404187062166
1569	GO:0010658	0.0302166774221692	2.72082066869301	2.36111408677022	6	62	striated muscle cell apoptotic process	biological_process	1	1.44404187062166
1570	GO:0032922	0.0302166774221692	2.72082066869301	2.36111408677022	6	62	circadian regulation of gene expression	biological_process	1	1.44404187062166
1571	GO:0046635	0.0302166774221692	2.72082066869301	2.36111408677022	6	62	positive regulation of alpha-beta T cell activation	biological_process	1	1.44404187062166
1572	GO:0046824	0.0302166774221692	2.72082066869301	2.36111408677022	6	62	positive regulation of nucleocytoplasmic transport	biological_process	1	1.44404187062166
1573	GO:0033043	0.0305633392435475	1.31415975837028	47.9077664702732	61	1258	regulation of organelle organization	biological_process	1	0.394140670331818
1574	GO:0016042	0.030575534568495	1.63175099291206	12.6814675950723	20	333	lipid catabolic process	biological_process	1	0.706420917174706
1575	GO:0045913	0.0307160445724089	2.47019018308081	3.00851633636851	7	79	positive regulation of carbohydrate metabolic process	biological_process	1	1.30462212101035
1576	GO:0071260	0.0307160445724089	2.47019018308081	3.00851633636851	7	79	cellular response to mechanical stimulus	biological_process	1	1.30462212101035
1577	GO:0007005	0.0308002387586176	1.49091674616354	20.0694697375469	29	527	mitochondrion organization	biological_process	1	0.576199698767939
1578	GO:0042770	0.0308632143428163	2.06858958746506	5.06497054097483	10	133	signal transduction in response to DNA damage	biological_process	1	1.0486474398514
1579	GO:0032675	0.0310387867240922	1.98579533941236	5.78853776111409	11	152	regulation of interleukin-6 production	biological_process	1	0.989716943093095
1580	GO:0071478	0.031342245253325	1.86047615981456	7.2737546866631	13	191	cellular response to radiation	biological_process	1	0.89567190385381
1581	GO:1901214	0.031369091251197	1.64973359285911	11.9198178896626	19	313	regulation of neuron death	biological_process	1	0.722233069748511
1582	GO:0009152	0.0319929074005853	1.90976394849785	6.55018746652383	12	172	purine ribonucleotide biosynthetic process	biological_process	1	0.933394328639505
1583	GO:0009261	0.0322016073155	3.62315619317034	1.2186395286556	4	32	ribonucleotide catabolic process	biological_process	1	1.85724700127976
1584	GO:0046685	0.0322016073155	3.62315619317034	1.2186395286556	4	32	response to arsenic-containing substance	biological_process	1	1.85724700127976
1585	GO:0060317	0.0322016073155	3.62315619317034	1.2186395286556	4	32	cardiac epithelial to mesenchymal transition	biological_process	1	1.85724700127976
1586	GO:0061384	0.0322016073155	3.62315619317034	1.2186395286556	4	32	heart trabecula morphogenesis	biological_process	1	1.85724700127976
1587	GO:0009416	0.0322527071412323	1.64404820221417	11.957900374933	19	314	response to light stimulus	biological_process	1	0.717252598335826
1588	GO:0007006	0.0322642034995653	2.05179237034651	5.10305302624531	10	134	mitochondrial membrane organization	biological_process	1	1.03688474584404
1589	GO:0006879	0.0323637091830924	2.6729376633072	2.39919657204071	6	63	cellular iron ion homeostasis	biological_process	1	1.41842619228124
1590	GO:0042278	0.0323637091830924	2.6729376633072	2.39919657204071	6	63	purine nucleoside metabolic process	biological_process	1	1.41842619228124
1591	GO:0043370	0.0324458876793953	3.02121273438554	1.78987680771291	5	47	regulation of CD4-positive, alpha-beta T cell differentiation	biological_process	1	1.5951277729561
1592	GO:0061383	0.0324458876793953	3.02121273438554	1.78987680771291	5	47	trabecula morphogenesis	biological_process	1	1.5951277729561
1593	GO:0070169	0.0324458876793953	3.02121273438554	1.78987680771291	5	47	positive regulation of biomineral tissue development	biological_process	1	1.5951277729561
1594	GO:0090151	0.0324458876793953	3.02121273438554	1.78987680771291	5	47	establishment of protein localization to mitochondrial membrane	biological_process	1	1.5951277729561
1595	GO:0110151	0.0324458876793953	3.02121273438554	1.78987680771291	5	47	positive regulation of biomineralization	biological_process	1	1.5951277729561
1596	GO:0017038	0.0324997375525444	1.84997838997295	7.31183717193358	13	192	protein import	biological_process	1	0.887508418384316
1597	GO:0046390	0.0324997375525444	1.84997838997295	7.31183717193358	13	192	ribose phosphate biosynthetic process	biological_process	1	0.887508418384316
1598	GO:1903531	0.0326610132088951	1.80176224222135	8.07348687734333	14	212	negative regulation of secretion by cell	biological_process	1	0.849408647889044
1599	GO:0061448	0.0327380451337654	1.69393349243516	10.3965184788431	17	273	connective tissue development	biological_process	1	0.760377232392921
1600	GO:0002220	0.0331190282979244	2.13898873711958	4.41756829137654	9	116	innate immune response activating cell surface receptor signaling pathway	biological_process	1	1.09692888598846
1601	GO:0006812	0.0331268257877954	1.31916384348443	44.5565077664703	57	1170	cation transport	biological_process	1	0.399623762089529
1602	GO:0031098	0.0331547194443784	1.63840122637088	11.9959828602035	19	315	stress-activated protein kinase signaling cascade	biological_process	1	0.712288700332462
1603	GO:0002042	0.0333598189421737	2.25939623834361	3.73208355650777	8	98	cell migration involved in sprouting angiogenesis	biological_process	1	1.17593730347299
1604	GO:0003159	0.0338229193614975	4.75185381355932	0.723567220139261	3	19	morphogenesis of an endothelium	biological_process	1	2.24849045362666
1605	GO:0032026	0.0338229193614975	4.75185381355932	0.723567220139261	3	19	response to magnesium ion	biological_process	1	2.24849045362666
1606	GO:0042789	0.0338229193614975	4.75185381355932	0.723567220139261	3	19	mRNA transcription by RNA polymerase II	biological_process	1	2.24849045362666
1607	GO:0045063	0.0338229193614975	4.75185381355932	0.723567220139261	3	19	T-helper 1 cell differentiation	biological_process	1	2.24849045362666
1608	GO:0061154	0.0338229193614975	4.75185381355932	0.723567220139261	3	19	endothelial tube morphogenesis	biological_process	1	2.24849045362666
1609	GO:0071243	0.0338229193614975	4.75185381355932	0.723567220139261	3	19	cellular response to arsenic-containing substance	biological_process	1	2.24849045362666
1610	GO:0071731	0.0338229193614975	4.75185381355932	0.723567220139261	3	19	response to nitric oxide	biological_process	1	2.24849045362666
1611	GO:0098581	0.0338229193614975	4.75185381355932	0.723567220139261	3	19	detection of external biotic stimulus	biological_process	1	2.24849045362666
1612	GO:0051924	0.0342999662773112	1.71414062027689	9.6729512587038	16	254	regulation of calcium ion transport	biological_process	1	0.777485466425053
1613	GO:0055072	0.034561012183703	2.40315955159705	3.08468130690948	7	81	iron ion homeostasis	biological_process	1	1.26493243567394
1614	GO:0002228	0.0346074682455837	2.62670579603815	2.43727905731119	6	64	natural killer cell mediated immunity	biological_process	1	1.39325462058348
1615	GO:0010257	0.0346074682455837	2.62670579603815	2.43727905731119	6	64	NADH dehydrogenase complex assembly	biological_process	1	1.39325462058348
1616	GO:0032981	0.0346074682455837	2.62670579603815	2.43727905731119	6	64	mitochondrial respiratory chain complex I assembly	biological_process	1	1.39325462058348
1617	GO:0048247	0.0346074682455837	2.62670579603815	2.43727905731119	6	64	lymphocyte chemotaxis	biological_process	1	1.39325462058348
1618	GO:0060135	0.0346074682455837	2.62670579603815	2.43727905731119	6	64	maternal process involved in female pregnancy	biological_process	1	1.39325462058348
1619	GO:0002758	0.0347203949952816	2.11906457739791	4.45565077664703	9	117	innate immune response-activating signal transduction	biological_process	1	1.08342755376583
1620	GO:0007613	0.0347203949952816	2.11906457739791	4.45565077664703	9	117	memory	biological_process	1	1.08342755376583
1621	GO:0001547	0.0348129206521347	8.4405265632346	0.304659882163899	2	8	antral ovarian follicle growth	biological_process	1	3.07733300443847
1622	GO:0002420	0.0348129206521347	8.4405265632346	0.304659882163899	2	8	natural killer cell mediated cytotoxicity directed against tumor cell target	biological_process	1	3.07733300443847
1623	GO:0002858	0.0348129206521347	8.4405265632346	0.304659882163899	2	8	regulation of natural killer cell mediated cytotoxicity directed against tumor cell target	biological_process	1	3.07733300443847
1624	GO:0002866	0.0348129206521347	8.4405265632346	0.304659882163899	2	8	positive regulation of acute inflammatory response to antigenic stimulus	biological_process	1	3.07733300443847
1625	GO:0003223	0.0348129206521347	8.4405265632346	0.304659882163899	2	8	ventricular compact myocardium morphogenesis	biological_process	1	3.07733300443847
1626	GO:0006072	0.0348129206521347	8.4405265632346	0.304659882163899	2	8	glycerol-3-phosphate metabolic process	biological_process	1	3.07733300443847
1627	GO:0006729	0.0348129206521347	8.4405265632346	0.304659882163899	2	8	tetrahydrobiopterin biosynthetic process	biological_process	1	3.07733300443847
1628	GO:0009756	0.0348129206521347	8.4405265632346	0.304659882163899	2	8	carbohydrate mediated signaling	biological_process	1	3.07733300443847
1629	GO:0010510	0.0348129206521347	8.4405265632346	0.304659882163899	2	8	regulation of acetyl-CoA biosynthetic process from pyruvate	biological_process	1	3.07733300443847
1630	GO:0010519	0.0348129206521347	8.4405265632346	0.304659882163899	2	8	negative regulation of phospholipase activity	biological_process	1	3.07733300443847
1631	GO:0010616	0.0348129206521347	8.4405265632346	0.304659882163899	2	8	negative regulation of cardiac muscle adaptation	biological_process	1	3.07733300443847
1632	GO:0010668	0.0348129206521347	8.4405265632346	0.304659882163899	2	8	ectodermal cell differentiation	biological_process	1	3.07733300443847
1633	GO:0010966	0.0348129206521347	8.4405265632346	0.304659882163899	2	8	regulation of phosphate transport	biological_process	1	3.07733300443847
1634	GO:0018401	0.0348129206521347	8.4405265632346	0.304659882163899	2	8	peptidyl-proline hydroxylation to 4-hydroxy-L-proline	biological_process	1	3.07733300443847
1635	GO:0031620	0.0348129206521347	8.4405265632346	0.304659882163899	2	8	regulation of fever generation	biological_process	1	3.07733300443847
1636	GO:0032661	0.0348129206521347	8.4405265632346	0.304659882163899	2	8	regulation of interleukin-18 production	biological_process	1	3.07733300443847
1637	GO:0035655	0.0348129206521347	8.4405265632346	0.304659882163899	2	8	interleukin-18-mediated signaling pathway	biological_process	1	3.07733300443847
1638	GO:0045144	0.0348129206521347	8.4405265632346	0.304659882163899	2	8	meiotic sister chromatid segregation	biological_process	1	3.07733300443847
1639	GO:0046146	0.0348129206521347	8.4405265632346	0.304659882163899	2	8	tetrahydrobiopterin metabolic process	biological_process	1	3.07733300443847
1640	GO:0051135	0.0348129206521347	8.4405265632346	0.304659882163899	2	8	positive regulation of NK T cell activation	biological_process	1	3.07733300443847
1641	GO:0051177	0.0348129206521347	8.4405265632346	0.304659882163899	2	8	meiotic sister chromatid cohesion	biological_process	1	3.07733300443847
1642	GO:0051182	0.0348129206521347	8.4405265632346	0.304659882163899	2	8	coenzyme transport	biological_process	1	3.07733300443847
1643	GO:0051194	0.0348129206521347	8.4405265632346	0.304659882163899	2	8	positive regulation of cofactor metabolic process	biological_process	1	3.07733300443847
1644	GO:0052428	0.0348129206521347	8.4405265632346	0.304659882163899	2	8	modulation by host of symbiont molecular function	biological_process	1	3.07733300443847
1645	GO:0071169	0.0348129206521347	8.4405265632346	0.304659882163899	2	8	establishment of protein localization to chromatin	biological_process	1	3.07733300443847
1646	GO:0071351	0.0348129206521347	8.4405265632346	0.304659882163899	2	8	cellular response to interleukin-18	biological_process	1	3.07733300443847
1647	GO:0071676	0.0348129206521347	8.4405265632346	0.304659882163899	2	8	negative regulation of mononuclear cell migration	biological_process	1	3.07733300443847
1648	GO:0072102	0.0348129206521347	8.4405265632346	0.304659882163899	2	8	glomerulus morphogenesis	biological_process	1	3.07733300443847
1649	GO:0072239	0.0348129206521347	8.4405265632346	0.304659882163899	2	8	metanephric glomerulus vasculature development	biological_process	1	3.07733300443847
1650	GO:0090269	0.0348129206521347	8.4405265632346	0.304659882163899	2	8	fibroblast growth factor production	biological_process	1	3.07733300443847
1651	GO:0090270	0.0348129206521347	8.4405265632346	0.304659882163899	2	8	regulation of fibroblast growth factor production	biological_process	1	3.07733300443847
1652	GO:1901213	0.0348129206521347	8.4405265632346	0.304659882163899	2	8	regulation of transcription from RNA polymerase II promoter involved in heart development	biological_process	1	3.07733300443847
1653	GO:1902023	0.0348129206521347	8.4405265632346	0.304659882163899	2	8	L-arginine transport	biological_process	1	3.07733300443847
1654	GO:1902965	0.0348129206521347	8.4405265632346	0.304659882163899	2	8	regulation of protein localization to early endosome	biological_process	1	3.07733300443847
1655	GO:1902966	0.0348129206521347	8.4405265632346	0.304659882163899	2	8	positive regulation of protein localization to early endosome	biological_process	1	3.07733300443847
1656	GO:1903044	0.0348129206521347	8.4405265632346	0.304659882163899	2	8	protein localization to membrane raft	biological_process	1	3.07733300443847
1657	GO:1903243	0.0348129206521347	8.4405265632346	0.304659882163899	2	8	negative regulation of cardiac muscle hypertrophy in response to stress	biological_process	1	3.07733300443847
1658	GO:2000192	0.0348129206521347	8.4405265632346	0.304659882163899	2	8	negative regulation of fatty acid transport	biological_process	1	3.07733300443847
1659	GO:2001280	0.0348129206521347	8.4405265632346	0.304659882163899	2	8	positive regulation of unsaturated fatty acid biosynthetic process	biological_process	1	3.07733300443847
1660	GO:0007254	0.034947150148519	1.783543758967	8.14965184788431	14	214	JNK cascade	biological_process	1	0.834746612536
1661	GO:0007595	0.0351259753473235	2.95078727188879	1.8279592929834	5	48	lactation	biological_process	1	1.56109991776978
1662	GO:0030850	0.0351259753473235	2.95078727188879	1.8279592929834	5	48	prostate gland development	biological_process	1	1.56109991776978
1663	GO:0042059	0.0351259753473235	2.95078727188879	1.8279592929834	5	48	negative regulation of epidermal growth factor receptor signaling pathway	biological_process	1	1.56109991776978
1664	GO:0043039	0.0351259753473235	2.95078727188879	1.8279592929834	5	48	tRNA aminoacylation	biological_process	1	1.56109991776978
1665	GO:0090199	0.0351259753473235	2.95078727188879	1.8279592929834	5	48	regulation of release of cytochrome c from mitochondria	biological_process	1	1.56109991776978
1666	GO:1901570	0.0351339637649388	2.23444265549529	3.77016604177825	8	99	fatty acid derivative biosynthetic process	biological_process	1	1.15991502003202
1667	GO:0035195	0.035521632005057	1.40350596105561	27.1528119978575	37	713	gene silencing by miRNA	biological_process	1	0.489035191365293
1668	GO:0001914	0.0355758393510915	3.49802467931522	1.25672201392608	4	33	regulation of T cell mediated cytotoxicity	biological_process	1	1.80654046781877
1669	GO:0002717	0.0355758393510915	3.49802467931522	1.25672201392608	4	33	positive regulation of natural killer cell mediated immunity	biological_process	1	1.80654046781877
1670	GO:0010837	0.0355758393510915	3.49802467931522	1.25672201392608	4	33	regulation of keratinocyte proliferation	biological_process	1	1.80654046781877
1671	GO:0048854	0.0355758393510915	3.49802467931522	1.25672201392608	4	33	brain morphogenesis	biological_process	1	1.80654046781877
1672	GO:0070232	0.0355758393510915	3.49802467931522	1.25672201392608	4	33	regulation of T cell apoptotic process	biological_process	1	1.80654046781877
1673	GO:0034655	0.035646833324609	1.46966115966435	20.3360471344403	29	534	nucleobase-containing compound catabolic process	biological_process	1	0.555483570285705
1674	GO:0071241	0.0361325205652067	1.77457047617008	8.18773433315479	14	215	cellular response to inorganic substance	biological_process	1	0.827469871441435
1675	GO:0030856	0.0364917341647826	1.93058128078818	5.94086770219604	11	156	regulation of epithelial cell differentiation	biological_process	1	0.949035295497846
1676	GO:0043535	0.0364917341647826	1.93058128078818	5.94086770219604	11	156	regulation of blood vessel endothelial cell migration	biological_process	1	0.949035295497846
1677	GO:0090049	0.0365979667177559	2.37098484848485	3.12276379217997	7	82	regulation of cell migration involved in sprouting angiogenesis	biological_process	1	1.24548644346707
1678	GO:0032768	0.0369491531609382	2.58204111071042	2.47536154258168	6	65	regulation of monooxygenase activity	biological_process	1	1.36851197111214
1679	GO:0051187	0.0369491531609382	2.58204111071042	2.47536154258168	6	65	cofactor catabolic process	biological_process	1	1.36851197111214
1680	GO:0072678	0.0369491531609382	2.58204111071042	2.47536154258168	6	65	T cell migration	biological_process	1	1.36851197111214
1681	GO:0048729	0.0369602920569421	1.41252387830219	25.5152651312266	35	670	tissue morphogenesis	biological_process	1	0.498275256070822
1682	GO:0010657	0.0369708281313209	2.21003154183932	3.80824852704874	8	100	muscle cell apoptotic process	biological_process	1	1.14406696008297
1683	GO:0090316	0.037190113458317	1.86276562336439	6.70251740760578	12	176	positive regulation of intracellular protein transport	biological_process	1	0.897446163124784
1684	GO:0010712	0.0379388623915001	2.88356296677826	1.86604177825388	5	49	regulation of collagen metabolic process	biological_process	1	1.52785252607698
1685	GO:0032757	0.0379388623915001	2.88356296677826	1.86604177825388	5	49	positive regulation of interleukin-8 production	biological_process	1	1.52785252607698
1686	GO:0035094	0.0379388623915001	2.88356296677826	1.86604177825388	5	49	response to nicotine	biological_process	1	1.52785252607698
1687	GO:0043038	0.0379388623915001	2.88356296677826	1.86604177825388	5	49	amino acid activation	biological_process	1	1.52785252607698
1688	GO:0061912	0.0379388623915001	2.88356296677826	1.86604177825388	5	49	selective autophagy	biological_process	1	1.52785252607698
1689	GO:0071715	0.0379388623915001	2.88356296677826	1.86604177825388	5	49	icosanoid transport	biological_process	1	1.52785252607698
1690	GO:1901571	0.0379388623915001	2.88356296677826	1.86604177825388	5	49	fatty acid derivative transport	biological_process	1	1.52785252607698
1691	GO:0043467	0.0379536321310358	1.91725048923679	5.97895018746652	11	157	regulation of generation of precursor metabolites and energy	biological_process	1	0.93903883777368
1692	GO:0000296	0.0380824852704874	Inf	0.0380824852704874	1	1	spermine transport	biological_process	1	Inf
1693	GO:0002041	0.0380824852704874	Inf	0.0380824852704874	1	1	intussusceptive angiogenesis	biological_process	1	Inf
1694	GO:0002148	0.0380824852704874	Inf	0.0380824852704874	1	1	hypochlorous acid metabolic process	biological_process	1	Inf
1695	GO:0002149	0.0380824852704874	Inf	0.0380824852704874	1	1	hypochlorous acid biosynthetic process	biological_process	1	Inf
1696	GO:0002270	0.0380824852704874	Inf	0.0380824852704874	1	1	plasmacytoid dendritic cell activation	biological_process	1	Inf
1697	GO:0002336	0.0380824852704874	Inf	0.0380824852704874	1	1	B-1 B cell lineage commitment	biological_process	1	Inf
1698	GO:0002373	0.0380824852704874	Inf	0.0380824852704874	1	1	plasmacytoid dendritic cell cytokine production	biological_process	1	Inf
1699	GO:0002413	0.0380824852704874	Inf	0.0380824852704874	1	1	tolerance induction to tumor cell	biological_process	1	Inf
1700	GO:0002640	0.0380824852704874	Inf	0.0380824852704874	1	1	regulation of immunoglobulin biosynthetic process	biological_process	1	Inf
1701	GO:0002642	0.0380824852704874	Inf	0.0380824852704874	1	1	positive regulation of immunoglobulin biosynthetic process	biological_process	1	Inf
1702	GO:0002736	0.0380824852704874	Inf	0.0380824852704874	1	1	regulation of plasmacytoid dendritic cell cytokine production	biological_process	1	Inf
1703	GO:0002737	0.0380824852704874	Inf	0.0380824852704874	1	1	negative regulation of plasmacytoid dendritic cell cytokine production	biological_process	1	Inf
1704	GO:0002843	0.0380824852704874	Inf	0.0380824852704874	1	1	regulation of tolerance induction to tumor cell	biological_process	1	Inf
1705	GO:0002845	0.0380824852704874	Inf	0.0380824852704874	1	1	positive regulation of tolerance induction to tumor cell	biological_process	1	Inf
1706	GO:0003017	0.0380824852704874	Inf	0.0380824852704874	1	1	lymph circulation	biological_process	1	Inf
1707	GO:0003147	0.0380824852704874	Inf	0.0380824852704874	1	1	neural crest cell migration involved in heart formation	biological_process	1	Inf
1708	GO:0006430	0.0380824852704874	Inf	0.0380824852704874	1	1	lysyl-tRNA aminoacylation	biological_process	1	Inf
1709	GO:0006463	0.0380824852704874	Inf	0.0380824852704874	1	1	steroid hormone receptor complex assembly	biological_process	1	Inf
1710	GO:0006542	0.0380824852704874	Inf	0.0380824852704874	1	1	glutamine biosynthetic process	biological_process	1	Inf
1711	GO:0006876	0.0380824852704874	Inf	0.0380824852704874	1	1	cellular cadmium ion homeostasis	biological_process	1	Inf
1712	GO:0009444	0.0380824852704874	Inf	0.0380824852704874	1	1	pyruvate oxidation	biological_process	1	Inf
1713	GO:0010335	0.0380824852704874	Inf	0.0380824852704874	1	1	response to non-ionic osmotic stress	biological_process	1	Inf
1714	GO:0010849	0.0380824852704874	Inf	0.0380824852704874	1	1	regulation of proton-transporting ATPase activity, rotational mechanism	biological_process	1	Inf
1715	GO:0010931	0.0380824852704874	Inf	0.0380824852704874	1	1	macrophage tolerance induction	biological_process	1	Inf
1716	GO:0010932	0.0380824852704874	Inf	0.0380824852704874	1	1	regulation of macrophage tolerance induction	biological_process	1	Inf
1717	GO:0010933	0.0380824852704874	Inf	0.0380824852704874	1	1	positive regulation of macrophage tolerance induction	biological_process	1	Inf
1718	GO:0014064	0.0380824852704874	Inf	0.0380824852704874	1	1	positive regulation of serotonin secretion	biological_process	1	Inf
1719	GO:0015707	0.0380824852704874	Inf	0.0380824852704874	1	1	nitrite transport	biological_process	1	Inf
1720	GO:0015826	0.0380824852704874	Inf	0.0380824852704874	1	1	threonine transport	biological_process	1	Inf
1721	GO:0021572	0.0380824852704874	Inf	0.0380824852704874	1	1	rhombomere 6 development	biological_process	1	Inf
1722	GO:0031959	0.0380824852704874	Inf	0.0380824852704874	1	1	mineralocorticoid receptor signaling pathway	biological_process	1	Inf
1723	GO:0032491	0.0380824852704874	Inf	0.0380824852704874	1	1	detection of molecule of fungal origin	biological_process	1	Inf
1724	GO:0032685	0.0380824852704874	Inf	0.0380824852704874	1	1	negative regulation of granulocyte macrophage colony-stimulating factor production	biological_process	1	Inf
1725	GO:0033488	0.0380824852704874	Inf	0.0380824852704874	1	1	cholesterol biosynthetic process via 24,25-dihydrolanosterol	biological_process	1	Inf
1726	GO:0034477	0.0380824852704874	Inf	0.0380824852704874	1	1	U6 snRNA 3'-end processing	biological_process	1	Inf
1727	GO:0034589	0.0380824852704874	Inf	0.0380824852704874	1	1	hydroxyproline transport	biological_process	1	Inf
1728	GO:0035406	0.0380824852704874	Inf	0.0380824852704874	1	1	histone-tyrosine phosphorylation	biological_process	1	Inf
1729	GO:0035409	0.0380824852704874	Inf	0.0380824852704874	1	1	histone H3-Y41 phosphorylation	biological_process	1	Inf
1730	GO:0035862	0.0380824852704874	Inf	0.0380824852704874	1	1	dITP metabolic process	biological_process	1	Inf
1731	GO:0035863	0.0380824852704874	Inf	0.0380824852704874	1	1	dITP catabolic process	biological_process	1	Inf
1732	GO:0036145	0.0380824852704874	Inf	0.0380824852704874	1	1	dendritic cell homeostasis	biological_process	1	Inf
1733	GO:0036323	0.0380824852704874	Inf	0.0380824852704874	1	1	vascular endothelial growth factor receptor-1 signaling pathway	biological_process	1	Inf
1734	GO:0038016	0.0380824852704874	Inf	0.0380824852704874	1	1	insulin receptor internalization	biological_process	1	Inf
1735	GO:0038097	0.0380824852704874	Inf	0.0380824852704874	1	1	positive regulation of mast cell activation by Fc-epsilon receptor signaling pathway	biological_process	1	Inf
1736	GO:0042000	0.0380824852704874	Inf	0.0380824852704874	1	1	translocation of peptides or proteins into host	biological_process	1	Inf
1737	GO:0043946	0.0380824852704874	Inf	0.0380824852704874	1	1	positive regulation of catalytic activity in other organism involved in symbiotic interaction	biological_process	1	Inf
1738	GO:0043947	0.0380824852704874	Inf	0.0380824852704874	1	1	positive regulation by host of symbiont catalytic activity	biological_process	1	Inf
1739	GO:0044053	0.0380824852704874	Inf	0.0380824852704874	1	1	translocation of peptides or proteins into host cell cytoplasm	biological_process	1	Inf
1740	GO:0045358	0.0380824852704874	Inf	0.0380824852704874	1	1	negative regulation of interferon-beta biosynthetic process	biological_process	1	Inf
1741	GO:0045366	0.0380824852704874	Inf	0.0380824852704874	1	1	regulation of interleukin-13 biosynthetic process	biological_process	1	Inf
1742	GO:0045368	0.0380824852704874	Inf	0.0380824852704874	1	1	positive regulation of interleukin-13 biosynthetic process	biological_process	1	Inf
1743	GO:0045795	0.0380824852704874	Inf	0.0380824852704874	1	1	positive regulation of cell volume	biological_process	1	Inf
1744	GO:0046032	0.0380824852704874	Inf	0.0380824852704874	1	1	ADP catabolic process	biological_process	1	Inf
1745	GO:0046086	0.0380824852704874	Inf	0.0380824852704874	1	1	adenosine biosynthetic process	biological_process	1	Inf
1746	GO:0046449	0.0380824852704874	Inf	0.0380824852704874	1	1	creatinine metabolic process	biological_process	1	Inf
1747	GO:0051086	0.0380824852704874	Inf	0.0380824852704874	1	1	chaperone mediated protein folding independent of cofactor	biological_process	1	Inf
1748	GO:0051175	0.0380824852704874	Inf	0.0380824852704874	1	1	negative regulation of sulfur metabolic process	biological_process	1	Inf
1749	GO:0051615	0.0380824852704874	Inf	0.0380824852704874	1	1	histamine uptake	biological_process	1	Inf
1750	GO:0060598	0.0380824852704874	Inf	0.0380824852704874	1	1	dichotomous subdivision of terminal units involved in mammary gland duct morphogenesis	biological_process	1	Inf
1751	GO:0060611	0.0380824852704874	Inf	0.0380824852704874	1	1	mammary gland fat development	biological_process	1	Inf
1752	GO:0061682	0.0380824852704874	Inf	0.0380824852704874	1	1	seminal vesicle morphogenesis	biological_process	1	Inf
1753	GO:0061837	0.0380824852704874	Inf	0.0380824852704874	1	1	neuropeptide processing	biological_process	1	Inf
1754	GO:0070839	0.0380824852704874	Inf	0.0380824852704874	1	1	divalent metal ion export	biological_process	1	Inf
1755	GO:0071301	0.0380824852704874	Inf	0.0380824852704874	1	1	cellular response to vitamin B1	biological_process	1	Inf
1756	GO:0071387	0.0380824852704874	Inf	0.0380824852704874	1	1	cellular response to cortisol stimulus	biological_process	1	Inf
1757	GO:0071471	0.0380824852704874	Inf	0.0380824852704874	1	1	cellular response to non-ionic osmotic stress	biological_process	1	Inf
1758	GO:0071529	0.0380824852704874	Inf	0.0380824852704874	1	1	cementum mineralization	biological_process	1	Inf
1759	GO:0071629	0.0380824852704874	Inf	0.0380824852704874	1	1	cytoplasm protein quality control by the ubiquitin-proteasome system	biological_process	1	Inf
1760	GO:0071831	0.0380824852704874	Inf	0.0380824852704874	1	1	intermediate-density lipoprotein particle clearance	biological_process	1	Inf
1761	GO:0072303	0.0380824852704874	Inf	0.0380824852704874	1	1	positive regulation of glomerular metanephric mesangial cell proliferation	biological_process	1	Inf
1762	GO:0072616	0.0380824852704874	Inf	0.0380824852704874	1	1	interleukin-18 secretion	biological_process	1	Inf
1763	GO:0072658	0.0380824852704874	Inf	0.0380824852704874	1	1	maintenance of protein location in membrane	biological_process	1	Inf
1764	GO:0072660	0.0380824852704874	Inf	0.0380824852704874	1	1	maintenance of protein location in plasma membrane	biological_process	1	Inf
1765	GO:0072750	0.0380824852704874	Inf	0.0380824852704874	1	1	cellular response to leptomycin B	biological_process	1	Inf
1766	GO:0080163	0.0380824852704874	Inf	0.0380824852704874	1	1	regulation of protein serine/threonine phosphatase activity	biological_process	1	Inf
1767	GO:0090067	0.0380824852704874	Inf	0.0380824852704874	1	1	regulation of thalamus size	biological_process	1	Inf
1768	GO:0090731	0.0380824852704874	Inf	0.0380824852704874	1	1	cellular response to very-low-density lipoprotein particle stimulus	biological_process	1	Inf
1769	GO:0097298	0.0380824852704874	Inf	0.0380824852704874	1	1	regulation of nucleus size	biological_process	1	Inf
1770	GO:0099040	0.0380824852704874	Inf	0.0380824852704874	1	1	ceramide translocation	biological_process	1	Inf
1771	GO:0140018	0.0380824852704874	Inf	0.0380824852704874	1	1	regulation of cytoplasmic translational fidelity	biological_process	1	Inf
1772	GO:0140455	0.0380824852704874	Inf	0.0380824852704874	1	1	cytoplasm protein quality control	biological_process	1	Inf
1773	GO:0150200	0.0380824852704874	Inf	0.0380824852704874	1	1	regulation of transport across blood-brain barrier	biological_process	1	Inf
1774	GO:0150201	0.0380824852704874	Inf	0.0380824852704874	1	1	positive regulation of transport across blood-brain barrier	biological_process	1	Inf
1775	GO:1900036	0.0380824852704874	Inf	0.0380824852704874	1	1	positive regulation of cellular response to heat	biological_process	1	Inf
1776	GO:1900095	0.0380824852704874	Inf	0.0380824852704874	1	1	regulation of dosage compensation by inactivation of X chromosome	biological_process	1	Inf
1777	GO:1900827	0.0380824852704874	Inf	0.0380824852704874	1	1	positive regulation of membrane depolarization during cardiac muscle cell action potential	biological_process	1	Inf
1778	GO:1901208	0.0380824852704874	Inf	0.0380824852704874	1	1	negative regulation of heart looping	biological_process	1	Inf
1779	GO:1901210	0.0380824852704874	Inf	0.0380824852704874	1	1	regulation of cardiac chamber formation	biological_process	1	Inf
1780	GO:1901211	0.0380824852704874	Inf	0.0380824852704874	1	1	negative regulation of cardiac chamber formation	biological_process	1	Inf
1781	GO:1901219	0.0380824852704874	Inf	0.0380824852704874	1	1	regulation of cardiac chamber morphogenesis	biological_process	1	Inf
1782	GO:1901220	0.0380824852704874	Inf	0.0380824852704874	1	1	negative regulation of cardiac chamber morphogenesis	biological_process	1	Inf
1783	GO:1901344	0.0380824852704874	Inf	0.0380824852704874	1	1	response to leptomycin B	biological_process	1	Inf
1784	GO:1901389	0.0380824852704874	Inf	0.0380824852704874	1	1	negative regulation of transforming growth factor beta activation	biological_process	1	Inf
1785	GO:1901630	0.0380824852704874	Inf	0.0380824852704874	1	1	negative regulation of presynaptic membrane organization	biological_process	1	Inf
1786	GO:1901639	0.0380824852704874	Inf	0.0380824852704874	1	1	XDP catabolic process	biological_process	1	Inf
1787	GO:1901670	0.0380824852704874	Inf	0.0380824852704874	1	1	negative regulation of superoxide dismutase activity	biological_process	1	Inf
1788	GO:1901676	0.0380824852704874	Inf	0.0380824852704874	1	1	positive regulation of histone H3-K27 acetylation	biological_process	1	Inf
1789	GO:1901834	0.0380824852704874	Inf	0.0380824852704874	1	1	regulation of deadenylation-independent decapping of nuclear-transcribed mRNA	biological_process	1	Inf
1790	GO:1901835	0.0380824852704874	Inf	0.0380824852704874	1	1	positive regulation of deadenylation-independent decapping of nuclear-transcribed mRNA	biological_process	1	Inf
1791	GO:1902104	0.0380824852704874	Inf	0.0380824852704874	1	1	positive regulation of metaphase/anaphase transition of meiotic cell cycle	biological_process	1	Inf
1792	GO:1902228	0.0380824852704874	Inf	0.0380824852704874	1	1	positive regulation of macrophage colony-stimulating factor signaling pathway	biological_process	1	Inf
1793	GO:1902380	0.0380824852704874	Inf	0.0380824852704874	1	1	positive regulation of endoribonuclease activity	biological_process	1	Inf
1794	GO:1902847	0.0380824852704874	Inf	0.0380824852704874	1	1	regulation of neuronal signal transduction	biological_process	1	Inf
1795	GO:1902998	0.0380824852704874	Inf	0.0380824852704874	1	1	positive regulation of neurofibrillary tangle assembly	biological_process	1	Inf
1796	GO:1903000	0.0380824852704874	Inf	0.0380824852704874	1	1	regulation of lipid transport across blood-brain barrier	biological_process	1	Inf
1797	GO:1903002	0.0380824852704874	Inf	0.0380824852704874	1	1	positive regulation of lipid transport across blood-brain barrier	biological_process	1	Inf
1798	GO:1903123	0.0380824852704874	Inf	0.0380824852704874	1	1	regulation of thioredoxin peroxidase activity	biological_process	1	Inf
1799	GO:1903124	0.0380824852704874	Inf	0.0380824852704874	1	1	negative regulation of thioredoxin peroxidase activity	biological_process	1	Inf
1800	GO:1903125	0.0380824852704874	Inf	0.0380824852704874	1	1	negative regulation of thioredoxin peroxidase activity by peptidyl-threonine phosphorylation	biological_process	1	Inf
1801	GO:1904246	0.0380824852704874	Inf	0.0380824852704874	1	1	negative regulation of polynucleotide adenylyltransferase activity	biological_process	1	Inf
1802	GO:1904271	0.0380824852704874	Inf	0.0380824852704874	1	1	L-proline import across plasma membrane	biological_process	1	Inf
1803	GO:1904404	0.0380824852704874	Inf	0.0380824852704874	1	1	response to formaldehyde	biological_process	1	Inf
1804	GO:1904470	0.0380824852704874	Inf	0.0380824852704874	1	1	regulation of endothelin secretion	biological_process	1	Inf
1805	GO:1904472	0.0380824852704874	Inf	0.0380824852704874	1	1	positive regulation of endothelin secretion	biological_process	1	Inf
1806	GO:1904555	0.0380824852704874	Inf	0.0380824852704874	1	1	L-proline transmembrane transport	biological_process	1	Inf
1807	GO:1904597	0.0380824852704874	Inf	0.0380824852704874	1	1	negative regulation of connective tissue replacement involved in inflammatory response wound healing	biological_process	1	Inf
1808	GO:1904716	0.0380824852704874	Inf	0.0380824852704874	1	1	positive regulation of chaperone-mediated autophagy	biological_process	1	Inf
1809	GO:1904726	0.0380824852704874	Inf	0.0380824852704874	1	1	regulation of replicative senescence	biological_process	1	Inf
1810	GO:1904728	0.0380824852704874	Inf	0.0380824852704874	1	1	positive regulation of replicative senescence	biological_process	1	Inf
1811	GO:1904764	0.0380824852704874	Inf	0.0380824852704874	1	1	chaperone-mediated autophagy translocation complex disassembly	biological_process	1	Inf
1812	GO:1904827	0.0380824852704874	Inf	0.0380824852704874	1	1	negative regulation of hydrogen sulfide biosynthetic process	biological_process	1	Inf
1813	GO:1904830	0.0380824852704874	Inf	0.0380824852704874	1	1	negative regulation of aortic smooth muscle cell differentiation	biological_process	1	Inf
1814	GO:1904832	0.0380824852704874	Inf	0.0380824852704874	1	1	negative regulation of removal of superoxide radicals	biological_process	1	Inf
1815	GO:1904887	0.0380824852704874	Inf	0.0380824852704874	1	1	Wnt signalosome assembly	biological_process	1	Inf
1816	GO:1905134	0.0380824852704874	Inf	0.0380824852704874	1	1	positive regulation of meiotic chromosome separation	biological_process	1	Inf
1817	GO:1905186	0.0380824852704874	Inf	0.0380824852704874	1	1	regulation of metaphase/anaphase transition of meiosis I	biological_process	1	Inf
1818	GO:1905188	0.0380824852704874	Inf	0.0380824852704874	1	1	positive regulation of metaphase/anaphase transition of meiosis I	biological_process	1	Inf
1819	GO:1905204	0.0380824852704874	Inf	0.0380824852704874	1	1	negative regulation of connective tissue replacement	biological_process	1	Inf
1820	GO:1905222	0.0380824852704874	Inf	0.0380824852704874	1	1	atrioventricular canal morphogenesis	biological_process	1	Inf
1821	GO:1905377	0.0380824852704874	Inf	0.0380824852704874	1	1	response to D-galactose	biological_process	1	Inf
1822	GO:1905404	0.0380824852704874	Inf	0.0380824852704874	1	1	positive regulation of activated CD8-positive, alpha-beta T cell apoptotic process	biological_process	1	Inf
1823	GO:1905647	0.0380824852704874	Inf	0.0380824852704874	1	1	proline import across plasma membrane	biological_process	1	Inf
1824	GO:1905853	0.0380824852704874	Inf	0.0380824852704874	1	1	regulation of heparan sulfate binding	biological_process	1	Inf
1825	GO:1905855	0.0380824852704874	Inf	0.0380824852704874	1	1	positive regulation of heparan sulfate binding	biological_process	1	Inf
1826	GO:1905858	0.0380824852704874	Inf	0.0380824852704874	1	1	regulation of heparan sulfate proteoglycan binding	biological_process	1	Inf
1827	GO:1905860	0.0380824852704874	Inf	0.0380824852704874	1	1	positive regulation of heparan sulfate proteoglycan binding	biological_process	1	Inf
1828	GO:1905890	0.0380824852704874	Inf	0.0380824852704874	1	1	regulation of cellular response to very-low-density lipoprotein particle stimulus	biological_process	1	Inf
1829	GO:1905891	0.0380824852704874	Inf	0.0380824852704874	1	1	regulation of cellular response to thapsigargin	biological_process	1	Inf
1830	GO:1905892	0.0380824852704874	Inf	0.0380824852704874	1	1	negative regulation of cellular response to thapsigargin	biological_process	1	Inf
1831	GO:1905894	0.0380824852704874	Inf	0.0380824852704874	1	1	regulation of cellular response to tunicamycin	biological_process	1	Inf
1832	GO:1905895	0.0380824852704874	Inf	0.0380824852704874	1	1	negative regulation of cellular response to tunicamycin	biological_process	1	Inf
1833	GO:1905955	0.0380824852704874	Inf	0.0380824852704874	1	1	negative regulation of endothelial tube morphogenesis	biological_process	1	Inf
1834	GO:1990268	0.0380824852704874	Inf	0.0380824852704874	1	1	response to gold nanoparticle	biological_process	1	Inf
1835	GO:1990775	0.0380824852704874	Inf	0.0380824852704874	1	1	endothelin secretion	biological_process	1	Inf
1836	GO:1990832	0.0380824852704874	Inf	0.0380824852704874	1	1	slow axonal transport	biological_process	1	Inf
1837	GO:1990949	0.0380824852704874	Inf	0.0380824852704874	1	1	metaphase/anaphase transition of meiosis I	biological_process	1	Inf
1838	GO:2000469	0.0380824852704874	Inf	0.0380824852704874	1	1	negative regulation of peroxidase activity	biological_process	1	Inf
1839	GO:2000509	0.0380824852704874	Inf	0.0380824852704874	1	1	negative regulation of dendritic cell chemotaxis	biological_process	1	Inf
1840	GO:2000549	0.0380824852704874	Inf	0.0380824852704874	1	1	positive regulation of dendritic cell dendrite assembly	biological_process	1	Inf
1841	GO:2000808	0.0380824852704874	Inf	0.0380824852704874	1	1	negative regulation of synaptic vesicle clustering	biological_process	1	Inf
1842	GO:0043122	0.0381712124235182	1.72190509474992	9.02554900910552	15	237	regulation of I-kappaB kinase/NF-kappaB signaling	biological_process	1	0.78400562873544
1843	GO:0008406	0.0385894898611595	1.75688913075743	8.26389930369577	14	217	gonad development	biological_process	1	0.813023152329098
1844	GO:0002577	0.0386960932267826	4.47208374875374	0.761649705409748	3	20	regulation of antigen processing and presentation	biological_process	1	2.16094720579746
1845	GO:0032462	0.0386960932267826	4.47208374875374	0.761649705409748	3	20	regulation of protein homooligomerization	biological_process	1	2.16094720579746
1846	GO:0034104	0.0386960932267826	4.47208374875374	0.761649705409748	3	20	negative regulation of tissue remodeling	biological_process	1	2.16094720579746
1847	GO:0035458	0.0386960932267826	4.47208374875374	0.761649705409748	3	20	cellular response to interferon-beta	biological_process	1	2.16094720579746
1848	GO:0090195	0.0386960932267826	4.47208374875374	0.761649705409748	3	20	chemokine secretion	biological_process	1	2.16094720579746
1849	GO:0097709	0.0386960932267826	4.47208374875374	0.761649705409748	3	20	connective tissue replacement	biological_process	1	2.16094720579746
1850	GO:1903599	0.0386960932267826	4.47208374875374	0.761649705409748	3	20	positive regulation of autophagy of mitochondrion	biological_process	1	2.16094720579746
1851	GO:0006970	0.0387124954606448	2.33965684808612	3.16084627745046	7	83	response to osmotic stress	biological_process	1	1.2262969486687
1852	GO:0009199	0.0387124954606448	2.33965684808612	3.16084627745046	7	83	ribonucleoside triphosphate metabolic process	biological_process	1	1.2262969486687
1853	GO:0033044	0.0387385726327917	1.5853340644129	13.0242099625067	20	342	regulation of chromosome organization	biological_process	1	0.664786879663902
1854	GO:0032649	0.0388711793530363	2.18614539836951	3.84633101231923	8	101	regulation of interferon-gamma production	biological_process	1	1.12838935642191
1855	GO:0034440	0.0388711793530363	2.18614539836951	3.84633101231923	8	101	lipid oxidation	biological_process	1	1.12838935642191
1856	GO:0046632	0.0388711793530363	2.18614539836951	3.84633101231923	8	101	alpha-beta T cell differentiation	biological_process	1	1.12838935642191
1857	GO:0033120	0.0391466918723111	3.38123526638378	1.29480449919657	4	34	positive regulation of RNA splicing	biological_process	1	1.7575504024592
1858	GO:0036474	0.0391466918723111	3.38123526638378	1.29480449919657	4	34	cell death in response to hydrogen peroxide	biological_process	1	1.7575504024592
1859	GO:0043516	0.0391466918723111	3.38123526638378	1.29480449919657	4	34	regulation of DNA damage response, signal transduction by p53 class mediator	biological_process	1	1.7575504024592
1860	GO:0062208	0.0391466918723111	3.38123526638378	1.29480449919657	4	34	positive regulation of pattern recognition receptor signaling pathway	biological_process	1	1.7575504024592
1861	GO:0097009	0.0391466918723111	3.38123526638378	1.29480449919657	4	34	energy homeostasis	biological_process	1	1.7575504024592
1862	GO:0030258	0.039373096716118	1.71408690273697	9.063631494376	15	238	lipid modification	biological_process	1	0.777440254706793
1863	GO:0070613	0.039389850463648	2.53886524822695	2.51344402785217	6	66	regulation of protein processing	biological_process	1	1.34418382512573
1864	GO:0002698	0.039842044884641	2.06144606144606	4.56989823245849	9	120	negative regulation of immune effector process	biological_process	1	1.04365671303179
1865	GO:0010001	0.0398617200290587	1.74817846794385	8.30198178896626	14	218	glial cell differentiation	biological_process	1	0.805852474126019
1866	GO:0002700	0.0399417547194453	1.9717126143162	5.29346545259775	10	139	regulation of production of molecular mediator of immune response	biological_process	1	0.979449287965842
1867	GO:0046890	0.0400988582739521	1.78937504840084	7.54033208355651	13	198	regulation of lipid biosynthetic process	biological_process	1	0.839455804248112
1868	GO:0060541	0.0400988582739521	1.78937504840084	7.54033208355651	13	198	respiratory system development	biological_process	1	0.839455804248112
1869	GO:0033002	0.040601878647102	1.70633851600985	9.10171397964649	15	239	muscle cell proliferation	biological_process	1	0.770903887524737
1870	GO:0002931	0.0408856556755756	2.81932640856154	1.90412426352437	5	50	response to ischemia	biological_process	1	1.49535051613189
1871	GO:0034656	0.0408856556755756	2.81932640856154	1.90412426352437	5	50	nucleobase-containing small molecule catabolic process	biological_process	1	1.49535051613189
1872	GO:0097035	0.0408856556755756	2.81932640856154	1.90412426352437	5	50	regulation of membrane lipid distribution	biological_process	1	1.49535051613189
1873	GO:0046889	0.0409054621642644	2.30914256198347	3.19892876272094	7	84	positive regulation of lipid biosynthetic process	biological_process	1	1.20735724505551
1874	GO:0048771	0.0414604842519918	1.82899437177148	6.81676486341725	12	179	tissue remodeling	biological_process	1	0.871050635595175
1875	GO:0007179	0.0414777894793031	1.77965461995871	7.57841456882699	13	199	transforming growth factor beta receptor signaling pathway	biological_process	1	0.831597282528518
1876	GO:0046330	0.0416156494135177	1.95643586085811	5.33154793786824	10	140	positive regulation of JNK cascade	biological_process	1	0.968227814180083
1877	GO:0030858	0.0419305333305436	2.49710498779212	2.55152651312266	6	67	positive regulation of epithelial cell differentiation	biological_process	1	1.32025647892848
1878	GO:0007267	0.0421968140984011	1.23958237603816	70.7572576325656	85	1858	cell-cell signaling	biological_process	1	0.309854148433751
1879	GO:0035194	0.042241880902478	1.38224645517385	27.5336368505624	37	723	post-transcriptional gene silencing by RNA	biological_process	1	0.467014871845564
1880	GO:0044262	0.0423994967615223	1.63557174705019	10.7392608462774	17	282	cellular carbohydrate metabolic process	biological_process	1	0.70979504700441
1881	GO:0051726	0.0425334038067695	1.29344367152271	46.1559721478307	58	1212	regulation of cell cycle	biological_process	1	0.371217227131023
1882	GO:1902106	0.0428652042751834	2.13988170996481	3.9224959828602	8	103	negative regulation of leukocyte differentiation	biological_process	1	1.09753104841899
1883	GO:0003203	0.0429145323077502	3.27198065428663	1.33288698446706	4	35	endocardial cushion morphogenesis	biological_process	1	1.71016421831412
1884	GO:0010259	0.0429145323077502	3.27198065428663	1.33288698446706	4	35	multicellular organism aging	biological_process	1	1.71016421831412
1885	GO:1902991	0.0429145323077502	3.27198065428663	1.33288698446706	4	35	regulation of amyloid precursor protein catabolic process	biological_process	1	1.71016421831412
1886	GO:2001024	0.0429145323077502	3.27198065428663	1.33288698446706	4	35	negative regulation of response to drug	biological_process	1	1.71016421831412
1887	GO:0043534	0.0429570016056589	1.81800531371347	6.85484734868773	12	180	blood vessel endothelial cell migration	biological_process	1	0.862356416284972
1888	GO:1901796	0.0429570016056589	1.81800531371347	6.85484734868773	12	180	regulation of signal transduction by p53 class mediator	biological_process	1	0.862356416284972
1889	GO:0016441	0.0429632862330148	1.38015454455142	27.5717193358329	37	724	posttranscriptional gene silencing	biological_process	1	0.464829823651496
1890	GO:0009411	0.0433368696299962	1.94139234027725	5.36963042313872	10	141	response to UV	biological_process	1	0.957091704951943
1891	GO:0019079	0.0435273112340429	2.02473337871568	4.64606320299946	9	122	viral genome replication	biological_process	1	1.01773194329131
1892	GO:0032434	0.0435273112340429	2.02473337871568	4.64606320299946	9	122	regulation of proteasomal ubiquitin-dependent protein catabolic process	biological_process	1	1.01773194329131
1893	GO:0002158	0.0436482710692458	7.23433407213379	0.342742367434387	2	9	osteoclast proliferation	biological_process	1	2.85486022131167
1894	GO:0002423	0.0436482710692458	7.23433407213379	0.342742367434387	2	9	natural killer cell mediated immune response to tumor cell	biological_process	1	2.85486022131167
1895	GO:0002579	0.0436482710692458	7.23433407213379	0.342742367434387	2	9	positive regulation of antigen processing and presentation	biological_process	1	2.85486022131167
1896	GO:0002855	0.0436482710692458	7.23433407213379	0.342742367434387	2	9	regulation of natural killer cell mediated immune response to tumor cell	biological_process	1	2.85486022131167
1897	GO:0003056	0.0436482710692458	7.23433407213379	0.342742367434387	2	9	regulation of vascular smooth muscle contraction	biological_process	1	2.85486022131167
1898	GO:0003139	0.0436482710692458	7.23433407213379	0.342742367434387	2	9	secondary heart field specification	biological_process	1	2.85486022131167
1899	GO:0006782	0.0436482710692458	7.23433407213379	0.342742367434387	2	9	protoporphyrinogen IX biosynthetic process	biological_process	1	2.85486022131167
1900	GO:0007021	0.0436482710692458	7.23433407213379	0.342742367434387	2	9	tubulin complex assembly	biological_process	1	2.85486022131167
1901	GO:0010728	0.0436482710692458	7.23433407213379	0.342742367434387	2	9	regulation of hydrogen peroxide biosynthetic process	biological_process	1	2.85486022131167
1902	GO:0015824	0.0436482710692458	7.23433407213379	0.342742367434387	2	9	proline transport	biological_process	1	2.85486022131167
1903	GO:0033007	0.0436482710692458	7.23433407213379	0.342742367434387	2	9	negative regulation of mast cell activation involved in immune response	biological_process	1	2.85486022131167
1904	GO:0034382	0.0436482710692458	7.23433407213379	0.342742367434387	2	9	chylomicron remnant clearance	biological_process	1	2.85486022131167
1905	GO:0035360	0.0436482710692458	7.23433407213379	0.342742367434387	2	9	positive regulation of peroxisome proliferator activated receptor signaling pathway	biological_process	1	2.85486022131167
1906	GO:0035973	0.0436482710692458	7.23433407213379	0.342742367434387	2	9	aggrephagy	biological_process	1	2.85486022131167
1907	GO:0036363	0.0436482710692458	7.23433407213379	0.342742367434387	2	9	transforming growth factor beta activation	biological_process	1	2.85486022131167
1908	GO:0042090	0.0436482710692458	7.23433407213379	0.342742367434387	2	9	interleukin-12 biosynthetic process	biological_process	1	2.85486022131167
1909	GO:0042541	0.0436482710692458	7.23433407213379	0.342742367434387	2	9	hemoglobin biosynthetic process	biological_process	1	2.85486022131167
1910	GO:0044417	0.0436482710692458	7.23433407213379	0.342742367434387	2	9	translocation of molecules into host	biological_process	1	2.85486022131167
1911	GO:0045075	0.0436482710692458	7.23433407213379	0.342742367434387	2	9	regulation of interleukin-12 biosynthetic process	biological_process	1	2.85486022131167
1912	GO:0045541	0.0436482710692458	7.23433407213379	0.342742367434387	2	9	negative regulation of cholesterol biosynthetic process	biological_process	1	2.85486022131167
1913	GO:0045647	0.0436482710692458	7.23433407213379	0.342742367434387	2	9	negative regulation of erythrocyte differentiation	biological_process	1	2.85486022131167
1914	GO:0048845	0.0436482710692458	7.23433407213379	0.342742367434387	2	9	venous blood vessel morphogenesis	biological_process	1	2.85486022131167
1915	GO:0050812	0.0436482710692458	7.23433407213379	0.342742367434387	2	9	regulation of acyl-CoA biosynthetic process	biological_process	1	2.85486022131167
1916	GO:0060700	0.0436482710692458	7.23433407213379	0.342742367434387	2	9	regulation of ribonuclease activity	biological_process	1	2.85486022131167
1917	GO:0061517	0.0436482710692458	7.23433407213379	0.342742367434387	2	9	macrophage proliferation	biological_process	1	2.85486022131167
1918	GO:0070424	0.0436482710692458	7.23433407213379	0.342742367434387	2	9	regulation of nucleotide-binding oligomerization domain containing signaling pathway	biological_process	1	2.85486022131167
1919	GO:0071225	0.0436482710692458	7.23433407213379	0.342742367434387	2	9	cellular response to muramyl dipeptide	biological_process	1	2.85486022131167
1920	GO:0071830	0.0436482710692458	7.23433407213379	0.342742367434387	2	9	triglyceride-rich lipoprotein particle clearance	biological_process	1	2.85486022131167
1921	GO:0072642	0.0436482710692458	7.23433407213379	0.342742367434387	2	9	interferon-alpha secretion	biological_process	1	2.85486022131167
1922	GO:0090206	0.0436482710692458	7.23433407213379	0.342742367434387	2	9	negative regulation of cholesterol metabolic process	biological_process	1	2.85486022131167
1923	GO:0097011	0.0436482710692458	7.23433407213379	0.342742367434387	2	9	cellular response to granulocyte macrophage colony-stimulating factor stimulus	biological_process	1	2.85486022131167
1924	GO:0097012	0.0436482710692458	7.23433407213379	0.342742367434387	2	9	response to granulocyte macrophage colony-stimulating factor	biological_process	1	2.85486022131167
1925	GO:0106119	0.0436482710692458	7.23433407213379	0.342742367434387	2	9	negative regulation of sterol biosynthetic process	biological_process	1	2.85486022131167
1926	GO:1902739	0.0436482710692458	7.23433407213379	0.342742367434387	2	9	regulation of interferon-alpha secretion	biological_process	1	2.85486022131167
1927	GO:1902741	0.0436482710692458	7.23433407213379	0.342742367434387	2	9	positive regulation of interferon-alpha secretion	biological_process	1	2.85486022131167
1928	GO:1903715	0.0436482710692458	7.23433407213379	0.342742367434387	2	9	regulation of aerobic respiration	biological_process	1	2.85486022131167
1929	GO:1904153	0.0436482710692458	7.23433407213379	0.342742367434387	2	9	negative regulation of retrograde protein transport, ER to cytosol	biological_process	1	2.85486022131167
1930	GO:1905709	0.0436482710692458	7.23433407213379	0.342742367434387	2	9	negative regulation of membrane permeability	biological_process	1	2.85486022131167
1931	GO:2000508	0.0436482710692458	7.23433407213379	0.342742367434387	2	9	regulation of dendritic cell chemotaxis	biological_process	1	2.85486022131167
1932	GO:0006123	0.0439051778553763	4.22339924670433	0.799732190680236	3	21	mitochondrial electron transport, cytochrome c to oxygen	biological_process	1	2.07840463454503
1933	GO:0009081	0.0439051778553763	4.22339924670433	0.799732190680236	3	21	branched-chain amino acid metabolic process	biological_process	1	2.07840463454503
1934	GO:0009083	0.0439051778553763	4.22339924670433	0.799732190680236	3	21	branched-chain amino acid catabolic process	biological_process	1	2.07840463454503
1935	GO:0017000	0.0439051778553763	4.22339924670433	0.799732190680236	3	21	antibiotic biosynthetic process	biological_process	1	2.07840463454503
1936	GO:0019646	0.0439051778553763	4.22339924670433	0.799732190680236	3	21	aerobic electron transport chain	biological_process	1	2.07840463454503
1937	GO:0034389	0.0439051778553763	4.22339924670433	0.799732190680236	3	21	lipid droplet organization	biological_process	1	2.07840463454503
1938	GO:0042402	0.0439051778553763	4.22339924670433	0.799732190680236	3	21	cellular biogenic amine catabolic process	biological_process	1	2.07840463454503
1939	GO:0046716	0.0439051778553763	4.22339924670433	0.799732190680236	3	21	muscle cell cellular homeostasis	biological_process	1	2.07840463454503
1940	GO:0046827	0.0439051778553763	4.22339924670433	0.799732190680236	3	21	positive regulation of protein export from nucleus	biological_process	1	2.07840463454503
1941	GO:0055093	0.0439051778553763	4.22339924670433	0.799732190680236	3	21	response to hyperoxia	biological_process	1	2.07840463454503
1942	GO:0060713	0.0439051778553763	4.22339924670433	0.799732190680236	3	21	labyrinthine layer morphogenesis	biological_process	1	2.07840463454503
1943	GO:1904469	0.0439051778553763	4.22339924670433	0.799732190680236	3	21	positive regulation of tumor necrosis factor secretion	biological_process	1	2.07840463454503
1944	GO:0000731	0.0439672448323338	2.75788274418032	1.94220674879486	5	51	DNA synthesis involved in DNA repair	biological_process	1	1.46356111965622
1945	GO:0045599	0.0439672448323338	2.75788274418032	1.94220674879486	5	51	negative regulation of fat cell differentiation	biological_process	1	1.46356111965622
1946	GO:0032635	0.0442097678342514	1.86570476190476	6.13128012854847	11	161	interleukin-6 production	biological_process	1	0.899720705248951
1947	GO:0002285	0.0444906683703699	1.80714630367981	6.89292983395822	12	181	lymphocyte activation involved in immune response	biological_process	1	0.853713309218058
1948	GO:0048015	0.0444906683703699	1.80714630367981	6.89292983395822	12	181	phosphatidylinositol-mediated signaling	biological_process	1	0.853713309218058
1949	GO:0031343	0.0445720605475931	2.4566918325326	2.58960899839314	6	68	positive regulation of cell killing	biological_process	1	1.29671689735795
1950	GO:0033866	0.0445720605475931	2.4566918325326	2.58960899839314	6	68	nucleoside bisphosphate biosynthetic process	biological_process	1	1.29671689735795
1951	GO:0034030	0.0445720605475931	2.4566918325326	2.58960899839314	6	68	ribonucleoside bisphosphate biosynthetic process	biological_process	1	1.29671689735795
1952	GO:0034033	0.0445720605475931	2.4566918325326	2.58960899839314	6	68	purine nucleoside bisphosphate biosynthetic process	biological_process	1	1.29671689735795
1953	GO:1903317	0.0445720605475931	2.4566918325326	2.58960899839314	6	68	regulation of protein maturation	biological_process	1	1.29671689735795
1954	GO:1902904	0.0451058876789893	1.9265767518264	5.40771290840921	10	142	negative regulation of supramolecular fiber organization	biological_process	1	0.9460396618727
1955	GO:0090559	0.0455298297634441	2.25043153049482	3.27509373326192	7	86	regulation of membrane permeability	biological_process	1	1.17020167131388
1956	GO:1903363	0.0455298297634441	2.25043153049482	3.27509373326192	7	86	negative regulation of cellular protein catabolic process	biological_process	1	1.17020167131388
1957	GO:0009746	0.0458140842641667	1.75111050469217	7.69266202463846	13	202	response to hexose	biological_process	1	0.808270128626408
1958	GO:0050852	0.0458140842641667	1.75111050469217	7.69266202463846	13	202	T cell receptor signaling pathway	biological_process	1	0.808270128626408
1959	GO:0008217	0.0460618383969681	1.79641504670538	6.93101231922871	12	182	regulation of blood pressure	biological_process	1	0.845120711240543
1960	GO:0007178	0.0461164288766828	1.55098773197736	13.2907873594001	20	349	transmembrane receptor protein serine/threonine kinase signaling pathway	biological_process	1	0.633187274971406
1961	GO:0045137	0.0466723491880676	1.70587548825108	8.49239421531869	14	223	development of primary sexual characteristics	biological_process	1	0.770512348275067
1962	GO:0010742	0.0468792568120924	3.16955445544554	1.37096946973755	4	36	macrophage derived foam cell differentiation	biological_process	1	1.66428005484567
1963	GO:0090077	0.0468792568120924	3.16955445544554	1.37096946973755	4	36	foam cell differentiation	biological_process	1	1.66428005484567
1964	GO:1902622	0.0468792568120924	3.16955445544554	1.37096946973755	4	36	regulation of neutrophil migration	biological_process	1	1.66428005484567
1965	GO:2000516	0.0468792568120924	3.16955445544554	1.37096946973755	4	36	positive regulation of CD4-positive, alpha-beta T cell activation	biological_process	1	1.66428005484567
1966	GO:0007034	0.0469231544679804	1.91198395417931	5.4457953936797	10	143	vacuolar transport	biological_process	1	0.93507041593212
1967	GO:0035296	0.0469231544679804	1.91198395417931	5.4457953936797	10	143	regulation of tube diameter	biological_process	1	0.93507041593212
1968	GO:0044344	0.0469231544679804	1.91198395417931	5.4457953936797	10	143	cellular response to fibroblast growth factor stimulus	biological_process	1	0.93507041593212
1969	GO:0097746	0.0469231544679804	1.91198395417931	5.4457953936797	10	143	regulation of blood vessel diameter	biological_process	1	0.93507041593212
1970	GO:0002708	0.0471213343430387	2.09552580252526	3.99866095340118	8	105	positive regulation of lymphocyte mediated immunity	biological_process	1	1.06731228569953
1971	GO:0051896	0.0471585322288796	1.66861165487125	9.29212640599893	15	244	regulation of protein kinase B signaling	biological_process	1	0.738648227448897
1972	GO:0006301	0.0471843038589921	2.69905370381532	1.98028923406535	5	52	postreplication repair	biological_process	1	1.43245368279114
1973	GO:1900024	0.0471843038589921	2.69905370381532	1.98028923406535	5	52	regulation of substrate adhesion-dependent cell spreading	biological_process	1	1.43245368279114
1974	GO:0015980	0.0472933296212414	1.61088672958872	10.8915907873594	17	286	energy derivation by oxidation of organic compounds	biological_process	1	0.687855053693275
1975	GO:0042698	0.0473151757758927	2.41756163458291	2.62769148366363	6	69	ovulation cycle	biological_process	1	1.2735526709942
1976	GO:0030278	0.0473270671902367	1.74179610918414	7.73074450990894	13	203	regulation of ossification	biological_process	1	0.800575755116647
1977	GO:0008637	0.0474345045235764	1.98929765886288	4.72222817354044	9	124	apoptotic mitochondrial changes	biological_process	1	0.992259162966951
1978	GO:0038061	0.0476708532963985	1.78580930150842	6.9690948044992	12	183	NIK/NF-kappaB signaling	biological_process	1	0.83657802981133
1979	GO:0001892	0.0479626203849385	2.22217684659091	3.3131762185324	7	87	embryonic placenta development	biological_process	1	1.15197363470507
1980	GO:0051260	0.0483989219959157	1.54144131933666	13.3669523299411	20	351	protein homooligomerization	biological_process	1	0.624279968969322
1981	GO:0009888	0.0484326071220614	1.21929051909516	78.678414568827	93	2066	tissue development	biological_process	1	0.286041916377336
1982	GO:0035150	0.0487890990001714	1.89760895948219	5.48387787895019	10	144	regulation of tube size	biological_process	1	0.924182726637579
1983	GO:1902107	0.0487890990001714	1.89760895948219	5.48387787895019	10	144	positive regulation of leukocyte differentiation	biological_process	1	0.924182726637579
1984	GO:0034764	0.0488743273244192	1.73257924661336	7.76882699517943	13	204	positive regulation of transmembrane transport	biological_process	1	0.792921341442672
1985	GO:2000045	0.0493180421244641	1.77532687893003	7.00717728976968	12	184	regulation of G1/S transition of mitotic cell cycle	biological_process	1	0.828084682754581
1986	GO:1901606	0.0493491520112	2.07402676575609	4.03674343867167	8	106	alpha-amino acid catabolic process	biological_process	1	1.05243451255731
1987	GO:0006783	0.0494440100031523	4.00089206066013	0.837814675950723	3	22	heme biosynthetic process	biological_process	1	2.0003217070012
1988	GO:0010866	0.0494440100031523	4.00089206066013	0.837814675950723	3	22	regulation of triglyceride biosynthetic process	biological_process	1	2.0003217070012
1989	GO:0044342	0.0494440100031523	4.00089206066013	0.837814675950723	3	22	type B pancreatic cell proliferation	biological_process	1	2.0003217070012
1990	GO:0045649	0.0494440100031523	4.00089206066013	0.837814675950723	3	22	regulation of macrophage differentiation	biological_process	1	2.0003217070012
1991	GO:0050765	0.0494440100031523	4.00089206066013	0.837814675950723	3	22	negative regulation of phagocytosis	biological_process	1	2.0003217070012
1992	GO:0051457	0.0494440100031523	4.00089206066013	0.837814675950723	3	22	maintenance of protein location in nucleus	biological_process	1	2.0003217070012
1993	GO:0090312	0.0494440100031523	4.00089206066013	0.837814675950723	3	22	positive regulation of protein deacetylation	biological_process	1	2.0003217070012
1994	GO:1901798	0.0494440100031523	4.00089206066013	0.837814675950723	3	22	positive regulation of signal transduction by p53 class mediator	biological_process	1	2.0003217070012
1995	GO:0010631	0.0495700504961632	1.53671124439872	13.4050348152116	20	352	epithelial cell migration	biological_process	1	0.619846101000809
1996	GO:0002768	0.0496101496568909	1.44050104384134	19.2697375468666	27	506	immune response-regulating cell surface receptor signaling pathway	biological_process	1	0.526570705929351
1997	GO:0001649	0.0496116324916214	1.68951566292914	8.56855918585967	14	225	osteoblast differentiation	biological_process	1	0.75660972530222
1998	GO:0051082	2.19122046375467e-17	8.46558463895925	5.01910036166365	32	131	unfolded protein binding	molecular_function	5.45613895474914e-14	3.08160970504965
1999	GO:0046983	2.84489556241063e-15	2.53502472027062	50.9955922242315	111	1331	protein dimerization activity	molecular_function	7.08378995040246e-12	1.34199981572485
[truncated: 491 more rows]
