# Supplementary material for: Genome-wide bioinformatic analyses predict key host and viral factors in SARS-CoV-2 pathogenesis
Source: Commun Biol. 2021 May 17;4:590. doi: 10.1038/s42003-021-02095-0 (PMC8128904; doi:10.1038/s42003-021-02095-0)
Supplement: Supplementary file 6 — Supplementary Data 4 [file 42003_2021_2095_MOESM6_ESM.zip › Functional_Enrichment/Output/GSE147507/Series4_IAV_GO.csv]

	GO	Pvalue	OddsRatio	ExpCount	Count	Size	Term	Type	padj	log2OddsRatio
1	GO:0072594	6.17663547191337e-10	5.28569500509184	5.29100160685592	24	571	establishment of protein localization to organelle	biological_process	3.8789270763616e-07	2.40209318106421
2	GO:0045047	9.94863498669809e-10	12.9316770186335	1.0934118907338	12	118	protein targeting to ER	biological_process	6.2477427716464e-07	3.6928374751848
3	GO:0072599	1.46595116141578e-09	12.4587238848108	1.13047670058918	12	122	establishment of protein localization to endoplasmic reticulum	biological_process	9.20617329369109e-07	3.63908439925742
4	GO:0070972	1.2394051411695e-08	10.1377501725328	1.36213176218532	12	147	protein localization to endoplasmic reticulum	biological_process	7.78346428654447e-06	3.34166561162032
5	GO:0006614	4.85811549456487e-08	11.8837584759445	0.972951258703803	10	105	SRP-dependent cotranslational protein targeting to membrane	biological_process	3.05089653058674e-05	3.57091928431351
6	GO:0006613	6.9547699127735e-08	11.4011278428456	1.01001606855919	10	109	cotranslational protein targeting to membrane	biological_process	4.36759550522176e-05	3.5111046432069
7	GO:0090150	8.42929415137758e-08	5.86342014028864	3.07637921799679	16	332	establishment of protein localization to membrane	biological_process	5.29359672706512e-05	2.55174243599317
8	GO:0033365	1.6754710898631e-07	3.54943321170066	8.73802892340654	27	943	protein localization to organelle	biological_process	0.000105219584443403	1.82758866744766
9	GO:0006886	4.10716099483987e-07	3.16454849498328	10.934118907338	30	1180	intracellular protein transport	biological_process	0.000257929710475944	1.6619996764262
10	GO:0006612	4.1143820770781e-07	7.18156260215757	1.87177289769684	12	202	protein targeting to membrane	biological_process	0.000258383194440505	2.84429778737816
11	GO:0006605	6.41147516699082e-07	4.71327137774506	4.0307980717729	17	435	protein targeting	biological_process	0.000402640640487024	2.23672875032326
12	GO:0000184	1.77177005124195e-06	9.08998022412657	1.11194429566149	9	120	nuclear-transcribed mRNA catabolic process, nonsense-mediated decay	biological_process	0.00111267159217995	3.1842771557411
13	GO:0046907	1.80031698542168e-06	2.63508852414449	16.3826459560793	37	1768	intracellular transport	biological_process	0.00113059906684481	1.39785142911069
14	GO:0006413	1.90200200330866e-06	6.83302808302808	1.78837707552223	11	193	translational initiation	biological_process	0.00119445725807784	2.7725250561499
15	GO:0019083	6.10022091562329e-06	6.73377172036296	1.6401178361007	10	177	viral transcription	biological_process	0.00383093873501143	2.75141481360948
16	GO:0034613	1.04946035555635e-05	2.41755745590593	17.6799143010177	37	1908	cellular protein localization	biological_process	0.00659061103289386	1.2735501773404
17	GO:0070727	1.18034490689288e-05	2.40325859211308	17.7725763256561	37	1918	cellular macromolecule localization	biological_process	0.0074125660152873	1.26499189170006
18	GO:0019080	1.19144133564037e-05	6.20818221875741	1.76984467059454	10	191	viral gene expression	biological_process	0.00748225158782155	2.63417090324663
19	GO:0036499	3.7678051195239e-05	25.7292029237731	0.194590251740761	4	21	PERK-mediated unfolded protein response	biological_process	0.0236618161506101	4.6853348587709
20	GO:0002181	4.03064632777924e-05	8.3448633242648	0.926620246384574	7	100	cytoplasmic translation	biological_process	0.0253124589384536	3.06088842070589
21	GO:0010605	6.63979074726286e-05	1.97035232752682	31.8757364756294	53	3440	negative regulation of macromolecule metabolic process	biological_process	0.0416978858928108	0.978453627512715
22	GO:0072657	7.45503650388892e-05	3.20087575259989	5.80064274236743	17	626	protein localization to membrane	biological_process	0.0468176292444224	1.67846667732495
23	GO:0045184	7.58505898197773e-05	2.15947630706187	20.1169255490091	38	2171	establishment of protein localization	biological_process	0.0476341704068201	1.11068148794023
24	GO:0000956	0.000137494798067987	5.07178492239468	1.91810391001607	9	207	nuclear-transcribed mRNA catabolic process	biological_process	0.086346733186696	2.34249356685474
25	GO:0006402	0.000153748300536707	3.84210897797854	3.37289769683985	12	364	mRNA catabolic process	biological_process	0.0965539327370522	1.94189844033594
26	GO:0009892	0.000183165399686885	1.87131450918317	33.9513658275308	54	3664	negative regulation of metabolic process	biological_process	0.115027871003364	0.904052050672205
27	GO:0071705	0.000213594800647591	2.00754999532025	22.7021960364221	40	2450	nitrogen compound transport	biological_process	0.134137534806687	1.00543591656075
28	GO:0010629	0.000240318981142572	1.96644518565839	24.4164434922335	42	2635	negative regulation of gene expression	biological_process	0.150920320157536	0.975589971950302
29	GO:0051649	0.00027484191887813	1.93944912230627	25.3708623460096	43	2738	establishment of localization in cell	biological_process	0.172600725055465	0.955646930053803
30	GO:0015031	0.000325639984429837	2.04264118552569	19.2551687198715	35	2078	protein transport	biological_process	0.204501910221938	1.03043579960388
31	GO:0006401	0.000340086256290672	3.50639670888118	3.67868237814676	12	397	RNA catabolic process	biological_process	0.213574168950542	1.80998922985616
32	GO:0046700	0.000343101875962276	3.007615064633	5.38366363149438	15	581	heterocycle catabolic process	biological_process	0.215467978104309	1.58861993274629
33	GO:0044270	0.000349370146321605	3.00214319201661	5.39292983395822	15	582	cellular nitrogen compound catabolic process	biological_process	0.219404451889968	1.58599279024492
34	GO:1905898	0.000411014219438776	12.8527671423599	0.352115693626138	4	38	positive regulation of response to endoplasmic reticulum stress	biological_process	0.258116929807552	3.68400709343369
35	GO:0051172	0.000448563314486901	1.93905266542186	22.7299946438136	39	2453	negative regulation of nitrogen compound metabolic process	biological_process	0.281697761497774	0.955351988133257
36	GO:0015833	0.000449140794972063	2.00287903186454	19.5887520085699	35	2114	peptide transport	biological_process	0.282060419242456	1.00207528914898
37	GO:0019439	0.000463936122789074	2.91714614499425	5.54118907337975	15	598	aromatic compound catabolic process	biological_process	0.291351885111538	1.5445576650763
38	GO:0034655	0.000465488891045899	3.04400096758587	4.94815211569363	14	534	nucleobase-containing compound catabolic process	biological_process	0.292327023576825	1.60596881742593
39	GO:0016071	0.000512356412842332	2.53641055913783	8.12645956079272	19	877	mRNA metabolic process	biological_process	0.321759827264984	1.3427882879426
40	GO:0031324	0.000525665594262731	1.89487582155528	24.5183717193358	41	2646	negative regulation of cellular metabolic process	biological_process	0.330117993196995	0.922103306181859
41	GO:0042886	0.000587368179335253	1.96972662957621	19.8760042849491	35	2145	amide transport	biological_process	0.368867216622539	0.977995417741867
42	GO:2000113	0.000594694706915189	2.15000233765019	13.8251740760578	27	1492	negative regulation of cellular macromolecule biosynthetic process	biological_process	0.373468275942739	1.10433822842614
43	GO:0010558	0.000647645965575719	2.10833629576964	14.6405998928763	28	1580	negative regulation of macromolecule biosynthetic process	biological_process	0.406721666381551	1.0761050062269
44	GO:0044248	0.000707316213173653	1.93060423199557	20.8674879485806	36	2252	cellular catabolic process	biological_process	0.444194581873054	0.949052446496151
45	GO:0016032	0.000723847396461577	2.5259850017855	7.70021424745581	18	831	viral process	biological_process	0.45457616497787	1.33684607304711
46	GO:1901361	0.000804853502881199	2.75578456353773	5.84697375468666	15	631	organic cyclic compound catabolic process	biological_process	0.505447999809393	1.46246310819302
47	GO:0071702	0.000827370468706471	1.82354008667389	26.7144617032673	43	2883	organic substance transport	biological_process	0.519588654347664	0.866741914623274
48	GO:0006984	0.00085781148204873	10.400112707805	0.426245313336904	4	46	ER-nucleus signaling pathway	biological_process	0.538705610726603	3.37852725807203
49	GO:0008104	0.000894953545689852	1.82572875483834	25.9916979110873	42	2805	protein localization	biological_process	0.562030826693227	0.868472442694914
50	GO:0006412	0.00100883928830171	2.59872611464968	6.61606855918586	16	714	translation	biological_process	0.633551073053476	1.37780459307987
51	GO:1905897	0.00110278120993143	6.93866787221218	0.778361006963042	5	84	regulation of response to endoplasmic reticulum stress	biological_process	0.692546599836941	2.79465871199285
52	GO:0009057	0.00111986999789009	2.11006958818775	12.9356186395287	25	1396	macromolecule catabolic process	biological_process	0.703278358674978	1.07729057849544
53	GO:0031327	0.00113812922561219	2.02405017230677	15.1873058382432	28	1639	negative regulation of cellular biosynthetic process	biological_process	0.714745153684455	1.01724505210783
54	GO:0006986	0.00128802342422087	4.57318029514508	1.63085163363685	7	176	response to unfolded protein	biological_process	0.808878710410709	2.19319779773317
55	GO:0044403	0.00133294563443782	2.38449810357129	8.12645956079272	18	877	symbiotic process	biological_process	0.837089858426951	1.25368563533475
56	GO:0009890	0.00141597556739209	1.99150479805969	15.4096946973755	28	1663	negative regulation of biosynthetic process	biological_process	0.889232656322232	0.993858955538693
57	GO:0043043	0.00144044092831371	2.50534309450185	6.847723620782	16	739	peptide biosynthetic process	biological_process	0.904596902981011	1.32500818699024
58	GO:0009056	0.00153165594888396	1.79961744674685	24.2218532404928	39	2614	catabolic process	biological_process	0.961879935899125	0.84769025858947
59	GO:0051253	0.00170728014706997	2.07067340321243	12.5927691483664	24	1359	negative regulation of RNA metabolic process	biological_process	1	1.05010002254818
60	GO:1990542	0.00182069817793073	6.15569823434992	0.8710230316015	5	94	mitochondrial transmembrane transport	biological_process	1	2.62192250936629
61	GO:0034645	0.00194771433635345	1.61877797419792	45.3765934654526	63	4897	cellular macromolecule biosynthetic process	biological_process	1	0.694905124312945
62	GO:0034620	0.00195757081971825	4.92349629100009	1.2972683449384	6	140	cellular response to unfolded protein	biological_process	1	2.29968317131705
63	GO:0045934	0.00198150666042789	2.01604139104139	13.4823245848956	25	1455	negative regulation of nucleobase-containing compound metabolic process	biological_process	1	1.01152525889594
64	GO:0051641	0.0021157127363307	1.6921366571172	31.3938939475094	47	3388	cellular localization	biological_process	1	0.758846085351459
65	GO:0017038	0.00211590429434661	4.17401497883426	1.77911087305838	7	192	protein import	biological_process	1	2.06143577775005
66	GO:0071806	0.00217941377656575	7.93630984400215	0.546705945366899	4	59	protein transmembrane transport	biological_process	1	2.98846835154123
67	GO:0051098	0.00256655229330876	3.06478054386588	3.45629351901446	10	373	regulation of binding	biological_process	1	1.61578377224832
68	GO:0009059	0.00257871106277879	1.59150478959815	46.7850562399572	64	5049	macromolecule biosynthetic process	biological_process	1	0.670391498738901
69	GO:0035966	0.00258672642115162	4.0202999497992	1.8439742903053	7	199	response to topologically incorrect protein	biological_process	1	2.00730314318143
70	GO:0044265	0.00260917763438413	2.09763088824423	10.7858596679164	21	1164	cellular macromolecule catabolic process	biological_process	1	1.06876083494608
71	GO:0070059	0.00261454715705656	7.52458681901653	0.574504552758436	4	62	intrinsic apoptotic signaling pathway in response to endoplasmic reticulum stress	biological_process	1	2.91161236452728
72	GO:0090200	0.00264125602492376	12.0718954248366	0.277986073915372	3	30	positive regulation of release of cytochrome c from mitochondria	biological_process	1	3.59358030828979
73	GO:0044271	0.00313591666552133	1.58094395907608	45.3209962506695	62	4891	cellular nitrogen compound biosynthetic process	biological_process	1	0.660786228293382
74	GO:0038128	0.00318334085221936	11.2381338742394	0.296518478843064	3	32	ERBB2 signaling pathway	biological_process	1	3.49033058650525
75	GO:1902235	0.00318334085221936	11.2381338742394	0.296518478843064	3	32	regulation of endoplasmic reticulum stress-induced intrinsic apoptotic signaling pathway	biological_process	1	3.49033058650525
76	GO:1903507	0.00338235522630257	2.01370139242656	11.7680771290841	22	1270	negative regulation of nucleic acid-templated transcription	biological_process	1	1.00984976497082
77	GO:1902679	0.00344668766555357	2.01024635761589	11.7866095340118	22	1272	negative regulation of RNA biosynthetic process	biological_process	1	1.00737231589743
78	GO:0036500	0.00365842639698545	27.030701754386	0.0926620246384574	2	10	ATF6-mediated unfolded protein response	biological_process	1	4.75652706160387
79	GO:1902237	0.00365842639698545	27.030701754386	0.0926620246384574	2	10	positive regulation of endoplasmic reticulum stress-induced intrinsic apoptotic signaling pathway	biological_process	1	4.75652706160387
80	GO:1903332	0.00365842639698545	27.030701754386	0.0926620246384574	2	10	regulation of protein folding	biological_process	1	4.75652706160387
81	GO:1990822	0.00365842639698545	27.030701754386	0.0926620246384574	2	10	basic amino acid transmembrane transport	biological_process	1	4.75652706160387
82	GO:0033120	0.00378891866602106	10.511954459203	0.315050883770755	3	34	positive regulation of RNA splicing	biological_process	1	3.39395902550573
83	GO:0035967	0.0039199255556706	4.25157427081321	1.49185859667916	6	161	cellular response to topologically incorrect protein	biological_process	1	2.08799714058099
84	GO:0045892	0.00437688359809559	1.998553291674	11.2769683985003	21	1217	negative regulation of transcription, DNA-templated	biological_process	1	0.998956042915346
85	GO:2001242	0.00441715165637826	4.1437125748503	1.52892340653455	6	165	regulation of intrinsic apoptotic signaling pathway	biological_process	1	2.05092393516267
86	GO:0051974	0.00444426429720986	24.0259909031839	0.101928227102303	2	11	negative regulation of telomerase activity	biological_process	1	4.58652402813942
87	GO:0070475	0.00444426429720986	24.0259909031839	0.101928227102303	2	11	rRNA base methylation	biological_process	1	4.58652402813942
88	GO:1990440	0.00444426429720986	24.0259909031839	0.101928227102303	2	11	positive regulation of transcription from RNA polymerase II promoter in response to endoplasmic reticulum stress	biological_process	1	4.58652402813942
89	GO:1900182	0.00494994301938278	6.23060016906171	0.685698982324585	4	74	positive regulation of protein localization to nucleus	biological_process	1	2.63937113904786
90	GO:0034976	0.00517854630431733	3.18914779564599	2.64086770219604	8	285	response to endoplasmic reticulum stress	biological_process	1	1.67317095839441
91	GO:0033036	0.00517952013712231	1.62706707692308	29.3553294054633	43	3168	macromolecule localization	biological_process	1	0.702273728299634
92	GO:0006983	0.00530076401366217	21.6222222222222	0.111194429566149	2	12	ER overload response	biological_process	1	4.43444289845144
93	GO:1903894	0.00530076401366217	21.6222222222222	0.111194429566149	2	12	regulation of IRE1-mediated unfolded protein response	biological_process	1	4.43444289845144
94	GO:1901575	0.00532437803583981	1.73285389806041	20.1447241564006	32	2174	organic substance catabolic process	biological_process	1	0.793150021821091
95	GO:0030968	0.0054021949648215	4.71597906403941	1.12121049812533	5	121	endoplasmic reticulum unfolded protein response	biological_process	1	2.23755731367952
96	GO:0043618	0.0054021949648215	4.71597906403941	1.12121049812533	5	121	regulation of transcription from RNA polymerase II promoter in response to stress	biological_process	1	2.23755731367952
97	GO:0097193	0.00562097520455021	3.14306049822064	2.67793251205142	8	289	intrinsic apoptotic signaling pathway	biological_process	1	1.65217004166988
98	GO:0098656	0.00585273243881558	3.1205054074312	2.69646491697911	8	291	anion transmembrane transport	biological_process	1	1.6417797116977
99	GO:0042026	0.00600729451644224	8.80445151033386	0.37064809855383	3	40	protein refolding	biological_process	1	3.13823313148764
100	GO:1903025	0.00622656392935345	19.6555023923445	0.120460632029995	2	13	regulation of RNA polymerase II regulatory region sequence-specific DNA binding	biological_process	1	4.29686133423731
101	GO:0051234	0.00660453100853429	1.50696680768664	49.5185859667916	65	5344	establishment of localization	biological_process	1	0.591647640616397
102	GO:0043620	0.00661046895759995	4.48258196721311	1.17680771290841	5	127	regulation of DNA-templated transcription in response to stress	biological_process	1	2.16432996404417
103	GO:0051402	0.00699107736007901	3.31987432488575	2.21462238885913	7	239	neuron apoptotic process	biological_process	1	1.73112862883249
104	GO:0003333	0.00710779368050619	5.58913670156274	0.759828602035351	4	82	amino acid transmembrane transport	biological_process	1	2.48262546150183
105	GO:0010917	0.00722032134006211	18.0165692007797	0.12972683449384	2	14	negative regulation of mitochondrial membrane potential	biological_process	1	4.17125240746755
106	GO:0072216	0.00722032134006211	18.0165692007797	0.12972683449384	2	14	positive regulation of metanephros development	biological_process	1	4.17125240746755
107	GO:0048519	0.00732765683251556	1.4873900214727	54.4018746652384	70	5871	negative regulation of biological process	biological_process	1	0.572782998611026
108	GO:0032459	0.00735341978011099	8.14279411764706	0.398446705945367	3	43	regulation of protein oligomerization	biological_process	1	3.02552392569364
109	GO:0043604	0.00750345877243963	2.09000148126204	8.11719335832887	16	876	amide biosynthetic process	biological_process	1	1.06350396479833
110	GO:0043154	0.00773037729805451	5.44881656804734	0.778361006963042	4	84	negative regulation of cysteine-type endopeptidase activity involved in apoptotic process	biological_process	1	2.44594292405395
111	GO:0006518	0.00798495173515397	2.07481502184434	8.17279057311194	16	882	peptide metabolic process	biological_process	1	1.05298272009155
112	GO:0009144	0.00805469000164253	5.38125502228066	0.787627209426888	4	85	purine nucleoside triphosphate metabolic process	biological_process	1	2.42794267896542
113	GO:0015802	0.00828071222407259	16.629779577148	0.138993036957686	2	15	basic amino acid transport	biological_process	1	4.05569714113954
114	GO:0045837	0.00828071222407259	16.629779577148	0.138993036957686	2	15	negative regulation of membrane potential	biological_process	1	4.05569714113954
115	GO:1903825	0.00850041580175247	4.20489926739927	1.25093733261918	5	135	organic acid transmembrane transport	biological_process	1	2.07207123968036
116	GO:1905039	0.00850041580175247	4.20489926739927	1.25093733261918	5	135	carboxylic acid transmembrane transport	biological_process	1	2.07207123968036
117	GO:2000112	0.00877804299494974	1.5309104392255	36.4254418853776	50	3931	regulation of cellular macromolecule biosynthetic process	biological_process	1	0.614389885277525
118	GO:0022602	0.00886420548390913	7.5734610123119	0.426245313336904	3	46	ovulation cycle process	biological_process	1	2.92095275122841
119	GO:0072655	0.00902573519452295	4.14073773448773	1.26946973754687	5	137	establishment of protein localization to mitochondrion	biological_process	1	2.04988782836917
120	GO:0050731	0.00906997327281147	3.53699053505891	1.77911087305838	6	192	positive regulation of peptidyl-tyrosine phosphorylation	biological_process	1	1.82252235841066
121	GO:0001545	0.0092662024638458	Inf	0.00926620246384574	1	1	primary ovarian follicle growth	biological_process	1	Inf
122	GO:0032976	0.0092662024638458	Inf	0.00926620246384574	1	1	release of matrix enzymes from mitochondria	biological_process	1	Inf
123	GO:0048160	0.0092662024638458	Inf	0.00926620246384574	1	1	primary follicle stage	biological_process	1	Inf
124	GO:0051543	0.0092662024638458	Inf	0.00926620246384574	1	1	regulation of elastin biosynthetic process	biological_process	1	Inf
125	GO:0051545	0.0092662024638458	Inf	0.00926620246384574	1	1	negative regulation of elastin biosynthetic process	biological_process	1	Inf
126	GO:0055113	0.0092662024638458	Inf	0.00926620246384574	1	1	epiboly involved in gastrulation with mouth forming second	biological_process	1	Inf
127	GO:0060904	0.0092662024638458	Inf	0.00926620246384574	1	1	regulation of protein folding in endoplasmic reticulum	biological_process	1	Inf
128	GO:0061986	0.0092662024638458	Inf	0.00926620246384574	1	1	negative regulation of transcription by glucose	biological_process	1	Inf
129	GO:0061987	0.0092662024638458	Inf	0.00926620246384574	1	1	negative regulation of transcription from RNA polymerase II promoter by glucose	biological_process	1	Inf
130	GO:0062232	0.0092662024638458	Inf	0.00926620246384574	1	1	prostanoid catabolic process	biological_process	1	Inf
131	GO:0098725	0.0092662024638458	Inf	0.00926620246384574	1	1	symmetric cell division	biological_process	1	Inf
132	GO:0140194	0.0092662024638458	Inf	0.00926620246384574	1	1	negative regulation of adenylate cyclase-inhibiting adrenergic receptor signaling pathway involved in heart process	biological_process	1	Inf
133	GO:1901647	0.0092662024638458	Inf	0.00926620246384574	1	1	positive regulation of synoviocyte proliferation	biological_process	1	Inf
134	GO:1901676	0.0092662024638458	Inf	0.00926620246384574	1	1	positive regulation of histone H3-K27 acetylation	biological_process	1	Inf
135	GO:1904777	0.0092662024638458	Inf	0.00926620246384574	1	1	negative regulation of protein localization to cell cortex	biological_process	1	Inf
136	GO:1905344	0.0092662024638458	Inf	0.00926620246384574	1	1	prostaglandin catabolic process	biological_process	1	Inf
137	GO:1990117	0.0092662024638458	Inf	0.00926620246384574	1	1	B cell receptor apoptotic signaling pathway	biological_process	1	Inf
138	GO:2000970	0.0092662024638458	Inf	0.00926620246384574	1	1	regulation of detection of glucose	biological_process	1	Inf
139	GO:2000971	0.0092662024638458	Inf	0.00926620246384574	1	1	negative regulation of detection of glucose	biological_process	1	Inf
140	GO:0006810	0.00929520793338623	1.48111847439106	48.3788430637386	63	5221	transport	biological_process	1	0.566687046150223
141	GO:0001732	0.00940643101451845	15.4411027568922	0.148259239421532	2	16	formation of cytoplasmic translation initiation complex	biological_process	1	3.94870388409234
142	GO:0086103	0.00940643101451845	15.4411027568922	0.148259239421532	2	16	G protein-coupled receptor signaling pathway involved in heart process	biological_process	1	3.94870388409234
143	GO:0090199	0.00996490391217572	7.23607843137255	0.444777718264596	3	48	regulation of release of cytochrome c from mitochondria	biological_process	1	2.85520804531944
144	GO:0070585	0.0101428421440547	4.01807598039216	1.30653454740225	5	141	protein localization to mitochondrion	biological_process	1	2.00650484518085
145	GO:0007005	0.0102001278593117	2.36614747822758	4.88328869844671	11	527	mitochondrion organization	biological_process	1	1.24253999737878
146	GO:0006839	0.0104016329155403	3.06537704603274	2.3906802356722	7	258	mitochondrial transport	biological_process	1	1.61606453851186
147	GO:0065002	0.0105437009526612	7.07838874680307	0.454043920728441	3	49	intracellular protein transmembrane transport	biological_process	1	2.8234209970957
148	GO:2000117	0.0105766262267541	4.95131791285637	0.852490626673808	4	92	negative regulation of cysteine-type endopeptidase activity	biological_process	1	2.30781258443975
149	GO:2000641	0.0105961903743018	14.4109161793372	0.157525441885378	2	17	regulation of early endosome to late endosome transport	biological_process	1	3.84909015318764
150	GO:2001267	0.0105961903743018	14.4109161793372	0.157525441885378	2	17	regulation of cysteine-type endopeptidase activity involved in apoptotic signaling pathway	biological_process	1	3.84909015318764
151	GO:0006606	0.0107354785665406	3.95941166321601	1.32506695232994	5	143	protein import into nucleus	biological_process	1	1.98528607333033
152	GO:0010556	0.010750102732354	1.5059165684311	37.7134440278522	51	4070	regulation of macromolecule biosynthetic process	biological_process	1	0.590641843286772
153	GO:0009948	0.0111416186839643	6.92740926157697	0.463310123192287	3	50	anterior/posterior axis specification	biological_process	1	2.79231590874094
154	GO:0034504	0.0112514867221654	3.01663123080558	2.42774504552758	7	262	protein localization to nucleus	biological_process	1	1.59293834447756
155	GO:0008585	0.0122232011913384	4.73501414972987	0.889555436529191	4	96	female gonad development	biological_process	1	2.24336873693223
156	GO:0055085	0.0122416028499294	1.73662206643013	14.7703267273701	24	1594	transmembrane transport	biological_process	1	0.796283820707969
157	GO:0071456	0.0128042802055524	3.27035481276253	1.91810391001607	6	207	cellular response to hypoxia	biological_process	1	1.70944716747985
158	GO:0043491	0.0128583601679338	2.93490756920813	2.4926084627745	7	269	protein kinase B signaling	biological_process	1	1.5533150683967
159	GO:1902475	0.0130511165923023	6.51070588235294	0.491108730583824	3	53	L-alpha-amino acid transmembrane transport	biological_process	1	2.70281396701037
160	GO:0030150	0.0131627712696607	12.7141382868937	0.176057846813069	2	19	protein import into mitochondrial matrix	biological_process	1	3.66836178016718
161	GO:0060231	0.0131627712696607	12.7141382868937	0.176057846813069	2	19	mesenchymal to epithelial transition	biological_process	1	3.66836178016718
162	GO:0071243	0.0131627712696607	12.7141382868937	0.176057846813069	2	19	cellular response to arsenic-containing substance	biological_process	1	3.66836178016718
163	GO:0043523	0.0136636988140914	3.22173300457908	1.94590251740761	6	210	regulation of neuron apoptotic process	biological_process	1	1.68783693820017
164	GO:0010557	0.0140841124450148	1.6630847450101	17.4019282271023	27	1878	positive regulation of macromolecule biosynthetic process	biological_process	1	0.733861685216137
165	GO:0001541	0.0144214499627809	6.25961538461539	0.509641135511516	3	55	ovarian follicle development	biological_process	1	2.64607401502454
166	GO:0061098	0.0144214499627809	6.25961538461539	0.509641135511516	3	55	positive regulation of protein tyrosine kinase activity	biological_process	1	2.64607401502454
167	GO:0046545	0.0145011191438089	4.48972122247301	0.93588644884842	4	101	development of primary female sexual characteristics	biological_process	1	2.16662586736243
168	GO:0048661	0.0145011191438089	4.48972122247301	0.93588644884842	4	101	positive regulation of smooth muscle cell proliferation	biological_process	1	2.16662586736243
169	GO:0032211	0.0145371072896729	12.0071474983756	0.185324049276915	2	20	negative regulation of telomere maintenance via telomerase	biological_process	1	3.58582154994944
170	GO:1901576	0.0146618174142401	1.424719253539	56.9130155329405	71	6142	organic substance biosynthetic process	biological_process	1	0.5106776586241
171	GO:0010332	0.015136040899011	6.14117647058824	0.518907337975362	3	56	response to gamma radiation	biological_process	1	2.61851506043218
172	GO:0043281	0.0151844449814343	3.14379852734722	1.99223352972683	6	215	regulation of cysteine-type endopeptidase activity involved in apoptotic process	biological_process	1	1.6525087643807
173	GO:0016070	0.0152072125804269	1.44004172295396	47.6004820567756	61	5137	RNA metabolic process	biological_process	1	0.526110612102831
174	GO:0044249	0.0155657195265236	1.42076875035485	56.106855918586	70	6055	cellular biosynthetic process	biological_process	1	0.506671755238236
175	GO:0008406	0.0158244080168532	3.11365893804807	2.01076593465453	6	217	gonad development	biological_process	1	1.63861092407831
176	GO:0036294	0.0158244080168532	3.11365893804807	2.01076593465453	6	217	cellular response to decreased oxygen levels	biological_process	1	1.63861092407831
177	GO:0030728	0.0159705124153287	11.3745767928593	0.194590251740761	2	21	ovulation	biological_process	1	3.50774096369748
178	GO:0048026	0.0159705124153287	11.3745767928593	0.194590251740761	2	21	positive regulation of mRNA splicing, via spliceosome	biological_process	1	3.50774096369748
179	GO:0044262	0.0162708226962488	2.7941730558598	2.6130690948045	7	282	cellular carbohydrate metabolic process	biological_process	1	1.48242137618727
180	GO:0017001	0.0166243704078698	5.9172192513369	0.537439742903053	3	58	antibiotic catabolic process	biological_process	1	2.56491935240687
181	GO:0001836	0.0173982073702611	5.81123949579832	0.546705945366899	3	59	release of cytochrome c from mitochondria	biological_process	1	2.53884591297941
182	GO:0032469	0.0174617871704073	10.8052631578947	0.203856454204606	2	22	endoplasmic reticulum calcium ion homeostasis	biological_process	1	3.43366230377765
183	GO:0043496	0.0174617871704073	10.8052631578947	0.203856454204606	2	22	regulation of protein homodimerization activity	biological_process	1	3.43366230377765
184	GO:1901798	0.0174617871704073	10.8052631578947	0.203856454204606	2	22	positive regulation of signal transduction by p53 class mediator	biological_process	1	3.43366230377765
185	GO:0045137	0.0178560198937945	3.0265735809487	2.0663631494376	6	223	development of primary sexual characteristics	biological_process	1	1.59768542574806
186	GO:0010628	0.0179999631117628	1.57718923590453	21.1269416175683	31	2280	positive regulation of gene expression	biological_process	1	0.657355769400529
187	GO:0051170	0.0180059577064829	3.45445298372514	1.51039100160686	5	163	import into nucleus	biological_process	1	1.7884572764175
188	GO:0002352	0.0184470341620487	107.53488372093	0.0185324049276915	1	2	B cell negative selection	biological_process	1	6.74866092779858
189	GO:0002358	0.0184470341620487	107.53488372093	0.0185324049276915	1	2	B cell homeostatic proliferation	biological_process	1	6.74866092779858
190	GO:0002941	0.0184470341620487	107.53488372093	0.0185324049276915	1	2	synoviocyte proliferation	biological_process	1	6.74866092779858
191	GO:0006050	0.0184470341620487	107.53488372093	0.0185324049276915	1	2	mannosamine metabolic process	biological_process	1	6.74866092779858
192	GO:0006051	0.0184470341620487	107.53488372093	0.0185324049276915	1	2	N-acetylmannosamine metabolic process	biological_process	1	6.74866092779858
193	GO:0006660	0.0184470341620487	107.53488372093	0.0185324049276915	1	2	phosphatidylserine catabolic process	biological_process	1	6.74866092779858
194	GO:0006788	0.0184470341620487	107.53488372093	0.0185324049276915	1	2	heme oxidation	biological_process	1	6.74866092779858
195	GO:0014806	0.0184470341620487	107.53488372093	0.0185324049276915	1	2	smooth muscle hyperplasia	biological_process	1	6.74866092779858
196	GO:0019543	0.0184470341620487	107.53488372093	0.0185324049276915	1	2	propionate catabolic process	biological_process	1	6.74866092779858
197	GO:0021577	0.0184470341620487	107.53488372093	0.0185324049276915	1	2	hindbrain structural organization	biological_process	1	6.74866092779858
198	GO:0021589	0.0184470341620487	107.53488372093	0.0185324049276915	1	2	cerebellum structural organization	biological_process	1	6.74866092779858
199	GO:0032764	0.0184470341620487	107.53488372093	0.0185324049276915	1	2	negative regulation of mast cell cytokine production	biological_process	1	6.74866092779858
200	GO:0034395	0.0184470341620487	107.53488372093	0.0185324049276915	1	2	regulation of transcription from RNA polymerase II promoter in response to iron	biological_process	1	6.74866092779858
201	GO:0035281	0.0184470341620487	107.53488372093	0.0185324049276915	1	2	pre-miRNA export from nucleus	biological_process	1	6.74866092779858
202	GO:0038195	0.0184470341620487	107.53488372093	0.0185324049276915	1	2	urokinase plasminogen activator signaling pathway	biological_process	1	6.74866092779858
203	GO:0042700	0.0184470341620487	107.53488372093	0.0185324049276915	1	2	luteinizing hormone signaling pathway	biological_process	1	6.74866092779858
204	GO:0043381	0.0184470341620487	107.53488372093	0.0185324049276915	1	2	negative regulation of memory T cell differentiation	biological_process	1	6.74866092779858
205	GO:0043974	0.0184470341620487	107.53488372093	0.0185324049276915	1	2	histone H3-K27 acetylation	biological_process	1	6.74866092779858
206	GO:0044324	0.0184470341620487	107.53488372093	0.0185324049276915	1	2	regulation of transcription involved in anterior/posterior axis specification	biological_process	1	6.74866092779858
207	GO:0046327	0.0184470341620487	107.53488372093	0.0185324049276915	1	2	glycerol biosynthetic process from pyruvate	biological_process	1	6.74866092779858
208	GO:0050902	0.0184470341620487	107.53488372093	0.0185324049276915	1	2	leukocyte adhesive activation	biological_process	1	6.74866092779858
209	GO:0050992	0.0184470341620487	107.53488372093	0.0185324049276915	1	2	dimethylallyl diphosphate biosynthetic process	biological_process	1	6.74866092779858
210	GO:0050993	0.0184470341620487	107.53488372093	0.0185324049276915	1	2	dimethylallyl diphosphate metabolic process	biological_process	1	6.74866092779858
211	GO:0051542	0.0184470341620487	107.53488372093	0.0185324049276915	1	2	elastin biosynthetic process	biological_process	1	6.74866092779858
212	GO:0060057	0.0184470341620487	107.53488372093	0.0185324049276915	1	2	apoptotic process involved in mammary gland involution	biological_process	1	6.74866092779858
213	GO:0060058	0.0184470341620487	107.53488372093	0.0185324049276915	1	2	positive regulation of apoptotic process involved in mammary gland involution	biological_process	1	6.74866092779858
214	GO:0061015	0.0184470341620487	107.53488372093	0.0185324049276915	1	2	snRNA import into nucleus	biological_process	1	6.74866092779858
215	GO:0086096	0.0184470341620487	107.53488372093	0.0185324049276915	1	2	adenylate cyclase-inhibiting adrenergic receptor signaling pathway involved in heart process	biological_process	1	6.74866092779858
216	GO:0086098	0.0184470341620487	107.53488372093	0.0185324049276915	1	2	angiotensin-activated signaling pathway involved in heart process	biological_process	1	6.74866092779858
217	GO:0140193	0.0184470341620487	107.53488372093	0.0185324049276915	1	2	regulation of adenylate cyclase-inhibiting adrenergic receptor signaling pathway involved in heart process	biological_process	1	6.74866092779858
218	GO:1900923	0.0184470341620487	107.53488372093	0.0185324049276915	1	2	regulation of glycine import across plasma membrane	biological_process	1	6.74866092779858
219	GO:1900924	0.0184470341620487	107.53488372093	0.0185324049276915	1	2	negative regulation of glycine import across plasma membrane	biological_process	1	6.74866092779858
220	GO:1901645	0.0184470341620487	107.53488372093	0.0185324049276915	1	2	regulation of synoviocyte proliferation	biological_process	1	6.74866092779858
221	GO:1901674	0.0184470341620487	107.53488372093	0.0185324049276915	1	2	regulation of histone H3-K27 acetylation	biological_process	1	6.74866092779858
222	GO:1903519	0.0184470341620487	107.53488372093	0.0185324049276915	1	2	regulation of mammary gland involution	biological_process	1	6.74866092779858
223	GO:1903521	0.0184470341620487	107.53488372093	0.0185324049276915	1	2	positive regulation of mammary gland involution	biological_process	1	6.74866092779858
224	GO:1903650	0.0184470341620487	107.53488372093	0.0185324049276915	1	2	negative regulation of cytoplasmic transport	biological_process	1	6.74866092779858
225	GO:1904313	0.0184470341620487	107.53488372093	0.0185324049276915	1	2	response to methamphetamine hydrochloride	biological_process	1	6.74866092779858
226	GO:2000016	0.0184470341620487	107.53488372093	0.0185324049276915	1	2	negative regulation of determination of dorsal identity	biological_process	1	6.74866092779858
227	GO:2000386	0.0184470341620487	107.53488372093	0.0185324049276915	1	2	positive regulation of ovarian follicle development	biological_process	1	6.74866092779858
228	GO:2000642	0.0184470341620487	107.53488372093	0.0185324049276915	1	2	negative regulation of early endosome to late endosome transport	biological_process	1	6.74866092779858
229	GO:2001074	0.0184470341620487	107.53488372093	0.0185324049276915	1	2	regulation of metanephric ureteric bud development	biological_process	1	6.74866092779858
230	GO:2001076	0.0184470341620487	107.53488372093	0.0185324049276915	1	2	positive regulation of metanephric ureteric bud development	biological_process	1	6.74866092779858
231	GO:0009141	0.0186738508538367	4.14584389969005	1.01001606855919	4	109	nucleoside triphosphate metabolic process	biological_process	1	2.05166579676987
232	GO:0045861	0.0186787774615009	2.51387012987013	3.31730048205678	8	358	negative regulation of proteolysis	biological_process	1	1.32991011999233
233	GO:0009889	0.0188924146416273	1.44415740275326	39.7890733797536	52	4294	regulation of biosynthetic process	biological_process	1	0.530227994161258
234	GO:0001666	0.0189586593854037	2.50656997323664	3.32656668452062	8	359	response to hypoxia	biological_process	1	1.32571450885891
235	GO:2001244	0.0190054204785249	5.61024340770791	0.56523835029459	3	61	positive regulation of intrinsic apoptotic signaling pathway	biological_process	1	2.48806336539292
236	GO:0042776	0.0190097490105406	10.2901698691172	0.213122656668452	2	23	mitochondrial ATP synthesis coupled proton transport	biological_process	1	3.36319489318438
237	GO:0072215	0.0190097490105406	10.2901698691172	0.213122656668452	2	23	regulation of metanephros development	biological_process	1	3.36319489318438
238	GO:0010604	0.019607230679653	1.47290387864361	32.6355650776647	44	3522	positive regulation of macromolecule metabolic process	biological_process	1	0.5586632835109
239	GO:0019219	0.0197793178214625	1.45015514166348	37.1574718800214	49	4010	regulation of nucleobase-containing compound metabolic process	biological_process	1	0.536207252057829
240	GO:0009894	0.0198084157033823	1.85556018546077	9.07161221210498	16	979	regulation of catabolic process	biological_process	1	0.891854795892683
241	GO:0051205	0.0198388547152098	5.5148554336989	0.574504552758436	3	62	protein insertion into membrane	biological_process	1	2.46332306753573
242	GO:0051179	0.020385804125111	1.3892826782485	62.5098018211034	76	6746	localization	biological_process	1	0.474340175283972
243	GO:0018126	0.0206132321154051	9.82190324295587	0.222388859132298	2	24	protein hydroxylation	biological_process	1	3.29600261039768
244	GO:1900078	0.0206132321154051	9.82190324295587	0.222388859132298	2	24	positive regulation of cellular response to insulin stimulus	biological_process	1	3.29600261039768
245	GO:1903649	0.0206132321154051	9.82190324295587	0.222388859132298	2	24	regulation of cytoplasmic transport	biological_process	1	3.29600261039768
246	GO:1904376	0.0206132321154051	9.82190324295587	0.222388859132298	2	24	negative regulation of protein localization to cell periphery	biological_process	1	3.29600261039768
247	GO:0048660	0.0206964329036297	3.32698170731707	1.56598821638993	5	169	regulation of smooth muscle cell proliferation	biological_process	1	1.73421393389872
248	GO:0051100	0.0206964329036297	3.32698170731707	1.56598821638993	5	169	negative regulation of binding	biological_process	1	1.73421393389872
249	GO:0042254	0.0209550658058553	2.64746572496884	2.75206213176219	7	297	ribosome biogenesis	biological_process	1	1.40461200669634
250	GO:0043433	0.0211689801205816	3.30663780663781	1.57525441885378	5	170	negative regulation of DNA-binding transcription factor activity	biological_process	1	1.7253650282371
251	GO:0009058	0.0212275255716719	1.39102851385326	57.8211033743974	71	6240	biosynthetic process	biological_process	1	0.476151993117448
252	GO:0031329	0.0214848861779917	1.92016998968584	7.64461703267274	14	825	regulation of cellular catabolic process	biological_process	1	0.941234036165674
253	GO:0090304	0.0215605497207188	1.39858906525573	52.1687198714515	65	5630	nucleic acid metabolic process	biological_process	1	0.48397213076175
254	GO:0048659	0.0216485193745047	3.28653901319564	1.58452062131762	5	171	smooth muscle cell proliferation	biological_process	1	1.71656911080916
255	GO:0071453	0.0220329549337512	2.8788213047589	2.1682913765399	6	234	cellular response to oxygen levels	biological_process	1	1.52547824019026
256	GO:0036293	0.0222384426947413	2.42893018583626	3.42849491162292	8	370	response to decreased oxygen levels	biological_process	1	1.28032102352862
257	GO:0046660	0.0222454829366762	3.92046484354177	1.06561328334226	4	115	female sex differentiation	biological_process	1	1.97102472263469
258	GO:0009299	0.0222710871832758	9.39435545385202	0.231655061596144	2	25	mRNA transcription	biological_process	1	3.23179418182306
259	GO:0032461	0.0222710871832758	9.39435545385202	0.231655061596144	2	25	positive regulation of protein oligomerization	biological_process	1	3.23179418182306
260	GO:1900101	0.0222710871832758	9.39435545385202	0.231655061596144	2	25	regulation of endoplasmic reticulum unfolded protein response	biological_process	1	3.23179418182306
261	GO:0044092	0.0224502704550316	1.76152718249492	10.7673272629888	18	1162	negative regulation of molecular function	biological_process	1	0.816826737534012
262	GO:0045935	0.0226404163194371	1.60212774615012	17.2814675950723	26	1865	positive regulation of nucleobase-containing compound metabolic process	biological_process	1	0.679989186067169
263	GO:0071216	0.0228575373967587	2.85347565738089	2.1868237814676	6	236	cellular response to biotic stimulus	biological_process	1	1.51272025562846
264	GO:0010822	0.0228784615046319	3.8852493660186	1.07487948580611	4	116	positive regulation of mitochondrion organization	biological_process	1	1.95800719775087
265	GO:1900180	0.0228784615046319	3.8852493660186	1.07487948580611	4	116	regulation of protein localization to nucleus	biological_process	1	1.95800719775087
266	GO:0051252	0.0229228405475881	1.44608158797964	34.7575254418854	46	3751	regulation of RNA metabolic process	biological_process	1	0.532148951495847
267	GO:0051173	0.023199102382998	1.47429838156335	29.4109266202464	40	3174	positive regulation of nitrogen compound metabolic process	biological_process	1	0.560028539383643
268	GO:0015985	0.0239821812279171	9.00243664717349	0.240921264059989	2	26	energy coupled proton transport, down electrochemical gradient	biological_process	1	3.17031554177682
269	GO:0015986	0.0239821812279171	9.00243664717349	0.240921264059989	2	26	ATP synthesis coupled proton transport	biological_process	1	3.17031554177682
270	GO:0033002	0.0241330204227499	2.81627303333248	2.21462238885913	6	239	muscle cell proliferation	biological_process	1	1.49378720781753
271	GO:2000116	0.0241330204227499	2.81627303333248	2.21462238885913	6	239	regulation of cysteine-type endopeptidase activity	biological_process	1	1.49378720781753
272	GO:0015807	0.0243049004331161	5.08262867647059	0.620835565077665	3	67	L-amino acid transport	biological_process	1	2.34557483511793
273	GO:0048523	0.0244423999250565	1.40068009695377	45.9140332083556	58	4955	negative regulation of cellular process	biological_process	1	0.486127494499495
274	GO:0007173	0.0248428656706632	3.78327759197324	1.10267809319764	4	119	epidermal growth factor receptor signaling pathway	biological_process	1	1.91963663572393
275	GO:0044419	0.0253148878182382	1.55951406043789	19.1439742903053	28	2066	interspecies interaction between organisms	biological_process	1	0.641096559978861
276	GO:0051254	0.0253474082551278	1.61236816874401	15.7896089983931	24	1704	positive regulation of RNA metabolic process	biological_process	1	0.689181207001416
277	GO:0009651	0.0257453973777844	8.64187134502924	0.250187466523835	2	27	response to salt stress	biological_process	1	3.11134375311349
278	GO:0031167	0.0257453973777844	8.64187134502924	0.250187466523835	2	27	rRNA methylation	biological_process	1	3.11134375311349
279	GO:1904357	0.0257453973777844	8.64187134502924	0.250187466523835	2	27	negative regulation of telomere maintenance via telomere lengthening	biological_process	1	3.11134375311349
280	GO:0042698	0.026230795116626	4.92807486631016	0.639367970005356	3	69	ovulation cycle	biological_process	1	2.30102417332867
281	GO:0051248	0.0262606458857284	1.72768101896719	10.9619175147295	18	1183	negative regulation of protein metabolic process	biological_process	1	0.788836877898301
282	GO:0051896	0.0263633889836727	2.75635284053741	2.26095340117836	6	244	regulation of protein kinase B signaling	biological_process	1	1.4627605791565
283	GO:0019222	0.026451343797344	1.36211577838181	68.0417246920193	81	7343	regulation of metabolic process	biological_process	1	0.445849336094674
284	GO:0016999	0.0269062217677616	3.68649082338782	1.13047670058918	4	122	antibiotic metabolic process	biological_process	1	1.88224816573974
285	GO:0043401	0.0273943490444111	3.08044121603444	1.68644884841992	5	182	steroid hormone mediated signaling pathway	biological_process	1	1.62313700500991
286	GO:0000430	0.0275432770959445	53.7645348837209	0.0277986073915372	1	3	regulation of transcription from RNA polymerase II promoter by glucose	biological_process	1	5.74858292530926
287	GO:0000432	0.0275432770959445	53.7645348837209	0.0277986073915372	1	3	positive regulation of transcription from RNA polymerase II promoter by glucose	biological_process	1	5.74858292530926
288	GO:0000821	0.0275432770959445	53.7645348837209	0.0277986073915372	1	3	regulation of arginine metabolic process	biological_process	1	5.74858292530926
289	GO:0001550	0.0275432770959445	53.7645348837209	0.0277986073915372	1	3	ovarian cumulus expansion	biological_process	1	5.74858292530926
290	GO:0002339	0.0275432770959445	53.7645348837209	0.0277986073915372	1	3	B cell selection	biological_process	1	5.74858292530926
291	GO:0002904	0.0275432770959445	53.7645348837209	0.0277986073915372	1	3	positive regulation of B cell apoptotic process	biological_process	1	5.74858292530926
292	GO:0006203	0.0275432770959445	53.7645348837209	0.0277986073915372	1	3	dGTP catabolic process	biological_process	1	5.74858292530926
293	GO:0006404	0.0275432770959445	53.7645348837209	0.0277986073915372	1	3	RNA import into nucleus	biological_process	1	5.74858292530926
294	GO:0016480	0.0275432770959445	53.7645348837209	0.0277986073915372	1	3	negative regulation of transcription by RNA polymerase III	biological_process	1	5.74858292530926
295	GO:0035684	0.0275432770959445	53.7645348837209	0.0277986073915372	1	3	helper T cell extravasation	biological_process	1	5.74858292530926
296	GO:0035879	0.0275432770959445	53.7645348837209	0.0277986073915372	1	3	plasma membrane lactate transport	biological_process	1	5.74858292530926
297	GO:0044375	0.0275432770959445	53.7645348837209	0.0277986073915372	1	3	regulation of peroxisome size	biological_process	1	5.74858292530926
298	GO:0046061	0.0275432770959445	53.7645348837209	0.0277986073915372	1	3	dATP catabolic process	biological_process	1	5.74858292530926
299	GO:0048165	0.0275432770959445	53.7645348837209	0.0277986073915372	1	3	fused antrum stage	biological_process	1	5.74858292530926
300	GO:0048597	0.0275432770959445	53.7645348837209	0.0277986073915372	1	3	post-embryonic camera-type eye morphogenesis	biological_process	1	5.74858292530926
301	GO:0071393	0.0275432770959445	53.7645348837209	0.0277986073915372	1	3	cellular response to progesterone stimulus	biological_process	1	5.74858292530926
302	GO:0072717	0.0275432770959445	53.7645348837209	0.0277986073915372	1	3	cellular response to actinomycin D	biological_process	1	5.74858292530926
303	GO:0097155	0.0275432770959445	53.7645348837209	0.0277986073915372	1	3	fasciculation of sensory neuron axon	biological_process	1	5.74858292530926
304	GO:1902263	0.0275432770959445	53.7645348837209	0.0277986073915372	1	3	apoptotic process involved in embryonic digit morphogenesis	biological_process	1	5.74858292530926
305	GO:1902445	0.0275432770959445	53.7645348837209	0.0277986073915372	1	3	regulation of mitochondrial membrane permeability involved in programmed necrotic cell death	biological_process	1	5.74858292530926
306	GO:1903292	0.0275432770959445	53.7645348837209	0.0277986073915372	1	3	protein localization to Golgi membrane	biological_process	1	5.74858292530926
307	GO:1903804	0.0275432770959445	53.7645348837209	0.0277986073915372	1	3	glycine import across plasma membrane	biological_process	1	5.74858292530926
308	GO:1903895	0.0275432770959445	53.7645348837209	0.0277986073915372	1	3	negative regulation of IRE1-mediated unfolded protein response	biological_process	1	5.74858292530926
309	GO:1904715	0.0275432770959445	53.7645348837209	0.0277986073915372	1	3	negative regulation of chaperone-mediated autophagy	biological_process	1	5.74858292530926
310	GO:1990442	0.0275432770959445	53.7645348837209	0.0277986073915372	1	3	intrinsic apoptotic signaling pathway in response to nitrosative stress	biological_process	1	5.74858292530926
311	GO:1990575	0.0275432770959445	53.7645348837209	0.0277986073915372	1	3	mitochondrial L-ornithine transmembrane transport	biological_process	1	5.74858292530926
312	GO:2000196	0.0275432770959445	53.7645348837209	0.0277986073915372	1	3	positive regulation of female gonad development	biological_process	1	5.74858292530926
313	GO:2000502	0.0275432770959445	53.7645348837209	0.0277986073915372	1	3	negative regulation of natural killer cell chemotaxis	biological_process	1	5.74858292530926
314	GO:2000588	0.0275432770959445	53.7645348837209	0.0277986073915372	1	3	positive regulation of platelet-derived growth factor receptor-beta signaling pathway	biological_process	1	5.74858292530926
315	GO:0001702	0.027559634677512	8.30904183535763	0.259453668987681	2	28	gastrulation with mouth forming second	biological_process	1	3.05468212090925
316	GO:0010468	0.0280175941604684	1.38049739291857	49.0552758435994	61	5294	regulation of gene expression	biological_process	1	0.465188163386317
317	GO:0071383	0.0282434426097366	2.71019943583907	2.29801821103374	6	248	cellular response to steroid hormone stimulus	biological_process	1	1.43839901929476
318	GO:0008637	0.0283371890204551	3.62465483234714	1.14900910551687	4	124	apoptotic mitochondrial changes	biological_process	1	1.85784361709429
319	GO:0051101	0.0283371890204551	3.62465483234714	1.14900910551687	4	124	regulation of DNA binding	biological_process	1	1.85784361709429
320	GO:0044260	0.0285169196061916	1.35301687976844	77.0855382967327	90	8319	cellular macromolecule metabolic process	biological_process	1	0.436179837988735
321	GO:0010951	0.0292158679757099	2.68769019338372	2.31655061596144	6	250	negative regulation of endopeptidase activity	biological_process	1	1.42636685008542
322	GO:0035019	0.0292686951529613	4.71304347826087	0.667166577396893	3	72	somatic stem cell population maintenance	biological_process	1	2.2366589904095
323	GO:0051881	0.0292686951529613	4.71304347826087	0.667166577396893	3	72	regulation of mitochondrial membrane potential	biological_process	1	2.2366589904095
324	GO:0030970	0.0294238078916631	8.00086636343946	0.268719871451527	2	29	retrograde protein transport, ER to cytosol	biological_process	1	3.00015622882043
325	GO:1903513	0.0294238078916631	8.00086636343946	0.268719871451527	2	29	endoplasmic reticulum to cytosol transport	biological_process	1	3.00015622882043
326	GO:0031326	0.0304728931847101	1.39967073463672	39.0385109801821	50	4213	regulation of cellular biosynthetic process	biological_process	1	0.485087480472755
327	GO:0022613	0.03062320311911	2.15662362505978	4.33658275307981	9	468	ribonucleoprotein complex biogenesis	biological_process	1	1.1087744186686
328	GO:0070482	0.0307503488084799	2.2748940178992	3.65088377075522	8	394	response to oxygen levels	biological_process	1	1.18579933501998
329	GO:0006367	0.0309013926705448	2.97846734322144	1.742046063203	5	188	transcription initiation from RNA polymerase II promoter	biological_process	1	1.57457014104194
330	GO:0009891	0.031001146265758	1.53920059102961	18.6343331547938	27	2011	positive regulation of biosynthetic process	biological_process	1	0.622181258193643
331	GO:0001844	0.031336847310716	7.71470342522974	0.277986073915372	2	30	protein insertion into mitochondrial membrane involved in apoptotic signaling pathway	biological_process	1	2.94761069663083
332	GO:0071480	0.031336847310716	7.71470342522974	0.277986073915372	2	30	cellular response to gamma radiation	biological_process	1	2.94761069663083
333	GO:0031323	0.0322436379703365	1.35285022486285	57.9600964113551	70	6255	regulation of cellular metabolic process	biological_process	1	0.436002126226226
334	GO:0050730	0.0322646884676961	2.62232335329341	2.37214783074451	6	256	regulation of peptidyl-tyrosine phosphorylation	biological_process	1	1.39084559228358
335	GO:0042594	0.0327559771910908	2.92994751664106	1.76984467059454	5	191	response to starvation	biological_process	1	1.55087482227216
336	GO:0045742	0.033297698559263	7.44827586206897	0.287252276379218	2	31	positive regulation of epidermal growth factor receptor signaling pathway	biological_process	1	2.8969065070359
337	GO:0050685	0.033297698559263	7.44827586206897	0.287252276379218	2	31	positive regulation of mRNA processing	biological_process	1	2.8969065070359
338	GO:0045454	0.0335960705532251	4.45382755842063	0.704231387252276	3	76	cell redox homeostasis	biological_process	1	2.15504570149628
339	GO:0010498	0.0339660873569447	2.1140947467167	4.41997857525442	9	477	proteasomal protein catabolic process	biological_process	1	1.08004003497758
340	GO:0045333	0.034678726030867	2.88296800201562	1.79764327798607	5	194	cellular respiration	biological_process	1	1.52755482448819
341	GO:0009205	0.0347270486635116	4.39340222575517	0.713497589716122	3	77	purine ribonucleoside triphosphate metabolic process	biological_process	1	2.13533858742023
342	GO:0003338	0.0353053224063993	7.19961013645224	0.296518478843064	2	32	metanephros morphogenesis	biological_process	1	2.84791878580004
343	GO:0046685	0.0353053224063993	7.19961013645224	0.296518478843064	2	32	response to arsenic-containing substance	biological_process	1	2.84791878580004
344	GO:0051085	0.0353053224063993	7.19961013645224	0.296518478843064	2	32	chaperone cofactor-dependent protein refolding	biological_process	1	2.84791878580004
345	GO:0090504	0.0353053224063993	7.19961013645224	0.296518478843064	2	32	epiboly	biological_process	1	2.84791878580004
346	GO:0010466	0.0355139724129352	2.56002058383234	2.42774504552758	6	262	negative regulation of peptidase activity	biological_process	1	1.35615541025397
347	GO:0009968	0.0356583343502079	1.63886075314647	12.1757900374933	19	1314	negative regulation of signal transduction	biological_process	1	0.712693280136448
348	GO:0030433	0.0358775696473134	4.33458823529412	0.722763792179968	3	78	ubiquitin-dependent ERAD pathway	biological_process	1	2.11589495097554
349	GO:0072332	0.0358775696473134	4.33458823529412	0.722763792179968	3	78	intrinsic apoptotic signaling pathway by p53 class mediator	biological_process	1	2.11589495097554
350	GO:1903313	0.0358775696473134	4.33458823529412	0.722763792179968	3	78	positive regulation of mRNA metabolic process	biological_process	1	2.11589495097554
351	GO:0000429	0.0365557061451971	35.8410852713178	0.037064809855383	1	4	carbon catabolite regulation of transcription from RNA polymerase II promoter	biological_process	1	5.16354241788118
352	GO:0000436	0.0365557061451971	35.8410852713178	0.037064809855383	1	4	carbon catabolite activation of transcription from RNA polymerase II promoter	biological_process	1	5.16354241788118
353	GO:0001777	0.0365557061451971	35.8410852713178	0.037064809855383	1	4	T cell homeostatic proliferation	biological_process	1	5.16354241788118
354	GO:0006610	0.0365557061451971	35.8410852713178	0.037064809855383	1	4	ribosomal protein import into nucleus	biological_process	1	5.16354241788118
355	GO:0006808	0.0365557061451971	35.8410852713178	0.037064809855383	1	4	regulation of nitrogen utilization	biological_process	1	5.16354241788118
356	GO:0009730	0.0365557061451971	35.8410852713178	0.037064809855383	1	4	detection of carbohydrate stimulus	biological_process	1	5.16354241788118
357	GO:0009732	0.0365557061451971	35.8410852713178	0.037064809855383	1	4	detection of hexose stimulus	biological_process	1	5.16354241788118
358	GO:0014859	0.0365557061451971	35.8410852713178	0.037064809855383	1	4	negative regulation of skeletal muscle cell proliferation	biological_process	1	5.16354241788118
359	GO:0034287	0.0365557061451971	35.8410852713178	0.037064809855383	1	4	detection of monosaccharide stimulus	biological_process	1	5.16354241788118
360	GO:0042997	0.0365557061451971	35.8410852713178	0.037064809855383	1	4	negative regulation of Golgi to plasma membrane protein transport	biological_process	1	5.16354241788118
361	GO:0045900	0.0365557061451971	35.8410852713178	0.037064809855383	1	4	negative regulation of translational elongation	biological_process	1	5.16354241788118
362	GO:0046016	0.0365557061451971	35.8410852713178	0.037064809855383	1	4	positive regulation of transcription by glucose	biological_process	1	5.16354241788118
363	GO:0046070	0.0365557061451971	35.8410852713178	0.037064809855383	1	4	dGTP metabolic process	biological_process	1	5.16354241788118
364	GO:0046666	0.0365557061451971	35.8410852713178	0.037064809855383	1	4	retinal cell programmed cell death	biological_process	1	5.16354241788118
365	GO:0048861	0.0365557061451971	35.8410852713178	0.037064809855383	1	4	leukemia inhibitory factor signaling pathway	biological_process	1	5.16354241788118
366	GO:0051030	0.0365557061451971	35.8410852713178	0.037064809855383	1	4	snRNA transport	biological_process	1	5.16354241788118
367	GO:0051594	0.0365557061451971	35.8410852713178	0.037064809855383	1	4	detection of glucose	biological_process	1	5.16354241788118
368	GO:0060011	0.0365557061451971	35.8410852713178	0.037064809855383	1	4	Sertoli cell proliferation	biological_process	1	5.16354241788118
369	GO:0060708	0.0365557061451971	35.8410852713178	0.037064809855383	1	4	spongiotrophoblast differentiation	biological_process	1	5.16354241788118
370	GO:0060971	0.0365557061451971	35.8410852713178	0.037064809855383	1	4	embryonic heart tube left/right pattern formation	biological_process	1	5.16354241788118
371	GO:0061083	0.0365557061451971	35.8410852713178	0.037064809855383	1	4	regulation of protein refolding	biological_process	1	5.16354241788118
372	GO:0061084	0.0365557061451971	35.8410852713178	0.037064809855383	1	4	negative regulation of protein refolding	biological_process	1	5.16354241788118
373	GO:0071877	0.0365557061451971	35.8410852713178	0.037064809855383	1	4	regulation of adenylate cyclase-inhibiting adrenergic receptor signaling pathway	biological_process	1	5.16354241788118
374	GO:0072108	0.0365557061451971	35.8410852713178	0.037064809855383	1	4	positive regulation of mesenchymal to epithelial transition involved in metanephros morphogenesis	biological_process	1	5.16354241788118
375	GO:0072716	0.0365557061451971	35.8410852713178	0.037064809855383	1	4	response to actinomycin D	biological_process	1	5.16354241788118
376	GO:0089709	0.0365557061451971	35.8410852713178	0.037064809855383	1	4	L-histidine transmembrane transport	biological_process	1	5.16354241788118
377	GO:0090074	0.0365557061451971	35.8410852713178	0.037064809855383	1	4	negative regulation of protein homodimerization activity	biological_process	1	5.16354241788118
378	GO:0097296	0.0365557061451971	35.8410852713178	0.037064809855383	1	4	activation of cysteine-type endopeptidase activity involved in apoptotic signaling pathway	biological_process	1	5.16354241788118
379	GO:0097680	0.0365557061451971	35.8410852713178	0.037064809855383	1	4	double-strand break repair via classical nonhomologous end joining	biological_process	1	5.16354241788118
380	GO:0110024	0.0365557061451971	35.8410852713178	0.037064809855383	1	4	positive regulation of cardiac muscle myoblast proliferation	biological_process	1	5.16354241788118
381	GO:1901624	0.0365557061451971	35.8410852713178	0.037064809855383	1	4	negative regulation of lymphocyte chemotaxis	biological_process	1	5.16354241788118
382	GO:1902262	0.0365557061451971	35.8410852713178	0.037064809855383	1	4	apoptotic process involved in blood vessel morphogenesis	biological_process	1	5.16354241788118
383	GO:1902723	0.0365557061451971	35.8410852713178	0.037064809855383	1	4	negative regulation of skeletal muscle satellite cell proliferation	biological_process	1	5.16354241788118
384	GO:1903891	0.0365557061451971	35.8410852713178	0.037064809855383	1	4	regulation of ATF6-mediated unfolded protein response	biological_process	1	5.16354241788118
385	GO:2000015	0.0365557061451971	35.8410852713178	0.037064809855383	1	4	regulation of determination of dorsal identity	biological_process	1	5.16354241788118
386	GO:0036003	0.0373586945782751	6.96698736087531	0.30578468130691	2	33	positive regulation of transcription from RNA polymerase II promoter in response to stress	biological_process	1	2.80053494603638
387	GO:1901186	0.0373586945782751	6.96698736087531	0.30578468130691	2	33	positive regulation of ERBB signaling pathway	biological_process	1	2.80053494603638
388	GO:0031668	0.0389673771294586	2.50057137633131	2.48334226031066	6	268	cellular response to extracellular stimulus	biological_process	1	1.32225778593313
389	GO:0051259	0.0391323018767808	1.97231567605603	5.26320299946438	10	568	protein complex oligomerization	biological_process	1	0.979890478608566
390	GO:0007031	0.0394457406460077	4.16719457013575	0.750562399571505	3	81	peroxisome organization	biological_process	1	2.05907646236747
391	GO:0110110	0.0394457406460077	4.16719457013575	0.750562399571505	3	81	positive regulation of animal organ morphogenesis	biological_process	1	2.05907646236747
392	GO:0002183	0.039456805572791	6.74890350877193	0.315050883770755	2	34	cytoplasmic translational initiation	biological_process	1	2.75465312720708
393	GO:0044743	0.039456805572791	6.74890350877193	0.315050883770755	2	34	protein transmembrane import into intracellular organelle	biological_process	1	2.75465312720708
394	GO:2000273	0.039456805572791	6.74890350877193	0.315050883770755	2	34	positive regulation of signaling receptor activity	biological_process	1	2.75465312720708
395	GO:0009893	0.0400325777690186	1.38577427865349	35.1003749330477	45	3788	positive regulation of metabolic process	biological_process	1	0.470692283746952
396	GO:0044237	0.0400724592763603	1.34157334491593	104.374504552758	116	11264	cellular metabolic process	biological_process	1	0.423925930076599
397	GO:0007548	0.0401644359949217	2.48135547087643	2.50187466523835	6	270	sex differentiation	biological_process	1	1.31112842581287
398	GO:0060255	0.0406751012697121	1.32566394356856	63.4271558650241	75	6845	regulation of macromolecule metabolic process	biological_process	1	0.406715097928761
399	GO:0042737	0.0414020386542415	3.19544030630003	1.2972683449384	4	140	drug catabolic process	biological_process	1	1.67601473679006
400	GO:1901030	0.0415986604764103	6.54403685982633	0.324317086234601	2	35	positive regulation of mitochondrial outer membrane permeabilization involved in apoptotic signaling pathway	biological_process	1	2.71018087440113
401	GO:0043161	0.0417608628087303	2.13356926933569	3.88253883235137	8	419	proteasome-mediated ubiquitin-dependent protein catabolic process	biological_process	1	1.09326895042879
402	GO:0009199	0.0419209759409011	4.06257352941176	0.769094804499197	3	83	ribonucleoside triphosphate metabolic process	biological_process	1	2.02239392491959
403	GO:0006260	0.0420034498749903	2.45307138531925	2.52967327262989	6	273	DNA replication	biological_process	1	1.29458921748605
404	GO:0031328	0.0422671331076428	1.50000174339341	18.319282271023	26	1977	positive regulation of cellular biosynthetic process	biological_process	1	0.5849641775102
405	GO:0006865	0.0423147159246119	3.17194316071351	1.30653454740225	4	141	amino acid transport	biological_process	1	1.66536691905846
406	GO:0038127	0.04323872865923	3.14878655346883	1.3158007498661	4	142	ERBB signaling pathway	biological_process	1	1.65479596493954
407	GO:0070997	0.0437277513437533	2.24520368865491	3.22463845741832	7	348	neuron death	biological_process	1	1.1668463346244
408	GO:0000154	0.0437832787830675	6.35122119023048	0.333583288698447	2	36	rRNA modification	biological_process	1	2.66703401482997
409	GO:0032205	0.0437832787830675	6.35122119023048	0.333583288698447	2	36	negative regulation of telomere maintenance	biological_process	1	2.66703401482997
410	GO:0031325	0.0439898553712138	1.3947700705589	30.7730583824317	40	3321	positive regulation of cellular metabolic process	biological_process	1	0.480027311728316
411	GO:0009798	0.0444726335947954	3.96305595408895	0.787627209426888	3	85	axis specification	biological_process	1	1.98661333675247
412	GO:0052548	0.0447487445943053	2.10217280720878	3.93813604713444	8	425	regulation of endopeptidase activity	biological_process	1	1.07188126961207
413	GO:0006114	0.0454850891322793	26.8793604651163	0.0463310123192287	1	5	glycerol biosynthetic process	biological_process	1	4.74842690767735
414	GO:0006565	0.0454850891322793	26.8793604651163	0.0463310123192287	1	5	L-serine catabolic process	biological_process	1	4.74842690767735
415	GO:0006567	0.0454850891322793	26.8793604651163	0.0463310123192287	1	5	threonine catabolic process	biological_process	1	4.74842690767735
416	GO:0006844	0.0454850891322793	26.8793604651163	0.0463310123192287	1	5	acyl carnitine transport	biological_process	1	4.74842690767735
417	GO:0007356	0.0454850891322793	26.8793604651163	0.0463310123192287	1	5	thorax and anterior abdomen determination	biological_process	1	4.74842690767735
418	GO:0009217	0.0454850891322793	26.8793604651163	0.0463310123192287	1	5	purine deoxyribonucleoside triphosphate catabolic process	biological_process	1	4.74842690767735
419	GO:0009240	0.0454850891322793	26.8793604651163	0.0463310123192287	1	5	isopentenyl diphosphate biosynthetic process	biological_process	1	4.74842690767735
420	GO:0014805	0.0454850891322793	26.8793604651163	0.0463310123192287	1	5	smooth muscle adaptation	biological_process	1	4.74842690767735
421	GO:0014900	0.0454850891322793	26.8793604651163	0.0463310123192287	1	5	muscle hyperplasia	biological_process	1	4.74842690767735
422	GO:0019518	0.0454850891322793	26.8793604651163	0.0463310123192287	1	5	L-threonine catabolic process to glycine	biological_process	1	4.74842690767735
423	GO:0019541	0.0454850891322793	26.8793604651163	0.0463310123192287	1	5	propionate metabolic process	biological_process	1	4.74842690767735
424	GO:0019740	0.0454850891322793	26.8793604651163	0.0463310123192287	1	5	nitrogen utilization	biological_process	1	4.74842690767735
425	GO:0031204	0.0454850891322793	26.8793604651163	0.0463310123192287	1	5	posttranslational protein targeting to membrane, translocation	biological_process	1	4.74842690767735
426	GO:0032763	0.0454850891322793	26.8793604651163	0.0463310123192287	1	5	regulation of mast cell cytokine production	biological_process	1	4.74842690767735
427	GO:0033132	0.0454850891322793	26.8793604651163	0.0463310123192287	1	5	negative regulation of glucokinase activity	biological_process	1	4.74842690767735
428	GO:0042262	0.0454850891322793	26.8793604651163	0.0463310123192287	1	5	DNA protection	biological_process	1	4.74842690767735
429	GO:0044314	0.0454850891322793	26.8793604651163	0.0463310123192287	1	5	protein K27-linked ubiquitination	biological_process	1	4.74842690767735
430	GO:0045345	0.0454850891322793	26.8793604651163	0.0463310123192287	1	5	positive regulation of MHC class I biosynthetic process	biological_process	1	4.74842690767735
431	GO:0045990	0.0454850891322793	26.8793604651163	0.0463310123192287	1	5	carbon catabolite regulation of transcription	biological_process	1	4.74842690767735
432	GO:0045991	0.0454850891322793	26.8793604651163	0.0463310123192287	1	5	carbon catabolite activation of transcription	biological_process	1	4.74842690767735
433	GO:0046015	0.0454850891322793	26.8793604651163	0.0463310123192287	1	5	regulation of transcription by glucose	biological_process	1	4.74842690767735
434	GO:0046060	0.0454850891322793	26.8793604651163	0.0463310123192287	1	5	dATP metabolic process	biological_process	1	4.74842690767735
435	GO:0046462	0.0454850891322793	26.8793604651163	0.0463310123192287	1	5	monoacylglycerol metabolic process	biological_process	1	4.74842690767735
436	GO:0046490	0.0454850891322793	26.8793604651163	0.0463310123192287	1	5	isopentenyl diphosphate metabolic process	biological_process	1	4.74842690767735
437	GO:0052651	0.0454850891322793	26.8793604651163	0.0463310123192287	1	5	monoacylglycerol catabolic process	biological_process	1	4.74842690767735
438	GO:0071881	0.0454850891322793	26.8793604651163	0.0463310123192287	1	5	adenylate cyclase-inhibiting adrenergic receptor signaling pathway	biological_process	1	4.74842690767735
439	GO:0072103	0.0454850891322793	26.8793604651163	0.0463310123192287	1	5	glomerulus vasculature morphogenesis	biological_process	1	4.74842690767735
440	GO:0072104	0.0454850891322793	26.8793604651163	0.0463310123192287	1	5	glomerular capillary formation	biological_process	1	4.74842690767735
441	GO:0072719	0.0454850891322793	26.8793604651163	0.0463310123192287	1	5	cellular response to cisplatin	biological_process	1	4.74842690767735
442	GO:1901523	0.0454850891322793	26.8793604651163	0.0463310123192287	1	5	icosanoid catabolic process	biological_process	1	4.74842690767735
443	GO:1902339	0.0454850891322793	26.8793604651163	0.0463310123192287	1	5	positive regulation of apoptotic process involved in morphogenesis	biological_process	1	4.74842690767735
444	GO:1902512	0.0454850891322793	26.8793604651163	0.0463310123192287	1	5	positive regulation of apoptotic DNA fragmentation	biological_process	1	4.74842690767735
445	GO:1903300	0.0454850891322793	26.8793604651163	0.0463310123192287	1	5	negative regulation of hexokinase activity	biological_process	1	4.74842690767735
446	GO:1903333	0.0454850891322793	26.8793604651163	0.0463310123192287	1	5	negative regulation of protein folding	biological_process	1	4.74842690767735
447	GO:0008625	0.0457769042974956	3.91509567682495	0.796893411890734	3	86	extrinsic apoptotic signaling pathway via death domain receptors	biological_process	1	1.96904756442417
448	GO:0042058	0.0457769042974956	3.91509567682495	0.796893411890734	3	86	regulation of epidermal growth factor receptor signaling pathway	biological_process	1	1.96904756442417
449	GO:0042307	0.0460096942151489	6.16942355889724	0.342849491162292	2	37	positive regulation of protein import into nucleus	biological_process	1	2.62513569722384
450	GO:0043029	0.0460096942151489	6.16942355889724	0.342849491162292	2	37	T cell homeostasis	biological_process	1	2.62513569722384
451	GO:0051084	0.0460096942151489	6.16942355889724	0.342849491162292	2	37	'de novo' posttranslational protein folding	biological_process	1	2.62513569722384
452	GO:0006119	0.0460787434947507	3.08128750681942	1.34359935725763	4	145	oxidative phosphorylation	biological_process	1	1.62353330273129
453	GO:0006139	0.0466651174372562	1.31873182628271	57.0798071772898	68	6160	nucleobase-containing compound metabolic process	biological_process	1	0.399151211876718
454	GO:0062012	0.0468171940188506	2.08173900525444	3.97520085698982	8	429	regulation of small molecule metabolic process	biological_process	1	1.05778920435879
455	GO:0006355	0.0471136426169108	1.38167090641317	31.838671665774	41	3436	regulation of transcription, DNA-templated	biological_process	1	0.466414028009672
456	GO:0080090	0.0471810240508897	1.31878386419376	56.1531869309052	67	6060	regulation of primary metabolic process	biological_process	1	0.399208140323807
457	GO:0034654	0.0478775803394948	1.35476328029376	38.2972147830745	48	4133	nucleobase-containing compound biosynthetic process	biological_process	1	0.438040789452814
458	GO:0043524	0.0480286719550458	3.03786154673729	1.36213176218532	4	147	negative regulation of neuron apoptotic process	biological_process	1	1.60305611921878
459	GO:0010907	0.0482769545465237	5.99772579597141	0.352115693626138	2	38	positive regulation of glucose metabolic process	biological_process	1	2.58441556658229
460	GO:0045022	0.0482769545465237	5.99772579597141	0.352115693626138	2	38	early endosome to late endosome transport	biological_process	1	2.58441556658229
461	GO:2000279	0.0482769545465237	5.99772579597141	0.352115693626138	2	38	negative regulation of DNA biosynthetic process	biological_process	1	2.58441556658229
462	GO:0009060	0.0484418668456777	3.82256055363322	0.815425816818425	3	88	aerobic respiration	biological_process	1	1.93453935566964
463	GO:0061097	0.0484418668456777	3.82256055363322	0.815425816818425	3	88	regulation of protein tyrosine kinase activity	biological_process	1	1.93453935566964
464	GO:1902476	0.0484418668456777	3.82256055363322	0.815425816818425	3	88	chloride transmembrane transport	biological_process	1	1.93453935566964
465	GO:0043065	0.0486249050419416	1.83220335817411	6.22688805570434	11	672	positive regulation of apoptotic process	biological_process	1	0.873579638558885
466	GO:0006364	0.0492713623189531	2.60423786739576	1.98296732726299	5	214	rRNA processing	biological_process	1	1.3808612282422
467	GO:0070887	0.0499948197183982	1.3783931606862	31.0695768612748	40	3353	cellular response to chemical stimulus	biological_process	1	0.462987448326268
468	GO:0003735	2.24619186042257e-05	5.75139331210191	1.90630650994575	10	202	structural constituent of ribosome	molecular_function	0.0141060848834538	2.52391150057134
469	GO:0008320	0.000836243024862452	18.8436154949785	0.18874321880651	3	20	protein transmembrane transporter activity	molecular_function	0.52516061961362	4.23600389403368
470	GO:0140318	0.000836243024862452	18.8436154949785	0.18874321880651	3	20	protein transporter activity	molecular_function	0.52516061961362	4.23600389403368
471	GO:0003723	0.00126066686939235	1.92929363148341	18.4024638336347	32	1950	RNA binding	molecular_function	0.791698793978394	0.948072733043091
472	GO:0022884	0.00127241107302169	16.0143292682927	0.217054701627486	3	23	macromolecule transmembrane transporter activity	molecular_function	0.799074153857622	4.00129146954869
473	GO:0015450	0.00238801489965013	35.4	0.075497287522604	2	8	P-P-bond-hydrolysis-driven protein transmembrane transporter activity	molecular_function	1	5.14567745519564
474	GO:0019843	0.00295631411730353	7.26629926172403	0.594541139240506	4	63	rRNA binding	molecular_function	1	2.8612207842112
475	GO:1904680	0.00334893166988264	11.0386879730866	0.301989150090416	3	32	peptide transmembrane transporter activity	molecular_function	1	3.46449680258255
476	GO:0015174	0.00549098348899344	21.2351515151515	0.113245931283906	2	12	basic amino acid transmembrane transporter activity	molecular_function	1	4.40838249739787
477	GO:0005287	0.00943716094032554	Inf	0.0094371609403255	1	1	high-affinity basic amino acid transmembrane transporter activity	molecular_function	1	Inf
478	GO:0005289	0.00943716094032554	Inf	0.0094371609403255	1	1	high-affinity arginine transmembrane transporter activity	molecular_function	1	Inf
479	GO:0005292	0.00943716094032554	Inf	0.0094371609403255	1	1	high-affinity lysine transmembrane transporter activity	molecular_function	1	Inf
480	GO:0017188	0.00943716094032554	Inf	0.0094371609403255	1	1	aspartate N-acetyltransferase activity	molecular_function	1	Inf
481	GO:0030377	0.00943716094032554	Inf	0.0094371609403255	1	1	urokinase plasminogen activator receptor activity	molecular_function	1	Inf
482	GO:0032003	0.00943716094032554	Inf	0.0094371609403255	1	1	interleukin-28 receptor binding	molecular_function	1	Inf
483	GO:0033925	0.00943716094032554	Inf	0.0094371609403255	1	1	mannosyl-glycoprotein endo-beta-N-acetylglucosaminidase activity	molecular_function	1	Inf
484	GO:0036219	0.00943716094032554	Inf	0.0094371609403255	1	1	GTP diphosphatase activity	molecular_function	1	Inf
485	GO:0045127	0.00943716094032554	Inf	0.0094371609403255	1	1	N-acetylglucosamine kinase activity	molecular_function	1	Inf
486	GO:0047693	0.00943716094032554	Inf	0.0094371609403255	1	1	ATP diphosphatase activity	molecular_function	1	Inf
487	GO:0003676	0.0097545792450979	1.50853372674027	40.3061143761302	54	4271	nucleic acid binding	molecular_function	1	0.59314695161024
488	GO:0042887	0.00987670531524581	7.26926274944568	0.443546564195298	3	47	amide transmembrane transporter activity	molecular_function	1	2.86180905305085
489	GO:0000976	0.0104782772487846	2.06091070372561	7.70072332730561	15	816	transcription regulatory region sequence-specific DNA binding	molecular_function	1	1.0432819963458
490	GO:0001067	0.0105880809668381	2.05821794198714	7.71016048824593	15	817	regulatory region nucleic acid binding	molecular_function	1	1.0413957553983
491	GO:0008509	0.0145995960154396	2.6385948765148	3.17088607594937	8	336	anion transmembrane transporter activity	molecular_function	1	1.39976985975483
492	GO:0005342	0.0150799067721959	3.62466633299967	1.4438856238698	5	153	organic acid transmembrane transporter activity	molecular_function	1	1.85784819460823
493	GO:0046943	0.0150799067721959	3.62466633299967	1.4438856238698	5	153	carboxylic acid transmembrane transporter activity	molecular_function	1	1.85784819460823
494	GO:0005215	0.0161288524064267	1.80490735580942	11.1641613924051	19	1183	transporter activity	molecular_function	1	0.851924786838478
495	GO:0019904	0.016857724970653	2.04467906194525	6.68150994575045	13	708	protein domain specific binding	molecular_function	1	1.03187441183392
496	GO:1990837	0.0170216935983094	1.93641640866873	8.16314421338156	15	865	sequence-specific double-stranded DNA binding	molecular_function	1	0.953389224370644
497	GO:0043565	0.0179983055756012	1.81130896977416	10.5129972875226	18	1114	sequence-specific DNA binding	molecular_function	1	0.857032659563216
498	GO:0004392	0.0187857901645676	105.590361445783	0.018874321880651	1	2	heme oxygenase (decyclizing) activity	molecular_function	1	6.7223343376433
499	GO:0004452	0.0187857901645676	105.590361445783	0.018874321880651	1	2	isopentenyl-diphosphate delta-isomerase activity	molecular_function	1	6.7223343376433
500	GO:0004611	0.0187857901645676	105.590361445783	0.018874321880651	1	2	phosphoenolpyruvate carboxykinase activity	molecular_function	1	6.7223343376433
501	GO:0004613	0.0187857901645676	105.590361445783	0.018874321880651	1	2	phosphoenolpyruvate carboxykinase (GTP) activity	molecular_function	1	6.7223343376433
502	GO:0004794	0.0187857901645676	105.590361445783	0.018874321880651	1	2	L-threonine ammonia-lyase activity	molecular_function	1	6.7223343376433
503	GO:0005146	0.0187857901645676	105.590361445783	0.018874321880651	1	2	leukemia inhibitory factor receptor binding	molecular_function	1	6.7223343376433
504	GO:0008413	0.0187857901645676	105.590361445783	0.018874321880651	1	2	8-oxo-7,8-dihydroguanosine triphosphate pyrophosphatase activity	molecular_function	1	6.7223343376433
505	GO:0035539	0.0187857901645676	105.590361445783	0.018874321880651	1	2	8-oxo-7,8-dihydrodeoxyguanosine triphosphate pyrophosphatase activity	molecular_function	1	6.7223343376433
506	GO:0003690	0.0191379224329931	1.86577804024128	9.04080018083183	16	958	double-stranded DNA binding	molecular_function	1	0.899777368135163
507	GO:0044183	0.0196684503390993	10.1056277056277	0.217054701627486	2	23	protein folding chaperone	molecular_function	1	3.33708703161447
508	GO:0022857	0.0197306492081614	1.82294346978558	9.84295886075949	17	1043	transmembrane transporter activity	molecular_function	1	0.866269823513889
509	GO:0005515	0.021400410854241	1.44334157499313	111.415122061483	124	11806	protein binding	molecular_function	1	0.529412762222373
510	GO:0001228	0.0236962000379679	2.26510156020018	4.14291365280289	9	439	DNA-binding transcription activator activity, RNA polymerase II-specific	molecular_function	1	1.17957573773832
511	GO:0001216	0.024001741871484	2.2597139416723	4.15235081374322	9	440	DNA-binding transcription activator activity	molecular_function	1	1.17614015270625
512	GO:0051787	0.0248051961169637	8.84090909090909	0.245366184448463	2	26	misfolded protein binding	molecular_function	1	3.14419472634889
513	GO:0003714	0.0255875795644686	2.77848575712144	2.24604430379747	6	238	transcription corepressor activity	molecular_function	1	1.47429884486536
514	GO:0003941	0.0280467132482415	52.7921686746988	0.0283114828209765	1	3	L-serine ammonia-lyase activity	molecular_function	1	5.72225202727152
515	GO:0004449	0.0280467132482415	52.7921686746988	0.0283114828209765	1	3	isocitrate dehydrogenase (NAD+) activity	molecular_function	1	5.72225202727152
516	GO:0008184	0.0280467132482415	52.7921686746988	0.0283114828209765	1	3	glycogen phosphorylase activity	molecular_function	1	5.72225202727152
517	GO:0019826	0.0280467132482415	52.7921686746988	0.0283114828209765	1	3	oxygen sensor activity	molecular_function	1	5.72225202727152
518	GO:0102250	0.0280467132482415	52.7921686746988	0.0283114828209765	1	3	linear malto-oligosaccharide phosphorylase activity	molecular_function	1	5.72225202727152
519	GO:0102499	0.0280467132482415	52.7921686746988	0.0283114828209765	1	3	SHG alpha-glucan phosphorylase activity	molecular_function	1	5.72225202727152
520	GO:0000977	0.0288871910101152	1.88854545454545	7.20055379746835	13	763	RNA polymerase II transcription regulatory region sequence-specific DNA binding	molecular_function	1	0.917275507769685
521	GO:0015171	0.0306466490093737	4.6288441145281	0.679475587703436	3	72	amino acid transmembrane transporter activity	molecular_function	1	2.21065197784171
522	GO:0000978	0.0338330427272999	2.0271237386388	5.13381555153707	10	544	RNA polymerase II cis-regulatory region sequence-specific DNA binding	molecular_function	1	1.01943415573722
523	GO:1901363	0.0340526323725074	1.35242721892891	58.217845840868	70	6169	heterocyclic compound binding	molecular_function	1	0.435550957293791
524	GO:0140142	0.0344220446435407	7.31452455590387	0.29255198915009	2	31	nucleocytoplasmic carrier activity	molecular_function	1	2.87076409223367
525	GO:0031369	0.0364935855084512	7.07030303030303	0.301989150090416	2	32	translation initiation factor binding	molecular_function	1	2.82177204968059
526	GO:0005047	0.0372207481144339	35.1927710843374	0.037748643761302	1	4	signal recognition particle binding	molecular_function	1	5.13720721148225
527	GO:0010521	0.0372207481144339	35.1927710843374	0.037748643761302	1	4	telomerase inhibitor activity	molecular_function	1	5.13720721148225
528	GO:0015016	0.0372207481144339	35.1927710843374	0.037748643761302	1	4	[heparan sulfate]-glucosamine N-sulfotransferase activity	molecular_function	1	5.13720721148225
529	GO:0071535	0.0372207481144339	35.1927710843374	0.037748643761302	1	4	RING-like zinc finger domain binding	molecular_function	1	5.13720721148225
530	GO:0072320	0.0372207481144339	35.1927710843374	0.037748643761302	1	4	volume-sensitive chloride channel activity	molecular_function	1	5.13720721148225
531	GO:1905172	0.0372207481144339	35.1927710843374	0.037748643761302	1	4	RISC complex binding	molecular_function	1	5.13720721148225
532	GO:0043021	0.0373603589099084	3.3100299614781	1.25514240506329	4	133	ribonucleoprotein complex binding	molecular_function	1	1.72684427596912
533	GO:0070851	0.038237054262163	3.28437942425672	1.26457956600362	4	134	growth factor receptor binding	molecular_function	1	1.71562080247316
534	GO:0005154	0.0386119757372421	6.84183773216031	0.311426311030741	2	33	epidermal growth factor receptor binding	molecular_function	1	2.77438388811872
535	GO:0008187	0.0386119757372421	6.84183773216031	0.311426311030741	2	33	poly-pyrimidine tract binding	molecular_function	1	2.77438388811872
536	GO:0000987	0.0407607717260315	1.95894489061202	5.30368444846293	10	562	cis-regulatory region sequence-specific DNA binding	molecular_function	1	0.97007681202149
537	GO:0097159	0.0456425768423761	1.32325737198396	59.0388788426763	70	6256	organic cyclic compound binding	molecular_function	1	0.404093691376965
538	GO:0004448	0.0463087051043098	26.3930722891566	0.0471858047016275	1	5	isocitrate dehydrogenase activity	molecular_function	1	4.72208739243842
539	GO:0008379	0.0463087051043098	26.3930722891566	0.0471858047016275	1	5	thioredoxin peroxidase activity	molecular_function	1	4.72208739243842
540	GO:0015189	0.0463087051043098	26.3930722891566	0.0471858047016275	1	5	L-lysine transmembrane transporter activity	molecular_function	1	4.72208739243842
541	GO:0015227	0.0463087051043098	26.3930722891566	0.0471858047016275	1	5	acyl carnitine transmembrane transporter activity	molecular_function	1	4.72208739243842
542	GO:0016841	0.0463087051043098	26.3930722891566	0.0471858047016275	1	5	ammonia-lyase activity	molecular_function	1	4.72208739243842
543	GO:0031727	0.0463087051043098	26.3930722891566	0.0471858047016275	1	5	CCR2 chemokine receptor binding	molecular_function	1	4.72208739243842
544	GO:0051434	0.0463087051043098	26.3930722891566	0.0471858047016275	1	5	BH3 domain binding	molecular_function	1	4.72208739243842
545	GO:0051575	0.0463087051043098	26.3930722891566	0.0471858047016275	1	5	5'-deoxyribose-5-phosphate lyase activity	molecular_function	1	4.72208739243842
546	GO:1990948	0.0463087051043098	26.3930722891566	0.0471858047016275	1	5	ubiquitin ligase inhibitor activity	molecular_function	1	4.72208739243842
547	GO:0042162	0.0475331196355796	6.05852813852814	0.349174954792043	2	37	telomeric DNA binding	molecular_function	1	2.59896734730201
548	GO:0008514	0.0491176934419835	2.60825052694971	1.98180379746835	5	210	organic anion transmembrane transporter activity	molecular_function	1	1.38308244956486
549	GO:0022626	7.6781639790309e-07	10.1093966712899	1.00542678906527	9	112	cytosolic ribosome	cellular_compartment	0.000482188697883141	3.33762499466925
550	GO:0044391	1.21064553930498e-06	7.16736218617487	1.70563473145002	11	190	ribosomal subunit	cellular_compartment	0.000760285398683529	2.84144225963552
551	GO:0015934	1.47333469072503e-06	9.29272959183673	1.08622001318659	9	121	large ribosomal subunit	cellular_compartment	0.000925254185775318	3.21610242762967
552	GO:0022625	1.51118958877095e-06	14.3264705882353	0.565552568849216	7	63	cytosolic large ribosomal subunit	cellular_compartment	0.000949027061748156	3.84061133170275
553	GO:0005844	3.75968142320345e-06	12.3371040723982	0.646345792970533	7	72	polysome	cellular_compartment	0.00236107993377177	3.62493188072784
554	GO:0042788	9.11499271311525e-06	21.0088285960379	0.287264796875792	5	32	polysomal ribosome	cellular_compartment	0.00572421542383638	4.39292381778358
555	GO:0005840	3.63921808292165e-05	4.89472833864192	2.44175077344424	11	272	ribosome	cellular_compartment	0.022854289560748	2.29122879131621
556	GO:0031966	0.000571701963677957	2.74792808874155	6.26596338185322	16	698	mitochondrial membrane	cellular_compartment	0.359028833189757	1.45834425038112
557	GO:0005740	0.00104618445206941	2.58646254821611	6.63402140285033	16	739	mitochondrial envelope	cellular_compartment	0.657003835899587	1.37098030157682
558	GO:0031967	0.00216809190240284	2.13100443914397	10.6108434345996	21	1182	organelle envelope	cellular_compartment	1	1.09153359843471
559	GO:0031975	0.00216809190240284	2.13100443914397	10.6108434345996	21	1182	envelope	cellular_compartment	1	1.09153359843471
560	GO:0098798	0.00240988551172048	3.63780381432848	2.32504944971345	8	259	mitochondrial protein complex	cellular_compartment	1	1.8630677409753
561	GO:0005742	0.00276773005405743	31.890612244898	0.0807932241213166	2	9	mitochondrial outer membrane translocase complex	cellular_compartment	1	4.99505989000652
562	GO:0043231	0.0034140981136402	1.55096184833536	100.964599076939	119	11247	intracellular membrane-bounded organelle	cellular_compartment	1	0.633163198369912
563	GO:0005925	0.0036933881521571	2.90229667247783	3.63569508545925	10	405	focal adhesion	cellular_compartment	1	1.53719499908637
564	GO:0008180	0.00408514948614348	10.1917450365726	0.323172896485267	3	36	COP9 signalosome	cellular_compartment	1	3.34932918663334
565	GO:0030055	0.00416417468085249	2.85071647749278	3.69853425977583	10	412	cell-substrate junction	cellular_compartment	1	1.51132456089805
566	GO:1990904	0.00477788747228526	1.97984170170665	11.3559365014962	21	1265	ribonucleoprotein complex	cellular_compartment	1	0.985385084197582
567	GO:0043227	0.0050039792463611	1.56869770465853	116.674392656084	133	12997	membrane-bounded organelle	cellular_compartment	1	0.649567365047562
568	GO:0000782	0.00585689822167012	20.2898701298701	0.116701323730791	2	13	telomere cap complex	cellular_compartment	1	4.34268772569943
569	GO:0000783	0.00585689822167012	20.2898701298701	0.116701323730791	2	13	nuclear telomere cap complex	cellular_compartment	1	4.34268772569943
570	GO:0140445	0.00585689822167012	20.2898701298701	0.116701323730791	2	13	chromosome, telomeric repeat region	cellular_compartment	1	4.34268772569943
571	GO:0005622	0.00587898438394749	1.66190988630515	133.649946746462	148	14888	intracellular	cellular_compartment	1	0.732842157014826
572	GO:0005739	0.00731689420675045	1.82189647970227	14.1208601714257	24	1573	mitochondrion	cellular_compartment	1	0.865440987425876
573	GO:0033290	0.00779200810170132	17.1665934065934	0.134655373535528	2	15	eukaryotic 48S preinitiation complex	cellular_compartment	1	4.10153186963663
574	GO:0005852	0.00885294237019932	15.9395918367347	0.143632398437896	2	16	eukaryotic translation initiation factor 3 complex	cellular_compartment	1	3.99454278176543
575	GO:0071004	0.00885294237019932	15.9395918367347	0.143632398437896	2	16	U2-type prespliceosome	cellular_compartment	1	3.99454278176543
576	GO:0071010	0.00885294237019932	15.9395918367347	0.143632398437896	2	16	prespliceosome	cellular_compartment	1	3.99454278176543
577	GO:0098799	0.00885294237019932	15.9395918367347	0.143632398437896	2	16	outer mitochondrial membrane protein complex	cellular_compartment	1	3.99454278176543
578	GO:0005590	0.00897702490236851	Inf	0.00897702490236852	1	1	collagen type VII trimer	cellular_compartment	1	Inf
579	GO:0061850	0.00897702490236851	Inf	0.00897702490236852	1	1	growth cone leading edge	cellular_compartment	1	Inf
580	GO:0097144	0.00897702490236851	Inf	0.00897702490236852	1	1	BAX complex	cellular_compartment	1	Inf
581	GO:0098648	0.00897702490236851	Inf	0.00897702490236852	1	1	collagen anchoring fibril	cellular_compartment	1	Inf
582	GO:0098652	0.00897702490236851	Inf	0.00897702490236852	1	1	collagen type VII anchoring fibril	cellular_compartment	1	Inf
583	GO:0005829	0.00974847019957341	1.48131139175915	45.6481716285439	60	5085	cytosol	cellular_compartment	1	0.566874946585485
584	GO:0016282	0.0099745532543408	14.8761904761905	0.152609423340265	2	17	eukaryotic 43S preinitiation complex	cellular_compartment	1	3.89493322047586
585	GO:0005737	0.0105881242629398	1.45387707700554	101.53912867069	117	11311	cytoplasm	cellular_compartment	1	0.539905296842629
586	GO:0070993	0.011155678548499	13.9457142857143	0.161586448242633	2	18	translation preinitiation complex	cellular_compartment	1	3.80174992456136
587	GO:0005730	0.0165883897400256	1.74423076923077	12.7563523862657	21	1421	nucleolus	cellular_compartment	1	0.802590927500068
588	GO:0036488	0.0178739140579921	111.017045454545	0.017954049804737	1	2	CHOP-C/EBP complex	cellular_compartment	1	6.79463739342016
589	GO:0042565	0.0178739140579921	111.017045454545	0.017954049804737	1	2	RNA nuclear export complex	cellular_compartment	1	6.79463739342016
590	GO:0070554	0.0178739140579921	111.017045454545	0.017954049804737	1	2	synaptobrevin 2-SNAP-25-syntaxin-3-complexin complex	cellular_compartment	1	6.79463739342016
591	GO:0090725	0.0178739140579921	111.017045454545	0.017954049804737	1	2	peripheral region of growth cone	cellular_compartment	1	6.79463739342016
592	GO:0098560	0.0178739140579921	111.017045454545	0.017954049804737	1	2	cytoplasmic side of late endosome membrane	cellular_compartment	1	6.79463739342016
593	GO:1990617	0.0178739140579921	111.017045454545	0.017954049804737	1	2	CHOP-ATF4 complex	cellular_compartment	1	6.79463739342016
594	GO:1990622	0.0178739140579921	111.017045454545	0.017954049804737	1	2	CHOP-ATF3 complex	cellular_compartment	1	6.79463739342016
595	GO:0005741	0.0223863190427343	3.25430165344804	1.5979104326216	5	178	mitochondrial outer membrane	cellular_compartment	1	1.70234798603289
596	GO:0030867	0.0226128538274884	9.29333333333333	0.233402647461581	2	26	rough endoplasmic reticulum membrane	cellular_compartment	1	3.21619615537254
597	GO:0031981	0.0242347164942737	1.41258377218231	41.2224983516762	53	4592	nuclear lumen	cellular_compartment	1	0.498336427972582
598	GO:0031974	0.0247800830222235	1.38408701700974	51.5101688897905	64	5738	membrane-enclosed lumen	cellular_compartment	1	0.46893464749924
599	GO:0043233	0.0247800830222235	1.38408701700974	51.5101688897905	64	5738	organelle lumen	cellular_compartment	1	0.46893464749924
600	GO:0070013	0.0247800830222235	1.38408701700974	51.5101688897905	64	5738	intracellular organelle lumen	cellular_compartment	1	0.46893464749924
601	GO:0043229	0.0248140290251478	1.40883078976173	117.383577623371	130	13076	intracellular organelle	cellular_compartment	1	0.494498344485586
602	GO:0030934	0.0266913787910249	55.5056818181818	0.0269310747071055	1	3	anchoring collagen complex	cellular_compartment	1	5.79456355484293
603	GO:0031074	0.0266913787910249	55.5056818181818	0.0269310747071055	1	3	nucleocytoplasmic transport complex	cellular_compartment	1	5.79456355484293
604	GO:0032002	0.0266913787910249	55.5056818181818	0.0269310747071055	1	3	interleukin-28 receptor complex	cellular_compartment	1	5.79456355484293
605	GO:0043564	0.0266913787910249	55.5056818181818	0.0269310747071055	1	3	Ku70:Ku80 complex	cellular_compartment	1	5.79456355484293
606	GO:0070033	0.0266913787910249	55.5056818181818	0.0269310747071055	1	3	synaptobrevin 2-SNAP-25-syntaxin-1a-complexin II complex	cellular_compartment	1	5.79456355484293
607	GO:0098559	0.0266913787910249	55.5056818181818	0.0269310747071055	1	3	cytoplasmic side of early endosome membrane	cellular_compartment	1	5.79456355484293
608	GO:1990037	0.0266913787910249	55.5056818181818	0.0269310747071055	1	3	Lewy body core	cellular_compartment	1	5.79456355484293
609	GO:1990879	0.0266913787910249	55.5056818181818	0.0269310747071055	1	3	CST complex	cellular_compartment	1	5.79456355484293
610	GO:0015935	0.0270043122447159	4.86531734132934	0.646345792970533	3	72	small ribosomal subunit	cellular_compartment	1	2.28253390815764
611	GO:0032991	0.0323596788022424	1.35647950469684	53.1439874220216	65	5920	protein-containing complex	cellular_compartment	1	0.439867249834592
612	GO:0005777	0.0327889808722572	3.45220097821254	1.20292133691738	4	134	peroxisome	cellular_compartment	1	1.78751645693585
613	GO:0042579	0.0327889808722572	3.45220097821254	1.20292133691738	4	134	microbody	cellular_compartment	1	1.78751645693585
614	GO:0031941	0.0333260128314309	7.43238095238095	0.287264796875792	2	32	filamentous actin	cellular_compartment	1	2.89382445005554
615	GO:0098800	0.0335617746258872	3.42567179984998	1.21189836181975	4	135	inner mitochondrial membrane protein complex	cellular_compartment	1	1.77638693910146
616	GO:0031968	0.0351968834906764	2.86900806834362	1.80438200537607	5	201	organelle outer membrane	cellular_compartment	1	1.52055202531918
617	GO:0005757	0.0354301241473192	37.0018939393939	0.0359080996094741	1	4	mitochondrial permeability transition pore complex	cellular_compartment	1	5.20952721176522
618	GO:0010009	0.0354301241473192	37.0018939393939	0.0359080996094741	1	4	cytoplasmic side of endosome membrane	cellular_compartment	1	5.20952721176522
619	GO:0035101	0.0354301241473192	37.0018939393939	0.0359080996094741	1	4	FACT complex	cellular_compartment	1	5.20952721176522
620	GO:0099029	0.0354301241473192	37.0018939393939	0.0359080996094741	1	4	anchored component of presynaptic active zone membrane	cellular_compartment	1	5.20952721176522
621	GO:0032993	0.0358382280020778	2.85429701333963	1.81335903027844	5	202	protein-DNA complex	cellular_compartment	1	1.51313546704105
622	GO:0019867	0.0364867621342204	2.83973455485083	1.82233605518081	5	203	outer membrane	cellular_compartment	1	1.50575607962494
623	GO:0099572	0.0379820992846657	2.31831982059686	3.12400466602424	7	348	postsynaptic specialization	cellular_compartment	1	1.21307960506805
624	GO:0005634	0.0408716902393444	1.3171493377178	71.1429223512705	83	7925	nucleus	cellular_compartment	1	0.397418926893355
625	GO:0005791	0.0411377201004155	4.09125315391085	0.763047116701324	3	85	rough endoplasmic reticulum	cellular_compartment	1	2.03254280943131
626	GO:0005685	0.0434696529619668	6.36897959183673	0.332149921387635	2	37	U1 snRNP	cellular_compartment	1	2.67106224913463
627	GO:0000243	0.0440908489495272	27.75	0.0448851245118426	1	5	commitment complex	cellular_compartment	1	4.79441586635011
628	GO:0098574	0.0440908489495272	27.75	0.0448851245118426	1	5	cytoplasmic side of lysosomal membrane	cellular_compartment	1	4.79441586635011
