# Supplementary material for: Genome-wide bioinformatic analyses predict key host and viral factors in SARS-CoV-2 pathogenesis
Source: Commun Biol. 2021 May 17;4:590. doi: 10.1038/s42003-021-02095-0 (PMC8128904; doi:10.1038/s42003-021-02095-0)
Supplement: Supplementary file 6 — Supplementary Data 4 [file 42003_2021_2095_MOESM6_ESM.zip › Functional_Enrichment/Output/GSE147507/Series8_HPIV3_GO.csv]

	GO	Pvalue	OddsRatio	ExpCount	Count	Size	Term	Type	padj	log2OddsRatio
1	GO:0051607	2.17904775181027e-31	7.66833751044277	12.2760578468131	67	238	defense response to virus	biological_process	4.15544406270219e-28	2.9389138364748
2	GO:0009615	2.28305271638026e-31	6.28172950536147	16.6603642206749	78	323	response to virus	biological_process	4.35378153013715e-28	2.65116182110585
3	GO:0034097	7.40949019110387e-30	3.18463009143807	62.4634708087841	161	1211	response to cytokine	biological_process	1.41298977944351e-26	1.67112580694298
4	GO:0034340	2.38417417656946e-29	14.7320069875776	5.10642742367434	43	99	response to type I interferon	biological_process	4.54662015471797e-26	3.88088208152636
5	GO:0051707	4.24207017087516e-29	2.93295465709259	75.6679700053562	180	1467	response to other organism	biological_process	8.08962781585893e-26	1.5523547674831
6	GO:0060337	4.42347711070717e-29	15.1899698850716	4.90010712372791	42	95	type I interferon signaling pathway	biological_process	8.43557085011858e-26	3.92504710451005
7	GO:0071357	4.42347711070717e-29	15.1899698850716	4.90010712372791	42	95	cellular response to type I interferon	biological_process	8.43557085011858e-26	3.92504710451005
8	GO:0043207	5.02415501788555e-29	2.92804722541755	75.7711301553294	180	1469	response to external biotic stimulus	biological_process	9.58106361910775e-26	1.54993882251754
9	GO:0045087	9.88162713477308e-29	3.46841673502871	47.9694697375469	135	930	innate immune response	biological_process	1.88442629460123e-25	1.79427725076247
10	GO:0009607	2.28616399369584e-28	2.87576227049478	77.3701124799143	181	1500	response to biotic stimulus	biological_process	4.35971473597796e-25	1.52394441800461
11	GO:0034341	3.47277123026975e-28	7.98423259276674	10.2644349223353	58	199	response to interferon-gamma	biological_process	6.62257473612442e-25	2.9971537491751
12	GO:0098542	3.13919945889861e-27	3.12430802787946	58.2339046598822	149	1129	defense response to other organism	biological_process	5.98645336811966e-24	1.64353669688163
13	GO:0071345	1.09537704654302e-26	3.10498576361544	57.6665238350295	147	1118	cellular response to cytokine stimulus	biological_process	2.08888402775755e-23	1.63458665369262
14	GO:0009605	4.97335034894949e-26	2.30708218630949	145.249491162292	269	2816	response to external stimulus	biological_process	9.48417911544667e-23	1.20606939876262
15	GO:0019221	8.08582194488558e-26	3.49666898712148	41.1608998393144	118	798	cytokine-mediated signaling pathway	biological_process	1.54196624488968e-22	1.80598122948106
16	GO:0071346	2.70684215836764e-24	7.62000203998368	9.28441349758972	51	180	cellular response to interferon-gamma	biological_process	5.1619479960071e-21	2.92979138394877
17	GO:0010033	7.52622067820398e-23	2.11270327549869	172.432190680236	294	3343	response to organic substance	biological_process	1.4352502833335e-19	1.07909015817357
18	GO:0044419	2.35785505506778e-22	2.3500253067102	106.564434922335	208	2066	interspecies interaction between organisms	biological_process	4.49642959001426e-19	1.23267629281952
19	GO:0006952	4.77347224646053e-22	2.47198763066085	87.5313872522764	181	1697	defense response	biological_process	9.10301157400022e-19	1.30567152429856
20	GO:0071310	5.30499508344791e-22	2.17107568896597	142.464167113016	254	2762	cellular response to organic substance	biological_process	1.01166256241352e-18	1.11841002267918
21	GO:0006950	1.7463484994044e-21	1.99486191888457	208.486663095876	333	4042	response to stress	biological_process	3.3302865883642e-18	0.996288888886329
22	GO:0048525	2.90172225799461e-21	10.5404032860344	5.20958757364756	36	101	negative regulation of viral process	biological_process	5.53358434599571e-18	3.3978581618275
23	GO:0006955	5.51457518143261e-20	2.20700951188588	114.507766470273	212	2220	immune response	biological_process	1.0516294870992e-16	1.14209284743403
24	GO:0002252	5.92718344524355e-20	2.59649878171695	65.3519550080343	144	1267	immune effector process	biological_process	1.13031388300794e-16	1.37656754851012
25	GO:0060333	7.14093693461019e-20	10.7974972191324	4.69378682378147	33	91	interferon-gamma-mediated signaling pathway	biological_process	1.36177667343016e-16	3.43262503986995
26	GO:0002376	4.80883976679622e-19	2.00249473134355	162.683556507766	270	3154	immune system process	biological_process	9.17045743528039e-16	1.00179844684146
27	GO:0070887	2.60626379558094e-18	1.95226072832906	172.947991430102	280	3353	cellular response to chemical stimulus	biological_process	4.97014505817286e-15	0.965145740579254
28	GO:1903901	8.37510518339142e-18	10.3197895352236	4.38430637386181	30	85	negative regulation of viral life cycle	biological_process	1.59713255847274e-14	3.36734164320809
29	GO:0050792	2.47361981681936e-17	5.43283923691048	10.7286555972148	46	208	regulation of viral process	biological_process	4.71719299067451e-14	2.44170635686686
30	GO:0043903	3.56698139282585e-16	4.99669128581342	11.4507766470273	46	222	regulation of interspecies interactions between organisms	biological_process	6.80223351611889e-13	2.32097308575754
31	GO:0045071	3.65430189431407e-16	12.905157462346	3.04322442420996	24	59	negative regulation of viral genome replication	biological_process	6.96875371245693e-13	3.68987583947769
32	GO:0042221	4.96096548804503e-16	1.76635267659022	249.286502410284	360	4833	response to chemical	biological_process	9.46056118570188e-13	0.820773425641779
33	GO:1903900	6.38809390944216e-16	6.27714247145943	7.68543117300482	37	149	regulation of viral life cycle	biological_process	1.21820950853062e-12	2.65010795394814
34	GO:0007166	1.073971916745e-15	1.88487181379835	158.969791108731	254	3082	cell surface receptor signaling pathway	biological_process	2.04806444523272e-12	0.914466412148704
35	GO:0045069	2.48636817489292e-15	8.29908831354227	4.90010712372791	29	95	regulation of viral genome replication	biological_process	4.7415041095208e-12	3.0529528596194
36	GO:0019079	7.45240587320577e-14	6.43890015563835	6.29276914836636	31	122	viral genome replication	biological_process	1.42117380002034e-10	2.68681427909827
37	GO:0019058	4.08586881783191e-13	3.60494121764584	16.9182645956079	52	328	viral life cycle	biological_process	7.79175183560545e-10	1.84997573499945
38	GO:0002831	8.77023047939415e-13	3.25407902814126	20.6320299946438	58	400	regulation of response to biotic stimulus	biological_process	1.67248295242047e-09	1.70224928854056
39	GO:0048583	1.29739053382046e-12	1.67095303976675	222.87750401714	316	4321	regulation of response to stimulus	biological_process	2.47412374799562e-09	0.74067118866683
40	GO:0048518	4.27826651043488e-12	1.59135350909294	321.292287091591	421	6229	positive regulation of biological process	biological_process	8.15865423539931e-09	0.670254356827869
41	GO:0048584	5.98613981248245e-12	1.80901266343955	125.906963042314	200	2441	positive regulation of response to stimulus	biological_process	1.1415568622404e-08	0.855202507139634
42	GO:0050896	7.67521770874664e-12	1.5737022742189	480.932619175147	583	9324	response to stimulus	biological_process	1.46366401705798e-08	0.654162625892328
43	GO:0045088	1.55669354028125e-11	3.4701897362987	15.7319228709159	47	305	regulation of innate immune response	biological_process	2.96861458131635e-08	1.79501454583921
44	GO:0032101	2.39134298299419e-11	2.19655539124689	53.0758971612212	104	1029	regulation of response to external stimulus	biological_process	4.56029106856992e-08	1.1352428807963
45	GO:0001817	2.45320065123728e-11	2.45699251487429	37.0860739153723	81	719	regulation of cytokine production	biological_process	4.67825364190949e-08	1.29689346259621
46	GO:0050776	2.5004409746323e-11	2.21230352303523	51.6832351365828	102	1002	regulation of immune response	biological_process	4.7683409386238e-08	1.14554933364564
47	GO:0065009	3.0925927725853e-11	1.71048306565699	154.172844134976	231	2989	regulation of molecular function	biological_process	5.89757441732017e-08	0.774403821022723
48	GO:0002682	5.24565428477354e-11	1.93772556772101	81.5480985538297	141	1581	regulation of immune system process	biological_process	1.00034627210631e-07	0.95436426212396
49	GO:0080134	6.72593111831337e-11	1.96673560809956	75.6679700053562	133	1467	regulation of response to stress	biological_process	1.28263506426236e-07	0.975803026492349
50	GO:0001816	8.32038897397167e-11	2.33472269341993	40.7482592394215	85	790	cytokine production	biological_process	1.5866981773364e-07	1.22325120407369
51	GO:0031347	2.27173741732608e-10	2.38716040153005	36.0544724156401	77	699	regulation of defense response	biological_process	4.33220325484084e-07	1.25529550932591
52	GO:0016032	4.58282952311109e-10	2.23264484629572	42.8630423138725	86	831	viral process	biological_process	8.73945590057285e-07	1.15875377546017
53	GO:0044403	6.04965462336634e-10	2.18638705293359	45.2357257632566	89	877	symbiotic process	biological_process	1.15366913667596e-06	1.12854882183261
54	GO:0032879	6.6310106126461e-10	1.66309696225087	147.157953936797	217	2853	regulation of localization	biological_process	1.26453372383161e-06	0.733872283406028
55	GO:0035455	1.42357423752801e-09	20.4482142857143	1.0831815747188	11	21	response to interferon-alpha	biological_process	2.71475607096592e-06	4.35390295499175
56	GO:0023051	1.80318030450686e-09	1.58062574227562	189.763095875736	264	3679	regulation of signaling	biological_process	3.43866484069458e-06	0.660495809390834
57	GO:0030155	1.82549110057218e-09	2.30561536371973	35.6418318157472	74	691	regulation of cell adhesion	biological_process	3.48121152879114e-06	1.20515185421326
58	GO:0002684	1.90604359087218e-09	2.02835089268362	55.087520085699	101	1068	positive regulation of immune system process	biological_process	3.63482512779324e-06	1.02030725162356
59	GO:2000116	2.00782330847128e-09	3.46259328956654	12.3276379217997	37	239	regulation of cysteine-type endopeptidase activity	biological_process	3.82891904925473e-06	1.79185294093279
60	GO:0010646	2.33058838905186e-09	1.5782560153117	187.596732726299	261	3637	regulation of cell communication	biological_process	4.44443205792189e-06	0.65833124975056
61	GO:0001819	2.79387276868001e-09	2.6178308147956	23.9331547937868	56	464	positive regulation of cytokine production	biological_process	5.32791536987279e-06	1.38837186178182
62	GO:0051716	3.52216491254673e-09	1.47216110074367	392.833851098018	480	7616	cellular response to stimulus	biological_process	6.71676848822662e-06	0.557935556263488
63	GO:0045824	4.01639026146762e-09	7.55826537803282	3.04322442420996	17	59	negative regulation of innate immune response	biological_process	7.65925622861876e-06	2.9180551739102
64	GO:0048522	4.43328089117528e-09	1.49237915405425	291.014783074451	373	5642	positive regulation of cellular process	biological_process	8.45426665947125e-06	0.577614113463128
65	GO:0035456	4.68163630076066e-09	13.9518927444795	1.44424209962507	12	28	response to interferon-beta	biological_process	8.92788042555058e-06	3.80238894940366
66	GO:0006915	5.10245267620572e-09	1.72870859958217	102.644349223353	160	1990	apoptotic process	biological_process	9.73037725352431e-06	0.789694701040152
67	GO:0043281	5.1826042960253e-09	3.54378557113037	11.0897161221211	34	215	regulation of cysteine-type endopeptidase activity involved in apoptotic process	biological_process	9.88322639252024e-06	1.82529131133482
68	GO:0050790	7.7814876346128e-09	1.6687038943215	119.872094268881	180	2324	regulation of catalytic activity	biological_process	1.48392969192066e-05	0.738727976214341
69	GO:0002237	8.18883200312192e-09	2.86369917094355	17.6919657204071	45	343	response to molecule of bacterial origin	biological_process	1.56161026299535e-05	1.51787994672822
70	GO:0051049	8.62010976108416e-09	1.7353452599183	96.8673808248527	152	1878	regulation of transport	biological_process	1.64385493143875e-05	0.795222726329663
71	GO:0012501	1.56563670047686e-08	1.67785893389713	110.123460096411	167	2135	programmed cell death	biological_process	2.98566918780937e-05	0.746621426193651
72	GO:0002697	1.64524334410975e-08	2.518782760629	23.8299946438136	54	462	regulation of immune effector process	biological_process	3.1374790572173e-05	1.3327266982221
73	GO:0032496	2.15333850228904e-08	2.83691864868959	17.0214247455811	43	330	response to lipopolysaccharide	biological_process	4.1064165238652e-05	1.50432478056826
74	GO:0032479	2.45293466843217e-08	4.41145148155109	6.4990894483128	24	126	regulation of type I interferon production	biological_process	4.67774641270016e-05	2.14125341784638
75	GO:0008219	2.83431156720387e-08	1.64519428331629	116.932029994644	174	2267	cell death	biological_process	5.40503215865778e-05	0.718257963915696
76	GO:0048585	3.09155646137965e-08	1.73748494592225	87.3250669523299	138	1693	negative regulation of response to stimulus	biological_process	5.895598171851e-05	0.797000477958499
77	GO:0032606	3.37295214400609e-08	4.32612435487835	6.60224959828602	24	128	type I interferon production	biological_process	6.43221973861961e-05	2.11307513630954
78	GO:0023056	4.09138651838933e-08	1.68648892521728	99.1884841992501	152	1923	positive regulation of signaling	biological_process	7.80227409056845e-05	0.754022844542479
79	GO:0010942	4.20924830346678e-08	2.12858926342072	37.653454740225	73	730	positive regulation of cell death	biological_process	8.02703651471116e-05	1.08989759150282
80	GO:0060759	4.24969924648855e-08	3.52632636655949	9.80021424745581	30	190	regulation of response to cytokine stimulus	biological_process	8.10417646305366e-05	1.81816600433121
81	GO:0051336	4.54400377577137e-08	1.83303566077315	66.3319764327799	111	1286	regulation of hydrolase activity	biological_process	8.66541520039601e-05	0.874234853046446
82	GO:0050777	4.91233716594615e-08	3.9346404103694	7.73701124799143	26	150	negative regulation of immune response	biological_process	9.36782697545932e-05	1.97623179281488
83	GO:0046718	4.97819805313328e-08	4.39651541467651	6.24118907337975	23	121	viral entry into host cell	biological_process	9.49342368732516e-05	2.13636052700822
84	GO:0046903	5.3242383060778e-08	1.72883782551712	85.6745045527584	135	1661	secretion	biological_process	0.000101533224496904	0.789802542609103
85	GO:0010647	5.52674259746118e-08	1.67965084636961	98.8274236743439	151	1916	positive regulation of cell communication	biological_process	0.000105394981333585	0.748161367193023
86	GO:1901700	6.19547080536807e-08	1.72028347479681	86.7061060524906	136	1681	response to oxygen-containing compound	biological_process	0.000118147628258369	0.782646317244872
87	GO:0140352	6.86695275237855e-08	1.74072340743322	81.1870380289234	129	1574	export from cell	biological_process	0.000130952788987859	0.799686983904911
88	GO:0032940	7.33966195480228e-08	1.74936963036197	78.865934654526	126	1529	secretion by cell	biological_process	0.000139967353478079	0.806835153495487
89	GO:0009966	7.4195341253199e-08	1.53834847631917	163.457257632566	226	3169	regulation of signal transduction	biological_process	0.00014149051576985	0.621382348625332
90	GO:0065008	7.51126788206927e-08	1.49022609232908	209.002463845742	277	4052	regulation of biological quality	biological_process	0.000143239878511061	0.575531228363295
91	GO:0044409	8.41017823409808e-08	4.08875980249782	6.91173004820568	24	134	entry into host	biological_process	0.00016038209892425	2.03166331306636
92	GO:0044093	9.0239437590635e-08	1.69186108996462	91.3483128012855	141	1771	positive regulation of molecular function	biological_process	0.000172086607485341	0.75861112103112
93	GO:0006810	9.51933808415288e-08	1.44798025254641	269.299571505088	342	5221	transport	biological_process	0.000181533777264796	0.534041927181036
94	GO:0033993	1.1805050948176e-07	1.95370486425216	47.5052490626674	85	921	response to lipid	biological_process	0.000225122321581717	0.966212543540099
95	GO:0051234	1.2837394234734e-07	1.43966490265383	275.643920728441	348	5344	establishment of localization	biological_process	0.000244809108056377	0.525733048099215
96	GO:0046596	1.43541858833653e-07	10.7567448031844	1.54740224959829	11	30	regulation of viral entry into host cell	biological_process	0.000273734324795775	3.42716965170199
97	GO:0051701	1.71452671649919e-07	3.27806027069468	10.4191751472951	30	202	interaction with host	biological_process	0.000326960244836396	1.71284238019484
98	GO:0043065	1.72454467833058e-07	2.11377287485242	34.6618103910016	67	672	positive regulation of apoptotic process	biological_process	0.000328870670157642	1.07982036729408
99	GO:0052372	1.85189569003383e-07	8.92466876971609	1.90846277450455	12	37	modulation by symbiont of entry into host	biological_process	0.000353156508089451	3.15779862593102
100	GO:0051179	1.94707677367856e-07	1.41032210448627	347.959185859668	423	6746	localization	biological_process	0.000371307540740502	0.496024698421605
101	GO:0051240	2.00944458486666e-07	1.66203076959005	93.4115158007499	142	1811	positive regulation of multicellular organismal process	biological_process	0.000383201082334072	0.732947091328513
102	GO:0007165	2.11042230619921e-07	1.41598444920214	317.526941617568	391	6156	signal transduction	biological_process	0.000402457533792189	0.501805421365723
103	GO:0006954	2.11414616348041e-07	2.04214249318107	38.4787359400107	72	746	inflammatory response	biological_process	0.000403167673375715	1.0300835356738
104	GO:0002483	2.26520718115423e-07	21.1817501869858	0.773701124799143	8	15	antigen processing and presentation of endogenous peptide antigen	biological_process	0.000431975009446112	4.40474989487701
105	GO:0019885	2.26520718115423e-07	21.1817501869858	0.773701124799143	8	15	antigen processing and presentation of endogenous peptide antigen via MHC class I	biological_process	0.000431975009446112	4.40474989487701
106	GO:0002683	2.3762232599536e-07	2.40566716930647	22.4373326191751	49	435	negative regulation of immune system process	biological_process	0.000453145775673152	1.26643705547903
107	GO:0043068	2.67020787460407e-07	2.08521105220228	35.0744509908945	67	680	positive regulation of programmed cell death	biological_process	0.000509208641686995	1.06019341175439
108	GO:0002832	3.13588719531492e-07	4.66922669491525	4.90010712372791	19	95	negative regulation of response to biotic stimulus	biological_process	0.000598013688146555	2.22318363434806
109	GO:0051239	3.1693875930888e-07	1.50080273454585	168.202624531334	228	3261	regulation of multicellular organismal process	biological_process	0.000604402214002035	0.585734361638726
110	GO:0032897	3.17198274633823e-07	11.6021773347324	1.34108194965185	10	26	negative regulation of viral transcription	biological_process	0.000604897109726701	3.53632367052049
111	GO:0001959	4.07226757661696e-07	3.37634615384615	9.12967327262989	27	177	regulation of cytokine-mediated signaling pathway	biological_process	0.000776581426860855	1.75546282135452
112	GO:0010941	4.12727680493598e-07	1.65435901231621	89.5945902517408	136	1737	regulation of cell death	biological_process	0.000787071686701292	0.726272347619539
113	GO:0002456	4.16653555752422e-07	4.34560655009988	5.46748794858061	20	106	T cell mediated immunity	biological_process	0.000794558330819869	2.11955755926024
114	GO:0051050	4.70518710692319e-07	1.86776761361895	50.600053561864	87	981	positive regulation of transport	biological_process	0.000897279181290253	0.901314967073687
115	GO:0043067	4.80831865603997e-07	1.67333274232155	83.2502410283878	128	1614	regulation of programmed cell death	biological_process	0.000916946367706822	0.742724353903145
116	GO:0052126	5.38222812212566e-07	3.52173076614778	8.14965184788431	25	158	movement in host environment	biological_process	0.00102639090288936	1.81628462035868
117	GO:0042981	5.63938469890981e-07	1.67394552265719	81.8575790037493	126	1587	regulation of apoptotic process	biological_process	0.0010754306620821	0.743252577188616
118	GO:0023052	5.70195677866503e-07	1.39169906669795	344.193840385645	416	6673	signaling	biological_process	0.00108736315769142	0.476847284520866
119	GO:0031349	6.11478443901079e-07	2.44558663508929	19.8067487948581	44	384	positive regulation of defense response	biological_process	0.00116608939251936	1.2901805731606
120	GO:0007154	6.39891596881253e-07	1.38934095676653	345.483342260311	417	6698	cell communication	biological_process	0.00122027327525255	0.47440069310862
121	GO:0048523	6.73117114342991e-07	1.41756839710239	255.57927155865	322	4955	negative regulation of cellular process	biological_process	0.00128363433705208	0.503418346299668
122	GO:0009617	7.23955499805391e-07	2.02027470897378	36.0544724156401	67	699	response to bacterium	biological_process	0.00138058313812888	1.01455147828788
123	GO:1901564	7.29234974283401e-07	1.38615983738073	349.712908409213	421	6780	organonitrogen compound metabolic process	biological_process	0.00139065109595844	0.471093623493185
124	GO:0032103	7.48494627972258e-07	2.20274672628553	26.7700589180503	54	519	positive regulation of response to external stimulus	biological_process	0.0014273792555431	1.1393036222572
125	GO:0032102	7.62797926100725e-07	2.3960231980116	20.6320299946438	45	400	negative regulation of response to external stimulus	biological_process	0.00145465564507408	1.2606418761961
126	GO:0002703	7.7486829440757e-07	3.09275233599377	10.573915372255	29	205	regulation of leukocyte mediated immunity	biological_process	0.00147767383743524	1.62889130871349
127	GO:0071222	7.7486829440757e-07	3.09275233599377	10.573915372255	29	205	cellular response to lipopolysaccharide	biological_process	0.00147767383743524	1.62889130871349
128	GO:0032880	8.18312735554149e-07	1.82663517664191	52.8179967862882	89	1024	regulation of protein localization	biological_process	0.00156052238670176	0.86918852153719
129	GO:0044092	8.65741780314117e-07	1.7721478551871	59.9360471344403	98	1162	negative regulation of molecular function	biological_process	0.00165096957505902	0.825498976943966
130	GO:0050778	8.71687926609897e-07	1.96599673277057	39.2008569898232	71	760	positive regulation of immune response	biological_process	0.00166230887604507	0.975260924110024
131	GO:0045785	9.38372334684289e-07	2.37553401248768	20.7867702196036	45	403	positive regulation of cell adhesion	biological_process	0.00178947604224294	1.24825186315626
132	GO:0042127	9.85155255830925e-07	1.63494621675385	87.6861274772362	132	1700	regulation of cell population proliferation	biological_process	0.00187869107286957	0.709243177558992
133	GO:0048519	1.03410293384112e-06	1.39090816953317	302.826620246385	371	5871	negative regulation of biological process	biological_process	0.00197203429483501	0.476027173487336
134	GO:0031399	1.15893588372762e-06	1.60246006107787	96.3	142	1867	regulation of protein modification process	biological_process	0.00221009073026857	0.68028840027432
135	GO:0009893	1.18087999784833e-06	1.44495963002586	195.385324049277	255	3788	positive regulation of metabolic process	biological_process	0.00225193815589676	0.531029186584031
136	GO:0051046	1.23847365845575e-06	1.91665661873677	41.8314408141403	74	811	regulation of secretion	biological_process	0.00236176926667511	0.938591892134136
137	GO:0051246	1.42575566411399e-06	1.49399313401854	146.642153186931	200	2843	regulation of protein metabolic process	biological_process	0.00271891605146537	0.579173517912853
138	GO:0071219	1.56033167827018e-06	2.97326265782053	10.9349758971612	29	212	cellular response to molecule of bacterial origin	biological_process	0.00297555251046124	1.57204691645682
139	GO:0097191	1.62162868598562e-06	2.90267510856234	11.5539367970005	30	224	extrinsic apoptotic signaling pathway	biological_process	0.00309244590417458	1.53738310262374
140	GO:0008283	1.63092408541457e-06	1.57020164203612	104.501231922871	151	2026	cell population proliferation	biological_process	0.00311017223088559	0.650949838916809
141	GO:0071216	1.66139732522178e-06	2.83974667643672	12.1728976968399	31	236	cellular response to biotic stimulus	biological_process	0.00316828469919793	1.50576223784648
142	GO:0052548	1.69650673343497e-06	2.29349461793217	21.9215318693091	46	425	regulation of endopeptidase activity	biological_process	0.00323523834066048	1.19754752189919
143	GO:0043122	1.81920070131917e-06	2.82580003333472	12.2244777718265	31	237	regulation of I-kappaB kinase/NF-kappaB signaling	biological_process	0.00346921573741566	1.49865937751772
144	GO:0046597	2.21055967960529e-06	13.4762494050452	0.980021424745581	8	19	negative regulation of viral entry into host cell	biological_process	0.00421553730900729	3.7523471286743
145	GO:0019220	2.39370988533808e-06	1.58959489050567	93.3599357257633	137	1810	regulation of phosphate metabolic process	biological_process	0.00456480475133972	0.668659140399024
146	GO:0001562	2.4043579198984e-06	10.4310141509434	1.28950187466524	9	25	response to protozoan	biological_process	0.00458511055324624	3.38280752497987
147	GO:0032480	2.52980910306485e-06	6.5589163110039	2.37268344938404	12	46	negative regulation of type I interferon production	biological_process	0.00482434595954468	2.71345746699403
148	GO:0051174	2.53884446927564e-06	1.58749882548516	93.4630958757365	137	1812	regulation of phosphorus metabolic process	biological_process	0.00484157640290865	0.666755524503793
149	GO:0043123	2.62646438943625e-06	3.10178167209348	9.43915372254954	26	183	positive regulation of I-kappaB kinase/NF-kappaB signaling	biological_process	0.00500866759065493	1.63309714166956
150	GO:0009967	2.68683808081633e-06	1.60664368826482	86.8608462774504	129	1684	positive regulation of signal transduction	biological_process	0.00512380022011674	0.684050012292099
151	GO:1903530	3.10797797068787e-06	1.90634223317521	39.09769683985	69	758	regulation of secretion by cell	biological_process	0.00592691399010177	0.930807140120498
152	GO:0001932	3.21924317072337e-06	1.64312980433263	75.564809855383	115	1465	regulation of protein phosphorylation	biological_process	0.00613909672656947	0.716446455132699
153	GO:0032268	3.29670446151412e-06	1.48594067631596	137.873540439207	188	2673	regulation of cellular protein metabolic process	biological_process	0.00628681540810743	0.571376519851484
154	GO:0097190	3.4728031758398e-06	2.02196538836529	31.0512051419389	58	602	apoptotic signaling pathway	biological_process	0.00662263565632651	1.01575830166173
155	GO:0014070	3.60546925819312e-06	1.78853643537973	50.0326727370112	83	970	response to organic cyclic compound	biological_process	0.00687562987537427	0.838779508663708
156	GO:2000117	4.08956156134813e-06	4.22472163495419	4.74536689876808	17	92	negative regulation of cysteine-type endopeptidase activity	biological_process	0.00779879389749088	2.07885628598622
157	GO:0009628	4.34373817358243e-06	1.68869511868255	63.804552758436	100	1237	response to abiotic stimulus	biological_process	0.0082835086970217	0.755908883812336
158	GO:0071396	4.7158327380865e-06	1.99920843797087	31.3606855918586	58	608	cellular response to lipid	biological_process	0.00899309303153096	0.999428895669426
159	GO:0060760	4.97376849354844e-06	5.49327751196172	2.94006427423674	13	57	positive regulation of response to cytokine stimulus	biological_process	0.00948497651719688	2.45766717644004
160	GO:0051091	5.05366307448874e-06	2.62335189189443	13.4623995715051	32	261	positive regulation of DNA-binding transcription factor activity	biological_process	0.00963733548305002	1.39141134120577
161	GO:0043154	5.18533664569502e-06	4.38263246164358	4.3327262988752	16	84	negative regulation of cysteine-type endopeptidase activity involved in apoptotic process	biological_process	0.00988843698334041	2.13179769597473
162	GO:1903532	5.30386922534728e-06	2.25217693236715	20.7867702196036	43	403	positive regulation of secretion by cell	biological_process	0.0101144786127373	1.17132017085586
163	GO:0070201	5.5014705041123e-06	1.87945303364947	38.9945366898768	68	756	regulation of establishment of protein localization	biological_process	0.0104913042513421	0.910312863788697
164	GO:0008285	6.56631881695874e-06	1.86814996609294	39.2008569898232	68	760	negative regulation of cell population proliferation	biological_process	0.0125219699839403	0.901610272314367
165	GO:0010604	7.20176750512918e-06	1.41612646556364	181.665024102839	235	3522	positive regulation of macromolecule metabolic process	biological_process	0.0137337706322813	0.501950109414178
166	GO:0043066	7.28785557021261e-06	1.78310775108727	47.0410283877879	78	912	negative regulation of apoptotic process	biological_process	0.0138979405723954	0.834393885947914
167	GO:0045321	7.36490496275236e-06	1.65623139190058	66.2288162828066	102	1284	leukocyte activation	biological_process	0.0140448737639688	0.727904245679535
168	GO:1903037	7.65502388067007e-06	2.4449189206512	15.6803427959293	35	304	regulation of leukocyte cell-cell adhesion	biological_process	0.0145981305404378	1.28978662275871
169	GO:2001056	8.10759469798252e-06	3.23629578183705	7.68543117300482	22	149	positive regulation of cysteine-type endopeptidase activity	biological_process	0.0154611830890527	1.69434346916736
170	GO:0019883	8.1413057248228e-06	10.5866866118175	1.13476164970541	8	22	antigen processing and presentation of endogenous antigen	biological_process	0.0155254700172371	3.40417922466437
171	GO:0009306	8.38798339010877e-06	1.98174530391864	30.4838243170862	56	591	protein secretion	biological_process	0.0159958843249374	0.986771557688396
172	GO:0001909	8.54646456728621e-06	3.77057249866239	5.51906802356722	18	107	leukocyte mediated cytotoxicity	biological_process	0.0162981079298148	1.91478358934945
173	GO:0043069	8.80843411897134e-06	1.76574825078377	48.0726298875201	79	932	negative regulation of programmed cell death	biological_process	0.0167976838648783	0.820279667314936
174	GO:0035592	8.81517931888185e-06	1.97793282759302	30.5354043920728	56	592	establishment of protein localization to extracellular region	biological_process	0.0168105469611077	0.983993431686515
175	GO:0052547	8.8240237619043e-06	2.13763557541995	23.3141938939475	46	452	regulation of peptidase activity	biological_process	0.0168274133139515	1.09601592305506
176	GO:0007155	9.14678004354257e-06	1.61678873986757	73.1405463310123	110	1418	cell adhesion	biological_process	0.0174429095430357	0.693131179209188
177	GO:0006796	9.32092130115403e-06	1.42116474028051	169.646866630959	221	3289	phosphate-containing compound metabolic process	biological_process	0.0177749969213007	0.507073800330117
178	GO:0043086	9.42302668541208e-06	1.81988293667581	41.9346009641135	71	813	negative regulation of catalytic activity	biological_process	0.0179697118890808	0.863845652561913
179	GO:0007249	9.5088499797271e-06	2.53363970504924	13.875040171398	32	269	I-kappaB kinase/NF-kappaB signaling	biological_process	0.0181333769113396	1.34121138134707
180	GO:0042325	9.81299615475022e-06	1.57656530429433	83.2502410283878	122	1614	regulation of phosphorylation	biological_process	0.0187133836671087	0.656784930395673
181	GO:0002790	1.03467722953628e-05	1.94088202565254	32.1859667916443	58	624	peptide secretion	biological_process	0.0197312947672568	0.956712428108935
182	GO:0001775	1.09995976846352e-05	1.60553312349643	74.2753079807177	111	1440	cell activation	biological_process	0.0209762327845992	0.683052429380777
183	GO:0006793	1.13596060805024e-05	1.41499153382935	171.039528655597	222	3316	phosphorus metabolic process	biological_process	0.021662768795518	0.500793421156841
184	GO:0022610	1.13644079796587e-05	1.60749579876883	73.5016068559186	110	1425	biological adhesion	biological_process	0.0216719260172091	0.684814967037951
185	GO:0009612	1.14068857535758e-05	2.76229508196721	10.831815747188	27	210	response to mechanical stimulus	biological_process	0.0217529311320691	1.46586744361897
186	GO:0022407	1.14223472349091e-05	2.19741223307999	20.735190144617	42	402	regulation of cell-cell adhesion	biological_process	0.0217824161769716	1.13580554378556
187	GO:0030162	1.17478552928017e-05	1.85786855663187	37.6018746652383	65	729	regulation of proteolysis	biological_process	0.0224031600433728	0.893648435303229
188	GO:0062149	1.19201014510738e-05	9.88034904013962	1.18634172469202	8	23	detection of stimulus involved in sensory perception of pain	biological_process	0.0227316334671977	3.30456200836702
189	GO:0033280	1.23840139737652e-05	6.87108934747969	1.90846277450455	10	37	response to vitamin D	biological_process	0.0236163146479703	2.78053884309275
190	GO:0071692	1.24199552764776e-05	1.95163867687578	30.8964649169791	56	599	protein localization to extracellular region	biological_process	0.0236848547122428	0.964685979473106
191	GO:0051223	1.28153415433705e-05	1.85207200519005	37.7050348152116	65	731	regulation of protein transport	biological_process	0.0244388563232075	0.889140189046966
192	GO:0006935	1.34120398141065e-05	1.91021480977233	33.2175682913765	59	644	chemotaxis	biological_process	0.0255767599255012	0.933734883060877
193	GO:0051090	1.34988131529877e-05	2.13711676744108	22.2825923942153	44	432	regulation of DNA-binding transcription factor activity	biological_process	0.0257422366827476	1.09566573589008
194	GO:0034612	1.35022831782418e-05	2.37321828706585	16.0929833958222	35	312	response to tumor necrosis factor	biological_process	0.0257488540209072	1.24684480478125
195	GO:0060627	1.38062612471508e-05	1.99722452767887	28.0595607927156	52	544	regulation of vesicle-mediated transport	biological_process	0.0263285401983165	0.99799652945708
196	GO:1902533	1.39643927468932e-05	1.71034563143574	52.6632565613283	84	1021	positive regulation of intracellular signal transduction	biological_process	0.0266300969683253	0.774287898427878
197	GO:2001233	1.45222238615621e-05	2.17276371836632	20.9415104445635	42	406	regulation of apoptotic signaling pathway	biological_process	0.0276938809039989	1.11953129422676
198	GO:0042330	1.47088953425115e-05	1.90348404215224	33.3207284413498	59	646	taxis	biological_process	0.0280498634181695	0.928642475125111
199	GO:0010628	1.58942564127255e-05	1.47676349475532	117.60257096947	161	2280	positive regulation of gene expression	biological_process	0.0303103469790675	0.562438795456564
200	GO:0002707	1.60348996370544e-05	6.62531854294708	1.96004284949116	10	38	negative regulation of lymphocyte mediated immunity	biological_process	0.0305785536078627	2.72798982049258
201	GO:0042832	1.70739212402594e-05	9.26230366492147	1.23792179967863	8	24	defense response to protozoan	biological_process	0.0325599678051746	3.21137105661996
202	GO:0002367	1.71371133815569e-05	3.72558139534884	5.26116764863417	17	102	cytokine production involved in immune response	biological_process	0.0326804752186291	1.89746558281925
203	GO:0071702	1.72523349693375e-05	1.42844319236616	148.705356186395	196	2883	organic substance transport	biological_process	0.0329002027865266	0.514443663000743
204	GO:0001911	1.8317184568971e-05	11.7793837961202	0.928441349758972	7	18	negative regulation of leukocyte mediated cytotoxicity	biological_process	0.0349308709730276	3.55819216567427
205	GO:0050688	1.83883636713218e-05	4.4127091854048	3.7653454740225	14	73	regulation of defense response to virus	biological_process	0.0350666095212107	2.14166467126604
206	GO:0071356	1.89021067292329e-05	2.39983745936484	15.0098018211034	33	291	cellular response to tumor necrosis factor	biological_process	0.0360463175326472	1.26293669562158
207	GO:0097696	1.99336613790591e-05	2.94304138735063	8.71703267273701	23	169	receptor signaling pathway via STAT	biological_process	0.0380134922498658	1.55730783072739
208	GO:0032270	2.10123816224423e-05	1.55158229059044	82.9407605784681	120	1608	positive regulation of cellular protein metabolic process	biological_process	0.0400706117539975	0.633740214480831
209	GO:0007259	2.31049639263569e-05	2.99836328800701	8.20123192287092	22	159	receptor signaling pathway via JAK-STAT	biological_process	0.0440611662075626	1.58417519384397
210	GO:0051047	2.34917007357005e-05	2.10289666854884	22.0762720942689	43	428	positive regulation of secretion	biological_process	0.0447986733029808	1.0723779611326
211	GO:0090087	2.42197914340244e-05	1.80103462380597	39.2524370648099	66	761	regulation of peptide transport	biological_process	0.0461871422646845	0.848825916454086
212	GO:0060548	2.60205673426211e-05	1.68237548355899	52.7664167113016	83	1023	negative regulation of cell death	biological_process	0.0496212219223784	0.750499731641215
213	GO:0002369	2.61732816137202e-05	6.18293109478839	2.06320299946438	10	40	T cell cytokine production	biological_process	0.0499124480373645	2.62829092768129
214	GO:0051092	2.65769612604494e-05	3.06162917993631	7.68543117300482	21	149	positive regulation of NF-kappaB transcription factor activity	biological_process	0.0506822651236771	1.61429955629829
215	GO:0050708	2.65823504879611e-05	2.03492200019455	24.3457953936797	46	472	regulation of protein secretion	biological_process	0.0506925423805419	1.02497349616761
216	GO:0042098	2.71170414373664e-05	2.80303514376997	9.49073379753615	24	184	T cell proliferation	biological_process	0.0517121980210578	1.48698983264183
217	GO:1901698	2.71636249348206e-05	1.64543587312873	58.4918050348152	90	1134	response to nitrogen compound	biological_process	0.0518010327507029	0.718469802018669
218	GO:0051248	2.85726946015993e-05	1.62963302752294	61.0192287091591	93	1183	negative regulation of protein metabolic process	biological_process	0.0544881286052499	0.704547124592129
219	GO:0007159	2.96435540578339e-05	2.24571815630745	17.3824852704874	36	337	leukocyte cell-cell adhesion	biological_process	0.0565302575882893	1.16717687697623
220	GO:0002704	3.10799309357751e-05	5.37259509066785	2.52742367434387	11	49	negative regulation of leukocyte mediated immunity	biological_process	0.0592694282945231	2.42561911243591
221	GO:1902041	3.27351211411699e-05	4.8446029351255	2.99164434922335	12	58	regulation of extrinsic apoptotic signaling pathway via death domain receptors	biological_process	0.0624258760162111	2.27637842683748
222	GO:0002443	3.41834792010322e-05	1.72665985699694	45.18414568827	73	876	leukocyte mediated immunity	biological_process	0.0651878948363684	0.787983907443883
223	GO:0002274	3.54654705418727e-05	1.84959332171839	33.5786288162828	58	651	myeloid leukocyte activation	biological_process	0.0676326523233512	0.887208093856747
224	GO:0051247	3.59819696923409e-05	1.51724475429707	88.2019282271023	125	1710	positive regulation of protein metabolic process	biological_process	0.0686176162032941	0.601453832670288
225	GO:0042110	3.65216074755422e-05	2.02255603912209	23.9331547937868	45	464	T cell activation	biological_process	0.069646705455859	1.01617967607602
226	GO:0001961	3.80065796433252e-05	5.23453996983409	2.57900374933048	11	50	positive regulation of cytokine-mediated signaling pathway	biological_process	0.0724785473798212	2.38806275350726
227	GO:0002428	3.82562657854606e-05	23.0989039665971	0.464220674879486	5	9	antigen processing and presentation of peptide antigen via MHC class Ib	biological_process	0.0729546988528734	4.52975249287202
228	GO:0006508	3.86040297121885e-05	1.50523435796817	91.7609534011784	129	1779	proteolysis	biological_process	0.0736178846611435	0.589988125361229
229	GO:0043922	3.89387010813579e-05	13.8706896551724	0.722121049812533	6	14	negative regulation by host of viral transcription	biological_process	0.0742561029621496	3.79396761559587
230	GO:0045953	3.89387010813579e-05	13.8706896551724	0.722121049812533	6	14	negative regulation of natural killer cell mediated cytotoxicity	biological_process	0.0742561029621496	3.79396761559587
231	GO:0001910	4.00541605073724e-05	4.06681375131718	4.02324584895554	14	78	regulation of leukocyte mediated cytotoxicity	biological_process	0.0763832840875592	2.02389892091958
232	GO:0007162	4.03437455815035e-05	2.33379446392524	14.9066416711302	32	289	negative regulation of cell adhesion	biological_process	0.0769355228239271	1.22267750923171
233	GO:0002698	4.25625496670276e-05	3.28758169934641	6.18960899839314	18	120	negative regulation of immune effector process	biological_process	0.0811667822150216	1.71702674711288
234	GO:0070371	4.50637498749473e-05	2.25332912398681	16.3508837707552	34	317	ERK1 and ERK2 cascade	biological_process	0.0859365710115245	1.17205805075271
235	GO:0042267	4.67089464146603e-05	4.64221871713985	3.09480449919657	12	60	natural killer cell mediated cytotoxicity	biological_process	0.0890739608127572	2.21481449655132
236	GO:0051851	4.67089464146603e-05	4.64221871713985	3.09480449919657	12	60	modulation by host of symbiont process	biological_process	0.0890739608127572	2.21481449655132
237	GO:0043280	4.72267619406214e-05	3.13377456127194	6.80856989823246	19	132	positive regulation of cysteine-type endopeptidase activity involved in apoptotic process	biological_process	0.090061435020765	1.64790139837038
238	GO:0035556	4.76333359852653e-05	1.40248036258179	147.622174611676	192	2862	intracellular signal transduction	biological_process	0.0908367717239009	0.487980570474563
239	GO:2001236	4.82428701635475e-05	2.92354311246316	7.99491162292448	21	155	regulation of extrinsic apoptotic signaling pathway	biological_process	0.091999153401885	1.54771786639074
240	GO:0071347	5.02291621297427e-05	2.75281642116749	9.23283342260311	23	179	cellular response to interleukin-1	biological_process	0.0957870121814194	1.46090840321276
241	GO:0009968	5.12750135917294e-05	1.57423722083609	67.7762185324049	100	1314	negative regulation of signal transduction	biological_process	0.097781450919428	0.654652956053002
242	GO:0010562	5.16063997084807e-05	1.6170592893308	58.6981253347616	89	1138	positive regulation of phosphorus metabolic process	biological_process	0.0984134042440727	0.693372576062911
243	GO:0045937	5.16063997084807e-05	1.6170592893308	58.6981253347616	89	1138	positive regulation of phosphate metabolic process	biological_process	0.0984134042440727	0.693372576062911
244	GO:0042493	5.18293574000648e-05	1.63996149470552	54.6232994108195	84	1059	response to drug	biological_process	0.0988385845619237	0.713661941642418
245	GO:0002791	5.37083669482005e-05	1.95431234757126	25.7900374933048	47	500	regulation of peptide secretion	biological_process	0.102421855770218	0.966661064174193
246	GO:0022409	5.63787722062323e-05	2.40164579030149	13.1529191215854	29	255	positive regulation of cell-cell adhesion	biological_process	0.107514318597285	1.2640233890712
247	GO:0050878	5.63991158392707e-05	1.94989467710598	25.8416175682914	47	501	regulation of body fluid levels	biological_process	0.107553113905489	0.963396199400241
248	GO:0050714	5.67893888766899e-05	2.36010159690886	13.8234600964114	30	268	positive regulation of protein secretion	biological_process	0.108297364587848	1.23884896560479
249	GO:0031400	5.79284406389203e-05	1.84450825893381	31.8764863417247	55	618	negative regulation of protein modification process	biological_process	0.110469536298421	0.883236248830063
250	GO:0035743	5.83982827382744e-05	9.25366108786611	1.0831815747188	7	21	CD4-positive, alpha-beta T cell cytokine production	biological_process	0.111365525181889	3.21002426166434
251	GO:0036499	5.83982827382744e-05	9.25366108786611	1.0831815747188	7	21	PERK-mediated unfolded protein response	biological_process	0.111365525181889	3.21002426166434
252	GO:0023057	5.87546941017941e-05	1.53905186766423	75.564809855383	109	1465	negative regulation of signaling	biological_process	0.112045201652121	0.622041852823393
253	GO:0042730	6.00124477083879e-05	7.40816753926702	1.44424209962507	8	28	fibrinolysis	biological_process	0.114443737779896	2.88911672620837
254	GO:1903039	6.07469619546779e-05	2.5312944681608	11.2444563470809	26	218	positive regulation of leukocyte cell-cell adhesion	biological_process	0.115844456447571	1.33987534745017
255	GO:0002716	6.20670316261915e-05	12.3288052943225	0.773701124799143	6	15	negative regulation of natural killer cell mediated immunity	biological_process	0.118361829311147	3.62396109905108
256	GO:0001818	6.41750062542547e-05	2.27100218077662	15.2677021960364	32	296	negative regulation of cytokine production	biological_process	0.122381736926864	1.18332909142309
257	GO:0002699	6.56281585769837e-05	2.51803518007531	11.2960364220675	26	219	positive regulation of immune effector process	biological_process	0.125152898406308	1.33229843943725
258	GO:0006468	6.61980778918088e-05	1.46247946076059	102.38644884842	140	1985	protein phosphorylation	biological_process	0.126239734539679	0.548416363453702
259	GO:0030195	6.7310941583225e-05	4.85981892757103	2.73374397429031	11	53	negative regulation of blood coagulation	biological_process	0.12836196559921	2.28090256132861
260	GO:0098586	6.7310941583225e-05	4.85981892757103	2.73374397429031	11	53	cellular response to virus	biological_process	0.12836196559921	2.28090256132861
261	GO:0070555	6.80411525725523e-05	2.56639682279341	10.6770755222282	25	207	response to interleukin-1	biological_process	0.129754477955857	1.359744260846
262	GO:1901701	7.06229985577481e-05	1.58849980864906	61.689769683985	92	1196	cellular response to oxygen-containing compound	biological_process	0.134678058249626	0.667664916264144
263	GO:0070661	7.30065620473462e-05	2.2536685430009	15.3708623460096	32	298	leukocyte proliferation	biological_process	0.139223513824289	1.17227534757224
264	GO:0034976	7.40464929441174e-05	2.28550488324153	14.7003213711837	31	285	response to endoplasmic reticulum stress	biological_process	0.141206662044432	1.19251290142753
265	GO:0002819	7.71324260176063e-05	2.81757778490583	8.25281199785753	21	160	regulation of adaptive immune response	biological_process	0.147091536415575	1.49445543944767
266	GO:1900047	8.06340105594272e-05	4.74653117060778	2.78532404927691	11	54	negative regulation of hemostasis	biological_process	0.153769058136828	2.24687355740542
267	GO:0031342	8.18515386778851e-05	8.63626220362622	1.13476164970541	7	22	negative regulation of cell killing	biological_process	0.156090884258727	3.11040704536699
268	GO:0002221	8.22332172865748e-05	2.59048181868548	10.1612747723621	24	197	pattern recognition receptor signaling pathway	biological_process	0.156818745365498	1.37322045805843
269	GO:0010648	8.24988079726332e-05	1.52680592834636	75.3584895554365	108	1461	negative regulation of cell communication	biological_process	0.157325226803811	0.610516693434053
270	GO:0070372	8.2921106970266e-05	2.23659361623675	15.4740224959829	32	300	regulation of ERK1 and ERK2 cascade	biological_process	0.158130550992297	1.16130314593648
271	GO:0050863	8.62254960660787e-05	2.20050510848353	16.1961435457954	33	314	regulation of T cell activation	biological_process	0.164432020998012	1.13783472096004
272	GO:0051241	8.94131612120528e-05	1.55120244937055	67.9309587573648	99	1317	negative regulation of multicellular organismal process	biological_process	0.170510898431385	0.633386986594965
273	GO:0002793	8.99940479304532e-05	2.25843756784289	14.8550615961435	31	288	positive regulation of peptide secretion	biological_process	0.171618649403374	1.17532503252309
274	GO:0002228	9.06643239710805e-05	4.28415433147294	3.30112479914301	12	64	natural killer cell mediated immunity	biological_process	0.17289686581285	2.09901045236646
275	GO:1902531	9.63032169003819e-05	1.4632222819049	96.2484199250134	132	1866	regulation of intracellular signal transduction	biological_process	0.183650234629028	0.549148949683239
276	GO:0032020	9.70570922327431e-05	36.9238790406674	0.309480449919657	4	6	ISG15-protein conjugation	biological_process	0.185087874887841	5.20648221826015
277	GO:0031667	0.00010211942897053	1.91064537639534	25.7384574183182	46	499	response to nutrient levels	biological_process	0.1947417510468	0.934060033055458
278	GO:1904951	0.000102702759895906	1.95715864827877	23.5205141938939	43	456	positive regulation of establishment of protein localization	biological_process	0.195854163121493	0.968760706301029
279	GO:0045862	0.00010403906799489	2.09672556232286	18.4656668452062	36	358	positive regulation of proteolysis	biological_process	0.198402502666255	1.06813804131716
280	GO:0032269	0.000108400345505971	1.59102041359605	57.460203535083	86	1114	negative regulation of cellular protein metabolic process	biological_process	0.206719458879887	0.669952346294261
281	GO:0006986	0.000109708452967143	2.66479429178685	9.07809319764328	22	176	response to unfolded protein	biological_process	0.209214019808341	1.41402416875428
282	GO:0009611	0.000113379116952559	1.76330815562139	35.0228709159079	58	679	response to wounding	biological_process	0.216213976028529	0.818284621985166
283	GO:0010243	0.000118184812296067	1.60424384330605	54.3138189608998	82	1053	response to organonitrogen compound	biological_process	0.2253784370486	0.681893446525419
284	GO:0031324	0.000118194587390293	1.38981693611469	136.480878414569	177	2646	negative regulation of cellular metabolic process	biological_process	0.22539707815329	0.474894866580115
285	GO:0008625	0.000121048213017242	3.61330640440229	4.43588644884842	14	86	extrinsic apoptotic signaling pathway via death domain receptors	biological_process	0.23083894222388	1.8533195989078
286	GO:0040012	0.000121939814247273	1.6024976294241	54.3653990358864	82	1054	regulation of locomotion	biological_process	0.232539225769549	0.680322222665781
287	GO:1990868	0.000127711826029372	3.40093393022538	5.00326727370113	15	97	response to chemokine	biological_process	0.243546452238012	1.76593097915306
288	GO:1990869	0.000127711826029372	3.40093393022538	5.00326727370113	15	97	cellular response to chemokine	biological_process	0.243546452238012	1.76593097915306
289	GO:0010950	0.000129656385031252	2.63033052671735	9.1812533476165	22	178	positive regulation of endopeptidase activity	biological_process	0.247254726254598	1.3952440996295
290	GO:0050819	0.000134925756517945	4.43622122762148	2.94006427423674	11	57	negative regulation of coagulation	biological_process	0.257303417679722	2.14933131230625
291	GO:0031325	0.000135402800065015	1.35119494440638	171.29742903053	215	3321	positive regulation of cellular metabolic process	biological_process	0.258213139723985	0.434235835314181
292	GO:0002477	0.000136823778914241	Inf	0.154740224959829	3	3	antigen processing and presentation of exogenous peptide antigen via MHC class Ib	biological_process	0.260922946389457	Inf
293	GO:0034343	0.000136823778914241	Inf	0.154740224959829	3	3	type III interferon production	biological_process	0.260922946389457	Inf
294	GO:0034344	0.000136823778914241	Inf	0.154740224959829	3	3	regulation of type III interferon production	biological_process	0.260922946389457	Inf
295	GO:0002031	0.000140396911264382	10.0860644058136	0.876861274772362	6	17	G protein-coupled receptor internalization	biological_process	0.267736909781176	3.33429143783254
296	GO:0071360	0.000140396911264382	10.0860644058136	0.876861274772362	6	17	cellular response to exogenous dsRNA	biological_process	0.267736909781176	3.33429143783254
297	GO:2001235	0.000140786314355031	2.61342791582339	9.23283342260311	22	179	positive regulation of apoptotic signaling pathway	biological_process	0.268479501475043	1.38594336709642
298	GO:0022603	0.00014167930405168	1.56842415316642	59.574986609534	88	1155	regulation of anatomical structure morphogenesis	biological_process	0.270182432826554	0.649315764121636
299	GO:1901605	0.00014218943047697	2.48874689385871	10.5223352972683	24	204	alpha-amino acid metabolic process	biological_process	0.271155243919581	1.31541951535615
300	GO:0042060	0.000142817383407563	1.8281776709663	29.1427423674344	50	565	wound healing	biological_process	0.272352750158223	0.870406285147705
301	GO:0032481	0.000143585571197396	3.77235197368421	3.97166577396893	13	77	positive regulation of type I interferon production	biological_process	0.273817684273433	1.91546429080587
302	GO:0031341	0.000143725209985984	3.35976818667073	5.05484734868773	15	98	regulation of cell killing	biological_process	0.274083975443271	1.74836169506422
303	GO:2000145	0.000145779552527099	1.60668160412817	52.1990358864488	79	1012	regulation of cell motility	biological_process	0.278001606669178	0.6840840586603
304	GO:0002444	0.000154219639735875	1.83362842637827	28.4722013926085	49	552	myeloid leukocyte mediated immunity	biological_process	0.294096852976314	0.874701315196261
305	GO:0070098	0.000155907571520544	3.5152507618261	4.53904659882164	14	88	chemokine-mediated signaling pathway	biological_process	0.297315738889677	1.81362760819939
306	GO:0046649	0.00015628679105184	1.71433685724844	37.8081949651848	61	733	lymphocyte activation	biological_process	0.298038910535859	0.777650618512454
307	GO:0030968	0.000157410460962249	3.04166327858188	6.24118907337975	17	121	endoplasmic reticulum unfolded protein response	biological_process	0.300181749055009	1.60486045115311
308	GO:0031663	0.000158842713733786	4.34158769890935	2.99164434922335	11	58	lipopolysaccharide-mediated signaling pathway	biological_process	0.302913055090331	2.11822272618755
309	GO:0043085	0.000159934063825943	1.50795970432856	73.2437064809855	104	1420	positive regulation of catalytic activity	biological_process	0.304994259716073	0.592597877451355
310	GO:0051817	0.00016145386200658	3.31958257986739	5.10642742367434	15	99	modulation of process of other organism involved in symbiotic interaction	biological_process	0.307892514846548	1.7310018416276
311	GO:0019538	0.00016613106239885	1.28640752654162	301.588698446706	353	5847	protein metabolic process	biological_process	0.316811935994607	0.363347752606242
312	GO:0001913	0.000166422140362103	4.75367933919875	2.52742367434387	10	49	T cell mediated cytotoxicity	biological_process	0.31736702167053	2.24904458915533
313	GO:0071496	0.000168419429489247	2.08815401718753	17.4856454204606	34	339	cellular response to external stimulus	biological_process	0.321175852035995	1.06222812552753
314	GO:0002822	0.000170054283482362	2.80837200699489	7.47911087305838	19	145	regulation of adaptive immune response based on somatic recombination of immune receptors built from immunoglobulin superfamily domains	biological_process	0.324293518600865	1.48973405284298
315	GO:0001934	0.000170481602854026	1.59764083589808	52.4569362613819	79	1017	positive regulation of protein phosphorylation	biological_process	0.325108416642628	0.675943113830127
316	GO:0003013	0.000175449180533968	1.82243926276368	28.6269416175683	49	555	circulatory system process	biological_process	0.334581587278277	0.865870734020099
317	GO:0002224	0.000186241721132839	2.78610036033631	7.53069094804499	19	146	toll-like receptor signaling pathway	biological_process	0.355162962200324	1.47824722734034
318	GO:0051250	0.000186241721132839	2.78610036033631	7.53069094804499	19	146	negative regulation of lymphocyte activation	biological_process	0.355162962200324	1.47824722734034
319	GO:0042327	0.000187360392265249	1.5784225467556	55.087520085699	82	1068	positive regulation of phosphorylation	biological_process	0.35729626804983	0.658483469296366
320	GO:0051222	0.00019036234617718	1.92897645415056	22.6952329941082	41	440	positive regulation of protein transport	biological_process	0.363020994159882	0.947835533388291
321	GO:0042089	0.00019270042103257	2.98393434121824	6.34434922335297	17	123	cytokine biosynthetic process	biological_process	0.36747970290911	1.57721579074027
322	GO:0009409	0.000198526030541797	4.63457502623295	2.57900374933048	10	50	response to cold	biological_process	0.378589140243207	2.21243705499854
323	GO:0032943	0.000200437805870858	2.21298780754272	14.132940546331	29	274	mononuclear cell proliferation	biological_process	0.382234895795727	1.14599550263187
324	GO:0060330	0.000201394434928734	7.19566480706648	1.28950187466524	7	25	regulation of response to interferon-gamma	biological_process	0.384059187409095	2.84712798363692
325	GO:0060334	0.000201394434928734	7.19566480706648	1.28950187466524	7	25	regulation of interferon-gamma-mediated signaling pathway	biological_process	0.384059187409095	2.84712798363692
326	GO:0072677	0.000201394434928734	7.19566480706648	1.28950187466524	7	25	eosinophil migration	biological_process	0.384059187409095	2.84712798363692
327	GO:0008015	0.000206484693277475	1.82030671602327	28.0595607927156	48	544	blood circulation	biological_process	0.393766310080145	0.864181560536001
328	GO:1901678	0.000211090731154766	13.1971368923352	0.618960899839314	5	12	iron coordination entity transport	biological_process	0.402550024312138	3.7221530669513
329	GO:0042107	0.000212797972008971	2.95587915670506	6.39592929833958	17	124	cytokine metabolic process	biological_process	0.405805732621108	1.56358728992182
330	GO:0006471	0.000213077532167241	5.92485863874346	1.70214247455811	8	33	protein ADP-ribosylation	biological_process	0.406338853842929	2.56678073314732
331	GO:0044281	0.000216283858727387	1.42415516682928	101.561167648634	136	1969	small molecule metabolic process	biological_process	0.412453318593128	0.510106341683227
332	GO:0010952	0.000217271874616247	2.46551112741502	10.1612747723621	23	197	positive regulation of peptidase activity	biological_process	0.414337464893182	1.30188676406606
333	GO:0002709	0.000221021320868385	3.83966061133471	3.61060524906267	12	70	regulation of T cell mediated immunity	biological_process	0.42148765889601	1.94097879636748
334	GO:0002833	0.000221584841141251	2.27195945945946	12.8434386716658	27	249	positive regulation of response to biotic stimulus	biological_process	0.422562292056365	1.18393709181504
335	GO:0009991	0.000223054995835891	1.82585306218196	27.3890198178897	47	531	response to extracellular stimulus	biological_process	0.425365877059044	0.868570667298525
336	GO:0001933	0.000223929813604743	1.92932958637727	22.1278521692555	40	429	negative regulation of protein phosphorylation	biological_process	0.427034154544245	0.94809961928937
337	GO:0051172	0.000227364706584482	1.38254513204853	126.525923942153	164	2453	negative regulation of nitrogen compound metabolic process	biological_process	0.433584495456607	0.467326576821516
338	GO:0051094	0.000233287975509447	1.49294897868954	73.1405463310123	103	1418	positive regulation of developmental process	biological_process	0.444880169296515	0.57816486242534
339	GO:0051098	0.000234421270611252	2.00167094004782	19.2393679700054	36	373	regulation of binding	biological_process	0.447041363055658	1.00120482523268
340	GO:0044282	0.000241546183092079	1.90455262988338	22.9531333690412	41	445	small molecule catabolic process	biological_process	0.460628571156595	0.929452155489935
341	GO:0002706	0.000243189465522265	2.72134126466754	7.68543117300482	19	149	regulation of lymphocyte mediated immunity	biological_process	0.463762310750959	1.44431788638239
342	GO:0043549	0.000244218600299872	1.62899563465132	44.8746652383503	69	870	regulation of kinase activity	biological_process	0.465724870771856	0.703982737764391
343	GO:0042035	0.000246126752372497	3.03583820011637	5.88012854847349	16	114	regulation of cytokine biosynthetic process	biological_process	0.469363716774352	1.60209490204782
344	GO:0035966	0.000252102797419764	2.43721590909091	10.2644349223353	23	199	response to topologically incorrect protein	biological_process	0.48076003467949	1.28523406278759
345	GO:0006081	0.000253264189487953	4.08039915966387	3.14638457418318	11	61	cellular aldehyde metabolic process	biological_process	0.482974809353527	2.02871028883893
346	GO:0006887	0.000256191476156607	1.61441041091756	46.5768077129084	71	903	exocytosis	biological_process	0.488557145030649	0.691007383156203
347	GO:0045429	0.000287229277418533	4.90371809100999	2.21794322442421	9	43	positive regulation of nitric oxide biosynthetic process	biological_process	0.547746232037142	2.29387604257024
348	GO:0045089	0.000294489437249468	2.35641499915924	11.0381360471344	24	214	positive regulation of innate immune response	biological_process	0.561591356834735	1.23659364125007
349	GO:0050793	0.000309842270191923	1.35776041019549	139.059882163899	177	2696	regulation of developmental process	biological_process	0.590869209255998	0.441228924709239
350	GO:0050870	0.0003135754914416	2.39595863544514	10.4191751472951	23	202	positive regulation of T cell activation	biological_process	0.597988462179132	1.26060300121798
351	GO:0034620	0.000316639946888467	2.74551131928181	7.22121049812533	18	140	cellular response to unfolded protein	biological_process	0.603832378716307	1.45707485928366
352	GO:0051173	0.00031695012989575	1.33364740953674	163.715158007499	204	3174	positive regulation of nitrogen compound metabolic process	biological_process	0.604423897711196	0.415377296395429
353	GO:0051338	0.000323066126744661	1.57908186273036	50.2389930369577	75	974	regulation of transferase activity	biological_process	0.616087103702069	0.659085965304374
354	GO:0050966	0.000328480843327088	11.5468423799582	0.670540974825924	5	13	detection of mechanical stimulus involved in sensory perception of pain	biological_process	0.626412968224757	3.52942647851193
355	GO:0060338	0.000329573880421711	5.48535970525499	1.80530262453133	8	35	regulation of type I interferon-mediated signaling pathway	biological_process	0.628497389964203	2.45558622919221
356	GO:0050954	0.00033421724309654	2.56876439828866	8.51071237279057	20	165	sensory perception of mechanical stimulus	biological_process	0.637352282585102	1.36107457532724
357	GO:0039528	0.000339890032300011	6.47536610878661	1.39266202463846	7	27	cytoplasmic pattern recognition receptor signaling pathway in response to virus	biological_process	0.648170291596121	2.69496176320833
358	GO:0050729	0.00034245144830815	2.63950638755376	7.89175147295126	19	153	positive regulation of inflammatory response	biological_process	0.653054911923643	1.40026815730651
359	GO:0042269	0.000344758841925903	4.7633423180593	2.26952329941082	9	44	regulation of natural killer cell mediated cytotoxicity	biological_process	0.657455111552696	2.25197423184711
360	GO:1904407	0.000344758841925903	4.7633423180593	2.26952329941082	9	44	positive regulation of nitric oxide metabolic process	biological_process	0.657455111552696	2.25197423184711
361	GO:0042136	0.00034755480305064	3.06301293643066	5.46748794858061	15	106	neurotransmitter biosynthetic process	biological_process	0.662787009417571	1.61495146007593
362	GO:0002718	0.000350550562171062	3.39908080059303	4.3327262988752	13	84	regulation of cytokine production involved in immune response	biological_process	0.668499922060215	1.76514465703385
363	GO:0042326	0.000355240990341931	1.84990289183527	24.1394750937333	42	468	negative regulation of phosphorylation	biological_process	0.677444568582062	0.88744954039308
364	GO:0031401	0.000360059987702872	1.50808856493267	63.804552758436	91	1237	positive regulation of protein modification process	biological_process	0.686634396549377	0.592721155687
365	GO:0031396	0.000361539134233939	2.36921358880922	10.5223352972683	23	204	regulation of protein ubiquitination	biological_process	0.689455128984122	1.24440826595914
366	GO:0016485	0.000362153801734281	2.31938949494281	11.1928762720943	24	217	protein processing	biological_process	0.690627299907273	1.21374511202273
367	GO:0050920	0.000362153801734281	2.31938949494281	11.1928762720943	24	217	regulation of chemotaxis	biological_process	0.690627299907273	1.21374511202273
368	GO:0002720	0.000383703009924222	4.2122960984451	2.78532404927691	10	54	positive regulation of cytokine production involved in immune response	biological_process	0.731721639925491	2.07460685249467
369	GO:1903320	0.000383873647525388	2.26429399465916	11.9149973219068	25	231	regulation of protein modification by small protein conjugation or removal	biological_process	0.732047045830916	1.17906128904447
370	GO:0007565	0.000384109069586113	2.41178971057073	9.90337439742903	22	192	female pregnancy	biological_process	0.732495995700717	1.27010412086042
371	GO:0035458	0.000384849820294477	7.92342140618003	1.03160149973219	6	20	cellular response to interferon-beta	biological_process	0.733908607301568	2.98612353382261
372	GO:0046782	0.000391200595537366	3.84877913429523	3.30112479914301	11	64	regulation of viral transcription	biological_process	0.746019535689757	1.94440088315198
373	GO:0016192	0.000400401922986197	1.38911762889781	109.246598821639	143	2118	vesicle-mediated transport	biological_process	0.763566467134677	0.474168770264026
374	GO:0046651	0.000403404463213948	2.14326290874025	14.0297803963578	28	272	lymphocyte proliferation	biological_process	0.769292311348999	1.09980883268879
375	GO:0030334	0.000411294382675421	1.57404584064674	49.0010712372791	73	950	regulation of cell migration	biological_process	0.784338387762029	0.654477556798836
376	GO:0002476	0.00041662248241086	18.4598540145985	0.412640599892876	4	8	antigen processing and presentation of endogenous peptide antigen via MHC class Ib	biological_process	0.79449907395751	4.20631923870271
377	GO:0016477	0.000418423650169226	1.44299552196144	82.1154793786824	112	1592	cell migration	biological_process	0.797933900872714	0.529066822729983
378	GO:0001906	0.000423671497396366	2.51626493938265	8.6654525977504	20	168	cell killing	biological_process	0.80794154553487	1.33128383263465
379	GO:0006919	0.000443373235738238	3.30558038932949	4.43588644884842	13	86	activation of cysteine-type endopeptidase activity involved in apoptotic process	biological_process	0.845512760552819	1.72490360041525
380	GO:0009653	0.000458009814099887	1.34348323199211	141.071505088377	178	2735	anatomical structure morphogenesis	biological_process	0.873424715488484	0.425978315193435
381	GO:0042592	0.000463249766416488	1.40183286547066	98.9821638993037	131	1919	homeostatic process	biological_process	0.883417304556243	0.487314353249984
382	GO:0060341	0.000475951867039409	1.55536910265529	50.9095340117836	75	987	regulation of cellular localization	biological_process	0.907640210444154	0.637256985102894
383	GO:0051345	0.000482276918107453	1.63333847762548	39.4587573647563	61	765	positive regulation of hydrolase activity	biological_process	0.919702082830912	0.707823792363677
384	GO:0002715	0.000488452268146407	4.50535441101479	2.37268344938404	9	46	regulation of natural killer cell mediated immunity	biological_process	0.931478475355198	2.17164059924683
385	GO:0006984	0.000488452268146407	4.50535441101479	2.37268344938404	9	46	ER-nucleus signaling pathway	biological_process	0.931478475355198	2.17164059924683
386	GO:0051917	0.00048933758901916	10.2632799814428	0.722121049812533	5	14	regulation of fibrinolysis	biological_process	0.933166782259538	3.35941996196713
387	GO:0070234	0.00048933758901916	10.2632799814428	0.722121049812533	5	14	positive regulation of T cell apoptotic process	biological_process	0.933166782259538	3.35941996196713
388	GO:0050727	0.000504416588544392	1.93228054114536	19.290948044992	35	374	regulation of inflammatory response	biological_process	0.961922434354155	0.950304569296195
389	GO:0070663	0.000505518514061397	2.26017362119599	11.4507766470273	24	222	regulation of leukocyte proliferation	biological_process	0.964023806315085	1.17643360132076
390	GO:0002029	0.000515430435316958	7.39477533960293	1.0831815747188	6	21	desensitization of G protein-coupled receptor signaling pathway	biological_process	0.982925840149439	2.88650631752527
391	GO:0022401	0.000515430435316958	7.39477533960293	1.0831815747188	6	21	negative adaptation of signaling pathway	biological_process	0.982925840149439	2.88650631752527
392	GO:0048245	0.000515430435316958	7.39477533960293	1.0831815747188	6	21	eosinophil chemotaxis	biological_process	0.982925840149439	2.88650631752527
393	GO:0050951	0.000515430435316958	7.39477533960293	1.0831815747188	6	21	sensory perception of temperature stimulus	biological_process	0.982925840149439	2.88650631752527
394	GO:0030001	0.000522621327008595	1.57936139922717	46.1125870380289	69	894	metal ion transport	biological_process	0.99663887060539	0.659341335361899
395	GO:0000964	0.000526185538152652	55.33125	0.206320299946438	3	4	mitochondrial RNA 5'-end processing	biological_process	1	5.7900226112658
396	GO:0043408	0.000532769519468495	1.62612080023333	39.6134975897161	61	768	regulation of MAPK cascade	biological_process	1	0.701434435410533
397	GO:0046683	0.000537317925627507	2.70170398077375	6.91173004820568	17	134	response to organophosphorus	biological_process	1	1.43386961068686
398	GO:0002460	0.000537776442930705	1.94520430702179	18.620407070166	34	361	adaptive immune response based on somatic recombination of immune receptors built from immunoglobulin superfamily domains	biological_process	1	0.959921691071366
399	GO:0051346	0.000543846750377739	1.82141902519764	23.8815747188002	41	463	negative regulation of hydrolase activity	biological_process	1	0.865062858631321
400	GO:0010951	0.00054761805564935	2.16571695380393	12.8950187466524	26	250	negative regulation of endopeptidase activity	biological_process	1	1.11484470369109
401	GO:0006809	0.000548414071504355	3.42479980587236	3.97166577396893	12	77	nitric oxide biosynthetic process	biological_process	1	1.77601965887131
402	GO:0031397	0.000548414071504355	3.42479980587236	3.97166577396893	12	77	negative regulation of protein ubiquitination	biological_process	1	1.77601965887131
403	GO:0051702	0.000548414071504355	3.42479980587236	3.97166577396893	12	77	interaction with symbiont	biological_process	1	1.77601965887131
404	GO:0050865	0.000553627060185578	1.70286061512574	31.6701660417783	51	614	regulation of cell activation	biological_process	1	0.767960350403072
405	GO:1903321	0.000556243883384706	3.21706666666667	4.53904659882164	13	88	negative regulation of protein modification by small protein conjugation or removal	biological_process	1	1.68574583299806
406	GO:1904035	0.000556243883384706	3.21706666666667	4.53904659882164	13	88	regulation of epithelial cell apoptotic process	biological_process	1	1.68574583299806
407	GO:0002366	0.000560800809514355	1.65095771777891	36.4671130155329	57	707	leukocyte activation involved in immune response	biological_process	1	0.723303172260978
408	GO:0050794	0.000562200193699081	1.25366428986034	577.593679700054	626	11198	regulation of cellular process	biological_process	1	0.326151070472316
409	GO:1904019	0.000573687464672343	2.9026569092827	5.72538832351366	15	111	epithelial cell apoptotic process	biological_process	1	1.53737405714266
410	GO:0070231	0.000576866224167383	4.38654419066534	2.42426352437065	9	47	T cell apoptotic process	biological_process	1	2.13308480254336
411	GO:0033554	0.000586899273727735	1.3797719528706	106.667595072309	139	2068	cellular response to stress	biological_process	1	0.464429839721011
412	GO:0042108	0.000587265013957288	3.64197554021609	3.45586502410284	11	67	positive regulation of cytokine biosynthetic process	biological_process	1	1.86472123309799
413	GO:0018108	0.000593421153534827	1.93315687358699	18.7235672201393	34	363	peptidyl-tyrosine phosphorylation	biological_process	1	0.950958715439941
414	GO:0048731	0.000595758538617573	1.26901152470009	253.722388859132	298	4919	system development	biological_process	1	0.343705171268982
415	GO:0016310	0.000628303296343045	1.35168901069872	124.772201392608	159	2419	phosphorylation	biological_process	1	0.43476326232149
416	GO:0050868	0.000631479829310404	2.87256948975597	5.77696839850027	15	112	negative regulation of T cell activation	biological_process	1	1.5223417932417
417	GO:0031348	0.000637337931512004	2.17865113683917	12.3276379217997	25	239	negative regulation of defense response	biological_process	1	1.12343519900251
418	GO:0007596	0.000639799080800372	1.96766351970151	17.3309051955008	32	336	blood coagulation	biological_process	1	0.976483533704681
419	GO:0002263	0.000642756001646278	1.64047532251858	36.6734333154794	57	711	cell activation involved in immune response	biological_process	1	0.714113891724153
420	GO:0048869	0.000644477867740489	1.27860028582616	222.774343867167	265	4319	cellular developmental process	biological_process	1	0.354565321463356
421	GO:0032635	0.000650529194093297	2.48966788016233	8.30439207284413	19	161	interleukin-6 production	biological_process	1	1.3159533006868
422	GO:0033627	0.000668502263610598	3.57787851982898	3.50744509908945	11	68	cell adhesion mediated by integrin	biological_process	1	1.83910440421052
423	GO:0002711	0.00067795813406089	4.27382680212869	2.47584359935726	9	48	positive regulation of T cell mediated immunity	biological_process	1	2.09552844361471
424	GO:0032648	0.00067795813406089	4.27382680212869	2.47584359935726	9	48	regulation of interferon-beta production	biological_process	1	2.09552844361471
425	GO:0023058	0.000678022521556609	6.93221003134796	1.13476164970541	6	22	adaptation of signaling pathway	biological_process	1	2.7933153657782
426	GO:0071359	0.000678022521556609	6.93221003134796	1.13476164970541	6	22	cellular response to dsRNA	biological_process	1	2.7933153657782
427	GO:0072643	0.000678022521556609	6.93221003134796	1.13476164970541	6	22	interferon-gamma secretion	biological_process	1	2.7933153657782
428	GO:0051270	0.000679394720998823	1.50870761690503	56.5833422603107	81	1097	regulation of cellular component movement	biological_process	1	0.593313242900901
429	GO:0002828	0.000680578420208433	5.62979807167546	1.54740224959829	7	30	regulation of type 2 immune response	biological_process	1	2.49308317697391
430	GO:0032728	0.000680578420208433	5.62979807167546	1.54740224959829	7	30	positive regulation of interferon-beta production	biological_process	1	2.49308317697391
431	GO:0018212	0.000686428244187176	1.91535787931057	18.8783074450991	34	366	peptidyl-tyrosine modification	biological_process	1	0.937613980906356
432	GO:0032609	0.000694154288767318	2.84309609919917	5.82854847348688	15	113	interferon-gamma production	biological_process	1	1.50746286422647
433	GO:0035821	0.000694154288767318	2.84309609919917	5.82854847348688	15	113	modulation of process of other organism	biological_process	1	1.50746286422647
434	GO:0006464	0.000694760177020242	1.28021888839938	214.573111944296	256	4160	cellular protein modification process	biological_process	1	0.356390499452116
435	GO:0036211	0.000694760177020242	1.28021888839938	214.573111944296	256	4160	protein modification process	biological_process	1	0.356390499452116
436	GO:0030193	0.000695402289358702	3.32219031027826	4.07482592394215	12	79	regulation of blood coagulation	biological_process	1	1.7321347198477
437	GO:0045859	0.000695868419724426	1.60031319842489	40.8514193893947	62	792	regulation of protein kinase activity	biological_process	1	0.678354283609881
438	GO:0002449	0.000698171495704283	1.93414905450501	18.1561863952866	33	352	lymphocyte mediated immunity	biological_process	1	0.951698979876276
439	GO:0009063	0.000701382176152961	2.72776416108813	6.44750937332619	16	125	cellular amino acid catabolic process	biological_process	1	1.4477189162328
440	GO:1901565	0.000701590324105287	1.46651761401095	66.847777182646	93	1296	organonitrogen compound catabolic process	biological_process	1	0.552394399082349
441	GO:0033036	0.000701789487058836	1.31045171426373	163.405677557579	201	3168	macromolecule localization	biological_process	1	0.390064196187772
442	GO:0050961	0.000702972867715643	9.23643006263048	0.773701124799143	5	15	detection of temperature stimulus involved in sensory perception	biological_process	1	3.20733534881358
443	GO:0050965	0.000702972867715643	9.23643006263048	0.773701124799143	5	15	detection of temperature stimulus involved in sensory perception of pain	biological_process	1	3.20733534881358
444	GO:0050900	0.000705676550582435	1.76819460335622	25.7384574183182	43	499	leukocyte migration	biological_process	1	0.822277063104267
445	GO:0048870	0.000705983698282788	1.40306473115417	90.3167113015533	120	1751	cell motility	biological_process	1	0.488581570013297
446	GO:0051674	0.000705983698282788	1.40306473115417	90.3167113015533	120	1751	localization of cell	biological_process	1	0.488581570013297
447	GO:1902042	0.000717541408091834	4.77649045769296	2.01162292447777	8	39	negative regulation of extrinsic apoptotic signaling pathway via death domain receptors	biological_process	1	2.25595098244702
448	GO:0002480	0.000719315455711177	14.7670490093848	0.464220674879486	4	9	antigen processing and presentation of exogenous peptide antigen via MHC class I, TAP-independent	biological_process	1	3.88430964713176
449	GO:0060700	0.000719315455711177	14.7670490093848	0.464220674879486	4	9	regulation of ribonuclease activity	biological_process	1	3.88430964713176
450	GO:2000501	0.000719315455711177	14.7670490093848	0.464220674879486	4	9	regulation of natural killer cell chemotaxis	biological_process	1	3.88430964713176
451	GO:0000902	0.0007216736579556	1.52110739212786	53.3337975361543	77	1034	cell morphogenesis	biological_process	1	0.605122012773717
452	GO:0050766	0.000758871622331668	3.5159917415242	3.55902517407606	11	69	positive regulation of phagocytosis	biological_process	1	1.81393168183624
453	GO:0040011	0.000775121533687364	1.38033142050999	100.271665773969	131	1944	locomotion	biological_process	1	0.465014702742978
454	GO:1900046	0.000780445106127692	3.27314900723696	4.12640599892876	12	80	regulation of hemostasis	biological_process	1	1.71067928130371
455	GO:0032757	0.000793053732643117	4.16674528301887	2.52742367434387	9	49	positive regulation of interleukin-8 production	biological_process	1	2.05892090945792
456	GO:0001836	0.000798078250563079	3.78139923335546	3.04322442420996	10	59	release of cytochrome c from mitochondria	biological_process	1	1.91892017452376
457	GO:0071705	0.000803558875912329	1.34143251018288	126.371183717193	160	2450	nitrogen compound transport	biological_process	1	0.423774471912053
458	GO:0007599	0.000821472138837661	1.93526812871291	17.5888055704339	32	341	hemostasis	biological_process	1	0.952533463613072
459	GO:0002724	0.000840375912944199	5.39491806136681	1.5989823245849	7	31	regulation of T cell cytokine production	biological_process	1	2.43160104806223
460	GO:0051348	0.000843802278914293	2.03333402692524	14.7003213711837	28	285	negative regulation of transferase activity	biological_process	1	1.0238472340731
461	GO:0043299	0.000853637269680708	1.72601146798188	27.5437600428495	45	534	leukocyte degranulation	biological_process	1	0.787442050116878
462	GO:1904894	0.000855788764382739	3.05348434377082	4.74536689876808	13	92	positive regulation of receptor signaling pathway via STAT	biological_process	1	1.61045644802312
463	GO:0050817	0.000862801736273283	1.92891445202869	17.6403856454205	32	342	coagulation	biological_process	1	0.947789160820517
464	GO:0010876	0.000877366898140118	1.83177631503765	21.405731119443	37	415	lipid localization	biological_process	1	0.873243341377706
465	GO:0032608	0.000923559813592188	4.06488725264611	2.57900374933048	9	50	interferon-beta production	biological_process	1	2.02321533697333
466	GO:0033273	0.000948845344093362	3.01514473684211	4.79694697375469	13	93	response to vitamin	biological_process	1	1.59222725788405
467	GO:0045936	0.000960664750937849	1.68378734487513	30.0711837171934	48	583	negative regulation of phosphate metabolic process	biological_process	1	0.751709943709066
468	GO:0042531	0.000970150957325527	3.3984068627451	3.66218532404928	11	71	positive regulation of tyrosine phosphorylation of STAT protein	biological_process	1	1.76485858463698
469	GO:0071479	0.000970150957325527	3.3984068627451	3.66218532404928	11	71	cellular response to ionizing radiation	biological_process	1	1.76485858463698
470	GO:0032637	0.000976721037503453	3.17926994141505	4.22956614890198	12	82	interleukin-8 production	biological_process	1	1.66869551619504
471	GO:0046209	0.000976721037503453	3.17926994141505	4.22956614890198	12	82	nitric oxide metabolic process	biological_process	1	1.66869551619504
472	GO:0002475	0.000979333350678413	8.39628012905675	0.825281199785753	5	16	antigen processing and presentation via MHC class Ib	biological_process	1	3.06975030074859
473	GO:0002830	0.000979333350678413	8.39628012905675	0.825281199785753	5	16	positive regulation of type 2 immune response	biological_process	1	3.06975030074859
474	GO:1903038	0.000990095869101069	2.63060806832942	6.65382967327263	16	129	negative regulation of leukocyte cell-cell adhesion	biological_process	1	1.39539631882025
475	GO:0010563	0.000996115798855642	1.68054807927575	30.12276379218	48	584	negative regulation of phosphorus metabolic process	biological_process	1	0.748931817707185
476	GO:0022408	0.00102159856846676	2.32595440084836	9.28441349758972	20	180	negative regulation of cell-cell adhesion	biological_process	1	1.21782281378672
477	GO:0043270	0.00104526866338821	2.03074596774194	14.1845206213176	27	275	positive regulation of ion transport	biological_process	1	1.02200977976172
478	GO:0045744	0.00107096406567944	3.96787960467206	2.63058382431709	9	51	negative regulation of G protein-coupled receptor signaling pathway	biological_process	1	1.98836825143606
479	GO:0002694	0.00108593352993095	1.68255816860562	29.452222817354	47	571	regulation of leukocyte activation	biological_process	1	0.750656381868718
480	GO:0042509	0.00108928540815528	3.13431376904963	4.28114622388859	12	83	regulation of tyrosine phosphorylation of STAT protein	biological_process	1	1.64814961197166
481	GO:0010466	0.00109869753374346	2.05418483077981	13.5139796464917	26	262	negative regulation of peptidase activity	biological_process	1	1.0385659978453
482	GO:0009725	0.0011227557953766	1.51049058742362	50.8063738618104	73	985	response to hormone	biological_process	1	0.595017193983376
483	GO:0039530	0.00115002155506509	12.3051790059089	0.515800749866095	4	10	MDA-5 signaling pathway	biological_process	1	3.62119374001043
484	GO:0051918	0.00115002155506509	12.3051790059089	0.515800749866095	4	10	negative regulation of fibrinolysis	biological_process	1	3.62119374001043
485	GO:0006520	0.00115119016254146	1.89163686793838	17.9498660953401	32	348	cellular amino acid metabolic process	biological_process	1	0.919635165259771
486	GO:2000377	0.00115766820491833	2.24633940991288	10.0581146223889	21	195	regulation of reactive oxygen species metabolic process	biological_process	1	1.16757592774002
487	GO:0042129	0.00115952775626262	2.42498274672188	8.04649169791109	18	156	regulation of T cell proliferation	biological_process	1	1.27797448284313
488	GO:0042102	0.00116049583667339	2.94127086007702	4.90010712372791	13	95	positive regulation of T cell proliferation	biological_process	1	1.55643964736558
489	GO:0044706	0.00117258231654897	2.15269966855554	11.4507766470273	23	222	multi-multicellular organism process	biological_process	1	1.10614705758741
490	GO:0051100	0.0011728599725133	2.35581214689266	8.71703267273701	19	169	negative regulation of binding	biological_process	1	1.2362245028562
491	GO:0050818	0.00121240788248599	3.09060637924991	4.3327262988752	12	84	regulation of coagulation	biological_process	1	1.62788992373189
492	GO:0002275	0.00124354388529875	1.69043970293528	28.0595607927156	45	544	myeloid cell activation involved in immune response	biological_process	1	0.757398557001667
493	GO:0001914	0.00124786126692881	4.9793611200515	1.70214247455811	7	33	regulation of T cell mediated cytotoxicity	biological_process	1	2.31596064830518
494	GO:0002756	0.00124786126692881	4.9793611200515	1.70214247455811	7	33	MyD88-independent toll-like receptor signaling pathway	biological_process	1	2.31596064830518
495	GO:0002501	0.00126485898817679	27.6640625	0.257900374933048	3	5	peptide antigen assembly with MHC protein complex	biological_process	1	4.78994112839092
496	GO:0051097	0.00126485898817679	27.6640625	0.257900374933048	3	5	negative regulation of helicase activity	biological_process	1	4.78994112839092
497	GO:2000646	0.00126485898817679	27.6640625	0.257900374933048	3	5	positive regulation of receptor catabolic process	biological_process	1	4.78994112839092
498	GO:0031669	0.00127176147363294	2.09920652777153	12.2244777718265	24	237	cellular response to nutrient levels	biological_process	1	1.06984411133434
499	GO:1990823	0.00128025512867497	2.9056689917565	4.95168719871452	13	96	response to leukemia inhibitory factor	biological_process	1	1.53887036327674
500	GO:1990830	0.00128025512867497	2.9056689917565	4.95168719871452	13	96	cellular response to leukemia inhibitory factor	biological_process	1	1.53887036327674
501	GO:0030154	0.00128489267101586	1.26136764375862	218.699517943224	258	4240	cell differentiation	biological_process	1	0.334988831196519
502	GO:0022604	0.00128848377897261	1.73296837280816	24.964756293519	41	484	regulation of cell morphogenesis	biological_process	1	0.793245325121744
503	GO:0065007	0.00132007275806719	1.24956108451337	658.72913765399	701	12771	biological regulation	biological_process	1	0.321421428972001
504	GO:0045597	0.00132018602421382	1.50008200533647	51.11585431173	73	991	positive regulation of cell differentiation	biological_process	1	0.585041371026745
505	GO:0030595	0.00132204204488921	2.13103630782259	11.5539367970005	23	224	leukocyte chemotaxis	biological_process	1	1.09155517344411
506	GO:0071850	0.00132889020043426	7.69615518441197	0.876861274772362	5	17	mitotic cell cycle arrest	biological_process	1	2.94413788974262
507	GO:0043409	0.00133943151080396	2.268706515273	9.49073379753615	20	184	negative regulation of MAPK cascade	biological_process	1	1.1818699909646
508	GO:2001057	0.00134683388742198	3.04809645218443	4.38430637386181	12	85	reactive nitrogen species metabolic process	biological_process	1	1.60790855535306
509	GO:0055065	0.00135258101565196	1.6190689436098	33.7849491162292	52	655	metal ion homeostasis	biological_process	1	0.695164420159447
510	GO:0048856	0.00137418921135965	1.23388225564207	308.861489019818	352	5988	anatomical structure development	biological_process	1	0.303204730544067
511	GO:0032677	0.00137630691888528	3.23602774443111	3.81692554900911	11	74	regulation of interleukin-8 production	biological_process	1	1.69422397692165
512	GO:0006811	0.00138492178053233	1.37964622221828	88.4598286020353	116	1715	ion transport	biological_process	1	0.464298369260796
513	GO:0031639	0.00140957398116772	5.83666061705989	1.28950187466524	6	25	plasminogen activation	biological_process	1	2.54514318260777
514	GO:0032616	0.00140957398116772	5.83666061705989	1.28950187466524	6	25	interleukin-13 production	biological_process	1	2.54514318260777
515	GO:0051591	0.0014101225477853	2.87091478696742	5.00326727370113	13	97	response to cAMP	biological_process	1	1.52151050984012
516	GO:1904892	0.00142034989224748	2.44871101496304	7.53069094804499	17	146	regulation of receptor signaling pathway via STAT	biological_process	1	1.29202252405296
517	GO:0031638	0.00142281857320172	3.78709262435678	2.73374397429031	9	53	zymogen activation	biological_process	1	1.92109070695405
518	GO:0043331	0.00142281857320172	3.78709262435678	2.73374397429031	9	53	response to dsRNA	biological_process	1	1.92109070695405
519	GO:0019882	0.00148757424832043	2.10979981134053	11.6570969469738	23	226	antigen processing and presentation	biological_process	1	1.07710611509939
520	GO:0007260	0.00149334102012745	3.00673544206667	4.43588644884842	12	86	tyrosine phosphorylation of STAT protein	biological_process	1	1.58819793302349
521	GO:0050866	0.00149533331771215	2.19535890646246	10.2644349223353	21	199	negative regulation of cell activation	biological_process	1	1.13445681686577
522	GO:0050663	0.00150963322194693	2.06969589397704	12.3792179967863	24	240	cytokine secretion	biological_process	1	1.04941880420687
523	GO:0048247	0.00152528673133743	3.43029808402316	3.30112479914301	10	64	lymphocyte chemotaxis	biological_process	1	1.77833394830963
524	GO:0050922	0.00152528673133743	3.43029808402316	3.30112479914301	10	64	negative regulation of chemotaxis	biological_process	1	1.77833394830963
525	GO:1903409	0.00153688528673862	2.60262628652549	6.29276914836636	15	122	reactive oxygen species biosynthetic process	biological_process	1	1.37996816872113
526	GO:0036230	0.00154835251398376	1.70220116474188	25.9963577932512	42	504	granulocyte activation	biological_process	1	0.767401543619583
527	GO:0001889	0.00160843098861174	2.49712049550549	6.96331012319229	16	135	liver development	biological_process	1	1.32026543843632
528	GO:0035967	0.00166238458893685	2.33952713952714	8.30439207284413	18	161	cellular response to topologically incorrect protein	biological_process	1	1.22621696468203
529	GO:0023061	0.00167448900343105	1.57942818844387	36.5702731655062	55	709	signal release	biological_process	1	0.659402343839391
530	GO:0072593	0.00167723857994014	1.95862017360072	14.6487412961971	27	284	reactive oxygen species metabolic process	biological_process	1	0.969837649370563
531	GO:0050730	0.00169470336741634	2.01635606752878	13.204499196572	25	256	regulation of peptidyl-tyrosine phosphorylation	biological_process	1	1.01175042628751
532	GO:0061045	0.0017175700906709	3.13610213316096	3.92008569898232	11	76	negative regulation of wound healing	biological_process	1	1.64897254434007
533	GO:0002548	0.00172092276815135	3.36773824286941	3.35270487412962	10	65	monocyte chemotaxis	biological_process	1	1.75178000942875
534	GO:0001558	0.00172129146945553	1.77077158916709	21.4573111944296	36	416	regulation of cell growth	biological_process	1	0.824378131667597
535	GO:0035747	0.00173369393790567	10.5467004319976	0.567380824852705	4	11	natural killer cell chemotaxis	biological_process	1	3.39871981278199
536	GO:0070213	0.00173369393790567	10.5467004319976	0.567380824852705	4	11	protein auto-ADP-ribosylation	biological_process	1	3.39871981278199
537	GO:2000551	0.00173369393790567	10.5467004319976	0.567380824852705	4	11	regulation of T-helper 2 cell cytokine production	biological_process	1	3.39871981278199
538	GO:0002705	0.00173780907716491	2.4761703625484	7.0148901981789	16	136	positive regulation of leukocyte mediated immunity	biological_process	1	1.30811057656694
539	GO:0070230	0.00176252613344279	7.10374176971254	0.928441349758972	5	18	positive regulation of lymphocyte apoptotic process	biological_process	1	2.82857913879298
540	GO:0002695	0.00176895959387981	2.26442986744894	9.02651312265667	19	175	negative regulation of leukocyte activation	biological_process	1	1.17914785780249
541	GO:0014074	0.00177375956784141	2.39265007367544	7.68543117300482	17	149	response to purine-containing compound	biological_process	1	1.25860941739975
542	GO:0042092	0.00179557781997451	4.62316945606695	1.80530262453133	7	35	type 2 immune response	biological_process	1	2.20888224359201
543	GO:0072525	0.00179557781997451	4.62316945606695	1.80530262453133	7	35	pyridine-containing compound biosynthetic process	biological_process	1	2.20888224359201
544	GO:0045861	0.00181988716508804	1.83255685225333	18.4656668452062	32	358	negative regulation of proteolysis	biological_process	1	0.873857956444574
545	GO:0009719	0.00183986604017972	1.36802052196926	88.3050883770755	115	1712	response to endogenous stimulus	biological_process	1	0.452089872563875
546	GO:0048002	0.00185206402718262	2.20095753826074	9.7486341724692	20	189	antigen processing and presentation of peptide antigen	biological_process	1	1.13813131245729
547	GO:0046425	0.00187579566437979	2.45556651278068	7.06647027316551	16	137	regulation of receptor signaling pathway via JAK-STAT	biological_process	1	1.29605590066772
548	GO:0050796	0.00188976236013687	2.24987854906618	9.07809319764328	19	176	regulation of insulin secretion	biological_process	1	1.1698471252694
549	GO:0019725	0.00189904547879411	1.48468069857607	50.1358328869845	71	972	cellular homeostasis	biological_process	1	0.570152692566501
550	GO:0055085	0.00192036982617378	1.37884819720904	82.2186395286556	108	1594	transmembrane transport	biological_process	1	0.463463633654768
551	GO:0007275	0.00192642500836091	1.2302250032704	283.27777182646	324	5492	multicellular organism development	biological_process	1	0.298922202894217
552	GO:0045428	0.00193636876569383	3.30741268175686	3.40428494911623	10	66	regulation of nitric oxide biosynthetic process	biological_process	1	1.72570306874605
553	GO:0070613	0.00193636876569383	3.30741268175686	3.40428494911623	10	66	regulation of protein processing	biological_process	1	1.72570306874605
554	GO:0044267	0.00196604740149794	1.23237592086894	271.826995179432	312	5270	cellular protein metabolic process	biological_process	1	0.30144239925366
555	GO:0010817	0.00197605415618339	1.66673868034927	27.1311194429566	43	526	regulation of hormone levels	biological_process	1	0.737027929089183
556	GO:0046427	0.00201360728028435	2.88909828342005	4.59062667380825	12	89	positive regulation of receptor signaling pathway via JAK-STAT	biological_process	1	1.53061928337324
557	GO:0061008	0.00202283006416918	2.43530043104194	7.11805034815212	16	138	hepaticobiliary system development	biological_process	1	1.2840997614814
558	GO:1903426	0.00204396670705511	2.7397966507177	5.20958757364756	13	101	regulation of reactive oxygen species biosynthetic process	biological_process	1	1.45406881950407
559	GO:0098657	0.00209926879264178	2.17496728743031	9.85179432244242	20	191	import into cell	biological_process	1	1.12099370228689
560	GO:0044283	0.00213955916847399	1.55960944674395	36.982913765399	55	717	small molecule biosynthetic process	biological_process	1	0.641184798453835
561	GO:0051128	0.0021409813069648	1.31281236616882	121.110016068559	151	2348	regulation of cellular component organization	biological_process	1	0.392660733640079
562	GO:1901623	0.00215729087156912	5.28019107329452	1.39266202463846	6	27	regulation of lymphocyte chemotaxis	biological_process	1	2.40059013706607
563	GO:0055114	0.002163998561408	1.46800091134748	52.0958757364756	73	1010	oxidation-reduction process	biological_process	1	0.553852863818779
564	GO:0002700	0.00217936562340443	2.41536387908758	7.16963042313873	16	139	regulation of production of molecular mediator of immune response	biological_process	1	1.27224055014161
565	GO:0050715	0.00217936562340443	2.41536387908758	7.16963042313873	16	139	positive regulation of cytokine secretion	biological_process	1	1.27224055014161
566	GO:0070665	0.00217936562340443	2.41536387908758	7.16963042313873	16	139	positive regulation of leukocyte proliferation	biological_process	1	1.27224055014161
567	GO:0042119	0.0021858462741233	1.67851735120587	25.6868773433315	41	498	neutrophil activation	biological_process	1	0.747187450570932
568	GO:0002688	0.00219788846403895	2.59744994731296	5.88012854847349	14	114	regulation of leukocyte chemotaxis	biological_process	1	1.37709594876024
569	GO:0043300	0.00221266328064341	3.89506751171122	2.37268344938404	8	46	regulation of leukocyte degranulation	biological_process	1	1.96164833418345
570	GO:0043330	0.00221266328064341	3.89506751171122	2.37268344938404	8	46	response to exogenous dsRNA	biological_process	1	1.96164833418345
571	GO:0071674	0.00221685676237986	2.85189678880531	4.64220674879486	12	90	mononuclear cell migration	biological_process	1	1.51192177106191
572	GO:0043412	0.00222522303100332	1.24296524157108	225.559667916443	263	4373	macromolecule modification	biological_process	1	0.313785953257521
573	GO:0000079	0.00223456613156525	2.70885866351271	5.26116764863417	13	102	regulation of cyclin-dependent protein serine/threonine kinase activity	biological_process	1	1.43768512193835
574	GO:0030148	0.00223456613156525	2.70885866351271	5.26116764863417	13	102	sphingolipid biosynthetic process	biological_process	1	1.43768512193835
575	GO:2000379	0.00223456613156525	2.70885866351271	5.26116764863417	13	102	positive regulation of reactive oxygen species metabolic process	biological_process	1	1.43768512193835
576	GO:0002726	0.00229142221343325	6.59595884282732	0.980021424745581	5	19	positive regulation of T cell cytokine production	biological_process	1	2.72158239673866
577	GO:0016048	0.00229142221343325	6.59595884282732	0.980021424745581	5	19	detection of temperature stimulus	biological_process	1	2.72158239673866
578	GO:0051099	0.00229476606328896	2.20731594279661	9.23283342260311	19	179	positive regulation of binding	biological_process	1	1.1422931436562
579	GO:0007411	0.00229749546647154	1.93759658484525	14.2361006963042	26	276	axon guidance	biological_process	1	0.954268227292297
580	GO:0035725	0.00234586972769931	2.3957488844228	7.22121049812533	16	140	sodium ion transmembrane transport	biological_process	1	1.26047669686459
581	GO:0071260	0.00235614914498085	2.99723492338112	4.07482592394215	11	79	cellular response to mechanical stimulus	biological_process	1	1.58363216677247
582	GO:0042133	0.00235747675622002	2.32174947145877	7.89175147295126	17	153	neurotransmitter metabolic process	biological_process	1	1.21521230649128
583	GO:1903428	0.00240353110576269	3.47071540880503	2.94006427423674	9	57	positive regulation of reactive oxygen species biosynthetic process	biological_process	1	1.79523307212753
584	GO:0097485	0.00241489320194459	1.92976652621106	14.2876807712908	26	277	neuron projection guidance	biological_process	1	0.94842631285474
585	GO:1903317	0.0024324590431797	3.19300213481926	3.50744509908945	10	68	regulation of protein maturation	biological_process	1	1.67491351748431
586	GO:0002396	0.00243266088412084	18.4416666666667	0.309480449919657	3	6	MHC protein complex assembly	biological_process	1	4.20489714019249
587	GO:0009125	0.00243266088412084	18.4416666666667	0.309480449919657	3	6	nucleoside monophosphate catabolic process	biological_process	1	4.20489714019249
588	GO:0009597	0.00243266088412084	18.4416666666667	0.309480449919657	3	6	detection of virus	biological_process	1	4.20489714019249
589	GO:0045341	0.00243266088412084	18.4416666666667	0.309480449919657	3	6	MHC class I biosynthetic process	biological_process	1	4.20489714019249
590	GO:0045343	0.00243266088412084	18.4416666666667	0.309480449919657	3	6	regulation of MHC class I biosynthetic process	biological_process	1	4.20489714019249
591	GO:2000503	0.00243266088412084	18.4416666666667	0.309480449919657	3	6	positive regulation of natural killer cell chemotaxis	biological_process	1	4.20489714019249
592	GO:0006469	0.00247010496282888	2.01919409875552	12.1213176218532	23	235	negative regulation of protein kinase activity	biological_process	1	1.01377959905603
593	GO:0006869	0.00247971810350794	1.77521613832853	19.6004284949116	33	380	lipid transport	biological_process	1	0.82799468811664
594	GO:0090287	0.00249131389076041	1.89862119013062	15.06138189609	27	292	regulation of cellular response to growth factor stimulus	biological_process	1	0.924952089986896
595	GO:0008228	0.00249499554128112	9.22784150156413	0.618960899839314	4	12	opsonization	biological_process	1	3.20599322434261
596	GO:0060442	0.00249499554128112	9.22784150156413	0.618960899839314	4	12	branching involved in prostate gland morphogenesis	biological_process	1	3.20599322434261
597	GO:0071481	0.00249499554128112	9.22784150156413	0.618960899839314	4	12	cellular response to X-ray	biological_process	1	3.20599322434261
598	GO:0050691	0.00251347055152484	4.314470013947	1.90846277450455	7	37	regulation of defense response to virus by host	biological_process	1	2.10918335078073
599	GO:0019752	0.00252927640419873	1.44681539179848	54.9843599357258	76	1066	carboxylic acid metabolic process	biological_process	1	0.532880851152511
600	GO:0032647	0.00262750222913419	5.03989740666857	1.44424209962507	6	28	regulation of interferon-alpha production	biological_process	1	2.33339436618611
601	GO:2000108	0.00262750222913419	5.03989740666857	1.44424209962507	6	28	positive regulation of leukocyte apoptotic process	biological_process	1	2.33339436618611
602	GO:0006196	0.00265788377187414	Inf	0.103160149973219	2	2	AMP catabolic process	biological_process	1	Inf
603	GO:0018003	0.00265788377187414	Inf	0.103160149973219	2	2	peptidyl-lysine N6-acetylation	biological_process	1	Inf
604	GO:0032805	0.00265788377187414	Inf	0.103160149973219	2	2	positive regulation of low-density lipoprotein particle receptor catabolic process	biological_process	1	Inf
605	GO:0033341	0.00265788377187414	Inf	0.103160149973219	2	2	regulation of collagen binding	biological_process	1	Inf
606	GO:0034275	0.00265788377187414	Inf	0.103160149973219	2	2	kynurenic acid metabolic process	biological_process	1	Inf
607	GO:0034276	0.00265788377187414	Inf	0.103160149973219	2	2	kynurenic acid biosynthetic process	biological_process	1	Inf
608	GO:1901492	0.00265788377187414	Inf	0.103160149973219	2	2	positive regulation of lymphangiogenesis	biological_process	1	Inf
609	GO:1901740	0.00265788377187414	Inf	0.103160149973219	2	2	negative regulation of myoblast fusion	biological_process	1	Inf
610	GO:1902524	0.00265788377187414	Inf	0.103160149973219	2	2	positive regulation of protein K48-linked ubiquitination	biological_process	1	Inf
611	GO:1904106	0.00265788377187414	Inf	0.103160149973219	2	2	protein localization to microvillus	biological_process	1	Inf
612	GO:2000683	0.00265788377187414	Inf	0.103160149973219	2	2	regulation of cellular response to X-ray	biological_process	1	Inf
613	GO:0071887	0.00265964550954035	2.64902255639098	5.36432779860739	13	104	leukocyte apoptotic process	biological_process	1	1.40546012828845
614	GO:2001237	0.00265964550954035	2.64902255639098	5.36432779860739	13	104	negative regulation of extrinsic apoptotic signaling pathway	biological_process	1	1.40546012828845
615	GO:0098609	0.00269517038659344	1.50137018433127	43.2241028387788	62	838	cell-cell adhesion	biological_process	1	0.586279737953319
616	GO:0070227	0.00271611792806919	3.13870560406922	3.55902517407606	10	69	lymphocyte apoptotic process	biological_process	1	1.65016971720696
617	GO:0032944	0.00272495905551422	2.07739869901071	10.7802356722014	21	209	regulation of mononuclear cell proliferation	biological_process	1	1.05477812801938
618	GO:0006874	0.00272687708955943	1.69087773487773	23.6236743438672	38	458	cellular calcium ion homeostasis	biological_process	1	0.757772344157878
619	GO:1901652	0.00276100550415576	1.64369727283878	26.821638993037	42	520	response to peptide	biological_process	1	0.716944615813862
620	GO:0009888	0.00286060666479833	1.31981333992662	106.564434922335	134	2066	tissue development	biological_process	1	0.400333904883523
621	GO:0048878	0.00290645348611805	1.41571079237218	61.3287091590787	83	1189	chemical homeostasis	biological_process	1	0.501526575431374
622	GO:0033630	0.00292694634447953	6.15588030619346	1.03160149973219	5	20	positive regulation of cell adhesion mediated by integrin	biological_process	1	2.62196518044132
623	GO:0039529	0.00292694634447953	6.15588030619346	1.03160149973219	5	20	RIG-I signaling pathway	biological_process	1	2.62196518044132
624	GO:1904037	0.00294622104408135	4.17505736266703	1.96004284949116	7	38	positive regulation of epithelial cell apoptotic process	biological_process	1	2.06179601944699
625	GO:0006066	0.00304372320250094	1.76627536720076	19.0846277450455	32	370	alcohol metabolic process	biological_process	1	0.820710280656556
626	GO:0036293	0.00304372320250094	1.76627536720076	19.0846277450455	32	370	response to decreased oxygen levels	biological_process	1	0.820710280656556
627	GO:0043388	0.00306294475617482	3.33150943396226	3.04322442420996	9	59	positive regulation of DNA binding	biological_process	1	1.73617597894638
628	GO:0045055	0.00307323095959868	1.50705556558907	40.954579539368	59	794	regulated exocytosis	biological_process	1	0.591732610513663
629	GO:0032946	0.0031058757058968	2.39947075512876	6.75698982324585	15	131	positive regulation of mononuclear cell proliferation	biological_process	1	1.26271622952095
630	GO:0002286	0.00314866416102762	2.59176004527448	5.46748794858061	13	106	T cell activation involved in immune response	biological_process	1	1.3739321543655
631	GO:1904029	0.00314866416102762	2.59176004527448	5.46748794858061	13	106	regulation of cyclin-dependent protein kinase activity	biological_process	1	1.3739321543655
632	GO:0042219	0.00317054729343284	4.82049884148835	1.49582217461168	6	29	cellular modified amino acid catabolic process	biological_process	1	2.26918244913218
633	GO:0050974	0.00317054729343284	4.82049884148835	1.49582217461168	6	29	detection of mechanical stimulus involved in sensory perception	biological_process	1	2.26918244913218
634	GO:0070102	0.00317054729343284	4.82049884148835	1.49582217461168	6	29	interleukin-6-mediated signaling pathway	biological_process	1	2.26918244913218
635	GO:0072503	0.00317710378601895	1.6506305621127	25.4289769683985	40	493	cellular divalent inorganic cation homeostasis	biological_process	1	0.723017257835088
636	GO:1901216	0.00320417168438091	2.71216434561822	4.8485270487413	12	94	positive regulation of neuron death	biological_process	1	1.43944460230339
637	GO:0002448	0.00333771732777678	3.60944962329204	2.52742367434387	8	49	mast cell mediated immunity	biological_process	1	1.85177886861342
638	GO:0097300	0.00333771732777678	3.60944962329204	2.52742367434387	8	49	programmed necrotic cell death	biological_process	1	1.85177886861342
639	GO:2001238	0.00333771732777678	3.60944962329204	2.52742367434387	8	49	positive regulation of extrinsic apoptotic signaling pathway	biological_process	1	1.85177886861342
640	GO:0031323	0.00342165821947196	1.20752080996292	322.633369041243	362	6255	regulation of cellular metabolic process	biological_process	1	0.272048052143123
641	GO:0043114	0.00343374471445405	4.04435800209205	2.01162292447777	7	39	regulation of vascular permeability	biological_process	1	2.01591070866098
642	GO:0072524	0.00343374471445405	4.04435800209205	2.01162292447777	7	39	pyridine-containing compound metabolic process	biological_process	1	2.01591070866098
643	GO:0035745	0.00345789096259402	8.2020623334492	0.670540974825924	4	13	T-helper 2 cell cytokine production	biological_process	1	3.03598670779782
644	GO:0048732	0.00348799061093326	1.68893008732985	22.3857525441885	36	434	gland development	biological_process	1	0.756109609518769
645	GO:0002702	0.00349964289127838	2.67933563908631	4.90010712372791	12	95	positive regulation of production of molecular mediator of immune response	biological_process	1	1.42187531821455
646	GO:0001666	0.00358465134961284	1.76236849680729	18.5172469201928	31	359	response to hypoxia	biological_process	1	0.817515611507474
647	GO:0090280	0.00368054506609283	5.77081158663883	1.0831815747188	5	21	positive regulation of calcium ion import	biological_process	1	2.52877422869425
648	GO:0033673	0.00370464609587052	1.91682321161678	13.2560792715587	24	257	negative regulation of kinase activity	biological_process	1	0.938717283544877
649	GO:0009056	0.0037525806528074	1.2782038772956	134.830316014997	164	2614	catabolic process	biological_process	1	0.354117968761074
650	GO:0032607	0.00379303951173893	4.61938349007315	1.54740224959829	6	30	interferon-alpha production	biological_process	1	2.20770032022051
651	GO:0090200	0.00379303951173893	4.61938349007315	1.54740224959829	6	30	positive regulation of release of cytochrome c from mitochondria	biological_process	1	2.20770032022051
652	GO:0002474	0.00381669828593601	2.64728856842421	4.95168719871452	12	96	antigen processing and presentation of peptide antigen via MHC class I	biological_process	1	1.40451546477793
653	GO:0030516	0.00381669828593601	2.64728856842421	4.95168719871452	12	96	regulation of axon extension	biological_process	1	1.40451546477793
654	GO:0048675	0.00382116002394097	2.42655820686803	6.24118907337975	14	121	axon extension	biological_process	1	1.27891146704737
655	GO:1901342	0.00394557547430869	1.6879399447563	21.7667916443492	35	422	regulation of vasculature development	biological_process	1	0.755263575287071
656	GO:0002823	0.00398034471816189	3.92157981488525	2.06320299946438	7	40	negative regulation of adaptive immune response based on somatic recombination of immune receptors built from immunoglobulin superfamily domains	biological_process	1	1.97143496351163
657	GO:0071526	0.00398034471816189	3.92157981488525	2.06320299946438	7	40	semaphorin-plexin signaling pathway	biological_process	1	1.97143496351163
658	GO:0016049	0.00398987512719306	1.63728294177732	24.964756293519	39	484	cell growth	biological_process	1	0.711303658052874
659	GO:1901575	0.00400527536687227	1.29911500202762	112.135083020889	139	2174	organic substance catabolic process	biological_process	1	0.377529148654267
660	GO:0009914	0.00400860701580474	1.80487389671188	16.3508837707552	28	317	hormone transport	biological_process	1	0.851898042129744
661	GO:0006812	0.00403277755664688	1.40141676505313	60.3486877343332	81	1170	cation transport	biological_process	1	0.486886060309708
662	GO:0034220	0.0040424042599924	1.39841500557265	61.2255490091055	82	1187	ion transmembrane transport	biological_process	1	0.483792570749987
663	GO:0040007	0.00407474214702535	1.43690371985897	50.857953936797	70	986	growth	biological_process	1	0.522963396843608
664	GO:0002484	0.0040942632817146	13.83046875	0.361060524906267	3	7	antigen processing and presentation of endogenous peptide antigen via MHC class I via ER pathway	biological_process	1	3.78977814883348
665	GO:0002486	0.0040942632817146	13.83046875	0.361060524906267	3	7	antigen processing and presentation of endogenous peptide antigen via MHC class I via ER pathway, TAP-independent	biological_process	1	3.78977814883348
666	GO:0009445	0.0040942632817146	13.83046875	0.361060524906267	3	7	putrescine metabolic process	biological_process	1	3.78977814883348
667	GO:0022605	0.0040942632817146	13.83046875	0.361060524906267	3	7	mammalian oogenesis stage	biological_process	1	3.78977814883348
668	GO:0035771	0.0040942632817146	13.83046875	0.361060524906267	3	7	interleukin-4-mediated signaling pathway	biological_process	1	3.78977814883348
669	GO:1990001	0.0040942632817146	13.83046875	0.361060524906267	3	7	inhibition of cysteine-type endopeptidase activity involved in apoptotic process	biological_process	1	3.78977814883348
670	GO:2000553	0.0040942632817146	13.83046875	0.361060524906267	3	7	positive regulation of T-helper 2 cell cytokine production	biological_process	1	3.78977814883348
671	GO:0061041	0.00409745340655569	2.24952801510352	7.63385109801821	16	148	regulation of wound healing	biological_process	1	1.16962233402042
672	GO:0051249	0.00413040999544913	1.63351726748588	25.0163363685056	39	485	regulation of lymphocyte activation	biological_process	1	0.707981705210366
673	GO:0070997	0.00422253457421932	1.7582762037655	17.9498660953401	30	348	neuron death	biological_process	1	0.814161718094009
674	GO:0017157	0.00424059406607174	1.99169699727025	11.1928762720943	21	217	regulation of exocytosis	biological_process	1	0.993998182654164
675	GO:0071407	0.00425359183747113	1.55673764346717	31.567005891805	47	612	cellular response to organic cyclic compound	biological_process	1	0.638525827935671
676	GO:0006733	0.00430482993123858	3.44117861926215	2.63058382431709	8	51	oxidoreduction coenzyme metabolic process	biological_process	1	1.78290277915296
677	GO:0048260	0.00430482993123858	3.44117861926215	2.63058382431709	8	51	positive regulation of receptor-mediated endocytosis	biological_process	1	1.78290277915296
678	GO:0002753	0.00431051006631138	3.14239943040228	3.19796464916979	9	62	cytoplasmic pattern recognition receptor signaling pathway	biological_process	1	1.65186657325943
679	GO:0032623	0.00431051006631138	3.14239943040228	3.19796464916979	9	62	interleukin-2 production	biological_process	1	1.65186657325943
680	GO:0070265	0.00431051006631138	3.14239943040228	3.19796464916979	9	62	necrotic cell death	biological_process	1	1.65186657325943
681	GO:0060326	0.00433111588676998	1.81512079977784	15.6803427959293	27	304	cell chemotaxis	biological_process	1	0.860065565543923
682	GO:0010959	0.004340226205789	1.70499508533643	20.3225495447242	33	394	regulation of metal ion transport	biological_process	1	0.769767580674094
683	GO:0070482	0.004340226205789	1.70499508533643	20.3225495447242	33	394	response to oxygen levels	biological_process	1	0.769767580674094
684	GO:0055074	0.00435747682261363	1.6388789713501	24.2942153186931	38	471	calcium ion homeostasis	biological_process	1	0.712709317597777
685	GO:0006875	0.00436303140669606	1.57036508633304	29.9680235672201	45	581	cellular metal ion homeostasis	biological_process	1	0.651100003073301
686	GO:0002250	0.00436381926003384	1.52585862619808	34.9197107659347	51	677	adaptive immune response	biological_process	1	0.609621299832168
687	GO:0016054	0.0043911147169547	1.86108742004264	14.1845206213176	25	275	organic acid catabolic process	biological_process	1	0.89614582406974
688	GO:0046395	0.0043911147169547	1.86108742004264	14.1845206213176	25	275	carboxylic acid catabolic process	biological_process	1	0.89614582406974
689	GO:0051928	0.00443173799821305	2.38176351736739	6.34434922335297	14	123	positive regulation of calcium ion transport	biological_process	1	1.25203017673768
690	GO:0071621	0.00443173799821305	2.38176351736739	6.34434922335297	14	123	granulocyte chemotaxis	biological_process	1	1.25203017673768
691	GO:0010165	0.00450167877544967	4.43435736677116	1.5989823245849	6	31	response to X-ray	biological_process	1	2.14872504230556
692	GO:0098771	0.00451627197647332	1.49838163354165	38.3239957150509	55	743	inorganic ion homeostasis	biological_process	1	0.583405120923721
693	GO:0045807	0.00452003709532178	2.58543026923923	5.05484734868773	12	98	positive regulation of endocytosis	biological_process	1	1.37040439490857
694	GO:0009064	0.00455522290505986	2.89267444910808	3.81692554900911	10	74	glutamine family amino acid metabolic process	biological_process	1	1.53240396686051
695	GO:0070373	0.00455522290505986	2.89267444910808	3.81692554900911	10	74	negative regulation of ERK1 and ERK2 cascade	biological_process	1	1.53240396686051
696	GO:0032069	0.00456363993213289	5.43104506938475	1.13476164970541	5	22	regulation of nuclease activity	biological_process	1	2.44122983547866
697	GO:0032656	0.00456363993213289	5.43104506938475	1.13476164970541	5	22	regulation of interleukin-13 production	biological_process	1	2.44122983547866
698	GO:0032727	0.00456363993213289	5.43104506938475	1.13476164970541	5	22	positive regulation of interferon-alpha production	biological_process	1	2.44122983547866
699	GO:2001032	0.00456363993213289	5.43104506938475	1.13476164970541	5	22	regulation of double-strand break repair via nonhomologous end joining	biological_process	1	2.44122983547866
700	GO:0000165	0.00462498732647723	1.43563618103069	49.4137118371719	68	958	MAPK cascade	biological_process	1	0.521690187653505
701	GO:0000904	0.00464115516123582	1.49611900027493	38.3755757900375	55	744	cell morphogenesis involved in differentiation	biological_process	1	0.581224930759392
702	GO:2001212	0.00464531231202396	7.38143899895725	0.722121049812533	4	14	regulation of vasculogenesis	biological_process	1	2.88390209464426
703	GO:0006928	0.00467717839193614	1.29012842219147	114.456186395287	141	2219	movement of cell or subcellular component	biological_process	1	0.367514681801376
704	GO:0031623	0.00469682645488907	2.45882921589688	5.72538832351366	13	111	receptor internalization	biological_process	1	1.29797153243899
705	GO:0072676	0.00469682645488907	2.45882921589688	5.72538832351366	13	111	lymphocyte migration	biological_process	1	1.29797153243899
706	GO:0007584	0.00471318210131843	1.97135366402882	11.2960364220675	21	219	response to nutrient	biological_process	1	0.979186621419351
707	GO:0040013	0.00472512545952815	1.70952144996137	19.6520085698982	32	381	negative regulation of locomotion	biological_process	1	0.77359252488231
708	GO:0051101	0.00476537861962499	2.35997700929208	6.39592929833958	14	124	regulation of DNA binding	biological_process	1	1.23877280503548
709	GO:0032731	0.00486264727958984	3.36277962874822	2.6821638993037	8	52	positive regulation of interleukin-1 beta production	biological_process	1	1.74965423859414
710	GO:0080135	0.00489983544897102	1.49161338034005	38.4787359400107	55	746	regulation of cellular response to stress	biological_process	1	0.576873643806158
711	GO:0043648	0.00490862293882788	2.55556764204648	5.10642742367434	12	99	dicarboxylic acid metabolic process	biological_process	1	1.35364377781964
712	GO:0009891	0.00498906314611331	1.30061200773706	103.727530798072	129	2011	positive regulation of biosynthetic process	biological_process	1	0.37919064845312
713	GO:0050731	0.00498926590162811	2.03993582835309	9.90337439742903	19	192	positive regulation of peptidyl-tyrosine phosphorylation	biological_process	1	1.02852376907279
714	GO:0002690	0.00503224532679556	2.68052023440955	4.48746652383503	11	87	positive regulation of leukocyte chemotaxis	biological_process	1	1.42251302559567
715	GO:0045926	0.00506113554665857	1.89259555639239	12.8434386716658	23	249	negative regulation of growth	biological_process	1	0.920366143145303
716	GO:0031328	0.00509022226095332	1.30210720289668	101.973808248527	127	1977	positive regulation of cellular biosynthetic process	biological_process	1	0.38084823093103
717	GO:0050801	0.00509789604833132	1.46743474331588	41.9346009641135	59	813	ion homeostasis	biological_process	1	0.553296348249912
718	GO:0046879	0.00515511326321581	1.7888721598686	15.8866630958757	27	308	hormone secretion	biological_process	1	0.839050290177046
719	GO:0055080	0.00521429609737543	1.49207044598265	37.7566148901982	54	732	cation homeostasis	biological_process	1	0.577315651994342
720	GO:1903034	0.00523472901171571	2.07583555161195	9.23283342260311	18	179	regulation of response to wounding	biological_process	1	1.05369215743802
721	GO:0030517	0.00526837300960262	3.69707112970711	2.1663631494376	7	42	negative regulation of axon extension	biological_process	1	1.88638280048716
722	GO:0051181	0.00526837300960262	3.69707112970711	2.1663631494376	7	42	cofactor transport	biological_process	1	1.88638280048716
723	GO:0019359	0.00530321348820854	4.26356402218471	1.65056239957151	6	32	nicotinamide nucleotide biosynthetic process	biological_process	1	2.09205992046346
724	GO:0019363	0.00530321348820854	4.26356402218471	1.65056239957151	6	32	pyridine nucleotide biosynthetic process	biological_process	1	2.09205992046346
725	GO:0071353	0.00530321348820854	4.26356402218471	1.65056239957151	6	32	cellular response to interleukin-4	biological_process	1	2.09205992046346
726	GO:1901661	0.00530321348820854	4.26356402218471	1.65056239957151	6	32	quinone metabolic process	biological_process	1	2.09205992046346
727	GO:0032675	0.00531048753286238	2.18286850114914	7.84017139796465	16	152	regulation of interleukin-6 production	biological_process	1	1.12622522311195
728	GO:0002824	0.00532339558881436	2.5263837109263	5.15800749866095	12	100	positive regulation of adaptive immune response based on somatic recombination of immune receptors built from immunoglobulin superfamily domains	biological_process	1	1.33707377444188
729	GO:0031589	0.00537990341720954	1.72512008256917	18.2593465452598	30	354	cell-substrate adhesion	biological_process	1	0.786696788845791
730	GO:0048640	0.00546598128811355	2.40937894736842	5.82854847348688	13	113	negative regulation of developmental growth	biological_process	1	1.26866131864653
731	GO:0070228	0.00547417238294773	3.28786503781268	2.73374397429031	8	53	regulation of lymphocyte apoptotic process	biological_process	1	1.71715107965385
732	GO:1903307	0.00547417238294773	3.28786503781268	2.73374397429031	8	53	positive regulation of regulated secretory pathway	biological_process	1	1.71715107965385
733	GO:0045921	0.00549029896298325	2.64555822328932	4.53904659882164	11	88	positive regulation of exocytosis	biological_process	1	1.403572168842
734	GO:0045454	0.00551947408164374	2.80469967248561	3.92008569898232	10	76	cell redox homeostasis	biological_process	1	1.48784629517891
735	GO:1901615	0.00553444778159073	1.57260449237237	27.9048205677558	42	541	organic hydroxy compound metabolic process	biological_process	1	0.653155880773225
736	GO:0050670	0.00555716314835054	1.9763768868031	10.7286555972148	20	208	regulation of lymphocyte proliferation	biological_process	1	0.982858089065672
737	GO:0090276	0.00555716314835054	1.9763768868031	10.7286555972148	20	208	regulation of peptide hormone secretion	biological_process	1	0.982858089065672
738	GO:0032386	0.00555751151234303	1.70410320685682	19.0846277450455	31	370	regulation of intracellular transport	biological_process	1	0.769012713211395
739	GO:0048513	0.00557001742180557	1.23151352067015	184.811408677022	216	3583	animal organ development	biological_process	1	0.300432467135852
740	GO:0045595	0.00567219470837097	1.30455443242301	96.8673808248527	121	1878	regulation of cell differentiation	biological_process	1	0.383557141739416
741	GO:0072358	0.0057144573810628	1.46325111724158	41.3156400642742	58	801	cardiovascular system development	biological_process	1	0.549177380214843
742	GO:0070838	0.00572583129423064	1.60840350554636	24.706855918586	38	479	divalent metal ion transport	biological_process	1	0.685629385635916
743	GO:0032611	0.00576556577511902	2.49785559848297	5.20958757364756	12	101	interleukin-1 beta production	biological_process	1	1.32069007687616
744	GO:0032649	0.00576556577511902	2.49785559848297	5.20958757364756	12	101	regulation of interferon-gamma production	biological_process	1	1.32069007687616
745	GO:0051186	0.00597330539719436	1.62617833047321	23.1594536689877	36	449	cofactor metabolic process	biological_process	1	0.701485475360088
746	GO:0032501	0.00597989873768911	1.18494571584785	399.95190144617	438	7754	multicellular organismal process	biological_process	1	0.244820968599521
747	GO:0023014	0.00598949973502487	1.41718140613471	49.9810926620246	68	969	signal transduction by protein phosphorylation	biological_process	1	0.503024442080845
748	GO:0043436	0.00605434845695221	1.38127743948595	59.574986609534	79	1155	oxoacid metabolic process	biological_process	1	0.466003124353549
749	GO:0032352	0.00607889029177244	6.7100199071002	0.773701124799143	4	15	positive regulation of hormone metabolic process	biological_process	1	2.74631704657928
750	GO:0032736	0.00607889029177244	6.7100199071002	0.773701124799143	4	15	positive regulation of interleukin-13 production	biological_process	1	2.74631704657928
751	GO:0033689	0.00607889029177244	6.7100199071002	0.773701124799143	4	15	negative regulation of osteoblast proliferation	biological_process	1	2.74631704657928
752	GO:0045073	0.00607889029177244	6.7100199071002	0.773701124799143	4	15	regulation of chemokine biosynthetic process	biological_process	1	2.74631704657928
753	GO:0046851	0.00607889029177244	6.7100199071002	0.773701124799143	4	15	negative regulation of bone remodeling	biological_process	1	2.74631704657928
754	GO:0060339	0.00607889029177244	6.7100199071002	0.773701124799143	4	15	negative regulation of type I interferon-mediated signaling pathway	biological_process	1	2.74631704657928
755	GO:0006816	0.00608927509029474	1.6360405323654	22.3857525441885	35	434	calcium ion transport	biological_process	1	0.71020849101694
756	GO:0032663	0.00614261250418086	3.21620760300478	2.78532404927691	8	54	regulation of interleukin-2 production	biological_process	1	1.68536053405378
757	GO:0071706	0.00614865402183675	2.08932696750347	8.6654525977504	17	168	tumor necrosis factor superfamily cytokine production	biological_process	1	1.06303828344551
758	GO:0097529	0.00616970184317087	1.95534966791316	10.831815747188	20	210	myeloid leukocyte migration	biological_process	1	0.967426622394956
759	GO:0097530	0.00619538487389933	2.20778079164155	7.27279057311194	15	141	granulocyte migration	biological_process	1	1.14259693547149
760	GO:0010955	0.00620440287071515	4.10542203645652	1.70214247455811	6	33	negative regulation of protein processing	biological_process	1	2.03753053835046
761	GO:0016242	0.00620440287071515	4.10542203645652	1.70214247455811	6	33	negative regulation of macroautophagy	biological_process	1	2.03753053835046
762	GO:0019362	0.00620440287071515	4.10542203645652	1.70214247455811	6	33	pyridine nucleotide metabolic process	biological_process	1	2.03753053835046
763	GO:0046496	0.00620440287071515	4.10542203645652	1.70214247455811	6	33	nicotinamide nucleotide metabolic process	biological_process	1	2.03753053835046
764	GO:0046633	0.00620440287071515	4.10542203645652	1.70214247455811	6	33	alpha-beta T cell proliferation	biological_process	1	2.03753053835046
765	GO:0070232	0.00620440287071515	4.10542203645652	1.70214247455811	6	33	regulation of T cell apoptotic process	biological_process	1	2.03753053835046
766	GO:1903318	0.00620440287071515	4.10542203645652	1.70214247455811	6	33	negative regulation of protein maturation	biological_process	1	2.03753053835046
767	GO:0050789	0.00620847215700722	1.19591418506736	623.654686663096	660	12091	regulation of biological process	biological_process	1	0.258113870121663
768	GO:0072507	0.00621627925920687	1.57900402905316	26.4605784681307	40	513	divalent inorganic cation homeostasis	biological_process	1	0.659014852444254
769	GO:0031668	0.00622919967934604	1.82925679568428	13.8234600964114	24	268	cellular response to extracellular stimulus	biological_process	1	0.871257618473568
770	GO:0014891	0.00630084776129685	11.06375	0.412640599892876	3	8	striated muscle atrophy	biological_process	1	3.46776855726253
771	GO:0015886	0.00630084776129685	11.06375	0.412640599892876	3	8	heme transport	biological_process	1	3.46776855726253
772	GO:0061043	0.00630084776129685	11.06375	0.412640599892876	3	8	regulation of vascular wound healing	biological_process	1	3.46776855726253
773	GO:1901339	0.00630084776129685	11.06375	0.412640599892876	3	8	regulation of store-operated calcium channel activity	biological_process	1	3.46776855726253
774	GO:0002687	0.00630852429864389	2.27665317139001	6.60224959828602	14	128	positive regulation of leukocyte migration	biological_process	1	1.18691452598173
775	GO:0032612	0.00633269110517573	2.36186790505676	5.9317086234601	13	115	interleukin-1 production	biological_process	1	1.23992827970178
776	GO:0006979	0.0063965396590966	1.61815417007837	23.2626138189609	36	451	response to oxidative stress	biological_process	1	0.694349067478398
777	GO:0051924	0.00641345757235734	1.85110067237727	13.1013390465988	23	254	regulation of calcium ion transport	biological_process	1	0.888383358520173
778	GO:0043410	0.00646566965817442	1.55655085052479	28.1627209426888	42	546	positive regulation of MAPK cascade	biological_process	1	0.638352708578125
779	GO:1903035	0.00650466737810651	2.57828954366557	4.64220674879486	11	90	negative regulation of response to wounding	biological_process	1	1.36641428842969
780	GO:0048660	0.00651819833972487	2.07546316902192	8.71703267273701	17	169	regulation of smooth muscle cell proliferation	biological_process	1	1.05343333023548
781	GO:0032502	0.00658122295438601	1.18756568613983	335.579967862882	372	6506	developmental process	biological_process	1	0.248007313399239
782	GO:0002446	0.00658589702628875	1.58251693958216	25.7384574183182	39	499	neutrophil mediated immunity	biological_process	1	0.662220942636475
783	GO:0010975	0.00658589702628875	1.58251693958216	25.7384574183182	39	499	regulation of neuron projection development	biological_process	1	0.662220942636475
784	GO:0046467	0.0066069590896691	2.19027210206319	7.32437064809855	15	142	membrane lipid biosynthetic process	biological_process	1	1.13111010996886
785	GO:0071900	0.00662384557342061	1.5721731196898	26.5637386181039	40	515	regulation of protein serine/threonine kinase activity	biological_process	1	0.652760088567486
786	GO:0070664	0.0066362114618418	2.72189988272329	4.02324584895554	10	78	negative regulation of leukocyte proliferation	biological_process	1	1.44461400242054
787	GO:0006732	0.00671676452228762	1.84301632428467	13.1529191215854	23	255	coenzyme metabolic process	biological_process	1	0.882068849514602
788	GO:1902106	0.00673704777173271	2.44268034804312	5.31274772362078	12	103	negative regulation of leukocyte differentiation	biological_process	1	1.28846508322627
789	GO:0050982	0.00684603819761685	3.49683365373742	2.26952329941082	7	44	detection of mechanical stimulus	biological_process	1	1.80604916788689
790	GO:0070266	0.00684603819761685	3.49683365373742	2.26952329941082	7	44	necroptotic process	biological_process	1	1.80604916788689
791	GO:0017144	0.00685817780195367	1.52628020355148	30.7417246920193	45	596	drug metabolic process	biological_process	1	0.610019844980266
792	GO:0045620	0.00687120942490258	3.1475994207419	2.83690412426352	8	55	negative regulation of lymphocyte differentiation	biological_process	1	1.65425194793508
793	GO:0001944	0.00690836893094959	1.45275487678515	40.8514193893947	57	792	vasculature development	biological_process	1	0.538791297685516
794	GO:0043312	0.00697580474741578	1.58626277283995	25.0163363685056	38	485	neutrophil degranulation	biological_process	1	0.665631780922911
795	GO:0008202	0.00717093273363344	1.72009671555391	17.0730048205678	28	331	steroid metabolic process	biological_process	1	0.782489685350184
796	GO:0071214	0.00717093273363344	1.72009671555391	17.0730048205678	28	331	cellular response to abiotic stimulus	biological_process	1	0.782489685350184
797	GO:0104004	0.00717093273363344	1.72009671555391	17.0730048205678	28	331	cellular response to environmental stimulus	biological_process	1	0.782489685350184
798	GO:0072511	0.00720487863949714	1.58263030888031	25.0679164434922	38	486	divalent inorganic cation transport	biological_process	1	0.662324291587702
799	GO:0070670	0.00721197983614041	3.95857590685177	1.75372254954472	6	34	response to interleukin-4	biological_process	1	1.98498151575029
800	GO:0050671	0.00721748538418769	2.23714617928128	6.70540974825924	14	130	positive regulation of lymphocyte proliferation	biological_process	1	1.16165952784718
801	GO:0001568	0.00726349098215603	1.45863492281389	39.2524370648099	55	761	blood vessel development	biological_process	1	0.544618840793246
802	GO:0019233	0.00726888284940997	2.41599231929776	5.36432779860739	12	104	sensory perception of pain	biological_process	1	1.27261586818591
803	GO:0030593	0.00726888284940997	2.41599231929776	5.36432779860739	12	104	neutrophil chemotaxis	biological_process	1	1.27261586818591
804	GO:0051130	0.00729441822364518	1.366491699608	60.9160685591859	80	1181	positive regulation of cellular component organization	biological_process	1	0.450476696618711
805	GO:0048659	0.00731121144088924	2.04827572005162	8.82019282271023	17	171	smooth muscle cell proliferation	biological_process	1	1.03440993075647
806	GO:0031175	0.00734956923307084	1.40241389895021	50.4453133369041	68	978	neuron projection development	biological_process	1	0.487912199446811
807	GO:1902105	0.00744339232742944	1.79934041018242	14.0297803963578	24	272	regulation of leukocyte differentiation	biological_process	1	0.847468150249041
808	GO:0001912	0.00766322996064551	3.08184991273997	2.88848419925013	8	56	positive regulation of leukocyte mediated cytotoxicity	biological_process	1	1.62379660376762
809	GO:0006629	0.00767728845884354	1.33360363197397	72.5731655061596	93	1407	lipid metabolic process	biological_process	1	0.415329938518923
810	GO:0002283	0.00768194788062928	1.57541381381381	25.1710765934655	38	488	neutrophil activation involved in immune response	biological_process	1	0.655730830975898
811	GO:0001550	0.00770000375779394	36.8491155046826	0.154740224959829	2	3	ovarian cumulus expansion	biological_process	1	5.20355808537941
812	GO:0002399	0.00770000375779394	36.8491155046826	0.154740224959829	2	3	MHC class II protein complex assembly	biological_process	1	5.20355808537941
813	GO:0002503	0.00770000375779394	36.8491155046826	0.154740224959829	2	3	peptide antigen assembly with MHC class II protein complex	biological_process	1	5.20355808537941
814	GO:0002519	0.00770000375779394	36.8491155046826	0.154740224959829	2	3	natural killer cell tolerance induction	biological_process	1	5.20355808537941
815	GO:0009158	0.00770000375779394	36.8491155046826	0.154740224959829	2	3	ribonucleoside monophosphate catabolic process	biological_process	1	5.20355808537941
816	GO:0009169	0.00770000375779394	36.8491155046826	0.154740224959829	2	3	purine ribonucleoside monophosphate catabolic process	biological_process	1	5.20355808537941
817	GO:0010133	0.00770000375779394	36.8491155046826	0.154740224959829	2	3	proline catabolic process to glutamate	biological_process	1	5.20355808537941
818	GO:0015891	0.00770000375779394	36.8491155046826	0.154740224959829	2	3	siderophore transport	biological_process	1	5.20355808537941
819	GO:0034242	0.00770000375779394	36.8491155046826	0.154740224959829	2	3	negative regulation of syncytium formation by plasma membrane fusion	biological_process	1	5.20355808537941
820	GO:0035928	0.00770000375779394	36.8491155046826	0.154740224959829	2	3	rRNA import into mitochondrion	biological_process	1	5.20355808537941
821	GO:0046967	0.00770000375779394	36.8491155046826	0.154740224959829	2	3	cytosol to endoplasmic reticulum transport	biological_process	1	5.20355808537941
822	GO:0048165	0.00770000375779394	36.8491155046826	0.154740224959829	2	3	fused antrum stage	biological_process	1	5.20355808537941
823	GO:0050968	0.00770000375779394	36.8491155046826	0.154740224959829	2	3	detection of chemical stimulus involved in sensory perception of pain	biological_process	1	5.20355808537941
824	GO:0061945	0.00770000375779394	36.8491155046826	0.154740224959829	2	3	regulation of protein K48-linked ubiquitination	biological_process	1	5.20355808537941
825	GO:0097343	0.00770000375779394	36.8491155046826	0.154740224959829	2	3	ripoptosome assembly	biological_process	1	5.20355808537941
826	GO:0097745	0.00770000375779394	36.8491155046826	0.154740224959829	2	3	mitochondrial tRNA 5'-end processing	biological_process	1	5.20355808537941
827	GO:1901026	0.00770000375779394	36.8491155046826	0.154740224959829	2	3	ripoptosome assembly involved in necroptotic process	biological_process	1	5.20355808537941
828	GO:1902214	0.00770000375779394	36.8491155046826	0.154740224959829	2	3	regulation of interleukin-4-mediated signaling pathway	biological_process	1	5.20355808537941
829	GO:1902226	0.00770000375779394	36.8491155046826	0.154740224959829	2	3	regulation of macrophage colony-stimulating factor signaling pathway	biological_process	1	5.20355808537941
830	GO:1902994	0.00770000375779394	36.8491155046826	0.154740224959829	2	3	regulation of phospholipid efflux	biological_process	1	5.20355808537941
831	GO:1902995	0.00770000375779394	36.8491155046826	0.154740224959829	2	3	positive regulation of phospholipid efflux	biological_process	1	5.20355808537941
832	GO:1903895	0.00770000375779394	36.8491155046826	0.154740224959829	2	3	negative regulation of IRE1-mediated unfolded protein response	biological_process	1	5.20355808537941
833	GO:2000097	0.00770000375779394	36.8491155046826	0.154740224959829	2	3	regulation of smooth muscle cell-matrix adhesion	biological_process	1	5.20355808537941
834	GO:2001190	0.00770000375779394	36.8491155046826	0.154740224959829	2	3	positive regulation of T cell activation via T cell receptor contact with antigen bound to MHC molecule on antigen presenting cell	biological_process	1	5.20355808537941
835	GO:0030308	0.00773425306664808	1.98854875283447	9.59389394750937	18	186	negative regulation of cell growth	biological_process	1	0.991715932829726
836	GO:0002820	0.00775479251109812	3.40461902664611	2.32110337439743	7	45	negative regulation of adaptive immune response	biological_process	1	1.76749337118341
837	GO:0045581	0.00775479251109812	3.40461902664611	2.32110337439743	7	45	negative regulation of T cell differentiation	biological_process	1	1.76749337118341
838	GO:0016540	0.00777874260547046	6.15050399721933	0.825281199785753	4	16	protein autoprocessing	biological_process	1	2.62070463557331
839	GO:0042033	0.00777874260547046	6.15050399721933	0.825281199785753	4	16	chemokine biosynthetic process	biological_process	1	2.62070463557331
840	GO:0042448	0.00777874260547046	6.15050399721933	0.825281199785753	4	16	progesterone metabolic process	biological_process	1	2.62070463557331
841	GO:0050755	0.00777874260547046	6.15050399721933	0.825281199785753	4	16	chemokine metabolic process	biological_process	1	2.62070463557331
842	GO:1990000	0.00777874260547046	6.15050399721933	0.825281199785753	4	16	amyloid fibril formation	biological_process	1	2.62070463557331
843	GO:0002821	0.00783315896802989	2.38987822665446	5.415907873594	12	105	positive regulation of adaptive immune response	biological_process	1	1.25693710930331
844	GO:0031344	0.00786288474928756	1.47959501989546	35.1776111408677	50	682	regulation of cell projection organization	biological_process	1	0.565202349678215
845	GO:0007605	0.0079747751736305	2.13936222005842	7.47911087305838	15	145	sensory perception of sound	biological_process	1	1.09718076901091
846	GO:0071901	0.0079747751736305	2.13936222005842	7.47911087305838	15	145	negative regulation of protein serine/threonine kinase activity	biological_process	1	1.09718076901091
847	GO:0043269	0.00799649643663573	1.47215622969461	36.0544724156401	51	699	regulation of ion transport	biological_process	1	0.557930782703074
848	GO:0098660	0.00804788125489214	1.42663203872034	43.7399035886449	60	848	inorganic ion transmembrane transport	biological_process	1	0.512613278494471
849	GO:0002507	0.00810172841140003	4.61560542797495	1.28950187466524	5	25	tolerance induction	biological_process	1	2.20651989828266
850	GO:1900101	0.00810172841140003	4.61560542797495	1.28950187466524	5	25	regulation of endoplasmic reticulum unfolded protein response	biological_process	1	2.20651989828266
851	GO:0006665	0.00812473293396171	2.07518774783822	8.20123192287092	16	159	sphingolipid metabolic process	biological_process	1	1.05324186687977
852	GO:1904018	0.00815639946644118	1.86642489257307	11.8634172469202	21	230	positive regulation of vasculature development	biological_process	1	0.900277453836504
853	GO:2001234	0.00815639946644118	1.86642489257307	11.8634172469202	21	230	negative regulation of apoptotic signaling pathway	biological_process	1	0.900277453836504
854	GO:0003073	0.00829490866100547	2.48353914736626	4.79694697375469	11	93	regulation of systemic arterial blood pressure	biological_process	1	1.31239748777215
855	GO:0062207	0.00829490866100547	2.48353914736626	4.79694697375469	11	93	regulation of pattern recognition receptor signaling pathway	biological_process	1	1.31239748777215
856	GO:0034142	0.0083326147360368	3.8218570965301	1.80530262453133	6	35	toll-like receptor 4 signaling pathway	biological_process	1	1.93427383535836
857	GO:1901606	0.00843117958168974	2.36431975300356	5.46748794858061	12	106	alpha-amino acid catabolic process	biological_process	1	1.24142516025207
858	GO:0002886	0.00852195630429983	3.01878405812587	2.94006427423674	8	57	regulation of myeloid leukocyte mediated immunity	biological_process	1	1.59396756062323
859	GO:0008284	0.00852737012999404	1.39857528862687	49.0526513122657	66	951	positive regulation of cell population proliferation	biological_process	1	0.483957919602432
860	GO:0002520	0.00858143744444522	1.39112846725112	50.8063738618104	68	985	immune system development	biological_process	1	0.476255655328059
861	GO:0042180	0.0086978145648716	1.8247400182177	12.6886984467059	22	246	cellular ketone metabolic process	biological_process	1	0.867690929117948
862	GO:0022602	0.00874953365502591	3.31713335479026	2.37268344938404	7	46	ovulation cycle process	biological_process	1	1.72993701225476
863	GO:0033628	0.00874953365502591	3.31713335479026	2.37268344938404	7	46	regulation of cell adhesion mediated by integrin	biological_process	1	1.72993701225476
864	GO:0050919	0.00874953365502591	3.31713335479026	2.37268344938404	7	46	negative chemotaxis	biological_process	1	1.72993701225476
865	GO:0071354	0.00874953365502591	3.31713335479026	2.37268344938404	7	46	cellular response to interleukin-6	biological_process	1	1.72993701225476
866	GO:0042698	0.0087506187672823	2.7746855345912	3.55902517407606	9	69	ovulation cycle	biological_process	1	1.47232427474443
867	GO:0045184	0.0087723088056333	1.26646563018993	111.980342795929	136	2171	establishment of protein localization	biological_process	1	0.340807925193042
868	GO:0007568	0.00878673352788708	1.70849686028257	16.5572040707017	27	321	aging	biological_process	1	0.772727596518178
869	GO:0051289	0.00896958464585933	2.45347777665283	4.8485270487413	11	94	protein homotetramerization	biological_process	1	1.29482820368331
870	GO:0010212	0.00900559085445919	2.10670790180284	7.5822710230316	15	147	response to ionizing radiation	biological_process	1	1.07499029619907
871	GO:0002676	0.0090916139140897	9.21927083333333	0.464220674879486	3	9	regulation of chronic inflammatory response	biological_process	1	3.2046526501412
872	GO:0008216	0.0090916139140897	9.21927083333333	0.464220674879486	3	9	spermidine metabolic process	biological_process	1	3.2046526501412
873	GO:0030638	0.0090916139140897	9.21927083333333	0.464220674879486	3	9	polyketide metabolic process	biological_process	1	3.2046526501412
874	GO:0044597	0.0090916139140897	9.21927083333333	0.464220674879486	3	9	daunorubicin metabolic process	biological_process	1	3.2046526501412
875	GO:0044598	0.0090916139140897	9.21927083333333	0.464220674879486	3	9	doxorubicin metabolic process	biological_process	1	3.2046526501412
876	GO:0046487	0.0090916139140897	9.21927083333333	0.464220674879486	3	9	glyoxylate metabolic process	biological_process	1	3.2046526501412
877	GO:0046598	0.0090916139140897	9.21927083333333	0.464220674879486	3	9	positive regulation of viral entry into host cell	biological_process	1	3.2046526501412
878	GO:0070424	0.0090916139140897	9.21927083333333	0.464220674879486	3	9	regulation of nucleotide-binding oligomerization domain containing signaling pathway	biological_process	1	3.2046526501412
879	GO:0075294	0.0090916139140897	9.21927083333333	0.464220674879486	3	9	positive regulation by symbiont of entry into host	biological_process	1	3.2046526501412
880	GO:0090070	0.0090916139140897	9.21927083333333	0.464220674879486	3	9	positive regulation of ribosome biogenesis	biological_process	1	3.2046526501412
881	GO:2000234	0.0090916139140897	9.21927083333333	0.464220674879486	3	9	positive regulation of rRNA processing	biological_process	1	3.2046526501412
882	GO:1902652	0.00911683612660088	2.04633142773914	8.30439207284413	16	161	secondary alcohol metabolic process	biological_process	1	1.03303982564659
883	GO:0006082	0.00912046384140396	1.35444087095815	60.6065881092662	79	1175	organic acid metabolic process	biological_process	1	0.437697413076697
884	GO:0006814	0.00919666079444005	1.87548871536146	11.2444563470809	20	218	sodium ion transport	biological_process	1	0.907266582465639
885	GO:0120035	0.00930743493541647	1.47011530991075	34.6618103910016	49	672	regulation of plasma membrane bounded cell projection organization	biological_process	1	0.555929318675278
886	GO:0051271	0.00931361791553058	1.63519921214848	19.8067487948581	31	384	negative regulation of cellular component movement	biological_process	1	0.709466406286802
887	GO:0043087	0.00953944405262106	1.56075613498431	24.706855918586	37	479	regulation of GTPase activity	biological_process	1	0.642245136718031
888	GO:0046627	0.00957288024290184	3.69425287356322	1.85688269951794	6	36	negative regulation of insulin receptor signaling pathway	biological_process	1	1.885282622939
889	GO:1901099	0.00957288024290184	3.69425287356322	1.85688269951794	6	36	negative regulation of signal transduction in absence of ligand	biological_process	1	1.885282622939
890	GO:2001240	0.00957288024290184	3.69425287356322	1.85688269951794	6	36	negative regulation of extrinsic apoptotic signaling pathway in absence of ligand	biological_process	1	1.885282622939
891	GO:0016567	0.00957742815331115	1.42126927193312	42.398821638993	58	822	protein ubiquitination	biological_process	1	0.507179911709496
892	GO:0071363	0.00958714132038506	1.45582563278425	36.4155329405463	51	706	cellular response to growth factor stimulus	biological_process	1	0.541837571345878
893	GO:0034121	0.00959529178132468	2.72904423136406	3.61060524906267	9	70	regulation of toll-like receptor signaling pathway	biological_process	1	1.44839577748213
894	GO:0001916	0.00961322945735285	4.39556615965802	1.34108194965185	5	26	positive regulation of T cell mediated cytotoxicity	biological_process	1	2.13604899998212
895	GO:0030194	0.00961322945735285	4.39556615965802	1.34108194965185	5	26	positive regulation of blood coagulation	biological_process	1	2.13604899998212
896	GO:0048843	0.00961322945735285	4.39556615965802	1.34108194965185	5	26	negative regulation of axon extension involved in axon guidance	biological_process	1	2.13604899998212
897	GO:1900048	0.00961322945735285	4.39556615965802	1.34108194965185	5	26	positive regulation of hemostasis	biological_process	1	2.13604899998212
898	GO:0042116	0.00968588654229255	2.42413215286114	4.90010712372791	11	95	macrophage activation	biological_process	1	1.27746835024669
899	GO:0007267	0.0096916055524242	1.2814432428756	95.8357793251205	118	1858	cell-cell signaling	biological_process	1	0.357769580825945
900	GO:0006595	0.00976331257625082	5.67706745808936	0.876861274772362	4	17	polyamine metabolic process	biological_process	1	2.50514588462367
901	GO:1903975	0.00976331257625082	5.67706745808936	0.876861274772362	4	17	regulation of glial cell migration	biological_process	1	2.50514588462367
902	GO:2001267	0.00976331257625082	5.67706745808936	0.876861274772362	4	17	regulation of cysteine-type endopeptidase activity involved in apoptotic signaling pathway	biological_process	1	2.50514588462367
903	GO:2001239	0.00983476505056678	3.2340219665272	2.42426352437065	7	47	regulation of extrinsic apoptotic signaling pathway in absence of ligand	biological_process	1	1.69332947809798
904	GO:0030335	0.00983512924796043	1.52094806432554	28.0595607927156	41	544	positive regulation of cell migration	biological_process	1	0.604970890327868
905	GO:0030100	0.00987241122433644	1.89595293420813	10.573915372255	19	205	regulation of endocytosis	biological_process	1	0.922923150719649
906	GO:0035690	0.00999766008359208	1.58758575664133	22.3341724692019	34	433	cellular response to drug	biological_process	1	0.666834524067232
907	GO:2000106	0.0101960379673344	2.53474967298653	4.28114622388859	10	83	regulation of leukocyte apoptotic process	biological_process	1	1.34184327646989
908	GO:1903844	0.0102570147340796	2.20930951231289	6.29276914836636	13	122	regulation of cellular response to transforming growth factor beta stimulus	biological_process	1	1.14359554662397
909	GO:0030072	0.0103949475663242	1.79231687081679	12.8950187466524	22	250	peptide hormone secretion	biological_process	1	0.841825719729835
910	GO:0080090	0.0103995275945132	1.17700560878935	312.575254418854	346	6060	regulation of primary metabolic process	biological_process	1	0.235121195272964
911	GO:0098655	0.0104013724412958	1.40607653254275	44.3072844134976	60	859	cation transmembrane transport	biological_process	1	0.491675122230476
912	GO:0032755	0.0104454285519387	2.39547701433515	4.95168719871452	11	96	positive regulation of interleukin-6 production	biological_process	1	1.26031297023766
913	GO:0032732	0.0104526733467975	2.90007186120522	3.04322442420996	8	59	positive regulation of interleukin-1 production	biological_process	1	1.53608864938501
914	GO:0042130	0.0104526733467975	2.90007186120522	3.04322442420996	8	59	negative regulation of T cell proliferation	biological_process	1	1.53608864938501
915	GO:0061564	0.0104750654645836	1.53120984278879	26.5121585431173	39	514	axon development	biological_process	1	0.614672008772088
916	GO:0043112	0.0105737018140443	1.91932129173508	9.90337439742903	18	192	receptor metabolic process	biological_process	1	0.940596236907923
917	GO:0008203	0.0107467081953303	2.05954055321144	7.73701124799143	15	150	cholesterol metabolic process	biological_process	1	1.04232253375219
918	GO:0008360	0.0107467081953303	2.05954055321144	7.73701124799143	15	150	regulation of cell shape	biological_process	1	1.04232253375219
919	GO:0002521	0.01079060659012	1.5279043435556	26.5637386181039	39	515	leukocyte differentiation	biological_process	1	0.611554224396044
920	GO:0045935	0.0108156307888556	1.27574912868383	96.1968398500268	118	1865	positive regulation of nucleobase-containing compound metabolic process	biological_process	1	0.351344656385243
921	GO:0030073	0.0108831238680727	1.87556910385864	10.6770755222282	19	207	insulin secretion	biological_process	1	0.907328418935151
922	GO:1901998	0.0109392176025232	3.57488118111032	1.90846277450455	6	37	toxin transport	biological_process	1	1.83789529160526
923	GO:0090199	0.0110149484902106	3.15496479232575	2.47584359935726	7	48	regulation of release of cytochrome c from mitochondria	biological_process	1	1.65762390561338
924	GO:0043434	0.0110215434079574	1.57546497865891	22.4889126941618	34	436	response to peptide hormone	biological_process	1	0.655777684741568
925	GO:0010507	0.0110553915491302	2.50035449930518	4.3327262988752	10	84	negative regulation of autophagy	biological_process	1	1.32213265414032
926	GO:0007409	0.0111143518823155	1.55294857964761	24.1394750937333	36	468	axonogenesis	biological_process	1	0.635010060816296
927	GO:0061387	0.0111872207988801	2.26730187343076	5.67380824852705	12	110	regulation of extent of cell growth	biological_process	1	1.1809764873768
928	GO:0045893	0.01126957286562	1.30028910971641	79.0722549544724	99	1533	positive regulation of transcription, DNA-templated	biological_process	1	0.378832431547161
929	GO:0050820	0.0113077609541219	4.19553046118808	1.39266202463846	5	27	positive regulation of coagulation	biological_process	1	2.06885322910217
930	GO:0001101	0.0113152403378499	1.6534284016637	17.6919657204071	28	343	response to acid chemical	biological_process	1	0.725460573922635
931	GO:0072359	0.0113508676381638	1.34231073964175	60.2971076593465	78	1169	circulatory system development	biological_process	1	0.424718688412929
932	GO:1901214	0.0116232228675489	1.68422461782172	16.1445634708088	26	313	regulation of neuron death	biological_process	1	0.752084557292444
933	GO:0008637	0.0116692494385748	2.16925557136083	6.39592929833958	13	124	apoptotic mitochondrial changes	biological_process	1	1.1172000344828
934	GO:0098662	0.0117669845563912	1.42214474968624	39.4071772897697	54	764	inorganic cation transmembrane transport	biological_process	1	0.508068313780481
935	GO:0051171	0.0119016880748119	1.17413801874729	303.548741296197	336	5885	regulation of nitrogen compound metabolic process	biological_process	1	0.231602005772231
936	GO:0008104	0.0119073023507314	1.22621323678965	144.68211033744	170	2805	protein localization	biological_process	1	0.29420988352193
937	GO:0046631	0.0119416668765243	2.09186240184914	7.11805034815212	14	138	alpha-beta T cell activation	biological_process	1	1.06478795736947
938	GO:0010832	0.0120492515599103	5.27126471026367	0.928441349758972	4	18	negative regulation of myotube differentiation	biological_process	1	2.39814914256935
939	GO:0035994	0.0120492515599103	5.27126471026367	0.928441349758972	4	18	response to muscle stretch	biological_process	1	2.39814914256935
940	GO:0039535	0.0120492515599103	5.27126471026367	0.928441349758972	4	18	regulation of RIG-I signaling pathway	biological_process	1	2.39814914256935
941	GO:0150078	0.0120492515599103	5.27126471026367	0.928441349758972	4	18	positive regulation of neuroinflammatory response	biological_process	1	2.39814914256935
942	GO:1905276	0.0120492515599103	5.27126471026367	0.928441349758972	4	18	regulation of epithelial tube formation	biological_process	1	2.39814914256935
943	GO:0050764	0.0121007264709469	2.34014295373322	5.05484734868773	11	98	regulation of phagocytosis	biological_process	1	1.2265966632884
944	GO:0032870	0.0121816948926478	1.43940378406749	36.0544724156401	50	699	cellular response to hormone stimulus	biological_process	1	0.525471356190048
945	GO:0033002	0.0122949534007823	1.78845030094081	12.3276379217997	21	239	muscle cell proliferation	biological_process	1	0.838710027987895
946	GO:1900077	0.012437904457231	3.46297021943574	1.96004284949116	6	38	negative regulation of cellular response to insulin stimulus	biological_process	1	1.79200998081925
947	GO:0002291	0.0124951534965288	7.90178571428571	0.515800749866095	3	10	T cell activation via T cell receptor contact with antigen bound to MHC molecule on antigen presenting cell	biological_process	1	2.98217872291276
948	GO:0030647	0.0124951534965288	7.90178571428571	0.515800749866095	3	10	aminoglycoside antibiotic metabolic process	biological_process	1	2.98217872291276
949	GO:0045657	0.0124951534965288	7.90178571428571	0.515800749866095	3	10	positive regulation of monocyte differentiation	biological_process	1	2.98217872291276
950	GO:0070091	0.0124951534965288	7.90178571428571	0.515800749866095	3	10	glucagon secretion	biological_process	1	2.98217872291276
951	GO:1903265	0.0124951534965288	7.90178571428571	0.515800749866095	3	10	positive regulation of tumor necrosis factor-mediated signaling pathway	biological_process	1	2.98217872291276
952	GO:1903897	0.0124951534965288	7.90178571428571	0.515800749866095	3	10	regulation of PERK-mediated unfolded protein response	biological_process	1	2.98217872291276
953	GO:2000644	0.0124951534965288	7.90178571428571	0.515800749866095	3	10	regulation of receptor catabolic process	biological_process	1	2.98217872291276
954	GO:1903524	0.012499811089104	2.60067806603774	3.7653454740225	9	73	positive regulation of blood circulation	biological_process	1	1.37888782131989
955	GO:0002285	0.0125174933760459	1.92228510287217	9.33599357257633	17	181	lymphocyte activation involved in immune response	biological_process	1	0.942822324663277
956	GO:0010803	0.0126895528177605	2.79031907537291	3.14638457418318	8	61	regulation of tumor necrosis factor-mediated signaling pathway	biological_process	1	1.48043010489951
957	GO:0032370	0.0126895528177605	2.79031907537291	3.14638457418318	8	61	positive regulation of lipid transport	biological_process	1	1.48043010489951
958	GO:0046513	0.0126895528177605	2.79031907537291	3.14638457418318	8	61	ceramide biosynthetic process	biological_process	1	1.48043010489951
959	GO:0030168	0.0127420021697635	2.01442395890662	7.89175147295126	15	153	platelet activation	biological_process	1	1.01036734721951
960	GO:0051604	0.0127931496165699	1.70844503201009	14.7003213711837	24	285	protein maturation	biological_process	1	0.772683830838773
961	GO:0032411	0.012802441101934	2.22170347003155	5.77696839850027	12	112	positive regulation of transporter activity	biological_process	1	1.15166627358434
962	GO:0043279	0.012802441101934	2.22170347003155	5.77696839850027	12	112	response to alkaloid	biological_process	1	1.15166627358434
963	GO:0002685	0.0128886551539594	1.87576243980738	10.1096946973755	18	196	regulation of leukocyte migration	biological_process	1	0.907477126033674
964	GO:0032760	0.012937406590539	2.43427956039101	4.43588644884842	10	86	positive regulation of tumor necrosis factor production	biological_process	1	1.28349486124373
965	GO:0008217	0.0131673926673847	1.91052597860209	9.38757364756293	17	182	regulation of blood pressure	biological_process	1	0.933969875044593
966	GO:1902668	0.0131947737204235	4.01288917128075	1.44424209962507	5	28	negative regulation of axon guidance	biological_process	1	2.00464131204824
967	GO:0051051	0.0132257074645428	1.50514909521121	26.9247991430102	39	522	negative regulation of transport	biological_process	1	0.589906402777651
968	GO:0002440	0.0133074681651132	1.70182669560764	14.7519014461703	24	286	production of molecular mediator of immune response	biological_process	1	0.767084128611668
969	GO:0070848	0.0133581879690434	1.42057760574139	37.9629351901446	52	736	response to growth factor	biological_process	1	0.506477647690768
970	GO:1990138	0.0133686212547472	1.95131440004446	8.6654525977504	16	168	neuron projection extension	biological_process	1	0.964446246856147
971	GO:0070741	0.0136777082066076	3.00788167753235	2.57900374933048	7	50	response to interleukin-6	biological_process	1	1.58874781615293
972	GO:0048666	0.013705703793868	1.33946649525952	57.2538832351366	74	1110	neuron development	biological_process	1	0.421658494784271
973	GO:0050770	0.0138434733661307	1.89890853052803	9.43915372254954	17	183	regulation of axonogenesis	biological_process	1	0.925170413264222
974	GO:0032868	0.0139435864594407	1.71551738870375	14.0297803963578	23	272	response to insulin	biological_process	1	0.778643749311206
975	GO:0008207	0.0140750244104632	3.35784174028688	2.01162292447777	6	39	C21-steroid hormone metabolic process	biological_process	1	1.7475342356699
976	GO:0045446	0.0145902729636212	2.17789323931465	5.88012854847349	12	114	endothelial cell differentiation	biological_process	1	1.12293323463959
977	GO:0002544	0.0146513393856375	4.9195689954814	0.980021424745581	4	19	chronic inflammatory response	biological_process	1	2.298531926272
978	GO:0002710	0.0146513393856375	4.9195689954814	0.980021424745581	4	19	negative regulation of T cell mediated immunity	biological_process	1	2.298531926272
979	GO:0003422	0.0146513393856375	4.9195689954814	0.980021424745581	4	19	growth plate cartilage morphogenesis	biological_process	1	2.298531926272
980	GO:0045076	0.0146513393856375	4.9195689954814	0.980021424745581	4	19	regulation of interleukin-2 biosynthetic process	biological_process	1	2.298531926272
981	GO:1902644	0.0146513393856375	4.9195689954814	0.980021424745581	4	19	tertiary alcohol metabolic process	biological_process	1	2.298531926272
982	GO:1905939	0.0146513393856375	4.9195689954814	0.980021424745581	4	19	regulation of gonad development	biological_process	1	2.298531926272
983	GO:0007167	0.0147197454182299	1.34520917678812	53.901178361007	70	1045	enzyme linked receptor protein signaling pathway	biological_process	1	0.427830525830806
984	GO:0002479	0.0147699138235548	2.5215837621498	3.86850562399571	9	75	antigen processing and presentation of exogenous peptide antigen via MHC class I, TAP-dependent	biological_process	1	1.33433014963829
985	GO:0008610	0.0148083030212072	1.42120995397114	36.4671130155329	50	707	lipid biosynthetic process	biological_process	1	0.50711969826707
986	GO:0006021	0.0148738219774352	18.423517169615	0.206320299946438	2	4	inositol biosynthetic process	biological_process	1	4.20347660250453
987	GO:0006562	0.0148738219774352	18.423517169615	0.206320299946438	2	4	proline catabolic process	biological_process	1	4.20347660250453
988	GO:0006659	0.0148738219774352	18.423517169615	0.206320299946438	2	4	phosphatidylserine biosynthetic process	biological_process	1	4.20347660250453
989	GO:0009128	0.0148738219774352	18.423517169615	0.206320299946438	2	4	purine nucleoside monophosphate catabolic process	biological_process	1	4.20347660250453
990	GO:0009753	0.0148738219774352	18.423517169615	0.206320299946438	2	4	response to jasmonic acid	biological_process	1	4.20347660250453
991	GO:0015691	0.0148738219774352	18.423517169615	0.206320299946438	2	4	cadmium ion transport	biological_process	1	4.20347660250453
992	GO:0015766	0.0148738219774352	18.423517169615	0.206320299946438	2	4	disaccharide transport	biological_process	1	4.20347660250453
993	GO:0015770	0.0148738219774352	18.423517169615	0.206320299946438	2	4	sucrose transport	biological_process	1	4.20347660250453
994	GO:0015772	0.0148738219774352	18.423517169615	0.206320299946438	2	4	oligosaccharide transport	biological_process	1	4.20347660250453
995	GO:0019470	0.0148738219774352	18.423517169615	0.206320299946438	2	4	4-hydroxyproline catabolic process	biological_process	1	4.20347660250453
996	GO:0034124	0.0148738219774352	18.423517169615	0.206320299946438	2	4	regulation of MyD88-dependent toll-like receptor signaling pathway	biological_process	1	4.20347660250453
997	GO:0035549	0.0148738219774352	18.423517169615	0.206320299946438	2	4	positive regulation of interferon-beta secretion	biological_process	1	4.20347660250453
998	GO:0035799	0.0148738219774352	18.423517169615	0.206320299946438	2	4	ureter maturation	biological_process	1	4.20347660250453
999	GO:0042270	0.0148738219774352	18.423517169615	0.206320299946438	2	4	protection from natural killer cell mediated cytotoxicity	biological_process	1	4.20347660250453
1000	GO:0042699	0.0148738219774352	18.423517169615	0.206320299946438	2	4	follicle-stimulating hormone signaling pathway	biological_process	1	4.20347660250453
1001	GO:0070427	0.0148738219774352	18.423517169615	0.206320299946438	2	4	nucleotide-binding oligomerization domain containing 1 signaling pathway	biological_process	1	4.20347660250453
1002	GO:0070574	0.0148738219774352	18.423517169615	0.206320299946438	2	4	cadmium ion transmembrane transport	biological_process	1	4.20347660250453
1003	GO:0070777	0.0148738219774352	18.423517169615	0.206320299946438	2	4	D-aspartate transport	biological_process	1	4.20347660250453
1004	GO:0070779	0.0148738219774352	18.423517169615	0.206320299946438	2	4	D-aspartate import across plasma membrane	biological_process	1	4.20347660250453
1005	GO:0071395	0.0148738219774352	18.423517169615	0.206320299946438	2	4	cellular response to jasmonic acid stimulus	biological_process	1	4.20347660250453
1006	GO:0072106	0.0148738219774352	18.423517169615	0.206320299946438	2	4	regulation of ureteric bud formation	biological_process	1	4.20347660250453
1007	GO:0072107	0.0148738219774352	18.423517169615	0.206320299946438	2	4	positive regulation of ureteric bud formation	biological_process	1	4.20347660250453
1008	GO:1900245	0.0148738219774352	18.423517169615	0.206320299946438	2	4	positive regulation of MDA-5 signaling pathway	biological_process	1	4.20347660250453
1009	GO:1901624	0.0148738219774352	18.423517169615	0.206320299946438	2	4	negative regulation of lymphocyte chemotaxis	biological_process	1	4.20347660250453
1010	GO:1903976	0.0148738219774352	18.423517169615	0.206320299946438	2	4	negative regulation of glial cell migration	biological_process	1	4.20347660250453
1011	GO:1905278	0.0148738219774352	18.423517169615	0.206320299946438	2	4	positive regulation of epithelial tube formation	biological_process	1	4.20347660250453
1012	GO:2000182	0.0148738219774352	18.423517169615	0.206320299946438	2	4	regulation of progesterone biosynthetic process	biological_process	1	4.20347660250453
1013	GO:1901890	0.0149486375371848	2.26175303454715	5.20958757364756	11	101	positive regulation of cell junction assembly	biological_process	1	1.17744140709709
1014	GO:0051260	0.0150302417189697	1.61173490505124	18.1046063202999	28	351	protein homooligomerization	biological_process	1	0.688614471769963
1015	GO:1903557	0.0150504293653163	2.37159307988269	4.53904659882164	10	88	positive regulation of tumor necrosis factor superfamily cytokine production	biological_process	1	1.24585649217874
1016	GO:0007254	0.0150858885983634	1.80751847023033	11.0381360471344	19	214	JNK cascade	biological_process	1	0.85401038951308
1017	GO:0001954	0.0151688479322345	2.93935431723089	2.63058382431709	7	51	positive regulation of cell-matrix adhesion	biological_process	1	1.55549927559411
1018	GO:0019674	0.0151688479322345	2.93935431723089	2.63058382431709	7	51	NAD metabolic process	biological_process	1	1.55549927559411
1019	GO:0046328	0.0152769112221681	1.87608854323971	9.54231387252276	17	185	regulation of JNK cascade	biological_process	1	0.907727918406793
1020	GO:0009435	0.0152831542260466	3.84546798886569	1.49582217461168	5	29	NAD biosynthetic process	biological_process	1	1.94315918313656
1021	GO:0035666	0.0152831542260466	3.84546798886569	1.49582217461168	5	29	TRIF-dependent toll-like receptor signaling pathway	biological_process	1	1.94315918313656
1022	GO:0045765	0.0153392154372969	1.5807547616662	19.7551687198715	30	383	regulation of angiogenesis	biological_process	1	0.660613565310967
1023	GO:0015711	0.0154077891037302	1.50483603233139	25.5321371183717	37	495	organic anion transport	biological_process	1	0.589606298792619
1024	GO:2000026	0.015715034589504	1.24093767663246	111.309801821103	133	2158	regulation of multicellular organismal development	biological_process	1	0.311430661099932
1025	GO:0010810	0.0157780481988307	1.79819374783812	11.0897161221211	19	215	regulation of cell-substrate adhesion	biological_process	1	0.846548473569931
1026	GO:0070374	0.0157780481988307	1.79819374783812	11.0897161221211	19	215	positive regulation of ERK1 and ERK2 cascade	biological_process	1	0.846548473569931
1027	GO:0006826	0.0160125102067965	2.48380737820332	3.92008569898232	9	76	iron ion transport	biological_process	1	1.31255329542391
1028	GO:0002730	0.0165307008310125	6.913671875	0.567380824852705	3	11	regulation of dendritic cell cytokine production	biological_process	1	2.78945213447338
1029	GO:0007256	0.0165307008310125	6.913671875	0.567380824852705	3	11	activation of JNKK activity	biological_process	1	2.78945213447338
1030	GO:0015791	0.0165307008310125	6.913671875	0.567380824852705	3	11	polyol transport	biological_process	1	2.78945213447338
1031	GO:0035457	0.0165307008310125	6.913671875	0.567380824852705	3	11	cellular response to interferon-alpha	biological_process	1	2.78945213447338
1032	GO:0035739	0.0165307008310125	6.913671875	0.567380824852705	3	11	CD4-positive, alpha-beta T cell proliferation	biological_process	1	2.78945213447338
1033	GO:0045351	0.0165307008310125	6.913671875	0.567380824852705	3	11	type I interferon biosynthetic process	biological_process	1	2.78945213447338
1034	GO:0046007	0.0165307008310125	6.913671875	0.567380824852705	3	11	negative regulation of activated T cell proliferation	biological_process	1	2.78945213447338
1035	GO:0046886	0.0165307008310125	6.913671875	0.567380824852705	3	11	positive regulation of hormone biosynthetic process	biological_process	1	2.78945213447338
1036	GO:0051974	0.0165307008310125	6.913671875	0.567380824852705	3	11	negative regulation of telomerase activity	biological_process	1	2.78945213447338
1037	GO:0060525	0.0165307008310125	6.913671875	0.567380824852705	3	11	prostate glandular acinus development	biological_process	1	2.78945213447338
1038	GO:0070106	0.0165307008310125	6.913671875	0.567380824852705	3	11	interleukin-27-mediated signaling pathway	biological_process	1	2.78945213447338
1039	GO:0070757	0.0165307008310125	6.913671875	0.567380824852705	3	11	interleukin-35-mediated signaling pathway	biological_process	1	2.78945213447338
1040	GO:0072608	0.0165307008310125	6.913671875	0.567380824852705	3	11	interleukin-10 secretion	biological_process	1	2.78945213447338
1041	GO:0072611	0.0165307008310125	6.913671875	0.567380824852705	3	11	interleukin-13 secretion	biological_process	1	2.78945213447338
1042	GO:0090193	0.0165307008310125	6.913671875	0.567380824852705	3	11	positive regulation of glomerulus development	biological_process	1	2.78945213447338
1043	GO:1900102	0.0165307008310125	6.913671875	0.567380824852705	3	11	negative regulation of endoplasmic reticulum unfolded protein response	biological_process	1	2.78945213447338
1044	GO:1990440	0.0165307008310125	6.913671875	0.567380824852705	3	11	positive regulation of transcription from RNA polymerase II promoter in response to endoplasmic reticulum stress	biological_process	1	2.78945213447338
1045	GO:2000561	0.0165307008310125	6.913671875	0.567380824852705	3	11	regulation of CD4-positive, alpha-beta T cell proliferation	biological_process	1	2.78945213447338
1046	GO:2001269	0.0165307008310125	6.913671875	0.567380824852705	3	11	positive regulation of cysteine-type endopeptidase activity involved in apoptotic signaling pathway	biological_process	1	2.78945213447338
1047	GO:0044248	0.0166194797849061	1.23381439752301	116.158328869845	138	2252	cellular catabolic process	biological_process	1	0.30312538645471
1048	GO:0036498	0.0166752044660301	2.64038893044129	3.30112479914301	8	64	IRE1-mediated unfolded protein response	biological_process	1	1.40075045484552
1049	GO:0040008	0.0168164758189111	1.4196357590086	35.0228709159079	48	679	regulation of growth	biological_process	1	0.505520819814841
1050	GO:0042886	0.0168218175168446	1.23840523958888	110.639260846277	132	2145	amide transport	biological_process	1	0.3084834805298
1051	GO:0007229	0.0171095077373143	2.21233330288637	5.31274772362078	11	103	integrin-mediated signaling pathway	biological_process	1	1.14556875365467
1052	GO:0032091	0.0171095077373143	2.21233330288637	5.31274772362078	11	103	negative regulation of protein binding	biological_process	1	1.14556875365467
1053	GO:0032652	0.0171095077373143	2.21233330288637	5.31274772362078	11	103	regulation of interleukin-1 production	biological_process	1	1.14556875365467
1054	GO:0046883	0.0171346735490857	1.70153205809423	13.5139796464917	22	262	regulation of hormone secretion	biological_process	1	0.766834332976659
1055	GO:0010557	0.0171723344872944	1.25229862143125	96.8673808248527	117	1878	positive regulation of macromolecule biosynthetic process	biological_process	1	0.324578626397962
1056	GO:0043393	0.0172367351263364	1.7798268703989	11.1928762720943	19	217	regulation of protein binding	biological_process	1	0.831736912335118
1057	GO:0001659	0.0172536246808856	1.88863255738874	8.92335297268345	16	173	temperature homeostasis	biological_process	1	0.917342045719273
1058	GO:0034765	0.0173632257222481	1.49953302491258	24.9131762185324	36	483	regulation of ion transmembrane transport	biological_process	1	0.584513295699781
1059	GO:0032651	0.0174102390055243	2.31204092339979	4.64220674879486	10	90	regulation of interleukin-1 beta production	biological_process	1	1.20916693393869
1060	GO:0045954	0.0175811771689081	3.69144050104384	1.54740224959829	5	30	positive regulation of natural killer cell mediated cytotoxicity	biological_process	1	1.88418390522161
1061	GO:0046640	0.0175811771689081	3.69144050104384	1.54740224959829	5	30	regulation of alpha-beta T cell proliferation	biological_process	1	1.88418390522161
1062	GO:0071480	0.0175811771689081	3.69144050104384	1.54740224959829	5	30	cellular response to gamma radiation	biological_process	1	1.88418390522161
1063	GO:0006525	0.017582437645927	4.61183524504692	1.03160149973219	4	20	arginine metabolic process	biological_process	1	2.20534097452494
1064	GO:0032495	0.017582437645927	4.61183524504692	1.03160149973219	4	20	response to muramyl dipeptide	biological_process	1	2.20534097452494
1065	GO:0032816	0.017582437645927	4.61183524504692	1.03160149973219	4	20	positive regulation of natural killer cell activation	biological_process	1	2.20534097452494
1066	GO:0034104	0.017582437645927	4.61183524504692	1.03160149973219	4	20	negative regulation of tissue remodeling	biological_process	1	2.20534097452494
1067	GO:0045655	0.017582437645927	4.61183524504692	1.03160149973219	4	20	regulation of monocyte differentiation	biological_process	1	2.20534097452494
1068	GO:0050860	0.017582437645927	4.61183524504692	1.03160149973219	4	20	negative regulation of T cell receptor signaling pathway	biological_process	1	2.20534097452494
1069	GO:0070262	0.017582437645927	4.61183524504692	1.03160149973219	4	20	peptidyl-serine dephosphorylation	biological_process	1	2.20534097452494
1070	GO:0006575	0.0176405582435371	1.84285943894267	9.69705409748259	17	188	cellular modified amino acid metabolic process	biological_process	1	0.881946035985573
1071	GO:0090279	0.0177877585100983	3.16560680698612	2.11478307445099	6	41	regulation of calcium ion import	biological_process	1	1.66248207264544
1072	GO:0051208	0.0178226025450983	2.03975914362177	6.75698982324585	13	131	sequestering of calcium ion	biological_process	1	1.02839880767857
1073	GO:0032414	0.0182734526165289	2.18842052950212	5.36432779860739	11	104	positive regulation of ion transmembrane transporter activity	biological_process	1	1.12988999477207
1074	GO:0040017	0.018301401063321	1.4469765845611	30.0711837171934	42	583	positive regulation of locomotion	biological_process	1	0.533041575904949
1075	GO:0048667	0.018301401063321	1.4469765845611	30.0711837171934	42	583	cell morphogenesis involved in neuron differentiation	biological_process	1	0.533041575904949
1076	GO:0050702	0.0184912746183005	2.81123794797162	2.73374397429031	7	53	interleukin-1 beta secretion	biological_process	1	1.49120557105375
1077	GO:0043547	0.0186492226902401	1.54151557228432	20.8899303695769	31	405	positive regulation of GTPase activity	biological_process	1	0.624349463524806
1078	GO:0035239	0.0186594649350455	1.35130611157248	47.4536689876808	62	920	tube morphogenesis	biological_process	1	0.434354525605892
1079	GO:0043407	0.0187248874553821	2.41153951326224	4.02324584895554	9	78	negative regulation of MAP kinase activity	biological_process	1	1.26995444896377
1080	GO:1990266	0.0187272553517425	2.09523242664127	6.08644884841993	12	118	neutrophil migration	biological_process	1	1.06711029268991
1081	GO:0009108	0.0187810182589791	1.96418877925727	7.53069094804499	14	146	coenzyme biosynthetic process	biological_process	1	0.973933594525301
1082	GO:1904062	0.0188705358101392	1.59267399267399	17.6403856454205	27	342	regulation of cation transmembrane transport	biological_process	1	0.671450989220094
1083	GO:0003158	0.0188707848202979	2.02250331711632	6.80856989823246	13	132	endothelium development	biological_process	1	1.01614206882749
1084	GO:0051259	0.0190088982995032	1.44965774428167	29.2974825923942	41	568	protein complex oligomerization	biological_process	1	0.535712328577357
1085	GO:2000147	0.0190088982995032	1.44965774428167	29.2974825923942	41	568	positive regulation of cell motility	biological_process	1	0.535712328577357
1086	GO:0002478	0.0190305955482859	1.86466365151787	9.02651312265667	16	175	antigen processing and presentation of exogenous peptide antigen	biological_process	1	0.89891542026649
1087	GO:1903508	0.0192341843630297	1.26432372714348	83.5081414033208	102	1619	positive regulation of nucleic acid-templated transcription	biological_process	1	0.338365909517546
1088	GO:0051272	0.0192594015419042	1.44147905531461	30.1743438671666	42	585	positive regulation of cellular component movement	biological_process	1	0.527549874631449
1089	GO:0046677	0.0193131399245799	1.60459797827945	16.8666845206213	26	327	response to antibiotic	biological_process	1	0.682211884641357
1090	GO:0032990	0.0193859587482537	1.40576987415395	35.3323513658275	48	685	cell part morphogenesis	biological_process	1	0.491360443208551
1091	GO:0002708	0.0194951891073107	2.16501653853031	5.415907873594	11	105	positive regulation of lymphocyte mediated immunity	biological_process	1	1.11437804572083
1092	GO:1902680	0.0195300769771571	1.26341279787727	83.5597214783075	102	1620	positive regulation of RNA biosynthetic process	biological_process	1	0.337326091341217
1093	GO:0048762	0.0196190740201568	1.75296188548782	11.3476164970541	19	220	mesenchymal cell differentiation	biological_process	1	0.809794628033842
1094	GO:0046626	0.0197888113501598	2.54905217548294	3.40428494911623	8	66	regulation of insulin receptor signaling pathway	biological_process	1	1.34996090358378
1095	GO:0032446	0.0198593227618291	1.34950865269815	46.7315479378682	61	906	protein modification by small protein conjugation	biological_process	1	0.432434227019426
1096	GO:0033003	0.0198743227601809	3.07749912922327	2.1663631494376	6	42	regulation of mast cell activation	biological_process	1	1.6217584485
1097	GO:0035710	0.0200323403025935	2.25539375015996	4.74536689876808	10	92	CD4-positive, alpha-beta T cell activation	biological_process	1	1.17337932342022
1098	GO:0009394	0.0200964653214963	3.54926128151598	1.5989823245849	5	31	2'-deoxyribonucleotide metabolic process	biological_process	1	1.82751878337951
1099	GO:0043304	0.0200964653214963	3.54926128151598	1.5989823245849	5	31	regulation of mast cell degranulation	biological_process	1	1.82751878337951
1100	GO:0042590	0.02019939308343	2.37695417789757	4.07482592394215	9	79	antigen processing and presentation of exogenous peptide antigen via MHC class I	biological_process	1	1.24911409177125
1101	GO:0042594	0.0202769174772705	1.81077616582829	9.85179432244242	17	191	response to starvation	biological_process	1	0.85660822248499
1102	GO:0043392	0.0203304370608289	2.7512685836375	2.78532404927691	7	54	negative regulation of DNA binding	biological_process	1	1.46009698493505
1103	GO:0070206	0.0203304370608289	2.7512685836375	2.78532404927691	7	54	protein trimerization	biological_process	1	1.46009698493505
1104	GO:0030003	0.0205208730417482	1.41076809389887	33.7333690412426	46	654	cellular cation homeostasis	biological_process	1	0.496480853080949
1105	GO:0039531	0.0208534711941232	4.34030546525179	1.0831815747188	4	21	regulation of viral-induced cytoplasmic pattern recognition receptor signaling pathway	biological_process	1	2.11779658130935
1106	GO:0072111	0.0208534711941232	4.34030546525179	1.0831815747188	4	21	cell proliferation involved in kidney development	biological_process	1	2.11779658130935
1107	GO:1902884	0.0208534711941232	4.34030546525179	1.0831815747188	4	21	positive regulation of response to oxidative stress	biological_process	1	2.11779658130935
1108	GO:0002792	0.0208809970798366	1.93465234418005	7.63385109801821	14	148	negative regulation of peptide secretion	biological_process	1	0.952074338261256
1109	GO:0017015	0.0210979382496082	2.05619815398995	6.18960899839314	12	120	regulation of transforming growth factor beta receptor signaling pathway	biological_process	1	1.03997930247119
1110	GO:0022612	0.0210979382496082	2.05619815398995	6.18960899839314	12	120	gland morphogenesis	biological_process	1	1.03997930247119
1111	GO:0098739	0.0210979382496082	2.05619815398995	6.18960899839314	12	120	import across plasma membrane	biological_process	1	1.03997930247119
1112	GO:0006766	0.0211054779300206	1.98884732492388	6.91173004820568	13	134	vitamin metabolic process	biological_process	1	0.991932531058885
1113	GO:0002371	0.0212092692609229	6.14513888888889	0.618960899839314	3	12	dendritic cell cytokine production	biological_process	1	2.61944561792859
1114	GO:0002921	0.0212092692609229	6.14513888888889	0.618960899839314	3	12	negative regulation of humoral immune response	biological_process	1	2.61944561792859
1115	GO:0014889	0.0212092692609229	6.14513888888889	0.618960899839314	3	12	muscle atrophy	biological_process	1	2.61944561792859
1116	GO:0043117	0.0212092692609229	6.14513888888889	0.618960899839314	3	12	positive regulation of vascular permeability	biological_process	1	2.61944561792859
1117	GO:0045080	0.0212092692609229	6.14513888888889	0.618960899839314	3	12	positive regulation of chemokine biosynthetic process	biological_process	1	2.61944561792859
1118	GO:0051095	0.0212092692609229	6.14513888888889	0.618960899839314	3	12	regulation of helicase activity	biological_process	1	2.61944561792859
1119	GO:0060453	0.0212092692609229	6.14513888888889	0.618960899839314	3	12	regulation of gastric acid secretion	biological_process	1	2.61944561792859
1120	GO:0097340	0.0212092692609229	6.14513888888889	0.618960899839314	3	12	inhibition of cysteine-type endopeptidase activity	biological_process	1	2.61944561792859
1121	GO:0097341	0.0212092692609229	6.14513888888889	0.618960899839314	3	12	zymogen inhibition	biological_process	1	2.61944561792859
1122	GO:1902287	0.0212092692609229	6.14513888888889	0.618960899839314	3	12	semaphorin-plexin signaling pathway involved in axon guidance	biological_process	1	2.61944561792859
1123	GO:1903894	0.0212092692609229	6.14513888888889	0.618960899839314	3	12	regulation of IRE1-mediated unfolded protein response	biological_process	1	2.61944561792859
1124	GO:2000232	0.0212092692609229	6.14513888888889	0.618960899839314	3	12	regulation of rRNA processing	biological_process	1	2.61944561792859
1125	GO:0032872	0.0212401962926588	1.70941841656445	12.2244777718265	20	237	regulation of stress-activated MAPK cascade	biological_process	1	0.773505570576801
1126	GO:0006643	0.0213438110974132	1.76548248929201	10.6770755222282	18	207	membrane lipid metabolic process	biological_process	1	0.820062511985728
1127	GO:0071495	0.0213599418277675	1.27264589698184	74.7395286555972	92	1449	cellular response to endogenous stimulus	biological_process	1	0.347831057312101
1128	GO:1901699	0.0213698545072729	1.39126191927367	36.4155329405463	49	706	cellular response to nitrogen compound	biological_process	1	0.476394047533706
1129	GO:0046634	0.0214464886931462	2.22809390763474	4.79694697375469	10	93	regulation of alpha-beta T cell activation	biological_process	1	1.15581003933138
1130	GO:0032640	0.0215290012759507	1.87724512487171	8.40755222281735	15	163	tumor necrosis factor production	biological_process	1	0.908617045132648
1131	GO:1903555	0.0215290012759507	1.87724512487171	8.40755222281735	15	163	regulation of tumor necrosis factor superfamily cytokine production	biological_process	1	0.908617045132648
1132	GO:0050867	0.0217409090864733	1.5320130030741	20.3225495447242	30	394	positive regulation of cell activation	biological_process	1	0.615428542296097
1133	GO:0006820	0.0218742814016077	1.40978744438952	33.0112479914301	45	640	anion transport	biological_process	1	0.495477661885605
1134	GO:0009267	0.0219949580054154	1.92021230925341	7.68543117300482	14	149	cellular response to starvation	biological_process	1	0.941265832078425
1135	GO:0051048	0.0221094104721314	1.70147975911351	12.2760578468131	20	238	negative regulation of secretion	biological_process	1	0.766789989034183
1136	GO:0048524	0.0221182875870045	2.11967130602241	5.51906802356722	11	107	positive regulation of viral process	biological_process	1	1.08384056576175
1137	GO:0046942	0.0221214373667234	1.58319016043529	17.0730048205678	26	331	carboxylic acid transport	biological_process	1	0.662834551141746
1138	GO:0019222	0.0222685556729986	1.14700778563017	378.752490626674	409	7343	regulation of metabolic process	biological_process	1	0.197875184075542
1139	GO:0006576	0.0222932410910682	2.69379794281729	2.83690412426352	7	55	cellular biogenic amine metabolic process	biological_process	1	1.42964164076758
1140	GO:0032613	0.0222932410910682	2.69379794281729	2.83690412426352	7	55	interleukin-10 production	biological_process	1	1.42964164076758
1141	GO:0030010	0.0222942474898276	1.97243313201035	6.96331012319229	13	135	establishment of cell polarity	biological_process	1	0.979976391872565
1142	GO:0050921	0.0222942474898276	1.97243313201035	6.96331012319229	13	135	positive regulation of chemotaxis	biological_process	1	0.979976391872565
1143	GO:1903825	0.0222942474898276	1.97243313201035	6.96331012319229	13	135	organic acid transmembrane transport	biological_process	1	0.979976391872565
1144	GO:1905039	0.0222942474898276	1.97243313201035	6.96331012319229	13	135	carboxylic acid transmembrane transport	biological_process	1	0.979976391872565
1145	GO:0048534	0.022322574894351	1.33656439660149	47.9178896625603	62	929	hematopoietic or lymphoid organ development	biological_process	1	0.41852934930526
1146	GO:0019637	0.0226004491868879	1.31815324051292	53.2822174611676	68	1033	organophosphate metabolic process	biological_process	1	0.398518099084121
1147	GO:0033006	0.0228359564017348	3.41761385602722	1.65056239957151	5	32	regulation of mast cell activation involved in immune response	biological_process	1	1.77298940126651
1148	GO:0038128	0.0228359564017348	3.41761385602722	1.65056239957151	5	32	ERBB2 signaling pathway	biological_process	1	1.77298940126651
1149	GO:0045907	0.0228359564017348	3.41761385602722	1.65056239957151	5	32	positive regulation of vasoconstriction	biological_process	1	1.77298940126651
1150	GO:0048841	0.0228359564017348	3.41761385602722	1.65056239957151	5	32	regulation of axon extension involved in axon guidance	biological_process	1	1.77298940126651
1151	GO:0055094	0.0228359564017348	3.41761385602722	1.65056239957151	5	32	response to lipoprotein particle	biological_process	1	1.77298940126651
1152	GO:1990542	0.0229318344130613	2.20144406136012	4.8485270487413	10	94	mitochondrial transmembrane transport	biological_process	1	1.13845018589476
1153	GO:0008361	0.0230006714331812	1.81849042180343	9.23283342260311	16	179	regulation of cell size	biological_process	1	0.862741326974131
1154	GO:0051402	0.0230057079215697	1.69361360081737	12.3276379217997	20	239	neuron apoptotic process	biological_process	1	0.760104760282997
1155	GO:0070302	0.0230057079215697	1.69361360081737	12.3276379217997	20	239	regulation of stress-activated protein kinase signaling cascade	biological_process	1	0.760104760282997
1156	GO:0002696	0.0231190716501945	1.53530140253909	19.6004284949116	29	380	positive regulation of leukocyte activation	biological_process	1	0.618521905930092
1157	GO:0030163	0.0232106380749553	1.33332992749394	48.0210498125335	62	931	protein catabolic process	biological_process	1	0.415033814083431
1158	GO:0071229	0.0232556661728675	1.7467963101471	10.7802356722014	18	209	cellular response to acid chemical	biological_process	1	0.80471138875078
1159	GO:0031343	0.0232952356090206	2.46380453752182	3.50744509908945	8	68	positive regulation of cell killing	biological_process	1	1.30088780638451
1160	GO:0060761	0.0233964978269443	2.31066561844864	4.17798607391537	9	81	negative regulation of response to cytokine stimulus	biological_process	1	1.2083084993081
1161	GO:0002526	0.023522721364505	2.09769990470415	5.57064809855383	11	108	acute inflammatory response	biological_process	1	1.0688083018608
1162	GO:0032526	0.023522721364505	2.09769990470415	5.57064809855383	11	108	response to retinoic acid	biological_process	1	1.0688083018608
1163	GO:0015849	0.0236401181707329	1.57269544843026	17.176164970541	26	333	organic acid transport	biological_process	1	0.653239320735179
1164	GO:0051254	0.0236509639855762	1.24685758014321	87.8924477771826	106	1704	positive regulation of RNA metabolic process	biological_process	1	0.318296685572326
1165	GO:0051403	0.023687187057965	1.62289458781652	14.7519014461703	23	286	stress-activated MAPK cascade	biological_process	1	0.698569295281317
1166	GO:0050680	0.0237329790676342	1.85200421940928	8.51071237279057	15	165	negative regulation of epithelial cell proliferation	biological_process	1	0.889087385484712
1167	GO:2001242	0.0237329790676342	1.85200421940928	8.51071237279057	15	165	regulation of intrinsic apoptotic signaling pathway	biological_process	1	0.889087385484712
1168	GO:2000146	0.0237625474393453	1.55742355470616	18.0014461703267	27	349	negative regulation of cell motility	biological_process	1	0.639161351080437
1169	GO:0030217	0.0239295944322386	1.68581895305119	12.3792179967863	20	240	T cell differentiation	biological_process	1	0.753449607715263
1170	GO:0000965	0.0239464639702742	12.2816510579258	0.257900374933048	2	5	mitochondrial RNA 3'-end processing	biological_process	1	3.6184326143061
1171	GO:0002309	0.0239464639702742	12.2816510579258	0.257900374933048	2	5	T cell proliferation involved in immune response	biological_process	1	3.6184326143061
1172	GO:0003373	0.0239464639702742	12.2816510579258	0.257900374933048	2	5	dynamin family protein polymerization involved in membrane fission	biological_process	1	3.6184326143061
1173	GO:0003374	0.0239464639702742	12.2816510579258	0.257900374933048	2	5	dynamin family protein polymerization involved in mitochondrial fission	biological_process	1	3.6184326143061
1174	GO:0009446	0.0239464639702742	12.2816510579258	0.257900374933048	2	5	putrescine biosynthetic process	biological_process	1	3.6184326143061
1175	GO:0014042	0.0239464639702742	12.2816510579258	0.257900374933048	2	5	positive regulation of neuron maturation	biological_process	1	3.6184326143061
1176	GO:0018101	0.0239464639702742	12.2816510579258	0.257900374933048	2	5	protein citrullination	biological_process	1	3.6184326143061
1177	GO:0032237	0.0239464639702742	12.2816510579258	0.257900374933048	2	5	activation of store-operated calcium channel activity	biological_process	1	3.6184326143061
1178	GO:0033227	0.0239464639702742	12.2816510579258	0.257900374933048	2	5	dsRNA transport	biological_process	1	3.6184326143061
1179	GO:0035546	0.0239464639702742	12.2816510579258	0.257900374933048	2	5	interferon-beta secretion	biological_process	1	3.6184326143061
1180	GO:0035547	0.0239464639702742	12.2816510579258	0.257900374933048	2	5	regulation of interferon-beta secretion	biological_process	1	3.6184326143061
1181	GO:0035927	0.0239464639702742	12.2816510579258	0.257900374933048	2	5	RNA import into mitochondrion	biological_process	1	3.6184326143061
1182	GO:0036414	0.0239464639702742	12.2816510579258	0.257900374933048	2	5	histone citrullination	biological_process	1	3.6184326143061
1183	GO:0045345	0.0239464639702742	12.2816510579258	0.257900374933048	2	5	positive regulation of MHC class I biosynthetic process	biological_process	1	3.6184326143061
1184	GO:0051029	0.0239464639702742	12.2816510579258	0.257900374933048	2	5	rRNA transport	biological_process	1	3.6184326143061
1185	GO:0060676	0.0239464639702742	12.2816510579258	0.257900374933048	2	5	ureteric bud formation	biological_process	1	3.6184326143061
1186	GO:0061302	0.0239464639702742	12.2816510579258	0.257900374933048	2	5	smooth muscle cell-matrix adhesion	biological_process	1	3.6184326143061
1187	GO:0061551	0.0239464639702742	12.2816510579258	0.257900374933048	2	5	trigeminal ganglion development	biological_process	1	3.6184326143061
1188	GO:0070487	0.0239464639702742	12.2816510579258	0.257900374933048	2	5	monocyte aggregation	biological_process	1	3.6184326143061
1189	GO:0070901	0.0239464639702742	12.2816510579258	0.257900374933048	2	5	mitochondrial tRNA methylation	biological_process	1	3.6184326143061
1190	GO:0071504	0.0239464639702742	12.2816510579258	0.257900374933048	2	5	cellular response to heparin	biological_process	1	3.6184326143061
1191	GO:0072300	0.0239464639702742	12.2816510579258	0.257900374933048	2	5	positive regulation of metanephric glomerulus development	biological_process	1	3.6184326143061
1192	GO:1901162	0.0239464639702742	12.2816510579258	0.257900374933048	2	5	primary amino compound biosynthetic process	biological_process	1	3.6184326143061
1193	GO:1901490	0.0239464639702742	12.2816510579258	0.257900374933048	2	5	regulation of lymphangiogenesis	biological_process	1	3.6184326143061
1194	GO:1902308	0.0239464639702742	12.2816510579258	0.257900374933048	2	5	regulation of peptidyl-serine dephosphorylation	biological_process	1	3.6184326143061
1195	GO:1902512	0.0239464639702742	12.2816510579258	0.257900374933048	2	5	positive regulation of apoptotic DNA fragmentation	biological_process	1	3.6184326143061
1196	GO:1903969	0.0239464639702742	12.2816510579258	0.257900374933048	2	5	regulation of response to macrophage colony-stimulating factor	biological_process	1	3.6184326143061
1197	GO:1903972	0.0239464639702742	12.2816510579258	0.257900374933048	2	5	regulation of cellular response to macrophage colony-stimulating factor stimulus	biological_process	1	3.6184326143061
1198	GO:1904141	0.0239464639702742	12.2816510579258	0.257900374933048	2	5	positive regulation of microglial cell migration	biological_process	1	3.6184326143061
1199	GO:1904970	0.0239464639702742	12.2816510579258	0.257900374933048	2	5	brush border assembly	biological_process	1	3.6184326143061
1200	GO:2000563	0.0239464639702742	12.2816510579258	0.257900374933048	2	5	positive regulation of CD4-positive, alpha-beta T cell proliferation	biological_process	1	3.6184326143061
1201	GO:0050707	0.0242591193126523	1.73759920634921	10.831815747188	18	210	regulation of cytokine secretion	biological_process	1	0.797095349302146
1202	GO:0010332	0.0243832426811286	2.63867304243873	2.88848419925013	7	56	response to gamma radiation	biological_process	1	1.3998125976232
1203	GO:0070936	0.0243832426811286	2.63867304243873	2.88848419925013	7	56	protein K48-linked ubiquitination	biological_process	1	1.3998125976232
1204	GO:0006925	0.0244734336967878	4.09894566098946	1.13476164970541	4	22	inflammatory cell apoptotic process	biological_process	1	2.03525286454194
1205	GO:0042094	0.0244734336967878	4.09894566098946	1.13476164970541	4	22	interleukin-2 biosynthetic process	biological_process	1	2.03525286454194
1206	GO:0045649	0.0244734336967878	4.09894566098946	1.13476164970541	4	22	regulation of macrophage differentiation	biological_process	1	2.03525286454194
1207	GO:0060547	0.0244734336967878	4.09894566098946	1.13476164970541	4	22	negative regulation of necrotic cell death	biological_process	1	2.03525286454194
1208	GO:0071379	0.0244734336967878	4.09894566098946	1.13476164970541	4	22	cellular response to prostaglandin stimulus	biological_process	1	2.03525286454194
1209	GO:0006195	0.0245330369885284	2.9151955122917	2.26952329941082	6	44	purine nucleotide catabolic process	biological_process	1	1.54359264334169
1210	GO:0030225	0.0245330369885284	2.9151955122917	2.26952329941082	6	44	macrophage differentiation	biological_process	1	1.54359264334169
1211	GO:1902532	0.024545899625938	1.43481469123762	28.1111408677022	39	545	negative regulation of intracellular signal transduction	biological_process	1	0.520864422409151
1212	GO:0055082	0.0245460365498835	1.35255059694822	41.9861810391002	55	814	cellular chemical homeostasis	biological_process	1	0.435682564182168
1213	GO:0120039	0.0247220751894447	1.39179495531731	34.1460096411355	46	662	plasma membrane bounded cell projection morphogenesis	biological_process	1	0.476946683358867
1214	GO:0002244	0.0248963817864606	1.83963450414955	8.56229244777718	15	166	hematopoietic progenitor cell differentiation	biological_process	1	0.879419162244824
1215	GO:0016125	0.0248963817864606	1.83963450414955	8.56229244777718	15	166	sterol metabolic process	biological_process	1	0.879419162244824
1216	GO:0048608	0.0250214322807876	1.4909884808692	22.2310123192287	32	431	reproductive structure development	biological_process	1	0.576269111640752
1217	GO:0055086	0.0250279388399805	1.40131506747394	32.4438671665774	44	629	nucleobase-containing small molecule metabolic process	biological_process	1	0.486781363462487
1218	GO:0007204	0.0250842587361295	1.57856852762427	16.4540439207284	25	319	positive regulation of cytosolic calcium ion concentration	biological_process	1	0.658616891197462
1219	GO:1905954	0.0251235160790025	2.27888343241148	4.22956614890198	9	82	positive regulation of lipid localization	biological_process	1	1.18832713092927
1220	GO:0006694	0.0253271549945123	1.75969385947299	10.1096946973755	17	196	steroid biosynthetic process	biological_process	1	0.81532445963691
1221	GO:0071897	0.0253271549945123	1.75969385947299	10.1096946973755	17	196	DNA biosynthetic process	biological_process	1	0.81532445963691
1222	GO:0002717	0.0258058766751312	3.29536981807337	1.70214247455811	5	33	positive regulation of natural killer cell mediated immunity	biological_process	1	1.72044037866634
1223	GO:0002888	0.0258058766751312	3.29536981807337	1.70214247455811	5	33	positive regulation of myeloid leukocyte mediated immunity	biological_process	1	1.72044037866634
1224	GO:0019692	0.0258058766751312	3.29536981807337	1.70214247455811	5	33	deoxyribose phosphate metabolic process	biological_process	1	1.72044037866634
1225	GO:0032633	0.0258058766751312	3.29536981807337	1.70214247455811	5	33	interleukin-4 production	biological_process	1	1.72044037866634
1226	GO:0033028	0.0258058766751312	3.29536981807337	1.70214247455811	5	33	myeloid cell apoptotic process	biological_process	1	1.72044037866634
1227	GO:0045736	0.0258058766751312	3.29536981807337	1.70214247455811	5	33	negative regulation of cyclin-dependent protein serine/threonine kinase activity	biological_process	1	1.72044037866634
1228	GO:0050718	0.0258058766751312	3.29536981807337	1.70214247455811	5	33	positive regulation of interleukin-1 beta secretion	biological_process	1	1.72044037866634
1229	GO:0035295	0.0259055289232504	1.29767813004807	57.2538832351366	72	1110	tube development	biological_process	1	0.375932588446798
1230	GO:0048514	0.0259668554212662	1.38172929896822	35.1260310658811	47	681	blood vessel morphogenesis	biological_process	1	0.466474998295074
1231	GO:0008585	0.0261232919969043	2.15000366041143	4.95168719871452	10	96	female gonad development	biological_process	1	1.1043391160254
1232	GO:0009636	0.0261743048281011	1.43442135847815	27.3890198178897	38	531	response to toxic substance	biological_process	1	0.52046887515182
1233	GO:0009892	0.0262704173942795	1.17319733410606	188.989394750937	213	3664	negative regulation of metabolic process	biological_process	1	0.230445697929001
1234	GO:0097193	0.0263328952685248	1.60431530955047	14.9066416711302	23	289	intrinsic apoptotic signaling pathway	biological_process	1	0.681957714623048
1235	GO:0019884	0.0263663155379413	1.78532079744533	9.38757364756293	16	182	antigen processing and presentation of exogenous antigen	biological_process	1	0.836183329884893
1236	GO:1904950	0.0264417468017636	1.74981794691097	10.1612747723621	17	197	negative regulation of establishment of protein localization	biological_process	1	0.807204830199717
1237	GO:0001867	0.0265346827504216	5.5303125	0.670540974825924	3	13	complement activation, lectin pathway	biological_process	1	2.46736100477503
1238	GO:0006596	0.0265346827504216	5.5303125	0.670540974825924	3	13	polyamine biosynthetic process	biological_process	1	2.46736100477503
1239	GO:0009162	0.0265346827504216	5.5303125	0.670540974825924	3	13	deoxyribonucleoside monophosphate metabolic process	biological_process	1	2.46736100477503
1240	GO:0014842	0.0265346827504216	5.5303125	0.670540974825924	3	13	regulation of skeletal muscle satellite cell proliferation	biological_process	1	2.46736100477503
1241	GO:0031115	0.0265346827504216	5.5303125	0.670540974825924	3	13	negative regulation of microtubule polymerization	biological_process	1	2.46736100477503
1242	GO:0032096	0.0265346827504216	5.5303125	0.670540974825924	3	13	negative regulation of response to food	biological_process	1	2.46736100477503
1243	GO:0032099	0.0265346827504216	5.5303125	0.670540974825924	3	13	negative regulation of appetite	biological_process	1	2.46736100477503
1244	GO:0032530	0.0265346827504216	5.5303125	0.670540974825924	3	13	regulation of microvillus organization	biological_process	1	2.46736100477503
1245	GO:0035563	0.0265346827504216	5.5303125	0.670540974825924	3	13	positive regulation of chromatin binding	biological_process	1	2.46736100477503
1246	GO:0042532	0.0265346827504216	5.5303125	0.670540974825924	3	13	negative regulation of tyrosine phosphorylation of STAT protein	biological_process	1	2.46736100477503
1247	GO:0042711	0.0265346827504216	5.5303125	0.670540974825924	3	13	maternal behavior	biological_process	1	2.46736100477503
1248	GO:0043301	0.0265346827504216	5.5303125	0.670540974825924	3	13	negative regulation of leukocyte degranulation	biological_process	1	2.46736100477503
1249	GO:0045086	0.0265346827504216	5.5303125	0.670540974825924	3	13	positive regulation of interleukin-2 biosynthetic process	biological_process	1	2.46736100477503
1250	GO:0045779	0.0265346827504216	5.5303125	0.670540974825924	3	13	negative regulation of bone resorption	biological_process	1	2.46736100477503
1251	GO:0060340	0.0265346827504216	5.5303125	0.670540974825924	3	13	positive regulation of type I interferon-mediated signaling pathway	biological_process	1	2.46736100477503
1252	GO:0060746	0.0265346827504216	5.5303125	0.670540974825924	3	13	parental behavior	biological_process	1	2.46736100477503
1253	GO:0061042	0.0265346827504216	5.5303125	0.670540974825924	3	13	vascular wound healing	biological_process	1	2.46736100477503
1254	GO:0061430	0.0265346827504216	5.5303125	0.670540974825924	3	13	bone trabecula morphogenesis	biological_process	1	2.46736100477503
1255	GO:1902285	0.0265346827504216	5.5303125	0.670540974825924	3	13	semaphorin-plexin signaling pathway involved in neuron projection guidance	biological_process	1	2.46736100477503
1256	GO:1902430	0.0265346827504216	5.5303125	0.670540974825924	3	13	negative regulation of amyloid-beta formation	biological_process	1	2.46736100477503
1257	GO:1902902	0.0265346827504216	5.5303125	0.670540974825924	3	13	negative regulation of autophagosome assembly	biological_process	1	2.46736100477503
1258	GO:2001034	0.0265346827504216	5.5303125	0.670540974825924	3	13	positive regulation of double-strand break repair via nonhomologous end joining	biological_process	1	2.46736100477503
1259	GO:0043525	0.0266038227738846	2.58575313807531	2.94006427423674	7	57	positive regulation of neuron apoptotic process	biological_process	1	1.37058454758643
1260	GO:0061178	0.0266038227738846	2.58575313807531	2.94006427423674	7	57	regulation of insulin secretion involved in cellular response to glucose stimulus	biological_process	1	1.37058454758643
1261	GO:0009266	0.0268718150666011	1.66285445268179	12.5339582217461	20	243	response to temperature stimulus	biological_process	1	0.73366189707763
1262	GO:1903845	0.0269390201736648	2.24796022437532	4.28114622388859	9	83	negative regulation of cellular response to transforming growth factor beta stimulus	biological_process	1	1.1686165085997
1263	GO:0030098	0.0269708004537533	1.53796012269939	18.2077664702732	27	353	lymphocyte differentiation	biological_process	1	0.621018096583431
1264	GO:0048858	0.0270645904358612	1.38249199704506	34.3523299410819	46	666	cell projection morphogenesis	biological_process	1	0.467271129026479
1265	GO:0032456	0.0271143053696715	2.84028615063098	2.32110337439743	6	45	endocytic recycling	biological_process	1	1.50603628441304
1266	GO:0090278	0.0271143053696715	2.84028615063098	2.32110337439743	6	45	negative regulation of peptide hormone secretion	biological_process	1	1.50603628441304
1267	GO:0006753	0.0271290565751495	1.42323020117138	28.3174611676486	39	549	nucleoside phosphate metabolic process	biological_process	1	0.509169030260909
1268	GO:0061458	0.0272312445191586	1.47960519635977	22.3857525441885	32	434	reproductive system development	biological_process	1	0.565212272315088
1269	GO:0045580	0.0275512922701768	1.90938178780284	7.16963042313873	13	139	regulation of T cell differentiation	biological_process	1	0.933105603684017
1270	GO:0031099	0.0275927423773047	1.7400511604546	10.2128548473487	17	198	regeneration	biological_process	1	0.799129724378074
1271	GO:0006873	0.0276767374744585	1.38018498323842	34.4039100160686	46	667	cellular ion homeostasis	biological_process	1	0.46486164129012
1272	GO:0098656	0.0282185383639295	1.59216020959035	15.0098018211034	23	291	anion transmembrane transport	biological_process	1	0.670985512987283
1273	GO:0010954	0.0284494135326723	3.88299215191263	1.18634172469202	4	23	positive regulation of protein processing	biological_process	1	1.95716879135451
1274	GO:0032753	0.0284494135326723	3.88299215191263	1.18634172469202	4	23	positive regulation of interleukin-4 production	biological_process	1	1.95716879135451
1275	GO:0042401	0.0284494135326723	3.88299215191263	1.18634172469202	4	23	cellular biogenic amine biosynthetic process	biological_process	1	1.95716879135451
1276	GO:0090343	0.0284494135326723	3.88299215191263	1.18634172469202	4	23	positive regulation of cell aging	biological_process	1	1.95716879135451
1277	GO:1900746	0.0284494135326723	3.88299215191263	1.18634172469202	4	23	regulation of vascular endothelial growth factor signaling pathway	biological_process	1	1.95716879135451
1278	GO:0032412	0.0284611440606705	1.62934733363537	13.4108194965185	21	260	regulation of ion transmembrane transporter activity	biological_process	1	0.704294180965484
1279	GO:0045619	0.0286422665993829	1.8034892322867	8.71703267273701	15	169	regulation of lymphocyte differentiation	biological_process	1	0.850790809555784
1280	GO:0034762	0.0287383712318749	1.41001017761581	29.2974825923942	40	568	regulation of transmembrane transport	biological_process	1	0.49570557620057
1281	GO:0050886	0.028845055608609	2.21786163522013	4.3327262988752	9	84	endocrine process	biological_process	1	1.14916936351208
1282	GO:0015833	0.0288820642519484	1.21345707376787	109.040278521693	128	2114	peptide transport	biological_process	1	0.279123073830963
1283	GO:0044089	0.0289345930874961	1.42254608733482	27.5953401178361	38	535	positive regulation of cellular component biogenesis	biological_process	1	0.508475393405191
1284	GO:1903827	0.0289345930874961	1.42254608733482	27.5953401178361	38	535	regulation of cellular protein localization	biological_process	1	0.508475393405191
1285	GO:0015031	0.0289398380709565	1.21502071214525	107.183395822175	126	2078	protein transport	biological_process	1	0.280980907291588
1286	GO:0032722	0.0289581762183717	2.53490852407909	2.99164434922335	7	58	positive regulation of chemokine production	biological_process	1	1.34193368638497
1287	GO:0061900	0.0289581762183717	2.53490852407909	2.99164434922335	7	58	glial cell activation	biological_process	1	1.34193368638497
1288	GO:0046330	0.028996432469426	1.89423953584749	7.22121049812533	13	140	positive regulation of JNK cascade	biological_process	1	0.921618778181383
1289	GO:0010574	0.0290117209577158	3.18155640342668	1.75372254954472	5	34	regulation of vascular endothelial growth factor production	biological_process	1	1.66973269827441
1290	GO:0043094	0.0290117209577158	3.18155640342668	1.75372254954472	5	34	cellular metabolic compound salvage	biological_process	1	1.66973269827441
1291	GO:0071402	0.0290117209577158	3.18155640342668	1.75372254954472	5	34	cellular response to lipoprotein particle stimulus	biological_process	1	1.66973269827441
1292	GO:1904030	0.0290117209577158	3.18155640342668	1.75372254954472	5	34	negative regulation of cyclin-dependent protein kinase activity	biological_process	1	1.66973269827441
1293	GO:0048729	0.0295787720459755	1.37330830746861	34.5586502410284	46	670	tissue morphogenesis	biological_process	1	0.457655546624309
1294	GO:0045596	0.0296650156144111	1.35060462769139	38.9429566148902	51	755	negative regulation of cell differentiation	biological_process	1	0.433605405862926
1295	GO:0050706	0.0298690211268683	2.76912225705329	2.37268344938404	6	46	regulation of interleukin-1 beta secretion	biological_process	1	1.46942875025625
1296	GO:1904036	0.0298690211268683	2.76912225705329	2.37268344938404	6	46	negative regulation of epithelial cell apoptotic process	biological_process	1	1.46942875025625
1297	GO:0001525	0.030343057200543	1.39766433855371	30.2775040171398	41	587	angiogenesis	biological_process	1	0.483017926343794
1298	GO:0050709	0.0304960188911037	1.87933388157895	7.27279057311194	13	141	negative regulation of protein secretion	biological_process	1	0.9102213980551
1299	GO:0051480	0.0305030309912729	1.51896853146853	18.4140867702196	27	357	regulation of cytosolic calcium ion concentration	biological_process	1	0.60309198177906
1300	GO:0051188	0.0305779675060776	1.66096198433003	11.9149973219068	19	231	cofactor biosynthetic process	biological_process	1	0.732019053645757
1301	GO:0000209	0.0314069923066675	1.5568712437722	15.989823245849	24	310	protein polyubiquitination	biological_process	1	0.638649635712838
1302	GO:0001885	0.0314493016049298	2.48601947215964	3.04322442420996	7	59	endothelial cell development	biological_process	1	1.31383759658273
1303	GO:0032024	0.0315733183418907	2.30929319371728	3.71376539903589	8	72	positive regulation of insulin secretion	biological_process	1	1.20745135295998
1304	GO:0038034	0.0315733183418907	2.30929319371728	3.71376539903589	8	72	signal transduction in absence of ligand	biological_process	1	1.20745135295998
1305	GO:0097192	0.0315733183418907	2.30929319371728	3.71376539903589	8	72	extrinsic apoptotic signaling pathway in absence of ligand	biological_process	1	1.20745135295998
1306	GO:0060485	0.032053011838697	1.58743285766859	14.3908409212641	22	279	mesenchyme development	biological_process	1	0.666695572699259
1307	GO:0090066	0.0321166983133756	1.42425118777112	26.0995179432244	36	506	regulation of anatomical structure size	biological_process	1	0.510203609361659
1308	GO:0060348	0.0322265324796805	1.67580760947595	11.1928762720943	18	217	bone development	biological_process	1	0.744856530429276
1309	GO:0009262	0.0324582386613289	3.07533054975644	1.80530262453133	5	35	deoxyribonucleotide metabolic process	biological_process	1	1.62074148585505
1310	GO:0019076	0.0324582386613289	3.07533054975644	1.80530262453133	5	35	viral release from host cell	biological_process	1	1.62074148585505
1311	GO:0035890	0.0324582386613289	3.07533054975644	1.80530262453133	5	35	exit from host	biological_process	1	1.62074148585505
1312	GO:0035891	0.0324582386613289	3.07533054975644	1.80530262453133	5	35	exit from host cell	biological_process	1	1.62074148585505
1313	GO:0045070	0.0324582386613289	3.07533054975644	1.80530262453133	5	35	positive regulation of viral genome replication	biological_process	1	1.62074148585505
1314	GO:0051294	0.0324582386613289	3.07533054975644	1.80530262453133	5	35	establishment of spindle orientation	biological_process	1	1.62074148585505
1315	GO:0002834	0.0325045110518028	5.02727272727273	0.722121049812533	3	14	regulation of response to tumor cell	biological_process	1	2.32977595671005
1316	GO:0002837	0.0325045110518028	5.02727272727273	0.722121049812533	3	14	regulation of immune response to tumor cell	biological_process	1	2.32977595671005
1317	GO:0010755	0.0325045110518028	5.02727272727273	0.722121049812533	3	14	regulation of plasminogen activation	biological_process	1	2.32977595671005
1318	GO:0014841	0.0325045110518028	5.02727272727273	0.722121049812533	3	14	skeletal muscle satellite cell proliferation	biological_process	1	2.32977595671005
1319	GO:0014857	0.0325045110518028	5.02727272727273	0.722121049812533	3	14	regulation of skeletal muscle cell proliferation	biological_process	1	2.32977595671005
1320	GO:0034356	0.0325045110518028	5.02727272727273	0.722121049812533	3	14	NAD biosynthesis via nicotinamide riboside salvage pathway	biological_process	1	2.32977595671005
1321	GO:0035791	0.0325045110518028	5.02727272727273	0.722121049812533	3	14	platelet-derived growth factor receptor-beta signaling pathway	biological_process	1	2.32977595671005
1322	GO:0045651	0.0325045110518028	5.02727272727273	0.722121049812533	3	14	positive regulation of macrophage differentiation	biological_process	1	2.32977595671005
1323	GO:0046033	0.0325045110518028	5.02727272727273	0.722121049812533	3	14	AMP metabolic process	biological_process	1	2.32977595671005
1324	GO:0090069	0.0325045110518028	5.02727272727273	0.722121049812533	3	14	regulation of ribosome biogenesis	biological_process	1	2.32977595671005
1325	GO:1900121	0.0325045110518028	5.02727272727273	0.722121049812533	3	14	negative regulation of receptor binding	biological_process	1	2.32977595671005
1326	GO:1901722	0.0325045110518028	5.02727272727273	0.722121049812533	3	14	regulation of cell proliferation involved in kidney development	biological_process	1	2.32977595671005
1327	GO:1902043	0.0325045110518028	5.02727272727273	0.722121049812533	3	14	positive regulation of extrinsic apoptotic signaling pathway via death domain receptors	biological_process	1	2.32977595671005
1328	GO:2000345	0.0325045110518028	5.02727272727273	0.722121049812533	3	14	regulation of hepatocyte proliferation	biological_process	1	2.32977595671005
1329	GO:0050852	0.0325737554939829	1.70203988343523	10.4191751472951	17	202	T cell receptor signaling pathway	biological_process	1	0.767264843698413
1330	GO:0002092	0.032786636734136	3.68863399374348	1.23792179967863	4	24	positive regulation of receptor internalization	biological_process	1	1.88308664411335
1331	GO:0002407	0.032786636734136	3.68863399374348	1.23792179967863	4	24	dendritic cell chemotaxis	biological_process	1	1.88308664411335
1332	GO:0009309	0.032786636734136	3.68863399374348	1.23792179967863	4	24	amine biosynthetic process	biological_process	1	1.88308664411335
1333	GO:0014850	0.032786636734136	3.68863399374348	1.23792179967863	4	24	response to muscle activity	biological_process	1	1.88308664411335
1334	GO:0031579	0.032786636734136	3.68863399374348	1.23792179967863	4	24	membrane raft organization	biological_process	1	1.88308664411335
1335	GO:0032528	0.032786636734136	3.68863399374348	1.23792179967863	4	24	microvillus organization	biological_process	1	1.88308664411335
1336	GO:0043302	0.032786636734136	3.68863399374348	1.23792179967863	4	24	positive regulation of leukocyte degranulation	biological_process	1	1.88308664411335
1337	GO:0046426	0.032786636734136	3.68863399374348	1.23792179967863	4	24	negative regulation of receptor signaling pathway via JAK-STAT	biological_process	1	1.88308664411335
1338	GO:0099590	0.032786636734136	3.68863399374348	1.23792179967863	4	24	neurotransmitter receptor internalization	biological_process	1	1.88308664411335
1339	GO:1902547	0.032786636734136	3.68863399374348	1.23792179967863	4	24	regulation of cellular response to vascular endothelial growth factor stimulus	biological_process	1	1.88308664411335
1340	GO:0032874	0.0327887298197475	1.76872530839313	8.87177289769684	15	172	positive regulation of stress-activated MAPK cascade	biological_process	1	0.822710007897918
1341	GO:0006953	0.0328008634794978	2.70142977291842	2.42426352437065	6	47	acute-phase response	biological_process	1	1.43372317777166
1342	GO:0043303	0.0328008634794978	2.70142977291842	2.42426352437065	6	47	mast cell degranulation	biological_process	1	1.43372317777166
1343	GO:0045058	0.0328008634794978	2.70142977291842	2.42426352437065	6	47	T cell selection	biological_process	1	1.43372317777166
1344	GO:0060986	0.0328008634794978	2.70142977291842	2.42426352437065	6	47	endocrine hormone secretion	biological_process	1	1.43372317777166
1345	GO:0051282	0.0328369523917357	1.91352115740237	6.60224959828602	12	128	regulation of sequestering of calcium ion	biological_process	1	0.93622985267128
1346	GO:0030101	0.0329365240352569	2.16000980151924	4.43588644884842	9	86	natural killer cell activation	biological_process	1	1.11103785894944
1347	GO:0042446	0.0329365240352569	2.16000980151924	4.43588644884842	9	86	hormone biosynthetic process	biological_process	1	1.11103785894944
1348	GO:0042445	0.0329838408914408	1.64525087121812	12.01815747188	19	233	hormone metabolic process	biological_process	1	0.718307585824905
1349	GO:0071560	0.0335682747364295	1.61873052184101	12.8434386716658	20	249	cellular response to transforming growth factor beta stimulus	biological_process	1	0.694862832976826
1350	GO:0030879	0.0336625594673505	1.85021052631579	7.37595072308516	13	143	mammary gland development	biological_process	1	0.887689437223432
1351	GO:0070647	0.0337410357645964	1.27952960203415	57.1507230851634	71	1108	protein modification by small protein conjugation or removal	biological_process	1	0.355613524644931
1352	GO:0032945	0.0339208269268489	2.27363672976238	3.7653454740225	8	73	negative regulation of mononuclear cell proliferation	biological_process	1	1.18500176608761
1353	GO:0050672	0.0339208269268489	2.27363672976238	3.7653454740225	8	73	negative regulation of lymphocyte proliferation	biological_process	1	1.18500176608761
1354	GO:0060350	0.0339208269268489	2.27363672976238	3.7653454740225	8	73	endochondral bone morphogenesis	biological_process	1	1.18500176608761
1355	GO:0045576	0.0340799920195875	2.43897529012394	3.09480449919657	7	60	mast cell activation	biological_process	1	1.28627514189948
1356	GO:0070304	0.034263581573437	1.7574307002083	8.92335297268345	15	173	positive regulation of stress-activated protein kinase signaling cascade	biological_process	1	0.8134678014247
1357	GO:0009117	0.0343048304575293	1.40221793221793	27.9564006427424	38	542	nucleotide metabolic process	biological_process	1	0.487710589930612
1358	GO:1903522	0.0344941903233155	1.55675958999845	15.319282271023	23	297	regulation of blood circulation	biological_process	1	0.638546166577053
1359	GO:0009155	0.0347033655133509	9.21071800208117	0.309480449919657	2	6	purine deoxyribonucleotide catabolic process	biological_process	1	3.20331362294709
1360	GO:0009186	0.0347033655133509	9.21071800208117	0.309480449919657	2	6	deoxyribonucleoside diphosphate metabolic process	biological_process	1	3.20331362294709
1361	GO:0010757	0.0347033655133509	9.21071800208117	0.309480449919657	2	6	negative regulation of plasminogen activation	biological_process	1	3.20331362294709
1362	GO:0015793	0.0347033655133509	9.21071800208117	0.309480449919657	2	6	glycerol transport	biological_process	1	3.20331362294709
1363	GO:0015803	0.0347033655133509	9.21071800208117	0.309480449919657	2	6	branched-chain amino acid transport	biological_process	1	3.20331362294709
1364	GO:0016185	0.0347033655133509	9.21071800208117	0.309480449919657	2	6	synaptic vesicle budding from presynaptic endocytic zone membrane	biological_process	1	3.20331362294709
1365	GO:0032534	0.0347033655133509	9.21071800208117	0.309480449919657	2	6	regulation of microvillus assembly	biological_process	1	3.20331362294709
1366	GO:0032803	0.0347033655133509	9.21071800208117	0.309480449919657	2	6	regulation of low-density lipoprotein particle receptor catabolic process	biological_process	1	3.20331362294709
1367	GO:0033634	0.0347033655133509	9.21071800208117	0.309480449919657	2	6	positive regulation of cell-cell adhesion mediated by integrin	biological_process	1	3.20331362294709
1368	GO:0034316	0.0347033655133509	9.21071800208117	0.309480449919657	2	6	negative regulation of Arp2/3 complex-mediated actin nucleation	biological_process	1	3.20331362294709
1369	GO:0035740	0.0347033655133509	9.21071800208117	0.309480449919657	2	6	CD8-positive, alpha-beta T cell proliferation	biological_process	1	3.20331362294709
1370	GO:0038145	0.0347033655133509	9.21071800208117	0.309480449919657	2	6	macrophage colony-stimulating factor signaling pathway	biological_process	1	3.20331362294709
1371	GO:0045349	0.0347033655133509	9.21071800208117	0.309480449919657	2	6	interferon-alpha biosynthetic process	biological_process	1	3.20331362294709
1372	GO:0045354	0.0347033655133509	9.21071800208117	0.309480449919657	2	6	regulation of interferon-alpha biosynthetic process	biological_process	1	3.20331362294709
1373	GO:0052405	0.0347033655133509	9.21071800208117	0.309480449919657	2	6	negative regulation by host of symbiont molecular function	biological_process	1	3.20331362294709
1374	GO:0060332	0.0347033655133509	9.21071800208117	0.309480449919657	2	6	positive regulation of response to interferon-gamma	biological_process	1	3.20331362294709
1375	GO:0060335	0.0347033655133509	9.21071800208117	0.309480449919657	2	6	positive regulation of interferon-gamma-mediated signaling pathway	biological_process	1	3.20331362294709
1376	GO:0060526	0.0347033655133509	9.21071800208117	0.309480449919657	2	6	prostate glandular acinus morphogenesis	biological_process	1	3.20331362294709
1377	GO:0060527	0.0347033655133509	9.21071800208117	0.309480449919657	2	6	prostate epithelial cord arborization involved in prostate glandular acinus morphogenesis	biological_process	1	3.20331362294709
1378	GO:0060687	0.0347033655133509	9.21071800208117	0.309480449919657	2	6	regulation of branching involved in prostate gland morphogenesis	biological_process	1	3.20331362294709
1379	GO:0061550	0.0347033655133509	9.21071800208117	0.309480449919657	2	6	cranial ganglion development	biological_process	1	3.20331362294709
1380	GO:0070162	0.0347033655133509	9.21071800208117	0.309480449919657	2	6	adiponectin secretion	biological_process	1	3.20331362294709
1381	GO:0070163	0.0347033655133509	9.21071800208117	0.309480449919657	2	6	regulation of adiponectin secretion	biological_process	1	3.20331362294709
1382	GO:0071503	0.0347033655133509	9.21071800208117	0.309480449919657	2	6	response to heparin	biological_process	1	3.20331362294709
1383	GO:0072126	0.0347033655133509	9.21071800208117	0.309480449919657	2	6	positive regulation of glomerular mesangial cell proliferation	biological_process	1	3.20331362294709
1384	GO:0072298	0.0347033655133509	9.21071800208117	0.309480449919657	2	6	regulation of metanephric glomerulus development	biological_process	1	3.20331362294709
1385	GO:0072602	0.0347033655133509	9.21071800208117	0.309480449919657	2	6	interleukin-4 secretion	biological_process	1	3.20331362294709
1386	GO:0090238	0.0347033655133509	9.21071800208117	0.309480449919657	2	6	positive regulation of arachidonic acid secretion	biological_process	1	3.20331362294709
1387	GO:0097527	0.0347033655133509	9.21071800208117	0.309480449919657	2	6	necroptotic signaling pathway	biological_process	1	3.20331362294709
1388	GO:1901341	0.0347033655133509	9.21071800208117	0.309480449919657	2	6	positive regulation of store-operated calcium channel activity	biological_process	1	3.20331362294709
1389	GO:1903626	0.0347033655133509	9.21071800208117	0.309480449919657	2	6	positive regulation of DNA catabolic process	biological_process	1	3.20331362294709
1390	GO:1990668	0.0347033655133509	9.21071800208117	0.309480449919657	2	6	vesicle fusion with endoplasmic reticulum-Golgi intermediate compartment (ERGIC) membrane	biological_process	1	3.20331362294709
1391	GO:2000051	0.0347033655133509	9.21071800208117	0.309480449919657	2	6	negative regulation of non-canonical Wnt signaling pathway	biological_process	1	3.20331362294709
1392	GO:2000110	0.0347033655133509	9.21071800208117	0.309480449919657	2	6	negative regulation of macrophage apoptotic process	biological_process	1	3.20331362294709
1393	GO:2000564	0.0347033655133509	9.21071800208117	0.309480449919657	2	6	regulation of CD8-positive, alpha-beta T cell proliferation	biological_process	1	3.20331362294709
1394	GO:2000667	0.0347033655133509	9.21071800208117	0.309480449919657	2	6	positive regulation of interleukin-13 secretion	biological_process	1	3.20331362294709
1395	GO:2001033	0.0347033655133509	9.21071800208117	0.309480449919657	2	6	negative regulation of double-strand break repair via nonhomologous end joining	biological_process	1	3.20331362294709
1396	GO:2001188	0.0347033655133509	9.21071800208117	0.309480449919657	2	6	regulation of T cell activation via T cell receptor contact with antigen bound to MHC molecule on antigen presenting cell	biological_process	1	3.20331362294709
1397	GO:0051651	0.0348236801479855	1.65894337834636	11.2960364220675	18	219	maintenance of location in cell	biological_process	1	0.730264646285975
1398	GO:0032963	0.0352237463404386	1.95573085003232	5.9317086234601	11	115	collagen metabolic process	biological_process	1	0.967707838571516
1399	GO:0002573	0.0352993539629409	1.68364405150874	10.5223352972683	17	204	myeloid leukocyte differentiation	biological_process	1	0.751587162511843
1400	GO:1904064	0.0353314712841975	1.83598232221776	7.42753079807177	13	144	positive regulation of cation transmembrane transport	biological_process	1	0.876552167808608
1401	GO:0046545	0.0354686832869334	2.03129504283754	5.20958757364756	10	101	development of primary female sexual characteristics	biological_process	1	1.02239980434309
1402	GO:0048259	0.0354686832869334	2.03129504283754	5.20958757364756	10	101	regulation of receptor-mediated endocytosis	biological_process	1	1.02239980434309
1403	GO:0048661	0.0354686832869334	2.03129504283754	5.20958757364756	10	101	positive regulation of smooth muscle cell proliferation	biological_process	1	1.02239980434309
1404	GO:1901293	0.0354746891976983	1.56884656257664	14.5455811462239	22	282	nucleoside phosphate biosynthetic process	biological_process	1	0.649704259741072
1405	GO:0060560	0.0355274728837144	1.62983070464532	12.1213176218532	19	235	developmental growth involved in morphogenesis	biological_process	1	0.704722115221232
1406	GO:0001774	0.035913137049396	2.63696074040902	2.47584359935726	6	48	microglial cell activation	biological_process	1	1.39887609223439
1407	GO:0002269	0.035913137049396	2.63696074040902	2.47584359935726	6	48	leukocyte activation involved in inflammatory response	biological_process	1	1.39887609223439
1408	GO:0002279	0.035913137049396	2.63696074040902	2.47584359935726	6	48	mast cell activation involved in immune response	biological_process	1	1.39887609223439
1409	GO:0002762	0.035913137049396	2.63696074040902	2.47584359935726	6	48	negative regulation of myeloid leukocyte differentiation	biological_process	1	1.39887609223439
1410	GO:0045806	0.035913137049396	2.63696074040902	2.47584359935726	6	48	negative regulation of endocytosis	biological_process	1	1.39887609223439
1411	GO:0072604	0.035913137049396	2.63696074040902	2.47584359935726	6	48	interleukin-6 secretion	biological_process	1	1.39887609223439
1412	GO:1990573	0.035913137049396	2.63696074040902	2.47584359935726	6	48	potassium ion import across plasma membrane	biological_process	1	1.39887609223439
1413	GO:0010573	0.0361494255030107	2.97595797696815	1.85688269951794	5	36	vascular endothelial growth factor production	biological_process	1	1.57335415452131
1414	GO:0030224	0.0361494255030107	2.97595797696815	1.85688269951794	5	36	monocyte differentiation	biological_process	1	1.57335415452131
1415	GO:0030947	0.0361494255030107	2.97595797696815	1.85688269951794	5	36	regulation of vascular endothelial growth factor receptor signaling pathway	biological_process	1	1.57335415452131
1416	GO:0034390	0.0361494255030107	2.97595797696815	1.85688269951794	5	36	smooth muscle cell apoptotic process	biological_process	1	1.57335415452131
1417	GO:0034391	0.0361494255030107	2.97595797696815	1.85688269951794	5	36	regulation of smooth muscle cell apoptotic process	biological_process	1	1.57335415452131
1418	GO:1903131	0.0361494255030107	2.97595797696815	1.85688269951794	5	36	mononuclear cell differentiation	biological_process	1	1.57335415452131
1419	GO:0031670	0.0363839779493144	2.23906076471521	3.81692554900911	8	74	cellular response to nutrient	biological_process	1	1.16289368127838
1420	GO:0032418	0.0363839779493144	2.23906076471521	3.81692554900911	8	74	lysosome localization	biological_process	1	1.16289368127838
1421	GO:1900076	0.0363839779493144	2.23906076471521	3.81692554900911	8	74	regulation of cellular response to insulin stimulus	biological_process	1	1.16289368127838
1422	GO:1903036	0.0363839779493144	2.23906076471521	3.81692554900911	8	74	positive regulation of response to wounding	biological_process	1	1.16289368127838
1423	GO:1901657	0.0363843245796876	1.88087472597979	6.70540974825924	12	130	glycosyl compound metabolic process	biological_process	1	0.911403762616381
1424	GO:0032409	0.0366735887019208	1.5627460800241	14.5971612212105	22	283	regulation of transporter activity	biological_process	1	0.644083383680152
1425	GO:0051235	0.0368319602068632	1.5296817188718	16.247723620782	24	315	maintenance of location	biological_process	1	0.613231502347304
1426	GO:0034113	0.0368528267309354	2.39367348520068	3.14638457418318	7	61	heterotypic cell-cell adhesion	biological_process	1	1.25922637140906
1427	GO:0050701	0.0368528267309354	2.39367348520068	3.14638457418318	7	61	interleukin-1 secretion	biological_process	1	1.25922637140906
1428	GO:0090303	0.0368528267309354	2.39367348520068	3.14638457418318	7	61	positive regulation of wound healing	biological_process	1	1.25922637140906
1429	GO:1903902	0.0368528267309354	2.39367348520068	3.14638457418318	7	61	positive regulation of viral life cycle	biological_process	1	1.25922637140906
1430	GO:2001244	0.0368528267309354	2.39367348520068	3.14638457418318	7	61	positive regulation of intrinsic apoptotic signaling pathway	biological_process	1	1.25922637140906
1431	GO:0030097	0.0372071954182156	1.30480576345061	45.7515265131227	58	887	hemopoiesis	biological_process	1	0.38383505969711
1432	GO:0045944	0.0372332483400426	1.26171800689253	61.9992501339047	76	1202	positive regulation of transcription by RNA polymerase II	biological_process	1	0.335389504997609
1433	GO:0032680	0.0373550564030629	1.7744272991036	8.25281199785753	14	160	regulation of tumor necrosis factor production	biological_process	1	0.827353466271876
1434	GO:0003018	0.0373568743544196	1.73526503164557	9.02651312265667	15	175	vascular process in circulatory system	biological_process	1	0.79515602628471
1435	GO:0003071	0.0374885240337047	3.51278613635235	1.28950187466524	4	25	renal system process involved in regulation of systemic arterial blood pressure	biological_process	1	1.81261574581281
1436	GO:0006688	0.0374885240337047	3.51278613635235	1.28950187466524	4	25	glycosphingolipid biosynthetic process	biological_process	1	1.81261574581281
1437	GO:0031664	0.0374885240337047	3.51278613635235	1.28950187466524	4	25	regulation of lipopolysaccharide-mediated signaling pathway	biological_process	1	1.81261574581281
1438	GO:0032461	0.0374885240337047	3.51278613635235	1.28950187466524	4	25	positive regulation of protein oligomerization	biological_process	1	1.81261574581281
1439	GO:0033522	0.0374885240337047	3.51278613635235	1.28950187466524	4	25	histone H2A ubiquitination	biological_process	1	1.81261574581281
1440	GO:0051894	0.0374885240337047	3.51278613635235	1.28950187466524	4	25	positive regulation of focal adhesion assembly	biological_process	1	1.81261574581281
1441	GO:0090025	0.0374885240337047	3.51278613635235	1.28950187466524	4	25	regulation of monocyte chemotaxis	biological_process	1	1.81261574581281
1442	GO:1903319	0.0374885240337047	3.51278613635235	1.28950187466524	4	25	positive regulation of protein maturation	biological_process	1	1.81261574581281
1443	GO:2000679	0.0374885240337047	3.51278613635235	1.28950187466524	4	25	positive regulation of transcription regulatory region DNA binding	biological_process	1	1.81261574581281
1444	GO:0022898	0.0376915736086681	1.5758529100802	13.8234600964114	21	268	regulation of transmembrane transporter activity	biological_process	1	0.656132880098102
1445	GO:0048812	0.0382653844743868	1.35572786429246	33.423888591323	44	648	neuron projection morphogenesis	biological_process	1	0.439067614877401
1446	GO:0001960	0.0389647617255244	2.20551691802766	3.86850562399571	8	75	negative regulation of cytokine-mediated signaling pathway	biological_process	1	1.141116827064
1447	GO:0150076	0.0389647617255244	2.20551691802766	3.86850562399571	8	75	neuroinflammatory response	biological_process	1	1.141116827064
1448	GO:0002467	0.0391109162418104	4.60807291666667	0.773701124799143	3	15	germinal center formation	biological_process	1	2.20416354570407
1449	GO:0014856	0.0391109162418104	4.60807291666667	0.773701124799143	3	15	skeletal muscle cell proliferation	biological_process	1	2.20416354570407
1450	GO:0015802	0.0391109162418104	4.60807291666667	0.773701124799143	3	15	basic amino acid transport	biological_process	1	2.20416354570407
1451	GO:0032105	0.0391109162418104	4.60807291666667	0.773701124799143	3	15	negative regulation of response to extracellular stimulus	biological_process	1	2.20416354570407
1452	GO:0032108	0.0391109162418104	4.60807291666667	0.773701124799143	3	15	negative regulation of response to nutrient levels	biological_process	1	2.20416354570407
1453	GO:0046184	0.0391109162418104	4.60807291666667	0.773701124799143	3	15	aldehyde biosynthetic process	biological_process	1	2.20416354570407
1454	GO:0051770	0.0391109162418104	4.60807291666667	0.773701124799143	3	15	positive regulation of nitric-oxide synthase biosynthetic process	biological_process	1	2.20416354570407
1455	GO:0071599	0.0391109162418104	4.60807291666667	0.773701124799143	3	15	otic vesicle development	biological_process	1	2.20416354570407
1456	GO:0090136	0.0391109162418104	4.60807291666667	0.773701124799143	3	15	epithelial cell-cell adhesion	biological_process	1	2.20416354570407
1457	GO:0090192	0.0391109162418104	4.60807291666667	0.773701124799143	3	15	regulation of glomerulus development	biological_process	1	2.20416354570407
1458	GO:1900029	0.0391109162418104	4.60807291666667	0.773701124799143	3	15	positive regulation of ruffle assembly	biological_process	1	2.20416354570407
1459	GO:1900119	0.0391109162418104	4.60807291666667	0.773701124799143	3	15	positive regulation of execution phase of apoptosis	biological_process	1	2.20416354570407
1460	GO:1902187	0.0391109162418104	4.60807291666667	0.773701124799143	3	15	negative regulation of viral release from host cell	biological_process	1	2.20416354570407
1461	GO:2001185	0.0391109162418104	4.60807291666667	0.773701124799143	3	15	regulation of CD8-positive, alpha-beta T cell activation	biological_process	1	2.20416354570407
1462	GO:0002761	0.0392085733779875	1.91861225622324	6.03486877343332	11	117	regulation of myeloid leukocyte differentiation	biological_process	1	0.940063178158676
1463	GO:0008347	0.0392087626352722	2.57549026755121	2.52742367434387	6	49	glial cell migration	biological_process	1	1.3648470883112
1464	GO:0010769	0.0392235342265115	1.53400811265881	15.5256025709695	23	301	regulation of cell morphogenesis involved in differentiation	biological_process	1	0.617306112607263
1465	GO:0018193	0.0395869734843473	1.25166136206764	64.9393144081414	79	1259	peptidyl-amino acid modification	biological_process	1	0.323844292822715
1466	GO:1902305	0.0397701638168273	2.35001901863827	3.19796464916979	7	62	regulation of sodium ion transmembrane transport	biological_process	1	1.23267243252818
1467	GO:0031111	0.0400885204874619	2.88279618997912	1.90846277450455	5	37	negative regulation of microtubule polymerization or depolymerization	biological_process	1	1.52746884373531
1468	GO:0048846	0.0400885204874619	2.88279618997912	1.90846277450455	5	37	axon extension involved in axon guidance	biological_process	1	1.52746884373531
1469	GO:1902284	0.0400885204874619	2.88279618997912	1.90846277450455	5	37	neuron projection extension involved in neuron projection guidance	biological_process	1	1.52746884373531
1470	GO:0051251	0.0402502512287783	1.50064517909758	17.2277450455276	25	334	positive regulation of lymphocyte activation	biological_process	1	0.585582898431214
1471	GO:0048545	0.0404953820690906	1.46375235369436	19.7551687198715	28	383	response to steroid hormone	biological_process	1	0.549671490562835
1472	GO:0051347	0.040772253630849	1.34879076712923	33.5786288162828	44	651	positive regulation of transferase activity	biological_process	1	0.431666565753203
1473	GO:0071559	0.0414332684610929	1.57685972789423	13.1529191215854	20	255	response to transforming growth factor beta	biological_process	1	0.657054328567119
1474	GO:0046822	0.0420748793613924	1.96613158893528	5.36432779860739	10	104	regulation of nucleocytoplasmic transport	biological_process	1	0.975359881368899
1475	GO:0009581	0.0422008996572773	1.83392861798368	6.86014997321907	12	133	detection of external stimulus	biological_process	1	0.874937485996696
1476	GO:0014033	0.0422869777632554	2.05287677614722	4.64220674879486	9	90	neural crest cell differentiation	biological_process	1	1.0376470323288
1477	GO:0002230	0.0425567594112233	3.35292444781496	1.34108194965185	4	26	positive regulation of defense response to virus by host	biological_process	1	1.74541997493285
1478	GO:0006700	0.0425567594112233	3.35292444781496	1.34108194965185	4	26	C21-steroid hormone biosynthetic process	biological_process	1	1.74541997493285
1479	GO:0032967	0.0425567594112233	3.35292444781496	1.34108194965185	4	26	positive regulation of collagen biosynthetic process	biological_process	1	1.74541997493285
1480	GO:0035640	0.0425567594112233	3.35292444781496	1.34108194965185	4	26	exploration behavior	biological_process	1	1.74541997493285
1481	GO:0060544	0.0425567594112233	3.35292444781496	1.34108194965185	4	26	regulation of necroptotic process	biological_process	1	1.74541997493285
1482	GO:0060740	0.0425567594112233	3.35292444781496	1.34108194965185	4	26	prostate gland epithelium morphogenesis	biological_process	1	1.74541997493285
1483	GO:0062098	0.0425567594112233	3.35292444781496	1.34108194965185	4	26	regulation of programmed necrotic cell death	biological_process	1	1.74541997493285
1484	GO:0150117	0.0425567594112233	3.35292444781496	1.34108194965185	4	26	positive regulation of cell-substrate junction organization	biological_process	1	1.74541997493285
1485	GO:0035148	0.0425997173572782	1.78117738791423	7.63385109801821	13	148	tube formation	biological_process	1	0.832831201964713
1486	GO:0002931	0.0426902700573628	2.51681390709604	2.57900374933048	6	50	response to ischemia	biological_process	1	1.33159854775238
1487	GO:0042398	0.0426902700573628	2.51681390709604	2.57900374933048	6	50	cellular modified amino acid biosynthetic process	biological_process	1	1.33159854775238
1488	GO:1903793	0.0426902700573628	2.51681390709604	2.57900374933048	6	50	positive regulation of anion transport	biological_process	1	1.33159854775238
1489	GO:0046888	0.0428341337326951	2.30792364016736	3.2495447241564	7	63	negative regulation of hormone secretion	biological_process	1	1.20659549184549
1490	GO:0048468	0.04287644501191	1.18996648830014	112.599303695769	130	2183	cell development	biological_process	1	0.250920945092913
1491	GO:0006909	0.0432284128424852	1.46465924426451	19.0330476700589	27	369	phagocytosis	biological_process	1	0.55056505796362
1492	GO:0007160	0.0435372096345295	1.61030595813205	11.6055168719871	18	225	cell-matrix adhesion	biological_process	1	0.687334826441606
1493	GO:0032355	0.0442758591714337	1.81879298753685	6.91173004820568	12	134	response to estradiol	biological_process	1	0.862981346810376
1494	GO:0010939	0.0442780077647696	2.79528057189853	1.96004284949116	5	38	regulation of necrotic cell death	biological_process	1	1.48299309858595
1495	GO:0032094	0.0442780077647696	2.79528057189853	1.96004284949116	5	38	response to food	biological_process	1	1.48299309858595
1496	GO:0032350	0.0442780077647696	2.79528057189853	1.96004284949116	5	38	regulation of hormone metabolic process	biological_process	1	1.48299309858595
1497	GO:0046676	0.0442780077647696	2.79528057189853	1.96004284949116	5	38	negative regulation of insulin secretion	biological_process	1	1.48299309858595
1498	GO:0046825	0.0442780077647696	2.79528057189853	1.96004284949116	5	38	regulation of protein export from nucleus	biological_process	1	1.48299309858595
1499	GO:0050716	0.0442780077647696	2.79528057189853	1.96004284949116	5	38	positive regulation of interleukin-1 secretion	biological_process	1	1.48299309858595
1500	GO:0032535	0.0444432258053567	1.46030500112133	19.0846277450455	27	370	regulation of cellular component size	biological_process	1	0.546269723660132
1501	GO:0043523	0.0444743213966873	1.63074412032118	10.831815747188	17	210	regulation of neuron apoptotic process	biological_process	1	0.705530426866288
1502	GO:0002009	0.0451326729744584	1.37507343412527	27.6985002678093	37	537	morphogenesis of an epithelium	biological_process	1	0.459508666069609
1503	GO:0044260	0.0455547676540835	1.12106724753887	429.094643813605	455	8319	cellular macromolecule metabolic process	biological_process	1	0.164872821212888
1504	GO:0006839	0.0458343719517796	1.5567160055963	13.3076593465453	20	258	mitochondrial transport	biological_process	1	0.638505775060298
1505	GO:0048589	0.046041069756439	1.3309330091337	34.7649705409748	45	674	developmental growth	biological_process	1	0.41243795680738
1506	GO:0006360	0.046046633818075	2.26730529252	3.30112479914301	7	64	transcription by RNA polymerase I	biological_process	1	1.18097866295802
1507	GO:0035773	0.046046633818075	2.26730529252	3.30112479914301	7	64	insulin secretion involved in cellular response to glucose stimulus	biological_process	1	1.18097866295802
1508	GO:0060135	0.046046633818075	2.26730529252	3.30112479914301	7	64	maternal process involved in female pregnancy	biological_process	1	1.18097866295802
1509	GO:0001505	0.046156651771223	1.46567490503547	18.3109266202464	26	355	regulation of neurotransmitter levels	biological_process	1	0.55156514105416
1510	GO:0001977	0.0463414178501965	4.25336538461538	0.825281199785753	3	16	renal system process involved in regulation of blood volume	biological_process	1	2.08860479475444
1511	GO:0010875	0.0463414178501965	4.25336538461538	0.825281199785753	3	16	positive regulation of cholesterol efflux	biological_process	1	2.08860479475444
1512	GO:0014866	0.0463414178501965	4.25336538461538	0.825281199785753	3	16	skeletal myofibril assembly	biological_process	1	2.08860479475444
1513	GO:0030033	0.0463414178501965	4.25336538461538	0.825281199785753	3	16	microvillus assembly	biological_process	1	2.08860479475444
1514	GO:0032305	0.0463414178501965	4.25336538461538	0.825281199785753	3	16	positive regulation of icosanoid secretion	biological_process	1	2.08860479475444
1515	GO:0033033	0.0463414178501965	4.25336538461538	0.825281199785753	3	16	negative regulation of myeloid cell apoptotic process	biological_process	1	2.08860479475444
1516	GO:0034975	0.0463414178501965	4.25336538461538	0.825281199785753	3	16	protein folding in endoplasmic reticulum	biological_process	1	2.08860479475444
1517	GO:0046519	0.0463414178501965	4.25336538461538	0.825281199785753	3	16	sphingoid metabolic process	biological_process	1	2.08860479475444
1518	GO:0061684	0.0463414178501965	4.25336538461538	0.825281199785753	3	16	chaperone-mediated autophagy	biological_process	1	2.08860479475444
1519	GO:0071380	0.0463414178501965	4.25336538461538	0.825281199785753	3	16	cellular response to prostaglandin E stimulus	biological_process	1	2.08860479475444
1520	GO:0071732	0.0463414178501965	4.25336538461538	0.825281199785753	3	16	cellular response to nitric oxide	biological_process	1	2.08860479475444
1521	GO:0072189	0.0463414178501965	4.25336538461538	0.825281199785753	3	16	ureter development	biological_process	1	2.08860479475444
1522	GO:0097067	0.0463414178501965	4.25336538461538	0.825281199785753	3	16	cellular response to thyroid hormone stimulus	biological_process	1	2.08860479475444
1523	GO:1900451	0.0463414178501965	4.25336538461538	0.825281199785753	3	16	positive regulation of glutamate receptor signaling pathway	biological_process	1	2.08860479475444
1524	GO:1902992	0.0463414178501965	4.25336538461538	0.825281199785753	3	16	negative regulation of amyloid precursor protein catabolic process	biological_process	1	2.08860479475444
1525	GO:2000651	0.0463414178501965	4.25336538461538	0.825281199785753	3	16	positive regulation of sodium ion transmembrane transporter activity	biological_process	1	2.08860479475444
1526	GO:0000731	0.0463597930073799	2.46074538488332	2.63058382431709	6	51	DNA synthesis involved in DNA repair	biological_process	1	1.29909538881209
1527	GO:0072523	0.0463597930073799	2.46074538488332	2.63058382431709	6	51	purine-containing compound catabolic process	biological_process	1	1.29909538881209
1528	GO:0097366	0.0463597930073799	2.46074538488332	2.63058382431709	6	51	response to bronchodilator	biological_process	1	1.29909538881209
1529	GO:0001915	0.0469470064060054	7.3681581685744	0.361060524906267	2	7	negative regulation of T cell mediated cytotoxicity	biological_process	1	2.88130403137614
1530	GO:0002729	0.0469470064060054	7.3681581685744	0.361060524906267	2	7	positive regulation of natural killer cell cytokine production	biological_process	1	2.88130403137614
1531	GO:0006701	0.0469470064060054	7.3681581685744	0.361060524906267	2	7	progesterone biosynthetic process	biological_process	1	2.88130403137614
1532	GO:0014732	0.0469470064060054	7.3681581685744	0.361060524906267	2	7	skeletal muscle atrophy	biological_process	1	2.88130403137614
1533	GO:0019471	0.0469470064060054	7.3681581685744	0.361060524906267	2	7	4-hydroxyproline metabolic process	biological_process	1	2.88130403137614
1534	GO:0031064	0.0469470064060054	7.3681581685744	0.361060524906267	2	7	negative regulation of histone deacetylation	biological_process	1	2.88130403137614
1535	GO:0032049	0.0469470064060054	7.3681581685744	0.361060524906267	2	7	cardiolipin biosynthetic process	biological_process	1	2.88130403137614
1536	GO:0032226	0.0469470064060054	7.3681581685744	0.361060524906267	2	7	positive regulation of synaptic transmission, dopaminergic	biological_process	1	2.88130403137614
1537	GO:0032819	0.0469470064060054	7.3681581685744	0.361060524906267	2	7	positive regulation of natural killer cell proliferation	biological_process	1	2.88130403137614
1538	GO:0034154	0.0469470064060054	7.3681581685744	0.361060524906267	2	7	toll-like receptor 7 signaling pathway	biological_process	1	2.88130403137614
1539	GO:0034354	0.0469470064060054	7.3681581685744	0.361060524906267	2	7	'de novo' NAD biosynthetic process from tryptophan	biological_process	1	2.88130403137614
1540	GO:0034627	0.0469470064060054	7.3681581685744	0.361060524906267	2	7	'de novo' NAD biosynthetic process	biological_process	1	2.88130403137614
1541	GO:0035234	0.0469470064060054	7.3681581685744	0.361060524906267	2	7	ectopic germ cell programmed cell death	biological_process	1	2.88130403137614
1542	GO:0039533	0.0469470064060054	7.3681581685744	0.361060524906267	2	7	regulation of MDA-5 signaling pathway	biological_process	1	2.88130403137614
1543	GO:0042940	0.0469470064060054	7.3681581685744	0.361060524906267	2	7	D-amino acid transport	biological_process	1	2.88130403137614
1544	GO:0043615	0.0469470064060054	7.3681581685744	0.361060524906267	2	7	astrocyte cell migration	biological_process	1	2.88130403137614
1545	GO:0045362	0.0469470064060054	7.3681581685744	0.361060524906267	2	7	positive regulation of interleukin-1 biosynthetic process	biological_process	1	2.88130403137614
1546	GO:0046719	0.0469470064060054	7.3681581685744	0.361060524906267	2	7	regulation by virus of viral protein levels in host cell	biological_process	1	2.88130403137614
1547	GO:0050725	0.0469470064060054	7.3681581685744	0.361060524906267	2	7	positive regulation of interleukin-1 beta biosynthetic process	biological_process	1	2.88130403137614
1548	GO:0050957	0.0469470064060054	7.3681581685744	0.361060524906267	2	7	equilibrioception	biological_process	1	2.88130403137614
1549	GO:0060331	0.0469470064060054	7.3681581685744	0.361060524906267	2	7	negative regulation of response to interferon-gamma	biological_process	1	2.88130403137614
1550	GO:0060336	0.0469470064060054	7.3681581685744	0.361060524906267	2	7	negative regulation of interferon-gamma-mediated signaling pathway	biological_process	1	2.88130403137614
1551	GO:0060455	0.0469470064060054	7.3681581685744	0.361060524906267	2	7	negative regulation of gastric acid secretion	biological_process	1	2.88130403137614
1552	GO:0070100	0.0469470064060054	7.3681581685744	0.361060524906267	2	7	negative regulation of chemokine-mediated signaling pathway	biological_process	1	2.88130403137614
1553	GO:0070212	0.0469470064060054	7.3681581685744	0.361060524906267	2	7	protein poly-ADP-ribosylation	biological_process	1	2.88130403137614
1554	GO:0071918	0.0469470064060054	7.3681581685744	0.361060524906267	2	7	urea transmembrane transport	biological_process	1	2.88130403137614
1555	GO:1900040	0.0469470064060054	7.3681581685744	0.361060524906267	2	7	regulation of interleukin-2 secretion	biological_process	1	2.88130403137614
1556	GO:1900223	0.0469470064060054	7.3681581685744	0.361060524906267	2	7	positive regulation of amyloid-beta clearance	biological_process	1	2.88130403137614
1557	GO:1901642	0.0469470064060054	7.3681581685744	0.361060524906267	2	7	nucleoside transmembrane transport	biological_process	1	2.88130403137614
1558	GO:1904124	0.0469470064060054	7.3681581685744	0.361060524906267	2	7	microglial cell migration	biological_process	1	2.88130403137614
1559	GO:1904139	0.0469470064060054	7.3681581685744	0.361060524906267	2	7	regulation of microglial cell migration	biological_process	1	2.88130403137614
1560	GO:1904798	0.0469470064060054	7.3681581685744	0.361060524906267	2	7	positive regulation of core promoter binding	biological_process	1	2.88130403137614
1561	GO:1905206	0.0469470064060054	7.3681581685744	0.361060524906267	2	7	positive regulation of hydrogen peroxide-induced cell death	biological_process	1	2.88130403137614
1562	GO:2001181	0.0469470064060054	7.3681581685744	0.361060524906267	2	7	positive regulation of interleukin-10 secretion	biological_process	1	2.88130403137614
1563	GO:0032787	0.0471062118105084	1.33286783183818	33.9396893411891	44	658	monocarboxylic acid metabolic process	biological_process	1	0.414533728810068
1564	GO:0033674	0.0473543368744391	1.35736781944647	29.5553829673273	39	573	positive regulation of kinase activity	biological_process	1	0.440811715146557
1565	GO:0072332	0.0474306556613146	2.11063575168287	4.02324584895554	8	78	intrinsic apoptotic signaling pathway by p53 class mediator	biological_process	1	1.07767762341134
1566	GO:0072347	0.0474306556613146	2.11063575168287	4.02324584895554	8	78	response to anesthetic	biological_process	1	1.07767762341134
1567	GO:0006672	0.0475711755223935	2.0031825414867	4.74536689876808	9	92	ceramide metabolic process	biological_process	1	1.00229389379076
1568	GO:1903531	0.0478803354829752	1.61383422778772	10.9349758971612	17	212	negative regulation of secretion by cell	biological_process	1	0.69049239334228
1569	GO:0009651	0.0479913678385452	3.20696377567212	1.39266202463846	4	27	response to salt stress	biological_process	1	1.68120805787892
1570	GO:0010714	0.0479913678385452	3.20696377567212	1.39266202463846	4	27	positive regulation of collagen metabolic process	biological_process	1	1.68120805787892
1571	GO:0015721	0.0479913678385452	3.20696377567212	1.39266202463846	4	27	bile acid and bile salt transport	biological_process	1	1.68120805787892
1572	GO:0032673	0.0479913678385452	3.20696377567212	1.39266202463846	4	27	regulation of interleukin-4 production	biological_process	1	1.68120805787892
1573	GO:0036336	0.0479913678385452	3.20696377567212	1.39266202463846	4	27	dendritic cell migration	biological_process	1	1.68120805787892
1574	GO:0046885	0.0479913678385452	3.20696377567212	1.39266202463846	4	27	regulation of hormone biosynthetic process	biological_process	1	1.68120805787892
1575	GO:0048799	0.0479913678385452	3.20696377567212	1.39266202463846	4	27	animal organ maturation	biological_process	1	1.68120805787892
1576	GO:0010811	0.0480963623838342	1.8484243697479	6.24118907337975	11	121	positive regulation of cell-substrate adhesion	biological_process	1	0.886296015328337
1577	GO:0090288	0.0484010396663959	1.70380178581332	8.56229244777718	14	166	negative regulation of cellular response to growth factor stimulus	biological_process	1	0.768757507361027
1578	GO:0009895	0.0486277495199028	1.49572974990668	15.8866630958757	23	308	negative regulation of catabolic process	biological_process	1	0.58084953104771
1579	GO:0009582	0.0486354020808365	1.78925409585835	7.0148901981789	12	136	detection of abiotic stimulus	biological_process	1	0.83935828219357
1580	GO:0042769	0.0487196229639323	2.71291293135208	2.01162292447777	5	39	DNA damage response, detection of DNA damage	biological_process	1	1.43984274628462
1581	GO:0050856	0.0487196229639323	2.71291293135208	2.01162292447777	5	39	regulation of T cell receptor signaling pathway	biological_process	1	1.43984274628462
1582	GO:0009166	0.0494093237331238	2.22808757755014	3.35270487412962	7	65	nucleotide catabolic process	biological_process	1	1.15580594058374
1583	GO:0032729	0.0494093237331238	2.22808757755014	3.35270487412962	7	65	positive regulation of interferon-gamma production	biological_process	1	1.15580594058374
1584	GO:0005102	3.90091241247531e-07	1.66073642609909	88.7436708860759	135	1624	signaling receptor binding	molecular_function	0.000743903997059041	0.731823122708323
1585	GO:0005515	5.10190843824499e-07	1.43422029764713	645.140257685353	714	11806	protein binding	molecular_function	0.00097293393917332	0.520266640436523
1586	GO:0005126	9.89460005769412e-07	2.63315628103813	15.6285036166365	37	286	cytokine receptor binding	molecular_function	0.00188690023100227	1.39679314963606
1587	GO:0003824	2.25726271910943e-06	1.37420839094413	309.837816455696	376	5670	catalytic activity	molecular_function	0.00430460000534169	0.458600797303741
1588	GO:1901265	3.31199743901614e-06	1.52501501661332	116.175519891501	163	2126	nucleoside phosphate binding	molecular_function	0.00631597911620377	0.608823448765294
1589	GO:0000166	4.97508781070461e-06	1.51377628993523	116.12087477396	162	2125	nucleotide binding	molecular_function	0.00948749245501369	0.59815201559579
1590	GO:0036094	9.72575421019529e-06	1.46022336443297	136.77672920434	184	2503	small molecule binding	molecular_function	0.0185470132788424	0.546189069182078
1591	GO:0043168	1.23093907512197e-05	1.43461510592144	151.530910940325	200	2773	anion binding	molecular_function	0.023474008162576	0.520663726963222
1592	GO:0035639	1.99138884497092e-05	1.50976644791901	99.0715981012658	139	1813	purine ribonucleoside triphosphate binding	molecular_function	0.0379757852735954	0.594325390285878
1593	GO:0032555	3.1967107908531e-05	1.48652841781874	102.62353074141	142	1878	purine ribonucleotide binding	molecular_function	0.0609612747815685	0.571947043369531
1594	GO:0032553	3.20994917045214e-05	1.48448736644248	103.497852622061	143	1894	ribonucleotide binding	molecular_function	0.0612137306805223	0.569964815488028
1595	GO:0097367	3.66997503247804e-05	1.44686284046693	121.257515822785	163	2219	carbohydrate derivative binding	molecular_function	0.0699864238693563	0.532928163917217
1596	GO:0017076	4.47799617557657e-05	1.47419997574371	103.333917269439	142	1891	purine nucleotide binding	molecular_function	0.0853953870682452	0.559932239795965
1597	GO:0043028	6.72468181974637e-05	5.45225966562173	2.29509493670886	10	42	cysteine-type endopeptidase regulator activity involved in apoptotic process	molecular_function	0.128239682302563	2.44685427259506
1598	GO:0005525	8.40187896868064e-05	2.05663278435409	20.437273960217	39	374	GTP binding	molecular_function	0.16022383193274	1.04028422094836
1599	GO:0032550	0.000105464030727719	2.03186985047299	20.6558544303797	39	378	purine ribonucleoside binding	molecular_function	0.20111990659776	1.02280799458515
1600	GO:0001883	0.000124673912636438	2.01367778281912	20.8197897830018	39	381	purine nucleoside binding	molecular_function	0.237753151397688	1.0098328500184
1601	GO:0032549	0.000124673912636438	2.01367778281912	20.8197897830018	39	381	ribonucleoside binding	molecular_function	0.237753151397688	1.0098328500184
1602	GO:0042802	0.000135059532849478	1.45658608229189	94.4267631103074	129	1728	identical protein binding	molecular_function	0.257558529143954	0.54259096534767
1603	GO:0098772	0.000142975776661301	1.44480369713518	98.9076627486438	134	1810	molecular function regulator	molecular_function	0.272654806093101	0.530873489675431
1604	GO:0001730	0.000162696876124768	Inf	0.163935352622061	3	3	2'-5'-oligoadenylate synthetase activity	molecular_function	0.310262942769932	Inf
1605	GO:0001882	0.000182338773166066	1.97244590455489	21.2023056057866	39	388	nucleoside binding	molecular_function	0.347720040427688	0.979985734053395
1606	GO:0003725	0.000192562711354655	3.66320078447285	4.09838381555154	13	75	double-stranded RNA binding	molecular_function	0.367217090553328	1.87310477907664
1607	GO:0016709	0.000200709613297892	5.22933194154488	2.1311595840868	9	39	oxidoreductase activity, acting on paired donors, with incorporation or reduction of molecular oxygen, NAD(P)H as one donor, and incorporation of one atom of oxygen	molecular_function	0.382753232559081	2.38662665083519
1608	GO:0019001	0.000249787034006719	1.93839849441476	21.5301763110307	39	394	guanyl nucleotide binding	molecular_function	0.476343873850814	0.954865189337929
1609	GO:0032561	0.000249787034006719	1.93839849441476	21.5301763110307	39	394	guanyl ribonucleotide binding	molecular_function	0.476343873850814	0.954865189337929
1610	GO:0008009	0.000265311241601595	4.47177343729068	2.67761075949367	10	49	chemokine activity	molecular_function	0.505948537734242	2.16084709578905
1611	GO:0031730	0.000271535376937216	23.1581862236068	0.38251582278481	4	7	CCR5 chemokine receptor binding	molecular_function	0.517817963819271	4.53345035906608
1612	GO:0016462	0.000335314784302376	1.59876384493671	47.0494462025316	71	861	pyrophosphatase activity	molecular_function	0.63944529366463	0.676956852576839
1613	GO:0016817	0.000370303593930792	1.59241578094037	47.2133815551537	71	864	hydrolase activity, acting on acid anhydrides	molecular_function	0.70616895362602	0.671217073811181
1614	GO:0016818	0.000370303593930792	1.59241578094037	47.2133815551537	71	864	hydrolase activity, acting on acid anhydrides, in phosphorus-containing anhydrides	molecular_function	0.70616895362602	0.671217073811181
1615	GO:0030545	0.00041522694599246	1.76056420699028	28.9619122965642	48	530	receptor regulator activity	molecular_function	0.791837786007621	0.816037842604246
1616	GO:0003924	0.000439181846351406	1.99582772246628	17.7050180831826	33	324	GTPase activity	molecular_function	0.837519780992132	0.996987194287268
1617	GO:0017111	0.000482526302282738	1.59720805369128	44.371835443038	67	812	nucleoside-triphosphatase activity	molecular_function	0.920177658453182	0.67555225168363
1618	GO:0031701	0.000519555282237123	17.3676012461059	0.437160940325497	4	8	angiotensin receptor binding	molecular_function	0.990791923226193	4.11832660257273
1619	GO:0051184	0.00052400574119473	7.45428868737922	1.09290235081374	6	20	cofactor transmembrane transporter activity	molecular_function	0.999278948458349	2.89807069239457
1620	GO:0030234	0.000603663761266769	1.5167804829418	56.3937613019892	81	1032	enzyme regulator activity	molecular_function	1	0.601012305698868
1621	GO:0046977	0.000624193972268649	52.0580912863071	0.218580470162749	3	4	TAP binding	molecular_function	1	5.70205051108077
1622	GO:0046978	0.000624193972268649	52.0580912863071	0.218580470162749	3	4	TAP1 binding	molecular_function	1	5.70205051108077
1623	GO:0046979	0.000624193972268649	52.0580912863071	0.218580470162749	3	4	TAP2 binding	molecular_function	1	5.70205051108077
1624	GO:0032813	0.000740134146040886	4.23822152005868	2.51367540687161	9	46	tumor necrosis factor receptor superfamily binding	molecular_function	1	2.08345899534058
1625	GO:0030546	0.000746507915444319	1.75251474116447	26.6121722423146	44	487	signaling receptor activator activity	molecular_function	1	0.809426579423024
1626	GO:0043621	0.000813167872257153	3.78969606106038	3.06012658227848	10	56	protein self-association	molecular_function	1	1.92208214687018
1627	GO:0042379	0.000829701375912507	3.48828451882845	3.60657775768535	11	66	chemokine receptor binding	molecular_function	1	1.80251771705361
1628	GO:0015037	0.000913916848081555	8.68970893970894	0.819676763110307	5	15	peptide disulfide oxidoreductase activity	molecular_function	1	3.11930785502922
1629	GO:1990404	0.000913916848081555	8.68970893970894	0.819676763110307	5	15	protein ADP-ribosylase activity	molecular_function	1	3.11930785502922
1630	GO:0003950	0.000918302633626858	6.52172216441207	1.20219258589512	6	22	NAD+ ADP-ribosyltransferase activity	molecular_function	1	2.70525298132514
1631	GO:0005125	0.000989121371800216	2.14681758175168	12.0219258589512	24	220	cytokine activity	molecular_function	1	1.10219960848451
1632	GO:0048018	0.00109714492378242	1.72684377126291	26.3389466546112	43	482	receptor ligand activity	molecular_function	1	0.788137567163562
1633	GO:0030215	0.00118552219409764	6.13772418436677	1.2568377034358	6	23	semaphorin receptor binding	molecular_function	1	2.61770381576417
1634	GO:0071949	0.00143868399705845	4.872	1.74864376130199	7	32	FAD binding	molecular_function	1	2.28451413324425
1635	GO:0031726	0.0014968961454876	26.027489626556	0.273225587703436	3	5	CCR1 chemokine receptor binding	molecular_function	1	4.70196426417948
1636	GO:0016491	0.00183215769680407	1.54236429835132	40.874547920434	60	748	oxidoreductase activity	molecular_function	1	0.625143562497673
1637	GO:0043027	0.00189407284377698	5.49099074429049	1.36612793851718	6	25	cysteine-type endopeptidase inhibitor activity involved in apoptotic process	molecular_function	1	2.45706647945237
1638	GO:0016813	0.00214585972248106	9.92256341789052	0.601096292947559	4	11	hydrolase activity, acting on carbon-nitrogen (but not peptide) bonds, in linear amidines	molecular_function	1	3.3107128779239
1639	GO:0001618	0.00217119202730619	3.04386664010095	4.04373869801085	11	74	virus receptor activity	molecular_function	1	1.60590515191647
1640	GO:0140272	0.00217119202730619	3.04386664010095	4.04373869801085	11	74	exogenous protein binding	molecular_function	1	1.60590515191647
1641	GO:0016628	0.00234994329082525	5.21612903225806	1.42077305605787	6	26	oxidoreductase activity, acting on the CH-CH group of donors, NAD or NADP as acceptor	molecular_function	1	2.38297955819942
1642	GO:0005488	0.00253735402693689	1.34142928108625	834.103074141049	863	15264	binding	molecular_function	1	0.423770999052052
1643	GO:0044877	0.0026644578343943	1.41601574963944	62.8965302893309	85	1151	protein-containing complex binding	molecular_function	1	0.501837311890089
1644	GO:0051015	0.00280045561769414	2.07589493675422	10.8197332730561	21	198	actin filament binding	molecular_function	1	1.05373342921638
1645	GO:0016787	0.00285877471847796	1.28777148443704	135.793117088608	166	2485	hydrolase activity	molecular_function	1	0.364876609354321
1646	GO:0045499	0.00288365828204783	4.96744462613349	1.47541817359855	6	27	chemorepellent activity	molecular_function	1	2.31250388533144
1647	GO:0005402	0.00294852043306006	6.20544995544996	1.03825723327306	5	19	carbohydrate:cation symporter activity	molecular_function	1	2.63353582356448
1648	GO:0004657	0.00298316945715195	Inf	0.109290235081374	2	2	proline dehydrogenase activity	molecular_function	1	Inf
1649	GO:0031691	0.00298316945715195	Inf	0.109290235081374	2	2	alpha-1A adrenergic receptor binding	molecular_function	1	Inf
1650	GO:0031729	0.00298316945715195	Inf	0.109290235081374	2	2	CCR4 chemokine receptor binding	molecular_function	1	Inf
1651	GO:0031762	0.00298316945715195	Inf	0.109290235081374	2	2	follicle-stimulating hormone receptor binding	molecular_function	1	Inf
1652	GO:0070080	0.00298316945715195	Inf	0.109290235081374	2	2	titin Z domain binding	molecular_function	1	Inf
1653	GO:0042803	0.00315935173019988	1.47205920841772	46.9401559674503	66	859	protein homodimerization activity	molecular_function	1	0.557835699909017
1654	GO:0015144	0.00346992731526964	4.05878472222222	2.02186934900543	7	37	carbohydrate transmembrane transporter activity	molecular_function	1	2.02104782157814
1655	GO:0042887	0.00363143772994013	3.56995802251277	2.5683205244123	8	47	amide transmembrane transporter activity	molecular_function	1	1.83590711036958
1656	GO:0022857	0.00419913807561668	1.41176518482332	56.9948575949367	77	1043	transmembrane transporter activity	molecular_function	1	0.497500148904811
1657	GO:0015232	0.00482259772636674	13.0121887966805	0.38251582278481	3	7	heme transporter activity	molecular_function	1	3.70179175490738
1658	GO:0030881	0.00482259772636674	13.0121887966805	0.38251582278481	3	7	beta-2-microglobulin binding	molecular_function	1	3.70179175490738
1659	GO:0031702	0.00482259772636674	13.0121887966805	0.38251582278481	3	7	type 1 angiotensin receptor binding	molecular_function	1	3.70179175490738
1660	GO:0060229	0.00570721730720749	6.94454828660436	0.76503164556962	4	14	lipase activator activity	molecular_function	1	2.79588085606844
1661	GO:0044389	0.00585993013701595	1.7517571884984	16.8306962025316	28	308	ubiquitin-like protein ligase binding	molecular_function	1	0.808802816476818
1662	GO:0140297	0.00589166683012437	1.69831396901709	19.1804362567812	31	351	DNA-binding transcription factor binding	molecular_function	1	0.764103196035619
1663	GO:0001664	0.00591115105130962	1.79215443446827	15.3006329113924	26	280	G protein-coupled receptor binding	molecular_function	1	0.841694963423166
1664	GO:0042605	0.00595524068304816	4.17165452653486	1.6939986437613	6	31	peptide antigen binding	molecular_function	1	2.06061968674257
1665	GO:0043167	0.00694584750363186	1.18562414304259	339.783340867993	376	6218	ion binding	molecular_function	1	0.245646730871417
1666	GO:0016740	0.0070855636568174	1.26288598928814	125.082674050633	151	2289	transferase activity	molecular_function	1	0.336724401506332
1667	GO:0004706	0.00740442319284451	10.4091286307054	0.437160940325497	3	8	JUN kinase kinase kinase activity	molecular_function	1	3.37977739764797
1668	GO:0097153	0.00745023565598056	6.31284810724063	0.819676763110307	4	15	cysteine-type endopeptidase activity involved in apoptotic process	molecular_function	1	2.65829103898828
1669	GO:0048020	0.00817924983555194	3.38110532407407	2.34974005424955	7	43	CCR chemokine receptor binding	molecular_function	1	1.75749495800965
1670	GO:0032559	0.00849714861443389	1.30719111105326	83.661674954792	105	1531	adenyl ribonucleotide binding	molecular_function	1	0.386470078251235
1671	GO:0015433	0.00862411461920633	34.6694300518135	0.163935352622061	2	3	ATPase-coupled peptide antigen transmembrane transporter activity	molecular_function	1	5.11559221443414
1672	GO:0018479	0.00862411461920633	34.6694300518135	0.163935352622061	2	3	benzaldehyde dehydrogenase (NAD+) activity	molecular_function	1	5.11559221443414
1673	GO:0018636	0.00862411461920633	34.6694300518135	0.163935352622061	2	3	phenanthrene 9,10-monooxygenase activity	molecular_function	1	5.11559221443414
1674	GO:0019166	0.00862411461920633	34.6694300518135	0.163935352622061	2	3	trans-2-enoyl-CoA reductase (NADPH) activity	molecular_function	1	5.11559221443414
1675	GO:0031692	0.00862411461920633	34.6694300518135	0.163935352622061	2	3	alpha-1B adrenergic receptor binding	molecular_function	1	5.11559221443414
1676	GO:0047718	0.00862411461920633	34.6694300518135	0.163935352622061	2	3	indanol dehydrogenase activity	molecular_function	1	5.11559221443414
1677	GO:0047756	0.00862411461920633	34.6694300518135	0.163935352622061	2	3	chondroitin 4-sulfotransferase activity	molecular_function	1	5.11559221443414
1678	GO:0051032	0.00862411461920633	34.6694300518135	0.163935352622061	2	3	nucleic acid transmembrane transporter activity	molecular_function	1	5.11559221443414
1679	GO:0051033	0.00862411461920633	34.6694300518135	0.163935352622061	2	3	RNA transmembrane transporter activity	molecular_function	1	5.11559221443414
1680	GO:0016773	0.00886376691394413	1.45301369489492	37.9783566907776	53	695	phosphotransferase activity, alcohol group as acceptor	molecular_function	1	0.53904830067473
1681	GO:0003756	0.00951034118980136	5.78643129110419	0.874321880650995	4	16	protein disulfide isomerase activity	molecular_function	1	2.53267385841235
1682	GO:0008656	0.00951034118980136	5.78643129110419	0.874321880650995	4	16	cysteine-type endopeptidase activator activity involved in apoptotic process	molecular_function	1	2.53267385841235
1683	GO:0016864	0.00951034118980136	5.78643129110419	0.874321880650995	4	16	intramolecular oxidoreductase activity, transposing S-S bonds	molecular_function	1	2.53267385841235
1684	GO:0023026	0.00951034118980136	5.78643129110419	0.874321880650995	4	16	MHC class II protein complex binding	molecular_function	1	2.53267385841235
1685	GO:0050700	0.00951034118980136	5.78643129110419	0.874321880650995	4	16	CARD domain binding	molecular_function	1	2.53267385841235
1686	GO:0050780	0.00951034118980136	5.78643129110419	0.874321880650995	4	16	dopamine receptor binding	molecular_function	1	2.53267385841235
1687	GO:0022804	0.00962631602060857	1.64702261268706	19.0711460216998	30	349	active transmembrane transporter activity	molecular_function	1	0.719860362585537
1688	GO:0005524	0.00983269057006146	1.30543650980683	80.4922581374322	101	1473	ATP binding	molecular_function	1	0.384532293564795
1689	GO:0023023	0.0102679675109182	4.34225571725572	1.36612793851718	5	25	MHC protein complex binding	molecular_function	1	2.11844468936934
1690	GO:0030554	0.0103498246667998	1.29625234319372	84.2627712477396	105	1542	adenyl nucleotide binding	molecular_function	1	0.374346596954337
1691	GO:0050660	0.0106581164555275	2.52298093377554	4.31696428571429	10	79	flavin adenine dinucleotide binding	molecular_function	1	1.33512930387608
1692	GO:0005131	0.0106592437191052	8.67375518672199	0.491806057866184	3	9	growth hormone receptor binding	molecular_function	1	3.11665672428397
1693	GO:0015166	0.0106592437191052	8.67375518672199	0.491806057866184	3	9	polyol transmembrane transporter activity	molecular_function	1	3.11665672428397
1694	GO:0046703	0.0106592437191052	8.67375518672199	0.491806057866184	3	9	natural killer cell lectin-like receptor binding	molecular_function	1	3.11665672428397
1695	GO:0097677	0.0106592437191052	8.67375518672199	0.491806057866184	3	9	STAT family protein binding	molecular_function	1	3.11665672428397
1696	GO:0005215	0.0108612101719859	1.33402612093789	64.6451740506329	83	1183	transporter activity	molecular_function	1	0.415786915531948
1697	GO:0008514	0.0112322395527213	1.83838159284166	11.4754746835443	20	210	organic anion transmembrane transporter activity	molecular_function	1	0.878436257900297
1698	GO:0004715	0.0117980847880985	3.1204594017094	2.51367540687161	7	46	non-membrane spanning protein tyrosine kinase activity	molecular_function	1	1.6417584418368
1699	GO:0005123	0.0119077504629571	5.34100167745028	0.928966998191682	4	17	death receptor binding	molecular_function	1	2.41711033733786
1700	GO:0004033	0.0121532113728451	4.13523413523414	1.42077305605787	5	26	aldo-keto reductase (NADP) activity	molecular_function	1	2.04796901650135
1701	GO:0019904	0.0124395876247072	1.42302437068836	38.6887432188065	53	708	protein domain specific binding	molecular_function	1	0.508960369643852
1702	GO:0051427	0.0127499718234644	1.8810597982118	10.1093467450271	18	185	hormone receptor binding	molecular_function	1	0.911545712344543
1703	GO:0016667	0.0130824582800636	2.78273201251303	3.16941681735986	8	58	oxidoreductase activity, acting on a sulfur group of donors	molecular_function	1	1.47650197843792
1704	GO:0005178	0.0131710604615688	2.06799224571825	7.21315551537071	14	132	integrin binding	molecular_function	1	1.04823077603737
1705	GO:0016763	0.0132272480232762	3.042265625	2.5683205244123	7	47	transferase activity, transferring pentosyl groups	molecular_function	1	1.60514612253649
1706	GO:0019900	0.0145223473110427	1.40453476088323	39.8909358047016	54	730	kinase binding	molecular_function	1	0.490092330219581
1707	GO:0015280	0.0146159292019531	7.43420272673385	0.546451175406872	3	10	ligand-gated sodium channel activity	molecular_function	1	2.89417803025856
1708	GO:0038191	0.0146603164127571	4.95920486574692	0.983612115732369	4	18	neuropilin binding	molecular_function	1	2.3101088246037
1709	GO:0004713	0.0148815959084146	2.03328086743617	7.32244575045208	14	134	protein tyrosine kinase activity	molecular_function	1	1.02380951575787
1710	GO:0000977	0.0149802726208038	1.39305083087892	41.6942246835443	56	763	RNA polymerase II transcription regulatory region sequence-specific DNA binding	molecular_function	1	0.478247901240668
1711	GO:0000978	0.0152399262032666	1.46771616237752	29.7269439421338	42	544	RNA polymerase II cis-regulatory region sequence-specific DNA binding	molecular_function	1	0.553572996298968
1712	GO:0004896	0.0155252158059007	2.2530642382476	5.24593128390597	11	96	cytokine receptor activity	molecular_function	1	1.17188844756361
1713	GO:0000987	0.016335276738902	1.45349031187181	30.7105560578662	43	562	cis-regulatory region sequence-specific DNA binding	molecular_function	1	0.539521455333064
1714	GO:0008506	0.016624035266144	17.3336787564767	0.218580470162749	2	4	sucrose:proton symporter activity	molecular_function	1	4.11550596753285
1715	GO:0008515	0.016624035266144	17.3336787564767	0.218580470162749	2	4	sucrose transmembrane transporter activity	molecular_function	1	4.11550596753285
1716	GO:0009669	0.016624035266144	17.3336787564767	0.218580470162749	2	4	sucrose:cation symporter activity	molecular_function	1	4.11550596753285
1717	GO:0015154	0.016624035266144	17.3336787564767	0.218580470162749	2	4	disaccharide transmembrane transporter activity	molecular_function	1	4.11550596753285
1718	GO:0015157	0.016624035266144	17.3336787564767	0.218580470162749	2	4	oligosaccharide transmembrane transporter activity	molecular_function	1	4.11550596753285
1719	GO:0015254	0.016624035266144	17.3336787564767	0.218580470162749	2	4	glycerol channel activity	molecular_function	1	4.11550596753285
1720	GO:0015440	0.016624035266144	17.3336787564767	0.218580470162749	2	4	ATPase-coupled peptide transmembrane transporter activity	molecular_function	1	4.11550596753285
1721	GO:0019115	0.016624035266144	17.3336787564767	0.218580470162749	2	4	benzaldehyde dehydrogenase [NAD(P)+] activity	molecular_function	1	4.11550596753285
1722	GO:0031749	0.016624035266144	17.3336787564767	0.218580470162749	2	4	D2 dopamine receptor binding	molecular_function	1	4.11550596753285
1723	GO:0035033	0.016624035266144	17.3336787564767	0.218580470162749	2	4	histone deacetylase regulator activity	molecular_function	1	4.11550596753285
1724	GO:0042296	0.016624035266144	17.3336787564767	0.218580470162749	2	4	ISG15 transferase activity	molecular_function	1	4.11550596753285
1725	GO:0043125	0.016624035266144	17.3336787564767	0.218580470162749	2	4	ErbB-3 class receptor binding	molecular_function	1	4.11550596753285
1726	GO:0047115	0.016624035266144	17.3336787564767	0.218580470162749	2	4	trans-1,2-dihydrobenzene-1,2-diol dehydrogenase activity	molecular_function	1	4.11550596753285
1727	GO:0070053	0.016624035266144	17.3336787564767	0.218580470162749	2	4	thrombospondin receptor activity	molecular_function	1	4.11550596753285
1728	GO:0070326	0.016624035266144	17.3336787564767	0.218580470162749	2	4	very-low-density lipoprotein particle receptor binding	molecular_function	1	4.11550596753285
1729	GO:0061134	0.017132735522818	1.7542835614185	11.9672807414105	20	219	peptidase regulator activity	molecular_function	1	0.810881963055005
1730	GO:0019838	0.0177612131942145	1.98333034746927	7.48638110307414	14	137	growth factor binding	molecular_function	1	0.987924995752606
1731	GO:0016505	0.017783462007343	4.62831429560402	1.03825723327306	4	19	peptidase activator activity involved in apoptotic process	molecular_function	1	2.21048683707144
1732	GO:0035035	0.0191780283286211	3.61768018018018	1.58470840867993	5	29	histone acetyltransferase binding	molecular_function	1	1.8550648726185
1733	GO:0070566	0.0191780283286211	3.61768018018018	1.58470840867993	5	29	adenylyltransferase activity	molecular_function	1	1.8550648726185
1734	GO:0043422	0.0192922052567551	6.50453838174274	0.601096292947559	3	11	protein kinase B binding	molecular_function	1	2.7014466744678
1735	GO:0045236	0.0192922052567551	6.50453838174274	0.601096292947559	3	11	CXCR chemokine receptor binding	molecular_function	1	2.7014466744678
1736	GO:0016772	0.0196775381413112	1.33529029048184	51.1478300180832	66	936	transferase activity, transferring phosphorus-containing groups	molecular_function	1	0.417153416153949
1737	GO:0005342	0.0203991754722476	1.89429576178297	8.36070298372513	15	153	organic acid transmembrane transporter activity	molecular_function	1	0.921661600471224
1738	GO:0046943	0.0203991754722476	1.89429576178297	8.36070298372513	15	153	carboxylic acid transmembrane transporter activity	molecular_function	1	0.921661600471224
1739	GO:0015036	0.0205010187880735	3.06574034400441	2.18580470162749	6	40	disulfide oxidoreductase activity	molecular_function	1	1.61623551164754
1740	GO:0016301	0.0211665190150455	1.36667473138291	41.6395795660036	55	762	kinase activity	molecular_function	1	0.450669922345033
1741	GO:0042288	0.0212901545099249	4.33878504672897	1.09290235081374	4	20	MHC class I protein binding	molecular_function	1	2.11729111353427
1742	GO:0051087	0.0234093666774468	2.10375189663893	5.57380198915009	11	102	chaperone binding	molecular_function	1	1.07296457221849
1743	GO:0004672	0.0237969135452035	1.4075887102514	32.3499095840868	44	592	protein kinase activity	molecular_function	1	0.493225847923124
1744	GO:0004857	0.0238241475536443	1.52048628833929	20.4919190777577	30	375	enzyme inhibitor activity	molecular_function	1	0.6045328062838
1745	GO:0016004	0.0246961076915605	5.78146611341632	0.655741410488246	3	12	phospholipase activator activity	molecular_function	1	2.53143539001713
1746	GO:0015294	0.0249642507307399	2.08075995997817	5.62844710669078	11	103	solute:cation symporter activity	molecular_function	1	1.05711054290915
1747	GO:0005164	0.025094447589655	3.33899728130497	1.6939986437613	5	31	tumor necrosis factor receptor binding	molecular_function	1	1.73941491872315
1748	GO:0008106	0.025190914050655	4.08331806242746	1.14754746835443	4	21	alcohol dehydrogenase (NADP+) activity	molecular_function	1	2.02974194797331
1749	GO:0050750	0.025190914050655	4.08331806242746	1.14754746835443	4	21	low-density lipoprotein particle receptor binding	molecular_function	1	2.02974194797331
1750	GO:0001727	0.0267087946799149	11.5550949913644	0.273225587703436	2	5	lipid kinase activity	molecular_function	1	3.5304572147541
1751	GO:0004028	0.0267087946799149	11.5550949913644	0.273225587703436	2	5	3-chloroallyl aldehyde dehydrogenase activity	molecular_function	1	3.5304572147541
1752	GO:0004668	0.0267087946799149	11.5550949913644	0.273225587703436	2	5	protein-arginine deiminase activity	molecular_function	1	3.5304572147541
1753	GO:0005007	0.0267087946799149	11.5550949913644	0.273225587703436	2	5	fibroblast growth factor-activated receptor activity	molecular_function	1	3.5304572147541
1754	GO:0005534	0.0267087946799149	11.5550949913644	0.273225587703436	2	5	galactose binding	molecular_function	1	3.5304572147541
1755	GO:0031802	0.0267087946799149	11.5550949913644	0.273225587703436	2	5	type 5 metabotropic glutamate receptor binding	molecular_function	1	3.5304572147541
1756	GO:0033220	0.0267087946799149	11.5550949913644	0.273225587703436	2	5	ATPase-coupled amide-transporter activity	molecular_function	1	3.5304572147541
1757	GO:0034481	0.0267087946799149	11.5550949913644	0.273225587703436	2	5	chondroitin sulfotransferase activity	molecular_function	1	3.5304572147541
1758	GO:0045569	0.0267087946799149	11.5550949913644	0.273225587703436	2	5	TRAIL binding	molecular_function	1	3.5304572147541
1759	GO:0048248	0.0267087946799149	11.5550949913644	0.273225587703436	2	5	CXCR3 chemokine receptor binding	molecular_function	1	3.5304572147541
1760	GO:0051373	0.0267087946799149	11.5550949913644	0.273225587703436	2	5	FATZ binding	molecular_function	1	3.5304572147541
1761	GO:0008047	0.0274982967321603	1.42266298491379	28.3608160036166	39	519	enzyme activator activity	molecular_function	1	0.508593941851571
1762	GO:0015932	0.0283872350628587	2.81666057316422	2.34974005424955	6	43	nucleobase-containing compound transmembrane transporter activity	molecular_function	1	1.49398571958185
1763	GO:1904680	0.0284457299219615	3.21513821513822	1.74864376130199	5	32	peptide transmembrane transporter activity	molecular_function	1	1.68488075870668
1764	GO:0031625	0.0284660418225803	1.57516803674084	15.8470840867993	24	290	ubiquitin protein ligase binding	molecular_function	1	0.655505741527742
1765	GO:0140096	0.0285299716929529	1.20671158664107	118.361324593128	138	2166	catalytic activity, acting on a protein	molecular_function	1	0.271080902071926
1766	GO:0004032	0.0308272939871912	5.20300829875519	0.710386528028933	3	13	alditol:NADP+ 1-oxidoreductase activity	molecular_function	1	2.37934600840309
1767	GO:0008253	0.0308272939871912	5.20300829875519	0.710386528028933	3	13	5'-nucleotidase activity	molecular_function	1	2.37934600840309
1768	GO:0031434	0.0308272939871912	5.20300829875519	0.710386528028933	3	13	mitogen-activated protein kinase kinase binding	molecular_function	1	2.37934600840309
1769	GO:1901618	0.0314042712852469	2.74237362396626	2.40438517179023	6	44	organic hydroxy compound transmembrane transporter activity	molecular_function	1	1.45542513884978
1770	GO:0000976	0.0335560835931089	1.31794292663858	44.5904159132007	57	816	transcription regulatory region sequence-specific DNA binding	molecular_function	1	0.398287895961812
1771	GO:0017134	0.034204726576403	3.65305787834071	1.2568377034358	4	23	fibroblast growth factor binding	molecular_function	1	1.86910461166151
1772	GO:0022884	0.034204726576403	3.65305787834071	1.2568377034358	4	23	macromolecule transmembrane transporter activity	molecular_function	1	1.86910461166151
1773	GO:0001067	0.0342341809473836	1.31612637362637	44.6450610307414	57	817	regulatory region nucleic acid binding	molecular_function	1	0.396298022394377
1774	GO:0048156	0.0346227973618547	2.67189626190667	2.45903028933092	6	45	tau protein binding	molecular_function	1	1.41786399533512
1775	GO:0019207	0.0349877424450279	1.65989261879673	11.3115393309222	18	207	kinase regulator activity	molecular_function	1	0.731089914258767
1776	GO:0015081	0.0353227448606976	1.79234306524289	8.19676763110307	14	150	sodium ion transmembrane transporter activity	molecular_function	1	0.841846804334404
1777	GO:0031432	0.037678223990823	4.72972463221426	0.76503164556962	3	14	titin binding	molecular_function	1	2.24175619132294
1778	GO:0050998	0.037678223990823	4.72972463221426	0.76503164556962	3	14	nitric-oxide synthase binding	molecular_function	1	2.24175619132294
1779	GO:0016627	0.0378749486588124	2.38451797385621	3.16941681735986	7	58	oxidoreductase activity, acting on the CH-CH group of donors	molecular_function	1	1.25369765742109
1780	GO:0008144	0.0383451324288913	1.21271441542519	94.3721179927667	111	1727	drug binding	molecular_function	1	0.278239847277274
1781	GO:0001042	0.0386271208029954	8.66580310880829	0.327870705244123	2	6	RNA polymerase I core binding	molecular_function	1	3.11533345826074
1782	GO:0003726	0.0386271208029954	8.66580310880829	0.327870705244123	2	6	double-stranded RNA adenosine deaminase activity	molecular_function	1	3.11533345826074
1783	GO:0004468	0.0386271208029954	8.66580310880829	0.327870705244123	2	6	lysine N-acetyltransferase activity, acting on acetyl phosphate as donor	molecular_function	1	3.11533345826074
1784	GO:0004969	0.0386271208029954	8.66580310880829	0.327870705244123	2	6	histamine receptor activity	molecular_function	1	3.11533345826074
1785	GO:0005143	0.0386271208029954	8.66580310880829	0.327870705244123	2	6	interleukin-12 receptor binding	molecular_function	1	3.11533345826074
1786	GO:0015168	0.0386271208029954	8.66580310880829	0.327870705244123	2	6	glycerol transmembrane transporter activity	molecular_function	1	3.11533345826074
1787	GO:0047086	0.0386271208029954	8.66580310880829	0.327870705244123	2	6	ketosteroid monooxygenase activity	molecular_function	1	3.11533345826074
1788	GO:0051185	0.0386271208029954	8.66580310880829	0.327870705244123	2	6	coenzyme transmembrane transporter activity	molecular_function	1	3.11533345826074
1789	GO:0055131	0.0386271208029954	8.66580310880829	0.327870705244123	2	6	C3HC4-type RING finger domain binding	molecular_function	1	3.11533345826074
1790	GO:0015295	0.0393270341761856	3.47019730010384	1.31148282097649	4	24	solute:proton symporter activity	molecular_function	1	1.79501769040856
1791	GO:0016620	0.0401392140951524	2.89310464310464	1.91257911392405	5	35	oxidoreductase activity, acting on the aldehyde or oxo group of donors, NAD or NADP as acceptor	molecular_function	1	1.53261850624638
1792	GO:0004497	0.0438950557948378	1.95367076420932	5.40986663652803	10	99	monooxygenase activity	molecular_function	1	0.966187362463394
1793	GO:0019901	0.0444585606545638	1.33111511921106	35.5739715189873	46	651	protein kinase binding	molecular_function	1	0.4126353456548
1794	GO:0004029	0.0452352210745337	4.33532157676349	0.819676763110307	3	15	aldehyde dehydrogenase (NAD+) activity	molecular_function	1	2.116139010747
1795	GO:0008252	0.0452352210745337	4.33532157676349	0.819676763110307	3	15	nucleotidase activity	molecular_function	1	2.116139010747
1796	GO:0008509	0.0471473433607847	1.46341914915498	18.3607594936709	26	336	anion transmembrane transporter activity	molecular_function	1	0.549343042066962
1797	GO:0016614	0.0474742101886916	1.7995667087922	6.99457504520796	12	128	oxidoreductase activity, acting on CH-OH group of donors	molecular_function	1	0.84764958304057
1798	GO:0019955	0.0474742101886916	1.7995667087922	6.99457504520796	12	128	cytokine binding	molecular_function	1	0.84764958304057
1799	GO:0003779	0.0488078139166485	1.40072105397183	23.5520456600362	32	431	actin binding	molecular_function	1	0.486169679451713
1800	GO:0016538	0.0495781889416732	2.4227669820681	2.67761075949367	6	49	cyclin-dependent protein serine/threonine kinase regulator activity	molecular_function	1	1.27665565531315
1801	GO:0005737	1.72367732487491e-17	1.78520452403393	574.241061013339	701	11311	cytoplasm	cellular_compartment	3.28705265853645e-14	0.836089367759456
1802	GO:0005829	1.42163536593887e-09	1.52168353007307	258.157174012274	341	5085	cytosol	cellular_compartment	2.71105864284543e-06	0.605668347627218
1803	GO:0031982	1.9230383950604e-07	1.47744986471936	197.184358675255	262	3884	vesicle	cellular_compartment	0.000366723421938019	0.563109175311136
1804	GO:0012505	4.45616797253702e-07	1.43855625318174	225.462342141299	291	4441	endomembrane system	cellular_compartment	0.000849791232362809	0.524621637204797
1805	GO:0031410	7.77439707208374e-07	1.55724545176878	117.478013896637	168	2314	cytoplasmic vesicle	cellular_compartment	0.00148257752164637	0.638996358765505
1806	GO:0097708	8.43348708114731e-07	1.55478999417357	117.630319014049	168	2317	intracellular vesicle	cellular_compartment	0.00160826598637479	0.636719728378488
1807	GO:0005615	1.30709932458147e-06	1.45236899539182	180.887711112238	239	3563	extracellular space	cellular_compartment	0.00249263841197686	0.538408037487124
1808	GO:0009986	2.27437129390263e-06	1.84666976216272	45.5392301059999	78	897	cell surface	cellular_compartment	0.00433722605747232	0.884925893885291
1809	GO:0098588	5.0525434907777e-06	1.53430968754214	104.785920779023	149	2064	bounding membrane of organelle	cellular_compartment	0.00963520043691308	0.61758970812661
1810	GO:0005788	1.95299968350705e-05	2.35778508978095	15.6874270933712	34	309	endoplasmic reticulum lumen	cellular_compartment	0.0372437039644794	1.23743222381504
1811	GO:0031090	2.12067521444192e-05	1.39151252413062	176.927778059543	227	3485	organelle membrane	cellular_compartment	0.0404412763394074	0.476653893520279
1812	GO:0005576	3.74150229372748e-05	1.34102325581395	232.823756149516	286	4586	extracellular region	cellular_compartment	0.071350448741383	0.423334256449354
1813	GO:0016020	4.35148332467166e-05	1.29312958778697	482.045696606989	543	9495	membrane	cellular_compartment	0.0829827870014886	0.370866858512177
1814	GO:0005783	4.56165290079283e-05	1.56767738827488	70.0095856367601	103	1379	endoplasmic reticulum	cellular_compartment	0.0869907208181192	0.648628698341491
1815	GO:0043230	4.95665681513801e-05	1.45217762399077	111.233504082771	151	2191	extracellular organelle	cellular_compartment	0.0945234454646818	0.538217928249546
1816	GO:0098805	5.20094917086393e-05	1.51274645271089	84.5801085357813	120	1666	whole membrane	cellular_compartment	0.0991821006883751	0.597170201652754
1817	GO:0070161	6.72487439894353e-05	1.7475502085961	38.990110057311	64	768	anchoring junction	cellular_compartment	0.128243354787853	0.80533390604536
1818	GO:0070062	8.44425694373633e-05	1.43807027597823	109.811989653598	148	2163	extracellular exosome	cellular_compartment	0.161031979917052	0.524134179482319
1819	GO:0042824	9.12320028888579e-05	37.5406218655968	0.304610234822742	4	6	MHC class I peptide loading complex	cellular_compartment	0.173979429509052	5.23038064369711
1820	GO:0005925	9.99292501838264e-05	2.03256535223748	20.5611908505351	39	405	focal adhesion	cellular_compartment	0.190565080100557	1.0233017394261
1821	GO:0019907	0.000130479756745601	Inf	0.152305117411371	3	3	cyclin-dependent protein kinase activating kinase holoenzyme complex	cellular_compartment	0.248824896113862	Inf
1822	GO:1903561	0.000139311008901659	1.41988272068679	110.979662220419	148	2186	extracellular vesicle	cellular_compartment	0.265666093975463	0.505771771088345
1823	GO:0005774	0.00014329732979141	1.99365987971886	20.9165694578283	39	412	vacuolar membrane	cellular_compartment	0.273268007912219	0.995419305575325
1824	GO:0030055	0.00014329732979141	1.99365987971886	20.9165694578283	39	412	cell-substrate junction	cellular_compartment	0.273268007912219	0.995419305575325
1825	GO:0031224	0.000206002254121578	1.28413746935088	278.972206725161	329	5495	intrinsic component of membrane	cellular_compartment	0.39284629860985	0.360799653967077
1826	GO:0005773	0.000258384648673112	1.66961027150567	39.2947202921337	62	774	vacuole	cellular_compartment	0.492739525019624	0.739511381152254
1827	GO:0110165	0.00028030217131817	2.49060108988826	972.518943044074	989	19156	cellular anatomical entity	cellular_compartment	0.534536240703751	1.31649396909951
1828	GO:0005765	0.000285519212348672	2.02127714581179	17.9720038545418	34	354	lysosomal membrane	cellular_compartment	0.544485137948918	1.01526714926607
1829	GO:0098852	0.00030079909222778	2.01487079866111	18.0227722270122	34	355	lytic vacuole membrane	cellular_compartment	0.573623868878376	1.01068733051153
1830	GO:0005622	0.000394687734236733	1.30748867813121	755.839529340163	800	14888	intracellular	cellular_compartment	0.752669509189451	0.386798453872078
1831	GO:0005764	0.000418632377735686	1.68847288065997	34.4209565349698	55	678	lysosome	cellular_compartment	0.798331944341953	0.755719007742446
1832	GO:0000323	0.000433797084617497	1.68567382230173	34.4717249074403	55	679	lytic vacuole	cellular_compartment	0.827251040365567	0.753325401954427
1833	GO:0150005	0.000502102835864604	56.2575150300601	0.203073489881828	3	4	enzyme activator complex	cellular_compartment	0.9575101079938	5.81397392317122
1834	GO:0005793	0.000648021160662046	2.74754037840332	6.39681493127758	16	126	endoplasmic reticulum-Golgi intermediate compartment	cellular_compartment	1	1.45814068346538
1835	GO:0042612	0.000677486272284624	15.0138415245737	0.456915352234113	4	9	MHC class I protein complex	cellular_compartment	1	3.90822125501512
1836	GO:0065010	0.000677486272284624	15.0138415245737	0.456915352234113	4	9	extracellular membrane-bounded organelle	cellular_compartment	1	3.90822125501512
1837	GO:0016021	0.000777057978088936	1.25449162715934	270.595425267536	315	5330	integral component of membrane	cellular_compartment	1	0.327102841814434
1838	GO:0031012	0.00082680429577782	1.73930462154815	26.7041639194604	44	526	extracellular matrix	cellular_compartment	1	0.798510628164761
1839	GO:0005789	0.000957163189436384	1.49870997758322	54.6775371506822	78	1077	endoplasmic reticulum membrane	cellular_compartment	1	0.583721227592344
1840	GO:0042175	0.00109916712418199	1.48652120284122	55.7944413450322	79	1099	nuclear outer membrane-endoplasmic reticulum membrane network	cellular_compartment	1	0.571940041123614
1841	GO:0048471	0.00126849951560551	1.60060975609756	36.0963128264949	55	711	perinuclear region of cytoplasm	cellular_compartment	1	0.678621607935401
1842	GO:0042611	0.00129950243861833	5.933985718064	1.26920931176142	6	25	MHC protein complex	cellular_compartment	1	2.56900145453927
1843	GO:0034663	0.00163501711492013	10.7230262215217	0.558452097175027	4	11	endoplasmic reticulum chaperone complex	cellular_compartment	1	3.42264021137858
1844	GO:0030141	0.0016441551901772	1.53679232121817	42.2900542678907	62	833	secretory granule	cellular_compartment	1	0.619922215521506
1845	GO:0099503	0.0018526849149247	1.48524707679652	50.0576152558706	71	986	secretory vesicle	cellular_compartment	1	0.570702949085594
1846	GO:0005768	0.00195129267859165	1.50405945453271	45.9453770857636	66	905	endosome	cellular_compartment	1	0.588861596978423
1847	GO:0020005	0.00232421009672289	18.750501002004	0.304610234822742	3	6	symbiont-containing vacuole membrane	cellular_compartment	1	4.22885723894656
1848	GO:0043227	0.00249823501196154	1.22002277163305	659.836536998529	701	12997	membrane-bounded organelle	cellular_compartment	1	0.286908075833636
1849	GO:0032398	0.00257498338762715	Inf	0.101536744940914	2	2	MHC class Ib protein complex	cellular_compartment	1	Inf
1850	GO:0042825	0.00257498338762715	Inf	0.101536744940914	2	2	TAP complex	cellular_compartment	1	Inf
1851	GO:0070985	0.00257498338762715	Inf	0.101536744940914	2	2	transcription factor TFIIK complex	cellular_compartment	1	Inf
1852	GO:0005886	0.00269847759491932	1.21804095401386	286.333620733377	326	5640	plasma membrane	cellular_compartment	1	0.284562641585291
1853	GO:0042470	0.00275239275788896	2.63483305036786	5.38144748186844	13	106	melanosome	cellular_compartment	1	1.39771155198132
1854	GO:0048770	0.00275239275788896	2.63483305036786	5.38144748186844	13	106	pigment granule	cellular_compartment	1	1.39771155198132
1855	GO:0071944	0.00292444515065143	1.21456023828187	292.476593802303	332	5761	cell periphery	cellular_compartment	1	0.280434044782652
1856	GO:0042581	0.00321302974120824	2.24388111888112	8.12293959527311	17	160	specific granule	cellular_compartment	1	1.16599624379703
1857	GO:0012506	0.00344613520445381	1.50254737424501	40.3100877415428	58	794	vesicle membrane	cellular_compartment	1	0.587410478797272
1858	GO:0020003	0.00391414918162154	14.062124248497	0.355378607293199	3	7	symbiont-containing vacuole	cellular_compartment	1	3.81374264173632
1859	GO:0030659	0.0047570084920314	1.48759749987086	39.2439519196632	56	773	cytoplasmic vesicle membrane	cellular_compartment	1	0.572984228400706
1860	GO:0030670	0.0049497255286332	2.85142035898847	3.85839630775473	10	76	phagocytic vesicle membrane	cellular_compartment	1	1.51168073837238
1861	GO:0000139	0.00688603265399565	1.46758787147383	38.2793528427245	54	754	Golgi membrane	cellular_compartment	1	0.553446886942984
1862	GO:0034774	0.00722538754094665	1.73697774797804	16.2966475630167	27	321	secretory granule lumen	cellular_compartment	1	0.796579272132727
1863	GO:0030678	0.00746399064939027	37.4674674674675	0.152305117411371	2	3	mitochondrial ribonuclease P complex	cellular_compartment	1	5.22756655999491
1864	GO:0098844	0.00746399064939027	37.4674674674675	0.152305117411371	2	3	postsynaptic endocytic zone membrane	cellular_compartment	1	5.22756655999491
1865	GO:0010008	0.00755025429237609	1.58685060363117	24.3180504133489	37	479	endosome membrane	cellular_compartment	1	0.666166309933671
1866	GO:0016328	0.00778129843433221	3.06915757239452	2.89379723081605	8	57	lateral plasma membrane	cellular_compartment	1	1.61784271653638
1867	GO:0032587	0.0080199303284787	2.49437751004016	4.77222701222296	11	94	ruffle membrane	cellular_compartment	1	1.31867982549126
1868	GO:0060205	0.00845666771346044	1.71329051996196	16.4997210528985	27	325	cytoplasmic vesicle lumen	cellular_compartment	1	0.776769807680316
1869	GO:0043226	0.00855507698801585	1.19612430897953	717.71248161485	751	14137	organelle	cellular_compartment	1	0.258367331533426
1870	GO:0030054	0.00886177380719871	1.28638568829594	94.5814779124613	117	1863	cell junction	cellular_compartment	1	0.363323260992559
1871	GO:0031983	0.0091340427866203	1.70168377823409	16.6012577978394	27	327	vesicle lumen	cellular_compartment	1	0.766962967717476
1872	GO:0031226	0.0105497344053181	1.28935542275853	86.9662220418928	108	1713	intrinsic component of plasma membrane	cellular_compartment	1	0.366650010767224
1873	GO:0030666	0.0110512593374187	1.99710895216324	8.47831820256631	16	167	endocytic vesicle membrane	cellular_compartment	1	0.997913041073285
1874	GO:0005794	0.0119023457873477	1.29626383532829	79.1986610539129	99	1560	Golgi apparatus	cellular_compartment	1	0.374359387343608
1875	GO:0033655	0.0119673349859397	8.03421127970226	0.50768372470457	3	10	host cell cytoplasm part	cellular_compartment	1	3.00615640116067
1876	GO:0005887	0.0124427262628745	1.28746441398914	82.9555206167267	103	1634	integral component of plasma membrane	cellular_compartment	1	0.364532556201943
1877	GO:0035976	0.0144258784629159	18.7327327327327	0.203073489881828	2	4	transcription factor AP-1 complex	cellular_compartment	1	4.22748947030289
1878	GO:0072558	0.0144258784629159	18.7327327327327	0.203073489881828	2	4	NLRP1 inflammasome complex	cellular_compartment	1	4.22748947030289
1879	GO:0062023	0.0158190294046092	1.56308178694158	20.6119592230055	31	406	collagen-containing extracellular matrix	cellular_compartment	1	0.644393268118778
1880	GO:0030430	0.0158419541875721	7.02955911823647	0.558452097175027	3	11	host cell cytoplasm	cellular_compartment	1	2.81343420880284
1881	GO:0045335	0.0168002266583956	2.0562804068996	6.70142516610032	13	132	phagocytic vesicle	cellular_compartment	1	1.04003701261513
1882	GO:0035579	0.0169331235278285	2.32151088188761	4.61992189481158	10	91	specific granule membrane	cellular_compartment	1	1.21506404343246
1883	GO:0000307	0.0185327252867747	3.12897822445561	2.13227164375919	6	42	cyclin-dependent protein kinase holoenzyme complex	cellular_compartment	1	1.64569161844486
1884	GO:0031093	0.01975696679377	2.54759588304573	3.40148095552062	8	67	platelet alpha granule lumen	cellular_compartment	1	1.34913644566151
1885	GO:0019908	0.0203377655945069	6.24816299265197	0.609220469645484	3	12	nuclear cyclin-dependent protein kinase holoenzyme complex	cellular_compartment	1	2.64343208882297
1886	GO:0030139	0.0211175208617553	1.62331473349402	15.3828168585485	24	303	endocytic vesicle	cellular_compartment	1	0.698942741371058
1887	GO:0030135	0.0224884750333376	1.63118686286268	14.6720596439621	23	289	coated vesicle	cellular_compartment	1	0.70592206143871
1888	GO:0030662	0.0232194408845938	1.81517949972479	9.23984378962317	16	182	coated vesicle membrane	cellular_compartment	1	0.860112220704865
1889	GO:1990393	0.0232379834049893	12.4878211544878	0.253841862352285	2	5	3M complex	cellular_compartment	1	3.64244987577025
1890	GO:0001741	0.0254594998136105	5.62304609218437	0.659988842115941	3	13	XY body	cellular_compartment	1	2.49135187271782
1891	GO:0005675	0.0254594998136105	5.62304609218437	0.659988842115941	3	13	transcription factor TFIIH holo complex	cellular_compartment	1	2.49135187271782
1892	GO:0098576	0.0273337234129196	3.23483589530536	1.72612466399554	5	34	lumenal side of membrane	cellular_compartment	1	1.69369252549929
1893	GO:0030667	0.0306235976463546	1.57703290574456	15.1289749961962	23	298	secretory granule membrane	cellular_compartment	1	0.657212763146316
1894	GO:0030677	0.0312058784166314	5.1115868099836	0.710757214586398	3	14	ribonuclease P complex	cellular_compartment	1	2.35377122218479
1895	GO:0061702	0.0312058784166314	5.1115868099836	0.710757214586398	3	14	inflammasome complex	cellular_compartment	1	2.35377122218479
1896	GO:0097342	0.0336948700591225	9.36536536536537	0.304610234822742	2	6	ripoptosome	cellular_compartment	1	3.22733527856001
1897	GO:0098684	0.0336948700591225	9.36536536536537	0.304610234822742	2	6	photoreceptor ribbon synapse	cellular_compartment	1	3.22733527856001
1898	GO:0016324	0.0346895597252416	1.53923923714829	16.1443424456053	24	318	apical plasma membrane	cellular_compartment	1	0.622217480804372
1899	GO:0098552	0.0362870883586546	1.38254826724904	29.8010346401582	40	587	side of membrane	cellular_compartment	1	0.467329848420395
1900	GO:0005770	0.0374165498013927	1.5964339397709	12.996703352437	20	256	late endosome	cellular_compartment	1	0.674852855609702
1901	GO:0005777	0.0400715420972236	1.84925989159442	6.80296191104123	12	134	peroxisome	cellular_compartment	1	0.886947992706531
1902	GO:0031902	0.0400715420972236	1.84925989159442	6.80296191104123	12	134	late endosome membrane	cellular_compartment	1	0.886947992706531
1903	GO:0042579	0.0400715420972236	1.84925989159442	6.80296191104123	12	134	microbody	cellular_compartment	1	0.886947992706531
1904	GO:0019005	0.0428954843209722	2.30528786755621	3.24917583810925	7	64	SCF ubiquitin ligase complex	cellular_compartment	1	1.20494691515117
1905	GO:0033646	0.0445421054586665	4.32472637582858	0.812293959527311	3	16	host intracellular part	cellular_compartment	1	2.11260885674405
1906	GO:0043656	0.0445421054586665	4.32472637582858	0.812293959527311	3	16	host intracellular region	cellular_compartment	1	2.11260885674405
1907	GO:0009897	0.045075845083134	1.44681186557603	19.9519703808896	28	393	external side of plasma membrane	cellular_compartment	1	0.532877334968022
