# Supplementary material for: Genome-wide bioinformatic analyses predict key host and viral factors in SARS-CoV-2 pathogenesis
Source: Commun Biol. 2021 May 17;4:590. doi: 10.1038/s42003-021-02095-0 (PMC8128904; doi:10.1038/s42003-021-02095-0)
Supplement: Supplementary file 6 — Supplementary Data 4 [file 42003_2021_2095_MOESM6_ESM.zip › Functional_Enrichment/Output/GSE147507/Series7_SARS-CoV-2_GO.csv]

	GO	Pvalue	OddsRatio	ExpCount	Count	Size	Term	Type	padj	log2OddsRatio
1	GO:0044237	8.13167651405124e-100	1.99914004408838	3719.4729512587	4378	11264	cellular metabolic process	biological_process	3.16891433752577e-96	0.999379539533742
2	GO:0044260	1.88420633143934e-84	1.83904820739585	2747.00776647027	3369	8319	cellular macromolecule metabolic process	biological_process	7.34275207361911e-81	0.878959297944178
3	GO:0044238	1.6217922005033e-78	1.83165988714197	3636.92072844135	4224	11014	primary metabolic process	biological_process	6.32012420536137e-75	0.873151640614536
4	GO:0006807	4.06353790951061e-75	1.79316594857428	3475.11837171934	4055	10524	nitrogen compound metabolic process	biological_process	1.58356072333629e-71	0.842509008622665
5	GO:1901576	2.62395862765142e-73	1.80492807420381	2028.14301017675	2579	6142	organic substance biosynthetic process	biological_process	1.02255667719576e-69	0.851941347330182
6	GO:0009058	3.26221276379112e-73	1.80066962123414	2060.50348152116	2613	6240	biosynthetic process	biological_process	1.2712843140494e-69	0.848533506324728
7	GO:1901564	1.86710155843483e-72	1.77867182839559	2238.81628280664	2798	6780	organonitrogen compound metabolic process	biological_process	7.27609477322053e-69	0.830800352527302
8	GO:0044249	2.15718341209559e-70	1.7863727918727	1999.41483663631	2537	6055	cellular biosynthetic process	biological_process	8.40654375693653e-67	0.837033182846437
9	GO:0033554	8.8827386027754e-68	2.28067161265131	682.871987145153	1043	2068	cellular response to stress	biological_process	3.46160323350158e-64	1.18945873209254
10	GO:0006996	7.64247629706973e-63	1.86326865509833	1282.86154258168	1726	3885	organelle organization	biological_process	2.97827301296807e-59	0.897835704035111
11	GO:0008152	7.0725520418259e-62	1.76064654845236	4136.19657204071	4630	12526	metabolic process	biological_process	2.75617353069955e-58	0.816105315770308
12	GO:0044267	9.35509155432106e-59	1.72868053785015	1740.20085698982	2212	5270	cellular protein metabolic process	biological_process	3.64567917871892e-55	0.789671281910855
13	GO:0071840	1.15568531078683e-58	1.68091364084783	2173.76513122657	2672	6583	cellular component organization or biogenesis	biological_process	4.50370565613626e-55	0.749245606120181
14	GO:0019538	5.06316456759024e-56	1.68235702139828	1930.73138725228	2404	5847	protein metabolic process	biological_process	1.97311523198992e-52	0.750483899614353
15	GO:0016043	7.60766413304328e-56	1.66389538456098	2112.34627745046	2595	6397	cellular component organization	biological_process	2.96470671264697e-52	0.734564728599383
16	GO:0044271	5.02958067130256e-55	1.71686116793751	1615.05168719871	2061	4891	cellular nitrogen compound biosynthetic process	biological_process	1.96002758760661e-51	0.779773382132093
17	GO:0034645	4.00153603744465e-53	1.70003518648839	1617.03294054633	2055	4897	cellular macromolecule biosynthetic process	biological_process	1.55939859379218e-49	0.765564606861191
18	GO:0031323	5.64442780842339e-52	1.63708018657776	2065.4566148902	2528	6255	regulation of cellular metabolic process	biological_process	2.19963351694259e-48	0.711124988852279
19	GO:0009059	1.05352830628109e-51	1.67988314526068	1667.22469201928	2103	5049	macromolecule biosynthetic process	biological_process	4.1055998095774e-48	0.748360880851475
20	GO:0071704	5.44247954935395e-51	1.64477394797122	3960.85565077665	4418	11995	organic substance metabolic process	biological_process	2.12093428038324e-47	0.717889318580232
21	GO:1901362	1.62542140078115e-49	1.69982908535776	1438.38993036958	1845	4356	organic cyclic compound biosynthetic process	biological_process	6.33426719884415e-46	0.765389693361315
22	GO:0080090	3.64301062600312e-49	1.61978016447986	2001.06588109266	2447	6060	regulation of primary metabolic process	biological_process	1.41968124095341e-45	0.695798024754455
23	GO:0043412	1.57502382855678e-46	1.67061280733927	1444.00348152116	1838	4373	macromolecule modification	biological_process	6.13786785988575e-43	0.740377403261999
24	GO:0006950	1.87742317646455e-46	1.69242855323765	1334.70433851098	1718	4042	response to stress	biological_process	7.31631811868235e-43	0.759094930955135
25	GO:0018130	2.84311587511173e-46	1.67973079030872	1385.55650776647	1773	4196	heterocycle biosynthetic process	biological_process	1.10796225653104e-42	0.748230031451508
26	GO:0019438	3.91378839760236e-46	1.6777071747832	1388.85859667916	1776	4206	aromatic compound biosynthetic process	biological_process	1.52520333854564e-42	0.746490931300012
27	GO:0051171	7.72296489175669e-46	1.59724275971416	1943.27932512051	2370	5885	regulation of nitrogen compound metabolic process	biological_process	3.00963941831758e-42	0.675583599924705
28	GO:0034641	4.83759061854808e-45	1.56638462070875	2286.69657204071	2725	6925	cellular nitrogen compound metabolic process	biological_process	1.88520906404819e-41	0.647438505258444
29	GO:0006464	4.87356960514582e-44	1.66033843507845	1373.66898768077	1750	4160	cellular protein modification process	biological_process	1.89923007512533e-40	0.731477343285375
30	GO:0036211	4.87356960514582e-44	1.66033843507845	1373.66898768077	1750	4160	protein modification process	biological_process	1.89923007512533e-40	0.731477343285375
31	GO:0034654	9.20016157280535e-44	1.6594269413555	1364.7533476165	1739	4133	nucleobase-containing compound biosynthetic process	biological_process	3.58530296492224e-40	0.730685114101777
32	GO:0006974	1.6011684455415e-43	2.65758954582027	281.998393144081	474	854	cellular response to DNA damage stimulus	biological_process	6.23975343227523e-40	1.41011830328389
33	GO:0007049	2.45359831860082e-42	1.97168617403288	612.867702196036	881	1856	cell cycle	biological_process	9.56167264758739e-39	0.979429941575747
34	GO:0048522	8.27844795472452e-41	1.56117458473761	1863.03856454205	2260	5642	positive regulation of cellular process	biological_process	3.22611116795614e-37	0.642631881615179
35	GO:0006793	1.42765699297668e-40	1.69261376599678	1094.97268344938	1427	3316	phosphorus metabolic process	biological_process	5.56357930163011e-37	0.759252805217356
36	GO:0006796	2.50157285453259e-40	1.69253740102308	1086.05704338511	1416	3289	phosphate-containing compound metabolic process	biological_process	9.74862941411352e-37	0.759187714257789
37	GO:1901360	2.43155913651577e-37	1.50739752607325	2180.69951794322	2574	6604	organic cyclic compound metabolic process	biological_process	9.47578595500196e-34	0.592059930051783
38	GO:0048518	2.02162974252823e-36	1.5068019222015	2056.87118371719	2440	6229	positive regulation of biological process	biological_process	7.87829110663253e-33	0.591489778820561
39	GO:0051641	2.91122666072273e-36	1.63668562089764	1118.74772362078	1434	3388	cellular localization	biological_process	1.13450502968365e-32	0.710777231568316
40	GO:0009893	8.52889822803832e-36	1.60030847585012	1250.83128012855	1577	3788	positive regulation of metabolic process	biological_process	3.32371163946653e-32	0.678350026164994
41	GO:0031325	1.01505055777326e-35	1.63630664605792	1096.62372790573	1407	3321	positive regulation of cellular metabolic process	biological_process	3.9556520236424e-32	0.710443136599714
42	GO:0044085	1.14681350964766e-35	1.63223315333524	1109.50187466524	1421	3360	cellular component biogenesis	biological_process	4.46913224709694e-32	0.706847151142349
43	GO:0010604	1.27537187889818e-34	1.60675615571386	1162.99571505088	1475	3522	positive regulation of macromolecule metabolic process	biological_process	4.97012421206619e-31	0.684150999557258
44	GO:0044248	2.19597909541284e-34	1.75472043780027	743.630423138725	1004	2252	cellular catabolic process	biological_process	8.55773053482384e-31	0.811241198549098
45	GO:0009056	3.75684106792636e-34	1.69466840227428	863.166041778254	1139	2614	catabolic process	biological_process	1.4640409641709e-30	0.761003007169635
46	GO:0006725	8.02584528803225e-34	1.48056508187981	2103.76084627745	2474	6371	cellular aromatic compound metabolic process	biological_process	3.12767190874617e-30	0.566147909118348
47	GO:0000278	2.04738709782979e-33	2.19315985130112	335.492233529727	516	1016	mitotic cell cycle	biological_process	7.97866752024268e-30	1.13301096854356
48	GO:0006259	4.65028850639627e-33	2.25674952124126	306.764059989288	479	929	DNA metabolic process	biological_process	1.81221743094263e-29	1.1742463013315
49	GO:0046483	5.53723447173209e-33	1.47372576297713	2090.2222817354	2455	6330	heterocycle metabolic process	biological_process	2.157860273634e-29	0.559468086711245
50	GO:0019219	7.47962055628484e-33	1.55408337117794	1324.13765399036	1642	4010	regulation of nucleobase-containing compound metabolic process	biological_process	2.9148081307842e-29	0.636063901402402
51	GO:0006139	1.01779716450385e-32	1.47472356374678	2034.0867702196	2395	6160	nucleobase-containing compound metabolic process	biological_process	3.9663555500715e-29	0.560444547296186
52	GO:0022607	1.51869988700457e-32	1.61609907120743	1031.57257632566	1320	3124	cellular component assembly	biological_process	5.91837345965681e-29	0.69251564187596
53	GO:0051173	7.26304667915364e-32	1.60307553051719	1048.08302088913	1335	3174	positive regulation of nitrogen compound metabolic process	biological_process	2.83040929086618e-28	0.680842401122837
54	GO:0009889	6.15103016194289e-31	1.51827467553429	1417.91697911087	1733	4294	regulation of biosynthetic process	biological_process	2.39705645410914e-27	0.602432816565998
55	GO:0051246	1.13920238955267e-30	1.62016707599731	938.78387787895	1208	2843	regulation of protein metabolic process	biological_process	4.43947171208675e-27	0.696142595383979
56	GO:0010033	1.47069447189576e-30	1.57280167710838	1103.88832351366	1390	3343	response to organic substance	biological_process	5.73129635697776e-27	0.653336765165149
57	GO:0022402	2.38980294550278e-30	1.9106122839706	460.311194429566	658	1394	cell cycle process	biological_process	9.31306207862435e-27	0.934035045325602
58	GO:0043170	3.90688306202586e-30	1.43235474788775	3472.14649169791	3833	10515	macromolecule metabolic process	biological_process	1.52251232927148e-26	0.518388845699871
59	GO:2000112	4.56558547597448e-30	1.52768232870444	1298.05115158007	1599	3931	regulation of cellular macromolecule biosynthetic process	biological_process	1.77920865998725e-26	0.611344575801721
60	GO:1901575	5.9236527370081e-30	1.70072764676269	717.874129619711	956	2174	organic substance catabolic process	biological_process	2.30844747161206e-26	0.766152127406751
61	GO:0043933	7.71423846181903e-30	1.69960969457322	716.553294054633	954	2170	protein-containing complex subunit organization	biological_process	3.00623872857088e-26	0.765203477919415
62	GO:0033043	1.05947308026315e-29	1.95463329138954	415.402785216926	602	1258	regulation of organelle organization	biological_process	4.12876659378548e-26	0.966897969006768
63	GO:1903047	1.9658351213243e-29	2.20054945054945	287.942153186931	445	872	mitotic cell cycle process	biological_process	7.66085946780081e-26	1.13786379221001
64	GO:0031326	2.87415909807922e-29	1.50397806931036	1391.17005891805	1695	4213	regulation of cellular biosynthetic process	biological_process	1.12005980052147e-25	0.588783530095429
65	GO:0010556	3.10863243133664e-29	1.51075470284044	1343.95018746652	1644	4070	regulation of macromolecule biosynthetic process	biological_process	1.21143405849189e-25	0.595269433021547
66	GO:0019222	4.10064899684805e-29	1.423731113225	2424.72388859132	2776	7343	regulation of metabolic process	biological_process	1.59802291407168e-25	0.509676703715745
67	GO:0048523	5.00715530120742e-29	1.47128068091845	1636.18505623996	1955	4955	negative regulation of cellular process	biological_process	1.95128842088053e-25	0.557072500393627
68	GO:0006281	5.7172271159834e-29	2.64247908485573	182.275307980718	308	552	DNA repair	biological_process	2.22800340709873e-25	1.40189205276431
69	GO:0032268	6.64304492697559e-29	1.61488282803799	882.648366363149	1137	2673	regulation of cellular protein metabolic process	biological_process	2.58879460804239e-25	0.691429490280768
70	GO:0016310	1.0792206299995e-28	1.64371508104691	798.775307980718	1042	2419	phosphorylation	biological_process	4.20572279510804e-25	0.71696024623122
71	GO:0032774	1.25739257850679e-28	1.52686509936101	1210.21558650241	1496	3665	RNA biosynthetic process	biological_process	4.90005887844096e-25	0.610572603667099
72	GO:0051276	1.4373284528214e-28	1.94136206057233	406.156936261382	587	1230	chromosome organization	biological_process	5.60126898064498e-25	0.957069203204157
73	GO:0006351	1.48443793403803e-28	1.53002682478836	1189.41242635244	1473	3602	transcription, DNA-templated	biological_process	5.78485462894622e-25	0.613556946806746
74	GO:0051252	2.7012095289166e-28	1.51767076788425	1238.61355115158	1525	3751	regulation of RNA metabolic process	biological_process	1.0526613534188e-24	0.601858857251118
75	GO:0097659	3.39283438626913e-28	1.52253824034119	1205.92287091591	1489	3652	nucleic acid-templated transcription	biological_process	1.32218756032908e-24	0.606478463571854
76	GO:0051128	3.94560582845689e-28	1.64514998720543	775.330476700589	1013	2348	regulation of cellular component organization	biological_process	1.53760259134965e-24	0.718219119482282
77	GO:0051726	1.8649706051516e-27	1.92329272121451	400.213176218532	576	1212	regulation of cell cycle	biological_process	7.26779044827578e-24	0.943578354620477
78	GO:1901565	2.02430809825593e-27	1.88556845583358	427.950723085163	609	1296	organonitrogen compound catabolic process	biological_process	7.88872865890338e-24	0.914999528681028
79	GO:0044281	5.21158805042178e-27	1.68938835685825	650.18130690948	866	1969	small molecule metabolic process	biological_process	2.03095586324937e-23	0.756501013225068
80	GO:0044265	2.57747935928509e-26	1.9182013524911	384.3631494376	553	1164	cellular macromolecule catabolic process	biological_process	1.0044437063134e-22	0.939754167172282
81	GO:0034097	3.7179251815331e-26	1.89234978324991	399.882967327263	571	1211	response to cytokine	biological_process	1.44887544324345e-22	0.920178782080599
82	GO:0042981	3.9942885705372e-26	1.76006696541597	524.041510444563	717	1587	regulation of apoptotic process	biological_process	1.55657425593835e-22	0.815630320246454
83	GO:0009057	4.66787086872538e-26	1.81731987900144	460.971612212105	643	1396	macromolecule catabolic process	biological_process	1.81906927754228e-22	0.86181238062423
84	GO:0033036	5.05165995225016e-26	1.52894637297728	1046.10176754151	1303	3168	macromolecule localization	biological_process	1.96863188339189e-22	0.612537805785358
85	GO:0007005	5.17826974050514e-26	2.55514498608493	174.020085698982	290	527	mitochondrion organization	biological_process	2.01797171787485e-22	1.35340515604397
86	GO:0010941	8.21706016402362e-26	1.71631112482608	573.572844134976	773	1737	regulation of cell death	biological_process	3.20218834592e-22	0.779311101530798
87	GO:0008104	8.4559382025508e-26	1.55726368570405	926.235940010712	1170	2805	protein localization	biological_process	3.29527911753405e-22	0.639013251320213
88	GO:0043067	8.56034496711587e-26	1.74621850201001	532.957150508838	726	1614	regulation of programmed cell death	biological_process	3.33596643368506e-22	0.804234092783603
89	GO:0006915	1.12070070973818e-25	1.66246928860617	657.115693626138	868	1990	apoptotic process	biological_process	4.36737066584968e-22	0.733327689434984
90	GO:0035556	1.19475885310414e-25	1.54976677646606	945.057846813069	1190	2862	intracellular signal transduction	biological_process	4.65597525054684e-22	0.632051121465846
91	GO:0065009	1.98342170539517e-25	1.53546284239328	986.994376004285	1235	2989	regulation of molecular function	biological_process	7.72939438592498e-22	0.6186736000744
92	GO:0090304	1.99332929954375e-25	1.41523360582977	1859.07605784681	2167	5630	nucleic acid metabolic process	biological_process	7.768004280322e-22	0.501040211470798
93	GO:0050790	2.37206924205909e-25	1.6052696977878	767.405463310123	991	2324	regulation of catalytic activity	biological_process	9.24395383630426e-22	0.682815701692724
94	GO:0070887	3.57755915062673e-25	1.50441241197183	1107.19041242635	1365	3353	cellular response to chemical stimulus	biological_process	1.39417480099923e-21	0.589200114320117
95	GO:0030163	3.64137293531682e-25	2.02291119285339	307.424477771826	456	931	protein catabolic process	biological_process	1.41904303289297e-21	1.01643298601469
96	GO:0071310	3.68201073926386e-25	1.55232561738368	912.036957686127	1151	2762	cellular response to organic substance	biological_process	1.43487958509113e-21	0.634431210432166
97	GO:0097190	3.82198465873399e-25	2.37298048280339	198.785752544189	320	602	apoptotic signaling pathway	biological_process	1.48942742150863e-21	1.24670023475919
98	GO:0044403	4.00096868357647e-25	2.06193475506266	289.593197643278	434	877	symbiotic process	biological_process	1.55917749598975e-21	1.04399868283368
99	GO:0065003	4.40737698312336e-25	1.66787530215887	628.717728976968	833	1904	protein-containing complex assembly	biological_process	1.71755481032318e-21	0.738011430460072
100	GO:0009894	1.80097114434737e-24	1.97056509517553	323.274504552758	473	979	regulation of catabolic process	biological_process	7.01838454952172e-21	0.978609407905469
101	GO:0016032	2.12535782029418e-24	2.07622021215005	274.403588644885	413	831	viral process	biological_process	8.28251942568643e-21	1.05395946976902
102	GO:0070647	2.20750666113935e-24	1.8961602067058	365.871451526513	524	1108	protein modification by small protein conjugation or removal	biological_process	8.60265345846006e-21	0.923080862788716
103	GO:0008219	2.41805197130366e-24	1.59678822521564	748.583556507767	965	2267	cell death	biological_process	9.42314853217038e-21	0.675172987332382
104	GO:0070727	1.05183777928295e-23	1.64040086759566	633.34065345474	832	1918	cellular macromolecule localization	biological_process	4.09901182586566e-20	0.714048411808507
105	GO:0044257	1.17673798603624e-23	2.10287233870838	255.251472951259	387	773	cellular protein catabolic process	biological_process	4.58574793158322e-20	1.07236126951681
106	GO:0006355	1.21760360547471e-23	1.47909604519774	1134.59775040171	1386	3436	regulation of transcription, DNA-templated	biological_process	4.74500125053493e-20	0.564715736974881
107	GO:0010646	1.61632583443453e-23	1.46573906994146	1200.96973754687	1457	3637	regulation of cell communication	biological_process	6.29882177679137e-20	0.55162829855595
108	GO:1901566	1.72849725332804e-23	1.64675528005879	614.848955543653	810	1862	organonitrogen compound biosynthetic process	biological_process	6.73595379621935e-20	0.719626175903572
109	GO:0060255	1.80909303989112e-23	1.37484515327809	2260.27986073915	2569	6845	regulation of macromolecule metabolic process	biological_process	7.0500355764557e-20	0.459269139235312
110	GO:2001141	2.02608114924451e-23	1.47209503985419	1157.05195500803	1409	3504	regulation of RNA biosynthetic process	biological_process	7.89563823860584e-20	0.557870816164046
111	GO:1903506	2.20317309606908e-23	1.47191878506724	1155.40091055169	1407	3499	regulation of nucleic acid-templated transcription	biological_process	8.58576555538122e-20	0.557698071114259
112	GO:0034613	3.22110883684751e-23	1.63332662835017	630.038564542046	826	1908	cellular protein localization	biological_process	1.25526611371947e-19	0.707813326099048
113	GO:0010638	3.76060304889468e-23	2.25706022242348	205.389930369577	323	622	positive regulation of organelle organization	biological_process	1.46550700815426e-19	1.17444491274003
114	GO:0009966	4.45796382047337e-23	1.48923869950708	1046.43197643278	1287	3169	regulation of signal transduction	biological_process	1.73726850083847e-19	0.574575011808053
115	GO:0023051	4.98031755088514e-23	1.45722893075458	1214.83851098018	1469	3679	regulation of signaling	biological_process	1.94082974957994e-19	0.54322754268705
116	GO:0031324	9.30150557606629e-23	1.528160418483	873.732726298875	1096	2646	negative regulation of cellular metabolic process	biological_process	3.62479672299303e-19	0.611795998087035
117	GO:0071345	9.38192130341141e-23	1.84837245646147	369.173540439207	522	1118	cellular response to cytokine stimulus	biological_process	3.65613473193943e-19	0.886255496444334
118	GO:0012501	1.08675961649978e-22	1.58757919545004	704.995982860204	908	2135	programmed cell death	biological_process	4.23510222549963e-19	0.666828561669505
119	GO:0051649	1.13314053662232e-22	1.51816603487827	904.111944295661	1129	2738	establishment of localization in cell	biological_process	4.41584867121717e-19	0.602329580342609
120	GO:0031329	1.18222932194011e-22	2.02315848214286	272.422335297268	405	825	regulation of cellular catabolic process	biological_process	4.60714766760061e-19	1.01660933642913
121	GO:0043065	1.60696981143992e-22	2.16687742962859	221.900374933048	342	672	positive regulation of apoptotic process	biological_process	6.26236135518137e-19	1.11561754906233
122	GO:1902531	1.61717506490926e-22	1.62790331261823	616.169791108731	807	1866	regulation of intracellular signal transduction	biological_process	6.3021312279514e-19	0.703015014992034
123	GO:0009987	2.38920523921247e-22	2.0570700727232	5819.60149973219	5957	17624	cellular process	biological_process	9.310732817211e-19	1.04059093914646
124	GO:0051603	3.7968791890973e-22	2.10403996252307	236.429566148902	359	716	proteolysis involved in cellular protein catabolic process	biological_process	1.47964381999122e-18	1.07316210633475
125	GO:0043068	4.40226215912729e-22	2.14030889799658	224.542046063203	344	680	positive regulation of programmed cell death	biological_process	1.7155615634119e-18	1.0978190272094
126	GO:0010942	6.54336126099087e-22	2.08113543641901	241.052490626674	364	730	positive regulation of cell death	biological_process	2.54994788340814e-18	1.05737085603529
127	GO:2001233	8.65763671710769e-22	2.63241766409321	134.064809855383	227	406	regulation of apoptotic signaling pathway	biological_process	3.37388102865687e-18	1.39638840780861
128	GO:0051247	1.47235592135962e-21	1.63939865785346	564.657204070702	744	1710	positive regulation of protein metabolic process	biological_process	5.73777102553842e-18	0.713166721901067
129	GO:0080134	1.49804260897903e-21	1.696354072193	484.416443492234	652	1467	regulation of response to stress	biological_process	5.83787204719127e-18	0.762437328440545
130	GO:0051172	2.3918485786802e-21	1.52577090676955	810.002410283878	1018	2453	negative regulation of nitrogen compound metabolic process	biological_process	9.32103391111675e-18	0.609538358975025
131	GO:0044093	3.73770565301015e-21	1.61930914512922	584.799946438136	765	1771	positive regulation of molecular function	biological_process	1.45658389297805e-17	0.695378439357968
132	GO:0010498	4.48537431842776e-21	2.40809440924918	157.509641135512	256	477	proteasomal protein catabolic process	biological_process	1.7479503718913e-17	1.26789195401026
133	GO:0046907	5.71939174103154e-21	1.6162246892159	583.809319764328	763	1768	intracellular transport	biological_process	2.22884696147999e-17	0.692627776978372
134	GO:0051130	8.57965283722146e-21	1.77030680873071	389.97670058918	539	1181	positive regulation of cellular component organization	biological_process	3.3434907106652e-17	0.823999412893727
135	GO:0010564	1.09076280537705e-20	1.98453426614644	260.534815211569	384	789	regulation of cell cycle process	biological_process	4.25070265255435e-17	0.988800472981611
136	GO:0031399	1.45125047336875e-20	1.59062475652844	616.5	798	1867	regulation of protein modification process	biological_process	5.65552309471802e-17	0.669593530359889
137	GO:0032270	1.46387267458823e-20	1.64052610168835	530.975897161221	701	1608	positive regulation of cellular protein metabolic process	biological_process	5.70471181287032e-17	0.714158548124402
138	GO:0010557	1.51622429640703e-20	1.58840970798816	620.132297803964	802	1878	positive regulation of macromolecule biosynthetic process	biological_process	5.9087260830982e-17	0.667583083416205
139	GO:0055114	3.46397319616186e-20	1.82861834617761	333.51098018211	470	1010	oxidation-reduction process	biological_process	1.34991035454428e-16	0.870753999344556
140	GO:0045935	4.1493132987742e-20	1.58214117892758	615.839582217461	795	1865	positive regulation of nucleobase-containing compound metabolic process	biological_process	1.61698739253231e-16	0.661878341309468
141	GO:0032446	6.56778889688598e-20	1.87710399280017	299.169255490091	428	906	protein modification by small protein conjugation	biological_process	2.55946733311647e-16	0.908508578640356
142	GO:0000723	8.75652298030077e-20	4.35060026678524	53.4938403856454	110	162	telomere maintenance	biological_process	3.41241700542321e-16	2.12121446812664
143	GO:0044772	9.50553119758043e-20	2.1545685240262	194.162828066417	299	588	mitotic cell cycle phase transition	biological_process	3.70430550769709e-16	1.10739898273732
144	GO:0006508	1.04667812553099e-19	1.58901559493877	587.441617568291	761	1779	proteolysis	biological_process	4.07890465519426e-16	0.668133283673482
145	GO:0031328	1.29804178502612e-19	1.55512721855182	652.822978039636	834	1977	positive regulation of cellular biosynthetic process	biological_process	5.0584688362468e-16	0.637032606122042
146	GO:0006119	1.58489621877436e-19	4.71696225113936	47.8802892340653	101	145	oxidative phosphorylation	biological_process	6.17634056456369e-16	2.23785805532756
147	GO:0044770	1.64228024661268e-19	2.0907331873309	208.361810391002	316	631	cell cycle phase transition	biological_process	6.3999661210496e-16	1.06400896155674
148	GO:0045786	1.76641215637528e-19	2.07802285948797	211.663899303696	320	641	negative regulation of cell cycle	biological_process	6.88370817339445e-16	1.05521152483333
149	GO:0016567	1.87835854759049e-19	1.91660245506399	271.43170862346	393	822	protein ubiquitination	biological_process	7.31996325996012e-16	0.938551121781488
150	GO:0007346	1.94755484911089e-19	2.05984316534068	216.617032672737	326	656	regulation of mitotic cell cycle	biological_process	7.58962124698512e-16	1.04253449604985
151	GO:0051301	2.26387086126684e-19	2.12459145995731	197.464916979111	302	598	cell division	biological_process	8.82230474635686e-16	1.08718545049362
152	GO:0009628	3.3803513430697e-19	1.70899088879223	408.468398500268	554	1237	response to abiotic stimulus	biological_process	1.31732291839426e-15	0.773144705539908
153	GO:0009891	3.99283225574523e-19	1.54104309660821	664.050080342796	844	2011	positive regulation of biosynthetic process	biological_process	1.55600673006392e-15	0.623907208636306
154	GO:0010628	5.23735446826485e-19	1.50525916329034	752.876272094269	942	2280	positive regulation of gene expression	biological_process	2.04099703628281e-15	0.590011899878621
155	GO:0080135	5.3803141194398e-19	1.95804058105919	246.335832886984	361	746	regulation of cellular response to stress	biological_process	2.09670841234569e-15	0.969410665598476
156	GO:0045184	5.5737227500183e-19	1.51748104846613	716.883502945902	902	2171	establishment of protein localization	biological_process	2.17207975568213e-15	0.6016784990479
157	GO:0000209	5.61206021138465e-19	2.78683865547069	102.364756293519	178	310	protein polyubiquitination	biological_process	2.1870198643766e-15	1.47862947976848
158	GO:0051338	6.64977118955424e-19	1.80827272721189	321.623460096411	451	974	regulation of transferase activity	biological_process	2.59141583256929e-15	0.854612284237196
159	GO:0044419	6.83016858325059e-19	1.52918753035681	682.211569362614	863	2066	interspecies interaction between organisms	biological_process	2.66171669689276e-15	0.612765340986386
160	GO:0009967	1.38811151138774e-17	1.56185607028905	556.071772897697	715	1684	positive regulation of signal transduction	biological_process	5.40947055987804e-14	0.643261510939842
161	GO:0006366	1.42592008338712e-17	1.43949951175916	901.140064274237	1096	2729	transcription by RNA polymerase II	biological_process	5.55681056495961e-14	0.525567299576747
162	GO:0051179	1.85963217079628e-17	1.31188086037898	2227.58918050348	2489	6746	localization	biological_process	7.24698656959311e-14	0.391636706278402
163	GO:0006468	2.24991412228145e-17	1.51098169314219	655.464649169791	825	1985	protein phosphorylation	biological_process	8.76791533453081e-14	0.595486181103027
164	GO:0006839	2.48597062524726e-17	2.90925224320822	85.1938939475094	151	258	mitochondrial transport	biological_process	9.68782752658856e-14	1.54064838899544
165	GO:0043085	2.55758922123211e-17	1.61054221923787	468.896625602571	615	1420	positive regulation of catalytic activity	biological_process	9.96692519514155e-14	0.687546480457921
166	GO:0043632	3.4287641739957e-17	1.98473122043341	210.343063738618	311	637	modification-dependent macromolecule catabolic process	biological_process	1.33618939860612e-13	0.988943645553101
167	GO:0032200	3.7975099314964e-17	3.65423940378508	57.7865559721478	112	175	telomere organization	biological_process	1.47988962030415e-13	1.86957115376273
168	GO:0019941	5.02236487363556e-17	1.98871927803379	206.710765934655	306	626	modification-dependent protein catabolic process	biological_process	1.95721559125578e-13	0.991839643808045
169	GO:0048583	7.33025961155486e-17	1.35076751850139	1426.83261917515	1653	4321	regulation of response to stimulus	biological_process	2.85660217062293e-13	0.433779392823152
170	GO:0016070	1.07498433005923e-16	1.32749483780605	1696.28307445099	1934	5137	RNA metabolic process	biological_process	4.18921393424084e-13	0.408706250870419
171	GO:0015031	1.16500989300978e-16	1.48535831589451	686.174076057847	855	2078	protein transport	biological_process	4.5400435530591e-13	0.570810997159221
172	GO:0051254	1.52303257413172e-16	1.53582586844842	562.675950723085	717	1704	positive regulation of RNA metabolic process	biological_process	5.93525794139131e-13	0.619014652929546
173	GO:0043161	1.74809756906383e-16	2.26605701311806	138.357525441885	219	419	proteasome-mediated ubiquitin-dependent protein catabolic process	biological_process	6.81233622664176e-13	1.18018415926433
174	GO:0042773	2.56843095275641e-16	5.67162822406545	32.3604713444028	72	98	ATP synthesis coupled electron transport	biological_process	1.00091754228917e-12	2.50376296683767
175	GO:0019752	2.64548288280593e-16	1.68971342257285	352.002678093198	476	1066	carboxylic acid metabolic process	biological_process	1.03094467942947e-12	0.756778584441612
176	GO:0045934	2.86423703402942e-16	1.57717790543542	480.453936797001	623	1455	negative regulation of nucleobase-containing compound metabolic process	biological_process	1.11619317216127e-12	0.657345405095505
177	GO:0023056	2.99438642355273e-16	1.4967927715435	634.991697911087	796	1923	positive regulation of signaling	biological_process	1.1669123892585e-12	0.581874496505651
178	GO:0006260	4.22157187908067e-16	2.70733100200231	90.1470273165506	155	273	DNA replication	biological_process	1.64514656127774e-12	1.43687128421118
179	GO:0097193	4.55758810258394e-16	2.63022819299012	95.4303695768613	162	289	intrinsic apoptotic signaling pathway	biological_process	1.77609208357696e-12	1.3951879700932
180	GO:0019221	4.84554256079061e-16	1.81118398343114	263.506695232994	371	798	cytokine-mediated signaling pathway	biological_process	1.8883079359401e-12	0.856933105372405
181	GO:0042775	5.7677289785663e-16	5.59193784554795	32.0302624531334	71	97	mitochondrial ATP synthesis coupled electron transport	biological_process	2.24768398294729e-12	2.48334832523086
182	GO:0006511	5.80495393885251e-16	1.94773017902813	204.729512587038	300	620	ubiquitin-dependent protein catabolic process	biological_process	2.26219054997082e-12	0.961793833303351
183	GO:0015833	5.89401023415846e-16	1.46754499151104	698.061596143546	864	2114	peptide transport	biological_process	2.29689578825155e-12	0.553404733682764
184	GO:0034622	7.19061808815761e-16	1.66276581505176	364.880824852705	489	1105	cellular protein-containing complex assembly	biological_process	2.80218386895502e-12	0.733584992885921
185	GO:0048519	8.1851063185759e-16	1.3034873493199	1938.65640064274	2178	5871	negative regulation of biological process	biological_process	3.18973593234903e-12	0.382376581214846
186	GO:0045892	9.43759683976052e-16	1.62380657420431	401.86422067488	531	1217	negative regulation of transcription, DNA-templated	biological_process	3.67783148845468e-12	0.699379790739914
187	GO:0042886	9.58987486951184e-16	1.46003255680675	708.298071772898	874	2145	amide transport	biological_process	3.73717423664877e-12	0.546000539666911
188	GO:0060548	1.00045578825378e-15	1.68882152876999	337.803695768613	457	1023	negative regulation of cell death	biological_process	3.89877620682497e-12	0.756016875112086
189	GO:0033365	1.11918453203056e-15	1.72119297770219	311.386984467059	426	943	protein localization to organelle	biological_process	4.36146212132311e-12	0.78340885935721
190	GO:0033044	1.19578730388378e-15	2.40407704566571	112.93144081414	184	342	regulation of chromosome organization	biological_process	4.65998312323507e-12	1.26548313216337
191	GO:0010647	1.20253900860088e-15	1.48530050807551	632.680235672201	790	1916	positive regulation of cell communication	biological_process	4.68629451651762e-12	0.570754848635444
192	GO:0045333	1.4932068589725e-15	3.191277971678	64.0605249062667	118	194	cellular respiration	biological_process	5.81902712941584e-12	1.67413427796707
193	GO:2000113	1.60007431908512e-15	1.55133346296329	492.671665773969	633	1492	negative regulation of cellular macromolecule biosynthetic process	biological_process	6.2354896214747e-12	0.633508830574203
194	GO:0043603	1.6211277178714e-15	1.63887211845305	378.419389394751	503	1146	cellular amide metabolic process	biological_process	6.31753471654486e-12	0.712703285022197
195	GO:0043436	1.99390246441533e-15	1.63344425109545	381.391269416176	506	1155	oxoacid metabolic process	biological_process	7.77023790382655e-12	0.707917216918238
196	GO:1903507	2.47185406539872e-15	1.59772751520324	419.365291912159	549	1270	negative regulation of nucleic acid-templated transcription	biological_process	9.63281529285879e-12	0.676021384495665
197	GO:0044839	2.79125846865521e-15	2.66338464184367	87.8355650776647	150	266	cell cycle G2/M phase transition	biological_process	1.08775342523493e-11	1.4132607953559
198	GO:1902679	3.52802348468824e-15	1.59303737986311	420.025709694697	549	1272	negative regulation of RNA biosynthetic process	biological_process	1.37487075198301e-11	0.671780119412145
199	GO:0071897	4.35083546814545e-15	3.10894997731446	64.7209426888056	118	196	DNA biosynthetic process	biological_process	1.69552058193628e-11	1.63642740405082
200	GO:0010558	5.04535085186117e-15	1.52276221950816	521.730048205678	663	1580	negative regulation of macromolecule biosynthetic process	biological_process	1.9661732269703e-11	0.606690681471726
201	GO:0050794	6.52506923057309e-15	1.28014836786065	3697.67916443492	3940	11198	regulation of cellular process	biological_process	2.54281947915433e-11	0.356311026766091
202	GO:0022900	6.67429497551334e-15	3.17978433485138	61.4188537761114	113	186	electron transport chain	biological_process	2.60097275195755e-11	1.66892891972614
203	GO:0065008	7.12022629315388e-15	1.33184439527336	1338.00642742367	1544	4052	regulation of biological quality	biological_process	2.77475218644207e-11	0.413425536402426
204	GO:0051253	7.40361742386868e-15	1.56320972529803	448.753883235137	580	1359	negative regulation of RNA metabolic process	biological_process	2.88518971008162e-11	0.644511347979061
205	GO:0000122	8.88665516532208e-15	1.74144165858506	277.04525977504	382	839	negative regulation of transcription by RNA polymerase II	biological_process	3.46312951792602e-11	0.800282140866118
206	GO:0034976	1.01273451247327e-14	2.52682491053595	94.1095340117836	157	285	response to endoplasmic reticulum stress	biological_process	3.94662639510833e-11	1.33732570011453
207	GO:0006357	1.06784529908298e-14	1.40053297900929	856.561863952866	1029	2594	regulation of transcription by RNA polymerase II	biological_process	4.16139313052637e-11	0.485975955631604
208	GO:0006082	1.13710778766057e-14	1.60571189246325	387.995447241564	510	1175	organic acid metabolic process	biological_process	4.43130904851325e-11	0.683213058109435
209	GO:0071705	1.24671659498857e-14	1.41041235165385	809.01178361007	977	2450	nitrogen compound transport	biological_process	4.85845457067046e-11	0.496117014194817
210	GO:0051174	1.29450249286898e-14	1.47723820744673	598.338510980182	746	1812	regulation of phosphorus metabolic process	biological_process	5.04467621471043e-11	0.562902482157304
211	GO:0000086	1.34356831105913e-14	2.69239539302749	81.5615961435458	140	247	G2/M transition of mitotic cell cycle	biological_process	5.23588570819741e-11	1.42889029318464
212	GO:0051052	1.38610956025792e-14	2.2995476890841	115.903320835565	185	351	regulation of DNA metabolic process	biological_process	5.4016689563251e-11	1.20135011730546
213	GO:0019220	1.43952665275793e-14	1.47649983542089	597.678093197643	745	1810	regulation of phosphate metabolic process	biological_process	5.60983536579767e-11	0.562181195660841
214	GO:0043069	1.46487796175545e-14	1.68900622251049	307.754686663096	417	932	negative regulation of programmed cell death	biological_process	5.708629416961e-11	0.756174643218332
215	GO:0009890	1.49787054871351e-14	1.49778432575392	549.137386181039	691	1663	negative regulation of biosynthetic process	biological_process	5.83720152833655e-11	0.582829897116789
216	GO:0006091	1.65416670800156e-14	1.96657435300645	177.652383502946	262	538	generation of precursor metabolites and energy	biological_process	6.44628766108209e-11	0.975684733286078
217	GO:0043066	1.72710470806157e-14	1.69546238897401	301.150508837708	409	912	negative regulation of apoptotic process	biological_process	6.73052704731593e-11	0.761678780917443
218	GO:1901990	2.66675210191555e-14	2.08602615631344	146.612747723621	223	444	regulation of mitotic cell cycle phase transition	biological_process	1.03923329411649e-10	1.06075724766933
219	GO:0009615	3.50601810172117e-14	2.34809043221507	106.657471880021	172	323	response to virus	biological_process	1.36629525424074e-10	1.23148797216
220	GO:0031327	3.63887648575681e-14	1.49260615024576	541.212372790573	680	1639	negative regulation of cellular biosynthetic process	biological_process	1.41807016649943e-10	0.577833535836801
221	GO:1902680	3.65976707502589e-14	1.495606165366	534.938403856454	673	1620	positive regulation of RNA biosynthetic process	biological_process	1.42621122913759e-10	0.580730323570434
222	GO:0010948	3.82275953896322e-14	2.24213628156488	119.205409748259	188	361	negative regulation of cell cycle process	biological_process	1.48972939233397e-10	1.16487397072248
223	GO:1903508	4.73480130673944e-14	1.49311199758702	534.608194965185	672	1619	positive regulation of nucleic acid-templated transcription	biological_process	1.84515206923636e-10	0.578322385367485
224	GO:0042176	5.21734309918997e-14	2.18672148442629	125.809587573648	196	381	regulation of protein catabolic process	biological_process	2.03319860575433e-10	1.12876948073136
225	GO:0044283	6.36811175276752e-14	1.78131633216752	236.759775040171	331	717	small molecule biosynthetic process	biological_process	2.4816531500535e-10	0.832943737846051
226	GO:0032392	8.77631943361349e-14	4.04508297732501	39.2948580610605	79	119	DNA geometric change	biological_process	3.42013168327918e-10	2.01616929715401
227	GO:0022904	8.92288246916035e-14	4.09594217184163	38.6344402785217	78	117	respiratory electron transport chain	biological_process	3.47724729823179e-10	2.03419534693307
228	GO:1901987	9.28534253848482e-14	2.00016866250632	158.50026780932	236	480	regulation of cell cycle phase transition	biological_process	3.61849798724754e-10	1.00012165915097
229	GO:0045930	1.11336495296331e-13	2.26632146280138	111.610605249063	177	338	negative regulation of mitotic cell cycle	biological_process	4.33878322169804e-10	1.1803525124807
230	GO:0048585	1.11594135162314e-13	1.47293141108692	559.043652919122	697	1693	negative regulation of response to stimulus	biological_process	4.34882344727538e-10	0.558690251019618
231	GO:0042325	1.13398258947787e-13	1.4848406645793	532.957150508838	668	1614	regulation of phosphorylation	biological_process	4.41913015119528e-10	0.570308126477602
232	GO:2001234	1.55761813248656e-13	2.67216238608119	75.9480449919657	130	230	negative regulation of apoptotic signaling pathway	biological_process	6.07003786230011e-10	1.41800768239114
233	GO:0035966	1.78606665390094e-13	2.87003925770863	65.7115693626138	116	199	response to topologically incorrect protein	biological_process	6.96030175025198e-10	1.52107047087804
234	GO:0009411	2.10746829552487e-13	3.50786511875222	46.5594536689877	89	141	response to UV	biological_process	8.2128039476604e-10	1.81059327564799
235	GO:0006979	2.15112663032221e-13	2.02082927362162	148.924209962507	223	451	response to oxidative stress	biological_process	8.38294047836566e-10	1.01494744319042
236	GO:0043549	2.25636620917812e-13	1.67530994636766	287.281735404392	388	870	regulation of kinase activity	biological_process	8.79305911716714e-10	0.744428030926242
237	GO:0071103	2.336242847726e-13	2.17873823605574	120.196036422067	187	364	DNA conformation change	biological_process	9.10433837758823e-10	1.12349287464133
238	GO:0048534	3.03288121590184e-13	1.64530131292384	306.764059989288	410	929	hematopoietic or lymphoid organ development	biological_process	1.18191380983695e-09	0.718351816698403
239	GO:0048584	3.44436006472232e-13	1.38390552204884	806.039903588645	964	2441	positive regulation of response to stimulus	biological_process	1.34226711722229e-09	0.468745454879163
240	GO:0002520	3.53796721419752e-13	1.62148921059889	325.255757900375	431	985	immune system development	biological_process	1.37874582337278e-09	0.697319424122261
241	GO:0001932	4.11439747560448e-13	1.49625488864676	483.756025709695	610	1465	regulation of protein phosphorylation	biological_process	1.60338069624307e-09	0.581355960829539
242	GO:0002831	4.75896362788312e-13	2.08411777195838	132.083556507766	201	400	regulation of response to biotic stimulus	biological_process	1.85456812578605e-09	1.05943680555285
243	GO:2001235	4.81356472947374e-13	2.97936048943381	59.1073915372255	106	179	positive regulation of apoptotic signaling pathway	biological_process	1.87584617507592e-09	1.57500269386395
244	GO:0030097	4.93475690142438e-13	1.65545906385987	292.895286555972	393	887	hemopoiesis	biological_process	1.92307476448508e-09	0.72723133625799
245	GO:1901135	4.97481220169825e-13	1.57237869523139	370.494376004285	482	1122	carbohydrate derivative metabolic process	biological_process	1.93868431500181e-09	0.65294872137258
246	GO:0030162	5.22916115068443e-13	1.73591322886677	240.722281735404	332	729	regulation of proteolysis	biological_process	2.03780410042172e-09	0.795694835217715
247	GO:0015980	5.54492682526355e-13	2.36734050695601	94.439742903053	153	286	energy derivation by oxidation of organic compounds	biological_process	2.1608579838052e-09	1.24326723136436
248	GO:0045859	6.47371503202581e-13	1.69642013894921	261.525441885378	356	792	regulation of protein kinase activity	biological_process	2.52280674798046e-09	0.762493515015681
249	GO:0036293	7.46981435377216e-13	2.12970599753267	122.177289769684	188	370	response to decreased oxygen levels	biological_process	2.91098665366501e-09	1.09065428248055
250	GO:0045862	7.54552593638057e-13	2.15540908439605	118.214783074451	183	358	positive regulation of proteolysis	biological_process	2.94049145740751e-09	1.10796171062256
251	GO:0051054	7.77600928230046e-13	2.84765237859267	63.0698982324585	111	191	positive regulation of DNA metabolic process	biological_process	3.03031081731249e-09	1.50977304297224
252	GO:0032508	7.83079115839572e-13	4.03792301822505	36.3229780396358	73	110	DNA duplex unwinding	biological_process	3.05165931442681e-09	2.01361340638914
253	GO:0051716	7.87597755670128e-13	1.25043926475716	2514.87091590787	2739	7616	cellular response to stimulus	biological_process	3.06926845384649e-09	0.322434985898268
254	GO:1901137	8.16031035505307e-13	1.76498498396785	221.900374933048	309	672	carbohydrate derivative biosynthetic process	biological_process	3.18007294536418e-09	0.819655909475335
255	GO:0032880	8.29143556601567e-13	1.59566388803501	338.133904659882	444	1024	regulation of protein localization	biological_process	3.23117244007631e-09	0.674156793081495
256	GO:0070646	8.84242736557243e-13	2.30642501006509	98.7324584895554	158	299	protein modification by small protein removal	biological_process	3.44589394436358e-09	1.20565838611006
257	GO:0006302	9.5927369457427e-13	2.49604293533635	81.8918050348152	136	248	double-strand break repair	biological_process	3.73828958775593e-09	1.31964275073224
258	GO:0006914	9.86765646497651e-13	1.92206605199536	163.78361006963	239	496	autophagy	biological_process	3.84542572440135e-09	0.942657915325376
259	GO:0061919	9.86765646497651e-13	1.92206605199536	163.78361006963	239	496	process utilizing autophagic mechanism	biological_process	3.84542572440135e-09	0.942657915325376
260	GO:0009968	1.01730731207419e-12	1.51554251870307	433.894483128013	552	1314	negative regulation of signal transduction	biological_process	3.96444659515311e-09	0.599834327649514
261	GO:1901988	1.1672461449072e-12	2.40757349277529	88.1657739689341	144	267	negative regulation of cell cycle phase transition	biological_process	4.54875822670337e-09	1.26757983796246
262	GO:0031401	1.20666115564434e-12	1.53080909783268	408.468398500268	523	1237	positive regulation of protein modification process	biological_process	4.702358523546e-09	0.614294380301885
263	GO:0045893	1.36881316018702e-12	1.47109031814561	506.210230316015	632	1533	positive regulation of transcription, DNA-templated	biological_process	5.33426488524882e-09	0.556885824118737
264	GO:0051234	1.44800820533892e-12	1.26942555520249	1764.63631494376	1969	5344	establishment of localization	biological_process	5.64288797620578e-09	0.344175791370315
265	GO:0070482	1.47390257274172e-12	2.06233243967828	130.10230316015	197	394	response to oxygen levels	biological_process	5.74379832597447e-09	1.04427690807831
266	GO:0019637	1.59837996088063e-12	1.58336135890616	341.105784681307	446	1033	organophosphate metabolic process	biological_process	6.22888670755183e-09	0.662990548720601
267	GO:0006886	1.6801954703694e-12	1.54057406205537	389.646491697911	501	1180	intracellular protein transport	biological_process	6.54772174802953e-09	0.623468040632121
268	GO:0051607	1.75006796650225e-12	2.51555515629501	78.589716122121	131	238	defense response to virus	biological_process	6.82001486545929e-09	1.33087682263511
269	GO:0051098	1.91196896244047e-12	2.09466016124875	123.167916443492	188	373	regulation of binding	biological_process	7.45094304663051e-09	1.06671619931798
270	GO:0006518	2.34876196906896e-12	1.63298267105561	291.244242099625	388	882	peptide metabolic process	biological_process	9.15312539346172e-09	0.707509481337584
271	GO:1901991	2.39822957332195e-12	2.45515783912297	81.8918050348152	135	248	negative regulation of mitotic cell cycle phase transition	biological_process	9.34590064723562e-09	1.29581577663776
272	GO:0062197	2.74774270884215e-12	2.13182243698556	115.573111944296	178	350	cellular response to chemical stress	biological_process	1.07079533363579e-08	1.09208727864659
273	GO:0006986	2.84640552461186e-12	2.8936062513841	58.1167648634172	103	176	response to unfolded protein	biological_process	1.10924423294124e-08	1.53286861992658
274	GO:0072655	2.86875631864591e-12	3.34800417510121	45.23861810391	85	137	establishment of protein localization to mitochondrion	biological_process	1.11795433737631e-08	1.74330132699043
275	GO:0043281	4.24238890078629e-12	2.59318270863262	70.9949116229245	120	215	regulation of cysteine-type endopeptidase activity involved in apoptotic process	biological_process	1.65325895463642e-08	1.3747238581588
276	GO:0051090	4.28237623889412e-12	1.9697955821175	142.650241028388	211	432	regulation of DNA-binding transcription factor activity	biological_process	1.66884202029704e-08	0.978045920053592
277	GO:0002009	4.49511128665177e-12	1.84151177361871	177.322174611676	253	537	morphogenesis of an epithelium	biological_process	1.75174486840819e-08	0.880890621069866
278	GO:1902749	4.76530286539426e-12	2.59870953892498	70.3344938403856	119	213	regulation of cell cycle G2/M phase transition	biological_process	1.85703852664414e-08	1.37779539095889
279	GO:0006261	5.33894761537892e-12	3.10749368894743	49.8615425816818	91	151	DNA-dependent DNA replication	biological_process	2.08058788571316e-08	1.63575146129112
280	GO:0009314	5.88260497431649e-12	1.9384870901347	147.933583288698	217	448	response to radiation	biological_process	2.29245115849114e-08	0.954931127113514
281	GO:0022411	6.36269584915504e-12	1.8248259522295	180.294054633101	256	546	cellular component disassembly	biological_process	2.47954257241572e-08	0.867758869565496
282	GO:0002376	7.4280208334407e-12	1.31796770478913	1041.47884306374	1206	3154	immune system process	biological_process	2.89469971879184e-08	0.398315019275094
283	GO:0010468	7.61011208410175e-12	1.2600790502647	1748.12587038029	1945	5294	regulation of gene expression	biological_process	2.96566067917445e-08	0.333514243127978
284	GO:0051640	7.64095947078058e-12	1.75973372079171	204.069094804499	284	618	organelle localization	biological_process	2.97768190576319e-08	0.815357139796127
285	GO:0006120	7.78362075436334e-12	7.31241152128934	18.1614890198179	43	55	mitochondrial electron transport, NADH to ubiquinone	biological_process	3.03327700797539e-08	2.87034726336879
286	GO:0070585	8.13872553425794e-12	3.20238077434985	46.5594536689877	86	141	protein localization to mitochondrion	biological_process	3.17166134070032e-08	1.6791448595736
287	GO:0010648	8.23550959261506e-12	1.4626095079665	482.435190144617	601	1461	negative regulation of cell communication	biological_process	3.20937808824209e-08	0.548544645677715
288	GO:2001242	8.44435775875031e-12	2.92370051184614	54.4844670594537	97	165	regulation of intrinsic apoptotic signaling pathway	biological_process	3.290766218585e-08	1.54779553693909
289	GO:0043604	8.95063924818591e-12	1.61394633832493	289.262988752009	383	876	amide biosynthetic process	biological_process	3.48806411501805e-08	0.690592611627146
290	GO:2001252	9.12474736606138e-12	2.83648389778436	57.4563470808784	101	174	positive regulation of chromosome organization	biological_process	3.55591404855412e-08	1.5041036741084
291	GO:0023057	9.85575111068286e-12	1.45983654209269	483.756025709695	602	1465	negative regulation of signaling	biological_process	3.84078620783311e-08	0.545806839575051
292	GO:1903706	1.02530333447705e-11	1.8893750203718	156.849223352973	227	475	regulation of hemopoiesis	biological_process	3.99560709445708e-08	0.917909089408546
293	GO:0035967	1.02734562907676e-11	2.94969047975638	53.163631494376	95	161	cellular response to topologically incorrect protein	biological_process	4.00356591651213e-08	1.56056357591573
294	GO:0097191	1.02735421624531e-11	2.50014256639169	73.9667916443492	123	224	extrinsic apoptotic signaling pathway	biological_process	4.00359938070797e-08	1.32201036447213
295	GO:0051347	1.24226323223142e-11	1.72613805168719	214.96598821639	296	651	positive regulation of transferase activity	biological_process	4.84109981600586e-08	0.787547851840097
296	GO:0006520	1.41762334259035e-11	2.08256535458905	114.912694161757	175	348	cellular amino acid metabolic process	biological_process	5.52447816607458e-08	1.05836177062663
297	GO:0070498	1.41925190808768e-11	3.96924278811377	33.0208891269416	66	100	interleukin-1-mediated signaling pathway	biological_process	5.53082468581768e-08	1.98886381088775
298	GO:0006325	1.51102669755434e-11	1.63838836873798	264.167113015533	353	800	chromatin organization	biological_process	5.88847104036925e-08	0.712277378492788
299	GO:0071702	1.66087716189381e-11	1.32448843744691	951.992233529727	1108	2883	organic substance transport	biological_process	6.47243829990018e-08	0.405435249286382
300	GO:0071900	1.83316482612691e-11	1.83066323062946	170.057579003749	242	515	regulation of protein serine/threonine kinase activity	biological_process	7.14384332741656e-08	0.872366416920548
301	GO:0007006	1.9416397915626e-11	3.2282464371072	44.2479914301018	82	134	mitochondrial membrane organization	biological_process	7.56657026771945e-08	1.69075071492975
302	GO:0010389	2.06582596146525e-11	2.62341328519578	64.7209426888056	110	196	regulation of G2/M transition of mitotic cell cycle	biological_process	8.05052377183008e-08	1.39144510365117
303	GO:0001666	2.08521229363886e-11	2.0475322047741	118.54499196572	179	359	response to hypoxia	biological_process	8.12607230831066e-08	1.03388614358912
304	GO:0006289	2.35860167170035e-11	3.67102080309627	35.9927691483664	70	109	nucleotide-excision repair	biological_process	9.19147071461627e-08	1.87618128998603
305	GO:0051336	2.36720247032994e-11	1.48213111687958	424.648634172469	534	1286	regulation of hydrolase activity	biological_process	9.22498802687576e-08	0.56767308145252
306	GO:0044786	2.4000557672114e-11	5.20718842001963	23.4448312801285	51	71	cell cycle DNA replication	biological_process	9.35301732482284e-08	2.38050461101274
307	GO:0031331	2.46304044136631e-11	2.03635462282079	119.535618639529	180	362	positive regulation of cellular catabolic process	biological_process	9.59846860000449e-08	1.02598882272733
308	GO:0043903	2.9062611497504e-11	2.45867598010628	73.3063738618104	121	222	regulation of interspecies interactions between organisms	biological_process	1.13256997005773e-07	1.29788161997059
309	GO:0016579	2.94264532051861e-11	2.2215742478447	93.4491162292448	147	283	protein deubiquitination	biological_process	1.1467488814061e-07	1.15158235886191
310	GO:0008283	2.945115943864e-11	1.37826507941731	669.003213711837	802	2026	cell population proliferation	biological_process	1.1477116833238e-07	0.462853385852433
311	GO:1903827	3.16238722957544e-11	1.79821167676137	176.661756829138	249	535	regulation of cellular protein localization	biological_process	1.23238230336555e-07	0.846562857915195
312	GO:0032543	3.3503481022505e-11	3.16708178375243	44.5782003213712	82	135	mitochondrial translation	biological_process	1.30563065544702e-07	1.66315412265206
313	GO:0072331	3.61684755559935e-11	2.26473682490933	88.1657739689341	140	267	signal transduction by p53 class mediator	biological_process	1.40948549241707e-07	1.17934341077575
314	GO:0007010	3.8852572585931e-11	1.46869925859061	436.536154258168	546	1322	cytoskeleton organization	biological_process	1.51408475367373e-07	0.55453900953688
315	GO:0032269	4.10646051210744e-11	1.5140068373835	367.85270487413	469	1114	negative regulation of cellular protein metabolic process	biological_process	1.60028766156827e-07	0.598371720671728
316	GO:0061024	4.22967739031937e-11	1.5892733068675	288.60257096947	379	874	membrane organization	biological_process	1.64830527900746e-07	0.668367245867517
317	GO:0034620	4.78922969914212e-11	3.07079427725703	46.2292447777183	84	140	cellular response to unfolded protein	biological_process	1.86636281375568e-07	1.61861186460213
318	GO:0051248	5.23852376257982e-11	1.49388980014173	390.637118371719	494	1183	negative regulation of protein metabolic process	biological_process	2.04145271027736e-07	0.579073728680829
319	GO:0034724	5.34019782007463e-11	6.59133908717446	18.1614890198179	42	55	DNA replication-independent nucleosome organization	biological_process	2.08107509048308e-07	2.72057159090437
320	GO:0046034	5.45609816573694e-11	2.13869501613642	100.383502945903	155	304	ATP metabolic process	biological_process	2.12624145518768e-07	1.09673076484117
321	GO:0060249	5.4728940098602e-11	1.89042271182339	144.961703267274	210	439	anatomical structure homeostasis	biological_process	2.13278679564252e-07	0.918708867284187
322	GO:1902532	5.4827720234245e-11	1.7762816816536	179.963845741832	252	545	negative regulation of intracellular signal transduction	biological_process	2.13663625752853e-07	0.828860381519807
323	GO:0010212	6.04304240205407e-11	2.96894537676867	48.5407070166042	87	147	response to ionizing radiation	biological_process	2.35497362408047e-07	1.56995055058631
324	GO:0034599	6.21184161248e-11	2.13907161195466	99.7230851633637	154	302	cellular response to oxidative stress	biological_process	2.42075467638346e-07	1.09698478193375
325	GO:0006810	6.22620031969608e-11	1.247920563834	1724.02062131762	1911	5221	transport	biological_process	2.42635026458556e-07	0.319526102621504
326	GO:0034644	6.47499035719029e-11	4.39971290781571	27.0771290840921	56	82	cellular response to UV	biological_process	2.52330374219706e-07	2.13740938739002
327	GO:0031055	6.62771662915512e-11	7.74946956095969	15.850026780932	38	48	chromatin remodeling at centromere	biological_process	2.58282117038175e-07	2.95409756355296
328	GO:1903829	6.76584932419063e-11	2.08219620374989	106.987680771291	163	324	positive regulation of cellular protein localization	biological_process	2.63665148163709e-07	1.05810601908891
329	GO:0009896	7.04564738726897e-11	1.90221052224072	140.338778789502	204	425	positive regulation of catabolic process	biological_process	2.74568878681872e-07	0.927676921585112
330	GO:0072594	1.07347598626105e-10	1.73905881195909	188.549276914837	261	571	establishment of protein localization to organelle	biological_process	4.18333591845932e-07	0.798306722918797
331	GO:0006336	1.24461623979646e-10	6.43335175601668	17.8312801285485	41	54	DNA replication-independent nucleosome assembly	biological_process	4.8502694864868e-07	2.68557057299778
332	GO:0001701	1.4087993045367e-10	1.96118321282027	123.167916443492	182	373	in utero embryonic development	biological_process	5.49009088977951e-07	0.97172431772308
333	GO:0055086	1.4215533066851e-10	1.69076471177866	207.701392608463	283	629	nucleobase-containing small molecule metabolic process	biological_process	5.53979323615182e-07	0.75767590707609
334	GO:0007166	1.4250327679073e-10	1.29772136152889	1017.70380289234	1170	3082	cell surface receptor signaling pathway	biological_process	5.55335269653475e-07	0.375980650290994
335	GO:0034508	1.45241546487646e-10	6.12003919647232	18.4916979110873	42	56	centromere complex assembly	biological_process	5.66006306662357e-07	2.61354089284851
336	GO:0043043	1.58893242433734e-10	1.62529572827741	244.024370648099	325	739	peptide biosynthetic process	biological_process	6.19206965764261e-07	0.700702245465447
337	GO:0043009	1.60505757177397e-10	1.68952545654761	207.040974825924	282	627	chordate embryonic development	biological_process	6.25490935720318e-07	0.756618088150905
338	GO:0050792	1.69188832001183e-10	2.43908929627439	68.6834493840386	113	208	regulation of viral process	biological_process	6.5932887830861e-07	1.28634257688522
339	GO:0051403	1.7525417841471e-10	2.14237058837491	94.439742903053	146	286	stress-activated MAPK cascade	biological_process	6.82965533282125e-07	1.09920805981102
340	GO:0031098	1.76053991483241e-10	2.06869480298463	104.015800749866	158	315	stress-activated protein kinase signaling cascade	biological_process	6.8608240481019e-07	1.04872081837413
341	GO:0090407	1.81276002471538e-10	1.70985283373343	196.144081414033	269	594	organophosphate biosynthetic process	biological_process	7.06432581631585e-07	0.773872158339432
342	GO:0008630	1.86870106840394e-10	3.55028865819246	34.3417246920193	66	104	intrinsic apoptotic signaling pathway in response to DNA damage	biological_process	7.28232806357014e-07	1.8279363285082
343	GO:0030968	1.91519403210406e-10	3.22027965921118	39.9552758435994	74	121	endoplasmic reticulum unfolded protein response	biological_process	7.46351114310951e-07	1.68718598195406
344	GO:2000116	2.14906821088577e-10	2.28806562652493	78.9199250133905	126	239	regulation of cysteine-type endopeptidase activity	biological_process	8.37491881782184e-07	1.1941284322318
345	GO:0010257	2.21226524320283e-10	5.2151041382942	21.1333690412426	46	64	NADH dehydrogenase complex assembly	biological_process	8.62119765276141e-07	2.38269606162338
346	GO:0032981	2.21226524320283e-10	5.2151041382942	21.1333690412426	46	64	mitochondrial respiratory chain complex I assembly	biological_process	8.62119765276141e-07	2.38269606162338
347	GO:0010506	2.25498491301348e-10	2.0310603536195	108.308516336369	163	328	regulation of autophagy	biological_process	8.78767620601352e-07	1.02223311042375
348	GO:0070125	2.63458578898939e-10	3.94929316085366	29.0583824317086	58	88	mitochondrial translational elongation	biological_process	1.02669808196917e-06	1.98159446478779
349	GO:0070555	2.82021802972548e-10	2.41710504577982	68.3532404927691	112	207	response to interleukin-1	biological_process	1.09903896618402e-06	1.27328017303418
350	GO:0016071	2.84249145694554e-10	1.55622560372432	289.593197643278	376	877	mRNA metabolic process	biological_process	1.10771892077168e-06	0.638051220851839
351	GO:1903362	2.95957162444006e-10	2.24349243521919	81.5615961435458	129	247	regulation of cellular protein catabolic process	biological_process	1.15334506204429e-06	1.16574631943206
352	GO:0006412	3.27884487605392e-10	1.62406853529311	235.769148366363	314	714	translation	biological_process	1.27776584819821e-06	0.699612515183932
353	GO:0016233	3.32564872332136e-10	5.97334841840067	18.1614890198179	41	55	telomere capping	biological_process	1.29600530747833e-06	2.57853987494192
354	GO:0031400	3.60752764557873e-10	1.67816245378044	204.069094804499	277	618	negative regulation of protein modification process	biological_process	1.40585352348203e-06	0.746882381998801
355	GO:0018193	3.74423356826804e-10	1.45114245053947	415.732994108195	517	1259	peptidyl-amino acid modification	biological_process	1.45912782155406e-06	0.537189147660697
356	GO:0140053	3.8047398616275e-10	2.69111524076121	53.4938403856454	92	162	mitochondrial gene expression	biological_process	1.48270712407624e-06	1.42820417236624
357	GO:0071396	3.88793756508513e-10	1.68323859318479	200.767005891805	273	608	cellular response to lipid	biological_process	1.51512926911368e-06	0.751239688139959
358	GO:0009605	4.01034843777041e-10	1.30108876759422	929.868237814676	1073	2816	response to external stimulus	biological_process	1.56283278619913e-06	0.379719394184253
359	GO:1902533	4.02561975808126e-10	1.50503841315165	337.143277986074	429	1021	positive regulation of intracellular signal transduction	biological_process	1.56878401972427e-06	0.589800309414316
360	GO:0034340	4.07474505614326e-10	3.57599967223861	32.6906802356722	63	99	response to type I interferon	biological_process	1.58792814837903e-06	1.83834660428976
361	GO:0019439	4.18293714788529e-10	1.68850964849695	197.464916979111	269	598	aromatic compound catabolic process	biological_process	1.6300906065309e-06	0.755750423229858
362	GO:0017144	4.72171415343176e-10	1.68721383754451	196.804499196572	268	596	drug metabolic process	biological_process	1.84005200559236e-06	0.754642832436623
363	GO:0033993	5.50042195483747e-10	1.53002888681206	304.122388859132	391	921	response to lipid	biological_process	2.14351443580016e-06	0.613558891131714
364	GO:2000278	5.71380171873623e-10	3.34011151197114	35.6625602570969	67	108	regulation of DNA biosynthetic process	biological_process	2.22666852979151e-06	1.73989626889161
365	GO:0031145	5.71765483182671e-10	4.0837833415153	26.7469201928227	54	81	anaphase-promoting complex-dependent catabolic process	biological_process	2.22817008796287e-06	2.02990632840651
366	GO:1901700	5.81005166793456e-10	1.38239542520324	555.081146223889	669	1681	response to oxygen-containing compound	biological_process	2.2641771349941e-06	0.467170348274087
367	GO:0051091	5.98407145100168e-10	2.16552014069042	86.1845206213176	134	261	positive regulation of DNA-binding transcription factor activity	biological_process	2.33199264445535e-06	1.11471359043322
368	GO:0009792	6.06452998322552e-10	1.65062560519832	212.654525977504	286	644	embryo development ending in birth or egg hatching	biological_process	2.36334733446299e-06	0.723012925353488
369	GO:0009719	6.11562998203904e-10	1.3782550013073	565.31762185324	680	1712	response to endogenous stimulus	biological_process	2.38326100400061e-06	0.462842836580955
370	GO:0043254	6.91170754291082e-10	1.83226519483954	141.65961435458	202	429	regulation of protein-containing complex assembly	biological_process	2.69349242947235e-06	0.873628328539047
371	GO:0034660	7.64345345356714e-10	1.77773380167879	156.849223352973	220	475	ncRNA metabolic process	biological_process	2.97865381085512e-06	0.830039310810079
372	GO:0007249	7.75365838454713e-10	2.13033746556474	88.8261917514729	137	269	I-kappaB kinase/NF-kappaB signaling	biological_process	3.02160067245802e-06	1.09108198506758
373	GO:0032606	7.82576883739295e-10	2.98908498300845	42.2667380824853	76	128	type I interferon production	biological_process	3.04970211593203e-06	1.57970391502268
374	GO:0006629	7.87739823970126e-10	1.41562994194626	464.603910016069	569	1407	lipid metabolic process	biological_process	3.06982209401158e-06	0.501444181597842
375	GO:0034655	7.9620959368688e-10	1.72227618838718	176.331547937868	243	534	nucleobase-containing compound catabolic process	biological_process	3.10282878659777e-06	0.784316515363195
376	GO:0033108	8.40735345142076e-10	3.56052237408725	31.700053561864	61	96	mitochondrial respiratory chain complex assembly	biological_process	3.27634564001867e-06	1.83208891850042
377	GO:0036294	8.65092181538425e-10	2.3113676875709	71.6553294054633	115	217	cellular response to decreased oxygen levels	biological_process	3.37126423145524e-06	1.20874677899229
378	GO:0046700	8.9661212692119e-10	1.68333174542683	191.851365827531	261	581	heterocycle catabolic process	biological_process	3.49409745861188e-06	0.751319526232829
379	GO:0032984	9.06276632670554e-10	1.99213286713287	106.657471880021	159	323	protein-containing complex disassembly	biological_process	3.53176003751715e-06	0.994313872486908
380	GO:0019058	9.28820208049579e-10	1.98113233891976	108.308516336369	161	328	viral life cycle	biological_process	3.61961235076921e-06	0.9863252549504
381	GO:0065004	9.32516132347649e-10	2.18828336370162	81.8918050348152	128	248	protein-DNA complex assembly	biological_process	3.63401536775879e-06	1.12979956671248
382	GO:0030155	9.82477077374924e-10	1.61421060684401	228.174343867167	303	691	regulation of cell adhesion	biological_process	3.82871317053008e-06	0.690828820020524
383	GO:0033260	9.97635555101664e-10	5.15963641255261	19.812533476165	43	60	nuclear DNA replication	biological_process	3.88778575823119e-06	2.36726940590268
384	GO:0071453	1.02376112788379e-09	2.2339099548474	77.2688805570434	122	234	cellular response to oxygen levels	biological_process	3.98959711536312e-06	1.15957103438289
385	GO:0007059	1.03197967740728e-09	1.99157833243629	105.997054097483	158	321	chromosome segregation	biological_process	4.02162480285616e-06	0.993912224665646
386	GO:0042770	1.05882516832931e-09	2.90066759263408	43.9177825388323	78	133	signal transduction in response to DNA damage	biological_process	4.12624168097934e-06	1.53638497670258
387	GO:0044270	1.09994886237784e-09	1.6779500037991	192.1815747188	261	582	cellular nitrogen compound catabolic process	biological_process	4.28650071668645e-06	0.746699729874477
388	GO:0002252	1.12094927904593e-09	1.43468720491029	418.37466523835	517	1267	immune effector process	biological_process	4.36833934044198e-06	0.520736230200895
389	GO:0016570	1.1795947411544e-09	1.78825176835851	149.914836636315	211	454	histone modification	biological_process	4.59688070627872e-06	0.838549868172136
390	GO:0030522	1.34639321281402e-09	2.08236213843286	91.7980717728977	140	278	intracellular receptor signaling pathway	biological_process	5.24689435033623e-06	1.0582209859712
391	GO:0010821	1.55718494246668e-09	2.47758466669516	59.1073915372255	98	179	regulation of mitochondrion organization	biological_process	6.06834972079264e-06	1.30893435958497
392	GO:0071347	1.55718494246668e-09	2.47758466669516	59.1073915372255	98	179	cellular response to interleukin-1	biological_process	6.06834972079264e-06	1.30893435958497
393	GO:0070925	1.67880464253495e-09	1.53696155997762	279.026513122657	360	845	organelle assembly	biological_process	6.5423016919587e-06	0.620081083100804
394	GO:1901361	1.68687238809439e-09	1.63653304837364	208.361810391002	279	631	organic cyclic compound catabolic process	biological_process	6.57374169640385e-06	0.710642736659088
395	GO:1903320	1.86302373202404e-09	2.21652918427112	76.2782538832351	120	231	regulation of protein modification by small protein conjugation or removal	biological_process	7.26020348369768e-06	1.14830235809354
396	GO:0001816	1.96062553945612e-09	1.55519146147364	260.865024102839	339	790	cytokine production	biological_process	7.6405577272605e-06	0.637092203195063
397	GO:0034080	2.17758178215897e-09	6.92921220029359	14.5291912158543	34	44	CENP-A containing nucleosome assembly	biological_process	8.4860362050735e-06	2.79269133802828
398	GO:0061641	2.17758178215897e-09	6.92921220029359	14.5291912158543	34	44	CENP-A containing chromatin organization	biological_process	8.4860362050735e-06	2.79269133802828
399	GO:1903311	2.39847310013839e-09	1.95511060389385	106.987680771291	158	324	regulation of mRNA metabolic process	biological_process	9.34684967123932e-06	0.967250225525247
400	GO:0006283	2.50817465785189e-09	4.16645547198605	24.1052490626674	49	73	transcription-coupled nucleotide-excision repair	biological_process	9.77435664164881e-06	2.05882056171585
401	GO:0032479	2.57630228169364e-09	2.90946920424839	41.6063202999464	74	126	regulation of type I interferon production	biological_process	1.00398499917601e-05	1.54075597572895
402	GO:0044087	2.61433727888673e-09	1.4960707981339	312.707820032137	397	947	regulation of cellular component biogenesis	biological_process	1.01880723758216e-05	0.581178449089104
403	GO:1901698	2.63760769968458e-09	1.44894681596624	374.456882699518	466	1134	response to nitrogen compound	biological_process	1.02787572056708e-05	0.535004641306224
404	GO:0000165	2.70457205928073e-09	1.49231470764493	316.340117836101	401	958	MAPK cascade	biological_process	1.0539717315017e-05	0.577551811250932
405	GO:0023014	2.79337000169319e-09	1.48865525265957	319.972415640064	405	969	signal transduction by protein phosphorylation	biological_process	1.08857628965984e-05	0.574009688866532
406	GO:0009607	2.80827212210434e-09	1.38601059309275	495.313336904124	599	1500	response to biotic stimulus	biological_process	1.09438364598406e-05	0.470938283841637
407	GO:0010243	2.85164948527295e-09	1.46632857991967	347.709962506695	436	1053	response to organonitrogen compound	biological_process	1.11128780441087e-05	0.552208423733907
408	GO:0000075	3.23623029162884e-09	2.24819525279295	71.3251205141939	113	216	cell cycle checkpoint	biological_process	1.26115894464776e-05	1.16876733716184
409	GO:0042769	3.29688834816031e-09	7.89466498206717	12.8781467595072	31	39	DNA damage response, detection of DNA damage	biological_process	1.28479738927807e-05	2.98087804519059
410	GO:0016569	3.42779051788645e-09	1.73868468360028	156.519014461703	217	474	covalent chromatin modification	biological_process	1.33580996482035e-05	0.79799631869797
411	GO:0001817	3.43061732549582e-09	1.57516186351548	237.42019282271	311	719	regulation of cytokine production	biological_process	1.33691157174572e-05	0.655500087464895
412	GO:0006301	3.84824724112475e-09	5.53356338455082	17.1708623460096	38	52	postreplication repair	biological_process	1.49966194986632e-05	2.46820881528988
413	GO:0051345	4.01906383212607e-09	1.55180810179205	252.609801821103	328	765	positive regulation of hydrolase activity	biological_process	1.56622917537953e-05	0.633950163381948
414	GO:0042221	4.51004547995787e-09	1.22482834521211	1595.89957150509	1759	4833	response to chemical	biological_process	1.75756472353958e-05	0.29257957546157
415	GO:0040007	4.6996858556058e-09	1.47543500820543	325.585966791644	410	986	growth	biological_process	1.83146757792958e-05	0.561140372545723
416	GO:0016192	4.90390832557841e-09	1.31859561795975	699.382431708623	818	2118	vesicle-mediated transport	biological_process	1.91105307447791e-05	0.399002192025069
417	GO:0000819	5.02955384678646e-09	2.35015328915807	62.4094804499197	101	189	sister chromatid segregation	biological_process	1.96001713409269e-05	1.23275485989485
418	GO:0060341	5.44262113937924e-09	1.47275445810816	325.916175682914	410	987	regulation of cellular localization	biological_process	2.12098945801609e-05	0.558516920123813
419	GO:0060337	5.66351663807132e-09	3.3467581977654	31.3698446705945	59	95	type I interferon signaling pathway	biological_process	2.20707243385639e-05	1.74276432052356
420	GO:0071357	5.66351663807132e-09	3.3467581977654	31.3698446705945	59	95	cellular response to type I interferon	biological_process	2.20707243385639e-05	1.74276432052356
421	GO:0044092	6.12294172772592e-09	1.43056815534933	383.702731655062	474	1162	negative regulation of molecular function	biological_process	2.38611039129479e-05	0.516588232398729
422	GO:0006753	6.12565218534921e-09	1.66098695323613	181.284681306909	245	549	nucleoside phosphate metabolic process	biological_process	2.38716665663059e-05	0.732040741225962
423	GO:0007050	6.15896497633398e-09	2.13815496702344	78.2595072308516	121	237	cell cycle arrest	biological_process	2.40014865127735e-05	1.09636641903323
424	GO:0061013	6.29727577155348e-09	2.28768169370128	65.7115693626138	105	199	regulation of mRNA catabolic process	biological_process	2.45404836817439e-05	1.19388633058446
425	GO:0009991	6.32946797871456e-09	1.6736367557271	175.34092126406	238	531	response to extracellular stimulus	biological_process	2.46659367130506e-05	0.742986440924864
426	GO:0050896	6.52629721518859e-09	1.19428814183623	3078.86770219604	3262	9324	response to stimulus	biological_process	2.54329802475899e-05	0.256150952722325
427	GO:0010639	6.76815915927369e-09	1.80992920964234	129.772094268881	184	393	negative regulation of organelle organization	biological_process	2.63755162436896e-05	0.855933271399551
428	GO:0051186	6.87597959346215e-09	1.74441122706119	148.263792179968	206	449	cofactor metabolic process	biological_process	2.6795692475722e-05	0.802740180772569
429	GO:0070126	6.93714529505494e-09	3.46449599944444	29.388591322978	56	89	mitochondrial translational termination	biological_process	2.70340552148291e-05	1.79264549031669
430	GO:0048732	7.38957409654838e-09	1.75826222766709	143.310658810927	200	434	gland development	biological_process	2.8797170254249e-05	0.814150250425872
431	GO:0051101	8.29953535058236e-09	2.82990569253494	40.9459025174076	72	124	regulation of DNA binding	biological_process	3.23432892612195e-05	1.50075397560867
432	GO:1903050	8.31033808976846e-09	2.20767461776054	70.6647027316551	111	214	regulation of proteolysis involved in cellular protein catabolic process	biological_process	3.23853875358277e-05	1.14252755348598
433	GO:2001020	8.31033808976846e-09	2.20767461776054	70.6647027316551	111	214	regulation of response to DNA damage stimulus	biological_process	3.23853875358277e-05	1.14252755348598
434	GO:0006414	8.60073959677739e-09	2.72578967537089	43.9177825388323	76	133	translational elongation	biological_process	3.35170822086415e-05	1.44667424666046
435	GO:0071456	8.67332387449148e-09	2.23440947363681	68.3532404927691	108	207	cellular response to hypoxia	biological_process	3.37999431388933e-05	1.15989359560298
436	GO:0032204	8.70239139968289e-09	3.65953846240629	26.7469201928227	52	81	regulation of telomere maintenance	biological_process	3.39132192845642e-05	1.87166170862283
437	GO:0051188	9.08123679407445e-09	2.1399567693188	76.2782538832351	118	231	cofactor biosynthetic process	biological_process	3.53895797865081e-05	1.09758165208467
438	GO:0007093	9.10266948588214e-09	2.45530864197531	54.4844670594537	90	165	mitotic cell cycle checkpoint	biological_process	3.54731029864827e-05	1.29590438839314
439	GO:0071496	9.29220643994599e-09	1.87960257159556	111.940814140332	162	339	cellular response to external stimulus	biological_process	3.62117284964695e-05	0.910427646689515
440	GO:1903900	9.29582878256979e-09	2.57201329307544	49.201124799143	83	149	regulation of viral life cycle	biological_process	3.62258447656745e-05	1.36289809904396
441	GO:0006401	9.59663331194161e-09	1.79387660124945	131.092929833958	185	397	RNA catabolic process	biological_process	3.73980800166364e-05	0.843080652303739
442	GO:0034612	1.02404304549643e-08	1.92505685491617	103.025174076058	151	312	response to tumor necrosis factor	biological_process	3.9906957482996e-05	0.944901055207194
443	GO:0051707	1.08406114110209e-08	1.37299817123884	484.416443492234	583	1467	response to other organism	biological_process	4.22458626687484e-05	0.457329703892578
444	GO:2000573	1.08791061363076e-08	4.1721256684492	22.1239957150509	45	67	positive regulation of DNA biosynthetic process	biological_process	4.23958766131909e-05	2.06078261387828
445	GO:0016236	1.11403728319358e-08	1.95670121462299	97.4116229244778	144	295	macroautophagy	biological_process	4.34140329260539e-05	0.96842347538687
446	GO:0031668	1.11422066239997e-08	2.02034826603792	88.4959828602035	133	268	cellular response to extracellular stimulus	biological_process	4.34211792137267e-05	1.01460400504543
447	GO:0045088	1.1506359873451e-08	1.934544268945	100.713711837172	148	305	regulation of innate immune response	biological_process	4.48402844268384e-05	0.951993742922594
448	GO:0050793	1.17060034773387e-08	1.27617369943448	890.243170862346	1018	2696	regulation of developmental process	biological_process	4.56182955511889e-05	0.351824707047726
449	GO:0009117	1.20188879705366e-08	1.64944445815322	178.973219068024	241	542	nucleotide metabolic process	biological_process	4.68376064211812e-05	0.721980198760068
450	GO:0010467	1.2398278626355e-08	1.19729209205935	2236.83502945903	2410	6774	gene expression	biological_process	4.83160918069053e-05	0.259775155922905
451	GO:0071824	1.24297997703751e-08	1.96772772854162	95.1001606855919	141	288	protein-DNA complex subunit organization	biological_process	4.84389297051518e-05	0.976530610993503
452	GO:0070201	1.28417182669501e-08	1.53275769738259	249.637921799679	322	756	regulation of establishment of protein localization	biological_process	5.00441760863047e-05	0.616129649760235
453	GO:0043207	1.36890275981072e-08	1.36966308992222	485.076861274772	583	1469	response to external biotic stimulus	biological_process	5.33461405498237e-05	0.453821062328914
454	GO:0043280	1.50680780360597e-08	2.68948232650592	43.5875736475629	75	132	positive regulation of cysteine-type endopeptidase activity involved in apoptotic process	biological_process	5.87203001065246e-05	1.42732850852364
455	GO:0031396	1.57934144700524e-08	2.21485663088474	67.3626138189609	106	204	regulation of protein ubiquitination	biological_process	6.15469361897943e-05	1.14721331521107
456	GO:2001236	1.66865080297551e-08	2.48349389097744	51.1823781467595	85	155	regulation of extrinsic apoptotic signaling pathway	biological_process	6.50273217919555e-05	1.31237119796606
457	GO:0043123	1.73346908496305e-08	2.30841739357054	60.4282271023032	97	183	positive regulation of I-kappaB kinase/NF-kappaB signaling	biological_process	6.755329024101e-05	1.20690410664829
458	GO:0043487	1.73346908496305e-08	2.30841739357054	60.4282271023032	97	183	regulation of RNA stability	biological_process	6.755329024101e-05	1.20690410664829
459	GO:0090316	1.75196839136345e-08	2.34574205238017	58.1167648634172	94	176	positive regulation of intracellular protein transport	biological_process	6.82742082114335e-05	1.23004437729983
460	GO:0051972	1.75605623718523e-08	5.48651022713013	15.850026780932	35	48	regulation of telomerase activity	biological_process	6.84335115631083e-05	2.4558887942463
461	GO:1901293	1.83352176108644e-08	1.96548172114374	93.1189073379754	138	282	nucleoside phosphate biosynthetic process	biological_process	7.14523430295385e-05	0.974882946851348
462	GO:0045069	1.87786568897264e-08	3.20033280373873	31.3698446705945	58	95	regulation of viral genome replication	biological_process	7.31804258992636e-05	1.67822193928074
463	GO:0006310	1.90158623139785e-08	1.94190049255631	96.4209962506695	142	292	DNA recombination	biological_process	7.41048154375744e-05	0.957469275641955
464	GO:0000070	2.12318812852669e-08	2.49596446602317	49.8615425816818	83	151	mitotic sister chromatid segregation	biological_process	8.2740641368685e-05	1.31959739531512
465	GO:0045785	2.13688828650481e-08	1.76159415095692	133.074183181575	186	403	positive regulation of cell adhesion	biological_process	8.32745365250923e-05	0.816881583824494
466	GO:0006415	2.24225724367829e-08	3.01454397915155	34.3417246920193	62	104	translational termination	biological_process	8.73807647861431e-05	1.59193977699254
467	GO:1903749	2.25250904901091e-08	4.53043083900227	19.1521156936261	40	58	positive regulation of establishment of protein localization to mitochondrion	biological_process	8.77802776399553e-05	2.1796482555112
468	GO:0042127	2.37667943034017e-08	1.3362638874364	561.355115158007	664	1700	regulation of cell population proliferation	biological_process	9.26191974003563e-05	0.418204941570848
469	GO:0051092	2.39411489604269e-08	2.50248674431557	49.201124799143	82	149	positive regulation of NF-kappaB transcription factor activity	biological_process	9.32986574987836e-05	1.32336242711888
470	GO:0042594	2.41201415354976e-08	2.24925939682741	63.0698982324585	100	191	response to starvation	biological_process	9.39961915638341e-05	1.16945005014932
471	GO:0070302	2.4588202887557e-08	2.06618429009321	78.9199250133905	120	239	regulation of stress-activated protein kinase signaling cascade	biological_process	9.58202266528096e-05	1.04696893888162
472	GO:0043488	2.53135344189949e-08	2.31729355240101	58.4469737546867	94	177	regulation of mRNA stability	biological_process	9.86468436308231e-05	1.21244081492666
473	GO:0019079	2.61404208288359e-08	2.75039439641573	40.2854847348688	70	122	viral genome replication	biological_process	0.000101869219969973	1.45963851062106
474	GO:0051493	2.63657428953381e-08	1.6361330741496	176.001339046599	236	533	regulation of cytoskeleton organization	biological_process	0.000102747300063133	0.710290094005803
475	GO:0048729	2.7043969182572e-08	1.55519030170859	221.239957150509	288	670	tissue morphogenesis	biological_process	0.000105390347904483	0.637091127322436
476	GO:0045936	2.76810836735913e-08	1.60184010152284	192.51178361007	255	583	negative regulation of phosphate metabolic process	biological_process	0.000107873183075985	0.679730142594729
477	GO:0019985	2.79779065780134e-08	6.3147212259537	13.5385645420461	31	41	translesion synthesis	biological_process	0.000109029901934518	2.65871904520656
478	GO:0043122	2.79994326780857e-08	2.06615523921124	78.2595072308516	119	237	regulation of I-kappaB kinase/NF-kappaB signaling	biological_process	0.0001091137891465	1.04694865421573
479	GO:0071214	2.93060893189691e-08	1.85190531398748	109.299143010177	157	331	cellular response to abiotic stimulus	biological_process	0.000114205830076022	0.889010336971351
480	GO:0104004	2.93060893189691e-08	1.85190531398748	109.299143010177	157	331	cellular response to environmental stimulus	biological_process	0.000114205830076022	0.889010336971351
481	GO:0007568	2.94284353974669e-08	1.86884267179926	105.997054097483	153	321	aging	biological_process	0.000114682612743928	0.902145121159728
482	GO:0006626	2.94955180841269e-08	3.08857198048158	32.3604713444028	59	98	protein targeting to mitochondrion	biological_process	0.000114944033973842	1.6269399537037
483	GO:0000226	3.1549641216523e-08	1.62182801322194	180.624263524371	241	547	microtubule cytoskeleton organization	biological_process	0.00012294895182079	0.697620837047469
484	GO:0010563	3.32431110251604e-08	1.59684014009535	192.841992501339	255	584	negative regulation of phosphorus metabolic process	biological_process	0.00012954840366505	0.675219891562267
485	GO:0007264	3.40872728864129e-08	1.60424286951965	188.549276914837	250	571	small GTPase mediated signal transduction	biological_process	0.000132838102438351	0.681892570799925
486	GO:0010822	3.60933661281866e-08	2.79299335345814	38.3042313872523	67	116	positive regulation of mitochondrion organization	biological_process	0.000140655847801543	1.48181214041185
487	GO:0031570	3.67280513674118e-08	2.41411960891813	51.8427959292983	85	157	DNA integrity checkpoint	biological_process	0.000143129216178804	1.27149715700353
488	GO:1902750	3.7167192302354e-08	2.94420205084042	34.6719335832887	62	105	negative regulation of cell cycle G2/M phase transition	biological_process	0.000144840548402274	1.55787668217719
489	GO:0046677	3.78177108001527e-08	1.84925801957977	107.978307445099	155	327	response to antibiotic	biological_process	0.000147375618988195	0.886946532258685
490	GO:0072401	3.92681914622487e-08	3.68718409736716	24.1052490626674	47	73	signal transduction involved in DNA integrity checkpoint	biological_process	0.000153028142128383	1.8825194505321
491	GO:0072422	3.92681914622487e-08	3.68718409736716	24.1052490626674	47	73	signal transduction involved in DNA damage checkpoint	biological_process	0.000153028142128383	1.8825194505321
492	GO:0030099	3.96976760192362e-08	1.72770763135483	137.366898768077	190	416	myeloid cell differentiation	biological_process	0.000154701843446964	0.788859100324528
493	GO:0000731	4.41265091997784e-08	4.89084679393049	16.8406534547402	36	51	DNA synthesis involved in DNA repair	biological_process	0.000171961006351536	2.29008427287473
494	GO:2001251	4.56212468707234e-08	2.47782674734195	48.2104981253348	80	146	negative regulation of chromosome organization	biological_process	0.000177785999055209	1.3090753160141
495	GO:0009165	4.69940240371738e-08	1.93539296524371	91.7980717728977	135	278	nucleotide biosynthetic process	biological_process	0.000183135711672866	0.952626523191064
496	GO:0032388	4.70816545536525e-08	2.06606495577787	75.6178361006963	115	229	positive regulation of intracellular transport	biological_process	0.000183477207795584	1.04688561233728
497	GO:0043624	4.84649836679388e-08	2.10497233305293	71.6553294054633	110	217	cellular protein complex disassembly	biological_process	0.000188868041353957	1.07380127118733
498	GO:0051240	4.92216662170231e-08	1.3170391291731	598.008302088913	701	1811	positive regulation of multicellular organismal process	biological_process	0.000191816833247739	0.397298208635724
499	GO:0002444	4.92919692138739e-08	1.60728815497813	182.275307980718	242	552	myeloid leukocyte mediated immunity	biological_process	0.000192090804026467	0.684628598888905
500	GO:0031334	5.29632038681792e-08	2.0153320097066	80.5709694697375	121	244	positive regulation of protein-containing complex assembly	biological_process	0.000206397605474295	1.01101753071369
501	GO:0042592	5.33679473080405e-08	1.3071362304535	633.67086234601	739	1919	homeostatic process	biological_process	0.000207974890659434	0.386409507436041
502	GO:0001934	5.40959514019102e-08	1.42705330059223	335.822442420996	415	1017	positive regulation of protein phosphorylation	biological_process	0.000210811922613244	0.513039220632892
503	GO:0000302	5.59950647487178e-08	2.04810712514465	76.6084627745046	116	232	response to reactive oxygen species	biological_process	0.000218212767325753	1.03429117670172
504	GO:0032872	5.82302740257399e-08	2.03107589984894	78.2595072308516	118	237	regulation of stress-activated MAPK cascade	biological_process	0.000226923377878309	1.02224415311987
505	GO:0042119	5.84719433811188e-08	1.64130440063942	164.444027852169	221	498	neutrophil activation	biological_process	0.00022786516335622	0.714842829690617
506	GO:0140014	5.88260276190016e-08	1.95828731315809	87.1751472951259	129	264	mitotic nuclear division	biological_process	0.000229245029631249	0.969592447709472
507	GO:0009725	5.99098461478091e-08	1.43282896235676	325.255757900375	403	985	response to hormone	biological_process	0.000233468670438012	0.518866404515079
508	GO:0000082	6.1635570328731e-08	1.92179726368159	92.1282806641671	135	279	G1/S transition of mitotic cell cycle	biological_process	0.000240193817571065	0.942456149791011
509	GO:0002274	6.198806754586e-08	1.54599898063201	214.96598821639	279	651	myeloid leukocyte activation	biological_process	0.000241567499226216	0.628539368009441
510	GO:0031647	6.22728772393615e-08	1.91063698206555	93.7793251205142	137	284	regulation of protein stability	biological_process	0.000242677402601792	0.93405369462934
511	GO:0042327	6.79697057279191e-08	1.41207806979466	352.663095875736	433	1068	positive regulation of phosphorylation	biological_process	0.000264877943221701	0.49781985333432
512	GO:0034614	6.84704114841672e-08	2.30396830026416	55.4750937332619	89	168	cellular response to reactive oxygen species	biological_process	0.0002668291935538	1.20412086722888
513	GO:0072395	7.31972205290846e-08	3.55033719564612	24.4354579539368	47	74	signal transduction involved in cell cycle checkpoint	biological_process	0.000285249568401843	1.82795605204952
514	GO:0045321	7.65403222892865e-08	1.37169531833809	423.98821638993	511	1284	leukocyte activation	biological_process	0.000298277635961349	0.455960064938554
515	GO:0032940	7.66893026137014e-08	1.33943508784131	504.889394750937	599	1529	secretion by cell	biological_process	0.000298858212285594	0.421624666496746
516	GO:1903747	7.74076720068146e-08	3.6081436132098	23.775040171398	46	72	regulation of establishment of protein localization to mitochondrion	biological_process	0.000301657697810556	1.85125676263492
517	GO:0034250	7.81968949647074e-08	2.39465958995796	50.1917514729513	82	152	positive regulation of cellular amide metabolic process	biological_process	0.000304733299677465	1.25982058590538
518	GO:0033674	7.90329347479639e-08	1.58237391380562	189.209694697375	249	573	positive regulation of kinase activity	biological_process	0.000307991346712815	0.662090547884667
519	GO:0051604	8.11756355383683e-08	1.89757371007371	94.1095340117836	137	285	protein maturation	biological_process	0.000316341451693021	0.924155927323166
520	GO:1901701	8.13198473435857e-08	1.38499954131388	394.929833958222	479	1196	cellular response to oxygen-containing compound	biological_process	0.000316903445097953	0.469885498480748
521	GO:1904353	8.32921973605509e-08	11.1924955233599	8.58543117300482	22	26	regulation of telomere capping	biological_process	0.000324589693114067	3.48445983609708
522	GO:0006887	8.33054296176723e-08	1.44805195438485	298.178628816283	372	903	exocytosis	biological_process	0.000324641259220069	0.534113365534873
523	GO:0045732	8.59101790650943e-08	2.08567663797695	70.6647027316551	108	214	positive regulation of protein catabolic process	biological_process	0.000334791967816673	1.06051550064334
524	GO:0000910	8.63226573765542e-08	2.27233653406493	56.4657204070702	90	171	cytokinesis	biological_process	0.000336399395796432	1.18417651445185
525	GO:0045727	8.80199396681017e-08	2.59001535468142	41.9365291912159	71	127	positive regulation of translation	biological_process	0.000343013704886592	1.37296065082962
526	GO:2001243	9.05480023725227e-08	2.95959554609465	32.3604713444028	58	98	negative regulation of intrinsic apoptotic signaling pathway	biological_process	0.000352865565245721	1.56540003277582
527	GO:0044843	9.30924329447342e-08	1.86630523165473	98.402249598286	142	298	cell cycle G1/S phase transition	biological_process	0.000362781211185629	0.90018495627692
528	GO:0051223	9.40101876512067e-08	1.50201391638624	241.382699517943	308	731	regulation of protein transport	biological_process	0.000366357701276752	0.586898179701993
529	GO:0048872	9.44223809613643e-08	1.98276637988087	81.2313872522764	121	246	homeostasis of number of cells	biological_process	0.000367964018606437	0.987514701549305
530	GO:0002753	9.51145453185192e-08	3.98000062206463	20.4729512587038	41	62	cytoplasmic pattern recognition receptor signaling pathway	biological_process	0.000370661383106269	1.99276865625875
531	GO:0031347	9.6141679082623e-08	1.51453635981967	230.816014997322	296	699	regulation of defense response	biological_process	0.000374664123384982	0.598876213657786
532	GO:0045860	9.62074026632097e-08	1.6034556636304	175.671130155329	233	532	positive regulation of protein kinase activity	biological_process	0.000374920248178528	0.681184463074936
533	GO:0051100	9.80378379179282e-08	2.27498559907834	55.8053026245313	89	169	negative regulation of binding	biological_process	0.000382053454366166	1.18585741291396
534	GO:0009892	9.8192056579709e-08	1.22386970795872	1209.88537761114	1344	3664	negative regulation of metabolic process	biological_process	0.000382654444491126	0.291449978220826
535	GO:0014070	1.04129721767341e-07	1.42678850011143	320.302624531334	396	970	response to organic cyclic compound	biological_process	0.000405793525727327	0.512771492869236
536	GO:0071356	1.057455769417e-07	1.87462552622845	96.0907873594001	139	291	cellular response to tumor necrosis factor	biological_process	0.000412090513341804	0.906602432723357
537	GO:0006352	1.10101195260138e-07	1.9676778363982	82.2220139260846	122	249	DNA-templated transcription, initiation	biological_process	0.000429064357928758	0.97649403069869
538	GO:0045055	1.11445379560763e-07	1.47563586068411	262.185859667916	331	794	regulated exocytosis	biological_process	0.000434302644148293	0.561336754732577
539	GO:0036230	1.12127390274989e-07	1.61910848092338	166.425281199786	222	504	granulocyte activation	biological_process	0.000436960439901633	0.695199650030307
540	GO:0010562	1.1290444562357e-07	1.39011120749712	375.777718264596	457	1138	positive regulation of phosphorus metabolic process	biological_process	0.000439988624595054	0.475200301716386
541	GO:0045937	1.1290444562357e-07	1.39011120749712	375.777718264596	457	1138	positive regulation of phosphate metabolic process	biological_process	0.000439988624595054	0.475200301716386
542	GO:0002446	1.1711894178669e-07	1.62162716176661	164.774236743439	220	499	neutrophil mediated immunity	biological_process	0.000456412516142729	0.6974421588273
543	GO:0031667	1.1711894178669e-07	1.62162716176661	164.774236743439	220	499	response to nutrient levels	biological_process	0.000456412516142729	0.6974421588273
544	GO:0045944	1.20066246341218e-07	1.37793727479371	396.911087305838	480	1202	positive regulation of transcription by RNA polymerase II	biological_process	0.000467898161991726	0.462510216486539
545	GO:0006338	1.22138664169663e-07	2.04706853839802	72.6459560792716	110	220	chromatin remodeling	biological_process	0.000475974374269177	1.03355940639239
546	GO:0042326	1.24099084119781e-07	1.64445190532147	154.537761114087	208	468	negative regulation of phosphorylation	biological_process	0.000483614130814787	0.717606814820411
547	GO:0032481	1.24493935067457e-07	3.37582655459911	25.426084627745	48	77	positive regulation of type I interferon production	biological_process	0.000485152864957879	1.75524078222998
548	GO:0010256	1.33827244630003e-07	1.6622248295899	146.94295661489	199	445	endomembrane system organization	biological_process	0.00052152477232312	0.733115531685385
549	GO:0048525	1.34105426074735e-07	2.86726950852401	33.351098018211	59	101	negative regulation of viral process	biological_process	0.000522608845413243	1.51967751683411
550	GO:0048193	1.40578325406392e-07	1.74296599743212	121.516871987145	169	368	Golgi vesicle transport	biological_process	0.000547833734108709	0.801544424991684
551	GO:0009060	1.44519384498056e-07	3.08951944652206	29.0583824317086	53	88	aerobic respiration	biological_process	0.000563192041388926	1.62738245429952
552	GO:0002366	1.45904775132021e-07	1.50216848370335	233.457686127477	298	707	leukocyte activation involved in immune response	biological_process	0.000568590908689484	0.58704663507012
553	GO:0008610	1.45904775132021e-07	1.50216848370335	233.457686127477	298	707	lipid biosynthetic process	biological_process	0.000568590908689484	0.58704663507012
554	GO:0007017	1.46250790178347e-07	1.48553999237957	247.656668452062	314	750	microtubule-based process	biological_process	0.000569939329325018	0.570987444642217
555	GO:0009267	1.46673537795369e-07	2.36952353732747	49.201124799143	80	149	cellular response to starvation	biological_process	0.000571586776788553	1.24459699184917
556	GO:1903364	1.64028006993461e-07	2.42629126293316	46.2292447777183	76	140	positive regulation of cellular protein catabolic process	biological_process	0.000639217143253518	1.27875274846613
557	GO:0046390	1.67101782868907e-07	2.13270605893761	63.4001071237279	98	192	ribose phosphate biosynthetic process	biological_process	0.00065119564784013	1.09268513936095
558	GO:0045087	1.70452600565067e-07	1.42779916712501	307.094268880557	380	930	innate immune response	biological_process	0.000664253784402068	0.513793065523064
559	GO:0002221	1.77438750637048e-07	2.10911007045665	65.051151580075	100	197	pattern recognition receptor signaling pathway	biological_process	0.000691478811232575	1.07663438861582
560	GO:0002263	1.79002852127266e-07	1.49611840820393	234.778521692555	299	711	cell activation involved in immune response	biological_process	0.000697574114739955	0.581224359830167
561	GO:0006402	1.7999174913046e-07	1.7395273889943	120.196036422067	167	364	mRNA catabolic process	biological_process	0.000701427846361403	0.798695394482481
562	GO:0010950	1.88111080202243e-07	2.18762421545614	58.7771826459561	92	178	positive regulation of endopeptidase activity	biological_process	0.000733068879548142	1.12936493691514
563	GO:0045071	1.98564719395594e-07	3.97416748285994	19.4823245848956	39	59	negative regulation of viral genome replication	biological_process	0.000773806711484629	1.9906526731915
564	GO:0061458	1.98716309395802e-07	1.66039328978954	143.310658810927	194	434	reproductive system development	biological_process	0.000774397457715441	0.731525006647679
565	GO:0032206	2.07038233231191e-07	4.45671900489396	16.8406534547402	35	51	positive regulation of telomere maintenance	biological_process	0.00080682799490195	2.1559820022282
566	GO:0002833	2.18338638913908e-07	1.93582607751489	82.2220139260846	121	249	positive regulation of response to biotic stimulus	biological_process	0.0008508656758475	0.952949340846942
567	GO:0009141	2.46373181697363e-07	2.69276707304744	35.9927691483664	62	109	nucleoside triphosphate metabolic process	biological_process	0.000960116289074623	1.42908944072227
568	GO:0140352	2.51709455111657e-07	1.31853030998212	519.748794858061	611	1574	export from cell	biological_process	0.000980911746570127	0.398930735827645
569	GO:0016055	2.5759126985943e-07	1.58604055910862	171.378414568827	226	519	Wnt signaling pathway	biological_process	0.0010038331786422	0.66542966491117
570	GO:0001819	2.60230818394627e-07	1.62630535617113	153.216925549009	205	464	positive regulation of cytokine production	biological_process	0.00101411949928386	0.701598164223244
571	GO:0071478	2.61936908184113e-07	2.11059587090983	63.0698982324585	97	191	cellular response to radiation	biological_process	0.00102076813119349	1.07765036321875
572	GO:0043312	2.64145335053925e-07	1.6094620938093	160.151312265667	213	485	neutrophil degranulation	biological_process	0.00102937437070514	0.686578598737096
573	GO:0044089	2.6641333772433e-07	1.57471523319532	176.661756829138	232	535	positive regulation of cellular component biogenesis	biological_process	0.00103821277711171	0.65509095953226
574	GO:0009123	2.74869731566973e-07	3.39814814814815	23.775040171398	45	72	nucleoside monophosphate metabolic process	biological_process	0.00107116734391649	1.76474875067974
575	GO:0030330	2.75455570394006e-07	2.70670337341159	35.3323513658275	61	107	DNA damage response, signal transduction by p53 class mediator	biological_process	0.00107345035782544	1.43653679181729
576	GO:0035239	2.77550765927177e-07	1.42130531919951	303.792179967863	375	920	tube morphogenesis	biological_process	0.00108161533481821	0.507216501927823
577	GO:0071495	2.84455248971372e-07	1.33053447296951	478.472683449384	566	1449	cellular response to endogenous stimulus	biological_process	0.00110852210524144	0.412005889794834
578	GO:0032879	2.90841031108508e-07	1.23829103933074	942.085966791644	1059	2853	regulation of localization	biological_process	0.00113340749822986	0.308350435434515
579	GO:0051348	2.92957808097556e-07	1.84402985074627	94.1095340117836	135	285	negative regulation of transferase activity	biological_process	0.00114165657815618	0.88286200998365
580	GO:0035295	2.9372726467148e-07	1.37959564178757	366.531869309052	444	1110	tube development	biological_process	0.00114465515042476	0.464245476371975
581	GO:0010035	2.93957349145053e-07	1.55578359783893	185.577396893412	242	562	response to inorganic substance	biological_process	0.00114555178961827	0.637641402202937
582	GO:0048608	3.07695856016886e-07	1.64973342383823	142.320032137118	192	431	reproductive structure development	biological_process	0.0011990907508978	0.72223292193944
583	GO:0032201	3.08546511602471e-07	8.95328015627543	8.91564006427424	22	27	telomere maintenance via semi-conservative replication	biological_process	0.00120240575571483	3.16241633022283
584	GO:0009790	3.19019956981106e-07	1.39644489356007	335.822442420996	410	1017	embryo development	biological_process	0.00124322077235537	0.481758643180175
585	GO:0007167	3.38972737183896e-07	1.38961879895561	345.06829137654	420	1045	enzyme linked receptor protein signaling pathway	biological_process	0.00132097675680564	0.474689176271326
586	GO:0001933	3.46402454125315e-07	1.64789508036224	141.65961435458	191	429	negative regulation of protein phosphorylation	biological_process	0.00134993036372635	0.720624390664537
587	GO:2001056	3.4897398821659e-07	2.30591286794047	49.201124799143	79	149	positive regulation of cysteine-type endopeptidase activity	biological_process	0.00135995163208005	1.20533799982181
588	GO:0043299	3.55639367141821e-07	1.56766343975146	176.331547937868	231	534	leukocyte degranulation	biological_process	0.00138592661375168	0.64861586180047
589	GO:0198738	3.68308427555954e-07	1.57502975162742	172.038832351366	226	521	cell-cell signaling by wnt	biological_process	0.00143529794218555	0.6553790807522
590	GO:0032922	3.69679776121958e-07	3.70552875695733	20.4729512587038	40	62	circadian regulation of gene expression	biological_process	0.00144064208754727	1.88967942123868
591	GO:0007254	3.71976123158505e-07	2.00815743949925	70.6647027316551	106	214	JNK cascade	biological_process	0.0014495909519487	1.00587238098231
592	GO:0032386	3.80736122830577e-07	1.70621944635684	122.177289769684	168	370	regulation of intracellular transport	biological_process	0.00148372867067076	0.770803211609554
593	GO:0051656	3.84995205686808e-07	1.6716905385636	132.413765399036	180	401	establishment of organelle localization	biological_process	0.00150032631656149	0.741307802083253
594	GO:0051701	3.93720233986059e-07	2.04551451187335	66.7021960364221	101	202	interaction with host	biological_process	0.00153432775184367	1.03246377244153
595	GO:0002262	3.96082479187106e-07	2.309526360526	48.5407070166042	78	147	myeloid cell homeostasis	biological_process	0.00154353342139215	1.20759701294733
596	GO:0061418	4.1525454158422e-07	3.19453525117141	25.426084627745	47	77	regulation of transcription from RNA polymerase II promoter in response to hypoxia	biological_process	0.0016182469485537	1.6756060596229
597	GO:0046903	4.28891119265044e-07	1.3029121480582	548.4769683985	640	1661	secretion	biological_process	0.00167138869177588	0.381739810050586
598	GO:0061136	4.40347015788994e-07	2.11278546332894	60.4282271023032	93	183	regulation of proteasomal protein catabolic process	biological_process	0.00171603232052971	1.07914628042709
599	GO:0000077	4.49518275451252e-07	2.31325123676277	47.8802892340653	77	145	DNA damage checkpoint	biological_process	0.00175177271943353	1.20992196219035
600	GO:0002283	4.59352660100109e-07	1.59151392961877	161.141938939475	213	488	neutrophil activation involved in immune response	biological_process	0.00179009731641012	0.670399784120534
601	GO:0045787	4.65685553506241e-07	1.67797185340053	128.451258703803	175	389	positive regulation of cell cycle	biological_process	0.00181477660201382	0.746718515956491
602	GO:0031669	4.74214160355276e-07	1.92933884297521	78.2595072308516	115	237	cellular response to nutrient levels	biological_process	0.00184801258290451	0.948106541080232
603	GO:0034470	4.81891885958804e-07	1.68222875366207	126.800214247456	173	384	ncRNA processing	biological_process	0.00187793267958146	0.750373900203191
604	GO:0008625	4.88965123830192e-07	2.97196130660311	28.3979646491698	51	86	extrinsic apoptotic signaling pathway via death domain receptors	biological_process	0.00190549708756626	1.57141533285659
605	GO:0006282	4.92020152213224e-07	2.48710456483497	40.2854847348688	67	122	regulation of DNA repair	biological_process	0.00191740253317494	1.31446716376617
606	GO:0051129	4.92157391949074e-07	1.47237546591328	236.099357257633	298	715	negative regulation of cellular component organization	biological_process	0.00191793735642554	0.558145615510962
607	GO:0090087	4.96095427045796e-07	1.45589858571921	251.288966256026	315	761	regulation of peptide transport	biological_process	0.00193328387919747	0.541909864481912
608	GO:0045595	5.16722480883563e-07	1.28267910011438	620.132297803964	716	1878	regulation of cell differentiation	biological_process	0.00201366750800325	0.359160282991591
609	GO:0051259	5.18018839059104e-07	1.53780687397709	187.558650241028	243	568	protein complex oligomerization	biological_process	0.00201871941581333	0.620874333306105
610	GO:0009636	5.29590931696583e-07	1.55883898448796	175.34092126406	229	531	response to toxic substance	biological_process	0.00206381586082158	0.640471916953285
611	GO:0033157	5.55122020265678e-07	1.88967360183241	82.552222817354	120	250	regulation of intracellular protein transport	biological_process	0.00216331051297535	0.918137063185275
612	GO:1903052	5.55228811259734e-07	2.49514492357581	39.6250669523299	66	120	positive regulation of proteolysis involved in cellular protein catabolic process	biological_process	0.00216372667747918	1.31912361293812
613	GO:0034248	5.65296801076113e-07	1.59432149308853	157.179432244242	208	476	regulation of cellular amide metabolic process	biological_process	0.00220296163379361	0.672942576453432
614	GO:0010972	5.88794264738219e-07	2.82451569049507	30.7094268880557	54	93	negative regulation of G2/M transition of mitotic cell cycle	biological_process	0.00229453124968484	1.49800351502506
615	GO:0010833	5.91721138996081e-07	3.02796440533524	27.0771290840921	49	82	telomere maintenance via telomere lengthening	biological_process	0.00230593727866773	1.59834824609373
616	GO:0042407	6.01264967196625e-07	6.36044381107492	10.8968934118907	25	33	cristae formation	biological_process	0.00234312957716525	2.66912743558792
617	GO:0044282	6.14511017541048e-07	1.61623273122646	146.94295661489	196	445	small molecule catabolic process	biological_process	0.00239474943535746	0.692634955522281
618	GO:0071383	6.31271395739822e-07	1.88829311198127	81.8918050348152	119	248	cellular response to steroid hormone stimulus	biological_process	0.00246006462919809	0.917082725706018
619	GO:0048002	6.34162069464832e-07	2.06639735006485	62.4094804499197	95	189	antigen processing and presentation of peptide antigen	biological_process	0.00247132958470445	1.04711769846656
620	GO:0009142	6.49255607102856e-07	3.05860716037273	26.4167113015533	48	80	nucleoside triphosphate biosynthetic process	biological_process	0.00253014910087983	1.61287482275869
621	GO:0071902	6.49802095774794e-07	1.73278856651338	110.289769683985	153	334	positive regulation of protein serine/threonine kinase activity	biological_process	0.00253227876723437	0.793095628732433
622	GO:0060333	6.53879571150948e-07	2.84492542711491	30.0490091055169	53	91	interferon-gamma-mediated signaling pathway	biological_process	0.00254816868877525	1.50839083624309
623	GO:0048545	6.67793392517667e-07	1.67222581163016	126.470005356186	172	383	response to steroid hormone	biological_process	0.00260239085064135	0.741769677156886
624	GO:0002682	6.68700263540415e-07	1.30438708134459	522.060257096947	610	1581	regulation of immune system process	biological_process	0.002605924927017	0.383372057811722
625	GO:0019882	6.8846971621405e-07	1.94024602067257	74.6272094268881	110	226	antigen processing and presentation	biological_process	0.00268296648408615	0.95623959586643
626	GO:0072332	7.11030462483941e-07	3.09123791245294	25.7562935190145	47	78	intrinsic apoptotic signaling pathway by p53 class mediator	biological_process	0.00277088571229992	1.62818469331209
627	GO:0009416	7.12839826318475e-07	1.75816312488942	103.685591858597	145	314	response to light stimulus	biological_process	0.0027779368031631	0.81406893200072
628	GO:0043405	7.16038803985864e-07	1.72505961293185	111.280396357793	154	337	regulation of MAP kinase activity	biological_process	0.00279040321913291	0.786646218003921
629	GO:0002478	7.40439720037822e-07	2.11524373440299	57.7865559721478	89	175	antigen processing and presentation of exogenous peptide antigen	biological_process	0.00288549358898739	1.08082391117251
630	GO:0006296	7.57248709468623e-07	5.49633431085044	12.2177289769684	27	37	nucleotide-excision repair, DNA incision, 5'-to lesion	biological_process	0.00295099822079922	2.45846975778369
631	GO:1904358	7.57248709468623e-07	5.49633431085044	12.2177289769684	27	37	positive regulation of telomere maintenance via telomere lengthening	biological_process	0.00295099822079922	2.45846975778369
632	GO:0045597	7.61149309173226e-07	1.38631879762479	327.237011247991	398	991	positive regulation of cell differentiation	biological_process	0.00296619885784806	0.471259057522625
633	GO:1905330	7.82917014387503e-07	2.09005782613682	59.4376004284949	91	180	regulation of morphogenesis of an epithelium	biological_process	0.0030510276050681	1.06354285825197
634	GO:0010952	7.84607738435582e-07	2.02417782572719	65.051151580075	98	197	positive regulation of peptidase activity	biological_process	0.00305761635668346	1.01733603757444
635	GO:0002275	7.96365457045579e-07	1.54007042299328	179.633636850562	233	544	myeloid cell activation involved in immune response	biological_process	0.00310343618610662	0.622996322725516
636	GO:0033683	8.15368461342174e-07	5.18215888722651	12.8781467595072	28	39	nucleotide-excision repair, DNA incision	biological_process	0.00317749089385045	2.37355324984831
637	GO:0009260	8.22758279168759e-07	2.06652238357106	61.088644884842	93	185	ribonucleotide biosynthetic process	biological_process	0.00320628901392065	1.04720499037206
638	GO:0019216	8.2408572909592e-07	1.6379845234011	135.385645420461	182	410	regulation of lipid metabolic process	biological_process	0.0032114620862868	0.71192172564927
639	GO:0002474	8.43019229375994e-07	2.73649754500818	31.700053561864	55	96	antigen processing and presentation of peptide antigen via MHC class I	biological_process	0.00328524593687825	1.45233056226215
640	GO:0000725	8.45370267507737e-07	2.33373191718834	44.5782003213712	72	135	recombinational repair	biological_process	0.00329440793247765	1.22263884384033
641	GO:0001889	8.45370267507737e-07	2.33373191718834	44.5782003213712	72	135	liver development	biological_process	0.00329440793247765	1.22263884384033
642	GO:0007169	8.823124150216e-07	1.4579035605972	237.42019282271	298	719	transmembrane receptor protein tyrosine kinase signaling pathway	biological_process	0.00343837148133918	0.543895289452341
643	GO:1903901	8.89347358699477e-07	2.91321107347273	28.0677557579004	50	85	negative regulation of viral life cycle	biological_process	0.00346578665685186	1.54261023413204
644	GO:0043408	9.08067037400076e-07	1.44066227189581	253.600428494912	316	768	regulation of MAPK cascade	biological_process	0.0035387372447481	0.526732170511113
645	GO:0071236	9.19431988094619e-07	2.24679697766097	48.5407070166042	77	147	cellular response to antibiotic	biological_process	0.00358302645760473	1.16786976735066
646	GO:0034504	9.26201803127362e-07	1.83949293355309	86.514729512587	124	262	protein localization to nucleus	biological_process	0.00360940842678733	0.879308134181233
647	GO:0098813	9.26201803127362e-07	1.83949293355309	86.514729512587	124	262	nuclear chromosome segregation	biological_process	0.00360940842678733	0.879308134181233
648	GO:0038061	9.37177793741552e-07	2.06659271898857	60.4282271023032	92	183	NIK/NF-kappaB signaling	biological_process	0.00365218186221083	1.04725409258941
649	GO:1901216	9.40740271099016e-07	2.75368188512518	31.0396357793251	54	94	positive regulation of neuron death	biological_process	0.00366606483647286	1.46136190396793
650	GO:1990542	9.40740271099016e-07	2.75368188512518	31.0396357793251	54	94	mitochondrial transmembrane transport	biological_process	0.00366606483647286	1.46136190396793
651	GO:0051169	9.48827341209342e-07	1.70285474746194	114.252276379218	157	346	nuclear transport	biological_process	0.0036975801486928	0.7679553792011
652	GO:0007004	1.00012671192698e-06	3.24605853811996	23.1146223888591	43	70	telomere maintenance via telomerase	biological_process	0.00389749379637944	1.69868901710519
653	GO:0090175	1.01142525802649e-06	2.54037499665659	36.3229780396358	61	110	regulation of establishment of planar polarity	biological_process	0.00394152423052922	1.34504147569218
654	GO:0061008	1.07373625815363e-06	2.29334814889641	45.5688269951794	73	138	hepaticobiliary system development	biological_process	0.0041843501980247	1.19745538438224
655	GO:0001736	1.08380914992837e-06	2.39945222189616	40.9459025174076	67	124	establishment of planar polarity	biological_process	0.00422360425727086	1.26270508626947
656	GO:0007164	1.08380914992837e-06	2.39945222189616	40.9459025174076	67	124	establishment of tissue polarity	biological_process	0.00422360425727086	1.26270508626947
657	GO:1904951	1.09945426239668e-06	1.58965134464951	150.575254418854	199	456	positive regulation of establishment of protein localization	biological_process	0.00428457326055986	0.668710376514346
658	GO:0007623	1.1117730548668e-06	1.96785637597677	68.6834493840386	102	208	circadian rhythm	biological_process	0.00433257959481594	0.976624929403101
659	GO:0042110	1.12163646231788e-06	1.58297158175159	153.216925549009	202	464	T cell activation	biological_process	0.00437101729365277	0.662635355769431
660	GO:0001775	1.12915011934191e-06	1.31145470494244	475.500803427959	558	1440	cell activation	biological_process	0.00440029801507543	0.39116798062357
661	GO:0006397	1.17137987745978e-06	1.53138556378225	178.643010176754	231	541	mRNA processing	biological_process	0.00456486738246078	0.614837562345099
662	GO:0051099	1.21604927089652e-06	2.06674989596338	59.1073915372255	90	179	positive regulation of binding	biological_process	0.00473894400868375	1.0473638141699
663	GO:0044783	1.25408072171929e-06	3.39619047619048	21.1333690412426	40	64	G1 DNA damage checkpoint	biological_process	0.00488715257254009	1.76391737507151
664	GO:0050863	1.26578693505614e-06	1.73533808142091	103.685591858597	144	314	regulation of T cell activation	biological_process	0.00493277168591377	0.795216758408323
665	GO:0044774	1.28247770878671e-06	2.56121289836993	35.0021424745581	59	106	mitotic DNA integrity checkpoint	biological_process	0.00499781563114183	1.35682718056384
666	GO:0043044	1.30023590374237e-06	2.81086385698751	29.0583824317086	51	88	ATP-dependent chromatin remodeling	biological_process	0.00506701931688402	1.49101357908094
667	GO:1904356	1.34269508538664e-06	3.45496742324235	20.4729512587038	39	62	regulation of telomere maintenance via telomere lengthening	biological_process	0.00523248274775173	1.78867210756048
668	GO:0000724	1.38458795888377e-06	2.30094133704242	44.2479914301018	71	134	double-strand break repair via homologous recombination	biological_process	0.00539573927577005	1.20222420223352
669	GO:0006297	1.39677802651466e-06	9.66152782297429	7.59480449919657	19	23	nucleotide-excision repair, DNA gap filling	biological_process	0.00544324396932764	3.27225134727433
670	GO:0042776	1.39677802651466e-06	9.66152782297429	7.59480449919657	19	23	mitochondrial ATP synthesis coupled proton transport	biological_process	0.00544324396932764	3.27225134727433
671	GO:0034341	1.40629425474026e-06	1.98377523593797	65.7115693626138	98	199	response to interferon-gamma	biological_process	0.00548032871072281	0.988248575943119
672	GO:0043486	1.43155270299649e-06	3.51910322417912	19.812533476165	38	60	histone exchange	biological_process	0.00557876088357732	1.81520783259487
673	GO:0072593	1.43542727030336e-06	1.77815436153786	93.7793251205142	132	284	reactive oxygen species metabolic process	biological_process	0.00559386007237219	0.830380569926258
674	GO:0045653	1.43657881440832e-06	16.2667100341519	5.94376004284949	16	18	negative regulation of megakaryocyte differentiation	biological_process	0.00559834763974924	4.02385058822317
675	GO:0006303	1.44543379601791e-06	2.83206141546289	28.3979646491698	50	86	double-strand break repair via nonhomologous end joining	biological_process	0.00563285550308181	1.50185255172847
676	GO:0019884	1.44766185060156e-06	2.04379321699045	60.0980182110337	91	182	antigen processing and presentation of exogenous antigen	biological_process	0.00564153823179429	1.03124923741371
677	GO:0097711	1.48219246631682e-06	2.68630338733431	31.3698446705945	54	95	ciliary basal body-plasma membrane docking	biological_process	0.00577610404123666	1.42562224992001
678	GO:0006913	1.49472155357282e-06	1.68967943498425	113.26164970541	155	343	nucleocytoplasmic transport	biological_process	0.00582492989427328	0.756749565190166
679	GO:0051239	1.49622232402192e-06	1.20901412820142	1076.81119442957	1192	3261	regulation of multicellular organismal process	biological_process	0.00583077839671341	0.273831103616842
680	GO:0007051	1.50096835077439e-06	2.0919128302744	56.1355115158008	86	170	spindle organization	biological_process	0.00584927366296781	1.06482273592951
681	GO:0062012	1.55113730642942e-06	1.60062535709153	141.65961435458	188	429	regulation of small molecule metabolic process	biological_process	0.00604478208315545	0.678635669680848
682	GO:0042177	1.57214127304375e-06	2.30493000608643	43.5875736475629	70	132	negative regulation of protein catabolic process	biological_process	0.00612663454105151	1.20472294093434
683	GO:0070936	1.60392589239409e-06	3.66666666666667	18.4916979110873	36	56	protein K48-linked ubiquitination	biological_process	0.00625049920265979	1.87446911791614
684	GO:0006417	1.62242073073435e-06	1.60341447165921	140.008569898232	186	424	regulation of translation	biological_process	0.00632257358767175	0.681147400487396
685	GO:1901796	1.64918152740555e-06	2.04362139917695	59.4376004284949	90	180	regulation of signal transduction by p53 class mediator	biological_process	0.00642686041229943	1.0311279476837
686	GO:0051973	1.68977149755947e-06	5.29190421892816	11.887520085699	26	36	positive regulation of telomerase activity	biological_process	0.00658503952598924	2.40378694972546
687	GO:1902275	1.71402229790149e-06	2.02182407943497	61.088644884842	92	185	regulation of chromatin organization	biological_process	0.00667954489492212	1.01565747262763
688	GO:0007265	1.73470998918884e-06	1.58178242993624	147.933583288698	195	448	Ras protein signal transduction	biological_process	0.0067601648278689	0.661551174502091
689	GO:0048863	1.73702142944944e-06	1.82077631681395	84.86368505624	121	257	stem cell differentiation	biological_process	0.00676917251056448	0.864553697468647
690	GO:0009161	1.81788362981288e-06	3.95326349717969	16.5104445634708	33	50	ribonucleoside monophosphate metabolic process	biological_process	0.0070842925053808	1.98304411842725
691	GO:0006984	1.89866726337691e-06	4.20812955113575	15.1896089983931	31	46	ER-nucleus signaling pathway	biological_process	0.00739910632537981	2.07317912000666
692	GO:0090068	1.92433918159623e-06	1.742518351214	98.402249598286	137	298	positive regulation of cell cycle process	biological_process	0.00749914979068052	0.801173849818821
693	GO:0002244	1.94763729462087e-06	2.09274790330538	54.8146759507231	84	166	hematopoietic progenitor cell differentiation	biological_process	0.00758994253713754	1.06539853206366
694	GO:0022409	1.97197217079416e-06	1.81895046411175	84.2032672737011	120	255	positive regulation of cell-cell adhesion	biological_process	0.00768477554958484	0.863106254284934
695	GO:0010605	1.99225421903622e-06	1.20161039751642	1135.91858596679	1252	3440	negative regulation of macromolecule metabolic process	biological_process	0.00776381469158414	0.264969201636991
696	GO:0000280	2.08004577160799e-06	1.61017740224266	134.395018746652	179	407	nuclear division	biological_process	0.00810593837195634	0.687219646871685
697	GO:0034404	2.1916484010387e-06	2.51739022886189	34.6719335832887	58	105	nucleobase-containing small molecule biosynthetic process	biological_process	0.00854085381884783	1.3319288706931
698	GO:1902903	2.37546189771115e-06	1.66043888967145	116.563738618104	158	353	regulation of supramolecular fiber organization	biological_process	0.00925717501538036	0.731564627272842
699	GO:0031571	2.40330948627031e-06	3.31074518445968	20.8031601499732	39	63	mitotic G1 DNA damage checkpoint	biological_process	0.0093656970679954	1.72715597622473
700	GO:0044819	2.40330948627031e-06	3.31074518445968	20.8031601499732	39	63	mitotic G1/S transition checkpoint	biological_process	0.0093656970679954	1.72715597622473
701	GO:0051983	2.47130444585556e-06	2.52755829845392	34.0115158007499	57	103	regulation of chromosome segregation	biological_process	0.00963067342549912	1.33774436845683
702	GO:1901532	2.57915547471702e-06	2.77496639052394	28.0677557579004	49	85	regulation of hematopoietic progenitor cell differentiation	biological_process	0.0100509688849722	1.4724702981229
703	GO:0000726	2.58635806860655e-06	2.63612565445026	31.0396357793251	53	94	non-recombinational repair	biological_process	0.0100790373933597	1.39841913997104
704	GO:2001244	2.58958722993833e-06	3.36582908154214	20.1427423674344	38	61	positive regulation of intrinsic apoptotic signaling pathway	biological_process	0.0100916214350697	1.75096191776345
705	GO:0008637	2.61140582733804e-06	2.32231965669895	40.9459025174076	66	124	apoptotic mitochondrial changes	biological_process	0.0101766485091363	1.2155665662578
706	GO:1900182	2.65527310878286e-06	2.98916299079671	24.4354579539368	44	74	positive regulation of protein localization to nucleus	biological_process	0.0103475993049268	1.5797415653342
707	GO:0015949	2.81091902849385e-06	6.39417687960745	9.57605784681307	22	29	nucleobase-containing small molecule interconversion	biological_process	0.0109541514540405	2.67675865337758
708	GO:0030030	2.81490774053668e-06	1.28826678281874	506.540439207284	588	1534	cell projection organization	biological_process	0.0109696954648714	0.365431387237038
709	GO:0060218	2.87351543681311e-06	2.79576823372802	27.4073379753615	48	83	hematopoietic stem cell differentiation	biological_process	0.0111980896572607	1.48324476775547
710	GO:0006275	2.91084327953939e-06	2.45627920345996	35.6625602570969	59	108	regulation of DNA replication	biological_process	0.011343556260365	1.29647456011889
711	GO:0060071	2.91084327953939e-06	2.45627920345996	35.6625602570969	59	108	Wnt signaling pathway, planar cell polarity pathway	biological_process	0.011343556260365	1.29647456011889
712	GO:0071156	2.91084327953939e-06	2.45627920345996	35.6625602570969	59	108	regulation of cell cycle arrest	biological_process	0.011343556260365	1.29647456011889
713	GO:0045089	2.92246346611901e-06	1.89718553921787	70.6647027316551	103	214	positive regulation of innate immune response	biological_process	0.0113888401274658	0.923860777020393
714	GO:0043086	3.2268038231154e-06	1.40015414441002	268.459828602035	329	813	negative regulation of catalytic activity	biological_process	0.0125748544986807	0.48558566369471
715	GO:0097237	3.27426930863804e-06	1.81139523408702	81.5615961435458	116	247	cellular response to toxic substance	biological_process	0.0127598274957625	0.857101366854444
716	GO:0042542	3.30206807927946e-06	2.15673350447513	48.2104981253348	75	146	response to hydrogen peroxide	biological_process	0.0128681593049521	1.10884792173495
717	GO:0043620	3.30736031019991e-06	2.27893025035531	41.9365291912159	67	127	regulation of DNA-templated transcription in response to stress	biological_process	0.012888783128849	1.1883567697079
718	GO:0050789	3.31972038049969e-06	1.159645017121	3992.55570433851	4131	12091	regulation of biological process	biological_process	0.0129369503228073	0.213683244649079
719	GO:0060429	3.41154767436013e-06	1.31168539476507	426.299678628816	501	1291	epithelium development	biological_process	0.0132948012869814	0.391421733798244
720	GO:0044773	3.53505729361264e-06	2.56094804260712	32.0302624531334	54	97	mitotic DNA damage checkpoint	biological_process	0.0137761182732085	1.35667798334013
721	GO:0051094	3.57057378815934e-06	1.2963099477363	468.236207820032	546	1418	positive regulation of developmental process	biological_process	0.013914526052457	0.374410707882912
722	GO:2001238	3.67662063132804e-06	3.83284257776158	16.1802356722014	32	49	positive regulation of extrinsic apoptotic signaling pathway	biological_process	0.0143277906002854	1.93841474508688
723	GO:1901800	3.71808948735197e-06	2.4735819086235	34.3417246920193	57	104	positive regulation of proteasomal protein catabolic process	biological_process	0.0144893947322106	1.30660167277667
724	GO:0070423	3.73371092239389e-06	5.08754071661238	11.5573111944296	25	35	nucleotide-binding oligomerization domain containing signaling pathway	biological_process	0.014550271464569	2.34696843560389
725	GO:0001649	3.81091855333348e-06	1.85412341713717	74.2970005356186	107	225	osteoblast differentiation	biological_process	0.0148511496023406	0.890737278141267
726	GO:0006271	3.88700645913847e-06	15.2475609756098	5.61355115158007	15	17	DNA strand elongation involved in DNA replication	biological_process	0.0151476641712626	3.93050658019821
727	GO:0006270	3.89391626941054e-06	4.81043699743814	12.2177289769684	26	37	DNA replication initiation	biological_process	0.0151745917018929	2.26616795956697
728	GO:0006278	3.94725148355648e-06	2.86603860294118	25.426084627745	45	77	RNA-dependent DNA biosynthetic process	biological_process	0.0153824390314196	1.51905804152495
729	GO:0007015	3.97516989080674e-06	1.59450936746429	132.083556507766	175	400	actin filament organization	biological_process	0.0154912370644739	0.673112573196685
730	GO:0060562	4.06158915307171e-06	1.67760947500798	106.327262988752	145	322	epithelial tube morphogenesis	biological_process	0.0158280129295205	0.746406914799658
731	GO:0006919	4.08057067083208e-06	2.69975076449897	28.3979646491698	49	86	activation of cysteine-type endopeptidase activity involved in apoptotic process	biological_process	0.0159019839042326	1.43282622675082
732	GO:0070997	4.1467841570182e-06	1.64523721259041	114.912694161757	155	348	neuron death	biological_process	0.0161600178598999	0.71829560873582
733	GO:0035794	4.1961063589698e-06	3.17806072477963	21.1333690412426	39	64	positive regulation of mitochondrial membrane permeability	biological_process	0.0163522264809053	1.66814669123818
734	GO:0000079	4.20041924810784e-06	2.48280868568826	33.6813069094804	56	102	regulation of cyclin-dependent protein serine/threonine kinase activity	biological_process	0.0163690338098763	1.3119730980663
735	GO:0008380	4.24568756732232e-06	1.53885814889336	154.867970005356	201	469	RNA splicing	biological_process	0.0165454444498551	0.621860250951393
736	GO:0002237	4.30909602131997e-06	1.64950362433029	113.26164970541	153	343	response to molecule of bacterial origin	biological_process	0.0167925471950839	0.722031947831663
737	GO:1903039	4.33402113313207e-06	1.86505035067457	71.9855382967327	104	218	positive regulation of leukocyte cell-cell adhesion	biological_process	0.0168896803558157	0.899214579374865
738	GO:1901184	4.47817904324922e-06	2.58596433829544	30.7094268880557	52	93	regulation of ERBB signaling pathway	biological_process	0.0174514637315422	1.37070237981983
739	GO:0043154	4.56482829113512e-06	2.7178900332407	27.737546866631	48	84	negative regulation of cysteine-type endopeptidase activity involved in apoptotic process	biological_process	0.0177891358505536	1.4424870853519
740	GO:0022616	4.61542186639267e-06	7.72860397006183	7.92501339046599	19	24	DNA strand elongation	biological_process	0.0179862990133322	2.95020784140007
741	GO:0061640	4.74391562022351e-06	2.49245317330424	33.0208891269416	55	100	cytoskeleton-dependent cytokinesis	biological_process	0.018487039172011	1.31756640040026
742	GO:0002521	4.77789402859118e-06	1.50676882608949	170.057579003749	218	515	leukocyte differentiation	biological_process	0.0186194530294198	0.591458090434487
743	GO:0030036	4.84080460869633e-06	1.43723303274798	219.919121585431	274	666	actin cytoskeleton organization	biological_process	0.0188646155600896	0.523293999118205
744	GO:0051272	4.94552840448495e-06	1.46999818232337	193.172201392608	244	585	positive regulation of cellular component movement	biological_process	0.0192727241922779	0.555814371146888
745	GO:0030177	5.16791214195636e-06	1.97543973222762	59.1073915372255	88	179	positive regulation of Wnt signaling pathway	biological_process	0.0201393536172039	0.982173832474707
746	GO:0033209	5.54421583089911e-06	2.0179432674089	55.1448848419925	83	167	tumor necrosis factor-mediated signaling pathway	biological_process	0.0216058090930138	1.01288561499018
747	GO:0009308	5.55299734398038e-06	2.16287613458797	45.5688269951794	71	138	amine metabolic process	biological_process	0.0216400306494916	1.112951046191
748	GO:0022407	5.72266008229422e-06	1.58020342273834	132.743974290305	175	402	regulation of cell-cell adhesion	biological_process	0.0223012063407006	0.660110291367603
749	GO:0009152	5.72771716518347e-06	1.9954816999395	56.7959292983396	85	172	purine ribonucleotide biosynthetic process	biological_process	0.02232091379272	0.996737048316694
750	GO:1902850	5.85421902577748e-06	2.20263413440386	43.2573647562935	68	131	microtubule cytoskeleton organization involved in mitosis	biological_process	0.0228138915434548	1.13922987800919
751	GO:0065007	5.9738024389429e-06	1.15968705076797	4217.09775040171	4348	12771	biological regulation	biological_process	0.0232799081045605	0.213735537061083
752	GO:0018205	5.99828262893799e-06	1.58292380912645	131.092929833958	173	397	peptidyl-lysine modification	biological_process	0.0233753074049713	0.662591815904167
753	GO:1990823	6.04513625854139e-06	2.5131118348959	31.700053561864	53	96	response to leukemia inhibitory factor	biological_process	0.0235578959995358	1.32947487339116
754	GO:1990830	6.04513625854139e-06	2.5131118348959	31.700053561864	53	96	cellular response to leukemia inhibitory factor	biological_process	0.0235578959995358	1.32947487339116
755	GO:0032210	6.16858912812e-06	3.46183330614908	17.8312801285485	34	54	regulation of telomere maintenance via telomerase	biological_process	0.0240389918322837	1.79153625786978
756	GO:0043393	6.35844618708719e-06	1.84681246997401	71.6553294054633	103	217	regulation of protein binding	biological_process	0.0247788647910788	0.885037378841117
757	GO:0032259	6.54404216328399e-06	1.6089273817455	120.856454204606	161	366	methylation	biological_process	0.0255021323103177	0.686099212102447
758	GO:0009101	6.90179110856829e-06	1.62579429122211	114.912694161757	154	348	glycoprotein biosynthetic process	biological_process	0.0268962799500906	0.701144727395632
759	GO:0060070	6.92338528731884e-06	1.64036672815145	110.619978575254	149	335	canonical Wnt signaling pathway	biological_process	0.0269804324646815	0.714018386635786
760	GO:0070534	6.98104196735506e-06	3.61961700817073	16.5104445634708	32	50	protein K63-linked ubiquitination	biological_process	0.0272051205467827	1.85583705376044
761	GO:1903037	7.03891925753416e-06	1.67909635274905	100.383502945903	137	304	regulation of leukocyte cell-cell adhesion	biological_process	0.0274306683466106	0.747685019819175
762	GO:0046902	7.08316685333114e-06	2.80189103087731	25.0958757364756	44	76	regulation of mitochondrial membrane permeability	biological_process	0.0276031012274314	1.48640084860602
763	GO:1902653	7.08316685333114e-06	2.80189103087731	25.0958757364756	44	76	secondary alcohol biosynthetic process	biological_process	0.0276031012274314	1.48640084860602
764	GO:0032956	7.19080992520431e-06	1.62973940406606	113.26164970541	152	343	regulation of actin cytoskeleton organization	biological_process	0.0280225862785212	0.704641295426857
765	GO:0072522	7.2351187172889e-06	1.87162972970059	67.6928227102303	98	205	purine-containing compound biosynthetic process	biological_process	0.0281952576412748	0.904295050326652
766	GO:0061157	7.24090065944729e-06	5.59445710564871	9.90626673808248	22	30	mRNA destabilization	biological_process	0.0282177898698661	2.48399813674411
767	GO:0071407	7.31047709134472e-06	1.44785451242174	202.087841456883	253	612	cellular response to organic cyclic compound	biological_process	0.0284889292249704	0.533916640575181
768	GO:0061014	7.36156614934027e-06	3.71246092176682	15.850026780932	31	48	positive regulation of mRNA catabolic process	biological_process	0.028688023283979	1.89237583984743
769	GO:2000027	7.43394611106779e-06	1.75942095588235	83.5428494911623	117	253	regulation of animal organ morphogenesis	biological_process	0.0289700879948312	0.815100700721214
770	GO:0051056	7.48767884132787e-06	1.63381440016979	111.610605249063	150	338	regulation of small GTPase mediated signal transduction	biological_process	0.0291794844446547	0.708244103946919
771	GO:0046546	7.70903208564527e-06	2.13089779725477	45.8990358864488	71	139	development of primary male sexual characteristics	biological_process	0.0300420980377596	1.09146139981719
772	GO:0060968	7.70903208564527e-06	2.13089779725477	45.8990358864488	71	139	regulation of gene silencing	biological_process	0.0300420980377596	1.09146139981719
773	GO:0120036	7.76434520906207e-06	1.27636155214126	494.322710230316	571	1497	plasma membrane bounded cell projection organization	biological_process	0.0302576532797149	0.352037056059403
774	GO:0050779	7.78851724045788e-06	5.19931980172944	10.5666845206213	23	32	RNA destabilization	biological_process	0.0303518516860643	2.37832289578081
775	GO:0090305	7.9418347038838e-06	1.67673913434464	99.7230851633637	136	302	nucleic acid phosphodiester bond hydrolysis	biological_process	0.0309493298410352	0.745658253087186
776	GO:0052548	7.97933577427214e-06	1.55019397034077	140.338778789502	183	425	regulation of endopeptidase activity	biological_process	0.0310954715123385	0.632448746170662
777	GO:0007007	8.00948792938334e-06	3.93535419382877	14.5291912158543	29	44	inner mitochondrial membrane organization	biological_process	0.0312129744608069	1.97649348851144
778	GO:1901028	8.00948792938334e-06	3.93535419382877	14.5291912158543	29	44	regulation of mitochondrial outer membrane permeabilization involved in apoptotic signaling pathway	biological_process	0.0312129744608069	1.97649348851144
779	GO:0006970	8.01186653574794e-06	2.66083233445934	27.4073379753615	47	83	response to osmotic stress	biological_process	0.0312222438898097	1.41187760548793
780	GO:1904029	8.13704422675376e-06	2.37223848281945	35.0021424745581	57	106	regulation of cyclin-dependent protein kinase activity	biological_process	0.0317100613516594	1.24624905233172
781	GO:0048285	8.15973059206901e-06	1.53193651587787	148.263792179968	192	449	organelle fission	biological_process	0.0317984701172929	0.615356512585407
782	GO:0032212	8.16398183939087e-06	4.88324377137274	11.2271023031601	24	34	positive regulation of telomere maintenance via telomerase	biological_process	0.0318150372281062	2.28783979906329
783	GO:0006284	8.24580761989983e-06	4.070718592146	13.8687734333155	28	42	base-excision repair	biological_process	0.0321339122947496	2.02528349174372
784	GO:0035872	8.37902779701756e-06	4.62466686408055	11.887520085699	25	36	nucleotide-binding domain, leucine rich repeat containing receptor signaling pathway	biological_process	0.0326530713249774	2.2093494454454
785	GO:0098542	8.43015306116476e-06	1.31803956116389	372.805838243171	440	1129	defense response to other organism	biological_process	0.0328523064793591	0.398393673713489
786	GO:0032535	8.46840608362246e-06	1.59544746857341	122.177289769684	162	370	regulation of cellular component size	biological_process	0.0330013785078767	0.67396110747257
787	GO:1902036	8.76466646434747e-06	2.85235995427078	23.775040171398	42	72	regulation of hematopoietic stem cell differentiation	biological_process	0.0341559052115621	1.51215605452835
788	GO:0071216	8.88268072455878e-06	1.78481643138951	77.9292983395822	110	236	cellular response to biotic stimulus	biological_process	0.0346158067836056	0.835775700505003
789	GO:0032101	8.89110246768679e-06	1.33296858184343	339.784949116229	404	1029	regulation of response to external stimulus	biological_process	0.0346486263165754	0.414642776411244
790	GO:0016126	8.98266846847086e-06	2.67840216655383	26.7469201928227	46	81	sterol biosynthetic process	biological_process	0.0350054590216309	1.42137259999432
791	GO:2001022	9.06864046629653e-06	2.45579857805807	32.0302624531334	53	97	positive regulation of response to DNA damage stimulus	biological_process	0.0353404918971576	1.2961922372743
792	GO:0006694	9.32903221207391e-06	1.88275666056243	64.7209426888056	94	196	steroid biosynthetic process	biological_process	0.036355238530452	0.912846548924118
793	GO:0040008	9.33526803820297e-06	1.41637726787259	224.211837171934	277	679	regulation of growth	biological_process	0.036379539544877	0.502205594513133
794	GO:0001836	9.36502637996971e-06	3.18763966034604	19.4823245848956	36	59	release of cytochrome c from mitochondria	biological_process	0.036495507802742	1.67248855228512
795	GO:0072413	9.36502637996971e-06	3.18763966034604	19.4823245848956	36	59	signal transduction involved in mitotic cell cycle checkpoint	biological_process	0.036495507802742	1.67248855228512
796	GO:1902402	9.36502637996971e-06	3.18763966034604	19.4823245848956	36	59	signal transduction involved in mitotic DNA damage checkpoint	biological_process	0.036495507802742	1.67248855228512
797	GO:1902403	9.36502637996971e-06	3.18763966034604	19.4823245848956	36	59	signal transduction involved in mitotic DNA integrity checkpoint	biological_process	0.036495507802742	1.67248855228512
798	GO:0009895	9.41764855233085e-06	1.66137674582028	101.70433851098	138	308	negative regulation of catabolic process	biological_process	0.0367005764084333	0.732379266373505
799	GO:0031349	9.91174383590757e-06	1.57663614445983	126.800214247456	167	384	positive regulation of defense response	biological_process	0.0386260657285318	0.656849753881989
800	GO:0042590	1.00632713149658e-05	2.69701557093426	26.0865024102839	45	79	antigen processing and presentation of exogenous peptide antigen via MHC class I	biological_process	0.0392165683144216	1.43136385084485
801	GO:0072431	1.01848025880187e-05	3.2396930149785	18.8219068023567	35	57	signal transduction involved in mitotic G1 DNA damage checkpoint	biological_process	0.0396901756855088	1.69585711349544
802	GO:1902400	1.01848025880187e-05	3.2396930149785	18.8219068023567	35	57	intracellular signal transduction involved in G1 DNA damage checkpoint	biological_process	0.0396901756855088	1.69585711349544
803	GO:0006304	1.0202654164479e-05	2.26215298463005	38.3042313872523	61	116	DNA modification	biological_process	0.0397597432789747	1.1776964990465
804	GO:2000736	1.0202654164479e-05	2.26215298463005	38.3042313872523	61	116	regulation of stem cell differentiation	biological_process	0.0397597432789747	1.1776964990465
805	GO:0007159	1.02251077347457e-05	1.62265253649842	111.280396357793	149	337	leukocyte cell-cell adhesion	biological_process	0.039847244842304	0.698354104299001
806	GO:2000060	1.02557273397296e-05	2.46529127783336	31.3698446705945	52	95	positive regulation of ubiquitin-dependent protein catabolic process	biological_process	0.0399665694429261	1.30175811323995
807	GO:0009653	1.03413746773845e-05	1.20407843047913	903.121317621853	1001	2735	anatomical structure morphogenesis	biological_process	0.0403003371177672	0.267929368491328
808	GO:0002367	1.0461335793361e-05	2.38600828777379	33.6813069094804	55	102	cytokine production involved in immune response	biological_process	0.0407678255867276	1.25459905422735
809	GO:0019693	1.05751915430053e-05	1.54146528110639	140.008569898232	182	424	ribose phosphate metabolic process	biological_process	0.0412115214430915	0.624302395549713
810	GO:0051222	1.07033285580528e-05	1.52938380192856	145.291912158543	188	440	positive regulation of protein transport	biological_process	0.0417108713907317	0.612950499344886
811	GO:0006323	1.08087660588512e-05	1.75253204901197	81.5615961435458	114	247	DNA packaging	biological_process	0.042121761331343	0.809440827418699
812	GO:0090559	1.10064349197498e-05	2.57443019023773	28.3979646491698	48	86	regulation of membrane permeability	biological_process	0.0428920768822651	1.36425314969904
813	GO:0051050	1.11757086626898e-05	1.33699383889219	323.934922335297	386	981	positive regulation of transport	biological_process	0.0435517366585022	0.418992817248648
814	GO:0043618	1.11858111230292e-05	2.21566981995728	39.9552758435994	63	121	regulation of transcription from RNA polymerase II promoter in response to stress	biological_process	0.0435911059464449	1.14774290638649
815	GO:0034968	1.16029222117639e-05	2.26608426608427	37.6438136047134	60	114	histone lysine methylation	biological_process	0.0452165878592439	1.18020150987931
816	GO:1905710	1.1935839734406e-05	2.94217724090398	21.7937868237815	39	66	positive regulation of membrane permeability	biological_process	0.0465139674449803	1.55688415919337
817	GO:0032496	1.19837209516604e-05	1.62426410569429	108.968934118907	146	330	response to lipopolysaccharide	biological_process	0.0467005605486206	0.699786234121888
818	GO:0008584	1.21084749210985e-05	2.10054046228828	45.5688269951794	70	138	male gonad development	biological_process	0.0471867267675208	1.07076057643638
819	GO:1905897	1.23905367383644e-05	2.58871031868744	27.737546866631	47	84	regulation of response to endoplasmic reticulum stress	biological_process	0.0482859216694059	1.37223353411585
820	GO:0002479	1.25973719999247e-05	2.73776441522378	24.7656668452062	43	75	antigen processing and presentation of exogenous peptide antigen via MHC class I, TAP-dependent	biological_process	0.0490919586837066	1.45299830795039
821	GO:0006695	1.25973719999247e-05	2.73776441522378	24.7656668452062	43	75	cholesterol biosynthetic process	biological_process	0.0490919586837066	1.45299830795039
822	GO:0031056	1.27523167149776e-05	2.06944473339297	47.2198714515265	72	143	regulation of histone modification	biological_process	0.0496957782382675	1.04924372045777
823	GO:0006486	1.29048905450202e-05	1.72348744359659	85.1938939475094	118	258	protein glycosylation	biological_process	0.0502903584539438	0.785330788042623
824	GO:0043413	1.29048905450202e-05	1.72348744359659	85.1938939475094	118	258	macromolecule glycosylation	biological_process	0.0502903584539438	0.785330788042623
825	GO:0043297	1.31849622312287e-05	2.97674856561751	21.1333690412426	38	64	apical junction assembly	biological_process	0.0513817978150982	1.57373736787892
826	GO:0032103	1.34275651726641e-05	1.47417296481204	171.378414568827	217	519	positive regulation of response to external stimulus	biological_process	0.052327221477872	0.559905805869205
827	GO:0006399	1.36642115199981e-05	1.893380033465	61.088644884842	89	185	tRNA metabolic process	biological_process	0.0532494322934324	0.920964013454646
828	GO:0071158	1.39410476033549e-05	2.60379328503205	27.0771290840921	46	82	positive regulation of cell cycle arrest	biological_process	0.054328262510274	1.38061491759075
829	GO:0050688	1.40741525877925e-05	2.76012707243445	24.1052490626674	42	73	regulation of defense response to virus	biological_process	0.0548469726346275	1.46473468821754
830	GO:0048589	1.42068343053693e-05	1.40755813953488	222.560792715587	274	674	developmental growth	biological_process	0.0553640332880241	0.493194514409476
831	GO:2000147	1.43128277088692e-05	1.44854129002527	187.558650241028	235	568	positive regulation of cell motility	biological_process	0.0557770895814632	0.534600808574968
832	GO:0031398	1.44936213718856e-05	2.22157894120951	38.6344402785217	61	117	positive regulation of protein ubiquitination	biological_process	0.0564816424862381	1.15158540673978
833	GO:0006521	1.45358625470103e-05	3.01409921671018	20.4729512587038	37	62	regulation of cellular amino acid metabolic process	biological_process	0.0566462563456993	1.59172690767888
834	GO:0051205	1.45358625470103e-05	3.01409921671018	20.4729512587038	37	62	protein insertion into membrane	biological_process	0.0566462563456993	1.59172690767888
835	GO:0070059	1.45358625470103e-05	3.01409921671018	20.4729512587038	37	62	intrinsic apoptotic signaling pathway in response to endoplasmic reticulum stress	biological_process	0.0566462563456993	1.59172690767888
836	GO:1902686	1.45358625470103e-05	3.01409921671018	20.4729512587038	37	62	mitochondrial outer membrane permeabilization involved in programmed cell death	biological_process	0.0566462563456993	1.59172690767888
837	GO:0001738	1.45367027685588e-05	2.06968212293122	46.5594536689877	71	141	morphogenesis of a polarized epithelium	biological_process	0.0566495306890737	1.0494092049775
838	GO:0090151	1.45853257205475e-05	3.59211850999569	15.5198178896626	30	47	establishment of protein localization to mitochondrial membrane	biological_process	0.0568390143329734	1.84483494778582
839	GO:0007033	1.46677344271375e-05	1.96762728811714	53.8240492769148	80	163	vacuole organization	biological_process	0.0571601610625549	0.976456968386053
840	GO:0030335	1.49960666709511e-05	1.45836020506173	179.633636850562	226	544	positive regulation of cell migration	biological_process	0.0584396718166963	0.544347099550988
841	GO:1901214	1.52276803518649e-05	1.63468742727873	103.355382967327	139	313	regulation of neuron death	biological_process	0.0593422703312174	0.70901480072304
842	GO:0070304	1.52308423748893e-05	1.92706329717355	57.126138189609	84	173	positive regulation of stress-activated protein kinase signaling cascade	biological_process	0.0593545927349435	0.946403959811435
843	GO:1905269	1.52746317501616e-05	2.3361122476814	34.0115158007499	55	103	positive regulation of chromatin organization	biological_process	0.0595252399303796	1.22410959582869
844	GO:0042180	1.53494740879871e-05	1.73687192203907	81.2313872522764	113	246	cellular ketone metabolic process	biological_process	0.0598169005208855	0.796491372786525
845	GO:0022406	1.54197960524212e-05	1.90877718732343	58.7771826459561	86	178	membrane docking	biological_process	0.0600909452162854	0.932648705934951
846	GO:0051204	1.54221846940595e-05	3.68909916883963	14.8594001071237	29	45	protein insertion into mitochondrial membrane	biological_process	0.06010025375275	1.88326857148601
847	GO:1901652	1.55938754970349e-05	1.46918730205233	171.708623460096	217	520	response to peptide	biological_process	0.0607693328119449	0.55501833225674
848	GO:0006575	1.5627068550339e-05	1.8755857898715	62.0792715586502	90	188	cellular modified amino acid metabolic process	biological_process	0.0608986861406711	0.907341253823977
849	GO:0071479	1.57071162761961e-05	2.78399194426301	23.4448312801285	41	71	cellular response to ionizing radiation	biological_process	0.0612106321283361	1.47715503662176
850	GO:0034101	1.57239759681394e-05	2.17794110294485	40.2854847348688	63	122	erythrocyte homeostasis	biological_process	0.0612763343478391	1.12296494044679
851	GO:0006470	1.57923233526871e-05	1.62347129300438	105.997054097483	142	321	protein dephosphorylation	biological_process	0.0615426841054215	0.699081874426043
852	GO:1902110	1.59900192355761e-05	3.05457660303475	19.812533476165	36	60	positive regulation of mitochondrial membrane permeability involved in apoptotic process	biological_process	0.0623131049610402	1.61097242094937
853	GO:0016571	1.65716777976454e-05	2.06993140017358	45.8990358864488	70	139	histone methylation	biological_process	0.0645798283774242	1.04958295600029
854	GO:2000026	1.66684580518299e-05	1.22122501883469	712.5907873594	799	2158	regulation of multicellular organismal development	biological_process	0.0649569810279812	0.28832905097817
855	GO:0010165	1.71410223407822e-05	4.97245283701413	10.2364756293519	22	31	response to X-ray	biological_process	0.0667985640620284	2.31395768737304
856	GO:0009100	1.73950751370226e-05	1.52817337676801	138.357525441885	179	419	glycoprotein metabolic process	biological_process	0.0677886078089772	0.611808231602601
857	GO:0009201	1.7508945870259e-05	2.80951442646024	22.7844134975897	40	69	ribonucleoside triphosphate biosynthetic process	biological_process	0.0682323620563993	1.49032080835665
858	GO:1902041	1.75469209492084e-05	3.0985885523796	19.1521156936261	35	58	regulation of extrinsic apoptotic signaling pathway via death domain receptors	biological_process	0.0683803509390652	1.63161119866402
859	GO:1901030	1.78300274764751e-05	4.43895723231336	11.5573111944296	24	35	positive regulation of mitochondrial outer membrane permeabilization involved in apoptotic signaling pathway	biological_process	0.0694836170758235	2.15022080890481
860	GO:2000058	1.79879699167875e-05	2.01350626607563	49.201124799143	74	149	regulation of ubiquitin-dependent protein catabolic process	biological_process	0.0700991187657208	1.00970996198924
861	GO:0043687	1.80012816735594e-05	1.57572338189603	119.205409748259	157	361	post-translational protein modification	biological_process	0.0701509946818611	0.656014292031851
862	GO:0009144	1.88835873186574e-05	2.52038419848248	28.0677557579004	47	85	purine nucleoside triphosphate metabolic process	biological_process	0.0735893397808079	1.33364366983507
863	GO:0006977	1.92034381338841e-05	3.14661704304503	18.4916979110873	34	56	DNA damage response, signal transduction by p53 class mediator resulting in cell cycle arrest	biological_process	0.0748357984077464	1.65380160707019
864	GO:0120192	1.92034381338841e-05	3.14661704304503	18.4916979110873	34	56	tight junction assembly	biological_process	0.0748357984077464	1.65380160707019
865	GO:0009116	1.94030438077433e-05	2.283450646587	35.0021424745581	56	106	nucleoside metabolic process	biological_process	0.0756136617187755	1.19121560833083
866	GO:0007088	1.94418226996553e-05	1.94404664084204	54.1542581681843	80	164	regulation of mitotic nuclear division	biological_process	0.0757647830605568	0.959062831960323
867	GO:2000117	1.95491904141274e-05	2.4263131254137	30.3792179967863	50	92	negative regulation of cysteine-type endopeptidase activity	biological_process	0.0761831950438543	1.27876574803903
868	GO:0038127	1.97513880683622e-05	2.0403675746636	46.8896625602571	71	142	ERBB signaling pathway	biological_process	0.0769711593024077	1.02882907885096
869	GO:0072659	1.99355942445662e-05	1.69893813018678	85.8543117300482	118	260	protein localization to plasma membrane	biological_process	0.0776890107710744	0.764633315207263
870	GO:0006479	2.01419646597488e-05	1.88810058247413	59.1073915372255	86	179	protein methylation	biological_process	0.0784932362790409	0.916935621676144
871	GO:0008213	2.01419646597488e-05	1.88810058247413	59.1073915372255	86	179	protein alkylation	biological_process	0.0784932362790409	0.916935621676144
872	GO:0000902	2.01711762815032e-05	1.31613208787449	341.435993572576	403	1034	cell morphogenesis	biological_process	0.0786070739690181	0.396304286154216
873	GO:0051168	2.01969799586594e-05	1.84209115887422	64.0605249062667	92	194	nuclear export	biological_process	0.0787076308988959	0.881344457304174
874	GO:0006732	2.05317752511835e-05	1.70603857466184	84.2032672737011	116	255	coenzyme metabolic process	biological_process	0.0800123281538619	0.770650267315162
875	GO:0043392	2.09530659919729e-05	3.19923585872705	17.8312801285485	33	54	negative regulation of DNA binding	biological_process	0.0816540981707182	1.67772735684013
876	GO:0097345	2.09530659919729e-05	3.19923585872705	17.8312801285485	33	54	mitochondrial outer membrane permeabilization	biological_process	0.0816540981707182	1.67772735684013
877	GO:0032870	2.11139815867185e-05	1.38953233129967	230.816014997322	282	699	cellular response to hormone stimulus	biological_process	0.0822811862434418	0.474599403205654
878	GO:1901615	2.12236249250282e-05	1.44964495775228	178.643010176754	224	541	organic hydroxy compound metabolic process	biological_process	0.0827084663328348	0.535699603405521
879	GO:0034502	2.13124619036232e-05	2.53321731602496	27.4073379753615	46	83	protein localization to chromosome	biological_process	0.0830546640384195	1.34097084621867
880	GO:0044255	2.1472815250318e-05	1.30911582366133	353.653722549545	416	1071	cellular lipid metabolic process	biological_process	0.0836795610304891	0.38859274497576
881	GO:0045739	2.16699460324253e-05	2.86626891294755	21.4635779325121	38	65	positive regulation of DNA repair	biological_process	0.0844477796883616	1.51917396939634
882	GO:0042276	2.1719613719817e-05	8.13205399251911	6.60417782538832	16	20	error-prone translesion synthesis	biological_process	0.0846413346661269	3.02361979394322
883	GO:0006892	2.20628443861287e-05	2.288252780654	34.3417246920193	55	104	post-Golgi vesicle-mediated transport	biological_process	0.0859789045727435	1.1942464337824
884	GO:2001237	2.20628443861287e-05	2.288252780654	34.3417246920193	55	104	negative regulation of extrinsic apoptotic signaling pathway	biological_process	0.0859789045727435	1.1942464337824
885	GO:0031058	2.2139988717095e-05	2.43557880967953	29.7188002142475	49	90	positive regulation of histone modification	biological_process	0.0862795360305191	1.28426466619799
886	GO:0032874	2.27548699824979e-05	1.90380899245887	56.7959292983396	83	172	positive regulation of stress-activated MAPK cascade	biological_process	0.0886757283217943	0.928888741536857
887	GO:0051262	2.27548699824979e-05	1.90380899245887	56.7959292983396	83	172	protein tetramerization	biological_process	0.0886757283217943	0.928888741536857
888	GO:0046777	2.28067520331857e-05	1.73785260497713	77.5990894483128	108	235	protein autophosphorylation	biological_process	0.0888779126733246	0.797305725946314
889	GO:0042254	2.35031737816837e-05	1.63633349908835	98.0720407070166	132	297	ribosome biogenesis	biological_process	0.0915918682272212	0.71046681212291
890	GO:0033238	2.40433399943466e-05	2.54677287581699	26.7469201928227	45	81	regulation of cellular amine metabolic process	biological_process	0.0936968959579689	1.34867030411816
891	GO:2001021	2.40433399943466e-05	2.54677287581699	26.7469201928227	45	81	negative regulation of response to DNA damage stimulus	biological_process	0.0936968959579689	1.34867030411816
892	GO:0048513	2.40869682575405e-05	1.17313521349499	1183.13845741832	1287	3583	animal organ development	biological_process	0.0938669152996354	0.230369305434995
893	GO:0110053	2.46615854706514e-05	1.68692098376239	86.1845206213176	118	261	regulation of actin filament organization	biological_process	0.0961061985791286	0.75439239863797
894	GO:0000281	2.48890660273509e-05	2.6939697857188	23.775040171398	41	72	mitotic cytokinesis	biological_process	0.0969926903085865	1.42973367031095
895	GO:0006635	2.48890660273509e-05	2.6939697857188	23.775040171398	41	72	fatty acid beta-oxidation	biological_process	0.0969926903085865	1.42973367031095
896	GO:0043506	2.50682361250825e-05	2.44531633153507	29.0583824317086	48	88	regulation of JUN kinase activity	biological_process	0.0976909161794463	1.2900211074749
897	GO:2000379	2.50863201373101e-05	2.29326215022091	33.6813069094804	54	102	positive regulation of reactive oxygen species metabolic process	biological_process	0.0977613895750973	1.19740128348655
898	GO:0040017	2.55389320344585e-05	1.42576221067585	192.51178361007	239	583	positive regulation of locomotion	biological_process	0.0995252181382846	0.511733388454467
899	GO:0030111	2.56857304247673e-05	1.56017138960351	119.865827530798	157	363	regulation of Wnt signaling pathway	biological_process	0.100097291465318	0.641704522260117
900	GO:0070085	2.60507814711973e-05	1.67152257320192	88.8261917514729	121	269	glycosylation	biological_process	0.101519895393256	0.741162838070229
901	GO:0046328	2.61784008348747e-05	1.85235186243891	61.088644884842	88	185	regulation of JNK cascade	biological_process	0.102017228053507	0.889358170941201
902	GO:0006333	2.64258603727858e-05	1.74422442244224	75.2876272094269	105	228	chromatin assembly or disassembly	biological_process	0.102981577872746	0.802585677909732
903	GO:0006081	2.66535166022597e-05	2.93215859030837	20.1427423674344	36	61	cellular aldehyde metabolic process	biological_process	0.103868754199006	1.55196313596281
904	GO:0044342	2.66965840483528e-05	6.9128171763175	7.26459560792716	17	22	type B pancreatic cell proliferation	biological_process	0.104036588036431	2.78927377110902
905	GO:0002683	2.68587967592732e-05	1.50192475375209	143.640867702196	184	435	negative regulation of immune system process	biological_process	0.104668730970888	0.58681253581622
906	GO:0035148	2.74892903275988e-05	1.98597067191946	48.8709159078736	73	148	tube formation	biological_process	0.107125764406653	0.989844317836691
907	GO:0022603	2.76424903560543e-05	1.29241972815916	381.391269416176	445	1155	regulation of anatomical structure morphogenesis	biological_process	0.107722784917544	0.370074677922789
908	GO:0098781	2.77026933378782e-05	2.23849736326025	35.3323513658275	56	107	ncRNA transcription	biological_process	0.107957395937712	1.16253061888314
909	GO:1902969	2.78397941476242e-05	13.2102568270481	4.95313336904124	13	15	mitotic DNA replication	biological_process	0.108491677793291	3.72358660988292
910	GO:0052126	2.87506966470715e-05	1.93995879366006	52.1730048205678	77	158	movement in host environment	biological_process	0.112041464833638	0.956026008694032
911	GO:0050821	2.97820233364182e-05	1.8658389926429	58.7771826459561	85	178	protein stabilization	biological_process	0.116060544942022	0.899824498227442
912	GO:0032787	3.02921806817212e-05	1.39337781221999	217.277450455276	266	658	monocarboxylic acid metabolic process	biological_process	0.118048628116668	0.478586495492893
913	GO:0009124	3.05072702234777e-05	3.56130845690077	14.5291912158543	28	44	nucleoside monophosphate biosynthetic process	biological_process	0.118886832060892	1.83240739778147
914	GO:0016054	3.0849225770973e-05	1.65444846600115	90.8074450990894	123	275	organic acid catabolic process	biological_process	0.120219432829482	0.726350354205612
915	GO:0046395	3.0849225770973e-05	1.65444846600115	90.8074450990894	123	275	carboxylic acid catabolic process	biological_process	0.120219432829482	0.726350354205612
916	GO:0035264	3.13374051563292e-05	1.98506926424209	48.2104981253348	72	146	multicellular organism growth	biological_process	0.122121867894215	0.989189347637849
917	GO:0033673	3.14421283013001e-05	1.68156743568188	84.86368505624	116	257	negative regulation of kinase activity	biological_process	0.122529973990167	0.749806636237687
918	GO:0043414	3.18368746482612e-05	1.60798146147186	102.03454740225	136	309	macromolecule methylation	biological_process	0.124068300504274	0.685250773683023
919	GO:0018022	3.19345663061128e-05	2.07137551229508	42.5969469737547	65	129	peptidyl-lysine methylation	biological_process	0.124449004894922	1.05058911831796
920	GO:0044106	3.19345663061128e-05	2.07137551229508	42.5969469737547	65	129	cellular amine metabolic process	biological_process	0.124449004894922	1.05058911831796
921	GO:0044409	3.33881512042497e-05	2.03968514266973	44.2479914301018	67	134	entry into host	biological_process	0.130113625242961	1.02834646682082
922	GO:0016050	3.35549944223719e-05	1.58747025291936	107.31788966256	142	325	vesicle organization	biological_process	0.130763813263983	0.666729557952328
923	GO:0016241	3.37958337462655e-05	1.88056233341399	56.4657204070702	82	171	regulation of macroautophagy	biological_process	0.131702364109197	0.911164126966809
924	GO:0015985	3.39102356503358e-05	5.51954813816187	8.58543117300482	19	26	energy coupled proton transport, down electrochemical gradient	biological_process	0.132148188329359	2.46455016455482
925	GO:0015986	3.39102356503358e-05	5.51954813816187	8.58543117300482	19	26	ATP synthesis coupled proton transport	biological_process	0.132148188329359	2.46455016455482
926	GO:0045580	3.46517076654979e-05	2.01072131608549	45.8990358864488	69	139	regulation of T cell differentiation	biological_process	0.135037704772445	1.00771313944415
927	GO:0007584	3.46647978388026e-05	1.74842219712893	72.3157471880021	101	219	response to nutrient	biological_process	0.135088717177814	0.806053599116195
928	GO:0060828	3.48736449327869e-05	1.63320146410261	94.439742903053	127	286	regulation of canonical Wnt signaling pathway	biological_process	0.135902594303071	0.707702765997175
929	GO:1905898	3.55539541911644e-05	3.9125532448008	12.5479378682378	25	38	positive regulation of response to endoplasmic reticulum stress	biological_process	0.138553759482968	1.96811038539666
930	GO:0070830	3.58249027857261e-05	3.05357142857143	18.1614890198179	33	55	bicellular tight junction assembly	biological_process	0.139609646155975	1.61049759282829
931	GO:0009112	3.67320268353901e-05	4.06871844976388	11.887520085699	24	36	nucleobase metabolic process	biological_process	0.143144708577515	2.02457445117028
932	GO:0009167	3.67320268353901e-05	4.06871844976388	11.887520085699	24	36	purine ribonucleoside monophosphate metabolic process	biological_process	0.143144708577515	2.02457445117028
933	GO:0001844	3.72764260728725e-05	4.74565972222222	9.90626673808248	21	30	protein insertion into mitochondrial membrane involved in apoptotic signaling pathway	biological_process	0.145266232405984	2.24660865875727
934	GO:0001944	3.7397702983748e-05	1.3502959476941	261.525441885378	314	792	vasculature development	biological_process	0.145738848527666	0.433275640963536
935	GO:0042330	3.75655733433034e-05	1.39166930630345	213.314943760043	261	646	taxis	biological_process	0.146393039318853	0.476816433287538
936	GO:0046685	3.77165335614957e-05	4.47484942210646	10.5666845206213	22	32	response to arsenic-containing substance	biological_process	0.146981331289149	2.16183913676008
937	GO:1903955	3.77165335614957e-05	4.47484942210646	10.5666845206213	22	32	positive regulation of protein targeting to mitochondrion	biological_process	0.146981331289149	2.16183913676008
938	GO:0046434	3.80770283461852e-05	2.03951467453681	43.5875736475629	66	132	organophosphate catabolic process	biological_process	0.148386179465084	1.02822588752039
939	GO:0072175	3.80770283461852e-05	2.03951467453681	43.5875736475629	66	132	epithelial tube formation	biological_process	0.148386179465084	1.02822588752039
940	GO:0043409	3.8330596498163e-05	1.83100110929056	60.7584359935726	87	184	negative regulation of MAPK cascade	biological_process	0.149374334553341	0.872632665175397
941	GO:0008202	3.84201409715601e-05	1.57540586556677	109.299143010177	144	331	steroid metabolic process	biological_process	0.14972328936617	0.655723552300661
942	GO:0045619	3.84652292552151e-05	1.87858055406132	55.8053026245313	81	169	regulation of lymphocyte differentiation	biological_process	0.149898998407573	0.909642980474277
943	GO:0009145	3.89473004500717e-05	2.79038535924959	21.1333690412426	37	64	purine nucleoside triphosphate biosynthetic process	biological_process	0.15177762985393	1.48046437563408
944	GO:0009062	3.91604840335629e-05	2.19527305236914	35.6625602570969	56	108	fatty acid catabolic process	biological_process	0.152608406278795	1.13440039616103
945	GO:0032502	3.91720228113842e-05	1.1376677200498	2148.33904659882	2270	6506	developmental process	biological_process	0.152653372895964	0.186079249528614
946	GO:0016485	3.92745220648101e-05	1.74575996505098	71.6553294054633	100	217	protein processing	biological_process	0.153052812486565	0.80385520785811
947	GO:1901185	3.9344133449006e-05	3.10178348202154	17.5010712372791	32	53	negative regulation of ERBB signaling pathway	biological_process	0.153324088050776	1.63309798349976
948	GO:0031330	4.00685585209016e-05	1.67606995216915	83.5428494911623	114	253	negative regulation of cellular catabolic process	biological_process	0.156147172555953	0.745082362367529
949	GO:0006469	4.01662196628716e-05	1.70789013494553	77.5990894483128	107	235	negative regulation of protein kinase activity	biological_process	0.156527758026211	0.772215172342951
950	GO:0006605	4.0877953157624e-05	1.48746437725876	143.640867702196	183	435	protein targeting	biological_process	0.159301383455261	0.572855118257544
951	GO:0002064	4.08917135736755e-05	1.76621109493082	68.3532404927691	96	207	epithelial cell development	biological_process	0.159355007796613	0.820657782063221
952	GO:1904355	4.10417998725278e-05	9.48507017829079	5.61355115158007	14	17	positive regulation of telomere capping	biological_process	0.159939894103241	3.24565844791166
953	GO:0033045	4.10877148474158e-05	2.4897710976783	26.4167113015533	44	80	regulation of sister chromatid segregation	biological_process	0.16011882476038	1.31601311119923
954	GO:2000134	4.15357802274708e-05	2.07205728423256	41.276111408677	63	125	negative regulation of G1/S transition of mitotic cell cycle	biological_process	0.161864935546454	1.05106388841821
955	GO:0031497	4.16043615360041e-05	1.77729887687061	66.7021960364221	94	202	chromatin assembly	biological_process	0.162132196905808	0.829686310472933
956	GO:0050852	4.16043615360041e-05	1.77729887687061	66.7021960364221	94	202	T cell receptor signaling pathway	biological_process	0.162132196905808	0.829686310472933
957	GO:0050870	4.16043615360041e-05	1.77729887687061	66.7021960364221	94	202	positive regulation of T cell activation	biological_process	0.162132196905808	0.829686310472933
958	GO:0060964	4.21760642972069e-05	2.1498429522009	37.313604713444	58	113	regulation of gene silencing by miRNA	biological_process	0.164360122566215	1.10423127360247
959	GO:0030950	4.23556083972025e-05	22.350341241469	3.96250669523299	11	12	establishment or maintenance of actin cytoskeleton polarity	biological_process	0.165059805923898	4.48222495330342
960	GO:0016072	4.24020574818369e-05	1.72459584295612	74.2970005356186	103	225	rRNA metabolic process	biological_process	0.165240818006718	0.786258307584066
961	GO:0006164	4.27865445454694e-05	1.80145243282498	63.4001071237279	90	192	purine nucleotide biosynthetic process	biological_process	0.166739164093694	0.849160558046403
962	GO:0030518	4.34275076915124e-05	2.03934426229508	42.9271558650241	65	130	intracellular steroid hormone receptor signaling pathway	biological_process	0.169236997473824	1.02810533768035
963	GO:1901657	4.34275076915124e-05	2.03934426229508	42.9271558650241	65	130	glycosyl compound metabolic process	biological_process	0.169236997473824	1.02810533768035
964	GO:0043401	4.35692802077705e-05	1.82865534353238	60.0980182110337	86	182	steroid hormone mediated signaling pathway	biological_process	0.169789484969682	0.870783188245789
965	GO:0009259	4.36181429544575e-05	1.49939578516495	136.706480985538	175	414	ribonucleotide metabolic process	biological_process	0.169979903093521	0.584381251816124
966	GO:0007052	4.4619851316323e-05	2.19816437213183	35.0021424745581	55	106	mitotic spindle organization	biological_process	0.173883560579711	1.13629927072434
967	GO:1903322	4.50622066962911e-05	2.00952819632281	44.5782003213712	67	135	positive regulation of protein modification by small protein conjugation or removal	biological_process	0.175607419495446	1.00685682044702
968	GO:0070301	4.65219263862126e-05	2.25475530000592	32.6906802356722	52	99	cellular response to hydrogen peroxide	biological_process	0.181295947127071	1.17297087178503
969	GO:0072527	4.65219263862126e-05	2.25475530000592	32.6906802356722	52	99	pyrimidine-containing compound metabolic process	biological_process	0.181295947127071	1.17297087178503
970	GO:0051053	4.73752537993791e-05	2.07242339832869	40.6156936261382	62	123	negative regulation of DNA metabolic process	biological_process	0.18462136405618	1.05131877728498
971	GO:1902105	4.7836712795437e-05	1.63791577000451	89.8168184252812	121	272	regulation of leukocyte differentiation	biological_process	0.186419669763818	0.711861168138097
972	GO:2000377	4.79436414732316e-05	1.78644632861376	64.3907337975362	91	195	regulation of reactive oxygen species metabolic process	biological_process	0.186836370821184	0.837092570734876
973	GO:0006790	4.84279701056221e-05	1.52775862635018	122.837707552223	159	372	sulfur compound metabolic process	biological_process	0.188723799501609	0.61141662709433
974	GO:0016331	4.84667096071009e-05	1.93407577320906	49.5313336904124	73	150	morphogenesis of embryonic epithelium	biological_process	0.188874767338872	0.951644317819664
975	GO:0060759	4.85875962203055e-05	1.79892321029338	62.7396893411891	89	190	regulation of response to cytokine stimulus	biological_process	0.189345862470531	0.847133604325142
976	GO:0032970	4.87188908416628e-05	1.51459641255605	128.121049812533	165	388	regulation of actin filament-based process	biological_process	0.18985751760996	0.598933416686835
977	GO:1903708	4.91187701992442e-05	1.81217136410339	61.088644884842	87	185	positive regulation of hemopoiesis	biological_process	0.191415847466455	0.857719387201242
978	GO:0032271	4.92209688854623e-05	1.73082565987117	71.9855382967327	100	218	regulation of protein polymerization	biological_process	0.191814115746647	0.791460414302344
979	GO:0010565	4.95232841829046e-05	1.82626385041551	59.4376004284949	85	180	regulation of cellular ketone metabolic process	biological_process	0.192992238460779	0.868895214493525
980	GO:0071346	4.95232841829046e-05	1.82626385041551	59.4376004284949	85	180	cellular response to interferon-gamma	biological_process	0.192992238460779	0.868895214493525
981	GO:0021915	4.958155816837e-05	1.89290803160078	52.8334226031066	77	160	neural tube development	biological_process	0.193219332182138	0.920604318291138
982	GO:0007569	5.12308484996329e-05	2.11018210445866	38.3042313872523	59	116	cell aging	biological_process	0.19964661660307	1.07736750597651
983	GO:0016051	5.15268553225485e-05	1.75030012004802	68.6834493840386	96	208	carbohydrate biosynthetic process	biological_process	0.200800155191971	0.80760231896139
984	GO:0071243	5.30945941962123e-05	7.62256097560976	6.27396893411891	15	19	cellular response to arsenic-containing substance	biological_process	0.206909633582639	2.93027578591826
985	GO:0009199	5.41137340920767e-05	2.41234520123839	27.4073379753615	45	83	ribonucleoside triphosphate metabolic process	biological_process	0.210881221756823	1.2704363684653
986	GO:0030879	5.42324507374762e-05	1.95588119612977	47.2198714515265	70	143	mammary gland development	biological_process	0.211343860523945	0.967818740965085
987	GO:0032147	5.4860322955524e-05	1.55848182156104	109.959560792716	144	333	activation of protein kinase activity	biological_process	0.213790678557677	0.640141327182284
988	GO:0072358	5.50844956699254e-05	1.33896181037203	264.497321906802	316	801	cardiovascular system development	biological_process	0.214664279625699	0.421114812960503
989	GO:0051783	5.51733980451646e-05	1.79634688168504	62.0792715586502	88	188	regulation of nuclear division	biological_process	0.215010732182006	0.845065967097306
990	GO:0042771	5.5353293448402e-05	3.35155134238802	14.8594001071237	28	45	intrinsic apoptotic signaling pathway in response to DNA damage by p53 class mediator	biological_process	0.215711784568423	1.74482903464766
991	GO:0006935	5.80550773922667e-05	1.38053751192932	212.654525977504	259	644	chemotaxis	biological_process	0.226240636597663	0.465230089330649
992	GO:0030218	5.84329838557425e-05	2.11128330487263	37.6438136047134	58	114	erythrocyte differentiation	biological_process	0.227713338085828	1.07812018129574
993	GO:0010332	5.96730911992377e-05	2.92057347060325	18.4916979110873	33	56	response to gamma radiation	biological_process	0.232546036403429	1.54625167799687
994	GO:0051568	5.96730911992377e-05	2.92057347060325	18.4916979110873	33	56	histone H3-K4 methylation	biological_process	0.232546036403429	1.54625167799687
995	GO:0031146	6.02887575597579e-05	2.26401380939402	31.3698446705945	50	95	SCF-dependent proteasomal ubiquitin-dependent protein catabolic process	biological_process	0.234945288210376	1.17888275794167
996	GO:0016311	6.04732689398637e-05	1.44877181641888	157.839850026781	198	478	dephosphorylation	biological_process	0.235664329058649	0.534830386306701
997	GO:0032436	6.13567011591736e-05	2.42228570671636	26.7469201928227	44	81	positive regulation of proteasomal ubiquitin-dependent protein catabolic process	biological_process	0.2391070644173	1.27636903982715
998	GO:0048524	6.25129991781401e-05	2.15571887196273	35.3323513658275	55	107	positive regulation of viral process	biological_process	0.243613157797212	1.10816904800224
999	GO:0006364	6.30898404116172e-05	1.72516383146815	70.6647027316551	98	214	rRNA processing	biological_process	0.245861108084072	0.786733375005754
1000	GO:0036499	6.31043064661618e-05	6.50512278419255	6.93438671665774	16	21	PERK-mediated unfolded protein response	biological_process	0.245917482298632	2.70157628806896
1001	GO:0001838	6.44570955761307e-05	2.03883336064231	40.9459025174076	62	124	embryonic epithelial tube formation	biological_process	0.251189301460181	1.02774386481044
1002	GO:0043406	6.55827426678171e-05	1.64321793908571	85.1938939475094	115	258	positive regulation of MAP kinase activity	biological_process	0.255575948176483	0.716523836822737
1003	GO:0001568	6.59168612682321e-05	1.34406882080788	251.288966256026	301	761	blood vessel development	biological_process	0.256878008362301	0.426607010807348
1004	GO:0002720	6.60947770228725e-05	2.96055615670812	17.8312801285485	32	54	positive regulation of cytokine production involved in immune response	biological_process	0.257571346058134	1.56586821948793
1005	GO:0090329	6.60947770228725e-05	2.96055615670812	17.8312801285485	32	54	regulation of DNA-dependent DNA replication	biological_process	0.257571346058134	1.56586821948793
1006	GO:1901605	6.61727769800649e-05	1.74470283463859	67.3626138189609	94	204	alpha-amino acid metabolic process	biological_process	0.257875311891313	0.802981331276308
1007	GO:0071482	6.68617300869194e-05	2.00764061377076	42.5969469737547	64	129	cellular response to light stimulus	biological_process	0.260560162148725	1.00550103665188
1008	GO:0038034	6.69633832013574e-05	2.54551020408163	23.775040171398	40	72	signal transduction in absence of ligand	biological_process	0.26095630433569	1.34795484888536
1009	GO:0097192	6.69633832013574e-05	2.54551020408163	23.775040171398	40	72	extrinsic apoptotic signaling pathway in absence of ligand	biological_process	0.26095630433569	1.34795484888536
1010	GO:0009163	6.80030349369197e-05	3.6327943229409	12.8781467595072	25	39	nucleoside biosynthetic process	biological_process	0.265007827149176	1.8610796873408
1011	GO:0071363	6.85845717682212e-05	1.35741192466109	233.127477236208	281	706	cellular response to growth factor stimulus	biological_process	0.267274076180758	0.440858592153473
1012	GO:0006893	6.92696177196727e-05	2.71452656768369	20.8031601499732	36	63	Golgi to plasma membrane transport	biological_process	0.269943700253565	1.44070060391801
1013	GO:0009206	6.92696177196727e-05	2.71452656768369	20.8031601499732	36	63	purine ribonucleoside triphosphate biosynthetic process	biological_process	0.269943700253565	1.44070060391801
1014	GO:0052547	6.99180178657896e-05	1.45843663335716	149.254418853776	188	452	regulation of peptidase activity	biological_process	0.272470515622982	0.544422704900919
1015	GO:0042058	6.99568667686766e-05	2.34266219970583	28.3979646491698	46	86	regulation of epidermal growth factor receptor signaling pathway	biological_process	0.272621909797533	1.22814893971376
1016	GO:0060147	7.03314562799948e-05	2.07363305736585	38.6344402785217	59	117	regulation of posttranscriptional gene silencing	biological_process	0.27408168512314	1.0521606226203
1017	GO:0060966	7.03314562799948e-05	2.07363305736585	38.6344402785217	59	117	regulation of gene silencing by RNA	biological_process	0.27408168512314	1.0521606226203
1018	GO:0048511	7.16061222911952e-05	1.58859194232197	97.4116229244778	129	295	rhythmic process	biological_process	0.279049058568788	0.667748590771184
1019	GO:0009126	7.1825596107743e-05	3.75543947991432	12.2177289769684	24	37	purine nucleoside monophosphate metabolic process	biological_process	0.279904348031874	1.90898174885607
1020	GO:0006403	7.18827581963007e-05	1.68579232826057	75.9480449919657	104	230	RNA localization	biological_process	0.280127108690984	0.753426822494671
1021	GO:0140056	7.32144056867796e-05	1.83409193725592	55.8053026245313	80	169	organelle localization by membrane tethering	biological_process	0.28531653896138	0.875065958507002
1022	GO:0009262	7.51792228612648e-05	3.89855367415608	11.5573111944296	23	35	deoxyribonucleotide metabolic process	biological_process	0.292973431490349	1.96293899727482
1023	GO:0045637	7.67725385972789e-05	1.64612113382151	82.8824317086235	112	251	regulation of myeloid cell differentiation	biological_process	0.299182582913596	0.719070503884311
1024	GO:0072359	7.77109338817429e-05	1.27085348225335	386.014193893947	446	1169	circulatory system development	biological_process	0.302839509337152	0.345797710428524
1025	GO:0009156	7.78442901803789e-05	4.06771935536383	10.8968934118907	22	33	ribonucleoside monophosphate biosynthetic process	biological_process	0.303359198832937	2.02422014660159
1026	GO:0001101	7.82759110294702e-05	1.53402293120638	113.26164970541	147	343	response to acid chemical	biological_process	0.305041225281845	0.617320049001511
1027	GO:1901224	7.88274938496395e-05	2.44390004899559	25.426084627745	42	77	positive regulation of NIK/NF-kappaB signaling	biological_process	0.307190743532045	1.28918528279695
1028	GO:0070199	7.89293433539459e-05	4.82921819069313	8.91564006427424	19	27	establishment of protein localization to chromosome	biological_process	0.307587651050327	2.27178964792136
1029	GO:0002718	7.94995575402343e-05	2.35030165912519	27.737546866631	45	84	regulation of cytokine production involved in immune response	biological_process	0.309809775734293	1.2328459372983
1030	GO:0048144	7.94995575402343e-05	2.35030165912519	27.737546866631	45	84	fibroblast proliferation	biological_process	0.309809775734293	1.2328459372983
1031	GO:0031572	7.95607739102619e-05	4.270751953125	10.2364756293519	21	31	G2 DNA damage checkpoint	biological_process	0.31004833592829	2.09449010814431
1032	GO:0002218	8.17645749379424e-05	1.92762377305577	46.8896625602571	69	142	activation of innate immune response	biological_process	0.318636548533161	0.94682349881254
1033	GO:0001959	8.18171566148216e-05	1.80181666165245	58.4469737546867	83	177	regulation of cytokine-mediated signaling pathway	biological_process	0.31884145932796	0.849452221594782
1034	GO:0090263	8.27587866939073e-05	1.90536636553642	48.5407070166042	71	147	positive regulation of canonical Wnt signaling pathway	biological_process	0.322510991746157	0.930068427074974
1035	GO:0006952	8.29085766498475e-05	1.22354813599844	560.364488484199	631	1697	defense response	biological_process	0.323094723204456	0.29107086006069
1036	GO:0061572	8.36467641738185e-05	1.86576354679803	51.8427959292983	75	157	actin filament bundle organization	biological_process	0.325971439985371	0.899766161175137
1037	GO:1905037	8.57460734104451e-05	2.21461836538803	31.700053561864	50	96	autophagosome organization	biological_process	0.334152448080504	1.14705810744891
1038	GO:0033619	8.68034133888742e-05	2.76835752732018	19.4823245848956	34	59	membrane protein proteolysis	biological_process	0.338272901976443	1.46903027591646
1039	GO:0006163	8.80530576838032e-05	1.46234634204559	142.650241028388	180	432	purine nucleotide metabolic process	biological_process	0.343142765793781	0.548285039591664
1040	GO:0032465	8.89408390836157e-05	2.27961596537929	29.388591322978	47	89	regulation of cytokinesis	biological_process	0.34660244990885	1.18879080179849
1041	GO:0070848	8.94320812897994e-05	1.3425990749561	243.03374397429	291	736	response to growth factor	biological_process	0.348516820786348	0.42502855351712
1042	GO:0043200	9.15669706900923e-05	2.07454216952007	37.313604713444	57	113	response to amino acid	biological_process	0.35683648477929	1.05279298337931
1043	GO:0030832	9.17069776350511e-05	1.78554102943595	59.4376004284949	84	180	regulation of actin filament length	biological_process	0.357382091843794	0.836361285581037
1044	GO:0051495	9.17169057257973e-05	1.67975770538379	74.6272094268881	102	226	positive regulation of cytoskeleton organization	biological_process	0.357420781613432	0.74825314821192
1045	GO:0001822	9.20194294109761e-05	1.59813855403794	91.7980717728977	122	278	kidney development	biological_process	0.358599716414574	0.676392491218446
1046	GO:0046165	9.29431509355258e-05	1.79909813882864	57.7865559721478	82	175	alcohol biosynthetic process	biological_process	0.362199459195744	0.847273886166767
1047	GO:0035567	9.4953252962601e-05	1.88266484869144	49.5313336904124	72	150	non-canonical Wnt signaling pathway	biological_process	0.370032826795256	0.912776194765532
1048	GO:0046661	9.51121600460347e-05	1.84563107555389	52.8334226031066	76	160	male sex differentiation	biological_process	0.370652087699397	0.884114200513059
1049	GO:0097435	9.62207159788295e-05	1.35779440058452	222.230583824317	268	673	supramolecular fiber organization	biological_process	0.374972130169499	0.441265040913189
1050	GO:0030952	0.000103222718383569	8.80613350671868	5.28334226031066	13	16	establishment or maintenance of cytoskeleton polarity	biological_process	0.402258933540768	3.13850871663694
1051	GO:0031958	0.000103222718383569	8.80613350671868	5.28334226031066	13	16	corticosteroid receptor signaling pathway	biological_process	0.402258933540768	3.13850871663694
1052	GO:1903214	0.000105903495148117	3.23132654821459	14.5291912158543	27	44	regulation of protein targeting to mitochondrion	biological_process	0.412705920592212	1.69212655242455
1053	GO:0051302	0.000106772520407286	1.81086819261004	55.4750937332619	79	168	regulation of cell division	biological_process	0.416092512027195	0.856681540883237
1054	GO:0006360	0.00010825545420916	2.61736941472624	21.1333690412426	36	64	transcription by RNA polymerase I	biological_process	0.421871505053097	1.38811756029784
1055	GO:0046782	0.00010825545420916	2.61736941472624	21.1333690412426	36	64	regulation of viral transcription	biological_process	0.421871505053097	1.38811756029784
1056	GO:0051017	0.000108386446757145	1.86109857189757	50.5219603642207	73	153	actin filament bundle assembly	biological_process	0.422381983012595	0.896154468842373
1057	GO:0006955	0.000108531436321666	1.19288325517187	733.063738618104	811	2220	immune response	biological_process	0.422947007345531	0.254452856590461
1058	GO:0005975	0.000110127236332598	1.37081924392552	204.399303695769	248	619	carbohydrate metabolic process	biological_process	0.429165839988136	0.455038350048975
1059	GO:0030031	0.000112572337528281	1.38869987958341	187.228441349759	229	567	cell projection assembly	biological_process	0.43869439934771	0.473734843364995
1060	GO:1901617	0.00011289739500629	1.60422658996484	87.8355650776647	117	266	organic hydroxy compound biosynthetic process	biological_process	0.439961148339513	0.681877930527808
1061	GO:0030217	0.0001141448683811	1.64301973156728	79.2501339046599	107	240	T cell differentiation	biological_process	0.444822552081147	0.71634980619385
1062	GO:1902905	0.000117173855839279	1.71017163408468	67.3626138189609	93	204	positive regulation of supramolecular fiber organization	biological_process	0.456626516205669	0.774141122314069
1063	GO:0070757	0.000118124033504805	20.3151909017059	3.63229780396358	10	11	interleukin-35-mediated signaling pathway	biological_process	0.460329358568227	4.34448701651521
1064	GO:1902807	0.000119168052068513	1.94739790638677	43.2573647562935	64	131	negative regulation of cell cycle G1/S phase transition	biological_process	0.464397898910995	0.961547696035168
1065	GO:1990778	0.000119993902283288	1.53883616383616	105.336636314944	137	319	protein localization to cell periphery	biological_process	0.467616237197973	0.62183963959122
1066	GO:0072521	0.000122009718186089	1.43252752158008	153.216925549009	191	464	purine-containing compound metabolic process	biological_process	0.47547187177119	0.518562856165911
1067	GO:0051260	0.000122022913288218	1.5084749249526	115.903320835565	149	351	protein homooligomerization	biological_process	0.475523293084185	0.593090715081102
1068	GO:1902652	0.000122430116031739	1.82377092732314	53.163631494376	76	161	secondary alcohol metabolic process	biological_process	0.477110162175687	0.86692453280915
1069	GO:0001843	0.000126961018797413	2.22642298364719	29.7188002142475	47	90	neural tube closure	biological_process	0.494767090253518	1.15472770698314
1070	GO:0031293	0.000128201093036613	7.1132336205495	5.94376004284949	14	18	membrane protein intracellular domain proteolysis	biological_process	0.49959965956368	2.8305055468777
1071	GO:0006900	0.000128885543360165	2.11895959430721	33.6813069094804	52	102	vesicle budding from membrane	biological_process	0.502266962474565	1.08335607772972
1072	GO:0045814	0.000128885543360165	2.11895959430721	33.6813069094804	52	102	negative regulation of gene expression, epigenetic	biological_process	0.502266962474565	1.08335607772972
1073	GO:0007173	0.000129270548833288	2.00418986788951	39.2948580610605	59	119	epidermal growth factor receptor signaling pathway	biological_process	0.503767328803322	1.00301918941494
1074	GO:0048145	0.000131200206961037	2.29769729263276	27.4073379753615	44	83	regulation of fibroblast proliferation	biological_process	0.511287206527161	1.20018874437937
1075	GO:0008064	0.000131871420957791	1.76399450564507	59.1073915372255	83	179	regulation of actin polymerization or depolymerization	biological_process	0.513902927472512	0.818846067306459
1076	GO:0097305	0.000133656350981073	1.64618881168073	76.938671665774	104	233	response to alcohol	biological_process	0.520858799773241	0.719129816958419
1077	GO:0007275	0.000133832600070715	1.13242145136587	1813.50723085163	1921	5492	multicellular organism development	biological_process	0.521545642475578	0.179410983467953
1078	GO:0007566	0.000134016523410667	2.90697403655839	16.8406534547402	30	51	embryo implantation	biological_process	0.522262391731368	1.5395181861987
1079	GO:0090342	0.000137071365990424	2.66166894596188	19.812533476165	34	60	regulation of cell aging	biological_process	0.534167113264683	1.41233114235424
1080	GO:0120193	0.000137071365990424	2.66166894596188	19.812533476165	34	60	tight junction organization	biological_process	0.534167113264683	1.41233114235424
1081	GO:0044272	0.000139918199122704	1.72669966202959	63.4001071237279	88	192	sulfur compound biosynthetic process	biological_process	0.545261221981179	0.788017165795877
1082	GO:0048856	0.000139926432112733	1.12875497901156	1977.29084092126	2087	5988	anatomical structure development	biological_process	0.54529330594332	0.174732351541737
1083	GO:0051683	0.000140925067451428	Inf	2.64167113015533	8	8	establishment of Golgi localization	biological_process	0.549184987858213	Inf
1084	GO:0022613	0.000145792032210836	1.42426426164115	154.537761114087	192	468	ribonucleoprotein complex biogenesis	biological_process	0.568151549525629	0.510216852475692
1085	GO:0043507	0.000150416522796035	2.39539015606243	24.4354579539368	40	74	positive regulation of JUN kinase activity	biological_process	0.58617318933615	1.26026065820526
1086	GO:0001503	0.000152745212430953	1.46383448965632	131.423138725228	166	398	ossification	biological_process	0.595248092843426	0.549752442658451
1087	GO:0001841	0.000155394561620677	2.07664934051551	34.6719335832887	53	105	neural tube formation	biological_process	0.605572606635778	1.05425762571112
1088	GO:0008284	0.000156866092267866	1.28602190474927	314.028655597215	366	951	positive regulation of cell population proliferation	biological_process	0.611307161567874	0.362915216230408
1089	GO:0000045	0.000156990260181974	2.17274262982944	30.7094268880557	48	93	autophagosome assembly	biological_process	0.611791043929152	1.11951729156509
1090	GO:0036473	0.000156990260181974	2.17274262982944	30.7094268880557	48	93	cell death in response to oxidative stress	biological_process	0.611791043929152	1.11951729156509
1091	GO:0072329	0.000157402735978664	1.91860543594589	43.5875736475629	64	132	monocarboxylic acid catabolic process	biological_process	0.613398462108853	0.940058049661362
1092	GO:0001890	0.000159386680002496	1.83530280649926	50.1917514729513	72	152	placenta development	biological_process	0.621129891969729	0.876018112874652
1093	GO:0090504	0.000159445232757906	3.88219105113636	10.5666845206213	21	32	epiboly	biological_process	0.621358072057559	1.95687111798582
1094	GO:1901653	0.000163464873869351	1.47018133744171	127.130423138725	161	385	cellular response to peptide	biological_process	0.63702261346886	0.555994113220122
1095	GO:0070849	0.000164606864459315	2.99827620215603	15.5198178896626	28	47	response to epidermal growth factor	biological_process	0.64147295079795	1.584133290933
1096	GO:0007266	0.000164624307967827	1.69150411732332	67.0324049276915	92	203	Rho protein signal transduction	biological_process	0.641540928150621	0.758306688828444
1097	GO:0048013	0.000164974118256695	2.23529411764706	28.3979646491698	45	86	ephrin receptor signaling pathway	biological_process	0.642904138846341	1.16046467219325
1098	GO:0030098	0.000168080539415792	1.49344313855861	116.563738618104	149	353	lymphocyte differentiation	biological_process	0.655009862103342	0.57864230943902
1099	GO:0060706	0.000170454280554535	4.57430453879941	8.58543117300482	18	26	cell differentiation involved in embryonic placenta development	biological_process	0.664260331321024	2.19355241778064
1100	GO:1900739	0.000170454280554535	4.57430453879941	8.58543117300482	18	26	regulation of protein insertion into mitochondrial membrane involved in apoptotic signaling pathway	biological_process	0.664260331321024	2.19355241778064
1101	GO:1900740	0.000170454280554535	4.57430453879941	8.58543117300482	18	26	positive regulation of protein insertion into mitochondrial membrane involved in apoptotic signaling pathway	biological_process	0.664260331321024	2.19355241778064
1102	GO:0046148	0.000172924442601063	2.71340833740964	18.4916979110873	32	56	pigment biosynthetic process	biological_process	0.673886552816344	1.44010617332075
1103	GO:0009150	0.000177172555308397	1.45743317734644	131.753347616497	166	399	purine ribonucleotide metabolic process	biological_process	0.690441448036825	0.543429738025474
1104	GO:0032091	0.000177410488103066	2.07724457360238	34.0115158007499	52	103	negative regulation of protein binding	biological_process	0.691368672137648	1.05467108828202
1105	GO:0035601	0.000177410488103066	2.07724457360238	34.0115158007499	52	103	protein deacylation	biological_process	0.691368672137648	1.05467108828202
1106	GO:0043410	0.000178588360228337	1.38249908414041	180.294054633101	220	546	positive regulation of MAPK cascade	biological_process	0.695958839809829	0.46727852472289
1107	GO:0060606	0.000179122034018327	2.17564786472109	30.0490091055169	47	91	tube closure	biological_process	0.698038566569421	1.12144507086629
1108	GO:0030010	0.000181166612895631	1.89291569086651	44.5782003213712	65	135	establishment of cell polarity	biological_process	0.706006290454274	0.920610155850146
1109	GO:0046330	0.000181994895603596	1.87113673021022	46.2292447777183	67	140	positive regulation of JNK cascade	biological_process	0.709234108167212	0.903914984975717
1110	GO:0006334	0.000182030079986465	1.85108656237049	47.8802892340653	69	145	nucleosome assembly	biological_process	0.709371221707255	0.888372361541625
1111	GO:0046686	0.000187607213080178	2.54424959216966	20.8031601499732	35	63	response to cadmium ion	biological_process	0.731105309373452	1.34724020667673
1112	GO:0006457	0.000191323001830447	1.63635376094149	74.9574183181575	101	227	protein folding	biological_process	0.74558573813325	0.710484676142737
1113	GO:0002223	0.00019221640491583	2.0019011352247	37.313604713444	56	113	stimulatory C-type lectin receptor signaling pathway	biological_process	0.749067329956988	1.00137072779881
1114	GO:0000722	0.000192324948049029	11.1742768930777	4.29271558650241	11	13	telomere maintenance via recombination	biological_process	0.749490322547067	3.48210957000741
1115	GO:0009205	0.000193503655313052	2.31887745845127	25.426084627745	41	77	purine ribonucleoside triphosphate metabolic process	biological_process	0.754083744754962	1.21342658248679
1116	GO:2000779	0.000193503655313052	2.31887745845127	25.426084627745	41	77	regulation of double-strand break repair	biological_process	0.754083744754962	1.21342658248679
1117	GO:0006066	0.00019384326013236	1.47424834578029	122.177289769684	155	370	alcohol metabolic process	biological_process	0.755407184735806	0.559979575346253
1118	GO:0071229	0.000196777574531864	1.66817299635473	69.013658275308	94	209	cellular response to acid chemical	biological_process	0.766842207950674	0.738268909910472
1119	GO:1902600	0.000199625768370913	1.78155822729135	53.8240492769148	76	163	proton transmembrane transport	biological_process	0.777941619341449	0.833139636348948
1120	GO:0008631	0.000200017866511496	3.11114092159099	14.1989823245849	26	43	intrinsic apoptotic signaling pathway in response to oxidative stress	biological_process	0.779469625795299	1.63744374436632
1121	GO:0071364	0.000200017866511496	3.11114092159099	14.1989823245849	26	43	cellular response to epidermal growth factor stimulus	biological_process	0.779469625795299	1.63744374436632
1122	GO:1901659	0.000200017866511496	3.11114092159099	14.1989823245849	26	43	glycosyl compound biosynthetic process	biological_process	0.779469625795299	1.63744374436632
1123	GO:0016049	0.000201064402100576	1.40525660666411	159.821103374397	197	484	cell growth	biological_process	0.783547974985946	0.490833597605696
1124	GO:0022604	0.000201064402100576	1.40525660666411	159.821103374397	197	484	regulation of cell morphogenesis	biological_process	0.783547974985946	0.490833597605696
1125	GO:0044344	0.000207234397185499	1.8484281887267	47.2198714515265	68	143	cellular response to fibroblast growth factor stimulus	biological_process	0.80759244583189	0.886298996037837
1126	GO:0006644	0.000212269705039261	1.43145579696943	141.989823245849	177	430	phospholipid metabolic process	biological_process	0.827215040537999	0.517483120929228
1127	GO:0043087	0.000213533157595296	1.40555771816831	158.17005891805	195	479	regulation of GTPase activity	biological_process	0.832138715148867	0.491142698119151
1128	GO:0071219	0.000214365131091597	1.65710584491474	70.0042849491162	95	212	cellular response to molecule of bacterial origin	biological_process	0.835380915863955	0.728665755279162
1129	GO:0006754	0.000217158885011558	2.77461658146255	17.1708623460096	30	52	ATP biosynthetic process	biological_process	0.84626817489004	1.47228842218687
1130	GO:0051289	0.000218830837741871	2.12533850779368	31.0396357793251	48	94	protein homotetramerization	biological_process	0.85278377468007	1.08769264107234
1131	GO:0006353	0.000220247863179359	2.3267638483965	24.7656668452062	40	75	DNA-templated transcription, termination	biological_process	0.858305922809962	1.21832479388213
1132	GO:0033143	0.000220247863179359	2.3267638483965	24.7656668452062	40	75	regulation of intracellular steroid hormone receptor signaling pathway	biological_process	0.858305922809962	1.21832479388213
1133	GO:0006643	0.000222178795803379	1.66476405935788	68.3532404927691	93	207	membrane lipid metabolic process	biological_process	0.865830767245767	0.735317724134793
1134	GO:0030029	0.000223742416952435	1.31221402022369	252.279592929834	298	764	actin filament-based process	biological_process	0.871924198863641	0.392003040637668
1135	GO:0002220	0.000225512888523332	1.96858246478639	38.3042313872523	57	116	innate immune response activating cell surface receptor signaling pathway	biological_process	0.878823726575425	0.977157148893423
1136	GO:1900180	0.000225512888523332	1.96858246478639	38.3042313872523	57	116	regulation of protein localization to nucleus	biological_process	0.878823726575425	0.977157148893423
1137	GO:0046394	0.000229662504581214	1.47870323151208	117.224156400643	149	355	carboxylic acid biosynthetic process	biological_process	0.894994780352992	0.564332539667286
1138	GO:2000045	0.000230138273835515	1.71356684755797	60.7584359935726	84	184	regulation of G1/S transition of mitotic cell cycle	biological_process	0.896848853137003	0.777002473595774
1139	GO:0006611	0.000236341203879792	1.72435264070394	59.1073915372255	82	179	protein export from nucleus	biological_process	0.921021671519551	0.786054844595042
1140	GO:0001885	0.000239369764639278	2.58296326960711	19.4823245848956	33	59	endothelial cell development	biological_process	0.932823972799266	1.36902712811234
1141	GO:0043388	0.000239369764639278	2.58296326960711	19.4823245848956	33	59	positive regulation of DNA binding	biological_process	0.932823972799266	1.36902712811234
1142	GO:0007163	0.000241877711746001	1.6536587166802	69.3438671665774	94	210	establishment or maintenance of cell polarity	biological_process	0.942597442674164	0.725661520750345
1143	GO:0098732	0.000241881732751645	2.03713397677082	34.3417246920193	52	104	macromolecule deacylation	biological_process	0.94261311253316	1.02654086555992
1144	GO:0070671	0.000242845829959716	2.80961693673558	16.5104445634708	29	50	response to interleukin-12	biological_process	0.946370199353015	1.49037344676509
1145	GO:0019318	0.000248155701768567	1.5945326563415	80.5709694697375	107	244	hexose metabolic process	biological_process	0.967062769792106	0.673133644570095
1146	GO:1902108	0.0002497784654925	2.44248653940284	21.7937868237815	36	66	regulation of mitochondrial membrane permeability involved in apoptotic process	biological_process	0.973386680024274	1.2883506114914
1147	GO:0032886	0.000252694414848421	1.63606944981668	71.9855382967327	97	218	regulation of microtubule-based process	biological_process	0.984750134664295	0.71023399080991
1148	GO:0035635	0.000256389843167865	8.12741751990899	4.95313336904124	12	15	entry of bacterium into host cell	biological_process	0.99915121882517	3.02279700997782
1149	GO:0042921	0.000256389843167865	8.12741751990899	4.95313336904124	12	15	glucocorticoid receptor signaling pathway	biological_process	0.99915121882517	3.02279700997782
1150	GO:1904874	0.000256389843167865	8.12741751990899	4.95313336904124	12	15	positive regulation of telomerase RNA localization to Cajal body	biological_process	0.99915121882517	3.02279700997782
1151	GO:0031111	0.000260461081198204	3.34108247662465	12.2177289769684	23	37	negative regulation of microtubule polymerization or depolymerization	biological_process	1	1.74031559690476
1152	GO:2000142	0.000260461081198204	3.34108247662465	12.2177289769684	23	37	regulation of DNA-templated transcription, initiation	biological_process	1	1.74031559690476
1153	GO:0014020	0.000264198810835163	2.07922184979289	32.0302624531334	49	97	primary neural tube formation	biological_process	1	1.05604369976453
1154	GO:0009888	0.000266007249909553	1.18598764191616	682.211569362614	753	2066	tissue development	biological_process	1	0.246088976967258
1155	GO:0045682	0.000266213990170391	2.18526384577683	28.0677557579004	44	85	regulation of epidermis development	biological_process	1	1.12780747927432
1156	GO:0016053	0.000267658403710117	1.47144008890945	117.554365291912	149	356	organic acid biosynthetic process	biological_process	1	0.557228802765686
1157	GO:0032355	0.000269025269564372	1.86348842110193	44.2479914301018	64	134	response to estradiol	biological_process	1	0.898005854821672
1158	GO:0043525	0.000270123720003188	2.60466329691831	18.8219068023567	32	57	positive regulation of neuron apoptotic process	biological_process	1	1.38109688833419
1159	GO:0042059	0.000271125215135036	2.84813426755744	15.850026780932	28	48	negative regulation of epidermal growth factor receptor signaling pathway	biological_process	1	1.51001715984831
1160	GO:0043039	0.000271125215135036	2.84813426755744	15.850026780932	28	48	tRNA aminoacylation	biological_process	1	1.51001715984831
1161	GO:0090199	0.000271125215135036	2.84813426755744	15.850026780932	28	48	regulation of release of cytochrome c from mitochondria	biological_process	1	1.51001715984831
1162	GO:0120031	0.000274228898289883	1.36541589545123	183.265934654526	222	555	plasma membrane bounded cell projection assembly	biological_process	1	0.449340452182797
1163	GO:0006487	0.000278722851942963	2.25602414955779	25.7562935190145	41	78	protein N-linked glycosylation	biological_process	1	1.17378251111471
1164	GO:1903313	0.000278722851942963	2.25602414955779	25.7562935190145	41	78	positive regulation of mRNA metabolic process	biological_process	1	1.17378251111471
1165	GO:0060338	0.000281526165005171	3.44136540652901	11.5573111944296	22	35	regulation of type I interferon-mediated signaling pathway	biological_process	1	1.78298108655286
1166	GO:0071108	0.000281526165005171	3.44136540652901	11.5573111944296	22	35	protein K48-linked deubiquitination	biological_process	1	1.78298108655286
1167	GO:0001667	0.000281583033351412	1.4040610662039	152.55650776647	188	462	ameboidal-type cell migration	biological_process	1	0.489605683501209
1168	GO:0036498	0.000283376577234854	2.45631996399842	21.1333690412426	35	64	IRE1-mediated unfolded protein response	biological_process	1	1.2964985006134
1169	GO:0090066	0.000290271839054203	1.38283611687892	167.085698982325	204	506	regulation of anatomical structure size	biological_process	1	0.467630189477814
1170	GO:0002684	0.000290752607439899	1.25586821266968	352.663095875736	405	1068	positive regulation of immune system process	biological_process	1	0.328685079752348
1171	GO:0001558	0.000291511674529646	1.42759085616228	137.366898768077	171	416	regulation of cell growth	biological_process	1	0.513582565947897
1172	GO:0046890	0.000293419520775531	1.66581708149374	65.3813604713444	89	198	regulation of lipid biosynthetic process	biological_process	1	0.736229991273604
1173	GO:0002758	0.000299595163702593	1.93561722331369	38.6344402785217	57	117	innate immune response-activating signal transduction	biological_process	1	0.95279368162777
1174	GO:0002832	0.000301784299823991	2.07995158244029	31.3698446705945	48	95	negative regulation of response to biotic stimulus	biological_process	1	1.05654994539219
1175	GO:0050810	0.000301784299823991	2.07995158244029	31.3698446705945	48	95	regulation of steroid biosynthetic process	biological_process	1	1.05654994539219
1176	GO:0035196	0.00030213112869633	2.89072387714153	15.1896089983931	27	46	production of miRNAs involved in gene silencing by miRNA	biological_process	1	1.53143080870989
1177	GO:0009303	0.000302246882268578	3.55839029947917	10.8968934118907	21	33	rRNA transcription	biological_process	1	1.83122476025129
1178	GO:0019692	0.000302246882268578	3.55839029947917	10.8968934118907	21	33	deoxyribose phosphate metabolic process	biological_process	1	1.83122476025129
1179	GO:0032434	0.000303520064144313	1.90829213004123	40.2854847348688	59	122	regulation of proteasomal ubiquitin-dependent protein catabolic process	biological_process	1	0.932282042570384
1180	GO:1903409	0.000303520064144313	1.90829213004123	40.2854847348688	59	122	reactive oxygen species biosynthetic process	biological_process	1	0.932282042570384
1181	GO:1905477	0.000303520064144313	1.90829213004123	40.2854847348688	59	122	positive regulation of protein localization to membrane	biological_process	1	0.932282042570384
1182	GO:0007219	0.000303707906589059	1.67432341820485	63.7303160149973	87	193	Notch signaling pathway	biological_process	1	0.743578230858931
1183	GO:0001655	0.000303974367967491	1.48713862963806	108.968934118907	139	330	urogenital system development	biological_process	1	0.572539140308383
1184	GO:0071850	0.000305310703544451	6.60407184655397	5.61355115158007	13	17	mitotic cell cycle arrest	biological_process	1	2.72335581560297
1185	GO:2001267	0.000305310703544451	6.60407184655397	5.61355115158007	13	17	regulation of cysteine-type endopeptidase activity involved in apoptotic signaling pathway	biological_process	1	2.72335581560297
1186	GO:0003158	0.000306484930033236	1.86080116284041	43.5875736475629	63	132	endothelium development	biological_process	1	0.895923903484155
1187	GO:0036503	0.000315553457716692	2.03679476696648	33.0208891269416	50	100	ERAD pathway	biological_process	1	1.02630061771345
1188	GO:0000422	0.000317809574950005	2.26195011337868	25.0958757364756	40	76	autophagy of mitochondrion	biological_process	1	1.17756711147856
1189	GO:0061726	0.000317809574950005	2.26195011337868	25.0958757364756	40	76	mitochondrion disassembly	biological_process	1	1.17756711147856
1190	GO:0002724	0.000321866132488167	3.69672313040905	10.2364756293519	20	31	regulation of T cell cytokine production	biological_process	1	1.88624699555555
1191	GO:0009394	0.000321866132488167	3.69672313040905	10.2364756293519	20	31	2'-deoxyribonucleotide metabolic process	biological_process	1	1.88624699555555
1192	GO:0044319	0.000321866132488167	3.69672313040905	10.2364756293519	20	31	wound healing, spreading of cells	biological_process	1	1.88624699555555
1193	GO:0090505	0.000321866132488167	3.69672313040905	10.2364756293519	20	31	epiboly involved in wound healing	biological_process	1	1.88624699555555
1194	GO:1903321	0.000325901773853168	2.13098495212038	29.0583824317086	45	88	negative regulation of protein modification by small protein conjugation or removal	biological_process	1	1.09152040561337
1195	GO:0010918	0.000326902319889525	18.280701754386	3.30208891269416	9	10	positive regulation of mitochondrial membrane potential	biological_process	1	4.19224954811377
1196	GO:0010944	0.000326902319889525	18.280701754386	3.30208891269416	9	10	negative regulation of transcription by competitive promoter binding	biological_process	1	4.19224954811377
1197	GO:0090557	0.000326902319889525	18.280701754386	3.30208891269416	9	10	establishment of endothelial intestinal barrier	biological_process	1	4.19224954811377
1198	GO:1902237	0.000326902319889525	18.280701754386	3.30208891269416	9	10	positive regulation of endoplasmic reticulum stress-induced intrinsic apoptotic signaling pathway	biological_process	1	4.19224954811377
1199	GO:2000628	0.000326902319889525	18.280701754386	3.30208891269416	9	10	regulation of miRNA metabolic process	biological_process	1	4.19224954811377
1200	GO:1903707	0.000332122761256125	1.76853944581873	51.1823781467595	72	155	negative regulation of hemopoiesis	biological_process	1	0.822558397524785
1201	GO:0090090	0.000333944412086576	1.70304398218752	58.7771826459561	81	178	negative regulation of canonical Wnt signaling pathway	biological_process	1	0.768115694009091
1202	GO:0018023	0.000335960847369708	2.93806446942137	14.5291912158543	26	44	peptidyl-lysine trimethylation	biological_process	1	1.55486605303988
1203	GO:0033046	0.000335960847369708	2.93806446942137	14.5291912158543	26	44	negative regulation of sister chromatid segregation	biological_process	1	1.55486605303988
1204	GO:0042987	0.000335960847369708	2.93806446942137	14.5291912158543	26	44	amyloid precursor protein catabolic process	biological_process	1	1.55486605303988
1205	GO:0002726	0.000338499289789732	5.69013168590473	6.27396893411891	14	19	positive regulation of T cell cytokine production	biological_process	1	2.50846204100344
1206	GO:0000083	0.00033938265239698	3.8627562642369	9.57605784681307	19	29	regulation of transcription involved in G1/S transition of mitotic cell cycle	biological_process	1	1.94963064793733
1207	GO:0033014	0.00033938265239698	3.8627562642369	9.57605784681307	19	29	tetrapyrrole biosynthetic process	biological_process	1	1.94963064793733
1208	GO:0000186	0.000343191749871003	2.65376847028808	17.5010712372791	30	53	activation of MAPKK activity	biological_process	1	1.40804250735544
1209	GO:0046634	0.000344766070794954	2.08072046846796	30.7094268880557	47	93	regulation of alpha-beta T cell activation	biological_process	1	1.05708316120837
1210	GO:0010508	0.000346196936606375	1.90604647231891	39.6250669523299	58	120	positive regulation of autophagy	biological_process	1	0.930583294781274
1211	GO:1902930	0.00034687988930871	2.19254010728778	26.7469201928227	42	81	regulation of alcohol biosynthetic process	biological_process	1	1.13260323357352
1212	GO:0006997	0.000349176845034236	1.85803992250677	42.9271558650241	62	130	nucleus organization	biological_process	1	0.893781500312476
1213	GO:0051569	0.000353504154955712	4.06572311696763	8.91564006427424	18	27	regulation of histone H3-K4 methylation	biological_process	1	2.02351196840958
1214	GO:1900101	0.000362605804033213	4.31947381262199	8.2552222817354	17	25	regulation of endoplasmic reticulum unfolded protein response	biological_process	1	2.1108555776303
1215	GO:2000637	0.000364708791533582	4.64577283181934	7.59480449919657	16	23	positive regulation of gene silencing by miRNA	biological_process	1	2.21591861122371
1216	GO:0050673	0.00036680678883574	1.40871626521526	143.310658810927	177	434	epithelial cell proliferation	biological_process	1	0.49438106233049
1217	GO:0022008	0.000367993632297657	1.20308963535118	535.929030530262	598	1623	neurogenesis	biological_process	1	0.266744133502513
1218	GO:1903363	0.000372274808365687	2.13306260259372	28.3979646491698	44	86	negative regulation of cellular protein catabolic process	biological_process	1	1.09292630750979
1219	GO:0031050	0.000386302643138009	2.68169224842954	16.8406534547402	29	51	dsRNA processing	biological_process	1	1.42314368275326
1220	GO:0048146	0.000386302643138009	2.68169224842954	16.8406534547402	29	51	positive regulation of fibroblast proliferation	biological_process	1	1.42314368275326
1221	GO:0070918	0.000386302643138009	2.68169224842954	16.8406534547402	29	51	production of small RNA involved in gene silencing by RNA	biological_process	1	1.42314368275326
1222	GO:0007154	0.000387596203871903	1.11541048852512	2211.73915372255	2316	6698	cell communication	biological_process	1	0.157574742230717
1223	GO:0010634	0.000389130040121464	1.71021266898785	56.4657204070702	78	171	positive regulation of epithelial cell migration	biological_process	1	0.774175738805121
1224	GO:1902806	0.000391497499627788	1.63928571428571	66.7021960364221	90	202	regulation of cell cycle G1/S phase transition	biological_process	1	0.713067326468841
1225	GO:0045638	0.000393928503378859	2.08153111437962	30.0490091055169	46	91	negative regulation of myeloid cell differentiation	biological_process	1	1.05764512380395
1226	GO:0048731	0.000398382655639643	1.1256554793733	1624.29753615426	1720	4919	system development	biological_process	1	0.170765340513901
1227	GO:0016125	0.000399856051020082	1.72175690224631	54.8146759507231	76	166	sterol metabolic process	biological_process	1	0.783881460573537
1228	GO:0045444	0.000402677288164653	1.59978902258118	73.6365827530798	98	223	fat cell differentiation	biological_process	1	0.677881657521832
1229	GO:1905114	0.000404983983551182	1.33134991755681	205.389930369577	245	622	cell surface receptor signaling pathway involved in cell-cell signaling	biological_process	1	0.412889803388686
1230	GO:0097327	0.000411896740278023	2.03645577897662	31.700053561864	48	96	response to antineoplastic agent	biological_process	1	1.02606048699353
1231	GO:0002369	0.000412174056343447	3.05056179775281	13.2083556507766	24	40	T cell cytokine production	biological_process	1	1.60907495683796
1232	GO:0061180	0.000413256463158092	2.27487783100836	23.775040171398	38	72	mammary gland epithelium development	biological_process	1	1.18578906956145
1233	GO:0051402	0.000422438968281716	1.57226224739836	78.9199250133905	104	239	neuron apoptotic process	biological_process	1	0.652841873745538
1234	GO:0071222	0.000424078907907667	1.6284263094351	67.6928227102303	91	205	cellular response to lipopolysaccharide	biological_process	1	0.703478435473465
1235	GO:1903008	0.000426321742877516	1.99669728889103	33.351098018211	50	101	organelle disassembly	biological_process	1	0.997615628265753
1236	GO:0006267	0.000427100443950308	Inf	2.31146223888591	7	7	pre-replicative complex assembly involved in nuclear cell cycle DNA replication	biological_process	1	Inf
1237	GO:0010046	0.000427100443950308	Inf	2.31146223888591	7	7	response to mycotoxin	biological_process	1	Inf
1238	GO:0036388	0.000427100443950308	Inf	2.31146223888591	7	7	pre-replicative complex assembly	biological_process	1	Inf
1239	GO:1902299	0.000427100443950308	Inf	2.31146223888591	7	7	pre-replicative complex assembly involved in cell cycle DNA replication	biological_process	1	Inf
1240	GO:0043038	0.000434358454859034	2.71229156482538	16.1802356722014	28	49	amino acid activation	biological_process	1	1.43951227306054
1241	GO:0071349	0.000434358454859034	2.71229156482538	16.1802356722014	28	49	cellular response to interleukin-12	biological_process	1	1.43951227306054
1242	GO:0002224	0.000436046255365423	1.77690583431112	48.2104981253348	68	146	toll-like receptor signaling pathway	biological_process	1	0.829367228934399
1243	GO:0009108	0.000436046255365423	1.77690583431112	48.2104981253348	68	146	coenzyme biosynthetic process	biological_process	1	0.829367228934399
1244	GO:1905475	0.000437922878886647	1.66325479808986	61.7490626673808	84	187	regulation of protein localization to membrane	biological_process	1	0.73400919555409
1245	GO:0097306	0.000450171912418137	2.08238636363636	29.388591322978	45	89	cellular response to alcohol	biological_process	1	1.05823776949651
1246	GO:0016575	0.000452194352935903	2.20063982349697	25.426084627745	40	77	histone deacetylation	biological_process	1	1.13792304010649
1247	GO:0031344	0.000477097973495597	1.3103891467915	225.202463845742	266	682	regulation of cell projection organization	biological_process	1	0.389995313118026
1248	GO:0043434	0.000477713940567313	1.39760989159787	143.971076593465	177	436	response to peptide hormone	biological_process	1	0.482961724091902
1249	GO:0042982	0.000478258095289615	2.38575020106975	20.8031601499732	34	63	amyloid precursor protein metabolic process	biological_process	1	1.25444299418815
1250	GO:0043648	0.000487079487519275	1.99573250490517	32.6906802356722	49	99	dicarboxylic acid metabolic process	biological_process	1	0.996918364107878
1251	GO:0000377	0.00048771542497367	1.42983730682004	125.149169791109	156	379	RNA splicing, via transesterification reactions with bulged adenosine as nucleophile	biological_process	1	0.515851000152647
1252	GO:0000398	0.00048771542497367	1.42983730682004	125.149169791109	156	379	mRNA splicing, via spliceosome	biological_process	1	0.515851000152647
1253	GO:0035722	0.000487788885416297	2.74596774193548	15.5198178896626	27	47	interleukin-12-mediated signaling pathway	biological_process	1	1.4573146776252
1254	GO:1902107	0.000495493526262543	1.77336405804756	47.5500803427959	67	144	positive regulation of leukocyte differentiation	biological_process	1	0.826488740874963
1255	GO:0072001	0.000498491638158109	1.49830595467461	96.7512051419389	124	293	renal system development	biological_process	1	0.583332252783166
1256	GO:0032205	0.000498893990631899	3.19529778377247	11.887520085699	22	36	negative regulation of telomere maintenance	biological_process	1	1.675950388497
1257	GO:0045740	0.000498893990631899	3.19529778377247	11.887520085699	22	36	positive regulation of DNA replication	biological_process	1	1.675950388497
1258	GO:0000375	0.000507747464504968	1.42621689599053	126.139796464917	157	382	RNA splicing, via transesterification reactions	biological_process	1	0.51219340041786
1259	GO:0030833	0.000513481237470839	1.7142617274369	53.4938403856454	74	162	regulation of actin filament polymerization	biological_process	1	0.777587391859423
1260	GO:0019218	0.000516515909858011	1.84927813751921	40.9459025174076	59	124	regulation of steroid metabolic process	biological_process	1	0.886962227144572
1261	GO:0048284	0.000516515909858011	1.84927813751921	40.9459025174076	59	124	organelle fusion	biological_process	1	0.886962227144572
1262	GO:0033047	0.000537467499436566	2.28946402349486	22.4542046063203	36	68	regulation of mitotic sister chromatid segregation	biological_process	1	1.19500989476322
1263	GO:0033627	0.000537467499436566	2.28946402349486	22.4542046063203	36	68	cell adhesion mediated by integrin	biological_process	1	1.19500989476322
1264	GO:0035710	0.000537988388638147	2.03611701258376	30.3792179967863	46	92	CD4-positive, alpha-beta T cell activation	biological_process	1	1.02582047331119
1265	GO:0071384	0.000544044363837524	2.39808149287112	20.1427423674344	33	61	cellular response to corticosteroid stimulus	biological_process	1	1.26188068600958
1266	GO:2000514	0.000544044363837524	2.39808149287112	20.1427423674344	33	61	regulation of CD4-positive, alpha-beta T cell activation	biological_process	1	1.26188068600958
1267	GO:0043094	0.000545240320640201	3.28440504807692	11.2271023031601	21	34	cellular metabolic compound salvage	biological_process	1	1.71563205793709
1268	GO:0006418	0.000547015231131415	2.78320659116434	14.8594001071237	26	45	tRNA aminoacylation for protein translation	biological_process	1	1.47674800065166
1269	GO:0051985	0.000547015231131415	2.78320659116434	14.8594001071237	26	45	negative regulation of chromosome segregation	biological_process	1	1.47674800065166
1270	GO:0043433	0.000547850278426755	1.68800955166518	56.1355115158008	77	170	negative regulation of DNA-binding transcription factor activity	biological_process	1	0.755323067612043
1271	GO:0018105	0.00055309004045685	1.48728065263648	98.7324584895554	126	299	peptidyl-serine phosphorylation	biological_process	1	0.572676912327871
1272	GO:0008154	0.000556244792916367	1.60398344360142	69.013658275308	92	209	actin polymerization or depolymerization	biological_process	1	0.681659250298198
1273	GO:0001763	0.000560876029412433	1.62784716121612	64.7209426888056	87	196	morphogenesis of a branching structure	biological_process	1	0.702965251135723
1274	GO:0002573	0.000580944876291823	1.61026640675763	67.3626138189609	90	204	myeloid leukocyte differentiation	biological_process	1	0.687299391391397
1275	GO:1901222	0.000589059533683142	1.87002782779506	38.6344402785217	56	117	regulation of NIK/NF-kappaB signaling	biological_process	1	0.903059738948854
1276	GO:0006335	0.000592567632038606	3.38839164632493	10.5666845206213	20	32	DNA replication-dependent nucleosome assembly	biological_process	1	1.76060063782102
1277	GO:0034723	0.000592567632038606	3.38839164632493	10.5666845206213	20	32	DNA replication-dependent nucleosome organization	biological_process	1	1.76060063782102
1278	GO:0035510	0.000592567632038606	3.38839164632493	10.5666845206213	20	32	DNA dealkylation	biological_process	1	1.76060063782102
1279	GO:0038128	0.000592567632038606	3.38839164632493	10.5666845206213	20	32	ERBB2 signaling pathway	biological_process	1	1.76060063782102
1280	GO:1902235	0.000592567632038606	3.38839164632493	10.5666845206213	20	32	regulation of endoplasmic reticulum stress-induced intrinsic apoptotic signaling pathway	biological_process	1	1.76060063782102
1281	GO:0006998	0.000599570859906147	2.56489144606315	17.1708623460096	29	52	nuclear envelope organization	biological_process	1	1.35889776792183
1282	GO:0051438	0.000599570859906147	2.56489144606315	17.1708623460096	29	52	regulation of ubiquitin-protein transferase activity	biological_process	1	1.35889776792183
1283	GO:0015931	0.000604417355492259	1.54905901919295	79.5803427959293	104	241	nucleobase-containing compound transport	biological_process	1	0.631392111896958
1284	GO:0070507	0.000607176629203592	1.64318392966034	61.4188537761114	83	186	regulation of microtubule cytoskeleton organization	biological_process	1	0.716493977279512
1285	GO:0021762	0.000612429903066205	2.82460188201231	14.1989823245849	25	43	substantia nigra development	biological_process	1	1.49804753891831
1286	GO:0008203	0.000613023887433564	1.73612326236998	49.5313336904124	69	150	cholesterol metabolic process	biological_process	1	0.795869380787524
1287	GO:0071774	0.000613023887433564	1.73612326236998	49.5313336904124	69	150	response to fibroblast growth factor	biological_process	1	0.795869380787524
1288	GO:0071901	0.000627077623091263	1.75048775975309	47.8802892340653	67	145	negative regulation of protein serine/threonine kinase activity	biological_process	1	0.807756973788552
1289	GO:0090398	0.000634795932928465	2.14255639097744	25.7562935190145	40	78	cellular senescence	biological_process	1	1.0993331758257
1290	GO:0010586	0.000639656161153271	3.51131556370736	9.90626673808248	19	30	miRNA metabolic process	biological_process	1	1.81201165777884
1291	GO:0090200	0.000639656161153271	3.51131556370736	9.90626673808248	19	30	positive regulation of release of cytochrome c from mitochondria	biological_process	1	1.81201165777884
1292	GO:0043484	0.000650805913901301	1.7828375942314	44.5782003213712	63	135	regulation of RNA splicing	biological_process	1	0.834175288118041
1293	GO:0090174	0.000651879006349209	1.95644340142859	33.0208891269416	49	100	organelle membrane fusion	biological_process	1	0.96823337466018
1294	GO:0030178	0.000672572502086206	1.59026198204333	69.3438671665774	92	210	negative regulation of Wnt signaling pathway	biological_process	1	0.669264456742432
1295	GO:0032873	0.000678101795639986	2.58879819870532	16.5104445634708	28	50	negative regulation of stress-activated MAPK cascade	biological_process	1	1.37228250904871
1296	GO:0045540	0.000678101795639986	2.58879819870532	16.5104445634708	28	50	regulation of cholesterol biosynthetic process	biological_process	1	1.37228250904871
1297	GO:0070303	0.000678101795639986	2.58879819870532	16.5104445634708	28	50	negative regulation of stress-activated protein kinase signaling cascade	biological_process	1	1.37228250904871
1298	GO:0106118	0.000678101795639986	2.58879819870532	16.5104445634708	28	50	regulation of sterol biosynthetic process	biological_process	1	1.37228250904871
1299	GO:0009069	0.0006843672550759	2.87088709445674	13.5385645420461	24	41	serine family amino acid metabolic process	biological_process	1	1.52149659370416
1300	GO:0061028	0.0006843672550759	2.87088709445674	13.5385645420461	24	41	establishment of endothelial barrier	biological_process	1	1.52149659370416
1301	GO:0035456	0.00068477896707802	3.6588579795022	9.24584895554365	18	28	response to interferon-beta	biological_process	1	1.87139341779661
1302	GO:0071168	0.00068477896707802	3.6588579795022	9.24584895554365	18	28	protein localization to chromatin	biological_process	1	1.87139341779661
1303	GO:0018209	0.000697089284802029	1.45566876104665	106.327262988752	134	322	peptidyl-serine modification	biological_process	1	0.541682106112222
1304	GO:0017038	0.000712183994673325	1.61988133300541	63.4001071237279	85	192	protein import	biological_process	1	0.695888130051114
1305	GO:0046134	0.000715891217520754	6.09507557289127	5.28334226031066	12	16	pyrimidine nucleoside biosynthetic process	biological_process	1	2.60764410894385
1306	GO:0061684	0.000715891217520754	6.09507557289127	5.28334226031066	12	16	chaperone-mediated autophagy	biological_process	1	2.60764410894385
1307	GO:0001556	0.000725558681715165	3.83922504156727	8.58543117300482	17	26	oocyte maturation	biological_process	1	1.94081512825924
1308	GO:0006779	0.000725558681715165	3.83922504156727	8.58543117300482	17	26	porphyrin-containing compound biosynthetic process	biological_process	1	1.94081512825924
1309	GO:0006476	0.000727099593335735	1.99263542575793	30.7094268880557	46	93	protein deacetylation	biological_process	1	0.994677777631039
1310	GO:0048024	0.000744822992660146	1.95468366846493	32.3604713444028	48	98	regulation of mRNA splicing, via spliceosome	biological_process	1	0.966935151336878
1311	GO:0046475	0.000758802308436659	4.06472597170272	7.92501339046599	16	24	glycerophospholipid catabolic process	biological_process	1	2.02315809459024
1312	GO:0060148	0.000758802308436659	4.06472597170272	7.92501339046599	16	24	positive regulation of posttranscriptional gene silencing	biological_process	1	2.02315809459024
1313	GO:0043001	0.00076306264300315	2.92297907847607	12.8781467595072	23	39	Golgi to plasma membrane protein transport	biological_process	1	1.54743950294251
1314	GO:0072595	0.00076306264300315	2.92297907847607	12.8781467595072	23	39	maintenance of protein localization in organelle	biological_process	1	1.54743950294251
1315	GO:1902042	0.00076306264300315	2.92297907847607	12.8781467595072	23	39	negative regulation of extrinsic apoptotic signaling pathway via death domain receptors	biological_process	1	1.54743950294251
1316	GO:1902229	0.00076306264300315	2.92297907847607	12.8781467595072	23	39	regulation of intrinsic apoptotic signaling pathway in response to DNA damage	biological_process	1	1.54743950294251
1317	GO:0051225	0.000763777272908325	1.89101680259868	35.6625602570969	52	108	spindle assembly	biological_process	1	0.919162182387669
1318	GO:0009200	0.000765795690864832	5.28283485045514	5.94376004284949	13	18	deoxyribonucleoside triphosphate metabolic process	biological_process	1	2.40131230972872
1319	GO:0030041	0.000772805142461421	1.63506942410217	60.0980182110337	81	182	actin filament polymerization	biological_process	1	0.709351893020956
1320	GO:0061138	0.000772805142461421	1.63506942410217	60.0980182110337	81	182	morphogenesis of a branching epithelium	biological_process	1	0.709351893020956
1321	GO:0051270	0.000773004753606616	1.23063306955435	362.23915372255	411	1097	regulation of cellular component movement	biological_process	1	0.299400666253087
1322	GO:0006783	0.000780327699116004	4.35470383275261	7.26459560792716	15	22	heme biosynthetic process	biological_process	1	2.12257460319875
1323	GO:0007063	0.000780327699116004	4.35470383275261	7.26459560792716	15	22	regulation of sister chromatid cohesion	biological_process	1	2.12257460319875
1324	GO:0070987	0.000784818716173182	4.74139706280822	6.60417782538832	14	20	error-free translesion synthesis	biological_process	1	2.24531221494951
1325	GO:0006220	0.000797399559321975	2.31520345502396	20.4729512587038	33	62	pyrimidine nucleotide metabolic process	biological_process	1	1.21113897994626
1326	GO:0046824	0.000797399559321975	2.31520345502396	20.4729512587038	33	62	positive regulation of nucleocytoplasmic transport	biological_process	1	1.21113897994626
1327	GO:0002011	0.000800030402100225	2.44107579462103	18.1614890198179	30	55	morphogenesis of an epithelial sheet	biological_process	1	1.28751709103314
1328	GO:0006890	0.000804106228544714	2.03560927801372	28.3979646491698	43	86	retrograde vesicle-mediated transport, Golgi to endoplasmic reticulum	biological_process	1	1.02546067203881
1329	GO:0009611	0.000823410112456078	1.29495176015953	224.211837171934	263	679	response to wounding	biological_process	1	0.372898355305731
1330	GO:0031346	0.000843127745452315	1.40418447219039	126.470005356186	156	383	positive regulation of cell projection organization	biological_process	1	0.489732479539807
1331	GO:0090501	0.000845921829675136	1.69824993163795	50.8521692554901	70	154	RNA phosphodiester bond hydrolysis	biological_process	1	0.764048796111443
1332	GO:0051567	0.000848595591134652	2.98203917738347	12.2177289769684	22	37	histone H3-K9 methylation	biological_process	1	1.57629921156018
1333	GO:0052372	0.000848595591134652	2.98203917738347	12.2177289769684	22	37	modulation by symbiont of entry into host	biological_process	1	1.57629921156018
1334	GO:0032990	0.0008562719809723	1.29238297013721	226.19309051955	265	685	cell part morphogenesis	biological_process	1	0.370033645300818
1335	GO:0042060	0.000859658629273093	1.32451878854953	186.56802356722	222	565	wound healing	biological_process	1	0.405468308754706
1336	GO:0002456	0.000871755268392172	1.88821482737086	35.0021424745581	51	106	T cell mediated immunity	biological_process	1	0.917022913402672
1337	GO:0007165	0.000872320525051287	1.10934235678465	2032.76593465453	2128	6156	signal transduction	biological_process	1	0.149704667765828
1338	GO:0098792	0.000896371629869219	16.2468734773429	2.97188002142475	8	9	xenophagy	biological_process	1	4.02209020978458
1339	GO:0031960	0.000897205720210237	1.67168583590932	53.4938403856454	73	162	response to corticosteroid	biological_process	1	0.741303743613455
1340	GO:0002700	0.000917763884903328	1.73855652078894	45.8990358864488	64	139	regulation of production of molecular mediator of immune response	biological_process	1	0.797889970106336
1341	GO:0035304	0.000917763884903328	1.73855652078894	45.8990358864488	64	139	regulation of protein dephosphorylation	biological_process	1	0.797889970106336
1342	GO:0006006	0.000954047643410322	1.57814065317572	67.3626138189609	89	204	glucose metabolic process	biological_process	1	0.658225792547903
1343	GO:0007043	0.000956867357373644	1.77132072784247	42.5969469737547	60	129	cell-cell junction assembly	biological_process	1	0.824825460296648
1344	GO:0019395	0.000987405115145681	1.91620267528296	32.6906802356722	48	99	fatty acid oxidation	biological_process	1	0.93825016188918
1345	GO:0006650	0.000991215305435132	1.44124959780033	105.336636314944	132	319	glycerophospholipid metabolic process	biological_process	1	0.527320205274067
1346	GO:0045446	0.000993029934009388	1.83284241531664	37.6438136047134	54	114	endothelial cell differentiation	biological_process	1	0.874082750736304
1347	GO:0009166	0.00100485105465294	2.23147305338812	21.4635779325121	34	65	nucleotide catabolic process	biological_process	1	1.15799638513422
1348	GO:0031397	0.00100640773471876	2.08865147688025	25.426084627745	39	77	negative regulation of protein ubiquitination	biological_process	1	1.06257177697893
1349	GO:2000145	0.00100750738691081	1.23402404735074	334.171397964649	380	1012	regulation of cell motility	biological_process	1	0.303370508470825
1350	GO:0031175	0.00102042711543764	1.2378816629291	322.944295661489	368	978	neuron projection development	biological_process	1	0.307873404644749
1351	GO:0071385	0.00103740100514338	2.33560361796423	19.1521156936261	31	58	cellular response to glucocorticoid stimulus	biological_process	1	1.22379545104994
1352	GO:0010810	0.00103841667064853	1.55459486166008	70.9949116229245	93	215	regulation of cell-substrate adhesion	biological_process	1	0.636538652877741
1353	GO:0070536	0.00103921493937711	3.12749577517682	10.8968934118907	20	33	protein K63-linked deubiquitination	biological_process	1	1.64500793550682
1354	GO:0048869	0.00108437777069964	1.11969085098955	1426.17220139261	1510	4319	cellular developmental process	biological_process	1	0.163100456112838
1355	GO:0008360	0.00108516025567428	1.68968345087748	49.5313336904124	68	150	regulation of cell shape	biological_process	1	0.756752994066822
1356	GO:0043523	0.00109121841818574	1.55937554475198	69.3438671665774	91	210	regulation of neuron apoptotic process	biological_process	1	0.64096841444082
1357	GO:0033048	0.00109998297756535	2.71117624708245	13.8687734333155	24	42	negative regulation of mitotic sister chromatid segregation	biological_process	1	1.43891890237772
1358	GO:0097549	0.00110668539681933	1.78600574278374	40.2854847348688	57	122	chromatin organization involved in negative regulation of transcription	biological_process	1	0.836736719357401
1359	GO:0060271	0.00111342495382399	1.40249044023924	120.856454204606	149	366	cilium assembly	biological_process	1	0.487990937061201
1360	GO:0000904	0.00111736951657424	1.27203103463608	245.675415104446	285	744	cell morphogenesis involved in differentiation	biological_process	1	0.347133869497562
1361	GO:0042493	0.00112251179400225	1.22604433589108	349.691215854312	396	1059	response to drug	biological_process	1	0.294011150328592
1362	GO:1902882	0.00112804645857681	1.91364825106244	32.0302624531334	47	97	regulation of response to oxidative stress	biological_process	1	0.936325671472909
1363	GO:0003279	0.00113192715996225	1.82923839737333	36.9833958221746	53	112	cardiac septum development	biological_process	1	0.871243108052983
1364	GO:0035767	0.00114282370653969	3.21844831326608	10.2364756293519	19	31	endothelial cell chemotaxis	biological_process	1	1.68636530004431
1365	GO:0034728	0.0011457439948465	1.60306198655713	60.7584359935726	81	184	nucleosome organization	biological_process	1	0.680830212123513
1366	GO:0007062	0.00114845516975758	2.23785061969993	20.8031601499732	33	63	sister chromatid cohesion	biological_process	1	1.16211373720314
1367	GO:0042278	0.00114845516975758	2.23785061969993	20.8031601499732	33	63	purine nucleoside metabolic process	biological_process	1	1.16211373720314
1368	GO:0046637	0.00114845516975758	2.23785061969993	20.8031601499732	33	63	regulation of alpha-beta T cell differentiation	biological_process	1	1.16211373720314
1369	GO:0023052	0.00114889268687179	1.10430322509143	2203.48393144081	2298	6673	signaling	biological_process	1	0.143136368918643
1370	GO:1903201	0.00115163971916448	2.0899254076992	24.7656668452062	38	75	regulation of oxidative stress-induced cell death	biological_process	1	1.06345145146267
1371	GO:0007565	0.00117724315830796	1.58561274644156	63.4001071237279	84	192	female pregnancy	biological_process	1	0.665040465236755
1372	GO:0072528	0.00118327899242991	2.34700018807598	18.4916979110873	30	56	pyrimidine-containing compound biosynthetic process	biological_process	1	1.23081795747092
1373	GO:0090307	0.00118327899242991	2.34700018807598	18.4916979110873	30	56	mitotic spindle assembly	biological_process	1	1.23081795747092
1374	GO:0008033	0.00121142472147625	1.74587574587575	42.9271558650241	60	130	tRNA processing	biological_process	1	0.803950885893055
1375	GO:0009063	0.00123719823591353	1.76309544466956	41.276111408677	58	125	cellular amino acid catabolic process	biological_process	1	0.818110576657119
1376	GO:0061462	0.00123779426024863	2.750818855709	13.2083556507766	23	40	protein localization to lysosome	biological_process	1	1.45986113980871
1377	GO:0048864	0.00124355446946184	1.9879448058977	28.0677557579004	42	85	stem cell development	biological_process	1	0.991277701888591
1378	GO:2001057	0.00124355446946184	1.9879448058977	28.0677557579004	42	85	reactive nitrogen species metabolic process	biological_process	1	0.991277701888591
1379	GO:0006294	0.00124997293655609	3.32596832157594	9.57605784681307	18	29	nucleotide-excision repair, preincision complex assembly	biological_process	1	1.73377442763813
1380	GO:0030511	0.00124997293655609	3.32596832157594	9.57605784681307	18	29	positive regulation of transforming growth factor beta receptor signaling pathway	biological_process	1	1.73377442763813
1381	GO:0070198	0.00124997293655609	3.32596832157594	9.57605784681307	18	29	protein localization to chromosome, telomeric region	biological_process	1	1.73377442763813
1382	GO:1903846	0.00124997293655609	3.32596832157594	9.57605784681307	18	29	positive regulation of cellular response to transforming growth factor beta stimulus	biological_process	1	1.73377442763813
1383	GO:0000727	0.00126640460862076	9.13961988304094	3.63229780396358	9	11	double-strand break repair via break-induced replication	biological_process	1	3.19213416481776
1384	GO:0007256	0.00126640460862076	9.13961988304094	3.63229780396358	9	11	activation of JNKK activity	biological_process	1	3.19213416481776
1385	GO:2001241	0.00126640460862076	9.13961988304094	3.63229780396358	9	11	positive regulation of extrinsic apoptotic signaling pathway in absence of ligand	biological_process	1	3.19213416481776
1386	GO:2001269	0.00126640460862076	9.13961988304094	3.63229780396358	9	11	positive regulation of cysteine-type endopeptidase activity involved in apoptotic signaling pathway	biological_process	1	3.19213416481776
1387	GO:0045185	0.00127145905378657	1.9469538225496	29.7188002142475	44	90	maintenance of protein location	biological_process	1	0.961218666919672
1388	GO:0051304	0.00127145905378657	1.9469538225496	29.7188002142475	44	90	chromosome separation	biological_process	1	0.961218666919672
1389	GO:1901699	0.00127488801195654	1.27578406249878	233.127477236208	271	706	cellular response to nitrogen compound	biological_process	1	0.351384161136164
1390	GO:1904375	0.00127743865956038	1.80265095729013	37.9740224959829	54	115	regulation of protein localization to cell periphery	biological_process	1	0.85012007844792
1391	GO:0007399	0.00128381155434582	1.15045151402893	785.566952329941	851	2379	nervous system development	biological_process	1	0.202200182219951
1392	GO:0051258	0.00128755358182267	1.45939634479406	93.4491162292448	118	283	protein polymerization	biological_process	1	0.545371745501254
1393	GO:1903076	0.00128891480828054	1.91099652804413	31.3698446705945	46	95	regulation of protein localization to plasma membrane	biological_process	1	0.934325157186084
1394	GO:0030174	0.00129426898618096	Inf	1.9812533476165	6	6	regulation of DNA-dependent DNA replication initiation	biological_process	1	Inf
1395	GO:0043985	0.00129426898618096	Inf	1.9812533476165	6	6	histone H4-R3 methylation	biological_process	1	Inf
1396	GO:0044531	0.00129426898618096	Inf	1.9812533476165	6	6	modulation of programmed cell death in other organism	biological_process	1	Inf
1397	GO:0044532	0.00129426898618096	Inf	1.9812533476165	6	6	modulation of apoptotic process in other organism	biological_process	1	Inf
1398	GO:0052150	0.00129426898618096	Inf	1.9812533476165	6	6	modulation by symbiont of host apoptotic process	biological_process	1	Inf
1399	GO:0052248	0.00129426898618096	Inf	1.9812533476165	6	6	modulation of programmed cell death in other organism involved in symbiotic interaction	biological_process	1	Inf
1400	GO:0052433	0.00129426898618096	Inf	1.9812533476165	6	6	modulation by organism of apoptotic process in other organism involved in symbiotic interaction	biological_process	1	Inf
1401	GO:1904415	0.00129426898618096	Inf	1.9812533476165	6	6	regulation of xenophagy	biological_process	1	Inf
1402	GO:1904417	0.00129426898618096	Inf	1.9812533476165	6	6	positive regulation of xenophagy	biological_process	1	Inf
1403	GO:1903902	0.00131278508335003	2.24467971460218	20.1427423674344	32	61	positive regulation of viral life cycle	biological_process	1	1.16650960660589
1404	GO:0002699	0.00131752213753514	1.53348048097513	72.3157471880021	94	219	positive regulation of immune effector process	biological_process	1	0.616809803266423
1405	GO:0048699	0.0013197202483098	1.18508977424775	503.23835029459	557	1524	generation of neurons	biological_process	1	0.244996351913621
1406	GO:0043370	0.00133283921433984	2.51773594272373	15.5198178896626	26	47	regulation of CD4-positive, alpha-beta T cell differentiation	biological_process	1	1.33212698277921
1407	GO:0061614	0.00133283921433984	2.51773594272373	15.5198178896626	26	47	pri-miRNA transcription by RNA polymerase II	biological_process	1	1.33212698277921
1408	GO:2001239	0.00133283921433984	2.51773594272373	15.5198178896626	26	47	regulation of extrinsic apoptotic signaling pathway in absence of ligand	biological_process	1	1.33212698277921
1409	GO:0034401	0.00134264897300615	1.72567396606961	43.9177825388323	61	133	chromatin organization involved in regulation of transcription	biological_process	1	0.787159919925136
1410	GO:0045747	0.00134965848445672	2.35932203389831	17.8312801285485	29	54	positive regulation of Notch signaling pathway	biological_process	1	1.23837235159952
1411	GO:0062125	0.00135805137720623	3.45502602472349	8.91564006427424	17	27	regulation of mitochondrial gene expression	biological_process	1	1.78869657764627
1412	GO:1902175	0.00135805137720623	3.45502602472349	8.91564006427424	17	27	regulation of oxidative stress-induced intrinsic apoptotic signaling pathway	biological_process	1	1.78869657764627
1413	GO:0044782	0.00137164800061413	1.38254292336644	126.800214247456	155	384	cilium organization	biological_process	1	0.467324272045231
1414	GO:0010595	0.00137630784436174	1.74151345552248	42.2667380824853	59	128	positive regulation of endothelial cell migration	biological_process	1	0.800341619717956
1415	GO:0006778	0.00139067013844432	2.7954378967931	12.5479378682378	22	38	porphyrin-containing compound metabolic process	biological_process	1	1.48307429453475
1416	GO:0032350	0.00139067013844432	2.7954378967931	12.5479378682378	22	38	regulation of hormone metabolic process	biological_process	1	1.48307429453475
1417	GO:0044706	0.00139845159303247	1.52539272788595	73.3063738618104	95	222	multi-multicellular organism process	biological_process	1	0.609180727023378
1418	GO:0050657	0.00141769196871209	1.57093911099243	63.7303160149973	84	193	nucleic acid transport	biological_process	1	0.651627263399995
1419	GO:0050658	0.00141769196871209	1.57093911099243	63.7303160149973	84	193	RNA transport	biological_process	1	0.651627263399995
1420	GO:0010720	0.00142025718247692	1.31098910471949	182.605516871987	216	553	positive regulation of cell development	biological_process	1	0.390655695756103
1421	GO:0006513	0.00142121544354965	2.16156622084489	21.7937868237815	34	66	protein monoubiquitination	biological_process	1	1.11207703471686
1422	GO:0045582	0.00142282585753534	1.98665282572859	27.4073379753615	41	83	positive regulation of T cell differentiation	biological_process	1	0.990339778797348
1423	GO:1900407	0.00145397969798696	1.94482558350575	29.0583824317086	43	88	regulation of cellular response to oxidative stress	biological_process	1	0.959640776756796
1424	GO:0060330	0.00146315164959834	3.61280063605645	8.2552222817354	16	25	regulation of response to interferon-gamma	biological_process	1	1.85311764521918
1425	GO:0060334	0.00146315164959834	3.61280063605645	8.2552222817354	16	25	regulation of interferon-gamma-mediated signaling pathway	biological_process	1	1.85311764521918
1426	GO:0070129	0.00146315164959834	3.61280063605645	8.2552222817354	16	25	regulation of mitochondrial translation	biological_process	1	1.85311764521918
1427	GO:0072657	0.00146568089773	1.2896767192864	206.710765934655	242	626	protein localization to membrane	biological_process	1	0.367009473452667
1428	GO:0006903	0.00147295712021281	1.90824142156863	30.7094268880557	45	93	vesicle targeting	biological_process	1	0.932243705759784
1429	GO:0008406	0.00147417692771471	1.52927371541502	71.6553294054633	93	217	gonad development	biological_process	1	0.612846649033881
1430	GO:0044242	0.00147417692771471	1.52927371541502	71.6553294054633	93	217	cellular lipid catabolic process	biological_process	1	0.612846649033881
1431	GO:0046649	0.00148258920421614	1.2658215502803	242.043117300482	280	733	lymphocyte activation	biological_process	1	0.340074034567388
1432	GO:0030521	0.00150086776788265	2.25200871023336	19.4823245848956	31	59	androgen receptor signaling pathway	biological_process	1	1.17121240742976
1433	GO:1901292	0.00150907788172	2.09272078875603	23.4448312801285	36	71	nucleoside phosphate catabolic process	biological_process	1	1.06537983975999
1434	GO:0061469	0.00151243686235546	6.77064717032223	4.29271558650241	10	13	regulation of type B pancreatic cell proliferation	biological_process	1	2.75929373997321
1435	GO:1900103	0.00151243686235546	6.77064717032223	4.29271558650241	10	13	positive regulation of endoplasmic reticulum unfolded protein response	biological_process	1	2.75929373997321
1436	GO:2000772	0.00153939434755207	2.37268480799522	17.1708623460096	28	52	regulation of cellular senescence	biological_process	1	1.24652046288154
1437	GO:0008654	0.00154584500179594	1.47255417428504	85.8543117300482	109	260	phospholipid biosynthetic process	biological_process	1	0.558320710819526
1438	GO:0006888	0.0015534563843753	1.53335310781355	70.0042849491162	91	212	endoplasmic reticulum to Golgi vesicle-mediated transport	biological_process	1	0.616689965901052
1439	GO:0002755	0.00155949614293794	2.84602864583333	11.887520085699	21	36	MyD88-dependent toll-like receptor signaling pathway	biological_process	1	1.50895018294441
1440	GO:0006361	0.00155949614293794	2.84602864583333	11.887520085699	21	36	transcription initiation from RNA polymerase I promoter	biological_process	1	1.50895018294441
1441	GO:0000715	0.00155961315083304	3.81006097560976	7.59480449919657	15	23	nucleotide-excision repair, DNA damage recognition	biological_process	1	1.92981408656529
1442	GO:0010499	0.00155961315083304	3.81006097560976	7.59480449919657	15	23	proteasomal ubiquitin-independent protein catabolic process	biological_process	1	1.92981408656529
1443	GO:0031507	0.00157757718269501	2.03476415864208	25.0958757364756	38	76	heterochromatin assembly	biological_process	1	1.02486158718189
1444	GO:0046718	0.00159960884737626	1.75438508127983	39.9552758435994	56	121	viral entry into host cell	biological_process	1	0.810965448966869
1445	GO:0070371	0.00161022911714616	1.41894208915019	104.676218532405	130	317	ERK1 and ERK2 cascade	biological_process	1	0.504815710328192
1446	GO:0120035	0.00162329646729036	1.2756003071767	221.900374933048	258	672	regulation of plasma membrane bounded cell projection organization	biological_process	1	0.351176350117554
1447	GO:1901607	0.00162677564337676	2.16548828988069	21.1333690412426	33	64	alpha-amino acid biosynthetic process	biological_process	1	1.11469237089233
1448	GO:0014032	0.00162830433550655	1.98530612244898	26.7469201928227	40	81	neural crest cell development	biological_process	1	0.989361479553653
1449	GO:1903533	0.00162830433550655	1.98530612244898	26.7469201928227	40	81	regulation of protein targeting	biological_process	1	0.989361479553653
1450	GO:0006123	0.00163944093147257	4.06372947488213	6.93438671665774	14	21	mitochondrial electron transport, cytochrome c to oxygen	biological_process	1	2.02280436415819
1451	GO:0006293	0.00163944093147257	4.06372947488213	6.93438671665774	14	21	nucleotide-excision repair, preincision complex stabilization	biological_process	1	2.02280436415819
1452	GO:0006295	0.00163944093147257	4.06372947488213	6.93438671665774	14	21	nucleotide-excision repair, DNA incision, 3'-to lesion	biological_process	1	2.02280436415819
1453	GO:0009081	0.00163944093147257	4.06372947488213	6.93438671665774	14	21	branched-chain amino acid metabolic process	biological_process	1	2.02280436415819
1454	GO:0009083	0.00163944093147257	4.06372947488213	6.93438671665774	14	21	branched-chain amino acid catabolic process	biological_process	1	2.02280436415819
1455	GO:0019646	0.00163944093147257	4.06372947488213	6.93438671665774	14	21	aerobic electron transport chain	biological_process	1	2.02280436415819
1456	GO:0035455	0.00163944093147257	4.06372947488213	6.93438671665774	14	21	response to interferon-alpha	biological_process	1	2.02280436415819
1457	GO:0046386	0.00163944093147257	4.06372947488213	6.93438671665774	14	21	deoxyribose phosphate catabolic process	biological_process	1	2.02280436415819
1458	GO:0070734	0.00163944093147257	4.06372947488213	6.93438671665774	14	21	histone H3-K27 methylation	biological_process	1	2.02280436415819
1459	GO:0002483	0.00164930471781089	5.58624471888203	4.95313336904124	11	15	antigen processing and presentation of endogenous peptide antigen	biological_process	1	2.48187877572746
1460	GO:0006122	0.00164930471781089	5.58624471888203	4.95313336904124	11	15	mitochondrial electron transport, ubiquinol to cytochrome c	biological_process	1	2.48187877572746
1461	GO:0019885	0.00164930471781089	5.58624471888203	4.95313336904124	11	15	antigen processing and presentation of endogenous peptide antigen via MHC class I	biological_process	1	2.48187877572746
1462	GO:0034134	0.00164930471781089	5.58624471888203	4.95313336904124	11	15	toll-like receptor 2 signaling pathway	biological_process	1	2.48187877572746
1463	GO:0034349	0.00164930471781089	5.58624471888203	4.95313336904124	11	15	glial cell apoptotic process	biological_process	1	2.48187877572746
1464	GO:0060339	0.00164930471781089	5.58624471888203	4.95313336904124	11	15	negative regulation of type I interferon-mediated signaling pathway	biological_process	1	2.48187877572746
1465	GO:1900119	0.00164930471781089	5.58624471888203	4.95313336904124	11	15	positive regulation of execution phase of apoptosis	biological_process	1	2.48187877572746
1466	GO:0045137	0.00165593158892196	1.51335332578254	73.6365827530798	95	223	development of primary sexual characteristics	biological_process	1	0.59774885592508
1467	GO:0032273	0.00168038766906093	1.70189770013824	44.2479914301018	61	134	positive regulation of protein polymerization	biological_process	1	0.767144320256049
1468	GO:0046364	0.00168355725936151	1.90537632913548	30.0490091055169	44	91	monosaccharide biosynthetic process	biological_process	1	0.930075971239516
1469	GO:0034440	0.00168899911344603	1.84359702776981	33.351098018211	48	101	lipid oxidation	biological_process	1	0.882523346889384
1470	GO:0048661	0.00168899911344603	1.84359702776981	33.351098018211	48	101	positive regulation of smooth muscle cell proliferation	biological_process	1	0.882523346889384
1471	GO:0009127	0.00169160455986088	4.40201018638925	6.27396893411891	13	19	purine nucleoside monophosphate biosynthetic process	biological_process	1	2.13816248367478
1472	GO:0009168	0.00169160455986088	4.40201018638925	6.27396893411891	13	19	purine ribonucleoside monophosphate biosynthetic process	biological_process	1	2.13816248367478
1473	GO:0046112	0.00169160455986088	4.40201018638925	6.27396893411891	13	19	nucleobase biosynthetic process	biological_process	1	2.13816248367478
1474	GO:0060716	0.00169160455986088	4.40201018638925	6.27396893411891	13	19	labyrinthine layer blood vessel development	biological_process	1	2.13816248367478
1475	GO:0090670	0.00169160455986088	4.40201018638925	6.27396893411891	13	19	RNA localization to Cajal body	biological_process	1	2.13816248367478
1476	GO:0090671	0.00169160455986088	4.40201018638925	6.27396893411891	13	19	telomerase RNA localization to Cajal body	biological_process	1	2.13816248367478
1477	GO:0090672	0.00169160455986088	4.40201018638925	6.27396893411891	13	19	telomerase RNA localization	biological_process	1	2.13816248367478
1478	GO:0090685	0.00169160455986088	4.40201018638925	6.27396893411891	13	19	RNA localization to nucleus	biological_process	1	2.13816248367478
1479	GO:1900409	0.00169160455986088	4.40201018638925	6.27396893411891	13	19	positive regulation of cellular response to oxidative stress	biological_process	1	2.13816248367478
1480	GO:0048010	0.0016916579295673	1.87262624611865	31.700053561864	46	96	vascular endothelial growth factor receptor signaling pathway	biological_process	1	0.90506298357573
1481	GO:1902115	0.00170072515817003	1.5565322689151	64.0605249062667	84	194	regulation of organelle assembly	biological_process	1	0.63833548604013
1482	GO:0009070	0.00170128445106388	4.87567040468064	5.61355115158007	12	17	serine family amino acid biosynthetic process	biological_process	1	2.2856006030696
1483	GO:0050665	0.00170128445106388	4.87567040468064	5.61355115158007	12	17	hydrogen peroxide biosynthetic process	biological_process	1	2.2856006030696
1484	GO:0070131	0.00170128445106388	4.87567040468064	5.61355115158007	12	17	positive regulation of mitochondrial translation	biological_process	1	2.2856006030696
1485	GO:1903209	0.00170128445106388	4.87567040468064	5.61355115158007	12	17	positive regulation of oxidative stress-induced cell death	biological_process	1	2.2856006030696
1486	GO:0048514	0.00170961189986768	1.27201292102207	224.872254954472	261	681	blood vessel morphogenesis	biological_process	1	0.347113325496311
1487	GO:0034198	0.00171583949272216	2.56827706785283	14.1989823245849	24	43	cellular response to amino acid starvation	biological_process	1	1.36080084998949
1488	GO:0051310	0.00171617799097056	2.25989314497872	18.8219068023567	30	57	metaphase plate congression	biological_process	1	1.17625455898833
1489	GO:0071417	0.00173201003067002	1.27778969541875	215.626405998929	251	653	cellular response to organonitrogen compound	biological_process	1	0.353650410351405
1490	GO:0006099	0.00174489296614413	2.90387074276415	11.2271023031601	20	34	tricarboxylic acid cycle	biological_process	1	1.53797723745096
1491	GO:0042398	0.0017557251976009	2.38722427642484	16.5104445634708	27	50	cellular modified amino acid biosynthetic process	biological_process	1	1.25533411199418
1492	GO:0007030	0.00178352928951134	1.67128549754349	46.8896625602571	64	142	Golgi organization	biological_process	1	0.740958203002898
1493	GO:0009119	0.00180649540042061	2.0345953002611	24.4354579539368	37	74	ribonucleoside metabolic process	biological_process	1	1.02474185770041
1494	GO:0040012	0.00182535617270247	1.21475375262381	348.040171397965	392	1054	regulation of locomotion	biological_process	1	0.280663889243349
1495	GO:0034605	0.00184533765132447	1.68367469550494	45.23861810391	62	137	cellular response to heat	biological_process	1	0.751613420757451
1496	GO:0042752	0.00185649333573132	1.76897905759162	37.6438136047134	53	114	regulation of circadian rhythm	biological_process	1	0.822916968498946
1497	GO:0006446	0.00186389517152303	1.98390058765916	26.0865024102839	39	79	regulation of translational initiation	biological_process	1	0.988339734754791
1498	GO:0006493	0.0018880702922774	1.79011708571622	35.9927691483664	51	109	protein O-linked glycosylation	biological_process	1	0.84005395254976
1499	GO:0046822	0.0019122499064878	1.81357393424104	34.3417246920193	49	104	regulation of nucleocytoplasmic transport	biological_process	1	0.85883556107255
1500	GO:0051817	0.00192753970409518	1.83975092413308	32.6906802356722	47	99	modulation of process of other organism involved in symbiotic interaction	biological_process	1	0.879510459303107
1501	GO:0006906	0.00193227166052527	1.86914765906363	31.0396357793251	45	94	vesicle fusion	biological_process	1	0.902380543713489
1502	GO:0044728	0.00193227166052527	1.86914765906363	31.0396357793251	45	94	DNA methylation or demethylation	biological_process	1	0.902380543713489
1503	GO:0045005	0.00194495098908044	2.59778754658273	13.5385645420461	23	41	DNA-dependent DNA replication maintenance of fidelity	biological_process	1	1.37728344848227
1504	GO:0006356	0.00194704412311818	2.97063756289269	10.5666845206213	19	32	regulation of transcription by RNA polymerase I	biological_process	1	1.5707725977301
1505	GO:0031297	0.00194704412311818	2.97063756289269	10.5666845206213	19	32	replication fork processing	biological_process	1	1.5707725977301
1506	GO:0060674	0.00194704412311818	2.97063756289269	10.5666845206213	19	32	placenta blood vessel development	biological_process	1	1.5707725977301
1507	GO:0071353	0.00194704412311818	2.97063756289269	10.5666845206213	19	32	cellular response to interleukin-4	biological_process	1	1.5707725977301
1508	GO:0032781	0.0019627051917005	2.26839710159462	18.1614890198179	29	55	positive regulation of ATPase activity	biological_process	1	1.1816732180373
1509	GO:0035272	0.0020023188313416	2.40310088998801	15.850026780932	26	48	exocrine system development	biological_process	1	1.26489721876737
1510	GO:0061647	0.0020023188313416	2.40310088998801	15.850026780932	26	48	histone H3-K9 modification	biological_process	1	1.26489721876737
1511	GO:0045017	0.00202390129516387	1.4667197884172	82.8824317086235	105	251	glycerolipid biosynthetic process	biological_process	1	0.552593275595726
1512	GO:0043666	0.00206810162516733	1.74514341819202	38.6344402785217	54	117	regulation of phosphoprotein phosphatase activity	biological_process	1	0.803345603891747
1513	GO:0030334	0.00208391727601893	1.22305789785794	313.698446705945	355	950	regulation of cell migration	biological_process	1	0.290492700656324
1514	GO:0007162	0.00208742985671462	1.42813430367185	95.4303695768613	119	289	negative regulation of cell adhesion	biological_process	1	0.51413165873002
1515	GO:0006354	0.00211289774661236	1.76438191831616	36.9833958221746	52	112	DNA-templated transcription, elongation	biological_process	1	0.819162880636126
1516	GO:0046128	0.0021330074797015	2.17417896855289	19.812533476165	31	60	purine ribonucleoside metabolic process	biological_process	1	1.12047070136644
1517	GO:0051306	0.0021330074797015	2.17417896855289	19.812533476165	31	60	mitotic sister chromatid separation	biological_process	1	1.12047070136644
1518	GO:0090502	0.00213410126021034	1.98243169158789	25.426084627745	38	77	RNA phosphodiester bond hydrolysis, endonucleolytic	biological_process	1	0.987271156014893
1519	GO:0044818	0.00216544809966031	3.04856027330405	9.90626673808248	18	30	mitotic G2/M transition checkpoint	biological_process	1	1.6081280699036
1520	GO:0046596	0.00216544809966031	3.04856027330405	9.90626673808248	18	30	regulation of viral entry into host cell	biological_process	1	1.6081280699036
1521	GO:0070979	0.00216544809966031	3.04856027330405	9.90626673808248	18	30	protein K11-linked ubiquitination	biological_process	1	1.6081280699036
1522	GO:0010631	0.00217487557443017	1.38033569728738	116.233529726834	142	352	epithelial cell migration	biological_process	1	0.465019172739011
1523	GO:0007044	0.00220001337399008	1.83576068113142	32.0302624531334	46	97	cell-substrate junction assembly	biological_process	1	0.876377994128032
1524	GO:0150115	0.00220001337399008	1.83576068113142	32.0302624531334	46	97	cell-substrate junction organization	biological_process	1	0.876377994128032
1525	GO:0001892	0.00220055936639179	1.899286841962	28.7281735404392	42	87	embryonic placenta development	biological_process	1	0.925457806606575
1526	GO:0031062	0.00220286807372113	2.63078970803689	12.8781467595072	22	39	positive regulation of histone methylation	biological_process	1	1.39549593140095
1527	GO:0050856	0.00220286807372113	2.63078970803689	12.8781467595072	22	39	regulation of T cell receptor signaling pathway	biological_process	1	1.39549593140095
1528	GO:0016042	0.00221909600067012	1.39156490275893	109.959560792716	135	333	lipid catabolic process	biological_process	1	0.476708197713607
1529	GO:0090132	0.00224759058342239	1.37694726255303	117.224156400643	143	355	epithelium migration	biological_process	1	0.461473304926606
1530	GO:0045216	0.00225079955502576	1.55260789607544	61.088644884842	80	185	cell-cell junction organization	biological_process	1	0.634693529781749
1531	GO:0007029	0.0022681353754982	2.09764860567515	21.4635779325121	33	65	endoplasmic reticulum organization	biological_process	1	1.06877302047496
1532	GO:1990928	0.00228332024546924	2.42050566154801	15.1896089983931	25	46	response to amino acid starvation	biological_process	1	1.27530846865763
1533	GO:0009755	0.00228823072769392	1.48008961656563	76.938671665774	98	233	hormone-mediated signaling pathway	biological_process	1	0.565684530895193
1534	GO:0035303	0.00230394660174724	1.51177446785166	69.013658275308	89	209	regulation of dephosphorylation	biological_process	1	0.596242928989521
1535	GO:0005996	0.00230893711246941	1.42439255418355	94.7699517943224	118	287	monosaccharide metabolic process	biological_process	1	0.510346799343139
1536	GO:0006665	0.00237311507487006	1.60219741729729	52.5032137118372	70	159	sphingolipid metabolic process	biological_process	1	0.680051922658122
1537	GO:0051384	0.00239129650894684	1.63440599069014	48.2104981253348	65	146	response to glucocorticoid	biological_process	1	0.70876639719352
1538	GO:0060260	0.002398563283768	3.14068137457858	9.24584895554365	17	28	regulation of transcription initiation from RNA polymerase II promoter	biological_process	1	1.65107758748778
1539	GO:2000108	0.002398563283768	3.14068137457858	9.24584895554365	17	28	positive regulation of leukocyte apoptotic process	biological_process	1	1.65107758748778
1540	GO:0006367	0.00239859393165143	1.54263673063098	62.0792715586502	81	188	transcription initiation from RNA polymerase II promoter	biological_process	1	0.625398367404488
1541	GO:0051236	0.00242019798802192	1.52849037987173	64.7209426888056	84	196	establishment of RNA localization	biological_process	1	0.612107472110378
1542	GO:0006107	0.00243032807944247	14.2137057486197	2.64167113015533	7	8	oxaloacetate metabolic process	biological_process	1	3.82921083301245
1543	GO:1904354	0.00243032807944247	14.2137057486197	2.64167113015533	7	8	negative regulation of telomere capping	biological_process	1	3.82921083301245
1544	GO:0031663	0.00244343904721399	2.17900803353126	19.1521156936261	30	58	lipopolysaccharide-mediated signaling pathway	biological_process	1	1.12367151536816
1545	GO:0071559	0.00246791910914394	1.45076324420602	84.2032672737011	106	255	response to transforming growth factor beta	biological_process	1	0.536812099501733
1546	GO:0002181	0.00248658978898187	1.80489369444941	33.0208891269416	47	100	cytoplasmic translation	biological_process	1	0.851913867025415
1547	GO:0043462	0.00249160349543726	1.93535749265426	26.4167113015533	39	80	regulation of ATPase activity	biological_process	1	0.952600080706876
1548	GO:0007431	0.00249255311717975	2.66793823242188	12.2177289769684	21	37	salivary gland development	biological_process	1	1.41572526591898
1549	GO:0050691	0.00249255311717975	2.66793823242188	12.2177289769684	21	37	regulation of defense response to virus by host	biological_process	1	1.41572526591898
1550	GO:0002702	0.00251129282754549	1.83161764705882	31.3698446705945	45	95	positive regulation of production of molecular mediator of immune response	biological_process	1	0.873118370103135
1551	GO:0019319	0.00251656421284359	1.89604610771332	28.0677557579004	41	85	hexose biosynthetic process	biological_process	1	0.92299404786515
1552	GO:0050678	0.00254757911335962	1.35804854751542	124.818960899839	151	378	regulation of epithelial cell proliferation	biological_process	1	0.441535053962498
1553	GO:0030071	0.00256841355507595	2.28757331378299	16.8406534547402	27	51	regulation of mitotic metaphase/anaphase transition	biological_process	1	1.19381798065843
1554	GO:0090181	0.00259963877527402	2.09952504431342	20.8031601499732	32	63	regulation of cholesterol metabolic process	biological_process	1	1.07006299755196
1555	GO:1903573	0.00260340091236747	2.43966780654616	14.5291912158543	24	44	negative regulation of response to endoplasmic reticulum stress	biological_process	1	1.2866847189048
1556	GO:0002443	0.00263461661406423	1.22609979879175	289.262988752009	328	876	leukocyte mediated immunity	biological_process	1	0.294076412439924
1557	GO:0030206	0.00264330039821142	3.25126036753944	8.58543117300482	16	26	chondroitin sulfate biosynthetic process	biological_process	1	1.70099909460622
1558	GO:0031954	0.00264330039821142	3.25126036753944	8.58543117300482	16	26	positive regulation of protein autophosphorylation	biological_process	1	1.70099909460622
1559	GO:0032897	0.00264330039821142	3.25126036753944	8.58543117300482	16	26	negative regulation of viral transcription	biological_process	1	1.70099909460622
1560	GO:0060765	0.00264330039821142	3.25126036753944	8.58543117300482	16	26	regulation of androgen receptor signaling pathway	biological_process	1	1.70099909460622
1561	GO:0070911	0.00264330039821142	3.25126036753944	8.58543117300482	16	26	global genome nucleotide-excision repair	biological_process	1	1.70099909460622
1562	GO:0090150	0.00277931227419698	1.38102798838995	109.629351901446	134	332	establishment of protein localization to membrane	biological_process	1	0.465742558047969
1563	GO:0001893	0.00281700151554597	2.71006238133984	11.5573111944296	20	35	maternal placenta development	biological_process	1	1.43832606051414
1564	GO:0006369	0.00281700151554597	2.71006238133984	11.5573111944296	20	35	termination of RNA polymerase II transcription	biological_process	1	1.43832606051414
1565	GO:0048015	0.0028315941387348	1.54292850751482	59.7678093197643	78	181	phosphatidylinositol-mediated signaling	biological_process	1	0.625671215347819
1566	GO:0030038	0.00283587508222828	1.80031302248985	32.3604713444028	46	98	contractile actin filament bundle assembly	biological_process	1	0.848247771405927
1567	GO:0043149	0.00283587508222828	1.80031302248985	32.3604713444028	46	98	stress fiber assembly	biological_process	1	0.848247771405927
1568	GO:0032989	0.00283784686432908	1.23754258943782	258.553561863953	295	783	cellular component morphogenesis	biological_process	1	0.307478175708165
1569	GO:0009791	0.00288221906363099	1.85784888055727	29.0583824317086	42	88	post-embryonic development	biological_process	1	0.893633156113823
1570	GO:0001783	0.00289429788816035	3.38644986449864	7.92501339046599	15	24	B cell apoptotic process	biological_process	1	1.75977363719422
1571	GO:0033081	0.00289429788816035	3.38644986449864	7.92501339046599	15	24	regulation of T cell differentiation in thymus	biological_process	1	1.75977363719422
1572	GO:0051220	0.00289429788816035	3.38644986449864	7.92501339046599	15	24	cytoplasmic sequestering of protein	biological_process	1	1.75977363719422
1573	GO:1904376	0.00289429788816035	3.38644986449864	7.92501339046599	15	24	negative regulation of protein localization to cell periphery	biological_process	1	1.75977363719422
1574	GO:0018210	0.00292578873795286	1.65097284016203	44.2479914301018	60	134	peptidyl-threonine modification	biological_process	1	0.723316386946599
1575	GO:0061912	0.00293889565920199	2.29843410270756	16.1802356722014	26	49	selective autophagy	biological_process	1	1.20065130393595
1576	GO:0006509	0.00296780700301979	2.46086479631185	13.8687734333155	23	42	membrane protein ectodomain proteolysis	biological_process	1	1.29916539609404
1577	GO:0042149	0.00296780700301979	2.46086479631185	13.8687734333155	23	42	cellular response to glucose starvation	biological_process	1	1.29916539609404
1578	GO:1903146	0.00296780700301979	2.46086479631185	13.8687734333155	23	42	regulation of autophagy of mitochondrion	biological_process	1	1.29916539609404
1579	GO:0045604	0.00298057062259806	2.10153787631779	20.1427423674344	31	61	regulation of epidermal cell differentiation	biological_process	1	1.07144545862332
1580	GO:0051049	0.00301104161063396	1.15212298469679	620.132297803964	674	1878	regulation of transport	biological_process	1	0.204294727146441
1581	GO:0048017	0.00301233863533475	1.53294837488068	60.7584359935726	79	184	inositol lipid-mediated signaling	biological_process	1	0.616309112157984
1582	GO:0051650	0.00301233863533475	1.53294837488068	60.7584359935726	79	184	establishment of vesicle localization	biological_process	1	0.616309112157984
1583	GO:0048667	0.00303226338645939	1.27563754824015	192.51178361007	224	583	cell morphogenesis involved in neuron differentiation	biological_process	1	0.351218468885464
1584	GO:1902904	0.00305069949849303	1.62394981516747	46.8896625602571	63	142	negative regulation of supramolecular fiber organization	biological_process	1	0.699507049685825
1585	GO:0045931	0.00308294464208854	1.57197207517016	53.8240492769148	71	163	positive regulation of mitotic cell cycle	biological_process	1	0.652575589497691
1586	GO:0050769	0.00310037979186782	1.3076807350916	156.519014461703	185	474	positive regulation of neurogenesis	biological_process	1	0.387010355727017
1587	GO:0006312	0.00314288908809655	3.55547878393757	7.26459560792716	14	22	mitotic recombination	biological_process	1	1.83004384752473
1588	GO:0032069	0.00314288908809655	3.55547878393757	7.26459560792716	14	22	regulation of nuclease activity	biological_process	1	1.83004384752473
1589	GO:0045624	0.00314288908809655	3.55547878393757	7.26459560792716	14	22	positive regulation of T-helper cell differentiation	biological_process	1	1.83004384752473
1590	GO:0051457	0.00314288908809655	3.55547878393757	7.26459560792716	14	22	maintenance of protein location in nucleus	biological_process	1	1.83004384752473
1591	GO:1903077	0.00314288908809655	3.55547878393757	7.26459560792716	14	22	negative regulation of protein localization to plasma membrane	biological_process	1	1.83004384752473
1592	GO:0007098	0.00314812453515244	1.67658132167583	40.9459025174076	56	124	centrosome cycle	biological_process	1	0.745522461976351
1593	GO:0007220	0.003174248869788	8.12278707162579	3.30208891269416	8	10	Notch receptor processing	biological_process	1	3.02197482648857
1594	GO:0034350	0.003174248869788	8.12278707162579	3.30208891269416	8	10	regulation of glial cell apoptotic process	biological_process	1	3.02197482648857
1595	GO:1903405	0.003174248869788	8.12278707162579	3.30208891269416	8	10	protein localization to nuclear body	biological_process	1	3.02197482648857
1596	GO:1904350	0.003174248869788	8.12278707162579	3.30208891269416	8	10	regulation of protein catabolic process in the vacuole	biological_process	1	3.02197482648857
1597	GO:1904851	0.003174248869788	8.12278707162579	3.30208891269416	8	10	positive regulation of establishment of protein localization to telomere	biological_process	1	3.02197482648857
1598	GO:1904867	0.003174248869788	8.12278707162579	3.30208891269416	8	10	protein localization to Cajal body	biological_process	1	3.02197482648857
1599	GO:0018279	0.0031790980153382	2.75822834828692	10.8968934118907	19	33	protein N-linked glycosylation via asparagine	biological_process	1	1.46374189967424
1600	GO:0050684	0.00318003525585262	1.63432304959647	45.23861810391	61	137	regulation of mRNA processing	biological_process	1	0.708693182985134
1601	GO:0042440	0.00320851157425389	1.97759198839949	23.4448312801285	35	71	pigment metabolic process	biological_process	1	0.983744803735319
1602	GO:0007091	0.00320927678363388	2.18981963124052	17.8312801285485	28	54	metaphase/anaphase transition of mitotic cell cycle	biological_process	1	1.13081204433276
1603	GO:0051353	0.00320927678363388	2.18981963124052	17.8312801285485	28	54	positive regulation of oxidoreductase activity	biological_process	1	1.13081204433276
1604	GO:0000380	0.00326622089962057	1.92994744593961	25.0958757364756	37	76	alternative mRNA splicing, via spliceosome	biological_process	1	0.948561562252629
1605	GO:0050767	0.00333569286854039	1.22678307708559	271.43170862346	308	822	regulation of neurogenesis	biological_process	1	0.294880170533109
1606	GO:0090130	0.00335652063951359	1.35430141968548	119.205409748259	144	361	tissue migration	biological_process	1	0.437548867635216
1607	GO:0008543	0.0033590599026576	1.70719197057566	37.6438136047134	52	114	fibroblast growth factor receptor signaling pathway	biological_process	1	0.771625295873199
1608	GO:0030261	0.00336341232629808	2.31029760142138	15.5198178896626	25	47	chromosome condensation	biological_process	1	1.2080787046458
1609	GO:0050435	0.00336341232629808	2.31029760142138	15.5198178896626	25	47	amyloid-beta metabolic process	biological_process	1	1.2080787046458
1610	GO:0007095	0.00337563541242376	3.77284971205647	6.60417782538832	13	20	mitotic G2 DNA damage checkpoint	biological_process	1	1.91565463288346
1611	GO:0009219	0.00337563541242376	3.77284971205647	6.60417782538832	13	20	pyrimidine deoxyribonucleotide metabolic process	biological_process	1	1.91565463288346
1612	GO:0009264	0.00337563541242376	3.77284971205647	6.60417782538832	13	20	deoxyribonucleotide catabolic process	biological_process	1	1.91565463288346
1613	GO:0032495	0.00337563541242376	3.77284971205647	6.60417782538832	13	20	response to muramyl dipeptide	biological_process	1	1.91565463288346
1614	GO:0046931	0.00337563541242376	3.77284971205647	6.60417782538832	13	20	pore complex assembly	biological_process	1	1.91565463288346
1615	GO:0070932	0.00337563541242376	3.77284971205647	6.60417782538832	13	20	histone H3 deacetylation	biological_process	1	1.91565463288346
1616	GO:0098780	0.00337563541242376	3.77284971205647	6.60417782538832	13	20	response to mitochondrial depolarisation	biological_process	1	1.91565463288346
1617	GO:0000183	0.00338240273463195	2.48443576247581	13.2083556507766	22	40	rDNA heterochromatin assembly	biological_process	1	1.31291824007451
1618	GO:0071470	0.00338240273463195	2.48443576247581	13.2083556507766	22	40	cellular response to osmotic stress	biological_process	1	1.31291824007451
1619	GO:0048858	0.00338456415925715	1.25295127569158	219.919121585431	253	666	cell projection morphogenesis	biological_process	1	0.325330312756421
1620	GO:0045824	0.00341851278445329	2.1037012056319	19.4823245848956	30	59	negative regulation of innate immune response	biological_process	1	1.07292980930483
1621	GO:0050778	0.00350483417930564	1.23476968369861	250.958757364756	286	760	positive regulation of immune response	biological_process	1	0.304241967175985
1622	GO:0014065	0.00355422569055447	1.59476594904207	48.8709159078736	65	148	phosphatidylinositol 3-kinase signaling	biological_process	1	0.673344706790625
1623	GO:0051494	0.00355422569055447	1.59476594904207	48.8709159078736	65	148	negative regulation of cytoskeleton organization	biological_process	1	0.673344706790625
1624	GO:0006954	0.00356577734849561	1.23653721044129	246.335832886984	281	746	inflammatory response	biological_process	1	0.306305654617767
1625	GO:0070200	0.00357226197146198	4.06273362587356	5.94376004284949	12	18	establishment of protein localization to telomere	biological_process	1	2.02245077701566
1626	GO:1904872	0.00357226197146198	4.06273362587356	5.94376004284949	12	18	regulation of telomerase RNA localization to Cajal body	biological_process	1	2.02245077701566
1627	GO:0002371	0.00357471995735458	6.09259259259259	3.96250669523299	9	12	dendritic cell cytokine production	biological_process	1	2.60705627157177
1628	GO:0007077	0.00357471995735458	6.09259259259259	3.96250669523299	9	12	mitotic nuclear envelope disassembly	biological_process	1	2.60705627157177
1629	GO:0034497	0.00357471995735458	6.09259259259259	3.96250669523299	9	12	protein localization to phagophore assembly site	biological_process	1	2.60705627157177
1630	GO:0051095	0.00357471995735458	6.09259259259259	3.96250669523299	9	12	regulation of helicase activity	biological_process	1	2.60705627157177
1631	GO:0060707	0.00357471995735458	6.09259259259259	3.96250669523299	9	12	trophoblast giant cell differentiation	biological_process	1	2.60705627157177
1632	GO:0070202	0.00357471995735458	6.09259259259259	3.96250669523299	9	12	regulation of establishment of protein localization to chromosome	biological_process	1	2.60705627157177
1633	GO:0071481	0.00357471995735458	6.09259259259259	3.96250669523299	9	12	cellular response to X-ray	biological_process	1	2.60705627157177
1634	GO:0090085	0.00357471995735458	6.09259259259259	3.96250669523299	9	12	regulation of protein deubiquitination	biological_process	1	2.60705627157177
1635	GO:0097201	0.00357471995735458	6.09259259259259	3.96250669523299	9	12	negative regulation of transcription from RNA polymerase II promoter in response to stress	biological_process	1	2.60705627157177
1636	GO:0042168	0.00358138956705808	2.81383038630476	10.2364756293519	18	31	heme metabolic process	biological_process	1	1.49253536758939
1637	GO:1902230	0.00358138956705808	2.81383038630476	10.2364756293519	18	31	negative regulation of intrinsic apoptotic signaling pathway in response to DNA damage	biological_process	1	1.49253536758939
1638	GO:1902895	0.00358138956705808	2.81383038630476	10.2364756293519	18	31	positive regulation of pri-miRNA transcription by RNA polymerase II	biological_process	1	1.49253536758939
1639	GO:1901654	0.00358764679979761	1.50516651782475	63.7303160149973	82	193	response to ketone	biological_process	1	0.589923102367583
1640	GO:0030838	0.00362424163683435	1.76620301134419	32.6906802356722	46	99	positive regulation of actin filament polymerization	biological_process	1	0.820651179128236
1641	GO:0048468	0.00364974045879829	1.13839233384128	720.846009641136	777	2183	cell development	biological_process	1	0.186997851616526
1642	GO:0045839	0.00367975429920176	2.19589442815249	17.1708623460096	27	52	negative regulation of mitotic nuclear division	biological_process	1	1.13480869567187
1643	GO:2000677	0.00367975429920176	2.19589442815249	17.1708623460096	27	52	regulation of transcription regulatory region DNA binding	biological_process	1	1.13480869567187
1644	GO:0045621	0.00368948407656318	1.79062244731253	31.0396357793251	44	94	positive regulation of lymphocyte differentiation	biological_process	1	0.840461177184208
1645	GO:0000394	0.00370281441844917	4.4686382840429	5.28334226031066	11	16	RNA splicing, via endonucleolytic cleavage and ligation	biological_process	1	2.1598352698532
1646	GO:0002830	0.00370281441844917	4.4686382840429	5.28334226031066	11	16	positive regulation of type 2 immune response	biological_process	1	2.1598352698532
1647	GO:0006206	0.00370281441844917	4.4686382840429	5.28334226031066	11	16	pyrimidine nucleobase metabolic process	biological_process	1	2.1598352698532
1648	GO:0030397	0.00370281441844917	4.4686382840429	5.28334226031066	11	16	membrane disassembly	biological_process	1	2.1598352698532
1649	GO:0043174	0.00370281441844917	4.4686382840429	5.28334226031066	11	16	nucleoside salvage	biological_process	1	2.1598352698532
1650	GO:0051081	0.00370281441844917	4.4686382840429	5.28334226031066	11	16	nuclear envelope disassembly	biological_process	1	2.1598352698532
1651	GO:0051571	0.00370281441844917	4.4686382840429	5.28334226031066	11	16	positive regulation of histone H3-K4 methylation	biological_process	1	2.1598352698532
1652	GO:0080182	0.00370281441844917	4.4686382840429	5.28334226031066	11	16	histone H3-K4 trimethylation	biological_process	1	2.1598352698532
1653	GO:0010421	0.00372394449389577	5.07757920389927	4.62292447777183	10	14	hydrogen peroxide-mediated programmed cell death	biological_process	1	2.34414083893925
1654	GO:0045064	0.00372394449389577	5.07757920389927	4.62292447777183	10	14	T-helper 2 cell differentiation	biological_process	1	2.34414083893925
1655	GO:0046037	0.00372394449389577	5.07757920389927	4.62292447777183	10	14	GMP metabolic process	biological_process	1	2.34414083893925
1656	GO:0048308	0.00372394449389577	5.07757920389927	4.62292447777183	10	14	organelle inheritance	biological_process	1	2.34414083893925
1657	GO:0048313	0.00372394449389577	5.07757920389927	4.62292447777183	10	14	Golgi inheritance	biological_process	1	2.34414083893925
1658	GO:0051645	0.00372394449389577	5.07757920389927	4.62292447777183	10	14	Golgi localization	biological_process	1	2.34414083893925
1659	GO:0097468	0.00372394449389577	5.07757920389927	4.62292447777183	10	14	programmed cell death in response to reactive oxygen species	biological_process	1	2.34414083893925
1660	GO:1902043	0.00372394449389577	5.07757920389927	4.62292447777183	10	14	positive regulation of extrinsic apoptotic signaling pathway via death domain receptors	biological_process	1	2.34414083893925
1661	GO:0048199	0.00374110635781746	1.92704227529175	24.4354579539368	36	74	vesicle targeting, to, from or within Golgi	biological_process	1	0.946388221703566
1662	GO:0070828	0.0037657972517939	1.84949907235622	27.737546866631	40	84	heterochromatin organization	biological_process	1	0.887134576856921
1663	GO:0010569	0.00384992520321526	2.32330704631633	14.8594001071237	24	45	regulation of double-strand break repair via homologous recombination	biological_process	1	1.21617983211704
1664	GO:0035329	0.00385370267914704	2.51079963235294	12.5479378682378	21	38	hippo signaling	biological_process	1	1.32814690278517
1665	GO:0046825	0.00385370267914704	2.51079963235294	12.5479378682378	21	38	regulation of protein export from nucleus	biological_process	1	1.32814690278517
1666	GO:0048646	0.00386416087624861	1.18524013086968	387.665238350295	430	1174	anatomical structure formation involved in morphogenesis	biological_process	1	0.245179380236092
1667	GO:0046631	0.0038891433670614	1.61296828990145	45.5688269951794	61	138	alpha-beta T cell activation	biological_process	1	0.689718076155295
1668	GO:0043491	0.00388968368454285	1.41061236360615	88.8261917514729	110	269	protein kinase B signaling	biological_process	1	0.496321589681603
1669	GO:0098727	0.00389638383179381	1.5613790463692	52.5032137118372	69	159	maintenance of cell number	biological_process	1	0.642820814019376
1670	GO:0120039	0.00391022597495717	1.24887951966837	218.598286020353	251	662	plasma membrane bounded cell projection morphogenesis	biological_process	1	0.320634305800317
1671	GO:0009438	0.00392167704984864	Inf	1.65104445634708	5	5	methylglyoxal metabolic process	biological_process	1	Inf
1672	GO:0016259	0.00392167704984864	Inf	1.65104445634708	5	5	selenocysteine metabolic process	biological_process	1	Inf
1673	GO:0045875	0.00392167704984864	Inf	1.65104445634708	5	5	negative regulation of sister chromatid cohesion	biological_process	1	Inf
1674	GO:0051572	0.00392167704984864	Inf	1.65104445634708	5	5	negative regulation of histone H3-K4 methylation	biological_process	1	Inf
1675	GO:0060623	0.00392167704984864	Inf	1.65104445634708	5	5	regulation of chromosome condensation	biological_process	1	Inf
1676	GO:0060718	0.00392167704984864	Inf	1.65104445634708	5	5	chorionic trophoblast cell differentiation	biological_process	1	Inf
1677	GO:2000630	0.00392167704984864	Inf	1.65104445634708	5	5	positive regulation of miRNA metabolic process	biological_process	1	Inf
1678	GO:0010965	0.003922258505941	2.10603115105234	18.8219068023567	29	57	regulation of mitotic sister chromatid separation	biological_process	1	1.07452677593455
1679	GO:0048008	0.003922258505941	2.10603115105234	18.8219068023567	29	57	platelet-derived growth factor receptor signaling pathway	biological_process	1	1.07452677593455
1680	GO:0060760	0.003922258505941	2.10603115105234	18.8219068023567	29	57	positive regulation of response to cytokine stimulus	biological_process	1	1.07452677593455
1681	GO:1903428	0.003922258505941	2.10603115105234	18.8219068023567	29	57	positive regulation of reactive oxygen species biosynthetic process	biological_process	1	1.07452677593455
1682	GO:0007409	0.00396946827139988	1.29963684986249	154.537761114087	182	468	axonogenesis	biological_process	1	0.378108555489922
1683	GO:0030970	0.00402573294231825	2.87872749945782	9.57605784681307	17	29	retrograde protein transport, ER to cytosol	biological_process	1	1.52543122975325
1684	GO:1903513	0.00402573294231825	2.87872749945782	9.57605784681307	17	29	endoplasmic reticulum to cytosol transport	biological_process	1	1.52543122975325
1685	GO:0022612	0.00404408534447706	1.66541705716963	39.6250669523299	54	120	gland morphogenesis	biological_process	1	0.735883505204253
1686	GO:0010975	0.00406130268902863	1.28836914314732	164.774236743439	193	499	regulation of neuron projection development	biological_process	1	0.365546013239895
1687	GO:0030154	0.00407263087231121	1.10335772500921	1400.08569898232	1472	4240	cell differentiation	biological_process	1	0.141900609991868
1688	GO:1905818	0.00409861160288276	2.03358330616237	20.4729512587038	31	62	regulation of chromosome separation	biological_process	1	1.02402409231251
1689	GO:0050730	0.0042241730139812	1.41757917513606	84.5334761649705	105	256	regulation of peptidyl-tyrosine phosphorylation	biological_process	1	0.503429315334141
1690	GO:0051291	0.00423481464295025	1.63428705830266	42.2667380824853	57	128	protein heterooligomerization	biological_process	1	0.708661411400654
1691	GO:0009301	0.00428624803338816	1.92398924209691	23.775040171398	35	72	snRNA transcription	biological_process	1	0.944100732363241
1692	GO:1903051	0.00428624803338816	1.92398924209691	23.775040171398	35	72	negative regulation of proteolysis involved in cellular protein catabolic process	biological_process	1	0.944100732363241
1693	GO:0006094	0.00430565621487207	1.84504475776143	27.0771290840921	39	82	gluconeogenesis	biological_process	1	0.883655814126997
1694	GO:0046209	0.00430565621487207	1.84504475776143	27.0771290840921	39	82	nitric oxide metabolic process	biological_process	1	0.883655814126997
1695	GO:0000288	0.00431343156607508	1.88154781331593	25.426084627745	37	77	nuclear-transcribed mRNA catabolic process, deadenylation-dependent decay	biological_process	1	0.911919951195493
1696	GO:0006809	0.00431343156607508	1.88154781331593	25.426084627745	37	77	nitric oxide biosynthetic process	biological_process	1	0.911919951195493
1697	GO:0006664	0.00433271856952354	1.69596620332516	36.3229780396358	50	110	glycolipid metabolic process	biological_process	1	0.762107420619855
1698	GO:0019827	0.00437861862916924	1.55590979538657	51.8427959292983	68	157	stem cell population maintenance	biological_process	1	0.637758421814601
1699	GO:0006213	0.00438888323130602	2.54048006509357	11.887520085699	20	36	pyrimidine nucleoside metabolic process	biological_process	1	1.34510114348871
1700	GO:0033572	0.00438888323130602	2.54048006509357	11.887520085699	20	36	transferrin transport	biological_process	1	1.34510114348871
1701	GO:0045841	0.00438888323130602	2.54048006509357	11.887520085699	20	36	negative regulation of mitotic metaphase/anaphase transition	biological_process	1	1.34510114348871
1702	GO:0097242	0.00438888323130602	2.54048006509357	11.887520085699	20	36	amyloid-beta clearance	biological_process	1	1.34510114348871
1703	GO:0045429	0.00440756963986202	2.33763432106806	14.1989823245849	23	43	positive regulation of nitric oxide biosynthetic process	biological_process	1	1.22504926500935
1704	GO:0060612	0.00440756963986202	2.33763432106806	14.1989823245849	23	43	adipose tissue development	biological_process	1	1.22504926500935
1705	GO:0043547	0.00445976773216468	1.31926406926407	133.734600964114	159	405	positive regulation of GTPase activity	biological_process	1	0.399733369204155
1706	GO:0009651	0.0045127535196735	2.95545469329825	8.91564006427424	16	27	response to salt stress	biological_process	1	1.56338010444773
1707	GO:0039528	0.0045127535196735	2.95545469329825	8.91564006427424	16	27	cytoplasmic pattern recognition receptor signaling pathway in response to virus	biological_process	1	1.56338010444773
1708	GO:2000144	0.0045127535196735	2.95545469329825	8.91564006427424	16	27	positive regulation of DNA-templated transcription, initiation	biological_process	1	1.56338010444773
1709	GO:0002294	0.00470401808920506	2.03341483292584	19.812533476165	30	60	CD4-positive, alpha-beta T cell differentiation involved in immune response	biological_process	1	1.02390456656172
1710	GO:0032507	0.00470401808920506	2.03341483292584	19.812533476165	30	60	maintenance of protein location in cell	biological_process	1	1.02390456656172
1711	GO:0009408	0.00473393935147993	1.51246159098668	58.1167648634172	75	176	response to heat	biological_process	1	0.596898505563014
1712	GO:0042098	0.00473600444903723	1.49889805369315	60.7584359935726	78	184	T cell proliferation	biological_process	1	0.58390226291693
1713	GO:0043244	0.00475392394950684	1.67408749881288	37.313604713444	51	113	regulation of protein-containing complex disassembly	biological_process	1	0.743374934581479
1714	GO:0018107	0.00478883385451522	1.62841708954002	41.6063202999464	56	126	peptidyl-threonine phosphorylation	biological_process	1	0.703470267136661
1715	GO:0014033	0.00480178908762513	1.7801527029234	29.7188002142475	42	90	neural crest cell differentiation	biological_process	1	0.832001002035009
1716	GO:0031060	0.00483734218030875	1.9719648795142	21.4635779325121	32	65	regulation of histone methylation	biological_process	1	0.97963385769864
1717	GO:0072665	0.00483734218030875	1.9719648795142	21.4635779325121	32	65	protein localization to vacuole	biological_process	1	0.97963385769864
1718	GO:0002711	0.00484286177733775	2.20967285087098	15.850026780932	25	48	positive regulation of T cell mediated immunity	biological_process	1	1.14383278981438
1719	GO:0007595	0.00484286177733775	2.20967285087098	15.850026780932	25	48	lactation	biological_process	1	1.14383278981438
1720	GO:0030258	0.00486552046345575	1.42665238173727	78.589716122121	98	238	lipid modification	biological_process	1	0.512633850414625
1721	GO:0046578	0.00486552046345575	1.42665238173727	78.589716122121	98	238	regulation of Ras protein signal transduction	biological_process	1	0.512633850414625
1722	GO:0007155	0.004869248632167	1.16338811274941	468.236207820032	513	1418	cell adhesion	biological_process	1	0.218332468204844
1723	GO:0014031	0.0048762266197497	1.80825396825397	28.0677557579004	40	85	mesenchymal cell development	biological_process	1	0.854597317691757
1724	GO:0060284	0.00488690813857472	1.1993910029531	314.689073379754	352	953	regulation of cell development	biological_process	1	0.262302055802257
1725	GO:0006901	0.00491229437035864	1.92077601986263	23.1146223888591	34	70	vesicle coating	biological_process	1	0.941689297310068
1726	GO:0033077	0.00491229437035864	1.92077601986263	23.1146223888591	34	70	T cell differentiation in thymus	biological_process	1	0.941689297310068
1727	GO:0071560	0.00496466244183364	1.41430624699162	82.2220139260846	102	249	cellular response to transforming growth factor beta stimulus	biological_process	1	0.500094548137242
1728	GO:0051170	0.00497187626300028	1.53279172951564	53.8240492769148	70	163	import into nucleus	biological_process	1	0.61616168185808
1729	GO:0002183	0.00499575774431736	2.57414036229526	11.2271023031601	19	34	cytoplasmic translational initiation	biological_process	1	1.36409072273742
1730	GO:0007094	0.00499575774431736	2.57414036229526	11.2271023031601	19	34	mitotic spindle assembly checkpoint	biological_process	1	1.36409072273742
1731	GO:0018196	0.00499575774431736	2.57414036229526	11.2271023031601	19	34	peptidyl-asparagine modification	biological_process	1	1.36409072273742
1732	GO:0031577	0.00499575774431736	2.57414036229526	11.2271023031601	19	34	spindle checkpoint	biological_process	1	1.36409072273742
1733	GO:0034205	0.00499575774431736	2.57414036229526	11.2271023031601	19	34	amyloid-beta formation	biological_process	1	1.36409072273742
1734	GO:0042558	0.00499575774431736	2.57414036229526	11.2271023031601	19	34	pteridine-containing compound metabolic process	biological_process	1	1.36409072273742
1735	GO:0070670	0.00499575774431736	2.57414036229526	11.2271023031601	19	34	response to interleukin-4	biological_process	1	1.36409072273742
1736	GO:0071173	0.00499575774431736	2.57414036229526	11.2271023031601	19	34	spindle assembly checkpoint	biological_process	1	1.36409072273742
1737	GO:0071174	0.00499575774431736	2.57414036229526	11.2271023031601	19	34	mitotic spindle checkpoint	biological_process	1	1.36409072273742
1738	GO:0045616	0.00504682054527052	2.35348749539484	13.5385645420461	22	41	regulation of keratinocyte differentiation	biological_process	1	1.23480018768628
1739	GO:0036297	0.00516966003415613	2.11126776449357	17.5010712372791	27	53	interstrand cross-link repair	biological_process	1	1.07810956210965
1740	GO:1902099	0.00516966003415613	2.11126776449357	17.5010712372791	27	53	regulation of metaphase/anaphase transition of cell cycle	biological_process	1	1.07810956210965
1741	GO:0060326	0.00518588572099685	1.36694895374359	100.383502945903	122	304	cell chemotaxis	biological_process	1	0.450959369091732
1742	GO:0022610	0.00521525509329981	1.16141690168239	470.547670058918	515	1425	biological adhesion	biological_process	1	0.215885934327976
1743	GO:0001824	0.00522828417571595	1.72752497225305	32.3604713444028	45	98	blastocyst development	biological_process	1	0.788706565655641
1744	GO:0019886	0.00522828417571595	1.72752497225305	32.3604713444028	45	98	antigen processing and presentation of exogenous peptide antigen via MHC class II	biological_process	1	0.788706565655641
1745	GO:0032092	0.00536288302878482	1.74964064031362	30.7094268880557	43	93	positive regulation of protein binding	biological_process	1	0.807058636528581
1746	GO:0062207	0.00536288302878482	1.74964064031362	30.7094268880557	43	93	regulation of pattern recognition receptor signaling pathway	biological_process	1	0.807058636528581
1747	GO:1901655	0.00536288302878482	1.74964064031362	30.7094268880557	43	93	cellular response to ketone	biological_process	1	0.807058636528581
1748	GO:1903509	0.00539235346108536	1.66802943581357	36.6531869309052	50	111	liposaccharide metabolic process	biological_process	1	0.738144748331471
1749	GO:0042093	0.00540107796466802	2.03324641460235	19.1521156936261	29	58	T-helper cell differentiation	biological_process	1	1.02378506987122
1750	GO:0032088	0.00547879145678066	1.77459454952263	29.0583824317086	41	88	negative regulation of NF-kappaB transcription factor activity	biological_process	1	0.827489442527079
1751	GO:0008285	0.00551315990153242	1.22036496965731	250.958757364756	284	760	negative regulation of cell population proliferation	biological_process	1	0.287312673338761
1752	GO:0006221	0.00555894879348366	2.21752453701648	15.1896089983931	24	46	pyrimidine nucleotide biosynthetic process	biological_process	1	1.14895006810521
1753	GO:0032480	0.00555894879348366	2.21752453701648	15.1896089983931	24	46	negative regulation of type I interferon production	biological_process	1	1.14895006810521
1754	GO:0060711	0.00555894879348366	2.21752453701648	15.1896089983931	24	46	labyrinthine layer development	biological_process	1	1.14895006810521
1755	GO:0031333	0.00558975482512809	1.59541775277816	43.5875736475629	58	132	negative regulation of protein-containing complex assembly	biological_process	1	0.673934236497166
1756	GO:0035561	0.00560576276828425	3.16017269098069	7.59480449919657	14	23	regulation of chromatin binding	biological_process	1	1.66000339815366
1757	GO:0060055	0.00560576276828425	3.16017269098069	7.59480449919657	14	23	angiogenesis involved in wound healing	biological_process	1	1.66000339815366
1758	GO:0043407	0.00563194251068228	1.8355091383812	25.7562935190145	37	78	negative regulation of MAP kinase activity	biological_process	1	0.876180297147578
1759	GO:0001952	0.00564853630596988	1.63430856338252	39.2948580610605	53	119	regulation of cell-matrix adhesion	biological_process	1	0.708680395255279
1760	GO:0000018	0.00577476912325845	1.70170408117785	33.351098018211	46	101	regulation of DNA recombination	biological_process	1	0.766980180540402
1761	GO:0007257	0.00577967638547724	2.37112087673611	12.8781467595072	21	39	activation of JUN kinase activity	biological_process	1	1.24556921145873
1762	GO:0072529	0.00577967638547724	2.37112087673611	12.8781467595072	21	39	pyrimidine-containing compound catabolic process	biological_process	1	1.24556921145873
1763	GO:2000816	0.00577967638547724	2.37112087673611	12.8781467595072	21	39	negative regulation of mitotic sister chromatid separation	biological_process	1	1.24556921145873
1764	GO:0061041	0.00581921921683144	1.55115867031946	48.8709159078736	64	148	regulation of wound healing	biological_process	1	0.63334626933642
1765	GO:0061564	0.00584511355344837	1.26914310602921	169.72737011248	197	514	axon development	biological_process	1	0.343854753748217
1766	GO:0030219	0.00595104663336913	1.72147587749614	31.700053561864	44	96	megakaryocyte differentiation	biological_process	1	0.783645965014405
1767	GO:0098876	0.00595104663336913	1.72147587749614	31.700053561864	44	96	vesicle-mediated transport to the plasma membrane	biological_process	1	0.783645965014405
1768	GO:0006405	0.00601011159425505	1.58022092161291	44.5782003213712	59	135	RNA export from nucleus	biological_process	1	0.660126267411839
1769	GO:0007179	0.00610813469278133	1.45750462075769	65.7115693626138	83	199	transforming growth factor beta receptor signaling pathway	biological_process	1	0.543500457239589
1770	GO:0006144	0.00619695144396943	3.30097935630689	6.93438671665774	13	21	purine nucleobase metabolic process	biological_process	1	1.72289411625
1771	GO:0007035	0.00619695144396943	3.30097935630689	6.93438671665774	13	21	vacuolar acidification	biological_process	1	1.72289411625
1772	GO:0017000	0.00619695144396943	3.30097935630689	6.93438671665774	13	21	antibiotic biosynthetic process	biological_process	1	1.72289411625
1773	GO:0035743	0.00619695144396943	3.30097935630689	6.93438671665774	13	21	CD4-positive, alpha-beta T cell cytokine production	biological_process	1	1.72289411625
1774	GO:0043153	0.00619695144396943	3.30097935630689	6.93438671665774	13	21	entrainment of circadian clock by photoperiod	biological_process	1	1.72289411625
1775	GO:0071498	0.00619695144396943	3.30097935630689	6.93438671665774	13	21	cellular response to fluid shear stress	biological_process	1	1.72289411625
1776	GO:1902884	0.00619695144396943	3.30097935630689	6.93438671665774	13	21	positive regulation of response to oxidative stress	biological_process	1	1.72289411625
1777	GO:2000737	0.00619695144396943	3.30097935630689	6.93438671665774	13	21	negative regulation of stem cell differentiation	biological_process	1	1.72289411625
1778	GO:2000810	0.00619695144396943	3.30097935630689	6.93438671665774	13	21	regulation of bicellular tight junction assembly	biological_process	1	1.72289411625
1779	GO:0006749	0.00620416872258291	2.03307805116506	18.4916979110873	28	56	glutathione metabolic process	biological_process	1	1.02366560223
1780	GO:0044784	0.00620416872258291	2.03307805116506	18.4916979110873	28	56	metaphase/anaphase transition of cell cycle	biological_process	1	1.02366560223
1781	GO:0006631	0.00620812299885463	1.31345456102234	126.470005356186	150	383	fatty acid metabolic process	biological_process	1	0.393366291281095
1782	GO:0010921	0.00625516851928828	1.49205043636854	57.7865559721478	74	175	regulation of phosphatase activity	biological_process	1	0.577296304406102
1783	GO:0048041	0.00636486144407554	1.79744250572191	26.7469201928227	38	81	focal adhesion assembly	biological_process	1	0.845945624329962
1784	GO:0002287	0.00637187047624413	1.96766306491048	20.1427423674344	30	61	alpha-beta T cell activation involved in immune response	biological_process	1	0.976483200250902
1785	GO:0002293	0.00637187047624413	1.96766306491048	20.1427423674344	30	61	alpha-beta T cell differentiation involved in immune response	biological_process	1	0.976483200250902
1786	GO:0006195	0.0063835639604513	2.22614008156177	14.5291912158543	23	44	purine nucleotide catabolic process	biological_process	1	1.15454437822159
1787	GO:0007080	0.0063835639604513	2.22614008156177	14.5291912158543	23	44	mitotic metaphase plate congression	biological_process	1	1.15454437822159
1788	GO:1904407	0.0063835639604513	2.22614008156177	14.5291912158543	23	44	positive regulation of nitric oxide metabolic process	biological_process	1	1.15454437822159
1789	GO:0051648	0.00639973098423384	1.45006814780129	66.7021960364221	84	202	vesicle localization	biological_process	1	0.536120703126197
1790	GO:0048812	0.00641119393487441	1.23433959677001	213.975361542582	244	648	neuron projection morphogenesis	biological_process	1	0.303739369506272
1791	GO:0007548	0.00641292618842657	1.379973251721	89.1564006427424	109	270	sex differentiation	biological_process	1	0.464640303247313
1792	GO:0061045	0.00644322124748398	1.83039647577093	25.0958757364756	36	76	negative regulation of wound healing	biological_process	1	0.872156179479429
1793	GO:1901264	0.00644322124748398	1.83039647577093	25.0958757364756	36	76	carbohydrate derivative transport	biological_process	1	0.872156179479429
1794	GO:0002828	0.0064584131211786	2.65707422050948	9.90626673808248	17	30	regulation of type 2 immune response	biological_process	1	1.40983852743905
1795	GO:0032728	0.0064584131211786	2.65707422050948	9.90626673808248	17	30	positive regulation of interferon-beta production	biological_process	1	1.40983852743905
1796	GO:0043372	0.0064584131211786	2.65707422050948	9.90626673808248	17	30	positive regulation of CD4-positive, alpha-beta T cell differentiation	biological_process	1	1.40983852743905
1797	GO:0046640	0.0064584131211786	2.65707422050948	9.90626673808248	17	30	regulation of alpha-beta T cell proliferation	biological_process	1	1.40983852743905
1798	GO:0042795	0.00647793261542784	1.8687132737043	23.4448312801285	34	71	snRNA transcription by RNA polymerase II	biological_process	1	0.90204522593799
1799	GO:0000101	0.00649728023956488	12.1811982464686	2.31146223888591	6	7	sulfur amino acid transport	biological_process	1	3.60658415089106
1800	GO:0002732	0.00649728023956488	12.1811982464686	2.31146223888591	6	7	positive regulation of dendritic cell cytokine production	biological_process	1	3.60658415089106
1801	GO:0008063	0.00649728023956488	12.1811982464686	2.31146223888591	6	7	Toll signaling pathway	biological_process	1	3.60658415089106
1802	GO:0019471	0.00649728023956488	12.1811982464686	2.31146223888591	6	7	4-hydroxyproline metabolic process	biological_process	1	3.60658415089106
1803	GO:0019673	0.00649728023956488	12.1811982464686	2.31146223888591	6	7	GDP-mannose metabolic process	biological_process	1	3.60658415089106
1804	GO:0031077	0.00649728023956488	12.1811982464686	2.31146223888591	6	7	post-embryonic camera-type eye development	biological_process	1	3.60658415089106
1805	GO:0032287	0.00649728023956488	12.1811982464686	2.31146223888591	6	7	peripheral nervous system myelin maintenance	biological_process	1	3.60658415089106
1806	GO:0035234	0.00649728023956488	12.1811982464686	2.31146223888591	6	7	ectopic germ cell programmed cell death	biological_process	1	3.60658415089106
1807	GO:0035333	0.00649728023956488	12.1811982464686	2.31146223888591	6	7	Notch receptor processing, ligand-dependent	biological_process	1	3.60658415089106
1808	GO:0044806	0.00649728023956488	12.1811982464686	2.31146223888591	6	7	G-quadruplex DNA unwinding	biological_process	1	3.60658415089106
1809	GO:0045084	0.00649728023956488	12.1811982464686	2.31146223888591	6	7	positive regulation of interleukin-12 biosynthetic process	biological_process	1	3.60658415089106
1810	GO:0060717	0.00649728023956488	12.1811982464686	2.31146223888591	6	7	chorion development	biological_process	1	3.60658415089106
1811	GO:0061087	0.00649728023956488	12.1811982464686	2.31146223888591	6	7	positive regulation of histone H3-K27 methylation	biological_process	1	3.60658415089106
1812	GO:1903608	0.00649728023956488	12.1811982464686	2.31146223888591	6	7	protein localization to cytoplasmic stress granule	biological_process	1	3.60658415089106
1813	GO:1905097	0.00649728023956488	12.1811982464686	2.31146223888591	6	7	regulation of guanyl-nucleotide exchange factor activity	biological_process	1	3.60658415089106
1814	GO:2000553	0.00649728023956488	12.1811982464686	2.31146223888591	6	7	positive regulation of T-helper 2 cell cytokine production	biological_process	1	3.60658415089106
1815	GO:0016477	0.00649869310680542	1.14810362438838	525.692554900911	571	1592	cell migration	biological_process	1	0.199252861216031
1816	GO:0048666	0.00652013045419567	1.17686170212766	366.531869309052	405	1110	neuron development	biological_process	1	0.234944793292722
1817	GO:0014037	0.00661985983616048	2.39084860958216	12.2177289769684	20	37	Schwann cell differentiation	biological_process	1	1.25752278035491
1818	GO:0034405	0.00661985983616048	2.39084860958216	12.2177289769684	20	37	response to fluid shear stress	biological_process	1	1.25752278035491
1819	GO:1902100	0.00661985983616048	2.39084860958216	12.2177289769684	20	37	negative regulation of metaphase/anaphase transition of cell cycle	biological_process	1	1.25752278035491
1820	GO:0031023	0.0067719347589759	1.57401888543202	43.9177825388323	58	133	microtubule organizing center organization	biological_process	1	0.654452850728287
1821	GO:0003159	0.0067962461056353	3.48206449815421	6.27396893411891	12	19	morphogenesis of an endothelium	biological_process	1	1.79994292622435
1822	GO:0061154	0.0067962461056353	3.48206449815421	6.27396893411891	12	19	endothelial tube morphogenesis	biological_process	1	1.79994292622435
1823	GO:0071800	0.0067962461056353	3.48206449815421	6.27396893411891	12	19	podosome assembly	biological_process	1	1.79994292622435
1824	GO:0097300	0.00682615981706246	2.11743349619978	16.1802356722014	25	49	programmed necrotic cell death	biological_process	1	1.08231665847863
1825	GO:0007411	0.00685320675019132	1.37123464576388	91.1376539903589	111	276	axon guidance	biological_process	1	0.455475466313557
1826	GO:0010038	0.00712005689134428	1.31652151600682	119.535618639529	142	362	response to metal ion	biological_process	1	0.396731099646557
1827	GO:0006368	0.00713478847491281	1.76275982152574	27.737546866631	39	84	transcription elongation from RNA polymerase II promoter	biological_process	1	0.81783591884498
1828	GO:0010507	0.00713478847491281	1.76275982152574	27.737546866631	39	84	negative regulation of autophagy	biological_process	1	0.81783591884498
1829	GO:0002504	0.00720339091457036	1.67118226600985	33.6813069094804	46	102	antigen processing and presentation of peptide or polysaccharide antigen via MHC class II	biological_process	1	0.740869088233678
1830	GO:0051235	0.00722922836123081	1.34138637155803	104.015800749866	125	315	maintenance of location	biological_process	1	0.423724849505021
1831	GO:0006023	0.00723172774709393	1.6215115922473	37.9740224959829	51	115	aminoglycan biosynthetic process	biological_process	1	0.697339337711643
1832	GO:0045652	0.00727351619349976	1.79166278130051	26.0865024102839	37	79	regulation of megakaryocyte differentiation	biological_process	1	0.841299125383045
1833	GO:0071260	0.00727351619349976	1.79166278130051	26.0865024102839	37	79	cellular response to mechanical stimulus	biological_process	1	0.841299125383045
1834	GO:0006515	0.00733167383421415	2.70894996476392	9.24584895554365	16	28	protein quality control for misfolded or incompletely synthesized proteins	biological_process	1	1.4377337467132
1835	GO:0033598	0.00733167383421415	2.70894996476392	9.24584895554365	16	28	mammary gland epithelial cell proliferation	biological_process	1	1.4377337467132
1836	GO:0051984	0.00733167383421415	2.70894996476392	9.24584895554365	16	28	positive regulation of chromosome segregation	biological_process	1	1.4377337467132
1837	GO:0090344	0.00733167383421415	2.70894996476392	9.24584895554365	16	28	negative regulation of cell aging	biological_process	1	1.4377337467132
1838	GO:0031057	0.00733373544174638	2.23563405502198	13.8687734333155	22	42	negative regulation of histone modification	biological_process	1	1.16068405660159
1839	GO:0002418	0.0073722860253222	3.72356732748348	5.61355115158007	11	17	immune response to tumor cell	biological_process	1	1.89668544379927
1840	GO:0006266	0.0073722860253222	3.72356732748348	5.61355115158007	11	17	DNA ligation	biological_process	1	1.89668544379927
1841	GO:0033599	0.0073722860253222	3.72356732748348	5.61355115158007	11	17	regulation of mammary gland epithelial cell proliferation	biological_process	1	1.89668544379927
1842	GO:0043968	0.0073722860253222	3.72356732748348	5.61355115158007	11	17	histone H2A acetylation	biological_process	1	1.89668544379927
1843	GO:1904996	0.0073722860253222	3.72356732748348	5.61355115158007	11	17	positive regulation of leukocyte adhesion to vascular endothelial cell	biological_process	1	1.89668544379927
1844	GO:0043367	0.00737299916331873	1.82503032584599	24.4354579539368	35	74	CD4-positive, alpha-beta T cell differentiation	biological_process	1	0.867920436915459
1845	GO:0070373	0.00737299916331873	1.82503032584599	24.4354579539368	35	74	negative regulation of ERK1 and ERK2 cascade	biological_process	1	0.867920436915459
1846	GO:0031589	0.00739201044829212	1.31855756836654	116.893947509373	139	354	cell-substrate adhesion	biological_process	1	0.398960560799608
1847	GO:0001657	0.00746308393073265	1.68885957097897	32.0302624531334	44	97	ureteric bud development	biological_process	1	0.756049372736714
1848	GO:0006024	0.00754835355765097	1.63440156965337	36.3229780396358	49	110	glycosaminoglycan biosynthetic process	biological_process	1	0.708762494725899
1849	GO:0010259	0.00758303076598336	2.41306337455255	11.5573111944296	19	35	multicellular organism aging	biological_process	1	1.270865805712
1850	GO:0033144	0.00758303076598336	2.41306337455255	11.5573111944296	19	35	negative regulation of intracellular steroid hormone receptor signaling pathway	biological_process	1	1.270865805712
1851	GO:0042092	0.00758303076598336	2.41306337455255	11.5573111944296	19	35	type 2 immune response	biological_process	1	1.270865805712
1852	GO:0045622	0.00758303076598336	2.41306337455255	11.5573111944296	19	35	regulation of T-helper cell differentiation	biological_process	1	1.270865805712
1853	GO:0071375	0.00763583797062008	1.33475701997316	105.997054097483	127	321	cellular response to peptide hormone stimulus	biological_process	1	0.41657713668089
1854	GO:0007420	0.00772810942698032	1.21324603736828	242.043117300482	273	733	brain development	biological_process	1	0.278872148065461
1855	GO:0008361	0.0077385154211175	1.46847764304661	59.1073915372255	75	179	regulation of cell size	biological_process	1	0.554321301405825
1856	GO:0097485	0.00777510308221752	1.36286374437293	91.4678628816283	111	277	neuron projection guidance	biological_process	1	0.446641332397206
1857	GO:0050708	0.00777776068356846	1.26955615892093	155.858596679164	181	472	regulation of protein secretion	biological_process	1	0.344324214130536
1858	GO:0060322	0.00778494326095846	1.20673813169985	256.242099625067	288	776	head development	biological_process	1	0.271112637909946
1859	GO:0001188	0.00779917565294884	7.10628450795713	2.97188002142475	7	9	RNA polymerase I preinitiation complex assembly	biological_process	1	2.82909544971644
1860	GO:0002315	0.00779917565294884	7.10628450795713	2.97188002142475	7	9	marginal zone B cell differentiation	biological_process	1	2.82909544971644
1861	GO:0006768	0.00779917565294884	7.10628450795713	2.97188002142475	7	9	biotin metabolic process	biological_process	1	2.82909544971644
1862	GO:0010911	0.00779917565294884	7.10628450795713	2.97188002142475	7	9	regulation of isomerase activity	biological_process	1	2.82909544971644
1863	GO:0010912	0.00779917565294884	7.10628450795713	2.97188002142475	7	9	positive regulation of isomerase activity	biological_process	1	2.82909544971644
1864	GO:0019043	0.00779917565294884	7.10628450795713	2.97188002142475	7	9	establishment of viral latency	biological_process	1	2.82909544971644
1865	GO:0019626	0.00779917565294884	7.10628450795713	2.97188002142475	7	9	short-chain fatty acid catabolic process	biological_process	1	2.82909544971644
1866	GO:0042090	0.00779917565294884	7.10628450795713	2.97188002142475	7	9	interleukin-12 biosynthetic process	biological_process	1	2.82909544971644
1867	GO:0043589	0.00779917565294884	7.10628450795713	2.97188002142475	7	9	skin morphogenesis	biological_process	1	2.82909544971644
1868	GO:0045075	0.00779917565294884	7.10628450795713	2.97188002142475	7	9	regulation of interleukin-12 biosynthetic process	biological_process	1	2.82909544971644
1869	GO:1904869	0.00779917565294884	7.10628450795713	2.97188002142475	7	9	regulation of protein localization to Cajal body	biological_process	1	2.82909544971644
1870	GO:1904871	0.00779917565294884	7.10628450795713	2.97188002142475	7	9	positive regulation of protein localization to Cajal body	biological_process	1	2.82909544971644
1871	GO:0048659	0.00780005224430304	1.48080509675783	56.4657204070702	72	171	smooth muscle cell proliferation	biological_process	1	0.566381765917148
1872	GO:0045023	0.00784994336793817	2.12094050678618	15.5198178896626	24	47	G0 to G1 transition	biological_process	1	1.08470415327378
1873	GO:0045646	0.00784994336793817	2.12094050678618	15.5198178896626	24	47	regulation of erythrocyte differentiation	biological_process	1	1.08470415327378
1874	GO:0046638	0.00784994336793817	2.12094050678618	15.5198178896626	24	47	positive regulation of alpha-beta T cell differentiation	biological_process	1	1.08470415327378
1875	GO:0007009	0.00786494544521335	1.64863714759162	34.6719335832887	47	105	plasma membrane organization	biological_process	1	0.721273907584669
1876	GO:0008593	0.00786494544521335	1.64863714759162	34.6719335832887	47	105	regulation of Notch signaling pathway	biological_process	1	0.721273907584669
1877	GO:0006388	0.00787322404606553	4.06173842404549	4.95313336904124	10	15	tRNA splicing, via endonucleolytic cleavage and ligation	biological_process	1	2.02209733306499
1878	GO:0007039	0.00787322404606553	4.06173842404549	4.95313336904124	10	15	protein catabolic process in the vacuole	biological_process	1	2.02209733306499
1879	GO:0009263	0.00787322404606553	4.06173842404549	4.95313336904124	10	15	deoxyribonucleotide biosynthetic process	biological_process	1	2.02209733306499
1880	GO:0042559	0.00787322404606553	4.06173842404549	4.95313336904124	10	15	pteridine-containing compound biosynthetic process	biological_process	1	2.02209733306499
1881	GO:0045410	0.00787322404606553	4.06173842404549	4.95313336904124	10	15	positive regulation of interleukin-6 biosynthetic process	biological_process	1	2.02209733306499
1882	GO:0045838	0.00787322404606553	4.06173842404549	4.95313336904124	10	15	positive regulation of membrane potential	biological_process	1	2.02209733306499
1883	GO:0048569	0.00787322404606553	4.06173842404549	4.95313336904124	10	15	post-embryonic animal organ development	biological_process	1	2.02209733306499
1884	GO:0071801	0.00787322404606553	4.06173842404549	4.95313336904124	10	15	regulation of podosome assembly	biological_process	1	2.02209733306499
1885	GO:2001028	0.00787322404606553	4.06173842404549	4.95313336904124	10	15	positive regulation of endothelial cell chemotaxis	biological_process	1	2.02209733306499
1886	GO:0018108	0.00794047971279112	1.31045772502541	119.865827530798	142	363	peptidyl-tyrosine phosphorylation	biological_process	1	0.390070813506132
1887	GO:0035690	0.00803421192553493	1.28107426786372	142.980449919657	167	433	cellular response to drug	biological_process	1	0.357354115627133
1888	GO:0018212	0.00812620273862531	1.30785475677374	120.856454204606	143	366	peptidyl-tyrosine modification	biological_process	1	0.387202331877974
1889	GO:0046580	0.00819825323606118	2.03274148884183	17.1708623460096	26	52	negative regulation of Ras protein signal transduction	biological_process	1	1.02342675405142
1890	GO:0000212	0.00821485692110263	4.56907894736842	4.29271558650241	9	13	meiotic spindle organization	biological_process	1	2.19190337053781
1891	GO:0009223	0.00821485692110263	4.56907894736842	4.29271558650241	9	13	pyrimidine deoxyribonucleotide catabolic process	biological_process	1	2.19190337053781
1892	GO:0009650	0.00821485692110263	4.56907894736842	4.29271558650241	9	13	UV protection	biological_process	1	2.19190337053781
1893	GO:0031115	0.00821485692110263	4.56907894736842	4.29271558650241	9	13	negative regulation of microtubule polymerization	biological_process	1	2.19190337053781
1894	GO:0042178	0.00821485692110263	4.56907894736842	4.29271558650241	9	13	xenobiotic catabolic process	biological_process	1	2.19190337053781
1895	GO:0048711	0.00821485692110263	4.56907894736842	4.29271558650241	9	13	positive regulation of astrocyte differentiation	biological_process	1	2.19190337053781
1896	GO:0051451	0.00821485692110263	4.56907894736842	4.29271558650241	9	13	myoblast migration	biological_process	1	2.19190337053781
1897	GO:0048762	0.00825643246369216	1.41025641025641	72.6459560792716	90	220	mesenchymal cell differentiation	biological_process	1	0.495957494662411
1898	GO:0000185	0.00826183356623394	5.4147582697201	3.63229780396358	8	11	activation of MAPKKK activity	biological_process	1	2.43689693324258
1899	GO:0002730	0.00826183356623394	5.4147582697201	3.63229780396358	8	11	regulation of dendritic cell cytokine production	biological_process	1	2.43689693324258
1900	GO:0008655	0.00826183356623394	5.4147582697201	3.63229780396358	8	11	pyrimidine-containing compound salvage	biological_process	1	2.43689693324258
1901	GO:0009113	0.00826183356623394	5.4147582697201	3.63229780396358	8	11	purine nucleobase biosynthetic process	biological_process	1	2.43689693324258
1902	GO:0019042	0.00826183356623394	5.4147582697201	3.63229780396358	8	11	viral latency	biological_process	1	2.43689693324258
1903	GO:0031915	0.00826183356623394	5.4147582697201	3.63229780396358	8	11	positive regulation of synaptic plasticity	biological_process	1	2.43689693324258
1904	GO:0035739	0.00826183356623394	5.4147582697201	3.63229780396358	8	11	CD4-positive, alpha-beta T cell proliferation	biological_process	1	2.43689693324258
1905	GO:0042023	0.00826183356623394	5.4147582697201	3.63229780396358	8	11	DNA endoreduplication	biological_process	1	2.43689693324258
1906	GO:0043097	0.00826183356623394	5.4147582697201	3.63229780396358	8	11	pyrimidine nucleoside salvage	biological_process	1	2.43689693324258
1907	GO:0045628	0.00826183356623394	5.4147582697201	3.63229780396358	8	11	regulation of T-helper 2 cell differentiation	biological_process	1	2.43689693324258
1908	GO:0046501	0.00826183356623394	5.4147582697201	3.63229780396358	8	11	protoporphyrinogen IX metabolic process	biological_process	1	2.43689693324258
1909	GO:0051974	0.00826183356623394	5.4147582697201	3.63229780396358	8	11	negative regulation of telomerase activity	biological_process	1	2.43689693324258
1910	GO:0061085	0.00826183356623394	5.4147582697201	3.63229780396358	8	11	regulation of histone H3-K27 methylation	biological_process	1	2.43689693324258
1911	GO:0070203	0.00826183356623394	5.4147582697201	3.63229780396358	8	11	regulation of establishment of protein localization to telomere	biological_process	1	2.43689693324258
1912	GO:0070213	0.00826183356623394	5.4147582697201	3.63229780396358	8	11	protein auto-ADP-ribosylation	biological_process	1	2.43689693324258
1913	GO:0070673	0.00826183356623394	5.4147582697201	3.63229780396358	8	11	response to interleukin-18	biological_process	1	2.43689693324258
1914	GO:0070933	0.00826183356623394	5.4147582697201	3.63229780396358	8	11	histone H4 deacetylation	biological_process	1	2.43689693324258
1915	GO:0072608	0.00826183356623394	5.4147582697201	3.63229780396358	8	11	interleukin-10 secretion	biological_process	1	2.43689693324258
1916	GO:0072711	0.00826183356623394	5.4147582697201	3.63229780396358	8	11	cellular response to hydroxyurea	biological_process	1	2.43689693324258
1917	GO:2000561	0.00826183356623394	5.4147582697201	3.63229780396358	8	11	regulation of CD4-positive, alpha-beta T cell proliferation	biological_process	1	2.43689693324258
1918	GO:0051788	0.00831063112935601	2.77028824833703	8.58543117300482	15	26	response to misfolded protein	biological_process	1	1.47003609642277
1919	GO:0060669	0.00831063112935601	2.77028824833703	8.58543117300482	15	26	embryonic placenta morphogenesis	biological_process	1	1.47003609642277
1920	GO:0019320	0.00840739238003032	1.96281458423469	18.8219068023567	28	57	hexose catabolic process	biological_process	1	0.972923896166674
1921	GO:0042743	0.00840739238003032	1.96281458423469	18.8219068023567	28	57	hydrogen peroxide metabolic process	biological_process	1	0.972923896166674
1922	GO:0072583	0.00842929463114839	2.24614514802632	13.2083556507766	21	40	clathrin-dependent endocytosis	biological_process	1	1.16745115907051
1923	GO:1901068	0.00842929463114839	2.24614514802632	13.2083556507766	21	40	guanosine-containing compound metabolic process	biological_process	1	1.16745115907051
1924	GO:1905819	0.00842929463114839	2.24614514802632	13.2083556507766	21	40	negative regulation of chromosome separation	biological_process	1	1.16745115907051
1925	GO:2000008	0.00842929463114839	2.24614514802632	13.2083556507766	21	40	regulation of protein localization to cell surface	biological_process	1	1.16745115907051
1926	GO:0051881	0.00843891355725286	1.81939067208063	23.775040171398	34	72	regulation of mitochondrial membrane potential	biological_process	1	0.863455361657209
1927	GO:0045861	0.00844535057673166	1.30966538505463	118.214783074451	140	358	negative regulation of proteolysis	biological_process	1	0.389198255283966
1928	GO:0046635	0.00850305067002041	1.90602078239609	20.4729512587038	30	62	positive regulation of alpha-beta T cell activation	biological_process	1	0.930563849833539
1929	GO:0009887	0.00850336996567681	1.1729797567712	352.663095875736	389	1068	animal organ morphogenesis	biological_process	1	0.230178115618931
1930	GO:0046365	0.00850734369791039	1.85898301926347	22.1239957150509	32	67	monosaccharide catabolic process	biological_process	1	0.894513592131375
1931	GO:0010464	0.00868700225626623	2.43826256710591	10.8968934118907	18	33	regulation of mesenchymal cell proliferation	biological_process	1	1.28585349259671
1932	GO:0046633	0.00868700225626623	2.43826256710591	10.8968934118907	18	33	alpha-beta T cell proliferation	biological_process	1	1.28585349259671
1933	GO:0051443	0.00868700225626623	2.43826256710591	10.8968934118907	18	33	positive regulation of ubiquitin-protein transferase activity	biological_process	1	1.28585349259671
1934	GO:0030307	0.00870509681747497	1.47501557235956	55.8053026245313	71	169	positive regulation of cell growth	biological_process	1	0.560730185693005
1935	GO:0048660	0.00870509681747497	1.47501557235956	55.8053026245313	71	169	regulation of smooth muscle cell proliferation	biological_process	1	0.560730185693005
1936	GO:0051960	0.00880669637438797	1.18453585887796	307.094268880557	341	930	regulation of nervous system development	biological_process	1	0.244321873244546
1937	GO:0030182	0.00902619700743771	1.15158973163549	450.735136582753	491	1365	neuron differentiation	biological_process	1	0.203626830012072
1938	GO:0070316	0.00903236811574354	2.1247816820106	14.8594001071237	23	45	regulation of G0 to G1 transition	biological_process	1	1.08731461420976
1939	GO:0014066	0.0090381055121441	1.56974542394277	40.9459025174076	54	124	regulation of phosphatidylinositol 3-kinase signaling	biological_process	1	0.650530606635727
1940	GO:0042129	0.00927915233785247	1.49275837569	51.5125870380289	66	156	regulation of T cell proliferation	biological_process	1	0.577980663527093
1941	GO:0072163	0.00928403187926478	1.65745127581429	32.3604713444028	44	98	mesonephric epithelium development	biological_process	1	0.72896645997629
1942	GO:0072164	0.00928403187926478	1.65745127581429	32.3604713444028	44	98	mesonephric tubule development	biological_process	1	0.72896645997629
1943	GO:0048194	0.00929531930641798	1.74985578966543	26.4167113015533	37	80	Golgi vesicle budding	biological_process	1	0.807236030567699
1944	GO:0001919	0.00940181360045766	2.84392781661518	7.92501339046599	14	24	regulation of receptor recycling	biological_process	1	1.5078848475407
1945	GO:0034629	0.00940181360045766	2.84392781661518	7.92501339046599	14	24	cellular protein-containing complex localization	biological_process	1	1.5078848475407
1946	GO:0044346	0.00940181360045766	2.84392781661518	7.92501339046599	14	24	fibroblast apoptotic process	biological_process	1	1.5078848475407
1947	GO:0046697	0.00940181360045766	2.84392781661518	7.92501339046599	14	24	decidualization	biological_process	1	1.5078848475407
1948	GO:0050687	0.00940181360045766	2.84392781661518	7.92501339046599	14	24	negative regulation of defense response to virus	biological_process	1	1.5078848475407
1949	GO:1902914	0.00940181360045766	2.84392781661518	7.92501339046599	14	24	regulation of protein polyubiquitination	biological_process	1	1.5078848475407
1950	GO:0001961	0.00943165597485513	2.03257328990228	16.5104445634708	25	50	positive regulation of cytokine-mediated signaling pathway	biological_process	1	1.02330737349207
1951	GO:0002931	0.00943165597485513	2.03257328990228	16.5104445634708	25	50	response to ischemia	biological_process	1	1.02330737349207
1952	GO:0032608	0.00943165597485513	2.03257328990228	16.5104445634708	25	50	interferon-beta production	biological_process	1	1.02330737349207
1953	GO:0060425	0.00943165597485513	2.03257328990228	16.5104445634708	25	50	lung morphogenesis	biological_process	1	1.02330737349207
1954	GO:0050770	0.00947552944346877	1.44622369432852	60.4282271023032	76	183	regulation of axonogenesis	biological_process	1	0.532290718083368
1955	GO:0003281	0.00950333787859118	1.77926182707993	24.7656668452062	35	75	ventricular septum development	biological_process	1	0.831278825858323
1956	GO:1902117	0.00950333787859118	1.77926182707993	24.7656668452062	35	75	positive regulation of organelle assembly	biological_process	1	0.831278825858323
1957	GO:0061515	0.00966129491802446	1.81345533400328	23.1146223888591	33	70	myeloid cell development	biological_process	1	0.858741211696094
1958	GO:0046456	0.0096642108187521	1.9601487222455	18.1614890198179	27	55	icosanoid biosynthetic process	biological_process	1	0.970963120006892
1959	GO:1901606	0.0096793061748592	1.62056393747818	35.0021424745581	47	106	alpha-amino acid catabolic process	biological_process	1	0.696495941644968
1960	GO:0009225	0.00969336778839757	2.25784287134979	12.5479378682378	20	38	nucleotide-sugar metabolic process	biological_process	1	1.17494508902847
1961	GO:0046329	0.00969336778839757	2.25784287134979	12.5479378682378	20	38	negative regulation of JNK cascade	biological_process	1	1.17494508902847
1962	GO:0046636	0.00969336778839757	2.25784287134979	12.5479378682378	20	38	negative regulation of alpha-beta T cell activation	biological_process	1	1.17494508902847
1963	GO:2000279	0.00969336778839757	2.25784287134979	12.5479378682378	20	38	negative regulation of DNA biosynthetic process	biological_process	1	1.17494508902847
1964	GO:0050854	0.00975391476813697	1.85370356163333	21.4635779325121	31	65	regulation of antigen receptor-mediated signaling pathway	biological_process	1	0.890410551215045
1965	GO:0051784	0.00976248173372863	1.90176431004752	19.812533476165	29	60	negative regulation of nuclear division	biological_process	1	0.92733846081729
1966	GO:0006363	0.0099519417226107	2.46708569569663	10.2364756293519	17	31	termination of RNA polymerase I transcription	biological_process	1	1.30280782938319
1967	GO:0007143	0.0099519417226107	2.46708569569663	10.2364756293519	17	31	female meiotic nuclear division	biological_process	1	1.30280782938319
1968	GO:0034661	0.0099519417226107	2.46708569569663	10.2364756293519	17	31	ncRNA catabolic process	biological_process	1	1.30280782938319
1969	GO:0050650	0.0099519417226107	2.46708569569663	10.2364756293519	17	31	chondroitin sulfate proteoglycan biosynthetic process	biological_process	1	1.30280782938319
1970	GO:2000781	0.0099519417226107	2.46708569569663	10.2364756293519	17	31	positive regulation of double-strand break repair	biological_process	1	1.30280782938319
1971	GO:0006767	0.00998992089157036	1.69482993197279	29.0583824317086	40	88	water-soluble vitamin metabolic process	biological_process	1	0.761140513120191
1972	GO:0048871	0.0100045530748445	1.25431393682152	160.481521156936	185	486	multicellular organismal homeostasis	biological_process	1	0.326898479249799
1973	GO:0032869	0.0100958705921732	1.40022831989468	71.3251205141939	88	216	cellular response to insulin stimulus	biological_process	1	0.485662090829414
1974	GO:0002495	0.0101094223982373	1.63458508403361	33.351098018211	45	101	antigen processing and presentation of peptide antigen via MHC class II	biological_process	1	0.708924474761083
1975	GO:1903426	0.0101094223982373	1.63458508403361	33.351098018211	45	101	regulation of reactive oxygen species biosynthetic process	biological_process	1	0.708924474761083
1976	GO:0045773	0.0103992424722919	2.12900475182748	14.1989823245849	22	43	positive regulation of axon extension	biological_process	1	1.09017916981383
1977	GO:0051293	0.0103992424722919	2.12900475182748	14.1989823245849	22	43	establishment of spindle localization	biological_process	1	1.09017916981383
1978	GO:0000717	0.0106083748468969	2.93396907961277	7.26459560792716	13	22	nucleotide-excision repair, DNA duplex unwinding	biological_process	1	1.55285366687893
1979	GO:0045943	0.0106083748468969	2.93396907961277	7.26459560792716	13	22	positive regulation of transcription by RNA polymerase I	biological_process	1	1.55285366687893
1980	GO:0090312	0.0106083748468969	2.93396907961277	7.26459560792716	13	22	positive regulation of protein deacetylation	biological_process	1	1.55285366687893
1981	GO:1901522	0.0106083748468969	2.93396907961277	7.26459560792716	13	22	positive regulation of transcription from RNA polymerase II promoter involved in cellular response to chemical stimulus	biological_process	1	1.55285366687893
1982	GO:1904666	0.0106083748468969	2.93396907961277	7.26459560792716	13	22	regulation of ubiquitin protein ligase activity	biological_process	1	1.55285366687893
1983	GO:0043112	0.010801910213675	1.42350207497841	63.4001071237279	79	192	receptor metabolic process	biological_process	1	0.509444596036888
1984	GO:0032648	0.0108570249585386	2.03240514574174	15.850026780932	24	48	regulation of interferon-beta production	biological_process	1	1.02318802193803
1985	GO:0051653	0.0108570249585386	2.03240514574174	15.850026780932	24	48	spindle localization	biological_process	1	1.02318802193803
1986	GO:0031100	0.0108657302771713	1.77259743464278	24.1052490626674	34	73	animal organ regeneration	biological_process	1	0.825864930490208
1987	GO:1901983	0.0108657302771713	1.77259743464278	24.1052490626674	34	73	regulation of protein acetylation	biological_process	1	0.825864930490208
1988	GO:0071887	0.0109580945122203	1.61329606482916	34.3417246920193	46	104	leukocyte apoptotic process	biological_process	1	0.69001121968749
1989	GO:0045639	0.0109613672411691	1.66771717831483	30.0490091055169	41	91	positive regulation of myeloid cell differentiation	biological_process	1	0.73787464847177
1990	GO:0061061	0.0110558105525517	1.21017334834324	221.900374933048	250	672	muscle structure development	biological_process	1	0.275213717650775
1991	GO:0002292	0.011063592734319	1.80719966664855	22.4542046063203	32	68	T cell differentiation involved in immune response	biological_process	1	0.853755909727805
1992	GO:0010812	0.011063592734319	1.80719966664855	22.4542046063203	32	68	negative regulation of cell-substrate adhesion	biological_process	1	0.853755909727805
1993	GO:0071230	0.011063592734319	1.80719966664855	22.4542046063203	32	68	cellular response to amino acid stimulus	biological_process	1	0.853755909727805
1994	GO:1903317	0.011063592734319	1.80719966664855	22.4542046063203	32	68	regulation of protein maturation	biological_process	1	0.853755909727805
1995	GO:0035065	0.0111146763193772	1.95729790712687	17.5010712372791	26	53	regulation of histone acetylation	biological_process	1	0.968863355568839
1996	GO:0050732	0.0111146763193772	1.95729790712687	17.5010712372791	26	53	negative regulation of peptidyl-tyrosine phosphorylation	biological_process	1	0.968863355568839
1997	GO:0098586	0.0111146763193772	1.95729790712687	17.5010712372791	26	53	cellular response to virus	biological_process	1	0.968863355568839
1998	GO:2000516	0.011152960363564	2.27093662066193	11.887520085699	19	36	positive regulation of CD4-positive, alpha-beta T cell activation	biological_process	1	1.18328744257819
1999	GO:0045815	0.0112132858343684	1.897235348433	19.1521156936261	28	58	positive regulation of gene expression, epigenetic	biological_process	1	0.92389865342356
[truncated: 1,898 more rows]
