# Supplementary material for: Genome-wide bioinformatic analyses predict key host and viral factors in SARS-CoV-2 pathogenesis
Source: Commun Biol. 2021 May 17;4:590. doi: 10.1038/s42003-021-02095-0 (PMC8128904; doi:10.1038/s42003-021-02095-0)
Supplement: Supplementary file 6 — Supplementary Data 4 [file 42003_2021_2095_MOESM6_ESM.zip › Functional_Enrichment/R_Scripts/load/Load.GO.R]

### Load annotation from biomart prior to running GO.human.list.R

library(biomaRt)
library(org.Hs.eg.db)

#######################
#######################

### Load GO Annotations

#######################
#######################

### org.Hs.egGO is an R object that provides
### mappings between Entrez gene identifers and the GO
### identifers that they are directly associated with
entrez_object <- org.Hs.egGO

### Get the Entrez gene IDs that are mapped to a GO ID
mapped_genes <- mappedkeys(entrez_object)

### map GO IDs to Entrez IDs and convert to a list
entrez_to_go <- as.list(entrez_object[mapped_genes])

#### perform the reverse and map GO terms to Entrez gene ids
go_object <- as.list(org.Hs.egGO2EG)
