# Supplementary material for: Genome-wide bioinformatic analyses predict key host and viral factors in SARS-CoV-2 pathogenesis
Source: Commun Biol. 2021 May 17;4:590. doi: 10.1038/s42003-021-02095-0 (PMC8128904; doi:10.1038/s42003-021-02095-0)
Supplement: Supplementary file 6 — Supplementary Data 4 [file 42003_2021_2095_MOESM6_ESM.zip › Functional_Enrichment/Output/GSE147507/Series5_SARS-CoV-2_GO.csv]

	GO	Pvalue	OddsRatio	ExpCount	Count	Size	Term	Type	padj	log2OddsRatio
1	GO:0044237	4.45188472491079e-101	1.93571029179492	4586.44499196572	5282	11264	cellular metabolic process	biological_process	1.62493792459244e-97	0.952863047722913
2	GO:0071840	3.45811494866578e-92	1.88175867956744	2680.44809855383	3335	6583	cellular component organization or biogenesis	biological_process	1.26221195626301e-88	0.912081625880374
3	GO:0006996	2.22085752319943e-90	2.07937808670203	1581.88377075522	2135	3885	organelle organization	biological_process	8.10612995967792e-87	1.05615210269704
4	GO:0044260	5.26524305420073e-89	1.82255888428796	3387.307873594	4054	8319	cellular macromolecule metabolic process	biological_process	1.92181371478327e-85	0.865965426732117
5	GO:0016043	1.22251366425038e-85	1.84494008275123	2604.71312265667	3231	6397	cellular component organization	biological_process	4.4621748745139e-82	0.883573963320184
6	GO:0044238	5.02852911326892e-75	1.75275269315517	4484.6506695233	5086	11014	primary metabolic process	biological_process	1.83541312634316e-71	0.809622451586224
7	GO:0051641	4.37570926269407e-74	2.00466938673301	1379.51665773969	1854	3388	cellular localization	biological_process	1.59713388088333e-70	1.00336432473494
8	GO:0006807	1.32195306402283e-72	1.72613825927393	4285.13379753615	4882	10524	nitrogen compound metabolic process	biological_process	4.82512868368332e-69	0.787548025339747
9	GO:0044267	1.09647812163029e-67	1.76889833322826	2145.82431708623	2673	5270	cellular protein metabolic process	biological_process	4.00214514395055e-64	0.822851132051914
10	GO:1901564	3.63122351423596e-66	1.69834759283946	2760.66202463846	3316	6780	organonitrogen compound metabolic process	biological_process	1.32539658269613e-62	0.76413175874103
11	GO:0009058	5.14097646535538e-62	1.68440995899832	2540.78628816283	3068	6240	biosynthetic process	biological_process	1.87645640985471e-58	0.752243310514567
12	GO:0007049	9.71962061950271e-61	2.24559185710417	755.721049812533	1089	1856	cell cycle	biological_process	3.54766152611849e-57	1.16709573751636
13	GO:0044249	3.0288157027667e-60	1.67759177537639	2465.45848955544	2981	6055	cellular biosynthetic process	biological_process	1.10551773150984e-56	0.74639169355431
14	GO:1901576	3.45074567692443e-60	1.67418264944259	2500.8829137654	3018	6142	organic substance biosynthetic process	biological_process	1.25952217207742e-56	0.743456931156173
15	GO:0034613	5.90525330605478e-60	2.2110676649813	776.894268880557	1112	1908	cellular protein localization	biological_process	2.15541745670999e-56	1.14474317641566
16	GO:0033554	6.66501842323881e-60	2.14913304477697	842.042635243707	1189	2068	cellular response to stress	biological_process	2.43273172448216e-56	1.10375479737649
17	GO:0070727	1.15203513466261e-59	2.20249099729861	780.966041778254	1116	1918	cellular macromolecule localization	biological_process	4.20492824151854e-56	1.13913612212903
18	GO:0019538	3.5013798427208e-59	1.67720873577713	2380.76561328334	2887	5847	protein metabolic process	biological_process	1.27800364259309e-55	0.74606224962411
19	GO:0046907	7.95405292028775e-57	2.22218309705541	719.889448312801	1035	1768	intracellular transport	biological_process	2.90322931590503e-53	1.15197769266358
20	GO:0008104	5.45876135361141e-56	1.91242735085288	1142.13229780396	1523	2805	protein localization	biological_process	1.99244789406816e-52	0.93540494385495
21	GO:0051649	5.13375342083676e-54	1.90163519275172	1114.85141938939	1485	2738	establishment of localization in cell	biological_process	1.87381999860542e-50	0.927240507982048
22	GO:0043412	1.90679551831433e-53	1.7079950146046	1780.58628816283	2220	4373	macromolecule modification	biological_process	6.9598036418473e-50	0.772303763942174
23	GO:0008152	4.66735988188461e-52	1.62901356787668	5100.30273165506	5575	12526	metabolic process	biological_process	1.70358635688788e-48	0.703998619963422
24	GO:0006464	7.47667125028078e-52	1.70927975409808	1693.85752544189	2119	4160	cellular protein modification process	biological_process	2.72898500635249e-48	0.773388539097145
25	GO:0036211	7.47667125028078e-52	1.70927975409808	1693.85752544189	2119	4160	protein modification process	biological_process	2.72898500635249e-48	0.773388539097145
26	GO:0033036	4.97898972679313e-49	1.77924838292295	1289.93765399036	1663	3168	macromolecule localization	biological_process	1.81733125027949e-45	0.831267924769123
27	GO:0044085	2.40257262936278e-48	1.74901353911934	1368.11569362614	1747	3360	cellular component biogenesis	biological_process	8.76939009717413e-45	0.806541457209663
28	GO:0044271	4.65955778061425e-47	1.62111217819113	1991.50412426352	2418	4891	cellular nitrogen compound biosynthetic process	biological_process	1.7007385899242e-43	0.696983926339984
29	GO:0034645	1.19939048264055e-44	1.59976204673246	1993.94718800214	2409	4897	cellular macromolecule biosynthetic process	biological_process	4.377775261638e-41	0.677857330406981
30	GO:0000278	1.45072883555955e-44	2.48961349998573	413.692126405999	629	1016	mitotic cell cycle	biological_process	5.29516024979237e-41	1.31592178850457
31	GO:0022402	3.14698026287478e-44	2.18234774015707	567.605141938939	816	1394	cell cycle process	biological_process	1.14864779594929e-40	1.12588100222447
32	GO:0034641	7.27541273670752e-44	1.53096733120872	2819.70273165506	3270	6925	cellular nitrogen compound metabolic process	biological_process	2.65552564889824e-40	0.614443497987259
33	GO:0045184	7.8263153475546e-44	1.8882351992884	883.981896089984	1185	2171	establishment of protein localization	biological_process	2.85660510185743e-40	0.917038478530874
34	GO:0009059	1.14511446219221e-43	1.58422001917883	2055.83813604713	2470	5049	macromolecule biosynthetic process	biological_process	4.17966778700157e-40	0.663772713280666
35	GO:0022607	1.10382519133153e-42	1.71409911640415	1272.02185324049	1617	3124	cellular component assembly	biological_process	4.02896194836009e-39	0.777450534543983
36	GO:0031323	1.44946071490332e-41	1.52665030810671	2546.89394750937	2975	6255	regulation of cellular metabolic process	biological_process	5.29053160939713e-38	0.610369638732221
37	GO:0071704	1.68472573667403e-41	1.52660703952829	4884.09159078736	5315	11995	organic substance metabolic process	biological_process	6.14924893886022e-38	0.610328749048573
38	GO:0015031	2.23685200446647e-40	1.85977205794614	846.114408141403	1129	2078	protein transport	biological_process	8.16450981630263e-37	0.895125808955556
39	GO:0006886	4.14353045457057e-40	2.22877967728033	480.469201928227	699	1180	intracellular protein transport	biological_process	1.51238861591826e-36	1.15625400816103
40	GO:0051128	4.33263310997068e-40	1.797452588442	956.052276379218	1253	2348	regulation of cellular component organization	biological_process	1.5814110851393e-36	0.845953717078092
41	GO:1903047	1.16146503848523e-38	2.48534116381588	355.058596679164	541	872	mitotic cell cycle process	biological_process	4.23934739047108e-35	1.31344390472995
42	GO:0015833	1.39563427812164e-38	1.82433766965409	860.772790573112	1139	2114	peptide transport	biological_process	5.09406511514398e-35	0.867372785011717
43	GO:0042886	1.74522282508603e-38	1.81598985088961	873.395286555972	1153	2145	amide transport	biological_process	6.37006331156402e-35	0.860756139791744
44	GO:0080090	1.0481009827354e-37	1.49932860122969	2467.49437600428	2871	6060	regulation of primary metabolic process	biological_process	3.82556858698422e-34	0.584316607042044
45	GO:0044248	1.31219026966849e-37	1.78097680648568	916.963256561328	1199	2252	cellular catabolic process	biological_process	4.78949448428999e-34	0.832668728463133
46	GO:0009056	1.59173222699692e-36	1.70515420823183	1064.36143545795	1360	2614	catabolic process	biological_process	5.80982262853876e-33	0.76990221748468
47	GO:0009057	1.77291810361448e-36	2.02121156103265	568.419496518479	793	1396	macromolecule catabolic process	biological_process	6.47115107819284e-33	1.0152203370954
48	GO:0046483	6.17823974481113e-36	1.47814921617655	2577.4322442421	2975	6330	heterocycle metabolic process	biological_process	2.25505750685606e-32	0.563791913984639
49	GO:0006139	6.6378875290473e-36	1.48159829667376	2508.21210498125	2903	6160	nucleobase-containing compound metabolic process	biological_process	2.42282894810226e-32	0.567154345110807
50	GO:0051726	7.73334930772632e-36	2.10619948849105	493.498875200857	702	1212	regulation of cell cycle	biological_process	2.82267249732011e-32	1.07464208756344
51	GO:0033365	1.07507619175493e-35	2.31334404423455	383.968184252812	569	943	protein localization to organelle	biological_process	3.92402809990551e-32	1.20997984184966
52	GO:0051171	1.19234504289451e-35	1.48605945341432	2396.23835029459	2785	5885	regulation of nitrogen compound metabolic process	biological_process	4.35205940656496e-32	0.571491835546898
53	GO:0006725	2.23886264714901e-35	1.47254724422521	2594.12651312266	2989	6371	cellular aromatic compound metabolic process	biological_process	8.17184866209389e-32	0.558313921265258
54	GO:1901360	3.40451004460344e-35	1.46653727181127	2688.99882163899	3086	6604	organic cyclic compound metabolic process	biological_process	1.24264616628026e-31	0.552413737425577
55	GO:0006793	1.44157793270026e-34	1.60197541452258	1350.19989287627	1666	3316	phosphorus metabolic process	biological_process	5.26175945435597e-31	0.679852006911094
56	GO:0006796	3.73412781209497e-34	1.5995659204427	1339.20610605249	1652	3289	phosphate-containing compound metabolic process	biological_process	1.36295665141466e-30	0.677680449243888
57	GO:0044265	1.08187375457214e-33	2.08445429908845	473.954365291912	672	1164	cellular macromolecule catabolic process	biological_process	3.94883920418833e-30	1.05966974192264
58	GO:0018130	1.20780911119056e-33	1.53128015509147	1708.51590787359	2048	4196	heterocycle biosynthetic process	biological_process	4.40850325584555e-30	0.614738255003409
59	GO:0033043	1.55673072865371e-33	2.02638783178089	512.229030530262	717	1258	regulation of organelle organization	biological_process	5.68206715958604e-30	1.01891031897609
60	GO:0070647	1.84925818466041e-33	2.11520849233331	451.15243706481	644	1108	protein modification by small protein conjugation or removal	biological_process	6.7497923740105e-30	1.08079987423441
61	GO:0019438	2.15333169680512e-33	1.52816787259753	1712.58768077129	2051	4206	aromatic compound biosynthetic process	biological_process	7.85966069333868e-30	0.61180303529838
62	GO:1901362	3.55316728942275e-33	1.51826185734372	1773.66427423674	2115	4356	organic cyclic compound biosynthetic process	biological_process	1.2969060606393e-29	0.60242063641287
63	GO:0034654	1.97797924951119e-32	1.52211203607271	1682.8637386181	2014	4133	nucleobase-containing compound biosynthetic process	biological_process	7.21962426071583e-29	0.60607455328152
64	GO:0006974	3.11551465185461e-32	2.29987558756675	347.72940546331	515	854	cellular response to DNA damage stimulus	biological_process	1.13716284792693e-28	1.20155582027611
65	GO:0048523	3.34407254570029e-32	1.48319623454564	2017.56347080878	2368	4955	negative regulation of cellular process	biological_process	1.22058647918061e-28	0.568709486448505
66	GO:0043933	1.08460277334332e-31	1.70847642642002	883.574718800214	1137	2170	protein-containing complex subunit organization	biological_process	3.95880012270313e-28	0.772710341579551
67	GO:0051276	1.51015193068688e-31	1.99515401325684	500.828066416711	697	1230	chromosome organization	biological_process	5.5120545470071e-28	0.996500117668503
68	GO:0051179	2.23630678548532e-31	1.43143970750552	2746.81799678629	3122	6746	localization	biological_process	8.16251976702142e-28	0.517466905045859
69	GO:0071705	3.68031432554877e-31	1.65542916016102	997.584359935726	1262	2450	nitrogen compound transport	biological_process	1.3433147288253e-27	0.727205275627054
70	GO:0016032	5.75976645732829e-31	2.28372757429293	338.364327798607	500	831	viral process	biological_process	2.10231475692482e-27	1.19139056197144
71	GO:0032446	7.27023959450371e-31	2.20383431435164	368.902624531334	537	906	protein modification by small protein conjugation	biological_process	2.65363745199385e-27	1.14001576526643
72	GO:0044403	1.20270440195003e-30	2.22494867510146	357.094483128013	522	877	symbiotic process	biological_process	4.3898710671176e-27	1.1537720565147
73	GO:0030163	4.53222475236342e-30	2.15721267422632	379.082056775576	547	931	protein catabolic process	biological_process	1.65426203461265e-26	1.10916841522188
74	GO:1901575	1.94192759034448e-29	1.67289920516359	885.203427959293	1129	2174	organic substance catabolic process	biological_process	7.08803570475736e-26	0.742350523325264
75	GO:0016567	2.32785507496501e-29	2.23978211706386	334.69973219068	491	822	protein ubiquitination	biological_process	8.49667102362228e-26	1.16335839571137
76	GO:0043170	3.01453238939448e-29	1.40125323956597	4281.46920192823	4653	10515	macromolecule metabolic process	biological_process	1.10030432212898e-25	0.486717708410081
77	GO:0009894	3.08530893776729e-29	2.09381889978948	398.626566684521	568	979	regulation of catabolic process	biological_process	1.12613776228506e-25	1.06613666496482
78	GO:0090304	4.42896774087692e-29	1.43293566155874	2292.40814140332	2637	5630	nucleic acid metabolic process	biological_process	1.61657322542008e-25	0.518973834419373
79	GO:0035556	1.0916479660717e-28	1.57208513928318	1165.34140332084	1435	2862	intracellular signal transduction	biological_process	3.98451507616172e-25	0.652679351626747
80	GO:0051234	6.67033795180777e-28	1.42911680712894	2175.95543652919	2508	5344	establishment of localization	biological_process	2.43467335240984e-24	0.515123838182297
81	GO:0048522	1.13830379642193e-27	1.41919094129699	2297.29426888056	2633	5642	positive regulation of cellular process	biological_process	4.15480885694006e-24	0.505068706051208
82	GO:0016310	2.56555939108426e-27	1.6038379115527	984.961863952866	1230	2419	phosphorylation	biological_process	9.36429177745754e-24	0.68152834627214
83	GO:0010498	1.77114565042964e-26	2.72323365398812	194.223567220139	308	477	proteasomal protein catabolic process	biological_process	6.46468162406818e-23	1.44532077121325
84	GO:0019219	6.95166565463277e-26	1.4571681257785	1632.78093197643	1923	4010	regulation of nucleobase-containing compound metabolic process	biological_process	2.53735796394096e-22	0.543167342902487
85	GO:0006810	1.67803516685955e-25	1.4085367289326	2125.87262988752	2440	5221	transport	biological_process	6.12482835903737e-22	0.494197183846355
86	GO:0009893	1.95341930651894e-25	1.46331580071611	1542.38757364756	1824	3788	positive regulation of metabolic process	biological_process	7.12998046879414e-22	0.549241153592015
87	GO:0071702	2.24110163380969e-25	1.52559549761979	1173.892126406	1427	2883	organic substance transport	biological_process	8.18002096340536e-22	0.609372491047531
88	GO:0051130	2.45102343712546e-25	1.86898804585821	480.876379217997	652	1181	positive regulation of cellular component organization	biological_process	8.94623554550792e-22	0.902257341562347
89	GO:0031325	3.19711612641951e-25	1.48909513107349	1352.23577932512	1619	3321	positive regulation of cellular metabolic process	biological_process	1.16694738614312e-21	0.574435923660713
90	GO:0051246	3.88404825512942e-25	1.52595284410338	1157.60503481521	1408	2843	regulation of protein metabolic process	biological_process	1.41767761312224e-21	0.60971037984651
91	GO:0051640	4.23951350972724e-25	2.34419962957114	251.635565077665	377	618	organelle localization	biological_process	1.54742243105044e-21	1.22909543338169
92	GO:0072594	4.91868840524434e-25	2.42364970302769	232.49823245849	353	571	establishment of protein localization to organelle	biological_process	1.79532126791418e-21	1.27718119706811
93	GO:0006950	6.22351113790537e-25	1.44476418581795	1645.81060524906	1931	4042	response to stress	biological_process	2.27158156533546e-21	0.530834035484532
94	GO:0031329	7.93002670494407e-25	2.08387792050339	335.921264059989	479	825	regulation of cellular catabolic process	biological_process	2.89445974730459e-21	1.05927076291241
95	GO:1901565	9.72640044480836e-25	1.80602289735372	527.70176754151	704	1296	organonitrogen compound catabolic process	biological_process	3.55013616235505e-21	0.85281618389809
96	GO:0044257	1.13533764061661e-24	2.12828892152749	314.748044991966	453	773	cellular protein catabolic process	biological_process	4.14398238825061e-21	1.08969401426061
97	GO:0031324	1.18062465319303e-24	1.53829672605125	1077.39110873058	1318	2646	negative regulation of cellular metabolic process	biological_process	4.30927998415455e-21	0.621333815336635
98	GO:0007005	1.94097322636857e-24	2.48339992805825	214.582431708623	329	527	mitochondrion organization	biological_process	7.08455227624527e-21	1.31231661260849
99	GO:0051603	2.18639401744166e-24	2.17990282331477	291.538939475094	424	716	proteolysis involved in cellular protein catabolic process	biological_process	7.98033816366205e-21	1.12426382332941
100	GO:0065003	3.89332358360522e-24	1.63236560478665	775.265559721478	982	1904	protein-containing complex assembly	biological_process	1.4210631080159e-20	0.706964217321915
101	GO:0010604	4.63325953102787e-24	1.46168985489672	1434.07841456883	1700	3522	positive regulation of macromolecule metabolic process	biological_process	1.69113972882517e-20	0.547637229026948
102	GO:0006259	4.77247564486858e-24	1.97633106552045	378.267702196036	527	929	DNA metabolic process	biological_process	1.74195361037703e-20	0.982824640534673
103	GO:0044770	8.26768400242871e-24	2.26756226271872	256.928869844671	380	631	cell cycle phase transition	biological_process	3.01770466088648e-20	1.18114216481435
104	GO:0051301	2.73161553551617e-23	2.29491525423729	243.492019282271	362	598	cell division	biological_process	9.97039670463401e-20	1.19844087932579
105	GO:0048518	3.83985848955643e-23	1.36339378306071	2536.30733797536	2849	6229	positive regulation of biological process	biological_process	1.4015483486881e-19	0.447202309625719
106	GO:1902531	3.95279133499802e-23	1.62115057500833	759.79282271023	960	1866	regulation of intracellular signal transduction	biological_process	1.44276883727428e-19	0.697018096857288
107	GO:0050790	4.7010783203006e-23	1.55041374565135	946.280021424746	1166	2324	regulation of catalytic activity	biological_process	1.71589358690972e-19	0.632653266561664
108	GO:0010638	6.37019906835349e-23	2.24191106659311	253.264274236743	373	622	positive regulation of organelle organization	biological_process	2.32512265994902e-19	1.16472904962868
109	GO:0006260	7.41466070993607e-23	3.45288644763387	111.159400107124	191	273	DNA replication	biological_process	2.70635115912667e-19	1.78780289019211
110	GO:0043161	9.9804717572914e-23	2.67006863948361	170.607284413498	269	419	proteasome-mediated ubiquitin-dependent protein catabolic process	biological_process	3.64287219141136e-19	1.41687682976668
111	GO:0009889	1.1411176844598e-22	1.40806662571588	1748.41928227102	2025	4294	regulation of biosynthetic process	biological_process	4.16507954827825e-19	0.493715599824486
112	GO:0065009	1.41544315788719e-22	1.47823305335565	1217.05291912159	1458	2989	regulation of molecular function	biological_process	5.16636752628824e-19	0.563873737965125
113	GO:0080135	1.75399393490264e-22	2.07536932399304	303.754258168184	433	746	regulation of cellular response to stress	biological_process	6.40207786239463e-19	1.05336809524561
114	GO:0032268	1.8603556332744e-22	1.50346501746367	1088.38489555437	1318	2673	regulation of cellular protein metabolic process	biological_process	6.79029806145157e-19	0.588291299758385
115	GO:0032774	2.92768097652817e-22	1.43128138390369	1492.30476700589	1751	3665	RNA biosynthetic process	biological_process	1.06860355643278e-18	0.517307327728924
116	GO:0045786	4.53789242734684e-22	2.17866650538849	261.000642742367	380	641	negative regulation of cell cycle	biological_process	1.6563307359816e-18	1.12344537596537
117	GO:0051173	6.82877585088064e-22	1.45552968463908	1292.38071772898	1535	3174	positive regulation of nitrogen compound metabolic process	biological_process	2.49250318557143e-18	0.541544262645073
118	GO:0006281	6.90267832386701e-22	2.30515257723983	224.761863952866	335	552	DNA repair	biological_process	2.51947758821146e-18	1.2048622452933
119	GO:0051172	1.1803123081954e-21	1.51332657002067	998.805891805035	1216	2453	negative regulation of nitrogen compound metabolic process	biological_process	4.30813992491321e-18	0.597723349161038
120	GO:0009966	1.35446409407147e-21	1.45181992735938	1290.34483128013	1531	3169	regulation of signal transduction	biological_process	4.94379394336087e-18	0.537862523570484
121	GO:0097659	1.40389082768806e-21	1.42337579710529	1487.01146223889	1741	3652	nucleic acid-templated transcription	biological_process	5.12420152106141e-18	0.509316609892331
122	GO:0006511	3.41398530764737e-21	2.16837070564423	252.449919657204	367	620	ubiquitin-dependent protein catabolic process	biological_process	1.24610463729129e-17	1.11661142157916
123	GO:0044772	3.66477667318817e-21	2.21222563801763	239.420246384574	351	588	mitotic cell cycle phase transition	biological_process	1.33764348571368e-17	1.14549854210395
124	GO:0010556	4.5018877728709e-21	1.39804878495431	1657.21156936261	1918	4070	regulation of macromolecule biosynthetic process	biological_process	1.64318903709788e-17	0.483414704478479
125	GO:1901566	4.99401588960652e-21	1.58276524082847	758.164113551152	948	1862	organonitrogen compound biosynthetic process	biological_process	1.82281579970638e-17	0.662447287686946
126	GO:0016192	5.41389275209801e-21	1.54288545069358	862.401499732191	1063	2118	vesicle-mediated transport	biological_process	1.97607085451577e-17	0.625630955070738
127	GO:2000112	6.73176528777585e-21	1.40173527271629	1600.61392608463	1857	3931	regulation of cellular macromolecule biosynthetic process	biological_process	2.45709433003819e-17	0.487213912257735
128	GO:0031326	7.21274428772918e-21	1.38999000766927	1715.43792179968	1978	4213	regulation of cellular biosynthetic process	biological_process	2.63265166502115e-17	0.475074511770507
129	GO:0043632	1.00927318589655e-20	2.12580038338443	259.371933583289	374	637	modification-dependent macromolecule catabolic process	biological_process	3.68384712852243e-17	1.0880061314776
130	GO:0051252	1.07727163011725e-20	1.40729779913447	1527.32201392608	1778	3751	regulation of RNA metabolic process	biological_process	3.93204144992798e-17	0.492927650446364
131	GO:0044839	1.14527389586556e-20	3.26458279539509	108.309159078736	183	266	cell cycle G2/M phase transition	biological_process	4.18024971990931e-17	1.70689863113666
132	GO:0006605	1.51390518885376e-20	2.48257852844433	177.122121049813	272	435	protein targeting	biological_process	5.52575393931624e-17	1.3118393535262
133	GO:0019941	1.55692942378141e-20	2.13145075043989	254.892983395822	368	626	modification-dependent protein catabolic process	biological_process	5.68279239680216e-17	1.0918357206
134	GO:0006914	1.63273257330378e-20	2.3391131015889	201.959935725763	303	496	autophagy	biological_process	5.95947389255879e-17	1.2259616210561
135	GO:0061919	1.63273257330378e-20	2.3391131015889	201.959935725763	303	496	process utilizing autophagic mechanism	biological_process	5.95947389255879e-17	1.2259616210561
136	GO:0006351	1.86997686226964e-20	1.4114799543662	1466.6525977504	1712	3602	transcription, DNA-templated	biological_process	6.8254155472842e-17	0.497208639987161
137	GO:0010564	2.29314013792021e-20	1.95933894834921	321.262881628281	447	789	regulation of cell cycle process	biological_process	8.36996150340876e-17	0.97036699270699
138	GO:0070925	4.26075018050232e-20	1.90770395642816	344.064809855383	473	845	organelle assembly	biological_process	1.55517381588335e-16	0.931837306704702
139	GO:0044093	7.46039518776524e-20	1.57608968982156	721.11098018211	901	1771	positive regulation of molecular function	biological_process	2.72304424353431e-16	0.656349635923093
140	GO:0097190	7.98289432907224e-20	2.13088816492203	245.12072844135	354	602	apoptotic signaling pathway	biological_process	2.91375643011137e-16	1.09145487836406
141	GO:0009987	8.23382289317218e-20	1.85777375524308	7176.09255490091	7313	17624	cellular process	biological_process	3.00534535600784e-16	0.8935748170795
142	GO:0007346	5.09117683901312e-19	2.03091015559645	267.108302088913	378	656	regulation of mitotic cell cycle	biological_process	1.85827954623979e-15	1.02212641839209
143	GO:0019222	5.73794023758971e-19	1.30842971464132	2989.90283877879	3280	7343	regulation of metabolic process	biological_process	2.09434818672024e-15	0.387836428733031
144	GO:0051338	6.0529574631646e-19	1.79324120500591	396.590680235672	530	974	regulation of transferase activity	biological_process	2.20932947405508e-15	0.842569555055949
145	GO:0016071	6.41463506273252e-19	1.84698220545412	357.094483128013	484	877	mRNA metabolic process	biological_process	2.34134179789737e-15	0.885169966901418
146	GO:0006915	8.34251520898477e-19	1.52115240623511	810.282806641671	994	1990	apoptotic process	biological_process	3.04501805127944e-15	0.605164705793776
147	GO:0043604	1.63964240025718e-18	1.83399446757543	356.687305838243	482	876	amide biosynthetic process	biological_process	5.9846947609387e-15	0.874989286908141
148	GO:0031399	1.87104871740115e-18	1.53252926134759	760.2	937	1867	regulation of protein modification process	biological_process	6.8293278185142e-15	0.615914620276934
149	GO:0016070	3.79913533584981e-18	1.33095914592141	2091.66973754687	2351	5137	RNA metabolic process	biological_process	1.38668439758518e-14	0.412466288093408
150	GO:1902749	4.02484748408754e-18	3.43736582584194	86.7287627209427	149	213	regulation of cell cycle G2/M phase transition	biological_process	1.46906933169195e-14	1.78130340045692
151	GO:0007017	5.40117651330561e-18	1.90288853446748	305.382967327263	420	750	microtubule-based process	biological_process	1.97142942735655e-14	0.928191055316186
152	GO:0048193	6.16970412423082e-18	2.50048869756899	149.841242635244	231	368	Golgi vesicle transport	biological_process	2.25194200534425e-14	1.3222100839505
153	GO:0044281	8.740639544762e-18	1.50475950811146	801.732083556508	979	1969	small molecule metabolic process	biological_process	3.19033343383813e-14	0.58953293271327
154	GO:0045934	1.05470773196268e-17	1.5945555019842	592.44295661489	747	1455	negative regulation of nucleobase-containing compound metabolic process	biological_process	3.84968322166378e-14	0.673154314613568
155	GO:0007059	1.11639947537643e-17	2.65280645237143	130.703910016069	206	321	chromosome segregation	biological_process	4.07485808512399e-14	1.40751942099069
156	GO:0023051	1.13649308267557e-17	1.3709241720946	1498.00524906267	1726	3679	regulation of signaling	biological_process	4.14819975176583e-14	0.45514877566238
157	GO:0043603	1.1634161272877e-17	1.68248367335671	466.625174076058	605	1146	cellular amide metabolic process	biological_process	4.24646886460011e-14	0.750592505143709
158	GO:1903827	1.50453641325075e-17	2.11465074926365	217.839850026781	314	535	regulation of cellular protein localization	biological_process	5.49155790836524e-14	1.08041941090484
159	GO:0010646	1.52750540698209e-17	1.37101926195467	1480.90380289234	1707	3637	regulation of cell communication	biological_process	5.57539473548462e-14	0.455248840213619
160	GO:0034622	1.97281390578563e-17	1.69110731081659	449.930905195501	585	1105	cellular protein-containing complex assembly	biological_process	7.20077075611754e-14	0.757968210233289
161	GO:0080134	2.08869034227952e-17	1.58488301263364	597.329084092126	751	1467	regulation of response to stress	biological_process	7.62371974932026e-14	0.664376352464216
162	GO:0000086	2.50931406321072e-17	3.02804839984327	100.572790573112	166	247	G2/M transition of mitotic cell cycle	biological_process	9.15899633071912e-14	1.59838826531566
163	GO:0006468	3.14861001169806e-17	1.49193650770675	808.246920192823	983	1985	protein phosphorylation	biological_process	1.14924265426979e-13	0.577186140173789
164	GO:0072657	4.53337085674174e-17	1.97815850439093	254.892983395822	357	626	protein localization to membrane	biological_process	1.65468036271073e-13	0.984158029907446
165	GO:0006261	5.80032168180124e-17	4.2287083632878	61.4837707552223	112	151	DNA-dependent DNA replication	biological_process	2.11711741385745e-13	2.08021706702395
166	GO:0010033	5.95183633521959e-17	1.3766393543466	1361.19367970005	1576	3343	response to organic substance	biological_process	2.17242026235515e-13	0.461150658352429
167	GO:0034976	9.24647490486561e-17	2.73571524875286	116.04552758436	185	285	response to endoplasmic reticulum stress	biological_process	3.37496334027595e-13	1.45191807284397
168	GO:2001141	9.43636728677006e-17	1.36600937747025	1426.74922335297	1644	3504	regulation of RNA biosynthetic process	biological_process	3.44427405967107e-13	0.449967387568989
169	GO:0043085	1.12828670087723e-16	1.57829262036604	578.191751472951	726	1420	positive regulation of catalytic activity	biological_process	4.11824645820187e-13	0.658364710302867
170	GO:1903506	1.23223377028595e-16	1.36459375607758	1424.71333690412	1641	3499	regulation of nucleic acid-templated transcription	biological_process	4.49765326154372e-13	0.448471520138931
171	GO:0042176	1.61007618223145e-16	2.35945290168185	155.13454740225	234	381	regulation of protein catabolic process	biological_process	5.87677806514478e-13	1.23845237334455
172	GO:0007010	2.1542427346052e-16	1.5953648172201	538.288377075522	680	1322	cytoskeleton organization	biological_process	7.86298598130899e-13	0.673886367445963
173	GO:0120036	2.67289910065979e-16	1.55252712106253	609.544402785217	759	1497	plasma membrane bounded cell projection organization	biological_process	9.75608171740822e-13	0.634618471074199
174	GO:2001233	2.79010048626083e-16	2.27991435562806	165.313979646492	246	406	regulation of apoptotic signaling pathway	biological_process	1.0183866774852e-12	1.1889796309552
175	GO:0016236	3.17992586497253e-16	2.63664546474959	120.117300482057	189	295	macroautophagy	biological_process	1.16067294071497e-12	1.39870359295658
176	GO:0030030	3.66480042585016e-16	1.54186575700259	624.609962506695	775	1534	cell projection organization	biological_process	1.33765215543531e-12	0.624677162050975
177	GO:0008219	6.53890636285902e-16	1.43533714627916	923.070915907874	1100	2267	cell death	biological_process	2.38670082244354e-12	0.521389651281017
178	GO:0006508	8.40261039129325e-16	1.49195046563051	724.368398500268	883	1779	proteolysis	biological_process	3.06695279282204e-12	0.577199637352185
179	GO:0051656	9.5013689283016e-16	2.25592869838666	163.278093197643	242	401	establishment of organelle localization	biological_process	3.46799965883008e-12	1.1737214701704
180	GO:0018193	1.00104100800437e-15	1.59479996441427	512.636207820032	648	1259	peptidyl-amino acid modification	biological_process	3.65379967921596e-12	0.673375478256159
181	GO:0044087	1.12618072775233e-15	1.70302002217265	385.596893411891	504	947	regulation of cellular component biogenesis	biological_process	4.11055965629599e-12	0.768095396683742
182	GO:0051247	1.34625153207351e-15	1.49813686895694	696.27316550616	851	1710	positive regulation of protein metabolic process	biological_process	4.9138180920683e-12	0.583169433639939
183	GO:0043065	1.36576925048686e-15	1.87004861779136	273.623138725228	374	672	positive regulation of apoptotic process	biological_process	4.98505776427704e-12	0.903075777992445
184	GO:0006355	1.4212300912721e-15	1.35210613997674	1399.06116764863	1606	3436	regulation of transcription, DNA-templated	biological_process	5.18748983314316e-12	0.435208407247087
185	GO:0010942	2.02329645321744e-15	1.81768869487478	297.239421531869	401	730	positive regulation of cell death	biological_process	7.38503205424364e-12	0.862105138576507
186	GO:0048519	2.24243130530534e-15	1.28526455943694	2390.53786823781	2636	5871	negative regulation of biological process	biological_process	8.18487426436451e-12	0.362065354985339
187	GO:0090150	2.28181562166456e-15	2.41878063646587	135.182860203535	206	332	establishment of protein localization to membrane	biological_process	8.32862701907565e-12	1.27427993466169
188	GO:0043068	2.29005010301099e-15	1.85385133669076	276.880557043385	377	680	positive regulation of programmed cell death	biological_process	8.3586828759901e-12	0.890525556574906
189	GO:0035966	2.37687137742561e-15	3.1820017943779	81.0282806641671	136	199	response to topologically incorrect protein	biological_process	8.67558052760347e-12	1.66993464922627
190	GO:0043043	2.3787283285021e-15	1.80850054788298	300.904017139796	405	739	peptide biosynthetic process	biological_process	8.68235839903268e-12	0.854794035056408
191	GO:1901987	2.57042657985711e-15	2.07801147227533	195.445099089448	280	480	regulation of cell cycle phase transition	biological_process	9.38205701647845e-12	1.05520361908767
192	GO:0006518	2.80216516817109e-15	1.72085519789279	359.130369576861	472	882	peptide metabolic process	biological_process	1.02279028638245e-11	0.783125706285179
193	GO:0022411	3.13961091899823e-15	1.98152720621856	222.318800214247	312	546	cellular component disassembly	biological_process	1.14595798543435e-11	0.986612775535597
194	GO:0060255	3.3734802161111e-15	1.27197825146428	2787.12854847349	3040	6845	regulation of macromolecule metabolic process	biological_process	1.23132027888055e-11	0.347074003347995
195	GO:0051253	4.90885822366968e-15	1.55171093879754	553.353936797001	690	1359	negative regulation of RNA metabolic process	biological_process	1.79173325163943e-11	0.633859829429719
196	GO:0006412	8.60626824099243e-15	1.8037866125583	290.724584895554	391	714	translation	biological_process	3.14128790796224e-11	0.851028678275848
197	GO:0010941	1.02450420341733e-14	1.47472965477593	707.266952329941	858	1737	regulation of cell death	biological_process	3.73944034247325e-11	0.56045050602609
198	GO:0043549	1.03506719983499e-14	1.70708081495417	354.244242099625	464	870	regulation of kinase activity	biological_process	3.77799527939771e-11	0.771531358643207
199	GO:0012501	1.13357918309692e-14	1.42516298437585	869.323513658275	1034	2135	programmed cell death	biological_process	4.13756401830375e-11	0.511126918087849
200	GO:0010389	1.15176550478184e-14	3.11056068788028	79.8067487948581	133	196	regulation of G2/M transition of mitotic cell cycle	biological_process	4.2039440924537e-11	1.63717465389816
201	GO:0097193	1.28711406204742e-14	2.51266090636572	117.674236743439	182	289	intrinsic apoptotic signaling pathway	biological_process	4.6979663264731e-11	1.3292159868917
202	GO:0140014	1.31579099982985e-14	2.62617913005304	107.494804499197	169	264	mitotic nuclear division	biological_process	4.80263714937895e-11	1.39296532492285
203	GO:0048585	1.76780333365589e-14	1.47602834821891	689.351151580075	837	1693	negative regulation of response to stimulus	biological_process	6.452482167844e-11	0.561720429692416
204	GO:0042981	2.28855320604101e-14	1.49041140941301	646.190358864489	789	1587	regulation of apoptotic process	biological_process	8.35321920204968e-11	0.575710623568626
205	GO:0060341	3.34888677914928e-14	1.63836469507471	401.883985002678	516	987	regulation of cellular localization	biological_process	1.22234367438949e-10	0.712256532322239
206	GO:0043067	3.5204931536309e-14	1.48157031426658	657.18414568827	800	1614	regulation of programmed cell death	biological_process	1.28498000107528e-10	0.567127097197931
207	GO:0009628	3.95842106806599e-14	1.55728349973204	503.678307445099	630	1237	response to abiotic stimulus	biological_process	1.44482368984408e-10	0.639031607503773
208	GO:0032270	3.99825361159831e-14	1.48125453558754	654.741081949652	797	1608	positive regulation of cellular protein metabolic process	biological_process	1.45936256823338e-10	0.566819571536392
209	GO:0019080	4.99100799392105e-14	3.06430893150827	77.7708623460096	129	191	viral gene expression	biological_process	1.82171791778118e-10	1.61556175140375
210	GO:0051098	5.25970188909698e-14	2.19967836653566	151.877129084092	223	373	regulation of binding	biological_process	1.9197911895204e-10	1.13729259060158
211	GO:0034655	5.3682945431669e-14	1.93225791213982	217.432672737011	302	534	nucleobase-containing compound catabolic process	biological_process	1.95942750825592e-10	0.950287673744779
212	GO:0045892	5.97598518843948e-14	1.55749145805414	495.534761649705	620	1217	negative regulation of transcription, DNA-templated	biological_process	2.18123459378041e-10	0.639224250917511
213	GO:0045859	7.20708471730351e-14	1.71750639029886	322.48441349759	424	792	regulation of protein kinase activity	biological_process	2.63058592181578e-10	0.780315466865981
214	GO:0000075	7.62507243660336e-14	2.82796174190276	87.9502945902517	142	216	cell cycle checkpoint	biological_process	2.78315143936023e-10	1.49976260277089
215	GO:1903507	9.42789437626874e-14	1.538645926368	517.115158007499	643	1270	negative regulation of nucleic acid-templated transcription	biological_process	3.44118144733809e-10	0.621661276472138
216	GO:0006366	9.74734698059686e-14	1.36046003670015	1111.18682378147	1287	2729	transcription by RNA polymerase II	biological_process	3.55778164791786e-10	0.444094578269837
217	GO:1901990	1.2380547483745e-13	2.03595665136529	180.78671665774	257	444	regulation of mitotic cell cycle phase transition	biological_process	4.51889983156692e-10	1.02570684455404
218	GO:1902679	1.39780144713766e-13	1.53345977609944	517.929512587038	643	1272	negative regulation of RNA biosynthetic process	biological_process	5.10197528205247e-10	0.616790324033719
219	GO:1903320	1.93852004252946e-13	2.6784336312436	94.057953936797	149	231	regulation of protein modification by small protein conjugation or removal	biological_process	7.07559815523254e-10	1.42138954804112
220	GO:0000122	2.00441495599659e-13	1.67602576209322	341.621746116765	444	839	negative regulation of transcription by RNA polymerase II	biological_process	7.31611458938756e-10	0.745044324788153
221	GO:0009968	2.11555100170141e-13	1.5188871505688	535.030958757365	661	1314	negative regulation of signal transduction	biological_process	7.72176115621015e-10	0.603014685269424
222	GO:0072655	2.33303516524944e-13	3.69321660926139	55.7832886984467	98	137	establishment of protein localization to mitochondrion	biological_process	8.51557835316047e-10	1.88487787991229
223	GO:0000226	2.35642092246068e-13	1.88420301921817	222.725977504017	306	547	microtubule cytoskeleton organization	biological_process	8.60093636698149e-10	0.913954420916337
224	GO:0070887	2.36004783451831e-13	1.32190848808802	1365.26545259775	1553	3353	cellular response to chemical stimulus	biological_process	8.61417459599182e-10	0.402622306685771
225	GO:0070585	3.19430618810931e-13	3.58506024409751	57.4119978575254	100	141	protein localization to mitochondrion	biological_process	1.1659217586599e-09	1.84199736247821
226	GO:1903829	3.72217342588717e-13	2.26193289224953	131.925441885378	196	324	positive regulation of cellular protein localization	biological_process	1.35859330044882e-09	1.1775561276235
227	GO:0000819	4.19905844959863e-13	2.94408774745853	76.9565077664703	126	189	sister chromatid segregation	biological_process	1.5326563341035e-09	1.55782067103376
228	GO:0006986	4.2043816945196e-13	3.07201352304991	71.6632029994644	119	176	response to unfolded protein	biological_process	1.53459931849965e-09	1.6191845668384
229	GO:0048583	4.40410803361706e-13	1.28585666194522	1759.4130690948	1963	4321	regulation of response to stimulus	biological_process	1.60749943227023e-09	0.362729830359264
230	GO:0006401	4.93507972889544e-13	2.08009210147609	161.649384038565	232	397	RNA catabolic process	biological_process	1.80130410104684e-09	1.05664740884766
231	GO:0046700	5.2197078740192e-13	1.83267725270197	236.570005356186	321	581	heterocycle catabolic process	biological_process	1.90519337401701e-09	0.873952739547243
232	GO:0098813	5.51703334393563e-13	2.46813110831856	106.680449919657	164	262	nuclear chromosome segregation	biological_process	2.01371717053651e-09	1.30341903318144
233	GO:2001020	5.63601993783424e-13	2.72996024833624	87.1359400107124	139	214	regulation of response to DNA damage stimulus	biological_process	2.0571472773095e-09	1.448879943839
234	GO:0000070	6.35162835310764e-13	3.35586408476434	61.4837707552223	105	151	mitotic sister chromatid segregation	biological_process	2.31834434888429e-09	1.74668428663376
235	GO:0032392	6.89092884453888e-13	3.99256487025948	48.4540974825924	87	119	DNA geometric change	biological_process	2.51518902825669e-09	1.99731584839827
236	GO:0006402	8.20908979155848e-13	2.13288263528437	148.212533476165	215	364	mRNA catabolic process	biological_process	2.99631777391885e-09	1.09280458164112
237	GO:0010506	8.48592460631383e-13	2.22109983454546	133.554151044456	197	328	regulation of autophagy	biological_process	3.09736248130455e-09	1.15127424095632
238	GO:0006325	9.01462696342905e-13	1.67091128967003	325.741831815747	423	800	chromatin organization	biological_process	3.2903388416516e-09	0.740635141328237
239	GO:0072331	9.20831090095762e-13	2.42401429492062	108.716336368506	166	267	signal transduction by p53 class mediator	biological_process	3.36103347884953e-09	1.27739820671114
240	GO:0010822	1.02555772470603e-12	4.02590686916108	47.2325656132833	85	116	positive regulation of mitochondrion organization	biological_process	3.74328569517702e-09	2.0093137989474
241	GO:0061024	1.03112999392788e-12	1.63368490651845	355.872951258704	457	874	membrane organization	biological_process	3.76362447783678e-09	0.708129753594449
242	GO:0035967	1.12338474241495e-12	3.1716706971096	65.5555436529191	110	161	cellular response to topologically incorrect protein	biological_process	4.10035430981455e-09	1.66524298910331
243	GO:0071310	1.21574212807228e-12	1.3391899866216	1124.62367434387	1293	2762	cellular response to organic substance	biological_process	4.43745876746381e-09	0.421360645735829
244	GO:0032984	1.26279910489774e-12	2.22069373984965	131.518264595608	194	323	protein-containing complex disassembly	biological_process	4.60921673287677e-09	1.15101044175196
245	GO:0044270	1.28098018466613e-12	1.81243723412954	236.977182645956	320	582	cellular nitrogen compound catabolic process	biological_process	4.67557767403139e-09	0.857931034532829
246	GO:0006839	1.29991033482951e-12	2.44719768016991	105.051740760578	161	258	mitochondrial transport	biological_process	4.74467272212772e-09	1.2911306444013
247	GO:0045935	1.65299933126058e-12	1.40929359029215	759.385645420461	901	1865	positive regulation of nucleobase-containing compound metabolic process	biological_process	6.03344755910113e-09	0.494972191588215
248	GO:0019083	2.31392385409254e-12	2.94200962052378	72.0703802892341	118	177	viral transcription	biological_process	8.44582206743778e-09	1.55680196428794
249	GO:2001235	2.49832279853472e-12	2.91761771125663	72.8847348687734	119	179	positive regulation of apoptotic signaling pathway	biological_process	9.11887821465173e-09	1.54479086262343
250	GO:0065008	2.61580163322187e-12	1.28177130467572	1649.88237814676	1842	4052	regulation of biological quality	biological_process	9.54767596125981e-09	0.358138877368183
251	GO:0031396	3.24511566728713e-12	2.69870593485051	83.0641671130155	132	204	regulation of protein ubiquitination	biological_process	1.1844672185598e-08	1.43226778175249
252	GO:0006887	3.25393438413554e-12	1.6035381804472	367.681092662025	468	903	exocytosis	biological_process	1.18768605020947e-08	0.681258704940189
253	GO:0007033	3.88083916582685e-12	3.05143096031994	66.3698982324585	110	163	vacuole organization	biological_process	1.4165062955268e-08	1.60948594930666
254	GO:0051174	4.15560161486177e-12	1.40636921030099	737.805249062667	875	1812	regulation of phosphorus metabolic process	biological_process	1.51679458942455e-08	0.491975390957783
255	GO:0031400	4.2550456574277e-12	1.7568041988543	251.635565077665	335	618	negative regulation of protein modification process	biological_process	1.55309166496111e-08	0.812953407576786
256	GO:2000113	4.66676146780991e-12	1.44938987116508	607.508516336369	733	1492	negative regulation of cellular macromolecule biosynthetic process	biological_process	1.70336793575062e-08	0.535445717421377
257	GO:0042325	4.99427035237819e-12	1.43003191090143	657.18414568827	787	1614	regulation of phosphorylation	biological_process	1.82290867861804e-08	0.516047340839731
258	GO:0019220	6.11757536784296e-12	1.40273760509989	736.990894483128	873	1810	regulation of phosphate metabolic process	biological_process	2.23291500926268e-08	0.488245164891458
259	GO:0042254	6.12441271552238e-12	2.23771968480924	120.931655061596	179	297	ribosome biogenesis	biological_process	2.23541064116567e-08	1.16202932377438
260	GO:0019637	6.18944696227549e-12	1.54844221598581	420.614140332084	526	1033	organophosphate metabolic process	biological_process	2.25914814123055e-08	0.630817546224601
261	GO:0051168	6.82380341252181e-12	2.72637144745539	78.9923942153187	126	194	nuclear export	biological_process	2.49068824557046e-08	1.4469821318038
262	GO:0009967	7.09036939282415e-12	1.41675859038401	685.686555972148	817	1684	positive regulation of signal transduction	biological_process	2.58798482838082e-08	0.502593950121221
263	GO:0006611	7.26068543293546e-12	2.84503333888251	72.8847348687734	118	179	protein export from nucleus	biological_process	2.65015018302144e-08	1.50844555852787
264	GO:0051169	8.49518393091722e-12	2.0960827252218	140.883342260311	203	346	nuclear transport	biological_process	3.10074213478478e-08	1.06769565624182
265	GO:0031647	8.9089766731282e-12	2.26450682561046	115.63835029459	172	284	regulation of protein stability	biological_process	3.25177648569179e-08	1.17919688792391
266	GO:0009890	9.14956213784468e-12	1.41684099770997	677.135832886984	807	1663	negative regulation of biosynthetic process	biological_process	3.33959018031331e-08	0.502677863628999
267	GO:0000209	9.25102989579573e-12	2.18358365916139	126.224959828602	185	310	protein polyubiquitination	biological_process	3.37662591196544e-08	1.12669780583544
268	GO:0048285	1.02974859652525e-11	1.909614247114	182.822603106588	253	449	organelle fission	biological_process	3.75858237731715e-08	0.933281235128916
269	GO:0051054	1.04334327068983e-11	2.72266109942398	77.7708623460096	124	191	positive regulation of DNA metabolic process	biological_process	3.80820293801789e-08	1.44501741550376
270	GO:0097191	1.27082222825798e-11	2.50117478357338	91.2077129084092	141	224	extrinsic apoptotic signaling pathway	biological_process	4.63850113314162e-08	1.32260587742444
271	GO:0043254	1.2841483528546e-11	1.93189379693068	174.679057311194	243	429	regulation of protein-containing complex assembly	biological_process	4.68714148791928e-08	0.950015786278842
272	GO:0070646	1.37555081285955e-11	2.20002245273699	121.746009641136	179	299	protein modification by small protein removal	biological_process	5.02076046693736e-08	1.13751824751676
273	GO:0000280	1.60446684433936e-11	1.95943089746075	165.721156936261	232	407	nuclear division	biological_process	5.85630398183866e-08	0.970434694834175
274	GO:0043624	1.81284960153925e-11	2.5206898861353	88.3574718800214	137	217	cellular protein complex disassembly	biological_process	6.61690104561825e-08	1.33381863812712
275	GO:0009653	1.82375886522857e-11	1.31927837689873	1113.62988752009	1272	2735	anatomical structure morphogenesis	biological_process	6.65671985808427e-08	0.399749015383054
276	GO:0019439	1.83754956966739e-11	1.74156739811912	243.492019282271	323	598	aromatic compound catabolic process	biological_process	6.70705592928598e-08	0.800386305856429
277	GO:0045930	1.85753248363411e-11	2.08742764528826	137.625923942153	198	338	negative regulation of mitotic cell cycle	biological_process	6.77999356526451e-08	1.06172619155416
278	GO:0010821	2.05894513755482e-11	2.77480121533389	72.8847348687734	117	179	regulation of mitochondrion organization	biological_process	7.51514975207508e-08	1.47238442158011
279	GO:0051493	2.16062853982195e-11	1.79455415477008	217.025495447242	292	533	regulation of cytoskeleton organization	biological_process	7.8862941703501e-08	0.843625460428645
280	GO:0010948	2.34915231649990e-11	2.03023129987826	146.991001606856	209	361	negative regulation of cell cycle process	biological_process	8.57440595522465e-08	1.02164409991194
281	GO:0006913	2.62359328615631e-11	2.06426915424484	139.661810391002	200	343	nucleocytoplasmic transport	biological_process	9.57611549447054e-08	1.04563109197144
282	GO:0051129	2.63424627632053e-11	1.65648123502795	291.131762185324	377	715	negative regulation of cellular component organization	biological_process	9.61499890856995e-08	0.728121860354961
283	GO:0071496	2.67930320116989e-11	2.07243353219076	138.033101231923	198	339	cellular response to external stimulus	biological_process	9.7794566842701e-08	1.05132583184575
284	GO:0031327	3.01928573162801e-11	1.40719851038484	667.363577932512	793	1639	negative regulation of cellular biosynthetic process	biological_process	1.10203929204422e-07	0.492825860732676
285	GO:0010557	3.1413685263833e-11	1.37886366957284	764.678950187467	898	1878	positive regulation of macromolecule biosynthetic process	biological_process	1.1465995121299e-07	0.463479822367445
286	GO:0032508	3.49535285238042e-11	3.73874097927646	44.7895018746652	79	110	DNA duplex unwinding	biological_process	1.27580379111885e-07	1.90255252445694
287	GO:0010558	4.19355125949015e-11	1.41154791154791	643.340117836101	766	1580	negative regulation of macromolecule biosynthetic process	biological_process	1.53064620971391e-07	0.497278098379866
288	GO:0030968	4.24395232417149e-11	3.46518262309136	49.2684520621318	85	121	endoplasmic reticulum unfolded protein response	biological_process	1.54904259832259e-07	1.79293138771182
289	GO:0023057	4.30393998581068e-11	1.42826968684962	596.514729512587	715	1465	negative regulation of signaling	biological_process	1.5709380948209e-07	0.514268415743373
290	GO:0034504	4.31565069190679e-11	2.27415738251488	106.680449919657	159	262	protein localization to nucleus	biological_process	1.57521250254598e-07	1.18533209904851
291	GO:0051248	4.58724927998624e-11	1.48094039880722	481.690733797536	589	1183	negative regulation of protein metabolic process	biological_process	1.67434598719498e-07	0.56651357980602
292	GO:0034660	4.99308247513111e-11	1.83507084148527	193.4092126406	263	475	ncRNA metabolic process	biological_process	1.82247510342285e-07	0.875835758265617
293	GO:0009896	5.02079610472255e-11	1.89906083746252	173.050348152116	239	425	positive regulation of catabolic process	biological_process	1.83259057822373e-07	0.925286123759969
294	GO:0071897	5.14643957328213e-11	2.58939621411766	79.8067487948581	125	196	DNA biosynthetic process	biological_process	1.87845044424798e-07	1.37261573480457
295	GO:1902532	5.77036437590406e-11	1.76035321136723	221.911622924478	296	545	negative regulation of intracellular signal transduction	biological_process	2.10618299720498e-07	0.815864931795378
296	GO:0090407	5.9870780932678e-11	1.71905533434024	241.863310123192	319	594	organophosphate biosynthetic process	biological_process	2.18528350404275e-07	0.78161598419551
297	GO:0010648	6.70368051206088e-11	1.42369371062723	594.886020353508	712	1461	negative regulation of cell communication	biological_process	2.44684338690222e-07	0.509638802422015
298	GO:0034620	6.98478416644512e-11	3.09987715169545	57.0048205677558	95	140	cellular response to unfolded protein	biological_process	2.54944622075247e-07	1.63221104254739
299	GO:0010256	7.45142184572753e-11	1.86093551767124	181.193893947509	248	445	endomembrane system organization	biological_process	2.71976897369055e-07	0.896028066172108
300	GO:0022613	7.48206555215781e-11	1.83260886421792	190.558971612212	259	468	ribonucleoprotein complex biogenesis	biological_process	2.7309539265376e-07	0.873898902698675
301	GO:0031570	8.16218506480428e-11	2.88268066452941	63.9268344938404	104	157	DNA integrity checkpoint	biological_process	2.97919754865356e-07	1.52741102787805
302	GO:0051347	8.4406160807757e-11	1.6719894516991	265.072415640064	345	651	positive regulation of transferase activity	biological_process	3.08082486948313e-07	0.741565745726572
303	GO:0006414	8.74407661678796e-11	3.18062397372742	54.154579539368	91	133	translational elongation	biological_process	3.19158796512761e-07	1.66930982069692
304	GO:1903311	8.74950414183891e-11	2.06477809254013	131.925441885378	189	324	regulation of mRNA metabolic process	biological_process	3.1935690117712e-07	1.04598673951654
305	GO:0022406	9.16480774814381e-11	2.68311634346094	72.4775575790037	115	178	membrane docking	biological_process	3.34515482807249e-07	1.42390961311317
306	GO:0032269	1.02313848303081e-10	1.48628012334714	453.595500803428	556	1114	negative regulation of cellular protein metabolic process	biological_process	3.73445546306245e-07	0.571706050248897
307	GO:0051052	1.0477735895166e-10	2.00039724288046	142.919228709159	202	351	regulation of DNA metabolic process	biological_process	3.82437360173557e-07	1.0002865217131
308	GO:0043393	1.12991027335547e-10	2.42221873805721	88.3574718800214	135	217	regulation of protein binding	biological_process	4.12417249774748e-07	1.27632915324905
309	GO:0140056	1.19540652690601e-10	2.73962282932303	68.8129619710766	110	169	organelle localization by membrane tethering	biological_process	4.36323382320692e-07	1.45397728744849
310	GO:0001932	1.2625363868106e-10	1.41558198748306	596.514729512587	712	1465	regulation of protein phosphorylation	biological_process	4.6082578118587e-07	0.501395309476663
311	GO:0071103	1.32825829448145e-10	1.96772157605266	148.212533476165	208	364	DNA conformation change	biological_process	4.8481427748573e-07	0.976526100115773
312	GO:1903362	1.41558075485277e-10	2.2766323024055	100.572790573112	150	247	regulation of cellular protein catabolic process	biological_process	5.1668697552126e-07	1.18690130142964
313	GO:0009891	1.58996192329403e-10	1.35000382975464	818.833529726835	951	2011	positive regulation of biosynthetic process	biological_process	5.80336102002322e-07	0.432963499987358
314	GO:0033044	1.59851310764396e-10	2.00408018813011	139.254633101232	197	342	regulation of chromosome organization	biological_process	5.83457284290045e-07	1.0029402354309
315	GO:0031328	1.68024142883689e-10	1.35247991657955	804.989501874665	936	1977	positive regulation of cellular biosynthetic process	biological_process	6.13288121525464e-07	0.435607171156561
316	GO:1903050	1.70875671504463e-10	2.41536788272183	87.1359400107124	133	214	regulation of proteolysis involved in cellular protein catabolic process	biological_process	6.23696200991291e-07	1.27224294150738
317	GO:0034097	1.8362461671564e-10	1.45619189407498	493.091697911087	598	1211	response to cytokine	biological_process	6.70229851012084e-07	0.542200483550707
318	GO:0032880	1.85676541088468e-10	1.50124264152614	416.949544724156	514	1024	regulation of protein localization	biological_process	6.7771937497291e-07	0.58615717445063
319	GO:0002444	2.11035093975689e-10	1.7240198091557	224.761863952866	297	552	myeloid leukocyte mediated immunity	biological_process	7.70278093011266e-07	0.785776351228925
320	GO:0033157	2.1625973845567e-10	2.2454026237411	101.794322442421	151	250	regulation of intracellular protein transport	biological_process	7.89348045363196e-07	1.16697415819321
321	GO:0051336	2.18646954703679e-10	1.43902667649291	523.629994643814	631	1286	regulation of hydrolase activity	biological_process	7.98061384668429e-07	0.525093336822686
322	GO:0045055	2.2809180381055e-10	1.57777745679873	323.298768077129	409	794	regulated exocytosis	biological_process	8.32535083908508e-07	0.657893729676812
323	GO:0000902	2.29130180721222e-10	1.49532738915954	421.021317621853	518	1034	cell morphogenesis	biological_process	8.3632515963246e-07	0.58046138476293
324	GO:0060548	2.32928068209306e-10	1.49811057728212	416.542367434387	513	1023	negative regulation of cell death	biological_process	8.50187448963968e-07	0.583144114723822
325	GO:0055114	2.46251959599644e-10	1.50091837978472	411.249062667381	507	1010	oxidation-reduction process	biological_process	8.988196525387e-07	0.585845525072203
326	GO:0023056	2.62502892780142e-10	1.35291994496767	783.001928227102	911	1923	positive regulation of signaling	biological_process	9.58135558647517e-07	0.436076474632177
327	GO:0010639	2.67713397845243e-10	1.89677455944395	160.020674879486	221	393	negative regulation of organelle organization	biological_process	9.77153902135136e-07	0.923548217863924
328	GO:0006892	2.95056097534022e-10	3.61677293659228	42.3464381360471	74	104	post-Golgi vesicle-mediated transport	biological_process	1.07695475599918e-06	1.85470302748359
329	GO:0007093	2.95209995845582e-10	2.71001357226657	67.1842528119979	107	165	mitotic cell cycle checkpoint	biological_process	1.07751648483637e-06	1.43830007689008
330	GO:0016579	3.18632785323277e-10	2.12065950884679	115.231173004821	167	283	protein deubiquitination	biological_process	1.16300966642996e-06	1.0845130016646
331	GO:0006397	3.3458476507765e-10	1.72235699630693	220.282913765399	291	541	mRNA processing	biological_process	1.22123439253342e-06	0.784384203955198
332	GO:1901361	3.41585502949797e-10	1.65565179335618	256.928869844671	333	631	organic cyclic compound catabolic process	biological_process	1.24678708576676e-06	0.727399285868168
333	GO:0031668	4.84122633490266e-10	2.14779849794216	109.123513658275	159	268	cellular response to extracellular stimulus	biological_process	1.76704761223947e-06	1.10285864897702
334	GO:0007006	5.05044217479658e-10	3.00174266627941	54.5617568291377	90	134	mitochondrial membrane organization	biological_process	1.84341139380075e-06	1.58580030274289
335	GO:0030162	6.3484811297102e-10	1.58852312047814	296.8322442421	377	729	regulation of proteolysis	biological_process	2.31719561234422e-06	0.667686088198343
336	GO:1903747	7.55070789128482e-10	4.73741026820162	29.3167648634172	55	72	regulation of establishment of protein localization to mitochondrion	biological_process	2.75600838031896e-06	2.24409861730029
337	GO:0120031	7.82508955528878e-10	1.69082163388213	225.983395822175	296	555	plasma membrane bounded cell projection assembly	biological_process	2.8561576876804e-06	0.757724476728324
338	GO:0036503	7.88774453322494e-10	3.58870232922312	40.7177289769684	71	100	ERAD pathway	biological_process	2.8790267546271e-06	1.84346226141987
339	GO:0043299	8.5761145098271e-10	1.70556359018678	217.432672737011	286	534	leukocyte degranulation	biological_process	3.13028179608689e-06	0.770248545356975
340	GO:0071900	8.98091049990532e-10	1.72077322396535	209.696304231387	277	515	regulation of protein serine/threonine kinase activity	biological_process	3.27803233246544e-06	0.783056981039962
341	GO:0006357	9.11053164083055e-10	1.2937488998674	1056.21788966256	1197	2594	regulation of transcription by RNA polymerase II	biological_process	3.32534404890315e-06	0.371557635824311
342	GO:0007264	1.00359362158325e-09	1.67289324033347	232.49823245849	303	571	small GTPase mediated signal transduction	biological_process	3.66311671877887e-06	0.742345379293786
343	GO:0016570	1.01407556480377e-09	1.77815916838072	184.858489555437	248	454	histone modification	biological_process	3.70137581153378e-06	0.830384469924561
344	GO:0031331	1.01551514077024e-09	1.90407260258503	147.398178896626	204	362	positive regulation of cellular catabolic process	biological_process	3.70663026381138e-06	0.929088489881367
345	GO:0010563	1.03297695269173e-09	1.66288321304364	237.791537225495	309	584	negative regulation of phosphorus metabolic process	biological_process	3.77036587732482e-06	0.733686849395338
346	GO:0051099	1.04574573108195e-09	2.51525671995695	72.8847348687734	113	179	positive regulation of binding	biological_process	3.81697191844912e-06	1.33070565637565
347	GO:0016050	1.05338970571601e-09	1.97200880072641	132.332619175147	186	325	vesicle organization	biological_process	3.84487242586342e-06	0.979665990222931
348	GO:0002446	1.1707528774925e-09	1.72858963945001	203.181467595072	269	499	neutrophil mediated immunity	biological_process	4.27324800284762e-06	0.789595419357796
349	GO:0010647	1.17715905870232e-09	1.33798240429278	780.151687198715	903	1916	positive regulation of cell communication	biological_process	4.29663056426345e-06	0.420059143328805
350	GO:0007034	1.20949549660464e-09	2.81546214649952	58.2263524370648	94	143	vacuolar transport	biological_process	4.41465856260695e-06	1.49337175418437
351	GO:0051345	1.2645685981102e-09	1.55891616127437	311.490626673808	392	765	positive regulation of hydrolase activity	biological_process	4.61567538310222e-06	0.640543341784192
352	GO:0045936	1.36182558675124e-09	1.65727447216891	237.384359935726	308	583	negative regulation of phosphate metabolic process	biological_process	4.97066339164201e-06	0.728812556599637
353	GO:0198738	1.40446738171492e-09	1.70438548081839	212.139367970005	279	521	cell-cell signaling by wnt	biological_process	5.12630594325944e-06	0.769251666766925
354	GO:0042273	1.42776458417364e-09	4.65065930982886	28.9095875736476	54	71	ribosomal large subunit biogenesis	biological_process	5.21134073223378e-06	2.21743525720866
355	GO:0044786	1.42776458417364e-09	4.65065930982886	28.9095875736476	54	71	cell cycle DNA replication	biological_process	5.21134073223378e-06	2.21743525720866
356	GO:0031503	1.43855466189393e-09	2.06374289568697	114.416818425281	164	281	protein-containing complex localization	biological_process	5.25072451591286e-06	1.04526324875461
357	GO:0016055	1.45307063136335e-09	1.70524802219045	211.325013390466	278	519	Wnt signaling pathway	biological_process	5.30370780447623e-06	0.769981589314598
358	GO:0031401	1.46583279096869e-09	1.42282584010688	503.678307445099	604	1237	positive regulation of protein modification process	biological_process	5.35028968703573e-06	0.508759080704086
359	GO:0042119	1.57160440710563e-09	1.72192883650893	202.774290305303	268	498	neutrophil activation	biological_process	5.73635608593556e-06	0.78402552058776
360	GO:0032388	1.58388316042115e-09	2.23023038055192	93.2435993572576	138	229	positive regulation of intracellular transport	biological_process	5.78117353553719e-06	1.15719274678796
361	GO:0032386	1.76528734355194e-09	1.8727087196207	150.655597214783	207	370	regulation of intracellular transport	biological_process	6.44329880396459e-06	0.905126520809931
362	GO:0030031	1.81525419185249e-09	1.66200425310597	230.869523299411	300	567	cell projection assembly	biological_process	6.62567780026158e-06	0.732924074001781
363	GO:0019752	1.93121537895119e-09	1.45506545952785	434.050990894483	527	1066	carboxylic acid metabolic process	biological_process	7.04893613317183e-06	0.541084057609105
364	GO:2001242	2.10333325602094e-09	2.56956115779645	67.1842528119979	105	165	regulation of intrinsic apoptotic signaling pathway	biological_process	7.67716638447644e-06	1.36152198995184
365	GO:0050794	2.13684968040721e-09	1.19667532685376	4559.57129084092	4753	11198	regulation of cellular process	biological_process	7.79950133348631e-06	0.259031783965413
366	GO:1903749	2.15502533981047e-09	5.60896417857773	23.6162828066417	46	58	positive regulation of establishment of protein localization to mitochondrion	biological_process	7.86584249030822e-06	2.48773436933575
367	GO:0042255	2.17671767464717e-09	5.12233549582947	25.6521692554901	49	63	ribosome assembly	biological_process	7.94501951246217e-06	2.35680174772614
368	GO:0045732	2.27940272426839e-09	2.27503313959417	87.1359400107124	130	214	positive regulation of protein catabolic process	biological_process	8.31981994357963e-06	1.18588756068713
369	GO:0036230	2.46071459544361e-09	1.70496034243988	205.217354043921	270	504	granulocyte activation	biological_process	8.98160827336918e-06	0.769738182398593
370	GO:0010628	2.52742334019729e-09	1.30265977454892	928.364220674879	1058	2280	positive regulation of gene expression	biological_process	9.22509519172012e-06	0.381460333588416
371	GO:0051254	2.54603570803211e-09	1.35015665082636	693.830101767541	808	1704	positive regulation of RNA metabolic process	biological_process	9.29303033431721e-06	0.433126804505096
372	GO:0043312	2.57202507371447e-09	1.72118191371359	197.480985538297	261	485	neutrophil degranulation	biological_process	9.3878915190578e-06	0.783399585549446
373	GO:0032543	2.65876456103612e-09	2.83843656502642	54.9689341189073	89	135	mitochondrial translation	biological_process	9.70449064778183e-06	1.5050964998145
374	GO:0034470	2.76734190924987e-09	1.83698147792	156.356079271559	213	384	ncRNA processing	biological_process	1.0100797968762e-05	0.877337079988904
375	GO:0002181	2.78591698795139e-09	3.41945477075589	40.7177289769684	70	100	cytoplasmic translation	biological_process	1.01685970060226e-05	1.77376630691392
376	GO:0002283	3.22298819160352e-09	1.71240384847243	198.702517407606	262	488	neutrophil activation involved in immune response	biological_process	1.17639068993528e-05	0.776022982977443
377	GO:0006457	3.54004131105766e-09	2.19731942314316	92.4292447777183	136	227	protein folding	biological_process	1.29211507853605e-05	1.13574460880882
378	GO:0002275	3.54831211758832e-09	1.66304347826087	221.504445634708	288	544	myeloid cell activation involved in immune response	biological_process	1.29513392291974e-05	0.733825886635639
379	GO:0000077	3.5796422940872e-09	2.70456088668819	59.0407070166042	94	145	DNA damage checkpoint	biological_process	1.30656943734183e-05	1.43539437666846
380	GO:0090316	3.98665319396431e-09	2.44749955508098	71.6632029994644	110	176	positive regulation of intracellular protein transport	biological_process	1.45512841579697e-05	1.29130859756849
381	GO:0016569	4.07057103305942e-09	1.71939529879869	193.00203535083	255	474	covalent chromatin modification	biological_process	1.48575842706669e-05	0.781901266778978
382	GO:0030522	4.35906950290197e-09	2.02517467898465	113.195286555972	161	278	intracellular receptor signaling pathway	biological_process	1.59106036855922e-05	1.01804635127442
383	GO:0042326	4.49531692021488e-09	1.72253968253968	190.558971612212	252	468	negative regulation of phosphorylation	biological_process	1.64079067587843e-05	0.784537219007225
384	GO:2001236	4.51496297317292e-09	2.59464785514366	63.112479914301	99	155	regulation of extrinsic apoptotic signaling pathway	biological_process	1.64796148520812e-05	1.37553874971544
385	GO:0002274	4.53092166662223e-09	1.58867355482397	265.072415640064	337	651	myeloid leukocyte activation	biological_process	1.65378640831711e-05	0.667822706045496
386	GO:0043087	4.93019408245886e-09	1.70945608644724	195.037921799679	257	479	regulation of GTPase activity	biological_process	1.79952084009749e-05	0.773537362415339
387	GO:0044283	5.06471681805072e-09	1.55336400434396	291.946116764863	367	717	small molecule biosynthetic process	biological_process	1.84862163858851e-05	0.63539594030309
388	GO:0006302	5.0727485963617e-09	2.1052080703526	100.979967862882	146	248	double-strand break repair	biological_process	1.85155323767202e-05	1.07396283055104
389	GO:0031175	5.20281006161368e-09	1.46176725669846	398.219389394751	485	978	neuron projection development	biological_process	1.89902567248899e-05	0.547713622961448
390	GO:0016197	5.26951382105894e-09	2.18087055571989	92.0220674879486	135	226	endosomal transport	biological_process	1.92337254468651e-05	1.12490414221019
391	GO:0002263	5.691969234984e-09	1.55377677690511	289.503053026245	364	711	cell activation involved in immune response	biological_process	2.07756877076916e-05	0.635779254077658
392	GO:0008380	5.82849185638558e-09	1.71444371296906	190.966148901982	252	469	RNA splicing	biological_process	2.12739952758074e-05	0.777740539821278
393	GO:0032200	6.18686449703378e-09	2.42492589042702	71.2560257096947	109	175	telomere organization	biological_process	2.25820554141733e-05	1.27794065692979
394	GO:0001933	6.35619946292394e-09	1.75388347766845	174.679057311194	233	429	negative regulation of protein phosphorylation	biological_process	2.32001280396724e-05	0.810552902985623
395	GO:0040007	6.52661714617363e-09	1.45596724824516	401.476807712908	488	986	growth	biological_process	2.38221525835338e-05	0.541977902703001
396	GO:0007249	6.62256576685192e-09	2.03111963660479	109.530690948045	156	269	I-kappaB kinase/NF-kappaB signaling	biological_process	2.41723650490095e-05	1.02227521947313
397	GO:1902750	6.85345647095096e-09	3.19739224918508	42.7536154258168	72	105	negative regulation of cell cycle G2/M phase transition	biological_process	2.5015116118971e-05	1.67689574169154
398	GO:0042770	7.08678539871545e-09	2.77391304347826	54.154579539368	87	133	signal transduction in response to DNA damage	biological_process	2.58667667053114e-05	1.47192256282049
399	GO:0006413	7.23889670498383e-09	2.31101728131124	78.585216925549	118	193	translational initiation	biological_process	2.6421972973191e-05	1.20852804802225
400	GO:0007051	9.14740743542423e-09	2.43134671824973	69.2201392608463	106	170	spindle organization	biological_process	3.33880371392985e-05	1.28175564122022
401	GO:0030036	1.08545301746354e-08	1.56210590756045	271.18007498661	342	666	actin cytoskeleton organization	biological_process	3.96190351374193e-05	0.643492268545602
402	GO:0032535	1.14235883280375e-08	1.8109811508809	150.655597214783	204	370	regulation of cellular component size	biological_process	4.16960973973367e-05	0.856771530455848
403	GO:0042177	1.15037563658099e-08	2.74166415993706	53.7474022495983	86	132	negative regulation of protein catabolic process	biological_process	4.1988710735206e-05	1.45505185905754
404	GO:0044419	1.15519037595716e-08	1.30185846765038	841.228280664167	960	2066	interspecies interaction between organisms	biological_process	4.21644487224364e-05	0.38057261354369
405	GO:0097711	1.27650988165746e-08	3.33376345266857	38.68184252812	66	95	ciliary basal body-plasma membrane docking	biological_process	4.65926106804975e-05	1.73715174146621
406	GO:1902680	1.27920004791376e-08	1.34018483219435	659.627209426888	766	1620	positive regulation of RNA biosynthetic process	biological_process	4.66908017488523e-05	0.422431984340743
407	GO:0007041	1.28678996754204e-08	3.10307007265057	43.1607927155865	72	106	lysosomal transport	biological_process	4.69678338152844e-05	1.63369627576578
408	GO:0071345	1.31179416438878e-08	1.41450408429391	455.224209962507	545	1118	cellular response to cytokine stimulus	biological_process	4.78804870001906e-05	0.500296342433751
409	GO:0051204	1.34461874286431e-08	6.76173165895572	18.3229780396358	37	45	protein insertion into mitochondrial membrane	biological_process	4.90785841145471e-05	2.75739276364692
410	GO:0045862	1.34910761767052e-08	1.82315640194489	145.769469737547	198	358	positive regulation of proteolysis	biological_process	4.92424280449738e-05	0.866438330236937
411	GO:2001022	1.43724806072257e-08	3.27160362751604	39.4961971076593	67	97	positive regulation of response to DNA damage stimulus	biological_process	5.2459554216374e-05	1.70999796855576
412	GO:0002366	1.49832142461796e-08	1.53585353449737	287.874343867167	360	707	leukocyte activation involved in immune response	biological_process	5.46887319985555e-05	0.619040641104997
413	GO:1903508	1.51452819730061e-08	1.33823948011217	659.220032137118	765	1619	positive regulation of nucleic acid-templated transcription	biological_process	5.52802792014723e-05	0.420336311685486
414	GO:0043436	1.52198693322804e-08	1.40492985529202	470.289769683985	561	1155	oxoacid metabolic process	biological_process	5.55525230628236e-05	0.490498102013052
415	GO:0033260	1.53120140881568e-08	4.80681388489753	24.430637386181	46	60	nuclear DNA replication	biological_process	5.58888514217722e-05	2.2650809448252
416	GO:0061136	1.59544236102858e-08	2.316072133737	74.5134440278522	112	183	regulation of proteasomal protein catabolic process	biological_process	5.8233646177543e-05	1.21168018655861
417	GO:0031669	1.6343240276341e-08	2.08488406752223	96.5010176754151	139	237	cellular response to nutrient levels	biological_process	5.96528270086445e-05	1.05996716311316
418	GO:0043069	1.91327302299901e-08	1.45245912557222	379.489234065345	461	932	negative regulation of programmed cell death	biological_process	6.98344653394638e-05	0.538497564549606
419	GO:0031023	1.95858734545353e-08	2.68308742767203	54.154579539368	86	133	microtubule organizing center organization	biological_process	7.14884381090538e-05	1.42389406518877
420	GO:0033674	1.98038590330769e-08	1.60127153241063	233.312587038029	298	573	positive regulation of kinase activity	biological_process	7.22840854707307e-05	0.679217970718788
421	GO:0140053	2.04813197089071e-08	2.42963670417715	65.9627209426888	101	162	mitochondrial gene expression	biological_process	7.47568169375111e-05	1.28074060837203
422	GO:0006082	2.04940298560983e-08	1.3967341139062	478.433315479379	569	1175	organic acid metabolic process	biological_process	7.48032089747589e-05	0.48205741154372
423	GO:1903322	2.05665592912992e-08	2.65785096473719	54.9689341189073	87	135	positive regulation of protein modification by small protein conjugation or removal	biological_process	7.50679414132422e-05	1.41026020978237
424	GO:0090151	2.0830348079125e-08	6.17313003114166	19.1373326191751	38	47	establishment of protein localization to mitochondrial membrane	biological_process	7.60307704888063e-05	2.62600218068659
425	GO:0009411	2.34515604079847e-08	2.58809434316858	57.4119978575254	90	141	response to UV	biological_process	8.55981954891443e-05	1.3718902084976
426	GO:0006979	2.34572790633078e-08	1.69281994553018	183.636957686127	241	451	response to oxidative stress	biological_process	8.56190685810736e-05	0.759428531116059
427	GO:0050821	2.36859298398393e-08	2.3188618556063	72.4775575790037	109	178	protein stabilization	biological_process	8.64536439154135e-05	1.2134168751076
428	GO:0030705	2.39817275703421e-08	2.30680344748684	73.2919121585431	110	180	cytoskeleton-dependent intracellular transport	biological_process	8.75333056317486e-05	1.20589508359769
429	GO:1901796	2.39817275703421e-08	2.30680344748684	73.2919121585431	110	180	regulation of signal transduction by p53 class mediator	biological_process	8.75333056317486e-05	1.20589508359769
430	GO:0006282	2.39861777917258e-08	2.79206391410592	49.6756293519014	80	122	regulation of DNA repair	biological_process	8.75495489397993e-05	1.48133196715941
431	GO:0006403	2.44484185749595e-08	2.08828318284663	93.6507766470273	135	230	RNA localization	biological_process	8.92367277986021e-05	1.06231736266769
432	GO:0007163	2.56778594955705e-08	2.16015388367464	85.5072308516336	125	210	establishment or maintenance of cell polarity	biological_process	9.37241871588324e-05	1.11113408984545
433	GO:0036498	2.56980688850909e-08	4.38919777601271	26.0593465452598	48	64	IRE1-mediated unfolded protein response	biological_process	9.37979514305816e-05	2.13395727909348
434	GO:2000058	2.70652907010158e-08	2.50695500556982	60.6694161756829	94	149	regulation of ubiquitin-dependent protein catabolic process	biological_process	9.87883110587077e-05	1.32593610314281
435	GO:0006626	2.73808978401389e-08	3.16578119314168	39.903374397429	67	98	protein targeting to mitochondrion	biological_process	9.99402771165069e-05	1.66256154527984
436	GO:0051716	2.74249321384826e-08	1.17934664724487	3101.06223888591	3281	7616	cellular response to stimulus	biological_process	0.000100101002305461	0.23798783431038
437	GO:0043066	2.84586945877388e-08	1.45111358300995	371.345688269952	451	912	negative regulation of apoptotic process	biological_process	0.000103874235245247	0.537160447889759
438	GO:0043547	2.90032875225546e-08	1.73542969244952	164.906802356722	219	405	positive regulation of GTPase activity	biological_process	0.000105861999457324	0.795292918373677
439	GO:0006091	2.98242358816662e-08	1.61461378891383	219.06138189609	281	538	generation of precursor metabolites and energy	biological_process	0.000108858460968082	0.691189117580521
440	GO:0006310	3.04820226367161e-08	1.91134665044643	118.895768612748	165	292	DNA recombination	biological_process	0.000111259382624014	0.93458945572304
441	GO:0051056	3.27274780617745e-08	1.82329446754163	137.625923942153	187	338	regulation of small GTPase mediated signal transduction	biological_process	0.000119455294925477	0.866547579783387
442	GO:0015931	3.34647760324602e-08	2.03722623669496	98.1297268344938	140	241	nucleobase-containing compound transport	biological_process	0.00012214643251848	1.02660620241188
443	GO:0062012	3.40389045321874e-08	1.70403700542866	174.679057311194	230	429	regulation of small molecule metabolic process	biological_process	0.000124242001542484	0.768956665944457
444	GO:0043488	3.60274926431023e-08	2.29728130330351	72.0703802892341	108	177	regulation of mRNA stability	biological_process	0.000131500348147323	1.19992752629903
445	GO:0006415	3.63668022835742e-08	3.01607260004374	42.3464381360471	70	104	translational termination	biological_process	0.000132738828335046	1.59267115621349
446	GO:0043487	3.7048294453626e-08	2.26300449428203	74.5134440278522	111	183	regulation of RNA stability	biological_process	0.000135226274755735	1.17823944977138
447	GO:0043281	3.75071884650773e-08	2.11988446336272	87.5431173004821	127	215	regulation of cysteine-type endopeptidase activity involved in apoptotic process	biological_process	0.000136901237897532	1.0839856380546
448	GO:0007169	4.30951353594506e-08	1.50885884976974	292.760471344403	363	719	transmembrane receptor protein tyrosine kinase signaling pathway	biological_process	0.000157297244061995	0.593457851416756
449	GO:1901135	4.8808971514745e-08	1.39351667330942	456.852919121585	543	1122	carbohydrate derivative metabolic process	biological_process	0.000178152746028819	0.478730264269429
450	GO:0070125	5.14823466030058e-08	3.30784796200524	35.8316014997322	61	88	mitochondrial translational elongation	biological_process	0.000187910565100971	1.72589292571178
451	GO:0032886	5.42782884321593e-08	2.08899592661969	88.7646491697911	128	218	regulation of microtubule-based process	biological_process	0.000198115752777382	1.06280967926414
452	GO:1901988	5.49516497149966e-08	1.9432226437117	108.716336368506	152	267	negative regulation of cell cycle phase transition	biological_process	0.000200573521459738	0.958451206418365
453	GO:0030111	5.59293062639361e-08	1.76709886547812	147.805356186395	198	363	regulation of Wnt signaling pathway	biological_process	0.000204141967863367	0.821382757911558
454	GO:0051650	5.61259362923269e-08	2.23180144941053	74.9206213176219	111	184	establishment of vesicle localization	biological_process	0.000204859667466993	1.15820868456305
455	GO:0010243	5.63372689646709e-08	1.40517716499509	428.757686127477	512	1053	response to organonitrogen compound	biological_process	0.000205631031721049	0.490752037169629
456	GO:0070507	5.63726902394109e-08	2.22157110381409	75.7349758971612	112	186	regulation of microtubule cytoskeleton organization	biological_process	0.00020576031937385	1.1515803171203
457	GO:0000281	5.80522305046472e-08	3.80460927152318	29.3167648634172	52	72	mitotic cytokinesis	biological_process	0.000211890641341962	1.92774829841198
458	GO:0031145	6.08828443951105e-08	3.47640821736249	32.9813604713444	57	81	anaphase-promoting complex-dependent catabolic process	biological_process	0.000222222382042153	1.79759750061761
459	GO:0044089	6.5302008713869e-08	1.59672161456286	217.839850026781	278	535	positive regulation of cellular component biogenesis	biological_process	0.000238352331805622	0.67511280348246
460	GO:0010212	6.61575935556696e-08	2.45296211112456	59.8550615961435	92	147	response to ionizing radiation	biological_process	0.000241475216478194	1.29452494995142
461	GO:0055086	6.838684813625e-08	1.54019445737616	256.114515265131	321	629	nucleobase-containing small molecule metabolic process	biological_process	0.000249611995697312	0.623112509999098
462	GO:0051186	7.00670184627244e-08	1.66299353071559	182.822603106588	238	449	cofactor metabolic process	biological_process	0.000255744617388944	0.733782556344547
463	GO:0043122	7.05532669489148e-08	2.01288144675151	96.5010176754151	137	237	regulation of I-kappaB kinase/NF-kappaB signaling	biological_process	0.000257519424363539	1.00926220394312
464	GO:1905037	7.83767141436001e-08	3.07046527453809	39.0890198178897	65	96	autophagosome organization	biological_process	0.00028607500662414	1.61845728699878
465	GO:0016241	8.11639240960617e-08	2.2774311955825	69.627316550616	104	171	regulation of macroautophagy	biological_process	0.000296248322950625	1.18740746882805
466	GO:0030177	8.34601968451623e-08	2.23216319534501	72.8847348687734	108	179	positive regulation of Wnt signaling pathway	biological_process	0.000304629718484842	1.15844250768147
467	GO:0050657	8.44808567358288e-08	2.16417859332244	78.585216925549	115	193	nucleic acid transport	biological_process	0.000308355127085775	1.11381955880851
468	GO:0050658	8.44808567358288e-08	2.16417859332244	78.585216925549	115	193	RNA transport	biological_process	0.000308355127085775	1.11381955880851
469	GO:0042594	8.45499121225884e-08	2.17312895437895	77.7708623460096	114	191	response to starvation	biological_process	0.000308607179247448	1.1197737871851
470	GO:0000724	8.62782040433745e-08	2.54284845506648	54.5617568291377	85	134	double-strand break repair via homologous recombination	biological_process	0.000314915444758317	1.34644548497775
471	GO:0051205	8.82305859780952e-08	4.20520116463737	25.2449919657204	46	62	protein insertion into membrane	biological_process	0.000322041638820048	2.07217481648114
472	GO:0006270	8.98436601720416e-08	7.54902478756659	15.0655597214783	31	37	DNA replication initiation	biological_process	0.000327929359627952	2.91629028350868
473	GO:0009895	9.0690825989743e-08	1.83606552546199	125.410605249063	171	308	negative regulation of catabolic process	biological_process	0.000331021514862562	0.876617546536139
474	GO:0062197	9.11576160020185e-08	1.76825286905662	142.512051419389	191	350	cellular response to chemical stress	biological_process	0.000332725298407367	0.822324602131887
475	GO:0007265	9.24498624703958e-08	1.65578131485217	182.415425816818	237	448	Ras protein signal transduction	biological_process	0.000337441998016945	0.727512143361557
476	GO:1901698	1.05840816766536e-07	1.37917071590541	461.739046598822	546	1134	response to nitrogen compound	biological_process	0.000386318981197855	0.46380104695078
477	GO:0097435	1.06248775268953e-07	1.50931708353906	274.030316014997	340	673	supramolecular fiber organization	biological_process	0.000387808029731679	0.593895925012368
478	GO:0051028	1.09542509522056e-07	2.3766373339702	61.890948044992	94	152	mRNA transport	biological_process	0.000399830159755506	1.24892177017092
479	GO:0009790	1.13994523944287e-07	1.40127839151426	414.099303695769	494	1017	embryo development	biological_process	0.000416080012396646	0.486743603990112
480	GO:0051648	1.22224288445359e-07	2.10471446121248	82.2498125334762	119	202	vesicle localization	biological_process	0.000446118652825559	1.07362452149356
481	GO:2001252	1.24122474352985e-07	2.23257418909593	70.848848419925	105	174	positive regulation of chromosome organization	biological_process	0.000453047031388396	1.15870811732294
482	GO:0051236	1.2419623110125e-07	2.12831952978894	79.8067487948581	116	196	establishment of RNA localization	biological_process	0.000453316243519564	1.0897147624161
483	GO:0007399	1.29126164331027e-07	1.25753498340685	968.674772362078	1085	2379	nervous system development	biological_process	0.000471310499808247	0.33059853496961
484	GO:0007167	1.31405874948411e-07	1.39294917516048	425.50026780932	506	1045	enzyme linked receptor protein signaling pathway	biological_process	0.000479631443561698	0.478142618971744
485	GO:0000725	1.4022155735556e-07	2.49176533191433	54.9689341189073	85	135	recombinational repair	biological_process	0.000511808684347793	1.31716820543051
486	GO:0045860	1.40769396751715e-07	1.57884409191737	216.618318157472	275	532	positive regulation of protein kinase activity	biological_process	0.000513808298143762	0.658868714628874
487	GO:0042769	1.4612765979409e-07	6.67959992451406	15.8799143010177	32	39	DNA damage response, detection of DNA damage	biological_process	0.000533365958248429	2.73976169488428
488	GO:0051188	1.49881631932886e-07	1.99328653673278	94.057953936797	133	231	cofactor biosynthetic process	biological_process	0.000547067956555035	0.995149113794508
489	GO:0000904	1.66233052088156e-07	1.47111798582436	302.939903588645	371	744	cell morphogenesis involved in differentiation	biological_process	0.000606750640121768	0.556912957495309
490	GO:0031344	1.66808402072265e-07	1.49546712635439	277.694911622924	343	682	regulation of cell projection organization	biological_process	0.000608850667563768	0.580596197206332
491	GO:0000184	1.71568389202113e-07	2.62358031368307	48.8612747723621	77	120	nuclear-transcribed mRNA catabolic process, nonsense-mediated decay	biological_process	0.000626224620587712	1.39153695479062
492	GO:0000956	1.74347248123303e-07	2.06542154854313	84.2856989823246	121	207	nuclear-transcribed mRNA catabolic process	biological_process	0.000636367455650055	1.04643626296467
493	GO:0010970	1.79359939573159e-07	2.28130182421227	65.5555436529191	98	161	transport along microtubule	biological_process	0.00065466377944203	1.18985733287883
494	GO:0061013	1.80307613741143e-07	2.09420792805122	81.0282806641671	117	199	regulation of mRNA catabolic process	biological_process	0.00065812279015517	1.06640469053803
495	GO:0009991	1.81209145685263e-07	1.57288817052657	216.211140867702	274	531	response to extracellular stimulus	biological_process	0.000661413381751211	0.653416101419872
496	GO:0090305	1.82213332060556e-07	1.81903509427383	122.967541510445	167	302	nucleic acid phosphodiester bond hydrolysis	biological_process	0.000665078662021031	0.863173376879677
497	GO:0007098	1.86277964019655e-07	2.57231010087583	50.4899839314408	79	124	centrosome cycle	biological_process	0.000679914568671741	1.36306457502511
498	GO:0031334	1.89523395815649e-07	1.94465011517135	99.3512587038029	139	244	positive regulation of protein-containing complex assembly	biological_process	0.00069176039472712	0.959510606360755
499	GO:0071166	2.00196626367083e-07	2.52541394733045	52.1186930905195	81	128	ribonucleoprotein complex localization	biological_process	0.000730717686239853	1.33651988323626
500	GO:0120035	2.02953649413217e-07	1.49539522277032	273.623138725228	338	672	regulation of plasma membrane bounded cell projection organization	biological_process	0.00074078082035824	0.580526829290282
501	GO:2001234	2.14542552120075e-07	1.97803458732891	93.6507766470273	132	230	negative regulation of apoptotic signaling pathway	biological_process	0.000783080315238273	0.984067652857201
502	GO:0006271	2.29990368559987e-07	Inf	6.92201392608463	17	17	DNA strand elongation involved in DNA replication	biological_process	0.000839464845243954	Inf
503	GO:0006984	2.31330737189873e-07	5.26153846153846	18.7301553294055	36	46	ER-nucleus signaling pathway	biological_process	0.000844357190743038	2.39548470185744
504	GO:0034502	2.32317655719313e-07	3.20841107202936	33.7957150508838	57	83	protein localization to chromosome	biological_process	0.000847959443375491	1.68185899640154
505	GO:0045893	2.40289272119767e-07	1.31213019966277	624.202785216926	718	1533	positive regulation of transcription, DNA-templated	biological_process	0.000877055843237151	0.391910882370717
506	GO:0031330	2.42121364939591e-07	1.90982705456496	103.01585431173	143	253	negative regulation of cellular catabolic process	biological_process	0.000883742982029506	0.933442000136266
507	GO:1900182	2.47778036530001e-07	3.45810957254666	30.1311194429566	52	74	positive regulation of protein localization to nucleus	biological_process	0.000904389833334505	1.78998358247505
508	GO:0001701	2.58805734478882e-07	1.70161790361299	151.877129084092	200	373	in utero embryonic development	biological_process	0.000944640930847918	0.766907117841049
509	GO:0022616	2.63628263720722e-07	16.0588390501319	9.77225495447242	22	24	DNA strand elongation	biological_process	0.000962243162580634	4.00529569402167
510	GO:1902115	2.67779635840466e-07	2.09106570512821	78.9923942153187	114	194	regulation of organelle assembly	biological_process	0.000977395670817702	1.06423839476983
511	GO:0070498	2.75042399182616e-07	2.84221618583739	40.7177289769684	66	100	interleukin-1-mediated signaling pathway	biological_process	0.00100390475701655	1.50701629362842
512	GO:1902533	2.93527685617373e-07	1.38434741279727	415.728012854847	493	1021	positive regulation of intracellular signal transduction	biological_process	0.00107137605250341	0.469206044002904
513	GO:0070997	2.95688885266477e-07	1.72874291880227	141.69769683985	188	348	neuron death	biological_process	0.00107926443122264	0.789723341886383
514	GO:0070126	3.10903902226301e-07	3.02828299454092	36.2387787895019	60	89	mitochondrial translational termination	biological_process	0.001134799243126	1.5985000321874
515	GO:0051348	3.11762029364069e-07	1.8285381240295	116.04552758436	158	285	negative regulation of transferase activity	biological_process	0.00113793140717885	0.870690706403054
516	GO:0071426	3.14655109091966e-07	2.49390440523401	51.7115158007499	80	127	ribonucleoprotein complex export from nucleus	biological_process	0.00114849114818568	1.31840616575378
517	GO:1902850	3.3295426853887e-07	2.45212223187147	53.3402249598286	82	131	microtubule cytoskeleton organization involved in mitosis	biological_process	0.00121528308016688	1.29403089539069
518	GO:0045787	3.37463227030323e-07	1.67428393107906	158.391965720407	207	389	positive regulation of cell cycle	biological_process	0.00123174077866068	0.743544206039293
519	GO:0006470	3.39041576883144e-07	1.7626818844977	130.703910016069	175	321	protein dephosphorylation	biological_process	0.00123750175562348	0.817772131454207
520	GO:1902903	3.60359607849946e-07	1.71496892785369	143.733583288698	190	353	regulation of supramolecular fiber organization	biological_process	0.0013153125686523	0.778182437600717
521	GO:0000045	3.6619763318034e-07	2.92758620689655	37.8674879485806	62	93	autophagosome assembly	biological_process	0.00133662136110824	1.5497116535381
522	GO:0070972	3.87716863689169e-07	2.31440221960652	59.8550615961435	90	147	protein localization to endoplasmic reticulum	biological_process	0.00141516655246547	1.21063961198445
523	GO:0000377	4.00886458894413e-07	1.67963200488624	154.32019282271	202	379	RNA splicing, via transesterification reactions with bulged adenosine as nucleophile	biological_process	0.00146323557496461	0.748145183670632
524	GO:0000398	4.00886458894413e-07	1.67963200488624	154.32019282271	202	379	mRNA splicing, via spliceosome	biological_process	0.00146323557496461	0.748145183670632
525	GO:0006399	4.03320528661883e-07	2.10394262715376	75.3277986073915	109	185	tRNA metabolic process	biological_process	0.00147211992961587	1.07309536401743
526	GO:0022008	4.21291572042077e-07	1.29576746248988	660.848741296197	755	1623	neurogenesis	biological_process	0.00153771423795358	0.373806836422046
527	GO:0006283	4.31904411271278e-07	3.39115830534186	29.7239421531869	51	73	transcription-coupled nucleotide-excision repair	biological_process	0.00157645110114016	1.76177813352313
528	GO:0009117	4.58475596738945e-07	1.54159623929422	220.690091055169	277	542	nucleotide metabolic process	biological_process	0.00167343592809715	0.624424957313091
529	GO:1901137	4.58913357926406e-07	1.47701624002202	273.623138725228	336	672	carbohydrate derivative biosynthetic process	biological_process	0.00167503375643138	0.562685688845036
530	GO:0032271	4.75801274311454e-07	1.97289609282085	88.7646491697911	125	218	regulation of protein polymerization	biological_process	0.00173667465123681	0.980314975159502
531	GO:0006890	4.7798241014837e-07	3.03135888501742	35.0172469201928	58	86	retrograde vesicle-mediated transport, Golgi to endoplasmic reticulum	biological_process	0.00174463579704155	1.5999646640604
532	GO:0001736	4.78637924127842e-07	2.48398169336384	50.4899839314408	78	124	establishment of planar polarity	biological_process	0.00174702842306662	1.31265454111455
533	GO:0007164	4.78637924127842e-07	2.48398169336384	50.4899839314408	78	124	establishment of tissue polarity	biological_process	0.00174702842306662	1.31265454111455
534	GO:0010035	4.84518754413202e-07	1.52856950420361	228.833636850562	286	562	response to inorganic substance	biological_process	0.00176849345360819	0.612182153199771
535	GO:0000375	4.960931368804e-07	1.66900630539685	155.541724692019	203	382	RNA splicing, via transesterification reactions	biological_process	0.00181073994961346	0.738989405118475
536	GO:0006888	4.99415353782833e-07	1.98947712418301	86.321585431173	122	212	endoplasmic reticulum to Golgi vesicle-mediated transport	biological_process	0.00182286604130734	0.99238931043277
537	GO:0006753	5.00084009704367e-07	1.53518093356174	223.540332083557	280	549	nucleoside phosphate metabolic process	biological_process	0.00182530663542094	0.61840869896306
538	GO:0051983	5.0648535918632e-07	2.72485438324854	41.9392608462774	67	103	regulation of chromosome segregation	biological_process	0.00184867156103007	1.44617913404425
539	GO:0006612	5.36610089100606e-07	2.01974301544265	82.2498125334762	117	202	protein targeting to membrane	biological_process	0.00195862682521721	1.01417174152563
540	GO:0031397	5.47226779484687e-07	3.23073696295315	31.3526513122657	53	77	negative regulation of protein ubiquitination	biological_process	0.00199737774511911	1.69186329542197
541	GO:0007050	5.5724224382204e-07	1.91016947389769	96.5010176754151	134	237	cell cycle arrest	biological_process	0.00203393418995045	0.933700642609308
542	GO:1903364	5.68454067306991e-07	2.33379654268425	57.0048205677558	86	140	positive regulation of cellular protein catabolic process	biological_process	0.00207485734567052	1.22267879426945
543	GO:0006289	5.87057529700799e-07	2.62820512820513	44.3823245848956	70	109	nucleotide-excision repair	biological_process	0.00214275998340792	1.3940778806432
544	GO:0006297	5.960173890462e-07	15.3268698060942	9.36507766470273	21	23	nucleotide-excision repair, DNA gap filling	biological_process	0.00217546347001863	3.93799118155565
545	GO:0006296	5.98496375246325e-07	6.26047090785601	15.0655597214783	30	37	nucleotide-excision repair, DNA incision, 5'-to lesion	biological_process	0.00218451176964909	2.64627117966218
546	GO:0043009	6.02123694972458e-07	1.49024606517402	255.300160685592	315	627	chordate embryonic development	biological_process	0.00219775148664947	0.575550564040882
547	GO:0016482	6.13249056285978e-07	2.21058229250583	64.3340117836101	95	158	cytosolic transport	biological_process	0.00223835905544382	1.14442644195097
548	GO:0007088	6.16009818784568e-07	2.17701266395296	66.7770755222282	98	164	regulation of mitotic nuclear division	biological_process	0.00224843583856367	1.12234979988671
549	GO:0044088	6.323364597261e-07	5.35733474259039	17.1014461703267	33	42	regulation of vacuole organization	biological_process	0.00230802807800026	2.42151544285376
550	GO:0032990	6.45662686370304e-07	1.46405133510344	278.916443492234	341	685	cell part morphogenesis	biological_process	0.00235666880525161	0.54996614078091
551	GO:0071383	6.82429831407467e-07	1.87260331396357	100.979967862882	139	248	cellular response to steroid hormone stimulus	biological_process	0.00249086888463725	0.905045316244058
552	GO:1901991	6.82429831407467e-07	1.87260331396357	100.979967862882	139	248	negative regulation of mitotic cell cycle phase transition	biological_process	0.00249086888463725	0.905045316244058
553	GO:0031398	6.84650547387199e-07	2.52035810493537	47.639742903053	74	117	positive regulation of protein ubiquitination	biological_process	0.00249897449796328	1.33362873353056
554	GO:0009892	7.56526078787399e-07	1.19725885110322	1491.89758971612	1621	3664	negative regulation of metabolic process	biological_process	0.00276132018757401	0.25973510117886
555	GO:0006893	7.58581574982728e-07	3.65555114463411	25.6521692554901	45	63	Golgi to plasma membrane transport	biological_process	0.00276882274868696	1.87008893659812
556	GO:0032940	7.7444096417561e-07	1.29659680980898	622.574076057847	712	1529	secretion by cell	biological_process	0.00282670951924097	0.374729928379485
557	GO:0061640	7.7686875396322e-07	2.7185693436191	40.7177289769684	65	100	cytoskeleton-dependent cytokinesis	biological_process	0.00283557095196575	1.44284762799604
558	GO:1905114	8.14949733930949e-07	1.4852409398646	253.264274236743	312	622	cell surface receptor signaling pathway involved in cell-cell signaling	biological_process	0.00297456652884796	0.570696987963242
559	GO:0018205	8.26014539585766e-07	1.63605020275073	161.649384038565	209	397	peptidyl-lysine modification	biological_process	0.00301495306948804	0.710217018541448
560	GO:0048666	8.31737068846007e-07	1.34997942528531	451.966791644349	529	1110	neuron development	biological_process	0.00303584030128793	0.432937419672373
561	GO:0006405	8.44803815273143e-07	2.33850655263077	54.9689341189073	83	135	RNA export from nucleus	biological_process	0.00308353392574697	1.22558747127756
562	GO:0033683	8.79425874988964e-07	5.66074494782724	15.8799143010177	31	39	nucleotide-excision repair, DNA incision	biological_process	0.00320990444370972	2.50099192263598
563	GO:0045739	8.81174780552326e-07	3.54026078961299	26.4665238350295	46	65	positive regulation of DNA repair	biological_process	0.00321628794901599	1.82385563884595
564	GO:0009267	9.0540869437457e-07	2.23554177722424	60.6694161756829	90	149	cellular response to starvation	biological_process	0.00330474173446718	1.16062450684278
565	GO:0043687	9.29408272206731e-07	1.67102508204969	146.991001606856	192	361	post-translational protein modification	biological_process	0.00339234019355457	0.740733388382417
566	GO:0006275	9.36500821682999e-07	2.59031543260934	43.9751472951259	69	108	regulation of DNA replication	biological_process	0.00341822799914295	1.37312779109797
567	GO:0000731	9.83921487348133e-07	4.27215962250336	20.7660417782539	38	51	DNA synthesis involved in DNA repair	biological_process	0.00359131342882069	2.09496555205632
568	GO:0031572	9.95434316509528e-07	7.59340021119324	12.6224959828602	26	31	G2 DNA damage checkpoint	biological_process	0.00363333525525978	2.9247460476124
569	GO:0032092	1.0633619316615e-06	2.78973279405914	37.8674879485806	61	93	positive regulation of protein binding	biological_process	0.00388127105056447	1.48012694458242
570	GO:1900180	1.07587281970759e-06	2.48596898195196	47.2325656132833	73	116	regulation of protein localization to nucleus	biological_process	0.00392693579193269	1.31380829564089
571	GO:0048468	1.08275213454682e-06	1.24458196941001	888.86802356722	992	2183	cell development	biological_process	0.00395204529109588	0.315661250782575
572	GO:0009314	1.09741277616665e-06	1.58152670988492	182.415425816818	232	448	response to radiation	biological_process	0.00400555663300827	0.661317921263538
573	GO:0072659	1.1005842873873e-06	1.82295336643826	105.866095340118	144	260	protein localization to plasma membrane	biological_process	0.00401713264896366	0.866277655798999
574	GO:0045047	1.10681329628241e-06	2.46285383054777	48.0469201928227	74	118	protein targeting to ER	biological_process	0.0040398685314308	1.30033100696741
575	GO:1903052	1.13606101558566e-06	2.44076878791905	48.8612747723621	75	120	positive regulation of proteolysis involved in cellular protein catabolic process	biological_process	0.00414662270688765	1.28733563624097
576	GO:0032434	1.16357091252058e-06	2.41964667413835	49.6756293519014	76	122	regulation of proteasomal ubiquitin-dependent protein catabolic process	biological_process	0.00424703383070013	1.2747963951512
577	GO:0072599	1.16357091252058e-06	2.41964667413835	49.6756293519014	76	122	establishment of protein localization to endoplasmic reticulum	biological_process	0.00424703383070013	1.2747963951512
578	GO:0046390	1.1770956719871e-06	2.00991313032429	78.1780396357793	111	192	ribose phosphate biosynthetic process	biological_process	0.00429639920275292	1.00713314858895
579	GO:0009792	1.18356104682465e-06	1.46662099879962	262.222174611677	321	644	embryo development ending in birth or egg hatching	biological_process	0.00431999782090999	0.552496100871234
580	GO:0050686	1.20009058220612e-06	8.76009501187649	11.4009641135512	24	28	negative regulation of mRNA processing	biological_process	0.00438033062505233	3.13094651736294
581	GO:0016072	1.22916096030752e-06	1.90183605214661	91.6148901981789	127	225	rRNA metabolic process	biological_process	0.00448643750512244	0.927392883974683
582	GO:0019985	1.23035914124492e-06	5.19430500513724	16.694268880557	32	41	translesion synthesis	biological_process	0.00449081086554397	2.37693073031967
583	GO:1903008	1.31519559713791e-06	2.64281396960182	41.1249062667381	65	101	organelle disassembly	biological_process	0.00480046392955338	1.4020748757632
584	GO:0038127	1.34011204151321e-06	2.25003801414126	57.8191751472951	86	142	ERBB signaling pathway	biological_process	0.00489140895152321	1.16994937582
585	GO:0044782	1.34398842081147e-06	1.63273834273834	156.356079271559	202	384	cilium organization	biological_process	0.00490555773596185	0.707293607874518
586	GO:0000723	1.35378440823534e-06	2.1320155996415	65.9627209426888	96	162	telomere maintenance	biological_process	0.004941313090059	1.09221799412105
587	GO:0016049	1.39550525794619e-06	1.54783514563733	197.073808248527	248	484	cell growth	biological_process	0.00509359419150359	0.630251823396734
588	GO:0090066	1.42860322369469e-06	1.5327192705039	206.03170862346	258	506	regulation of anatomical structure size	biological_process	0.00521440176648562	0.616093480336749
589	GO:1903363	1.43364236433482e-06	2.87572496058134	35.0172469201928	57	86	negative regulation of cellular protein catabolic process	biological_process	0.00523279462982209	1.52392570047124
590	GO:0140352	1.48886808727839e-06	1.28322507160771	640.897054097483	729	1574	export from cell	biological_process	0.00543436851856612	0.359774234507366
591	GO:0006613	1.53929050035232e-06	2.52532855436081	44.3823245848956	69	109	cotranslational protein targeting to membrane	biological_process	0.00561841032628597	1.33647109990834
592	GO:0035794	1.54733480801372e-06	3.46284030839306	26.0593465452598	45	64	positive regulation of mitochondrial membrane permeability	biological_process	0.00564777204925009	1.79195585805159
593	GO:0008631	1.65303289177512e-06	4.82116527942925	17.5086234600964	33	43	intrinsic apoptotic signaling pathway in response to oxidative stress	biological_process	0.0060335700549792	2.2693818891255
594	GO:0007015	1.65365708484443e-06	1.60990904796741	162.870915907874	209	400	actin filament organization	biological_process	0.00603584835968218	0.686979185387814
595	GO:0099111	1.74320712679349e-06	2.00466195741403	76.1421531869309	108	187	microtubule-based transport	biological_process	0.00636270601279624	1.00335897808697
596	GO:0060271	1.85566591594166e-06	1.64050986263387	149.026888055704	193	366	cilium assembly	biological_process	0.00677318059318705	0.714144267267001
597	GO:0000910	1.91917254642543e-06	2.06461375558067	69.627316550616	100	171	cytokinesis	biological_process	0.00700497979445284	1.04587190996037
598	GO:0007254	1.92709399925158e-06	1.90874229050512	87.1359400107124	121	214	JNK cascade	biological_process	0.00703389309726828	0.932622329924555
599	GO:2000116	1.98053093896167e-06	1.84150589733161	97.3153722549545	133	239	regulation of cysteine-type endopeptidase activity	biological_process	0.0072289379272101	0.880886017404606
600	GO:0030010	1.98109462930166e-06	2.26623344038539	54.9689341189073	82	135	establishment of cell polarity	biological_process	0.00723099539695105	1.18029647807813
601	GO:0031124	2.01456768659927e-06	2.63422204536411	39.903374397429	63	98	mRNA 3'-end processing	biological_process	0.00735317205608734	1.39737695920262
602	GO:0031098	2.03018651756235e-06	1.70087300431803	128.26084627745	169	315	stress-activated protein kinase signaling cascade	biological_process	0.00741018078910259	0.766275426198041
603	GO:0031667	2.03655775054096e-06	1.5270249852799	203.181467595072	254	499	response to nutrient levels	biological_process	0.00743343578947451	0.610723667795876
604	GO:0000027	2.06460628529116e-06	7.30038273723109	12.2153186930905	25	30	ribosomal large subunit assembly	biological_process	0.00753581294131274	2.86797210216123
605	GO:0001844	2.06460628529116e-06	7.30038273723109	12.2153186930905	25	30	protein insertion into mitochondrial membrane involved in apoptotic signaling pathway	biological_process	0.00753581294131274	2.86797210216123
606	GO:0030182	2.18869557144168e-06	1.29899497487437	555.797000535619	637	1365	neuron differentiation	biological_process	0.00798873883576214	0.377395849771286
607	GO:0051438	2.21786573250223e-06	3.96664652111506	21.1732190680236	38	52	regulation of ubiquitin-protein transferase activity	biological_process	0.00809520992363314	1.98791984065038
608	GO:0071396	2.39288915263782e-06	1.4649161461597	247.563792179968	303	608	cellular response to lipid	biological_process	0.00873404540712803	0.550818085137698
609	GO:1901030	2.39470503463171e-06	5.8415632426723	14.2512051419389	28	35	positive regulation of mitochondrial outer membrane permeabilization involved in apoptotic signaling pathway	biological_process	0.00874067337640575	2.54635449593055
610	GO:0051225	2.42163249349873e-06	2.48839925670295	43.9751472951259	68	108	spindle assembly	biological_process	0.00883895860127038	1.31521798042578
611	GO:1903051	2.44431260160168e-06	3.11540476286417	29.3167648634172	49	72	negative regulation of proteolysis involved in cellular protein catabolic process	biological_process	0.00892174099584614	1.63941961475521
612	GO:0042180	2.46187016058076e-06	1.81463604704966	100.165613283342	136	246	cellular ketone metabolic process	biological_process	0.00898582608611976	0.85968022272859
613	GO:0051783	2.46438388332256e-06	1.97942353883106	76.5493304767006	108	188	regulation of nuclear division	biological_process	0.00899500117412735	0.985080340022849
614	GO:0022900	2.50404290627866e-06	1.98583528259346	75.7349758971612	107	186	electron transport chain	biological_process	0.0091397566079171	0.989745961818538
615	GO:0032201	2.54242193005106e-06	8.39398337511545	10.9937868237815	23	27	telomere maintenance via semi-conservative replication	biological_process	0.00927984004468638	3.06935560586592
616	GO:0006520	2.55486754861332e-06	1.64919871900256	141.69769683985	184	348	cellular amino acid metabolic process	biological_process	0.0093252665524386	0.721765245741129
617	GO:0044092	2.58517706020773e-06	1.32269352570076	473.140010712373	548	1162	negative regulation of molecular function	biological_process	0.0094358962697582	0.403478821123988
618	GO:0008283	2.59838937763289e-06	1.24292811179945	824.94118907338	921	2026	cell population proliferation	biological_process	0.00948412122836005	0.31374285652746
619	GO:1901293	2.61741352586619e-06	1.74173215071791	114.823995715051	153	282	nucleoside phosphate biosynthetic process	biological_process	0.0095535593694116	0.800522778619728
620	GO:0018105	2.64297942802287e-06	1.71370335528379	121.746009641136	161	299	peptidyl-serine phosphorylation	biological_process	0.00964687491228347	0.777117398307006
621	GO:0097345	2.65454890895407e-06	3.79978844373926	21.9875736475629	39	54	mitochondrial outer membrane permeabilization	biological_process	0.00968910351768236	1.92591909759187
622	GO:0070201	2.6549546809991e-06	1.40802008880486	307.826031065881	369	756	regulation of establishment of protein localization	biological_process	0.0096905845856467	0.493667917648793
623	GO:0019693	2.75787869136948e-06	1.57183575980416	172.643170862346	219	424	ribose phosphate metabolic process	biological_process	0.0100662572234986	0.652450479113745
624	GO:0008637	2.85876422299765e-06	2.31840729914076	50.4899839314408	76	124	apoptotic mitochondrial changes	biological_process	0.0104344894139414	1.21313404211307
625	GO:0031346	2.88804054896443e-06	1.60715683104404	155.948901981789	200	383	positive regulation of cell projection organization	biological_process	0.0105413480037202	0.684510718266031
626	GO:0000422	2.92010214783329e-06	2.98340882002384	30.945474022496	51	76	autophagy of mitochondrion	biological_process	0.0106583728395915	1.57696168541985
627	GO:0046902	2.92010214783329e-06	2.98340882002384	30.945474022496	51	76	regulation of mitochondrial membrane permeability	biological_process	0.0106583728395915	1.57696168541985
628	GO:0061726	2.92010214783329e-06	2.98340882002384	30.945474022496	51	76	mitochondrion disassembly	biological_process	0.0106583728395915	1.57696168541985
629	GO:0010972	2.94907754877263e-06	2.660254092235	37.8674879485806	60	93	negative regulation of G2/M transition of mitotic cell cycle	biological_process	0.0107641330530201	1.41156405027538
630	GO:0001558	3.2063930492551e-06	1.57356240322686	169.385752544189	215	416	regulation of cell growth	biological_process	0.0117033346297811	0.654034393152227
631	GO:1901700	3.2781089872872e-06	1.26323361472311	684.465024102839	772	1681	response to oxygen-containing compound	biological_process	0.0119650978035983	0.337121467024128
632	GO:0022604	3.38310477578462e-06	1.52175552113178	197.073808248527	246	484	regulation of cell morphogenesis	biological_process	0.0123483324316139	0.605736600115048
633	GO:0033045	3.39696810673572e-06	2.8709861006854	32.5741831815747	53	80	regulation of sister chromatid segregation	biological_process	0.0123989335895854	1.52154634603768
634	GO:0051258	3.42295270100369e-06	1.72817621363735	115.231173004821	153	283	protein polymerization	biological_process	0.0124937773586635	0.789250329526491
635	GO:0009266	3.48273518143482e-06	1.80403482995337	98.9440814140332	134	243	response to temperature stimulus	biological_process	0.0127119834122371	0.851227192537819
636	GO:0048812	3.48865735203423e-06	1.43889711349736	263.850883770755	320	648	neuron projection morphogenesis	biological_process	0.0127335993349249	0.524963437697539
637	GO:1905475	3.52166076134001e-06	1.96083388925951	76.1421531869309	107	187	regulation of protein localization to membrane	biological_process	0.012854061778891	0.971467323754419
638	GO:0044843	3.54178812971451e-06	1.70283039077075	121.338832351366	160	298	cell cycle G1/S phase transition	biological_process	0.012927526673458	0.767934743542688
639	GO:0090068	3.54178812971451e-06	1.70283039077075	121.338832351366	160	298	positive regulation of cell cycle process	biological_process	0.012927526673458	0.767934743542688
640	GO:0048699	3.54989370356882e-06	1.27548317292393	620.538189608998	704	1524	generation of neurons	biological_process	0.0129571120180262	0.351043866012644
641	GO:0009719	3.55461754932472e-06	1.25972982386346	697.087520085699	785	1712	response to endogenous stimulus	biological_process	0.0129743540550352	0.333114349941146
642	GO:0048858	3.57259992199682e-06	1.4314743440608	271.18007498661	328	666	cell projection morphogenesis	biological_process	0.0130399897152884	0.517501813524167
643	GO:0009260	3.58330803021311e-06	1.9670136308985	75.3277986073915	106	185	ribonucleotide biosynthetic process	biological_process	0.0130790743102778	0.976006955156625
644	GO:1901214	3.60959866081862e-06	1.6802922128769	127.446491697911	167	313	regulation of neuron death	biological_process	0.013175035111988	0.748712148128518
645	GO:0019058	3.63081860515555e-06	1.66012420535845	133.554151044456	174	328	viral life cycle	biological_process	0.0132524879088177	0.731291183591049
646	GO:0034644	3.63219535200485e-06	2.82080399727459	33.3885377611141	54	82	cellular response to UV	biological_process	0.0132575130348177	1.49610642417095
647	GO:0006614	3.68860712321087e-06	2.47670667973216	42.7536154258168	66	105	SRP-dependent cotranslational protein targeting to membrane	biological_process	0.0134634159997197	1.30842301805813
648	GO:0006364	3.71078621606211e-06	1.87240867443567	87.1359400107124	120	214	rRNA processing	biological_process	0.0135443696886267	0.904895353849928
649	GO:0048524	3.79019178620847e-06	2.4514797611148	43.5679700053562	67	107	positive regulation of viral process	biological_process	0.0138342000196609	1.29365285109541
650	GO:0098781	3.79019178620847e-06	2.4514797611148	43.5679700053562	67	107	ncRNA transcription	biological_process	0.0138342000196609	1.29365285109541
651	GO:0120039	3.86198087433597e-06	1.43108785570303	269.551365827531	326	662	plasma membrane bounded cell projection morphogenesis	biological_process	0.0140962301913263	0.517112243061352
652	GO:1905897	3.863558454336e-06	2.7740869859227	34.2028923406535	55	84	regulation of response to endoplasmic reticulum stress	biological_process	0.0141019883583264	1.4720130263752
653	GO:0006406	3.9730223379885e-06	2.40463863761355	45.1966791644349	69	111	mRNA export from nucleus	biological_process	0.014501531533658	1.26582010609786
654	GO:0071427	3.9730223379885e-06	2.40463863761355	45.1966791644349	69	111	mRNA-containing ribonucleoprotein complex export from nucleus	biological_process	0.014501531533658	1.26582010609786
655	GO:0051100	4.04335608767746e-06	2.02278221568215	68.8129619710766	98	169	negative regulation of binding	biological_process	0.0147582497200227	1.01634099944695
656	GO:0022904	4.19559673229114e-06	2.34220451527224	47.639742903053	72	117	respiratory electron transport chain	biological_process	0.0153139280728627	1.22786705375844
657	GO:0007173	4.25605407358293e-06	2.32320823251543	48.4540974825924	73	119	epidermal growth factor receptor signaling pathway	biological_process	0.0155345973685777	1.21611847078624
658	GO:1903321	4.31016878235302e-06	2.68970691977169	35.8316014997322	57	88	negative regulation of protein modification by small protein conjugation or removal	biological_process	0.0157321160555885	1.42744898005795
659	GO:0051403	4.31504521015722e-06	1.71303258145363	116.45270487413	154	286	stress-activated MAPK cascade	biological_process	0.0157499150170738	0.776552591383714
660	GO:0031929	4.3973569268996e-06	2.2708867761827	50.8971612212105	76	125	TOR signaling	biological_process	0.0160503527831835	1.18325577671331
661	GO:0043620	4.43153520677257e-06	2.25484651162791	51.7115158007499	77	127	regulation of DNA-templated transcription in response to stress	biological_process	0.0161751035047199	1.17302923195084
662	GO:0072401	4.50028590142968e-06	2.98532591906086	29.7239421531869	49	73	signal transduction involved in DNA integrity checkpoint	biological_process	0.0164260435402183	1.5778884444365
663	GO:0072422	4.50028590142968e-06	2.98532591906086	29.7239421531869	49	73	signal transduction involved in DNA damage checkpoint	biological_process	0.0164260435402183	1.5778884444365
664	GO:0001889	4.50817178106676e-06	2.19664938173115	54.9689341189073	81	135	liver development	biological_process	0.0164548270008937	1.13530461231694
665	GO:0001738	4.50825728788146e-06	2.15838478878761	57.4119978575254	84	141	morphogenesis of a polarized epithelium	biological_process	0.0164551391007673	1.10995208604429
666	GO:0030029	4.57747017282837e-06	1.39364089376282	311.083449384039	371	764	actin filament-based process	biological_process	0.0167077661308236	0.478858862834748
667	GO:1902686	4.68276372294153e-06	3.30806079890824	25.2449919657204	43	62	mitochondrial outer membrane permeabilization involved in programmed cell death	biological_process	0.0170920875887366	1.72598575007066
668	GO:0006353	4.86815871696968e-06	2.92452330508475	30.5382967327263	50	75	DNA-templated transcription, termination	biological_process	0.0177687793169393	1.54820148574338
669	GO:0009165	4.91408179801864e-06	1.72038546698873	113.195286555972	150	278	nucleotide biosynthetic process	biological_process	0.017936398562768	0.782731849234162
670	GO:0032502	5.03206159188316e-06	1.14823353726445	2649.09544724156	2791	6506	developmental process	biological_process	0.0183670248103735	0.199416099145883
671	GO:0046578	5.05981551940285e-06	1.79621764905297	96.9081949651848	131	238	regulation of Ras protein signal transduction	biological_process	0.0184683266458204	0.844962173121782
672	GO:2001243	5.29171535633819e-06	2.51983495431771	39.903374397429	62	98	negative regulation of intrinsic apoptotic signaling pathway	biological_process	0.0193147610506344	1.33332924230252
673	GO:0006732	5.30040503038212e-06	1.75847745429175	103.830208891269	139	255	coenzyme metabolic process	biological_process	0.0193464783608947	0.814326838068137
674	GO:0002520	5.43862220545429e-06	1.33880038326829	401.069630423139	468	985	immune system development	biological_process	0.0198509710499082	0.420940869148121
675	GO:0071902	5.47397048632174e-06	1.63653533428563	135.997214783074	176	334	positive regulation of protein serine/threonine kinase activity	biological_process	0.0199799922750743	0.710644751816424
676	GO:0046034	5.50098207948908e-06	1.67538618809632	123.781896089984	162	304	ATP metabolic process	biological_process	0.0200785845901352	0.744493685082543
677	GO:1990778	5.51900208882977e-06	1.65491008565407	129.889555436529	169	319	protein localization to cell periphery	biological_process	0.0201443576242287	0.726752834854331
678	GO:1901800	5.7646767799561e-06	2.43885719340144	42.3464381360471	65	104	positive regulation of proteasomal protein catabolic process	biological_process	0.0210410702468398	1.28620528400399
679	GO:1905710	5.80111581417499e-06	3.13247887483695	26.8737011247991	45	66	positive regulation of membrane permeability	biological_process	0.0211740727217387	1.647304780171
680	GO:0007052	5.90106387691852e-06	2.41457006369427	43.1607927155865	66	106	mitotic spindle organization	biological_process	0.0215388831507526	1.2717663268685
681	GO:0044774	5.90106387691852e-06	2.41457006369427	43.1607927155865	66	106	mitotic DNA integrity checkpoint	biological_process	0.0215388831507526	1.2717663268685
682	GO:0006354	6.24521196256372e-06	2.34850379261482	45.6038564542046	69	112	DNA-templated transcription, elongation	biological_process	0.0227950236633576	1.23174192341566
683	GO:0048008	6.35575876342175e-06	3.43855500412278	23.209105516872	40	57	platelet-derived growth factor receptor signaling pathway	biological_process	0.0231985194864894	1.78180242354576
684	GO:0051310	6.35575876342175e-06	3.43855500412278	23.209105516872	40	57	metaphase plate congression	biological_process	0.0231985194864894	1.78180242354576
685	GO:0009108	6.57491406931186e-06	2.09927266276388	59.4478843063739	86	146	coenzyme biosynthetic process	biological_process	0.0239984363529883	1.06988956237562
686	GO:2001251	6.57491406931186e-06	2.09927266276388	59.4478843063739	86	146	negative regulation of chromosome organization	biological_process	0.0239984363529883	1.06988956237562
687	GO:0043405	6.68048039431926e-06	1.62518181818182	137.218746652384	177	337	regulation of MAP kinase activity	biological_process	0.0243837534392653	0.700601129535408
688	GO:0061008	6.70382135285069e-06	2.14424392097264	56.1904659882164	82	138	hepaticobiliary system development	biological_process	0.024468947937905	1.10046903059104
689	GO:0098780	6.72342999703283e-06	13.1321202531646	8.14354579539368	18	20	response to mitochondrial depolarisation	biological_process	0.0245405194891698	3.71502796098688
690	GO:0018209	6.77968787186177e-06	1.64271854285876	131.111087305838	170	322	peptidyl-serine modification	biological_process	0.0247458607322954	0.716085315585604
691	GO:0071495	6.86011588322182e-06	1.27274462159793	589.999892876272	669	1449	cellular response to endogenous stimulus	biological_process	0.0250394229737596	0.34794296903101
692	GO:0046777	7.13564640917127e-06	1.78516622103724	95.6866630958757	129	235	protein autophosphorylation	biological_process	0.0260451093934751	0.836058413246707
693	GO:0032147	7.18077259243351e-06	1.62701774060774	135.590037493305	175	333	activation of protein kinase activity	biological_process	0.0262098199623823	0.702229981893827
694	GO:0071214	7.44444097464764e-06	1.62795447763498	134.775682913765	174	331	cellular response to abiotic stimulus	biological_process	0.0271722095574639	0.703060358198453
695	GO:0104004	7.44444097464764e-06	1.62795447763498	134.775682913765	174	331	cellular response to environmental stimulus	biological_process	0.0271722095574639	0.703060358198453
696	GO:0060828	7.47184400915109e-06	1.6887314944631	116.45270487413	153	286	regulation of canonical Wnt signaling pathway	biological_process	0.0272722306334015	0.755939960228921
697	GO:0071347	7.54061791935812e-06	1.94126753246753	72.8847348687734	102	179	cellular response to interleukin-1	biological_process	0.0275232554056571	0.956998954304652
698	GO:0032879	7.60393076449379e-06	1.19571248423707	1161.67680771291	1267	2853	regulation of localization	biological_process	0.0277543472904023	0.257870527135055
699	GO:0002009	7.84330604263142e-06	1.46698323133179	218.65420460632	268	537	morphogenesis of an epithelium	biological_process	0.0286280670556047	0.552852380068745
700	GO:0072395	8.065485333598e-06	2.86565338276182	30.1311194429566	49	74	signal transduction involved in cell cycle checkpoint	biological_process	0.0294390214676327	1.51886411790008
701	GO:2000060	8.07924759893572e-06	2.50778497556541	38.68184252812	60	95	positive regulation of ubiquitin-dependent protein catabolic process	biological_process	0.0294892537361154	1.32641365277137
702	GO:0009259	8.34837053039546e-06	1.54315572287946	168.571397964649	212	414	ribonucleotide metabolic process	biological_process	0.0304715524359434	0.625883654449215
703	GO:0006301	8.4684145200637e-06	3.60397444371007	21.1732190680236	37	52	postreplication repair	biological_process	0.0309097129982325	1.84958878083417
704	GO:0006998	8.4684145200637e-06	3.60397444371007	21.1732190680236	37	52	nuclear envelope organization	biological_process	0.0309097129982325	1.84958878083417
705	GO:0045839	8.4684145200637e-06	3.60397444371007	21.1732190680236	37	52	negative regulation of mitotic nuclear division	biological_process	0.0309097129982325	1.84958878083417
706	GO:0048732	8.87039474480759e-06	1.52590428539716	176.714943760043	221	434	gland development	biological_process	0.0323769408185477	0.609664469830619
707	GO:0030433	9.1498879396494e-06	2.76191527244368	31.7598286020354	51	78	ubiquitin-dependent ERAD pathway	biological_process	0.0333970909797203	1.46566906257198
708	GO:0043112	9.18705502835816e-06	1.88447901178085	78.1780396357793	108	192	receptor metabolic process	biological_process	0.0335327508535073	0.914165727202695
709	GO:0034248	9.27236319285113e-06	1.49627726437639	193.81638993037	240	476	regulation of cellular amide metabolic process	biological_process	0.0338441256539066	0.581377535437613
710	GO:0030330	9.29905309611043e-06	2.35546450209725	43.5679700053562	66	107	DNA damage response, signal transduction by p53 class mediator	biological_process	0.0339415438008031	1.23601159011063
711	GO:0046903	9.34597589488236e-06	1.25008286908823	676.321478307445	759	1661	secretion	biological_process	0.0341128120163206	0.322023735575236
712	GO:0090329	9.75246036134899e-06	3.47018773135907	21.9875736475629	38	54	regulation of DNA-dependent DNA replication	biological_process	0.0355964803189238	1.79501371230632
713	GO:0007018	9.95060592525891e-06	1.67746883988495	116.04552758436	152	285	microtubule-based movement	biological_process	0.036319711627195	0.746285967640965
714	GO:0043618	9.97015829727785e-06	2.2260038960464	49.2684520621318	73	121	regulation of transcription from RNA polymerase II promoter in response to stress	biological_process	0.0363910777850642	1.15445611774811
715	GO:0048017	1.00419505386189e-05	1.90509469191784	74.9206213176219	104	184	inositol lipid-mediated signaling	biological_process	0.036653119465959	0.929862708041496
716	GO:0030832	1.04760612908285e-05	1.91620512820513	73.2919121585431	102	180	regulation of actin filament length	biological_process	0.0382376237115241	0.938252008675235
717	GO:0002064	1.05145982391648e-05	1.83250968345132	84.2856989823246	115	207	epithelial cell development	biological_process	0.0383782835729515	0.873820821949963
718	GO:0070555	1.05145982391648e-05	1.83250968345132	84.2856989823246	115	207	response to interleukin-1	biological_process	0.0383782835729515	0.873820821949963
719	GO:0051050	1.06485423634183e-05	1.32661381886685	399.44092126406	464	981	positive regulation of transport	biological_process	0.0388671796264769	0.407748459110078
720	GO:0051495	1.09680559175246e-05	1.7827247507722	92.0220674879486	124	226	positive regulation of cytoskeleton organization	biological_process	0.0400334040989647	0.83408397085401
721	GO:0090559	1.11078810338144e-05	2.59464346012301	35.0172469201928	55	86	regulation of membrane permeability	biological_process	0.0405437657734224	1.37553630596191
722	GO:0051304	1.19511869279595e-05	2.52623652027231	36.6459560792716	57	90	chromosome separation	biological_process	0.0436218322870521	1.33698971855922
723	GO:0070482	1.22307368481118e-05	1.54627815315315	160.427852169255	202	394	response to oxygen levels	biological_process	0.0446421894956082	0.628799862651724
724	GO:0071824	1.23267425251614e-05	1.66340895869692	117.267059453669	153	288	protein-DNA complex subunit organization	biological_process	0.0449926102168391	0.73414290714006
725	GO:0006369	1.26738839415017e-05	4.92772277227723	14.2512051419389	27	35	termination of RNA polymerase II transcription	biological_process	0.0462596763864811	2.30092109403786
726	GO:0051494	1.37378963545294e-05	2.03118508472248	60.2622388859132	86	148	negative regulation of cytoskeleton organization	biological_process	0.0501433216940324	1.02232170622453
727	GO:1902110	1.38013574772306e-05	3.15336317251269	24.430637386181	41	60	positive regulation of mitochondrial membrane permeability involved in apoptotic process	biological_process	0.0503749547918916	1.65689133462969
728	GO:0006284	1.38160750304755e-05	4.11578871531322	17.1014461703267	31	42	base-excision repair	biological_process	0.0504286738612355	2.04116892314692
729	GO:1903146	1.38160750304755e-05	4.11578871531322	17.1014461703267	31	42	regulation of autophagy of mitochondrion	biological_process	0.0504286738612355	2.04116892314692
730	GO:0000079	1.38510286986898e-05	2.36318834368974	41.5320835565078	63	102	regulation of cyclin-dependent protein serine/threonine kinase activity	biological_process	0.0505562547502177	1.24073461521056
731	GO:0043123	1.41281716408984e-05	1.88652486998266	74.5134440278522	103	183	positive regulation of I-kappaB kinase/NF-kappaB signaling	biological_process	0.0515678264892792	0.915731119264988
732	GO:1904029	1.42704776841465e-05	2.31946786099147	43.1607927155865	65	106	regulation of cyclin-dependent protein kinase activity	biological_process	0.0520872435471347	1.21379385605649
733	GO:0007166	1.43326479230673e-05	1.1825180365595	1254.92040707017	1360	3082	cell surface receptor signaling pathway	biological_process	0.0523141649191957	0.241862188686447
734	GO:0060071	1.44414511868376e-05	2.29917349105247	43.9751472951259	66	108	Wnt signaling pathway, planar cell polarity pathway	biological_process	0.0527112968319572	1.20111533305802
735	GO:0048015	1.44514527630872e-05	1.89177721518987	73.6990894483128	102	181	phosphatidylinositol-mediated signaling	biological_process	0.0527478025852682	0.919742199953503
736	GO:0090175	1.45873808120705e-05	2.27982592861221	44.7895018746652	67	110	regulation of establishment of planar polarity	biological_process	0.0532439399640575	1.18892367460273
737	GO:0008064	1.4776890867213e-05	1.89716584797241	72.8847348687734	101	179	regulation of actin polymerization or depolymerization	biological_process	0.0539356516653276	0.923845802939565
738	GO:2000736	1.48821995563415e-05	2.22684661386779	47.2325656132833	70	116	regulation of stem cell differentiation	biological_process	0.0543200283806466	1.15500218810623
739	GO:0110053	1.49262475780767e-05	1.69739351557533	106.273272629888	140	261	regulation of actin filament organization	biological_process	0.0544808036599799	0.76332107115923
740	GO:0048025	1.4938651295445e-05	12.4009228740936	7.736368505624	17	19	negative regulation of mRNA splicing, via spliceosome	biological_process	0.0545260772283741	3.63237558455877
741	GO:0010508	1.49678712719667e-05	2.19521912350598	48.8612747723621	72	120	positive regulation of autophagy	biological_process	0.0546327301426783	1.13436495462039
742	GO:0048284	1.49732459552821e-05	2.16613177470776	50.4899839314408	74	124	organelle fusion	biological_process	0.0546523477367798	1.11512101069078
743	GO:0008610	1.61814896026508e-05	1.38134495641345	287.874343867167	342	707	lipid biosynthetic process	biological_process	0.0590624370496753	0.466073641653814
744	GO:1903533	1.63482350455615e-05	2.62173098881023	32.9813604713444	52	81	regulation of protein targeting	biological_process	0.0596710579162996	1.39051966076183
745	GO:0033046	1.67075412894151e-05	3.89467195068252	17.9158007498661	32	44	negative regulation of sister chromatid segregation	biological_process	0.060982525706365	1.96150181479401
746	GO:1903214	1.67075412894151e-05	3.89467195068252	17.9158007498661	32	44	regulation of protein targeting to mitochondrion	biological_process	0.060982525706365	1.96150181479401
747	GO:0036294	1.68640240816704e-05	1.78013019988164	88.3574718800214	119	217	cellular response to decreased oxygen levels	biological_process	0.061553687898097	0.831982764705196
748	GO:0071826	1.6922713537167e-05	1.73797559936174	96.0938403856454	128	236	ribonucleoprotein complex subunit organization	biological_process	0.0617679044106597	0.797407827303676
749	GO:0045333	1.70477169593259e-05	1.84031876664122	78.9923942153187	108	194	cellular respiration	biological_process	0.0622241669015397	0.879955681076521
750	GO:0071453	1.74624696586398e-05	1.74043947113431	95.2794858061061	127	234	cellular response to oxygen levels	biological_process	0.0637380142540352	0.799451641000504
751	GO:0017038	1.74902617188651e-05	1.84465094376643	78.1780396357793	107	192	protein import	biological_process	0.0638394552738577	0.883347846453925
752	GO:0048731	1.74958014407132e-05	1.15026230399122	2002.90508837708	2126	4919	system development	biological_process	0.0638596752586033	0.201962888575198
753	GO:0033993	1.77065396660511e-05	1.32762903861592	375.010283877879	436	921	response to lipid	biological_process	0.0646288697810866	0.408852090275317
754	GO:0072521	1.77239972975329e-05	1.48335280768447	188.930262453133	233	464	purine-containing compound metabolic process	biological_process	0.0646925901359949	0.568861776053639
755	GO:0023014	1.77465899235399e-05	1.31869204863541	394.554793786824	457	969	signal transduction by protein phosphorylation	biological_process	0.0647750532209206	0.399107694401159
756	GO:0006513	1.78811416169627e-05	2.92299550145541	26.8737011247991	44	66	protein monoubiquitination	biological_process	0.0652661669019137	1.5474476088111
757	GO:0060627	1.80975794435731e-05	1.43972676443971	221.504445634708	269	544	regulation of vesicle-mediated transport	biological_process	0.0660561649690419	0.52579503875699
758	GO:1903955	1.82282526642796e-05	5.21361639548257	13.0296732726299	25	32	positive regulation of protein targeting to mitochondrion	biological_process	0.0665331222246204	2.38228443697891
759	GO:0008154	1.89313228814901e-05	1.79319330811705	85.100053561864	115	209	actin polymerization or depolymerization	biological_process	0.0690993285174387	0.842531020626399
760	GO:0036293	1.93221193701632e-05	1.55057864124243	150.655597214783	190	370	response to decreased oxygen levels	biological_process	0.0705257357010955	0.632806697478002
761	GO:0090263	1.98718646414531e-05	2.00729958331009	59.8550615961435	85	147	positive regulation of canonical Wnt signaling pathway	biological_process	0.0725323059413037	1.00525595058263
762	GO:0016311	2.02645377277465e-05	1.47073203857123	194.630744509909	239	478	dephosphorylation	biological_process	0.0739655627062746	0.556534417334041
763	GO:0007044	2.0639140899228e-05	2.37179900664388	39.4961971076593	60	97	cell-substrate junction assembly	biological_process	0.0753328642821821	1.24598175676236
764	GO:0150115	2.0639140899228e-05	2.37179900664388	39.4961971076593	60	97	cell-substrate junction organization	biological_process	0.0753328642821821	1.24598175676236
765	GO:0032506	2.07314132472327e-05	4.23454377393371	15.8799143010177	29	39	cytokinetic process	biological_process	0.0756696583523994	2.0822065432201
766	GO:0043001	2.07314132472327e-05	4.23454377393371	15.8799143010177	29	39	Golgi to plasma membrane protein transport	biological_process	0.0756696583523994	2.0822065432201
767	GO:0043086	2.11002291280244e-05	1.34688563088113	331.035136582753	388	813	negative regulation of catalytic activity	biological_process	0.0770158363172889	0.429627351345278
768	GO:0050684	2.11405700508749e-05	2.05451144479119	55.7832886984467	80	137	regulation of mRNA processing	biological_process	0.0771630806856932	1.0387953671556
769	GO:0010605	2.12713501951628e-05	1.17016703800568	1400.68987680771	1508	3440	negative regulation of macromolecule metabolic process	biological_process	0.0776404282123441	0.226714485109248
770	GO:0038034	2.171305158863e-05	2.74796029119788	29.3167648634172	47	72	signal transduction in absence of ligand	biological_process	0.0792526382984995	1.45836115695594
771	GO:0097192	2.171305158863e-05	2.74796029119788	29.3167648634172	47	72	extrinsic apoptotic signaling pathway in absence of ligand	biological_process	0.0792526382984995	1.45836115695594
772	GO:0032006	2.17781234655203e-05	2.28348077059969	42.7536154258168	64	105	regulation of TOR signaling	biological_process	0.0794901506491491	1.1912346407006
773	GO:0050793	2.18448621786662e-05	1.18879853990477	1097.74997321907	1195	2696	regulation of developmental process	biological_process	0.0797337469521316	0.24950424905658
774	GO:0009152	2.22306280044535e-05	1.89441883188985	70.0344938403857	97	172	purine ribonucleotide biosynthetic process	biological_process	0.0811417922162552	0.921755327580271
775	GO:0061647	2.29664057072781e-05	3.54722893385684	19.5445099089448	34	48	histone H3-K9 modification	biological_process	0.0838273808315652	1.8266924430675
776	GO:0018126	2.32961517401455e-05	7.29622790820364	9.77225495447242	20	24	protein hydroxylation	biological_process	0.085030953851531	2.86715079486721
777	GO:0033119	2.32961517401455e-05	7.29622790820364	9.77225495447242	20	24	negative regulation of RNA splicing	biological_process	0.085030953851531	2.86715079486721
778	GO:0071806	2.34450111480809e-05	3.07604504517045	24.0234600964114	40	59	protein transmembrane transport	biological_process	0.0855742906904954	1.62107663007744
779	GO:0009725	2.35484043232249e-05	1.31027022791541	401.069630423139	463	985	response to hormone	biological_process	0.0859516757797709	0.389864381433749
780	GO:0050000	2.40305848144022e-05	2.65290220711907	30.945474022496	49	76	chromosome localization	biological_process	0.0877116345725681	1.40757149505221
781	GO:0002183	2.42501714855108e-05	4.74458817317846	13.8440278521693	26	34	cytoplasmic translational initiation	biological_process	0.0885131259221145	2.24628286779478
782	GO:0065004	2.43965412143513e-05	1.69599445825353	100.979967862882	133	248	protein-DNA complex assembly	biological_process	0.0890473754323821	0.762131455830826
783	GO:0030833	2.4728272052502e-05	1.92470230169298	65.9627209426888	92	162	regulation of actin filament polymerization	biological_process	0.0902581929916324	0.944635317971454
784	GO:0000165	2.50021768060277e-05	1.31373220721671	390.075843599357	451	958	MAPK cascade	biological_process	0.0912579453420012	0.393671224903691
785	GO:0022618	2.51549305999553e-05	1.73131598721329	93.2435993572576	124	229	ribonucleoprotein complex assembly	biological_process	0.0918154966898368	0.791869058951652
786	GO:0006081	2.55571837629326e-05	2.9954238857294	24.8378146759507	41	61	cellular aldehyde metabolic process	biological_process	0.0932837207347039	1.58276017482307
787	GO:0001101	2.55937305755073e-05	1.56557867834976	139.661810391002	177	343	response to acid chemical	biological_process	0.0934171166006015	0.646696013115854
788	GO:0032956	2.55937305755073e-05	1.56557867834976	139.661810391002	177	343	regulation of actin cytoskeleton organization	biological_process	0.0934171166006015	0.646696013115854
789	GO:0045216	2.62539270784092e-05	1.84017706425897	75.3277986073915	103	185	cell-cell junction organization	biological_process	0.0958268338361937	0.879844590976903
790	GO:0032870	2.6309168780473e-05	1.37186997372554	284.616925549009	337	699	cellular response to hormone stimulus	biological_process	0.0960284660487264	0.456143748893443
791	GO:0034599	2.66961218032676e-05	1.61016329333095	122.967541510445	158	302	cellular response to oxidative stress	biological_process	0.0974408445819266	0.687207005440925
792	GO:0032989	2.70219125251452e-05	1.34848652956514	318.819817889663	374	783	cellular component morphogenesis	biological_process	0.0986299807167801	0.431341110133666
793	GO:0048856	2.82994577069123e-05	1.1373287279739	2438.17761114087	2565	5988	anatomical structure development	biological_process	0.10329302063023	0.185649304074559
794	GO:1901701	2.84388480373864e-05	1.2765168793604	486.984038564542	554	1196	cellular response to oxygen-containing compound	biological_process	0.10380179533646	0.352212614602484
795	GO:0071407	3.00206169515392e-05	1.39732002706832	249.192501339047	298	612	cellular response to organic cyclic compound	biological_process	0.109575251873118	0.48266247786178
796	GO:0048667	3.08704225654132e-05	1.40770367435218	237.384359935726	285	583	cell morphogenesis involved in neuron differentiation	biological_process	0.112677042363758	0.493343674504172
797	GO:0000082	3.14898564026014e-05	1.63363209560393	113.602463845742	147	279	G1/S transition of mitotic cell cycle	biological_process	0.114937975869495	0.708083115913166
798	GO:0030518	3.1803971705376e-05	2.05968445192469	52.9330476700589	76	130	intracellular steroid hormone receptor signaling pathway	biological_process	0.116084496724622	1.04242333036311
799	GO:0090174	3.25335428627754e-05	2.28755963128062	40.7177289769684	61	100	organelle membrane fusion	biological_process	0.11874743144913	1.19380935154161
800	GO:1905477	3.28685529063064e-05	2.10702788844622	49.6756293519014	72	122	positive regulation of protein localization to membrane	biological_process	0.119970218108018	1.07520940967339
801	GO:0043555	3.30105536323235e-05	11.6699182704983	7.32919121585431	16	18	regulation of translation in response to stress	biological_process	0.120488520757981	3.54472255214859
802	GO:0006163	3.3019867284555e-05	1.48327124435137	175.900589180503	217	432	purine nucleotide metabolic process	biological_process	0.120522515588626	0.568782446139137
803	GO:0046822	3.30468712615489e-05	2.24750322712141	42.3464381360471	63	104	regulation of nucleocytoplasmic transport	biological_process	0.120621080104654	1.16832318726306
804	GO:2001237	3.30468712615489e-05	2.24750322712141	42.3464381360471	63	104	negative regulation of extrinsic apoptotic signaling pathway	biological_process	0.120621080104654	1.16832318726306
805	GO:0031109	3.34207496533594e-05	2.17810513898105	45.6038564542046	67	112	microtubule polymerization or depolymerization	biological_process	0.121985736234762	1.12307359584801
806	GO:0051985	3.52430263658237e-05	3.59475663042374	18.3229780396358	32	45	negative regulation of chromosome segregation	biological_process	0.128637046235257	1.8458941016894
807	GO:1900739	3.57871413786207e-05	6.12908587257618	10.5866095340118	21	26	regulation of protein insertion into mitochondrial membrane involved in apoptotic signaling pathway	biological_process	0.130623066031965	2.61567191805252
808	GO:1900740	3.57871413786207e-05	6.12908587257618	10.5866095340118	21	26	positive regulation of protein insertion into mitochondrial membrane involved in apoptotic signaling pathway	biological_process	0.130623066031965	2.61567191805252
809	GO:0010975	3.58834086749164e-05	1.44138638006755	203.181467595072	247	499	regulation of neuron projection development	biological_process	0.130974441663445	0.527457118224753
810	GO:0072522	3.64932375255409e-05	1.76464676916893	83.4713444027852	112	205	purine-containing compound biosynthetic process	biological_process	0.133200316968224	0.819379426913542
811	GO:0043401	3.73926573408048e-05	1.82640174725674	74.1062667380825	101	182	steroid hormone mediated signaling pathway	biological_process	0.136483199293938	0.869004144853436
812	GO:0051223	3.80332842742955e-05	1.35375814509673	297.646598821639	350	731	regulation of protein transport	biological_process	0.138821487601179	0.436970018059129
813	GO:0097064	3.82782229311953e-05	4.08798521256932	15.472737011248	28	38	ncRNA export from nucleus	biological_process	0.139715513698863	2.03138997763769
814	GO:0010565	3.83975876375575e-05	1.83084510797121	73.2919121585431	100	180	regulation of cellular ketone metabolic process	biological_process	0.140151194877085	0.872509742301749
815	GO:0040008	3.84288270947315e-05	1.36837394564199	276.473379753615	327	679	regulation of growth	biological_process	0.14026521889577	0.452462540020156
816	GO:0051303	3.85580627273826e-05	2.59841732121319	30.5382967327263	48	75	establishment of chromosome localization	biological_process	0.140736928954947	1.37763315476361
817	GO:0061418	4.00501210314495e-05	2.55792400370714	31.3526513122657	49	77	regulation of transcription from RNA polymerase II promoter in response to hypoxia	biological_process	0.146182941764791	1.35497340217751
818	GO:0031110	4.14353279847412e-05	2.52022757159556	32.167005891805	50	79	regulation of microtubule polymerization or depolymerization	biological_process	0.151238947144305	1.33355401213343
819	GO:0032436	4.27118161628841e-05	2.48504833796848	32.9813604713444	51	81	positive regulation of proteasomal ubiquitin-dependent protein catabolic process	biological_process	0.155898128994527	1.31327391467254
820	GO:0051784	4.27323184897817e-05	2.92197831261571	24.430637386181	40	60	negative regulation of nuclear division	biological_process	0.155972962487703	1.54694547027082
821	GO:0048545	4.5509008059548e-05	1.5073979795902	155.948901981789	194	383	response to steroid hormone	biological_process	0.16610787941735	0.592060364102227
822	GO:0043038	4.56858427444953e-05	3.3104474982382	19.9516871987145	34	49	amino acid activation	biological_process	0.166753326017408	1.72702625022027
823	GO:0061912	4.56858427444953e-05	3.3104474982382	19.9516871987145	34	49	selective autophagy	biological_process	0.166753326017408	1.72702625022027
824	GO:2001238	4.56858427444953e-05	3.3104474982382	19.9516871987145	34	49	positive regulation of extrinsic apoptotic signaling pathway	biological_process	0.166753326017408	1.72702625022027
825	GO:0002753	4.58304782954565e-05	2.85252643578262	25.2449919657204	41	62	cytoplasmic pattern recognition receptor signaling pathway	biological_process	0.167281245778416	1.51224025674911
826	GO:0033673	4.65894594644026e-05	1.64801314166923	104.644563470809	136	257	negative regulation of kinase activity	biological_process	0.170051527045069	0.720727746978313
827	GO:0014070	4.67486909180175e-05	1.29884219795856	394.961971076593	454	970	response to organic cyclic compound	biological_process	0.170632721850764	0.377226162077715
828	GO:0036473	4.8098641225492e-05	2.31508725425226	37.8674879485806	57	93	cell death in response to oxidative stress	biological_process	0.175560040473046	1.21106656882236
829	GO:0031146	4.86341635291171e-05	2.29213120862113	38.68184252812	58	95	SCF-dependent proteasomal ubiquitin-dependent protein catabolic process	biological_process	0.177514696881277	1.19668963074798
830	GO:0048278	4.88088663104506e-05	2.78939393939394	26.0593465452598	42	64	vesicle docking	biological_process	0.178152362033145	1.47995169710409
831	GO:0044773	4.90738644149757e-05	2.27038662545267	39.4961971076593	59	97	mitotic DNA damage checkpoint	biological_process	0.179119605114661	1.18293799581046
832	GO:0032091	4.98554065217085e-05	2.2115352267581	41.9392608462774	62	103	negative regulation of protein binding	biological_process	0.181972233804236	1.14504822259581
833	GO:0034404	4.99499929555916e-05	2.19379228014326	42.7536154258168	63	105	nucleobase-containing small molecule biosynthetic process	biological_process	0.182317474287909	1.13342693021046
834	GO:2001241	5.07872980314402e-05	Inf	4.47895018746652	11	11	positive regulation of extrinsic apoptotic signaling pathway in absence of ligand	biological_process	0.185373637814757	Inf
835	GO:0009150	5.09595453770611e-05	1.49097378323159	162.463738618104	201	399	purine ribonucleotide metabolic process	biological_process	0.186002340626273	0.576254889992711
836	GO:0051701	5.12252145315121e-05	1.75166554469695	82.2498125334762	110	202	interaction with host	biological_process	0.186972033040019	0.808727339397414
837	GO:0033048	5.40743100705374e-05	3.65029054410988	17.1014461703267	30	42	negative regulation of mitotic sister chromatid segregation	biological_process	0.197371231757462	1.86801129957192
838	GO:0033047	5.434479393207e-05	2.67892740583929	27.6880557043385	44	68	regulation of mitotic sister chromatid segregation	biological_process	0.198358497852056	1.42165548724425
839	GO:0042327	5.47307282075851e-05	1.2808086931363	434.865345474022	496	1068	positive regulation of phosphorylation	biological_process	0.199767157957686	0.357055004895347
840	GO:0031123	5.50058306640828e-05	1.91413309319389	61.0765934654526	85	150	RNA 3'-end processing	biological_process	0.200771281923902	0.936691146550762
841	GO:0002478	5.61201461419521e-05	1.82105946463042	71.2560257096947	97	175	antigen processing and presentation of exogenous peptide antigen	biological_process	0.204838533418125	0.864778032653422
842	GO:0008654	5.71732919344566e-05	1.63305724818802	105.866095340118	137	260	phospholipid biosynthetic process	biological_process	0.208682515560767	0.707575366667692
843	GO:0042542	5.73161996085167e-05	1.92826849230626	59.4478843063739	83	146	response to hydrogen peroxide	biological_process	0.209204128571086	0.947305946562692
844	GO:2000785	5.76927799459821e-05	4.21703038836091	14.2512051419389	26	35	regulation of autophagosome assembly	biological_process	0.210578646802835	2.07622741786547
845	GO:0043406	5.92613187981902e-05	1.63435552647411	105.051740760578	136	258	positive regulation of MAP kinase activity	biological_process	0.216303813613394	0.708721851591872
846	GO:0042276	6.14915719864469e-05	8.26653482751044	8.14354579539368	17	20	error-prone translesion synthesis	biological_process	0.224444237750531	3.04728270608316
847	GO:0070987	6.14915719864469e-05	8.26653482751044	8.14354579539368	17	20	error-free translesion synthesis	biological_process	0.224444237750531	3.04728270608316
848	GO:0007007	6.23081151942075e-05	3.48196051735875	17.9158007498661	31	44	inner mitochondrial membrane organization	biological_process	0.227424620458857	1.79989984407641
849	GO:1901028	6.23081151942075e-05	3.48196051735875	17.9158007498661	31	44	regulation of mitochondrial outer membrane permeabilization involved in apoptotic signaling pathway	biological_process	0.227424620458857	1.79989984407641
850	GO:0071456	6.31690985055679e-05	1.72718150516478	84.2856989823246	112	207	cellular response to hypoxia	biological_process	0.230567209545323	0.788419700030542
851	GO:0048534	6.39599443496372e-05	1.29916469378037	378.267702196036	435	929	hematopoietic or lymphoid organ development	biological_process	0.233453796876176	0.377584331354867
852	GO:0032273	6.40157340606388e-05	1.97667890656875	54.5617568291377	77	134	positive regulation of protein polymerization	biological_process	0.233657429321332	0.983078537469024
853	GO:0043280	6.50668537170044e-05	1.98576363843438	53.7474022495983	76	132	positive regulation of cysteine-type endopeptidase activity involved in apoptotic process	biological_process	0.237494016067066	0.989693911913661
854	GO:0030100	6.52223138365271e-05	1.72989715317956	83.4713444027852	111	205	regulation of endocytosis	biological_process	0.238061445503324	0.790686268492973
855	GO:0045931	6.56582851867335e-05	1.85031583307445	66.3698982324585	91	163	positive regulation of mitotic cell cycle	biological_process	0.239652740931577	0.887771547455211
856	GO:1901799	6.61535789004491e-05	2.92147012162877	23.209105516872	38	57	negative regulation of proteasomal protein catabolic process	biological_process	0.241460562986639	1.54669453467113
857	GO:0032872	6.61709509605069e-05	1.66368053446705	96.5010176754151	126	237	regulation of stress-activated MAPK cascade	biological_process	0.24152397100585	0.734378428918764
858	GO:0010467	6.77784371933892e-05	1.12580086052224	2758.21896089984	2882	6774	gene expression	biological_process	0.247391295755871	0.170951656063694
859	GO:1904951	6.83557379098813e-05	1.44380599830237	185.672844134976	226	456	positive regulation of establishment of protein localization	biological_process	0.249498443371067	0.529876902827504
860	GO:0006469	6.85117038858839e-05	1.66541028852116	95.6866630958757	125	235	negative regulation of protein kinase activity	biological_process	0.250067719183476	0.735877641738771
861	GO:0001934	6.87504532055147e-05	1.28355494954329	414.099303695769	473	1017	positive regulation of protein phosphorylation	biological_process	0.250939154200129	0.36014505963493
862	GO:0051101	6.89483448497637e-05	2.0256205945449	50.4899839314408	72	124	regulation of DNA binding	biological_process	0.251661458701638	1.01836397787689
863	GO:0030041	6.91327858703027e-05	1.78586523268592	74.1062667380825	100	182	actin filament polymerization	biological_process	0.252334668426605	0.836623214013665
864	GO:0043154	6.97866772058372e-05	2.37529801324503	34.2028923406535	52	84	negative regulation of cysteine-type endopeptidase activity involved in apoptotic process	biological_process	0.254721371801306	1.24810853039456
865	GO:0031111	7.00798572021163e-05	3.94146534653465	15.0655597214783	27	37	negative regulation of microtubule polymerization or depolymerization	biological_process	0.255791478787724	1.9787320903803
866	GO:0061077	7.09071395278759e-05	2.84855216184054	24.0234600964114	39	59	chaperone-mediated protein folding	biological_process	0.258811059276747	1.51022882465324
867	GO:0008625	7.09392376800677e-05	2.34771211920503	35.0172469201928	53	86	extrinsic apoptotic signaling pathway via death domain receptors	biological_process	0.258928217532247	1.23125551336358
868	GO:0061458	7.10626718439818e-05	1.45551837470841	176.714943760043	216	434	reproductive system development	biological_process	0.259378752230533	0.541533052400133
869	GO:1905330	7.11624866141049e-05	1.78975817080575	73.2919121585431	99	180	regulation of morphogenesis of an epithelium	biological_process	0.259743076141483	0.839764666065699
870	GO:0051091	7.23855792344754e-05	1.61973942916406	106.273272629888	137	261	positive regulation of DNA-binding transcription factor activity	biological_process	0.264207364205835	0.695761742437646
871	GO:0072425	7.32257010002558e-05	18.9578337066807	5.70048205677558	13	14	signal transduction involved in G2 DNA damage checkpoint	biological_process	0.267273808650934	4.24472221317498
872	GO:1904923	7.32257010002558e-05	18.9578337066807	5.70048205677558	13	14	regulation of autophagy of mitochondrion in response to mitochondrial depolarization	biological_process	0.267273808650934	4.24472221317498
873	GO:0048729	7.39782510356309e-05	1.35407539110508	272.808784145688	321	670	tissue morphogenesis	biological_process	0.270020616280053	0.437308066346787
874	GO:2000278	7.41609287741683e-05	2.12721001471333	43.9751472951259	64	108	regulation of DNA biosynthetic process	biological_process	0.270687390025714	1.08896247440264
875	GO:0060070	7.42307593368928e-05	1.52999793219571	136.404392072844	171	335	canonical Wnt signaling pathway	biological_process	0.270942271579659	0.613529703105504
876	GO:0098876	7.43612027822499e-05	2.23160964447173	39.0890198178897	58	96	vesicle-mediated transport to the plasma membrane	biological_process	0.271418390155212	1.15808469148764
877	GO:0098732	7.46680061914698e-05	2.15868384489074	42.3464381360471	62	104	macromolecule deacylation	biological_process	0.272538222598865	1.1101519655432
878	GO:0009408	7.53531682730268e-05	1.79784447499136	71.6632029994644	97	176	response to heat	biological_process	0.275039064196548	0.84626822393169
879	GO:2001244	7.5446860826637e-05	2.78258460220904	24.8378146759507	40	61	positive regulation of intrinsic apoptotic signaling pathway	biological_process	0.275381042017225	1.47642555219685
880	GO:0051092	7.76716626069789e-05	1.8913622690159	60.6694161756829	84	149	positive regulation of NF-kappaB transcription factor activity	biological_process	0.283501568515473	0.919425721646358
881	GO:0043039	7.88630045323614e-05	3.21265688994583	19.5445099089448	33	48	tRNA aminoacylation	biological_process	0.287849966543119	1.68376690997032
882	GO:0051653	7.88630045323614e-05	3.21265688994583	19.5445099089448	33	48	spindle localization	biological_process	0.287849966543119	1.68376690997032
883	GO:2000059	7.88630045323614e-05	3.21265688994583	19.5445099089448	33	48	negative regulation of ubiquitin-dependent protein catabolic process	biological_process	0.287849966543119	1.68376690997032
884	GO:0007062	7.97490842993474e-05	2.72261966310373	25.6521692554901	41	63	sister chromatid cohesion	biological_process	0.291084157692618	1.44499545888614
885	GO:0019221	7.99327529974302e-05	1.31961929497243	324.927477236208	377	798	cytokine-mediated signaling pathway	biological_process	0.29175454844062	0.400121777708966
886	GO:0048002	8.38237336075468e-05	1.75394858849397	76.9565077664703	103	189	antigen processing and presentation of peptide antigen	biological_process	0.305956627667546	0.81060646031866
887	GO:0002244	8.65789056428441e-05	1.82000215928312	67.5914301017675	92	166	hematopoietic progenitor cell differentiation	biological_process	0.316013005596381	0.86394016206419
888	GO:0038128	8.65896300655817e-05	4.3784639746635	13.0296732726299	24	32	ERBB2 signaling pathway	biological_process	0.316052149739373	2.13042484133452
889	GO:2000573	8.75724539536629e-05	2.61769634431362	27.2808784145688	43	67	positive regulation of DNA biosynthetic process	biological_process	0.319639456930869	1.38829775276026
890	GO:0045944	8.87252138838076e-05	1.25493420621931	489.42710230316	552	1202	positive regulation of transcription by RNA polymerase II	biological_process	0.323847030675898	0.327611728439536
891	GO:0048608	9.16246505638823e-05	1.44842801503996	175.493411890734	214	431	reproductive structure development	biological_process	0.33442997455817	0.53448798635116
892	GO:0000302	9.40719205033065e-05	1.65350688349397	94.4651312265667	123	232	response to reactive oxygen species	biological_process	0.343362509837069	0.725529051432831
893	GO:0045005	9.6055695688893e-05	3.52814824596153	16.694268880557	29	41	DNA-dependent DNA replication maintenance of fidelity	biological_process	0.350603289264459	1.8189111814227
894	GO:0071363	9.66523607301799e-05	1.3370410873301	287.467166577397	336	706	cellular response to growth factor stimulus	biological_process	0.352781116665157	0.419043800193114
895	GO:0007568	9.71450057357022e-05	1.53233096356633	130.703910016069	164	321	aging	biological_process	0.354579270935313	0.615727934291242
896	GO:0010562	9.74963387177322e-05	1.26047679049548	463.3677557579	524	1138	positive regulation of phosphorus metabolic process	biological_process	0.355861636319723	0.333969553701933
897	GO:0045937	9.74963387177322e-05	1.26047679049548	463.3677557579	524	1138	positive regulation of phosphate metabolic process	biological_process	0.355861636319723	0.333969553701933
898	GO:0007063	9.83818607173347e-05	6.56487341772152	8.95790037493305	18	22	regulation of sister chromatid cohesion	biological_process	0.359093791618272	2.71476719369455
899	GO:1904666	9.83818607173347e-05	6.56487341772152	8.95790037493305	18	22	regulation of ubiquitin protein ligase activity	biological_process	0.359093791618272	2.71476719369455
900	GO:0009611	0.000100311215886755	1.34343206808866	276.473379753615	324	679	response to wounding	biological_process	0.366135937986655	0.425923371958136
901	GO:0070848	0.000101964459988992	1.32803248838314	299.682485270487	349	736	response to growth factor	biological_process	0.372170278959821	0.409290440552248
902	GO:2000779	0.000102213520862493	2.41877790254992	31.3526513122657	48	77	regulation of double-strand break repair	biological_process	0.3730793511481	1.27427830400153
903	GO:0007094	0.000106503893442663	4.05430176117783	13.8440278521693	25	34	mitotic spindle assembly checkpoint	biological_process	0.388739211065719	2.01945347241431
904	GO:0031577	0.000106503893442663	4.05430176117783	13.8440278521693	25	34	spindle checkpoint	biological_process	0.388739211065719	2.01945347241431
905	GO:0071173	0.000106503893442663	4.05430176117783	13.8440278521693	25	34	spindle assembly checkpoint	biological_process	0.388739211065719	2.01945347241431
906	GO:0071174	0.000106503893442663	4.05430176117783	13.8440278521693	25	34	mitotic spindle checkpoint	biological_process	0.388739211065719	2.01945347241431
907	GO:0006164	0.000106848524690417	1.73064332306797	78.1780396357793	104	192	purine nucleotide biosynthetic process	biological_process	0.389997115120023	0.791308423108265
908	GO:0060218	0.000107651838330443	2.32931068732618	33.7957150508838	51	83	hematopoietic stem cell differentiation	biological_process	0.392929209906117	1.21990308144263
909	GO:0070302	0.000107717884585135	1.63393656159889	97.3153722549545	126	239	regulation of stress-activated protein kinase signaling cascade	biological_process	0.393170278735743	0.708351971217156
910	GO:0009141	0.000108643965781307	2.07975000737007	44.3823245848956	64	109	nucleoside triphosphate metabolic process	biological_process	0.396550475101769	1.05641012221106
911	GO:1901532	0.000108944964901626	2.30311057595826	34.6100696304231	52	85	regulation of hematopoietic progenitor cell differentiation	biological_process	0.397649121890933	1.20358367884981
912	GO:0051235	0.000109012837280366	1.53340826623987	128.26084627745	161	315	maintenance of location	biological_process	0.397896856073335	0.616741862203649
913	GO:0051090	0.000109038820907373	1.4416509787754	175.900589180503	214	432	regulation of DNA-binding transcription factor activity	biological_process	0.397991696311912	0.527721932860987
914	GO:0010332	0.000109817176590155	2.84421330921487	22.8019282271023	37	56	response to gamma radiation	biological_process	0.400832694554065	1.50802966770216
915	GO:0070936	0.000109817176590155	2.84421330921487	22.8019282271023	37	56	protein K48-linked ubiquitination	biological_process	0.400832694554065	1.50802966770216
916	GO:0090307	0.000109817176590155	2.84421330921487	22.8019282271023	37	56	mitotic spindle assembly	biological_process	0.400832694554065	1.50802966770216
917	GO:0006066	0.000110271654662207	1.48359012241452	150.655597214783	186	370	alcohol metabolic process	biological_process	0.402491539517054	0.569092567675166
918	GO:0001666	0.000110851632308466	1.49218964099753	146.176647027317	181	359	response to hypoxia	biological_process	0.404608457925899	0.577430898019788
919	GO:0035601	0.000110947508108825	2.1235847209856	41.9392608462774	61	103	protein deacylation	biological_process	0.40495840459721	1.0865016665415
920	GO:0031532	0.000111444727583272	2.13962784019248	41.1249062667381	60	101	actin cytoskeleton reorganization	biological_process	0.406773255678944	1.09735988083181
921	GO:0006629	0.000114047990640851	1.23078010555795	572.898446705945	639	1407	lipid metabolic process	biological_process	0.416275165839107	0.299573029118143
922	GO:0007409	0.000115083152698204	1.4196915879754	190.558971612212	230	468	axonogenesis	biological_process	0.420053507348444	0.505577554501408
923	GO:0046605	0.000116731029181945	2.77514542570069	23.6162828066417	38	58	regulation of centrosome cycle	biological_process	0.426068256514101	1.47256337486451
924	GO:0032970	0.000116894450836047	1.46787257019438	157.984788430637	194	388	regulation of actin filament-based process	biological_process	0.426664745551572	0.553726729537865
925	GO:0006418	0.000122237954742773	3.23295658244806	18.3229780396358	31	45	tRNA aminoacylation for protein translation	biological_process	0.446168534811123	1.69285413267047
926	GO:0051170	0.000123034283901094	1.80451004420325	66.3698982324585	90	163	import into nucleus	biological_process	0.449075136238995	0.851607173538213
927	GO:0051893	0.000123231807170051	2.71266126442644	24.430637386181	39	60	regulation of focal adhesion assembly	biological_process	0.449796096170688	1.43970890657928
928	GO:0090109	0.000123231807170051	2.71266126442644	24.430637386181	39	60	regulation of cell-substrate junction assembly	biological_process	0.449796096170688	1.43970890657928
929	GO:0150116	0.000123231807170051	2.71266126442644	24.430637386181	39	60	regulation of cell-substrate junction organization	biological_process	0.449796096170688	1.43970890657928
930	GO:1901652	0.000123794254549853	1.39265960412459	211.732190680236	253	520	response to peptide	biological_process	0.451849029106965	0.477842675417518
931	GO:0045740	0.000127155958071833	3.79498416050686	14.6583824317086	26	36	positive regulation of DNA replication	biological_process	0.46411924696219	1.92409386413721
932	GO:0045841	0.000127155958071833	3.79498416050686	14.6583824317086	26	36	negative regulation of mitotic metaphase/anaphase transition	biological_process	0.46411924696219	1.92409386413721
933	GO:0048589	0.000128456034171408	1.33823218723263	274.437493304767	321	674	developmental growth	biological_process	0.46886452472564	0.420328449542743
934	GO:0006521	0.000129294829065147	2.65586304729389	25.2449919657204	40	62	regulation of cellular amino acid metabolic process	biological_process	0.471926126087788	1.40918075433389
935	GO:0045664	0.000131601125528428	1.34270179074903	267.108302088913	313	656	regulation of neuron differentiation	biological_process	0.48034410817876	0.42513892294875
936	GO:0010976	0.000131916964671673	1.56302013899297	114.416818425281	145	281	positive regulation of neuron projection development	biological_process	0.481496921051605	0.644336367101563
937	GO:0030097	0.000133956626159088	1.29012589693181	361.16625602571	414	887	hemopoiesis	biological_process	0.488941685480671	0.36751185790952
938	GO:0043297	0.000134903385931731	2.60400913152735	26.0593465452598	41	64	apical junction assembly	biological_process	0.492397358650817	1.380734507638
939	GO:0090087	0.000135036437539635	1.31507793079336	309.861917514729	359	761	regulation of peptide transport	biological_process	0.492882997019668	0.39514829536379
940	GO:0032606	0.000135905873616849	1.94146029292795	52.1186930905195	73	128	type I interferon production	biological_process	0.496056438701499	0.957142201306791
941	GO:0032479	0.000138514498887478	1.9502434705622	51.3043385109802	72	126	regulation of type I interferon production	biological_process	0.505577920939296	0.963654242870432
942	GO:1902108	0.000140047714266014	2.55648148148148	26.8737011247991	42	66	regulation of mitochondrial membrane permeability involved in apoptotic process	biological_process	0.51117415707095	1.35415957553724
943	GO:0007596	0.000140174641602827	1.50224687771538	136.811569362614	170	336	blood coagulation	biological_process	0.511637441850317	0.587121923363396
944	GO:0034629	0.000142199706260706	5.54390083080575	9.77225495447242	19	24	cellular protein-containing complex localization	biological_process	0.519028927851578	2.47090145080406
945	GO:0098840	0.000144724029190801	2.51276094721524	27.6880557043385	43	68	protein transport along microtubule	biological_process	0.528242706546422	1.32927342622384
946	GO:0099118	0.000144724029190801	2.51276094721524	27.6880557043385	43	68	microtubule-based protein transport	biological_process	0.528242706546422	1.32927342622384
947	GO:0065002	0.000147290900719836	3.0115933412604	19.9516871987145	33	49	intracellular protein transmembrane transport	biological_process	0.537611787627403	1.59052697447349
948	GO:1990090	0.000147290900719836	3.0115933412604	19.9516871987145	33	49	cellular response to nerve growth factor stimulus	biological_process	0.537611787627403	1.59052697447349
949	GO:0016572	0.000148138414048922	3.58282628262826	15.472737011248	27	38	histone phosphorylation	biological_process	0.540705211278567	1.8410980945488
950	GO:0046825	0.000148138414048922	3.58282628262826	15.472737011248	27	38	regulation of protein export from nucleus	biological_process	0.540705211278567	1.8410980945488
951	GO:0009123	0.000152682090949168	2.43504918177407	29.3167648634172	45	72	nucleoside monophosphate metabolic process	biological_process	0.557289631964463	1.2839509113569
952	GO:0009301	0.000152682090949168	2.43504918177407	29.3167648634172	45	72	snRNA transcription	biological_process	0.557289631964463	1.2839509113569
953	GO:1902036	0.000152682090949168	2.43504918177407	29.3167648634172	45	72	regulation of hematopoietic stem cell differentiation	biological_process	0.557289631964463	1.2839509113569
954	GO:1902905	0.00015302736058078	1.68024471963306	83.0641671130155	109	204	positive regulation of supramolecular fiber organization	biological_process	0.558549866119846	0.74867136996197
955	GO:0051651	0.000153895187481884	1.64960353177063	89.1718264595608	116	219	maintenance of location in cell	biological_process	0.561717434308876	0.722119326605348
956	GO:0006119	0.000156564475302504	1.8517401276426	59.0407070166042	81	145	oxidative phosphorylation	biological_process	0.57146033485414	0.88888164564574
957	GO:0051444	0.000158160812812876	10.2084870848708	6.51483663631494	14	16	negative regulation of ubiquitin-protein transferase activity	biological_process	0.577286966766999	3.35169716708895
958	GO:1902275	0.000159108420833701	1.72236423228316	75.3277986073915	100	185	regulation of chromatin organization	biological_process	0.58074573604301	0.784390265001255
959	GO:0006487	0.000161265574494283	2.33794016415144	31.7598286020354	48	78	protein N-linked glycosylation	biological_process	0.588619346904133	1.22523800686416
960	GO:0050767	0.000161853072776658	1.2977669366348	334.69973219068	385	822	regulation of neurogenesis	biological_process	0.5907637156348	0.376031315885854
961	GO:0008630	0.000162413778270653	2.0740109108964	42.3464381360471	61	104	intrinsic apoptotic signaling pathway in response to DNA damage	biological_process	0.592810290687882	1.0524234838593
962	GO:0043462	0.000163286616406771	2.30975514963078	32.5741831815747	49	80	regulation of ATPase activity	biological_process	0.595996149884715	1.20773992387684
963	GO:0042773	0.000166122236477093	2.11964475079533	39.903374397429	58	98	ATP synthesis coupled electron transport	biological_process	0.606346163141389	1.0838224915753
964	GO:0006368	0.000166170723704833	2.25852084612514	34.2028923406535	51	84	transcription elongation from RNA polymerase II promoter	biological_process	0.606523141522642	1.17537822989788
965	GO:0033108	0.000166940249270352	2.13642249069684	39.0890198178897	57	96	mitochondrial respiratory chain complex assembly	biological_process	0.609331909836786	1.09519697706316
966	GO:0097327	0.000166940249270352	2.13642249069684	39.0890198178897	57	96	response to antineoplastic agent	biological_process	0.609331909836786	1.09519697706316
967	GO:0006906	0.000167519558421076	2.15408651498877	38.2746652383503	56	94	vesicle fusion	biological_process	0.611446388236928	1.10707619428265
968	GO:1901216	0.000167519558421076	2.15408651498877	38.2746652383503	56	94	positive regulation of neuron death	biological_process	0.611446388236928	1.10707619428265
969	GO:1904925	0.000167740811721428	17.497233201581	5.29330476700589	12	13	positive regulation of autophagy of mitochondrion in response to mitochondrial depolarization	biological_process	0.612253962783213	4.1290549048343
970	GO:0031058	0.000167887148782948	2.19236883942766	36.6459560792716	54	90	positive regulation of histone modification	biological_process	0.61278809305776	1.13249053463469
971	GO:0072583	0.00016909138823092	3.4060382008626	16.2870915907874	28	40	clathrin-dependent endocytosis	biological_process	0.61718356704286	1.76809461584029
972	GO:0098760	0.00016909138823092	3.4060382008626	16.2870915907874	28	40	response to interleukin-7	biological_process	0.61718356704286	1.76809461584029
973	GO:0098761	0.00016909138823092	3.4060382008626	16.2870915907874	28	40	cellular response to interleukin-7	biological_process	0.61718356704286	1.76809461584029
974	GO:0036297	0.00017027391294856	2.83944906979135	21.5803963577933	35	53	interstrand cross-link repair	biological_process	0.621499782262244	1.50561103487656
975	GO:0034330	0.000176667490194975	1.33206911712772	270.77289769684	316	665	cell junction organization	biological_process	0.644836339211659	0.413668941531095
976	GO:0051402	0.000178666073160014	1.60638824559057	97.3153722549545	125	239	neuron apoptotic process	biological_process	0.65213116703405	0.683820617821246
977	GO:0031954	0.000191202111429307	4.86327266332542	10.5866095340118	20	26	positive regulation of protein autophosphorylation	biological_process	0.697887706716971	2.28192747971149
978	GO:0051788	0.000191202111429307	4.86327266332542	10.5866095340118	20	26	response to misfolded protein	biological_process	0.697887706716971	2.28192747971149
979	GO:0060759	0.000194034673115104	1.69690909090909	77.36368505624	102	190	regulation of response to cytokine stimulus	biological_process	0.708226556870128	0.762909276956154
980	GO:0034250	0.000195495810674994	1.80742688136707	61.890948044992	84	152	positive regulation of cellular amide metabolic process	biological_process	0.713559708963729	0.853937284784788
981	GO:0061564	0.000196061986614603	1.38049005796633	209.289126941618	249	514	axon development	biological_process	0.7156262511433	0.46518049794096
982	GO:0036499	0.000199590249585894	6.19934080421885	8.55072308516336	17	21	PERK-mediated unfolded protein response	biological_process	0.728504410988513	2.63211481726644
983	GO:0001885	0.000199650448555974	2.64275641509909	24.0234600964114	38	59	endothelial cell development	biological_process	0.728724137229306	1.40204345679055
984	GO:0030521	0.000199650448555974	2.64275641509909	24.0234600964114	38	59	androgen receptor signaling pathway	biological_process	0.728724137229306	1.40204345679055
985	GO:0006367	0.000200649509120911	1.69951439424935	76.5493304767006	101	188	transcription initiation from RNA polymerase II promoter	biological_process	0.732370708291324	0.765122581017102
986	GO:0048872	0.000200731955647047	1.58923817255752	100.165613283342	128	246	homeostasis of number of cells	biological_process	0.73267163811172	0.668335351633312
987	GO:0014065	0.000206639854037622	1.81770631850419	60.2622388859132	82	148	phosphatidylinositol 3-kinase signaling	biological_process	0.75423546723732	0.862119126339958
988	GO:0010468	0.000209044104074205	1.12391292351514	2155.59657204071	2263	5294	regulation of gene expression	biological_process	0.763010979870847	0.168530265381587
989	GO:0007080	0.000209726656059443	3.12825447136065	17.9158007498661	30	44	mitotic metaphase plate congression	biological_process	0.765502294616967	1.64535787506137
990	GO:0050769	0.000210906210273711	1.39607001746919	193.00203535083	231	474	positive regulation of neurogenesis	biological_process	0.769807667499046	0.481371299228405
991	GO:0072359	0.000216019979703418	1.24130984051442	475.990251740761	534	1169	circulatory system development	biological_process	0.788472925917476	0.311863268232959
992	GO:1901617	0.000221587989853684	1.55624750125911	108.309159078736	137	266	organic hydroxy compound biosynthetic process	biological_process	0.808796162965948	0.638071520763696
993	GO:0019884	0.000221730707124236	1.70771144278607	74.1062667380825	98	182	antigen processing and presentation of exogenous antigen	biological_process	0.80931708100346	0.772064218968172
994	GO:0072665	0.000222212750155408	2.49528281091566	26.4665238350295	41	65	protein localization to vacuole	biological_process	0.811076538067238	1.31920333731929
995	GO:0048584	0.00022742589408891	1.16754096023925	993.919764327799	1074	2441	positive regulation of response to stimulus	biological_process	0.830104513424522	0.223473164151181
996	GO:0051261	0.000228114344003928	2.00230107787332	44.3823245848956	63	109	protein depolymerization	biological_process	0.832617355614339	1.0016589226736
997	GO:0001881	0.000228531677184365	3.64854163917118	14.2512051419389	25	35	receptor recycling	biological_process	0.834140621722932	1.86731991868605
998	GO:0030178	0.000234617916938419	1.64178023729485	85.5072308516336	111	210	negative regulation of Wnt signaling pathway	biological_process	0.856355396825229	0.715261026151312
999	GO:0009636	0.000234992800418884	1.36772417889761	216.211140867702	256	531	response to toxic substance	biological_process	0.857723721528928	0.45177731950919
1000	GO:1905269	0.000237647884414139	2.03974024532386	41.9392608462774	60	103	positive regulation of chromatin organization	biological_process	0.867414778111606	1.028385441097
1001	GO:0042060	0.000237837088027495	1.35467685914906	230.055168719871	271	565	wound healing	biological_process	0.868105371300358	0.437948756154046
1002	GO:0042795	0.000237990816084172	2.3806219556418	28.9095875736476	44	71	snRNA transcription by RNA polymerase II	biological_process	0.868666478707228	1.25133853785996
1003	GO:0071479	0.000237990816084172	2.3806219556418	28.9095875736476	44	71	cellular response to ionizing radiation	biological_process	0.868666478707228	1.25133853785996
1004	GO:0015980	0.000238328896106711	1.52847946045371	116.45270487413	146	286	energy derivation by oxidation of organic compounds	biological_process	0.869900470789497	0.612097165570861
1005	GO:0048259	0.000240433456180107	2.05341439240418	41.1249062667381	59	101	regulation of receptor-mediated endocytosis	biological_process	0.87758211505739	1.03802480208765
1006	GO:0006650	0.000241377273506414	1.49404003477143	129.889555436529	161	319	glycerophospholipid metabolic process	biological_process	0.88102704829841	0.579218807559775
1007	GO:0042775	0.000245275684976027	2.08282306163022	39.4961971076593	57	97	mitochondrial ATP synthesis coupled electron transport	biological_process	0.895256250162498	1.05854028587352
1008	GO:1903312	0.000249478493514323	2.26231776371416	32.167005891805	48	79	negative regulation of mRNA metabolic process	biological_process	0.910596501327279	1.17780158358824
1009	GO:0032204	0.000250846250574393	2.23737256719184	32.9813604713444	49	81	regulation of telomere maintenance	biological_process	0.915588814596533	1.16180551392286
1010	GO:0048041	0.000250846250574393	2.23737256719184	32.9813604713444	49	81	focal adhesion assembly	biological_process	0.915588814596533	1.16180551392286
1011	GO:0072384	0.000252009361909645	2.19189511323004	34.6100696304231	51	85	organelle transport along microtubule	biological_process	0.919834170970203	1.13217876397211
1012	GO:0031333	0.000254553857076621	1.86599912052475	53.7474022495983	74	132	negative regulation of protein-containing complex assembly	biological_process	0.929121578329665	0.899948306224572
1013	GO:0008033	0.000260821615172216	1.87299867413254	52.9330476700589	73	130	tRNA processing	biological_process	0.951998895378587	0.905349878319296
1014	GO:0044255	0.000261199849053581	1.24857748316111	436.086877343332	491	1071	cellular lipid metabolic process	biological_process	0.953379449045569	0.320285353587864
1015	GO:1902100	0.000262063105582071	3.44967361044447	15.0655597214783	26	37	negative regulation of metaphase/anaphase transition of cell cycle	biological_process	0.95653033537456	1.78645986830572
1016	GO:0009161	0.000264353516060942	2.83418432771444	20.3588644884842	33	50	ribonucleoside monophosphate metabolic process	biological_process	0.964890333622438	1.50293359030663
1017	GO:0032873	0.000264353516060942	2.83418432771444	20.3588644884842	33	50	negative regulation of stress-activated MAPK cascade	biological_process	0.964890333622438	1.50293359030663
1018	GO:0042398	0.000264353516060942	2.83418432771444	20.3588644884842	33	50	cellular modified amino acid biosynthetic process	biological_process	0.964890333622438	1.50293359030663
1019	GO:0045540	0.000264353516060942	2.83418432771444	20.3588644884842	33	50	regulation of cholesterol biosynthetic process	biological_process	0.964890333622438	1.50293359030663
1020	GO:0070303	0.000264353516060942	2.83418432771444	20.3588644884842	33	50	negative regulation of stress-activated protein kinase signaling cascade	biological_process	0.964890333622438	1.50293359030663
1021	GO:0106118	0.000264353516060942	2.83418432771444	20.3588644884842	33	50	regulation of sterol biosynthetic process	biological_process	0.964890333622438	1.50293359030663
1022	GO:0022603	0.000270342031832264	1.23829758501947	470.289769683985	527	1155	regulation of anatomical structure morphogenesis	biological_process	0.986748416187765	0.308358061596227
1023	GO:0007064	0.000279512747144796	5.25142405063291	9.36507766470273	18	23	mitotic sister chromatid cohesion	biological_process	1	2.39270869748375
1024	GO:0050817	0.000286793858243528	1.46642443816445	139.254633101232	171	342	coagulation	biological_process	1	0.552302733901561
1025	GO:0019882	0.000291255730525566	1.600055426886	92.0220674879486	118	226	antigen processing and presentation	biological_process	1	0.678121881805478
1026	GO:0005996	0.00029187273075948	1.51750030438621	116.859882163899	146	287	monosaccharide metabolic process	biological_process	1	0.601696805862456
1027	GO:2000816	0.000294828479510205	3.2839603960396	15.8799143010177	27	39	negative regulation of mitotic sister chromatid separation	biological_process	1	1.7154367285829
1028	GO:0045666	0.00029501524766704	1.44330527132297	151.062774504553	184	371	positive regulation of neuron differentiation	biological_process	1	0.529376474357803
1029	GO:0006661	0.000304973706250777	1.92990445859873	47.2325656132833	66	116	phosphatidylinositol biosynthetic process	biological_process	1	0.948529427536036
1030	GO:0032933	0.000306783544765273	Inf	3.66459560792716	9	9	SREBP signaling pathway	biological_process	1	Inf
1031	GO:0051660	0.000306783544765273	Inf	3.66459560792716	9	9	establishment of centrosome localization	biological_process	1	Inf
1032	GO:1904667	0.000306783544765273	Inf	3.66459560792716	9	9	negative regulation of ubiquitin protein ligase activity	biological_process	1	Inf
1033	GO:0035295	0.000313843911224566	1.24015931617459	451.966791644349	507	1110	tube development	biological_process	1	0.310525467298414
1034	GO:0061951	0.000320735818790594	2.57287004689516	23.6162828066417	37	58	establishment of protein localization to plasma membrane	biological_process	1	1.36337858982158
1035	GO:1902041	0.000320735818790594	2.57287004689516	23.6162828066417	37	58	regulation of extrinsic apoptotic signaling pathway via death domain receptors	biological_process	1	1.36337858982158
1036	GO:0034605	0.000328687240033271	1.82216839546403	55.7832886984467	76	137	cellular response to heat	biological_process	1	0.865656291782517
1037	GO:0034612	0.000341529055790604	1.48472973851253	127.039314408141	157	312	response to tumor necrosis factor	biological_process	1	0.570200344903316
1038	GO:0006644	0.000345193251133835	1.40082644628099	175.086234600964	210	430	phospholipid metabolic process	biological_process	1	0.48627822586175
1039	GO:0006900	0.000345524278429508	2.00547866649812	41.5320835565078	59	102	vesicle budding from membrane	biological_process	1	1.00394661940545
1040	GO:0009132	0.000347703688333091	1.75546687948923	62.7053026245313	84	154	nucleoside diphosphate metabolic process	biological_process	1	0.811854777051819
1041	GO:0090501	0.000347703688333091	1.75546687948923	62.7053026245313	84	154	RNA phosphodiester bond hydrolysis	biological_process	1	0.811854777051819
1042	GO:0006360	0.000349724601317314	2.43410032619237	26.0593465452598	40	64	transcription by RNA polymerase I	biological_process	1	1.28338863276704
1043	GO:1901661	0.000352614816874185	3.72897333274692	13.0296732726299	23	32	quinone metabolic process	biological_process	1	1.89877847990819
1044	GO:1901976	0.000352614816874185	3.72897333274692	13.0296732726299	23	32	regulation of cell cycle checkpoint	biological_process	1	1.89877847990819
1045	GO:0045807	0.000355318284108692	2.03183823885953	39.903374397429	57	98	positive regulation of endocytosis	biological_process	1	1.02278554911566
1046	GO:0051293	0.000356440869598363	3.02358001169569	17.5086234600964	29	43	establishment of spindle localization	biological_process	1	1.59625775691215
1047	GO:1901659	0.000356440869598363	3.02358001169569	17.5086234600964	29	43	glycosyl compound biosynthetic process	biological_process	1	1.59625775691215
1048	GO:0007599	0.000357587226433937	1.45765269830479	138.847455811462	170	341	hemostasis	biological_process	1	0.543647022738231
1049	GO:0033866	0.00036306188777532	2.35940170940171	27.6880557043385	42	68	nucleoside bisphosphate biosynthetic process	biological_process	1	1.23842107132117
1050	GO:0034030	0.00036306188777532	2.35940170940171	27.6880557043385	42	68	ribonucleoside bisphosphate biosynthetic process	biological_process	1	1.23842107132117
1051	GO:0034033	0.00036306188777532	2.35940170940171	27.6880557043385	42	68	purine nucleoside bisphosphate biosynthetic process	biological_process	1	1.23842107132117
1052	GO:0007026	0.00036560035027335	4.61949975823113	10.1794322442421	19	25	negative regulation of microtubule depolymerization	biological_process	1	2.20773663185914
1053	GO:0044068	0.00036560035027335	4.61949975823113	10.1794322442421	19	25	modulation by symbiont of host cellular process	biological_process	1	2.20773663185914
1054	GO:1900101	0.00036560035027335	4.61949975823113	10.1794322442421	19	25	regulation of endoplasmic reticulum unfolded protein response	biological_process	1	2.20773663185914
1055	GO:2000117	0.000367530596946008	2.07660446824534	37.4603106588109	54	92	negative regulation of cysteine-type endopeptidase activity	biological_process	1	1.05422645159818
1056	GO:0035567	0.000369759974235526	1.76392365456821	61.0765934654526	82	150	non-canonical Wnt signaling pathway	biological_process	1	0.818788120102129
1057	GO:0045185	0.000370779709334466	2.09314639848485	36.6459560792716	53	90	maintenance of protein location	biological_process	1	1.06567321985056
1058	GO:0042147	0.000373544161779858	2.11061074319352	35.8316014997322	52	88	retrograde transport, endosome to Golgi	biological_process	1	1.07766052911296
1059	GO:0048013	0.000375776148313293	2.1290765650718	35.0172469201928	51	86	ephrin receptor signaling pathway	biological_process	1	1.09022783239387
1060	GO:0071712	0.000382169042001202	16.0370175207483	4.88612747723621	11	12	ER-associated misfolded protein catabolic process	biological_process	1	4.00333395687297
1061	GO:0010952	0.000384362183205482	1.63685226454653	80.2139260846277	104	197	positive regulation of peptidase activity	biological_process	1	0.710924116055053
1062	GO:0010569	0.000384704058692786	2.91944004226096	18.3229780396358	30	45	regulation of double-strand break repair via homologous recombination	biological_process	1	1.54569168221414
1063	GO:0070316	0.000384704058692786	2.91944004226096	18.3229780396358	30	45	regulation of G0 to G1 transition	biological_process	1	1.54569168221414
1064	GO:0006352	0.000386787738676031	1.54941096075209	101.387145152651	128	249	DNA-templated transcription, initiation	biological_process	1	0.631719850650299
1065	GO:0006417	0.000387586744252203	1.39972331535506	172.643170862346	207	424	regulation of translation	biological_process	1	0.485141676445346
1066	GO:0046931	0.000401003875865921	5.83390456103348	8.14354579539368	16	20	pore complex assembly	biological_process	1	2.54446178485626
1067	GO:1901215	0.000406273826489948	1.61176829013477	84.6928762720943	109	208	negative regulation of neuron death	biological_process	1	0.688644355093494
1068	GO:0006409	0.000406597556389397	3.5021377672209	13.8440278521693	24	34	tRNA export from nucleus	biological_process	1	1.80823583767695
1069	GO:0071431	0.000406597556389397	3.5021377672209	13.8440278521693	24	34	tRNA-containing ribonucleoprotein complex export from nucleus	biological_process	1	1.80823583767695
1070	GO:0045595	0.00040761212675632	1.18032587344077	764.678950187467	833	1878	regulation of cell differentiation	biological_process	1	0.239185224918984
1071	GO:0005975	0.000410053520976659	1.3209221004107	252.042742367434	293	619	carbohydrate metabolic process	biological_process	1	0.401545388110111
1072	GO:0031952	0.000411011211036047	2.8283251882182	19.1373326191751	31	47	regulation of protein autophosphorylation	biological_process	1	1.49994800432641
1073	GO:0045023	0.000411011211036047	2.8283251882182	19.1373326191751	31	47	G0 to G1 transition	biological_process	1	1.49994800432641
1074	GO:0090090	0.000412427123128595	1.67486249781329	72.4775575790037	95	178	negative regulation of canonical Wnt signaling pathway	biological_process	1	0.744042658635685
1075	GO:0007219	0.000413042620664923	1.64051868131868	78.585216925549	102	193	Notch signaling pathway	biological_process	1	0.714152022562437
1076	GO:1902904	0.000417041966523124	1.7824461722488	57.8191751472951	78	142	negative regulation of supramolecular fiber organization	biological_process	1	0.833858509655264
1077	GO:0006006	0.00043731211749298	1.61468057742963	83.0641671130155	107	204	glucose metabolic process	biological_process	1	0.691248793441322
1078	GO:1902175	0.00045466494875739	4.16814259336021	10.9937868237815	20	27	regulation of oxidative stress-induced intrinsic apoptotic signaling pathway	biological_process	1	2.05940463347409
1079	GO:0009185	0.000455219264812755	1.79795359656058	55.376111408677	75	136	ribonucleoside diphosphate metabolic process	biological_process	1	0.846355786772365
1080	GO:0072358	0.000456185643749713	1.27599261043244	326.149009105517	372	801	cardiovascular system development	biological_process	1	0.351619974147189
1081	GO:0032206	0.000457344768318755	2.67648742678469	20.7660417782539	33	51	positive regulation of telomere maintenance	biological_process	1	1.42034087538484
1082	GO:0048260	0.000457344768318755	2.67648742678469	20.7660417782539	33	51	positive regulation of receptor-mediated endocytosis	biological_process	1	1.42034087538484
1083	GO:0072666	0.000457344768318755	2.67648742678469	20.7660417782539	33	51	establishment of protein localization to vacuole	biological_process	1	1.42034087538484
1084	GO:0051031	0.000458931038803756	3.31655608480209	14.6583824317086	25	36	tRNA transport	biological_process	1	1.72968592285455
1085	GO:0007275	0.000471218958502378	1.11445614484815	2236.2176754151	2338	5492	multicellular organism development	biological_process	1	0.156339845978605
1086	GO:0046328	0.000476660605543375	1.64837450677646	75.3277986073915	98	185	regulation of JNK cascade	biological_process	1	0.721044056651714
1087	GO:0035065	0.000477283516578454	2.61256537220429	21.5803963577933	34	53	regulation of histone acetylation	biological_process	1	1.38546713708825
1088	GO:1901653	0.000478742727228989	1.41423368214141	156.763256561328	189	385	cellular response to peptide	biological_process	1	0.500020524823315
1089	GO:0046434	0.000481897775450897	1.80917852101816	53.7474022495983	73	132	organophosphate catabolic process	biological_process	1	0.855334773177627
1090	GO:0034614	0.000489883623492482	1.6880683214549	68.4057846813069	90	168	cellular response to reactive oxygen species	biological_process	1	0.755373295650245
1091	GO:0006120	0.000495073567021862	2.55504162812211	22.3947509373326	35	55	mitochondrial electron transport, NADH to ubiquinone	biological_process	1	1.3533467965234
1092	GO:0070830	0.000495073567021862	2.55504162812211	22.3947509373326	35	55	bicellular tight junction assembly	biological_process	1	1.3533467965234
1093	GO:1901657	0.00049558303366058	1.8150844896277	52.9330476700589	72	130	glycosyl compound metabolic process	biological_process	1	0.860036705207181
1094	GO:0043543	0.000496122705185328	1.53710052793057	100.979967862882	127	248	protein acylation	biological_process	1	0.620211521830379
1095	GO:0000018	0.000499106769853112	1.97122617080569	41.1249062667381	58	101	regulation of DNA recombination	biological_process	1	0.979093315082623
1096	GO:2001056	0.000504674347609419	1.74218071752035	60.6694161756829	81	149	positive regulation of cysteine-type endopeptidase activity	biological_process	1	0.800894283378574
1097	GO:0030838	0.000507771406810446	1.9832812647922	40.3105516871987	57	99	positive regulation of actin filament polymerization	biological_process	1	0.987889292063047
1098	GO:1905898	0.000508899937237227	3.1619148187258	15.472737011248	26	38	positive regulation of response to endoplasmic reticulum stress	biological_process	1	1.66079850233981
1099	GO:0043903	0.000511351140577276	1.57346253755731	90.3933583288699	115	222	regulation of interspecies interactions between organisms	biological_process	1	0.653942830035332
1100	GO:0071236	0.000520896177822978	1.74628056209249	59.8550615961435	80	147	cellular response to antibiotic	biological_process	1	0.804285364822106
1101	GO:0048863	0.000522210149574127	1.52271534589832	104.644563470809	131	257	stem cell differentiation	biological_process	1	0.606646271803277
1102	GO:0006476	0.000531687805548904	2.02317475846888	37.8674879485806	54	93	protein deacetylation	biological_process	1	1.01662094287548
1103	GO:0007040	0.000536028125335143	2.4125146575311	24.8378146759507	38	61	lysosome organization	biological_process	1	1.27053770767945
1104	GO:0080171	0.000536028125335143	2.4125146575311	24.8378146759507	38	61	lytic vacuole organization	biological_process	1	1.27053770767945
1105	GO:0001655	0.000540734583622324	1.44805735445142	134.368505623996	164	330	urogenital system development	biological_process	1	0.534118745614443
1106	GO:0043408	0.000543642522414284	1.27768256990726	312.712158543117	357	768	regulation of MAPK cascade	biological_process	1	0.353529454670249
1107	GO:0000423	0.000543698771738995	4.9590243902439	8.95790037493305	17	22	mitophagy	biological_process	1	2.31005632105564
1108	GO:0006379	0.000543698771738995	4.9590243902439	8.95790037493305	17	22	mRNA cleavage	biological_process	1	2.31005632105564
1109	GO:0006294	0.000544034866158059	3.82963988919668	11.8081414033208	21	29	nucleotide-excision repair, preincision complex assembly	biological_process	1	1.9372087382349
1110	GO:0015949	0.000544034866158059	3.82963988919668	11.8081414033208	21	29	nucleobase-containing small molecule interconversion	biological_process	1	1.9372087382349
1111	GO:0030970	0.000544034866158059	3.82963988919668	11.8081414033208	21	29	retrograde protein transport, ER to cytosol	biological_process	1	1.9372087382349
1112	GO:0031114	0.000544034866158059	3.82963988919668	11.8081414033208	21	29	regulation of microtubule depolymerization	biological_process	1	1.9372087382349
1113	GO:1903513	0.000544034866158059	3.82963988919668	11.8081414033208	21	29	endoplasmic reticulum to cytosol transport	biological_process	1	1.9372087382349
1114	GO:0090181	0.000545784820701015	2.37293402089118	25.6521692554901	39	63	regulation of cholesterol metabolic process	biological_process	1	1.24667198714947
1115	GO:0001959	0.000549521453605194	1.65701163738599	72.0703802892341	94	177	regulation of cytokine-mediated signaling pathway	biological_process	1	0.728583734810477
1116	GO:0007029	0.00055374356317636	2.3365247289077	26.4665238350295	40	65	endoplasmic reticulum organization	biological_process	1	1.22436430623062
1117	GO:0006606	0.000554591927835761	1.7548644338118	58.2263524370648	78	143	protein import into nucleus	biological_process	1	0.811359584249667
1118	GO:0031056	0.000554591927835761	1.7548644338118	58.2263524370648	78	143	regulation of histone modification	biological_process	1	0.811359584249667
1119	GO:1905819	0.000555974746013331	3.03107387661843	16.2870915907874	27	40	negative regulation of chromosome separation	biological_process	1	1.59982901547829
1120	GO:0009144	0.000556591687824863	2.08705357142857	34.6100696304231	50	85	purine nucleoside triphosphate metabolic process	biological_process	1	1.0614676327174
1121	GO:0010720	0.000557088825084492	1.33186142996086	225.169041242635	263	553	positive regulation of cell development	biological_process	1	0.413443988784774
1122	GO:0007076	0.000557900398358155	6.8050430504305	6.92201392608463	14	17	mitotic chromosome condensation	biological_process	1	2.76660428861335
1123	GO:0051960	0.000559353326940589	1.24999272656742	378.674879485806	427	930	regulation of nervous system development	biological_process	1	0.321919700186854
1124	GO:1901879	0.000561126386773534	2.10538079921496	33.7957150508838	49	83	regulation of protein depolymerization	biological_process	1	1.07408119645234
1125	GO:0033238	0.000564831848959296	2.12482249019183	32.9813604713444	48	81	regulation of cellular amine metabolic process	biological_process	1	1.08734232208951
1126	GO:2001021	0.000564831848959296	2.12482249019183	32.9813604713444	48	81	negative regulation of response to DNA damage stimulus	biological_process	1	1.08734232208951
1127	GO:1900034	0.000567624063462666	2.1454831237591	32.167005891805	47	79	regulation of cellular response to heat	biological_process	1	1.10130255297872
1128	GO:0046165	0.000569314728857174	1.65930639330365	71.2560257096947	93	175	alcohol biosynthetic process	biological_process	1	0.730580306598953
1129	GO:0033143	0.000570111863626275	2.19094878920206	30.5382967327263	45	75	regulation of intracellular steroid hormone receptor signaling pathway	biological_process	1	1.13155576345745
1130	GO:0051222	0.000572781879504515	1.37669401414056	179.158007498661	213	440	positive regulation of protein transport	biological_process	1	0.461207939766004
1131	GO:0032869	0.000572901814850557	1.5764198418404	87.9502945902517	112	216	cellular response to insulin stimulus	biological_process	1	0.656651813396174
1132	GO:0006575	0.000586172940811408	1.62769498941996	76.5493304767006	99	188	cellular modified amino acid metabolic process	biological_process	1	0.702830381129023
1133	GO:0002831	0.000616035610747657	1.39504489820111	162.870915907874	195	400	regulation of response to biotic stimulus	biological_process	1	0.48031155457756
1134	GO:0034329	0.000617903148770188	1.38987540443707	166.535511515801	199	409	cell junction assembly	biological_process	1	0.474955558159196
1135	GO:0010165	0.000631578242175456	3.56637349750806	12.6224959828602	22	31	response to X-ray	biological_process	1	1.83445780077161
1136	GO:0007019	0.000640088349106932	2.82175271798935	17.9158007498661	29	44	microtubule depolymerization	biological_process	1	1.49659156406492
1137	GO:0009124	0.000640088349106932	2.82175271798935	17.9158007498661	29	44	nucleoside monophosphate biosynthetic process	biological_process	1	1.49659156406492
1138	GO:0050792	0.000666522384947952	1.58065652522018	84.6928762720943	108	208	regulation of viral process	biological_process	1	0.660523905838856
1139	GO:0007043	0.000685669212494829	1.78963731518917	52.5258703802892	71	129	cell-cell junction assembly	biological_process	1	0.839667243023484
1140	GO:0001919	0.000691451869797064	4.37579113924051	9.77225495447242	18	24	regulation of receptor recycling	biological_process	1	2.12954387853882
1141	GO:0032528	0.000691451869797064	4.37579113924051	9.77225495447242	18	24	microvillus organization	biological_process	1	2.12954387853882
1142	GO:0071218	0.000691451869797064	4.37579113924051	9.77225495447242	18	24	cellular response to misfolded protein	biological_process	1	2.12954387853882
1143	GO:0060284	0.00069370339089318	1.24168880448237	388.039957150509	436	953	regulation of cell development	biological_process	1	0.312303646597719
1144	GO:0046677	0.000697245162139644	1.43881231671554	133.146973754687	162	327	response to antibiotic	biological_process	1	0.524878414591753
1145	GO:0051972	0.000709737039409055	2.66171226118238	19.5445099089448	31	48	regulation of telomerase activity	biological_process	1	1.41235462015955
1146	GO:0006370	0.000715665404067427	3.35577252935744	13.4368505623996	23	33	7-methylguanosine mRNA capping	biological_process	1	1.74664492617993
1147	GO:0009156	0.000715665404067427	3.35577252935744	13.4368505623996	23	33	ribonucleoside monophosphate biosynthetic process	biological_process	1	1.74664492617993
1148	GO:0018279	0.000715665404067427	3.35577252935744	13.4368505623996	23	33	protein N-linked glycosylation via asparagine	biological_process	1	1.74664492617993
1149	GO:0040001	0.000715665404067427	3.35577252935744	13.4368505623996	23	33	establishment of mitotic spindle localization	biological_process	1	1.74664492617993
1150	GO:0070536	0.000715665404067427	3.35577252935744	13.4368505623996	23	33	protein K63-linked deubiquitination	biological_process	1	1.74664492617993
1151	GO:0071478	0.000715767293550414	1.60792286891994	77.7708623460096	100	191	cellular response to radiation	biological_process	1	0.685198202974802
1152	GO:0034446	0.000716165671136104	1.93698275463498	40.7177289769684	57	100	substrate adhesion-dependent cell spreading	biological_process	1	0.953811109380843
1153	GO:0045088	0.000723844505963295	1.45552484976093	124.189073379754	152	305	regulation of innate immune response	biological_process	1	0.541539470392201
1154	GO:0035791	0.000734831476048463	8.74782608695652	5.70048205677558	12	14	platelet-derived growth factor receptor-beta signaling pathway	biological_process	1	3.12892453886115
1155	GO:0043558	0.000734831476048463	8.74782608695652	5.70048205677558	12	14	regulation of translational initiation in response to stress	biological_process	1	3.12892453886115
1156	GO:0044090	0.000734831476048463	8.74782608695652	5.70048205677558	12	14	positive regulation of vacuole organization	biological_process	1	3.12892453886115
1157	GO:0001775	0.000736725711286291	1.19438237464991	586.335297268345	644	1440	cell activation	biological_process	1	0.256264781073381
1158	GO:0032787	0.000737549982766233	1.29309569509186	267.922656668452	308	658	monocarboxylic acid metabolic process	biological_process	1	0.370829045237753
1159	GO:0070671	0.000739055909329167	2.5950388962278	20.3588644884842	32	50	response to interleukin-12	biological_process	1	1.37575616285075
1160	GO:0051053	0.000747840201943092	1.80728334580206	50.0828066416711	68	123	negative regulation of DNA metabolic process	biological_process	1	0.853822709598991
1161	GO:0006348	0.000753910259732621	Inf	3.25741831815747	8	8	chromatin silencing at telomere	biological_process	1	Inf
1162	GO:2000586	0.000753910259732621	Inf	3.25741831815747	8	8	regulation of platelet-derived growth factor receptor-beta signaling pathway	biological_process	1	Inf
1163	GO:0009887	0.000762524595341456	1.22558843114992	434.865345474022	485	1068	animal organ morphogenesis	biological_process	1	0.293474584228144
1164	GO:1990089	0.000764784594104777	2.53539019963702	21.1732190680236	33	52	response to nerve growth factor	biological_process	1	1.34220779683831
1165	GO:0042127	0.000779780712129633	1.17810172195768	692.201392608463	754	1700	regulation of cell population proliferation	biological_process	1	0.236464112536844
1166	GO:0001944	0.000780224416752608	1.26356091218399	322.48441349759	366	792	vasculature development	biological_process	1	0.337495213619921
1167	GO:0060322	0.000794116524922693	1.2659900520837	315.969576861275	359	776	head development	biological_process	1	0.340266068379282
1168	GO:0032435	0.000795104929200379	3.18347369178723	14.2512051419389	24	35	negative regulation of proteasomal ubiquitin-dependent protein catabolic process	biological_process	1	1.67060184184546
1169	GO:0032801	0.000795104929200379	3.18347369178723	14.2512051419389	24	35	receptor catabolic process	biological_process	1	1.67060184184546
1170	GO:0070423	0.000795104929200379	3.18347369178723	14.2512051419389	24	35	nucleotide-binding oligomerization domain containing signaling pathway	biological_process	1	1.67060184184546
1171	GO:0006767	0.000796332439402591	2.01362626034855	35.8316014997322	51	88	water-soluble vitamin metabolic process	biological_process	1	1.00979593638486
1172	GO:0120192	0.000805949980433473	2.43315272454958	22.8019282271023	35	56	tight junction assembly	biological_process	1	1.28282687844944
1173	GO:0006400	0.000807724381590945	2.02889595103578	35.0172469201928	50	86	tRNA modification	biological_process	1	1.02069488048455
1174	GO:0042058	0.000807724381590945	2.02889595103578	35.0172469201928	50	86	regulation of epidermal growth factor receptor signaling pathway	biological_process	1	1.02069488048455
1175	GO:0010833	0.00082797275099895	2.06214082138018	33.3885377611141	48	82	telomere maintenance via telomere lengthening	biological_process	1	1.04414285616374
1176	GO:0032507	0.000834428315832552	2.34871691715279	24.430637386181	37	60	maintenance of protein location in cell	biological_process	1	1.23187284071047
1177	GO:0051306	0.000834428315832552	2.34871691715279	24.430637386181	37	60	mitotic sister chromatid separation	biological_process	1	1.23187284071047
1178	GO:0009142	0.000836603289265384	2.08027996710988	32.5741831815747	47	80	nucleoside triphosphate biosynthetic process	biological_process	1	1.05677770143397
1179	GO:0019318	0.000839666385745537	1.5128287420879	99.3512587038029	124	244	hexose metabolic process	biological_process	1	0.597248678285144
1180	GO:0072332	0.000844073933073616	2.09955664372684	31.7598286020354	46	78	intrinsic apoptotic signaling pathway by p53 class mediator	biological_process	1	1.07008471102192
1181	GO:0046824	0.000844349466057118	2.3117838885951	25.2449919657204	38	62	positive regulation of nucleocytoplasmic transport	biological_process	1	1.20900653736074
1182	GO:1902653	0.000850251166208554	2.12008093329406	30.945474022496	45	76	secondary alcohol biosynthetic process	biological_process	1	1.08411934018153
1183	GO:0044783	0.000851638762939601	2.27781039270131	26.0593465452598	39	64	G1 DNA damage checkpoint	biological_process	1	1.18764766061305
1184	GO:0046782	0.000851638762939601	2.27781039270131	26.0593465452598	39	64	regulation of viral transcription	biological_process	1	1.18764766061305
1185	GO:0051881	0.000858149289746336	2.16538859819991	29.3167648634172	43	72	regulation of mitochondrial membrane potential	biological_process	1	1.11462595261389
1186	GO:0043244	0.000858191259941268	1.84144846796657	46.0110337439743	63	113	regulation of protein-containing complex disassembly	biological_process	1	0.880841024688471
1187	GO:0009135	0.000858842842057128	1.74954329597687	54.5617568291377	73	134	purine nucleoside diphosphate metabolic process	biological_process	1	0.80697836741756
1188	GO:0009179	0.000858842842057128	1.74954329597687	54.5617568291377	73	134	purine ribonucleoside diphosphate metabolic process	biological_process	1	0.80697836741756
1189	GO:0006625	0.000859063487840911	2.21742665824137	27.6880557043385	41	68	protein targeting to peroxisome	biological_process	1	1.148886387935
1190	GO:0072662	0.000859063487840911	2.21742665824137	27.6880557043385	41	68	protein localization to peroxisome	biological_process	1	1.148886387935
1191	GO:0072663	0.000859063487840911	2.21742665824137	27.6880557043385	41	68	establishment of protein localization to peroxisome	biological_process	1	1.148886387935
1192	GO:0043574	0.000859561469596173	2.19047619047619	28.5024102838779	42	70	peroxisomal transport	biological_process	1	1.13124453327825
1193	GO:0000727	0.000865230390857016	14.577186512118	4.47895018746652	10	11	double-strand break repair via break-induced replication	biological_process	1	3.86564039228223
1194	GO:0001731	0.000865230390857016	14.577186512118	4.47895018746652	10	11	formation of translation preinitiation complex	biological_process	1	3.86564039228223
1195	GO:1900102	0.000865230390857016	14.577186512118	4.47895018746652	10	11	negative regulation of endoplasmic reticulum unfolded protein response	biological_process	1	3.86564039228223
1196	GO:1901998	0.000869072566348933	3.03990145616119	15.0655597214783	25	37	toxin transport	biological_process	1	1.60402455688864
1197	GO:0006997	0.000914416987024194	1.75914468783266	52.9330476700589	71	130	nucleus organization	biological_process	1	0.814874147866204
1198	GO:0007266	0.000932924965121951	1.56776996512891	82.6569898232459	105	203	Rho protein signal transduction	biological_process	1	0.64871389203361
1199	GO:0009163	0.000937042852691273	2.91842661034847	15.8799143010177	26	39	nucleoside biosynthetic process	biological_process	1	1.5451907892352
1200	GO:0018107	0.000972662360755471	1.76942854947005	51.3043385109802	69	126	peptidyl-threonine phosphorylation	biological_process	1	0.823283506094062
1201	GO:0050434	0.000998727905463078	2.81431400282885	16.694268880557	27	41	positive regulation of viral transcription	biological_process	1	1.49278330407235
1202	GO:0061028	0.000998727905463078	2.81431400282885	16.694268880557	27	41	establishment of endothelial barrier	biological_process	1	1.49278330407235
1203	GO:0070317	0.000998727905463078	2.81431400282885	16.694268880557	27	41	negative regulation of G0 to G1 transition	biological_process	1	1.49278330407235
1204	GO:0014066	0.00100277445972362	1.77484925480678	50.4899839314408	68	124	regulation of phosphatidylinositol 3-kinase signaling	biological_process	1	0.827696495840904
1205	GO:0006109	0.00100700614486395	1.56981486420412	81.0282806641671	103	199	regulation of carbohydrate metabolic process	biological_process	1	0.650594425203615
1206	GO:0019216	0.00101597221504475	1.36940766337421	166.94268880557	198	410	regulation of lipid metabolic process	biological_process	1	0.45355199106469
1207	GO:0051817	0.00102063781057294	1.90274841437632	40.3105516871987	56	99	modulation of process of other organism involved in symbiotic interaction	biological_process	1	0.928084817877642
1208	GO:0070301	0.00102063781057294	1.90274841437632	40.3105516871987	56	99	cellular response to hydrogen peroxide	biological_process	1	0.928084817877642
1209	GO:0043523	0.0010330894968554	1.5493806810154	85.5072308516336	108	210	regulation of neuron apoptotic process	biological_process	1	0.631691656159658
1210	GO:1902882	0.0010437763026951	1.9131853085742	39.4961971076593	55	97	regulation of response to oxidative stress	biological_process	1	0.935976617967006
1211	GO:0000470	0.001045527479962	4.66670181914052	8.55072308516336	16	21	maturation of LSU-rRNA	biological_process	1	2.22240328864545
1212	GO:0006293	0.001045527479962	4.66670181914052	8.55072308516336	16	21	nucleotide-excision repair, preincision complex stabilization	biological_process	1	2.22240328864545
1213	GO:0006295	0.001045527479962	4.66670181914052	8.55072308516336	16	21	nucleotide-excision repair, DNA incision, 3'-to lesion	biological_process	1	2.22240328864545
1214	GO:0006622	0.001045527479962	4.66670181914052	8.55072308516336	16	21	protein targeting to lysosome	biological_process	1	2.22240328864545
1215	GO:0051383	0.001045527479962	4.66670181914052	8.55072308516336	16	21	kinetochore organization	biological_process	1	2.22240328864545
1216	GO:0031589	0.00104936451604572	1.40070085204392	144.140760578468	173	354	cell-substrate adhesion	biological_process	1	0.486148872003072
1217	GO:0038202	0.00105402492040457	2.72409118915588	17.5086234600964	28	43	TORC1 signaling	biological_process	1	1.44577499848251
1218	GO:0071364	0.00105402492040457	2.72409118915588	17.5086234600964	28	43	cellular response to epidermal growth factor stimulus	biological_process	1	1.44577499848251
1219	GO:1901184	0.00108929661596209	1.93563385878924	37.8674879485806	53	93	regulation of ERBB signaling pathway	biological_process	1	0.952806080677885
1220	GO:1901655	0.00108929661596209	1.93563385878924	37.8674879485806	53	93	cellular response to ketone	biological_process	1	0.952806080677885
1221	GO:0032456	0.00110297237548258	2.6451538359963	18.3229780396358	29	45	endocytic recycling	biological_process	1	1.40335162856809
1222	GO:0033209	0.00111444517973207	1.62908056859264	67.9986073915372	88	167	tumor necrosis factor-mediated signaling pathway	biological_process	1	0.704057956248139
1223	GO:0006517	0.00111832645503438	3.40381655894121	12.2153186930905	21	30	protein deglycosylation	biological_process	1	1.7671532883056
1224	GO:0038111	0.00111832645503438	3.40381655894121	12.2153186930905	21	30	interleukin-7-mediated signaling pathway	biological_process	1	1.7671532883056
1225	GO:0044818	0.00111832645503438	3.40381655894121	12.2153186930905	21	30	mitotic G2/M transition checkpoint	biological_process	1	1.7671532883056
1226	GO:0070979	0.00111832645503438	3.40381655894121	12.2153186930905	21	30	protein K11-linked ubiquitination	biological_process	1	1.7671532883056
1227	GO:0071480	0.00111832645503438	3.40381655894121	12.2153186930905	21	30	cellular response to gamma radiation	biological_process	1	1.7671532883056
1228	GO:0090200	0.00111832645503438	3.40381655894121	12.2153186930905	21	30	positive regulation of release of cytochrome c from mitochondria	biological_process	1	1.7671532883056
1229	GO:0046474	0.00113608207461273	1.53238225493233	88.3574718800214	111	217	glycerophospholipid biosynthetic process	biological_process	1	0.615776224486183
1230	GO:0030033	0.00114073325038853	6.31813589844951	6.51483663631494	13	16	microvillus assembly	biological_process	1	2.65949896872622
1231	GO:0030397	0.00114073325038853	6.31813589844951	6.51483663631494	13	16	membrane disassembly	biological_process	1	2.65949896872622
1232	GO:0034975	0.00114073325038853	6.31813589844951	6.51483663631494	13	16	protein folding in endoplasmic reticulum	biological_process	1	2.65949896872622
1233	GO:0051081	0.00114073325038853	6.31813589844951	6.51483663631494	13	16	nuclear envelope disassembly	biological_process	1	2.65949896872622
1234	GO:0035722	0.00114571420915946	2.57551039433206	19.1373326191751	30	47	interleukin-12-mediated signaling pathway	biological_process	1	1.36485836255045
1235	GO:0043470	0.00115423379607703	1.97388198579936	35.4244242099625	50	87	regulation of carbohydrate catabolic process	biological_process	1	0.981035736708386
1236	GO:0009888	0.0011701651330481	1.15568841923124	841.228280664167	906	2066	tissue development	biological_process	1	0.20875249072732
1237	GO:0010950	0.00117288210658435	1.60030551573406	72.4775575790037	93	178	positive regulation of endopeptidase activity	biological_process	1	0.678347357586543
1238	GO:0045597	0.00117375714080936	1.22431273182895	403.512694161757	450	991	positive regulation of cell differentiation	biological_process	1	0.291972119330227
1239	GO:0071349	0.00118247095690451	2.51361188159497	19.9516871987145	31	49	cellular response to interleukin-12	biological_process	1	1.32976190523776
1240	GO:0018212	0.00118797118965508	1.38756419662509	149.026888055704	178	366	peptidyl-tyrosine modification	biological_process	1	0.47255452029889
1241	GO:0009199	0.00119393347907952	2.00304096221491	33.7957150508838	48	83	ribonucleoside triphosphate metabolic process	biological_process	1	1.0021919245855
1242	GO:0043434	0.0012004470093646	1.35010972994457	177.529298339582	209	436	response to peptide hormone	biological_process	1	0.433076666841667
1243	GO:0016126	0.00121228733910027	2.01891229026356	32.9813604713444	47	81	sterol biosynthetic process	biological_process	1	1.0135782355082
1244	GO:0030071	0.00121351677839933	2.45823541681151	20.7660417782539	32	51	regulation of mitotic metaphase/anaphase transition	biological_process	1	1.29762308430421
1245	GO:0072523	0.00121351677839933	2.45823541681151	20.7660417782539	32	51	purine-containing compound catabolic process	biological_process	1	1.29762308430421
1246	GO:0071260	0.00122942829677372	2.03574923400228	32.167005891805	46	79	cellular response to mechanical stimulus	biological_process	1	1.02555985947717
1247	GO:0031297	0.00124529777783825	3.20944591029024	13.0296732726299	22	32	replication fork processing	biological_process	1	1.68232424704335
1248	GO:0046685	0.00124529777783825	3.20944591029024	13.0296732726299	22	32	response to arsenic-containing substance	biological_process	1	1.68232424704335
1249	GO:0060560	0.00124689288492729	1.50143543756653	95.6866630958757	119	235	developmental growth involved in morphogenesis	biological_process	1	0.586342439660176
1250	GO:0006695	0.0012593405394026	2.07269374898633	30.5382967327263	44	75	cholesterol biosynthetic process	biological_process	1	1.05150696668459
1251	GO:1901983	0.00127170880195394	2.09301935882171	29.7239421531869	43	73	regulation of protein acetylation	biological_process	1	1.06558565547653
1252	GO:2000756	0.00128704400701856	2.2849360410992	24.0234600964114	36	59	regulation of peptidyl-lysine acetylation	biological_process	1	1.19215378257856
1253	GO:0016578	0.00129222584142256	4.13214678092727	9.36507766470273	17	23	histone deubiquitination	biological_process	1	2.04689150211071
1254	GO:0010803	0.00129446194284939	2.2506499228905	24.8378146759507	37	61	regulation of tumor necrosis factor-mediated signaling pathway	biological_process	1	1.17034167039176
1255	GO:0044766	0.00129446194284939	2.2506499228905	24.8378146759507	37	61	multi-organism transport	biological_process	1	1.17034167039176
1256	GO:1902579	0.00129446194284939	2.2506499228905	24.8378146759507	37	61	multi-organism localization	biological_process	1	1.17034167039176
1257	GO:1903902	0.00129446194284939	2.2506499228905	24.8378146759507	37	61	positive regulation of viral life cycle	biological_process	1	1.17034167039176
1258	GO:0051298	0.00129570976162332	2.16305700040162	27.2808784145688	40	67	centrosome duplication	biological_process	1	1.11307168338275
1259	GO:0031571	0.00129816772699839	2.21911158117398	25.6521692554901	38	63	mitotic G1 DNA damage checkpoint	biological_process	1	1.14998221082432
1260	GO:0044819	0.00129816772699839	2.21911158117398	25.6521692554901	38	63	mitotic G1/S transition checkpoint	biological_process	1	1.14998221082432
1261	GO:2000026	0.00130029660983559	1.15085888425959	878.688591322978	944	2158	regulation of multicellular organismal development	biological_process	1	0.20271094427808
1262	GO:1901989	0.00130063462023291	1.8341339441105	43.1607927155865	59	106	positive regulation of cell cycle phase transition	biological_process	1	0.875099000682026
1263	GO:0016052	0.00130242048888865	1.55436666666667	80.6211033743974	102	198	carbohydrate catabolic process	biological_process	1	0.636326867828011
1264	GO:0071229	0.0013275281004168	1.5348297557849	85.100053561864	107	209	cellular response to acid chemical	biological_process	1	0.618078639891229
1265	GO:2000027	0.00133908152481123	1.47543027021288	103.01585431173	127	253	regulation of animal organ morphogenesis	biological_process	1	0.561135739681999
1266	GO:0006338	0.00134264135850974	1.51748009691935	89.5790037493305	112	220	chromatin remodeling	biological_process	1	0.601677594395911
1267	GO:0009452	0.00136189817648512	3.05042641749331	13.8440278521693	23	34	7-methylguanosine RNA capping	biological_process	1	1.60901093034843
1268	GO:0018196	0.00136189817648512	3.05042641749331	13.8440278521693	23	34	peptidyl-asparagine modification	biological_process	1	1.60901093034843
1269	GO:0036260	0.00136189817648512	3.05042641749331	13.8440278521693	23	34	RNA capping	biological_process	1	1.60901093034843
1270	GO:0002504	0.0013720345902425	1.85055886900817	41.5320835565078	57	102	antigen processing and presentation of peptide or polysaccharide antigen via MHC class II	biological_process	1	0.887961030626117
1271	GO:0030148	0.0013720345902425	1.85055886900817	41.5320835565078	57	102	sphingolipid biosynthetic process	biological_process	1	0.887961030626117
1272	GO:0071356	0.00141350214311319	1.43444924228742	118.488591322978	144	291	cellular response to tumor necrosis factor	biological_process	1	0.520496919521157
1273	GO:0051302	0.00141435851986541	1.60857066808624	68.4057846813069	88	168	regulation of cell division	biological_process	1	0.68577931818402
1274	GO:0007420	0.00144328476280194	1.25727499581777	298.460953401178	338	733	brain development	biological_process	1	0.330300235845701
1275	GO:0048024	0.00144443818035392	1.86852314642196	39.903374397429	55	98	regulation of mRNA splicing, via spliceosome	biological_process	1	0.901898435284802
1276	GO:0050878	0.00144716057316249	1.31691044868234	203.995822174612	237	501	regulation of body fluid levels	biological_process	1	0.397157244125561
1277	GO:0001952	0.00146512611552649	1.75900127273353	48.4540974825924	65	119	regulation of cell-matrix adhesion	biological_process	1	0.814756526678938
1278	GO:0009112	0.00146745270999363	2.9179202955925	14.6583824317086	24	36	nucleobase metabolic process	biological_process	1	1.54494047587955
1279	GO:0032205	0.00146745270999363	2.9179202955925	14.6583824317086	24	36	negative regulation of telomere maintenance	biological_process	1	1.54494047587955
1280	GO:0035872	0.00146745270999363	2.9179202955925	14.6583824317086	24	36	nucleotide-binding domain, leucine rich repeat containing receptor signaling pathway	biological_process	1	1.54494047587955
1281	GO:0018108	0.00149885488416401	1.3790656041571	147.805356186395	176	363	peptidyl-tyrosine phosphorylation	biological_process	1	0.463691089586356
1282	GO:0000726	0.00151719713804163	1.8882520379052	38.2746652383503	53	94	non-recombinational repair	biological_process	1	0.917051343920016
1283	GO:1990542	0.00151719713804163	1.8882520379052	38.2746652383503	53	94	mitochondrial transmembrane transport	biological_process	1	0.917051343920016
1284	GO:0032461	0.00152935577714376	3.7503390596745	10.1794322442421	18	25	positive regulation of protein oligomerization	biological_process	1	1.90702103230142
1285	GO:0051894	0.00152935577714376	3.7503390596745	10.1794322442421	18	25	positive regulation of focal adhesion assembly	biological_process	1	1.90702103230142
1286	GO:0018210	0.00153076323259486	1.69736537720087	54.5617568291377	72	134	peptidyl-threonine modification	biological_process	1	0.763297154825508
1287	GO:0032355	0.00153076323259486	1.69736537720087	54.5617568291377	72	134	response to estradiol	biological_process	1	0.763297154825508
1288	GO:1904375	0.00155916893010608	1.77030212127705	46.8253883235137	63	115	regulation of protein localization to cell periphery	biological_process	1	0.823995592891977
1289	GO:0009650	0.00156152430853996	8.01778421815308	5.29330476700589	11	13	UV protection	biological_process	1	3.00320359089982
1290	GO:0019511	0.00156152430853996	8.01778421815308	5.29330476700589	11	13	peptidyl-proline hydroxylation	biological_process	1	3.00320359089982
1291	GO:0032530	0.00156152430853996	8.01778421815308	5.29330476700589	11	13	regulation of microvillus organization	biological_process	1	3.00320359089982
1292	GO:0043970	0.00156152430853996	8.01778421815308	5.29330476700589	11	13	histone H3-K9 acetylation	biological_process	1	3.00320359089982
1293	GO:0098787	0.00156152430853996	8.01778421815308	5.29330476700589	11	13	mRNA cleavage involved in mRNA processing	biological_process	1	3.00320359089982
1294	GO:0003158	0.00158399077884968	1.7011587079416	53.7474022495983	71	132	endothelium development	biological_process	1	0.766517742106137
1295	GO:0009416	0.00158797489926456	1.40963345864662	127.853668987681	154	314	response to light stimulus	biological_process	1	0.495320073164009
1296	GO:1903035	0.00158949284701542	1.91001701251999	36.6459560792716	51	90	negative regulation of response to wounding	biological_process	1	0.933585488401819
1297	GO:0043200	0.00160775589216617	1.7762885525563	46.0110337439743	62	113	response to amino acid	biological_process	1	0.828865962052546
1298	GO:0009791	0.00162515663380657	1.92176349241748	35.8316014997322	50	88	post-embryonic development	biological_process	1	0.942430797448043
1299	GO:0061097	0.00162515663380657	1.92176349241748	35.8316014997322	50	88	regulation of protein tyrosine kinase activity	biological_process	1	0.942430797448043
1300	GO:0006623	0.00164474076509316	2.70972243173933	16.2870915907874	26	40	protein targeting to vacuole	biological_process	1	1.43814507782926
1301	GO:0044003	0.00164474076509316	2.70972243173933	16.2870915907874	26	40	modulation by symbiont of host process	biological_process	1	1.43814507782926
1302	GO:0061462	0.00164474076509316	2.70972243173933	16.2870915907874	26	40	protein localization to lysosome	biological_process	1	1.43814507782926
1303	GO:0098534	0.00164474076509316	2.70972243173933	16.2870915907874	26	40	centriole assembly	biological_process	1	1.43814507782926
1304	GO:0006303	0.00166030361617451	1.93414823535305	35.0172469201928	49	86	double-strand break repair via nonhomologous end joining	biological_process	1	0.95169836886509
1305	GO:0070542	0.00166030361617451	1.93414823535305	35.0172469201928	49	86	response to fatty acid	biological_process	1	0.95169836886509
1306	GO:0048144	0.00169476815919013	1.94722442855882	34.2028923406535	48	84	fibroblast proliferation	biological_process	1	0.961419172352652
1307	GO:0007623	0.0016987707685684	1.5202827128717	84.6928762720943	106	208	circadian rhythm	biological_process	1	0.604339633229316
1308	GO:0043409	0.00170657026705746	1.56109728298532	74.9206213176219	95	184	negative regulation of MAPK cascade	biological_process	1	0.64256044462351
1309	GO:0002252	0.00170936575707643	1.18966772879481	515.89362613819	566	1267	immune effector process	biological_process	1	0.25055868869575
1310	GO:0006509	0.00171682667765288	2.62645544554455	17.1014461703267	27	42	membrane protein ectodomain proteolysis	biological_process	1	1.39311711122512
1311	GO:0048489	0.00171682667765288	2.62645544554455	17.1014461703267	27	42	synaptic vesicle transport	biological_process	1	1.39311711122512
1312	GO:0007417	0.00174659620279087	1.21282771934307	410.027530798072	455	1007	central nervous system development	biological_process	1	0.27837463199053
1313	GO:0036475	0.00175168436685578	3.46399841751286	10.9937868237815	19	27	neuron death in response to oxidative stress	biological_process	1	1.79243827098644
1314	GO:0030155	0.00177239288787983	1.25938590235915	281.359507230852	319	691	regulation of cell adhesion	biological_process	1	0.332720422939983
1315	GO:1903573	0.00177841392017543	2.55360443622921	17.9158007498661	28	44	negative regulation of response to endoplasmic reticulum stress	biological_process	1	1.35253506298568
1316	GO:0032480	0.00183004933301171	2.48933129306126	18.7301553294055	29	46	negative regulation of type I interferon production	biological_process	1	1.31575824440123
1317	GO:0032527	0.00183004933301171	2.48933129306126	18.7301553294055	29	46	protein exit from endoplasmic reticulum	biological_process	1	1.31575824440123
1318	GO:1990928	0.00183004933301171	2.48933129306126	18.7301553294055	29	46	response to amino acid starvation	biological_process	1	1.31575824440123
1319	GO:0006473	0.00183753110634645	1.52130168044812	83.0641671130155	104	204	protein acetylation	biological_process	1	0.605306273857503
1320	GO:0010810	0.00184846867681391	1.50437011651126	87.5431173004821	109	215	regulation of cell-substrate adhesion	biological_process	1	0.589159553428365
1321	GO:0035304	0.0018502300477099	1.66398675713235	56.5976432779861	74	139	regulation of protein dephosphorylation	biological_process	1	0.734643951811027
1322	GO:0044837	0.00185256447365239	Inf	2.85024102838779	7	7	actomyosin contractile ring organization	biological_process	1	Inf
1323	GO:0045048	0.00185256447365239	Inf	2.85024102838779	7	7	protein insertion into ER membrane	biological_process	1	Inf
1324	GO:0007229	0.00186524967171369	1.81016509637825	41.9392608462774	57	103	integrin-mediated signaling pathway	biological_process	1	0.856121284526189
1325	GO:0030850	0.00187234282541016	2.43220637436168	19.5445099089448	30	48	prostate gland development	biological_process	1	1.28226564762866
1326	GO:0030865	0.00187234282541016	2.43220637436168	19.5445099089448	30	48	cortical cytoskeleton organization	biological_process	1	1.28226564762866
1327	GO:0007004	0.00189889689299418	2.0641267119383	28.5024102838779	41	70	telomere maintenance via telomerase	biological_process	1	1.04553153717292
1328	GO:0001890	0.00190490144477452	1.62427250435759	61.890948044992	80	152	placenta development	biological_process	1	0.699793693917697
1329	GO:0033059	0.0019059376134748	2.38110101564835	20.3588644884842	31	50	cellular pigmentation	biological_process	1	1.25162882669122
1330	GO:0048511	0.00191308873659421	1.41532340977158	120.117300482057	145	295	rhythmic process	biological_process	1	0.501131755079232
1331	GO:0002495	0.00191935587084153	1.81785198928056	41.1249062667381	56	101	antigen processing and presentation of peptide antigen via MHC class II	biological_process	1	0.862234739122916
1332	GO:0016239	0.00191949015274103	2.08561605017569	27.6880557043385	40	68	positive regulation of macroautophagy	biological_process	1	1.06047359050806
1333	GO:0071230	0.00191949015274103	2.08561605017569	27.6880557043385	40	68	cellular response to amino acid stimulus	biological_process	1	1.06047359050806
1334	GO:0046580	0.00193148827327062	2.33511228533686	21.1732190680236	32	52	negative regulation of Ras protein signal transduction	biological_process	1	1.22349192449759
1335	GO:1901880	0.00193692499692433	2.10870172036376	26.8737011247991	39	66	negative regulation of protein depolymerization	biological_process	1	1.07635503776518
1336	GO:0010918	0.00194438723487611	13.117740023706	4.07177289769684	9	10	positive regulation of mitochondrial membrane potential	biological_process	1	3.71344728302645
1337	GO:0010998	0.00194438723487611	13.117740023706	4.07177289769684	9	10	regulation of translational initiation by eIF2 alpha phosphorylation	biological_process	1	3.71344728302645
1338	GO:0032464	0.00194438723487611	13.117740023706	4.07177289769684	9	10	positive regulation of protein homooligomerization	biological_process	1	3.71344728302645
1339	GO:0071233	0.00194438723487611	13.117740023706	4.07177289769684	9	10	cellular response to leucine	biological_process	1	3.71344728302645
1340	GO:0071501	0.00194438723487611	13.117740023706	4.07177289769684	9	10	cellular response to sterol depletion	biological_process	1	3.71344728302645
1341	GO:0090557	0.00194438723487611	13.117740023706	4.07177289769684	9	10	establishment of endothelial intestinal barrier	biological_process	1	3.71344728302645
1342	GO:2000049	0.00194438723487611	13.117740023706	4.07177289769684	9	10	positive regulation of cell-cell adhesion mediated by cadherin	biological_process	1	3.71344728302645
1343	GO:0007091	0.00194964481662065	2.29350923881245	21.9875736475629	33	54	metaphase/anaphase transition of mitotic cell cycle	biological_process	1	1.19755671895772
1344	GO:0043392	0.00194964481662065	2.29350923881245	21.9875736475629	33	54	negative regulation of DNA binding	biological_process	1	1.19755671895772
1345	GO:0010257	0.00195078698216124	2.13356791278526	26.0593465452598	38	64	NADH dehydrogenase complex assembly	biological_process	1	1.09326803314467
1346	GO:0032981	0.00195078698216124	2.13356791278526	26.0593465452598	38	64	mitochondrial respiratory chain complex I assembly	biological_process	1	1.09326803314467
1347	GO:0000083	0.00195598019829251	3.24130250007327	11.8081414033208	20	29	regulation of transcription involved in G1/S transition of mitotic cell cycle	biological_process	1	1.69657366890948
1348	GO:0051642	0.00195598019829251	3.24130250007327	11.8081414033208	20	29	centrosome localization	biological_process	1	1.69657366890948
1349	GO:0061099	0.00195598019829251	3.24130250007327	11.8081414033208	20	29	negative regulation of protein tyrosine kinase activity	biological_process	1	1.69657366890948
1350	GO:0070198	0.00195598019829251	3.24130250007327	11.8081414033208	20	29	protein localization to chromosome, telomeric region	biological_process	1	1.69657366890948
1351	GO:0045861	0.001959357496692	1.36991192296079	145.769469737547	173	358	negative regulation of proteolysis	biological_process	1	0.45408313961466
1352	GO:0070059	0.00196062840850195	2.1604282881692	25.2449919657204	37	62	intrinsic apoptotic signaling pathway in response to endoplasmic reticulum stress	biological_process	1	1.11131734385534
1353	GO:1905818	0.00196062840850195	2.1604282881692	25.2449919657204	37	62	regulation of chromosome separation	biological_process	1	1.11131734385534
1354	GO:0006977	0.00196104137831481	2.25569383048241	22.8019282271023	34	56	DNA damage response, signal transduction by p53 class mediator resulting in cell cycle arrest	biological_process	1	1.17357126134471
1355	GO:0046794	0.00196596754379759	2.18953211736717	24.430637386181	36	60	transport of virus	biological_process	1	1.13062261225985
1356	GO:0120193	0.00196596754379759	2.18953211736717	24.430637386181	36	60	tight junction organization	biological_process	1	1.13062261225985
1357	GO:0051058	0.00196628841266006	2.22117202268431	23.6162828066417	35	58	negative regulation of small GTPase mediated signal transduction	biological_process	1	1.15132112933834
1358	GO:0008360	0.00197676039939269	1.62649190370189	61.0765934654526	79	150	regulation of cell shape	biological_process	1	0.701763640996808
1359	GO:0007095	0.00198534092824393	4.37445630684065	8.14354579539368	15	20	mitotic G2 DNA damage checkpoint	biological_process	1	2.12910371816382
1360	GO:0032462	0.00198534092824393	4.37445630684065	8.14354579539368	15	20	regulation of protein homooligomerization	biological_process	1	2.12910371816382
1361	GO:1903599	0.00198534092824393	4.37445630684065	8.14354579539368	15	20	positive regulation of autophagy of mitochondrion	biological_process	1	2.12910371816382
1362	GO:0009451	0.00199908820907727	1.59322629390476	66.3698982324585	85	163	RNA modification	biological_process	1	0.671951194614493
1363	GO:0035239	0.00204419819921512	1.21901990976894	374.603106588109	417	920	tube morphogenesis	biological_process	1	0.285721689116741
1364	GO:0055076	0.00205838460546222	1.67356860460634	54.154579539368	71	133	transition metal ion homeostasis	biological_process	1	0.74292769264181
1365	GO:0035303	0.00208082632996719	1.5053853964833	85.100053561864	106	209	regulation of dephosphorylation	biological_process	1	0.59013288128175
1366	GO:0050810	0.00208569201027219	1.84312649420611	38.68184252812	53	95	regulation of steroid biosynthetic process	biological_process	1	0.882155086867408
1367	GO:1903076	0.00208569201027219	1.84312649420611	38.68184252812	53	95	regulation of protein localization to plasma membrane	biological_process	1	0.882155086867408
1368	GO:0035264	0.00212839314989761	1.63112908661948	59.4478843063739	77	146	multicellular organism growth	biological_process	1	0.705870960625153
1369	GO:0006903	0.00214215860254112	1.85237926021644	37.8674879485806	52	93	vesicle targeting	biological_process	1	0.889379509406247
1370	GO:0098727	0.00215666370286992	1.59654489328788	64.7411890733798	83	159	maintenance of cell number	biological_process	1	0.674953120658204
1371	GO:0034284	0.00216466963245887	1.50573955072225	84.2856989823246	105	207	response to monosaccharide	biological_process	1	0.590472247183566
1372	GO:0046364	0.00219894093606543	1.86209773539928	37.0531333690412	51	91	monosaccharide biosynthetic process	biological_process	1	0.896928797212188
1373	GO:1903828	0.00220859299189088	1.74740698560289	45.6038564542046	61	112	negative regulation of cellular protein localization	biological_process	1	0.80521566305085
1374	GO:1901615	0.00221611243660428	1.28860124582332	220.282913765399	253	541	organic hydroxy compound metabolic process	biological_process	1	0.365805894674288
1375	GO:0019827	0.00223997483373282	1.59827304964539	63.9268344938404	82	157	stem cell population maintenance	biological_process	1	0.676513899954278
1376	GO:0006323	0.0022717661483897	1.45149644811925	100.572790573112	123	247	DNA packaging	biological_process	1	0.537541041625606
1377	GO:0045727	0.00228774083820732	1.68414374609117	51.7115158007499	68	127	positive regulation of translation	biological_process	1	0.752015281469827
1378	GO:0009615	0.00229071717398259	1.38494663678219	131.518264595608	157	323	response to virus	biological_process	1	0.469830389030512
1379	GO:0007030	0.00229115934980373	1.63605051664753	57.8191751472951	75	142	Golgi organization	biological_process	1	0.710217295340602
1380	GO:0009303	0.0023045625253799	2.91741424802111	13.4368505623996	22	33	rRNA transcription	biological_process	1	1.54469025121185
1381	GO:0042407	0.0023045625253799	2.91741424802111	13.4368505623996	22	33	cristae formation	biological_process	1	1.54469025121185
1382	GO:0051443	0.0023045625253799	2.91741424802111	13.4368505623996	22	33	positive regulation of ubiquitin-protein transferase activity	biological_process	1	1.54469025121185
1383	GO:0071985	0.0023045625253799	2.91741424802111	13.4368505623996	22	33	multivesicular body sorting pathway	biological_process	1	1.54469025121185
1384	GO:0034616	0.00230458480080906	5.83135704874835	6.10765934654526	12	15	response to laminar fluid shear stress	biological_process	1	2.54383166038555
1385	GO:0042559	0.00230458480080906	5.83135704874835	6.10765934654526	12	15	pteridine-containing compound biosynthetic process	biological_process	1	2.54383166038555
1386	GO:0048070	0.00230458480080906	5.83135704874835	6.10765934654526	12	15	regulation of developmental pigmentation	biological_process	1	2.54383166038555
1387	GO:1902969	0.00230458480080906	5.83135704874835	6.10765934654526	12	15	mitotic DNA replication	biological_process	1	2.54383166038555
1388	GO:1904874	0.00230458480080906	5.83135704874835	6.10765934654526	12	15	positive regulation of telomerase RNA localization to Cajal body	biological_process	1	2.54383166038555
1389	GO:0001568	0.00238222649710827	1.23767065811899	309.861917514729	348	761	blood vessel development	biological_process	1	0.307627467129069
1390	GO:0000002	0.0023837373685567	3.88856665787855	8.95790037493305	16	22	mitochondrial genome maintenance	biological_process	1	1.95923846970053
1391	GO:0043162	0.0023837373685567	3.88856665787855	8.95790037493305	16	22	ubiquitin-dependent protein catabolic process via the multivesicular body sorting pathway	biological_process	1	1.95923846970053
1392	GO:0051017	0.00241619949364969	1.60187650471858	62.2981253347617	80	153	actin filament bundle assembly	biological_process	1	0.679762928709369
1393	GO:0048145	0.0024260994882411	1.90640488271196	33.7957150508838	47	83	regulation of fibroblast proliferation	biological_process	1	0.930854551697114
1394	GO:0001893	0.00244825190044753	2.79597132427321	14.2512051419389	23	35	maternal placenta development	biological_process	1	1.48334956438253
1395	GO:0009262	0.00244825190044753	2.79597132427321	14.2512051419389	23	35	deoxyribonucleotide metabolic process	biological_process	1	1.48334956438253
1396	GO:0033144	0.00244825190044753	2.79597132427321	14.2512051419389	23	35	negative regulation of intracellular steroid hormone receptor signaling pathway	biological_process	1	1.48334956438253
1397	GO:0045070	0.00244825190044753	2.79597132427321	14.2512051419389	23	35	positive regulation of viral genome replication	biological_process	1	1.48334956438253
1398	GO:0010769	0.00245941616961438	1.39743918053777	122.560364220675	147	301	regulation of cell morphogenesis involved in differentiation	biological_process	1	0.482785495343301
1399	GO:0046486	0.00248860870583105	1.33030490669836	168.571397964649	197	414	glycerolipid metabolic process	biological_process	1	0.411756950212617
1400	GO:0032868	0.00249093186325904	1.42115538374359	110.752222817354	134	272	response to insulin	biological_process	1	0.507064302012668
1401	GO:0006446	0.00253689720705959	1.93248955000817	32.167005891805	45	79	regulation of translational initiation	biological_process	1	0.950460612757032
1402	GO:0007032	0.00253689720705959	1.93248955000817	32.167005891805	45	79	endosome organization	biological_process	1	0.950460612757032
1403	GO:0007099	0.00257215451364537	2.69322126804312	15.0655597214783	24	37	centriole replication	biological_process	1	1.42933276277494
1404	GO:0034405	0.00257215451364537	2.69322126804312	15.0655597214783	24	37	response to fluid shear stress	biological_process	1	1.42933276277494
1405	GO:0051567	0.00257215451364537	2.69322126804312	15.0655597214783	24	37	histone H3-K9 methylation	biological_process	1	1.42933276277494
1406	GO:1903432	0.00257215451364537	2.69322126804312	15.0655597214783	24	37	regulation of TORC1 signaling	biological_process	1	1.42933276277494
1407	GO:1904358	0.00257215451364537	2.69322126804312	15.0655597214783	24	37	positive regulation of telomere maintenance via telomere lengthening	biological_process	1	1.42933276277494
1408	GO:2000249	0.00257215451364537	2.69322126804312	15.0655597214783	24	37	regulation of actin cytoskeleton reorganization	biological_process	1	1.42933276277494
1409	GO:0009205	0.00259071993169289	1.94672311899091	31.3526513122657	44	77	purine ribonucleoside triphosphate metabolic process	biological_process	1	0.961047705185859
1410	GO:0016575	0.00259071993169289	1.94672311899091	31.3526513122657	44	77	histone deacetylation	biological_process	1	0.961047705185859
1411	GO:0032481	0.00259071993169289	1.94672311899091	31.3526513122657	44	77	positive regulation of type I interferon production	biological_process	1	0.961047705185859
1412	GO:0043242	0.00264307492622587	1.96185011244874	30.5382967327263	43	75	negative regulation of protein-containing complex disassembly	biological_process	1	0.972214822246624
1413	GO:1902117	0.00264307492622587	1.96185011244874	30.5382967327263	43	75	positive regulation of organelle assembly	biological_process	1	0.972214822246624
1414	GO:1903201	0.00264307492622587	1.96185011244874	30.5382967327263	43	75	regulation of oxidative stress-induced cell death	biological_process	1	0.972214822246624
1415	GO:0046939	0.00265300551774131	1.64685437756743	54.5617568291377	71	134	nucleotide phosphorylation	biological_process	1	0.719712990978327
1416	GO:0072595	0.00267719328240747	2.60515846829691	15.8799143010177	25	39	maintenance of protein localization in organelle	biological_process	1	1.3813711323781
1417	GO:0002262	0.00270631665010172	1.60768106312292	59.8550615961435	77	147	myeloid cell homeostasis	biological_process	1	0.68498122847655
1418	GO:0051259	0.00271390731623172	1.27387356371304	231.276700589181	264	568	protein complex oligomerization	biological_process	1	0.349222092306743
1419	GO:0019886	0.00274789943955707	1.79245555716144	39.903374397429	54	98	antigen processing and presentation of exogenous peptide antigen via MHC class II	biological_process	1	0.841937348630017
1420	GO:0010640	0.00275124834394162	3.54151991712967	9.77225495447242	17	24	regulation of platelet-derived growth factor receptor signaling pathway	biological_process	1	1.82436865587331
1421	GO:0046174	0.00275124834394162	3.54151991712967	9.77225495447242	17	24	polyol catabolic process	biological_process	1	1.82436865587331
1422	GO:0050687	0.00275124834394162	3.54151991712967	9.77225495447242	17	24	negative regulation of defense response to virus	biological_process	1	1.82436865587331
1423	GO:0035337	0.00276449638845198	2.52884547694474	16.694268880557	26	41	fatty-acyl-CoA metabolic process	biological_process	1	1.33847888498203
1424	GO:0008088	0.0027875547939548	2.01351585513776	28.0952329941082	40	69	axo-dendritic transport	biological_process	1	1.00971683262067
1425	GO:0051865	0.0027875547939548	2.01351585513776	28.0952329941082	40	69	protein autoubiquitination	biological_process	1	1.00971683262067
1426	GO:0010824	0.00283530464300942	2.46207920792079	17.5086234600964	27	43	regulation of centrosome duplication	biological_process	1	1.29987717572828
1427	GO:0030866	0.00283530464300942	2.46207920792079	17.5086234600964	27	43	cortical actin cytoskeleton organization	biological_process	1	1.29987717572828
1428	GO:0034198	0.00283530464300942	2.46207920792079	17.5086234600964	27	43	cellular response to amino acid starvation	biological_process	1	1.29987717572828
1429	GO:0009166	0.00286884646156558	2.05436081242533	26.4665238350295	38	65	nucleotide catabolic process	biological_process	1	1.03868958797645
1430	GO:0035987	0.00289090587614012	2.40317494835272	18.3229780396358	28	45	endodermal cell differentiation	biological_process	1	1.26494167881882
1431	GO:0007507	0.00289654119540861	1.26672989887178	239.013069094805	272	587	heart development	biological_process	1	0.341108935607573
1432	GO:0006790	0.00290945713211966	1.34390830519019	151.469951794322	178	372	sulfur compound metabolic process	biological_process	1	0.426434706449799
1433	GO:2001239	0.00293258925477367	2.35082236600789	19.1373326191751	29	47	regulation of extrinsic apoptotic signaling pathway in absence of ligand	biological_process	1	1.23316552947944
1434	GO:0001836	0.00295685317088725	2.12843046561825	24.0234600964114	35	59	release of cytochrome c from mitochondria	biological_process	1	1.08978995901963
1435	GO:0033619	0.00295685317088725	2.12843046561825	24.0234600964114	35	59	membrane protein proteolysis	biological_process	1	1.08978995901963
1436	GO:0072413	0.00295685317088725	2.12843046561825	24.0234600964114	35	59	signal transduction involved in mitotic cell cycle checkpoint	biological_process	1	1.08978995901963
1437	GO:1902402	0.00295685317088725	2.12843046561825	24.0234600964114	35	59	signal transduction involved in mitotic DNA damage checkpoint	biological_process	1	1.08978995901963
1438	GO:1902403	0.00295685317088725	2.12843046561825	24.0234600964114	35	59	signal transduction involved in mitotic DNA integrity checkpoint	biological_process	1	1.08978995901963
1439	GO:0009746	0.00297393378447738	1.491648	82.2498125334762	102	202	response to hexose	biological_process	1	0.576907127705391
1440	GO:0010965	0.0029743290527485	2.15742485522566	23.209105516872	34	57	regulation of mitotic sister chromatid separation	biological_process	1	1.10931031009657
1441	GO:0071398	0.0029743290527485	2.15742485522566	23.209105516872	34	57	cellular response to fatty acid	biological_process	1	1.10931031009657
1442	GO:0072431	0.0029743290527485	2.15742485522566	23.209105516872	34	57	signal transduction involved in mitotic G1 DNA damage checkpoint	biological_process	1	1.10931031009657
1443	GO:0075733	0.0029743290527485	2.15742485522566	23.209105516872	34	57	intracellular transport of virus	biological_process	1	1.10931031009657
1444	GO:1902400	0.0029743290527485	2.15742485522566	23.209105516872	34	57	intracellular signal transduction involved in G1 DNA damage checkpoint	biological_process	1	1.10931031009657
1445	GO:0001954	0.00297918990784175	2.26184123629639	20.7660417782539	31	51	positive regulation of cell-matrix adhesion	biological_process	1	1.1774976668846
1446	GO:0006383	0.0029845082114356	2.18906064209275	22.3947509373326	33	55	transcription by RNA polymerase III	biological_process	1	1.13031192109476
1447	GO:0032781	0.0029845082114356	2.18906064209275	22.3947509373326	33	55	positive regulation of ATPase activity	biological_process	1	1.13031192109476
1448	GO:0097479	0.0029845082114356	2.18906064209275	22.3947509373326	33	55	synaptic vesicle localization	biological_process	1	1.13031192109476
1449	GO:0030195	0.00298646259898095	2.22371516638359	21.5803963577933	32	53	negative regulation of blood coagulation	biological_process	1	1.15297200642363
1450	GO:0042073	0.00298646259898095	2.22371516638359	21.5803963577933	32	53	intraciliary transport	biological_process	1	1.15297200642363
1451	GO:1902099	0.00298646259898095	2.22371516638359	21.5803963577933	32	53	regulation of metaphase/anaphase transition of cell cycle	biological_process	1	1.15297200642363
1452	GO:0031623	0.00301381047481762	1.71853307751104	45.1966791644349	60	111	receptor internalization	biological_process	1	0.781177620288552
1453	GO:0042592	0.00301706585908439	1.144589547646	781.373219068024	838	1919	homeostatic process	biological_process	1	0.194830337416138
1454	GO:0001837	0.00303040739772978	1.61402207876663	57.4119978575254	74	141	epithelial to mesenchymal transition	biological_process	1	0.690660313875463
1455	GO:0006266	0.00303494001948724	4.73817367242061	6.92201392608463	13	17	DNA ligation	biological_process	1	2.2443310799095
1456	GO:0006895	0.00303494001948724	4.73817367242061	6.92201392608463	13	17	Golgi to endosome transport	biological_process	1	2.2443310799095
1457	GO:0061952	0.00303494001948724	4.73817367242061	6.92201392608463	13	17	midbody abscission	biological_process	1	2.2443310799095
1458	GO:0097329	0.00303494001948724	4.73817367242061	6.92201392608463	13	17	response to antimetabolite	biological_process	1	2.2443310799095
1459	GO:1901524	0.00303494001948724	4.73817367242061	6.92201392608463	13	17	regulation of mitophagy	biological_process	1	2.2443310799095
1460	GO:2000001	0.00303494001948724	4.73817367242061	6.92201392608463	13	17	regulation of DNA damage checkpoint	biological_process	1	2.2443310799095
1461	GO:0061025	0.00304390863546789	1.58008580236711	62.7053026245313	80	154	membrane fusion	biological_process	1	0.660002902255868
1462	GO:0050896	0.00306870940015226	1.08555841122132	3796.52104981253	3889	9324	response to stimulus	biological_process	1	0.118437355904345
1463	GO:0070911	0.00308273052894748	3.28125	10.5866095340118	18	26	global genome nucleotide-excision repair	biological_process	1	1.71424551766612
1464	GO:0150117	0.00308273052894748	3.28125	10.5866095340118	18	26	positive regulation of cell-substrate junction organization	biological_process	1	1.71424551766612
1465	GO:1903203	0.00308273052894748	3.28125	10.5866095340118	18	26	regulation of oxidative stress-induced neuron death	biological_process	1	1.71424551766612
1466	GO:1904353	0.00308273052894748	3.28125	10.5866095340118	18	26	regulation of telomere capping	biological_process	1	1.71424551766612
1467	GO:0045321	0.00308352889741097	1.17545482356765	522.815640064274	570	1284	leukocyte activation	biological_process	1	0.233219092740528
1468	GO:0010717	0.0030889030025436	1.82534427966102	36.6459560792716	50	90	regulation of epithelial to mesenchymal transition	biological_process	1	0.868168597535712
1469	GO:0045017	0.00311479630884045	1.4285305136537	102.201499732191	124	251	glycerolipid biosynthetic process	biological_process	1	0.514531852813809
1470	GO:0033135	0.0031466171892439	1.61626760364973	56.5976432779861	73	139	regulation of peptidyl-serine phosphorylation	biological_process	1	0.692666083297622
1471	GO:0051239	0.00317062104530816	1.11338744625824	1327.80514193894	1398	3261	regulation of multicellular organismal process	biological_process	1	0.154955721634977
1472	GO:0106027	0.00317691410566796	1.83462845464699	35.8316014997322	49	88	neuron projection organization	biological_process	1	0.875487920882047
1473	GO:0030323	0.00318860400350443	1.52992421428041	71.6632029994644	90	176	respiratory tube development	biological_process	1	0.613460189918067
1474	GO:0052548	0.00320635700079067	1.31476200127396	173.050348152116	201	425	regulation of endopeptidase activity	biological_process	1	0.394801665937757
1475	GO:0046890	0.00322038198087751	1.49211910837382	80.6211033743974	100	198	regulation of lipid biosynthetic process	biological_process	1	0.577362703288602
1476	GO:1901699	0.00323007809354918	1.23795983796873	287.467166577397	323	706	cellular response to nitrogen compound	biological_process	1	0.307964511237797
1477	GO:0071560	0.00324088154294459	1.4281957735628	101.387145152651	123	249	cellular response to transforming growth factor beta stimulus	biological_process	1	0.514193754009246
1478	GO:0006991	0.0032805371351361	7.28793466807165	4.88612747723621	10	12	response to sterol depletion	biological_process	1	2.86551002630908
1479	GO:0007077	0.0032805371351361	7.28793466807165	4.88612747723621	10	12	mitotic nuclear envelope disassembly	biological_process	1	2.86551002630908
1480	GO:0010826	0.0032805371351361	7.28793466807165	4.88612747723621	10	12	negative regulation of centrosome duplication	biological_process	1	2.86551002630908
1481	GO:0034086	0.0032805371351361	7.28793466807165	4.88612747723621	10	12	maintenance of sister chromatid cohesion	biological_process	1	2.86551002630908
1482	GO:0034088	0.0032805371351361	7.28793466807165	4.88612747723621	10	12	maintenance of mitotic sister chromatid cohesion	biological_process	1	2.86551002630908
1483	GO:0060742	0.0032805371351361	7.28793466807165	4.88612747723621	10	12	epithelial cell differentiation involved in prostate gland development	biological_process	1	2.86551002630908
1484	GO:0072710	0.0032805371351361	7.28793466807165	4.88612747723621	10	12	response to hydroxyurea	biological_process	1	2.86551002630908
1485	GO:0090085	0.0032805371351361	7.28793466807165	4.88612747723621	10	12	regulation of protein deubiquitination	biological_process	1	2.86551002630908
1486	GO:0098789	0.0032805371351361	7.28793466807165	4.88612747723621	10	12	pre-mRNA cleavage required for polyadenylation	biological_process	1	2.86551002630908
1487	GO:2000105	0.0032805371351361	7.28793466807165	4.88612747723621	10	12	positive regulation of DNA-dependent DNA replication	biological_process	1	2.86551002630908
1488	GO:0008203	0.00328769662769647	1.58324472798157	61.0765934654526	78	150	cholesterol metabolic process	biological_process	1	0.662884275409694
1489	GO:0046031	0.00329807235882921	1.66596835727371	49.6756293519014	65	122	ADP metabolic process	biological_process	1	0.736360999000077
1490	GO:0071375	0.00336856719256684	1.36693679511924	130.703910016069	155	321	cellular response to peptide hormone stimulus	biological_process	1	0.450946536670291
1491	GO:0097237	0.00337213677739692	1.42785668449198	100.572790573112	122	247	cellular response to toxic substance	biological_process	1	0.513851181783856
1492	GO:0006515	0.00337609901470809	3.0788313039401	11.4009641135512	19	28	protein quality control for misfolded or incompletely synthesized proteins	biological_process	1	1.62238282105714
1493	GO:0051984	0.00337609901470809	3.0788313039401	11.4009641135512	19	28	positive regulation of chromosome segregation	biological_process	1	1.62238282105714
1494	GO:0051049	0.00338584991819914	1.14394324128308	764.678950187467	820	1878	regulation of transport	biological_process	1	0.194015472089345
1495	GO:1902652	0.00338734494586054	1.55532480110217	65.5555436529191	83	161	secondary alcohol metabolic process	biological_process	1	0.637215892258034
1496	GO:0043484	0.00339216649225598	1.62097497012349	54.9689341189073	71	135	regulation of RNA splicing	biological_process	1	0.696861814015535
1497	GO:0048513	0.00343095138770707	1.10802996253239	1458.91622924478	1531	3583	animal organ development	biological_process	1	0.147996894214201
1498	GO:0071158	0.00344481118693796	1.86559614140345	33.3885377611141	46	82	positive regulation of cell cycle arrest	biological_process	1	0.899636709740311
1499	GO:0030324	0.00345065190082512	1.53141437570503	70.0344938403857	88	172	lung development	biological_process	1	0.614864705363867
1500	GO:0050770	0.00348253766463967	1.5107115905358	74.5134440278522	93	183	regulation of axonogenesis	biological_process	1	0.595228262343426
1501	GO:0010038	0.0035148042719645	1.34042622897112	147.398178896626	173	362	response to metal ion	biological_process	1	0.422691822061122
1502	GO:0006665	0.00352247658016248	1.55647623652943	64.7411890733798	82	159	sphingolipid metabolic process	biological_process	1	0.638283550656846
1503	GO:0048194	0.00353461121310588	1.87710542732377	32.5741831815747	45	80	Golgi vesicle budding	biological_process	1	0.908509681178789
1504	GO:0010827	0.00362418092692426	1.88929533178712	31.7598286020354	44	78	regulation of glucose transmembrane transport	biological_process	1	0.91784823926009
1505	GO:0044272	0.0036295219733913	1.49287282162769	78.1780396357793	97	192	sulfur compound biosynthetic process	biological_process	1	0.578091266998128
1506	GO:0006362	0.0036312876848088	2.91690846742284	12.2153186930905	20	30	transcription elongation from RNA polymerase I promoter	biological_process	1	1.54444011518123
1507	GO:0050690	0.0036312876848088	2.91690846742284	12.2153186930905	20	30	regulation of defense response to virus by virus	biological_process	1	1.54444011518123
1508	GO:0061842	0.0036312876848088	2.91690846742284	12.2153186930905	20	30	microtubule organizing center localization	biological_process	1	1.54444011518123
1509	GO:1902751	0.0036312876848088	2.91690846742284	12.2153186930905	20	30	positive regulation of cell cycle G2/M phase transition	biological_process	1	1.54444011518123
1510	GO:1904292	0.0036312876848088	2.91690846742284	12.2153186930905	20	30	regulation of ERAD pathway	biological_process	1	1.54444011518123
1511	GO:0061572	0.00366302235672947	1.55765960573552	63.9268344938404	81	157	actin filament bundle organization	biological_process	1	0.639379996704044
1512	GO:0000380	0.00371317096996231	1.90222772773375	30.945474022496	43	76	alternative mRNA splicing, via spliceosome	biological_process	1	0.927689970701874
1513	GO:0061045	0.00371317096996231	1.90222772773375	30.945474022496	43	76	negative regulation of wound healing	biological_process	1	0.927689970701874
1514	GO:0000028	0.00371776588974149	4.08228782287823	7.736368505624	14	19	ribosomal small subunit assembly	biological_process	1	2.02937790358582
1515	GO:0046112	0.00371776588974149	4.08228782287823	7.736368505624	14	19	nucleobase biosynthetic process	biological_process	1	2.02937790358582
1516	GO:0090670	0.00371776588974149	4.08228782287823	7.736368505624	14	19	RNA localization to Cajal body	biological_process	1	2.02937790358582
1517	GO:0090671	0.00371776588974149	4.08228782287823	7.736368505624	14	19	telomerase RNA localization to Cajal body	biological_process	1	2.02937790358582
1518	GO:0090672	0.00371776588974149	4.08228782287823	7.736368505624	14	19	telomerase RNA localization	biological_process	1	2.02937790358582
1519	GO:0090685	0.00371776588974149	4.08228782287823	7.736368505624	14	19	RNA localization to nucleus	biological_process	1	2.02937790358582
1520	GO:1990138	0.00373448484567431	1.53298329417568	68.4057846813069	86	168	neuron projection extension	biological_process	1	0.616341975182452
1521	GO:0008361	0.00377085289577098	1.51169194272643	72.8847348687734	91	179	regulation of cell size	biological_process	1	0.596164172639834
1522	GO:0090630	0.0037967547734959	1.75902889003962	39.4961971076593	53	97	activation of GTPase activity	biological_process	1	0.814779177622051
1523	GO:0034968	0.00380549735483281	1.68116184981222	46.418211033744	61	114	histone lysine methylation	biological_process	1	0.749458623254198
1524	GO:0045446	0.00380549735483281	1.68116184981222	46.418211033744	61	114	endothelial cell differentiation	biological_process	1	0.749458623254198
1525	GO:0046467	0.00383488321459058	1.59014190160655	57.8191751472951	74	142	membrane lipid biosynthetic process	biological_process	1	0.669155514949458
1526	GO:0046949	0.00384951573914696	2.78443716947872	13.0296732726299	21	32	fatty-acyl-CoA biosynthetic process	biological_process	1	1.47738573874584
1527	GO:0006475	0.00388513955771809	1.53379910885121	67.5914301017675	85	166	internal protein amino acid acetylation	biological_process	1	0.617109536528364
1528	GO:0009743	0.00388904029515695	1.43738947833775	93.6507766470273	114	230	response to carbohydrate	biological_process	1	0.523451030711665
1529	GO:0060491	0.00392397716989509	1.51220116778671	72.0703802892341	90	177	regulation of cell projection assembly	biological_process	1	0.596650073727782
1530	GO:0003279	0.00394290757050236	1.68533137506885	45.6038564542046	60	112	cardiac septum development	biological_process	1	0.753032286460727
1531	GO:0007584	0.00396661248005725	1.44913677007631	89.1718264595608	109	219	response to nutrient	biological_process	1	0.535193763424239
1532	GO:0035023	0.00398521853831403	1.59199949250956	57.0048205677558	73	140	regulation of Rho protein signal transduction	biological_process	1	0.670839875985797
1533	GO:0010574	0.00403278049835365	2.6740545294635	13.8440278521693	22	34	regulation of vascular endothelial growth factor production	biological_process	1	1.41902888524595
1534	GO:0032212	0.00403278049835365	2.6740545294635	13.8440278521693	22	34	positive regulation of telomere maintenance via telomerase	biological_process	1	1.41902888524595
1535	GO:0043094	0.00403278049835365	2.6740545294635	13.8440278521693	22	34	cellular metabolic compound salvage	biological_process	1	1.41902888524595
1536	GO:0043276	0.00403278049835365	2.6740545294635	13.8440278521693	22	34	anoikis	biological_process	1	1.41902888524595
1537	GO:0009749	0.00407176643335262	1.47700103632017	80.2139260846277	99	197	response to glucose	biological_process	1	0.56267083835283
1538	GO:0120032	0.00408341606147741	1.51272368205189	71.2560257096947	89	175	regulation of plasma membrane bounded cell projection assembly	biological_process	1	0.597148485281176
1539	GO:0072001	0.00410481903592025	1.37618202155425	119.302945902517	142	293	renal system development	biological_process	1	0.460671301599826
1540	GO:1901992	0.00417422259580974	1.7806622054568	37.0531333690412	50	91	positive regulation of mitotic cell cycle phase transition	biological_process	1	0.832413860777842
1541	GO:0006361	0.0041835120066352	2.58066316847159	14.6583824317086	23	36	transcription initiation from RNA polymerase I promoter	biological_process	1	1.36774185127792
1542	GO:0009167	0.0041835120066352	2.58066316847159	14.6583824317086	23	36	purine ribonucleoside monophosphate metabolic process	biological_process	1	1.36774185127792
1543	GO:0010573	0.0041835120066352	2.58066316847159	14.6583824317086	23	36	vascular endothelial growth factor production	biological_process	1	1.36774185127792
1544	GO:0060428	0.0041835120066352	2.58066316847159	14.6583824317086	23	36	lung epithelium development	biological_process	1	1.36774185127792
1545	GO:0071559	0.0042081914255035	1.40662133105626	103.830208891269	125	255	response to transforming growth factor beta	biological_process	1	0.492234000689287
1546	GO:0046834	0.00420874001240542	2.00003427088688	26.0593465452598	37	64	lipid phosphorylation	biological_process	1	1.00002472100747
1547	GO:1904356	0.00427920711777055	2.02074055999512	25.2449919657204	36	62	regulation of telomere maintenance via telomere lengthening	biological_process	1	1.01488410804378
1548	GO:0006298	0.00430434127237868	2.50062210157222	15.472737011248	24	38	mismatch repair	biological_process	1	1.322287051369
1549	GO:0019068	0.00430434127237868	2.50062210157222	15.472737011248	24	38	virion assembly	biological_process	1	1.322287051369
1550	GO:0046329	0.00430434127237868	2.50062210157222	15.472737011248	24	38	negative regulation of JNK cascade	biological_process	1	1.322287051369
1551	GO:0006265	0.0043309239794714	11.6586779036081	3.66459560792716	8	9	DNA topological change	biological_process	1	3.54333229079689
1552	GO:0006678	0.0043309239794714	11.6586779036081	3.66459560792716	8	9	glucosylceramide metabolic process	biological_process	1	3.54333229079689
1553	GO:0019043	0.0043309239794714	11.6586779036081	3.66459560792716	8	9	establishment of viral latency	biological_process	1	3.54333229079689
1554	GO:0030638	0.0043309239794714	11.6586779036081	3.66459560792716	8	9	polyketide metabolic process	biological_process	1	3.54333229079689
1555	GO:0031053	0.0043309239794714	11.6586779036081	3.66459560792716	8	9	primary miRNA processing	biological_process	1	3.54333229079689
1556	GO:0042364	0.0043309239794714	11.6586779036081	3.66459560792716	8	9	water-soluble vitamin biosynthetic process	biological_process	1	3.54333229079689
1557	GO:0044597	0.0043309239794714	11.6586779036081	3.66459560792716	8	9	daunorubicin metabolic process	biological_process	1	3.54333229079689
1558	GO:0044598	0.0043309239794714	11.6586779036081	3.66459560792716	8	9	doxorubicin metabolic process	biological_process	1	3.54333229079689
1559	GO:0051103	0.0043309239794714	11.6586779036081	3.66459560792716	8	9	DNA ligation involved in DNA repair	biological_process	1	3.54333229079689
1560	GO:0098779	0.0043309239794714	11.6586779036081	3.66459560792716	8	9	positive regulation of mitophagy in response to mitochondrial depolarization	biological_process	1	3.54333229079689
1561	GO:0098935	0.0043309239794714	11.6586779036081	3.66459560792716	8	9	dendritic transport	biological_process	1	3.54333229079689
1562	GO:0046827	0.00433487454894875	3.64505074469487	8.55072308516336	15	21	positive regulation of protein export from nucleus	biological_process	1	1.86593889921889
1563	GO:0071459	0.00433487454894875	3.64505074469487	8.55072308516336	15	21	protein localization to chromosome, centromeric region	biological_process	1	1.86593889921889
1564	GO:0071498	0.00433487454894875	3.64505074469487	8.55072308516336	15	21	cellular response to fluid shear stress	biological_process	1	1.86593889921889
1565	GO:2000737	0.00433487454894875	3.64505074469487	8.55072308516336	15	21	negative regulation of stem cell differentiation	biological_process	1	1.86593889921889
1566	GO:0060429	0.0043442152031071	1.16719369775123	525.665881092662	571	1291	epithelium development	biological_process	1	0.223043998574408
1567	GO:0030099	0.00438298453159366	1.30496648908747	169.385752544189	196	416	myeloid cell differentiation	biological_process	1	0.384012759555263
1568	GO:0045815	0.00440238662620713	2.06734496124031	23.6162828066417	34	58	positive regulation of gene expression, epigenetic	biological_process	1	1.04777913977786
1569	GO:0010811	0.00440572968986503	1.64012046566403	49.2684520621318	64	121	positive regulation of cell-substrate adhesion	biological_process	1	0.713801783644192
1570	GO:0048675	0.00440572968986503	1.64012046566403	49.2684520621318	64	121	axon extension	biological_process	1	0.713801783644192
1571	GO:0051240	0.00445287595491453	1.14120354527903	737.398071772898	790	1811	positive regulation of multicellular organismal process	biological_process	1	0.190556133935993
1572	GO:0006749	0.00445296062417413	2.09369453204432	22.8019282271023	33	56	glutathione metabolic process	biological_process	1	1.06605096984662
1573	GO:0044784	0.00445296062417413	2.09369453204432	22.8019282271023	33	56	metaphase/anaphase transition of cell cycle	biological_process	1	1.06605096984662
1574	GO:0060249	0.00445468621427825	1.29521931585801	178.750830208891	206	439	anatomical structure homeostasis	biological_process	1	0.373196406105778
1575	GO:0042149	0.0044669596685005	2.37057814149947	17.1014461703267	26	42	cellular response to glucose starvation	biological_process	1	1.2452389494852
1576	GO:0090503	0.0044669596685005	2.37057814149947	17.1014461703267	26	42	RNA phosphodiester bond hydrolysis, exonucleolytic	biological_process	1	1.2452389494852
1577	GO:1900047	0.00449456119150508	2.12244505824427	21.9875736475629	32	54	negative regulation of hemostasis	biological_process	1	1.08572720856067
1578	GO:0006195	0.00451389579103988	2.31704135119394	17.9158007498661	27	44	purine nucleotide catabolic process	biological_process	1	1.21228379156143
1579	GO:0006378	0.00451389579103988	2.31704135119394	17.9158007498661	27	44	mRNA polyadenylation	biological_process	1	1.21228379156143
1580	GO:0042987	0.00451389579103988	2.31704135119394	17.9158007498661	27	44	amyloid precursor protein catabolic process	biological_process	1	1.21228379156143
1581	GO:0045910	0.00451389579103988	2.31704135119394	17.9158007498661	27	44	negative regulation of DNA recombination	biological_process	1	1.21228379156143
1582	GO:0031648	0.00454112716545094	2.26945984801807	18.7301553294055	28	46	protein destabilization	biological_process	1	1.18234896389703
1583	GO:0043631	0.00454112716545094	2.26945984801807	18.7301553294055	28	46	RNA polyadenylation	biological_process	1	1.18234896389703
1584	GO:0009409	0.00454512907162494	2.18858954041204	20.3588644884842	30	50	response to cold	biological_process	1	1.1300014092755
1585	GO:0031113	0.00454512907162494	2.18858954041204	20.3588644884842	30	50	regulation of microtubule polymerization	biological_process	1	1.1300014092755
1586	GO:0032608	0.00454512907162494	2.18858954041204	20.3588644884842	30	50	interferon-beta production	biological_process	1	1.1300014092755
1587	GO:0032784	0.00454512907162494	2.18858954041204	20.3588644884842	30	50	regulation of DNA-templated transcription, elongation	biological_process	1	1.1300014092755
1588	GO:0032648	0.00455086012064435	2.22689332601277	19.5445099089448	29	48	regulation of interferon-beta production	biological_process	1	1.1550324509329
1589	GO:0090199	0.00455086012064435	2.22689332601277	19.5445099089448	29	48	regulation of release of cytochrome c from mitochondria	biological_process	1	1.1550324509329
1590	GO:0000912	0.0045519040727025	Inf	2.4430637386181	6	6	assembly of actomyosin apparatus involved in cytokinesis	biological_process	1	Inf
1591	GO:0000915	0.0045519040727025	Inf	2.4430637386181	6	6	actomyosin contractile ring assembly	biological_process	1	Inf
1592	GO:0006287	0.0045519040727025	Inf	2.4430637386181	6	6	base-excision repair, gap-filling	biological_process	1	Inf
1593	GO:0006686	0.0045519040727025	Inf	2.4430637386181	6	6	sphingomyelin biosynthetic process	biological_process	1	Inf
1594	GO:0010032	0.0045519040727025	Inf	2.4430637386181	6	6	meiotic chromosome condensation	biological_process	1	Inf
1595	GO:0010757	0.0045519040727025	Inf	2.4430637386181	6	6	negative regulation of plasminogen activation	biological_process	1	Inf
1596	GO:0030174	0.0045519040727025	Inf	2.4430637386181	6	6	regulation of DNA-dependent DNA replication initiation	biological_process	1	Inf
1597	GO:0032534	0.0045519040727025	Inf	2.4430637386181	6	6	regulation of microvillus assembly	biological_process	1	Inf
1598	GO:0044531	0.0045519040727025	Inf	2.4430637386181	6	6	modulation of programmed cell death in other organism	biological_process	1	Inf
1599	GO:0044532	0.0045519040727025	Inf	2.4430637386181	6	6	modulation of apoptotic process in other organism	biological_process	1	Inf
1600	GO:0046826	0.0045519040727025	Inf	2.4430637386181	6	6	negative regulation of protein export from nucleus	biological_process	1	Inf
1601	GO:0048549	0.0045519040727025	Inf	2.4430637386181	6	6	positive regulation of pinocytosis	biological_process	1	Inf
1602	GO:0052150	0.0045519040727025	Inf	2.4430637386181	6	6	modulation by symbiont of host apoptotic process	biological_process	1	Inf
1603	GO:0052248	0.0045519040727025	Inf	2.4430637386181	6	6	modulation of programmed cell death in other organism involved in symbiotic interaction	biological_process	1	Inf
1604	GO:0052433	0.0045519040727025	Inf	2.4430637386181	6	6	modulation by organism of apoptotic process in other organism involved in symbiotic interaction	biological_process	1	Inf
1605	GO:0061734	0.0045519040727025	Inf	2.4430637386181	6	6	parkin-mediated stimulation of mitophagy in response to mitochondrial depolarization	biological_process	1	Inf
1606	GO:0071500	0.0045519040727025	Inf	2.4430637386181	6	6	cellular response to nitrosative stress	biological_process	1	Inf
1607	GO:0071816	0.0045519040727025	Inf	2.4430637386181	6	6	tail-anchored membrane protein insertion into ER membrane	biological_process	1	Inf
1608	GO:1902525	0.0045519040727025	Inf	2.4430637386181	6	6	regulation of protein monoubiquitination	biological_process	1	Inf
1609	GO:0006268	0.00459273136100879	5.34470645062135	5.70048205677558	11	14	DNA unwinding involved in DNA replication	biological_process	1	2.41811071242421
1610	GO:0010421	0.00459273136100879	5.34470645062135	5.70048205677558	11	14	hydrogen peroxide-mediated programmed cell death	biological_process	1	2.41811071242421
1611	GO:0010457	0.00459273136100879	5.34470645062135	5.70048205677558	11	14	centriole-centriole cohesion	biological_process	1	2.41811071242421
1612	GO:0019081	0.00459273136100879	5.34470645062135	5.70048205677558	11	14	viral translation	biological_process	1	2.41811071242421
1613	GO:0046606	0.00459273136100879	5.34470645062135	5.70048205677558	11	14	negative regulation of centrosome cycle	biological_process	1	2.41811071242421
1614	GO:0070672	0.00459273136100879	5.34470645062135	5.70048205677558	11	14	response to interleukin-15	biological_process	1	2.41811071242421
1615	GO:0097468	0.00459273136100879	5.34470645062135	5.70048205677558	11	14	programmed cell death in response to reactive oxygen species	biological_process	1	2.41811071242421
1616	GO:1902570	0.00459273136100879	5.34470645062135	5.70048205677558	11	14	protein localization to nucleolus	biological_process	1	2.41811071242421
1617	GO:0018394	0.00460234298821284	1.51437575742031	68.8129619710766	86	169	peptidyl-lysine acetylation	biological_process	1	0.598723221245756
1618	GO:0043491	0.00460518593644303	1.38878057959375	109.530690948045	131	269	protein kinase B signaling	biological_process	1	0.473818678701711
1619	GO:0006165	0.00464702663708809	1.60003919263179	53.7474022495983	69	132	nucleoside diphosphate phosphorylation	biological_process	1	0.678107244064516
1620	GO:0016573	0.00473589497344028	1.53822471627087	63.5196572040707	80	156	histone acetylation	biological_process	1	0.621266279221571
1621	GO:0051604	0.00479703823271392	1.37357547520616	116.04552758436	138	285	protein maturation	biological_process	1	0.457936185778896
1622	GO:0044344	0.00481779918191348	1.56695390349459	58.2263524370648	74	143	cellular response to fibroblast growth factor stimulus	biological_process	1	0.647962739365091
1623	GO:0048813	0.00481779918191348	1.56695390349459	58.2263524370648	74	143	dendrite morphogenesis	biological_process	1	0.647962739365091
1624	GO:0007031	0.00485046545119192	1.82479820034405	32.9813604713444	45	81	peroxisome organization	biological_process	1	0.867736928945945
1625	GO:1902930	0.00485046545119192	1.82479820034405	32.9813604713444	45	81	regulation of alcohol biosynthetic process	biological_process	1	0.867736928945945
1626	GO:0060479	0.00487862085914903	3.33275582840571	9.36507766470273	16	23	lung cell differentiation	biological_process	1	1.73671562346313
1627	GO:1902410	0.00487862085914903	3.33275582840571	9.36507766470273	16	23	mitotic cytokinetic process	biological_process	1	1.73671562346313
1628	GO:0051962	0.00490993703520738	1.25932957906585	220.282913765399	250	541	positive regulation of nervous system development	biological_process	1	0.332655900101611
1629	GO:0010770	0.00492748217969751	1.53918560857814	62.7053026245313	79	154	positive regulation of cell morphogenesis involved in differentiation	biological_process	1	0.622167215050884
1630	GO:0035690	0.00496211728969038	1.2928386327177	176.307766470273	203	433	cellular response to drug	biological_process	1	0.370542214586543
1631	GO:0050730	0.004962488644651	1.39575614581919	104.237386181039	125	256	regulation of peptidyl-tyrosine phosphorylation	biological_process	1	0.481046908633603
1632	GO:0001824	0.00503207327791271	1.71978334142859	39.903374397429	53	98	blastocyst development	biological_process	1	0.782226825430478
1633	GO:0006110	0.00513274140071481	1.84611254211964	31.3526513122657	43	77	regulation of glycolytic process	biological_process	1	0.884490504776105
1634	GO:0003281	0.00527514317136858	1.85774410774411	30.5382967327263	42	75	ventricular septum development	biological_process	1	0.893551793478848
1635	GO:0006090	0.00533452550273655	1.54119146224912	61.0765934654526	77	150	pyruvate metabolic process	biological_process	1	0.624046099022788
1636	GO:2000104	0.00534777004838709	3.09854976928148	10.1794322442421	17	25	negative regulation of DNA-dependent DNA replication	biological_process	1	1.63159314123801
1637	GO:0052547	0.00537330150511031	1.28253831198761	184.044134975897	211	452	regulation of peptidase activity	biological_process	1	0.359001922665835
1638	GO:0018393	0.00540020679485235	1.51679571774845	65.5555436529191	82	161	internal peptidyl-lysine acetylation	biological_process	1	0.601026796305697
1639	GO:0042440	0.00556020032395869	1.88327034152085	28.9095875736476	40	71	pigment metabolic process	biological_process	1	0.913240112207383
1640	GO:1901292	0.00556020032395869	1.88327034152085	28.9095875736476	40	71	nucleoside phosphate catabolic process	biological_process	1	0.913240112207383
1641	GO:0034101	0.0056279722620425	1.61169614184683	49.6756293519014	64	122	erythrocyte homeostasis	biological_process	1	0.688579773659803
1642	GO:0009201	0.00570172917198273	1.89731587994182	28.0952329941082	39	69	ribonucleoside triphosphate biosynthetic process	biological_process	1	0.92395988986573
1643	GO:0010971	0.00574482285313092	2.9164029535865	10.9937868237815	18	27	positive regulation of G2/M transition of mitotic cell cycle	biological_process	1	1.54419006773682
1644	GO:0070199	0.00574482285313092	2.9164029535865	10.9937868237815	18	27	establishment of protein localization to chromosome	biological_process	1	1.54419006773682
1645	GO:0000076	0.00579613945207067	4.37312252964427	6.51483663631494	12	16	DNA replication checkpoint	biological_process	1	2.12866377156882
1646	GO:0006206	0.00579613945207067	4.37312252964427	6.51483663631494	12	16	pyrimidine nucleobase metabolic process	biological_process	1	2.12866377156882
1647	GO:0010875	0.00579613945207067	4.37312252964427	6.51483663631494	12	16	positive regulation of cholesterol efflux	biological_process	1	2.12866377156882
1648	GO:0022038	0.00579613945207067	4.37312252964427	6.51483663631494	12	16	corpus callosum development	biological_process	1	2.12866377156882
1649	GO:0043174	0.00579613945207067	4.37312252964427	6.51483663631494	12	16	nucleoside salvage	biological_process	1	2.12866377156882
1650	GO:0046134	0.00579613945207067	4.37312252964427	6.51483663631494	12	16	pyrimidine nucleoside biosynthetic process	biological_process	1	2.12866377156882
1651	GO:0051382	0.00579613945207067	4.37312252964427	6.51483663631494	12	16	kinetochore assembly	biological_process	1	2.12866377156882
1652	GO:0061684	0.00579613945207067	4.37312252964427	6.51483663631494	12	16	chaperone-mediated autophagy	biological_process	1	2.12866377156882
1653	GO:1903541	0.00579613945207067	4.37312252964427	6.51483663631494	12	16	regulation of exosomal secretion	biological_process	1	2.12866377156882
1654	GO:0042493	0.0058289598099758	1.17721131363778	431.200749866095	471	1059	response to drug	biological_process	1	0.23537331253764
1655	GO:0043467	0.00585056782197084	1.51810964892592	63.9268344938404	80	157	regulation of generation of precursor metabolites and energy	biological_process	1	0.602275996450818
1656	GO:0006333	0.00596214589830865	1.41179503706091	92.8364220674879	112	228	chromatin assembly or disassembly	biological_process	1	0.497530654841818
1657	GO:0000381	0.00597931363315806	1.92842979888585	26.4665238350295	37	65	regulation of alternative mRNA splicing, via spliceosome	biological_process	1	0.947426628132778
1658	GO:0016051	0.00604034917957864	1.43408200458474	84.6928762720943	103	208	carbohydrate biosynthetic process	biological_process	1	0.520127523499439
1659	GO:0000132	0.0060743247658977	2.77069761308189	11.8081414033208	19	29	establishment of mitotic spindle orientation	biological_process	1	1.47024926732888
1660	GO:2000765	0.0060743247658977	2.77069761308189	11.8081414033208	19	29	regulation of cytoplasmic translation	biological_process	1	1.47024926732888
1661	GO:0046686	0.00611366871907062	1.94572209005199	25.6521692554901	36	63	response to cadmium ion	biological_process	1	0.960305662875559
1662	GO:0006919	0.00615042489743319	1.75927981129834	35.0172469201928	47	86	activation of cysteine-type endopeptidase activity involved in apoptotic process	biological_process	1	0.814984959937905
1663	GO:0044106	0.00633779924801529	1.57844467752638	52.5258703802892	67	129	cellular amine metabolic process	biological_process	1	0.658503696915072
1664	GO:0006363	0.00634181492621002	2.65149516798158	12.6224959828602	20	31	termination of RNA polymerase I transcription	biological_process	1	1.40680611934973
1665	GO:0007143	0.00634181492621002	2.65149516798158	12.6224959828602	20	31	female meiotic nuclear division	biological_process	1	1.40680611934973
1666	GO:0009394	0.00634181492621002	2.65149516798158	12.6224959828602	20	31	2'-deoxyribonucleotide metabolic process	biological_process	1	1.40680611934973
1667	GO:0010458	0.00634181492621002	2.65149516798158	12.6224959828602	20	31	exit from mitosis	biological_process	1	1.40680611934973
1668	GO:0019048	0.00634181492621002	2.65149516798158	12.6224959828602	20	31	modulation by virus of host process	biological_process	1	1.40680611934973
1669	GO:0036257	0.00634181492621002	2.65149516798158	12.6224959828602	20	31	multivesicular body organization	biological_process	1	1.40680611934973
1670	GO:1902186	0.00634181492621002	2.65149516798158	12.6224959828602	20	31	regulation of viral release from host cell	biological_process	1	1.40680611934973
1671	GO:2000781	0.00634181492621002	2.65149516798158	12.6224959828602	20	31	positive regulation of double-strand break repair	biological_process	1	1.40680611934973
1672	GO:0043388	0.00636831212544223	1.98447145877378	24.0234600964114	34	59	positive regulation of DNA binding	biological_process	1	0.988754813241437
1673	GO:0045785	0.00641079622372486	1.29313494479892	164.092447777183	189	403	positive regulation of cell adhesion	biological_process	1	0.370872835112382
1674	GO:0018208	0.00648607903488428	2.00627559783327	23.209105516872	33	57	peptidyl-proline modification	biological_process	1	1.00451979952791
1675	GO:0043525	0.00648607903488428	2.00627559783327	23.209105516872	33	57	positive regulation of neuron apoptotic process	biological_process	1	1.00451979952791
1676	GO:0050819	0.00648607903488428	2.00627559783327	23.209105516872	33	57	negative regulation of coagulation	biological_process	1	1.00451979952791
1677	GO:0001822	0.00653048000733195	1.36119294173659	113.195286555972	134	278	kidney development	biological_process	1	0.444871575554544
1678	GO:0050678	0.00654590667002336	1.30287176724138	153.913015532941	178	378	regulation of epithelial cell proliferation	biological_process	1	0.381695096286076
1679	GO:0002756	0.00655318386323928	2.55216989843029	13.4368505623996	21	33	MyD88-independent toll-like receptor signaling pathway	biological_process	1	1.35172437277993
1680	GO:0006891	0.00655318386323928	2.55216989843029	13.4368505623996	21	33	intra-Golgi vesicle-mediated transport	biological_process	1	1.35172437277993
1681	GO:0019692	0.00655318386323928	2.55216989843029	13.4368505623996	21	33	deoxyribose phosphate metabolic process	biological_process	1	1.35172437277993
1682	GO:0043928	0.00655318386323928	2.55216989843029	13.4368505623996	21	33	exonucleolytic catabolism of deadenylated mRNA	biological_process	1	1.35172437277993
1683	GO:2000758	0.00655318386323928	2.55216989843029	13.4368505623996	21	33	positive regulation of peptidyl-lysine acetylation	biological_process	1	1.35172437277993
1684	GO:0006094	0.0065600449617711	1.77531839103891	33.3885377611141	45	82	gluconeogenesis	biological_process	1	0.82807778516978
1685	GO:0016925	0.0065600449617711	1.77531839103891	33.3885377611141	45	82	protein sumoylation	biological_process	1	0.82807778516978
1686	GO:1901570	0.00659409951150218	1.68224412101804	40.3105516871987	53	99	fatty acid derivative biosynthetic process	biological_process	1	0.75038707933055
1687	GO:0001659	0.006597819592122	1.4783363505547	70.4416711301553	87	173	temperature homeostasis	biological_process	1	0.563974548287168
1688	GO:0000186	0.00669485930972216	2.05584707196119	21.5803963577933	31	53	activation of MAPKK activity	biological_process	1	1.03973295094768
1689	GO:0050732	0.00669485930972216	2.05584707196119	21.5803963577933	31	53	negative regulation of peptidyl-tyrosine phosphorylation	biological_process	1	1.03973295094768
1690	GO:0000291	0.00671429043327173	2.46813476760706	14.2512051419389	22	35	nuclear-transcribed mRNA catabolic process, exonucleolytic	biological_process	1	1.30342117214134
1691	GO:0051294	0.00671429043327173	2.46813476760706	14.2512051419389	22	35	establishment of spindle orientation	biological_process	1	1.30342117214134
1692	GO:0071108	0.00671429043327173	2.46813476760706	14.2512051419389	22	35	protein K48-linked deubiquitination	biological_process	1	1.30342117214134
1693	GO:0030335	0.00679001248948389	1.24613229404928	221.504445634708	250	544	positive regulation of cell migration	biological_process	1	0.317457238375784
1694	GO:0003093	0.00680059303296202	6.55827736072699	4.47895018746652	9	11	regulation of glomerular filtration	biological_process	1	2.7133169170533
1695	GO:0006620	0.00680059303296202	6.55827736072699	4.47895018746652	9	11	posttranslational protein targeting to endoplasmic reticulum membrane	biological_process	1	2.7133169170533
1696	GO:0019042	0.00680059303296202	6.55827736072699	4.47895018746652	9	11	viral latency	biological_process	1	2.7133169170533
1697	GO:0031915	0.00680059303296202	6.55827736072699	4.47895018746652	9	11	positive regulation of synaptic plasticity	biological_process	1	2.7133169170533
1698	GO:0032908	0.00680059303296202	6.55827736072699	4.47895018746652	9	11	regulation of transforming growth factor beta1 production	biological_process	1	2.7133169170533
1699	GO:0035404	0.00680059303296202	6.55827736072699	4.47895018746652	9	11	histone-serine phosphorylation	biological_process	1	2.7133169170533
1700	GO:0060525	0.00680059303296202	6.55827736072699	4.47895018746652	9	11	prostate glandular acinus development	biological_process	1	2.7133169170533
1701	GO:0060767	0.00680059303296202	6.55827736072699	4.47895018746652	9	11	epithelial cell proliferation involved in prostate gland development	biological_process	1	2.7133169170533
1702	GO:0060992	0.00680059303296202	6.55827736072699	4.47895018746652	9	11	response to fungicide	biological_process	1	2.7133169170533
1703	GO:0070213	0.00680059303296202	6.55827736072699	4.47895018746652	9	11	protein auto-ADP-ribosylation	biological_process	1	2.7133169170533
1704	GO:0072321	0.00680059303296202	6.55827736072699	4.47895018746652	9	11	chaperone-mediated protein transport	biological_process	1	2.7133169170533
1705	GO:0072711	0.00680059303296202	6.55827736072699	4.47895018746652	9	11	cellular response to hydroxyurea	biological_process	1	2.7133169170533
1706	GO:1990440	0.00680059303296202	6.55827736072699	4.47895018746652	9	11	positive regulation of transcription from RNA polymerase II promoter in response to endoplasmic reticulum stress	biological_process	1	2.7133169170533
1707	GO:2000615	0.00680059303296202	6.55827736072699	4.47895018746652	9	11	regulation of histone H3-K9 acetylation	biological_process	1	2.7133169170533
1708	GO:2000786	0.00680059303296202	6.55827736072699	4.47895018746652	9	11	positive regulation of autophagosome assembly	biological_process	1	2.7133169170533
1709	GO:0009126	0.00683074217368993	2.39611332064162	15.0655597214783	23	37	purine nucleoside monophosphate metabolic process	biological_process	1	1.26069613987198
1710	GO:0060996	0.00683563829436133	1.68711111111111	39.4961971076593	52	97	dendritic spine development	biological_process	1	0.75455499091671
1711	GO:0006743	0.00685499644779625	3.79019633680327	7.32919121585431	13	18	ubiquinone metabolic process	biological_process	1	1.9222725836987
1712	GO:0019054	0.00685499644779625	3.79019633680327	7.32919121585431	13	18	modulation by virus of host cellular process	biological_process	1	1.9222725836987
1713	GO:0031468	0.00685499644779625	3.79019633680327	7.32919121585431	13	18	nuclear envelope reassembly	biological_process	1	1.9222725836987
1714	GO:0044320	0.00685499644779625	3.79019633680327	7.32919121585431	13	18	cellular response to leptin stimulus	biological_process	1	1.9222725836987
1715	GO:0051782	0.00685499644779625	3.79019633680327	7.32919121585431	13	18	negative regulation of cell division	biological_process	1	1.9222725836987
1716	GO:0070200	0.00685499644779625	3.79019633680327	7.32919121585431	13	18	establishment of protein localization to telomere	biological_process	1	1.9222725836987
1717	GO:0072574	0.00685499644779625	3.79019633680327	7.32919121585431	13	18	hepatocyte proliferation	biological_process	1	1.9222725836987
1718	GO:0072575	0.00685499644779625	3.79019633680327	7.32919121585431	13	18	epithelial cell proliferation involved in liver morphogenesis	biological_process	1	1.9222725836987
1719	GO:1904872	0.00685499644779625	3.79019633680327	7.32919121585431	13	18	regulation of telomerase RNA localization to Cajal body	biological_process	1	1.9222725836987
1720	GO:0043124	0.0068552667103131	2.11535719001717	19.9516871987145	29	49	negative regulation of I-kappaB kinase/NF-kappaB signaling	biological_process	1	1.08090129112628
1721	GO:0010634	0.00687012356914624	1.47847415709232	69.627316550616	86	171	positive regulation of epithelial cell migration	biological_process	1	0.564109026170042
1722	GO:0021915	0.00689811268849727	1.49809899370371	65.1483663631494	81	160	neural tube development	biological_process	1	0.583132959582142
1723	GO:0071709	0.00690777805633263	2.33370282396411	15.8799143010177	24	39	membrane assembly	biological_process	1	1.22262085852177
1724	GO:1902042	0.00690777805633263	2.33370282396411	15.8799143010177	24	39	negative regulation of extrinsic apoptotic signaling pathway via death domain receptors	biological_process	1	1.22262085852177
1725	GO:0030261	0.00691160408644903	2.14982002140286	19.1373326191751	28	47	chromosome condensation	biological_process	1	1.10421588535049
1726	GO:0061614	0.00691160408644903	2.14982002140286	19.1373326191751	28	47	pri-miRNA transcription by RNA polymerase II	biological_process	1	1.10421588535049
1727	GO:0070849	0.00691160408644903	2.14982002140286	19.1373326191751	28	47	response to epidermal growth factor	biological_process	1	1.10421588535049
1728	GO:0016574	0.00694838066338955	2.18811881188119	18.3229780396358	27	45	histone ubiquitination	biological_process	1	1.12969107663964
1729	GO:0009069	0.00695021480524276	2.27910122739871	16.694268880557	25	41	serine family amino acid metabolic process	biological_process	1	1.18846500403403
1730	GO:0045773	0.00696243206042806	2.23093049257718	17.5086234600964	26	43	positive regulation of axon extension	biological_process	1	1.15764556531834
1731	GO:1901985	0.00696243206042806	2.23093049257718	17.5086234600964	26	43	positive regulation of protein acetylation	biological_process	1	1.15764556531834
1732	GO:0031016	0.00698611569708603	1.79320393854062	31.7598286020354	43	78	pancreas development	biological_process	1	0.842539573197863
1733	GO:0046916	0.00707406876669339	1.62872175544498	44.7895018746652	58	110	cellular transition metal ion homeostasis	biological_process	1	0.703740160446347
1734	GO:0030258	0.00708564233929527	1.39028481580918	96.9081949651848	116	238	lipid modification	biological_process	1	0.475380465872212
1735	GO:0030307	0.00715393757474974	1.47861672273007	68.8129619710766	85	169	positive regulation of cell growth	biological_process	1	0.564248135008488
1736	GO:0052126	0.0071825943651191	1.49851035253854	64.3340117836101	80	158	movement in host environment	biological_process	1	0.583529050821401
1737	GO:0046785	0.00720463824369396	1.80294117647059	30.945474022496	42	76	microtubule polymerization	biological_process	1	0.85035232755308
1738	GO:0006766	0.00733367643336881	1.55052538063291	54.5617568291377	69	134	vitamin metabolic process	biological_process	1	0.632757141696127
1739	GO:0071156	0.00734769283233877	1.63195727595213	43.9751472951259	57	108	regulation of cell cycle arrest	biological_process	1	0.706603288572394
1740	GO:0009116	0.00763146262907858	1.63532467532468	43.1607927155865	56	106	nucleoside metabolic process	biological_process	1	0.70957709503786
1741	GO:0035019	0.00765073296706473	1.82425284316318	29.3167648634172	40	72	somatic stem cell population maintenance	biological_process	1	0.867305702253401
1742	GO:0106106	0.00775119246050387	1.52335540671309	58.2263524370648	73	143	cold-induced thermogenesis	biological_process	1	0.607252569326823
1743	GO:0120161	0.00775119246050387	1.52335540671309	58.2263524370648	73	143	regulation of cold-induced thermogenesis	biological_process	1	0.607252569326823
1744	GO:0006677	0.00776009079990248	3.40159901599016	8.14354579539368	14	20	glycosylceramide metabolic process	biological_process	1	1.7662130846409
1745	GO:0050860	0.00776009079990248	3.40159901599016	8.14354579539368	14	20	negative regulation of T cell receptor signaling pathway	biological_process	1	1.7662130846409
1746	GO:0060008	0.00776009079990248	3.40159901599016	8.14354579539368	14	20	Sertoli cell differentiation	biological_process	1	1.7662130846409
1747	GO:1903204	0.00776009079990248	3.40159901599016	8.14354579539368	14	20	negative regulation of oxidative stress-induced neuron death	biological_process	1	1.7662130846409
1748	GO:0051094	0.00779878077648091	1.14637939113101	577.377396893412	621	1418	positive regulation of developmental process	biological_process	1	0.197084579105277
1749	GO:0007369	0.00785946910916727	1.44567100496829	75.3277986073915	92	185	gastrulation	biological_process	1	0.53173927185743
1750	GO:0097306	0.00788060000784882	1.7089831263682	36.2387787895019	48	89	cellular response to alcohol	biological_process	1	0.773138152645942
1751	GO:0045089	0.00788832147169389	1.40814123814663	87.1359400107124	105	214	positive regulation of innate immune response	biological_process	1	0.493792045164511
1752	GO:0003007	0.00796881495662139	1.36413359177098	105.458918050348	125	259	heart morphogenesis	biological_process	1	0.447984936699262
1753	GO:0046488	0.00799209698710634	1.46121091151031	70.848848419925	87	174	phosphatidylinositol metabolic process	biological_process	1	0.547164432096883
1754	GO:0099173	0.00807960324221501	1.47907473075913	66.3698982324585	82	163	postsynapse organization	biological_process	1	0.5646949469413
1755	GO:1903317	0.00810537193174142	1.84842235148951	27.6880557043385	38	68	regulation of protein maturation	biological_process	1	0.886294440077001
1756	GO:0072593	0.00812587303358272	1.34403892239413	115.63835029459	136	284	reactive oxygen species metabolic process	biological_process	1	0.426574918125535
1757	GO:0001892	0.00816200633283673	1.71514228987426	35.4244242099625	47	87	embryonic placenta development	biological_process	1	0.778328268748274
1758	GO:2000379	0.00823072586919604	1.64248807631161	41.5320835565078	54	102	positive regulation of reactive oxygen species metabolic process	biological_process	1	0.715882897300387
1759	GO:0019748	0.00833419344902528	1.86176356633316	26.8737011247991	37	66	secondary metabolic process	biological_process	1	0.896669870245393
1760	GO:0071774	0.00844603807544305	1.50028370118724	61.0765934654526	76	150	response to fibroblast growth factor	biological_process	1	0.585235337784516
1761	GO:0019319	0.0084515827264519	1.72162044766597	34.6100696304231	46	85	hexose biosynthetic process	biological_process	1	0.783767117981103
1762	GO:0065007	0.00849427658430966	1.08020940204064	5200.06116764863	5275	12771	biological regulation	biological_process	1	0.111311010538597
1763	GO:0000717	0.00851588279264599	3.1240467717336	8.95790037493305	15	22	nucleotide-excision repair, DNA duplex unwinding	biological_process	1	1.64341605298149
1764	GO:0036119	0.00851588279264599	3.1240467717336	8.95790037493305	15	22	response to platelet-derived growth factor	biological_process	1	1.64341605298149
1765	GO:0046599	0.00851588279264599	3.1240467717336	8.95790037493305	15	22	regulation of centriole replication	biological_process	1	1.64341605298149
1766	GO:0051457	0.00851588279264599	3.1240467717336	8.95790037493305	15	22	maintenance of protein location in nucleus	biological_process	1	1.64341605298149
1767	GO:0060487	0.00851588279264599	3.1240467717336	8.95790037493305	15	22	lung epithelial cell differentiation	biological_process	1	1.64341605298149
1768	GO:0090312	0.00851588279264599	3.1240467717336	8.95790037493305	15	22	positive regulation of protein deacetylation	biological_process	1	1.64341605298149
1769	GO:0140112	0.00851588279264599	3.1240467717336	8.95790037493305	15	22	extracellular vesicle biogenesis	biological_process	1	1.64341605298149
1770	GO:1903077	0.00851588279264599	3.1240467717336	8.95790037493305	15	22	negative regulation of protein localization to plasma membrane	biological_process	1	1.64341605298149
1771	GO:0009145	0.00856286277049733	1.87606208224765	26.0593465452598	36	64	purine nucleoside triphosphate biosynthetic process	biological_process	1	0.907707570000864
1772	GO:0002223	0.00866976667156594	1.59536190041294	46.0110337439743	59	113	stimulatory C-type lectin receptor signaling pathway	biological_process	1	0.673883729762708
1773	GO:0006096	0.00866976667156594	1.59536190041294	46.0110337439743	59	113	glycolytic process	biological_process	1	0.673883729762708
1774	GO:0035821	0.00866976667156594	1.59536190041294	46.0110337439743	59	113	modulation of process of other organism	biological_process	1	0.673883729762708
1775	GO:0006970	0.0087493273364473	1.72844278222352	33.7957150508838	45	83	response to osmotic stress	biological_process	1	0.789472845909437
1776	GO:0002562	0.00879032928996448	1.89142426422722	25.2449919657204	35	62	somatic diversification of immune receptors via germline recombination within a single locus	biological_process	1	0.919473009635335
1777	GO:0006220	0.00879032928996448	1.89142426422722	25.2449919657204	35	62	pyrimidine nucleotide metabolic process	biological_process	1	0.919473009635335
1778	GO:0016444	0.00879032928996448	1.89142426422722	25.2449919657204	35	62	somatic cell DNA recombination	biological_process	1	0.919473009635335
1779	GO:0043473	0.00887445092165092	1.65028505614742	39.903374397429	52	98	pigmentation	biological_process	1	0.722715244816781
1780	GO:0048736	0.00887663601444356	1.44496502358874	72.8847348687734	89	179	appendage development	biological_process	1	0.531034571683893
1781	GO:0060173	0.00887663601444356	1.44496502358874	72.8847348687734	89	179	limb development	biological_process	1	0.531034571683893
1782	GO:0019218	0.00895370107742953	1.55768992659415	50.4899839314408	64	124	regulation of steroid metabolic process	biological_process	1	0.639408079429223
1783	GO:0006012	0.00901057989045657	4.85818405338953	5.29330476700589	10	13	galactose metabolic process	biological_process	1	2.28041714783347
1784	GO:0035627	0.00901057989045657	4.85818405338953	5.29330476700589	10	13	ceramide transport	biological_process	1	2.28041714783347
1785	GO:0035723	0.00901057989045657	4.85818405338953	5.29330476700589	10	13	interleukin-15-mediated signaling pathway	biological_process	1	2.28041714783347
1786	GO:0038065	0.00901057989045657	4.85818405338953	5.29330476700589	10	13	collagen-activated signaling pathway	biological_process	1	2.28041714783347
1787	GO:0043201	0.00901057989045657	4.85818405338953	5.29330476700589	10	13	response to leucine	biological_process	1	2.28041714783347
1788	GO:0043247	0.00901057989045657	4.85818405338953	5.29330476700589	10	13	telomere maintenance in response to DNA damage	biological_process	1	2.28041714783347
1789	GO:0071350	0.00901057989045657	4.85818405338953	5.29330476700589	10	13	cellular response to interleukin-15	biological_process	1	2.28041714783347
1790	GO:0055072	0.00905519865073628	1.73563719845805	32.9813604713444	44	81	iron ion homeostasis	biological_process	1	0.795465411672838
1791	GO:0051220	0.00913336588956382	2.91589770630108	9.77225495447242	16	24	cytoplasmic sequestering of protein	biological_process	1	1.54394010882783
1792	GO:0051905	0.00913336588956382	2.91589770630108	9.77225495447242	16	24	establishment of pigment granule localization	biological_process	1	1.54394010882783
1793	GO:1904376	0.00913336588956382	2.91589770630108	9.77225495447242	16	24	negative regulation of protein localization to cell periphery	biological_process	1	1.54394010882783
1794	GO:0006631	0.00918910917558464	1.28420146180525	155.948901981789	179	383	fatty acid metabolic process	biological_process	1	0.360871546033558
1795	GO:0030516	0.009213797913591	1.65444753454289	39.0890198178897	51	96	regulation of axon extension	biological_process	1	0.726349541964781
1796	GO:0048010	0.009213797913591	1.65444753454289	39.0890198178897	51	96	vascular endothelial growth factor receptor signaling pathway	biological_process	1	0.726349541964781
1797	GO:1990823	0.009213797913591	1.65444753454289	39.0890198178897	51	96	response to leukemia inhibitory factor	biological_process	1	0.726349541964781
1798	GO:1990830	0.009213797913591	1.65444753454289	39.0890198178897	51	96	cellular response to leukemia inhibitory factor	biological_process	1	0.726349541964781
1799	GO:0060997	0.00923655301433809	1.9258501783591	23.6162828066417	33	58	dendritic spine morphogenesis	biological_process	1	0.945495472991489
1800	GO:1904589	0.00923655301433809	1.9258501783591	23.6162828066417	33	58	regulation of protein import	biological_process	1	0.945495472991489
1801	GO:0071241	0.00932414305521354	1.39521263050675	87.5431173004821	105	215	cellular response to inorganic substance	biological_process	1	0.480485005639583
1802	GO:0016358	0.00936649530933032	1.37660123737037	94.8723085163364	113	233	dendrite development	biological_process	1	0.461110711845211
1803	GO:0030193	0.00936910857891897	1.74323470182711	32.167005891805	43	79	regulation of blood coagulation	biological_process	1	0.801766820965019
1804	GO:0042590	0.00936910857891897	1.74323470182711	32.167005891805	43	79	antigen processing and presentation of exogenous peptide antigen via MHC class I	biological_process	1	0.801766820965019
1805	GO:0016125	0.00940444373861427	1.46096555393004	67.5914301017675	83	166	sterol metabolic process	biological_process	1	0.546922163247403
1806	GO:0046148	0.00945222959338936	1.94522236900044	22.8019282271023	32	56	pigment biosynthetic process	biological_process	1	0.959935086993819
1807	GO:0007411	0.00947857597970746	1.34051762605979	112.380931976433	132	276	axon guidance	biological_process	1	0.422790189004828
1808	GO:0000052	0.00954314397109077	10.2	3.25741831815747	7	8	citrulline metabolic process	biological_process	1	3.35049724708413
1809	GO:0000055	0.00954314397109077	10.2	3.25741831815747	7	8	ribosomal large subunit export from nucleus	biological_process	1	3.35049724708413
1810	GO:0000733	0.00954314397109077	10.2	3.25741831815747	7	8	DNA strand renaturation	biological_process	1	3.35049724708413
1811	GO:0007144	0.00954314397109077	10.2	3.25741831815747	7	8	female meiosis I	biological_process	1	3.35049724708413
1812	GO:0017182	0.00954314397109077	10.2	3.25741831815747	7	8	peptidyl-diphthamide metabolic process	biological_process	1	3.35049724708413
1813	GO:0017183	0.00954314397109077	10.2	3.25741831815747	7	8	peptidyl-diphthamide biosynthetic process from peptidyl-histidine	biological_process	1	3.35049724708413
1814	GO:0017185	0.00954314397109077	10.2	3.25741831815747	7	8	peptidyl-lysine hydroxylation	biological_process	1	3.35049724708413
1815	GO:0018401	0.00954314397109077	10.2	3.25741831815747	7	8	peptidyl-proline hydroxylation to 4-hydroxy-L-proline	biological_process	1	3.35049724708413
1816	GO:0019682	0.00954314397109077	10.2	3.25741831815747	7	8	glyceraldehyde-3-phosphate metabolic process	biological_process	1	3.35049724708413
1817	GO:0034091	0.00954314397109077	10.2	3.25741831815747	7	8	regulation of maintenance of sister chromatid cohesion	biological_process	1	3.35049724708413
1818	GO:0034182	0.00954314397109077	10.2	3.25741831815747	7	8	regulation of maintenance of mitotic sister chromatid cohesion	biological_process	1	3.35049724708413
1819	GO:0036490	0.00954314397109077	10.2	3.25741831815747	7	8	regulation of translation in response to endoplasmic reticulum stress	biological_process	1	3.35049724708413
1820	GO:0042996	0.00954314397109077	10.2	3.25741831815747	7	8	regulation of Golgi to plasma membrane protein transport	biological_process	1	3.35049724708413
1821	GO:0045039	0.00954314397109077	10.2	3.25741831815747	7	8	protein insertion into mitochondrial inner membrane	biological_process	1	3.35049724708413
1822	GO:0046477	0.00954314397109077	10.2	3.25741831815747	7	8	glycosylceramide catabolic process	biological_process	1	3.35049724708413
1823	GO:0046600	0.00954314397109077	10.2	3.25741831815747	7	8	negative regulation of centriole replication	biological_process	1	3.35049724708413
1824	GO:0046654	0.00954314397109077	10.2	3.25741831815747	7	8	tetrahydrofolate biosynthetic process	biological_process	1	3.35049724708413
1825	GO:0052040	0.00954314397109077	10.2	3.25741831815747	7	8	modulation by symbiont of host programmed cell death	biological_process	1	3.35049724708413
1826	GO:0071499	0.00954314397109077	10.2	3.25741831815747	7	8	cellular response to laminar fluid shear stress	biological_process	1	3.35049724708413
1827	GO:0075713	0.00954314397109077	10.2	3.25741831815747	7	8	establishment of integrated proviral latency	biological_process	1	3.35049724708413
1828	GO:0085020	0.00954314397109077	10.2	3.25741831815747	7	8	protein K6-linked ubiquitination	biological_process	1	3.35049724708413
1829	GO:0090160	0.00954314397109077	10.2	3.25741831815747	7	8	Golgi to lysosome transport	biological_process	1	3.35049724708413
1830	GO:1904354	0.00954314397109077	10.2	3.25741831815747	7	8	negative regulation of telomere capping	biological_process	1	3.35049724708413
1831	GO:0051875	0.00962617802955074	2.75401743206621	10.5866095340118	17	26	pigment granule localization	biological_process	1	1.46153769130871
1832	GO:0060765	0.00962617802955074	2.75401743206621	10.5866095340118	17	26	regulation of androgen receptor signaling pathway	biological_process	1	1.46153769130871
1833	GO:0032210	0.00966047851253645	1.96628439181545	21.9875736475629	31	54	regulation of telomere maintenance via telomerase	biological_process	1	0.975471999699539
1834	GO:0035384	0.00966047851253645	1.96628439181545	21.9875736475629	31	54	thioester biosynthetic process	biological_process	1	0.975471999699539
1835	GO:0035825	0.00966047851253645	1.96628439181545	21.9875736475629	31	54	homologous recombination	biological_process	1	0.975471999699539
1836	GO:0071616	0.00966047851253645	1.96628439181545	21.9875736475629	31	54	acyl-CoA biosynthetic process	biological_process	1	0.975471999699539
1837	GO:0006278	0.009690914455269	1.75126984126984	31.3526513122657	42	77	RNA-dependent DNA biosynthetic process	biological_process	1	0.808401395974837
1838	GO:0008333	0.00985907766152534	1.98926667627143	21.1732190680236	30	52	endosome to lysosome transport	biological_process	1	0.992236693338579
1839	GO:0099518	0.00985907766152534	1.98926667627143	21.1732190680236	30	52	vesicle cytoskeletal trafficking	biological_process	1	0.992236693338579
1840	GO:1901654	0.00994163270473295	1.41656902537224	78.585216925549	95	193	response to ketone	biological_process	1	0.502400901847318
1841	GO:0001702	0.010008525762292	2.6245253164557	11.4009641135512	18	28	gastrulation with mouth forming second	biological_process	1	1.39205651400856
1842	GO:0031440	0.010008525762292	2.6245253164557	11.4009641135512	18	28	regulation of mRNA 3'-end processing	biological_process	1	1.39205651400856
1843	GO:0002479	0.0100204097855588	1.75978123030723	30.5382967327263	41	75	antigen processing and presentation of exogenous peptide antigen via MHC class I, TAP-dependent	biological_process	1	0.815396089335133
1844	GO:1902806	0.0100387421309118	1.40466143639632	82.2498125334762	99	202	regulation of cell cycle G1/S phase transition	biological_process	1	0.490222441555221
1845	GO:0051272	0.0100405602145395	1.22179879872694	238.198714515265	266	585	positive regulation of cellular component movement	biological_process	1	0.289006727073158
1846	GO:0001706	0.0100454567827872	2.014443543164	20.3588644884842	29	50	endoderm formation	biological_process	1	1.01038137305232
1847	GO:0010718	0.0100454567827872	2.014443543164	20.3588644884842	29	50	positive regulation of epithelial to mesenchymal transition	biological_process	1	1.01038137305232
1848	GO:0072698	0.0100454567827872	2.014443543164	20.3588644884842	29	50	protein localization to microtubule cytoskeleton	biological_process	1	1.01038137305232
1849	GO:0051607	0.0101196016990403	1.3667864406706	96.9081949651848	115	238	defense response to virus	biological_process	1	0.450787840563232
1850	GO:0033138	0.0101378074755521	1.60590963296674	42.7536154258168	55	105	positive regulation of peptidyl-serine phosphorylation	biological_process	1	0.68339071244502
1851	GO:0032728	0.0102941160877785	2.51858822965245	12.2153186930905	19	30	positive regulation of interferon-beta production	biological_process	1	1.33261527149738
1852	GO:0035066	0.0102941160877785	2.51858822965245	12.2153186930905	19	30	positive regulation of histone acetylation	biological_process	1	1.33261527149738
1853	GO:0036258	0.0102941160877785	2.51858822965245	12.2153186930905	19	30	multivesicular body assembly	biological_process	1	1.33261527149738
1854	GO:0048147	0.0102941160877785	2.51858822965245	12.2153186930905	19	30	negative regulation of fibroblast proliferation	biological_process	1	1.33261527149738
1855	GO:0031100	0.0103573135279445	1.7688121628878	29.7239421531869	40	73	animal organ regeneration	biological_process	1	0.822780850708651
1856	GO:0050688	0.0103573135279445	1.7688121628878	29.7239421531869	40	73	regulation of defense response to virus	biological_process	1	0.822780850708651
1857	GO:0035088	0.0103692145815128	2.0727670661803	18.7301553294055	27	46	establishment or maintenance of apical/basal cell polarity	biological_process	1	1.0515579980931
1858	GO:0061245	0.0103692145815128	2.0727670661803	18.7301553294055	27	46	establishment or maintenance of bipolar cell polarity	biological_process	1	1.0515579980931
1859	GO:0071417	0.0104137207729149	1.20778422466251	265.886770219604	295	653	cellular response to organonitrogen compound	biological_process	1	0.27236273461747
1860	GO:0006356	0.0104956469046486	2.4303174184472	13.0296732726299	20	32	regulation of transcription by RNA polymerase I	biological_process	1	1.28114475338382
1861	GO:0009261	0.0104956469046486	2.4303174184472	13.0296732726299	20	32	ribonucleotide catabolic process	biological_process	1	1.28114475338382
1862	GO:0090504	0.0104956469046486	2.4303174184472	13.0296732726299	20	32	epiboly	biological_process	1	1.28114475338382
1863	GO:2000780	0.0104956469046486	2.4303174184472	13.0296732726299	20	32	negative regulation of double-strand break repair	biological_process	1	1.28114475338382
1864	GO:0018023	0.0104992066717665	2.1067992490907	17.9158007498661	26	44	peptidyl-lysine trimethylation	biological_process	1	1.07505285039655
1865	GO:0044091	0.0104992066717665	2.1067992490907	17.9158007498661	26	44	membrane biogenesis	biological_process	1	1.07505285039655
1866	GO:0007569	0.0105077535071541	1.56438231617229	47.2325656132833	60	116	cell aging	biological_process	1	0.645593133004812
1867	GO:0021782	0.0105077535071541	1.56438231617229	47.2325656132833	60	116	glial cell development	biological_process	1	0.645593133004812
1868	GO:0043410	0.0105829686654619	1.22810177114543	222.318800214247	249	546	positive regulation of MAPK cascade	biological_process	1	0.296430119863679
1869	GO:0016601	0.0106246046834391	2.355636053697	13.8440278521693	21	34	Rac protein signal transduction	biological_process	1	1.23611665967533
1870	GO:0034205	0.0106246046834391	2.355636053697	13.8440278521693	21	34	amyloid-beta formation	biological_process	1	1.23611665967533
1871	GO:0043516	0.0106246046834391	2.355636053697	13.8440278521693	21	34	regulation of DNA damage response, signal transduction by p53 class mediator	biological_process	1	1.23611665967533
1872	GO:0044743	0.0106246046834391	2.355636053697	13.8440278521693	21	34	protein transmembrane import into intracellular organelle	biological_process	1	1.23611665967533
1873	GO:0008156	0.0106725239239345	2.18764845605701	16.2870915907874	24	40	negative regulation of DNA replication	biological_process	1	1.12938092302494
1874	GO:0032008	0.0106725239239345	2.18764845605701	16.2870915907874	24	40	positive regulation of TOR signaling	biological_process	1	1.12938092302494
1875	GO:0071470	0.0106725239239345	2.18764845605701	16.2870915907874	24	40	cellular response to osmotic stress	biological_process	1	1.12938092302494
1876	GO:0071548	0.0106725239239345	2.18764845605701	16.2870915907874	24	40	response to dexamethasone	biological_process	1	1.12938092302494
1877	GO:0051973	0.0106912279608434	2.29163211458726	14.6583824317086	22	36	positive regulation of telomerase activity	biological_process	1	1.1963754607354
1878	GO:0071634	0.0106912279608434	2.29163211458726	14.6583824317086	22	36	regulation of transforming growth factor beta production	biological_process	1	1.1963754607354
1879	GO:0043506	0.0106951157261032	1.67315781827573	35.8316014997322	47	88	regulation of JUN kinase activity	biological_process	1	0.742573531990405
1880	GO:1900407	0.0106951157261032	1.67315781827573	35.8316014997322	47	88	regulation of cellular response to oxidative stress	biological_process	1	0.742573531990405
1881	GO:0035329	0.0107045568890338	2.23617011918899	15.472737011248	23	38	hippo signaling	biological_process	1	1.16102994702475
1882	GO:0071604	0.0107045568890338	2.23617011918899	15.472737011248	23	38	transforming growth factor beta production	biological_process	1	1.16102994702475
1883	GO:0001325	0.010885134401558	4.00816756685549	6.10765934654526	11	15	formation of extrachromosomal circular DNA	biological_process	1	2.00294282360749
1884	GO:0001921	0.010885134401558	4.00816756685549	6.10765934654526	11	15	positive regulation of receptor recycling	biological_process	1	2.00294282360749
1885	GO:0009263	0.010885134401558	4.00816756685549	6.10765934654526	11	15	deoxyribonucleotide biosynthetic process	biological_process	1	2.00294282360749
1886	GO:0015936	0.010885134401558	4.00816756685549	6.10765934654526	11	15	coenzyme A metabolic process	biological_process	1	2.00294282360749
1887	GO:0051299	0.010885134401558	4.00816756685549	6.10765934654526	11	15	centrosome separation	biological_process	1	2.00294282360749
1888	GO:0060766	0.010885134401558	4.00816756685549	6.10765934654526	11	15	negative regulation of androgen receptor signaling pathway	biological_process	1	2.00294282360749
1889	GO:0090656	0.010885134401558	4.00816756685549	6.10765934654526	11	15	t-circle formation	biological_process	1	2.00294282360749
1890	GO:0090737	0.010885134401558	4.00816756685549	6.10765934654526	11	15	telomere maintenance via telomere trimming	biological_process	1	2.00294282360749
1891	GO:1902188	0.010885134401558	4.00816756685549	6.10765934654526	11	15	positive regulation of viral release from host cell	biological_process	1	2.00294282360749
1892	GO:1903543	0.010885134401558	4.00816756685549	6.10765934654526	11	15	positive regulation of exosomal secretion	biological_process	1	2.00294282360749
1893	GO:0097485	0.010932527262492	1.3311508101371	112.788109266202	132	277	neuron projection guidance	biological_process	1	0.412674027832591
1894	GO:0006757	0.010937268867933	1.56621310546804	46.418211033744	59	114	ATP generation from ADP	biological_process	1	0.647280525071342
1895	GO:0006643	0.0109452254314381	1.39247094098145	84.2856989823246	101	207	membrane lipid metabolic process	biological_process	1	0.477647220750666
1896	GO:0048661	0.0109613204281387	1.61185808274827	41.1249062667381	53	101	positive regulation of smooth muscle cell proliferation	biological_process	1	0.688724726292421
1897	GO:0006166	0.0111835315936544	Inf	2.03588644884842	5	5	purine ribonucleoside salvage	biological_process	1	Inf
1898	GO:0010767	0.0111835315936544	Inf	2.03588644884842	5	5	regulation of transcription from RNA polymerase II promoter in response to UV-induced DNA damage	biological_process	1	Inf
1899	GO:0015911	0.0111835315936544	Inf	2.03588644884842	5	5	long-chain fatty acid import across plasma membrane	biological_process	1	Inf
1900	GO:0016259	0.0111835315936544	Inf	2.03588644884842	5	5	selenocysteine metabolic process	biological_process	1	Inf
1901	GO:0031204	0.0111835315936544	Inf	2.03588644884842	5	5	posttranslational protein targeting to membrane, translocation	biological_process	1	Inf
1902	GO:0034227	0.0111835315936544	Inf	2.03588644884842	5	5	tRNA thio-modification	biological_process	1	Inf
1903	GO:0036481	0.0111835315936544	Inf	2.03588644884842	5	5	intrinsic apoptotic signaling pathway in response to hydrogen peroxide	biological_process	1	Inf
1904	GO:0042262	0.0111835315936544	Inf	2.03588644884842	5	5	DNA protection	biological_process	1	Inf
1905	GO:0042816	0.0111835315936544	Inf	2.03588644884842	5	5	vitamin B6 metabolic process	biological_process	1	Inf
1906	GO:0043987	0.0111835315936544	Inf	2.03588644884842	5	5	histone H3-S10 phosphorylation	biological_process	1	Inf
1907	GO:0045875	0.0111835315936544	Inf	2.03588644884842	5	5	negative regulation of sister chromatid cohesion	biological_process	1	Inf
1908	GO:0045990	0.0111835315936544	Inf	2.03588644884842	5	5	carbon catabolite regulation of transcription	biological_process	1	Inf
1909	GO:0045991	0.0111835315936544	Inf	2.03588644884842	5	5	carbon catabolite activation of transcription	biological_process	1	Inf
1910	GO:0046104	0.0111835315936544	Inf	2.03588644884842	5	5	thymidine metabolic process	biological_process	1	Inf
1911	GO:0046125	0.0111835315936544	Inf	2.03588644884842	5	5	pyrimidine deoxyribonucleoside metabolic process	biological_process	1	Inf
1912	GO:0051106	0.0111835315936544	Inf	2.03588644884842	5	5	positive regulation of DNA ligation	biological_process	1	Inf
1913	GO:0070245	0.0111835315936544	Inf	2.03588644884842	5	5	positive regulation of thymocyte apoptotic process	biological_process	1	Inf
1914	GO:0070940	0.0111835315936544	Inf	2.03588644884842	5	5	dephosphorylation of RNA polymerase II C-terminal domain	biological_process	1	Inf
1915	GO:0097039	0.0111835315936544	Inf	2.03588644884842	5	5	protein linear polyubiquitination	biological_process	1	Inf
1916	GO:1902339	0.0111835315936544	Inf	2.03588644884842	5	5	positive regulation of apoptotic process involved in morphogenesis	biological_process	1	Inf
1917	GO:1902527	0.0111835315936544	Inf	2.03588644884842	5	5	positive regulation of protein monoubiquitination	biological_process	1	Inf
1918	GO:1902617	0.0111835315936544	Inf	2.03588644884842	5	5	response to fluoride	biological_process	1	Inf
1919	GO:0002065	0.0113845679837371	1.56811397824123	45.6038564542046	58	112	columnar/cuboidal epithelial cell differentiation	biological_process	1	0.649030425439885
1920	GO:0042274	0.0114082710792224	1.79954174928398	27.2808784145688	37	67	ribosomal small subunit biogenesis	biological_process	1	0.847629573108028
1921	GO:0010507	0.011514240394226	1.68397105078328	34.2028923406535	45	84	negative regulation of autophagy	biological_process	1	0.751867337186737
1922	GO:0050818	0.011514240394226	1.68397105078328	34.2028923406535	45	84	regulation of coagulation	biological_process	1	0.751867337186737
1923	GO:0061387	0.0118503918796155	1.57008890055891	44.7895018746652	57	110	regulation of extent of cell growth	biological_process	1	0.650846248775742
1924	GO:1990845	0.0120210204179123	1.46059800664452	62.7053026245313	77	154	adaptive thermogenesis	biological_process	1	0.546559166764237
1925	GO:1903578	0.0121018177325399	1.5343209099492	49.2684520621318	62	121	regulation of ATP metabolic process	biological_process	1	0.617600260397728
1926	GO:0009206	0.0121361550035818	1.82370820668693	25.6521692554901	35	63	purine ribonucleoside triphosphate biosynthetic process	biological_process	1	0.866874916760639
1927	GO:0042982	0.0121361550035818	1.82370820668693	25.6521692554901	35	63	amyloid precursor protein metabolic process	biological_process	1	0.866874916760639
1928	GO:0038061	0.0121759306472749	1.41386684530558	74.5134440278522	90	183	NIK/NF-kappaB signaling	biological_process	1	0.499646256877952
1929	GO:0097061	0.0123883623304699	1.69596650493595	32.5741831815747	43	80	dendritic spine organization	biological_process	1	0.762107677188854
1930	GO:1900046	0.0123883623304699	1.69596650493595	32.5741831815747	43	80	regulation of hemostasis	biological_process	1	0.762107677188854
1931	GO:0006744	0.0124230180902709	3.49818181818182	6.92201392608463	12	17	ubiquinone biosynthetic process	biological_process	1	1.80660527535802
1932	GO:0034501	0.0124230180902709	3.49818181818182	6.92201392608463	12	17	protein localization to kinetochore	biological_process	1	1.80660527535802
1933	GO:0042790	0.0124230180902709	3.49818181818182	6.92201392608463	12	17	nucleolar large rRNA transcription by RNA polymerase I	biological_process	1	1.80660527535802
1934	GO:0062033	0.0124230180902709	3.49818181818182	6.92201392608463	12	17	positive regulation of mitotic sister chromatid segregation	biological_process	1	1.80660527535802
1935	GO:1900363	0.0124230180902709	3.49818181818182	6.92201392608463	12	17	regulation of mRNA polyadenylation	biological_process	1	1.80660527535802
1936	GO:1901663	0.0124230180902709	3.49818181818182	6.92201392608463	12	17	quinone biosynthetic process	biological_process	1	1.80660527535802
1937	GO:2000811	0.0124230180902709	3.49818181818182	6.92201392608463	12	17	negative regulation of anoikis	biological_process	1	1.80660527535802
1938	GO:2001267	0.0124230180902709	3.49818181818182	6.92201392608463	12	17	regulation of cysteine-type endopeptidase activity involved in apoptotic signaling pathway	biological_process	1	1.80660527535802
1939	GO:0050673	0.0124669717530648	1.25099014588342	176.714943760043	200	434	epithelial cell proliferation	biological_process	1	0.323070425362152
1940	GO:0071384	0.0125055808939417	1.83714078772218	24.8378146759507	34	61	cellular response to corticosteroid stimulus	biological_process	1	0.877462190393567
1941	GO:0032874	0.012520960522902	1.42724001841038	70.0344938403857	85	172	positive regulation of stress-activated MAPK cascade	biological_process	1	0.51322797269203
1942	GO:0008286	0.0126666525219658	1.48122616992621	57.4119978575254	71	141	insulin receptor signaling pathway	biological_process	1	0.5667919440154
1943	GO:0001667	0.0127876419048314	1.24136184032476	188.115907873594	212	462	ameboidal-type cell migration	biological_process	1	0.311923703021097
1944	GO:0007179	0.0128543206164542	1.38953377486904	81.0282806641671	97	199	transforming growth factor beta receptor signaling pathway	biological_process	1	0.47460090200438
1945	GO:0002758	0.0131297166221263	1.53679744309062	47.639742903053	60	117	innate immune response-activating signal transduction	biological_process	1	0.619927023775404
1946	GO:0006140	0.0131297166221263	1.53679744309062	47.639742903053	60	117	regulation of nucleotide metabolic process	biological_process	1	0.619927023775404
1947	GO:0046546	0.0131992040734185	1.48146651581273	56.5976432779861	70	139	development of primary male sexual characteristics	biological_process	1	0.567026018795416
1948	GO:0010595	0.0132360335443192	1.50648335934259	52.1186930905195	65	128	positive regulation of endothelial cell migration	biological_process	1	0.591184736970531
1949	GO:0051291	0.0132360335443192	1.50648335934259	52.1186930905195	65	128	protein heterooligomerization	biological_process	1	0.591184736970531
1950	GO:0009755	0.0132643753383492	1.35283849540434	94.8723085163364	112	233	hormone-mediated signaling pathway	biological_process	1	0.435989617742534
1951	GO:0007492	0.0133188850203144	1.70934683620836	30.945474022496	41	76	endoderm development	biological_process	1	0.77344515775689
1952	GO:0045454	0.0133188850203144	1.70934683620836	30.945474022496	41	76	cell redox homeostasis	biological_process	1	0.77344515775689
1953	GO:1901264	0.0133188850203144	1.70934683620836	30.945474022496	41	76	carbohydrate derivative transport	biological_process	1	0.77344515775689
1954	GO:0050679	0.0134040630691342	1.37850032444178	83.8785216925549	100	206	positive regulation of epithelial cell proliferation	biological_process	1	0.463099606898701
1955	GO:0002011	0.0136194033199032	1.88418526834852	22.3947509373326	31	55	morphogenesis of an epithelial sheet	biological_process	1	0.913940829380828
1956	GO:0002090	0.0136194033199032	1.88418526834852	22.3947509373326	31	55	regulation of receptor internalization	biological_process	1	0.913940829380828
1957	GO:0042306	0.0136194033199032	1.88418526834852	22.3947509373326	31	55	regulation of protein import into nucleus	biological_process	1	0.913940829380828
1958	GO:0043113	0.0136194033199032	1.88418526834852	22.3947509373326	31	55	receptor clustering	biological_process	1	0.913940829380828
1959	GO:0044380	0.0136194033199032	1.88418526834852	22.3947509373326	31	55	protein localization to cytoskeleton	biological_process	1	0.913940829380828
1960	GO:0003159	0.0136523293235816	3.15821144639171	7.736368505624	13	19	morphogenesis of an endothelium	biological_process	1	1.65910776475378
1961	GO:0006448	0.0136523293235816	3.15821144639171	7.736368505624	13	19	regulation of translational elongation	biological_process	1	1.65910776475378
1962	GO:0009127	0.0136523293235816	3.15821144639171	7.736368505624	13	19	purine nucleoside monophosphate biosynthetic process	biological_process	1	1.65910776475378
1963	GO:0009168	0.0136523293235816	3.15821144639171	7.736368505624	13	19	purine ribonucleoside monophosphate biosynthetic process	biological_process	1	1.65910776475378
1964	GO:0010888	0.0136523293235816	3.15821144639171	7.736368505624	13	19	negative regulation of lipid storage	biological_process	1	1.65910776475378
1965	GO:0032288	0.0136523293235816	3.15821144639171	7.736368505624	13	19	myelin assembly	biological_process	1	1.65910776475378
1966	GO:0034063	0.0136523293235816	3.15821144639171	7.736368505624	13	19	stress granule assembly	biological_process	1	1.65910776475378
1967	GO:0061154	0.0136523293235816	3.15821144639171	7.736368505624	13	19	endothelial tube morphogenesis	biological_process	1	1.65910776475378
1968	GO:0072576	0.0136523293235816	3.15821144639171	7.736368505624	13	19	liver morphogenesis	biological_process	1	1.65910776475378
1969	GO:1902176	0.0136523293235816	3.15821144639171	7.736368505624	13	19	negative regulation of oxidative stress-induced intrinsic apoptotic signaling pathway	biological_process	1	1.65910776475378
1970	GO:1902644	0.0136523293235816	3.15821144639171	7.736368505624	13	19	tertiary alcohol metabolic process	biological_process	1	1.65910776475378
1971	GO:1990182	0.0136523293235816	3.15821144639171	7.736368505624	13	19	exosomal secretion	biological_process	1	1.65910776475378
1972	GO:2000042	0.0136523293235816	3.15821144639171	7.736368505624	13	19	negative regulation of double-strand break repair via homologous recombination	biological_process	1	1.65910776475378
1973	GO:2000251	0.0136523293235816	3.15821144639171	7.736368505624	13	19	positive regulation of actin cytoskeleton reorganization	biological_process	1	1.65910776475378
1974	GO:1900542	0.0136768604059987	1.53810533891404	46.8253883235137	59	115	regulation of purine nucleotide metabolic process	biological_process	1	0.621154311313255
1975	GO:0031670	0.0138055286159561	1.71663269909921	30.1311194429566	40	74	cellular response to nutrient	biological_process	1	0.779581384782882
1976	GO:0048199	0.0138055286159561	1.71663269909921	30.1311194429566	40	74	vesicle targeting, to, from or within Golgi	biological_process	1	0.779581384782882
1977	GO:0006497	0.0138446928393878	1.63317260722952	36.2387787895019	47	89	protein lipidation	biological_process	1	0.707677274937797
1978	GO:0030308	0.0138702036490204	1.39941138961103	75.7349758971612	91	186	negative regulation of cell growth	biological_process	1	0.484820138703621
1979	GO:0006971	0.0138770709578526	5.82881222017382	4.07177289769684	8	10	hypotonic response	biological_process	1	2.54320192482374
1980	GO:0007084	0.0138770709578526	5.82881222017382	4.07177289769684	8	10	mitotic nuclear envelope reassembly	biological_process	1	2.54320192482374
1981	GO:0009396	0.0138770709578526	5.82881222017382	4.07177289769684	8	10	folic acid-containing compound biosynthetic process	biological_process	1	2.54320192482374
1982	GO:0030647	0.0138770709578526	5.82881222017382	4.07177289769684	8	10	aminoglycoside antibiotic metabolic process	biological_process	1	2.54320192482374
1983	GO:0032875	0.0138770709578526	5.82881222017382	4.07177289769684	8	10	regulation of DNA endoreduplication	biological_process	1	2.54320192482374
1984	GO:0034350	0.0138770709578526	5.82881222017382	4.07177289769684	8	10	regulation of glial cell apoptotic process	biological_process	1	2.54320192482374
1985	GO:0034427	0.0138770709578526	5.82881222017382	4.07177289769684	8	10	nuclear-transcribed mRNA catabolic process, exonucleolytic, 3'-5'	biological_process	1	2.54320192482374
1986	GO:0034770	0.0138770709578526	5.82881222017382	4.07177289769684	8	10	histone H4-K20 methylation	biological_process	1	2.54320192482374
1987	GO:0036500	0.0138770709578526	5.82881222017382	4.07177289769684	8	10	ATF6-mediated unfolded protein response	biological_process	1	2.54320192482374
1988	GO:0038063	0.0138770709578526	5.82881222017382	4.07177289769684	8	10	collagen-activated tyrosine kinase receptor signaling pathway	biological_process	1	2.54320192482374
1989	GO:0045876	0.0138770709578526	5.82881222017382	4.07177289769684	8	10	positive regulation of sister chromatid cohesion	biological_process	1	2.54320192482374
1990	GO:0051231	0.0138770709578526	5.82881222017382	4.07177289769684	8	10	spindle elongation	biological_process	1	2.54320192482374
1991	GO:0051255	0.0138770709578526	5.82881222017382	4.07177289769684	8	10	spindle midzone assembly	biological_process	1	2.54320192482374
1992	GO:0051918	0.0138770709578526	5.82881222017382	4.07177289769684	8	10	negative regulation of fibrinolysis	biological_process	1	2.54320192482374
1993	GO:0060768	0.0138770709578526	5.82881222017382	4.07177289769684	8	10	regulation of epithelial cell proliferation involved in prostate gland development	biological_process	1	2.54320192482374
1994	GO:0061635	0.0138770709578526	5.82881222017382	4.07177289769684	8	10	regulation of protein complex stability	biological_process	1	2.54320192482374
1995	GO:0072124	0.0138770709578526	5.82881222017382	4.07177289769684	8	10	regulation of glomerular mesangial cell proliferation	biological_process	1	2.54320192482374
1996	GO:0075522	0.0138770709578526	5.82881222017382	4.07177289769684	8	10	IRES-dependent viral translational initiation	biological_process	1	2.54320192482374
1997	GO:1901526	0.0138770709578526	5.82881222017382	4.07177289769684	8	10	positive regulation of mitophagy	biological_process	1	2.54320192482374
1998	GO:1902237	0.0138770709578526	5.82881222017382	4.07177289769684	8	10	positive regulation of endoplasmic reticulum stress-induced intrinsic apoptotic signaling pathway	biological_process	1	2.54320192482374
1999	GO:1903405	0.0138770709578526	5.82881222017382	4.07177289769684	8	10	protein localization to nuclear body	biological_process	1	2.54320192482374
[truncated: 1,651 more rows]
