# Supplementary material for: Genome-wide bioinformatic analyses predict key host and viral factors in SARS-CoV-2 pathogenesis
Source: Commun Biol. 2021 May 17;4:590. doi: 10.1038/s42003-021-02095-0 (PMC8128904; doi:10.1038/s42003-021-02095-0)
Supplement: Supplementary file 6 — Supplementary Data 4 [file 42003_2021_2095_MOESM6_ESM.zip › Functional_Enrichment/Output/GSE147507/Series3_RSV_GO.csv]

	GO	Pvalue	OddsRatio	ExpCount	Count	Size	Term	Type	padj	log2OddsRatio
1	GO:0034097	2.89101756354404e-37	3.41187376691094	69.6633101231923	187	1211	response to cytokine	biological_process	7.47328040176133e-34	1.77056427056578
2	GO:0071345	5.9852943690746e-34	3.35617818988107	64.3134440278522	172	1118	cellular response to cytokine stimulus	biological_process	1.54719859440578e-30	1.74681931495331
3	GO:0009605	8.15208999379323e-33	2.44329838753484	161.991644349223	310	2816	response to external stimulus	biological_process	2.10731526339555e-29	1.28883006333067
4	GO:0010033	1.72394944566165e-32	2.33683687688848	192.307552222817	348	3343	response to organic substance	biological_process	4.45640931703537e-29	1.22455703017649
5	GO:0006950	2.4914283280357e-32	2.24444849685837	232.517836100696	397	4042	response to stress	biological_process	6.4403422279723e-29	1.16636099125032
6	GO:0007166	2.83445876155833e-30	2.3129006679025	177.293411890734	323	3082	cell surface receptor signaling pathway	biological_process	7.32707589862828e-27	1.20970330791025
7	GO:0050896	6.82379727980452e-30	2.07909161591921	536.367220139261	715	9324	response to stimulus	biological_process	1.76395159682947e-26	1.05595333247244
8	GO:0070887	2.44543475177095e-29	2.24197415197179	192.882806641671	340	3353	cellular response to chemical stimulus	biological_process	6.3214488333279e-26	1.16476964520976
9	GO:0019221	4.52231453738203e-29	3.56209712897611	45.9053026245313	132	798	cytokine-mediated signaling pathway	biological_process	1.16901830791325e-25	1.83272685545741
10	GO:0051607	1.44383290931261e-28	6.77988002113858	13.6910551687199	67	238	defense response to virus	biological_process	3.73230807057309e-25	2.76125974320824
11	GO:0009615	3.45573521345791e-28	5.54617654290632	18.580717728977	78	323	response to virus	biological_process	8.93307552678869e-25	2.47149354020027
12	GO:0071310	6.23905505286408e-28	2.29852008697866	158.885270487413	293	2762	cellular response to organic substance	biological_process	1.61279573116536e-24	1.2007052740546
13	GO:0051707	1.37367657262871e-27	2.74665417037244	84.389823245849	190	1467	response to other organism	biological_process	3.55095394024522e-24	1.45767527295577
14	GO:0043207	1.6323750119681e-27	2.74202307373903	84.5048741296197	190	1469	response to external biotic stimulus	biological_process	4.21968940593754e-24	1.45524071124435
15	GO:0009607	8.32881349742091e-27	2.69137437740462	86.2881628280664	191	1500	response to biotic stimulus	biological_process	2.1529982890833e-23	1.42834308769248
16	GO:0042221	1.30854763727005e-26	2.02590696355127	278.02046063203	433	4833	response to chemical	biological_process	3.38259564234308e-23	1.01856792226089
17	GO:0034340	2.61866875574242e-26	12.5227458180335	5.69501874665238	42	99	response to type I interferon	biological_process	6.76925873359415e-23	3.64647902646537
18	GO:0060337	4.55083721489736e-26	12.8934423290667	5.46491697911087	41	95	type I interferon signaling pathway	biological_process	1.17639142005097e-22	3.68856558496902
19	GO:0071357	4.55083721489736e-26	12.8934423290667	5.46491697911087	41	95	cellular response to type I interferon	biological_process	1.17639142005097e-22	3.68856558496902
20	GO:0044419	4.65332415848115e-26	2.41163474501191	118.84756293519	235	2066	interspecies interaction between organisms	biological_process	1.20288429496738e-22	1.27001141989854
21	GO:0006952	5.02833234781081e-25	2.51192754177829	97.6206748794858	203	1697	defense response	biological_process	1.29982391190909e-21	1.32879484933113
22	GO:0002376	5.72471345160571e-25	2.13612990928311	181.435243706481	313	3154	immune system process	biological_process	1.47983842724008e-21	1.0949993875589
23	GO:0045087	1.24647419327282e-22	2.94969908848554	53.4986609534012	132	930	innate immune response	biological_process	3.22213578961023e-19	1.56056778644319
24	GO:0051716	1.35008257015552e-22	1.84861860698116	438.113765399036	592	7616	cellular response to stimulus	biological_process	3.48996344385203e-19	0.8864476095052
25	GO:0098542	6.9227241317009e-22	2.7069614247374	64.9462238885913	148	1129	defense response to other organism	biological_process	1.78952418804468e-18	1.43667432872887
26	GO:0034341	1.30809076197306e-21	6.20429876698912	11.4475629351901	53	199	response to interferon-gamma	biological_process	3.38141461970035e-18	2.63326816078976
27	GO:0048518	5.70615924538407e-21	1.81884057971015	358.325977504017	502	6229	positive regulation of biological process	biological_process	1.47504216493178e-17	0.863019097172603
28	GO:0006955	4.77463998829112e-20	2.13709542975541	127.706480985538	230	2220	immune response	biological_process	1.23424443697325e-16	1.09565133147033
29	GO:0048522	7.95479055322272e-20	1.80207799044885	324.5585431173	461	5642	positive regulation of cellular process	biological_process	2.05631335800807e-16	0.849661449552679
30	GO:0071346	6.32635130225998e-19	6.00889516878857	10.354579539368	47	180	cellular response to interferon-gamma	biological_process	1.6353618116342e-15	2.58709975282733
31	GO:0048583	8.80725274937022e-19	1.83128477835999	248.567434386717	372	4321	regulation of response to stimulus	biological_process	2.2766748357122e-15	0.872856158355933
32	GO:0048525	9.82317628597796e-19	8.94726864409251	5.81006963042314	35	101	negative regulation of viral process	biological_process	2.5392910699253e-15	3.1614473343292
33	GO:0065009	1.26272160640041e-18	1.94814300163357	171.943545795394	281	2989	regulation of molecular function	biological_process	3.26413535254507e-15	0.962099581001102
34	GO:1903900	2.17843540092465e-18	6.65197783090632	8.57129084092126	42	149	regulation of viral life cycle	biological_process	5.63125551139022e-15	2.7337833605532
35	GO:0007165	4.51821265291736e-18	1.73848396501458	354.126620246385	486	6156	signal transduction	biological_process	1.16795797077914e-14	0.797829760363996
36	GO:0051239	8.56179073105721e-18	1.88695230800494	187.590465988216	297	3261	regulation of multicellular organismal process	biological_process	2.21322290397829e-14	0.916057959835938
37	GO:1903901	1.74306539473682e-17	9.65523241362168	4.8896625602571	31	85	negative regulation of viral life cycle	biological_process	4.50582404539468e-14	3.27131098708311
38	GO:0060333	1.84193615564245e-17	9.12820846481668	5.23481521156936	32	91	interferon-gamma-mediated signaling pathway	biological_process	4.76140496233573e-14	3.19033173944901
39	GO:0045071	2.70406401072853e-17	13.2037358315984	3.39400107123728	26	59	negative regulation of viral genome replication	biological_process	6.99000546773325e-14	3.72287427471197
40	GO:0023051	3.96489975174686e-17	1.82494853901592	211.636100696304	323	3679	regulation of signaling	biological_process	1.02492658582656e-13	0.86785578259359
41	GO:0007154	4.36162027763235e-17	1.70057578963845	385.305409748259	515	6698	cell communication	biological_process	1.12747884176796e-13	0.766023304133961
42	GO:0010646	4.39895596261694e-17	1.82696805860654	209.220032137118	320	3637	regulation of cell communication	biological_process	1.13713011633648e-13	0.869451411145052
43	GO:0009966	4.66022913667381e-17	1.87148758250289	182.298125334762	288	3169	regulation of signal transduction	biological_process	1.20466923183018e-13	0.904185475851593
44	GO:0048519	4.99731856057407e-17	1.71474621544022	337.731869309052	464	5871	negative regulation of biological process	biological_process	1.2918068479084e-13	0.777995071547568
45	GO:0045069	7.87763734393042e-17	8.54668982116199	5.46491697911087	32	95	regulation of viral genome replication	biological_process	2.03636925340601e-13	3.09536576464435
46	GO:0048584	1.50970109976914e-16	1.95406503230436	140.419603642207	235	2441	positive regulation of response to stimulus	biological_process	3.90257734290322e-13	0.966478481749366
47	GO:0048523	1.76412515429327e-16	1.72839821984343	285.038564542046	404	4955	negative regulation of cellular process	biological_process	4.5602635238481e-13	0.789435650143285
48	GO:0050794	1.99764710465777e-16	1.73269147034829	644.169898232459	769	11198	regulation of cellular process	biological_process	5.16391776554032e-13	0.7930147855855
49	GO:0008283	2.54931331245343e-16	2.03003898709262	116.546545259775	204	2026	cell population proliferation	biological_process	6.58997491269212e-13	1.02150743477256
50	GO:0023052	2.7626449486829e-16	1.67748678627775	383.867273701125	510	6673	signaling	biological_process	7.1414371923453e-13	0.746301402224779
51	GO:0048856	2.86828339747633e-16	1.68949634093844	344.462346009641	468	5988	anatomical structure development	biological_process	7.41451258247631e-13	0.756593225958547
52	GO:0048731	4.49379598591582e-16	1.71737792886349	282.967648634172	400	4919	system development	biological_process	1.16164626235924e-12	0.780207555997016
53	GO:0002252	9.92147932038238e-16	2.2712894608336	72.8847348687734	144	1267	immune effector process	biological_process	2.56470240431885e-12	1.18351157971174
54	GO:0050792	1.54956505829809e-15	4.81555939856848	11.9652919121585	46	208	regulation of viral process	biological_process	4.00562567570056e-12	2.26770339820661
55	GO:0016032	2.06532088364457e-15	2.57860787192833	47.8036422067488	107	831	viral process	biological_process	5.33885448422120e-12	1.36659239963479
56	GO:0050789	3.9185263841536e-15	1.72662540786883	695.540117836101	811	12091	regulation of biological process	biological_process	1.0129390703037e-11	0.787955123499052
57	GO:0050793	4.14634733461503e-15	1.8578708319486	155.088591322978	248	2696	regulation of developmental process	biological_process	1.07183078599799e-11	0.893650202159197
58	GO:0019079	5.5583527868435e-15	6.50428321678322	7.01810391001607	34	122	viral genome replication	biological_process	1.43683419539904e-11	2.70139007822363
59	GO:0030154	7.59108596070176e-15	1.71109171628884	243.907873594001	351	4240	cell differentiation	biological_process	1.9622957208414e-11	0.774917091848839
60	GO:0032502	9.16953033861792e-15	1.6345591436569	374.260524906267	493	6506	developmental process	biological_process	2.37032359253273e-11	0.708901579440329
61	GO:0009653	1.20950382141388e-14	1.83446207854897	157.332083556508	249	2735	anatomical structure morphogenesis	biological_process	3.12656737835488e-11	0.875357081934609
62	GO:0044403	1.27289129843196e-14	2.47497301381693	50.4498125334762	109	877	symbiotic process	biological_process	3.29042400644662e-11	1.30741279466912
63	GO:0007275	1.97195248492727e-14	1.64643537933664	315.929726834494	429	5492	multicellular organism development	biological_process	5.097497173537e-11	0.719345888951122
64	GO:0043903	2.05068526786458e-14	4.42894411036434	12.7706480985538	46	222	regulation of interspecies interactions between organisms	biological_process	5.30102141742993e-11	2.14696279171206
65	GO:0008219	2.20072527376449e-14	1.89596679578911	130.410176754151	215	2267	cell death	biological_process	5.6888748326812e-11	0.922933698429287
66	GO:0009967	2.67373964363903e-14	2.02844941869332	96.8728441349759	172	1684	positive regulation of signal transduction	biological_process	6.91161697880688e-11	1.020377328026
67	GO:0051246	2.99224026967037e-14	1.80557206832323	163.544831280129	255	2843	regulation of protein metabolic process	biological_process	7.7349410970979e-11	0.852456005740718
68	GO:0023056	4.47130991726113e-14	1.9535628408891	110.621424745581	189	1923	positive regulation of signaling	biological_process	1.155833613612e-10	0.966107663906998
69	GO:0010647	6.21677531189271e-14	1.9485097399883	110.218746652384	188	1916	positive regulation of cell communication	biological_process	1.60703641812427e-10	0.962371143104431
70	GO:0048869	6.87510439673172e-14	1.67497086420029	248.452383502946	352	4319	cellular developmental process	biological_process	1.77721448655515e-10	0.744136000382744
71	GO:0006915	8.16330696306694e-14	1.92602944622675	114.475629351901	193	1990	apoptotic process	biological_process	2.1102148499528e-10	0.945629760087165
72	GO:0080134	8.26676030274536e-14	2.07588165171032	84.389823245849	154	1467	regulation of response to stress	biological_process	2.13695753825968e-10	1.05372419641372
73	GO:0032268	1.13057625724503e-13	1.80394065520945	153.765506159614	241	2673	regulation of cellular protein metabolic process	biological_process	2.9225396249784e-10	0.851151878591473
74	GO:0042127	1.26410387655503e-13	1.98992023536109	97.7932512051419	171	1700	regulation of cell population proliferation	biological_process	3.26770852089476e-10	0.992710602449661
75	GO:0051179	1.34328534360347e-13	1.59557482875869	388.066630958757	502	6746	localization	biological_process	3.47239261321496e-10	0.674076269255025
76	GO:0022610	1.47577504241705e-13	2.07804940157881	81.9737546866631	150	1425	biological adhesion	biological_process	3.81487848464808e-10	1.05522995191565
77	GO:0007155	2.07939246363283e-13	2.07247502821971	81.5710765934654	149	1418	cell adhesion	biological_process	5.37522951849086e-10	1.05135471842518
78	GO:0012501	2.14010057618797e-13	1.87705923672383	122.816818425281	202	2135	programmed cell death	biological_process	5.53215998944589e-10	0.908474179832717
79	GO:0065008	2.74498587774791e-13	1.66899689882039	233.09309051955	332	4052	regulation of biological quality	biological_process	7.09578849397834e-10	0.73898127401711
80	GO:0050790	2.86869782676881e-13	1.83795982735999	133.689126941618	215	2324	regulation of catalytic activity	biological_process	7.41558388219737e-10	0.878105233709695
81	GO:0032101	2.87788807658425e-13	2.26064281744738	59.1936797000536	118	1029	regulation of response to external stimulus	biological_process	7.43934067797028e-10	1.17673306364872
82	GO:0051240	5.6895589330097e-13	1.92759627153752	104.178575254419	177	1811	positive regulation of multicellular organismal process	biological_process	1.47075098418301e-09	0.946802915653327
83	GO:0065007	6.43343193553096e-13	1.67556370162476	734.657418318158	837	12771	biological regulation	biological_process	1.66304215533475e-09	0.744646536002932
84	GO:0019058	6.60879703410275e-13	3.42490842490842	18.8683449384039	55	328	viral life cycle	biological_process	1.70837403331556e-09	1.77606541385515
85	GO:0052548	1.31578692979442e-12	3.02525986670689	24.4483128012855	64	425	regulation of endopeptidase activity	biological_process	3.40130921351858e-09	1.5970590737283
86	GO:0048513	1.46479585422635e-12	1.67297384236376	206.113658275308	298	3583	animal organ development	biological_process	3.78649728317511e-09	0.742414888420435
87	GO:0040011	1.7003315866897e-12	1.87360072031928	111.829459025174	185	1944	locomotion	biological_process	4.39535715159287e-09	0.905813535606366
88	GO:0001817	2.05548500190851e-12	2.46718562177673	41.3607927155865	90	719	regulation of cytokine production	biological_process	5.31342872993349e-09	1.30286626267595
89	GO:0001816	2.08296551960288e-12	2.39062251374622	45.4450990894483	96	790	cytokine production	biological_process	5.38446586817345e-09	1.25738634228675
90	GO:0044093	4.28766753416534e-12	1.89321428571429	101.877557579004	171	1771	positive regulation of molecular function	biological_process	1.10836205758174e-08	0.920837713440444
91	GO:0006928	4.64133789848822e-12	1.80117042990177	127.648955543653	203	2219	movement of cell or subcellular component	biological_process	1.1997858467592e-08	0.848934698035427
92	GO:0009888	5.08397256428025e-12	1.82629465873863	118.84756293519	192	2066	tissue development	biological_process	1.31420690786645e-08	0.868919551962654
93	GO:0031347	6.68134210834388e-12	2.44619266146175	40.210283877879	87	699	regulation of defense response	biological_process	1.72712693500689e-08	1.29053803460506
94	GO:0052547	7.16923762025435e-12	2.86461894627935	26.0014997321907	65	452	regulation of peptidase activity	biological_process	1.85324792483575e-08	1.51834324338875
95	GO:0032879	7.59296215156556e-12	1.70819087962731	164.120085698982	246	2853	regulation of localization	biological_process	1.9627807161797e-08	0.772469196097222
96	GO:0009893	8.59738451511027e-12	1.6310014705441	217.90637386181	308	3788	positive regulation of metabolic process	biological_process	2.222423897156e-08	0.705758082813578
97	GO:0030155	8.91555522603291e-12	2.44458460200087	39.7500803427959	86	691	regulation of cell adhesion	biological_process	2.30467102592951e-08	1.28958933489199
98	GO:0042981	1.13689521171026e-11	1.919632050351	91.2928762720943	156	1587	regulation of apoptotic process	biological_process	2.93887412227103e-08	0.940829805735221
99	GO:0010941	1.14285211160017e-11	1.87946685018855	99.9216925549009	167	1737	regulation of cell death	biological_process	2.95427270848645e-08	0.910323469522807
100	GO:0035556	1.81074230852423e-11	1.69157263932172	164.637814675951	245	2862	intracellular signal transduction	biological_process	4.68076886753513e-08	0.758365130510034
101	GO:0080090	2.35231059229428e-11	1.53449010871502	348.604177825388	449	6060	regulation of primary metabolic process	biological_process	6.08072288108071e-08	0.617759346258112
102	GO:1902531	2.64429573425146e-11	1.83091601220622	107.342474558115	175	1866	regulation of intracellular signal transduction	biological_process	6.83550447304003e-08	0.872565613334774
103	GO:0043067	4.15965811012678e-11	1.88093637089038	92.8460632029995	156	1614	regulation of programmed cell death	biological_process	1.07527162146777e-07	0.911451045589672
104	GO:0016477	5.33697602931673e-11	1.88088226401403	91.5805034815212	154	1592	cell migration	biological_process	1.37960830357838e-07	0.911409544534056
105	GO:0048585	6.73729051876886e-11	1.84905584836379	97.3905731119443	161	1693	negative regulation of response to stimulus	biological_process	1.74158959910175e-07	0.88678880015621
106	GO:0030198	6.91799237143147e-11	2.98032274954773	21.169362613819	55	368	extracellular matrix organization	biological_process	1.78830102801503e-07	1.57546857362661
107	GO:1901564	7.0689753302535e-11	1.50813968682623	390.02249598286	490	6780	organonitrogen compound metabolic process	biological_process	1.82733012287053e-07	0.592770060011319
108	GO:1901700	7.30308321166586e-11	1.85010149662565	96.7002678093198	160	1681	response to oxygen-containing compound	biological_process	1.88784701021562e-07	0.887604419207468
109	GO:0043062	7.68905025190407e-11	2.9706593825594	21.2268880557043	55	369	extracellular structure organization	biological_process	1.9876194901172e-07	1.57078319444838
110	GO:0022603	1.26741311915706e-10	2.01270014887734	66.4418853776111	120	1155	regulation of anatomical structure morphogenesis	biological_process	3.27626291302099e-07	1.00913225623845
111	GO:0010604	1.32897163715636e-10	1.60232036657892	202.6046063203	285	3522	positive regulation of macromolecule metabolic process	biological_process	3.43539168204919e-07	0.680162627813122
112	GO:0030162	1.46292710523428e-10	2.29497043841809	41.9360471344403	86	729	regulation of proteolysis	biological_process	3.78166656703062e-07	1.1984755703614
113	GO:1902533	2.01966328519786e-10	2.06635305881284	58.7334761649705	109	1021	positive regulation of intracellular signal transduction	biological_process	5.22082959223647e-07	1.04708677534597
114	GO:0032501	2.25080142419633e-10	1.48441705796761	446.052276379218	545	7754	multicellular organismal process	biological_process	5.81832168154751e-07	0.56989648476831
115	GO:2000145	2.51767465131203e-10	2.06436541526961	58.2157471880021	108	1012	regulation of cell motility	biological_process	6.50818897364161e-07	1.0456983661759
116	GO:0048870	2.5754102689875e-10	1.80366469708323	100.727048741296	163	1751	cell motility	biological_process	6.6574355453327e-07	0.85093116519181
117	GO:0051674	2.5754102689875e-10	1.80366469708323	100.727048741296	163	1751	localization of cell	biological_process	6.6574355453327e-07	0.85093116519181
118	GO:0002682	4.00981896774021e-10	1.83381433381433	90.947723620782	150	1581	regulation of immune system process	biological_process	1.03653820316084e-06	0.874847579366603
119	GO:0006954	4.68203346827119e-10	2.23361550729972	42.9139796464917	86	746	inflammatory response	biological_process	1.2103056515481e-06	1.15938086287919
120	GO:0060548	4.70891630533334e-10	2.03820384889522	58.8485270487413	108	1023	negative regulation of cell death	biological_process	1.21725486492867e-06	1.02729834840417
121	GO:0033993	4.80826510778903e-10	2.09778229084079	52.9809319764328	100	921	response to lipid	biological_process	1.24293653036346e-06	1.06886496188949
122	GO:0051171	5.14983444045705e-10	1.49224932861352	338.537225495447	431	5885	regulation of nitrogen compound metabolic process	biological_process	1.33123220285815e-06	0.577488604696642
123	GO:0009628	5.90418782554006e-10	1.93303258145363	71.1589716122121	124	1237	response to abiotic stimulus	biological_process	1.52623255290211e-06	0.950865954520407
124	GO:0030334	5.92414904384751e-10	2.07253086419753	54.6491697911087	102	950	regulation of cell migration	biological_process	1.53139252783458e-06	1.05139358654282
125	GO:0040012	6.25684914018087e-10	2.01284373022013	60.631815747188	110	1054	regulation of locomotion	biological_process	1.61739550273676e-06	1.00923517107307
126	GO:2000026	6.84758844291193e-10	1.7067882500092	124.139903588645	190	2158	regulation of multicellular organismal development	biological_process	1.77010161249274e-06	0.771284083783949
127	GO:0051270	7.72533063471502e-10	1.9850976709559	63.1054097482592	113	1097	regulation of cellular component movement	biological_process	1.99699796907383e-06	0.989209992726992
128	GO:0000902	8.68306735454251e-10	2.01266383161397	59.4813069094805	108	1034	cell morphogenesis	biological_process	2.24457291114924e-06	1.00910622394124
129	GO:0032103	1.05491642487291e-09	2.47783296541575	29.855704338511	66	519	positive regulation of response to external stimulus	biological_process	2.72695895829648e-06	1.30907893643388
130	GO:0051248	1.10866724047868e-09	1.93609809864977	68.0525977504017	119	1183	negative regulation of protein metabolic process	biological_process	2.86590481663739e-06	0.953152053258183
131	GO:0097190	1.14509214268537e-09	2.35282864583432	34.6303160149973	73	602	apoptotic signaling pathway	biological_process	2.96006318884169e-06	1.23439625434592
132	GO:0035456	1.17190471755829e-09	14.3608545397424	1.61071237279057	13	28	response to interferon-beta	biological_process	3.02937369488819e-06	3.84406969387896
133	GO:0009611	1.6194710970485e-09	2.24905192629816	39.0597750401714	79	679	response to wounding	biological_process	4.18633278587037e-06	1.1693169705635
134	GO:0097191	1.76224541107708e-09	3.43328351392868	12.8856989823246	38	224	extrinsic apoptotic signaling pathway	biological_process	4.55540438763425e-06	1.77958899718746
135	GO:0051272	1.87767973972122e-09	2.35251832052481	33.6523835029459	71	585	positive regulation of cellular component movement	biological_process	4.85380212717934e-06	1.23420595816205
136	GO:1902041	2.07305046806284e-09	7.48125	3.3364756293519	18	58	regulation of extrinsic apoptotic signaling pathway via death domain receptors	biological_process	5.35883545994243e-06	2.90327934205614
137	GO:0030335	2.9846204779756e-09	2.38784067085954	31.2938403856454	67	544	positive regulation of cell migration	biological_process	7.71524393556692e-06	1.2557065757026
138	GO:2000147	3.07614552565404e-09	2.35235246612628	32.6744509908945	69	568	positive regulation of cell motility	biological_process	7.9518361838157e-06	1.23410424343736
139	GO:0031325	5.11867400482354e-09	1.55009389500721	191.041992501339	264	3321	positive regulation of cellular metabolic process	biological_process	1.32317723024688e-05	0.632355607601748
140	GO:0051234	5.2502596945464e-09	1.4675927022584	307.415961435458	392	5344	establishment of localization	biological_process	1.35719213104024e-05	0.55345163578127
141	GO:0009617	6.07347991330741e-09	2.17394067109742	40.210283877879	79	699	response to bacterium	biological_process	1.56999455758997e-05	1.12031256838662
142	GO:0051336	6.30211006186175e-09	1.84601503759398	73.9777182645956	124	1286	regulation of hydrolase activity	biological_process	1.62909545099126e-05	0.884414305190571
143	GO:0009968	6.53631387077912e-09	1.83569875974939	75.5884306373862	126	1314	negative regulation of signal transduction	biological_process	1.6896371355964e-05	0.876329330280743
144	GO:0031323	6.5825731569282e-09	1.44694992552757	359.821638993037	447	6255	regulation of cellular metabolic process	biological_process	1.70159516106594e-05	0.533014995509528
145	GO:0032269	7.22357296522159e-09	1.90686818050521	64.0833422603107	111	1114	negative regulation of cellular protein metabolic process	biological_process	1.86729361150978e-05	0.931205115331547
146	GO:0070555	8.39365422493366e-09	3.41249412449359	11.9077664702732	35	207	response to interleukin-1	biological_process	2.16975961714535e-05	1.77082656205556
147	GO:0040017	9.04610536468742e-09	2.28170044718044	33.5373326191751	69	583	positive regulation of locomotion	biological_process	2.3384182367717e-05	1.19010939998142
148	GO:0071347	9.10432559879567e-09	3.64531839607244	10.2970540974826	32	179	cellular response to interleukin-1	biological_process	2.35346816728868e-05	1.8660448305669
149	GO:0051173	9.54591590024566e-09	1.54818878456271	182.585752544189	253	3174	positive regulation of nitrogen compound metabolic process	biological_process	2.4676192602135e-05	0.630581402972103
150	GO:0010648	9.95515590142275e-09	1.78046908315565	84.0446705945367	136	1461	negative regulation of cell communication	biological_process	2.57340780051778e-05	0.832257384330418
151	GO:0023057	1.17981980240903e-08	1.77467387345761	84.2747723620782	136	1465	negative regulation of signaling	biological_process	3.04983418922735e-05	0.827553929195312
152	GO:0002831	1.1810055658398e-08	2.58038539376268	23.010176754151	53	400	regulation of response to biotic stimulus	biological_process	3.05289938769589e-05	1.36758655562799
153	GO:0010951	1.23781423824045e-08	3.10467751906037	14.3813604713444	39	250	negative regulation of endopeptidase activity	biological_process	3.19974980585155e-05	1.63444342438337
154	GO:0010466	1.50415388120502e-08	3.02751494240856	15.0716657739689	40	262	negative regulation of peptidase activity	biological_process	3.88823778291499e-05	1.59813408041028
155	GO:0009719	1.64789638203064e-08	1.70886916987211	98.4835565077665	153	1712	response to endogenous stimulus	biological_process	4.25981214754921e-05	0.773041949265811
156	GO:0000278	2.1124737739268e-08	1.91529567496015	58.4458489555437	102	1016	mitotic cell cycle	biological_process	5.46074470560077e-05	0.937567126286589
157	GO:0008284	2.21027241660564e-08	1.94637553664015	54.7066952329941	97	951	positive regulation of cell population proliferation	biological_process	5.71355419692557e-05	0.960790092739095
158	GO:0043066	2.23625188354695e-08	1.9673818671723	52.4632029994644	94	912	negative regulation of apoptotic process	biological_process	5.78071111896887e-05	0.976277010695214
159	GO:0048468	2.28207548404186e-08	1.62458859309253	125.578039635779	185	2183	cell development	biological_process	5.8991651262482e-05	0.700074419770937
160	GO:0042330	2.35319937790781e-08	2.16655770058911	37.1614354579539	73	646	taxis	biological_process	6.0830203918917e-05	1.11540465952474
161	GO:0001775	2.37882302321422e-08	1.76149272250215	82.8366363149438	133	1440	cell activation	biological_process	6.14925751500876e-05	0.816798514440172
162	GO:0051128	2.52092190748391e-08	1.60206112235479	135.069737546867	196	2348	regulation of cellular component organization	biological_process	6.51658313084591e-05	0.679929190965084
163	GO:0051050	2.67228028848201e-08	1.92416535845107	56.4324584895554	99	981	positive regulation of transport	biological_process	6.907844545726e-05	0.944232786408529
164	GO:0072359	2.78211072445446e-08	1.84173288556743	67.2472415640064	113	1169	circulatory system development	biological_process	7.19175622271479e-05	0.881063836341621
165	GO:0042060	3.18737076460081e-08	2.24337961637561	32.5018746652383	66	565	wound healing	biological_process	8.2393534264931e-05	1.16567376858402
166	GO:0043069	3.21802224296833e-08	1.94295864284991	53.6137118371719	95	932	negative regulation of programmed cell death	biological_process	8.31858749807314e-05	0.958255192539134
167	GO:0043085	3.29507830813702e-08	1.7574410111828	81.6861274772362	131	1420	positive regulation of catalytic activity	biological_process	8.5177774265342e-05	0.813476265797232
168	GO:0002684	3.8183414940558e-08	1.87158614880614	61.4371719335833	105	1068	positive regulation of immune system process	biological_process	9.87041276213426e-05	0.904261456784444
169	GO:0009887	3.8183414940558e-08	1.87158614880614	61.4371719335833	105	1068	animal organ morphogenesis	biological_process	9.87041276213426e-05	0.904261456784444
170	GO:0045861	3.98957442399978e-08	2.60871533672892	20.5941081949652	48	358	negative regulation of proteolysis	biological_process	0.000103130498860394	1.38333952572089
171	GO:0035295	4.13809290685554e-08	1.85152676014431	63.8532404927691	108	1110	tube development	biological_process	0.000106969701642216	0.888715400953503
172	GO:0051172	4.19619536049609e-08	1.5791605361939	141.109908944831	202	2453	negative regulation of nitrogen compound metabolic process	biological_process	0.000108471650068824	0.65915784187456
173	GO:0051247	4.51273861700377e-08	1.68287655572752	98.3685056239957	151	1710	positive regulation of protein metabolic process	biological_process	0.000116654293249547	0.750929354343799
174	GO:0006935	4.54600913901084e-08	2.138603911059	37.0463845741832	72	644	chemotaxis	biological_process	0.00011751433624343	1.0966693069699
175	GO:0031349	5.38447470051271e-08	2.5235661489521	22.089769683985	50	384	positive regulation of defense response	biological_process	0.000139188671008253	1.33546390376112
176	GO:0006810	6.04169949602366e-08	1.43014624733885	300.340332083557	378	5221	transport	biological_process	0.000156177931972212	0.516162685131051
177	GO:0046903	6.10479118287736e-08	1.68442540602703	95.5497589716122	147	1661	secretion	biological_process	0.00015780885207738	0.752256540814837
178	GO:0072358	6.12372114599998e-08	1.99743037065213	46.0778789501875	84	801	cardiovascular system development	biological_process	0.0001582981916241	0.998145212457012
179	GO:0002687	6.29913123040715e-08	4.04754412431627	7.36325656132833	25	128	positive regulation of leukocyte migration	biological_process	0.000162832542306025	2.01704680815855
180	GO:0051090	6.34943864885092e-08	2.41148459383753	24.8509908944831	54	432	regulation of DNA-binding transcription factor activity	biological_process	0.000164132989072796	1.26992159323678
181	GO:0001655	6.3977499889592e-08	2.656283566058	18.9833958221746	45	330	urogenital system development	biological_process	0.000165381837214595	1.40940916683114
182	GO:0045595	6.45539825239946e-08	1.64381670960618	108.032779860739	162	1878	regulation of cell differentiation	biological_process	0.000166872044824526	0.717049443250658
183	GO:0048646	6.48341246399245e-08	1.81257659223761	67.5348687734333	112	1174	anatomical structure formation involved in morphogenesis	biological_process	0.000167596212194205	0.85804195893817
184	GO:0019538	6.64683992312316e-08	1.41611899267909	336.351258703803	416	5847	protein metabolic process	biological_process	0.000171820812012734	0.501942496307441
185	GO:0001503	6.66948827393484e-08	2.47815798592037	22.8951258703803	51	398	ossification	biological_process	0.000172406271881216	1.30926816416876
186	GO:0032270	7.07829702168045e-08	1.69125861948875	92.5009105516872	143	1608	positive regulation of cellular protein metabolic process	biological_process	0.00018297397801044	0.758097286906609
187	GO:0031399	7.29625201289548e-08	1.64247954195552	107.4	161	1867	regulation of protein modification process	biological_process	0.000188608114533348	0.715875401047986
188	GO:0035455	7.50034077377806e-08	15.0247778537252	1.20803427959293	10	21	response to interferon-alpha	biological_process	0.000193883809002163	3.90927175526154
189	GO:0019222	8.09941092380323e-08	1.3963090575719	422.409319764328	505	7343	regulation of metabolic process	biological_process	0.000209369772380314	0.481618301488712
190	GO:0007167	8.67387990746949e-08	1.85316758964691	60.1140867702196	102	1045	enzyme linked receptor protein signaling pathway	biological_process	0.000224219795608086	0.889993356173357
191	GO:0051092	9.70571154735381e-08	3.69359763258021	8.57129084092126	27	149	positive regulation of NF-kappaB transcription factor activity	biological_process	0.000250892643499096	1.88502671280155
192	GO:0045785	9.96266383343378e-08	2.44224873367102	23.1827530798072	51	403	positive regulation of cell adhesion	biological_process	0.000257534860094263	1.28821014076736
193	GO:2000116	1.11010554976522e-07	2.97155385973405	13.7485806106052	36	239	regulation of cysteine-type endopeptidase activity	biological_process	0.000286962284614308	1.57121753018868
194	GO:0014070	1.11741886098518e-07	1.87805871039295	55.7996786288163	96	970	response to organic cyclic compound	biological_process	0.00028885277556467	0.909242164093289
195	GO:0001932	1.15102773512747e-07	1.70959618885613	84.2747723620782	132	1465	regulation of protein phosphorylation	biological_process	0.000297540669530451	0.773655596963609
196	GO:0001819	1.20320837371317e-07	2.31742362956971	26.6918050348152	56	464	positive regulation of cytokine production	biological_process	0.000311029364604853	1.21252179578435
197	GO:0072001	1.20326691215209e-07	2.7316953241445	16.8549544724156	41	293	renal system development	biological_process	0.000311044496791314	1.44979658360698
198	GO:0002520	1.21052501723434e-07	1.86805075290234	56.6625602570969	97	985	immune system development	biological_process	0.000312920716955078	0.901533652031429
199	GO:0019220	1.25133966680053e-07	1.63790691609171	104.121049812533	156	1810	regulation of phosphate metabolic process	biological_process	0.000323471303867937	0.711853369488828
200	GO:0051174	1.34217357193053e-07	1.63572353256923	104.236100696304	156	1812	regulation of phosphorus metabolic process	biological_process	0.000346951868344042	0.709928926826949
201	GO:1902042	1.40411901870376e-07	8.2799245994345	2.24349223352973	13	39	negative regulation of extrinsic apoptotic signaling pathway via death domain receptors	biological_process	0.000362964766334923	3.04961762998097
202	GO:0050776	1.43802109334057e-07	1.85402763673292	57.6404927691484	98	1002	regulation of immune response	biological_process	0.000371728452628538	0.890662749400529
203	GO:0042325	1.51069903353479e-07	1.66892727187908	92.8460632029995	142	1614	regulation of phosphorylation	biological_process	0.000390515700168744	0.738921086644469
204	GO:0001944	1.53005244275241e-07	1.96594161744662	45.5601499732191	82	792	vasculature development	biological_process	0.000395518556451498	0.975220478610898
205	GO:0051094	1.65696290460205e-07	1.71031679695822	81.5710765934654	128	1418	positive regulation of developmental process	biological_process	0.000428324910839631	0.774263576029166
206	GO:0032496	1.71732635284262e-07	2.58551157580284	18.9833958221746	44	330	response to lipopolysaccharide	biological_process	0.000443928862209817	1.37044976404233
207	GO:0051701	1.73195364669241e-07	3.14797335440894	11.6201392608463	32	202	interaction with host	biological_process	0.000447710017669987	1.6544233294017
208	GO:0002237	1.99821901389358e-07	2.53849766176845	19.7312265666845	45	343	response to molecule of bacterial origin	biological_process	0.000516539615091491	1.34397493118961
209	GO:0043065	2.44498727610757e-07	2.03544910179641	38.6570969469738	72	672	positive regulation of apoptotic process	biological_process	0.000632029210873807	1.02534714606451
210	GO:0032606	2.56169928944063e-07	3.8443956043956	7.36325656132833	24	128	type I interferon production	biological_process	0.000662199266320403	1.94275680310779
211	GO:0051241	2.57875657892956e-07	1.72328094870299	75.7610069630423	120	1317	negative regulation of multicellular organismal process	biological_process	0.000666608575653291	0.785157925160406
212	GO:0007249	2.71233983767595e-07	2.75731668588811	15.4743438671666	38	269	I-kappaB kinase/NF-kappaB signaling	biological_process	0.000701139848039233	1.46326497461043
213	GO:0051049	2.88558048254979e-07	1.60497620614349	108.032779860739	159	1878	regulation of transport	biological_process	0.000745922554739122	0.682551909476398
214	GO:0010628	3.1927994145544e-07	1.55064018172901	131.158007498661	186	2280	positive regulation of gene expression	biological_process	0.000825338648662312	0.632863955065988
215	GO:0008625	3.21938496084049e-07	4.71176345759355	4.94718800214247	19	86	extrinsic apoptotic signaling pathway via death domain receptors	biological_process	0.000832211012377267	2.23626711405746
216	GO:0045930	3.39829082211091e-07	2.51399511260815	19.4435993572576	44	338	negative regulation of mitotic cell cycle	biological_process	0.000878458177515669	1.32998184505562
217	GO:0031324	3.6407252846427e-07	1.51261174968072	152.212319228709	210	2646	negative regulation of cellular metabolic process	biological_process	0.000941127486080139	0.597041730654776
218	GO:0051223	3.75681534304706e-07	1.96961250745766	42.051098018211	76	731	regulation of protein transport	biological_process	0.000971136766177664	0.977911828383958
219	GO:0043068	3.85103792809871e-07	2.00772139930665	39.1173004820568	72	680	positive regulation of programmed cell death	biological_process	0.000995493304413516	1.00555908815092
220	GO:0061448	3.96832113066592e-07	2.70975930337632	15.7044456347081	38	273	connective tissue development	biological_process	0.00102581101227714	1.43816470868345
221	GO:0046596	4.30231370113243e-07	9.57305540426796	1.72576325656133	11	30	regulation of viral entry into host cell	biological_process	0.00111214809174273	3.25897945899171
222	GO:0001818	4.35267359261386e-07	2.62028529980658	17.0275307980718	40	296	negative regulation of cytokine production	biological_process	0.00112516612369068	1.38972390268163
223	GO:0040007	4.46765656690545e-07	1.81932249518222	56.7200856989823	95	986	growth	biological_process	0.00115488922254506	0.863401299427664
224	GO:0060759	4.48542654477068e-07	3.13146551724138	10.9298339582217	30	190	regulation of response to cytokine stimulus	biological_process	0.00115948276182322	1.64683799250527
225	GO:0001568	4.65511793851661e-07	1.93925629310801	43.7768612747724	78	761	blood vessel development	biological_process	0.00120334798710654	0.955503483362965
226	GO:0016043	5.49637670674934e-07	1.37275530786213	367.990251740761	443	6397	cellular component organization	biological_process	0.0014208133786947	0.45707448958235
227	GO:0042493	5.59220062041036e-07	1.78113752133147	60.9194429566149	100	1059	response to drug	biological_process	0.00144558386037608	0.832798910983868
228	GO:0052372	5.9840936167842e-07	7.94169491525424	2.12844134975897	12	37	modulation by symbiont of entry into host	biological_process	0.00154688819993872	2.98944693997295
229	GO:0030278	6.14566235389546e-07	3.01090325313831	11.6776647027317	31	203	regulation of ossification	biological_process	0.00158865371848198	1.59019635188192
230	GO:0001822	6.30161329974191e-07	2.65254182754183	15.992072844135	38	278	kidney development	biological_process	0.00162896703798328	1.40737550096526
231	GO:0050878	6.67067691921803e-07	2.16513858991735	28.8202463845742	57	501	regulation of body fluid levels	biological_process	0.00172436998361786	1.11445937441491
232	GO:0001649	6.92471228207905e-07	2.87349903938521	12.94322442421	33	225	osteoblast differentiation	biological_process	0.00179003812491743	1.52280856687841
233	GO:0060255	6.98271518925659e-07	1.36414965210448	393.76164970541	469	6845	regulation of macromolecule metabolic process	biological_process	0.00180503187642283	0.448001921859103
234	GO:0033554	7.09413193263397e-07	1.55535169764167	118.962613818961	170	2068	cellular response to stress	biological_process	0.00183383310458588	0.637240840853094
235	GO:0048534	7.21522534332391e-07	1.82676095235327	53.4411355115158	90	929	hematopoietic or lymphoid organ development	biological_process	0.00186513575124923	0.869287857053355
236	GO:1901698	7.29963111569396e-07	1.74459257387165	65.2338510980182	105	1134	response to nitrogen compound	biological_process	0.00188695464340689	0.802890153750132
237	GO:0044092	7.39361406747384e-07	1.73486867577939	66.8445634708088	107	1162	negative regulation of molecular function	biological_process	0.00191124923644199	0.794826459361209
238	GO:0032479	7.43268807836637e-07	3.71665450380128	7.24820567755758	23	126	regulation of type I interferon production	biological_process	0.00192134986825771	1.89400458305592
239	GO:0071356	7.48394902732536e-07	2.59342074994249	16.7399035886449	39	291	cellular response to tumor necrosis factor	biological_process	0.0019346008235636	1.37485628432952
240	GO:0071222	7.64149740105476e-07	2.97595353809193	11.7927155865024	31	205	cellular response to lipopolysaccharide	biological_process	0.00197532707817266	1.57335200262618
241	GO:2001236	7.95246342477429e-07	3.35923723297237	8.91644349223353	26	155	regulation of extrinsic apoptotic signaling pathway	biological_process	0.00205571179530415	1.74813368385681
242	GO:0048608	8.03934502817826e-07	2.2586201574317	24.7934654525978	51	431	reproductive structure development	biological_process	0.00207817068978408	1.17544166645184
243	GO:0098609	8.17620387059813e-07	1.86820857919955	48.2063202999464	83	838	cell-cell adhesion	biological_process	0.00211354870054962	0.90165553608508
244	GO:0006508	8.44803033435899e-07	1.5911881243373	102.337761114087	150	1779	proteolysis	biological_process	0.0021838158414318	0.670104413924047
245	GO:0008285	8.6876570528311e-07	1.91247387844353	43.719335832887	77	760	negative regulation of cell population proliferation	biological_process	0.00224575934815684	0.935440042865503
246	GO:0090087	9.14161247944249e-07	1.90956495216644	43.7768612747724	77	761	regulation of peptide transport	biological_process	0.00236310682593588	0.933243992793491
247	GO:0050727	9.48146948843308e-07	2.35577014330455	21.5145152651312	46	374	regulation of inflammatory response	biological_process	0.00245095986275995	1.23619877970651
248	GO:0007049	9.54451062355106e-07	1.57605876080063	106.767220139261	155	1856	cell cycle	biological_process	0.00246725599618795	0.656321324347157
249	GO:0061458	9.90473248684056e-07	2.24053811933876	24.9660417782539	51	434	reproductive system development	biological_process	0.00256037334784828	1.1638452719549
250	GO:0002576	9.91052160781337e-07	3.64544424810838	7.36325656132833	23	128	platelet degranulation	biological_process	0.00256186983561976	1.86609463773167
251	GO:0001959	1.03461774845185e-06	3.13444634080614	10.1820032137118	28	177	regulation of cytokine-mediated signaling pathway	biological_process	0.00267448687974804	1.64821063220927
252	GO:0033627	1.11044118171073e-06	5.10222480732878	3.91173004820568	16	68	cell adhesion mediated by integrin	biological_process	0.00287049045472222	2.35112646641848
253	GO:1903047	1.15788995160135e-06	1.8356495786562	50.1621853240493	85	872	mitotic cell cycle process	biological_process	0.00299314552488948	0.876290677822451
254	GO:0032940	1.22734674898905e-06	1.62485581022117	87.9564006427424	132	1529	secretion by cell	biological_process	0.00317269134613669	0.700311698997387
255	GO:0002697	1.27706258353242e-06	2.18135774649236	26.5767541510445	53	462	regulation of immune effector process	biological_process	0.0033012067784313	1.125226393897
256	GO:0140352	1.3034370448555e-06	1.61424000959133	90.5450455275844	135	1574	export from cell	biological_process	0.00336938476095147	0.690855098382984
257	GO:0032880	1.31192659102367e-06	1.76306325364925	58.9060524906267	96	1024	regulation of protein localization	biological_process	0.0033913302377962	0.818084235343899
258	GO:0010035	1.33889228878687e-06	2.0547158397913	32.3292983395822	61	562	response to inorganic substance	biological_process	0.00346103656651406	1.0389388878873
259	GO:0070201	1.37924264966554e-06	1.89440056583756	43.4892340653455	76	756	regulation of establishment of protein localization	biological_process	0.00356534224938541	0.921741416997425
260	GO:0010942	1.39838381901704e-06	1.91091463414634	41.9935725763257	74	730	positive regulation of cell death	biological_process	0.00361482217215904	0.93426333056834
261	GO:0009725	1.43312795228344e-06	1.77529106841651	56.6625602570969	93	985	response to hormone	biological_process	0.00370463575665269	0.828055581538372
262	GO:0000904	1.46183851713095e-06	1.89954528519551	42.7989287627209	75	744	cell morphogenesis involved in differentiation	biological_process	0.00377885256678351	0.925654106289966
263	GO:0010562	1.51520796448348e-06	1.71733035554049	65.4639528655597	104	1138	positive regulation of phosphorus metabolic process	biological_process	0.00391681258818981	0.78016759114906
264	GO:0045937	1.51520796448348e-06	1.71733035554049	65.4639528655597	104	1138	positive regulation of phosphate metabolic process	biological_process	0.00391681258818981	0.78016759114906
265	GO:0071495	1.52432589671612e-06	1.63482017279486	83.3543652919122	126	1449	cellular response to endogenous stimulus	biological_process	0.00394038244301117	0.709131950655905
266	GO:0006953	1.58113034548956e-06	6.32882408382769	2.70369576861275	13	47	acute-phase response	biological_process	0.00408722194309051	2.66193746710589
267	GO:0071219	1.59490731116592e-06	2.85971194440177	12.1953936797001	31	212	cellular response to molecule of bacterial origin	biological_process	0.00412283539936389	1.51586983325799
268	GO:0034612	1.70143614144159e-06	2.46387529866879	17.9479378682378	40	312	response to tumor necrosis factor	biological_process	0.00439821242562652	1.30092924038966
269	GO:2001233	1.73061269329507e-06	2.25267078310301	23.3553294054633	48	406	regulation of apoptotic signaling pathway	biological_process	0.00447363381216776	1.17163648610353
270	GO:0002062	1.83629520646626e-06	3.62242593080601	7.07562935190145	22	123	chondrocyte differentiation	biological_process	0.00474682310871527	1.85695619072041
271	GO:0031960	1.88575730264216e-06	3.18505837449484	9.31912158543117	26	162	response to corticosteroid	biological_process	0.00487468262732998	1.6713198138701
272	GO:0043687	2.07628731827402e-06	2.3284922360724	20.7666845206213	44	361	post-translational protein modification	biological_process	0.00536720271773835	1.21939607176592
273	GO:0071396	2.09951556622936e-06	1.98625509609785	34.9754686663096	64	608	cellular response to lipid	biological_process	0.00542724773870291	0.99005092107444
274	GO:0050729	2.11579873786531e-06	3.25235343183985	8.80139260846278	25	153	positive regulation of inflammatory response	biological_process	0.00546933973738183	1.70148404297771
275	GO:0043281	2.15973957955984e-06	2.81260160907082	12.3679700053562	31	215	regulation of cysteine-type endopeptidase activity involved in apoptotic process	biological_process	0.00558292681316219	1.491905216598
276	GO:0048732	2.24943027413299e-06	2.18861897786458	24.9660417782539	50	434	gland development	biological_process	0.00581477725863377	1.13002081400188
277	GO:0043122	2.25324925886419e-06	2.70260496129287	13.6335297268345	33	237	regulation of I-kappaB kinase/NF-kappaB signaling	biological_process	0.00582464933416392	1.43435064911485
278	GO:0050708	2.43562551787749e-06	2.12805780284666	27.1520085698982	53	472	regulation of protein secretion	biological_process	0.00629609196371331	1.08953733822052
279	GO:0045088	2.43961901507675e-06	2.45494170208129	17.5452597750402	39	305	regulation of innate immune response	biological_process	0.00630641515397341	1.2956887650219
280	GO:0010243	2.47990541027221e-06	1.72811484220759	60.5742903053026	97	1053	response to organonitrogen compound	biological_process	0.00641055548555366	0.789199095266448
281	GO:0001889	2.57595686105954e-06	3.41623623759685	7.76593465452598	23	135	liver development	biological_process	0.00665884848583891	1.7724077428229
282	GO:0050921	2.57595686105954e-06	3.41623623759685	7.76593465452598	23	135	positive regulation of chemotaxis	biological_process	0.00665884848583891	1.7724077428229
283	GO:0052696	2.58379126122182e-06	32.9456928838951	0.517728976968398	6	9	flavonoid glucuronidation	biological_process	0.00667910041025839	5.04201796342242
284	GO:0044267	2.66213221025514e-06	1.36175788497217	303.15907873594	370	5270	cellular protein metabolic process	biological_process	0.00688161176350953	0.445470220824264
285	GO:0007093	2.68192911092512e-06	3.11578065791642	9.49169791108731	26	165	mitotic cell cycle checkpoint	biological_process	0.00693278675174144	1.63959367535261
286	GO:0051091	2.69613432871457e-06	2.58907049835189	15.0141403320836	35	261	positive regulation of DNA-binding transcription factor activity	biological_process	0.00696950723972717	1.37243424922332
287	GO:0002685	2.69690325703053e-06	2.89626106638398	11.274986609534	29	196	regulation of leukocyte migration	biological_process	0.00697149491942391	1.53419165152403
288	GO:1901701	2.83465938968364e-06	1.6772491294443	68.8004284949116	107	1196	cellular response to oxygen-containing compound	biological_process	0.0073275945223322	0.746096994876931
289	GO:0035239	2.98315294230375e-06	1.77381712563445	52.9234065345474	87	920	tube morphogenesis	biological_process	0.00771145035585519	0.826857280473308
290	GO:0002221	2.99217098529135e-06	2.87885623148781	11.3325120514194	29	197	pattern recognition receptor signaling pathway	biological_process	0.00773476199697813	1.52549574329573
291	GO:0002224	3.01732016260626e-06	3.27381733021077	8.39871451526513	24	146	toll-like receptor signaling pathway	biological_process	0.00779977262033718	1.71097382573656
292	GO:0051384	3.01732016260626e-06	3.27381733021077	8.39871451526513	24	146	response to glucocorticoid	biological_process	0.00779977262033718	1.71097382573656
293	GO:0045786	3.09889834915575e-06	1.93820910973085	36.873808248527	66	641	negative regulation of cell cycle	biological_process	0.00801065223256761	0.954724228801076
294	GO:0001934	3.10572574173886e-06	1.73266190549893	58.503374397429	94	1017	positive regulation of protein phosphorylation	biological_process	0.00802830104239496	0.792990168724284
295	GO:0006468	3.27318965729768e-06	1.52481456928191	114.188002142475	161	1985	protein phosphorylation	biological_process	0.00846119526411449	0.60863380907347
296	GO:0045597	3.3165428433543e-06	1.7400234249868	57.0077129084092	92	991	positive regulation of cell differentiation	biological_process	0.00857326325007086	0.799106728421596
297	GO:0051222	3.3346494808336e-06	2.15419671474359	25.3111944295662	50	440	positive regulation of protein transport	biological_process	0.00862006890795485	1.10714999845538
298	GO:0007568	3.47207195094424e-06	2.38372213082594	18.4656668452062	40	321	aging	biological_process	0.00897530599319086	1.25321607143609
299	GO:0033036	3.70813146645922e-06	1.42499959175009	182.240599892876	238	3168	macromolecule localization	biological_process	0.00958551984079707	0.510961505957933
300	GO:0061008	3.79067808732142e-06	3.32654614652712	7.93851098018211	23	138	hepaticobiliary system development	biological_process	0.00979890285572588	1.73402504721894
301	GO:0030097	4.20377243075818e-06	1.77442167628967	51.0250669523299	84	887	hemopoiesis	biological_process	0.0108667517335099	0.827348894645513
302	GO:0042327	4.53240096698938e-06	1.69988520734884	61.4371719335833	97	1068	positive regulation of phosphorylation	biological_process	0.0117162564996675	0.765437324962827
303	GO:0002819	4.8441634402908e-06	3.08247713872118	9.20407070166042	25	160	regulation of adaptive immune response	biological_process	0.0125221624931517	1.62409019487925
304	GO:0071840	5.07089145365726e-06	1.33149410803291	378.689983931441	447	6583	cellular component organization or biogenesis	biological_process	0.013108254407704	0.413046044522613
305	GO:0022604	5.10300192416482e-06	2.06736264660233	27.8423138725228	53	484	regulation of cell morphogenesis	biological_process	0.0131912599739661	1.04779148144092
306	GO:0051726	5.15771517456531e-06	1.65136097554128	69.7208355650777	107	1212	regulation of cell cycle	biological_process	0.0133326937262513	0.72365551740443
307	GO:0002274	5.20705828833187e-06	1.90395807895808	37.4490626673808	66	651	myeloid leukocyte activation	biological_process	0.0134602456753379	0.929001713968811
308	GO:0050778	6.04259543706484e-06	1.82411078717201	43.719335832887	74	760	positive regulation of immune response	biological_process	0.0156201092048126	0.867193354091396
309	GO:0043123	6.22278291158197e-06	2.88296230989641	10.5271558650241	27	183	positive regulation of I-kappaB kinase/NF-kappaB signaling	biological_process	0.0160858938264394	1.5275519760347
310	GO:0007599	6.43388116279156e-06	2.28827363665699	19.6161756829138	41	341	hemostasis	biological_process	0.0166315828058162	1.19425958299179
311	GO:0022407	6.80089318922437e-06	2.16696541774144	23.1252276379218	46	402	regulation of cell-cell adhesion	biological_process	0.017580308894145	1.1156761298732
312	GO:0030195	6.85213252036215e-06	5.37766258246937	3.04884841992501	13	53	negative regulation of blood coagulation	biological_process	0.0177127625651362	2.42697923719861
313	GO:0031638	6.85213252036215e-06	5.37766258246937	3.04884841992501	13	53	zymogen activation	biological_process	0.0177127625651362	2.42697923719861
314	GO:0007010	7.39862339109936e-06	1.6109892384106	76.0486341724692	114	1322	cytoskeleton organization	biological_process	0.0191254414659918	0.687946856711445
315	GO:0008406	7.42366397478359e-06	2.67517978978425	12.4830208891269	30	217	gonad development	biological_process	0.0191901713748156	1.41963585342551
316	GO:0001101	7.42846457047789e-06	2.27285665745626	19.7312265666845	41	343	response to acid chemical	biological_process	0.0192025809146853	1.1845067003907
317	GO:0003013	7.85318344542517e-06	1.96403222484513	31.9266202463846	58	555	circulatory system process	biological_process	0.0203004792064241	0.973818600855696
318	GO:0044409	7.86051482410098e-06	3.26459804454101	7.7084092126406	22	134	entry into host	biological_process	0.020319430820301	1.70690537007306
319	GO:0000165	8.27285838917626e-06	1.7158471474202	55.1093733261918	88	958	MAPK cascade	biological_process	0.0213853389360206	0.778921039153992
320	GO:1900047	8.55348315606805e-06	5.24620123675318	3.10637386181039	13	54	negative regulation of hemostasis	biological_process	0.0221107539584359	2.39127314837636
321	GO:0008015	8.68700008954204e-06	1.96901746288456	31.2938403856454	57	544	blood circulation	biological_process	0.0224558952314662	0.977475906315764
322	GO:0043408	8.73208322569485e-06	1.80223054755043	44.17953936797	74	768	regulation of MAPK cascade	biological_process	0.0225724351384212	0.849783577484689
323	GO:0045321	8.81018993183863e-06	1.61380543006855	73.8626673808249	111	1284	leukocyte activation	biological_process	0.0227743409738029	0.690466649249977
324	GO:0002822	8.88974287857492e-06	3.13442310991873	8.34118907337975	23	145	regulation of adaptive immune response based on somatic recombination of immune receptors built from immunoglobulin superfamily domains	biological_process	0.0229799853411162	1.64819993966372
325	GO:1904951	9.06104426394034e-06	2.06737800184729	26.2316014997322	50	456	positive regulation of establishment of protein localization	biological_process	0.0234227994222858	1.04780219695497
326	GO:0036293	9.15227013165687e-06	2.20256750223203	21.2844134975897	43	370	response to decreased oxygen levels	biological_process	0.023658618290333	1.13918623419363
327	GO:0043410	9.68915496642432e-06	1.96073498983538	31.4088912694162	57	546	positive regulation of MAPK cascade	biological_process	0.0250464655882069	0.971394556087615
328	GO:0001666	9.84616799109678e-06	2.21834421539139	20.6516336368506	42	359	response to hypoxia	biological_process	0.0254523442569852	1.14948324255471
329	GO:0007596	1.05416769948821e-05	2.26096502692247	19.3285484734869	40	336	blood coagulation	biological_process	0.0272502350317702	1.17693867635493
330	GO:0009987	1.06203355320618e-05	2.05957654602723	1013.8283877879	1043	17624	cellular process	biological_process	0.0274535673503798	1.04234774627011
331	GO:0050673	1.08414589665047e-05	2.08587098142593	24.9660417782539	48	434	epithelial cell proliferation	biological_process	0.0280251714284148	1.06064992477359
332	GO:0002526	1.16775754532134e-05	3.54260610256137	6.21274772362078	19	108	acute inflammatory response	biological_process	0.0301865325465567	1.82481106312121
333	GO:0048514	1.1929897288716e-05	1.84020326767999	39.1748259239422	67	681	blood vessel morphogenesis	biological_process	0.0308387844913308	0.879865134258923
334	GO:0002711	1.25016867496004e-05	5.51161330822348	2.76122121049813	12	48	positive regulation of T cell mediated immunity	biological_process	0.032316860247717	2.46247467289741
335	GO:0061041	1.25602280763146e-05	3.05867174119886	8.51376539903589	23	148	regulation of wound healing	biological_process	0.0324681895772732	1.61290528415798
336	GO:0008584	1.27486097140927e-05	3.15130457584896	7.93851098018211	22	138	male gonad development	biological_process	0.0329551561109298	1.65594919860538
337	GO:0045137	1.28100617651105e-05	2.59112024298731	12.8281735404392	30	223	development of primary sexual characteristics	biological_process	0.0331140096628106	1.37357596647761
338	GO:0023014	1.28416205005799e-05	1.69330905088952	55.7421531869309	88	969	signal transduction by protein phosphorylation	biological_process	0.0331955889939989	0.759845307843738
339	GO:0052697	1.28558489458968e-05	19.7651685393258	0.632779860739154	6	11	xenobiotic glucuronidation	biological_process	0.0332323695251433	4.3048883520845
340	GO:0002791	1.29312000253128e-05	1.99150501657584	28.7627209426888	53	500	regulation of peptide secretion	biological_process	0.0334271520654335	0.993859113837162
341	GO:0046546	1.4337389476145e-05	3.12419160898248	7.99603642206749	22	139	development of primary male sexual characteristics	biological_process	0.0370621517958349	1.64348293774741
342	GO:0006206	1.47739709596501e-05	12.8198479641779	0.920407070166042	7	16	pyrimidine nucleobase metabolic process	biological_process	0.0381907149306955	3.68030724743471
343	GO:0071216	1.49939326039491e-05	2.52143675607418	13.5760042849491	31	236	cellular response to biotic stimulus	biological_process	0.0387593157812084	1.33424603935733
344	GO:0031589	1.59322072080134e-05	2.19158504186139	20.3640064274237	41	354	cell-substrate adhesion	biological_process	0.0411847556327146	1.13197466202079
345	GO:0022612	1.59733197064309e-05	3.31992409867173	6.90305302624531	20	120	gland morphogenesis	biological_process	0.041291031441124	1.73115025852352
346	GO:0050817	1.60217524194826e-05	2.2152766213637	19.6737011247991	40	342	coagulation	biological_process	0.0414162300043626	1.1474868592101
347	GO:0050819	1.60904363725413e-05	4.88767029389084	3.27895018746652	13	57	negative regulation of coagulation	biological_process	0.0415937780230191	2.28914696899222
348	GO:0016192	1.63160580369624e-05	1.4651774752654	121.83888591323	166	2118	vesicle-mediated transport	biological_process	0.0421770100255477	0.551075427226069
349	GO:1901654	1.68214427456838e-05	2.70773638968481	11.1024102838779	27	193	response to ketone	biological_process	0.0434834294975926	1.43708729289878
350	GO:0042730	1.70321385783009e-05	7.8177909562639	1.61071237279057	9	28	fibrinolysis	biological_process	0.0440280782249079	2.96676100821463
351	GO:0046718	1.81185383246852e-05	3.28686568846638	6.96057846813069	20	121	viral entry into host cell	biological_process	0.0468364215693112	1.71671250462556
352	GO:0038061	1.81897829568487e-05	2.75571303544513	10.5271558650241	26	183	NIK/NF-kappaB signaling	biological_process	0.047020588943454	1.46242566166506
353	GO:0060429	1.82470434752984e-05	1.58601262731843	74.2653454740225	110	1291	epithelium development	biological_process	0.0471686073836463	0.665404257357884
354	GO:0000075	1.84566871815435e-05	2.58353248215337	12.4254954472416	29	216	cell cycle checkpoint	biological_process	0.04771053636429	1.3693450225462
355	GO:0043086	1.90928631104099e-05	1.74199688386271	46.768184252812	76	813	negative regulation of catalytic activity	biological_process	0.0493550511404095	0.80074204320208
356	GO:0019229	1.96572434242111e-05	4.77878311865117	3.3364756293519	13	58	regulation of vasoconstriction	biological_process	0.0508139742515858	2.25664329347964
357	GO:0070482	1.96898632419771e-05	2.10492094313454	22.6650241028388	44	394	response to oxygen levels	biological_process	0.0508982964805109	1.07376604940114
358	GO:0007169	2.00548383087769e-05	1.78993340987371	41.3607927155865	69	719	transmembrane receptor protein tyrosine kinase signaling pathway	biological_process	0.0518417570281883	0.839905916521955
359	GO:0048144	2.0263497907655e-05	3.8981430001112	4.83213711837172	16	84	fibroblast proliferation	biological_process	0.0523811420912882	1.96278701562586
360	GO:0040008	2.03417699738536e-05	1.81400023304591	39.0597750401714	66	679	regulation of growth	biological_process	0.0525834753824117	0.859174641210513
361	GO:0031401	2.06293105852092e-05	1.59415166860308	71.1589716122121	106	1237	positive regulation of protein modification process	biological_process	0.0533267678627657	0.672788894781494
362	GO:0070661	2.09003440937916e-05	2.29457706393681	17.1425816818425	36	298	leukocyte proliferation	biological_process	0.0540273894824512	1.19822826083275
363	GO:0001525	2.11916116871876e-05	1.8790341842066	33.7674343867167	59	587	angiogenesis	biological_process	0.05478031621138	0.909991313131961
364	GO:0042310	2.35092664852471e-05	4.07165745599777	4.3719335832887	15	76	vasoconstriction	biological_process	0.0607714538643637	2.02561619419347
365	GO:0045824	2.38981489791871e-05	4.67463016842192	3.39400107123728	13	59	negative regulation of innate immune response	biological_process	0.0617767151111985	2.2248522312486
366	GO:0007584	2.39972207339598e-05	2.54230168723244	12.5980717728977	29	219	response to nutrient	biological_process	0.062032815597286	1.34613524074753
367	GO:0002683	2.43822088212046e-05	2.02967305433702	25.0235672201393	47	435	negative regulation of immune system process	biological_process	0.0630280098028139	1.02124735259538
368	GO:2001237	2.47772689028768e-05	3.47053382663848	5.98264595607927	18	104	negative regulation of extrinsic apoptotic signaling pathway	biological_process	0.0640492401139365	1.79515759070268
369	GO:0022008	2.48510202342485e-05	1.5135825569126	93.3637921799679	132	1623	neurogenesis	biological_process	0.0642398873055323	0.597967367732405
370	GO:0090130	2.52948957280763e-05	2.14277589545015	20.7666845206213	41	361	tissue migration	biological_process	0.0653873054570772	1.09948097207268
371	GO:0001667	2.68149748518068e-05	1.98893757751137	26.5767541510445	49	462	ameboidal-type cell migration	biological_process	0.0693167099919205	0.991997998128429
372	GO:0010632	2.97208251138512e-05	2.28171619345525	16.7399035886449	35	291	regulation of epithelial cell migration	biological_process	0.0768283329193053	1.19011935614995
373	GO:0042110	2.9994897467205e-05	1.97912195121951	26.6918050348152	49	464	T cell activation	biological_process	0.0775368099527249	0.984860512334363
374	GO:0051046	3.11458803115326e-05	1.71979044261653	46.6531333690412	75	811	regulation of secretion	biological_process	0.0805121006053117	0.782232782475894
375	GO:0010631	3.1223870763782e-05	2.14303427069385	20.2489555436529	40	352	epithelial cell migration	biological_process	0.0807137059243764	1.09965492129991
376	GO:0032607	3.17860028535948e-05	7.07243460764588	1.72576325656133	9	30	interferon-alpha production	biological_process	0.0821668173765426	2.82220693239761
377	GO:0010950	3.18835369927418e-05	2.71702897873481	10.2395286555972	25	178	positive regulation of endopeptidase activity	biological_process	0.0824189431262375	1.44202995284514
378	GO:0072332	3.2452214201837e-05	3.94194882863438	4.48698446705945	15	78	intrinsic apoptotic signaling pathway by p53 class mediator	biological_process	0.0838889737117486	1.97890904853904
379	GO:0070371	3.44167535631737e-05	2.20654360104698	18.2355650776647	37	317	ERK1 and ERK2 cascade	biological_process	0.0889673079608039	1.14178825508311
380	GO:0030099	3.50596454497697e-05	2.03040399833403	23.9305838243171	45	416	myeloid cell differentiation	biological_process	0.0906291834876547	1.02176681529392
381	GO:0007548	3.59878903748458e-05	2.3218789138973	15.531869309052	33	270	sex differentiation	biological_process	0.0930286966189764	1.21529273754592
382	GO:0052126	3.68009548652917e-05	2.83048243295627	9.08901981788966	23	158	movement in host environment	biological_process	0.0951304683267789	1.50104796977662
383	GO:0002709	3.73969737863138e-05	4.13679245283019	4.02678093197643	14	70	regulation of T cell mediated immunity	biological_process	0.0966711772376212	2.04851257788153
384	GO:0090132	3.7872297555969e-05	2.12225599459642	20.4215318693091	40	355	epithelium migration	biological_process	0.0978998891821799	1.08559869011664
385	GO:0071692	3.81240455923077e-05	1.83598613391717	34.4577396893412	59	599	protein localization to extracellular region	biological_process	0.0985506578561154	0.876555162997648
386	GO:1901991	3.98653385056932e-05	2.38035885495138	14.2663095875736	31	248	negative regulation of mitotic cell cycle phase transition	biological_process	0.103051900037217	1.25117908581559
387	GO:0007259	4.07281905307727e-05	2.80950915094868	9.14654525977504	23	159	receptor signaling pathway via JAK-STAT	biological_process	0.105282372522047	1.4903180993613
388	GO:0071702	4.12999594690182e-05	1.38295684401467	165.845848955544	213	2883	organic substance transport	biological_process	0.106760395227412	0.467756137039775
389	GO:0006464	4.17915521596305e-05	1.33192974997409	239.305838243171	293	4160	cellular protein modification process	biological_process	0.108031162332645	0.413517992291539
390	GO:0036211	4.17915521596305e-05	1.33192974997409	239.305838243171	293	4160	protein modification process	biological_process	0.108031162332645	0.413517992291539
391	GO:0070848	4.22155261843688e-05	1.74256304683479	42.3387252276379	69	736	response to growth factor	biological_process	0.109127135186593	0.8012108544928
392	GO:2001056	4.3261815941834e-05	2.87654561240681	8.57129084092126	22	149	positive regulation of cysteine-type endopeptidase activity	biological_process	0.111831794209641	1.52433734672881
393	GO:0009892	4.45273802525853e-05	1.34621911770242	210.773219068024	262	3664	negative regulation of metabolic process	biological_process	0.115103277952933	0.428913249691605
394	GO:0007346	4.48477404732801e-05	1.78673545468648	37.7366898768077	63	656	regulation of mitotic cell cycle	biological_process	0.115931409123429	0.837326043744367
395	GO:0032480	4.49362494341946e-05	5.19207095820454	2.64617032672737	11	46	negative regulation of type I interferon production	biological_process	0.116160204787393	2.37631010027662
396	GO:0046661	4.50272938141499e-05	2.78884204824047	9.20407070166042	23	160	male sex differentiation	biological_process	0.116395554509578	1.47966622670284
397	GO:0002573	4.56313054681089e-05	2.5378563450051	11.735190144617	27	204	myeloid leukocyte differentiation	biological_process	0.117956924635061	1.34361040794406
398	GO:0034654	4.61788830481126e-05	1.33046326047457	237.752651312266	291	4133	nucleobase-containing compound biosynthetic process	biological_process	0.119372412679371	0.411928672206834
399	GO:0048545	4.61939963893055e-05	2.05935006478892	22.0322442420996	42	383	response to steroid hormone	biological_process	0.119411480666355	1.04218909165421
400	GO:0045055	4.79768576921622e-05	1.70685763612255	45.6752008569898	73	794	regulated exocytosis	biological_process	0.124020177134239	0.771342732516119
401	GO:0050777	4.79959398073132e-05	2.85390922053232	8.62881628280664	22	150	negative regulation of immune response	biological_process	0.124069504401905	1.51293944512525
402	GO:0009306	4.90535574963471e-05	1.82752138393583	33.9975361542582	58	591	protein secretion	biological_process	0.126803446128057	0.869888287336497
403	GO:1901342	4.96034901884148e-05	1.99739387987101	24.2757364756294	45	422	regulation of vasculature development	biological_process	0.128225022137052	0.998118855818693
404	GO:0035592	5.14321177980874e-05	1.82399215547495	34.0550615961435	58	592	establishment of protein localization to extracellular region	biological_process	0.132952024508056	0.867099524852585
405	GO:0110110	5.14740284914546e-05	3.76212550433514	4.65956079271559	15	81	positive regulation of animal organ morphogenesis	biological_process	0.13306036365041	1.91154797790463
406	GO:0031175	5.21360674059551e-05	1.63003576550898	56.2598821638993	86	978	neuron projection development	biological_process	0.134771734244394	0.704903619767
407	GO:0002824	5.23130044764489e-05	3.39356669820246	5.75254418853776	17	100	positive regulation of adaptive immune response based on somatic recombination of immune receptors built from immunoglobulin superfamily domains	biological_process	0.13522911657162	1.76280236857484
408	GO:0050920	5.26785347764408e-05	2.46540613271015	12.4830208891269	28	217	regulation of chemotaxis	biological_process	0.1361740123971	1.30182532505499
409	GO:0045907	5.61500261328655e-05	6.45670545009186	1.84081414033208	9	32	positive regulation of vasoconstriction	biological_process	0.145147817553457	2.69079821395463
410	GO:0051346	5.73052778125403e-05	1.93684210526316	26.6342795929298	48	463	negative regulation of hydrolase activity	biological_process	0.148134143145417	0.953706347726065
411	GO:0007159	5.77362225534874e-05	2.12189279580584	19.3860739153723	38	337	leukocyte cell-cell adhesion	biological_process	0.149248135300765	1.08535176894532
412	GO:2000027	5.84548118372899e-05	2.32607775560796	14.5539367970005	31	253	regulation of animal organ morphogenesis	biological_process	0.151105688599394	1.21789932370496
413	GO:0008104	5.85322949745687e-05	1.37830537730647	161.358864488484	207	2805	protein localization	biological_process	0.15130598250926	0.462895566936334
414	GO:0010038	5.8694692290311e-05	2.07527902255007	20.8242099625067	40	362	response to metal ion	biological_process	0.151725779570454	1.0533053207424
415	GO:0007015	6.00602426079687e-05	2.01397299948107	23.010176754151	43	400	actin filament organization	biological_process	0.155255727141599	1.01004434184724
416	GO:0018130	6.01178048221506e-05	1.32280487324055	241.376754151044	294	4196	heterocycle biosynthetic process	biological_process	0.155404525465259	0.403600265569863
417	GO:0010605	6.07624595867339e-05	1.34724160431052	197.887520085699	247	3440	negative regulation of macromolecule metabolic process	biological_process	0.157070958031707	0.43000859622306
418	GO:0031100	6.0904684000349e-05	3.92577550367765	4.19935725763257	14	73	animal organ regeneration	biological_process	0.157438608140902	1.97297767433456
419	GO:0043627	6.0904684000349e-05	3.92577550367765	4.19935725763257	14	73	response to estrogen	biological_process	0.157438608140902	1.97297767433456
420	GO:0050688	6.0904684000349e-05	3.92577550367765	4.19935725763257	14	73	regulation of defense response to virus	biological_process	0.157438608140902	1.97297767433456
421	GO:0002428	6.47263284788184e-05	20.5706267539757	0.517728976968398	5	9	antigen processing and presentation of peptide antigen via MHC class Ib	biological_process	0.167317559117746	4.36251384602184
422	GO:0010533	6.47263284788184e-05	20.5706267539757	0.517728976968398	5	9	regulation of activation of Janus kinase activity	biological_process	0.167317559117746	4.36251384602184
423	GO:0006793	6.51468405829575e-05	1.35058099595414	190.754365291912	239	3316	phosphorus metabolic process	biological_process	0.168404582906945	0.433580162584691
424	GO:0002790	6.54975515940454e-05	1.78689831717655	35.8958757364756	60	624	peptide secretion	biological_process	0.169311170870607	0.837457540658678
425	GO:0010952	6.57247448349619e-05	2.52806794339538	11.3325120514194	26	197	positive regulation of peptidase activity	biological_process	0.169898465398376	1.33803523736089
426	GO:0090184	6.61723021523712e-05	5.5031328320802	2.3010176754151	10	40	positive regulation of kidney development	biological_process	0.17105540106388	2.46025315219454
427	GO:0009636	6.62053333857695e-05	1.85898229236248	30.5460096411355	53	531	response to toxic substance	biological_process	0.171140786802214	0.894513028007525
428	GO:0071363	6.72801926831347e-05	1.73470982142857	40.6129619710766	66	706	cellular response to growth factor stimulus	biological_process	0.173919298085903	0.79469435202627
429	GO:0002063	6.84711628008679e-05	4.91085911876128	2.76122121049813	11	48	chondrocyte development	biological_process	0.176997955840244	2.29597543552858
430	GO:0048145	6.90425522694618e-05	3.65105815697384	4.77461167648634	15	83	regulation of fibroblast proliferation	biological_process	0.178474997616559	1.86831464935607
431	GO:0030879	6.9381893737595e-05	2.85642893839615	8.226138189609	21	143	mammary gland development	biological_process	0.179352195311683	1.51421263932193
432	GO:0030036	6.98462646986534e-05	1.75607127566913	38.3119442956615	63	666	actin cytoskeleton organization	biological_process	0.180552594246019	0.812351402371873
433	GO:0001916	7.19296900161967e-05	7.32874713362518	1.49566148901982	8	26	positive regulation of T cell mediated cytotoxicity	biological_process	0.185938248691868	2.87356658736379
434	GO:1903037	7.33975796582063e-05	2.16981942173451	17.4877343331548	35	304	regulation of leukocyte cell-cell adhesion	biological_process	0.189732743416463	1.11757498266589
435	GO:0007267	7.44514797093364e-05	1.44719635887662	106.882271023032	145	1858	cell-cell signaling	biological_process	0.192457075048635	0.533260683278224
436	GO:0009891	7.6107309310016e-05	1.43035205057972	115.683663631494	155	2011	positive regulation of biosynthetic process	biological_process	0.196737394566391	0.51637027925248
437	GO:0030029	7.61704909390396e-05	1.69802059772438	43.9494376004285	70	764	actin filament-based process	biological_process	0.196900719077417	0.763853959512021
438	GO:0007229	7.68400241050093e-05	3.27462542078282	5.92512051419389	17	103	integrin-mediated signaling pathway	biological_process	0.198631462311449	1.71132988848648
439	GO:0097756	7.96466945220284e-05	3.59793899084452	4.83213711837172	15	84	negative regulation of blood vessel diameter	biological_process	0.205886705339444	1.84717072345646
440	GO:0035458	8.16820578599607e-05	8.8732607598587	1.15050883770755	7	20	cellular response to interferon-beta	biological_process	0.211148119567998	3.14946436581194
441	GO:0072234	8.16820578599607e-05	8.8732607598587	1.15050883770755	7	20	metanephric nephron tubule development	biological_process	0.211148119567998	3.14946436581194
442	GO:0002479	8.29604846789508e-05	3.79662851840396	4.31440814140332	14	75	antigen processing and presentation of exogenous peptide antigen via MHC class I, TAP-dependent	biological_process	0.214452852895088	1.92471884518433
443	GO:0044281	8.35598881627298e-05	1.43165118064269	113.267595072309	152	1969	small molecule metabolic process	biological_process	0.216002310900657	0.517680025242702
444	GO:0016049	8.71509450525474e-05	1.88592991309223	27.8423138725228	49	484	cell growth	biological_process	0.225285192960835	0.91527606206121
445	GO:0048511	9.05683132043133e-05	2.17134541703507	16.9700053561864	34	295	rhythmic process	biological_process	0.23411908963315	1.1185892477422
446	GO:0035690	9.13109595116199e-05	1.93952691533167	24.9085163363685	45	433	cellular response to drug	biological_process	0.236038830337537	0.95570479667164
447	GO:0019438	9.61286419611685e-05	1.31186173799996	241.952008569898	293	4206	aromatic compound biosynthetic process	biological_process	0.248492539469621	0.391615676958385
448	GO:1903034	9.6320633983882e-05	2.57194470046083	10.2970540974826	24	179	regulation of response to wounding	biological_process	0.248988838848335	1.36285962352566
449	GO:0061045	9.63849533033356e-05	3.73517954960438	4.3719335832887	14	76	negative regulation of wound healing	biological_process	0.249155104289122	1.90117759484794
450	GO:0006796	9.80558360369871e-05	1.34151392229717	189.201178361007	236	3289	phosphate-containing compound metabolic process	biological_process	0.253474336155612	0.423862027035903
451	GO:0045862	9.81147237383914e-05	2.04080686929263	20.5941081949652	39	358	positive regulation of proteolysis	biological_process	0.253626560863742	1.02913966012796
452	GO:0002821	9.83515723723518e-05	3.19983658725381	6.04017139796465	17	105	positive regulation of adaptive immune response	biological_process	0.254238814582529	1.67799822986941
453	GO:0044260	0.00010043086923775	1.26611272771217	478.554151044456	538	8319	cellular macromolecule metabolic process	biological_process	0.259613796979583	0.340405860114738
454	GO:0031328	0.000101745760598945	1.42465277984132	113.727798607392	152	1977	positive regulation of cellular biosynthetic process	biological_process	0.263012791148274	0.510610344652538
455	GO:1903530	0.000104174344027026	1.68473019517796	43.6042849491162	69	758	regulation of secretion by cell	biological_process	0.269290679309862	0.752517566335655
456	GO:0006919	0.000105194120376522	3.49618960220245	4.94718800214247	15	86	activation of cysteine-type endopeptidase activity involved in apoptotic process	biological_process	0.271926801173309	1.80578342589685
457	GO:0097696	0.000106217893670915	2.6155781186867	9.72179967862882	23	169	receptor signaling pathway via STAT	biological_process	0.274573255139315	1.38712985919919
458	GO:0019882	0.000107958583302539	2.35212546111208	13.0007498660953	28	226	antigen processing and presentation	biological_process	0.279072937837063	1.23396501480729
459	GO:0002456	0.000110966691525625	3.16370265644765	6.09769683985003	17	106	T cell mediated immunity	biological_process	0.286848897593741	1.66161401313983
460	GO:0007565	0.000112219770435308	2.48725618353379	11.0448848419925	25	192	female pregnancy	biological_process	0.290088106575271	1.31455511056216
461	GO:0032943	0.000112472943324142	2.20224932980124	15.7619710765935	32	274	mononuclear cell proliferation	biological_process	0.290742558492908	1.13897781427228
462	GO:0002483	0.000114054840708692	10.978152309613	0.862881628280664	6	15	antigen processing and presentation of endogenous peptide antigen	biological_process	0.294831763231969	3.45656335523514
463	GO:0009812	0.000114054840708692	10.978152309613	0.862881628280664	6	15	flavonoid metabolic process	biological_process	0.294831763231969	3.45656335523514
464	GO:0019885	0.000114054840708692	10.978152309613	0.862881628280664	6	15	antigen processing and presentation of endogenous peptide antigen via MHC class I	biological_process	0.294831763231969	3.45656335523514
465	GO:0022402	0.00011407761596645	1.49759025085273	80.1904659882164	113	1394	cell cycle process	biological_process	0.294890637273272	0.582642948279017
466	GO:0071230	0.000114496675265147	3.90768571673378	3.91173004820568	13	68	cellular response to amino acid stimulus	biological_process	0.295973905560404	1.96631444040187
467	GO:0030502	0.000116460456195755	8.2389878163074	1.20803427959293	7	21	negative regulation of bone mineralization	biological_process	0.301050279266027	3.04246710899958
468	GO:0070920	0.000116460456195755	8.2389878163074	1.20803427959293	7	21	regulation of production of small RNA involved in gene silencing by RNA	biological_process	0.301050279266027	3.04246710899958
469	GO:1903055	0.000116460456195755	8.2389878163074	1.20803427959293	7	21	positive regulation of extracellular matrix organization	biological_process	0.301050279266027	3.04246710899958
470	GO:1901699	0.000118922336304407	1.7039700418542	40.6129619710766	65	706	cellular response to nitrogen compound	biological_process	0.307414239346893	0.76889997121615
471	GO:0006979	0.000119323482225594	1.89937551040015	25.9439742903053	46	451	response to oxidative stress	biological_process	0.308451201553161	0.925525157428608
472	GO:0002690	0.000120453751962527	3.44743468681146	5.00471344402785	15	87	positive regulation of leukocyte chemotaxis	biological_process	0.311372948823134	1.78552321949682
473	GO:0051301	0.000125123565751305	1.76688531562331	34.4002142474558	57	598	cell division	biological_process	0.323444417467123	0.821208400981193
474	GO:0010634	0.000127204667004875	2.5799367397845	9.83685056239957	23	171	positive regulation of epithelial cell migration	biological_process	0.328824064207601	1.36733569110664
475	GO:0071407	0.000127716965075883	1.75608317462122	35.2055704338511	58	612	cellular response to organic cyclic compound	biological_process	0.330148354721159	0.812361177886826
476	GO:0016310	0.000127950195996256	1.38097964395658	139.154043920728	180	2419	phosphorylation	biological_process	0.330751256650321	0.465692054006297
477	GO:0007162	0.000136395855121043	2.1471992074928	16.6248527048741	33	289	negative regulation of cell adhesion	biological_process	0.352583285487896	1.10245604416823
478	GO:0050863	0.000140095442192812	2.09084072429721	18.0629887520086	35	314	regulation of T cell activation	biological_process	0.362146718068418	1.0640831647402
479	GO:0051130	0.00014337265932277	1.53099503504231	67.937546866631	98	1181	positive regulation of cellular component organization	biological_process	0.37061832434936	0.614469604241061
480	GO:2001234	0.000146109494936644	2.30501864718021	13.2308516336369	28	230	negative regulation of apoptotic signaling pathway	biological_process	0.377693044411225	1.20477842184142
481	GO:0001558	0.000146355677027593	1.925793693101	23.9305838243171	43	416	regulation of cell growth	biological_process	0.378329425116329	0.945453158071178
482	GO:0048729	0.000147618885706984	1.71178749739963	38.542046063203	62	670	tissue morphogenesis	biological_process	0.381594819552553	0.775503615596381
483	GO:0030193	0.000148587939705405	3.5621770682148	4.54450990894483	14	79	regulation of blood coagulation	biological_process	0.384099824138473	1.83275923151146
484	GO:0042590	0.000148587939705405	3.5621770682148	4.54450990894483	14	79	antigen processing and presentation of exogenous peptide antigen via MHC class I	biological_process	0.384099824138473	1.83275923151146
485	GO:0032020	0.000148767484666094	32.8859813084112	0.345152651312266	4	6	ISG15-protein conjugation	biological_process	0.384563947861854	5.03940081541531
486	GO:0050678	0.000150268199608146	1.97520973298387	21.7446170326727	40	378	regulation of epithelial cell proliferation	biological_process	0.388443295987057	0.982005850591394
487	GO:0048666	0.000151842362169783	1.54543705026777	63.8532404927691	93	1110	neuron development	biological_process	0.392512506208888	0.62801489061406
488	GO:0032990	0.000155308981351578	1.70052572824334	39.4049276914837	63	685	cell part morphogenesis	biological_process	0.40147371679383	0.765980833583708
489	GO:0003416	0.000157055265504225	4.85459973463069	2.53111944295661	10	44	endochondral bone growth	biological_process	0.405987861328421	2.27935234926574
490	GO:1901988	0.00015905798108906	2.18632692526448	15.3592929833958	31	267	negative regulation of cell cycle phase transition	biological_process	0.411164881115219	1.12850914583711
491	GO:0032989	0.000159803390943471	1.65091387605259	45.0424209962507	70	783	cellular component morphogenesis	biological_process	0.413091765588872	0.723264860509991
492	GO:0061061	0.000160268963849162	1.70597421110607	38.6570969469738	62	672	muscle structure development	biological_process	0.414295271550083	0.77059583786922
493	GO:0060326	0.000162518708992609	2.09787749287749	17.4877343331548	34	304	cell chemotaxis	biological_process	0.420110862745894	1.06893043312087
494	GO:0050714	0.000170204681863519	2.17697650804439	15.4168184252812	31	268	positive regulation of protein secretion	biological_process	0.439979102617195	1.12232583935399
495	GO:1900046	0.000170717334116372	3.50800457404231	4.60203535083021	14	80	regulation of hemostasis	biological_process	0.441304308690822	1.81065062889549
496	GO:0051216	0.000175335673298877	2.36066616610353	12.0228173540439	26	209	cartilage development	biological_process	0.453242715477597	1.23919403709408
497	GO:0070228	0.000177404391539753	4.32500111992116	3.04884841992501	11	53	regulation of lymphocyte apoptotic process	biological_process	0.458590352130261	2.11270050632266
498	GO:0010557	0.000178930773136784	1.41640808125907	108.032779860739	144	1878	positive regulation of macromolecule biosynthetic process	biological_process	0.462536048558586	0.502236980103203
499	GO:0043412	0.000179941039989209	1.29325567978203	251.558757364756	301	4373	macromolecule modification	biological_process	0.465147588372104	0.371007527652537
500	GO:0002478	0.000180506026122887	2.51146777505133	10.0669523299411	23	175	antigen processing and presentation of exogenous peptide antigen	biological_process	0.466608077527663	1.32853076373285
501	GO:0003018	0.000180506026122887	2.51146777505133	10.0669523299411	23	175	vascular process in circulatory system	biological_process	0.466608077527663	1.32853076373285
502	GO:0050900	0.000182471647163502	1.82147208672087	28.7051955008034	49	499	leukocyte migration	biological_process	0.471689207917654	0.865104886566865
503	GO:0038127	0.000183192004428276	2.71782748001369	8.16861274772362	20	142	ERBB signaling pathway	biological_process	0.473551331447094	1.44245388081904
504	GO:0072006	0.000183192004428276	2.71782748001369	8.16861274772362	20	142	nephron development	biological_process	0.473551331447094	1.44245388081904
505	GO:0060541	0.000183495303440493	2.40016641227263	11.3900374933048	25	198	respiratory system development	biological_process	0.474335359393675	1.26313443659937
506	GO:0048871	0.000184791112379599	1.83267911025662	27.9573647562935	48	486	multicellular organismal homeostasis	biological_process	0.477685025501263	0.873954201825179
507	GO:0045935	0.000189055814123706	1.41592283346495	107.284949116229	143	1865	positive regulation of nucleobase-containing compound metabolic process	biological_process	0.488709279509781	0.501742641966799
508	GO:0002477	0.000189860938290073	Inf	0.172576325656133	3	3	antigen processing and presentation of exogenous peptide antigen via MHC class Ib	biological_process	0.490790525479839	Inf
509	GO:0034343	0.000189860938290073	Inf	0.172576325656133	3	3	type III interferon production	biological_process	0.490790525479839	Inf
510	GO:0034344	0.000189860938290073	Inf	0.172576325656133	3	3	regulation of type III interferon production	biological_process	0.490790525479839	Inf
511	GO:0051641	0.00019029123021951	1.32074264349638	194.896197107659	240	3388	cellular localization	biological_process	0.491902830117433	0.401349374137227
512	GO:0070663	0.000193489381271005	2.30121225479392	12.7706480985538	27	222	regulation of leukocyte proliferation	biological_process	0.500170050585548	1.20239405823212
513	GO:0043280	0.000197443722149112	2.78636916495407	7.59335832886984	19	132	positive regulation of cysteine-type endopeptidase activity involved in apoptotic process	biological_process	0.510392021755454	1.47838641270064
514	GO:0009790	0.000198796039655514	1.55810651556595	58.503374397429	86	1017	embryo development	biological_process	0.513887762509503	0.639793862556237
515	GO:0006887	0.000204740974230094	1.59198977729098	51.945474022496	78	903	exocytosis	biological_process	0.529255418384793	0.67083107187468
516	GO:1901565	0.000205163798578035	1.49255380264263	74.5529726834494	105	1296	organonitrogen compound catabolic process	biological_process	0.53034841932422	0.57778293779271
517	GO:0002521	0.000206892935872269	1.79887012768817	29.6256025709695	50	515	leukocyte differentiation	biological_process	0.534818239229815	0.847091032668517
518	GO:1905477	0.000210330074672086	2.86691433566434	7.01810391001607	18	122	positive regulation of protein localization to membrane	biological_process	0.543703243027342	1.51949879702397
519	GO:0043392	0.000211348871495443	4.22417904570216	3.10637386181039	11	54	negative regulation of DNA binding	biological_process	0.546336832815719	2.07867098594452
520	GO:0060433	0.000215353320198365	13.7121920798254	0.632779860739154	5	11	bronchus development	biological_process	0.556688332712773	3.77738731880504
521	GO:0070168	0.0002193961018764	5.99488316561487	1.72576325656133	8	30	negative regulation of biomineral tissue development	biological_process	0.567138923350495	2.58373163720405
522	GO:0097421	0.0002193961018764	5.99488316561487	1.72576325656133	8	30	liver regeneration	biological_process	0.567138923350495	2.58373163720405
523	GO:0110150	0.0002193961018764	5.99488316561487	1.72576325656133	8	30	negative regulation of biomineralization	biological_process	0.567138923350495	2.58373163720405
524	GO:0019219	0.000220254161163731	1.29741418776627	230.677021960364	278	4010	regulation of nucleobase-containing compound metabolic process	biological_process	0.569357006608246	0.37563912048827
525	GO:0072170	0.000221870928372342	7.20829428303655	1.32308516336369	7	23	metanephric tubule development	biological_process	0.573536349842504	2.84965791126395
526	GO:0072243	0.000221870928372342	7.20829428303655	1.32308516336369	7	23	metanephric nephron epithelium development	biological_process	0.573536349842504	2.84965791126395
527	GO:0046651	0.000222108337053611	2.14035080739807	15.6469201928227	31	272	lymphocyte proliferation	biological_process	0.574150051283585	1.09784727635316
528	GO:0030279	0.000223621368492962	3.40443951165372	4.71708623460096	14	82	negative regulation of ossification	biological_process	0.578061237554306	1.76741730034693
529	GO:0030595	0.000224253494193258	2.27758788707402	12.8856989823246	27	224	leukocyte chemotaxis	biological_process	0.579695282489573	1.18750672550898
530	GO:2000117	0.000229173758893918	3.2226555314374	5.29234065345474	15	92	negative regulation of cysteine-type endopeptidase activity	biological_process	0.592414166740778	1.68824998745232
531	GO:1904036	0.000232376571571519	4.5843776106934	2.64617032672737	10	46	negative regulation of epithelial cell apoptotic process	biological_process	0.600693437512377	2.19672588236658
532	GO:0051345	0.000232943388132848	1.6388498278621	44.0069630423139	68	765	positive regulation of hydrolase activity	biological_process	0.602158658323412	0.712683662537094
533	GO:1901362	0.00023338115595117	1.28751135035423	250.580824852705	299	4356	organic cyclic compound biosynthetic process	biological_process	0.603290288133775	0.364585150763876
534	GO:0009894	0.000236270752885982	1.56103593051751	56.3174076057847	83	979	regulation of catabolic process	biological_process	0.610759896210263	0.642503744351609
535	GO:0019752	0.000237029038004177	1.53696543339447	61.3221210498125	89	1066	carboxylic acid metabolic process	biological_process	0.612720063240798	0.620084718944652
536	GO:0002833	0.000242191676773805	2.19183993040452	14.323835029459	29	249	positive regulation of response to biotic stimulus	biological_process	0.626065484460286	1.13214244243903
537	GO:0043200	0.000246263785880394	2.93184326710817	6.50037493304767	17	113	response to amino acid	biological_process	0.636591886500818	1.55180798075355
538	GO:0090066	0.000253313301077197	1.79283983561936	29.1078735940011	49	506	regulation of anatomical structure size	biological_process	0.654814883284554	0.842246609969435
539	GO:1903829	0.000257068356855914	2.0173276806618	18.6382431708623	35	324	positive regulation of cellular protein localization	biological_process	0.664521702472538	1.01244544432229
540	GO:1901652	0.000260218914774221	1.77921376329787	29.9132297803964	50	520	response to peptide	biological_process	0.672665894691361	0.831239853338619
541	GO:0044772	0.000263402017354074	1.72789237139748	33.824959828602	55	588	mitotic cell cycle phase transition	biological_process	0.680894214860283	0.789013356339937
542	GO:0044271	0.000268999294609779	1.27355788529196	281.356936261382	331	4891	cellular nitrogen compound biosynthetic process	biological_process	0.695363176566278	0.348864533955081
543	GO:0032870	0.000270454089024265	1.66172106824926	40.210283877879	63	699	cellular response to hormone stimulus	biological_process	0.699123820127724	0.732678235763108
544	GO:0051047	0.000272523779248263	1.86446899366395	24.6208891269416	43	428	positive regulation of secretion	biological_process	0.704473969356761	0.898764805124851
545	GO:0070372	0.000273910407032847	2.0574318125398	17.2576325656133	33	300	regulation of ERK1 and ERK2 cascade	biological_process	0.70805840217991	1.04084461760155
546	GO:0002688	0.000274206983081099	2.90145227204011	6.55790037493305	17	114	regulation of leukocyte chemotaxis	biological_process	0.708825051264641	1.53677519721545
547	GO:0030282	0.000274206983081099	2.90145227204011	6.55790037493305	17	114	bone mineralization	biological_process	0.708825051264641	1.53677519721545
548	GO:0022408	0.000274283693083795	2.43078778476065	10.354579539368	23	180	negative regulation of cell-cell adhesion	biological_process	0.709023346621611	1.28142394715625
549	GO:0042326	0.000278129482725405	1.82105777564682	26.9219068023567	46	468	negative regulation of phosphorylation	biological_process	0.718964712845172	0.864776694592013
550	GO:0098868	0.000280141908607304	4.46022149969518	2.70369576861275	10	47	bone growth	biological_process	0.724166833749881	2.15711535780856
551	GO:0044770	0.00028454064352255	1.69596061617952	36.2985538296733	58	631	cell cycle phase transition	biological_process	0.735537563505792	0.762102667836126
552	GO:0007411	0.000287689268683175	2.10492104799734	15.8770219603642	31	276	axon guidance	biological_process	0.743676759546008	1.07376612127322
553	GO:1903532	0.000288747148220199	1.88956159445481	23.1827530798072	41	403	positive regulation of secretion by cell	biological_process	0.746411378149214	0.91805154721188
554	GO:0006082	0.00028923858886905	1.50259556394526	67.5923942153187	96	1175	organic acid metabolic process	biological_process	0.747681752226495	0.587456748171479
555	GO:0050818	0.000290052884628523	3.30679245283019	4.83213711837172	14	84	regulation of coagulation	biological_process	0.749786706764732	1.72543249921241
556	GO:0140014	0.000292926836239646	2.13208566656843	15.1867166577397	30	264	mitotic nuclear division	biological_process	0.757215871679486	1.09226540631964
557	GO:0071496	0.000294401717962537	1.979396783609	19.501124799143	36	339	cellular response to external stimulus	biological_process	0.761028440933159	0.985060839452956
558	GO:0090183	0.000295896966793029	4.03597784049336	3.22142474558115	11	56	regulation of kidney development	biological_process	0.764893659159981	2.01291825335951
559	GO:0097193	0.00029931747495635	2.07192095416626	16.6248527048741	32	289	intrinsic apoptotic signaling pathway	biological_process	0.773735672762166	1.05096896383158
560	GO:0097485	0.000306563122575398	2.0962436374124	15.9345474022496	31	277	neuron projection guidance	biological_process	0.792465671857403	1.06780640488086
561	GO:0002703	0.000315231229177957	2.30589979875013	11.7927155865024	25	205	regulation of leukocyte mediated immunity	biological_process	0.814872727425019	1.20532982305599
562	GO:0045667	0.000316329699008983	2.76010101010101	7.24820567755758	18	126	regulation of osteoblast differentiation	biological_process	0.817712271938222	1.46472106559229
563	GO:0051338	0.000320858078181621	1.5479531317807	56.0297803963578	82	974	regulation of transferase activity	biological_process	0.829418132099491	0.630361790880788
564	GO:0019884	0.000322420080563092	2.39993656834761	10.4696304231387	23	182	antigen processing and presentation of exogenous antigen	biological_process	0.833455908255593	1.26299627510892
565	GO:0042592	0.000327031091902051	1.39206672629283	110.39132297804	145	1919	homeostatic process	biological_process	0.845375372566802	0.477228365916934
566	GO:0002832	0.000328677291325574	3.10127478753541	5.46491697911087	15	95	negative regulation of response to biotic stimulus	biological_process	0.84963079807661	1.63286136118147
567	GO:0010536	0.000331268124924594	21.9227414330218	0.402678093197643	4	7	positive regulation of activation of Janus kinase activity	biological_process	0.856328102930075	4.45435631310031
568	GO:0044238	0.000334426987644356	1.24952878095577	633.585216925549	687	11014	primary metabolic process	biological_process	0.864493763060659	0.321384132048033
569	GO:0048699	0.000339516809536898	1.43595535764193	87.6687734333155	119	1524	generation of neurons	biological_process	0.877650952652881	0.522010897970339
570	GO:0010817	0.000340374863887077	1.75617121848739	30.2583824317086	50	526	regulation of hormone levels	biological_process	0.879869023148095	0.812433507755291
571	GO:0060760	0.000347858424096561	3.94801423371099	3.27895018746652	11	57	positive regulation of response to cytokine stimulus	biological_process	0.89921402628961	1.98112719112847
572	GO:0006069	0.000351707684592832	11.7526393157824	0.690305302624531	5	12	ethanol oxidation	biological_process	0.90916436467247	3.5549128772269
573	GO:0051259	0.00035883210757327	1.72169489269039	32.6744509908945	53	568	protein complex oligomerization	biological_process	0.927580998076903	0.78382950057285
574	GO:0022409	0.000361940582978685	2.13291273235381	14.6689876807713	29	255	positive regulation of cell-cell adhesion	biological_process	0.935616406999901	1.09282493934189
575	GO:0030324	0.000363669693995004	2.43226869455006	9.89437600428495	22	172	lung development	biological_process	0.940086158977086	1.28230261319039
576	GO:0051347	0.000363952690394067	1.66961123685262	37.4490626673808	59	651	positive regulation of transferase activity	biological_process	0.940817704668663	0.739512215299528
577	GO:0030500	0.000364015551830588	3.40991577278099	4.3719335832887	13	76	regulation of bone mineralization	biological_process	0.940980201482069	1.76973610414918
578	GO:0072574	0.000364401707263487	8.23220973782771	1.0354579539368	6	18	hepatocyte proliferation	biological_process	0.941978413276115	3.04127973926168
579	GO:0072575	0.000364401707263487	8.23220973782771	1.0354579539368	6	18	epithelial cell proliferation involved in liver morphogenesis	biological_process	0.941978413276115	3.04127973926168
580	GO:0097327	0.000369203050117359	3.06281257650474	5.52244242099625	15	96	response to antineoplastic agent	biological_process	0.954389884553372	1.61485708642098
581	GO:1901222	0.000375173336283733	2.81392620624409	6.73047670058918	17	117	regulation of NIK/NF-kappaB signaling	biological_process	0.96982307429345	1.49258449514102
582	GO:0042098	0.000377822702971096	2.36985184178334	10.5846813069095	23	184	T cell proliferation	biological_process	0.976671687180283	1.24479686764428
583	GO:0043436	0.000381311159413806	1.49482582854065	66.4418853776111	94	1155	oxoacid metabolic process	biological_process	0.98568934708469	0.579977396838779
584	GO:0008360	0.000383774878418008	2.54940884542403	8.62881628280664	20	150	regulation of cell shape	biological_process	0.992058060710552	1.35016275506562
585	GO:0071214	0.000384599678303853	1.96882397315506	19.04092126406	35	331	cellular response to abiotic stimulus	biological_process	0.99419016841546	0.977334129823254
586	GO:0104004	0.000384599678303853	1.96882397315506	19.04092126406	35	331	cellular response to environmental stimulus	biological_process	0.99419016841546	0.977334129823254
587	GO:1903706	0.000386420575908888	1.79061340734492	27.3245848955544	46	475	regulation of hemopoiesis	biological_process	0.998897188724476	0.840453893711706
588	GO:0070665	0.000387311233917572	2.6227804107425	7.99603642206749	19	139	positive regulation of leukocyte proliferation	biological_process	1	1.39109702468474
589	GO:0002507	0.000393184345447763	6.40664375715922	1.43813604713444	7	25	tolerance induction	biological_process	1	2.67956877135614
590	GO:0031639	0.000393184345447763	6.40664375715922	1.43813604713444	7	25	plasminogen activation	biological_process	1	2.67956877135614
591	GO:0007623	0.00039350072072788	2.26770747055483	11.9652919121585	25	208	circadian rhythm	biological_process	1	1.18123454768789
592	GO:0045765	0.000394603076175368	1.88975396022919	22.0322442420996	39	383	regulation of angiogenesis	biological_process	1	0.918198412507963
593	GO:0030330	0.000397586478373045	2.90907580132533	6.1552222817354	16	107	DNA damage response, signal transduction by p53 class mediator	biological_process	1	1.54056088900314
594	GO:0007399	0.000399010018687172	1.34947543461829	136.853026245313	174	2379	nervous system development	biological_process	1	0.432398714724781
595	GO:0071385	0.00040727656563066	3.86379375913212	3.3364756293519	11	58	cellular response to glucocorticoid stimulus	biological_process	1	1.9500180883201
596	GO:0000070	0.000418973106640708	2.5298028593363	8.68634172469202	20	151	mitotic sister chromatid segregation	biological_process	1	1.33902496399492
597	GO:0002263	0.000425624305801902	1.62979448291021	40.9005891805035	63	711	cell activation involved in immune response	biological_process	1	0.704690052076167
598	GO:0045860	0.00044207238766258	1.7337023469917	30.6035350830209	50	532	positive regulation of protein kinase activity	biological_process	1	0.79385622879051
599	GO:0001914	0.000446259887125484	5.27459662288931	1.89833958221746	8	33	regulation of T cell mediated cytotoxicity	biological_process	1	2.39906076729677
600	GO:0070232	0.000446259887125484	5.27459662288931	1.89833958221746	8	33	regulation of T cell apoptotic process	biological_process	1	2.39906076729677
601	GO:0097529	0.000454727308772023	2.24293406848221	12.0803427959293	25	210	myeloid leukocyte migration	biological_process	1	1.16538721272389
602	GO:0044706	0.000455391021227363	2.20244586384172	12.7706480985538	26	222	multi-multicellular organism process	biological_process	1	1.13910655811189
603	GO:0007173	0.000459078894744358	2.75843582466099	6.84552758435994	17	119	epidermal growth factor receptor signaling pathway	biological_process	1	1.46385041638896
604	GO:0051098	0.000461328026594559	1.88992681380741	21.4569898232458	38	373	regulation of binding	biological_process	1	0.918330368096377
605	GO:0051254	0.000464894492950128	1.40179129067689	98.0233529726835	130	1704	positive regulation of RNA metabolic process	biological_process	1	0.48727156595364
606	GO:1904035	0.000474744377321754	3.12733299337073	5.06223888591323	14	88	regulation of epithelial cell apoptotic process	biological_process	1	1.64493284328187
607	GO:0000086	0.000477516709998764	2.12401232789404	14.2087841456883	28	247	G2/M transition of mitotic cell cycle	biological_process	1	1.0867921396543
608	GO:0030323	0.000501305377576155	2.36854970124932	10.1244777718265	22	176	respiratory tube development	biological_process	1	1.24400394550749
609	GO:0003422	0.000506805644258644	7.59853068280035	1.09298339582217	6	19	growth plate cartilage morphogenesis	biological_process	1	2.92572047361236
610	GO:0046597	0.000506805644258644	7.59853068280035	1.09298339582217	6	19	negative regulation of viral entry into host cell	biological_process	1	2.92572047361236
611	GO:0052695	0.000506805644258644	7.59853068280035	1.09298339582217	6	19	cellular glucuronidation	biological_process	1	2.92572047361236
612	GO:0072576	0.000506805644258644	7.59853068280035	1.09298339582217	6	19	liver morphogenesis	biological_process	1	2.92572047361236
613	GO:1903798	0.000506805644258644	7.59853068280035	1.09298339582217	6	19	regulation of production of miRNAs involved in gene silencing by miRNA	biological_process	1	2.92572047361236
614	GO:0031400	0.000510850684220422	1.66732620657349	35.5507230851634	56	618	negative regulation of protein modification process	biological_process	1	0.737536390206531
615	GO:0002230	0.000511541323764656	6.06910669363192	1.49566148901982	7	26	positive regulation of defense response to virus by host	biological_process	1	2.6014841831187
616	GO:0043567	0.000511541323764656	6.06910669363192	1.49566148901982	7	26	regulation of insulin-like growth factor receptor signaling pathway	biological_process	1	2.6014841831187
617	GO:0097066	0.000511541323764656	6.06910669363192	1.49566148901982	7	26	response to thyroid hormone	biological_process	1	2.6014841831187
618	GO:0051817	0.000517490068133015	2.95292054498853	5.69501874665238	15	99	modulation of process of other organism involved in symbiotic interaction	biological_process	1	1.56214253801837
619	GO:0062197	0.000538565571315211	1.90883988071131	20.1339046598822	36	350	cellular response to chemical stress	biological_process	1	0.932696090173963
620	GO:0001933	0.000545370448934677	1.80973198726038	24.678414568827	42	429	negative regulation of protein phosphorylation	biological_process	1	0.855776056822162
621	GO:0048002	0.00055427701594773	2.29781160799239	10.8723085163364	23	189	antigen processing and presentation of peptide antigen	biological_process	1	1.20026051976096
622	GO:0010574	0.000554455525284691	5.07143888006927	1.95586502410284	8	34	regulation of vascular endothelial growth factor production	biological_process	1	2.34239512999547
623	GO:0048812	0.000554940819628753	1.64544908581343	37.2764863417247	58	648	neuron projection morphogenesis	biological_process	1	0.718481386668347
624	GO:0120039	0.000555132092401722	1.63809360422845	38.08184252812	59	662	plasma membrane bounded cell projection morphogenesis	biological_process	1	0.712017798064274
625	GO:0035296	0.000555153502877221	2.53759364011619	8.226138189609	19	143	regulation of tube diameter	biological_process	1	1.34346106038202
626	GO:0097746	0.000555153502877221	2.53759364011619	8.226138189609	19	143	regulation of blood vessel diameter	biological_process	1	1.34346106038202
627	GO:0010811	0.000558673217322796	2.7050796885234	6.96057846813069	17	121	positive regulation of cell-substrate adhesion	biological_process	1	1.43567109480777
628	GO:0046883	0.00056552089248609	2.06800008214058	15.0716657739689	29	262	regulation of hormone secretion	biological_process	1	1.04823624295643
629	GO:0034446	0.000577063902632103	2.91801366438927	5.75254418853776	15	100	substrate adhesion-dependent cell spreading	biological_process	1	1.54498663908188
630	GO:1901990	0.000589549249353495	1.788412092949	25.5412961971077	43	444	regulation of mitotic cell cycle phase transition	biological_process	1	0.838679206293222
631	GO:0030182	0.000595105100254772	1.43706216101131	78.5222281735404	107	1365	neuron differentiation	biological_process	1	0.523122467809969
632	GO:0002793	0.000599213419654004	2.00524900112292	16.5673272629888	31	288	positive regulation of peptide secretion	biological_process	1	1.0037813939772
633	GO:1903035	0.000599616677649954	3.04468718967229	5.17728976968399	14	90	negative regulation of response to wounding	biological_process	1	1.60629401365199
634	GO:1904019	0.000603245907928343	2.78595164660233	6.38532404927691	16	111	epithelial cell apoptotic process	biological_process	1	1.47817021852337
635	GO:0035150	0.000605819454836369	2.51714881516588	8.28366363149438	19	144	regulation of tube size	biological_process	1	1.33179051191218
636	GO:0002366	0.000615064496834603	1.61007751937984	40.670487412962	62	707	leukocyte activation involved in immune response	biological_process	1	0.687130150534031
637	GO:0042770	0.000615116448940678	2.59105731225296	7.65088377075522	18	133	signal transduction in response to DNA damage	biological_process	1	1.37354092720796
638	GO:0002476	0.000632333553157924	16.4411214953271	0.460203535083021	4	8	antigen processing and presentation of endogenous peptide antigen via MHC class Ib	biological_process	1	4.03923680756646
639	GO:2001235	0.000632415397823231	2.32289118694146	10.2970540974826	22	179	positive regulation of apoptotic signaling pathway	biological_process	1	1.21592157440641
640	GO:0071384	0.000638788558215775	3.63134524929445	3.50905195500803	11	61	cellular response to corticosteroid stimulus	biological_process	1	1.86050410055023
641	GO:0017144	0.000640347529749772	1.66579118732364	34.2851633636851	54	596	drug metabolic process	biological_process	1	0.736207565233217
642	GO:0048661	0.000642385402420056	2.88391857171092	5.81006963042314	15	101	positive regulation of smooth muscle cell proliferation	biological_process	1	1.528030430235
643	GO:0048858	0.000644393141594091	1.62691586661365	38.3119442956615	59	666	cell projection morphogenesis	biological_process	1	0.702139646242358
644	GO:0010810	0.000645674192903688	2.18328232401786	12.3679700053562	25	215	regulation of cell-substrate adhesion	biological_process	1	1.12649869978566
645	GO:0034599	0.000646888872338563	1.97068315916684	17.372683449384	32	302	cellular response to oxidative stress	biological_process	1	0.978695842620479
646	GO:0072207	0.00065659972272619	5.76532333645736	1.5531869309052	7	27	metanephric epithelium development	biological_process	1	2.52740152076909
647	GO:0051252	0.00066000305417598	1.27656363146461	215.777932512051	258	3751	regulation of RNA metabolic process	biological_process	1	0.352265451971786
648	GO:0023061	0.000660781835164105	1.60491108246635	40.7855382967327	62	709	signal release	biological_process	1	0.682493369348593
649	GO:1905330	0.000682281837723659	2.30805698609039	10.354579539368	22	180	regulation of morphogenesis of an epithelium	biological_process	1	1.20667884466583
650	GO:0042092	0.000682908440636793	4.88332985893962	2.01339046598822	8	35	type 2 immune response	biological_process	1	2.28786523236478
651	GO:0060338	0.000682908440636793	4.88332985893962	2.01339046598822	8	35	regulation of type I interferon-mediated signaling pathway	biological_process	1	2.28786523236478
652	GO:0042176	0.000692419341496152	1.84499138872317	21.9171933583289	38	381	regulation of protein catabolic process	biological_process	1	0.883614082694682
653	GO:0031570	0.000695038668271597	2.418177537085	9.03149437600428	20	157	DNA integrity checkpoint	biological_process	1	1.27392016785816
654	GO:0031329	0.000702759020457661	1.5551964328118	47.4584895554365	70	825	regulation of cellular catabolic process	biological_process	1	0.637096814918838
655	GO:0009314	0.000708090984735932	1.77033684185317	25.7713979646492	43	448	response to radiation	biological_process	1	0.824023887899463
656	GO:0060538	0.000719745305964112	2.35112035112035	9.72179967862882	21	169	skeletal muscle organ development	biological_process	1	1.23334839076484
657	GO:1901575	0.000734968030274384	1.34368140584957	125.060310658811	159	2174	organic substance catabolic process	biological_process	1	0.426191107843269
658	GO:0032609	0.000736379013152139	2.72819753278896	6.50037493304767	16	113	interferon-gamma production	biological_process	1	1.44794810523377
659	GO:0035821	0.000736379013152139	2.72819753278896	6.50037493304767	16	113	modulation of process of other organism	biological_process	1	1.44794810523377
660	GO:0043549	0.00074231610696199	1.53714165382923	50.0471344402785	73	870	regulation of kinase activity	biological_process	1	0.620250121346326
661	GO:0051101	0.000742639229460496	2.62878540040142	7.13315479378682	17	124	regulation of DNA binding	biological_process	1	1.39439637306535
662	GO:0009991	0.00075333722642626	1.69737071146645	30.5460096411355	49	531	response to extracellular stimulus	biological_process	1	0.763301688738185
663	GO:0043434	0.000755691550400932	1.77685633337268	25.0810926620246	42	436	response to peptide hormone	biological_process	1	0.82932703786081
664	GO:0072331	0.000766966961656602	2.02397169394073	15.3592929833958	29	267	signal transduction by p53 class mediator	biological_process	1	1.01718911350214
665	GO:0042886	0.000770124921016184	1.34419164935085	123.392072844135	157	2145	amide transport	biological_process	1	0.426738846343313
666	GO:0098586	0.000771337082644146	3.83655359328554	3.04884841992501	10	53	cellular response to virus	biological_process	1	1.9398109082245
667	GO:1905517	0.000771337082644146	3.83655359328554	3.04884841992501	10	53	macrophage migration	biological_process	1	1.9398109082245
668	GO:0061180	0.000771443608118537	3.30244821092279	4.14183181574719	12	72	mammary gland epithelium development	biological_process	1	1.72353593726901
669	GO:0071158	0.000773094172430644	3.11233591498313	4.71708623460096	13	82	positive regulation of cell cycle arrest	biological_process	1	1.63799777906661
670	GO:0015833	0.000774494715951867	1.34627935795894	121.608784145688	155	2114	peptide transport	biological_process	1	0.428977805582827
671	GO:0007517	0.000782008463713154	1.80103507763082	23.5854311730048	40	410	muscle organ development	biological_process	1	0.848826279984454
672	GO:0045651	0.000807070603166459	9.13990229705852	0.805356186395287	5	14	positive regulation of macrophage differentiation	biological_process	1	3.19217874336841
673	GO:0060349	0.000811835671122921	2.70020446742024	6.55790037493305	16	114	bone morphogenesis	biological_process	1	1.43306865652218
674	GO:0032647	0.000832429162970565	5.49047172758513	1.61071237279057	7	28	regulation of interferon-alpha production	biological_process	1	2.45693010730168
675	GO:0003417	0.00083428952930201	4.70865719646207	2.07091590787359	8	36	growth plate cartilage development	biological_process	1	2.23531569418842
676	GO:0010573	0.00083428952930201	4.70865719646207	2.07091590787359	8	36	vascular endothelial growth factor production	biological_process	1	2.23531569418842
677	GO:0031571	0.000847106211443743	3.49128012157175	3.62410283877879	11	63	mitotic G1 DNA damage checkpoint	biological_process	1	1.80375611563869
678	GO:0044819	0.000847106211443743	3.49128012157175	3.62410283877879	11	63	mitotic G1/S transition checkpoint	biological_process	1	1.80375611563869
679	GO:1904377	0.000847106211443743	3.49128012157175	3.62410283877879	11	63	positive regulation of protein localization to cell periphery	biological_process	1	1.80375611563869
680	GO:2000106	0.00086931441271624	3.06769893631345	4.77461167648634	13	83	regulation of leukocyte apoptotic process	biological_process	1	1.6171569038317
681	GO:0071887	0.000877343577616117	2.7862303848235	5.98264595607927	15	104	leukocyte apoptotic process	biological_process	1	1.47831455488836
682	GO:1901987	0.00088030322460485	1.72524379209812	27.6122121049813	45	480	regulation of cell cycle phase transition	biological_process	1	0.786800241774516
683	GO:0006807	0.000890788069871869	1.22395384307701	605.397750401714	655	10524	nitrogen compound metabolic process	biological_process	1	0.291549153112676
684	GO:0009889	0.00089274667487055	1.25565760769842	247.014247455811	290	4294	regulation of biosynthetic process	biological_process	1	0.328443124247953
685	GO:1904375	0.000893771013190768	2.67277691852361	6.61542581681843	16	115	regulation of protein localization to cell periphery	biological_process	1	1.41833942906234
686	GO:0070206	0.000898607130632487	3.74914559125085	3.10637386181039	10	54	protein trimerization	biological_process	1	1.90656185115207
687	GO:0042771	0.000904238595807371	4.12206572769953	2.58864488484199	9	45	intrinsic apoptotic signaling pathway in response to DNA damage by p53 class mediator	biological_process	1	2.04336750930952
688	GO:0030030	0.000912645346382364	1.39590463317132	88.2440278521693	117	1534	cell projection organization	biological_process	1	0.481200381411077
689	GO:0032102	0.000914616041849375	1.79898831747561	23.010176754151	39	400	negative regulation of response to external stimulus	biological_process	1	0.847185817843021
690	GO:0051383	0.000918017871323009	6.58464419475655	1.20803427959293	6	21	kinetochore organization	biological_process	1	2.71910548568623
691	GO:0061213	0.000918017871323009	6.58464419475655	1.20803427959293	6	21	positive regulation of mesonephros development	biological_process	1	2.71910548568623
692	GO:0002706	0.000923396524267363	2.4196427269413	8.57129084092126	19	149	regulation of lymphocyte mediated immunity	biological_process	1	1.27479404166451
693	GO:0070167	0.000934179213213819	2.89179245283019	5.4073915372255	14	94	regulation of biomineral tissue development	biological_process	1	1.53196401217233
694	GO:0110149	0.000934179213213819	2.89179245283019	5.4073915372255	14	94	regulation of biomineralization	biological_process	1	1.53196401217233
695	GO:0097305	0.000944551192372125	2.08408931666482	13.403427959293	26	233	response to alcohol	biological_process	1	1.05941710772592
696	GO:0002460	0.000947583246164858	1.8430591373944	20.7666845206213	36	361	adaptive immune response based on somatic recombination of immune receptors built from immunoglobulin superfamily domains	biological_process	1	0.882102362806307
697	GO:0044783	0.000970669784280105	3.42521166509878	3.68162828066417	11	64	G1 DNA damage checkpoint	biological_process	1	1.77619314391341
698	GO:0060135	0.000970669784280105	3.42521166509878	3.68162828066417	11	64	maternal process involved in female pregnancy	biological_process	1	1.77619314391341
699	GO:0043154	0.000975376382647795	3.02431933732461	4.83213711837172	13	84	negative regulation of cysteine-type endopeptidase activity involved in apoptotic process	biological_process	1	1.59661048150699
700	GO:0032944	0.000978460103164755	2.15116602316602	12.0228173540439	24	209	regulation of mononuclear cell proliferation	biological_process	1	1.1051188736941
701	GO:0071229	0.000978460103164755	2.15116602316602	12.0228173540439	24	209	cellular response to acid chemical	biological_process	1	1.1051188736941
702	GO:0045859	0.000980942539342705	1.54827517720782	45.5601499732191	67	792	regulation of protein kinase activity	biological_process	1	0.630661906567329
703	GO:0032677	0.000991548823885799	3.19555312556953	4.25688269951794	12	74	regulation of interleukin-8 production	biological_process	1	1.6760656721579
704	GO:0000209	0.00100593702540141	1.91308910644996	17.8328869844671	32	310	protein polyubiquitination	biological_process	1	0.935904072031958
705	GO:0034405	0.00101146041597217	4.54603092450023	2.12844134975897	8	37	response to fluid shear stress	biological_process	1	2.18460749816178
706	GO:0050691	0.00101146041597217	4.54603092450023	2.12844134975897	8	37	regulation of defense response to virus by host	biological_process	1	2.18460749816178
707	GO:0060284	0.00101190533174652	1.49654388984509	54.8217461167649	78	953	regulation of cell development	biological_process	1	0.581634590051084
708	GO:0042116	0.00103883386637969	2.85592825529932	5.46491697911087	14	95	macrophage activation	biological_process	1	1.51395973741184
709	GO:1903076	0.00103883386637969	2.85592825529932	5.46491697911087	14	95	regulation of protein localization to plasma membrane	biological_process	1	1.51395973741184
710	GO:0001541	0.00104260222403331	3.6656223893066	3.16389930369577	10	55	ovarian follicle development	biological_process	1	1.87405817563949
711	GO:0010575	0.00104340356959943	5.24060662861038	1.66823781467595	7	29	positive regulation of vascular endothelial growth factor production	biological_process	1	2.38973382119641
712	GO:0060536	0.00104340356959943	5.24060662861038	1.66823781467595	7	29	cartilage morphogenesis	biological_process	1	2.38973382119641
713	GO:0070229	0.00104340356959943	5.24060662861038	1.66823781467595	7	29	negative regulation of lymphocyte apoptotic process	biological_process	1	2.38973382119641
714	GO:0031099	0.00105664878140799	2.17851298083458	11.3900374933048	23	198	regeneration	biological_process	1	1.12334370968635
715	GO:0033628	0.00106766449359446	4.01043014845832	2.64617032672737	9	46	regulation of cell adhesion mediated by integrin	biological_process	1	2.0037569847515
716	GO:0044774	0.00107140180694394	2.72468324876257	6.09769683985003	15	106	mitotic DNA integrity checkpoint	biological_process	1	1.44608852273335
717	GO:0002480	0.00108641933290121	13.1521495327103	0.517728976968398	4	9	antigen processing and presentation of exogenous peptide antigen via MHC class I, TAP-independent	biological_process	1	3.71722670176239
718	GO:0046598	0.00108641933290121	13.1521495327103	0.517728976968398	4	9	positive regulation of viral entry into host cell	biological_process	1	3.71722670176239
719	GO:0060539	0.00108641933290121	13.1521495327103	0.517728976968398	4	9	diaphragm development	biological_process	1	3.71722670176239
720	GO:0060700	0.00108641933290121	13.1521495327103	0.517728976968398	4	9	regulation of ribonuclease activity	biological_process	1	3.71722670176239
721	GO:0075294	0.00108641933290121	13.1521495327103	0.517728976968398	4	9	positive regulation by symbiont of entry into host	biological_process	1	3.71722670176239
722	GO:2000501	0.00108641933290121	13.1521495327103	0.517728976968398	4	9	regulation of natural killer cell chemotaxis	biological_process	1	3.71722670176239
723	GO:0031667	0.00110065857526618	1.69337576554058	28.7051955008034	46	499	response to nutrient levels	biological_process	1	0.759902147438482
724	GO:0031214	0.00111577729138021	2.3159193747429	9.37664702731655	20	163	biomineral tissue development	biological_process	1	1.21158502893886
725	GO:0110148	0.00111577729138021	2.3159193747429	9.37664702731655	20	163	biomineralization	biological_process	1	1.21158502893886
726	GO:0071417	0.0011192358114386	1.59866167765437	37.5641135511516	57	653	cellular response to organonitrogen compound	biological_process	1	0.676864655757506
727	GO:0120036	0.00112209021341133	1.39211406362979	86.1155865024103	114	1497	plasma membrane bounded cell projection organization	biological_process	1	0.477277424039546
728	GO:0045936	0.00113508846308653	1.63517492748976	33.5373326191751	52	583	negative regulation of phosphate metabolic process	biological_process	1	0.709444980385545
729	GO:0051093	0.00115105113256059	1.46712026712027	60.171612212105	84	1046	negative regulation of developmental process	biological_process	1	0.552987140722353
730	GO:0002474	0.00115316107891229	2.8209387942936	5.52244242099625	14	96	antigen processing and presentation of peptide antigen via MHC class I	biological_process	1	1.49617536421238
731	GO:0006000	0.00115357848439534	8.22544434050515	0.862881628280664	5	15	fructose metabolic process	biological_process	1	3.04009361569021
732	GO:0034616	0.00115357848439534	8.22544434050515	0.862881628280664	5	15	response to laminar fluid shear stress	biological_process	1	3.04009361569021
733	GO:0042976	0.00115357848439534	8.22544434050515	0.862881628280664	5	15	activation of Janus kinase activity	biological_process	1	3.04009361569021
734	GO:1903038	0.00116422523066296	2.51071090687931	7.42078200321371	17	129	negative regulation of leukocyte cell-cell adhesion	biological_process	1	1.32809592059572
735	GO:0071705	0.00116566715707895	1.31094378369128	140.937332619175	175	2450	nitrogen compound transport	biological_process	1	0.390605820778033
736	GO:0071560	0.00117380084548063	2.01819871447379	14.323835029459	27	249	cellular response to transforming growth factor beta stimulus	biological_process	1	1.01306823107052
737	GO:0010563	0.00117866537374433	1.63200565013316	33.5948580610605	52	584	negative regulation of phosphorus metabolic process	biological_process	1	0.706646052042853
738	GO:0045596	0.0012010510705698	1.5502285394965	43.4317086234601	64	755	negative regulation of cell differentiation	biological_process	1	0.632480917753324
739	GO:0019883	0.00120138790956941	6.17275280898876	1.26555972147831	6	22	antigen processing and presentation of endogenous antigen	biological_process	1	2.62591401906437
740	GO:0032727	0.00120138790956941	6.17275280898876	1.26555972147831	6	22	positive regulation of interferon-alpha production	biological_process	1	2.62591401906437
741	GO:1903078	0.00120492945386815	3.58573063092514	3.22142474558115	10	56	positive regulation of protein localization to plasma membrane	biological_process	1	1.84226711340845
742	GO:0050801	0.00121008590585852	1.52890442579423	46.768184252812	68	813	ion homeostasis	biological_process	1	0.612498224395055
743	GO:0007050	0.00121173167147405	2.04411019861799	13.6335297268345	26	237	cell cycle arrest	biological_process	1	1.03147297451145
744	GO:0048246	0.00121747010442274	4.3942464040025	2.18596679164435	8	38	macrophage chemotaxis	biological_process	1	2.13561577004919
745	GO:0010468	0.00121783429304064	1.23153279174366	304.539689341189	349	5294	regulation of gene expression	biological_process	1	0.300455042661172
746	GO:0009411	0.00122772369783052	2.42142461197339	8.11108730583824	18	141	response to UV	biological_process	1	1.27585608713314
747	GO:0060351	0.00125418300056511	3.90467012601927	2.70369576861275	9	47	cartilage development involved in endochondral bone morphogenesis	biological_process	1	1.96520067188625
748	GO:0070231	0.00125418300056511	3.90467012601927	2.70369576861275	9	47	T cell apoptotic process	biological_process	1	1.96520067188625
749	GO:2000107	0.00125418300056511	3.90467012601927	2.70369576861275	9	47	negative regulation of leukocyte apoptotic process	biological_process	1	1.96520067188625
750	GO:0050865	0.00126428434278957	1.61054621848739	35.3206213176218	54	614	regulation of cell activation	biological_process	1	0.687550062909982
751	GO:0030316	0.00127784850493492	2.78679245283019	5.57996786288163	14	97	osteoclast differentiation	biological_process	1	1.47860556131423
752	GO:0044773	0.00127784850493492	2.78679245283019	5.57996786288163	14	97	mitotic DNA damage checkpoint	biological_process	1	1.47860556131423
753	GO:0045184	0.00128916772530852	1.32462836480514	124.887734333155	157	2171	establishment of protein localization	biological_process	1	0.405587656689352
754	GO:0002828	0.00129418845108035	5.01246892954647	1.72576325656133	7	30	regulation of type 2 immune response	biological_process	1	2.3255213888587
755	GO:0003413	0.00129418845108035	5.01246892954647	1.72576325656133	7	30	chondrocyte differentiation involved in endochondral bone morphogenesis	biological_process	1	2.3255213888587
756	GO:0046640	0.00129418845108035	5.01246892954647	1.72576325656133	7	30	regulation of alpha-beta T cell proliferation	biological_process	1	2.3255213888587
757	GO:0055086	0.00130504278461149	1.60061616738416	36.1835029459025	55	629	nucleobase-containing small molecule metabolic process	biological_process	1	0.678627386678673
758	GO:0000819	0.00130695961301885	2.18254365793129	10.8723085163364	22	189	sister chromatid segregation	biological_process	1	1.1260105127097
759	GO:0051235	0.00130990114685992	1.8787463630013	18.1205141938939	32	315	maintenance of location	biological_process	1	0.909770311281987
760	GO:0033674	0.00131957455984268	1.63064459949888	32.9620782003214	51	573	positive regulation of kinase activity	biological_process	1	0.705442379590007
761	GO:0045089	0.00135825501925442	2.09395488721804	12.3104445634708	24	214	positive regulation of innate immune response	biological_process	1	1.06623036075588
762	GO:0032946	0.0013822344899117	2.46638118474995	7.53583288698447	17	131	positive regulation of mononuclear cell proliferation	biological_process	1	1.30239578873082
763	GO:0009914	0.00145221397780133	1.8653466680136	18.2355650776647	32	317	hormone transport	biological_process	1	0.89944377511693
764	GO:0050663	0.00145283335386399	2.01510665620318	13.8061060524906	26	240	cytokine secretion	biological_process	1	1.01085620019405
765	GO:0048771	0.00150808523656854	2.20105304915431	10.2970540974826	21	179	tissue remodeling	biological_process	1	1.13819391707388
766	GO:0044839	0.00150851948458738	1.95231132606006	15.3017675415104	28	266	cell cycle G2/M phase transition	biological_process	1	0.965183131153475
767	GO:0046135	0.00154709978528602	5.8093192333113	1.32308516336369	6	23	pyrimidine nucleoside catabolic process	biological_process	1	2.53836911091558
768	GO:2000050	0.00154709978528602	5.8093192333113	1.32308516336369	6	23	regulation of non-canonical Wnt signaling pathway	biological_process	1	2.53836911091558
769	GO:1903508	0.0015573266991885	1.36443414584259	93.1336904124263	121	1619	positive regulation of nucleic acid-templated transcription	biological_process	1	0.448302764887579
770	GO:0002724	0.00158972511432233	4.80334270540456	1.78328869844671	7	31	regulation of T cell cytokine production	biological_process	1	2.26403874460478
771	GO:1902680	0.00159164351734113	1.36343921481057	93.1912158543117	121	1620	positive regulation of RNA biosynthetic process	biological_process	1	0.447250383094302
772	GO:0002475	0.00159901263068499	7.47725146696148	0.920407070166042	5	16	antigen processing and presentation via MHC class Ib	biological_process	1	2.90250805304224
773	GO:0042129	0.00160064237917277	2.29509115439167	8.97396893411891	19	156	regulation of T cell proliferation	biological_process	1	1.19855145445705
774	GO:1990778	0.00160775962457177	1.85213372835675	18.3506159614355	32	319	protein localization to cell periphery	biological_process	1	0.88918826829144
775	GO:0016485	0.00164216209172232	2.06105107327905	12.4830208891269	24	217	protein processing	biological_process	1	1.04338025560665
776	GO:0002009	0.0016534051036941	1.63666152429472	30.8911622924478	48	537	morphogenesis of an epithelium	biological_process	1	0.710755990894476
777	GO:0071559	0.00166589979460025	1.96440959131353	14.6689876807713	27	255	response to transforming growth factor beta	biological_process	1	0.974095771683063
778	GO:0007409	0.00167597782912626	1.6850641866834	26.9219068023567	43	468	axonogenesis	biological_process	1	0.752803546924132
779	GO:0000077	0.00169185064100677	2.3446224051539	8.34118907337975	18	145	DNA damage checkpoint	biological_process	1	1.22935559946767
780	GO:0001913	0.00170587223130945	3.70901408450704	2.8187466523835	9	49	T cell mediated cytotoxicity	biological_process	1	1.89103574630139
781	GO:0032757	0.00170587223130945	3.70901408450704	2.8187466523835	9	49	positive regulation of interleukin-8 production	biological_process	1	1.89103574630139
782	GO:0061572	0.00172532694806495	2.27832955560135	9.03149437600428	19	157	actin filament bundle organization	biological_process	1	1.18797644495814
783	GO:0002291	0.00172849287811294	10.9595015576324	0.575254418853776	4	10	T cell activation via T cell receptor contact with antigen bound to MHC molecule on antigen presenting cell	biological_process	1	3.45411028034966
784	GO:0034058	0.00172849287811294	10.9595015576324	0.575254418853776	4	10	endosomal vesicle fusion	biological_process	1	3.45411028034966
785	GO:0035672	0.00172849287811294	10.9595015576324	0.575254418853776	4	10	oligopeptide transmembrane transport	biological_process	1	3.45411028034966
786	GO:0071281	0.00172849287811294	10.9595015576324	0.575254418853776	4	10	cellular response to iron ion	biological_process	1	3.45411028034966
787	GO:1903800	0.00172849287811294	10.9595015576324	0.575254418853776	4	10	positive regulation of production of miRNAs involved in gene silencing by miRNA	biological_process	1	3.45411028034966
788	GO:0044003	0.00172910821805463	4.11913696060038	2.3010176754151	8	40	modulation by symbiont of host process	biological_process	1	2.04234209636737
789	GO:0048660	0.00173785633510704	2.2218967690995	9.72179967862882	20	169	regulation of smooth muscle cell proliferation	biological_process	1	1.15179178964875
790	GO:0019049	0.00173895980482699	24.6414565826331	0.287627209426888	3	5	mitigation of host defenses by virus	biological_process	1	4.62301563267472
791	GO:0030682	0.00173895980482699	24.6414565826331	0.287627209426888	3	5	mitigation of host defenses by symbiont	biological_process	1	4.62301563267472
792	GO:0052173	0.00173895980482699	24.6414565826331	0.287627209426888	3	5	response to defenses of other organism	biological_process	1	4.62301563267472
793	GO:0052200	0.00173895980482699	24.6414565826331	0.287627209426888	3	5	response to host defenses	biological_process	1	4.62301563267472
794	GO:0075136	0.00173895980482699	24.6414565826331	0.287627209426888	3	5	response to host	biological_process	1	4.62301563267472
795	GO:1904141	0.00173895980482699	24.6414565826331	0.287627209426888	3	5	positive regulation of microglial cell migration	biological_process	1	4.62301563267472
796	GO:1904970	0.00173895980482699	24.6414565826331	0.287627209426888	3	5	brush border assembly	biological_process	1	4.62301563267472
797	GO:0006974	0.00173961383475844	1.49509106431417	49.1267273701125	70	854	cellular response to DNA damage stimulus	biological_process	1	0.580233360030961
798	GO:0060341	0.00175271661488957	1.45922564363669	56.7776111408677	79	987	regulation of cellular localization	biological_process	1	0.545202987974942
799	GO:0050730	0.00176316028687393	1.95571877228763	14.7265131226567	27	256	regulation of peptidyl-tyrosine phosphorylation	biological_process	1	0.967698929085751
800	GO:0046700	0.00177284396884901	1.60527859237537	33.4222817354044	51	581	heterocycle catabolic process	biological_process	1	0.682823695453421
801	GO:0046683	0.00177335259287325	2.40272825041037	7.7084092126406	17	134	response to organophosphorus	biological_process	1	1.26467348827007
802	GO:0071260	0.00177823166940992	2.95623577030104	4.54450990894483	12	79	cellular response to mechanical stimulus	biological_process	1	1.56376133412542
803	GO:0097659	0.00178421709082227	1.25177330188384	210.082913765399	248	3652	nucleic acid-templated transcription	biological_process	1	0.323973311582531
804	GO:0046879	0.00178897202906924	1.85831969014679	17.7178361006963	31	308	hormone secretion	biological_process	1	0.893998712546862
805	GO:0015031	0.00179262096978636	1.31924610659051	119.537868237815	150	2078	protein transport	biological_process	1	0.399713725800608
806	GO:0050679	0.00179361073486124	2.08232076658712	11.8502410283878	23	206	positive regulation of epithelial cell proliferation	biological_process	1	1.05819232258527
807	GO:0009108	0.00182862663816659	2.326171875	8.39871451526513	18	146	coenzyme biosynthetic process	biological_process	1	1.21795769786411
808	GO:0051250	0.00182862663816659	2.326171875	8.39871451526513	18	146	negative regulation of lymphocyte activation	biological_process	1	1.21795769786411
809	GO:0055123	0.00182862663816659	2.326171875	8.39871451526513	18	146	digestive system development	biological_process	1	1.21795769786411
810	GO:0070227	0.00183253191426476	3.1290427222889	3.96925549009106	11	69	lymphocyte apoptotic process	biological_process	1	1.64572135650583
811	GO:0071621	0.00183950930206798	2.47181244810346	7.07562935190145	16	123	granulocyte chemotaxis	biological_process	1	1.30556928108367
812	GO:0002699	0.00185845889422929	2.03967765567766	12.5980717728977	24	219	positive regulation of immune effector process	biological_process	1	1.02834117116713
813	GO:0031326	0.00186313316516783	1.23774311417405	242.354686663096	282	4213	regulation of cellular biosynthetic process	biological_process	1	0.307711923305659
814	GO:0045778	0.00186437085402455	2.78770334284001	5.17728976968399	13	90	positive regulation of ossification	biological_process	1	1.47907704306247
815	GO:0051960	0.00186611493642597	1.46997875068051	53.4986609534012	75	930	regulation of nervous system development	biological_process	1	0.555795300293318
816	GO:0050868	0.00188309800662947	2.55526999795567	6.44284949116229	15	112	negative regulation of T cell activation	biological_process	1	1.35347573896398
817	GO:0048667	0.00190554357849976	1.59905629175578	33.5373326191751	51	583	cell morphogenesis involved in neuron differentiation	biological_process	1	0.677220727065549
818	GO:0034284	0.00191099280299647	2.0708848715509	11.9077664702732	23	207	response to monosaccharide	biological_process	1	1.05024735082572
819	GO:0071456	0.00191099280299647	2.0708848715509	11.9077664702732	23	207	cellular response to hypoxia	biological_process	1	1.05024735082572
820	GO:0003338	0.0019352120559847	4.610946579194	1.84081414033208	7	32	metanephros morphogenesis	biological_process	1	2.20506295128913
821	GO:0038128	0.0019352120559847	4.610946579194	1.84081414033208	7	32	ERBB2 signaling pathway	biological_process	1	2.20506295128913
822	GO:0003418	0.00196354207404893	5.48626716604245	1.38061060524906	6	24	growth plate cartilage chondrocyte differentiation	biological_process	1	2.45582487915656
823	GO:0003433	0.00196354207404893	5.48626716604245	1.38061060524906	6	24	chondrocyte development involved in endochondral bone morphogenesis	biological_process	1	2.45582487915656
824	GO:0006063	0.00196354207404893	5.48626716604245	1.38061060524906	6	24	uronic acid metabolic process	biological_process	1	2.45582487915656
825	GO:0019585	0.00196354207404893	5.48626716604245	1.38061060524906	6	24	glucuronate metabolic process	biological_process	1	2.45582487915656
826	GO:0010212	0.00197460263380963	2.30800739957717	8.45623995715051	18	147	response to ionizing radiation	biological_process	1	1.20664784933702
827	GO:0001961	0.00197603195967782	3.61834421161113	2.87627209426888	9	50	positive regulation of cytokine-mediated signaling pathway	biological_process	1	1.85532965747915
828	GO:0048659	0.00200178221038601	2.19221634391847	9.83685056239957	20	171	smooth muscle cell proliferation	biological_process	1	1.13239018100681
829	GO:0045944	0.00200564697096447	1.40936678772236	69.1455811462239	93	1202	positive regulation of transcription by RNA polymerase II	biological_process	1	0.495047121913567
830	GO:0034220	0.00201131131364354	1.41179774758437	68.2826995179432	92	1187	ion transmembrane transport	biological_process	1	0.497533424687938
831	GO:0044249	0.0020147174430466	1.21116906937713	348.316550615961	392	6055	cellular biosynthetic process	biological_process	1	0.276400267614278
832	GO:0050670	0.00203485727703343	2.05957260781238	11.9652919121585	23	208	regulation of lymphocyte proliferation	biological_process	1	1.04234498762127
833	GO:0090276	0.00203485727703343	2.05957260781238	11.9652919121585	23	208	regulation of peptide hormone secretion	biological_process	1	1.04234498762127
834	GO:1903053	0.00204172061254859	3.99408721359941	2.35854311730048	8	41	regulation of extracellular matrix organization	biological_process	1	1.99786583534915
835	GO:0051649	0.00206770221965296	1.27806034768326	157.504659882164	191	2738	establishment of localization in cell	biological_process	1	0.353955959327044
836	GO:1903506	0.00207879299644327	1.2514617437631	201.281521156936	238	3499	regulation of nucleic acid-templated transcription	biological_process	1	0.323614189606481
837	GO:0002705	0.00208269500089244	2.3620759562103	7.82346009641136	17	136	positive regulation of leukocyte mediated immunity	biological_process	1	1.2400553575742
838	GO:2000379	0.00208297376721993	2.62770154373928	5.86759507230852	14	102	positive regulation of reactive oxygen species metabolic process	biological_process	1	1.39380142260879
839	GO:0090068	0.00209458111234741	1.85795162120432	17.1425816818425	30	298	positive regulation of cell cycle process	biological_process	1	0.893712936189189
840	GO:1902105	0.00209746111479262	1.90364542519512	15.6469201928227	28	272	regulation of leukocyte differentiation	biological_process	1	0.92876478592005
841	GO:0006355	0.00214851045563982	1.25226644061747	197.657418318157	234	3436	regulation of transcription, DNA-templated	biological_process	1	0.324541552415616
842	GO:0002418	0.00215888965169949	6.85375740567509	0.977932512051419	5	17	immune response to tumor cell	biological_process	1	2.77689512739495
843	GO:0032740	0.00215888965169949	6.85375740567509	0.977932512051419	5	17	positive regulation of interleukin-17 production	biological_process	1	2.77689512739495
844	GO:0071360	0.00215888965169949	6.85375740567509	0.977932512051419	5	17	cellular response to exogenous dsRNA	biological_process	1	2.77689512739495
845	GO:0032774	0.00216307279469127	1.24586864849659	210.830744509909	248	3665	RNA biosynthetic process	biological_process	1	0.31715197353711
846	GO:2000134	0.00217632426666766	2.42618060734292	7.1906802356722	16	125	negative regulation of G1/S transition of mitotic cell cycle	biological_process	1	1.2786869501367
847	GO:0072659	0.00220255626756067	1.92170148923349	14.9566148901982	27	260	protein localization to plasma membrane	biological_process	1	0.942384250029764
848	GO:0022617	0.00221076272061407	2.87022025710309	4.65956079271559	12	81	extracellular matrix disassembly	biological_process	1	1.52116145175728
849	GO:0097435	0.00221801347281849	1.54493736352143	38.7146223888591	57	673	supramolecular fiber organization	biological_process	1	0.627548348052741
850	GO:2001141	0.00224006958952518	1.2491100126869	201.569148366363	238	3504	regulation of RNA biosynthetic process	biological_process	1	0.320900544814874
851	GO:0006351	0.00224079749729569	1.24646483492038	207.20664167113	244	3602	transcription, DNA-templated	biological_process	1	0.317842182306673
852	GO:0035710	0.00227899737046179	2.71681838246698	5.29234065345474	13	92	CD4-positive, alpha-beta T cell activation	biological_process	1	1.44191812556286
853	GO:0031050	0.00227925519835532	3.53199195171026	2.93379753615426	9	51	dsRNA processing	biological_process	1	1.82048205554557
854	GO:0048146	0.00227925519835532	3.53199195171026	2.93379753615426	9	51	positive regulation of fibroblast proliferation	biological_process	1	1.82048205554557
855	GO:0070918	0.00227925519835532	3.53199195171026	2.93379753615426	9	51	production of small RNA involved in gene silencing by RNA	biological_process	1	1.82048205554557
856	GO:0048589	0.00229185893286061	1.5423425749296	38.7721478307445	57	674	developmental growth	biological_process	1	0.625123242723976
857	GO:0000280	0.00229359001111202	1.7124075294807	23.4128548473487	38	407	nuclear division	biological_process	1	0.776026084212399
858	GO:1901361	0.00229548924163877	1.5615353247018	36.2985538296733	54	631	organic cyclic compound catabolic process	biological_process	1	0.642965206051202
859	GO:0009612	0.00230317321507871	2.03731104066919	12.0803427959293	23	210	response to mechanical stimulus	biological_process	1	1.02666625648171
860	GO:0032635	0.00230946645280028	2.21364394900207	9.26159614354579	19	161	interleukin-6 production	biological_process	1	1.14642319216582
861	GO:0010039	0.00233608379375449	4.43335015499964	1.89833958221746	7	33	response to iron ion	biological_process	1	2.14839731398783
862	GO:0046633	0.00233608379375449	4.43335015499964	1.89833958221746	7	33	alpha-beta T cell proliferation	biological_process	1	2.14839731398783
863	GO:0048536	0.00233608379375449	4.43335015499964	1.89833958221746	7	33	spleen development	biological_process	1	2.14839731398783
864	GO:2000352	0.00233608379375449	4.43335015499964	1.89833958221746	7	33	negative regulation of endothelial cell apoptotic process	biological_process	1	2.14839731398783
865	GO:1903902	0.00235398119423372	3.23326699100693	3.50905195500803	10	61	positive regulation of viral life cycle	biological_process	1	1.69299264470421
866	GO:0045444	0.00236475777495367	1.99821966977746	12.8281735404392	24	223	fat cell differentiation	biological_process	1	0.99871519127757
867	GO:0048285	0.00237369836681805	1.67204790919272	25.8289234065345	41	449	organelle fission	biological_process	1	0.741616185555467
868	GO:0097028	0.00239712295940248	3.87639333406909	2.41606855918586	8	42	dendritic cell differentiation	biological_process	1	1.95471496712039
869	GO:0046631	0.0024359915472638	2.32276753950444	7.93851098018211	17	138	alpha-beta T cell activation	biological_process	1	1.21584477774322
870	GO:0032637	0.00245722018601693	2.82905569007264	4.71708623460096	12	82	interleukin-8 production	biological_process	1	1.50032057652237
871	GO:1905954	0.00245722018601693	2.82905569007264	4.71708623460096	12	82	positive regulation of lipid localization	biological_process	1	1.50032057652237
872	GO:0043270	0.00245941860248363	1.88019910048691	15.8194965184788	28	275	positive regulation of ion transport	biological_process	1	0.91088544173063
873	GO:0034110	0.00245944451465981	5.19722057953873	1.43813604713444	6	25	regulation of homotypic cell-cell adhesion	biological_process	1	2.37774029091912
874	GO:0045662	0.00245944451465981	5.19722057953873	1.43813604713444	6	25	negative regulation of myoblast differentiation	biological_process	1	2.37774029091912
875	GO:0060330	0.00245944451465981	5.19722057953873	1.43813604713444	6	25	regulation of response to interferon-gamma	biological_process	1	2.37774029091912
876	GO:0060334	0.00245944451465981	5.19722057953873	1.43813604713444	6	25	regulation of interferon-gamma-mediated signaling pathway	biological_process	1	2.37774029091912
877	GO:0061217	0.00245944451465981	5.19722057953873	1.43813604713444	6	25	regulation of mesonephros development	biological_process	1	2.37774029091912
878	GO:0035567	0.00247259788666548	2.2551652892562	8.62881628280664	18	150	non-canonical Wnt signaling pathway	biological_process	1	1.1732331777162
879	GO:0050767	0.00247844574512525	1.48411056380173	47.2859132297804	67	822	regulation of neurogenesis	biological_process	1	0.569598574375632
880	GO:0071704	0.00250414232437472	1.20896055611714	690.017675415104	733	11995	organic substance metabolic process	biological_process	1	0.273767175585799
881	GO:0008630	0.00250517088053151	2.56901467505241	5.98264595607927	14	104	intrinsic apoptotic signaling pathway in response to DNA damage	biological_process	1	1.36121513140839
882	GO:0030593	0.00250517088053151	2.56901467505241	5.98264595607927	14	104	neutrophil chemotaxis	biological_process	1	1.36121513140839
883	GO:0033273	0.00251307158506239	2.68270499528746	5.34986609534012	13	93	response to vitamin	biological_process	1	1.42368841679162
884	GO:1901655	0.00251307158506239	2.68270499528746	5.34986609534012	13	93	cellular response to ketone	biological_process	1	1.42368841679162
885	GO:0022414	0.00251695485371596	1.36256813259941	83.7570433851098	109	1456	reproductive process	biological_process	1	0.446328370884594
886	GO:0007179	0.00252278536060677	2.05805460677536	11.4475629351901	22	199	transforming growth factor beta receptor signaling pathway	biological_process	1	1.0412812620564
887	GO:0050866	0.00252278536060677	2.05805460677536	11.4475629351901	22	199	negative regulation of cell activation	biological_process	1	1.0412812620564
888	GO:0010556	0.00252772317398862	1.23212768500024	234.128548473487	272	4070	regulation of macromolecule biosynthetic process	biological_process	1	0.301151769808365
889	GO:1905475	0.00258534975606642	2.09401709401709	10.7572576325656	21	187	regulation of protein localization to membrane	biological_process	1	1.06627321941917
890	GO:0002836	0.00259314405406413	9.39332443257677	0.632779860739154	4	11	positive regulation of response to tumor cell	biological_process	1	3.23163583877152
891	GO:0002839	0.00259314405406413	9.39332443257677	0.632779860739154	4	11	positive regulation of immune response to tumor cell	biological_process	1	3.23163583877152
892	GO:0006857	0.00259314405406413	9.39332443257677	0.632779860739154	4	11	oligopeptide transport	biological_process	1	3.23163583877152
893	GO:0035747	0.00259314405406413	9.39332443257677	0.632779860739154	4	11	natural killer cell chemotaxis	biological_process	1	3.23163583877152
894	GO:0051024	0.00259314405406413	9.39332443257677	0.632779860739154	4	11	positive regulation of immunoglobulin secretion	biological_process	1	3.23163583877152
895	GO:0060767	0.00259314405406413	9.39332443257677	0.632779860739154	4	11	epithelial cell proliferation involved in prostate gland development	biological_process	1	3.23163583877152
896	GO:0000281	0.00259636208389543	2.97464645374212	4.14183181574719	11	72	mitotic cytokinesis	biological_process	1	1.57271820968348
897	GO:0003179	0.0026183209655311	3.44965607599083	2.99132297803964	9	52	heart valve morphogenesis	biological_process	1	1.78645253516744
898	GO:0006301	0.0026183209655311	3.44965607599083	2.99132297803964	9	52	postreplication repair	biological_process	1	1.78645253516744
899	GO:1900024	0.0026183209655311	3.44965607599083	2.99132297803964	9	52	regulation of substrate adhesion-dependent cell spreading	biological_process	1	1.78645253516744
900	GO:0045665	0.00265901316584471	1.97810945273632	12.94322442421	24	225	negative regulation of neuron differentiation	biological_process	1	0.984122255495995
901	GO:0000003	0.00268744325412162	1.35928919593168	83.9296197107659	109	1459	reproduction	biological_process	1	0.442852429725832
902	GO:0042063	0.00271518983358181	1.84316852737905	16.6823781467595	29	290	gliogenesis	biological_process	1	0.882187987679638
903	GO:0006970	0.0027255986265748	2.78905068831065	4.77461167648634	12	83	response to osmotic stress	biological_process	1	1.47977415419767
904	GO:0042509	0.0027255986265748	2.78905068831065	4.77461167648634	12	83	regulation of tyrosine phosphorylation of STAT protein	biological_process	1	1.47977415419767
905	GO:0002708	0.00274130761322599	2.54063860667634	6.04017139796465	14	105	positive regulation of lymphocyte mediated immunity	biological_process	1	1.34519117372421
906	GO:0060993	0.00276647406449487	2.64943391396423	5.4073915372255	13	94	kidney morphogenesis	biological_process	1	1.40568414203113
907	GO:0042088	0.00279920000570575	3.76542481908336	2.47359400107124	8	43	T-helper 1 type immune response	biological_process	1	1.91281264041126
908	GO:0045429	0.00279920000570575	3.76542481908336	2.47359400107124	8	43	positive regulation of nitric oxide biosynthetic process	biological_process	1	1.91281264041126
909	GO:0072073	0.00283792811659836	2.28473744529309	8.05356186395286	17	140	kidney epithelium development	biological_process	1	1.19202838491694
910	GO:0003414	0.00284907732263643	6.32618550766352	1.0354579539368	5	18	chondrocyte morphogenesis involved in endochondral bone morphogenesis	biological_process	1	2.66133586174563
911	GO:0003429	0.00284907732263643	6.32618550766352	1.0354579539368	5	18	growth plate cartilage chondrocyte morphogenesis	biological_process	1	2.66133586174563
912	GO:0043011	0.00284907732263643	6.32618550766352	1.0354579539368	5	18	myeloid dendritic cell differentiation	biological_process	1	2.66133586174563
913	GO:0070230	0.00284907732263643	6.32618550766352	1.0354579539368	5	18	positive regulation of lymphocyte apoptotic process	biological_process	1	2.66133586174563
914	GO:0070233	0.00284907732263643	6.32618550766352	1.0354579539368	5	18	negative regulation of T cell apoptotic process	biological_process	1	2.66133586174563
915	GO:0090171	0.00284907732263643	6.32618550766352	1.0354579539368	5	18	chondrocyte morphogenesis	biological_process	1	2.66133586174563
916	GO:0090190	0.00284907732263643	6.32618550766352	1.0354579539368	5	18	positive regulation of branching involved in ureteric bud morphogenesis	biological_process	1	2.66133586174563
917	GO:0032675	0.0028597968362084	2.22125169606513	8.7438671665774	18	152	regulation of interleukin-6 production	biological_process	1	1.15137287784262
918	GO:0009056	0.00290104882715624	1.27220394736842	150.371505088377	182	2614	catabolic process	biological_process	1	0.34732996800545
919	GO:0060350	0.00290163198822109	2.92650138075441	4.19935725763257	11	73	endochondral bone morphogenesis	biological_process	1	1.54917695934709
920	GO:0072401	0.00290163198822109	2.92650138075441	4.19935725763257	11	73	signal transduction involved in DNA integrity checkpoint	biological_process	1	1.54917695934709
921	GO:0072422	0.00290163198822109	2.92650138075441	4.19935725763257	11	73	signal transduction involved in DNA damage checkpoint	biological_process	1	1.54917695934709
922	GO:1903524	0.00290163198822109	2.92650138075441	4.19935725763257	11	73	positive regulation of blood circulation	biological_process	1	1.54917695934709
923	GO:0007052	0.00299542371418196	2.51287940935193	6.09769683985003	14	106	mitotic spindle organization	biological_process	1	1.32934143934259
924	GO:0009058	0.00299797020051871	1.19974058738609	358.958757364756	401	6240	biosynthetic process	biological_process	1	0.262722494375487
925	GO:0090287	0.00300095727627937	1.82894100096421	16.7974290305303	29	292	regulation of cellular response to growth factor stimulus	biological_process	1	0.871008536546872
926	GO:0002718	0.00301730233389597	2.75015693659761	4.83213711837172	12	84	regulation of cytokine production involved in immune response	biological_process	1	1.45951394779764
927	GO:0044270	0.0030286731188621	1.56617128759399	33.4798071772898	50	582	cellular nitrogen compound catabolic process	biological_process	1	0.647242004614107
928	GO:0009746	0.003035792086906	2.02340515420363	11.6201392608463	22	202	response to hexose	biological_process	1	1.01678522520353
929	GO:0050870	0.003035792086906	2.02340515420363	11.6201392608463	22	202	positive regulation of T cell activation	biological_process	1	1.01678522520353
930	GO:1902806	0.003035792086906	2.02340515420363	11.6201392608463	22	202	regulation of cell cycle G1/S phase transition	biological_process	1	1.01678522520353
931	GO:0044070	0.00304036824224484	2.61697432242937	5.46491697911087	13	95	regulation of anion transport	biological_process	1	1.38789976883167
932	GO:0032897	0.00304381547192836	4.93707865168539	1.49566148901982	6	26	negative regulation of viral transcription	biological_process	1	2.30365762856952
933	GO:0048878	0.00305027554866579	1.39096702225632	68.397750401714	91	1189	chemical homeostasis	biological_process	1	0.476088216148122
934	GO:0001738	0.00305868194820363	2.26618243964965	8.11108730583824	17	141	morphogenesis of a polarized epithelium	biological_process	1	1.18026401040063
935	GO:0097530	0.00305868194820363	2.26618243964965	8.11108730583824	17	141	granulocyte migration	biological_process	1	1.18026401040063
936	GO:0051017	0.00307158440574502	2.20467171717172	8.80139260846278	18	153	actin filament bundle assembly	biological_process	1	1.14056384976565
937	GO:0070374	0.0031082238882681	1.98368617189978	12.3679700053562	23	215	positive regulation of ERK1 and ERK2 cascade	biological_process	1	0.988183802914208
938	GO:1901576	0.00312571937087532	1.19941043710325	353.321264059989	395	6142	organic substance biosynthetic process	biological_process	1	0.262325432103087
939	GO:0072657	0.0031344523852339	1.54216770677893	36.0109266202464	53	626	protein localization to membrane	biological_process	1	0.624959663166117
940	GO:0006811	0.00315124104042812	1.32595714787496	98.6561328334226	125	1715	ion transport	biological_process	1	0.407034151357538
941	GO:1990266	0.00315278975537276	2.40559421326219	6.78800214247456	15	118	neutrophil migration	biological_process	1	1.26639330257727
942	GO:0072395	0.00323513857247012	2.87988472278218	4.25688269951794	11	74	signal transduction involved in cell cycle checkpoint	biological_process	1	1.52601106402905
943	GO:0050671	0.00324877068055568	2.31910589327762	7.47830744509909	16	130	positive regulation of lymphocyte proliferation	biological_process	1	1.21356869674914
944	GO:1904407	0.0032519740932544	3.66062122159683	2.53111944295661	8	44	positive regulation of nitric oxide metabolic process	biological_process	1	1.87208850022123
945	GO:0010948	0.00330208797932422	1.72649376617267	20.7666845206213	34	361	negative regulation of cell cycle process	biological_process	1	0.787845125081529
946	GO:0002268	0.00330627238432751	Inf	0.115050883770755	2	2	follicular dendritic cell differentiation	biological_process	1	Inf
947	GO:0002384	0.00330627238432751	Inf	0.115050883770755	2	2	hepatic immune response	biological_process	1	Inf
948	GO:0019413	0.00330627238432751	Inf	0.115050883770755	2	2	acetate biosynthetic process	biological_process	1	Inf
949	GO:0019427	0.00330627238432751	Inf	0.115050883770755	2	2	acetyl-CoA biosynthetic process from acetate	biological_process	1	Inf
950	GO:0019542	0.00330627238432751	Inf	0.115050883770755	2	2	propionate biosynthetic process	biological_process	1	Inf
951	GO:0036034	0.00330627238432751	Inf	0.115050883770755	2	2	mediator complex assembly	biological_process	1	Inf
952	GO:0048250	0.00330627238432751	Inf	0.115050883770755	2	2	iron import into the mitochondrion	biological_process	1	Inf
953	GO:0060083	0.00330627238432751	Inf	0.115050883770755	2	2	smooth muscle contraction involved in micturition	biological_process	1	Inf
954	GO:0060327	0.00330627238432751	Inf	0.115050883770755	2	2	cytoplasmic actin-based contraction involved in cell motility	biological_process	1	Inf
955	GO:0060370	0.00330627238432751	Inf	0.115050883770755	2	2	susceptibility to T cell mediated cytotoxicity	biological_process	1	Inf
956	GO:0070236	0.00330627238432751	Inf	0.115050883770755	2	2	negative regulation of activation-induced cell death of T cells	biological_process	1	Inf
957	GO:0071283	0.00330627238432751	Inf	0.115050883770755	2	2	cellular response to iron(III) ion	biological_process	1	Inf
958	GO:1904106	0.00330627238432751	Inf	0.115050883770755	2	2	protein localization to microvillus	biological_process	1	Inf
959	GO:2000627	0.00330627238432751	Inf	0.115050883770755	2	2	positive regulation of miRNA catabolic process	biological_process	1	Inf
960	GO:2001176	0.00330627238432751	Inf	0.115050883770755	2	2	regulation of mediator complex assembly	biological_process	1	Inf
961	GO:2001178	0.00330627238432751	Inf	0.115050883770755	2	2	positive regulation of mediator complex assembly	biological_process	1	Inf
962	GO:1905332	0.00332675716348246	4.11621368322399	2.01339046598822	7	35	positive regulation of morphogenesis of an epithelium	biological_process	1	2.04131787818077
963	GO:0007182	0.00332915212498788	16.4267040149393	0.345152651312266	3	6	common-partner SMAD protein phosphorylation	biological_process	1	4.03797113035972
964	GO:0009597	0.00332915212498788	16.4267040149393	0.345152651312266	3	6	detection of virus	biological_process	1	4.03797113035972
965	GO:0010032	0.00332915212498788	16.4267040149393	0.345152651312266	3	6	meiotic chromosome condensation	biological_process	1	4.03797113035972
966	GO:0010694	0.00332915212498788	16.4267040149393	0.345152651312266	3	6	positive regulation of alkaline phosphatase activity	biological_process	1	4.03797113035972
967	GO:0045341	0.00332915212498788	16.4267040149393	0.345152651312266	3	6	MHC class I biosynthetic process	biological_process	1	4.03797113035972
968	GO:0045343	0.00332915212498788	16.4267040149393	0.345152651312266	3	6	regulation of MHC class I biosynthetic process	biological_process	1	4.03797113035972
969	GO:0051552	0.00332915212498788	16.4267040149393	0.345152651312266	3	6	flavone metabolic process	biological_process	1	4.03797113035972
970	GO:0060426	0.00332915212498788	16.4267040149393	0.345152651312266	3	6	lung vasculature development	biological_process	1	4.03797113035972
971	GO:0060482	0.00332915212498788	16.4267040149393	0.345152651312266	3	6	lobar bronchus development	biological_process	1	4.03797113035972
972	GO:0072126	0.00332915212498788	16.4267040149393	0.345152651312266	3	6	positive regulation of glomerular mesangial cell proliferation	biological_process	1	4.03797113035972
973	GO:1990668	0.00332915212498788	16.4267040149393	0.345152651312266	3	6	vesicle fusion with endoplasmic reticulum-Golgi intermediate compartment (ERGIC) membrane	biological_process	1	4.03797113035972
974	GO:2000051	0.00332915212498788	16.4267040149393	0.345152651312266	3	6	negative regulation of non-canonical Wnt signaling pathway	biological_process	1	4.03797113035972
975	GO:2000503	0.00332915212498788	16.4267040149393	0.345152651312266	3	6	positive regulation of natural killer cell chemotaxis	biological_process	1	4.03797113035972
976	GO:2000739	0.00332915212498788	16.4267040149393	0.345152651312266	3	6	regulation of mesenchymal stem cell differentiation	biological_process	1	4.03797113035972
977	GO:2001188	0.00332915212498788	16.4267040149393	0.345152651312266	3	6	regulation of T cell activation via T cell receptor contact with antigen bound to MHC molecule on antigen presenting cell	biological_process	1	4.03797113035972
978	GO:0051054	0.00333105309120304	2.04427685604156	10.9873594001071	21	191	positive regulation of DNA metabolic process	biological_process	1	1.03159059343325
979	GO:0008585	0.00333595490638126	2.58529688972667	5.52244242099625	13	96	female gonad development	biological_process	1	1.37032996593351
980	GO:1990823	0.00333595490638126	2.58529688972667	5.52244242099625	13	96	response to leukemia inhibitory factor	biological_process	1	1.37032996593351
981	GO:1990830	0.00333595490638126	2.58529688972667	5.52244242099625	13	96	cellular response to leukemia inhibitory factor	biological_process	1	1.37032996593351
982	GO:0001894	0.00334126517289297	1.93906620209059	13.1733261917515	24	229	tissue homeostasis	biological_process	1	0.955362059657893
983	GO:0010594	0.00334126517289297	1.93906620209059	13.1733261917515	24	229	regulation of endothelial cell migration	biological_process	1	0.955362059657893
984	GO:0032388	0.00334126517289297	1.93906620209059	13.1733261917515	24	229	positive regulation of intracellular transport	biological_process	1	0.955362059657893
985	GO:0002694	0.0033876776984321	1.5636407812354	32.8470273165506	49	571	regulation of leukocyte activation	biological_process	1	0.64490911708624
986	GO:0055085	0.00339555845547597	1.33423252674764	91.6955543652919	117	1594	transmembrane transport	biological_process	1	0.416010117760863
987	GO:0045787	0.00340549855144867	1.69411649118211	22.3773968934119	36	389	positive regulation of cell cycle	biological_process	1	0.760533080970269
988	GO:0035384	0.00341561432194671	3.29596244131455	3.10637386181039	9	54	thioester biosynthetic process	biological_process	1	1.72069980258243
989	GO:0071616	0.00341561432194671	3.29596244131455	3.10637386181039	9	54	acyl-CoA biosynthetic process	biological_process	1	1.72069980258243
990	GO:0030177	0.0034215418714238	2.08096141682479	10.2970540974826	20	179	positive regulation of Wnt signaling pathway	biological_process	1	1.05725021626423
991	GO:0010564	0.00342299126692741	1.47455650392625	45.3875736475629	64	789	regulation of cell cycle process	biological_process	1	0.560281106477184
992	GO:0032787	0.00346831673550653	1.52104215591978	37.8517407605785	55	658	monocarboxylic acid metabolic process	biological_process	1	0.605060138133817
993	GO:0045893	0.00347674598415925	1.33948498483094	88.1865024102839	113	1533	positive regulation of transcription, DNA-templated	biological_process	1	0.421678409152408
994	GO:0036294	0.00349076496956743	1.96301019157013	12.4830208891269	23	217	cellular response to decreased oxygen levels	biological_process	1	0.973067663017796
995	GO:0033209	0.00349142182122213	2.12317151274497	9.60674879485806	19	167	tumor necrosis factor-mediated signaling pathway	biological_process	1	1.08622091886084
996	GO:1902807	0.00350846267229744	2.29880825182872	7.53583288698447	16	131	negative regulation of cell cycle G1/S phase transition	biological_process	1	1.20088613301008
997	GO:1902850	0.00350846267229744	2.29880825182872	7.53583288698447	16	131	microtubule cytoskeleton organization involved in mitosis	biological_process	1	1.20088613301008
998	GO:0009743	0.00353315983228078	1.92954230235784	13.2308516336369	24	230	response to carbohydrate	biological_process	1	0.948258673178402
999	GO:1904018	0.00353315983228078	1.92954230235784	13.2308516336369	24	230	positive regulation of vasculature development	biological_process	1	0.948258673178402
1000	GO:0050731	0.00354328266009698	2.03220539477849	11.0448848419925	21	192	positive regulation of peptidyl-tyrosine phosphorylation	biological_process	1	1.02304622251029
1001	GO:0071156	0.00356164023688578	2.4591328783621	6.21274772362078	14	108	regulation of cell cycle arrest	biological_process	1	1.29814969254874
1002	GO:0018108	0.00360228989680567	1.71579962590601	20.8817354043921	34	363	peptidyl-tyrosine phosphorylation	biological_process	1	0.77888108221355
1003	GO:0071466	0.00364709040410166	2.06783681214421	10.354579539368	20	180	cellular response to xenobiotic stimulus	biological_process	1	1.04812233671678
1004	GO:1990868	0.00365447137327177	2.55437368161214	5.57996786288163	13	97	response to chemokine	biological_process	1	1.35296959362851
1005	GO:1990869	0.00365447137327177	2.55437368161214	5.57996786288163	13	97	cellular response to chemokine	biological_process	1	1.35296959362851
1006	GO:0001776	0.00367653295383448	2.67552298060773	4.94718800214247	12	86	leukocyte homeostasis	biological_process	1	1.41982092059183
1007	GO:0007260	0.00367653295383448	2.67552298060773	4.94718800214247	12	86	tyrosine phosphorylation of STAT protein	biological_process	1	1.41982092059183
1008	GO:0032760	0.00367653295383448	2.67552298060773	4.94718800214247	12	86	positive regulation of tumor necrosis factor production	biological_process	1	1.41982092059183
1009	GO:0046641	0.00368560292205706	5.87398102365361	1.09298339582217	5	19	positive regulation of alpha-beta T cell proliferation	biological_process	1	2.55433860493327
1010	GO:0060149	0.00368560292205706	5.87398102365361	1.09298339582217	5	19	negative regulation of posttranscriptional gene silencing	biological_process	1	2.55433860493327
1011	GO:0060967	0.00368560292205706	5.87398102365361	1.09298339582217	5	19	negative regulation of gene silencing by RNA	biological_process	1	2.55433860493327
1012	GO:1903039	0.00369638671057988	1.95283124740784	12.5405463310123	23	218	positive regulation of leukocyte cell-cell adhesion	biological_process	1	0.965567285094293
1013	GO:0031581	0.00371386223879977	8.21869158878505	0.690305302624531	4	12	hemidesmosome assembly	biological_process	1	3.03890873592414
1014	GO:0060394	0.00371386223879977	8.21869158878505	0.690305302624531	4	12	negative regulation of pathway-restricted SMAD protein phosphorylation	biological_process	1	3.03890873592414
1015	GO:0090331	0.00371386223879977	8.21869158878505	0.690305302624531	4	12	negative regulation of platelet aggregation	biological_process	1	3.03890873592414
1016	GO:0034614	0.00373039489484866	2.10880117052069	9.66427423674344	19	168	cellular response to reactive oxygen species	biological_process	1	1.07642307624764
1017	GO:1903320	0.00373423527978344	1.92011042097999	13.2883770755222	24	231	regulation of protein modification by small protein conjugation or removal	biological_process	1	0.941189279289951
1018	GO:0001974	0.0037595925791889	3.5614826834339	2.58864488484199	8	45	blood vessel remodeling	biological_process	1	1.83247797566321
1019	GO:1901135	0.00377555998268346	1.3913682334735	64.5435457953937	86	1122	carbohydrate derivative metabolic process	biological_process	1	0.476504287817554
1020	GO:0032729	0.00379914137522857	2.99743677375256	3.73915372254954	10	65	positive regulation of interferon-gamma production	biological_process	1	1.58372932256172
1021	GO:1903522	0.0038294442971982	1.79430122116689	17.0850562399572	29	297	regulation of blood circulation	biological_process	1	0.843422105309882
1022	GO:0051260	0.00386181794645689	1.7223823246878	20.1914301017675	33	351	protein homooligomerization	biological_process	1	0.784405419568958
1023	GO:0072009	0.00387583877372198	2.43310824230387	6.27027316550616	14	109	nephron epithelium development	biological_process	1	1.28280050324444
1024	GO:0043030	0.00387989929762542	3.22412737293325	3.16389930369577	9	55	regulation of macrophage activation	biological_process	1	1.68890874035138
1025	GO:0009112	0.00392838728207774	3.97404905794525	2.07091590787359	7	36	nucleobase metabolic process	biological_process	1	1.99060968215414
1026	GO:0045740	0.00392838728207774	3.97404905794525	2.07091590787359	7	36	positive regulation of DNA replication	biological_process	1	1.99060968215414
1027	GO:0060428	0.00392838728207774	3.97404905794525	2.07091590787359	7	36	lung epithelium development	biological_process	1	1.99060968215414
1028	GO:0000302	0.00394482876500187	1.91076923076923	13.3459025174076	24	232	response to reactive oxygen species	biological_process	1	0.934153550304665
1029	GO:0051100	0.00398278311241595	2.0946224328594	9.72179967862882	19	169	negative regulation of binding	biological_process	1	1.06669021369443
1030	GO:0001892	0.00404709458966749	2.63969868173258	5.00471344402785	12	87	embryonic placenta development	biological_process	1	1.40037325716706
1031	GO:0018212	0.00409603500129616	1.7	21.0543117300482	34	366	peptidyl-tyrosine modification	biological_process	1	0.765534746362977
1032	GO:0008217	0.00413541719999846	2.0420736992527	10.4696304231387	20	182	regulation of blood pressure	biological_process	1	1.03003493459363
1033	GO:0006939	0.00421221161005417	2.40762578616352	6.32779860739154	14	110	smooth muscle contraction	biological_process	1	1.26761117349294
1034	GO:0016101	0.00421221161005417	2.40762578616352	6.32779860739154	14	110	diterpenoid metabolic process	biological_process	1	1.26761117349294
1035	GO:0090175	0.00421221161005417	2.40762578616352	6.32779860739154	14	110	regulation of establishment of planar polarity	biological_process	1	1.26761117349294
1036	GO:0043433	0.00424914954780163	2.08063149304793	9.77932512051419	19	170	negative regulation of DNA-binding transcription factor activity	biological_process	1	1.0570214676057
1037	GO:0035196	0.00432631428141931	3.46756196306902	2.64617032672737	8	46	production of miRNAs involved in gene silencing by miRNA	biological_process	1	1.79392166279796
1038	GO:0060443	0.00432631428141931	3.46756196306902	2.64617032672737	8	46	mammary gland morphogenesis	biological_process	1	1.79392166279796
1039	GO:1905114	0.00439044245269956	1.51981323170941	35.7808248527049	52	622	cell surface receptor signaling pathway involved in cell-cell signaling	biological_process	1	0.603894043246395
1040	GO:0048565	0.00439183725167344	2.23997949440902	7.7084092126406	16	134	digestive tract development	biological_process	1	1.16348552538564
1041	GO:0000768	0.00439212756557894	3.15534911597243	3.22142474558115	9	56	syncytium formation by plasma membrane fusion	biological_process	1	1.65779963754302
1042	GO:0006977	0.00439212756557894	3.15534911597243	3.22142474558115	9	56	DNA damage response, signal transduction by p53 class mediator resulting in cell cycle arrest	biological_process	1	1.65779963754302
1043	GO:0140253	0.00439212756557894	3.15534911597243	3.22142474558115	9	56	cell-cell fusion	biological_process	1	1.65779963754302
1044	GO:0071453	0.00439595628715054	1.8923537414966	13.4609534011784	24	234	cellular response to oxygen levels	biological_process	1	0.920181799776876
1045	GO:0031397	0.0044236568368099	2.74851050486046	4.42945902517408	11	77	negative regulation of protein ubiquitination	biological_process	1	1.45864999339464
1046	GO:0032481	0.0044236568368099	2.74851050486046	4.42945902517408	11	77	positive regulation of type I interferon production	biological_process	1	1.45864999339464
1047	GO:1901224	0.0044236568368099	2.74851050486046	4.42945902517408	11	77	positive regulation of NIK/NF-kappaB signaling	biological_process	1	1.45864999339464
1048	GO:1903321	0.00444704779156427	2.60481712756467	5.06223888591323	12	88	negative regulation of protein modification by small protein conjugation or removal	biological_process	1	1.38118209096195
1049	GO:1903557	0.00444704779156427	2.60481712756467	5.06223888591323	12	88	positive regulation of tumor necrosis factor superfamily cytokine production	biological_process	1	1.38118209096195
1050	GO:2000112	0.00449002482088753	1.21817669947817	226.132512051419	261	3931	regulation of cellular macromolecule biosynthetic process	biological_process	1	0.28472341482992
1051	GO:0010389	0.00450848865849257	1.98529914529915	11.274986609534	21	196	regulation of G2/M transition of mitotic cell cycle	biological_process	1	0.98935640934456
1052	GO:0003180	0.0045149992831722	4.48774259448417	1.61071237279057	6	28	aortic valve morphogenesis	biological_process	1	2.16598992899683
1053	GO:0033598	0.0045149992831722	4.48774259448417	1.61071237279057	6	28	mammary gland epithelial cell proliferation	biological_process	1	2.16598992899683
1054	GO:0043542	0.00454993649354236	1.81131747154971	15.7619710765935	27	274	endothelial cell migration	biological_process	1	0.857039431152627
1055	GO:0043029	0.00460900355083572	3.84136207435176	2.12844134975897	7	37	T cell homeostasis	biological_process	1	1.94161795404155
1056	GO:1900026	0.00460900355083572	3.84136207435176	2.12844134975897	7	37	positive regulation of substrate adhesion-dependent cell spreading	biological_process	1	1.94161795404155
1057	GO:1905314	0.00460900355083572	3.84136207435176	2.12844134975897	7	37	semi-lunar valve development	biological_process	1	1.94161795404155
1058	GO:2000045	0.00467677793452756	2.0169389549683	10.5846813069095	20	184	regulation of G1/S transition of mitotic cell cycle	biological_process	1	1.01216741974797
1059	GO:0030903	0.00468447007374243	5.48207047084503	1.15050883770755	5	20	notochord development	biological_process	1	2.4547208738195
1060	GO:0060008	0.00468447007374243	5.48207047084503	1.15050883770755	5	20	Sertoli cell differentiation	biological_process	1	2.4547208738195
1061	GO:1905523	0.00468447007374243	5.48207047084503	1.15050883770755	5	20	positive regulation of macrophage migration	biological_process	1	2.4547208738195
1062	GO:0002444	0.00469074535717613	1.54882913802578	31.7540439207284	47	552	myeloid leukocyte mediated immunity	biological_process	1	0.631177999312095
1063	GO:0090263	0.004702316186221	2.16084709991995	8.45623995715051	17	147	positive regulation of canonical Wnt signaling pathway	biological_process	1	1.11159699168312
1064	GO:0009059	0.0047179069971451	1.19908026029383	290.445956079272	328	5049	macromolecule biosynthetic process	biological_process	1	0.261928228604158
1065	GO:0009896	0.0047583200310398	1.63105464268255	24.4483128012855	38	425	positive regulation of catabolic process	biological_process	1	0.705805115223688
1066	GO:0070498	0.00476049982288478	2.46586932735329	5.75254418853776	13	100	interleukin-1-mediated signaling pathway	biological_process	1	1.30209634971058
1067	GO:0009749	0.00478117114269405	1.97390572390572	11.3325120514194	21	197	response to glucose	biological_process	1	0.981053086601973
1068	GO:0098813	0.00483333276376695	1.82494501229137	15.0716657739689	26	262	nuclear chromosome segregation	biological_process	1	0.867852994573642
1069	GO:0045926	0.00487167484222634	1.84827386626719	14.323835029459	25	249	negative regulation of growth	biological_process	1	0.886178542593746
1070	GO:0002443	0.00487304793451936	1.42834896151214	50.3922870915908	69	876	leukocyte mediated immunity	biological_process	1	0.514348488848394
1071	GO:0046427	0.00487801355549752	2.57084158779074	5.11976432779861	12	89	positive regulation of receptor signaling pathway via JAK-STAT	biological_process	1	1.36224071575314
1072	GO:0001910	0.00488895134709613	2.7073335111835	4.48698446705945	11	78	regulation of leukocyte mediated cytotoxicity	biological_process	1	1.43687262131461
1073	GO:0007519	0.00494901442815954	2.09515044814341	9.20407070166042	18	160	skeletal muscle tissue development	biological_process	1	1.06705384440064
1074	GO:0072431	0.00495553554810297	3.08943661971831	3.27895018746652	9	57	signal transduction involved in mitotic G1 DNA damage checkpoint	biological_process	1	1.62734377662719
1075	GO:1902400	0.00495553554810297	3.08943661971831	3.27895018746652	9	57	intracellular signal transduction involved in G1 DNA damage checkpoint	biological_process	1	1.62734377662719
1076	GO:1903428	0.00495553554810297	3.08943661971831	3.27895018746652	9	57	positive regulation of reactive oxygen species biosynthetic process	biological_process	1	1.62734377662719
1077	GO:0030261	0.00495649505697914	3.37845768990234	2.70369576861275	8	47	chromosome condensation	biological_process	1	1.75636478764891
1078	GO:0098771	0.00496234354724035	1.46525509629463	42.7414033208356	60	743	inorganic ion homeostasis	biological_process	1	0.551151855173975
1079	GO:0051592	0.00503609480739843	2.14422931095496	8.51376539903589	17	148	response to calcium ion	biological_process	1	1.10045920061243
1080	GO:0001736	0.00505475538204636	2.27239649660836	7.13315479378682	15	124	establishment of planar polarity	biological_process	1	1.18421458386691
1081	GO:0007164	0.00505475538204636	2.27239649660836	7.13315479378682	15	124	establishment of tissue polarity	biological_process	1	1.18421458386691
1082	GO:0007183	0.00512245847513311	7.30508826583593	0.747830744509909	4	13	SMAD protein complex assembly	biological_process	1	2.86890170491302
1083	GO:0035563	0.00512245847513311	7.30508826583593	0.747830744509909	4	13	positive regulation of chromatin binding	biological_process	1	2.86890170491302
1084	GO:0042532	0.00512245847513311	7.30508826583593	0.747830744509909	4	13	negative regulation of tyrosine phosphorylation of STAT protein	biological_process	1	2.86890170491302
1085	GO:0043568	0.00512245847513311	7.30508826583593	0.747830744509909	4	13	positive regulation of insulin-like growth factor receptor signaling pathway	biological_process	1	2.86890170491302
1086	GO:0046133	0.00512245847513311	7.30508826583593	0.747830744509909	4	13	pyrimidine ribonucleoside catabolic process	biological_process	1	2.86890170491302
1087	GO:0060340	0.00512245847513311	7.30508826583593	0.747830744509909	4	13	positive regulation of type I interferon-mediated signaling pathway	biological_process	1	2.86890170491302
1088	GO:0061000	0.00512245847513311	7.30508826583593	0.747830744509909	4	13	negative regulation of dendritic spine development	biological_process	1	2.86890170491302
1089	GO:0030072	0.00512655955074011	1.8399533947675	14.3813604713444	25	250	peptide hormone secretion	biological_process	1	0.879669223896778
1090	GO:0019439	0.00513834121206307	1.51901802007299	34.4002142474558	50	598	aromatic compound catabolic process	biological_process	1	0.603138984596902
1091	GO:0032649	0.00518380331422078	2.4377088509982	5.81006963042314	13	101	regulation of interferon-gamma production	biological_process	1	1.28552582722808
1092	GO:0046545	0.00518380331422078	2.4377088509982	5.81006963042314	13	101	development of primary female sexual characteristics	biological_process	1	1.28552582722808
1093	GO:0033866	0.00528510307868239	2.84191081151154	3.91173004820568	10	68	nucleoside bisphosphate biosynthetic process	biological_process	1	1.50686127878581
1094	GO:0034030	0.00528510307868239	2.84191081151154	3.91173004820568	10	68	ribonucleoside bisphosphate biosynthetic process	biological_process	1	1.50686127878581
1095	GO:0034033	0.00528510307868239	2.84191081151154	3.91173004820568	10	68	purine nucleoside bisphosphate biosynthetic process	biological_process	1	1.50686127878581
1096	GO:0050918	0.00528510307868239	2.84191081151154	3.91173004820568	10	68	positive chemotaxis	biological_process	1	1.50686127878581
1097	GO:0030855	0.00531353586641861	1.45067881079223	44.5822174611677	62	775	epithelial cell differentiation	biological_process	1	0.536728133208361
1098	GO:1901137	0.00533354647971022	1.48530433911277	38.6570969469738	55	672	carbohydrate derivative biosynthetic process	biological_process	1	0.57075856977558
1099	GO:0001656	0.00534165089418565	2.53773721570332	5.17728976968399	12	90	metanephros development	biological_process	1	1.34354268492768
1100	GO:0046849	0.00534165089418565	2.53773721570332	5.17728976968399	12	90	bone remodeling	biological_process	1	1.34354268492768
1101	GO:0071674	0.00534165089418565	2.53773721570332	5.17728976968399	12	90	mononuclear cell migration	biological_process	1	1.34354268492768
1102	GO:0006084	0.00537483368389671	3.71723554131269	2.18596679164435	7	38	acetyl-CoA metabolic process	biological_process	1	1.89423010695604
1103	GO:0048009	0.00537483368389671	3.71723554131269	2.18596679164435	7	38	insulin-like growth factor receptor signaling pathway	biological_process	1	1.89423010695604
1104	GO:0022607	0.00539939287637322	1.2323837800661	179.70948044992	211	3124	cellular component assembly	biological_process	1	0.301451599683844
1105	GO:0046425	0.00544916440139284	2.18406786545642	7.88098553829673	16	137	regulation of receptor signaling pathway via JAK-STAT	biological_process	1	1.12701768576154
1106	GO:0001701	0.00547556629001894	1.66422169276152	21.4569898232458	34	373	in utero embryonic development	biological_process	1	0.734847629238566
1107	GO:0009165	0.00551827340386068	1.78204089087775	15.992072844135	27	278	nucleotide biosynthetic process	biological_process	1	0.833530441455633
1108	GO:0010876	0.00554082560901717	1.62522641114734	23.8730583824317	37	415	lipid localization	biological_process	1	0.700640714747897
1109	GO:0061564	0.00554294872244481	1.55658748192522	29.5680771290841	44	514	axon development	biological_process	1	0.638386660130611
1110	GO:0006949	0.00557342818492352	3.02621442943375	3.3364756293519	9	58	syncytium formation	biological_process	1	1.59751421667572
1111	GO:0031663	0.00557342818492352	3.02621442943375	3.3364756293519	9	58	lipopolysaccharide-mediated signaling pathway	biological_process	1	1.59751421667572
1112	GO:0002484	0.00557756512503536	12.3193277310924	0.402678093197643	3	7	antigen processing and presentation of endogenous peptide antigen via MHC class I via ER pathway	biological_process	1	3.62285162482587
1113	GO:0002486	0.00557756512503536	12.3193277310924	0.402678093197643	3	7	antigen processing and presentation of endogenous peptide antigen via MHC class I via ER pathway, TAP-independent	biological_process	1	3.62285162482587
1114	GO:0007253	0.00557756512503536	12.3193277310924	0.402678093197643	3	7	cytoplasmic sequestering of NF-kappaB	biological_process	1	3.62285162482587
1115	GO:0061002	0.00557756512503536	12.3193277310924	0.402678093197643	3	7	negative regulation of dendritic spine morphogenesis	biological_process	1	3.62285162482587
1116	GO:0070100	0.00557756512503536	12.3193277310924	0.402678093197643	3	7	negative regulation of chemokine-mediated signaling pathway	biological_process	1	3.62285162482587
1117	GO:0071839	0.00557756512503536	12.3193277310924	0.402678093197643	3	7	apoptotic process in bone marrow cell	biological_process	1	3.62285162482587
1118	GO:0097187	0.00557756512503536	12.3193277310924	0.402678093197643	3	7	dentinogenesis	biological_process	1	3.62285162482587
1119	GO:1904124	0.00557756512503536	12.3193277310924	0.402678093197643	3	7	microglial cell migration	biological_process	1	3.62285162482587
1120	GO:1904139	0.00557756512503536	12.3193277310924	0.402678093197643	3	7	regulation of microglial cell migration	biological_process	1	3.62285162482587
1121	GO:0002367	0.00563673347277147	2.41018119433649	5.86759507230852	13	102	cytokine production involved in immune response	biological_process	1	1.2691416104985
1122	GO:0032648	0.00565457262530283	3.293808630394	2.76122121049813	8	48	regulation of interferon-beta production	biological_process	1	1.7197567372131
1123	GO:0035272	0.00565457262530283	3.293808630394	2.76122121049813	8	48	exocrine system development	biological_process	1	1.7197567372131
1124	GO:0061014	0.00565457262530283	3.293808630394	2.76122121049813	8	48	positive regulation of mRNA catabolic process	biological_process	1	1.7197567372131
1125	GO:0046649	0.00568122537414839	1.45941149815088	42.1661489019818	59	733	lymphocyte activation	biological_process	1	0.545386725365577
1126	GO:0033002	0.00571537963509336	1.84781395348837	13.7485806106052	24	239	muscle cell proliferation	biological_process	1	0.885819506812656
1127	GO:0032970	0.00573231628321987	1.64547246617062	22.3198714515265	35	388	regulation of actin filament-based process	biological_process	1	0.718501885926593
1128	GO:0002275	0.00579508325943801	1.53631647211414	31.2938403856454	46	544	myeloid cell activation involved in immune response	biological_process	1	0.619475433325197
1129	GO:0009308	0.00584433461177043	2.16604171185968	7.93851098018211	16	138	amine metabolic process	biological_process	1	1.11506102545486
1130	GO:0006067	0.00586148638699851	5.13914873713751	1.20803427959293	5	21	ethanol metabolic process	biological_process	1	2.36152940719764
1131	GO:0032332	0.00586148638699851	5.13914873713751	1.20803427959293	5	21	positive regulation of chondrocyte differentiation	biological_process	1	2.36152940719764
1132	GO:0036499	0.00586148638699851	5.13914873713751	1.20803427959293	5	21	PERK-mediated unfolded protein response	biological_process	1	2.36152940719764
1133	GO:0042402	0.00586148638699851	5.13914873713751	1.20803427959293	5	21	cellular biogenic amine catabolic process	biological_process	1	2.36152940719764
1134	GO:0043153	0.00586148638699851	5.13914873713751	1.20803427959293	5	21	entrainment of circadian clock by photoperiod	biological_process	1	2.36152940719764
1135	GO:0048245	0.00586148638699851	5.13914873713751	1.20803427959293	5	21	eosinophil chemotaxis	biological_process	1	2.36152940719764
1136	GO:1904469	0.00586148638699851	5.13914873713751	1.20803427959293	5	21	positive regulation of tumor necrosis factor secretion	biological_process	1	2.36152940719764
1137	GO:0051783	0.00593571787572149	1.96846480527695	10.814783074451	20	188	regulation of nuclear division	biological_process	1	0.977070918386555
1138	GO:0030217	0.00601514745496739	1.83915343915344	13.8061060524906	24	240	T cell differentiation	biological_process	1	0.879041847705965
1139	GO:0006520	0.00608372364390357	1.67934109186326	20.0188537761114	32	348	cellular amino acid metabolic process	biological_process	1	0.74789528659522
1140	GO:0031331	0.00613818800521944	1.6637351856556	20.8242099625067	33	362	positive regulation of cellular catabolic process	biological_process	1	0.734425820050702
1141	GO:0006986	0.0061740594609641	2.00042865336433	10.1244777718265	19	176	response to unfolded protein	biological_process	1	1.00030917491045
1142	GO:0050796	0.0061740594609641	2.00042865336433	10.1244777718265	19	176	regulation of insulin secretion	biological_process	1	1.00030917491045
1143	GO:0090316	0.0061740594609641	2.00042865336433	10.1244777718265	19	176	positive regulation of intracellular protein transport	biological_process	1	1.00030917491045
1144	GO:0007059	0.00618364503069973	1.70883201011178	18.4656668452062	30	321	chromosome segregation	biological_process	1	0.77301057718316
1145	GO:0032506	0.00623217696245346	3.60086691658857	2.24349223352973	7	39	cytokinetic process	biological_process	1	1.84834428035972
1146	GO:0072529	0.00623217696245346	3.60086691658857	2.24349223352973	7	39	pyrimidine-containing compound catabolic process	biological_process	1	1.84834428035972
1147	GO:1905521	0.00623217696245346	3.60086691658857	2.24349223352973	7	39	regulation of macrophage migration	biological_process	1	1.84834428035972
1148	GO:0070527	0.00624917007370587	2.96552112676056	3.39400107123728	9	59	platelet aggregation	biological_process	1	1.56828564977314
1149	GO:0072413	0.00624917007370587	2.96552112676056	3.39400107123728	9	59	signal transduction involved in mitotic cell cycle checkpoint	biological_process	1	1.56828564977314
1150	GO:1902402	0.00624917007370587	2.96552112676056	3.39400107123728	9	59	signal transduction involved in mitotic DNA damage checkpoint	biological_process	1	1.56828564977314
1151	GO:1902403	0.00624917007370587	2.96552112676056	3.39400107123728	9	59	signal transduction involved in mitotic DNA integrity checkpoint	biological_process	1	1.56828564977314
1152	GO:2000351	0.00624917007370587	2.96552112676056	3.39400107123728	9	59	regulation of endothelial cell apoptotic process	biological_process	1	1.56828564977314
1153	GO:0002700	0.00626238459753312	2.1483086664515	7.99603642206749	16	139	regulation of production of molecular mediator of immune response	biological_process	1	1.10320129293525
1154	GO:0045580	0.00626238459753312	2.1483086664515	7.99603642206749	16	139	regulation of T cell differentiation	biological_process	1	1.10320129293525
1155	GO:0032963	0.00626685893215082	2.28778255184009	6.61542581681843	14	115	collagen metabolic process	biological_process	1	1.19394993398246
1156	GO:0046660	0.00626685893215082	2.28778255184009	6.61542581681843	14	115	female sex differentiation	biological_process	1	1.19394993398246
1157	GO:0043620	0.00630614630118663	2.21114933225415	7.30573111944296	15	127	regulation of DNA-templated transcription in response to stress	biological_process	1	1.14479646234425
1158	GO:0046887	0.00630614630118663	2.21114933225415	7.30573111944296	15	127	positive regulation of hormone secretion	biological_process	1	1.14479646234425
1159	GO:0009895	0.00634927709335491	1.72246402908542	17.7178361006963	29	308	negative regulation of catabolic process	biological_process	1	0.78447385485877
1160	GO:1904894	0.00637375326391746	2.47401129943503	5.29234065345474	12	92	positive regulation of receptor signaling pathway via STAT	biological_process	1	1.30685208948229
1161	GO:0007088	0.00638904533940291	2.03728206724782	9.43417246920193	18	164	regulation of mitotic nuclear division	biological_process	1	1.02664573918822
1162	GO:0030111	0.00639177781606079	1.65859750240154	20.8817354043921	33	363	regulation of Wnt signaling pathway	biological_process	1	0.729963824966746
1163	GO:0036230	0.00641614098876566	1.55021870811776	28.9928227102303	43	504	granulocyte activation	biological_process	1	0.632471768311188
1164	GO:0003254	0.00642505075096009	3.21328879330069	2.8187466523835	8	49	regulation of membrane depolarization	biological_process	1	1.68405064839086
1165	GO:0008347	0.00642505075096009	3.21328879330069	2.8187466523835	8	49	glial cell migration	biological_process	1	1.68405064839086
1166	GO:0097300	0.00642505075096009	3.21328879330069	2.8187466523835	8	49	programmed necrotic cell death	biological_process	1	1.68405064839086
1167	GO:2001238	0.00642505075096009	3.21328879330069	2.8187466523835	8	49	positive regulation of extrinsic apoptotic signaling pathway	biological_process	1	1.68405064839086
1168	GO:0048147	0.00645224407170801	4.11329588014981	1.72576325656133	6	30	negative regulation of fibroblast proliferation	biological_process	1	2.04029485240521
1169	GO:0071549	0.00645224407170801	4.11329588014981	1.72576325656133	6	30	cellular response to dexamethasone stimulus	biological_process	1	2.04029485240521
1170	GO:0090314	0.00645224407170801	4.11329588014981	1.72576325656133	6	30	positive regulation of protein targeting to membrane	biological_process	1	2.04029485240521
1171	GO:0051493	0.00647875897278741	1.53312144529943	30.6610605249063	45	533	regulation of cytoskeleton organization	biological_process	1	0.616471983749154
1172	GO:0034121	0.00650474935080993	2.7468671679198	4.02678093197643	10	70	regulation of toll-like receptor signaling pathway	biological_process	1	1.45778714673818
1173	GO:0050768	0.006506457957682	1.73735507479895	16.9700053561864	28	295	negative regulation of neurogenesis	biological_process	1	0.796892637353174
1174	GO:0034109	0.0065206383785388	2.59086144335439	4.65956079271559	11	81	homotypic cell-cell adhesion	biological_process	1	1.37343186371156
1175	GO:0048469	0.00655512104364651	1.98765372847801	10.1820032137118	19	177	cell maturation	biological_process	1	0.991066445169876
1176	GO:0001890	0.00657018681982142	2.08022004975647	8.7438671665774	17	152	placenta development	biological_process	1	1.05673614754945
1177	GO:0001523	0.00663722986187522	2.3569408913424	5.98264595607927	13	104	retinoid metabolic process	biological_process	1	1.2369155783435
1178	GO:0046822	0.00663722986187522	2.3569408913424	5.98264595607927	13	104	regulation of nucleocytoplasmic transport	biological_process	1	1.2369155783435
1179	GO:1901293	0.00665265407967758	1.75368279116804	16.2221746116765	27	282	nucleoside phosphate biosynthetic process	biological_process	1	0.810387814490052
1180	GO:0010595	0.0067746423177866	2.1914562912081	7.36325656132833	15	128	positive regulation of endothelial cell migration	biological_process	1	1.13188990446779
1181	GO:0055114	0.00678966257979679	1.37932661865554	58.1006963042314	77	1010	oxidation-reduction process	biological_process	1	0.463964121333265
1182	GO:0050680	0.00679771998957566	2.02330705009276	9.49169791108731	18	165	negative regulation of epithelial cell proliferation	biological_process	1	1.01671527492927
1183	GO:2001242	0.00679771998957566	2.02330705009276	9.49169791108731	18	165	regulation of intrinsic apoptotic signaling pathway	biological_process	1	1.01671527492927
1184	GO:0043405	0.00682070068662565	1.67938763872439	19.3860739153723	31	337	regulation of MAP kinase activity	biological_process	1	0.747935273704102
1185	GO:0002834	0.00684861362391978	6.57420560747664	0.805356186395287	4	14	regulation of response to tumor cell	biological_process	1	2.71681657723483
1186	GO:0002837	0.00684861362391978	6.57420560747664	0.805356186395287	4	14	regulation of immune response to tumor cell	biological_process	1	2.71681657723483
1187	GO:0045953	0.00684861362391978	6.57420560747664	0.805356186395287	4	14	negative regulation of natural killer cell mediated cytotoxicity	biological_process	1	2.71681657723483
1188	GO:0046131	0.00684861362391978	6.57420560747664	0.805356186395287	4	14	pyrimidine ribonucleoside metabolic process	biological_process	1	2.71681657723483
1189	GO:0060009	0.00684861362391978	6.57420560747664	0.805356186395287	4	14	Sertoli cell development	biological_process	1	2.71681657723483
1190	GO:0070234	0.00684861362391978	6.57420560747664	0.805356186395287	4	14	positive regulation of T cell apoptotic process	biological_process	1	2.71681657723483
1191	GO:0090231	0.00684861362391978	6.57420560747664	0.805356186395287	4	14	regulation of spindle checkpoint	biological_process	1	2.71681657723483
1192	GO:0090266	0.00684861362391978	6.57420560747664	0.805356186395287	4	14	regulation of mitotic cell cycle spindle assembly checkpoint	biological_process	1	2.71681657723483
1193	GO:0097202	0.00684861362391978	6.57420560747664	0.805356186395287	4	14	activation of cysteine-type endopeptidase activity	biological_process	1	2.71681657723483
1194	GO:1903504	0.00684861362391978	6.57420560747664	0.805356186395287	4	14	regulation of mitotic spindle checkpoint	biological_process	1	2.71681657723483
1195	GO:2000345	0.00684861362391978	6.57420560747664	0.805356186395287	4	14	regulation of hepatocyte proliferation	biological_process	1	2.71681657723483
1196	GO:1903827	0.00691648400031075	1.52668530969239	30.776111408677	45	535	regulation of cellular protein localization	biological_process	1	0.610402715092244
1197	GO:0010972	0.0069457061052293	2.44332845086141	5.34986609534012	12	93	negative regulation of G2/M transition of mitotic cell cycle	biological_process	1	1.2888478147218
1198	GO:0046634	0.0069457061052293	2.44332845086141	5.34986609534012	12	93	regulation of alpha-beta T cell activation	biological_process	1	1.2888478147218
1199	GO:0072080	0.0069457061052293	2.44332845086141	5.34986609534012	12	93	nephron tubule development	biological_process	1	1.2888478147218
1200	GO:1901184	0.0069457061052293	2.44332845086141	5.34986609534012	12	93	regulation of ERBB signaling pathway	biological_process	1	1.2888478147218
1201	GO:0051258	0.00696458543808115	1.74673173352436	16.2797000535619	27	283	protein polymerization	biological_process	1	0.804658053341857
1202	GO:0030168	0.00700751212158095	2.06480605487228	8.80139260846278	17	153	platelet activation	biological_process	1	1.04600627713412
1203	GO:0071478	0.00705191666197252	1.93359743444633	10.9873594001071	20	191	cellular response to radiation	biological_process	1	0.951287464007398
1204	GO:0031396	0.00709679710527106	1.89763828561643	11.735190144617	21	204	regulation of protein ubiquitination	biological_process	1	0.924205022243479
1205	GO:0031344	0.00714082393338859	1.46075443761514	39.2323513658275	55	682	regulation of cell projection organization	biological_process	1	0.546713672042237
1206	GO:0034644	0.00715018204216896	2.5542246896241	4.71708623460096	11	82	cellular response to UV	biological_process	1	1.35288544138686
1207	GO:0002369	0.00718737336278049	3.49155093578711	2.3010176754151	7	40	T cell cytokine production	biological_process	1	1.8038680193415
1208	GO:0071548	0.00718737336278049	3.49155093578711	2.3010176754151	7	40	response to dexamethasone	biological_process	1	1.8038680193415
1209	GO:0002244	0.00722733691385203	2.00952088452088	9.54922335297268	18	166	hematopoietic progenitor cell differentiation	biological_process	1	1.00685157109566
1210	GO:0006085	0.00723210358624235	4.83657073680735	1.26555972147831	5	22	acetyl-CoA biosynthetic process	biological_process	1	2.27398449904885
1211	GO:0010884	0.00723210358624235	4.83657073680735	1.26555972147831	5	22	positive regulation of lipid storage	biological_process	1	2.27398449904885
1212	GO:0032069	0.00723210358624235	4.83657073680735	1.26555972147831	5	22	regulation of nuclease activity	biological_process	1	2.27398449904885
1213	GO:0032469	0.00723210358624235	4.83657073680735	1.26555972147831	5	22	endoplasmic reticulum calcium ion homeostasis	biological_process	1	2.27398449904885
1214	GO:0045649	0.00723210358624235	4.83657073680735	1.26555972147831	5	22	regulation of macrophage differentiation	biological_process	1	2.27398449904885
1215	GO:0071359	0.00723210358624235	4.83657073680735	1.26555972147831	5	22	cellular response to dsRNA	biological_process	1	2.27398449904885
1216	GO:0072643	0.00723210358624235	4.83657073680735	1.26555972147831	5	22	interferon-gamma secretion	biological_process	1	2.27398449904885
1217	GO:0090189	0.00723210358624235	4.83657073680735	1.26555972147831	5	22	regulation of branching involved in ureteric bud morphogenesis	biological_process	1	2.27398449904885
1218	GO:0044106	0.00727062944130692	2.17210874211023	7.42078200321371	15	129	cellular amine metabolic process	biological_process	1	1.11909633047935
1219	GO:0009409	0.0072724829016805	3.13660323416421	2.87627209426888	8	50	response to cold	biological_process	1	1.64920304645729
1220	GO:0032608	0.0072724829016805	3.13660323416421	2.87627209426888	8	50	interferon-beta production	biological_process	1	1.64920304645729
1221	GO:0034656	0.0072724829016805	3.13660323416421	2.87627209426888	8	50	nucleobase-containing small molecule catabolic process	biological_process	1	1.64920304645729
1222	GO:0002761	0.00728517400327157	2.24310313244184	6.73047670058918	14	117	regulation of myeloid leukocyte differentiation	biological_process	1	1.16549595356813
1223	GO:0051188	0.00742893868029973	1.82941154944009	13.2883770755222	23	231	cofactor biosynthetic process	biological_process	1	0.871379664231828
1224	GO:0003006	0.0075686630605344	1.38086480446927	55.7421531869309	74	969	developmental process involved in reproduction	biological_process	1	0.465572077402233
1225	GO:0043406	0.00759283438960724	1.77596075559392	14.8415640064274	25	258	positive regulation of MAP kinase activity	biological_process	1	0.828599701994561
1226	GO:0006820	0.00760218083207851	1.47173076667066	36.8162828066417	52	640	anion transport	biological_process	1	0.557513773898211
1227	GO:0043269	0.00760361495765839	1.45036008151867	40.210283877879	56	699	regulation of ion transport	biological_process	1	0.536411123225884
1228	GO:0019048	0.00761924862148057	3.9485393258427	1.78328869844671	6	31	modulation by virus of host process	biological_process	1	1.98131905908955
1229	GO:0008152	0.00773419698173432	1.18233915598724	720.56368505624	757	12526	metabolic process	biological_process	1	0.241643934395395
1230	GO:0010720	0.00774499118275492	1.50825025518231	31.8115693626138	46	553	positive regulation of cell development	biological_process	1	0.592875826455403
1231	GO:0002286	0.00777376340690559	2.30599049385344	6.09769683985003	13	106	T cell activation involved in immune response	biological_process	1	1.20538656567885
1232	GO:0003170	0.00778790224857372	2.85113759479957	3.50905195500803	9	61	heart valve development	biological_process	1	1.51153766486161
1233	GO:0050701	0.00778790224857372	2.85113759479957	3.50905195500803	9	61	interleukin-1 secretion	biological_process	1	1.51153766486161
1234	GO:0010565	0.00781464248581152	1.95028112213358	10.354579539368	19	180	regulation of cellular ketone metabolic process	biological_process	1	0.963682095398488
1235	GO:0007219	0.00788685780417879	1.91102433887969	11.1024102838779	20	193	Notch signaling pathway	biological_process	1	0.934346152652063
1236	GO:0045664	0.00789122230190835	1.46286036354304	37.7366898768077	53	656	regulation of neuron differentiation	biological_process	1	0.548792064460369
1237	GO:0046677	0.00797357319299345	1.67372963349975	18.8108194965185	30	327	response to antibiotic	biological_process	1	0.743066500462099
1238	GO:0042180	0.00809887577983437	1.78882882882883	14.1512587038029	24	246	cellular ketone metabolic process	biological_process	1	0.839015344005526
1239	GO:0048872	0.00809887577983437	1.78882882882883	14.1512587038029	24	246	homeostasis of number of cells	biological_process	1	0.839015344005526
1240	GO:0071706	0.00815244679014191	1.9825	9.66427423674344	18	168	tumor necrosis factor superfamily cytokine production	biological_process	1	0.987320865929254
1241	GO:0000731	0.008201455497648	3.06348444522012	2.93379753615426	8	51	DNA synthesis involved in DNA repair	biological_process	1	1.61517352607915
1242	GO:0042102	0.00821035156271008	2.38418079096045	5.46491697911087	12	95	positive regulation of T cell proliferation	biological_process	1	1.25349363862419
1243	GO:0061326	0.00821035156271008	2.38418079096045	5.46491697911087	12	95	renal tubule development	biological_process	1	1.25349363862419
1244	GO:0009416	0.00822571629249449	1.68561739276421	18.0629887520086	29	314	response to light stimulus	biological_process	1	0.753277105554765
1245	GO:0007520	0.00824677245841647	3.38866530679751	2.35854311730048	7	41	myoblast fusion	biological_process	1	1.76071715111275
1246	GO:0019985	0.00824677245841647	3.38866530679751	2.35854311730048	7	41	translesion synthesis	biological_process	1	1.76071715111275
1247	GO:0002285	0.00827554031525136	1.9381311801533	10.4121049812533	19	181	lymphocyte activation involved in immune response	biological_process	1	0.954666221192518
1248	GO:0055080	0.00832661572854199	1.43326362765485	42.1086234600964	58	732	cation homeostasis	biological_process	1	0.519303996431681
1249	GO:0005996	0.00833572302823126	1.71946219969143	16.5098018211034	27	287	monosaccharide metabolic process	biological_process	1	0.781957400297879
1250	GO:0016567	0.00837675580208893	1.40760207946916	47.2859132297804	64	822	protein ubiquitination	biological_process	1	0.493239550514246
1251	GO:0032386	0.00842342933230033	1.62348745927364	21.2844134975897	33	370	regulation of intracellular transport	biological_process	1	0.699096240482573
1252	GO:0010769	0.00847245857127945	1.69858312496936	17.3151580074987	28	301	regulation of cell morphogenesis involved in differentiation	biological_process	1	0.764331822306963
1253	GO:0097237	0.00849765633302755	1.78070467648943	14.2087841456883	24	247	cellular response to toxic substance	biological_process	1	0.832448270458277
1254	GO:1903362	0.00849765633302755	1.78070467648943	14.2087841456883	24	247	regulation of cellular protein catabolic process	biological_process	1	0.832448270458277
1255	GO:0010958	0.00854470406816182	9.85490196078431	0.460203535083021	3	8	regulation of amino acid import across plasma membrane	biological_process	1	3.3008415190218
1256	GO:0018243	0.00854470406816182	9.85490196078431	0.460203535083021	3	8	protein O-linked glycosylation via threonine	biological_process	1	3.3008415190218
1257	GO:0023035	0.00854470406816182	9.85490196078431	0.460203535083021	3	8	CD40 signaling pathway	biological_process	1	3.3008415190218
1258	GO:0045136	0.00854470406816182	9.85490196078431	0.460203535083021	3	8	development of secondary sexual characteristics	biological_process	1	3.3008415190218
1259	GO:0052040	0.00854470406816182	9.85490196078431	0.460203535083021	3	8	modulation by symbiont of host programmed cell death	biological_process	1	3.3008415190218
1260	GO:0061043	0.00854470406816182	9.85490196078431	0.460203535083021	3	8	regulation of vascular wound healing	biological_process	1	3.3008415190218
1261	GO:0072282	0.00854470406816182	9.85490196078431	0.460203535083021	3	8	metanephric nephron tubule morphogenesis	biological_process	1	3.3008415190218
1262	GO:0072497	0.00854470406816182	9.85490196078431	0.460203535083021	3	8	mesenchymal stem cell differentiation	biological_process	1	3.3008415190218
1263	GO:1901724	0.00854470406816182	9.85490196078431	0.460203535083021	3	8	positive regulation of cell proliferation involved in kidney development	biological_process	1	3.3008415190218
1264	GO:1903789	0.00854470406816182	9.85490196078431	0.460203535083021	3	8	regulation of amino acid transmembrane transport	biological_process	1	3.3008415190218
1265	GO:1903961	0.00854470406816182	9.85490196078431	0.460203535083021	3	8	positive regulation of anion transmembrane transport	biological_process	1	3.3008415190218
1266	GO:2000347	0.00854470406816182	9.85490196078431	0.460203535083021	3	8	positive regulation of hepatocyte proliferation	biological_process	1	3.3008415190218
1267	GO:0045445	0.00855078246168212	2.48396242219616	4.83213711837172	11	84	myoblast differentiation	biological_process	1	1.31264334838878
1268	GO:0002260	0.00865783473082368	2.79718309859155	3.56657739689341	9	62	lymphocyte homeostasis	biological_process	1	1.48397469313633
1269	GO:0002753	0.00865783473082368	2.79718309859155	3.56657739689341	9	62	cytoplasmic pattern recognition receptor signaling pathway	biological_process	1	1.48397469313633
1270	GO:0046635	0.00865783473082368	2.79718309859155	3.56657739689341	9	62	positive regulation of alpha-beta T cell activation	biological_process	1	1.48397469313633
1271	GO:0032956	0.00871164210980814	1.64652014652015	19.7312265666845	31	343	regulation of actin cytoskeleton organization	biological_process	1	0.719420164594595
1272	GO:1901653	0.00874500736685745	1.60620753889985	22.1472951258704	34	385	cellular response to peptide	biological_process	1	0.68365831626554
1273	GO:0002347	0.00881127130873022	4.56761251429165	1.32308516336369	5	23	response to tumor cell	biological_process	1	2.19144026728983
1274	GO:0009226	0.00881127130873022	4.56761251429165	1.32308516336369	5	23	nucleotide-sugar biosynthetic process	biological_process	1	2.19144026728983
1275	GO:0009310	0.00881127130873022	4.56761251429165	1.32308516336369	5	23	amine catabolic process	biological_process	1	2.19144026728983
1276	GO:0062149	0.00881127130873022	4.56761251429165	1.32308516336369	5	23	detection of stimulus involved in sensory perception of pain	biological_process	1	2.19144026728983
1277	GO:0089718	0.00881127130873022	4.56761251429165	1.32308516336369	5	23	amino acid import across plasma membrane	biological_process	1	2.19144026728983
1278	GO:0097205	0.00881127130873022	4.56761251429165	1.32308516336369	5	23	renal filtration	biological_process	1	2.19144026728983
1279	GO:0051249	0.00887907856101209	1.533258330935	27.8998393144081	41	485	regulation of lymphocyte activation	biological_process	1	0.616600789860691
1280	GO:0032755	0.00890669394218562	2.35566316922249	5.52244242099625	12	96	positive regulation of interleukin-6 production	biological_process	1	1.23613326631919
1281	GO:0048010	0.00890669394218562	2.35566316922249	5.52244242099625	12	96	vascular endothelial growth factor receptor signaling pathway	biological_process	1	1.23613326631919
1282	GO:0090277	0.00890669394218562	2.35566316922249	5.52244242099625	12	96	positive regulation of peptide hormone secretion	biological_process	1	1.23613326631919
1283	GO:0071383	0.00891232132719351	1.77265306122449	14.2663095875736	24	248	cellular response to steroid hormone stimulus	biological_process	1	0.82591020356396
1284	GO:0002716	0.00891953549283775	5.97621070518267	0.862881628280664	4	15	negative regulation of natural killer cell mediated immunity	biological_process	1	2.57923101458686
1285	GO:0034111	0.00891953549283775	5.97621070518267	0.862881628280664	4	15	negative regulation of homotypic cell-cell adhesion	biological_process	1	2.57923101458686
1286	GO:0050961	0.00891953549283775	5.97621070518267	0.862881628280664	4	15	detection of temperature stimulus involved in sensory perception	biological_process	1	2.57923101458686
1287	GO:0050965	0.00891953549283775	5.97621070518267	0.862881628280664	4	15	detection of temperature stimulus involved in sensory perception of pain	biological_process	1	2.57923101458686
1288	GO:0060339	0.00891953549283775	5.97621070518267	0.862881628280664	4	15	negative regulation of type I interferon-mediated signaling pathway	biological_process	1	2.57923101458686
1289	GO:1902187	0.00891953549283775	5.97621070518267	0.862881628280664	4	15	negative regulation of viral release from host cell	biological_process	1	2.57923101458686
1290	GO:2001185	0.00891953549283775	5.97621070518267	0.862881628280664	4	15	regulation of CD8-positive, alpha-beta T cell activation	biological_process	1	2.57923101458686
1291	GO:0003176	0.00893094936736425	3.79645635263613	1.84081414033208	6	32	aortic valve development	biological_process	1	1.92465342178825
1292	GO:0042573	0.00893094936736425	3.79645635263613	1.84081414033208	6	32	retinoic acid metabolic process	biological_process	1	1.92465342178825
1293	GO:0045589	0.00893094936736425	3.79645635263613	1.84081414033208	6	32	regulation of regulatory T cell differentiation	biological_process	1	1.92465342178825
1294	GO:0051385	0.00893094936736425	3.79645635263613	1.84081414033208	6	32	response to mineralocorticoid	biological_process	1	1.92465342178825
1295	GO:1904467	0.00893094936736425	3.79645635263613	1.84081414033208	6	32	regulation of tumor necrosis factor secretion	biological_process	1	1.92465342178825
1296	GO:0042177	0.00893473956300385	2.11605045882666	7.59335832886984	15	132	negative regulation of protein catabolic process	biological_process	1	1.08137403001859
1297	GO:0051961	0.0089445659729374	1.67367754197023	18.1780396357793	29	316	negative regulation of nervous system development	biological_process	1	0.743021598729276
1298	GO:0007507	0.00898945117201789	1.48049778124966	33.7674343867167	48	587	heart development	biological_process	1	0.566082328419884
1299	GO:0002698	0.00905480747924905	2.17924528301887	6.90305302624531	14	120	negative regulation of immune effector process	biological_process	1	1.12382858685286
1300	GO:0003014	0.00905480747924905	2.17924528301887	6.90305302624531	14	120	renal system process	biological_process	1	1.12382858685286
1301	GO:0006721	0.00905480747924905	2.17924528301887	6.90305302624531	14	120	terpenoid metabolic process	biological_process	1	1.12382858685286
1302	GO:0060071	0.00905848589263834	2.25718537625874	6.21274772362078	13	108	Wnt signaling pathway, planar cell polarity pathway	biological_process	1	1.17452490786372
1303	GO:0010721	0.00906530236269247	1.64116474044214	19.7887520085699	31	344	negative regulation of cell development	biological_process	1	0.714720064134877
1304	GO:0060627	0.00920694919637921	1.49836115379447	31.2938403856454	45	544	regulation of vesicle-mediated transport	biological_process	1	0.583385402161193
1305	GO:0071900	0.00921466437935754	1.51311874270496	29.6256025709695	43	515	regulation of protein serine/threonine kinase activity	biological_process	1	0.597525208169068
1306	GO:0032330	0.00921657086712381	2.99368923759168	2.99132297803964	8	52	regulation of chondrocyte differentiation	biological_process	1	1.58192446900672
1307	GO:0043254	0.00925934876472887	1.56590833054533	24.678414568827	37	429	regulation of protein-containing complex assembly	biological_process	1	0.646999758645165
1308	GO:0062012	0.00925934876472887	1.56590833054533	24.678414568827	37	429	regulation of small molecule metabolic process	biological_process	1	0.646999758645165
1309	GO:0006509	0.00941670235821927	3.29165885660731	2.41606855918586	7	42	membrane protein ectodomain proteolysis	biological_process	1	1.71881482440361
1310	GO:0033048	0.00941670235821927	3.29165885660731	2.41606855918586	7	42	negative regulation of mitotic sister chromatid segregation	biological_process	1	1.71881482440361
1311	GO:0046688	0.00941670235821927	3.29165885660731	2.41606855918586	7	42	response to copper ion	biological_process	1	1.71881482440361
1312	GO:0009057	0.00942252087676542	1.30663116500732	80.3055168719872	101	1396	macromolecule catabolic process	biological_process	1	0.385851955585897
1313	GO:0001550	0.00953909527640238	32.8264925373134	0.172576325656133	2	3	ovarian cumulus expansion	biological_process	1	5.03678870317925
1314	GO:0001798	0.00953909527640238	32.8264925373134	0.172576325656133	2	3	positive regulation of type IIa hypersensitivity	biological_process	1	5.03678870317925
1315	GO:0002019	0.00953909527640238	32.8264925373134	0.172576325656133	2	3	regulation of renal output by angiotensin	biological_process	1	5.03678870317925
1316	GO:0002266	0.00953909527640238	32.8264925373134	0.172576325656133	2	3	follicular dendritic cell activation	biological_process	1	5.03678870317925
1317	GO:0002519	0.00953909527640238	32.8264925373134	0.172576325656133	2	3	natural killer cell tolerance induction	biological_process	1	5.03678870317925
1318	GO:0002894	0.00953909527640238	32.8264925373134	0.172576325656133	2	3	positive regulation of type II hypersensitivity	biological_process	1	5.03678870317925
1319	GO:0006083	0.00953909527640238	32.8264925373134	0.172576325656133	2	3	acetate metabolic process	biological_process	1	5.03678870317925
1320	GO:0006203	0.00953909527640238	32.8264925373134	0.172576325656133	2	3	dGTP catabolic process	biological_process	1	5.03678870317925
1321	GO:0030382	0.00953909527640238	32.8264925373134	0.172576325656133	2	3	sperm mitochondrion organization	biological_process	1	5.03678870317925
1322	GO:0032804	0.00953909527640238	32.8264925373134	0.172576325656133	2	3	negative regulation of low-density lipoprotein particle receptor catabolic process	biological_process	1	5.03678870317925
1323	GO:0044111	0.00953909527640238	32.8264925373134	0.172576325656133	2	3	development involved in symbiotic interaction	biological_process	1	5.03678870317925
1324	GO:0046967	0.00953909527640238	32.8264925373134	0.172576325656133	2	3	cytosol to endoplasmic reticulum transport	biological_process	1	5.03678870317925
1325	GO:0048165	0.00953909527640238	32.8264925373134	0.172576325656133	2	3	fused antrum stage	biological_process	1	5.03678870317925
1326	GO:0070235	0.00953909527640238	32.8264925373134	0.172576325656133	2	3	regulation of activation-induced cell death of T cells	biological_process	1	5.03678870317925
1327	GO:0072034	0.00953909527640238	32.8264925373134	0.172576325656133	2	3	renal vesicle induction	biological_process	1	5.03678870317925
1328	GO:0072061	0.00953909527640238	32.8264925373134	0.172576325656133	2	3	inner medullary collecting duct development	biological_process	1	5.03678870317925
1329	GO:0086047	0.00953909527640238	32.8264925373134	0.172576325656133	2	3	membrane depolarization during Purkinje myocyte cell action potential	biological_process	1	5.03678870317925
1330	GO:1900369	0.00953909527640238	32.8264925373134	0.172576325656133	2	3	negative regulation of RNA interference	biological_process	1	5.03678870317925
1331	GO:1901329	0.00953909527640238	32.8264925373134	0.172576325656133	2	3	regulation of odontoblast differentiation	biological_process	1	5.03678870317925
1332	GO:1901664	0.00953909527640238	32.8264925373134	0.172576325656133	2	3	regulation of NAD+ ADP-ribosyltransferase activity	biological_process	1	5.03678870317925
1333	GO:1901666	0.00953909527640238	32.8264925373134	0.172576325656133	2	3	positive regulation of NAD+ ADP-ribosyltransferase activity	biological_process	1	5.03678870317925
1334	GO:1902990	0.00953909527640238	32.8264925373134	0.172576325656133	2	3	mitotic telomere maintenance via semi-conservative replication	biological_process	1	5.03678870317925
1335	GO:1903027	0.00953909527640238	32.8264925373134	0.172576325656133	2	3	regulation of opsonization	biological_process	1	5.03678870317925
1336	GO:1904184	0.00953909527640238	32.8264925373134	0.172576325656133	2	3	positive regulation of pyruvate dehydrogenase activity	biological_process	1	5.03678870317925
1337	GO:1904761	0.00953909527640238	32.8264925373134	0.172576325656133	2	3	negative regulation of myofibroblast differentiation	biological_process	1	5.03678870317925
1338	GO:2000097	0.00953909527640238	32.8264925373134	0.172576325656133	2	3	regulation of smooth muscle cell-matrix adhesion	biological_process	1	5.03678870317925
1339	GO:2000625	0.00953909527640238	32.8264925373134	0.172576325656133	2	3	regulation of miRNA catabolic process	biological_process	1	5.03678870317925
1340	GO:2001190	0.00953909527640238	32.8264925373134	0.172576325656133	2	3	positive regulation of T cell activation via T cell receptor contact with antigen bound to MHC molecule on antigen presenting cell	biological_process	1	5.03678870317925
1341	GO:0055076	0.00955197140994831	2.09799779132856	7.65088377075522	15	133	transition metal ion homeostasis	biological_process	1	1.06901315911585
1342	GO:0043367	0.00958948316952746	2.57460056390977	4.25688269951794	10	74	CD4-positive, alpha-beta T cell differentiation	biological_process	1	1.36434862291083
1343	GO:0046686	0.00959948068083216	2.7452269170579	3.62410283877879	9	63	response to cadmium ion	biological_process	1	1.45692540554511
1344	GO:0001657	0.00964818418720872	2.32781655034895	5.57996786288163	12	97	ureteric bud development	biological_process	1	1.2189773673827
1345	GO:0005975	0.00971030721873509	1.46115375109842	35.6082485270487	50	619	carbohydrate metabolic process	biological_process	1	0.547107994894613
1346	GO:0050707	0.00974599238612754	1.83676268861454	12.0803427959293	21	210	regulation of cytokine secretion	biological_process	1	0.877165240997373
1347	GO:0065003	0.00980110861428917	1.26295295980645	109.528441349759	133	1904	protein-containing complex assembly	biological_process	1	0.336800905223805
1348	GO:0061024	0.00989291951756244	1.38419292954277	50.27723620782	67	874	membrane organization	biological_process	1	0.469045040587503
1349	GO:0042542	0.00990992239617361	2.03181619892395	8.39871451526513	16	146	response to hydrogen peroxide	biological_process	1	1.02276989970144
1350	GO:1904892	0.00990992239617361	2.03181619892395	8.39871451526513	16	146	regulation of receptor signaling pathway via STAT	biological_process	1	1.02276989970144
1351	GO:0034645	0.0101034286940049	1.17875757173197	281.702088912694	315	4897	cellular macromolecule biosynthetic process	biological_process	1	0.237267038060568
1352	GO:0042058	0.0101549124837693	2.41744747569771	4.94718800214247	11	86	regulation of epidermal growth factor receptor signaling pathway	biological_process	1	1.27348454435625
1353	GO:0032147	0.0101717596396848	1.64001745002086	19.1559721478307	30	333	activation of protein kinase activity	biological_process	1	0.713711165407158
1354	GO:0032355	0.0102024084887225	2.0802485300069	7.7084092126406	15	134	response to estradiol	biological_process	1	1.05675589932272
1355	GO:0045661	0.0103224300215646	2.92699603919116	3.04884841992501	8	53	regulation of myoblast differentiation	biological_process	1	1.54942079349414
1356	GO:0050702	0.0103224300215646	2.92699603919116	3.04884841992501	8	53	interleukin-1 beta secretion	biological_process	1	1.54942079349414
1357	GO:0050704	0.0103224300215646	2.92699603919116	3.04884841992501	8	53	regulation of interleukin-1 secretion	biological_process	1	1.54942079349414
1358	GO:0009164	0.0103964750503886	3.65563878485227	1.89833958221746	6	33	nucleoside catabolic process	biological_process	1	1.87012352415756
1359	GO:0033028	0.0103964750503886	3.65563878485227	1.89833958221746	6	33	myeloid cell apoptotic process	biological_process	1	1.87012352415756
1360	GO:0060603	0.0103964750503886	3.65563878485227	1.89833958221746	6	33	mammary gland duct morphogenesis	biological_process	1	1.87012352415756
1361	GO:1903844	0.0104114478867538	2.13864430468204	7.01810391001607	14	122	regulation of cellular response to transforming growth factor beta stimulus	biological_process	1	1.09669655611548
1362	GO:0031341	0.010436694929245	2.30061752726317	5.63749330476701	12	98	regulation of cell killing	biological_process	1	1.20202115853582
1363	GO:0072163	0.010436694929245	2.30061752726317	5.63749330476701	12	98	mesonephric epithelium development	biological_process	1	1.20202115853582
1364	GO:0072164	0.010436694929245	2.30061752726317	5.63749330476701	12	98	mesonephric tubule development	biological_process	1	1.20202115853582
1365	GO:0016055	0.0104567438505325	1.50005297948471	29.855704338511	43	519	Wnt signaling pathway	biological_process	1	0.585013455314555
1366	GO:0001960	0.0105111401799318	2.53484673221515	4.31440814140332	10	75	negative regulation of cytokine-mediated signaling pathway	biological_process	1	1.34189851829059
1367	GO:0071236	0.0105459659027327	2.01619070982265	8.45623995715051	16	147	cellular response to antibiotic	biological_process	1	1.01163210863075
1368	GO:0071902	0.010582288529775	1.63452813067151	19.2134975897161	30	334	positive regulation of protein serine/threonine kinase activity	biological_process	1	0.708874206490952
1369	GO:0043299	0.0106014212654628	1.49130968892411	30.7185859667916	44	534	leukocyte degranulation	biological_process	1	0.576579882223255
1370	GO:0003181	0.0106133053178569	4.32696568361971	1.38061060524906	5	24	atrioventricular valve morphogenesis	biological_process	1	2.11335567905239
1371	GO:0042832	0.0106133053178569	4.32696568361971	1.38061060524906	5	24	defense response to protozoan	biological_process	1	2.11335567905239
1372	GO:0046426	0.0106133053178569	4.32696568361971	1.38061060524906	5	24	negative regulation of receptor signaling pathway via JAK-STAT	biological_process	1	2.11335567905239
1373	GO:0071677	0.0106133053178569	4.32696568361971	1.38061060524906	5	24	positive regulation of mononuclear cell migration	biological_process	1	2.11335567905239
1374	GO:0045669	0.0106163572767057	2.69516005121639	3.68162828066417	9	64	positive regulation of osteoblast differentiation	biological_process	1	1.43037094950465
1375	GO:0007160	0.010646293485113	1.79178295154433	12.94322442421	22	225	cell-matrix adhesion	biological_process	1	0.84139588644924
1376	GO:0060485	0.010662827071184	1.70065322994297	16.0495982860204	26	279	mesenchyme development	biological_process	1	0.766088999647365
1377	GO:0006753	0.0107320995422563	1.48306261280022	31.5814675950723	45	549	nucleoside phosphate metabolic process	biological_process	1	0.568579507616901
1378	GO:0044237	0.01095137844264	1.16304202413843	647.966577396893	684	11264	cellular metabolic process	biological_process	1	0.217903226579632
1379	GO:0007178	0.0110153971202968	1.61489293704059	20.0763792179968	31	349	transmembrane receptor protein serine/threonine kinase signaling pathway	biological_process	1	0.691438521377031
1380	GO:0198738	0.0111279807946599	1.49360210057263	29.9707552222817	43	521	cell-cell signaling by wnt	biological_process	1	0.578795861656117
1381	GO:0051928	0.0111468943959478	2.11890254457331	7.07562935190145	14	123	positive regulation of calcium ion transport	biological_process	1	1.08331723485777
1382	GO:0072527	0.0112741121901317	2.27404376907591	5.69501874665238	12	99	pyrimidine-containing compound metabolic process	biological_process	1	1.18526002240126
1383	GO:1902749	0.0113417868288885	1.80775166191833	12.2529191215854	21	213	regulation of cell cycle G2/M phase transition	biological_process	1	0.854196502572417
1384	GO:0002830	0.011359709780222	5.47788161993769	0.920407070166042	4	16	positive regulation of type 2 immune response	biological_process	1	2.45361808893957
1385	GO:0006957	0.011359709780222	5.47788161993769	0.920407070166042	4	16	complement activation, alternative pathway	biological_process	1	2.45361808893957
1386	GO:0033033	0.011359709780222	5.47788161993769	0.920407070166042	4	16	negative regulation of myeloid cell apoptotic process	biological_process	1	2.45361808893957
1387	GO:0033631	0.011359709780222	5.47788161993769	0.920407070166042	4	16	cell-cell adhesion mediated by integrin	biological_process	1	2.45361808893957
1388	GO:0050774	0.011359709780222	5.47788161993769	0.920407070166042	4	16	negative regulation of dendrite morphogenesis	biological_process	1	2.45361808893957
1389	GO:0072109	0.011359709780222	5.47788161993769	0.920407070166042	4	16	glomerular mesangium development	biological_process	1	2.45361808893957
1390	GO:0072189	0.011359709780222	5.47788161993769	0.920407070166042	4	16	ureter development	biological_process	1	2.45361808893957
1391	GO:0097067	0.011359709780222	5.47788161993769	0.920407070166042	4	16	cellular response to thyroid hormone stimulus	biological_process	1	2.45361808893957
1392	GO:1901201	0.011359709780222	5.47788161993769	0.920407070166042	4	16	regulation of extracellular matrix assembly	biological_process	1	2.45361808893957
1393	GO:0006826	0.0114985493716376	2.49629756208704	4.3719335832887	10	76	iron ion transport	biological_process	1	1.31978991567462
1394	GO:0007492	0.0114985493716376	2.49629756208704	4.3719335832887	10	76	endoderm development	biological_process	1	1.31978991567462
1395	GO:0072088	0.0114985493716376	2.49629756208704	4.3719335832887	10	76	nephron epithelium morphogenesis	biological_process	1	1.31978991567462
1396	GO:0002763	0.0115236153606286	2.86320254506893	3.10637386181039	8	54	positive regulation of myeloid leukocyte differentiation	biological_process	1	1.5176297312631
1397	GO:0055065	0.011618994150839	1.4338548613748	37.6791644349223	52	655	metal ion homeostasis	biological_process	1	0.519898997978442
1398	GO:0072577	0.0117119812608717	2.64688128772636	3.73915372254954	9	65	endothelial cell apoptotic process	biological_process	1	1.4042934916036
1399	GO:0000041	0.0119222575431715	2.09951972555746	7.13315479378682	14	124	transition metal ion transport	biological_process	1	1.07005934274794
1400	GO:0031668	0.0119672012345599	1.70189520099487	15.4168184252812	25	268	cellular response to extracellular stimulus	biological_process	1	0.767142201736003
1401	GO:0032088	0.0119806374673944	2.35438785109528	5.06223888591323	11	88	negative regulation of NF-kappaB transcription factor activity	biological_process	1	1.23535200294233
1402	GO:0070098	0.0119806374673944	2.35438785109528	5.06223888591323	11	88	chemokine-mediated signaling pathway	biological_process	1	1.23535200294233
1403	GO:0007094	0.0120247223999905	3.52487961476726	1.95586502410284	6	34	mitotic spindle assembly checkpoint	biological_process	1	1.8175739859812
1404	GO:0031577	0.0120247223999905	3.52487961476726	1.95586502410284	6	34	spindle checkpoint	biological_process	1	1.8175739859812
1405	GO:0045066	0.0120247223999905	3.52487961476726	1.95586502410284	6	34	regulatory T cell differentiation	biological_process	1	1.8175739859812
1406	GO:0060969	0.0120247223999905	3.52487961476726	1.95586502410284	6	34	negative regulation of gene silencing	biological_process	1	1.8175739859812
1407	GO:0071173	0.0120247223999905	3.52487961476726	1.95586502410284	6	34	spindle assembly checkpoint	biological_process	1	1.8175739859812
1408	GO:0071174	0.0120247223999905	3.52487961476726	1.95586502410284	6	34	mitotic spindle checkpoint	biological_process	1	1.8175739859812
1409	GO:0060537	0.0120355211838813	1.5554371469783	23.4703802892341	35	408	muscle tissue development	biological_process	1	0.637320098777943
1410	GO:0030833	0.0120930525232268	1.93564740808404	9.31912158543117	17	162	regulation of actin filament polymerization	biological_process	1	0.952816179401827
1411	GO:0033046	0.0121131755168869	3.11337673193343	2.53111944295661	7	44	negative regulation of sister chromatid segregation	biological_process	1	1.63848015965557
1412	GO:0070266	0.0121131755168869	3.11337673193343	2.53111944295661	7	44	necroptotic process	biological_process	1	1.63848015965557
1413	GO:0014902	0.0121225946814703	2.16549091289902	6.44284949116229	13	112	myotube differentiation	biological_process	1	1.1146941184027
1414	GO:0061640	0.0121623320583927	2.24807395993837	5.75254418853776	12	100	cytoskeleton-dependent cytokinesis	biological_process	1	1.16868949991875
1415	GO:0002695	0.0121651588056197	1.89334829183555	10.0669523299411	18	175	negative regulation of leukocyte activation	biological_process	1	0.920939827145274
1416	GO:0000022	0.0122738464357921	8.21195144724556	0.517728976968398	3	9	mitotic spindle elongation	biological_process	1	3.03772509760907
1417	GO:0002158	0.0122738464357921	8.21195144724556	0.517728976968398	3	9	osteoclast proliferation	biological_process	1	3.03772509760907
1418	GO:0002645	0.0122738464357921	8.21195144724556	0.517728976968398	3	9	positive regulation of tolerance induction	biological_process	1	3.03772509760907
1419	GO:0002676	0.0122738464357921	8.21195144724556	0.517728976968398	3	9	regulation of chronic inflammatory response	biological_process	1	3.03772509760907
1420	GO:0010692	0.0122738464357921	8.21195144724556	0.517728976968398	3	9	regulation of alkaline phosphatase activity	biological_process	1	3.03772509760907
1421	GO:0036363	0.0122738464357921	8.21195144724556	0.517728976968398	3	9	transforming growth factor beta activation	biological_process	1	3.03772509760907
1422	GO:0120035	0.0122992879146318	1.423706366624	38.6570969469738	53	672	regulation of plasma membrane bounded cell projection organization	biological_process	1	0.509651627275057
1423	GO:0043491	0.0124981730281692	1.69482254762537	15.4743438671666	25	269	protein kinase B signaling	biological_process	1	0.761134227306845
1424	GO:0006809	0.0125545034813134	2.45889911345528	4.42945902517408	10	77	nitric oxide biosynthetic process	biological_process	1	1.2980125435946
1425	GO:0048754	0.012649228330363	1.97071354005022	8.62881628280664	16	150	branching morphogenesis of an epithelial tube	biological_process	1	0.978718083644731
1426	GO:0001562	0.0126517705186561	4.11038353601497	1.43813604713444	5	25	response to protozoan	biological_process	1	2.03927301670279
1427	GO:0009648	0.0126517705186561	4.11038353601497	1.43813604713444	5	25	photoperiodism	biological_process	1	2.03927301670279
1428	GO:0014829	0.0126517705186561	4.11038353601497	1.43813604713444	5	25	vascular smooth muscle contraction	biological_process	1	2.03927301670279
1429	GO:0030325	0.0126517705186561	4.11038353601497	1.43813604713444	5	25	adrenal gland development	biological_process	1	2.03927301670279
1430	GO:0050927	0.0126517705186561	4.11038353601497	1.43813604713444	5	25	positive regulation of positive chemotaxis	biological_process	1	2.03927301670279
1431	GO:0060444	0.0126517705186561	4.11038353601497	1.43813604713444	5	25	branching involved in mammary gland duct morphogenesis	biological_process	1	2.03927301670279
1432	GO:0072273	0.0126517705186561	4.11038353601497	1.43813604713444	5	25	metanephric nephron morphogenesis	biological_process	1	2.03927301670279
1433	GO:0072677	0.0126517705186561	4.11038353601497	1.43813604713444	5	25	eosinophil migration	biological_process	1	2.03927301670279
1434	GO:0032640	0.0128024516791716	1.9222793898472	9.37664702731655	17	163	tumor necrosis factor production	biological_process	1	0.942818036972016
1435	GO:0045931	0.0128024516791716	1.9222793898472	9.37664702731655	17	163	positive regulation of mitotic cell cycle	biological_process	1	0.942818036972016
1436	GO:1903555	0.0128024516791716	1.9222793898472	9.37664702731655	17	163	regulation of tumor necrosis factor superfamily cytokine production	biological_process	1	0.942818036972016
1437	GO:0044057	0.0128110308125033	1.44099978415713	35.3206213176218	49	614	regulation of system process	biological_process	1	0.527070119415883
1438	GO:0006576	0.0128246734139057	2.80212366771786	3.16389930369577	8	55	cellular biogenic amine metabolic process	biological_process	1	1.48652062845473
1439	GO:0045620	0.0128246734139057	2.80212366771786	3.16389930369577	8	55	negative regulation of lymphocyte differentiation	biological_process	1	1.48652062845473
1440	GO:0051897	0.0128476891107071	1.88125719217491	10.1244777718265	18	176	positive regulation of protein kinase B signaling	biological_process	1	0.911697097404697
1441	GO:0045428	0.0128898582740757	2.60029651593773	3.79667916443492	9	66	regulation of nitric oxide biosynthetic process	biological_process	1	1.37867614543898
1442	GO:0046632	0.013103257282326	2.22268774201739	5.81006963042314	12	101	alpha-beta T cell differentiation	biological_process	1	1.15230528318918
1443	GO:0044843	0.0132824093579499	1.64862178707747	17.1425816818425	27	298	cell cycle G1/S phase transition	biological_process	1	0.721260465790727
1444	GO:0048863	0.0134355447276154	1.7032985898222	14.784038564542	24	257	stem cell differentiation	biological_process	1	0.768331362964775
1445	GO:0042119	0.0134542391554046	1.48851362372135	28.647670058918	41	498	neutrophil activation	biological_process	1	0.573872426000059
1446	GO:0009117	0.013489236418266	1.46666666666667	31.1787895018747	44	542	nucleotide metabolic process	biological_process	1	0.552541023028779
1447	GO:0035987	0.0136519934264629	3.03127312188625	2.58864488484199	7	45	endodermal cell differentiation	biological_process	1	1.59992384679031
1448	GO:0045581	0.0136519934264629	3.03127312188625	2.58864488484199	7	45	negative regulation of T cell differentiation	biological_process	1	1.59992384679031
1449	GO:0051985	0.0136519934264629	3.03127312188625	2.58864488484199	7	45	negative regulation of chromosome segregation	biological_process	1	1.59992384679031
1450	GO:0072028	0.0136817905598747	2.42260061919505	4.48698446705945	10	78	nephron morphogenesis	biological_process	1	1.27655658712606
1451	GO:1903313	0.0136817905598747	2.42260061919505	4.48698446705945	10	78	positive regulation of mRNA metabolic process	biological_process	1	1.27655658712606
1452	GO:0051604	0.0137464376621937	1.66068112823838	16.3947509373326	26	285	protein maturation	biological_process	1	0.731775084213847
1453	GO:0031334	0.0138050026648581	1.72051181593914	14.0362078200321	23	244	positive regulation of protein-containing complex assembly	biological_process	1	0.782837800088998
1454	GO:0001893	0.0138243014144404	3.40313831848121	2.01339046598822	6	35	maternal placenta development	biological_process	1	1.76686578995456
1455	GO:0032735	0.0138243014144404	3.40313831848121	2.01339046598822	6	35	positive regulation of interleukin-12 production	biological_process	1	1.76686578995456
1456	GO:0032801	0.0138243014144404	3.40313831848121	2.01339046598822	6	35	receptor catabolic process	biological_process	1	1.76686578995456
1457	GO:0045070	0.0138243014144404	3.40313831848121	2.01339046598822	6	35	positive regulation of viral genome replication	biological_process	1	1.76686578995456
1458	GO:0071312	0.0138243014144404	3.40313831848121	2.01339046598822	6	35	cellular response to alkaloid	biological_process	1	1.76686578995456
1459	GO:0072525	0.0138243014144404	3.40313831848121	2.01339046598822	6	35	pyridine-containing compound biosynthetic process	biological_process	1	1.76686578995456
1460	GO:1990774	0.0138243014144404	3.40313831848121	2.01339046598822	6	35	tumor necrosis factor secretion	biological_process	1	1.76686578995456
1461	GO:0010975	0.0138741713132059	1.48517693410045	28.7051955008034	41	499	regulation of neuron projection development	biological_process	1	0.570634814355047
1462	GO:0045766	0.0140212563573741	1.79564392376867	11.735190144617	20	204	positive regulation of angiogenesis	biological_process	1	0.844501291981035
1463	GO:0002250	0.0140369030807915	1.41188251839574	38.9447241564006	53	677	adaptive immune response	biological_process	1	0.497620048113885
1464	GO:0001823	0.0140987937902666	2.19786566227244	5.86759507230852	12	102	mesonephros development	biological_process	1	1.13610320871835
1465	GO:0002693	0.0141907313582289	5.05621854780733	0.977932512051419	4	17	positive regulation of cellular extravasation	biological_process	1	2.33805882329025
1466	GO:0006577	0.0141907313582289	5.05621854780733	0.977932512051419	4	17	amino-acid betaine metabolic process	biological_process	1	2.33805882329025
1467	GO:0006978	0.0141907313582289	5.05621854780733	0.977932512051419	4	17	DNA damage response, signal transduction by p53 class mediator resulting in transcription of p21 class mediator	biological_process	1	2.33805882329025
1468	GO:0007076	0.0141907313582289	5.05621854780733	0.977932512051419	4	17	mitotic chromosome condensation	biological_process	1	2.33805882329025
1469	GO:0017085	0.0141907313582289	5.05621854780733	0.977932512051419	4	17	response to insecticide	biological_process	1	2.33805882329025
1470	GO:0035988	0.0141907313582289	5.05621854780733	0.977932512051419	4	17	chondrocyte proliferation	biological_process	1	2.33805882329025
1471	GO:0045091	0.0141907313582289	5.05621854780733	0.977932512051419	4	17	regulation of single stranded viral RNA replication via double stranded DNA intermediate	biological_process	1	2.33805882329025
1472	GO:1903975	0.0141907313582289	5.05621854780733	0.977932512051419	4	17	regulation of glial cell migration	biological_process	1	2.33805882329025
1473	GO:2001267	0.0141907313582289	5.05621854780733	0.977932512051419	4	17	regulation of cysteine-type endopeptidase activity involved in apoptotic signaling pathway	biological_process	1	2.33805882329025
1474	GO:0032535	0.0142138220495753	1.5680359799657	21.2844134975897	32	370	regulation of cellular component size	biological_process	1	0.648958663740458
1475	GO:0001912	0.0142300977219602	2.74358974358974	3.22142474558115	8	56	positive regulation of leukocyte mediated cytotoxicity	biological_process	1	1.4560647675389
1476	GO:0010332	0.0142300977219602	2.74358974358974	3.22142474558115	8	56	response to gamma radiation	biological_process	1	1.4560647675389
1477	GO:0032271	0.0144601142947032	1.76136347202337	12.5405463310123	21	218	regulation of protein polymerization	biological_process	1	0.81669265202936
1478	GO:0032446	0.0146062191374868	1.35172734476198	52.1180503481521	68	906	protein modification by small protein conjugation	biological_process	1	0.434804176746567
1479	GO:1902532	0.0147261850131031	1.45762843245548	31.3513658275308	44	545	negative regulation of intracellular signal transduction	biological_process	1	0.543623005692265
1480	GO:0044272	0.0149379780139218	1.81375229433197	11.0448848419925	19	192	sulfur compound biosynthetic process	biological_process	1	0.858977439250953
1481	GO:0046390	0.0149379780139218	1.81375229433197	11.0448848419925	19	192	ribose phosphate biosynthetic process	biological_process	1	0.858977439250953
1482	GO:1901136	0.0149379780139218	1.81375229433197	11.0448848419925	19	192	carbohydrate derivative catabolic process	biological_process	1	0.858977439250953
1483	GO:0003171	0.0149393788631152	3.91442825961067	1.49566148901982	5	26	atrioventricular valve development	biological_process	1	1.96880160323537
1484	GO:0043090	0.0149393788631152	3.91442825961067	1.49566148901982	5	26	amino acid import	biological_process	1	1.96880160323537
1485	GO:0050926	0.0149393788631152	3.91442825961067	1.49566148901982	5	26	regulation of positive chemotaxis	biological_process	1	1.96880160323537
1486	GO:0060740	0.0149393788631152	3.91442825961067	1.49566148901982	5	26	prostate gland epithelium morphogenesis	biological_process	1	1.96880160323537
1487	GO:1900120	0.0149393788631152	3.91442825961067	1.49566148901982	5	26	regulation of receptor binding	biological_process	1	1.96880160323537
1488	GO:1903959	0.0149393788631152	3.91442825961067	1.49566148901982	5	26	regulation of anion transmembrane transport	biological_process	1	1.96880160323537
1489	GO:0051983	0.015150847148648	2.17358912274167	5.92512051419389	12	103	regulation of chromosome segregation	biological_process	1	1.12007925103417
1490	GO:0051651	0.0151582505623881	1.7523669745892	12.5980717728977	21	219	maintenance of location in cell	biological_process	1	0.809304930749674
1491	GO:0045639	0.0151745726303254	2.26571025399812	5.23481521156936	11	91	positive regulation of myeloid cell differentiation	biological_process	1	1.17996337667148
1492	GO:0010883	0.0153258332730091	2.95337995337995	2.64617032672737	7	46	regulation of lipid storage	biological_process	1	1.56236697164126
1493	GO:0043277	0.0153258332730091	2.95337995337995	2.64617032672737	7	46	apoptotic cell clearance	biological_process	1	1.56236697164126
1494	GO:0048599	0.0153258332730091	2.95337995337995	2.64617032672737	7	46	oocyte development	biological_process	1	1.56236697164126
1495	GO:0050706	0.0153258332730091	2.95337995337995	2.64617032672737	7	46	regulation of interleukin-1 beta secretion	biological_process	1	1.56236697164126
1496	GO:0071675	0.0153258332730091	2.95337995337995	2.64617032672737	7	46	regulation of mononuclear cell migration	biological_process	1	1.56236697164126
1497	GO:0002292	0.0155062742095007	2.51186440677966	3.91173004820568	9	68	T cell differentiation involved in immune response	biological_process	1	1.32875858805663
1498	GO:0019915	0.0155062742095007	2.51186440677966	3.91173004820568	9	68	lipid storage	biological_process	1	1.32875858805663
1499	GO:0051310	0.0157443119544267	2.68744495922196	3.27895018746652	8	57	metaphase plate congression	biological_process	1	1.42623520758743
1500	GO:0002755	0.0158034842409129	3.28951310861423	2.07091590787359	6	36	MyD88-dependent toll-like receptor signaling pathway	biological_process	1	1.71787406184197
1501	GO:0006213	0.0158034842409129	3.28951310861423	2.07091590787359	6	36	pyrimidine nucleoside metabolic process	biological_process	1	1.71787406184197
1502	GO:0006882	0.0158034842409129	3.28951310861423	2.07091590787359	6	36	cellular zinc ion homeostasis	biological_process	1	1.71787406184197
1503	GO:0030947	0.0158034842409129	3.28951310861423	2.07091590787359	6	36	regulation of vascular endothelial growth factor receptor signaling pathway	biological_process	1	1.71787406184197
1504	GO:0045841	0.0158034842409129	3.28951310861423	2.07091590787359	6	36	negative regulation of mitotic metaphase/anaphase transition	biological_process	1	1.71787406184197
1505	GO:0090313	0.0158034842409129	3.28951310861423	2.07091590787359	6	36	regulation of protein targeting to membrane	biological_process	1	1.71787406184197
1506	GO:2000516	0.0158034842409129	3.28951310861423	2.07091590787359	6	36	positive regulation of CD4-positive, alpha-beta T cell activation	biological_process	1	1.71787406184197
1507	GO:0044282	0.0158265620831045	1.50310095108439	25.598821638993	37	445	small molecule catabolic process	biological_process	1	0.587941906618167
1508	GO:0030832	0.0158847190637881	1.83438552188552	10.354579539368	18	180	regulation of actin filament length	biological_process	1	0.875296873427339
1509	GO:2000736	0.0159316996106065	2.08091834960607	6.6729512587038	13	116	regulation of stem cell differentiation	biological_process	1	1.05722035818742
1510	GO:0019725	0.0161211163382906	1.33301397205589	55.914729512587	72	972	cellular homeostasis	biological_process	1	0.414691902189902
1511	GO:0034655	0.0164101905156422	1.45295236665409	30.7185859667916	43	534	nucleobase-containing compound catabolic process	biological_process	1	0.538987406674559
1512	GO:0039530	0.0167932836747974	7.03841536614646	0.575254418853776	3	10	MDA-5 signaling pathway	biological_process	1	2.81525065603093
1513	GO:0048570	0.0167932836747974	7.03841536614646	0.575254418853776	3	10	notochord morphogenesis	biological_process	1	2.81525065603093
1514	GO:0051014	0.0167932836747974	7.03841536614646	0.575254418853776	3	10	actin filament severing	biological_process	1	2.81525065603093
1515	GO:0051231	0.0167932836747974	7.03841536614646	0.575254418853776	3	10	spindle elongation	biological_process	1	2.81525065603093
1516	GO:0060768	0.0167932836747974	7.03841536614646	0.575254418853776	3	10	regulation of epithelial cell proliferation involved in prostate gland development	biological_process	1	2.81525065603093
1517	GO:0070099	0.0167932836747974	7.03841536614646	0.575254418853776	3	10	regulation of chemokine-mediated signaling pathway	biological_process	1	2.81525065603093
1518	GO:0072124	0.0167932836747974	7.03841536614646	0.575254418853776	3	10	regulation of glomerular mesangial cell proliferation	biological_process	1	2.81525065603093
1519	GO:1901203	0.0167932836747974	7.03841536614646	0.575254418853776	3	10	positive regulation of extracellular matrix assembly	biological_process	1	2.81525065603093
1520	GO:1903799	0.0167932836747974	7.03841536614646	0.575254418853776	3	10	negative regulation of production of miRNAs involved in gene silencing by miRNA	biological_process	1	2.81525065603093
1521	GO:1903862	0.0167932836747974	7.03841536614646	0.575254418853776	3	10	positive regulation of oxidative phosphorylation	biological_process	1	2.81525065603093
1522	GO:1990822	0.0167932836747974	7.03841536614646	0.575254418853776	3	10	basic amino acid transmembrane transport	biological_process	1	2.81525065603093
1523	GO:2000644	0.0167932836747974	7.03841536614646	0.575254418853776	3	10	regulation of receptor catabolic process	biological_process	1	2.81525065603093
1524	GO:0030003	0.0168305812545396	1.40490606595566	37.621638993037	51	654	cellular cation homeostasis	biological_process	1	0.490473673001138
1525	GO:0010977	0.0168689910685264	1.89928057553957	8.91644349223353	16	155	negative regulation of neuron projection development	biological_process	1	0.925453046634946
1526	GO:0030574	0.0171404674608144	2.87938144329897	2.70369576861275	7	47	collagen catabolic process	biological_process	1	1.52575892120546
1527	GO:0032722	0.0173716533575471	2.63354596622889	3.3364756293519	8	58	positive regulation of chemokine production	biological_process	1	1.39700664068486
1528	GO:0001911	0.0174312039398268	4.69479305740988	1.0354579539368	4	18	negative regulation of leukocyte mediated cytotoxicity	biological_process	1	2.23106156647789
1529	GO:0009200	0.0174312039398268	4.69479305740988	1.0354579539368	4	18	deoxyribonucleoside triphosphate metabolic process	biological_process	1	2.23106156647789
1530	GO:0039692	0.0174312039398268	4.69479305740988	1.0354579539368	4	18	single stranded viral RNA replication via double stranded DNA intermediate	biological_process	1	2.23106156647789
1531	GO:0042772	0.0174312039398268	4.69479305740988	1.0354579539368	4	18	DNA damage response, signal transduction resulting in transcription	biological_process	1	2.23106156647789
1532	GO:0051023	0.0174312039398268	4.69479305740988	1.0354579539368	4	18	regulation of immunoglobulin secretion	biological_process	1	2.23106156647789
1533	GO:0060546	0.0174312039398268	4.69479305740988	1.0354579539368	4	18	negative regulation of necroptotic process	biological_process	1	2.23106156647789
1534	GO:0062099	0.0174312039398268	4.69479305740988	1.0354579539368	4	18	negative regulation of programmed necrotic cell death	biological_process	1	2.23106156647789
1535	GO:0072077	0.0174312039398268	4.69479305740988	1.0354579539368	4	18	renal vesicle morphogenesis	biological_process	1	2.23106156647789
1536	GO:0090330	0.0174312039398268	4.69479305740988	1.0354579539368	4	18	regulation of platelet aggregation	biological_process	1	2.23106156647789
1537	GO:1902001	0.0174312039398268	4.69479305740988	1.0354579539368	4	18	fatty acid transmembrane transport	biological_process	1	2.23106156647789
1538	GO:0006637	0.0174321032724374	2.12660227203694	6.04017139796465	12	105	acyl-CoA metabolic process	biological_process	1	1.08855023836953
1539	GO:0035383	0.0174321032724374	2.12660227203694	6.04017139796465	12	105	thioester metabolic process	biological_process	1	1.08855023836953
1540	GO:1902750	0.0174321032724374	2.12660227203694	6.04017139796465	12	105	negative regulation of cell cycle G2/M phase transition	biological_process	1	1.08855023836953
1541	GO:0080135	0.0174588693470014	1.37531200363059	42.9139796464917	57	746	regulation of cellular response to stress	biological_process	1	0.459758945931019
1542	GO:0006929	0.0174879019877873	3.73628709924313	1.5531869309052	5	27	substrate-dependent cell migration	biological_process	1	1.9016053171301
1543	GO:0009649	0.0174879019877873	3.73628709924313	1.5531869309052	5	27	entrainment of circadian clock	biological_process	1	1.9016053171301
1544	GO:0035902	0.0174879019877873	3.73628709924313	1.5531869309052	5	27	response to immobilization stress	biological_process	1	1.9016053171301
1545	GO:0039528	0.0174879019877873	3.73628709924313	1.5531869309052	5	27	cytoplasmic pattern recognition receptor signaling pathway in response to virus	biological_process	1	1.9016053171301
1546	GO:0072376	0.0174879019877873	3.73628709924313	1.5531869309052	5	27	protein activation cascade	biological_process	1	1.9016053171301
1547	GO:0072378	0.0174879019877873	3.73628709924313	1.5531869309052	5	27	blood coagulation, fibrin clot formation	biological_process	1	1.9016053171301
1548	GO:0031145	0.017519310524423	2.31984009319072	4.65956079271559	10	81	anaphase-promoting complex-dependent catabolic process	biological_process	1	1.21402536366684
1549	GO:0060761	0.017519310524423	2.31984009319072	4.65956079271559	10	81	negative regulation of response to cytokine stimulus	biological_process	1	1.21402536366684
1550	GO:1903533	0.017519310524423	2.31984009319072	4.65956079271559	10	81	regulation of protein targeting	biological_process	1	1.21402536366684
1551	GO:0030041	0.0175994084967896	1.81180709534368	10.4696304231387	18	182	actin filament polymerization	biological_process	1	0.857429358581682
1552	GO:0061138	0.0175994084967896	1.81180709534368	10.4696304231387	18	182	morphogenesis of a branching epithelium	biological_process	1	0.857429358581682
1553	GO:0006875	0.0176223932754104	1.42697188988691	33.4222817354044	46	581	cellular metal ion homeostasis	biological_process	1	0.512956915248014
1554	GO:0003073	0.0176339460548506	2.21019663630315	5.34986609534012	11	93	regulation of systemic arterial blood pressure	biological_process	1	1.14417472871153
1555	GO:0062207	0.0176339460548506	2.21019663630315	5.34986609534012	11	93	regulation of pattern recognition receptor signaling pathway	biological_process	1	1.14417472871153
1556	GO:0030048	0.0177484738055283	1.93298512747875	8.226138189609	15	143	actin filament-based movement	biological_process	1	0.950830537396437
1557	GO:0045619	0.017770350645844	1.845765074939	9.72179967862882	17	169	regulation of lymphocyte differentiation	biological_process	1	0.884218941505677
1558	GO:0033157	0.0179417924921726	1.67445730309292	14.3813604713444	23	250	regulation of intracellular protein transport	biological_process	1	0.743693589301454
1559	GO:0051186	0.0179524809731657	1.48816133169805	25.8289234065345	37	449	cofactor metabolic process	biological_process	1	0.573530937617918
1560	GO:0007431	0.0179701579228634	3.18321855744835	2.12844134975897	6	37	salivary gland development	biological_process	1	1.67048621475646
1561	GO:0033280	0.0179701579228634	3.18321855744835	2.12844134975897	6	37	response to vitamin D	biological_process	1	1.67048621475646
1562	GO:1902100	0.0179701579228634	3.18321855744835	2.12844134975897	6	37	negative regulation of metaphase/anaphase transition of cell cycle	biological_process	1	1.67048621475646
1563	GO:0072503	0.0180039226256606	1.46395617439721	28.3600428494912	40	493	cellular divalent inorganic cation homeostasis	biological_process	1	0.549872365147775
1564	GO:0030522	0.0181772939494504	1.63368463094911	15.992072844135	25	278	intracellular receptor signaling pathway	biological_process	1	0.70812951024118
1565	GO:0006897	0.0181788145282658	1.39770428655769	37.7942153186931	51	657	endocytosis	biological_process	1	0.483059160824799
1566	GO:0043009	0.0181916476371887	1.40751455819056	36.0684520621318	49	627	chordate embryonic development	biological_process	1	0.493149844451659
1567	GO:0009410	0.0182064831372183	1.61632612064512	16.7974290305303	26	292	response to xenobiotic stimulus	biological_process	1	0.692718315149984
1568	GO:0000960	0.0183514260300899	16.4123134328358	0.23010176754151	2	4	regulation of mitochondrial RNA catabolic process	biological_process	1	4.03670670624605
1569	GO:0000964	0.0183514260300899	16.4123134328358	0.23010176754151	2	4	mitochondrial RNA 5'-end processing	biological_process	1	4.03670670624605
1570	GO:0001794	0.0183514260300899	16.4123134328358	0.23010176754151	2	4	type IIa hypersensitivity	biological_process	1	4.03670670624605
1571	GO:0001796	0.0183514260300899	16.4123134328358	0.23010176754151	2	4	regulation of type IIa hypersensitivity	biological_process	1	4.03670670624605
1572	GO:0002317	0.0183514260300899	16.4123134328358	0.23010176754151	2	4	plasma cell differentiation	biological_process	1	4.03670670624605
1573	GO:0002445	0.0183514260300899	16.4123134328358	0.23010176754151	2	4	type II hypersensitivity	biological_process	1	4.03670670624605
1574	GO:0002892	0.0183514260300899	16.4123134328358	0.23010176754151	2	4	regulation of type II hypersensitivity	biological_process	1	4.03670670624605
1575	GO:0003415	0.0183514260300899	16.4123134328358	0.23010176754151	2	4	chondrocyte hypertrophy	biological_process	1	4.03670670624605
1576	GO:0006235	0.0183514260300899	16.4123134328358	0.23010176754151	2	4	dTTP biosynthetic process	biological_process	1	4.03670670624605
1577	GO:0006598	0.0183514260300899	16.4123134328358	0.23010176754151	2	4	polyamine catabolic process	biological_process	1	4.03670670624605
1578	GO:0006659	0.0183514260300899	16.4123134328358	0.23010176754151	2	4	phosphatidylserine biosynthetic process	biological_process	1	4.03670670624605
1579	GO:0009212	0.0183514260300899	16.4123134328358	0.23010176754151	2	4	pyrimidine deoxyribonucleoside triphosphate biosynthetic process	biological_process	1	4.03670670624605
1580	GO:0009298	0.0183514260300899	16.4123134328358	0.23010176754151	2	4	GDP-mannose biosynthetic process	biological_process	1	4.03670670624605
1581	GO:0014028	0.0183514260300899	16.4123134328358	0.23010176754151	2	4	notochord formation	biological_process	1	4.03670670624605
1582	GO:0015879	0.0183514260300899	16.4123134328358	0.23010176754151	2	4	carnitine transport	biological_process	1	4.03670670624605
1583	GO:0033594	0.0183514260300899	16.4123134328358	0.23010176754151	2	4	response to hydroxyisoflavone	biological_process	1	4.03670670624605
1584	GO:0033668	0.0183514260300899	16.4123134328358	0.23010176754151	2	4	negative regulation by symbiont of host apoptotic process	biological_process	1	4.03670670624605
1585	GO:0034124	0.0183514260300899	16.4123134328358	0.23010176754151	2	4	regulation of MyD88-dependent toll-like receptor signaling pathway	biological_process	1	4.03670670624605
1586	GO:0035549	0.0183514260300899	16.4123134328358	0.23010176754151	2	4	positive regulation of interferon-beta secretion	biological_process	1	4.03670670624605
1587	GO:0042270	0.0183514260300899	16.4123134328358	0.23010176754151	2	4	protection from natural killer cell mediated cytotoxicity	biological_process	1	4.03670670624605
1588	GO:0045900	0.0183514260300899	16.4123134328358	0.23010176754151	2	4	negative regulation of translational elongation	biological_process	1	4.03670670624605
1589	GO:0046070	0.0183514260300899	16.4123134328358	0.23010176754151	2	4	dGTP metabolic process	biological_process	1	4.03670670624605
1590	GO:0046075	0.0183514260300899	16.4123134328358	0.23010176754151	2	4	dTTP metabolic process	biological_process	1	4.03670670624605
1591	GO:0046684	0.0183514260300899	16.4123134328358	0.23010176754151	2	4	response to pyrethroid	biological_process	1	4.03670670624605
1592	GO:0046898	0.0183514260300899	16.4123134328358	0.23010176754151	2	4	response to cycloheximide	biological_process	1	4.03670670624605
1593	GO:0051790	0.0183514260300899	16.4123134328358	0.23010176754151	2	4	short-chain fatty acid biosynthetic process	biological_process	1	4.03670670624605
1594	GO:0052041	0.0183514260300899	16.4123134328358	0.23010176754151	2	4	negative regulation by symbiont of host programmed cell death	biological_process	1	4.03670670624605
1595	GO:0060018	0.0183514260300899	16.4123134328358	0.23010176754151	2	4	astrocyte fate commitment	biological_process	1	4.03670670624605
1596	GO:0060282	0.0183514260300899	16.4123134328358	0.23010176754151	2	4	positive regulation of oocyte development	biological_process	1	4.03670670624605
1597	GO:0060480	0.0183514260300899	16.4123134328358	0.23010176754151	2	4	lung goblet cell differentiation	biological_process	1	4.03670670624605
1598	GO:0070427	0.0183514260300899	16.4123134328358	0.23010176754151	2	4	nucleotide-binding oligomerization domain containing 1 signaling pathway	biological_process	1	4.03670670624605
1599	GO:0072289	0.0183514260300899	16.4123134328358	0.23010176754151	2	4	metanephric nephron tubule formation	biological_process	1	4.03670670624605
1600	GO:0086017	0.0183514260300899	16.4123134328358	0.23010176754151	2	4	Purkinje myocyte action potential	biological_process	1	4.03670670624605
1601	GO:0090170	0.0183514260300899	16.4123134328358	0.23010176754151	2	4	regulation of Golgi inheritance	biological_process	1	4.03670670624605
1602	GO:0097068	0.0183514260300899	16.4123134328358	0.23010176754151	2	4	response to thyroxine	biological_process	1	4.03670670624605
1603	GO:0097296	0.0183514260300899	16.4123134328358	0.23010176754151	2	4	activation of cysteine-type endopeptidase activity involved in apoptotic signaling pathway	biological_process	1	4.03670670624605
1604	GO:0097638	0.0183514260300899	16.4123134328358	0.23010176754151	2	4	L-arginine import across plasma membrane	biological_process	1	4.03670670624605
1605	GO:1903224	0.0183514260300899	16.4123134328358	0.23010176754151	2	4	regulation of endodermal cell differentiation	biological_process	1	4.03670670624605
1606	GO:1903487	0.0183514260300899	16.4123134328358	0.23010176754151	2	4	regulation of lactation	biological_process	1	4.03670670624605
1607	GO:1904182	0.0183514260300899	16.4123134328358	0.23010176754151	2	4	regulation of pyruvate dehydrogenase activity	biological_process	1	4.03670670624605
1608	GO:1904386	0.0183514260300899	16.4123134328358	0.23010176754151	2	4	response to L-phenylalanine derivative	biological_process	1	4.03670670624605
1609	GO:1905881	0.0183514260300899	16.4123134328358	0.23010176754151	2	4	positive regulation of oogenesis	biological_process	1	4.03670670624605
1610	GO:2000645	0.0183514260300899	16.4123134328358	0.23010176754151	2	4	negative regulation of receptor catabolic process	biological_process	1	4.03670670624605
1611	GO:2000741	0.0183514260300899	16.4123134328358	0.23010176754151	2	4	positive regulation of mesenchymal stem cell differentiation	biological_process	1	4.03670670624605
1612	GO:0006936	0.0183524024023176	1.54554170661553	20.8817354043921	31	363	muscle contraction	biological_process	1	0.628112586008202
1613	GO:0031669	0.0185108199176383	1.69060924927049	13.6335297268345	22	237	cellular response to nutrient levels	biological_process	1	0.75754324798998
1614	GO:0044248	0.0185857488986586	1.21650242743518	129.54729512587	152	2252	cellular catabolic process	biological_process	1	0.282739199064016
1615	GO:0007041	0.0186650828297393	2.10385863685539	6.09769683985003	12	106	lysosomal transport	biological_process	1	1.0730377698587
1616	GO:0030178	0.0186860491750258	1.73834015779487	12.0803427959293	20	210	negative regulation of Wnt signaling pathway	biological_process	1	0.797710415838353
1617	GO:0045637	0.0187170956222231	1.66701721000885	14.4388859132298	23	251	regulation of myeloid cell differentiation	biological_process	1	0.737268998545237
1618	GO:0007051	0.018725880043125	1.83359613160938	9.77932512051419	17	170	spindle organization	biological_process	1	0.874675905515344
1619	GO:1902107	0.0187972342347571	1.91789094582427	8.28366363149438	15	144	positive regulation of leukocyte differentiation	biological_process	1	0.939520688869345
1620	GO:0071375	0.0188062285642834	1.58081167326855	18.4656668452062	28	321	cellular response to peptide hormone stimulus	biological_process	1	0.660665505441399
1621	GO:0000082	0.0189169068311695	1.62715897405103	16.0495982860204	25	279	G1/S transition of mitotic cell cycle	biological_process	1	0.702355209750968
1622	GO:0046209	0.0189594672580694	2.2874895572264	4.71708623460096	10	82	nitric oxide metabolic process	biological_process	1	1.19376515726681
1623	GO:0015711	0.0190964576948945	1.45735115947882	28.4750937332619	40	495	organic anion transport	biological_process	1	0.543348547270182
1624	GO:0030850	0.0191014738961456	2.80899261663657	2.76122121049813	7	48	prostate gland development	biological_process	1	1.49005283238321
1625	GO:0051653	0.0191014738961456	2.80899261663657	2.76122121049813	7	48	spindle localization	biological_process	1	1.49005283238321
1626	GO:0001658	0.0191163566177575	2.58176065923555	3.39400107123728	8	59	branching involved in ureteric bud morphogenesis	biological_process	1	1.36835526255886
1627	GO:0001836	0.0191163566177575	2.58176065923555	3.39400107123728	8	59	release of cytochrome c from mitochondria	biological_process	1	1.36835526255886
1628	GO:0033619	0.0191163566177575	2.58176065923555	3.39400107123728	8	59	membrane protein proteolysis	biological_process	1	1.36835526255886
1629	GO:0000910	0.0197204187855088	1.82158522650481	9.83685056239957	17	171	cytokinesis	biological_process	1	0.865194496030149
1630	GO:0001909	0.0199621254762091	2.08159381504609	6.1552222817354	12	107	leukocyte mediated cytotoxicity	biological_process	1	1.0576885805544
1631	GO:0042531	0.0201336127285664	2.389913675602	4.08430637386181	9	71	positive regulation of tyrosine phosphorylation of STAT protein	biological_process	1	1.25695850857001
1632	GO:0071479	0.0201336127285664	2.389913675602	4.08430637386181	9	71	cellular response to ionizing radiation	biological_process	1	1.25695850857001
1633	GO:0031348	0.0201774995927311	1.67483485482995	13.7485806106052	22	239	negative regulation of defense response	biological_process	1	0.744018847293478
1634	GO:0001773	0.020308098227921	3.57363647455973	1.61071237279057	5	28	myeloid dendritic cell activation	biological_process	1	1.83739288479239
1635	GO:0060512	0.020308098227921	3.57363647455973	1.61071237279057	5	28	prostate gland morphogenesis	biological_process	1	1.83739288479239
1636	GO:2000108	0.020308098227921	3.57363647455973	1.61071237279057	5	28	positive regulation of leukocyte apoptotic process	biological_process	1	1.83739288479239
1637	GO:0002707	0.0203317812176696	3.08356741573034	2.18596679164435	6	38	negative regulation of lymphocyte mediated immunity	biological_process	1	1.62460038816014
1638	GO:0009225	0.0203317812176696	3.08356741573034	2.18596679164435	6	38	nucleotide-sugar metabolic process	biological_process	1	1.62460038816014
1639	GO:0055069	0.0203317812176696	3.08356741573034	2.18596679164435	6	38	zinc ion homeostasis	biological_process	1	1.62460038816014
1640	GO:0150063	0.0203428030208771	1.53143486784677	21.0543117300482	31	366	visual system development	biological_process	1	0.614884010206454
1641	GO:0031330	0.0203462368041874	1.6523311132255	14.5539367970005	23	253	negative regulation of cellular catabolic process	biological_process	1	0.724502819652114
1642	GO:0002702	0.0203783287017112	2.1573265242127	5.46491697911087	11	95	positive regulation of production of molecular mediator of immune response	biological_process	1	1.10924455350838
1643	GO:0006629	0.0203965291104163	1.26441778405081	80.9382967327263	99	1407	lipid metabolic process	biological_process	1	0.338473232020249
1644	GO:0007369	0.0204361082871174	1.77895345672292	10.6422067487949	18	185	gastrulation	biological_process	1	0.831028765448564
1645	GO:0009260	0.0204361082871174	1.77895345672292	10.6422067487949	18	185	ribonucleotide biosynthetic process	biological_process	1	0.831028765448564
1646	GO:1903708	0.0204361082871174	1.77895345672292	10.6422067487949	18	185	positive regulation of hemopoiesis	biological_process	1	0.831028765448564
1647	GO:1903845	0.0204845778326	2.25602533731589	4.77461167648634	10	83	negative regulation of cellular response to transforming growth factor beta stimulus	biological_process	1	1.17378327066876
1648	GO:0055082	0.0205484016045709	1.34692949164186	46.8257096946974	61	814	cellular chemical homeostasis	biological_process	1	0.429674331333969
1649	GO:0017015	0.0205892640848156	2.0026689686154	6.90305302624531	13	120	regulation of transforming growth factor beta receptor signaling pathway	biological_process	1	1.00192397042402
1650	GO:0098739	0.0205892640848156	2.0026689686154	6.90305302624531	13	120	import across plasma membrane	biological_process	1	1.00192397042402
1651	GO:0019216	0.0207852478478884	1.49723813420622	23.5854311730048	34	410	regulation of lipid metabolic process	biological_process	1	0.582303698828454
1652	GO:0072507	0.0209592559182412	1.4399478235188	29.5105516871987	41	513	divalent inorganic cation homeostasis	biological_process	1	0.526016536588103
1653	GO:0002294	0.0209825382218162	2.53196709481888	3.45152651312266	8	60	CD4-positive, alpha-beta T cell differentiation involved in immune response	biological_process	1	1.34025865577333
1654	GO:0051784	0.0209825382218162	2.53196709481888	3.45152651312266	8	60	negative regulation of nuclear division	biological_process	1	1.34025865577333
1655	GO:0031032	0.0209999138095427	1.74251711427067	11.4475629351901	19	199	actomyosin structure organization	biological_process	1	0.80117282570757
1656	GO:0035966	0.0209999138095427	1.74251711427067	11.4475629351901	19	199	response to topologically incorrect protein	biological_process	1	0.80117282570757
1657	GO:0061013	0.0209999138095427	1.74251711427067	11.4475629351901	19	199	regulation of mRNA catabolic process	biological_process	1	0.80117282570757
1658	GO:0002313	0.0210966975445654	4.38155763239875	1.09298339582217	4	19	mature B cell differentiation involved in immune response	biological_process	1	2.13144383536412
1659	GO:0002544	0.0210966975445654	4.38155763239875	1.09298339582217	4	19	chronic inflammatory response	biological_process	1	2.13144383536412
1660	GO:0002726	0.0210966975445654	4.38155763239875	1.09298339582217	4	19	positive regulation of T cell cytokine production	biological_process	1	2.13144383536412
1661	GO:0010544	0.0210966975445654	4.38155763239875	1.09298339582217	4	19	negative regulation of platelet activation	biological_process	1	2.13144383536412
1662	GO:0016048	0.0210966975445654	4.38155763239875	1.09298339582217	4	19	detection of temperature stimulus	biological_process	1	2.13144383536412
1663	GO:0032930	0.0210966975445654	4.38155763239875	1.09298339582217	4	19	positive regulation of superoxide anion generation	biological_process	1	2.13144383536412
1664	GO:0034138	0.0210966975445654	4.38155763239875	1.09298339582217	4	19	toll-like receptor 3 signaling pathway	biological_process	1	2.13144383536412
1665	GO:0060438	0.0210966975445654	4.38155763239875	1.09298339582217	4	19	trachea development	biological_process	1	2.13144383536412
1666	GO:0071243	0.0210966975445654	4.38155763239875	1.09298339582217	4	19	cellular response to arsenic-containing substance	biological_process	1	2.13144383536412
1667	GO:0072087	0.0210966975445654	4.38155763239875	1.09298339582217	4	19	renal vesicle development	biological_process	1	2.13144383536412
1668	GO:0051924	0.0212011815138889	1.64508342909865	14.6114622388859	23	254	regulation of calcium ion transport	biological_process	1	0.718160750948231
1669	GO:0002704	0.0212142110870099	2.74195563886286	2.8187466523835	7	49	negative regulation of leukocyte mediated immunity	biological_process	1	1.45520523044964
1670	GO:0002446	0.0214408726673382	1.44431380977063	28.7051955008034	40	499	neutrophil mediated immunity	biological_process	1	0.530384234339494
1671	GO:0030308	0.0214557109601747	1.76826298701299	10.6997321906802	18	186	negative regulation of cell growth	biological_process	1	0.822332857220266
1672	GO:0001659	0.0218303635682513	1.79802537418431	9.95190144617033	17	173	temperature homeostasis	biological_process	1	0.846413380669697
1673	GO:0002532	0.0218766611986633	2.35184439973172	4.14183181574719	9	72	production of molecular mediator involved in inflammatory response	biological_process	1	1.23379261325197
1674	GO:0019226	0.0218766611986633	2.35184439973172	4.14183181574719	9	72	transmission of nerve impulse	biological_process	1	1.23379261325197
1675	GO:0061035	0.0218766611986633	2.35184439973172	4.14183181574719	9	72	regulation of cartilage development	biological_process	1	1.23379261325197
1676	GO:0001704	0.0218982585195126	1.98401228749956	6.96057846813069	13	121	formation of primary germ layer	biological_process	1	0.988420960734763
1677	GO:0043618	0.0218982585195126	1.98401228749956	6.96057846813069	13	121	regulation of transcription from RNA polymerase II promoter in response to stress	biological_process	1	0.988420960734763
1678	GO:0043312	0.0219239928747298	1.44895041268603	27.8998393144081	39	485	neutrophil degranulation	biological_process	1	0.535008222502793
1679	GO:0014910	0.0220972528827241	2.22541150172729	4.83213711837172	10	84	regulation of smooth muscle cell migration	biological_process	1	1.154072130061
1680	GO:0032680	0.0220983343175439	1.83280823356438	9.20407070166042	16	160	regulation of tumor necrosis factor production	biological_process	1	0.874055844820162
1681	GO:0002730	0.0221183360325725	6.15826330532213	0.632779860739154	3	11	regulation of dendritic cell cytokine production	biological_process	1	2.62252355318355
1682	GO:0006853	0.0221183360325725	6.15826330532213	0.632779860739154	3	11	carnitine shuttle	biological_process	1	2.62252355318355
1683	GO:0008655	0.0221183360325725	6.15826330532213	0.632779860739154	3	11	pyrimidine-containing compound salvage	biological_process	1	2.62252355318355
1684	GO:0014820	0.0221183360325725	6.15826330532213	0.632779860739154	3	11	tonic smooth muscle contraction	biological_process	1	2.62252355318355
1685	GO:0032060	0.0221183360325725	6.15826330532213	0.632779860739154	3	11	bleb assembly	biological_process	1	2.62252355318355
1686	GO:0033327	0.0221183360325725	6.15826330532213	0.632779860739154	3	11	Leydig cell differentiation	biological_process	1	2.62252355318355
1687	GO:0035739	0.0221183360325725	6.15826330532213	0.632779860739154	3	11	CD4-positive, alpha-beta T cell proliferation	biological_process	1	2.62252355318355
1688	GO:0043097	0.0221183360325725	6.15826330532213	0.632779860739154	3	11	pyrimidine nucleoside salvage	biological_process	1	2.62252355318355
1689	GO:0045351	0.0221183360325725	6.15826330532213	0.632779860739154	3	11	type I interferon biosynthetic process	biological_process	1	2.62252355318355
1690	GO:0060439	0.0221183360325725	6.15826330532213	0.632779860739154	3	11	trachea morphogenesis	biological_process	1	2.62252355318355
1691	GO:0060736	0.0221183360325725	6.15826330532213	0.632779860739154	3	11	prostate gland growth	biological_process	1	2.62252355318355
1692	GO:0072110	0.0221183360325725	6.15826330532213	0.632779860739154	3	11	glomerular mesangial cell proliferation	biological_process	1	2.62252355318355
1693	GO:0072173	0.0221183360325725	6.15826330532213	0.632779860739154	3	11	metanephric tubule morphogenesis	biological_process	1	2.62252355318355
1694	GO:0072608	0.0221183360325725	6.15826330532213	0.632779860739154	3	11	interleukin-10 secretion	biological_process	1	2.62252355318355
1695	GO:0072683	0.0221183360325725	6.15826330532213	0.632779860739154	3	11	T cell extravasation	biological_process	1	2.62252355318355
1696	GO:0090193	0.0221183360325725	6.15826330532213	0.632779860739154	3	11	positive regulation of glomerulus development	biological_process	1	2.62252355318355
1697	GO:1901569	0.0221183360325725	6.15826330532213	0.632779860739154	3	11	fatty acid derivative catabolic process	biological_process	1	2.62252355318355
1698	GO:1903977	0.0221183360325725	6.15826330532213	0.632779860739154	3	11	positive regulation of glial cell migration	biological_process	1	2.62252355318355
1699	GO:2000551	0.0221183360325725	6.15826330532213	0.632779860739154	3	11	regulation of T-helper 2 cell cytokine production	biological_process	1	2.62252355318355
1700	GO:2000561	0.0221183360325725	6.15826330532213	0.632779860739154	3	11	regulation of CD4-positive, alpha-beta T cell proliferation	biological_process	1	2.62252355318355
1701	GO:2001269	0.0221183360325725	6.15826330532213	0.632779860739154	3	11	positive regulation of cysteine-type endopeptidase activity involved in apoptotic signaling pathway	biological_process	1	2.62252355318355
1702	GO:0006631	0.0221691140896999	1.50882315949494	22.0322442420996	32	383	fatty acid metabolic process	biological_process	1	0.593423725765147
1703	GO:0034330	0.0222063361155073	1.37884360044705	38.2544188537761	51	665	cell junction organization	biological_process	1	0.463458824034102
1704	GO:0043001	0.0228953456277089	2.98995573714675	2.24349223352973	6	39	Golgi to plasma membrane protein transport	biological_process	1	1.58012412714193
1705	GO:0072524	0.0228953456277089	2.98995573714675	2.24349223352973	6	39	pyridine-containing compound metabolic process	biological_process	1	1.58012412714193
1706	GO:2000816	0.0228953456277089	2.98995573714675	2.24349223352973	6	39	negative regulation of mitotic sister chromatid separation	biological_process	1	1.58012412714193
1707	GO:0002287	0.0229741813875887	2.48405253283302	3.50905195500803	8	61	alpha-beta T cell activation involved in immune response	biological_process	1	1.31269568404804
1708	GO:0002293	0.0229741813875887	2.48405253283302	3.50905195500803	8	61	alpha-beta T cell differentiation involved in immune response	biological_process	1	1.31269568404804
1709	GO:2000514	0.0229741813875887	2.48405253283302	3.50905195500803	8	61	regulation of CD4-positive, alpha-beta T cell activation	biological_process	1	1.31269568404804
1710	GO:2001244	0.0229741813875887	2.48405253283302	3.50905195500803	8	61	positive regulation of intrinsic apoptotic signaling pathway	biological_process	1	1.31269568404804
1711	GO:0072593	0.0229763112188849	1.595286557155	16.3372254954472	25	284	reactive oxygen species metabolic process	biological_process	1	0.673815594807662
1712	GO:0048568	0.0231279197861576	1.47456572795823	24.6208891269416	35	428	embryonic organ development	biological_process	1	0.560290131172765
1713	GO:0006282	0.0232682451087406	1.96569793080788	7.01810391001607	13	122	regulation of DNA repair	biological_process	1	0.975041639477058
1714	GO:0016999	0.0232682451087406	1.96569793080788	7.01810391001607	13	122	antibiotic metabolic process	biological_process	1	0.975041639477058
1715	GO:1903409	0.0232682451087406	1.96569793080788	7.01810391001607	13	122	reactive oxygen species biosynthetic process	biological_process	1	0.975041639477058
1716	GO:0006873	0.0233175432596399	1.37420497391172	38.3694697375469	51	667	cellular ion homeostasis	biological_process	1	0.458597209971666
1717	GO:0000083	0.0234096534946582	3.42454006859994	1.66823781467595	5	29	regulation of transcription involved in G1/S transition of mitotic cell cycle	biological_process	1	1.77591024053848
1718	GO:0009435	0.0234096534946582	3.42454006859994	1.66823781467595	5	29	NAD biosynthetic process	biological_process	1	1.77591024053848
1719	GO:0015949	0.0234096534946582	3.42454006859994	1.66823781467595	5	29	nucleobase-containing small molecule interconversion	biological_process	1	1.77591024053848
1720	GO:0060142	0.0234096534946582	3.42454006859994	1.66823781467595	5	29	regulation of syncytium formation by plasma membrane fusion	biological_process	1	1.77591024053848
1721	GO:0070723	0.0234096534946582	3.42454006859994	1.66823781467595	5	29	response to cholesterol	biological_process	1	1.77591024053848
1722	GO:1902624	0.0234096534946582	3.42454006859994	1.66823781467595	5	29	positive regulation of neutrophil migration	biological_process	1	1.77591024053848
1723	GO:2000171	0.0234096534946582	3.42454006859994	1.66823781467595	5	29	negative regulation of dendrite development	biological_process	1	1.77591024053848
1724	GO:0007044	0.0234252397016392	2.1069154871032	5.57996786288163	11	97	cell-substrate junction assembly	biological_process	1	1.07513244572501
1725	GO:0051591	0.0234252397016392	2.1069154871032	5.57996786288163	11	97	response to cAMP	biological_process	1	1.07513244572501
1726	GO:0120162	0.0234252397016392	2.1069154871032	5.57996786288163	11	97	positive regulation of cold-induced thermogenesis	biological_process	1	1.07513244572501
1727	GO:0150115	0.0234252397016392	2.1069154871032	5.57996786288163	11	97	cell-substrate junction organization	biological_process	1	1.07513244572501
1728	GO:0014065	0.023469732403614	1.85978402095891	8.51376539903589	15	148	phosphatidylinositol 3-kinase signaling	biological_process	1	0.895135089084065
1729	GO:0001706	0.0234837947450868	2.67803666005536	2.87627209426888	7	50	endoderm formation	biological_process	1	1.42117571007151
1730	GO:0042398	0.0234837947450868	2.67803666005536	2.87627209426888	7	50	cellular modified amino acid biosynthetic process	biological_process	1	1.42117571007151
1731	GO:1903793	0.0234837947450868	2.67803666005536	2.87627209426888	7	50	positive regulation of anion transport	biological_process	1	1.42117571007151
1732	GO:1903825	0.0234841509266366	1.90745360985498	7.76593465452598	14	135	organic acid transmembrane transport	biological_process	1	0.931647970482609
1733	GO:1905039	0.0234841509266366	1.90745360985498	7.76593465452598	14	135	carboxylic acid transmembrane transport	biological_process	1	0.931647970482609
1734	GO:0006575	0.0236111336828813	1.74725935828877	10.814783074451	18	188	cellular modified amino acid metabolic process	biological_process	1	0.805093773764065
1735	GO:0031345	0.0236111336828813	1.74725935828877	10.814783074451	18	188	negative regulation of cell projection organization	biological_process	1	0.805093773764065
1736	GO:0034308	0.0238000489279015	2.19561403508772	4.8896625602571	10	85	primary alcohol metabolic process	biological_process	1	1.13462446663623
1737	GO:2001057	0.0238000489279015	2.19561403508772	4.8896625602571	10	85	reactive nitrogen species metabolic process	biological_process	1	1.13462446663623
1738	GO:0002283	0.0238935430890904	1.43901746231561	28.0724156400643	39	488	neutrophil activation involved in immune response	biological_process	1	0.525084099127051
1739	GO:0033043	0.0239476941980343	1.26968948252878	72.367005891805	89	1258	regulation of organelle organization	biological_process	1	0.344475712122633
1740	GO:0048880	0.0240355126047844	1.50847667926231	21.3419389394751	31	371	sensory system development	biological_process	1	0.593092392889862
1741	GO:0032869	0.0244757618869782	1.6845447856562	12.4254954472416	20	216	cellular response to insulin stimulus	biological_process	1	0.752358784758392
1742	GO:0042089	0.0247007683747979	1.94771656241967	7.07562935190145	13	123	cytokine biosynthetic process	biological_process	1	0.961783747367229
1743	GO:0014074	0.0247632214693892	1.84579933195214	8.57129084092126	15	149	response to purine-containing compound	biological_process	1	0.884245717374939
1744	GO:0051403	0.0247776009025368	1.58287951670812	16.452276379218	25	286	stress-activated MAPK cascade	biological_process	1	0.662551446717768
1745	GO:0032868	0.0248735407638655	1.59889400921659	15.6469201928227	24	272	response to insulin	biological_process	1	0.677074305643899
1746	GO:0030163	0.0249021384184509	1.31061141839577	53.5561863952866	68	931	protein catabolic process	biological_process	1	0.390240006038912
1747	GO:0044085	0.0249971702809078	1.17156017061578	193.285484734869	218	3360	cellular component biogenesis	biological_process	1	0.22843105204121
1748	GO:0006521	0.0250951216330353	2.43791258425405	3.56657739689341	8	62	regulation of cellular amino acid metabolic process	biological_process	1	1.28564639645682
1749	GO:0010830	0.0250951216330353	2.43791258425405	3.56657739689341	8	62	regulation of myotube differentiation	biological_process	1	1.28564639645682
1750	GO:0032835	0.0250951216330353	2.43791258425405	3.56657739689341	8	62	glomerulus development	biological_process	1	1.28564639645682
1751	GO:0032922	0.0250951216330353	2.43791258425405	3.56657739689341	8	62	circadian regulation of gene expression	biological_process	1	1.28564639645682
1752	GO:0045453	0.0250951216330353	2.43791258425405	3.56657739689341	8	62	bone resorption	biological_process	1	1.28564639645682
1753	GO:0070059	0.0250951216330353	2.43791258425405	3.56657739689341	8	62	intrinsic apoptotic signaling pathway in response to endoplasmic reticulum stress	biological_process	1	1.28564639645682
1754	GO:0070265	0.0250951216330353	2.43791258425405	3.56657739689341	8	62	necrotic cell death	biological_process	1	1.28564639645682
1755	GO:0044087	0.0251361216116482	1.30729269370686	54.4765934654526	69	947	regulation of cellular component biogenesis	biological_process	1	0.386582186645559
1756	GO:0030220	0.0251997544122711	4.10747663551402	1.15050883770755	4	20	platelet formation	biological_process	1	2.03825236874226
1757	GO:0032495	0.0251997544122711	4.10747663551402	1.15050883770755	4	20	response to muramyl dipeptide	biological_process	1	2.03825236874226
1758	GO:0032816	0.0251997544122711	4.10747663551402	1.15050883770755	4	20	positive regulation of natural killer cell activation	biological_process	1	2.03825236874226
1759	GO:0033630	0.0251997544122711	4.10747663551402	1.15050883770755	4	20	positive regulation of cell adhesion mediated by integrin	biological_process	1	2.03825236874226
1760	GO:0034104	0.0251997544122711	4.10747663551402	1.15050883770755	4	20	negative regulation of tissue remodeling	biological_process	1	2.03825236874226
1761	GO:0034755	0.0251997544122711	4.10747663551402	1.15050883770755	4	20	iron ion transmembrane transport	biological_process	1	2.03825236874226
1762	GO:0070542	0.0255954616179188	2.16660071230708	4.94718800214247	10	86	response to fatty acid	biological_process	1	1.11543330043112
1763	GO:0042026	0.0256673407332845	2.90185062789161	2.3010176754151	6	40	protein refolding	biological_process	1	1.53697325891317
1764	GO:0045124	0.0256673407332845	2.90185062789161	2.3010176754151	6	40	regulation of bone resorption	biological_process	1	1.53697325891317
1765	GO:1905819	0.0256673407332845	2.90185062789161	2.3010176754151	6	40	negative regulation of chromosome separation	biological_process	1	1.53697325891317
1766	GO:0005977	0.0256825665173945	2.27921993499458	4.25688269951794	9	74	glycogen metabolic process	biological_process	1	1.18854014523353
1767	GO:0014015	0.0256825665173945	2.27921993499458	4.25688269951794	9	74	positive regulation of gliogenesis	biological_process	1	1.18854014523353
1768	GO:1900182	0.0256825665173945	2.27921993499458	4.25688269951794	9	74	positive regulation of protein localization to nucleus	biological_process	1	1.18854014523353
1769	GO:0015718	0.0257763562945522	1.79509535383151	9.37664702731655	16	163	monocarboxylic acid transport	biological_process	1	0.844060480731383
1770	GO:0007566	0.0259150759889975	2.61702308937548	2.93379753615426	7	51	embryo implantation	biological_process	1	1.38792665299907
1771	GO:0009994	0.0259150759889975	2.61702308937548	2.93379753615426	7	51	oocyte differentiation	biological_process	1	1.38792665299907
1772	GO:0030071	0.0259150759889975	2.61702308937548	2.93379753615426	7	51	regulation of mitotic metaphase/anaphase transition	biological_process	1	1.38792665299907
1773	GO:0048260	0.0259150759889975	2.61702308937548	2.93379753615426	7	51	positive regulation of receptor-mediated endocytosis	biological_process	1	1.38792665299907
1774	GO:0014013	0.0261973507244478	1.93005918265108	7.13315479378682	13	124	regulation of gliogenesis	biological_process	1	0.9486450864613
1775	GO:0014066	0.0261973507244478	1.93005918265108	7.13315479378682	13	124	regulation of phosphatidylinositol 3-kinase signaling	biological_process	1	0.9486450864613
1776	GO:0042107	0.0261973507244478	1.93005918265108	7.13315479378682	13	124	cytokine metabolic process	biological_process	1	0.9486450864613
1777	GO:1901605	0.0263761875214698	1.69493531446138	11.735190144617	19	204	alpha-amino acid metabolic process	biological_process	1	0.76123021537547
1778	GO:0070301	0.0267916391642372	2.0587958607714	5.69501874665238	11	99	cellular response to hydrogen peroxide	biological_process	1	1.04180078710794
1779	GO:0032728	0.0268011353792483	3.28737137511693	1.72576325656133	5	30	positive regulation of interferon-beta production	biological_process	1	1.71693444722282
1780	GO:0043372	0.0268011353792483	3.28737137511693	1.72576325656133	5	30	positive regulation of CD4-positive, alpha-beta T cell differentiation	biological_process	1	1.71693444722282
1781	GO:0071480	0.0268011353792483	3.28737137511693	1.72576325656133	5	30	cellular response to gamma radiation	biological_process	1	1.71693444722282
1782	GO:0090200	0.0268011353792483	3.28737137511693	1.72576325656133	5	30	positive regulation of release of cytochrome c from mitochondria	biological_process	1	1.71693444722282
1783	GO:1904893	0.0268011353792483	3.28737137511693	1.72576325656133	5	30	negative regulation of receptor signaling pathway via STAT	biological_process	1	1.71693444722282
1784	GO:0046942	0.0268189419913312	1.52775621730433	19.04092126406	28	331	carboxylic acid transport	biological_process	1	0.611414352179187
1785	GO:0098657	0.0271475808068756	1.71666447714136	10.9873594001071	18	191	import into cell	biological_process	1	0.779608091485774
1786	GO:0009100	0.0274594531037625	1.46147352647353	24.1031601499732	34	419	glycoprotein metabolic process	biological_process	1	0.547423696012746
1787	GO:0032411	0.0274721497463265	1.97694915254237	6.44284949116229	12	112	positive regulation of transporter activity	biological_process	1	0.983275765190371
1788	GO:0006112	0.0274859191322049	2.13834098232594	5.00471344402785	10	87	energy reserve metabolic process	biological_process	1	1.09649192522232
1789	GO:0014068	0.0274859191322049	2.13834098232594	5.00471344402785	10	87	positive regulation of phosphatidylinositol 3-kinase signaling	biological_process	1	1.09649192522232
1790	GO:0048477	0.0274859191322049	2.13834098232594	5.00471344402785	10	87	oogenesis	biological_process	1	1.09649192522232
1791	GO:0006091	0.027616464784096	1.40308514628657	30.9486877343332	42	538	generation of precursor metabolites and energy	biological_process	1	0.488602561629254
1792	GO:0006073	0.0277513973815939	2.24455825864277	4.31440814140332	9	75	cellular glucan metabolic process	biological_process	1	1.16643154261756
1793	GO:0044042	0.0277513973815939	2.24455825864277	4.31440814140332	9	75	glucan metabolic process	biological_process	1	1.16643154261756
1794	GO:0051303	0.0277513973815939	2.24455825864277	4.31440814140332	9	75	establishment of chromosome localization	biological_process	1	1.16643154261756
1795	GO:0009792	0.0278445196493367	1.36593400286944	37.0463845741832	49	644	embryo development ending in birth or egg hatching	biological_process	1	0.449887779357776
1796	GO:0110053	0.0279909680622543	1.59605497765234	15.0141403320836	23	261	regulation of actin filament organization	biological_process	1	0.674510347437647
1797	GO:0002371	0.0282531606304967	5.47370059134765	0.690305302624531	3	12	dendritic cell cytokine production	biological_process	1	2.45251652217243
1798	GO:0006216	0.0282531606304967	5.47370059134765	0.690305302624531	3	12	cytidine catabolic process	biological_process	1	2.45251652217243
1799	GO:0007077	0.0282531606304967	5.47370059134765	0.690305302624531	3	12	mitotic nuclear envelope disassembly	biological_process	1	2.45251652217243
1800	GO:0008228	0.0282531606304967	5.47370059134765	0.690305302624531	3	12	opsonization	biological_process	1	2.45251652217243
1801	GO:0009972	0.0282531606304967	5.47370059134765	0.690305302624531	3	12	cytidine deamination	biological_process	1	2.45251652217243
1802	GO:0015697	0.0282531606304967	5.47370059134765	0.690305302624531	3	12	quaternary ammonium group transport	biological_process	1	2.45251652217243
1803	GO:0044650	0.0282531606304967	5.47370059134765	0.690305302624531	3	12	adhesion of symbiont to host cell	biological_process	1	2.45251652217243
1804	GO:0045472	0.0282531606304967	5.47370059134765	0.690305302624531	3	12	response to ether	biological_process	1	2.45251652217243
1805	GO:0046087	0.0282531606304967	5.47370059134765	0.690305302624531	3	12	cytidine metabolic process	biological_process	1	2.45251652217243
1806	GO:0051988	0.0282531606304967	5.47370059134765	0.690305302624531	3	12	regulation of attachment of spindle microtubules to kinetochore	biological_process	1	2.45251652217243
1807	GO:0071888	0.0282531606304967	5.47370059134765	0.690305302624531	3	12	macrophage apoptotic process	biological_process	1	2.45251652217243
1808	GO:0072520	0.0282531606304967	5.47370059134765	0.690305302624531	3	12	seminiferous tubule development	biological_process	1	2.45251652217243
1809	GO:0072697	0.0282531606304967	5.47370059134765	0.690305302624531	3	12	protein localization to cell cortex	biological_process	1	2.45251652217243
1810	GO:0090085	0.0282531606304967	5.47370059134765	0.690305302624531	3	12	regulation of protein deubiquitination	biological_process	1	2.45251652217243
1811	GO:1902510	0.0282531606304967	5.47370059134765	0.690305302624531	3	12	regulation of apoptotic DNA fragmentation	biological_process	1	2.45251652217243
1812	GO:0045839	0.0285126212301778	2.55872123294804	2.99132297803964	7	52	negative regulation of mitotic nuclear division	biological_process	1	1.3554229774865
1813	GO:0010657	0.0285997557728246	2.03554705254368	5.75254418853776	11	100	muscle cell apoptotic process	biological_process	1	1.02541657037837
1814	GO:0042572	0.028653723866119	2.81878009630819	2.35854311730048	6	41	retinol metabolic process	biological_process	1	1.49507093220403
1815	GO:0050798	0.028653723866119	2.81878009630819	2.35854311730048	6	41	activated T cell proliferation	biological_process	1	1.49507093220403
1816	GO:0015849	0.0286986154921002	1.51756261166661	19.1559721478307	28	333	organic acid transport	biological_process	1	0.601756040485893
1817	GO:0001654	0.0287354445027093	1.49425287356322	20.8242099625067	30	362	eye development	biological_process	1	0.579424317179726
1818	GO:0048762	0.0290360760200111	1.65047438330171	12.6555972147831	20	220	mesenchymal cell differentiation	biological_process	1	0.722880746939491
1819	GO:0034504	0.0290825375384975	1.58928535883339	15.0716657739689	23	262	protein localization to nucleus	biological_process	1	0.668378186242227
1820	GO:0008064	0.0291953827402728	1.73083616571475	10.2970540974826	17	179	regulation of actin polymerization or depolymerization	biological_process	1	0.791469171211136
1821	GO:0006720	0.029288041816855	1.84599245283019	7.99603642206749	14	139	isoprenoid metabolic process	biological_process	1	0.884396654670189
1822	GO:0033135	0.029288041816855	1.84599245283019	7.99603642206749	14	139	regulation of peptidyl-serine phosphorylation	biological_process	1	0.884396654670189
1823	GO:0000957	0.0294264035135986	10.94092039801	0.287627209426888	2	5	mitochondrial RNA catabolic process	biological_process	1	3.45166220393105
1824	GO:0002036	0.0294264035135986	10.94092039801	0.287627209426888	2	5	regulation of L-glutamate import across plasma membrane	biological_process	1	3.45166220393105
1825	GO:0002457	0.0294264035135986	10.94092039801	0.287627209426888	2	5	T cell antigen processing and presentation	biological_process	1	3.45166220393105
1826	GO:0002513	0.0294264035135986	10.94092039801	0.287627209426888	2	5	tolerance induction to self antigen	biological_process	1	3.45166220393105
1827	GO:0003373	0.0294264035135986	10.94092039801	0.287627209426888	2	5	dynamin family protein polymerization involved in membrane fission	biological_process	1	3.45166220393105
1828	GO:0003374	0.0294264035135986	10.94092039801	0.287627209426888	2	5	dynamin family protein polymerization involved in mitochondrial fission	biological_process	1	3.45166220393105
1829	GO:0006001	0.0294264035135986	10.94092039801	0.287627209426888	2	5	fructose catabolic process	biological_process	1	3.45166220393105
1830	GO:0009217	0.0294264035135986	10.94092039801	0.287627209426888	2	5	purine deoxyribonucleoside triphosphate catabolic process	biological_process	1	3.45166220393105
1831	GO:0010041	0.0294264035135986	10.94092039801	0.287627209426888	2	5	response to iron(III) ion	biological_process	1	3.45166220393105
1832	GO:0010991	0.0294264035135986	10.94092039801	0.287627209426888	2	5	negative regulation of SMAD protein complex assembly	biological_process	1	3.45166220393105
1833	GO:0015838	0.0294264035135986	10.94092039801	0.287627209426888	2	5	amino-acid betaine transport	biological_process	1	3.45166220393105
1834	GO:0019441	0.0294264035135986	10.94092039801	0.287627209426888	2	5	tryptophan catabolic process to kynurenine	biological_process	1	3.45166220393105
1835	GO:0019541	0.0294264035135986	10.94092039801	0.287627209426888	2	5	propionate metabolic process	biological_process	1	3.45166220393105
1836	GO:0030321	0.0294264035135986	10.94092039801	0.287627209426888	2	5	transepithelial chloride transport	biological_process	1	3.45166220393105
1837	GO:0032197	0.0294264035135986	10.94092039801	0.287627209426888	2	5	transposition, RNA-mediated	biological_process	1	3.45166220393105
1838	GO:0032237	0.0294264035135986	10.94092039801	0.287627209426888	2	5	activation of store-operated calcium channel activity	biological_process	1	3.45166220393105
1839	GO:0035546	0.0294264035135986	10.94092039801	0.287627209426888	2	5	interferon-beta secretion	biological_process	1	3.45166220393105
1840	GO:0035547	0.0294264035135986	10.94092039801	0.287627209426888	2	5	regulation of interferon-beta secretion	biological_process	1	3.45166220393105
1841	GO:0038163	0.0294264035135986	10.94092039801	0.287627209426888	2	5	thrombopoietin-mediated signaling pathway	biological_process	1	3.45166220393105
1842	GO:0045112	0.0294264035135986	10.94092039801	0.287627209426888	2	5	integrin biosynthetic process	biological_process	1	3.45166220393105
1843	GO:0045345	0.0294264035135986	10.94092039801	0.287627209426888	2	5	positive regulation of MHC class I biosynthetic process	biological_process	1	3.45166220393105
1844	GO:0046874	0.0294264035135986	10.94092039801	0.287627209426888	2	5	quinolinate metabolic process	biological_process	1	3.45166220393105
1845	GO:0051414	0.0294264035135986	10.94092039801	0.287627209426888	2	5	response to cortisol	biological_process	1	3.45166220393105
1846	GO:0060481	0.0294264035135986	10.94092039801	0.287627209426888	2	5	lobar bronchus epithelium development	biological_process	1	3.45166220393105
1847	GO:0061302	0.0294264035135986	10.94092039801	0.287627209426888	2	5	smooth muscle cell-matrix adhesion	biological_process	1	3.45166220393105
1848	GO:0061484	0.0294264035135986	10.94092039801	0.287627209426888	2	5	hematopoietic stem cell homeostasis	biological_process	1	3.45166220393105
1849	GO:0061624	0.0294264035135986	10.94092039801	0.287627209426888	2	5	fructose catabolic process to hydroxyacetone phosphate and glyceraldehyde-3-phosphate	biological_process	1	3.45166220393105
1850	GO:0061743	0.0294264035135986	10.94092039801	0.287627209426888	2	5	motor learning	biological_process	1	3.45166220393105
1851	GO:0071332	0.0294264035135986	10.94092039801	0.287627209426888	2	5	cellular response to fructose stimulus	biological_process	1	3.45166220393105
1852	GO:0080184	0.0294264035135986	10.94092039801	0.287627209426888	2	5	response to phenylpropanoid	biological_process	1	3.45166220393105
1853	GO:0097039	0.0294264035135986	10.94092039801	0.287627209426888	2	5	protein linear polyubiquitination	biological_process	1	3.45166220393105
1854	GO:1900019	0.0294264035135986	10.94092039801	0.287627209426888	2	5	regulation of protein kinase C activity	biological_process	1	3.45166220393105
1855	GO:1900020	0.0294264035135986	10.94092039801	0.287627209426888	2	5	positive regulation of protein kinase C activity	biological_process	1	3.45166220393105
1856	GO:1900368	0.0294264035135986	10.94092039801	0.287627209426888	2	5	regulation of RNA interference	biological_process	1	3.45166220393105
1857	GO:1901490	0.0294264035135986	10.94092039801	0.287627209426888	2	5	regulation of lymphangiogenesis	biological_process	1	3.45166220393105
1858	GO:1902512	0.0294264035135986	10.94092039801	0.287627209426888	2	5	positive regulation of apoptotic DNA fragmentation	biological_process	1	3.45166220393105
1859	GO:1904398	0.0294264035135986	10.94092039801	0.287627209426888	2	5	positive regulation of neuromuscular junction development	biological_process	1	3.45166220393105
1860	GO:1904760	0.0294264035135986	10.94092039801	0.287627209426888	2	5	regulation of myofibroblast differentiation	biological_process	1	3.45166220393105
1861	GO:1905448	0.0294264035135986	10.94092039801	0.287627209426888	2	5	positive regulation of mitochondrial ATP synthesis coupled electron transport	biological_process	1	3.45166220393105
1862	GO:1905832	0.0294264035135986	10.94092039801	0.287627209426888	2	5	positive regulation of spindle assembly	biological_process	1	3.45166220393105
1863	GO:2000118	0.0294264035135986	10.94092039801	0.287627209426888	2	5	regulation of sodium-dependent phosphate transport	biological_process	1	3.45166220393105
1864	GO:2000563	0.0294264035135986	10.94092039801	0.287627209426888	2	5	positive regulation of CD4-positive, alpha-beta T cell proliferation	biological_process	1	3.45166220393105
1865	GO:2000630	0.0294264035135986	10.94092039801	0.287627209426888	2	5	positive regulation of miRNA metabolic process	biological_process	1	3.45166220393105
1866	GO:0034103	0.0294737757558986	2.11080586080586	5.06223888591323	10	88	regulation of tissue remodeling	biological_process	1	1.07779389439685
1867	GO:0045600	0.0297394152967733	2.35057625301528	3.68162828066417	8	64	positive regulation of fat cell differentiation	biological_process	1	1.23301448251532
1868	GO:0045670	0.0297394152967733	2.35057625301528	3.68162828066417	8	64	regulation of osteoclast differentiation	biological_process	1	1.23301448251532
1869	GO:0006907	0.0297499351241	3.86564046179219	1.20803427959293	4	21	pinocytosis	biological_process	1	1.95070746059347
1870	GO:0017000	0.0297499351241	3.86564046179219	1.20803427959293	4	21	antibiotic biosynthetic process	biological_process	1	1.95070746059347
1871	GO:0031290	0.0297499351241	3.86564046179219	1.20803427959293	4	21	retinal ganglion cell axon guidance	biological_process	1	1.95070746059347
1872	GO:0035743	0.0297499351241	3.86564046179219	1.20803427959293	4	21	CD4-positive, alpha-beta T cell cytokine production	biological_process	1	1.95070746059347
1873	GO:0036344	0.0297499351241	3.86564046179219	1.20803427959293	4	21	platelet morphogenesis	biological_process	1	1.95070746059347
1874	GO:0050951	0.0297499351241	3.86564046179219	1.20803427959293	4	21	sensory perception of temperature stimulus	biological_process	1	1.95070746059347
1875	GO:0051412	0.0297499351241	3.86564046179219	1.20803427959293	4	21	response to corticosterone	biological_process	1	1.95070746059347
1876	GO:0072111	0.0297499351241	3.86564046179219	1.20803427959293	4	21	cell proliferation involved in kidney development	biological_process	1	1.95070746059347
1877	GO:0090280	0.0297499351241	3.86564046179219	1.20803427959293	4	21	positive regulation of calcium ion import	biological_process	1	1.95070746059347
1878	GO:1901739	0.0297499351241	3.86564046179219	1.20803427959293	4	21	regulation of myoblast fusion	biological_process	1	1.95070746059347
1879	GO:0098656	0.0297578759010077	1.5526781682519	16.7399035886449	25	291	anion transmembrane transport	biological_process	1	0.634758825743799
1880	GO:0090288	0.0298943155945884	1.75889098928796	9.54922335297268	16	166	negative regulation of cellular response to growth factor stimulus	biological_process	1	0.814666071731369
1881	GO:0050000	0.0299346157709911	2.21093125919697	4.3719335832887	9	76	chromosome localization	biological_process	1	1.14465417053753
1882	GO:0030073	0.0300668368178817	1.66760108903902	11.9077664702732	19	207	insulin secretion	biological_process	1	0.73777421942174
1883	GO:0045742	0.0304899597557421	3.16075411959416	1.78328869844671	5	31	positive regulation of epidermal growth factor receptor signaling pathway	biological_process	1	1.66026880992152
1884	GO:0070306	0.0304899597557421	3.16075411959416	1.78328869844671	5	31	lens fiber cell differentiation	biological_process	1	1.66026880992152
1885	GO:0032611	0.0304937722549967	2.0128148844988	5.81006963042314	11	101	interleukin-1 beta production	biological_process	1	1.00921449590754
1886	GO:1903426	0.0304937722549967	2.0128148844988	5.81006963042314	11	101	regulation of reactive oxygen species biosynthetic process	biological_process	1	1.00921449590754
1887	GO:0005976	0.0309872532720903	1.93796388611942	6.55790037493305	12	114	polysaccharide metabolic process	biological_process	1	0.954541686438303
1888	GO:0042035	0.0309872532720903	1.93796388611942	6.55790037493305	12	114	regulation of cytokine biosynthetic process	biological_process	1	0.954541686438303
1889	GO:1902099	0.0312806938054016	2.50295423984353	3.04884841992501	7	53	regulation of metaphase/anaphase transition of cell cycle	biological_process	1	1.32363191525545
1890	GO:0010959	0.0313346703175496	1.4620417598965	22.6650241028388	32	394	regulation of metal ion transport	biological_process	1	0.547984519180348
1891	GO:0050867	0.0313346703175496	1.4620417598965	22.6650241028388	32	394	positive regulation of cell activation	biological_process	1	0.547984519180348
1892	GO:0032602	0.0315613056544258	2.08396783096983	5.11976432779861	10	89	chemokine production	biological_process	1	1.05933300772271
1893	GO:0002639	0.0318598941174357	2.74032459425718	2.41606855918586	6	42	positive regulation of immunoglobulin production	biological_process	1	1.45434679201401
1894	GO:1901658	0.0318598941174357	2.74032459425718	2.41606855918586	6	42	glycosyl compound catabolic process	biological_process	1	1.45434679201401
1895	GO:0002696	0.0319817814793448	1.46880966574819	21.8596679164435	31	380	positive regulation of leukocyte activation	biological_process	1	0.554647457792117
1896	GO:0006869	0.0319817814793448	1.46880966574819	21.8596679164435	31	380	lipid transport	biological_process	1	0.554647457792117
1897	GO:0070727	0.0319894412529796	1.20613803934095	110.333797536154	129	1918	cellular macromolecule localization	biological_process	1	0.270395029357545
1898	GO:0019932	0.0320061465375951	1.43349946159197	25.2536689876808	35	439	second-messenger-mediated signaling	biological_process	1	0.519541362716743
1899	GO:0060249	0.0320061465375951	1.43349946159197	25.2536689876808	35	439	anatomical structure homeostasis	biological_process	1	0.519541362716743
1900	GO:0048015	0.032020175216819	1.70953227034636	10.4121049812533	17	181	phosphatidylinositol-mediated signaling	biological_process	1	0.77360165636548
1901	GO:0061025	0.0320412611127916	1.77889416512116	8.85891805034815	15	154	membrane fusion	biological_process	1	0.830980680365154
1902	GO:1990845	0.0320412611127916	1.77889416512116	8.85891805034815	15	154	adaptive thermogenesis	biological_process	1	0.830980680365154
1903	GO:0048678	0.0322349247505072	2.17829328914664	4.42945902517408	9	77	response to axon injury	biological_process	1	1.12319821406899
1904	GO:0002548	0.0322695814772508	2.30920641190218	3.73915372254954	8	65	monocyte chemotaxis	biological_process	1	1.20739713635069
1905	GO:0045739	0.0322695814772508	2.30920641190218	3.73915372254954	8	65	positive regulation of DNA repair	biological_process	1	1.20739713635069
1906	GO:0051187	0.0322695814772508	2.30920641190218	3.73915372254954	8	65	cofactor catabolic process	biological_process	1	1.20739713635069
1907	GO:0060675	0.0322695814772508	2.30920641190218	3.73915372254954	8	65	ureteric bud morphogenesis	biological_process	1	1.20739713635069
1908	GO:0070192	0.0322695814772508	2.30920641190218	3.73915372254954	8	65	chromosome organization involved in meiotic cell cycle	biological_process	1	1.20739713635069
1909	GO:0072678	0.0322695814772508	2.30920641190218	3.73915372254954	8	65	T cell migration	biological_process	1	1.20739713635069
1910	GO:2000377	0.0324640914343443	1.67748459167951	11.2174611676486	18	195	regulation of reactive oxygen species metabolic process	biological_process	1	0.746299514795261
1911	GO:0008154	0.0327334992736552	1.64985781990521	12.0228173540439	19	209	actin polymerization or depolymerization	biological_process	1	0.722341702437244
1912	GO:0032872	0.0328535301759972	1.60467447504485	13.6335297268345	21	237	regulation of stress-activated MAPK cascade	biological_process	1	0.682280661291337
1913	GO:0032612	0.0328610397425987	1.91903899950634	6.61542581681843	12	115	interleukin-1 production	biological_process	1	0.940384030878092
1914	GO:0002449	0.0332389763729009	1.48404461759521	20.2489555436529	29	352	lymphocyte mediated immunity	biological_process	1	0.569534467036687
1915	GO:0032651	0.0337506968670171	2.0578007518797	5.17728976968399	10	90	regulation of interleukin-1 beta production	biological_process	1	1.04110329895146
1916	GO:0045185	0.0337506968670171	2.0578007518797	5.17728976968399	10	90	maintenance of protein location	biological_process	1	1.04110329895146
1917	GO:0051056	0.0338403241017111	1.49265404305187	19.4435993572576	28	338	regulation of small GTPase mediated signal transduction	biological_process	1	0.577879826417452
1918	GO:0001763	0.0339060053195297	1.66796475995914	11.274986609534	18	196	morphogenesis of a branching structure	biological_process	1	0.738088808465279
1919	GO:0002720	0.0342232374035593	2.44956031027538	3.10637386181039	7	54	positive regulation of cytokine production involved in immune response	biological_process	1	1.29252281244709
1920	GO:0006336	0.0342232374035593	2.44956031027538	3.10637386181039	7	54	DNA replication-independent nucleosome assembly	biological_process	1	1.29252281244709
1921	GO:0007091	0.0342232374035593	2.44956031027538	3.10637386181039	7	54	metaphase/anaphase transition of mitotic cell cycle	biological_process	1	1.29252281244709
1922	GO:0030098	0.0343070563516986	1.47937858113297	20.3064809855383	29	353	lymphocyte differentiation	biological_process	1	0.564991293297208
1923	GO:0045934	0.0343551628668018	1.23059320942285	83.6995179432244	100	1455	negative regulation of nucleobase-containing compound metabolic process	biological_process	1	0.299353936690237
1924	GO:0008608	0.0344823690869232	3.04351592003603	1.84081414033208	5	32	attachment of spindle microtubules to kinetochore	biological_process	1	1.60573891229083
1925	GO:0019359	0.0344823690869232	3.04351592003603	1.84081414033208	5	32	nicotinamide nucleotide biosynthetic process	biological_process	1	1.60573891229083
1926	GO:0019363	0.0344823690869232	3.04351592003603	1.84081414033208	5	32	pyridine nucleotide biosynthetic process	biological_process	1	1.60573891229083
1927	GO:0031297	0.0344823690869232	3.04351592003603	1.84081414033208	5	32	replication fork processing	biological_process	1	1.60573891229083
1928	GO:0046685	0.0344823690869232	3.04351592003603	1.84081414033208	5	32	response to arsenic-containing substance	biological_process	1	1.60573891229083
1929	GO:0051968	0.0344823690869232	3.04351592003603	1.84081414033208	5	32	positive regulation of synaptic transmission, glutamatergic	biological_process	1	1.60573891229083
1930	GO:0060674	0.0344823690869232	3.04351592003603	1.84081414033208	5	32	placenta blood vessel development	biological_process	1	1.60573891229083
1931	GO:0071353	0.0344823690869232	3.04351592003603	1.84081414033208	5	32	cellular response to interleukin-4	biological_process	1	1.60573891229083
1932	GO:0032652	0.0345470186276669	1.96883308110761	5.92512051419389	11	103	regulation of interleukin-1 production	biological_process	1	0.977340803841736
1933	GO:0044264	0.0345470186276669	1.96883308110761	5.92512051419389	11	103	cellular polysaccharide metabolic process	biological_process	1	0.977340803841736
1934	GO:1902106	0.0345470186276669	1.96883308110761	5.92512051419389	11	103	negative regulation of leukocyte differentiation	biological_process	1	0.977340803841736
1935	GO:0021954	0.0346548987753724	2.14660134721372	4.48698446705945	9	78	central nervous system neuron development	biological_process	1	1.10205428816939
1936	GO:0034754	0.0346925382252334	1.84633884754136	7.42078200321371	13	129	cellular hormone metabolic process	biological_process	1	0.884667346486716
1937	GO:0071482	0.0346925382252334	1.84633884754136	7.42078200321371	13	129	cellular response to light stimulus	biological_process	1	0.884667346486716
1938	GO:0003094	0.0347538976880683	3.65067497403946	1.26555972147831	4	22	glomerular filtration	biological_process	1	1.86816322883445
1939	GO:0006925	0.0347538976880683	3.65067497403946	1.26555972147831	4	22	inflammatory cell apoptotic process	biological_process	1	1.86816322883445
1940	GO:0031342	0.0347538976880683	3.65067497403946	1.26555972147831	4	22	negative regulation of cell killing	biological_process	1	1.86816322883445
1941	GO:0032928	0.0347538976880683	3.65067497403946	1.26555972147831	4	22	regulation of superoxide anion generation	biological_process	1	1.86816322883445
1942	GO:0042454	0.0347538976880683	3.65067497403946	1.26555972147831	4	22	ribonucleoside catabolic process	biological_process	1	1.86816322883445
1943	GO:0048305	0.0347538976880683	3.65067497403946	1.26555972147831	4	22	immunoglobulin secretion	biological_process	1	1.86816322883445
1944	GO:0051457	0.0347538976880683	3.65067497403946	1.26555972147831	4	22	maintenance of protein location in nucleus	biological_process	1	1.86816322883445
1945	GO:0060487	0.0347538976880683	3.65067497403946	1.26555972147831	4	22	lung epithelial cell differentiation	biological_process	1	1.86816322883445
1946	GO:0060547	0.0347538976880683	3.65067497403946	1.26555972147831	4	22	negative regulation of necrotic cell death	biological_process	1	1.86816322883445
1947	GO:2001032	0.0347538976880683	3.65067497403946	1.26555972147831	4	22	regulation of double-strand break repair via nonhomologous end joining	biological_process	1	1.86816322883445
1948	GO:0034613	0.0348273565671738	1.20225194194361	109.7585431173	128	1908	cellular protein localization	biological_process	1	0.265739256536053
1949	GO:0051129	0.0348456887029487	1.32785818062382	41.130690948045	53	715	negative regulation of cellular component organization	biological_process	1	0.409101070603211
1950	GO:0072171	0.0349426467466543	2.26926311703435	3.79667916443492	8	66	mesonephric tubule morphogenesis	biological_process	1	1.18222389664046
1951	GO:0000212	0.0351923712771058	4.92605042016807	0.747830744509909	3	13	meiotic spindle organization	biological_process	1	2.30043139449424
1952	GO:0002281	0.0351923712771058	4.92605042016807	0.747830744509909	3	13	macrophage activation involved in immune response	biological_process	1	2.30043139449424
1953	GO:0006596	0.0351923712771058	4.92605042016807	0.747830744509909	3	13	polyamine biosynthetic process	biological_process	1	2.30043139449424
1954	GO:0009437	0.0351923712771058	4.92605042016807	0.747830744509909	3	13	carnitine metabolic process	biological_process	1	2.30043139449424
1955	GO:0032530	0.0351923712771058	4.92605042016807	0.747830744509909	3	13	regulation of microvillus organization	biological_process	1	2.30043139449424
1956	GO:0032536	0.0351923712771058	4.92605042016807	0.747830744509909	3	13	regulation of cell projection size	biological_process	1	2.30043139449424
1957	GO:0035723	0.0351923712771058	4.92605042016807	0.747830744509909	3	13	interleukin-15-mediated signaling pathway	biological_process	1	2.30043139449424
1958	GO:0035745	0.0351923712771058	4.92605042016807	0.747830744509909	3	13	T-helper 2 cell cytokine production	biological_process	1	2.30043139449424
1959	GO:0038007	0.0351923712771058	4.92605042016807	0.747830744509909	3	13	netrin-activated signaling pathway	biological_process	1	2.30043139449424
1960	GO:0045779	0.0351923712771058	4.92605042016807	0.747830744509909	3	13	negative regulation of bone resorption	biological_process	1	2.30043139449424
1961	GO:0050713	0.0351923712771058	4.92605042016807	0.747830744509909	3	13	negative regulation of interleukin-1 beta secretion	biological_process	1	2.30043139449424
1962	GO:0061029	0.0351923712771058	4.92605042016807	0.747830744509909	3	13	eyelid development in camera-type eye	biological_process	1	2.30043139449424
1963	GO:0061042	0.0351923712771058	4.92605042016807	0.747830744509909	3	13	vascular wound healing	biological_process	1	2.30043139449424
1964	GO:0070208	0.0351923712771058	4.92605042016807	0.747830744509909	3	13	protein heterotrimerization	biological_process	1	2.30043139449424
1965	GO:0070914	0.0351923712771058	4.92605042016807	0.747830744509909	3	13	UV-damage excision repair	biological_process	1	2.30043139449424
1966	GO:0071350	0.0351923712771058	4.92605042016807	0.747830744509909	3	13	cellular response to interleukin-15	biological_process	1	2.30043139449424
1967	GO:0098712	0.0351923712771058	4.92605042016807	0.747830744509909	3	13	L-glutamate import across plasma membrane	biological_process	1	2.30043139449424
1968	GO:1900103	0.0351923712771058	4.92605042016807	0.747830744509909	3	13	positive regulation of endoplasmic reticulum unfolded protein response	biological_process	1	2.30043139449424
1969	GO:1902947	0.0351923712771058	4.92605042016807	0.747830744509909	3	13	regulation of tau-protein kinase activity	biological_process	1	2.30043139449424
1970	GO:0045746	0.035290670634842	2.66610993015487	2.47359400107124	6	43	negative regulation of Notch signaling pathway	biological_process	1	1.41473626745599
1971	GO:0051293	0.035290670634842	2.66610993015487	2.47359400107124	6	43	establishment of spindle localization	biological_process	1	1.41473626745599
1972	GO:0060612	0.035290670634842	2.66610993015487	2.47359400107124	6	43	adipose tissue development	biological_process	1	1.41473626745599
1973	GO:0071364	0.035290670634842	2.66610993015487	2.47359400107124	6	43	cellular response to epidermal growth factor stimulus	biological_process	1	1.41473626745599
1974	GO:1905952	0.0353516577342355	1.7534607116308	8.97396893411891	15	156	regulation of lipid localization	biological_process	1	0.810205105657504
1975	GO:0070302	0.0355093977663007	1.58976972738441	13.7485806106052	21	239	regulation of stress-activated protein kinase signaling cascade	biological_process	1	0.668817811283613
1976	GO:0001501	0.0358651226735342	1.38536616948439	29.7981788966256	40	518	skeletal system development	biological_process	1	0.470267348894555
1977	GO:0014909	0.0360440455382136	2.03227977350784	5.23481521156936	10	91	smooth muscle cell migration	biological_process	1	1.02309902419097
1978	GO:0051899	0.0360440455382136	2.03227977350784	5.23481521156936	10	91	membrane depolarization	biological_process	1	1.02309902419097
1979	GO:0106106	0.0360790251945109	1.78834284042709	8.226138189609	14	143	cold-induced thermogenesis	biological_process	1	0.838623339860206
1980	GO:0120161	0.0360790251945109	1.78834284042709	8.226138189609	14	143	regulation of cold-induced thermogenesis	biological_process	1	0.838623339860206
1981	GO:1901566	0.0361396009644728	1.20259607270751	107.112372790573	125	1862	organonitrogen compound biosynthetic process	biological_process	1	0.266152152275709
1982	GO:0044283	0.0363924807225078	1.32370225269344	41.2457418318157	53	717	small molecule biosynthetic process	biological_process	1	0.404578645656893
1983	GO:0046394	0.0365210686328076	1.47013238618017	20.4215318693091	29	355	carboxylic acid biosynthetic process	biological_process	1	0.555946076344536
1984	GO:0048017	0.036628574006649	1.6785331890618	10.5846813069095	17	184	inositol lipid-mediated signaling	biological_process	1	0.747201063232362
1985	GO:0032414	0.036709843318517	1.94755156333768	5.98264595607927	11	104	positive regulation of ion transmembrane transporter activity	biological_process	1	0.96166152555872
1986	GO:0050769	0.0369119670942658	1.40098506296768	27.267059453669	37	474	positive regulation of neurogenesis	biological_process	1	0.486441574114674
1987	GO:0043536	0.0371969760199916	2.11581488933602	4.54450990894483	9	79	positive regulation of blood vessel endothelial cell migration	biological_process	1	1.08121341293448
1988	GO:0032613	0.0373438613187171	2.39839112777257	3.16389930369577	7	55	interleukin-10 production	biological_process	1	1.26206695153125
1989	GO:0034724	0.0373438613187171	2.39839112777257	3.16389930369577	7	55	DNA replication-independent nucleosome organization	biological_process	1	1.26206695153125
1990	GO:0048016	0.0373438613187171	2.39839112777257	3.16389930369577	7	55	inositol phosphate-mediated signaling	biological_process	1	1.26206695153125
1991	GO:0044089	0.0376231953474568	1.37405301174599	30.776111408677	41	535	positive regulation of cellular component biogenesis	biological_process	1	0.458437665224213
1992	GO:0016053	0.0376676950118307	1.46555170244209	20.4790573111944	29	356	organic acid biosynthetic process	biological_process	1	0.551443865018972
1993	GO:0042108	0.0377615178786658	2.23067383216205	3.8542046063203	8	67	positive regulation of cytokine biosynthetic process	biological_process	1	1.15747957896834
1994	GO:0006732	0.0380272020469185	1.55838868127744	14.6689876807713	22	255	coenzyme metabolic process	biological_process	1	0.640055104142099
1995	GO:0002888	0.0387834215934472	2.9346518775892	1.89833958221746	5	33	positive regulation of myeloid leukocyte mediated immunity	biological_process	1	1.55318937411447
1996	GO:0006471	0.0387834215934472	2.9346518775892	1.89833958221746	5	33	protein ADP-ribosylation	biological_process	1	1.55318937411447
1997	GO:0010955	0.0387834215934472	2.9346518775892	1.89833958221746	5	33	negative regulation of protein processing	biological_process	1	1.55318937411447
1998	GO:0019362	0.0387834215934472	2.9346518775892	1.89833958221746	5	33	pyridine nucleotide metabolic process	biological_process	1	1.55318937411447
1999	GO:0036314	0.0387834215934472	2.9346518775892	1.89833958221746	5	33	response to sterol	biological_process	1	1.55318937411447
[truncated: 586 more rows]
