# Supplementary material for: Genome-wide bioinformatic analyses predict key host and viral factors in SARS-CoV-2 pathogenesis
Source: Commun Biol. 2021 May 17;4:590. doi: 10.1038/s42003-021-02095-0 (PMC8128904; doi:10.1038/s42003-021-02095-0)
Supplement: Supplementary file 6 — Supplementary Data 4 [file 42003_2021_2095_MOESM6_ESM.zip › Functional_Enrichment/Output/GSE147507/Series8_RSV_GO.csv]

	GO	Pvalue	OddsRatio	ExpCount	Count	Size	Term	Type	padj	log2OddsRatio
1	GO:0006950	1.89263092442752e-34	1.82446426000516	524.139367970005	764	4042	response to stress	biological_process	5.77630958135279e-31	0.867472889799708
2	GO:0010033	6.12193879489878e-29	1.79163282718383	433.497750401714	638	3343	response to organic substance	biological_process	1.86841572020311e-25	0.841275005321339
3	GO:0034097	9.12932165276262e-29	2.31104986057128	157.034333154794	294	1211	response to cytokine	biological_process	2.78626896842315e-25	1.20854838608116
4	GO:0070887	4.64876670490937e-27	1.75635293390188	434.794483128013	632	3353	cellular response to chemical stimulus	biological_process	1.41880359833834e-23	0.812582779285499
5	GO:0071345	5.08629066152922e-26	2.2796932975448	144.974718800214	270	1118	cellular response to cytokine stimulus	biological_process	1.55233590989872e-22	1.18883974198888
6	GO:0009605	1.0964011069843e-25	1.78809904055867	365.159935725763	545	2816	response to external stimulus	biological_process	3.34621617851608e-22	0.838426647799558
7	GO:0071310	3.01528686990569e-24	1.76530276835073	358.157579003749	531	2762	cellular response to organic substance	biological_process	9.20265552695217e-21	0.819915642384754
8	GO:0019221	1.17643636039385e-23	2.45968976877555	103.47927155865	206	798	cytokine-mediated signaling pathway	biological_process	3.59048377192204e-20	1.29847636545356
9	GO:0050896	5.5051803318803e-23	1.53925056148177	1209.07359400107	1434	9324	response to stimulus	biological_process	1.68018103728987e-19	0.622228094813726
10	GO:0051607	1.80449225651209e-22	4.20040697067724	30.8622388859132	90	238	defense response to virus	biological_process	5.50731036687489e-19	2.07052911506608
11	GO:0009615	9.36477598129602e-22	3.48218260790879	41.8844670594537	108	323	response to virus	biological_process	2.85812962949155e-18	1.79999186083411
12	GO:0051716	5.37348423581039e-21	1.50621603240057	987.591644349223	1200	7616	cellular response to stimulus	biological_process	1.63998738876933e-17	0.590928706610774
13	GO:0048518	5.75653248078811e-21	1.52181838333972	807.734815211569	1013	6229	positive regulation of biological process	biological_process	1.75689371313653e-17	0.605796195182241
14	GO:0048522	6.46650409908457e-21	1.53344597822104	731.616604177825	932	5642	positive regulation of cellular process	biological_process	1.97357705104061e-17	0.6167773427866
15	GO:0007166	3.95061156347123e-19	1.62415926571198	399.653026245313	557	3082	cell surface receptor signaling pathway	biological_process	1.20572664917142e-15	0.699693110716887
16	GO:0051707	9.89994489556969e-19	1.8802279766159	190.230690948045	306	1467	response to other organism	biological_process	3.02146318212787e-15	0.91090759849487
17	GO:0042221	1.1509080441079e-18	1.51800794833582	626.710926620246	807	4833	response to chemical	biological_process	3.5125713506173e-15	0.602179344768297
18	GO:0043207	1.21769254588233e-18	1.87674576023124	190.490037493305	306	1469	response to external biotic stimulus	biological_process	3.71639765003289e-15	0.908233223798665
19	GO:0009607	1.24204305753319e-18	1.86689997967148	194.509908944831	311	1500	response to biotic stimulus	biological_process	3.79071541159128e-15	0.90064463634969
20	GO:0034340	1.42153667486907e-18	6.69267284991568	12.8376539903589	49	99	response to type I interferon	biological_process	4.33852993170039e-15	2.74258249445566
21	GO:0044281	1.74871309340147e-18	1.75069239794805	255.326673808249	385	1969	small molecule metabolic process	biological_process	5.33707236106129e-15	0.807925620071277
22	GO:0048583	2.27510179171552e-18	1.53231166156805	560.318211033744	733	4321	regulation of response to stimulus	biological_process	6.94361066831577e-15	0.615709761276893
23	GO:0010646	4.94227160380465e-18	1.56094726047596	471.621692554901	633	3637	regulation of cell communication	biological_process	1.50838129348118e-14	0.642421793987736
24	GO:0023051	5.13843432460493e-18	1.55807914673046	477.067970005356	639	3679	regulation of signaling	biological_process	1.56825015586943e-14	0.639768520752174
25	GO:0060337	7.29844178940658e-18	6.68217319573154	12.3189608998393	47	95	type I interferon signaling pathway	biological_process	2.22748443412689e-14	2.74031737647486
26	GO:0071357	7.29844178940658e-18	6.68217319573154	12.3189608998393	47	95	cellular response to type I interferon	biological_process	2.22748443412689e-14	2.74031737647486
27	GO:0033554	1.1477344146284e-17	1.7112028488775	268.164327798607	397	2068	cellular response to stress	biological_process	3.50288543344588e-14	0.775010789472786
28	GO:0006952	1.95454534363872e-17	1.7778809289398	220.055543652919	338	1697	defense response	biological_process	5.96527238878537e-14	0.830158704943608
29	GO:1901564	3.38384366761891e-17	1.45048156466864	879.184788430637	1066	6780	organonitrogen compound metabolic process	biological_process	1.03274908735729e-13	0.536531959286239
30	GO:0032879	7.85182322222333e-17	1.59340912859319	369.957846813069	512	2853	regulation of localization	biological_process	2.39637644742256e-13	0.672116745211678
31	GO:0051179	8.37196581778806e-17	1.44404852554206	874.775897161221	1059	6746	localization	biological_process	2.55512396758892e-13	0.530119223099472
32	GO:0065008	1.37464124573961e-16	1.50966653846838	525.436100696304	685	4052	regulation of biological quality	biological_process	4.19540508199729e-13	0.594229916155693
33	GO:0002252	7.18433828615692e-16	1.85053807014758	164.296036422067	263	1267	immune effector process	biological_process	2.19266004493509e-12	0.887944815750624
34	GO:0032101	1.17566182277333e-15	1.94389948453026	133.433797536154	223	1029	regulation of response to external stimulus	biological_process	3.58811988310419e-12	0.958953621763221
35	GO:0034341	2.77680992824719e-15	3.63752943485086	25.8049812533476	69	199	response to interferon-gamma	biological_process	8.47482390101044e-12	1.86295892234162
36	GO:0140352	4.53939666054493e-15	1.73301293568092	204.105731119443	309	1574	export from cell	biological_process	1.38542386079831e-11	0.793282423207294
37	GO:0080134	4.72286856689415e-15	1.75953469314332	190.230690948045	292	1467	regulation of response to stress	biological_process	1.44141948661609e-11	0.815193960312288
38	GO:0044419	5.11899616789166e-15	1.63875932208936	267.904981253348	385	2066	interspecies interaction between organisms	biological_process	1.56231763044053e-11	0.712603987247239
39	GO:0009966	5.49205786496924e-15	1.52555967410452	410.934600964114	549	3169	regulation of signal transduction	biological_process	1.67617606038861e-11	0.60933861377488
40	GO:0048585	1.11287960813576e-14	1.69405052263288	219.5368505624	326	1693	negative regulation of response to stimulus	biological_process	3.39650856403035e-11	0.760476901627012
41	GO:0032940	1.31067967240839e-14	1.72861642784062	198.270433851098	300	1529	secretion by cell	biological_process	4.00019436019039e-11	0.789617776994298
42	GO:0051239	1.49518063502559e-14	1.50935798849352	422.864542046063	560	3261	regulation of multicellular organismal process	biological_process	4.5632912980981e-11	0.593935023871005
43	GO:0046903	1.91036512823867e-14	1.69322445438964	215.387305838243	320	1661	secretion	biological_process	5.83043437138441e-11	0.759773230038692
44	GO:0098542	2.18718738480538e-14	1.84641792083443	146.401124799143	235	1129	defense response to other organism	biological_process	6.67529589842602e-11	0.884729131573014
45	GO:0051240	2.19703995021113e-14	1.66198208558323	234.838296732726	343	1811	positive regulation of multicellular organismal process	biological_process	6.70536592804436e-11	0.732904831458728
46	GO:0006796	2.3185076315998e-14	1.50317616825419	426.4953936797	563	3289	phosphate-containing compound metabolic process	biological_process	7.07608529164258e-11	0.58801409918963
47	GO:0006793	3.36505608536547e-14	1.49775721636854	429.996572040707	566	3316	phosphorus metabolic process	biological_process	1.02701511725354e-10	0.582803784592356
48	GO:0045087	4.5005709412226e-14	1.92755718681645	120.596143545795	201	930	innate immune response	biological_process	1.37357425126114e-10	0.946773662689013
49	GO:0002376	6.33712825663978e-14	1.50171320158618	408.989501874665	541	3154	immune system process	biological_process	1.93409154392646e-10	0.586609312081741
50	GO:0048523	6.46405478889672e-14	1.42395768213513	642.531065881093	796	4955	negative regulation of cellular process	biological_process	1.97282952157128e-10	0.509906272230599
51	GO:0006915	7.424748447898e-14	1.61645374156973	258.049812533476	368	1990	apoptotic process	biological_process	2.26603322629847e-10	0.692832222117357
52	GO:0035556	7.5871615981991e-14	1.52106744168244	371.124906266738	498	2862	intracellular signal transduction	biological_process	2.31560171977036e-10	0.60508412125686
53	GO:0065009	9.60451273190397e-14	1.50887665527858	387.593411890734	516	2989	regulation of molecular function	biological_process	2.93129728577709e-10	0.593474876049476
54	GO:0001817	2.10709449457159e-13	2.03748701658691	93.2350830208891	163	719	regulation of cytokine production	biological_process	6.43085239743248e-10	1.02679086613372
55	GO:0048584	2.68201687876093e-13	1.54471475265938	316.532458489555	433	2441	positive regulation of response to stimulus	biological_process	8.18551551397835e-10	0.627340454364255
56	GO:0008219	2.7607487412618e-13	1.56333701722352	293.969309051955	407	2267	cell death	biological_process	8.42580515833102e-10	0.64462882162963
57	GO:0060333	2.9777653503079e-13	5.33570505060487	11.8002678093198	40	91	interferon-gamma-mediated signaling pathway	biological_process	9.08813984913971e-10	2.41567891881063
58	GO:0071346	3.59508093117231e-13	3.50352513886911	23.3411890733798	61	180	cellular response to interferon-gamma	biological_process	1.09721870019379e-09	1.80880724804874
59	GO:0001816	4.62291576736578e-13	1.96520468850242	102.441885377611	174	790	cytokine production	biological_process	1.41091389220003e-09	0.974679586126625
60	GO:0023056	4.66903736253109e-13	1.60238140829071	249.361703267274	354	1923	positive regulation of signaling	biological_process	1.42499020304449e-09	0.680217587420027
61	GO:0012501	4.77863659270385e-13	1.57253776464754	276.85243706481	386	2135	programmed cell death	biological_process	1.45843988809322e-09	0.653094663982478
62	GO:0006082	5.78593313036413e-13	1.77131756835915	152.366095340118	237	1175	organic acid metabolic process	biological_process	1.76586679138713e-09	0.824822886976688
63	GO:0006954	6.66355662791111e-13	1.9887254377246	96.7362613818961	166	746	inflammatory response	biological_process	2.03371748283847e-09	0.99184411228266
64	GO:0010647	7.29907654214411e-13	1.59742094665004	248.453990358865	352	1916	positive regulation of cell communication	biological_process	2.22767816066238e-09	0.675744536682149
65	GO:0009653	7.35029990590803e-13	1.50614731335726	354.656400642742	474	2735	anatomical structure morphogenesis	biological_process	2.24331153128313e-09	0.590862884124152
66	GO:0043436	9.12772872746416e-13	1.77025096463851	149.77262988752	233	1155	oxoacid metabolic process	biological_process	2.78578280762206e-09	0.823953902553241
67	GO:0051234	1.28751860199781e-12	1.38843949322112	692.973968934119	841	5344	establishment of localization	biological_process	3.92950677329732e-09	0.473464307346262
68	GO:0032880	1.47495629805179e-12	1.81273535812281	132.785431173005	211	1024	regulation of protein localization	biological_process	4.50156662165408e-09	0.858168320894618
69	GO:0002831	2.64752463140752e-12	2.3866156532248	51.869309051955	103	400	regulation of response to biotic stimulus	biological_process	8.08024517505576e-09	1.25496624977418
70	GO:0006810	3.61443941970602e-12	1.38182230113636	677.024156400643	821	5221	transport	biological_process	1.10312691089428e-08	0.466572100709821
71	GO:0007154	4.0168673482402e-12	1.35811318855532	868.551580074987	1021	6698	cell communication	biological_process	1.22594791468291e-08	0.441603722412165
72	GO:0010648	5.55709816580015e-12	1.65209814414739	189.452651312266	278	1461	negative regulation of cell communication	biological_process	1.6960263602022e-08	0.724299393699828
73	GO:0016043	6.54850207164738e-12	1.35720979894931	829.51992501339	979	6397	cellular component organization	biological_process	1.99860283226678e-08	0.440643751345243
74	GO:0022610	6.81760254410214e-12	1.65716239062361	184.78441349759	272	1425	biological adhesion	biological_process	2.08073229645997e-08	0.728714983771229
75	GO:0010941	7.0027625329766e-12	1.59424033385319	225.242474558115	320	1737	regulation of cell death	biological_process	2.13724312506446e-08	0.672869133921829
76	GO:0023057	7.62241988536204e-12	1.64609368642484	189.971344402785	278	1465	negative regulation of signaling	biological_process	2.32636254901249e-08	0.719046448210411
77	GO:0019752	7.69252914156993e-12	1.76346850220476	138.23170862346	215	1066	carboxylic acid metabolic process	biological_process	2.34775989400714e-08	0.818415807621936
78	GO:0030155	8.30575132025585e-12	1.97001681713578	89.6042313872523	153	691	regulation of cell adhesion	biological_process	2.53491530294209e-08	0.978207945364306
79	GO:0042592	9.20849923569562e-12	1.5620879248959	248.843010176754	347	1919	homeostatic process	biological_process	2.8104339667343e-08	0.643475660420522
80	GO:0051128	9.26284653575476e-12	1.51083303153823	304.472844134976	411	2348	regulation of cellular component organization	biological_process	2.82702076271235e-08	0.595344231064046
81	GO:0006955	9.39018221005073e-12	1.52413418991365	287.87466523835	392	2220	immune response	biological_process	2.86588361050748e-08	0.607989928159531
82	GO:0031347	1.06190798303204e-11	1.95741532883049	90.6416175682914	154	699	regulation of defense response	biological_process	3.24094316421377e-08	0.968949902755998
83	GO:0009967	1.08052911907836e-11	1.59695826415329	218.369791108731	311	1684	positive regulation of signal transduction	biological_process	3.29777487142717e-08	0.675326609000942
84	GO:0007155	1.08652413412709e-11	1.65115244995845	183.876700589181	270	1418	cell adhesion	biological_process	3.31607165735586e-08	0.723473329606299
85	GO:0023052	1.23631169265141e-11	1.34865269241102	865.309748259239	1014	6673	signaling	biological_process	3.77322328597209e-08	0.431518870563739
86	GO:0043067	1.24015074919003e-11	1.60764608750503	209.292662024638	300	1614	regulation of programmed cell death	biological_process	3.78494008652797e-08	0.684949841841149
87	GO:0009893	1.69084384052413e-11	1.41056700796646	491.202356722014	617	3788	positive regulation of metabolic process	biological_process	5.16045540127963e-08	0.496275201736817
88	GO:0006986	1.71085930941414e-11	3.26824638484836	22.8224959828602	57	176	response to unfolded protein	biological_process	5.22154261233194e-08	1.70851674872227
89	GO:0042981	1.87732233555759e-11	1.60635206451744	205.791483663631	295	1587	regulation of apoptotic process	biological_process	5.72958776812176e-08	0.683788123284036
90	GO:1901700	2.2412887831838e-11	1.58644791114498	217.980771290841	309	1681	response to oxygen-containing compound	biological_process	6.84041336627695e-08	0.665800153107735
91	GO:0009628	4.4115680714835e-11	1.67382840842087	160.405838243171	239	1237	response to abiotic stimulus	biological_process	1.34641057541677e-07	0.743151638396754
92	GO:0008283	5.48621068693951e-11	1.52295573862919	262.718050348152	359	2026	cell population proliferation	biological_process	1.67439150165394e-07	0.606874013664946
93	GO:0007165	6.48495162411926e-11	1.33983341598123	798.268666309588	939	6156	signal transduction	biological_process	1.9792072356812e-07	0.422053638834178
94	GO:0016477	6.99664624831253e-11	1.5846306007513	206.439850026781	293	1592	cell migration	biological_process	2.13537643498498e-07	0.664146567446007
95	GO:0048856	7.121607975154e-11	1.34123531446178	776.483556507766	916	5988	anatomical structure development	biological_process	2.173514754017e-07	0.42356237462083
96	GO:0048525	7.45950784842553e-11	4.27462013488259	13.0970005356186	39	101	negative regulation of viral process	biological_process	2.27664179533947e-07	2.09579622026268
97	GO:0001775	9.73029099559988e-11	1.60952177625961	186.729512587038	269	1440	cell activation	biological_process	2.96968481185708e-07	0.686632096100597
98	GO:0071840	9.79882809080933e-11	1.33120549343865	853.63915372255	995	6583	cellular component organization or biogenesis	biological_process	2.99060233331501e-07	0.412733292122556
99	GO:0048731	1.03955616769698e-10	1.3571182064821	637.862828066417	769	4919	system development	biological_process	3.1727254238112e-07	0.440546386547764
100	GO:0006928	1.08644917825209e-10	1.49178144071761	287.74499196572	386	2219	movement of cell or subcellular component	biological_process	3.31584289202539e-07	0.577036183388124
101	GO:0033993	1.10394782510188e-10	1.76935165963717	119.429084092126	187	921	response to lipid	biological_process	3.36924876221095e-07	0.82322081297719
102	GO:0009968	1.24826897858263e-10	1.63446683785957	170.390680235672	249	1314	negative regulation of signal transduction	biological_process	3.80971692263417e-07	0.708820106171628
103	GO:0035966	1.36862798749901e-10	2.94534385198322	25.8049812533476	60	199	response to topologically incorrect protein	biological_process	4.17705261784699e-07	1.5584360702503
104	GO:0097191	1.45664571184903e-10	2.79188156026097	29.0468130690948	65	224	extrinsic apoptotic signaling pathway	biological_process	4.44568271256324e-07	1.48123773952445
105	GO:1902531	2.06636720885403e-10	1.52452499995319	241.97032672737	332	1866	regulation of intracellular signal transduction	biological_process	6.30655272142249e-07	0.60835980860464
106	GO:0019538	2.27842649989433e-10	1.33247275457772	758.199625066952	893	5847	protein metabolic process	biological_process	6.9537576776775e-07	0.414106034119558
107	GO:0045321	2.43617303903461e-10	1.62993307452307	166.500482056776	243	1284	leukocyte activation	biological_process	7.43520011513364e-07	0.704812728238009
108	GO:0040011	2.7256121105754e-10	1.51020386079682	252.084841992501	343	1944	locomotion	biological_process	8.31856816147613e-07	0.594743310549681
109	GO:0032502	2.83534036647779e-10	1.32230316742081	843.654311730048	981	6506	developmental process	biological_process	8.65345879849021e-07	0.403052984705969
110	GO:0051049	2.90431840201464e-10	1.51782167168843	243.526405998929	333	1878	regulation of transport	biological_process	8.8639797629487e-07	0.602002298998675
111	GO:0036293	2.912870538435e-10	2.2693717932481	47.9791108730584	92	370	response to decreased oxygen levels	biological_process	8.89008088330361e-07	1.18229298641647
112	GO:0042325	3.26383230025201e-10	1.55594702122452	209.292662024638	293	1614	regulation of phosphorylation	biological_process	9.96121618036913e-07	0.637792938525989
113	GO:0001932	3.76092073477186e-10	1.58127483762539	189.971344402785	270	1465	regulation of protein phosphorylation	biological_process	1.14783300825237e-06	0.661088140889988
114	GO:0007275	3.89764754867402e-10	1.33296583671864	712.165613283342	843	5492	multicellular organism development	biological_process	1.18956203185531e-06	0.414639805311956
115	GO:0060759	4.86062248753519e-10	2.92168237853517	24.6379217996786	57	190	regulation of response to cytokine stimulus	biological_process	1.48346198319574e-06	1.54679934863462
116	GO:0044283	5.39322576601685e-10	1.84316324465684	92.9757364756293	151	717	small molecule biosynthetic process	biological_process	1.64601250378834e-06	0.882183852752229
117	GO:0051094	5.47882570604276e-10	1.5844056664706	183.876700589181	262	1418	positive regulation of developmental process	biological_process	1.67213760548425e-06	0.663941766020925
118	GO:0016310	5.96830894976489e-10	1.45018210739133	313.679646491698	411	2419	phosphorylation	biological_process	1.82152789146825e-06	0.536234078815208
119	GO:0050790	6.27750547171997e-10	1.45781345186255	301.360685591859	397	2324	regulation of catalytic activity	biological_process	1.91589466996894e-06	0.543806117955859
120	GO:0001959	7.00693846347735e-10	2.99100435871279	22.9521692554901	54	177	regulation of cytokine-mediated signaling pathway	biological_process	2.13851761905329e-06	1.58063001286072
121	GO:0042127	7.84752700163996e-10	1.52785270825748	220.444563470809	304	1700	regulation of cell population proliferation	biological_process	2.39506524090052e-06	0.611505467909661
122	GO:0006468	9.7667830509489e-10	1.48637797069915	257.401446170327	346	1985	protein phosphorylation	biological_process	2.9808221871496e-06	0.571801025106477
123	GO:0048870	1.03915080294737e-09	1.51579745918905	227.057900374933	311	1751	cell motility	biological_process	3.17148825059538e-06	0.600076993518994
124	GO:0051674	1.03915080294737e-09	1.51579745918905	227.057900374933	311	1751	localization of cell	biological_process	3.17148825059538e-06	0.600076993518994
125	GO:0010604	1.15411921237603e-09	1.37585136267311	456.709266202464	567	3522	positive regulation of macromolecule metabolic process	biological_process	3.52237183617163e-06	0.460324619809495
126	GO:0043062	1.29681065169366e-09	2.21004414552802	47.8494376004285	90	369	extracellular structure organization	biological_process	3.95786610896904e-06	1.14407518767022
127	GO:0002790	1.41920578616331e-09	1.88439181531817	80.9161221210498	134	624	peptide secretion	biological_process	4.33141605937041e-06	0.9140989709194
128	GO:0071222	1.43809942697129e-09	2.75502824400032	26.5830208891269	59	205	cellular response to lipopolysaccharide	biological_process	4.38907945111638e-06	1.4620671090942
129	GO:0001666	1.51788747350598e-09	2.22392972322351	46.5527048741296	88	359	response to hypoxia	biological_process	4.63259256914024e-06	1.153111199231
130	GO:0031589	1.64020932915402e-09	2.23119879071469	45.9043385109802	87	354	cell-substrate adhesion	biological_process	5.00591887257807e-06	1.15781905755416
131	GO:0042326	1.9044906364092e-09	2.03508452703884	60.6870915907874	107	468	negative regulation of phosphorylation	biological_process	5.81250542232087e-06	1.02508871793486
132	GO:0009306	1.91698120207783e-09	1.90325518834202	76.6369041242635	128	591	protein secretion	biological_process	5.85062662874153e-06	0.928469011046016
133	GO:0035592	2.1405711146612e-09	1.89903303908447	76.7665773968934	128	592	establishment of protein localization to extracellular region	biological_process	6.53302304194599e-06	0.925265005491982
134	GO:0007565	2.18377367913685e-09	2.80539733863947	24.8972683449384	56	192	female pregnancy	biological_process	6.66487726872566e-06	1.4882051194572
135	GO:0070201	2.31849068406424e-09	1.7809681716116	98.032994108195	155	756	regulation of establishment of protein localization	biological_process	7.07603356776406e-06	0.83266173369477
136	GO:0048519	2.38156730488335e-09	1.30963318335177	761.31178361007	888	5871	negative regulation of biological process	biological_process	7.268543414504e-06	0.389162782247344
137	GO:0044093	2.39625579704327e-09	1.49965339965701	229.651365827531	312	1771	positive regulation of molecular function	biological_process	7.31337269257605e-06	0.584629103137096
138	GO:0071692	2.40017847449009e-09	1.88954272028517	77.6742903053026	129	599	protein localization to extracellular region	biological_process	7.32534470414376e-06	0.91803713656392
139	GO:0030198	2.50465562577853e-09	2.18455092618209	47.7197643277986	89	368	extracellular matrix organization	biological_process	7.64420896987608e-06	1.12733673823531
140	GO:0010942	3.62843831022715e-09	1.7843802669339	94.6614890198179	150	730	positive regulation of cell death	biological_process	1.10739937228133e-05	0.835423098867472
141	GO:0045088	3.95534713325815e-09	2.30827682474103	39.5503481521157	77	305	regulation of innate immune response	biological_process	1.20717194507039e-05	1.20681625246359
142	GO:0060341	4.04217989455883e-09	1.6627549180882	127.987520085699	191	987	regulation of cellular localization	biological_process	1.23367330381935e-05	0.733575538128879
143	GO:0070482	4.10657710233195e-09	2.11660444566223	51.0912694161757	93	394	response to oxygen levels	biological_process	1.25332733163171e-05	1.08175168143738
144	GO:0000904	4.28357411692781e-09	1.77172346431932	96.4769148366363	152	744	cell morphogenesis involved in differentiation	biological_process	1.30734682048637e-05	0.825153441483973
145	GO:0001933	4.60433748603841e-09	2.05671834625323	55.6298339582217	99	429	negative regulation of protein phosphorylation	biological_process	1.40524380073892e-05	1.04034424000517
146	GO:0019058	4.70217306131844e-09	2.24257240734974	42.5328334226031	81	328	viral life cycle	biological_process	1.43510321831439e-05	1.16515456710126
147	GO:0019220	5.01307403923087e-09	1.48259864477705	234.708623460096	316	1810	regulation of phosphate metabolic process	biological_process	1.52999019677326e-05	0.568128097753477
148	GO:0050793	5.33807457193215e-09	1.40043696278937	349.599143010177	445	2696	regulation of developmental process	biological_process	1.62918035935369e-05	0.485877045520282
149	GO:0044706	5.46513174504599e-09	2.58281924413096	28.787466523835	61	222	multi-multicellular organism process	biological_process	1.66795820858804e-05	1.36894668150442
150	GO:0045597	5.60098306716917e-09	1.65401289237668	128.506213176219	191	991	positive regulation of cell differentiation	biological_process	1.70942003210003e-05	0.725970479790575
151	GO:0051174	5.64964490358834e-09	1.48041586749146	234.967970005356	316	1812	regulation of phosphorus metabolic process	biological_process	1.72427162457516e-05	0.566002504023235
152	GO:0071219	5.7748813338338e-09	2.62783837780102	27.4907337975362	59	212	cellular response to molecule of bacterial origin	biological_process	1.76249378308608e-05	1.39387654707756
153	GO:0045785	6.40780731706559e-09	2.08382530669237	52.2583288698447	94	403	positive regulation of cell adhesion	biological_process	1.95566279316842e-05	1.05923433724575
154	GO:0031325	7.14843346188649e-09	1.36304368145563	430.644938403856	533	3321	positive regulation of cellular metabolic process	biological_process	2.18170189256776e-05	0.446831796926413
155	GO:0043066	7.35319220962392e-09	1.67743789033032	118.262024638457	178	912	negative regulation of apoptotic process	biological_process	2.24419426237722e-05	0.746259349452994
156	GO:0006464	7.67741663415827e-09	1.33205763640546	539.440814140332	650	4160	cellular protein modification process	biological_process	2.34314755674511e-05	0.4136565073021
157	GO:0036211	7.67741663415827e-09	1.33205763640546	539.440814140332	650	4160	protein modification process	biological_process	2.34314755674511e-05	0.4136565073021
158	GO:0043069	8.0276123356388e-09	1.6675016644474	120.855490091055	181	932	negative regulation of programmed cell death	biological_process	2.45002728483696e-05	0.737688201463123
159	GO:0002237	8.35872545601758e-09	2.18313976442719	44.4779325120514	83	343	response to molecule of bacterial origin	biological_process	2.55108300917657e-05	1.12640449450253
160	GO:0051248	8.72270197541168e-09	1.58661007009464	153.403481521157	220	1183	negative regulation of protein metabolic process	biological_process	2.66216864289565e-05	0.665947610805702
161	GO:0043065	8.91730833346518e-09	1.79603159073457	87.1404392072844	139	672	positive regulation of apoptotic process	biological_process	2.72156250337357e-05	0.844812726134337
162	GO:0032102	9.12828619225061e-09	2.0744568319957	51.869309051955	93	400	negative regulation of response to external stimulus	biological_process	2.78595294587489e-05	1.05273363604123
163	GO:0060548	9.40906315391547e-09	1.63151718166074	132.655757900375	195	1023	negative regulation of cell death	biological_process	2.871646074575e-05	0.706214180666813
164	GO:0034620	9.50541707038633e-09	3.11462277380452	18.1542581681843	44	140	cellular response to unfolded protein	biological_process	2.90105328988191e-05	1.63905744244131
165	GO:0071216	1.04783421550208e-08	2.48272514671491	30.6028923406535	63	236	cellular response to biotic stimulus	biological_process	3.19799002571234e-05	1.31192455494217
166	GO:0043068	1.07285844437042e-08	1.78549044441197	88.1778253883235	140	680	positive regulation of programmed cell death	biological_process	3.27436397221852e-05	0.836320412929102
167	GO:1901135	1.14737240415686e-08	1.59726189626033	145.493411890734	210	1122	carbohydrate derivative metabolic process	biological_process	3.50178057748674e-05	0.675600884732982
168	GO:0002274	1.243522898058e-08	1.80060886284563	84.4173004820568	135	651	myeloid leukocyte activation	biological_process	3.79523188487303e-05	0.848484825931816
169	GO:0032496	1.42035917325276e-08	2.1869628363947	42.7921799678629	80	330	response to lipopolysaccharide	biological_process	4.33493619676741e-05	1.12892870451741
170	GO:0051246	1.47737366850605e-08	1.3779596312478	368.66111408677	463	2843	regulation of protein metabolic process	biological_process	4.50894443628045e-05	0.462533623418333
171	GO:0032606	1.63618566093508e-08	3.20024147590071	16.5981788966256	41	128	type I interferon production	biological_process	4.99363863717386e-05	1.67818076853159
172	GO:0032269	1.65200456432537e-08	1.59171023322949	144.456025709695	208	1114	negative regulation of cellular protein metabolic process	biological_process	5.04191793032104e-05	0.670577720848562
173	GO:0009611	1.75719341511518e-08	1.77196010646931	88.0481521156936	139	679	response to wounding	biological_process	5.36295430293154e-05	0.825346123731098
174	GO:0043412	2.05732267928729e-08	1.31526948590703	567.061221210498	676	4373	macromolecule modification	biological_process	6.2789488171848e-05	0.395358423966024
175	GO:0030334	2.06573956561262e-08	1.63853259453625	123.189608998393	182	950	regulation of cell migration	biological_process	6.30463715424971e-05	0.712404372000657
176	GO:0072359	2.07002317782343e-08	1.57228087457438	151.588055704339	216	1169	circulatory system development	biological_process	6.3177107387171e-05	0.652858965789392
177	GO:0097190	2.18728721492004e-08	1.81926182237601	78.0633101231923	126	602	apoptotic signaling pathway	biological_process	6.67560057993598e-05	0.863353186013764
178	GO:0000902	2.19844864717449e-08	1.60897808647826	134.082163899304	195	1034	cell morphogenesis	biological_process	6.70966527117653e-05	0.686144677369976
179	GO:1901701	2.2136202547933e-08	1.56414558211245	155.089234065345	220	1196	cellular response to oxygen-containing compound	biological_process	6.75596901762916e-05	0.645374797055192
180	GO:0051223	2.25742434803086e-08	1.73398136769437	94.7911622924478	147	731	regulation of protein transport	biological_process	6.88965911019018e-05	0.794088396322515
181	GO:0048513	2.29822412326908e-08	1.33820515729822	464.619335832887	566	3583	animal organ development	biological_process	7.01418002421722e-05	0.420299309348289
182	GO:0040012	2.31656491031695e-08	1.60167808089599	136.675629351901	198	1054	regulation of locomotion	biological_process	7.07015610628734e-05	0.679584211564045
183	GO:0007169	2.33716893744458e-08	1.73976825287962	93.2350830208891	145	719	transmembrane receptor protein tyrosine kinase signaling pathway	biological_process	7.13303959708087e-05	0.798895143609428
184	GO:0022407	2.4625318016001e-08	2.03103644094794	52.1286555972148	92	402	regulation of cell-cell adhesion	biological_process	7.51564705848351e-05	1.02221612476614
185	GO:0055114	2.50083133068077e-08	1.61365440737638	130.970005356186	191	1010	oxidation-reduction process	biological_process	7.63253722123772e-05	0.69033163304517
186	GO:0042330	2.51698555287346e-08	1.78308728308728	83.7689341189073	133	646	taxis	biological_process	7.6818399073698e-05	0.834377325394276
187	GO:0033036	2.86433270073544e-08	1.35262275595829	410.804927691484	507	3168	macromolecule localization	biological_process	8.74194340264457e-05	0.435759530374296
188	GO:2000145	2.91283529622654e-08	1.60951481022269	131.229351901446	191	1012	regulation of cell motility	biological_process	8.88997332408341e-05	0.686625852079039
189	GO:0030968	2.99735338149286e-08	3.22803649321128	15.6904659882164	39	121	endoplasmic reticulum unfolded protein response	biological_process	9.14792252031621e-05	1.69065688849095
190	GO:1903901	3.13304198796184e-08	3.89001239733457	11.0222281735404	31	85	negative regulation of viral life cycle	biological_process	9.56204414725954e-05	1.95977475303784
191	GO:0051270	3.16704827676632e-08	1.58230834622617	142.251580074987	204	1097	regulation of cellular component movement	biological_process	9.6658313406908e-05	0.662030766829915
192	GO:2001236	3.22490715629097e-08	2.86794785127958	20.0993572576326	46	155	regulation of extrinsic apoptotic signaling pathway	biological_process	9.84241664100003e-05	1.52001879133956
193	GO:0032479	3.22517098399591e-08	3.15736010861178	16.3388323513658	40	126	regulation of type I interferon production	biological_process	9.8432218431555e-05	1.65871881474665
194	GO:0090087	3.56982009598252e-08	1.70541561349029	98.6813604713444	151	761	regulation of peptide transport	biological_process	0.000108950909329386	0.770123370013722
195	GO:0006935	3.74380487590285e-08	1.7724750163827	83.5095875736476	132	644	chemotaxis	biological_process	0.000114260924812555	0.825765292347835
196	GO:0042110	3.89159225093126e-08	1.93033527978101	60.1683985002678	102	464	T cell activation	biological_process	0.000118771395498422	0.948851450844375
197	GO:0007568	4.26377019965144e-08	2.15476032283332	41.6251205141939	77	321	aging	biological_process	0.000130130266493362	1.10752740514271
198	GO:0009056	4.3932240206502e-08	1.37689566183691	338.965934654526	427	2614	catabolic process	biological_process	0.000134081197110244	0.461419239317702
199	GO:0022603	4.8485377151294e-08	1.55772274513738	149.77262988752	212	1155	regulation of anatomical structure morphogenesis	biological_process	0.000147977371065749	0.639438474856456
200	GO:0051050	5.1641013435684e-08	1.60620016450769	127.20948044992	185	981	positive regulation of transport	biological_process	0.000157608373005708	0.68365169257392
201	GO:0070371	5.33395785847823e-08	2.15273602349839	41.1064274236743	76	317	ERK1 and ERK2 cascade	biological_process	0.000162792393840755	1.10617142171663
202	GO:0044267	5.4126487311495e-08	1.28640458471624	683.378146759507	795	5270	cellular protein metabolic process	biological_process	0.000165194039274683	0.363344453370457
203	GO:0006260	5.56152711700534e-08	2.26175613902335	35.4008034279593	68	273	DNA replication	biological_process	0.000169737807611003	1.1774433873351
204	GO:0050776	5.8677249439121e-08	1.59643542088683	129.932619175147	188	1002	regulation of immune response	biological_process	0.000179082965288197	0.674854194091404
205	GO:0051046	6.00593009525241e-08	1.6675258621448	105.165024102839	158	811	regulation of secretion	biological_process	0.000183300986507104	0.737709136761416
206	GO:0009888	6.16747689301527e-08	1.41419878683027	267.904981253348	347	2066	tissue development	biological_process	0.000188231394774826	0.499984926807178
207	GO:0009725	6.97853362870111e-08	1.59775547853309	127.728173540439	185	985	response to hormone	biological_process	0.000212984846347958	0.676046634235615
208	GO:0032787	7.83209484524043e-08	1.74100233100233	85.325013390466	133	658	monocarboxylic acid metabolic process	biological_process	0.000239035534676738	0.799918134593409
209	GO:0044092	7.863440357071e-08	1.54553763312764	150.680342795929	212	1162	negative regulation of molecular function	biological_process	0.000239992199697807	0.628108783581838
210	GO:0044237	8.12114270148001e-08	1.26834489078047	1460.63974290305	1578	11264	cellular metabolic process	biological_process	0.00024785727524917	0.342947099232923
211	GO:1903530	8.13348036099865e-08	1.68421448229608	98.2923406534547	149	758	regulation of secretion by cell	biological_process	0.000248233820617679	0.752075875245862
212	GO:0031399	8.69501058517101e-08	1.42879400220778	242.1	317	1867	regulation of protein modification process	biological_process	0.000265371723059419	0.514797929438473
213	GO:0009991	8.73776143172745e-08	1.83257172566413	68.8565077664703	112	531	response to extracellular stimulus	biological_process	0.000266676478896322	0.873869665608681
214	GO:0050777	9.26816239521891e-08	2.8190441415769	19.4509908944831	44	150	negative regulation of immune response	biological_process	0.000282864316302081	1.49520606830759
215	GO:0048869	9.54150781961566e-08	1.29902549271477	560.058864488484	663	4319	cellular developmental process	biological_process	0.00029120681865467	0.3774297432202
216	GO:0051241	9.8797700041425e-08	1.50691977007101	170.779700053562	235	1317	negative regulation of multicellular organismal process	biological_process	0.000301530580526429	0.591602608440793
217	GO:0045071	1.0127152072906e-07	4.63836939030932	7.65072308516336	24	59	negative regulation of viral genome replication	biological_process	0.000309080681265091	2.21361771785942
218	GO:0051098	1.01572016588815e-07	2.01657183457002	48.368130690948	85	373	regulation of binding	biological_process	0.000309997794629065	1.01190479851941
219	GO:0070372	1.13494780004611e-07	2.15379444780534	38.9019817889663	72	300	regulation of ERK1 and ERK2 cascade	biological_process	0.000346386068574072	1.10688056962105
220	GO:0035967	1.13839994386507e-07	2.71730526315789	20.8773968934119	46	161	cellular response to topologically incorrect protein	biological_process	0.000347439662867621	1.44217664760099
221	GO:0002682	1.19832697005278e-07	1.4589878084721	205.013444027852	274	1581	regulation of immune system process	biological_process	0.000365729391260109	0.544967827923157
222	GO:0035295	1.2591034952401e-07	1.5481362770079	143.937332619175	203	1110	tube development	biological_process	0.000384278386747279	0.630532472457749
223	GO:0071396	1.29725116581376e-07	1.75836610454887	78.8413497589716	124	608	cellular response to lipid	biological_process	0.000395921055806361	0.814235481305054
224	GO:0032268	1.31886658013587e-07	1.35763567088868	346.616657739689	432	2673	regulation of cellular protein metabolic process	biological_process	0.000402518080257468	0.441096376252889
225	GO:0001818	1.41969725616579e-07	2.15168605200946	38.3832886984467	71	296	negative regulation of cytokine production	biological_process	0.0004332916025818	1.10546759264799
226	GO:0052547	1.44088804929736e-07	1.89423621802121	58.6123192287092	98	452	regulation of peptidase activity	biological_process	0.000439759032645553	0.921616251248742
227	GO:0001819	1.46050423902652e-07	1.88022877596337	60.1683985002678	100	464	positive regulation of cytokine production	biological_process	0.000445745893750894	0.910908211832401
228	GO:0002832	1.62631198832551e-07	3.44138146398506	12.3189608998393	32	95	negative regulation of response to biotic stimulus	biological_process	0.000496350418836945	1.78298781817111
229	GO:0007159	1.72210026827805e-07	2.0552800834491	43.6998928762721	78	337	leukocyte cell-cell adhesion	biological_process	0.000525585001878461	1.03933501068025
230	GO:0050708	1.82056823026645e-07	1.86318198717353	61.2057846813069	101	472	regulation of protein secretion	biological_process	0.00055563742387732	0.897768597076058
231	GO:0052548	1.91954903093553e-07	1.91523956651348	55.1111408677022	93	425	regulation of endopeptidase activity	biological_process	0.000585846364241524	0.937524862021845
232	GO:0030154	2.20368294252238e-07	1.29101314862275	549.814675950723	649	4240	cell differentiation	biological_process	0.00067256403405783	0.368503694182078
233	GO:0071496	2.22736961519723e-07	2.03927570998965	43.9592394215319	78	339	cellular response to external stimulus	biological_process	0.000679793206558195	1.02805684084968
234	GO:0051173	2.24031802767197e-07	1.32528526000748	411.582967327263	501	3174	positive regulation of nitrogen compound metabolic process	biological_process	0.000683745062045485	0.406302924886275
235	GO:0022409	2.31553970704719e-07	2.23439487913486	33.0666845206213	63	255	positive regulation of cell-cell adhesion	biological_process	0.000706702718590802	1.15988417231481
236	GO:0044282	2.46245681858049e-07	1.88113504020704	57.7046063202999	96	445	small molecule catabolic process	biological_process	0.000751541821030766	0.911603418687828
237	GO:0014070	2.48068218741392e-07	1.57175537593412	125.783074450991	180	970	response to organic cyclic compound	biological_process	0.000757104203598727	0.652376697629001
238	GO:0044260	2.60440409094195e-07	1.24612087676404	1078.75195500803	1194	8319	cellular macromolecule metabolic process	biological_process	0.000794864128555482	0.317444020087209
239	GO:0051336	2.61407586497703e-07	1.49278379307937	166.759828602035	228	1286	regulation of hydrolase activity	biological_process	0.00079781595399099	0.57800522827247
240	GO:0051701	2.74247730009884e-07	2.4184314347905	26.1940010712373	53	202	interaction with host	biological_process	0.000837004071990166	1.27407163636143
241	GO:0002791	2.76047614837677e-07	1.81966944316915	64.8366363149438	105	500	regulation of peptide secretion	biological_process	0.000842497320484591	0.863676397669259
242	GO:0003013	2.85158515682118e-07	1.77131416068812	71.9686663095876	114	555	circulatory system process	biological_process	0.000870303789861825	0.824820111508916
243	GO:0009719	2.88372550519484e-07	1.42561378120942	222.000642742367	291	1712	response to endogenous stimulus	biological_process	0.000880113024185466	0.511583188371459
244	GO:0002683	3.02614900504184e-07	1.88448495098342	56.4078735940011	94	435	negative regulation of immune system process	biological_process	0.00092358067633877	0.914170274053328
245	GO:0008104	3.04689481607215e-07	1.33830814424945	363.733529726834	448	2805	protein localization	biological_process	0.00092991229786522	0.42041033346597
246	GO:0050878	3.05623193857013e-07	1.81495983147538	64.9663095875736	105	501	regulation of body fluid levels	biological_process	0.000932761987651605	0.85993761897995
247	GO:0007167	3.16061333757131e-07	1.5440107749341	135.508569898232	191	1045	enzyme linked receptor protein signaling pathway	biological_process	0.000964619190626765	0.626682820539771
248	GO:0007267	3.27464859501385e-07	1.40693645235076	240.932940546331	312	1858	cell-cell signaling	biological_process	0.000999422751198227	0.492557167274622
249	GO:1902533	3.65435208744753e-07	1.54716244909176	132.396411355115	187	1021	positive regulation of intracellular signal transduction	biological_process	0.00111530825708899	0.629624684954196
250	GO:0016192	4.13637995823563e-07	1.37872104519928	274.647991430102	349	2118	vesicle-mediated transport	biological_process	0.00126242316325351	0.463330587803208
251	GO:0051130	4.25515746732486e-07	1.50388067360172	153.144134975897	211	1181	positive regulation of cellular component organization	biological_process	0.00129867405902755	0.588690099972591
252	GO:1903827	4.37453381743522e-07	1.77222999974546	69.3752008569898	110	535	regulation of cellular protein localization	biological_process	0.00133510772108123	0.825565848791075
253	GO:0000727	4.3958644072825e-07	30.3115671641791	1.42640599892876	9	11	double-strand break repair via break-induced replication	biological_process	0.00134161781710262	4.92179653894431
254	GO:0045824	4.64838216812666e-07	4.31956028171625	7.65072308516336	23	59	negative regulation of innate immune response	biological_process	0.00141868623771226	2.11088445783429
255	GO:0040007	4.85727496573521e-07	1.5502240461402	127.857846813069	181	986	growth	biological_process	0.00148244031954239	0.632476736078118
256	GO:1903034	4.93667411445194e-07	2.48876193049671	23.2115158007499	48	179	regulation of response to wounding	biological_process	0.00150667293973073	1.31542823187835
257	GO:0001558	5.09630058366182e-07	1.88585167112774	53.9440814140332	90	416	regulation of cell growth	biological_process	0.00155539093813359	0.915216207431956
258	GO:0051338	5.21536961614406e-07	1.55199815977424	126.30176754151	179	974	regulation of transferase activity	biological_process	0.00159173080684717	0.634126846902516
259	GO:0002263	5.22695254430286e-07	1.6536888864427	92.19769683985	138	711	cell activation involved in immune response	biological_process	0.00159526591652123	0.725687841398772
260	GO:0019637	5.30762462159811e-07	1.53477927907636	133.952490626674	188	1033	organophosphate metabolic process	biological_process	0.00161988703451174	0.618031192482603
261	GO:0045069	5.6074996086052e-07	3.28017128661088	12.3189608998393	31	95	regulation of viral genome replication	biological_process	0.00171140888054631	1.7137711526153
262	GO:0008015	5.7597475615919e-07	1.75517231036862	70.5422603106588	111	544	blood circulation	biological_process	0.00175787495579785	0.811612671049169
263	GO:0051641	6.72781881060476e-07	1.30205247203498	439.333047670059	527	3388	cellular localization	biological_process	0.00205333030099657	0.380787589532176
264	GO:0050688	6.78323393568985e-07	3.74230000444188	9.46614890198179	26	73	regulation of defense response to virus	biological_process	0.00207024299717254	1.90392521800457
265	GO:0034976	6.89515835630527e-07	2.09301559710974	36.9568826995179	67	285	response to endoplasmic reticulum stress	biological_process	0.00210440233034437	1.06558306256784
266	GO:0044238	7.14956099868613e-07	1.24241781841916	1428.22142474558	1537	11014	primary metabolic process	biological_process	0.00218204601679901	0.313150425726952
267	GO:0042493	8.08196772397646e-07	1.51772592010911	137.323995715051	191	1059	response to drug	biological_process	0.00246661654935761	0.601911283902054
268	GO:0031667	8.37911698750568e-07	1.77885302550963	64.7069630423139	103	499	response to nutrient levels	biological_process	0.00255730650458673	0.83094731547981
269	GO:0044403	8.44426104328572e-07	1.57064021356993	113.723460096411	163	877	symbiotic process	biological_process	0.0025771884704108	0.65135274043818
270	GO:0006887	8.50712425871549e-07	1.56163860865707	117.094965184788	167	903	exocytosis	biological_process	0.00259637432375997	0.643060626449363
271	GO:0044248	8.55586801609855e-07	1.35635299672578	292.024209962507	366	2252	cellular catabolic process	biological_process	0.00261125091851328	0.439732694956971
272	GO:0045055	8.86880986640921e-07	1.60048655611805	102.960578468131	150	794	regulated exocytosis	biological_process	0.00270676077122809	0.678510558480949
273	GO:1903037	8.87885510695123e-07	2.03777625087706	39.4206748794858	70	304	regulation of leukocyte cell-cell adhesion	biological_process	0.00270982657864151	1.02699565137059
274	GO:0070373	9.17575533446046e-07	3.66410925539318	9.59582217461168	26	74	negative regulation of ERK1 and ERK2 cascade	biological_process	0.00280044052807733	1.87346252195667
275	GO:1901605	9.26836395096726e-07	2.32455399791162	26.4533476164971	52	204	alpha-amino acid metabolic process	biological_process	0.00282870467783521	1.21695393913478
276	GO:0072358	9.2741199961279e-07	1.59637343273467	103.86829137654	151	801	cardiovascular system development	biological_process	0.00283046142281823	0.674798174452375
277	GO:0032103	9.83746361579736e-07	1.75570000889033	67.3004284949116	106	519	positive regulation of response to external stimulus	biological_process	0.00300239389554135	0.812046357026252
278	GO:0009219	1.0104846617492e-06	10.112702366127	2.59346545259775	12	20	pyrimidine deoxyribonucleotide metabolic process	biological_process	0.00308399918765856	3.33809666772177
279	GO:0002366	1.05445591537523e-06	1.63420771267729	91.6790037493305	136	707	leukocyte activation involved in immune response	biological_process	0.00321819945372521	0.708591365983241
280	GO:0005975	1.06855448673899e-06	1.68190001251528	80.2677557579004	122	619	carbohydrate metabolic process	biological_process	0.0032612282935274	0.750091941183974
281	GO:0006732	1.15627489702346e-06	2.13907697012057	33.0666845206213	61	255	coenzyme metabolic process	biological_process	0.00352895098571561	1.09698839573969
282	GO:2001233	1.19654466787298e-06	1.8614162187427	52.6473486877343	87	406	regulation of apoptotic signaling pathway	biological_process	0.00365185432634834	0.896400682789183
283	GO:0045936	1.20876089190555e-06	1.7007176466763	75.5995179432244	116	583	negative regulation of phosphate metabolic process	biological_process	0.00368913824209572	0.766143644497984
284	GO:0002444	1.20910230571002e-06	1.72246075919545	71.5796464916979	111	552	myeloid leukocyte mediated immunity	biological_process	0.00369018023702698	0.784471116073843
285	GO:0001944	1.23674344558248e-06	1.59169030512781	102.701231922871	149	792	vasculature development	biological_process	0.00377454099591773	0.67055965829368
286	GO:0045859	1.23674344558248e-06	1.59169030512781	102.701231922871	149	792	regulation of protein kinase activity	biological_process	0.00377454099591773	0.67055965829368
287	GO:2000116	1.2827732829411e-06	2.17895128161364	30.9919121585431	58	239	regulation of cysteine-type endopeptidase activity	biological_process	0.00391502405953623	1.12363394011599
288	GO:0006629	1.29216810728035e-06	1.43796638612428	182.450294590252	242	1407	lipid metabolic process	biological_process	0.00394369706341962	0.524029951758709
289	GO:0010563	1.31996230942634e-06	1.69697610174834	75.7291912158543	116	584	negative regulation of phosphorus metabolic process	biological_process	0.00402852496836918	0.762966247772778
290	GO:2000026	1.39034807486916e-06	1.35520800750704	279.834922335297	351	2158	regulation of multicellular organismal development	biological_process	0.00424334232450068	0.438514304248927
291	GO:0018212	1.41362597778534e-06	1.90737925039506	47.4604177825388	80	366	peptidyl-tyrosine modification	biological_process	0.00431438648420086	0.931591727901074
292	GO:0040008	1.41606887977751e-06	1.63901364230389	88.0481521156936	131	679	regulation of growth	biological_process	0.00432184222108095	0.712827862736494
293	GO:0007409	1.43787168675693e-06	1.78631275197053	60.6870915907874	97	468	axonogenesis	biological_process	0.00438838438798216	0.836984693121797
294	GO:0051247	1.53610686703277e-06	1.39461029392416	221.741296197108	286	1710	positive regulation of protein metabolic process	biological_process	0.004688198158184	0.479862035624867
295	GO:0010628	1.59420141682492e-06	1.34409283689345	295.655061596144	368	2280	positive regulation of gene expression	biological_process	0.00486550272414965	0.426632788935285
296	GO:0032480	1.63218098236162e-06	4.75249020877664	5.96497054097483	19	46	negative regulation of type I interferon production	biological_process	0.00498141635816766	2.24868365459315
297	GO:0006974	1.65058438236374e-06	1.56018991167253	110.740974825924	158	854	cellular response to DNA damage stimulus	biological_process	0.00503758353497414	0.641721649569779
298	GO:0002221	1.70474468740549e-06	2.30994126878925	25.5456347080878	50	197	pattern recognition receptor signaling pathway	biological_process	0.00520288078596154	1.2078561709904
299	GO:0044409	1.70865009872632e-06	2.68312875926703	17.3762185324049	38	134	entry into host	biological_process	0.00521480010131274	1.42391628899976
300	GO:0071702	1.7303832319826e-06	1.30901146742949	373.848044991966	453	2883	organic substance transport	biological_process	0.00528112962401089	0.388477735886049
301	GO:0050792	1.73985695620003e-06	2.2643872238638	26.9720407070166	52	208	regulation of viral process	biological_process	0.00531004343032249	1.1791206888144
302	GO:0010562	1.82275724329708e-06	1.47956964435086	147.568184252812	201	1138	positive regulation of phosphorus metabolic process	biological_process	0.00556305510654268	0.565177606768299
303	GO:0045937	1.82275724329708e-06	1.47956964435086	147.568184252812	201	1138	positive regulation of phosphate metabolic process	biological_process	0.00556305510654268	0.565177606768299
304	GO:0061564	1.9460130609187e-06	1.73400844237186	66.6520621317622	104	514	axon development	biological_process	0.00593923186192387	0.79411092263032
305	GO:0018108	1.95920692947962e-06	1.89622899652398	47.0713979646492	79	363	peptidyl-tyrosine phosphorylation	biological_process	0.00597949954877179	0.923133200628662
306	GO:0043549	2.0418247997791e-06	1.54876005257551	112.815747188002	160	870	regulation of kinase activity	biological_process	0.00623164928892582	0.631113646532964
307	GO:0035455	2.07860083256873e-06	8.98851528988515	2.72313872522764	12	21	response to interferon-alpha	biological_process	0.00634388974099975	3.16808283311291
308	GO:0001568	2.16913933255651e-06	1.58774445874568	98.6813604713444	143	761	blood vessel development	biological_process	0.00662021324296247	0.666978735045981
309	GO:0019915	2.17567484162314e-06	3.68756400045511	8.81778253883235	24	68	lipid storage	biological_process	0.00664015961663381	1.88266808863993
310	GO:0042327	2.19465298966239e-06	1.49094504951455	138.49105516872	190	1068	positive regulation of phosphorylation	biological_process	0.00669808092444963	0.576227086425012
311	GO:0043086	2.24396597392351e-06	1.566230352556	105.424370648099	151	813	negative regulation of catalytic activity	biological_process	0.00684858415241456	0.6472964118949
312	GO:0006733	2.3142024529793e-06	4.35786164366998	6.61333690412426	20	51	oxidoreduction coenzyme metabolic process	biological_process	0.00706294588649281	2.12362039352592
313	GO:0048878	2.3622014394463e-06	1.46283406411838	154.181521156936	208	1189	chemical homeostasis	biological_process	0.0072094387931901	0.5487661273364
314	GO:0007162	2.43467494190823e-06	2.01406415126674	37.4755757900375	66	289	negative regulation of cell adhesion	biological_process	0.00743062792270391	1.01010963629427
315	GO:0035456	2.46662601168342e-06	6.74491067719153	3.63085163363685	14	28	response to interferon-beta	biological_process	0.0075281425876578	2.75379933769895
316	GO:0055086	2.47347443086213e-06	1.64767976472062	81.5644884841992	122	629	nucleobase-containing small molecule metabolic process	biological_process	0.00754904396299121	0.720435874351941
317	GO:0046718	2.63328369213338e-06	2.75690071931227	15.6904659882164	35	121	viral entry into host cell	biological_process	0.00803678182839107	1.46304731437936
318	GO:0006520	2.65704475127846e-06	1.90369371629249	45.1262988752009	76	348	cellular amino acid metabolic process	biological_process	0.00810930058090185	0.928801383304261
319	GO:0043903	2.72396884198531e-06	2.18373166757197	28.787466523835	54	222	regulation of interspecies interactions between organisms	biological_process	0.00831355290573918	1.12679559176756
320	GO:0031400	2.82288482577699e-06	1.64946618285397	80.1380824852705	120	618	negative regulation of protein modification process	biological_process	0.00861544448827137	0.721999200255684
321	GO:0046649	2.94377767263702e-06	1.59030908026811	95.0505088377076	138	733	lymphocyte activation	biological_process	0.00898440945688818	0.66930718389677
322	GO:0009636	2.96343567365984e-06	1.70483445559649	68.8565077664703	106	531	response to toxic substance	biological_process	0.00904440567600982	0.769631656149647
323	GO:1901661	3.03239988797829e-06	5.95276514595863	4.1495447241564	15	32	quinone metabolic process	biological_process	0.00925488445810974	2.57355997693876
324	GO:0002275	3.11690277962573e-06	1.69346374897369	70.5422603106588	108	544	myeloid cell activation involved in immune response	biological_process	0.00951278728341773	0.75997710420104
325	GO:0052126	3.18132722244747e-06	2.45534200113058	20.4883770755222	42	158	movement in host environment	biological_process	0.00970941068290967	1.2959239894975
326	GO:1901698	3.19860664947148e-06	1.46685117709632	147.049491162292	199	1134	response to nitrogen compound	biological_process	0.00976214749418696	0.552722506351111
327	GO:0019079	3.23720344810078e-06	2.72504359722905	15.8201392608463	35	122	viral genome replication	biological_process	0.00987994492360358	1.44627931135855
328	GO:0002684	3.30936731200927e-06	1.48065066607949	138.49105516872	189	1068	positive regulation of immune system process	biological_process	0.0101001890362523	0.566231301826615
329	GO:0023061	3.32680993628089e-06	1.59716811467463	91.9383502945903	134	709	signal release	biological_process	0.0101534239255293	0.67551617589404
330	GO:0050727	3.40908428231849e-06	1.85454788493783	48.4978039635779	80	374	regulation of inflammatory response	biological_process	0.010404525229636	0.89106751910566
331	GO:0061041	3.4684990569374e-06	2.51077200678209	19.1916443492234	40	148	regulation of wound healing	biological_process	0.0105858591217729	1.32813102915957
332	GO:0016049	3.69867334825937e-06	1.73370373757358	62.7618639528656	98	484	cell growth	biological_process	0.0112883510588876	0.793857385958449
333	GO:0030193	3.75001565691898e-06	3.31741442470556	10.2441885377611	26	79	regulation of blood coagulation	biological_process	0.0114450477849167	1.73005925063081
334	GO:0042060	3.7934270286224e-06	1.67176325876766	73.2653990358864	111	565	wound healing	biological_process	0.0115775392913556	0.741370559390007
335	GO:0043299	3.86273068736819e-06	1.69256373508811	69.2455275843599	106	534	leukocyte degranulation	biological_process	0.0117890540578477	0.759210160869274
336	GO:0050818	4.08780364605167e-06	3.20379897111199	10.8925549009106	27	84	regulation of coagulation	biological_process	0.0124759767277497	1.67978362574953
337	GO:0009617	4.11273667759822e-06	1.59494800298645	90.6416175682914	132	699	response to bacterium	biological_process	0.0125520723400298	0.673509391352917
338	GO:1903900	4.15510136978426e-06	2.48758327585742	19.3213176218532	40	149	regulation of viral life cycle	biological_process	0.0126813693805816	1.31474482300524
339	GO:0035239	4.23586070357997e-06	1.51280090809107	119.299410819497	166	920	tube morphogenesis	biological_process	0.0129278468673261	0.597222134409095
340	GO:0045184	4.55073856450648e-06	1.33371591954193	281.520674879486	349	2171	establishment of protein localization	biological_process	0.0138888540988738	0.415451406317908
341	GO:0022607	4.66267062231183e-06	1.2841603529951	405.099303695769	483	3124	cellular component assembly	biological_process	0.0142304707392957	0.360825362916984
342	GO:0030195	4.66313003890234e-06	4.0932439766259	6.87268344938404	20	53	negative regulation of blood coagulation	biological_process	0.0142318728787299	2.03324466076539
343	GO:0032020	4.72888716544127e-06	Inf	0.778039635779325	6	6	ISG15-protein conjugation	biological_process	0.0144325636289268	Inf
344	GO:1900046	4.87578003142361e-06	3.25577978813887	10.373861810391	26	80	regulation of hemostasis	biological_process	0.0148808806559049	1.70300312303663
345	GO:0019692	4.89357154671348e-06	5.62170961485176	4.27921799678629	15	33	deoxyribose phosphate metabolic process	biological_process	0.0149351803605695	2.49100893432426
346	GO:0043281	4.93172581695065e-06	2.16620095455876	27.8797536154258	52	215	regulation of cysteine-type endopeptidase activity involved in apoptotic process	biological_process	0.0150516271933334	1.1151670853735
347	GO:0009887	4.95725594349534e-06	1.47038838904043	138.49105516872	188	1068	animal organ morphogenesis	biological_process	0.0151295451395478	0.556197279506224
348	GO:0016032	5.03296601317457e-06	1.5361298567943	107.758489555437	152	831	viral process	biological_process	0.0153606122722088	0.619300179492916
349	GO:0031349	5.1981401085253e-06	1.82170601675552	49.7945366898768	81	384	positive regulation of defense response	biological_process	0.0158647236112192	0.865290158706623
350	GO:0030335	5.3481276379394e-06	1.67311499597515	70.5422603106588	107	544	positive regulation of cell migration	biological_process	0.016322485550991	0.742536607612672
351	GO:0060627	5.3481276379394e-06	1.67311499597515	70.5422603106588	107	544	regulation of vesicle-mediated transport	biological_process	0.016322485550991	0.742536607612672
352	GO:0043123	5.75089062819723e-06	2.27783941605839	23.7302088912694	46	183	positive regulation of I-kappaB kinase/NF-kappaB signaling	biological_process	0.0175517181972579	1.1876660429976
353	GO:0048667	5.97000810985618e-06	1.64370644197795	75.5995179432244	113	583	cell morphogenesis involved in neuron differentiation	biological_process	0.0182204647512811	0.716952663667276
354	GO:0050863	6.03357592345632e-06	1.91634735526864	40.7174076057847	69	314	regulation of T cell activation	biological_process	0.0184144737183887	0.938359086284836
355	GO:0050730	6.0389936791373e-06	2.03533098080006	33.1963577932512	59	256	regulation of peptidyl-tyrosine phosphorylation	biological_process	0.0184310087087271	1.0252634212883
356	GO:0002224	6.2033848137784e-06	2.4699969396643	18.9322978039636	39	146	toll-like receptor signaling pathway	biological_process	0.0189327304516517	1.30450925430636
357	GO:0032270	6.30296128752263e-06	1.37802205563137	208.514622388859	267	1608	positive regulation of cellular protein metabolic process	biological_process	0.0192366378495191	0.462598978967722
358	GO:0009891	6.45595598190303e-06	1.33932310767615	260.772951258704	325	2011	positive regulation of biosynthetic process	biological_process	0.019703577656768	0.42150404849597
359	GO:0022604	6.49944663656134e-06	1.71073441051026	62.7618639528656	97	484	regulation of cell morphogenesis	biological_process	0.0198363111347852	0.774615800516308
360	GO:1900047	6.50820017238875e-06	3.97260945194404	7.00235672201393	20	54	negative regulation of hemostasis	biological_process	0.0198630269261305	1.99008696874978
361	GO:1901575	6.95182964652931e-06	1.32597327872205	281.909694697375	348	2174	organic substance catabolic process	biological_process	0.0212169840812075	0.40705170226526
362	GO:1901565	7.07049905572859e-06	1.41795095137421	168.056561328334	221	1296	organonitrogen compound catabolic process	biological_process	0.0215791631180837	0.503807628886982
363	GO:0051186	7.81554611571582e-06	1.73361905675306	58.2232994108195	91	449	cofactor metabolic process	biological_process	0.0238530467451647	0.793786917411339
364	GO:0032501	7.8433309808519e-06	1.21000633702708	1005.48655597215	1104	7754	multicellular organismal process	biological_process	0.02393784615356	0.27501460318053
365	GO:0006753	8.15131390496669e-06	1.65366527569741	71.1906266738083	107	549	nucleoside phosphate metabolic process	biological_process	0.0248778100379583	0.725667242996859
366	GO:0050900	8.17857432132253e-06	1.68933139534884	64.7069630423139	99	499	leukocyte migration	biological_process	0.0249610088286763	0.756452368712839
367	GO:0002697	8.31863570651705e-06	1.71919090324924	59.909051955008	93	462	regulation of immune effector process	biological_process	0.02538847617629	0.781729754169672
368	GO:0098657	8.45723220666721e-06	2.21419252550782	24.7675950723085	47	191	import into cell	biological_process	0.0258114726947483	1.1467806708636
369	GO:1903047	8.74456287206181e-06	1.50660876226247	113.075093733262	157	872	mitotic cell cycle process	biological_process	0.0266884058855326	0.59130482501526
370	GO:0051090	8.92766884509892e-06	1.74398668248288	56.0188537761114	88	432	regulation of DNA-binding transcription factor activity	biological_process	0.0272472453152419	0.802389023377876
371	GO:0030162	9.02001363716712e-06	1.55641056231607	94.531815747188	135	729	regulation of proteolysis	biological_process	0.027529081620634	0.638222676061619
372	GO:0043408	9.08385924256161e-06	1.54082514899689	99.5890733797536	141	768	regulation of MAPK cascade	biological_process	0.027723938408298	0.623703155825815
373	GO:0007160	9.09994829378088e-06	2.0920436242929	29.1764863417247	53	225	cell-matrix adhesion	biological_process	0.0277730421926192	1.0649129356646
374	GO:0036498	9.33251639027126e-06	3.53871652871236	8.2990894483128	22	64	IRE1-mediated unfolded protein response	biological_process	0.0284828400231079	1.82322619832698
375	GO:0010243	9.91872718272416e-06	1.4557553603405	136.545956079272	184	1053	response to organonitrogen compound	biological_process	0.0302719553616741	0.541767931032683
376	GO:0043122	9.92781964948336e-06	2.05216064577857	30.7325656132833	55	237	regulation of I-kappaB kinase/NF-kappaB signaling	biological_process	0.0302997055702232	1.0371436713916
377	GO:0008152	1.00020208275463e-05	1.22467691459838	1624.28741296197	1716	12526	metabolic process	biological_process	0.0305261675656713	0.292401198056691
378	GO:0050794	1.00558670517833e-05	1.21257197799263	1452.08130690948	1548	11198	regulation of cellular process	biological_process	0.0306905062420425	0.278070387886099
379	GO:0048732	1.07666942997602e-05	1.73368780180819	56.2782003213712	88	434	gland development	biological_process	0.0328599510028682	0.793844125010303
380	GO:0009394	1.11388772555406e-05	5.55360590434761	4.01987145152651	14	31	2'-deoxyribonucleotide metabolic process	biological_process	0.0339958533839099	2.47342480408943
381	GO:0048514	1.17176289825738e-05	1.56841816196073	88.3074986609534	127	681	blood vessel morphogenesis	biological_process	0.0357622036548152	0.64931025317663
382	GO:0009612	1.17979586109769e-05	2.12054512863771	27.2313872522764	50	210	response to mechanical stimulus	biological_process	0.0360073696807016	1.08443518615011
383	GO:0009262	1.18768450254208e-05	5.05891521197008	4.53856454204606	15	35	deoxyribonucleotide metabolic process	biological_process	0.0362481310175842	2.33882805960469
384	GO:0072524	1.19791622185966e-05	4.69341046732351	5.05725763256561	16	39	pyridine-containing compound metabolic process	biological_process	0.0365604030911569	2.23063663834966
385	GO:1902042	1.19791622185966e-05	4.69341046732351	5.05725763256561	16	39	negative regulation of extrinsic apoptotic signaling pathway via death domain receptors	biological_process	0.0365604030911569	2.23063663834966
386	GO:0010951	1.21068622676972e-05	2.00589148102365	32.4183181574719	57	250	negative regulation of endopeptidase activity	biological_process	0.0369501436410118	1.00424355808175
387	GO:0098609	1.2430451763802e-05	1.50681440727417	108.666202463846	151	838	cell-cell adhesion	biological_process	0.0379377387831236	0.591501732666349
388	GO:0001934	1.25942007884012e-05	1.45757666414968	131.877718264596	178	1017	positive regulation of protein phosphorylation	biological_process	0.0384375008062005	0.54357176684245
389	GO:0031348	1.28645163887173e-05	2.02960187805506	30.9919121585431	55	239	negative regulation of defense response	biological_process	0.0392625040183652	1.02119675948663
390	GO:2001237	1.41096454618465e-05	2.74254806877141	13.4860203535083	30	104	negative regulation of extrinsic apoptotic signaling pathway	biological_process	0.0430626379495554	1.45551690703517
391	GO:0050663	1.46169988926931e-05	2.01850540312079	31.121585431173	55	240	cytokine secretion	biological_process	0.0446110806204994	1.01328744861933
392	GO:0007249	1.47740483031395e-05	1.95035353197595	34.8821103374397	60	269	I-kappaB kinase/NF-kappaB signaling	biological_process	0.0450903954211819	0.963735658641276
393	GO:0090066	1.49160837737038e-05	1.65954326419443	65.6146759507231	99	506	regulation of anatomical structure size	biological_process	0.0455238876773439	0.730786240880592
394	GO:1901657	1.51043869850415e-05	2.49433096572109	16.8575254418854	35	130	glycosyl compound metabolic process	biological_process	0.0460985890783467	1.31865290499325
395	GO:0043409	1.53967535246345e-05	2.19506213211249	23.8598821638993	45	184	negative regulation of MAPK cascade	biological_process	0.0469908917571845	1.13426177639933
396	GO:0009108	1.55092136188847e-05	2.3832315319936	18.9322978039636	38	146	coenzyme biosynthetic process	biological_process	0.0473341199648362	1.25291911679585
397	GO:0120035	1.55353842989931e-05	1.56280854072578	87.1404392072844	125	672	regulation of plasma membrane bounded cell projection organization	biological_process	0.0474139928805271	0.644141044963034
398	GO:0042886	1.60037675321294e-05	1.31271986397749	278.149169791109	341	2145	amide transport	biological_process	0.048843498508059	0.392559076192315
399	GO:0002698	1.62511135321656e-05	2.56717495523595	15.5607927155865	33	120	negative regulation of immune effector process	biological_process	0.0495983985001696	1.36018162020246
400	GO:1903039	1.6260196224881e-05	2.0722655953915	28.2687734333155	51	218	positive regulation of leukocyte cell-cell adhesion	biological_process	0.0496261188783369	1.05120892030156
401	GO:0010817	1.64018688090209e-05	1.64163757963338	68.2081414033208	102	526	regulation of hormone levels	biological_process	0.0500585036051319	0.715135661965359
402	GO:0051099	1.66328250768326e-05	2.20949531778308	23.2115158007499	44	179	positive regulation of binding	biological_process	0.050763382134493	1.14371687383387
403	GO:0050819	1.66370643777058e-05	3.6498305886061	7.39137653990359	20	57	negative regulation of coagulation	biological_process	0.050776320480758	1.86782950107484
404	GO:1901652	1.68087357249374e-05	1.64475146078512	67.4301017675415	101	520	response to peptide	biological_process	0.051300261432509	0.717869594062052
405	GO:0009221	1.73283008836624e-05	23.5561309030655	1.16705945366899	7	9	pyrimidine deoxyribonucleotide biosynthetic process	biological_process	0.0528859742969378	4.55803069070467
406	GO:0030638	1.73283008836624e-05	23.5561309030655	1.16705945366899	7	9	polyketide metabolic process	biological_process	0.0528859742969378	4.55803069070467
407	GO:0044597	1.73283008836624e-05	23.5561309030655	1.16705945366899	7	9	daunorubicin metabolic process	biological_process	0.0528859742969378	4.55803069070467
408	GO:0044598	1.73283008836624e-05	23.5561309030655	1.16705945366899	7	9	doxorubicin metabolic process	biological_process	0.0528859742969378	4.55803069070467
409	GO:0000278	1.75497797521976e-05	1.44874213636045	131.748044991966	177	1016	mitotic cell cycle	biological_process	0.0535619278037071	0.534800830436529
410	GO:1903532	1.85978028988089e-05	1.73956173192207	52.2583288698447	82	403	positive regulation of secretion by cell	biological_process	0.0567604944471648	0.798723876863856
411	GO:0050702	1.89635757820813e-05	3.77240779742372	6.87268344938404	19	53	interleukin-1 beta secretion	biological_process	0.0578768332869122	1.91548563983078
412	GO:0051272	1.91321629372144e-05	1.59919721628582	75.8588644884842	111	585	positive regulation of cellular component movement	biological_process	0.0583913612843785	0.677347865905701
413	GO:0061045	1.92529506612565e-05	3.11870607490132	9.85516871987145	24	76	negative regulation of wound healing	biological_process	0.058760005418155	1.64094759110134
414	GO:0097696	1.93175340536153e-05	2.2411454558092	21.914783074451	42	169	receptor signaling pathway via STAT	biological_process	0.0589571139316338	1.16423628631578
415	GO:0008285	1.99288248498098e-05	1.51865247537721	98.5516871987145	138	760	negative regulation of cell population proliferation	biological_process	0.0608227734416194	0.602791764894724
416	GO:0046394	2.00011192954494e-05	1.79168985317821	46.0340117836101	74	355	carboxylic acid biosynthetic process	biological_process	0.0610434160897116	0.841320924222114
417	GO:0031344	2.0003953446272e-05	1.54959796868388	88.4371719335833	126	682	regulation of cell projection organization	biological_process	0.061052065918022	0.631893967874391
418	GO:0072330	2.06775858251979e-05	2.00286729414698	30.7325656132833	54	237	monocarboxylic acid biosynthetic process	biological_process	0.0631079919385039	1.00206683432157
419	GO:0036230	2.13170139090207e-05	1.64622144373358	65.3553294054633	98	504	granulocyte activation	biological_process	0.0650595264503311	0.719158414913819
420	GO:0071705	2.132541016714e-05	1.2894116764541	317.699517943224	383	2450	nitrogen compound transport	biological_process	0.0650851518301114	0.366712953192438
421	GO:0009117	2.15156420930604e-05	1.62028918673375	70.282913765399	104	542	nucleotide metabolic process	biological_process	0.0656657396680204	0.696251326093302
422	GO:1990823	2.15191837191197e-05	2.78427275632359	12.4486341724692	28	96	response to leukemia inhibitory factor	biological_process	0.0656765487107532	1.47730054916089
423	GO:1990830	2.15191837191197e-05	2.78427275632359	12.4486341724692	28	96	cellular response to leukemia inhibitory factor	biological_process	0.0656765487107532	1.47730054916089
424	GO:0042119	2.18313179486924e-05	1.64955082174083	64.577289769684	97	498	neutrophil activation	biological_process	0.0666291823794092	0.722073227217165
425	GO:0016053	2.21048763788054e-05	1.78522453592484	46.16368505624	74	356	organic acid biosynthetic process	biological_process	0.0674640827081141	0.836105540076728
426	GO:0031328	2.21395307511585e-05	1.31844222851758	256.364059989288	316	1977	positive regulation of cellular biosynthetic process	biological_process	0.0675698478525359	0.398834356597081
427	GO:0007259	2.22710223895582e-05	2.27713092796968	20.6180503481521	40	159	receptor signaling pathway via JAK-STAT	biological_process	0.0679711603329317	1.18721724435209
428	GO:0051091	2.28175463658173e-05	1.94014872135905	33.8447241564006	58	261	positive regulation of DNA-binding transcription factor activity	biological_process	0.0696391515084745	0.956167245888419
429	GO:0010810	2.31953202265782e-05	2.05564715054382	27.8797536154258	50	215	regulation of cell-substrate adhesion	biological_process	0.0707921173315166	1.03959264884726
430	GO:0015833	2.51881784239524e-05	1.30624032267366	274.129298339582	335	2114	peptide transport	biological_process	0.0768743205499028	0.385420348977296
431	GO:0051092	2.5452131876455e-05	2.3183888882588	19.3213176218532	38	149	positive regulation of NF-kappaB transcription factor activity	biological_process	0.0776799064869406	1.21312258537138
432	GO:0006259	2.56147384230697e-05	1.45911664242253	120.466470273166	163	929	DNA metabolic process	biological_process	0.0781761816672086	0.545095217538326
433	GO:0010466	2.56653419926568e-05	1.93051786944147	33.9743974290305	58	262	negative regulation of peptidase activity	biological_process	0.0783306237615885	0.9489879083514
434	GO:0006066	2.64714829202108e-05	1.75881525318016	47.9791108730584	76	370	alcohol metabolic process	biological_process	0.0807909658724834	0.814603949371157
435	GO:0050866	2.65079771299316e-05	2.09661408681772	25.8049812533476	47	199	negative regulation of cell activation	biological_process	0.0809023462005511	1.06806133626965
436	GO:0007044	2.6549672747207e-05	2.74375140052205	12.5783074450991	28	97	cell-substrate junction assembly	biological_process	0.0810296012244757	1.45614977105828
437	GO:0150115	2.6549672747207e-05	2.74375140052205	12.5783074450991	28	97	cell-substrate junction organization	biological_process	0.0810296012244757	1.45614977105828
438	GO:1902532	2.72563338577479e-05	1.60896146690585	70.6719335832887	104	545	negative regulation of intracellular signal transduction	biological_process	0.0831863309338467	0.686129775303427
439	GO:0044843	2.74270977468055e-05	1.85836696655534	38.6426352437065	64	298	cell cycle G1/S phase transition	biological_process	0.0837075023232504	0.894035414828474
440	GO:0008284	2.87965758020573e-05	1.45015266852147	123.319282271023	166	951	positive regulation of cell population proliferation	biological_process	0.0878871493478788	0.536204791636428
441	GO:0080135	2.89479795165257e-05	1.51146307202598	96.7362613818961	135	746	regulation of cellular response to stress	biological_process	0.0883492334844363	0.595945731558542
442	GO:0006267	2.94308870211813e-05	40.367701863354	0.907712908409213	6	7	pre-replicative complex assembly involved in nuclear cell cycle DNA replication	biological_process	0.0898230671886452	5.33512955129417
443	GO:0009211	2.94308870211813e-05	40.367701863354	0.907712908409213	6	7	pyrimidine deoxyribonucleoside triphosphate metabolic process	biological_process	0.0898230671886452	5.33512955129417
444	GO:0036388	2.94308870211813e-05	40.367701863354	0.907712908409213	6	7	pre-replicative complex assembly	biological_process	0.0898230671886452	5.33512955129417
445	GO:1902299	2.94308870211813e-05	40.367701863354	0.907712908409213	6	7	pre-replicative complex assembly involved in cell cycle DNA replication	biological_process	0.0898230671886452	5.33512955129417
446	GO:0016054	2.96360934625276e-05	1.89521586241541	35.6601499732191	60	275	organic acid catabolic process	biological_process	0.0904493572476341	0.92236217868671
447	GO:0046395	2.96360934625276e-05	1.89521586241541	35.6601499732191	60	275	carboxylic acid catabolic process	biological_process	0.0904493572476341	0.92236217868671
448	GO:0009914	3.07210128310092e-05	1.82146644010195	41.1064274236743	67	317	hormone transport	biological_process	0.0937605311602402	0.865100414161391
449	GO:0071900	3.12129292975286e-05	1.62271727787716	66.7817354043921	99	515	regulation of protein serine/threonine kinase activity	biological_process	0.0952618602160571	0.698411664497938
450	GO:0051962	3.27584929771398e-05	1.60401720109841	70.1532404927691	103	541	positive regulation of nervous system development	biological_process	0.0999789205662307	0.681689612993779
451	GO:0006984	3.28199527518326e-05	3.95518962648459	5.96497054097483	17	46	ER-nucleus signaling pathway	biological_process	0.100166495798593	1.98374686451622
452	GO:0051047	3.35087501871404e-05	1.68738018690842	55.5001606855919	85	428	positive regulation of secretion	biological_process	0.102268705571153	0.754785066673287
453	GO:0030595	3.53343699780818e-05	1.99964878905393	29.0468130690948	51	224	leukocyte chemotaxis	biological_process	0.107840497173106	0.999746632607895
454	GO:1904018	3.63596707127756e-05	1.98180619518974	29.8248527048741	52	230	positive regulation of vasculature development	biological_process	0.110969715015391	0.986815885375259
455	GO:0032897	3.643422890711e-05	5.77655221490838	3.37150508837708	12	26	negative regulation of viral transcription	biological_process	0.1111972666245	2.53020866459853
456	GO:2000147	3.6656150197231e-05	1.58360409241493	73.6544188537761	107	568	positive regulation of cell motility	biological_process	0.111874570401949	0.663211700757422
457	GO:0023014	3.75641962798299e-05	1.43809585554674	125.653401178361	168	969	signal transduction by protein phosphorylation	biological_process	0.114645927046041	0.524159841085272
458	GO:0051649	3.81786905695745e-05	1.26572550712128	355.045420460632	421	2738	establishment of localization in cell	biological_process	0.116521363618341	0.33996456712621
459	GO:0010557	3.83657442444763e-05	1.31502286567603	243.526405998929	300	1878	positive regulation of macromolecule biosynthetic process	biological_process	0.117092251434142	0.395087885381162
460	GO:1901137	3.86595099389286e-05	1.5306729063524	87.1404392072844	123	672	carbohydrate derivative biosynthetic process	biological_process	0.11798882433361	0.61416602235428
461	GO:0045216	3.94448996527438e-05	2.11468654988558	23.9895554365292	44	185	cell-cell junction organization	biological_process	0.120385833740174	1.08044383524182
462	GO:0002446	3.96347260700555e-05	1.62353958216601	64.7069630423139	96	499	neutrophil mediated immunity	biological_process	0.120965183965809	0.699142558198682
463	GO:0050870	3.96521888383633e-05	2.05565127591923	26.1940010712373	47	202	positive regulation of T cell activation	biological_process	0.121018480334685	1.03959554411685
464	GO:0009063	4.02326841884034e-05	2.42690353943631	16.2091590787359	33	125	cellular amino acid catabolic process	biological_process	0.122790152143007	1.27911676776286
465	GO:0043085	4.10434548055787e-05	1.35891990922907	184.13604713444	234	1420	positive regulation of catalytic activity	biological_process	0.125264624066626	0.442460430378328
466	GO:0015031	4.27143218033606e-05	1.29838836939458	269.461060524906	328	2078	protein transport	biological_process	0.130364110143856	0.376721981791565
467	GO:0031175	4.2755882553742e-05	1.43224426797112	126.82046063203	169	978	neuron projection development	biological_process	0.13049095355402	0.51827756392742
468	GO:0000165	4.3065333222558e-05	1.43668503213958	124.226995179432	166	958	MAPK cascade	biological_process	0.131435396995247	0.52274381101132
469	GO:0040017	4.30773033242987e-05	1.56902438935366	75.5995179432244	109	583	positive regulation of locomotion	biological_process	0.13147192974576	0.649867778135262
470	GO:0051100	4.39458727001068e-05	2.16964613970588	21.914783074451	41	169	negative regulation of binding	biological_process	0.134122803480726	1.11745976427323
471	GO:0060429	4.44040638558657e-05	1.37433351757795	167.408194965185	215	1291	epithelium development	biological_process	0.135521202888102	0.458732153914067
472	GO:2001239	4.52450193692834e-05	3.82311425402108	6.09464381360471	17	47	regulation of extrinsic apoptotic signaling pathway in absence of ligand	biological_process	0.138087799115053	1.93474831585306
473	GO:0000082	4.6200179619059e-05	1.86013588391267	36.1788430637386	60	279	G1/S transition of mitotic cell cycle	biological_process	0.141002948197368	0.895408014820613
474	GO:0050801	4.73703441774755e-05	1.47278989938378	105.424370648099	144	813	ion homeostasis	biological_process	0.144574290429655	0.558551637613261
475	GO:0045862	4.85378505442641e-05	1.74149257299979	46.4230316014997	73	358	positive regulation of proteolysis	biological_process	0.148137519861094	0.800324320229133
476	GO:0006508	4.95802371660787e-05	1.31774758208865	230.68875200857	285	1779	proteolysis	biological_process	0.151318883830872	0.398074044894682
477	GO:1903035	5.00384855287051e-05	2.74536795407098	11.6705945366899	26	90	negative regulation of response to wounding	biological_process	0.152717457833608	1.45699952261409
478	GO:0031346	5.03920579793561e-05	1.71151905016842	49.6648634172469	77	383	positive regulation of cell projection organization	biological_process	0.153796560952995	0.77527735044331
479	GO:0031668	5.08416068769602e-05	1.87465892831953	34.7524370648099	58	268	cellular response to extracellular stimulus	biological_process	0.155168584188483	0.906628138444938
480	GO:0030647	5.12498613424492e-05	15.7031206848937	1.29673272629888	7	10	aminoglycoside antibiotic metabolic process	biological_process	0.156414576817155	3.97297938962397
481	GO:0048468	5.33118796597505e-05	1.28742378389309	283.076754151044	342	2183	cell development	biological_process	0.162707856721559	0.364487026583897
482	GO:0034329	5.61058369937764e-05	1.68021810506567	53.036368505624	81	409	cell junction assembly	biological_process	0.171235014505006	0.748648517928545
483	GO:0002456	5.72886209206051e-05	2.54630152456239	13.7453668987681	29	106	T cell mediated immunity	biological_process	0.174844871049687	1.34840326850626
484	GO:1904029	5.72886209206051e-05	2.54630152456239	13.7453668987681	29	106	regulation of cyclin-dependent protein kinase activity	biological_process	0.174844871049687	1.34840326850626
485	GO:0001525	5.76053461345672e-05	1.55549995656643	76.118211033744	109	587	angiogenesis	biological_process	0.175811516402699	0.637378354588531
486	GO:0034330	5.82137087224325e-05	1.51878596547315	86.2327262988752	121	665	cell junction organization	biological_process	0.177668239020864	0.602918572731844
487	GO:0006996	5.87330144117763e-05	1.22410094374513	503.780664167113	577	3885	organelle organization	biological_process	0.179253159984741	0.291722532732947
488	GO:0043312	5.90411653355155e-05	1.61597609404587	62.8915372254954	93	485	neutrophil degranulation	biological_process	0.180193636603993	0.692405855727961
489	GO:0019216	6.1208669849448e-05	1.67500584521861	53.1660417782539	81	410	regulation of lipid metabolic process	biological_process	0.186808860380515	0.744166130109628
490	GO:0044772	6.18866297682295e-05	1.5521541417746	76.2478843063739	109	588	mitotic cell cycle phase transition	biological_process	0.188877994052636	0.63427183621794
491	GO:0050920	6.21463402107213e-05	1.97735736368746	28.1391001606856	49	217	regulation of chemotaxis	biological_process	0.189670630323121	0.983573629907906
492	GO:0050770	6.49309077904223e-05	2.08064099483359	23.7302088912694	43	183	regulation of axonogenesis	biological_process	0.198169130576369	1.05702805606108
493	GO:0001101	6.68255622198265e-05	1.74241184874958	44.4779325120514	70	343	response to acid chemical	biological_process	0.203951615894911	0.801085669816065
494	GO:0032635	6.90532113929491e-05	2.16429574266011	20.8773968934119	39	161	interleukin-6 production	biological_process	0.210750401171281	1.11389765134432
495	GO:0031638	7.13475342481333e-05	3.47009095773141	6.87268344938404	18	53	zymogen activation	biological_process	0.217752674525303	1.79497347909985
496	GO:0098586	7.13475342481333e-05	3.47009095773141	6.87268344938404	18	53	cellular response to virus	biological_process	0.217752674525303	1.79497347909985
497	GO:0044087	7.18799573085338e-05	1.42395914300175	122.800589180503	163	947	regulation of cellular component biogenesis	biological_process	0.219377629705645	0.509907752319495
498	GO:0071704	7.26739049874988e-05	1.19265985148657	1555.4309051955	1639	11995	organic substance metabolic process	biological_process	0.221800758021846	0.254182642743602
499	GO:0002283	7.47675238484174e-05	1.60339945191178	63.2805570433851	93	488	neutrophil activation involved in immune response	biological_process	0.22819048278537	0.68113388619212
500	GO:0044085	7.61140842140415e-05	1.23290067200589	435.702196036422	504	3360	cellular component biogenesis	biological_process	0.232300185021255	0.302056574455422
501	GO:0001659	7.7414585589818e-05	2.10337725999491	22.4334761649705	41	173	temperature homeostasis	biological_process	0.236269315220125	1.07270763385992
502	GO:0046879	7.77027068121945e-05	1.78109155149989	39.9393679700054	64	308	hormone secretion	biological_process	0.237148661190818	0.83276167561989
503	GO:0009058	7.87235393144941e-05	1.18913814348671	809.161221210498	892	6240	biosynthetic process	biological_process	0.240264241987836	0.249916324289933
504	GO:1902041	7.93598868306897e-05	3.2877516599415	7.52104981253348	19	58	regulation of extrinsic apoptotic signaling pathway via death domain receptors	biological_process	0.242206374607265	1.71710132928061
505	GO:0048729	8.11538470988072e-05	1.50447453868694	86.8810926620246	121	670	tissue morphogenesis	biological_process	0.24768154134556	0.58925969110401
506	GO:0071495	8.18695428924716e-05	1.33885047756852	187.896572040707	236	1449	cellular response to endogenous stimulus	biological_process	0.249865844907823	0.420994849896387
507	GO:0002526	8.27639737786758e-05	2.48153126455273	14.0047134440279	29	108	acute inflammatory response	biological_process	0.252595647972519	1.31123063111339
508	GO:0001913	8.30837060768108e-05	3.58372764143095	6.35399035886449	17	49	T cell mediated cytotoxicity	biological_process	0.253571470946427	1.84146099864339
509	GO:0022616	8.37357885638122e-05	5.7004787743377	3.1121585431173	11	24	DNA strand elongation	biological_process	0.255561626696755	2.51108309407657
510	GO:0002443	8.41989688661511e-05	1.43648843772295	113.593786823781	152	876	leukocyte mediated immunity	biological_process	0.256975252979493	0.522546380683249
511	GO:0051235	8.51739617906984e-05	1.76559422750424	40.8470808784146	65	315	maintenance of location	biological_process	0.259950931385212	0.820153817940057
512	GO:0016051	8.53025398288649e-05	1.97830534726619	26.9720407070166	47	208	carbohydrate biosynthetic process	biological_process	0.260343351557696	0.984265120226466
513	GO:1901615	8.59572791961167e-05	1.56417417711599	70.1532404927691	101	541	organic hydroxy compound metabolic process	biological_process	0.262341616106548	0.645401171513668
514	GO:0007229	8.62205915470106e-05	2.52331522496169	13.3563470808784	28	103	integrin-mediated signaling pathway	biological_process	0.263145245401476	1.33532044614043
515	GO:0051250	8.74733826103163e-05	2.2146140651801	18.9322978039636	36	146	negative regulation of lymphocyte activation	biological_process	0.266968763726685	1.14705530611087
516	GO:0051384	8.74733826103163e-05	2.2146140651801	18.9322978039636	36	146	response to glucocorticoid	biological_process	0.266968763726685	1.14705530611087
517	GO:0044089	8.86928469502e-05	1.56630861648021	69.3752008569898	100	535	positive regulation of cellular component biogenesis	biological_process	0.27069056889201	0.647368501006311
518	GO:0045595	8.92135999602475e-05	1.29730164345673	243.526405998929	297	1878	regulation of cell differentiation	biological_process	0.272279907078675	0.375513968349907
519	GO:0033627	9.00764898632896e-05	3.01632978723404	8.81778253883235	21	68	cell adhesion mediated by integrin	biological_process	0.27491344706276	1.5927941727699
520	GO:0006271	9.29555203593611e-05	7.57509328358209	2.20444563470809	9	17	DNA strand elongation involved in DNA replication	biological_process	0.28370024813677	2.92126365478132
521	GO:0019725	9.32708322239842e-05	1.41045154687956	126.042420996251	166	972	cellular homeostasis	biological_process	0.2846625799476	0.496157105996329
522	GO:0060326	9.54269339453772e-05	1.77466662443382	39.4206748794858	63	304	cell chemotaxis	biological_process	0.291243002401291	0.827548036195933
523	GO:0007399	0.000101177005043445	1.2643174545715	308.492715586502	367	2379	nervous system development	biological_process	0.308792219392594	0.338358751990768
524	GO:0002695	0.000101659848355992	2.07172645177474	22.6928227102303	41	175	negative regulation of leukocyte activation	biological_process	0.310265857182488	1.05083352391191
525	GO:0002009	0.000102641914091884	1.55894297120017	69.6345474022496	100	537	morphogenesis of an epithelium	biological_process	0.31326312180843	0.640568152749257
526	GO:0048871	0.000104770531568788	1.58960186394021	63.0212104981253	92	486	multicellular organismal homeostasis	biological_process	0.31975966234794	0.668665469380972
527	GO:0008610	0.000105832582339657	1.48055752421451	91.6790037493305	126	707	lipid biosynthetic process	biological_process	0.323001041300634	0.566140544744964
528	GO:0010975	0.000106558364548849	1.58030633412384	64.7069630423139	94	499	regulation of neuron projection development	biological_process	0.325216128603088	0.660204244404921
529	GO:0010976	0.000107601597009721	1.80331411004569	36.4381896089984	59	281	positive regulation of neuron projection development	biological_process	0.328400074073669	0.850650714316388
530	GO:0006458	0.000108220831605352	3.89003452906196	5.31660417782539	15	41	'de novo' protein folding	biological_process	0.330289978059533	1.95978296104318
531	GO:0097529	0.00010889477515497	1.95378874411441	27.2313872522764	47	210	myeloid leukocyte migration	biological_process	0.332346853772969	0.96627448250837
532	GO:0006023	0.000111754451059004	2.38600634733191	14.9124263524371	30	115	aminoglycan biosynthetic process	biological_process	0.341074584632081	1.25459788094265
533	GO:0032612	0.000111754451059004	2.38600634733191	14.9124263524371	30	115	interleukin-1 production	biological_process	0.341074584632081	1.25459788094265
534	GO:1903829	0.000112573776646273	1.73703648842147	42.0141403320836	66	324	positive regulation of cellular protein localization	biological_process	0.343575166324424	0.796628059812151
535	GO:0120039	0.000113214554995041	1.495227946553	85.8437064809855	119	662	plasma membrane bounded cell projection morphogenesis	biological_process	0.345530821844865	0.580365439134605
536	GO:0043154	0.000116216839472613	2.70154359616187	10.8925549009106	24	84	negative regulation of cysteine-type endopeptidase activity involved in apoptotic process	biological_process	0.354693794070416	1.43378396364554
537	GO:0001667	0.000117415205130464	1.60106906028592	59.909051955008	88	462	ameboidal-type cell migration	biological_process	0.358351206058176	0.679035538199714
538	GO:0006024	0.000117989654023748	2.41995953590156	14.2640599892876	29	110	glycosaminoglycan biosynthetic process	biological_process	0.360104424080479	1.27498292442458
539	GO:0042180	0.000118394576867922	1.86197661391962	31.8996250669523	53	246	cellular ketone metabolic process	biological_process	0.361340248600898	0.896834953028786
540	GO:0048872	0.000118394576867922	1.86197661391962	31.8996250669523	53	246	homeostasis of number of cells	biological_process	0.361340248600898	0.896834953028786
541	GO:0036499	0.000118998489455354	6.12269522265375	2.72313872522764	10	21	PERK-mediated unfolded protein response	biological_process	0.36318338981774	2.61416686997573
542	GO:0044262	0.00011918938523299	1.79511548698944	36.5678628816283	59	282	cellular carbohydrate metabolic process	biological_process	0.363766003731086	0.844076661400645
543	GO:0006281	0.000119302171665215	1.54424608308179	71.5796464916979	102	552	DNA repair	biological_process	0.364110227922237	0.626902671357895
544	GO:0050691	0.000120049199551499	4.10332183305937	4.79791108730584	14	37	regulation of defense response to virus by host	biological_process	0.366390157031176	2.03679231259017
545	GO:0051084	0.000120049199551499	4.10332183305937	4.79791108730584	14	37	'de novo' posttranslational protein folding	biological_process	0.366390157031176	2.03679231259017
546	GO:0002703	0.00012012772824534	1.95998675935121	26.5830208891269	46	205	regulation of leukocyte mediated immunity	biological_process	0.366629826604777	0.970843908277794
547	GO:0008202	0.00012206899617788	1.72336416415643	42.9218532404928	67	331	steroid metabolic process	biological_process	0.37255457633489	0.785227589728757
548	GO:0031401	0.000124281082591015	1.3553911711884	160.405838243171	204	1237	positive regulation of protein modification process	biological_process	0.379305864067777	0.438709279099692
549	GO:0051346	0.000126903339417701	1.59669895699386	60.0387252276379	88	463	negative regulation of hydrolase activity	biological_process	0.387308991902824	0.675092331413902
550	GO:0044770	0.000127086639784574	1.5036634781537	81.823835029459	114	631	cell cycle phase transition	biological_process	0.387868424622519	0.588481726109735
551	GO:0010720	0.000128034928802893	1.54072450756261	71.7093197643278	102	553	positive regulation of cell development	biological_process	0.390762602706429	0.62360892083733
552	GO:0010883	0.000129038015406056	3.59672903672904	5.96497054097483	16	46	regulation of lipid storage	biological_process	0.393824023019283	1.8466854766565
553	GO:0043277	0.000129038015406056	3.59672903672904	5.96497054097483	16	46	apoptotic cell clearance	biological_process	0.393824023019283	1.8466854766565
554	GO:0010769	0.000129212538093734	1.76058573858507	39.0316550615961	62	301	regulation of cell morphogenesis involved in differentiation	biological_process	0.394356666262078	0.816055486570283
555	GO:0034446	0.000129633393611048	2.49912452363786	12.9673272629888	27	100	substrate adhesion-dependent cell spreading	biological_process	0.395641117300917	1.32142278824296
556	GO:0060330	0.000132053914760602	5.29297569650267	3.24183181574719	11	25	regulation of response to interferon-gamma	biological_process	0.403028547849357	2.40407902963582
557	GO:0060334	0.000132053914760602	5.29297569650267	3.24183181574719	11	25	regulation of interferon-gamma-mediated signaling pathway	biological_process	0.403028547849357	2.40407902963582
558	GO:0002819	0.000132484745348399	2.10791604466061	20.747723620782	38	160	regulation of adaptive immune response	biological_process	0.404343442803315	1.0758174075995
559	GO:0033260	0.000132531584494839	3.12698767287423	7.78039635779325	19	60	nuclear DNA replication	biological_process	0.404486395878247	1.64477353192101
560	GO:0006979	0.00013420837588617	1.60279721920742	58.4826459560793	86	451	response to oxidative stress	biological_process	0.40960396320459	0.680591911862162
561	GO:0007010	0.000137235601418252	1.34122596597409	171.428066416711	216	1322	cytoskeleton organization	biological_process	0.418843055528506	0.423552318917936
562	GO:0032535	0.000144031954348948	1.66987306339947	47.9791108730584	73	370	regulation of cellular component size	biological_process	0.43958552467299	0.739738439367395
563	GO:0048858	0.000146226551933878	1.48391590175938	86.3623995715051	119	666	cell projection morphogenesis	biological_process	0.446283436502197	0.569409332152348
564	GO:0045744	0.000146294859816363	3.37250415973378	6.61333690412426	17	51	negative regulation of G protein-coupled receptor signaling pathway	biological_process	0.446491912159539	1.75382022263198
565	GO:0032870	0.000146328043112201	1.47154208703223	90.6416175682914	124	699	cellular response to hormone stimulus	biological_process	0.446593187578439	0.557328804856891
566	GO:0045861	0.000149843675997235	1.68033508784936	46.4230316014997	71	358	negative regulation of proteolysis	biological_process	0.457322899143563	0.748748960011906
567	GO:0006631	0.000150377387952667	1.65461935762447	49.6648634172469	75	383	fatty acid metabolic process	biological_process	0.45895178803154	0.72649936565588
568	GO:0050865	0.000151122405961994	1.50422658852082	79.6193893947509	111	614	regulation of cell activation	biological_process	0.461225582996006	0.589021903127916
569	GO:0032611	0.000155365514519911	2.46520016256858	13.0970005356186	27	101	interleukin-1 beta production	biological_process	0.474175550314767	1.30170479135825
570	GO:0048661	0.000155365514519911	2.46520016256858	13.0970005356186	27	101	positive regulation of smooth muscle cell proliferation	biological_process	0.474175550314767	1.30170479135825
571	GO:0042098	0.000156218632693067	2.00253982913877	23.8598821638993	42	184	T cell proliferation	biological_process	0.476779266979241	1.00183093713064
572	GO:0071356	0.000159856153095849	1.76218529458682	37.7349223352973	60	291	cellular response to tumor necrosis factor	biological_process	0.48788097924853	0.817365632275589
573	GO:0044255	0.000161609557460343	1.3745449690579	138.88007498661	179	1071	cellular lipid metabolic process	biological_process	0.493232369368968	0.458954106251062
574	GO:0048010	0.000162250721411357	2.50912019087384	12.4486341724692	26	96	vascular endothelial growth factor receptor signaling pathway	biological_process	0.495189201747461	1.3271815798043
575	GO:0035994	0.000164522451001466	6.73300165837479	2.33411890733798	9	18	response to muscle stretch	biological_process	0.502122520456474	2.75124982017245
576	GO:0002685	0.000165057443802183	1.96031043110511	25.415961435458	44	196	regulation of leukocyte migration	biological_process	0.503755318484262	0.971082134928786
577	GO:0071897	0.000165057443802183	1.96031043110511	25.415961435458	44	196	DNA biosynthetic process	biological_process	0.503755318484262	0.971082134928786
578	GO:0006081	0.00016932765137848	3.05234725030728	7.91006963042314	19	61	cellular aldehyde metabolic process	biological_process	0.516787992007121	1.60991909972107
579	GO:0050701	0.00016932765137848	3.05234725030728	7.91006963042314	19	61	interleukin-1 secretion	biological_process	0.516787992007121	1.60991909972107
580	GO:0042089	0.000171708640917327	2.27791067855194	15.9498125334762	31	123	cytokine biosynthetic process	biological_process	0.524054772079682	1.18771117718798
581	GO:0071347	0.000171775501829121	2.01117707952746	23.2115158007499	41	179	cellular response to interleukin-1	biological_process	0.524258831582478	1.00804011322404
582	GO:0006766	0.000173023623542273	2.20941340365192	17.3762185324049	33	134	vitamin metabolic process	biological_process	0.528068099051019	1.14366338682236
583	GO:0051129	0.0001731194286579	1.45970238689703	92.7163899303696	126	715	negative regulation of cellular component organization	biological_process	0.528360496263909	0.545674253546688
584	GO:0008625	0.000173392260157986	2.61407404416811	11.1519014461703	24	86	extrinsic apoptotic signaling pathway via death domain receptors	biological_process	0.529193178002174	1.38630000633657
585	GO:0031960	0.000174249738582478	2.07366020061457	21.0070701660418	38	162	response to corticosteroid	biological_process	0.531810202153723	1.05217950695178
586	GO:0007265	0.000174263661660461	1.59240678893543	58.0936261381896	85	448	Ras protein signal transduction	biological_process	0.531852695387728	0.671208927221755
587	GO:0009410	0.000176241740460954	1.75448012969373	37.8645956079272	60	292	response to xenobiotic stimulus	biological_process	0.537889791886832	0.811043608637972
588	GO:0000302	0.000180162745063975	1.8616663808566	30.0841992501339	50	232	response to reactive oxygen species	biological_process	0.549856697935252	0.896594558499446
589	GO:0050769	0.000180238670707944	1.57258247755675	61.4651312265667	89	474	positive regulation of neurogenesis	biological_process	0.550088423000644	0.653135684412485
590	GO:0006261	0.000181038108202189	2.11767022149303	19.580664167113	36	151	DNA-dependent DNA replication	biological_process	0.552528306233081	1.08247794019909
591	GO:0042594	0.000182030092078336	1.96719648580456	24.7675950723085	43	191	response to starvation	biological_process	0.555555841023081	0.976141062821713
592	GO:0000079	0.000185550534446156	2.43218045112782	13.2266738082485	27	102	regulation of cyclin-dependent protein serine/threonine kinase activity	biological_process	0.566300231129669	1.28225027084129
593	GO:0010952	0.000186305626373913	1.94737695947822	25.5456347080878	44	197	positive regulation of peptidase activity	biological_process	0.568604771693183	0.961532177807738
594	GO:0050817	0.00018917006102149	1.68491225675562	44.3482592394215	68	342	coagulation	biological_process	0.577347026237588	0.752673463787234
595	GO:1901576	0.000191913649731235	1.17765273272442	796.453240492769	874	6142	organic substance biosynthetic process	biological_process	0.585720458979729	0.235914178695659
596	GO:0007596	0.000192631181165568	1.69080233597483	43.5702196036422	67	336	blood coagulation	biological_process	0.587910364917313	0.757708010678043
597	GO:0006925	0.000192867891022038	5.6121249827181	2.85281199785753	10	22	inflammatory cell apoptotic process	biological_process	0.588632803399261	2.48854713831273
598	GO:0071359	0.000192867891022038	5.6121249827181	2.85281199785753	10	22	cellular response to dsRNA	biological_process	0.588632803399261	2.48854713831273
599	GO:0007049	0.000194153752914634	1.28186833460829	240.673594001071	291	1856	cell cycle	biological_process	0.592557253895462	0.35824808507465
600	GO:0001655	0.000196009338462455	1.69692144373673	42.7921799678629	66	330	urogenital system development	biological_process	0.598220500987412	0.762919779167737
601	GO:0005996	0.000196067024847531	1.75520113789979	37.2162292447777	59	287	monosaccharide metabolic process	biological_process	0.598396559834664	0.811636366155617
602	GO:1904951	0.000197214443407375	1.58064008333816	59.1310123192287	86	456	positive regulation of establishment of protein localization	biological_process	0.601898481279309	0.660508898944793
603	GO:0042107	0.000200937865831628	2.25327754532775	16.0794858061061	31	124	cytokine metabolic process	biological_process	0.61326236651813	1.17202502711382
604	GO:0051101	0.000200937865831628	2.25327754532775	16.0794858061061	31	124	regulation of DNA binding	biological_process	0.61326236651813	1.17202502711382
605	GO:0030010	0.000200940394171474	2.18761700660164	17.5058918050348	33	135	establishment of cell polarity	biological_process	0.613270083011339	1.12936018280989
606	GO:2000117	0.000203083044423006	2.52005830613211	11.9299410819497	25	92	negative regulation of cysteine-type endopeptidase activity	biological_process	0.619809451579015	1.33345711348493
607	GO:0060760	0.000205407024356211	3.11341592240469	7.39137653990359	18	57	positive regulation of response to cytokine stimulus	biological_process	0.626902238335155	1.6384983198551
608	GO:0071398	0.000205407024356211	3.11341592240469	7.39137653990359	18	57	cellular response to fatty acid	biological_process	0.626902238335155	1.6384983198551
609	GO:0043112	0.000205641875300655	1.95387246628773	24.8972683449384	43	192	receptor metabolic process	biological_process	0.627619003417598	0.966336302383622
610	GO:0050731	0.000205641875300655	1.95387246628773	24.8972683449384	43	192	positive regulation of peptidyl-tyrosine phosphorylation	biological_process	0.627619003417598	0.966336302383622
611	GO:0048660	0.000207301638770562	2.03010075566751	21.914783074451	39	169	regulation of smooth muscle cell proliferation	biological_process	0.632684601527755	1.02155133139795
612	GO:0032990	0.000209477934821426	1.46306275053962	88.8261917514729	121	685	cell part morphogenesis	biological_process	0.639326657074993	0.548991647775029
613	GO:0032623	0.000214789006305484	2.98117847530159	8.03974290305303	19	62	interleukin-2 production	biological_process	0.655536047244338	1.57588274826598
614	GO:0050707	0.000216869103070549	1.8996405648267	27.2313872522764	46	210	regulation of cytokine secretion	biological_process	0.661884502571315	0.925726468873358
615	GO:0002483	0.000217640447790648	7.69261737019715	1.94509908944831	8	15	antigen processing and presentation of endogenous peptide antigen	biological_process	0.664238646657059	2.94347455066276
616	GO:0019885	0.000217640447790648	7.69261737019715	1.94509908944831	8	15	antigen processing and presentation of endogenous peptide antigen via MHC class I	biological_process	0.664238646657059	2.94347455066276
617	GO:0006807	0.000219711883767252	1.1692278975622	1364.68152115694	1445	10524	nitrogen compound metabolic process	biological_process	0.670560669257654	0.225556157105118
618	GO:0038034	0.000221556631928717	2.77906862745098	9.3364756293519	21	72	signal transduction in absence of ligand	biological_process	0.676190840646445	1.47460146147648
619	GO:0097192	0.000221556631928717	2.77906862745098	9.3364756293519	21	72	extrinsic apoptotic signaling pathway in absence of ligand	biological_process	0.676190840646445	1.47460146147648
620	GO:0048646	0.000224736302624902	1.34820292926465	152.236422067488	193	1174	anatomical structure formation involved in morphogenesis	biological_process	0.685895195611202	0.431037664924368
621	GO:0030100	0.000240048626492337	1.90447443181818	26.5830208891269	45	205	regulation of endocytosis	biological_process	0.732628408054612	0.929392919386303
622	GO:0043393	0.000245527985390956	1.87252341543188	28.1391001606856	47	217	regulation of protein binding	biological_process	0.749351411413196	0.904983759333557
623	GO:0038127	0.000247353961790983	2.12879175782402	18.413604713444	34	142	ERBB signaling pathway	biological_process	0.75492429138608	1.0900348297111
624	GO:0051960	0.000252301983339626	1.38836116456923	120.596143545795	157	930	regulation of nervous system development	biological_process	0.770025653152538	0.473382915578114
625	GO:0022612	0.000252506242113858	2.25275338073331	15.5607927155865	30	120	gland morphogenesis	biological_process	0.770649050931494	1.17168938376079
626	GO:0060338	0.000259581727848848	3.9820107218363	4.53856454204606	13	35	regulation of type I interferon-mediated signaling pathway	biological_process	0.792243433394683	1.99349710561875
627	GO:0072525	0.000259581727848848	3.9820107218363	4.53856454204606	13	35	pyridine-containing compound biosynthetic process	biological_process	0.792243433394683	1.99349710561875
628	GO:0042063	0.000261504189681022	1.73208191751799	37.6052490626674	59	290	gliogenesis	biological_process	0.798110786906478	0.792507162860397
629	GO:0031663	0.000262128236242695	3.03539325842697	7.52104981253348	18	58	lipopolysaccharide-mediated signaling pathway	biological_process	0.800015377012704	1.60188344077367
630	GO:0009265	0.000266500876635632	9.42071251035626	1.55607927155865	7	12	2'-deoxyribonucleotide biosynthetic process	biological_process	0.813360675491948	3.23583617833955
631	GO:0046385	0.000266500876635632	9.42071251035626	1.55607927155865	7	12	deoxyribose phosphate biosynthetic process	biological_process	0.813360675491948	3.23583617833955
632	GO:0031324	0.000266523655791172	1.23397117444041	343.115479378682	400	2646	negative regulation of cellular metabolic process	biological_process	0.813430197474657	0.303308693533044
633	GO:0048659	0.000268044430197904	1.9990935806427	22.1741296197108	39	171	smooth muscle cell proliferation	biological_process	0.818071600964003	0.999346008435278
634	GO:0010888	0.000276684391626065	6.05932835820896	2.46379217996786	9	19	negative regulation of lipid storage	biological_process	0.844440763242749	2.59915788809066
635	GO:2001234	0.000276926453707785	1.83385352128423	29.8248527048741	49	230	negative regulation of apoptotic signaling pathway	biological_process	0.845179536716161	0.874878408531466
636	GO:0006235	0.000282139977235838	Inf	0.51869309051955	4	4	dTTP biosynthetic process	biological_process	0.861091210523779	Inf
637	GO:0009212	0.000282139977235838	Inf	0.51869309051955	4	4	pyrimidine deoxyribonucleoside triphosphate biosynthetic process	biological_process	0.861091210523779	Inf
638	GO:0009753	0.000282139977235838	Inf	0.51869309051955	4	4	response to jasmonic acid	biological_process	0.861091210523779	Inf
639	GO:0046075	0.000282139977235838	Inf	0.51869309051955	4	4	dTTP metabolic process	biological_process	0.861091210523779	Inf
640	GO:0071395	0.000282139977235838	Inf	0.51869309051955	4	4	cellular response to jasmonic acid stimulus	biological_process	0.861091210523779	Inf
641	GO:0009987	0.000282161369016181	1.43479448474155	2285.36175682914	2321	17624	cellular process	biological_process	0.861156498237383	0.520844104791054
642	GO:0030029	0.000292005524272451	1.42497967715712	99.0703802892341	132	764	actin filament-based process	biological_process	0.89120086007952	0.510941343927409
643	GO:0010811	0.000294746092652132	2.22785996939071	15.6904659882164	30	121	positive regulation of cell-substrate adhesion	biological_process	0.899565074774306	1.15565855592102
644	GO:0051347	0.000297134349906054	1.46195113979107	84.4173004820568	115	651	positive regulation of transferase activity	biological_process	0.906854035913276	0.547895095449691
645	GO:2001238	0.000297673533013121	3.26914886914887	6.35399035886449	16	49	positive regulation of extrinsic apoptotic signaling pathway	biological_process	0.908499622756045	1.70891507545104
646	GO:0007599	0.000298510137336936	1.65942889568307	44.2185859667916	67	341	hemostasis	biological_process	0.91105293915233	0.730686813180521
647	GO:2001056	0.000299138020464354	2.07616432111292	19.3213176218532	35	149	positive regulation of cysteine-type endopeptidase activity	biological_process	0.912969238457207	1.0539206324593
648	GO:0031669	0.00030805653521919	1.81132535066095	30.7325656132833	50	237	cellular response to nutrient levels	biological_process	0.940188545488968	0.857045706767014
649	GO:0061008	0.000310404093115353	2.12471883225652	17.8949116229245	33	138	hepaticobiliary system development	biological_process	0.947353292188058	1.08727193953388
650	GO:0002521	0.000335753651373211	1.5187119704961	66.7817354043921	94	515	leukocyte differentiation	biological_process	1	0.602848283178594
651	GO:0050766	0.000339524097560732	2.75395455974976	8.94745581146224	20	69	positive regulation of phagocytosis	biological_process	1	1.46150475520109
652	GO:0120036	0.000341810928448107	1.29807302220167	194.120889126942	238	1497	plasma membrane bounded cell projection organization	biological_process	1	0.376371543433358
653	GO:0008360	0.000342341566447948	2.0579831626517	19.4509908944831	35	150	regulation of cell shape	biological_process	1	1.04123117889939
654	GO:0008361	0.000352467034997494	1.94706897228962	23.2115158007499	40	179	regulation of cell size	biological_process	1	0.961303990487452
655	GO:2001235	0.000352467034997494	1.94706897228962	23.2115158007499	40	179	positive regulation of apoptotic signaling pathway	biological_process	1	0.961303990487452
656	GO:0010742	0.000358444646530681	3.80864509605662	4.66823781467595	13	36	macrophage derived foam cell differentiation	biological_process	1	1.92927785838845
657	GO:0030947	0.000358444646530681	3.80864509605662	4.66823781467595	13	36	regulation of vascular endothelial growth factor receptor signaling pathway	biological_process	1	1.92927785838845
658	GO:0090077	0.000358444646530681	3.80864509605662	4.66823781467595	13	36	foam cell differentiation	biological_process	1	1.92927785838845
659	GO:1901099	0.000358444646530681	3.80864509605662	4.66823781467595	13	36	negative regulation of signal transduction in absence of ligand	biological_process	1	1.92927785838845
660	GO:2001240	0.000358444646530681	3.80864509605662	4.66823781467595	13	36	negative regulation of extrinsic apoptotic signaling pathway in absence of ligand	biological_process	1	1.92927785838845
661	GO:1901606	0.000364996063788231	2.30846102598268	13.7453668987681	27	106	alpha-amino acid catabolic process	biological_process	1	1.20693137540389
662	GO:0002576	0.000367249903424339	2.15982400897209	16.5981788966256	31	128	platelet degranulation	biological_process	1	1.11091376066311
663	GO:0048812	0.00037008105225472	1.4542209104679	84.0282806641671	114	648	neuron projection morphogenesis	biological_process	1	0.540246445480318
664	GO:0033673	0.000371894905384639	1.76036905471648	33.3260310658811	53	257	negative regulation of kinase activity	biological_process	1	0.815877916131924
665	GO:0071229	0.000376984713476227	1.85756189948263	27.1017139796465	45	209	cellular response to acid chemical	biological_process	1	0.893410286450926
666	GO:0033002	0.000378820356398983	1.79193473162263	30.9919121585431	50	239	muscle cell proliferation	biological_process	1	0.841518090476321
667	GO:0071706	0.000379565318645257	1.97721682430033	21.7851098018211	38	168	tumor necrosis factor superfamily cytokine production	biological_process	1	0.983471087653134
668	GO:0006457	0.000380360933775996	1.81596027940024	29.4358328869845	48	227	protein folding	biological_process	1	0.860732646825408
669	GO:0050772	0.000383440314093613	2.50410960746859	11.0222281735404	23	85	positive regulation of axonogenesis	biological_process	1	1.32429771190734
670	GO:0001961	0.000385614438027997	3.17280176103706	6.48366363149438	16	50	positive regulation of cytokine-mediated signaling pathway	biological_process	1	1.66575738343543
671	GO:0009409	0.000385614438027997	3.17280176103706	6.48366363149438	16	50	response to cold	biological_process	1	1.66575738343543
672	GO:1901293	0.000391013079069676	1.71717992103779	36.5678628816283	57	282	nucleoside phosphate biosynthetic process	biological_process	1	0.78004120858288
673	GO:0017144	0.000391941824578459	1.47260898311809	77.285270487413	106	596	drug metabolic process	biological_process	1	0.5583744072889
674	GO:0007411	0.000396389758883508	1.72520468960215	35.789823245849	56	276	axon guidance	biological_process	1	0.786767542850118
675	GO:0022408	0.000397445527999378	1.93304133917322	23.3411890733798	40	180	negative regulation of cell-cell adhesion	biological_process	1	0.950872490721665
676	GO:0071353	0.000402470582967807	4.04209215442092	4.1495447241564	12	32	cellular response to interleukin-4	biological_process	1	2.01510221365493
677	GO:0031099	0.000414756460134132	1.87753872866871	25.6753079807177	43	198	regeneration	biological_process	1	0.908842667037561
678	GO:0006006	0.000418226345764053	1.86136937315944	26.4533476164971	44	204	glucose metabolic process	biological_process	1	0.896364374552256
679	GO:0010876	0.000424643713963181	1.57187201981786	53.8144081414033	78	415	lipid localization	biological_process	1	0.652483759650998
680	GO:0002694	0.000426869253065664	1.47990412013119	74.0434386716658	102	571	regulation of leukocyte activation	biological_process	1	0.565503709710936
681	GO:0001909	0.000428803059866068	2.27946428571429	13.875040171398	27	107	leukocyte mediated cytotoxicity	biological_process	1	1.18869480546215
682	GO:0097485	0.000435339892305893	1.71729119034181	35.9194965184788	56	277	neuron projection guidance	biological_process	1	0.780134688870213
683	GO:0042730	0.000438602775261559	4.35811569441054	3.63085163363685	11	28	fibrinolysis	biological_process	1	2.12370449602629
684	GO:0010631	0.000443410608857969	1.62456678019669	45.6449919657204	68	352	epithelial cell migration	biological_process	1	0.700055048978816
685	GO:1901342	0.000443830787311572	1.56425322355366	54.7221210498125	79	422	regulation of vasculature development	biological_process	1	0.645474077091491
686	GO:0051172	0.000445024581511925	1.23145123122701	318.088537761114	371	2453	negative regulation of nitrogen compound metabolic process	biological_process	1	0.300359494373523
687	GO:0009264	0.000445364390857177	5.50814111261872	2.59346545259775	9	20	deoxyribonucleotide catabolic process	biological_process	1	2.46156552023312
688	GO:0090195	0.000445364390857177	5.50814111261872	2.59346545259775	9	20	chemokine secretion	biological_process	1	2.46156552023312
689	GO:0032675	0.00044573025124746	2.02255321282983	19.7103374397429	35	152	regulation of interleukin-6 production	biological_process	1	1.01617766007221
690	GO:0001889	0.000448247968418369	2.09972080774748	17.5058918050348	32	135	liver development	biological_process	1	1.07019751072202
691	GO:0045935	0.000448736225208475	1.26204065913658	241.84065345474	289	1865	positive regulation of nucleobase-containing compound metabolic process	biological_process	1	0.335758390344072
692	GO:0006919	0.000460124524260588	2.46420959264996	11.1519014461703	23	86	activation of cysteine-type endopeptidase activity involved in apoptotic process	biological_process	1	1.30112496927023
693	GO:0043254	0.000463168307658361	1.55689839402014	55.6298339582217	80	429	regulation of protein-containing complex assembly	biological_process	1	0.638674794624777
694	GO:0062012	0.000463168307658361	1.55689839402014	55.6298339582217	80	429	regulation of small molecule metabolic process	biological_process	1	0.638674794624777
695	GO:0050706	0.000463805560669534	3.26160405438018	5.96497054097483	15	46	regulation of interleukin-1 beta secretion	biological_process	1	1.70558165530142
696	GO:0006469	0.00046648640387369	1.78400106982901	30.4732190680236	49	235	negative regulation of protein kinase activity	biological_process	1	0.83511648041323
697	GO:0044249	0.000482572968937835	1.16495560952521	785.171665773969	857	6055	cellular biosynthetic process	biological_process	1	0.220274982228923
698	GO:0006270	0.000487575513644405	3.64972660575858	4.79791108730584	13	37	DNA replication initiation	biological_process	1	1.8677883984341
699	GO:1901998	0.000487575513644405	3.64972660575858	4.79791108730584	13	37	toxin transport	biological_process	1	1.8677883984341
700	GO:0002262	0.000489635166259623	2.03396717470369	19.0619710765935	34	147	myeloid cell homeostasis	biological_process	1	1.02429639636634
701	GO:0120162	0.000489791176867686	2.34432966982007	12.5783074450991	25	97	positive regulation of cold-induced thermogenesis	biological_process	1	1.22917546206886
702	GO:0022402	0.000493487012964656	1.298718623265	180.764542046063	222	1394	cell cycle process	biological_process	1	0.3770888943793
703	GO:0032392	0.000500914058798416	2.17675120772947	15.4311194429566	29	119	DNA geometric change	biological_process	1	1.12217652379337
704	GO:0065003	0.000504262228353644	1.25679769424174	246.897911087306	294	1904	protein-containing complex assembly	biological_process	1	0.329752438936135
705	GO:0030168	0.000507134459437951	2.00528861863696	19.8400107123728	35	153	platelet activation	biological_process	1	1.00380989688452
706	GO:0050729	0.000507134459437951	2.00528861863696	19.8400107123728	35	153	positive regulation of inflammatory response	biological_process	1	1.00380989688452
707	GO:0009162	0.000512743120597917	7.8501104667219	1.68575254418854	7	13	deoxyribonucleoside monophosphate metabolic process	biological_process	1	2.97271295574573
708	GO:0035563	0.000512743120597917	7.8501104667219	1.68575254418854	7	13	positive regulation of chromatin binding	biological_process	1	2.97271295574573
709	GO:0042532	0.000512743120597917	7.8501104667219	1.68575254418854	7	13	negative regulation of tyrosine phosphorylation of STAT protein	biological_process	1	2.97271295574573
710	GO:0070936	0.000513592772332721	2.93922522291907	7.2617032672737	17	56	protein K48-linked ubiquitination	biological_process	1	1.55543591208181
711	GO:0051348	0.00051510201803665	1.69426818950931	36.9568826995179	57	285	negative regulation of transferase activity	biological_process	1	0.760662260178142
712	GO:0048589	0.000526697920264047	1.43062724416517	87.3997857525442	117	674	developmental growth	biological_process	1	0.516647820878156
713	GO:0048666	0.000527327695475119	1.33251960633554	143.937332619175	181	1110	neuron development	biological_process	1	0.414156760567905
714	GO:0002688	0.00054262153333943	2.19906898998047	14.7827530798072	28	114	regulation of leukocyte chemotaxis	biological_process	1	1.13689286564873
715	GO:0042035	0.00054262153333943	2.19906898998047	14.7827530798072	28	114	regulation of cytokine biosynthetic process	biological_process	1	1.13689286564873
716	GO:0090130	0.000550011987726936	1.60317217640481	46.8120514193894	69	361	tissue migration	biological_process	1	0.680929375402789
717	GO:0019362	0.000558433862321256	3.84937436992232	4.27921799678629	12	33	pyridine nucleotide metabolic process	biological_process	1	1.9446239869102
718	GO:0033028	0.000558433862321256	3.84937436992232	4.27921799678629	12	33	myeloid cell apoptotic process	biological_process	1	1.9446239869102
719	GO:0046496	0.000558433862321256	3.84937436992232	4.27921799678629	12	33	nicotinamide nucleotide metabolic process	biological_process	1	1.9446239869102
720	GO:0045926	0.000560022234133292	1.74445083748881	32.288644884842	51	249	negative regulation of growth	biological_process	1	0.802772939744662
721	GO:0090132	0.000565032792629816	1.60728316286866	46.0340117836101	68	355	epithelium migration	biological_process	1	0.684624117985628
722	GO:0032989	0.000569026551649495	1.39501546530393	101.534172469202	133	783	cellular component morphogenesis	biological_process	1	0.480281116028374
723	GO:0051188	0.000574166225682206	1.77582502607891	29.954525977504	48	231	cofactor biosynthetic process	biological_process	1	0.828489438419926
724	GO:0050764	0.000577815316419648	2.31207263246964	12.707980717729	25	98	regulation of phagocytosis	biological_process	1	1.20918672000894
725	GO:0007584	0.000579139428899644	1.79980772741101	28.3984467059454	46	219	response to nutrient	biological_process	1	0.847842792373361
726	GO:0070555	0.00057972361122531	1.82677035289624	26.8423674343867	44	207	response to interleukin-1	biological_process	1	0.869295281167502
727	GO:0098771	0.000584652364446567	1.4049857618406	96.3472415640064	127	743	inorganic ion homeostasis	biological_process	1	0.490555510214145
728	GO:0030203	0.000591613331195449	1.96287279367012	20.747723620782	36	160	glycosaminoglycan metabolic process	biological_process	1	0.972966680247904
729	GO:0050714	0.000592359808052851	1.70942752567428	34.7524370648099	54	268	positive regulation of protein secretion	biological_process	1	0.773513258356716
730	GO:0061614	0.000600455348470633	3.15948410224439	6.09464381360471	15	47	pri-miRNA transcription by RNA polymerase II	biological_process	1	1.65968900653668
731	GO:0009176	0.000610868522698425	16.8118791390728	0.907712908409213	5	7	pyrimidine deoxyribonucleoside monophosphate metabolic process	biological_process	1	4.07140908496437
732	GO:0106106	0.000613223513811033	2.02751256281407	18.5432779860739	33	143	cold-induced thermogenesis	biological_process	1	1.01971085365508
733	GO:0120161	0.000613223513811033	2.02751256281407	18.5432779860739	33	143	regulation of cold-induced thermogenesis	biological_process	1	1.01971085365508
734	GO:0031323	0.000614240086454605	1.16006499902589	811.106320299946	882	6255	regulation of cellular metabolic process	biological_process	1	0.214205642546953
735	GO:0030072	0.000616658401562407	1.73557661726353	32.4183181574719	51	250	peptide hormone secretion	biological_process	1	0.795415054539253
736	GO:0034612	0.000618825959002903	1.64744074549261	40.4580610605249	61	312	response to tumor necrosis factor	biological_process	1	0.720226575872892
737	GO:0039530	0.000621736063426768	10.0900621118012	1.29673272629888	6	10	MDA-5 signaling pathway	biological_process	1	3.33486315021487
738	GO:0019318	0.000623463823850946	1.74520733780605	31.6402785216926	50	244	hexose metabolic process	biological_process	1	0.803398444718721
739	GO:0000083	0.000624448014276474	4.11574458275703	3.76052490626674	11	29	regulation of transcription involved in G1/S transition of mitotic cell cycle	biological_process	1	2.04115345341179
740	GO:0009435	0.000624448014276474	4.11574458275703	3.76052490626674	11	29	NAD biosynthetic process	biological_process	1	2.04115345341179
741	GO:0010950	0.000625552475554227	1.89759527390682	23.08184252812	39	178	positive regulation of endopeptidase activity	biological_process	1	0.924172321868558
742	GO:0006909	0.00062568709770492	1.5883086824222	47.8494376004285	70	369	phagocytosis	biological_process	1	0.667491322633434
743	GO:0030030	0.000629978936798215	1.2787259555688	198.918800214247	241	1534	cell projection organization	biological_process	1	0.354707112613587
744	GO:2000573	0.000639175154799244	2.66981508465168	8.68810926620246	19	67	positive regulation of DNA biosynthetic process	biological_process	1	1.41673982217708
745	GO:0046434	0.000645581493266185	2.07377273292183	17.1168719871452	31	132	organophosphate catabolic process	biological_process	1	1.05225779624748
746	GO:0071360	0.000646183020262879	5.98241009347516	2.20444563470809	8	17	cellular response to exogenous dsRNA	biological_process	1	2.58072681041447
747	GO:0006220	0.00064680860787091	2.75876744977869	8.03974290305303	18	62	pyrimidine nucleotide metabolic process	biological_process	1	1.46402384988035
748	GO:0045921	0.000654495610299139	2.38809264130365	11.4112479914301	23	88	positive regulation of exocytosis	biological_process	1	1.25585880417262
749	GO:0048675	0.000670018250318491	2.12916696960884	15.6904659882164	29	121	axon extension	biological_process	1	1.09028909059868
750	GO:0002793	0.000673366721641723	1.67195156789065	37.3459025174076	57	288	positive regulation of peptide secretion	biological_process	1	0.741533056882923
751	GO:0001562	0.000674321838723595	4.48887045485967	3.24183181574719	10	25	response to protozoan	biological_process	1	2.16635246185196
752	GO:0001945	0.000674321838723595	4.48887045485967	3.24183181574719	10	25	lymph vessel development	biological_process	1	2.16635246185196
753	GO:0031639	0.000674321838723595	4.48887045485967	3.24183181574719	10	25	plasminogen activation	biological_process	1	2.16635246185196
754	GO:0061387	0.000682789410227662	2.19666636470695	14.2640599892876	27	110	regulation of extent of cell growth	biological_process	1	1.13531576619541
755	GO:0046386	0.000690138816908542	5.0488184079602	2.72313872522764	9	21	deoxyribose phosphate catabolic process	biological_process	1	2.33594578857012
756	GO:0042509	0.000691341044029588	2.43363696622226	10.7628816282807	22	83	regulation of tyrosine phosphorylation of STAT protein	biological_process	1	1.2831139724504
757	GO:0071363	0.000703331336596066	1.40865403195838	91.5493304767006	121	706	cellular response to growth factor stimulus	biological_process	1	0.494317326575785
758	GO:0043410	0.000703793684813527	1.46874484894717	70.8016068559186	97	546	positive regulation of MAPK cascade	biological_process	1	0.554583791993279
759	GO:0030036	0.000714767757873412	1.42079448704004	86.3623995715051	115	666	actin cytoskeleton organization	biological_process	1	0.506697888873135
760	GO:0008203	0.000719950531802321	1.98099620068474	19.4509908944831	34	150	cholesterol metabolic process	biological_process	1	0.986226113312439
761	GO:0045773	0.000723912944735681	3.2531553085111	5.57595072308516	14	43	positive regulation of axon extension	biological_process	1	1.70183969956017
762	GO:0045666	0.000729699004524131	1.57755729872494	48.1087841456883	70	371	positive regulation of neuron differentiation	biological_process	1	0.657692406529574
763	GO:0022008	0.000731875971867258	1.26740209281655	210.459721478307	253	1623	neurogenesis	biological_process	1	0.341874302918003
764	GO:0034404	0.000738262089766558	2.2220343014191	13.6156936261382	26	105	nucleobase-containing small molecule biosynthetic process	biological_process	1	1.15188108770147
765	GO:0050767	0.000739007024237014	1.3755177475006	106.591430101768	138	822	regulation of neurogenesis	biological_process	1	0.459974754024111
766	GO:0070670	0.000762139294849105	3.67417638401449	4.40889126941618	12	34	response to interleukin-4	biological_process	1	1.87742088672004
767	GO:0032602	0.000775990969331406	2.35176409634291	11.54092126406	23	89	chemokine production	biological_process	1	1.23374335179625
768	GO:0010812	0.000780732825956383	2.61516763241516	8.81778253883235	19	68	negative regulation of cell-substrate adhesion	biological_process	1	1.38690342628209
769	GO:0031623	0.000792679357383597	2.1703813104189	14.3937332619175	27	111	receptor internalization	biological_process	1	1.11794852945465
770	GO:0002822	0.000793570909146818	1.99106021177315	18.8026245313337	33	145	regulation of adaptive immune response based on somatic recombination of immune receptors built from immunoglobulin superfamily domains	biological_process	1	0.993536850346732
771	GO:0030098	0.000796012720682219	1.58860829060489	45.7746652383503	67	353	lymphocyte differentiation	biological_process	1	0.667763437545053
772	GO:0072593	0.000818649706742508	1.66384036200438	36.8272094268881	56	284	reactive oxygen species metabolic process	biological_process	1	0.73451702002178
773	GO:0070848	0.00082695089410506	1.39340744880444	95.4395286555972	125	736	response to growth factor	biological_process	1	0.478617180708589
774	GO:0097237	0.000830313946925927	1.71830943699996	32.0292983395822	50	247	cellular response to toxic substance	biological_process	1	0.780989863616336
775	GO:0009165	0.000835325714911031	1.67058364195308	36.0491697911087	55	278	nucleotide biosynthetic process	biological_process	1	0.740352216620833
776	GO:0032640	0.000849625070129607	1.91614916060021	21.1367434386717	36	163	tumor necrosis factor production	biological_process	1	0.938209870511595
777	GO:0002286	0.000859573548209513	2.19412317327766	13.7453668987681	26	106	T cell activation involved in immune response	biological_process	1	1.13364451775974
778	GO:0009116	0.000859573548209513	2.19412317327766	13.7453668987681	26	106	nucleoside metabolic process	biological_process	1	1.13364451775974
779	GO:0045444	0.000868511946851133	1.758696402022	28.9171397964649	46	223	fat cell differentiation	biological_process	1	0.814506456601635
780	GO:0071260	0.000869559738348297	2.44260775862069	10.2441885377611	21	79	cellular response to mechanical stimulus	biological_process	1	1.2884222098491
781	GO:0003018	0.000871693500875648	1.87537637339917	22.6928227102303	38	175	vascular process in circulatory system	biological_process	1	0.907180162299572
782	GO:0016485	0.000875110404867296	1.77028276955603	28.1391001606856	45	217	protein processing	biological_process	1	0.82397982225926
783	GO:0036294	0.000875110404867296	1.77028276955603	28.1391001606856	45	217	cellular response to decreased oxygen levels	biological_process	1	0.82397982225926
784	GO:0071621	0.000887179425712017	2.08360759268484	15.9498125334762	29	123	granulocyte chemotaxis	biological_process	1	1.05908359940456
785	GO:0006268	0.000910879905663898	6.72825186412593	1.81542581681843	7	14	DNA unwinding involved in DNA replication	biological_process	1	2.7502317121811
786	GO:0043922	0.000910879905663898	6.72825186412593	1.81542581681843	7	14	negative regulation by host of viral transcription	biological_process	1	2.7502317121811
787	GO:0045651	0.000910879905663898	6.72825186412593	1.81542581681843	7	14	positive regulation of macrophage differentiation	biological_process	1	2.7502317121811
788	GO:0045953	0.000910879905663898	6.72825186412593	1.81542581681843	7	14	negative regulation of natural killer cell mediated cytotoxicity	biological_process	1	2.7502317121811
789	GO:0070672	0.000910879905663898	6.72825186412593	1.81542581681843	7	14	response to interleukin-15	biological_process	1	2.7502317121811
790	GO:0050868	0.000917671627207409	2.14471472799646	14.5234065345474	27	112	negative regulation of T cell activation	biological_process	1	1.10078576526572
791	GO:1903038	0.000927142125401322	2.0468169778082	16.7278521692555	30	129	negative regulation of leukocyte cell-cell adhesion	biological_process	1	1.03338210528593
792	GO:0070661	0.000929524775261246	1.63725842855128	38.6426352437065	58	298	leukocyte proliferation	biological_process	1	0.711282058014483
793	GO:0042698	0.000948392142746727	2.56270607826811	8.94745581146224	19	69	ovulation cycle	biological_process	1	1.35766802262441
794	GO:0055080	0.000956019717834599	1.38874218087666	94.9208355650777	124	732	cation homeostasis	biological_process	1	0.473778788739677
795	GO:0006022	0.000966896860798841	1.88062017459757	22.0444563470809	37	170	aminoglycan metabolic process	biological_process	1	0.911208499814197
796	GO:0002230	0.000969413601850954	4.20805682289506	3.37150508837708	10	26	positive regulation of defense response to virus by host	biological_process	1	2.07315418598844
797	GO:0002704	0.000978283504867644	2.97326536599677	6.35399035886449	15	49	negative regulation of leukocyte mediated immunity	biological_process	1	1.57204823052527
798	GO:0032663	0.000995792247940125	2.83812233285918	7.00235672201393	16	54	regulation of interleukin-2 production	biological_process	1	1.50493677586977
799	GO:0043392	0.000995792247940125	2.83812233285918	7.00235672201393	16	54	negative regulation of DNA binding	biological_process	1	1.50493677586977
800	GO:0030516	0.00100308606482728	2.24961757752746	12.4486341724692	24	96	regulation of axon extension	biological_process	1	1.16967977215495
801	GO:0009266	0.0010156713380865	1.70958215260514	31.5106052490627	49	243	response to temperature stimulus	biological_process	1	0.773643751995209
802	GO:0001911	0.00103151147567201	5.38383754662246	2.33411890733798	8	18	negative regulation of leukocyte mediated cytotoxicity	biological_process	1	2.42863487833268
803	GO:0006743	0.00103151147567201	5.38383754662246	2.33411890733798	8	18	ubiquinone metabolic process	biological_process	1	2.42863487833268
804	GO:0010878	0.00103151147567201	5.38383754662246	2.33411890733798	8	18	cholesterol storage	biological_process	1	2.42863487833268
805	GO:0090196	0.00103151147567201	5.38383754662246	2.33411890733798	8	18	regulation of chemokine secretion	biological_process	1	2.42863487833268
806	GO:0031342	0.00103440330406074	4.6601607347876	2.85281199785753	9	22	negative regulation of cell killing	biological_process	1	2.22037971609883
807	GO:0045649	0.00103440330406074	4.6601607347876	2.85281199785753	9	22	regulation of macrophage differentiation	biological_process	1	2.22037971609883
808	GO:1903320	0.00104395486757346	1.72854245265741	29.954525977504	47	231	regulation of protein modification by small protein conjugation or removal	biological_process	1	0.789556036337492
809	GO:0046883	0.00105694186057315	1.67647188888219	33.9743974290305	52	262	regulation of hormone secretion	biological_process	1	0.745428292192074
810	GO:0060284	0.00106451080832295	1.33531205597148	123.578628816283	156	953	regulation of cell development	biological_process	1	0.41717693217011
811	GO:0030855	0.00107387078938331	1.37275960194763	100.496786288163	130	775	epithelial cell differentiation	biological_process	1	0.457079002437725
812	GO:0035335	0.00108269136911644	2.19142293432778	13.2266738082485	25	102	peptidyl-tyrosine dephosphorylation	biological_process	1	1.13186794456273
813	GO:0071456	0.00108445857020566	1.77351073868182	26.8423674343867	43	207	cellular response to hypoxia	biological_process	1	0.826608065878459
814	GO:2000377	0.00109388320662423	1.80043380988759	25.2862881628281	41	195	regulation of reactive oxygen species metabolic process	biological_process	1	0.848344562092917
815	GO:0001960	0.00109419859285436	2.45261444095263	9.72549544724156	20	75	negative regulation of cytokine-mediated signaling pathway	biological_process	1	1.29432045532029
816	GO:0031334	0.00111422604679185	1.70070912785921	31.6402785216926	49	244	positive regulation of protein-containing complex assembly	biological_process	1	0.766136418086259
817	GO:0090407	0.00114491251517536	1.42607838416783	77.0259239421532	103	594	organophosphate biosynthetic process	biological_process	1	0.512053281460843
818	GO:0008643	0.00115117020947706	1.93875901245357	19.1916443492234	33	148	carbohydrate transport	biological_process	1	0.955133487743302
819	GO:0007260	0.00115536286455595	2.31913036681951	11.1519014461703	22	86	tyrosine phosphorylation of STAT protein	biological_process	1	1.2135839214404
820	GO:0030101	0.00115536286455595	2.31913036681951	11.1519014461703	22	86	natural killer cell activation	biological_process	1	1.2135839214404
821	GO:0070542	0.00115536286455595	2.31913036681951	11.1519014461703	22	86	response to fatty acid	biological_process	1	1.2135839214404
822	GO:1990868	0.00117184054854001	2.2186637406347	12.5783074450991	24	97	response to chemokine	biological_process	1	1.14969103009502
823	GO:1990869	0.00117184054854001	2.2186637406347	12.5783074450991	24	97	cellular response to chemokine	biological_process	1	1.14969103009502
824	GO:0009166	0.00118963705407851	2.58219778468404	8.42876272094269	18	65	nucleotide catabolic process	biological_process	1	1.36859950879946
825	GO:0065007	0.00119024288960147	1.15675229476406	1656.05736475629	1721	12771	biological regulation	biological_process	1	0.210079960923044
826	GO:0043434	0.00119190207135837	1.5015871421156	56.537546866631	79	436	response to peptide hormone	biological_process	1	0.586488201734887
827	GO:1902895	0.00119401253852253	3.70371369294606	4.01987145152651	11	31	positive regulation of pri-miRNA transcription by RNA polymerase II	biological_process	1	1.88897257869222
828	GO:0090276	0.00119905384037043	1.76265259831282	26.9720407070166	43	208	regulation of peptide hormone secretion	biological_process	1	0.817748161510987
829	GO:0006694	0.00121341998195239	1.78870696665763	25.415961435458	41	196	steroid biosynthetic process	biological_process	1	0.838917058503897
830	GO:0048017	0.00121794420612528	1.8183965951533	23.8598821638993	39	184	inositol lipid-mediated signaling	biological_process	1	0.86266688790454
831	GO:0042267	0.00122170219547579	2.6651511047479	7.78039635779325	17	60	natural killer cell mediated cytotoxicity	biological_process	1	1.41421733106718
832	GO:0051051	0.00122945947526203	1.45321177868533	67.6894483128013	92	522	negative regulation of transport	biological_process	1	0.539244964357675
833	GO:0048041	0.00123209357955138	2.36089583333333	10.5035350830209	21	81	focal adhesion assembly	biological_process	1	1.23933438885639
834	GO:0060761	0.00123209357955138	2.36089583333333	10.5035350830209	21	81	negative regulation of response to cytokine stimulus	biological_process	1	1.23933438885639
835	GO:0031113	0.00123228453351322	2.88813680085501	6.48366363149438	15	50	regulation of microtubule polymerization	biological_process	1	1.53013907921984
836	GO:0006914	0.0012642632352	1.46450333240883	64.3179432244242	88	496	autophagy	biological_process	1	0.550411476006099
837	GO:0061919	0.0012642632352	1.46450333240883	64.3179432244242	88	496	process utilizing autophagic mechanism	biological_process	1	0.550411476006099
838	GO:0051097	0.00126456631177031	26.8895324782789	0.648366363149438	4	5	negative regulation of helicase activity	biological_process	1	4.74897276653057
839	GO:1901490	0.00126456631177031	26.8895324782789	0.648366363149438	4	5	regulation of lymphangiogenesis	biological_process	1	4.74897276653057
840	GO:1904894	0.00126468399936347	2.24909646927996	11.9299410819497	23	92	positive regulation of receptor signaling pathway via STAT	biological_process	1	1.16934554318196
841	GO:1901653	0.00127491038867186	1.53324976284049	49.9242099625067	71	385	cellular response to peptide	biological_process	1	0.616592727825908
842	GO:0098739	0.00127728149846667	2.05488835189593	15.5607927155865	28	120	import across plasma membrane	biological_process	1	1.03906001018832
843	GO:0051345	0.00128658450037976	1.36812262561437	99.200053561864	128	765	positive regulation of hydrolase activity	biological_process	1	0.452197545601858
844	GO:0009267	0.00129819404071944	1.92192644255762	19.3213176218532	33	149	cellular response to starvation	biological_process	1	0.942553121237525
845	GO:0045893	0.00131241807280113	1.25895680380335	198.789126941618	238	1533	positive regulation of transcription, DNA-templated	biological_process	1	0.332228783447873
846	GO:0048638	0.00133506618115754	1.56211242760298	44.996625602571	65	347	regulation of developmental growth	biological_process	1	0.643498290168942
847	GO:0045944	0.00134549589517531	1.29093780078331	155.867273701125	191	1202	positive regulation of transcription by RNA polymerase II	biological_process	1	0.368419491223573
848	GO:0051054	0.00135060081047451	1.79099994159057	24.7675950723085	40	191	positive regulation of DNA metabolic process	biological_process	1	0.840765290273627
849	GO:0070304	0.00135141026044141	1.83879355013818	22.4334761649705	37	173	positive regulation of stress-activated protein kinase signaling cascade	biological_process	1	0.878759510793139
850	GO:0097242	0.00135729254100852	3.3675799086758	4.66823781467595	12	36	amyloid-beta clearance	biological_process	1	1.75171217953539
851	GO:0039528	0.00136236714426802	3.96028008880865	3.50117836100696	10	27	cytoplasmic pattern recognition receptor signaling pathway in response to virus	biological_process	1	1.98560246779116
852	GO:0080090	0.00137626681811841	1.14880052041237	785.820032137118	851	6060	regulation of primary metabolic process	biological_process	1	0.200128307821802
853	GO:0044786	0.0013775140498458	2.46383622622174	9.20680235672201	19	71	cell cycle DNA replication	biological_process	1	1.30090636176727
854	GO:1901292	0.0013775140498458	2.46383622622174	9.20680235672201	19	71	nucleoside phosphate catabolic process	biological_process	1	1.30090636176727
855	GO:0032963	0.00140082788080176	2.07121496924128	14.9124263524371	27	115	collagen metabolic process	biological_process	1	1.05047729714292
856	GO:0030593	0.00145442306472274	2.1356797193635	13.4860203535083	25	104	neutrophil chemotaxis	biological_process	1	1.09469530716986
857	GO:0071887	0.00145442306472274	2.1356797193635	13.4860203535083	25	104	leukocyte apoptotic process	biological_process	1	1.09469530716986
858	GO:0010887	0.00145448220278274	11.207229580574	1.0373861810391	5	8	negative regulation of cholesterol storage	biological_process	1	3.48635778388367
859	GO:0015858	0.00145448220278274	11.207229580574	1.0373861810391	5	8	nucleoside transport	biological_process	1	3.48635778388367
860	GO:0032642	0.00145735116036287	2.32204918032787	10.6332083556508	21	82	regulation of chemokine production	biological_process	1	1.21539852838942
861	GO:0007163	0.00146053692842735	1.74132643040244	27.2313872522764	43	210	establishment or maintenance of cell polarity	biological_process	1	0.800186677072125
862	GO:0045005	0.00146351110182197	3.12756585192216	5.31660417782539	13	41	DNA-dependent DNA replication maintenance of fidelity	biological_process	1	1.64504026112694
863	GO:0032868	0.00146414866473487	1.63826283475256	35.2711301553294	53	272	response to insulin	biological_process	1	0.712166834374986
864	GO:0031396	0.00147509449057042	1.75313312471782	26.4533476164971	42	204	regulation of protein ubiquitination	biological_process	1	0.809935551760904
865	GO:0045766	0.00147509449057042	1.75313312471782	26.4533476164971	42	204	positive regulation of angiogenesis	biological_process	1	0.809935551760904
866	GO:0032092	0.00147770852074564	2.21682950077445	12.0596143545795	23	93	positive regulation of protein binding	biological_process	1	1.14849781492954
867	GO:1901184	0.00147770852074564	2.21682950077445	12.0596143545795	23	93	regulation of ERBB signaling pathway	biological_process	1	1.14849781492954
868	GO:0042129	0.00147987963928111	1.88286964225621	20.2290305302625	34	156	regulation of T cell proliferation	biological_process	1	0.912933120514748
869	GO:0010803	0.00149227984922014	2.60441877174406	7.91006963042314	17	61	regulation of tumor necrosis factor-mediated signaling pathway	biological_process	1	1.38096144210706
870	GO:0030308	0.00150338073628564	1.79343374629449	24.1192287091591	39	186	negative regulation of cell growth	biological_process	1	0.842724449695822
871	GO:0009310	0.00150541712666473	4.32702558635394	2.98248527048741	9	23	amine catabolic process	biological_process	1	2.11337565165807
872	GO:0060055	0.00150541712666473	4.32702558635394	2.98248527048741	9	23	angiogenesis involved in wound healing	biological_process	1	2.11337565165807
873	GO:0060560	0.00151663575362735	1.69134372367313	30.4732190680236	47	235	developmental growth involved in morphogenesis	biological_process	1	0.758169881537799
874	GO:0002716	0.00151746443130299	5.88685791217896	1.94509908944831	7	15	negative regulation of natural killer cell mediated immunity	biological_process	1	2.55749780654167
875	GO:0009263	0.00151746443130299	5.88685791217896	1.94509908944831	7	15	deoxyribonucleotide biosynthetic process	biological_process	1	2.55749780654167
876	GO:0090197	0.00151746443130299	5.88685791217896	1.94509908944831	7	15	positive regulation of chemokine secretion	biological_process	1	2.55749780654167
877	GO:1902969	0.00151746443130299	5.88685791217896	1.94509908944831	7	15	mitotic DNA replication	biological_process	1	2.55749780654167
878	GO:0016055	0.00153047076233884	1.4436955998556	67.3004284949116	91	519	Wnt signaling pathway	biological_process	1	0.529766585110727
879	GO:0032508	0.00153437914685154	2.08912416741227	14.2640599892876	26	110	DNA duplex unwinding	biological_process	1	1.06289824175224
880	GO:0019674	0.00153947905840127	2.80773760044334	6.61333690412426	15	51	NAD metabolic process	biological_process	1	1.48940811362395
881	GO:0051222	0.00155220314203256	1.48457529729308	57.0562399571505	79	440	positive regulation of protein transport	biological_process	1	0.570050268317091
882	GO:0032481	0.00155398692145453	2.36626551802246	9.98484199250134	20	77	positive regulation of type I interferon production	biological_process	1	1.24261196718651
883	GO:0051702	0.00155398692145453	2.36626551802246	9.98484199250134	20	77	interaction with symbiont	biological_process	1	1.24261196718651
884	GO:0090068	0.00155954043600688	1.60157549971565	38.6426352437065	57	298	positive regulation of cell cycle process	biological_process	1	0.679491809662989
885	GO:0003159	0.00158047662770542	4.8940963719248	2.46379217996786	8	19	morphogenesis of an endothelium	biological_process	1	2.29104251047514
886	GO:0036303	0.00158047662770542	4.8940963719248	2.46379217996786	8	19	lymph vessel morphogenesis	biological_process	1	2.29104251047514
887	GO:0042908	0.00158047662770542	4.8940963719248	2.46379217996786	8	19	xenobiotic transport	biological_process	1	2.29104251047514
888	GO:0061154	0.00158047662770542	4.8940963719248	2.46379217996786	8	19	endothelial tube morphogenesis	biological_process	1	2.29104251047514
889	GO:1902644	0.00158047662770542	4.8940963719248	2.46379217996786	8	19	tertiary alcohol metabolic process	biological_process	1	2.29104251047514
890	GO:0051817	0.00158374497718088	2.15923237380058	12.8376539903589	24	99	modulation of process of other organism involved in symbiotic interaction	biological_process	1	1.11051851269335
891	GO:0070098	0.00159556554007719	2.24857579547033	11.4112479914301	22	88	chemokine-mediated signaling pathway	biological_process	1	1.16901151549733
892	GO:0019359	0.00160862975333691	3.52712902588421	4.1495447241564	11	32	nicotinamide nucleotide biosynthetic process	biological_process	1	1.81849435194749
893	GO:0019363	0.00160862975333691	3.52712902588421	4.1495447241564	11	32	pyridine nucleotide biosynthetic process	biological_process	1	1.81849435194749
894	GO:0031297	0.00160862975333691	3.52712902588421	4.1495447241564	11	32	replication fork processing	biological_process	1	1.81849435194749
895	GO:0038128	0.00160862975333691	3.52712902588421	4.1495447241564	11	32	ERBB2 signaling pathway	biological_process	1	1.81849435194749
896	GO:0051085	0.00160862975333691	3.52712902588421	4.1495447241564	11	32	chaperone cofactor-dependent protein refolding	biological_process	1	1.81849435194749
897	GO:0071901	0.00161939138905104	1.9127194330949	18.8026245313337	32	145	negative regulation of protein serine/threonine kinase activity	biological_process	1	0.935625267741442
898	GO:0007507	0.00164240257314898	1.4120042216546	76.118211033744	101	587	heart development	biological_process	1	0.497744402030522
899	GO:1901654	0.00165664690660506	1.76736857419714	25.0269416175683	40	193	response to ketone	biological_process	1	0.821602936729904
900	GO:0034101	0.00166509884947305	2.01091837006873	15.8201392608463	28	122	erythrocyte homeostasis	biological_process	1	1.00785451899419
901	GO:1903555	0.00166932878655709	1.84747943734283	21.1367434386717	35	163	regulation of tumor necrosis factor superfamily cytokine production	biological_process	1	0.885558307100188
902	GO:0048015	0.00167354789597965	1.79602017789177	23.4708623460096	38	181	phosphatidylinositol-mediated signaling	biological_process	1	0.844803558531657
903	GO:0045787	0.00168689174012088	1.5135835675097	50.4429030530262	71	389	positive regulation of cell cycle	biological_process	1	0.597968330998619
904	GO:2000106	0.00171680619976607	2.28445564516129	10.7628816282807	21	83	regulation of leukocyte apoptotic process	biological_process	1	1.19185043154743
905	GO:0198738	0.00172332860649042	1.43679908174469	67.5597750401714	91	521	cell-cell signaling by wnt	biological_process	1	0.522858333168582
906	GO:0032943	0.00173108769629188	1.62323437691085	35.5304767005892	53	274	mononuclear cell proliferation	biological_process	1	0.698871323973616
907	GO:0072001	0.00173601983538718	1.59975736166493	37.994268880557	56	293	renal system development	biological_process	1	0.677853105320126
908	GO:0002520	0.0017423564693648	1.3124819365322	127.728173540439	159	985	immune system development	biological_process	1	0.392297567346573
909	GO:0002833	0.00174439309026433	1.65767495784148	32.288644884842	49	249	positive regulation of response to biotic stimulus	biological_process	1	0.729161146349668
910	GO:0032355	0.00175940685992332	1.94780909178651	17.3762185324049	30	134	response to estradiol	biological_process	1	0.961852283257142
911	GO:0045664	0.00178888287117642	1.38460145359228	85.0656668452062	111	656	regulation of neuron differentiation	biological_process	1	0.469470767848568
912	GO:0035023	0.00179413423333324	1.92061725077732	18.1542581681843	31	140	regulation of Rho protein signal transduction	biological_process	1	0.941570040906981
913	GO:0002753	0.00181168009595207	2.5463856535404	8.03974290305303	17	62	cytoplasmic pattern recognition receptor signaling pathway	biological_process	1	1.34845093389592
914	GO:0001910	0.00183959953451253	2.32532421835729	10.1145152651312	20	78	regulation of leukocyte mediated cytotoxicity	biological_process	1	1.21743188422317
915	GO:0043407	0.00183959953451253	2.32532421835729	10.1145152651312	20	78	negative regulation of MAP kinase activity	biological_process	1	1.21743188422317
916	GO:0090398	0.00183959953451253	2.32532421835729	10.1145152651312	20	78	cellular senescence	biological_process	1	1.21743188422317
917	GO:0008217	0.0018562714863444	1.78343707744673	23.6005356186395	38	182	regulation of blood pressure	biological_process	1	0.834660316081179
918	GO:0030323	0.00186309731542204	1.79877239148279	22.8224959828602	37	176	respiratory tube development	biological_process	1	0.847012646037212
919	GO:0050796	0.00186309731542204	1.79877239148279	22.8224959828602	37	176	regulation of insulin secretion	biological_process	1	0.847012646037212
920	GO:0006284	0.00187142237028719	3.01953259250773	5.44627745045528	13	42	base-excision repair	biological_process	1	1.59432524535845
921	GO:0055082	0.00188419171609696	1.34149926695645	105.554043920728	134	814	cellular chemical homeostasis	biological_process	1	0.423846266258086
922	GO:0006953	0.00191171079800811	2.85812843851897	6.09464381360471	14	47	acute-phase response	biological_process	1	1.51507074969155
923	GO:0008206	0.00191171079800811	2.85812843851897	6.09464381360471	14	47	bile acid metabolic process	biological_process	1	1.51507074969155
924	GO:0002699	0.00191625817276656	1.70023679307651	28.3984467059454	44	219	positive regulation of immune effector process	biological_process	1	0.765735685426069
925	GO:0007043	0.00194550601583842	1.95786371237458	16.7278521692555	29	129	cell-cell junction assembly	biological_process	1	0.969280341895329
926	GO:0050778	0.00196316732957222	1.35219892373353	98.5516871987145	126	760	positive regulation of immune response	biological_process	1	0.435307403967275
927	GO:0046578	0.00198524469878416	1.66446715508762	30.8622388859132	47	238	regulation of Ras protein signal transduction	biological_process	1	0.735060402073411
928	GO:0042116	0.00199703302572816	2.15498447780558	12.3189608998393	23	95	macrophage activation	biological_process	1	1.10767747772571
929	GO:0032411	0.00201628795743213	2.04028742049813	14.5234065345474	26	112	positive regulation of transporter activity	biological_process	1	1.02877240264717
930	GO:1903510	0.00201628795743213	2.04028742049813	14.5234065345474	26	112	mucopolysaccharide metabolic process	biological_process	1	1.02877240264717
931	GO:0097530	0.00201995455886352	1.90303917839483	18.2839314408141	31	141	granulocyte migration	biological_process	1	0.928305263080196
932	GO:0046677	0.00203713712603126	1.55308238817382	42.4031601499732	61	327	response to antibiotic	biological_process	1	0.635134364082632
933	GO:0051640	0.00204863199074796	1.39068165520306	80.1380824852705	105	618	organelle localization	biological_process	1	0.475792206348362
934	GO:0031532	0.00211381775079991	2.10288835069811	13.0970005356186	24	101	actin cytoskeleton reorganization	biological_process	1	1.07237225464882
935	GO:0048259	0.00211381775079991	2.10288835069811	13.0970005356186	24	101	regulation of receptor-mediated endocytosis	biological_process	1	1.07237225464882
936	GO:0071407	0.00213236292614316	1.39083596423559	79.3600428494912	104	612	cellular response to organic cyclic compound	biological_process	1	0.475952277868069
937	GO:0042832	0.00213421860118052	4.03830845771144	3.1121585431173	9	24	defense response to protozoan	biological_process	1	2.01375111210936
938	GO:0046426	0.00213421860118052	4.03830845771144	3.1121585431173	9	24	negative regulation of receptor signaling pathway via JAK-STAT	biological_process	1	2.01375111210936
939	GO:0034599	0.00213493274818116	1.57503366828965	39.161328334226	57	302	cellular response to oxidative stress	biological_process	1	0.655382668330241
940	GO:0051093	0.00216749824672292	1.29553023168015	135.638243170862	167	1046	negative regulation of developmental process	biological_process	1	0.373542681736561
941	GO:0008228	0.00216893888402624	6.72587991718427	1.55607927155865	6	12	opsonization	biological_process	1	2.74972302144117
942	GO:0031581	0.00216893888402624	6.72587991718427	1.55607927155865	6	12	hemidesmosome assembly	biological_process	1	2.74972302144117
943	GO:0051132	0.00216893888402624	6.72587991718427	1.55607927155865	6	12	NK T cell activation	biological_process	1	2.74972302144117
944	GO:0071888	0.00216893888402624	6.72587991718427	1.55607927155865	6	12	macrophage apoptotic process	biological_process	1	2.74972302144117
945	GO:0002477	0.00217812529158867	Inf	0.389019817889663	3	3	antigen processing and presentation of exogenous peptide antigen via MHC class Ib	biological_process	1	Inf
946	GO:0010133	0.00217812529158867	Inf	0.389019817889663	3	3	proline catabolic process to glutamate	biological_process	1	Inf
947	GO:0034343	0.00217812529158867	Inf	0.389019817889663	3	3	type III interferon production	biological_process	1	Inf
948	GO:0034344	0.00217812529158867	Inf	0.389019817889663	3	3	regulation of type III interferon production	biological_process	1	Inf
949	GO:0071163	0.00217812529158867	Inf	0.389019817889663	3	3	DNA replication preinitiation complex assembly	biological_process	1	Inf
950	GO:0097343	0.00217812529158867	Inf	0.389019817889663	3	3	ripoptosome assembly	biological_process	1	Inf
951	GO:1901026	0.00217812529158867	Inf	0.389019817889663	3	3	ripoptosome assembly involved in necroptotic process	biological_process	1	Inf
952	GO:0033043	0.00227462244414163	1.26799239213719	163.128976968398	197	1258	regulation of organelle organization	biological_process	1	0.342546089437193
953	GO:0032722	0.00227893860027068	2.56719136719137	7.52104981253348	16	58	positive regulation of chemokine production	biological_process	1	1.36019084332571
954	GO:0002707	0.00229203320366918	3.10815212185075	4.92758435993573	12	38	negative regulation of lymphocyte mediated immunity	biological_process	1	1.63605711509343
955	GO:0048534	0.00229798137747356	1.31167723413311	120.466470273166	150	929	hematopoietic or lymphoid organ development	biological_process	1	0.391412758063722
956	GO:0032609	0.00230223851528616	2.01671105991889	14.6530798071773	26	113	interferon-gamma production	biological_process	1	1.01200439962637
957	GO:0032874	0.00230287561717579	1.78834628190899	22.3038028923407	36	172	positive regulation of stress-activated MAPK cascade	biological_process	1	0.838626116175789
958	GO:0010770	0.002304267969414	1.84193695751485	19.9696839850027	33	154	positive regulation of cell morphogenesis involved in differentiation	biological_process	1	0.88122368431897
959	GO:1990845	0.002304267969414	1.84193695751485	19.9696839850027	33	154	adaptive thermogenesis	biological_process	1	0.88122368431897
960	GO:0016125	0.00230950476590002	1.80483481888625	21.5257632565613	35	166	sterol metabolic process	biological_process	1	0.851866805600881
961	GO:0032680	0.00231018758592982	1.82264381803552	20.747723620782	34	160	regulation of tumor necrosis factor production	biological_process	1	0.866032656736282
962	GO:1900182	0.00232395853539544	2.32901370070396	9.59582217461168	19	74	positive regulation of protein localization to nucleus	biological_process	1	1.2197191264013
963	GO:0016137	0.00233721811893759	4.48597872634342	2.59346545259775	8	20	glycoside metabolic process	biological_process	1	2.16542277881214
964	GO:0061162	0.00233721811893759	4.48597872634342	2.59346545259775	8	20	establishment of monopolar cell polarity	biological_process	1	2.16542277881214
965	GO:0036297	0.00234754414431565	2.65963381021131	6.87268344938404	15	53	interstrand cross-link repair	biological_process	1	1.41122762295962
966	GO:0050704	0.00234754414431565	2.65963381021131	6.87268344938404	15	53	regulation of interleukin-1 secretion	biological_process	1	1.41122762295962
967	GO:2001057	0.00235475005364979	2.21279296875	11.0222281735404	21	85	reactive nitrogen species metabolic process	biological_process	1	1.14586847737941
968	GO:0002063	0.00238185438575349	2.77389476771182	6.2243170862346	14	48	chondrocyte development	biological_process	1	1.47191305767594
969	GO:0001780	0.00239761624769757	5.23244039399798	2.0747723620782	7	16	neutrophil homeostasis	biological_process	1	2.38748397193281
970	GO:0001977	0.00239761624769757	5.23244039399798	2.0747723620782	7	16	renal system process involved in regulation of blood volume	biological_process	1	2.38748397193281
971	GO:0022038	0.00239761624769757	5.23244039399798	2.0747723620782	7	16	corpus callosum development	biological_process	1	2.38748397193281
972	GO:0042448	0.00239761624769757	5.23244039399798	2.0747723620782	7	16	progesterone metabolic process	biological_process	1	2.38748397193281
973	GO:0097067	0.00239761624769757	5.23244039399798	2.0747723620782	7	16	cellular response to thyroid hormone stimulus	biological_process	1	2.38748397193281
974	GO:1900451	0.00239761624769757	5.23244039399798	2.0747723620782	7	16	positive regulation of glutamate receptor signaling pathway	biological_process	1	2.38748397193281
975	GO:0055065	0.00240803994884834	1.37153382903465	84.9359935725763	110	655	metal ion homeostasis	biological_process	1	0.455790206858911
976	GO:0071453	0.00241621111046792	1.65466069428891	30.3435457953937	46	234	cellular response to oxygen levels	biological_process	1	0.726535407453409
977	GO:0002367	0.00243108740670251	2.07579987805269	13.2266738082485	24	102	cytokine production involved in immune response	biological_process	1	1.05366736428462
978	GO:0051656	0.00243486769550633	1.48318950960184	51.9989823245849	72	401	establishment of organelle localization	biological_process	1	0.568702945125885
979	GO:0061458	0.00245132436481869	1.46232349595128	56.2782003213712	77	434	reproductive system development	biological_process	1	0.548262500331653
980	GO:0046651	0.00246260567077633	1.59927088529875	35.2711301553294	52	272	lymphocyte proliferation	biological_process	1	0.677414323920133
981	GO:1903708	0.00251204628794365	1.74671496798468	23.9895554365292	38	185	positive regulation of hemopoiesis	biological_process	1	0.804644205951003
982	GO:0051604	0.00251920756997496	1.58194657053973	36.9568826995179	54	285	protein maturation	biological_process	1	0.661700874324567
983	GO:0045639	0.00251987125617632	2.15041291359322	11.8002678093198	22	91	positive regulation of myeloid cell differentiation	biological_process	1	1.10461370688303
984	GO:0033032	0.00253405460160824	3.54297190508415	3.76052490626674	10	29	regulation of myeloid cell apoptotic process	biological_process	1	1.82496002527658
985	GO:2000278	0.00253474550592985	2.03225254942977	14.0047134440279	25	108	regulation of DNA biosynthetic process	biological_process	1	1.02307969796138
986	GO:0030879	0.0025457221076877	1.8688247160789	18.5432779860739	31	143	mammary gland development	biological_process	1	0.902131259771847
987	GO:0014074	0.00256260172460385	1.84686937637963	19.3213176218532	32	149	response to purine-containing compound	biological_process	1	0.885081832366139
988	GO:1902652	0.00257161820457662	1.80818013584079	20.8773968934119	34	161	secondary alcohol metabolic process	biological_process	1	0.854538410130719
989	GO:1901566	0.00262003862347506	1.21823641726814	241.451633636851	281	1862	organonitrogen compound biosynthetic process	biological_process	1	0.284794137285712
990	GO:0002228	0.00262413546649706	2.437727900308	8.2990894483128	17	64	natural killer cell mediated immunity	biological_process	1	1.28553710102617
991	GO:0062197	0.00264223795181822	1.51554512521844	45.3856454204606	64	350	cellular response to chemical stress	biological_process	1	0.599836808875557
992	GO:0006310	0.00264265556849297	1.57052619564791	37.8645956079272	55	292	DNA recombination	biological_process	1	0.651248006674151
993	GO:0003014	0.00269396177931287	1.95925297113752	15.5607927155865	27	120	renal system process	biological_process	1	0.970303684815022
994	GO:0045765	0.00271474467553128	1.48879257116859	49.6648634172469	69	383	regulation of angiogenesis	biological_process	1	0.574142761715393
995	GO:1903508	0.00272659531609487	1.23196583798456	209.941028387788	247	1619	positive regulation of nucleic acid-templated transcription	biological_process	1	0.300962251119182
996	GO:0044272	0.00273671720149584	1.7224609407155	24.8972683449384	39	192	sulfur compound biosynthetic process	biological_process	1	0.78447126811101
997	GO:0032760	0.00274224437628011	2.17861538461538	11.1519014461703	21	86	positive regulation of tumor necrosis factor production	biological_process	1	1.12341152381271
998	GO:0001836	0.00275711318641147	2.50733452593918	7.65072308516336	16	59	release of cytochrome c from mitochondria	biological_process	1	1.32615449187062
999	GO:0032652	0.00278784511683081	2.04939718952488	13.3563470808784	24	103	regulation of interleukin-1 production	biological_process	1	1.03519961725594
1000	GO:0003158	0.00279606913745603	1.9004854368932	17.1168719871452	29	132	endothelium development	biological_process	1	0.926367970107822
1001	GO:0043280	0.00279606913745603	1.9004854368932	17.1168719871452	29	132	positive regulation of cysteine-type endopeptidase activity involved in apoptotic process	biological_process	1	0.926367970107822
1002	GO:0071466	0.00280096782850539	1.74802295020416	23.3411890733798	37	180	cellular response to xenobiotic stimulus	biological_process	1	0.80572412644513
1003	GO:1902680	0.00281492912513314	1.23098580790927	210.070701660418	247	1620	positive regulation of RNA biosynthetic process	biological_process	1	0.299814129022256
1004	GO:1901699	0.00282654848981634	1.35014325127334	91.5493304767006	117	706	cellular response to nitrogen compound	biological_process	1	0.433112486489034
1005	GO:0001906	0.00284518360927059	1.77747386067852	21.7851098018211	35	168	cell killing	biological_process	1	0.829828343897147
1006	GO:0002428	0.00292327952854095	8.4049048013245	1.16705945366899	5	9	antigen processing and presentation of peptide antigen via MHC class Ib	biological_process	1	3.07123147877913
1007	GO:0055090	0.00292592373569687	2.99285088326184	5.05725763256561	12	39	acylglycerol homeostasis	biological_process	1	1.58152039933788
1008	GO:0070328	0.00292592373569687	2.99285088326184	5.05725763256561	12	39	triglyceride homeostasis	biological_process	1	1.58152039933788
1009	GO:0002448	0.00294328273810781	2.69447444952223	6.35399035886449	14	49	mast cell mediated immunity	biological_process	1	1.43000390637051
1010	GO:0097300	0.00294328273810781	2.69447444952223	6.35399035886449	14	49	programmed necrotic cell death	biological_process	1	1.43000390637051
1011	GO:0003071	0.00295541053006256	3.78568097014925	3.24183181574719	9	25	renal system process involved in regulation of systemic arterial blood pressure	biological_process	1	1.92055283624584
1012	GO:0051156	0.00295541053006256	3.78568097014925	3.24183181574719	9	25	glucose 6-phosphate metabolic process	biological_process	1	1.92055283624584
1013	GO:1900101	0.00295541053006256	3.78568097014925	3.24183181574719	9	25	regulation of endoplasmic reticulum unfolded protein response	biological_process	1	1.92055283624584
1014	GO:0030225	0.00296925011343649	2.82437573679134	5.70562399571505	13	44	macrophage differentiation	biological_process	1	1.49793202825037
1015	GO:0042269	0.00296925011343649	2.82437573679134	5.70562399571505	13	44	regulation of natural killer cell mediated cytotoxicity	biological_process	1	1.49793202825037
1016	GO:0070266	0.00296925011343649	2.82437573679134	5.70562399571505	13	44	necroptotic process	biological_process	1	1.49793202825037
1017	GO:0022617	0.0029760807389453	2.21055434552543	10.5035350830209	20	81	extracellular matrix disassembly	biological_process	1	1.14440820276348
1018	GO:0034109	0.0029760807389453	2.21055434552543	10.5035350830209	20	81	homotypic cell-cell adhesion	biological_process	1	1.14440820276348
1019	GO:0007264	0.00297700973477467	1.38907801186663	74.0434386716658	97	571	small GTPase mediated signal transduction	biological_process	1	0.474127624641614
1020	GO:0046660	0.00297879248665479	1.97114775632756	14.9124263524371	26	115	female sex differentiation	biological_process	1	0.979035924190309
1021	GO:0097435	0.00299332049041853	1.35643444353607	87.2701124799143	112	673	supramolecular fiber organization	biological_process	1	0.439819323866845
1022	GO:0072521	0.00303054830555379	1.43396264310102	60.1683985002678	81	464	purine-containing compound metabolic process	biological_process	1	0.520007440138209
1023	GO:0031341	0.00306252338728842	2.06840144564915	12.707980717729	23	98	regulation of cell killing	biological_process	1	1.04851621826411
1024	GO:0048608	0.00306624077748691	1.45102735817892	55.8891805034815	76	431	reproductive structure development	biological_process	1	0.537074720739581
1025	GO:0010001	0.00306917237976584	1.66089631142617	28.2687734333155	43	218	glial cell differentiation	biological_process	1	0.731962009687649
1026	GO:0002285	0.00309065211672384	1.73577612322893	23.4708623460096	37	181	lymphocyte activation involved in immune response	biological_process	1	0.795580883994653
1027	GO:0006873	0.00311701552144602	1.35625759132953	86.492072844135	111	667	cellular ion homeostasis	biological_process	1	0.439631212722331
1028	GO:0006790	0.00311793631880812	1.48787275234341	48.2384574183182	67	372	sulfur compound metabolic process	biological_process	1	0.573251147808138
1029	GO:0045619	0.00315077102250077	1.76409966095758	21.914783074451	35	169	regulation of lymphocyte differentiation	biological_process	1	0.818932066738873
1030	GO:0032414	0.00318787173246324	2.02365456821026	13.4860203535083	24	104	positive regulation of ion transmembrane transporter activity	biological_process	1	1.01696304731421
1031	GO:0051249	0.00321018581287424	1.4205308295372	62.8915372254954	84	485	regulation of lymphocyte activation	biological_process	1	0.506430142430501
1032	GO:0030003	0.00321825193474903	1.35847750865052	84.8063202999464	109	654	cellular cation homeostasis	biological_process	1	0.44199068007813
1033	GO:0045860	0.00321922737882309	1.39998637509367	68.9861810391002	91	532	positive regulation of protein kinase activity	biological_process	1	0.485412786684211
1034	GO:0006826	0.00321928168796975	2.24701637524285	9.85516871987145	19	76	iron ion transport	biological_process	1	1.16801063826752
1035	GO:1902903	0.00324687464654753	1.49953095615945	45.7746652383503	64	353	regulation of supramolecular fiber organization	biological_process	1	0.584511305358862
1036	GO:0033674	0.00330881184474429	1.38306617827854	74.3027852169255	97	573	positive regulation of kinase activity	biological_process	1	0.467870189597617
1037	GO:0051851	0.00331544445584262	2.45019845019845	7.78039635779325	16	60	modulation by host of symbiont process	biological_process	1	1.2928986029105
1038	GO:0051726	0.00333571502605673	1.2603112288336	157.164006427424	189	1212	regulation of cell cycle	biological_process	1	0.333780045510787
1039	GO:0042402	0.00335080538172468	4.14064841085148	2.72313872522764	8	21	cellular biogenic amine catabolic process	biological_process	1	2.04985670634085
1040	GO:0061339	0.00335080538172468	4.14064841085148	2.72313872522764	8	21	establishment or maintenance of monopolar cell polarity	biological_process	1	2.04985670634085
1041	GO:0006575	0.00335845426167858	1.7114617429011	24.3785752544189	38	188	cellular modified amino acid metabolic process	biological_process	1	0.775229043476158
1042	GO:0062207	0.00335951788394338	2.08957957834544	12.0596143545795	22	93	regulation of pattern recognition receptor signaling pathway	biological_process	1	1.06321270247376
1043	GO:0002828	0.00336536501715446	3.36561592700124	3.89019817889663	10	30	regulation of type 2 immune response	biological_process	1	1.75087055045708
1044	GO:0032607	0.00336536501715446	3.36561592700124	3.89019817889663	10	30	interferon-alpha production	biological_process	1	1.75087055045708
1045	GO:0090200	0.00336536501715446	3.36561592700124	3.89019817889663	10	30	positive regulation of release of cytochrome c from mitochondria	biological_process	1	1.75087055045708
1046	GO:0097421	0.00336536501715446	3.36561592700124	3.89019817889663	10	30	liver regeneration	biological_process	1	1.75087055045708
1047	GO:0051493	0.00339960925191811	1.3967306235799	69.11585431173	91	533	regulation of cytoskeleton organization	biological_process	1	0.482053806360256
1048	GO:0009125	0.00340258708373873	13.4439387670666	0.778039635779325	4	6	nucleoside monophosphate catabolic process	biological_process	1	3.7488839716365
1049	GO:0009177	0.00340258708373873	13.4439387670666	0.778039635779325	4	6	pyrimidine deoxyribonucleoside monophosphate biosynthetic process	biological_process	1	3.7488839716365
1050	GO:0009202	0.00340258708373873	13.4439387670666	0.778039635779325	4	6	deoxyribonucleoside triphosphate biosynthetic process	biological_process	1	3.7488839716365
1051	GO:0038145	0.00340258708373873	13.4439387670666	0.778039635779325	4	6	macrophage colony-stimulating factor signaling pathway	biological_process	1	3.7488839716365
1052	GO:0045341	0.00340258708373873	13.4439387670666	0.778039635779325	4	6	MHC class I biosynthetic process	biological_process	1	3.7488839716365
1053	GO:0045343	0.00340258708373873	13.4439387670666	0.778039635779325	4	6	regulation of MHC class I biosynthetic process	biological_process	1	3.7488839716365
1054	GO:0046078	0.00340258708373873	13.4439387670666	0.778039635779325	4	6	dUMP metabolic process	biological_process	1	3.7488839716365
1055	GO:0072126	0.00340258708373873	13.4439387670666	0.778039635779325	4	6	positive regulation of glomerular mesangial cell proliferation	biological_process	1	3.7488839716365
1056	GO:0072526	0.00340258708373873	13.4439387670666	0.778039635779325	4	6	pyridine-containing compound catabolic process	biological_process	1	3.7488839716365
1057	GO:0006869	0.00342685487660382	1.47617880065819	49.2758435993573	68	380	lipid transport	biological_process	1	0.561867476953856
1058	GO:0035690	0.0034634144138281	1.44271678820782	56.1485270487413	76	433	cellular response to drug	biological_process	1	0.528788120099846
1059	GO:0046209	0.00346599350622994	2.17476589055635	10.6332083556508	20	82	nitric oxide metabolic process	biological_process	1	1.1208601059215
1060	GO:1905954	0.00346599350622994	2.17476589055635	10.6332083556508	20	82	positive regulation of lipid localization	biological_process	1	1.1208601059215
1061	GO:0071479	0.00346856664566551	2.28902551056462	9.20680235672201	18	71	cellular response to ionizing radiation	biological_process	1	1.1947335414257
1062	GO:0030073	0.003494474757784	1.6690366508049	26.8423674343867	41	207	insulin secretion	biological_process	1	0.739015635559656
1063	GO:0072527	0.00351004843245255	2.04105943549449	12.8376539903589	23	99	pyrimidine-containing compound metabolic process	biological_process	1	1.02931819415146
1064	GO:0046683	0.00352420201792132	1.86405478579392	17.3762185324049	29	134	response to organophosphorus	biological_process	1	0.898444262369702
1065	GO:0042542	0.00355189767469445	1.81973440058214	18.9322978039636	31	146	response to hydrogen peroxide	biological_process	1	0.863727897168418
1066	GO:1905114	0.00356855255508139	1.36311933118148	80.65677557579	104	622	cell surface receptor signaling pathway involved in cell-cell signaling	biological_process	1	0.446911865127651
1067	GO:0009223	0.00358853525267908	5.76468500443656	1.68575254418854	6	13	pyrimidine deoxyribonucleotide catabolic process	biological_process	1	2.52724177787654
1068	GO:0031115	0.00358853525267908	5.76468500443656	1.68575254418854	6	13	negative regulation of microtubule polymerization	biological_process	1	2.52724177787654
1069	GO:0035723	0.00358853525267908	5.76468500443656	1.68575254418854	6	13	interleukin-15-mediated signaling pathway	biological_process	1	2.52724177787654
1070	GO:0071350	0.00358853525267908	5.76468500443656	1.68575254418854	6	13	cellular response to interleukin-15	biological_process	1	2.52724177787654
1071	GO:0090399	0.00358853525267908	5.76468500443656	1.68575254418854	6	13	replicative senescence	biological_process	1	2.52724177787654
1072	GO:0043933	0.00359870669477517	1.19545743283237	281.391001606856	322	2170	protein-containing complex subunit organization	biological_process	1	0.2575627603005
1073	GO:0021955	0.00359882879106428	3.0856673582296	4.53856454204606	11	35	central nervous system neuron axonogenesis	biological_process	1	1.62558254457268
1074	GO:1990774	0.00359882879106428	3.0856673582296	4.53856454204606	11	35	tumor necrosis factor secretion	biological_process	1	1.62558254457268
1075	GO:0032608	0.00360867092878348	2.61946637123205	6.48366363149438	14	50	interferon-beta production	biological_process	1	1.38927294077461
1076	GO:0006744	0.00362361950690186	4.70890637945319	2.20444563470809	7	17	ubiquinone biosynthetic process	biological_process	1	2.23539203985102
1077	GO:0009129	0.00362361950690186	4.70890637945319	2.20444563470809	7	17	pyrimidine nucleoside monophosphate metabolic process	biological_process	1	2.23539203985102
1078	GO:1901663	0.00362361950690186	4.70890637945319	2.20444563470809	7	17	quinone biosynthetic process	biological_process	1	2.23539203985102
1079	GO:0016567	0.00367348449559927	1.31276198402468	106.591430101768	133	822	protein ubiquitination	biological_process	1	0.392605365892063
1080	GO:0050673	0.0036782715192044	1.43859632404617	56.2782003213712	76	434	epithelial cell proliferation	biological_process	1	0.524661822795132
1081	GO:0006767	0.00367918098049488	2.11332089552239	11.4112479914301	21	88	water-soluble vitamin metabolic process	biological_process	1	1.07951184878187
1082	GO:1903557	0.00367918098049488	2.11332089552239	11.4112479914301	21	88	positive regulation of tumor necrosis factor superfamily cytokine production	biological_process	1	1.07951184878187
1083	GO:0035987	0.00368827955865115	2.73594528654485	5.83529726834494	13	45	endodermal cell differentiation	biological_process	1	1.45203937948562
1084	GO:0070302	0.00369142043383035	1.61129206435779	30.9919121585431	46	239	regulation of stress-activated protein kinase signaling cascade	biological_process	1	0.688218022045877
1085	GO:0045089	0.00373792158460534	1.65018035719523	27.7500803427959	42	214	positive regulation of innate immune response	biological_process	1	0.722623713083977
1086	GO:0070727	0.003795813084328	1.20537305268069	248.713336904124	287	1918	cellular macromolecule localization	biological_process	1	0.269479717375971
1087	GO:0031331	0.00382591515882284	1.48182446993992	46.9417246920193	65	362	positive regulation of cellular catabolic process	biological_process	1	0.567374562795424
1088	GO:0050921	0.0039447170879792	1.84635498832587	17.5058918050348	29	135	positive regulation of chemotaxis	biological_process	1	0.884679958542198
1089	GO:0010212	0.00395471256263221	1.80393521858318	19.0619710765935	31	147	response to ionizing radiation	biological_process	1	0.851147530662641
1090	GO:0016266	0.0039636807604195	2.39560175560176	7.91006963042314	16	61	O-glycan processing	biological_process	1	1.26038809469936
1091	GO:0071384	0.0039636807604195	2.39560175560176	7.91006963042314	16	61	cellular response to corticosteroid stimulus	biological_process	1	1.26038809469936
1092	GO:0030217	0.00400624351216224	1.60288659793814	31.121585431173	46	240	T cell differentiation	biological_process	1	0.680672360377345
1093	GO:0032366	0.00400682066852751	3.56277436347673	3.37150508837708	9	26	intracellular sterol transport	biological_process	1	1.83300111804855
1094	GO:0032367	0.00400682066852751	3.56277436347673	3.37150508837708	9	26	intracellular cholesterol transport	biological_process	1	1.83300111804855
1095	GO:0060544	0.00400682066852751	3.56277436347673	3.37150508837708	9	26	regulation of necroptotic process	biological_process	1	1.83300111804855
1096	GO:0062098	0.00400682066852751	3.56277436347673	3.37150508837708	9	26	regulation of programmed necrotic cell death	biological_process	1	1.83300111804855
1097	GO:0048699	0.00404890547583873	1.22694248048574	197.622067487949	232	1524	generation of neurons	biological_process	1	0.295067616512563
1098	GO:1902105	0.00405151282886407	1.56066212268744	35.2711301553294	51	272	regulation of leukocyte differentiation	biological_process	1	0.64215823322524
1099	GO:0009123	0.00407552916769887	2.24649743376335	9.3364756293519	18	72	nucleoside monophosphate metabolic process	biological_process	1	1.16767741383153
1100	GO:0043405	0.00413666300018725	1.49587478506509	43.6998928762721	61	337	regulation of MAP kinase activity	biological_process	1	0.580989416852478
1101	GO:1901617	0.00417816599238126	1.56530687161223	34.4930905195501	50	266	organic hydroxy compound biosynthetic process	biological_process	1	0.646445518981176
1102	GO:0072528	0.00419248889678243	2.46457028161304	7.2617032672737	15	56	pyrimidine-containing compound biosynthetic process	biological_process	1	1.3013361226155
1103	GO:0031109	0.00423109198608611	1.93833592385777	14.5234065345474	25	112	microtubule polymerization or depolymerization	biological_process	1	0.954818619094755
1104	GO:0043279	0.00423109198608611	1.93833592385777	14.5234065345474	25	112	response to alkaloid	biological_process	1	0.954818619094755
1105	GO:1903828	0.00423109198608611	1.93833592385777	14.5234065345474	25	112	negative regulation of cellular protein localization	biological_process	1	0.954818619094755
1106	GO:0046427	0.00423954170766412	2.08211397058824	11.54092126406	21	89	positive regulation of receptor signaling pathway via JAK-STAT	biological_process	1	1.05804904092467
1107	GO:0030324	0.00424121245456486	1.72514852454403	22.3038028923407	35	172	lung development	biological_process	1	0.786720574295996
1108	GO:0009894	0.00425291492093863	1.28047101946032	126.95013390466	155	979	regulation of catabolic process	biological_process	1	0.356674601194646
1109	GO:0090287	0.0042693970961971	1.53474773939994	37.8645956079272	54	292	regulation of cellular response to growth factor stimulus	biological_process	1	0.618001544830382
1110	GO:1990266	0.0043047414997501	1.90651720068984	15.3014461703267	26	118	neutrophil migration	biological_process	1	0.930939547186763
1111	GO:1904950	0.00435169822032914	1.66743455664318	25.5456347080878	39	197	negative regulation of establishment of protein localization	biological_process	1	0.737630139725234
1112	GO:0014013	0.00435717325848078	1.87799395395706	16.0794858061061	27	124	regulation of gliogenesis	biological_process	1	0.909192418364312
1113	GO:0007566	0.00439160839325244	2.54851278366027	6.61333690412426	14	51	embryo implantation	biological_process	1	1.349655590001
1114	GO:0042108	0.00439360937014712	2.29103993344426	8.68810926620246	17	67	positive regulation of cytokine biosynthetic process	biological_process	1	1.19600260542561
1115	GO:0014065	0.00439551175859769	1.78840610807138	19.1916443492234	31	148	phosphatidylinositol 3-kinase signaling	biological_process	1	0.838674378341236
1116	GO:0051052	0.00439608797005647	1.4806907336726	45.5153186930905	63	351	regulation of DNA metabolic process	biological_process	1	0.566270341781883
1117	GO:0042102	0.00442178186725966	2.03207957653589	12.3189608998393	22	95	positive regulation of T cell proliferation	biological_process	1	1.02295689936686
1118	GO:0002715	0.00454200747906939	2.65287425752542	5.96497054097483	13	46	regulation of natural killer cell mediated immunity	biological_process	1	1.40755629548984
1119	GO:0006221	0.00454200747906939	2.65287425752542	5.96497054097483	13	46	pyrimidine nucleotide biosynthetic process	biological_process	1	1.40755629548984
1120	GO:0043300	0.00454200747906939	2.65287425752542	5.96497054097483	13	46	regulation of leukocyte degranulation	biological_process	1	1.40755629548984
1121	GO:0006302	0.00457084357928398	1.58067287823729	32.1589716122121	47	248	double-strand break repair	biological_process	1	0.660538831468983
1122	GO:0006699	0.0045851047410888	2.96205809128631	4.66823781467595	11	36	bile acid biosynthetic process	biological_process	1	1.56659993474859
1123	GO:1990778	0.0046019211405165	1.50355010109559	41.3657739689341	58	319	protein localization to cell periphery	biological_process	1	0.588372942004288
1124	GO:1902893	0.00461792331445747	2.78610383475759	5.31660417782539	12	41	regulation of pri-miRNA transcription by RNA polymerase II	biological_process	1	1.47824902645975
1125	GO:0006085	0.00467446371181836	3.84465099757267	2.85281199785753	8	22	acetyl-CoA biosynthetic process	biological_process	1	1.94285264190009
1126	GO:0019883	0.00467446371181836	3.84465099757267	2.85281199785753	8	22	antigen processing and presentation of endogenous antigen	biological_process	1	1.94285264190009
1127	GO:0009896	0.00475156109179922	1.42808483157865	55.1111408677022	74	425	positive regulation of catabolic process	biological_process	1	0.514081681371741
1128	GO:0046890	0.00475717362389599	1.65684457329341	25.6753079807177	39	198	regulation of lipid biosynthetic process	biological_process	1	0.728438271324588
1129	GO:0031100	0.00476743404426603	2.20551583248212	9.46614890198179	18	73	animal organ regeneration	biological_process	1	1.14111611697579
1130	GO:0035821	0.00477906172210883	1.91619081044165	14.6530798071773	25	113	modulation of process of other organism	biological_process	1	0.938241228908893
1131	GO:0032651	0.00486896800056812	2.0518115942029	11.6705945366899	21	90	regulation of interleukin-1 beta production	biological_process	1	1.03689826282205
1132	GO:0035296	0.00490226913476988	1.79167453170629	18.5432779860739	30	143	regulation of tube diameter	biological_process	1	0.841308587094664
1133	GO:0097746	0.00490226913476988	1.79167453170629	18.5432779860739	30	143	regulation of blood vessel diameter	biological_process	1	0.841308587094664
1134	GO:0010675	0.00491359177787583	1.81193871547132	17.7652383502946	29	137	regulation of cellular carbohydrate metabolic process	biological_process	1	0.857534160472007
1135	GO:0009743	0.00497819820861358	1.59859043431451	29.8248527048741	44	230	response to carbohydrate	biological_process	1	0.676800361538888
1136	GO:0051254	0.00506744123568377	1.20866114605795	220.963256561328	256	1704	positive regulation of RNA metabolic process	biological_process	1	0.273409834807962
1137	GO:0043270	0.00507006044494996	1.53947219710669	35.6601499732191	51	275	positive regulation of ion transport	biological_process	1	0.622435812521736
1138	GO:0031110	0.00508664115970055	2.13427005273383	10.2441885377611	19	79	regulation of microtubule polymerization or depolymerization	biological_process	1	1.09374273431146
1139	GO:2000379	0.00519350490531056	1.96318662176286	13.2266738082485	23	102	positive regulation of reactive oxygen species metabolic process	biological_process	1	0.97319732282671
1140	GO:1990138	0.00521383812103625	1.71297888437994	21.7851098018211	34	168	neuron projection extension	biological_process	1	0.776507367657698
1141	GO:0006560	0.00522482299365513	6.72350993377483	1.29673272629888	5	10	proline metabolic process	biological_process	1	2.74921457259925
1142	GO:0009157	0.00522482299365513	6.72350993377483	1.29673272629888	5	10	deoxyribonucleoside monophosphate biosynthetic process	biological_process	1	2.74921457259925
1143	GO:0044359	0.00522482299365513	6.72350993377483	1.29673272629888	5	10	modulation of molecular function in other organism	biological_process	1	2.74921457259925
1144	GO:0052205	0.00522482299365513	6.72350993377483	1.29673272629888	5	10	modulation of molecular function in other organism involved in symbiotic interaction	biological_process	1	2.74921457259925
1145	GO:0071281	0.00522482299365513	6.72350993377483	1.29673272629888	5	10	cellular response to iron ion	biological_process	1	2.74921457259925
1146	GO:0097278	0.00522482299365513	6.72350993377483	1.29673272629888	5	10	complement-dependent cytotoxicity	biological_process	1	2.74921457259925
1147	GO:1900222	0.00522482299365513	6.72350993377483	1.29673272629888	5	10	negative regulation of amyloid-beta clearance	biological_process	1	2.74921457259925
1148	GO:1903405	0.00522482299365513	6.72350993377483	1.29673272629888	5	10	protein localization to nuclear body	biological_process	1	2.74921457259925
1149	GO:1903897	0.00522482299365513	6.72350993377483	1.29673272629888	5	10	regulation of PERK-mediated unfolded protein response	biological_process	1	2.74921457259925
1150	GO:1904851	0.00522482299365513	6.72350993377483	1.29673272629888	5	10	positive regulation of establishment of protein localization to telomere	biological_process	1	2.74921457259925
1151	GO:1904867	0.00522482299365513	6.72350993377483	1.29673272629888	5	10	protein localization to Cajal body	biological_process	1	2.74921457259925
1152	GO:2000109	0.00522482299365513	6.72350993377483	1.29673272629888	5	10	regulation of macrophage apoptotic process	biological_process	1	2.74921457259925
1153	GO:0043491	0.0052381370667336	1.54357543298109	34.8821103374397	50	269	protein kinase B signaling	biological_process	1	0.626275987733454
1154	GO:0032872	0.00524346385858984	1.58390546085859	30.7325656132833	45	237	regulation of stress-activated MAPK cascade	biological_process	1	0.66348622732357
1155	GO:0032271	0.00525392255350358	1.61227502006191	28.2687734333155	42	218	regulation of protein polymerization	biological_process	1	0.689097858156969
1156	GO:0009200	0.00527314279950266	4.28056036755291	2.33411890733798	7	18	deoxyribonucleoside triphosphate metabolic process	biological_process	1	2.09779967199348
1157	GO:0045056	0.00527314279950266	4.28056036755291	2.33411890733798	7	18	transcytosis	biological_process	1	2.09779967199348
1158	GO:0060546	0.00527314279950266	4.28056036755291	2.33411890733798	7	18	negative regulation of necroptotic process	biological_process	1	2.09779967199348
1159	GO:0062099	0.00527314279950266	4.28056036755291	2.33411890733798	7	18	negative regulation of programmed necrotic cell death	biological_process	1	2.09779967199348
1160	GO:0070200	0.00527314279950266	4.28056036755291	2.33411890733798	7	18	establishment of protein localization to telomere	biological_process	1	2.09779967199348
1161	GO:0072574	0.00527314279950266	4.28056036755291	2.33411890733798	7	18	hepatocyte proliferation	biological_process	1	2.09779967199348
1162	GO:0072575	0.00527314279950266	4.28056036755291	2.33411890733798	7	18	epithelial cell proliferation involved in liver morphogenesis	biological_process	1	2.09779967199348
1163	GO:1900221	0.00527314279950266	4.28056036755291	2.33411890733798	7	18	regulation of amyloid-beta clearance	biological_process	1	2.09779967199348
1164	GO:0034613	0.005274155499452	1.19680575181358	247.416604177825	284	1908	cellular protein localization	biological_process	1	0.259189013905186
1165	GO:0060047	0.00527537303912414	1.52878301246169	36.5678628816283	52	282	heart contraction	biological_process	1	0.612383652571491
1166	GO:1904659	0.00530421052224807	1.92681327850289	14.0047134440279	24	108	glucose transmembrane transport	biological_process	1	0.946216771306711
1167	GO:2000772	0.00530655109591397	2.48129359543437	6.74301017675415	14	52	regulation of cellular senescence	biological_process	1	1.31109245011028
1168	GO:1901623	0.00532904743065725	3.36463515754561	3.50117836100696	9	27	regulation of lymphocyte chemotaxis	biological_process	1	1.75045007543404
1169	GO:0034308	0.00535415946059875	2.07400762502803	11.0222281735404	20	85	primary alcohol metabolic process	biological_process	1	1.05242119818677
1170	GO:0015749	0.00538496802848251	1.89454334002363	14.7827530798072	25	114	monosaccharide transmembrane transport	biological_process	1	0.921850143658698
1171	GO:0030218	0.00538496802848251	1.89454334002363	14.7827530798072	25	114	erythrocyte differentiation	biological_process	1	0.921850143658698
1172	GO:0030097	0.00539775191640388	1.28517179342458	115.02019282271	141	887	hemopoiesis	biological_process	1	0.361961222419753
1173	GO:0035150	0.00544238047766062	1.77584802659094	18.6729512587038	30	144	regulation of tube size	biological_process	1	0.828508124106453
1174	GO:0046631	0.00546835202079517	1.79520419747783	17.8949116229245	29	138	alpha-beta T cell activation	biological_process	1	0.844147954317683
1175	GO:0097193	0.00547759172276091	1.51864013112689	37.4755757900375	53	289	intrinsic apoptotic signaling pathway	biological_process	1	0.602780038010929
1176	GO:0055007	0.00547799483108588	1.81643575814073	17.1168719871452	28	132	cardiac muscle cell differentiation	biological_process	1	0.861110342879356
1177	GO:0070997	0.00554364529215761	1.46693958860131	45.1262988752009	62	348	neuron death	biological_process	1	0.552809459273137
1178	GO:0045646	0.00554770915123989	2.57468975962478	6.09464381360471	13	47	regulation of erythrocyte differentiation	biological_process	1	1.36439860347422
1179	GO:2000107	0.00554770915123989	2.57468975962478	6.09464381360471	13	47	negative regulation of leukocyte apoptotic process	biological_process	1	1.36439860347422
1180	GO:0009064	0.00555283688640303	2.16599785981808	9.59582217461168	18	74	glutamine family amino acid metabolic process	biological_process	1	1.115031817447
1181	GO:0014015	0.00555283688640303	2.16599785981808	9.59582217461168	18	74	positive regulation of gliogenesis	biological_process	1	1.115031817447
1182	GO:0032418	0.00555283688640303	2.16599785981808	9.59582217461168	18	74	lysosome localization	biological_process	1	1.115031817447
1183	GO:1903036	0.00555283688640303	2.16599785981808	9.59582217461168	18	74	positive regulation of response to wounding	biological_process	1	1.115031817447
1184	GO:0002834	0.00559677676294049	5.04378881987578	1.81542581681843	6	14	regulation of response to tumor cell	biological_process	1	2.33450787223711
1185	GO:0002837	0.00559677676294049	5.04378881987578	1.81542581681843	6	14	regulation of immune response to tumor cell	biological_process	1	2.33450787223711
1186	GO:0006244	0.00559677676294049	5.04378881987578	1.81542581681843	6	14	pyrimidine nucleotide catabolic process	biological_process	1	2.33450787223711
1187	GO:0060562	0.00563904811536463	1.48618538324421	41.7547937868238	58	322	epithelial tube morphogenesis	biological_process	1	0.571614085463154
1188	GO:1904467	0.00566784813092916	3.05927378303986	4.1495447241564	10	32	regulation of tumor necrosis factor secretion	biological_process	1	1.61318922352219
1189	GO:0030307	0.00573342539029705	1.70018464212013	21.914783074451	34	169	positive regulation of cell growth	biological_process	1	0.765691433307567
1190	GO:0010771	0.00574931069895696	1.97764624148951	12.5783074450991	22	97	negative regulation of cell morphogenesis involved in differentiation	biological_process	1	0.983784381965188
1191	GO:0031111	0.00577409813710418	2.8479572294925	4.79791108730584	11	37	negative regulation of microtubule polymerization or depolymerization	biological_process	1	1.50992748013071
1192	GO:0052372	0.00577409813710418	2.8479572294925	4.79791108730584	11	37	modulation by symbiont of entry into host	biological_process	1	1.50992748013071
1193	GO:0061900	0.00597793502473135	2.3496491329815	7.52104981253348	15	58	glial cell activation	biological_process	1	1.23244533896047
1194	GO:0071385	0.00597793502473135	2.3496491329815	7.52104981253348	15	58	cellular response to glucocorticoid stimulus	biological_process	1	1.23244533896047
1195	GO:0006493	0.00598519802215666	1.90402709268939	14.1343867166577	24	109	protein O-linked glycosylation	biological_process	1	0.929054007117781
1196	GO:0002064	0.00601625874263585	1.61779758416808	26.8423674343867	40	207	epithelial cell development	biological_process	1	0.694031111732711
1197	GO:1904375	0.00605335012343466	1.8733769245038	14.9124263524371	25	115	regulation of protein localization to cell periphery	biological_process	1	0.905641199849841
1198	GO:0070665	0.00607449205584961	1.77877394344786	18.0245848955544	29	139	positive regulation of leukocyte proliferation	biological_process	1	0.830883176490899
1199	GO:0030182	0.00608475240476248	1.22601379996649	177.004017139796	208	1365	neuron differentiation	biological_process	1	0.2939752180427
1200	GO:0030111	0.00620814686261378	1.448471286696	47.0713979646492	64	363	regulation of Wnt signaling pathway	biological_process	1	0.534531086091322
1201	GO:0048545	0.0062452070014553	1.43508894098921	49.6648634172469	67	383	response to steroid hormone	biological_process	1	0.521140152056207
1202	GO:0010632	0.00630346862700139	1.50569036736316	37.7349223352973	53	291	regulation of epithelial cell migration	biological_process	1	0.590425122335778
1203	GO:0032386	0.00635241822987271	1.44223329343984	47.9791108730584	65	370	regulation of intracellular transport	biological_process	1	0.528304551586803
1204	GO:0051171	0.00635248458812499	1.12372937525956	763.127209426888	817	5885	regulation of nitrogen compound metabolic process	biological_process	1	0.16829463699996
1205	GO:0009147	0.00636462189056695	3.58811990606437	2.98248527048741	8	23	pyrimidine nucleoside triphosphate metabolic process	biological_process	1	1.84322810235138
1206	GO:0032373	0.00636462189056695	3.58811990606437	2.98248527048741	8	23	positive regulation of sterol transport	biological_process	1	1.84322810235138
1207	GO:0032376	0.00636462189056695	3.58811990606437	2.98248527048741	8	23	positive regulation of cholesterol transport	biological_process	1	1.84322810235138
1208	GO:0035561	0.00636462189056695	3.58811990606437	2.98248527048741	8	23	regulation of chromatin binding	biological_process	1	1.84322810235138
1209	GO:0062149	0.00636462189056695	3.58811990606437	2.98248527048741	8	23	detection of stimulus involved in sensory perception of pain	biological_process	1	1.84322810235138
1210	GO:0090343	0.00636462189056695	3.58811990606437	2.98248527048741	8	23	positive regulation of cell aging	biological_process	1	1.84322810235138
1211	GO:0043331	0.00636875871956465	2.41752154506621	6.87268344938404	14	53	response to dsRNA	biological_process	1	1.27352874712576
1212	GO:0050732	0.00636875871956465	2.41752154506621	6.87268344938404	14	53	negative regulation of peptidyl-tyrosine phosphorylation	biological_process	1	1.27352874712576
1213	GO:0006633	0.00640496368281034	1.70027619011086	21.2664167113016	33	164	fatty acid biosynthetic process	biological_process	1	0.76576911444479
1214	GO:0150076	0.00644072268761437	2.12786648268612	9.72549544724156	18	75	neuroinflammatory response	biological_process	1	1.08940762884201
1215	GO:0045807	0.00652706492075574	1.95150391610539	12.707980717729	22	98	positive regulation of endocytosis	biological_process	1	0.964586357852531
1216	GO:0043297	0.00655461638164617	2.24546084546085	8.2990894483128	16	64	apical junction assembly	biological_process	1	1.16701156578172
1217	GO:0060135	0.00655461638164617	2.24546084546085	8.2990894483128	16	64	maternal process involved in female pregnancy	biological_process	1	1.16701156578172
1218	GO:0032446	0.00655966765424644	1.27408098663264	117.483985002678	143	906	protein modification by small protein conjugation	biological_process	1	0.349456985050873
1219	GO:1904892	0.00667266011056169	1.74501362869381	18.9322978039636	30	146	regulation of receptor signaling pathway via STAT	biological_process	1	0.803238304040767
1220	GO:0007595	0.00672359806413486	2.50097294731846	6.2243170862346	13	48	lactation	biological_process	1	1.32248945216879
1221	GO:0032648	0.00672359806413486	2.50097294731846	6.2243170862346	13	48	regulation of interferon-beta production	biological_process	1	1.32248945216879
1222	GO:0072604	0.00672359806413486	2.50097294731846	6.2243170862346	13	48	interleukin-6 secretion	biological_process	1	1.32248945216879
1223	GO:0046330	0.00673555460921323	1.76263973003103	18.1542581681843	29	140	positive regulation of JNK cascade	biological_process	1	0.817737629047529
1224	GO:0003015	0.0067545388827864	1.49929676014927	37.8645956079272	53	292	heart process	biological_process	1	0.58428596835712
1225	GO:0007569	0.00678893836351576	1.85267570492946	15.042099625067	25	116	cell aging	biological_process	1	0.889610372010071
1226	GO:0034219	0.00678893836351576	1.85267570492946	15.042099625067	25	116	carbohydrate transmembrane transport	biological_process	1	0.889610372010071
1227	GO:1900180	0.00678893836351576	1.85267570492946	15.042099625067	25	116	regulation of protein localization to nucleus	biological_process	1	0.889610372010071
1228	GO:0016050	0.00686932883170063	1.4692108837715	42.1438136047134	58	325	vesicle organization	biological_process	1	0.555041488566508
1229	GO:0006875	0.00695196441809207	1.34206318589957	75.3401713979647	96	581	cellular metal ion homeostasis	biological_process	1	0.424452596901744
1230	GO:0001516	0.00696490536394519	3.18735271013354	3.63085163363685	9	28	prostaglandin biosynthetic process	biological_process	1	1.67235867553398
1231	GO:0032647	0.00696490536394519	3.18735271013354	3.63085163363685	9	28	regulation of interferon-alpha production	biological_process	1	1.67235867553398
1232	GO:0046457	0.00696490536394519	3.18735271013354	3.63085163363685	9	28	prostanoid biosynthetic process	biological_process	1	1.67235867553398
1233	GO:2000108	0.00696490536394519	3.18735271013354	3.63085163363685	9	28	positive regulation of leukocyte apoptotic process	biological_process	1	1.67235867553398
1234	GO:0072659	0.00697622817490554	1.53013858741025	33.7150508837708	48	260	protein localization to plasma membrane	biological_process	1	0.613662326326288
1235	GO:0051403	0.00699961457478352	1.50227475259134	37.0865559721478	52	286	stress-activated MAPK cascade	biological_process	1	0.587148692979502
1236	GO:0006692	0.00701246455822857	2.60603382477002	5.57595072308516	12	43	prostanoid metabolic process	biological_process	1	1.38185580935166
1237	GO:0006693	0.00701246455822857	2.60603382477002	5.57595072308516	12	43	prostaglandin metabolic process	biological_process	1	1.38185580935166
1238	GO:0051293	0.00701246455822857	2.60603382477002	5.57595072308516	12	43	establishment of spindle localization	biological_process	1	1.38185580935166
1239	GO:0002690	0.00703033374919741	2.01184829704041	11.2815747188002	20	87	positive regulation of leukocyte chemotaxis	biological_process	1	1.00852152315593
1240	GO:0050954	0.00703454858071602	1.68729061976549	21.3960899839314	33	165	sensory perception of mechanical stimulus	biological_process	1	0.754708485530792
1241	GO:0034121	0.00704008114704894	2.16095815150849	9.07712908409213	17	70	regulation of toll-like receptor signaling pathway	biological_process	1	1.11167113365241
1242	GO:0001885	0.00707594246961313	2.29610632509635	7.65072308516336	15	59	endothelial cell development	biological_process	1	1.19918945000035
1243	GO:0033619	0.00707594246961313	2.29610632509635	7.65072308516336	15	59	membrane protein proteolysis	biological_process	1	1.19918945000035
1244	GO:0070527	0.00707594246961313	2.29610632509635	7.65072308516336	15	59	platelet aggregation	biological_process	1	1.19918945000035
1245	GO:0097755	0.00707594246961313	2.29610632509635	7.65072308516336	15	59	positive regulation of blood vessel diameter	biological_process	1	1.19918945000035
1246	GO:0032944	0.00709992234548348	1.59845323803583	27.1017139796465	40	209	regulation of mononuclear cell proliferation	biological_process	1	0.676676539401135
1247	GO:0019471	0.00712487849845914	8.96207419666253	0.907712908409213	4	7	4-hydroxyproline metabolic process	biological_process	1	3.1638326705558
1248	GO:0031086	0.00712487849845914	8.96207419666253	0.907712908409213	4	7	nuclear-transcribed mRNA catabolic process, deadenylation-independent decay	biological_process	1	3.1638326705558
1249	GO:0035771	0.00712487849845914	8.96207419666253	0.907712908409213	4	7	interleukin-4-mediated signaling pathway	biological_process	1	3.1638326705558
1250	GO:0039533	0.00712487849845914	8.96207419666253	0.907712908409213	4	7	regulation of MDA-5 signaling pathway	biological_process	1	3.1638326705558
1251	GO:1900262	0.00712487849845914	8.96207419666253	0.907712908409213	4	7	regulation of DNA-directed DNA polymerase activity	biological_process	1	3.1638326705558
1252	GO:1900264	0.00712487849845914	8.96207419666253	0.907712908409213	4	7	positive regulation of DNA-directed DNA polymerase activity	biological_process	1	3.1638326705558
1253	GO:1901509	0.00712487849845914	8.96207419666253	0.907712908409213	4	7	regulation of endothelial tube morphogenesis	biological_process	1	3.1638326705558
1254	GO:1901642	0.00712487849845914	8.96207419666253	0.907712908409213	4	7	nucleoside transmembrane transport	biological_process	1	3.1638326705558
1255	GO:1900077	0.00719271718405919	2.74230828338712	4.92758435993573	11	38	negative regulation of cellular response to insulin stimulus	biological_process	1	1.45539076437517
1256	GO:0046633	0.00720442223183541	2.9260815465349	4.27921799678629	10	33	alpha-beta T cell proliferation	biological_process	1	1.5489699762919
1257	GO:0000045	0.00723547888690572	1.96595486111111	12.0596143545795	21	93	autophagosome assembly	biological_process	1	0.975230197365802
1258	GO:0003073	0.00723547888690572	1.96595486111111	12.0596143545795	21	93	regulation of systemic arterial blood pressure	biological_process	1	0.975230197365802
1259	GO:0070663	0.00726165934733209	1.57605436457895	28.787466523835	42	222	regulation of leukocyte proliferation	biological_process	1	0.656317300121529
1260	GO:0009100	0.00726604150282688	1.40466174213566	54.3331012319229	72	419	glycoprotein metabolic process	biological_process	1	0.490222755572942
1261	GO:1901214	0.00740254687879984	1.4734199290891	40.5877343331548	56	313	regulation of neuron death	biological_process	1	0.559168661381596
1262	GO:0030949	0.00742719806638438	3.92360535763601	2.46379217996786	7	19	positive regulation of vascular endothelial growth factor receptor signaling pathway	biological_process	1	1.97217994033048
1263	GO:0046597	0.00742719806638438	3.92360535763601	2.46379217996786	7	19	negative regulation of viral entry into host cell	biological_process	1	1.97217994033048
1264	GO:0072576	0.00742719806638438	3.92360535763601	2.46379217996786	7	19	liver morphogenesis	biological_process	1	1.97217994033048
1265	GO:1990182	0.00742719806638438	3.92360535763601	2.46379217996786	7	19	exosomal secretion	biological_process	1	1.97217994033048
1266	GO:0007492	0.00744048023922819	2.09104998062766	9.85516871987145	18	76	endoderm development	biological_process	1	1.06422754587867
1267	GO:0046785	0.00744048023922819	2.09104998062766	9.85516871987145	18	76	microtubule polymerization	biological_process	1	1.06422754587867
1268	GO:0010035	0.00748699770374138	1.34410788472952	72.8763792179968	93	562	response to inorganic substance	biological_process	1	0.426648940585192
1269	GO:0002821	0.00749692883228442	1.89101181879208	13.6156936261382	23	105	positive regulation of adaptive immune response	biological_process	1	0.919158380135608
1270	GO:0043542	0.00751269345105986	1.50864990660963	35.5304767005892	50	274	endothelial cell migration	biological_process	1	0.593258056628578
1271	GO:0000725	0.00752381107610077	1.76517959312793	17.5058918050348	28	135	recombinational repair	biological_process	1	0.819814973827334
1272	GO:0046164	0.00759421721946664	2.35693809721645	7.00235672201393	14	54	alcohol catabolic process	biological_process	1	1.23691386804433
1273	GO:0007613	0.00759664749154553	1.83242451186761	15.1717728976968	25	117	memory	biological_process	1	0.873753766655152
1274	GO:0002548	0.0076721443470614	2.19949934235649	8.42876272094269	16	65	monocyte chemotaxis	biological_process	1	1.13717516988674
1275	GO:0006231	0.00786608123464715	20.1588089330025	0.51869309051955	3	4	dTMP biosynthetic process	biological_process	1	4.33333849576819
1276	GO:0006562	0.00786608123464715	20.1588089330025	0.51869309051955	3	4	proline catabolic process	biological_process	1	4.33333849576819
1277	GO:0009608	0.00786608123464715	20.1588089330025	0.51869309051955	3	4	response to symbiont	biological_process	1	4.33333849576819
1278	GO:0009609	0.00786608123464715	20.1588089330025	0.51869309051955	3	4	response to symbiotic bacterium	biological_process	1	4.33333849576819
1279	GO:0015691	0.00786608123464715	20.1588089330025	0.51869309051955	3	4	cadmium ion transport	biological_process	1	4.33333849576819
1280	GO:0019470	0.00786608123464715	20.1588089330025	0.51869309051955	3	4	4-hydroxyproline catabolic process	biological_process	1	4.33333849576819
1281	GO:0021773	0.00786608123464715	20.1588089330025	0.51869309051955	3	4	striatal medium spiny neuron differentiation	biological_process	1	4.33333849576819
1282	GO:0032455	0.00786608123464715	20.1588089330025	0.51869309051955	3	4	nerve growth factor processing	biological_process	1	4.33333849576819
1283	GO:0033031	0.00786608123464715	20.1588089330025	0.51869309051955	3	4	positive regulation of neutrophil apoptotic process	biological_process	1	4.33333849576819
1284	GO:0034436	0.00786608123464715	20.1588089330025	0.51869309051955	3	4	glycoprotein transport	biological_process	1	4.33333849576819
1285	GO:0039534	0.00786608123464715	20.1588089330025	0.51869309051955	3	4	negative regulation of MDA-5 signaling pathway	biological_process	1	4.33333849576819
1286	GO:0042270	0.00786608123464715	20.1588089330025	0.51869309051955	3	4	protection from natural killer cell mediated cytotoxicity	biological_process	1	4.33333849576819
1287	GO:0046073	0.00786608123464715	20.1588089330025	0.51869309051955	3	4	dTMP metabolic process	biological_process	1	4.33333849576819
1288	GO:0070427	0.00786608123464715	20.1588089330025	0.51869309051955	3	4	nucleotide-binding oligomerization domain containing 1 signaling pathway	biological_process	1	4.33333849576819
1289	GO:0070574	0.00786608123464715	20.1588089330025	0.51869309051955	3	4	cadmium ion transmembrane transport	biological_process	1	4.33333849576819
1290	GO:1900138	0.00786608123464715	20.1588089330025	0.51869309051955	3	4	negative regulation of phospholipase A2 activity	biological_process	1	4.33333849576819
1291	GO:1902292	0.00786608123464715	20.1588089330025	0.51869309051955	3	4	cell cycle DNA replication initiation	biological_process	1	4.33333849576819
1292	GO:1902315	0.00786608123464715	20.1588089330025	0.51869309051955	3	4	nuclear cell cycle DNA replication initiation	biological_process	1	4.33333849576819
1293	GO:1902975	0.00786608123464715	20.1588089330025	0.51869309051955	3	4	mitotic DNA replication initiation	biological_process	1	4.33333849576819
1294	GO:1903348	0.00786608123464715	20.1588089330025	0.51869309051955	3	4	positive regulation of bicellular tight junction assembly	biological_process	1	4.33333849576819
1295	GO:2000587	0.00786608123464715	20.1588089330025	0.51869309051955	3	4	negative regulation of platelet-derived growth factor receptor-beta signaling pathway	biological_process	1	4.33333849576819
1296	GO:0002573	0.00792229575833226	1.5960003053202	26.4533476164971	39	204	myeloid leukocyte differentiation	biological_process	1	0.674460927552679
1297	GO:0018193	0.00796697227007324	1.22561968563828	163.258650241028	192	1259	peptidyl-amino acid modification	biological_process	1	0.293511374817283
1298	GO:0050789	0.00802042751648375	1.11840484718243	1567.87953936797	1621	12091	regulation of biological process	biological_process	1	0.161442518500249
1299	GO:0021537	0.00802675389290113	1.53096396162821	32.288644884842	46	249	telencephalon development	biological_process	1	0.614440322686034
1300	GO:0071417	0.0080392720973029	1.31438476512373	84.6766470273165	106	653	cellular response to organonitrogen compound	biological_process	1	0.394387663392235
1301	GO:0017157	0.00809651479925266	1.5732262223071	28.1391001606856	41	217	regulation of exocytosis	biological_process	1	0.653726138226121
1302	GO:0016052	0.00814516053690285	1.60349874108267	25.6753079807177	38	198	carbohydrate catabolic process	biological_process	1	0.681223221110708
1303	GO:0060541	0.00814516053690285	1.60349874108267	25.6753079807177	38	198	respiratory system development	biological_process	1	0.681223221110708
1304	GO:0042531	0.00816444682341037	2.12080945338017	9.20680235672201	17	71	positive regulation of tyrosine phosphorylation of STAT protein	biological_process	1	1.08461500605823
1305	GO:0040013	0.00823141802725107	1.41764432312203	49.4055168719871	66	381	negative regulation of locomotion	biological_process	1	0.503495616051782
1306	GO:0006098	0.00831631831736546	4.48309178743961	1.94509908944831	6	15	pentose-phosphate shunt	biological_process	1	2.16449403762825
1307	GO:0034616	0.00831631831736546	4.48309178743961	1.94509908944831	6	15	response to laminar fluid shear stress	biological_process	1	2.16449403762825
1308	GO:2001185	0.00831631831736546	4.48309178743961	1.94509908944831	6	15	regulation of CD8-positive, alpha-beta T cell activation	biological_process	1	2.16449403762825
1309	GO:0090342	0.00832944180753662	2.24494319756165	7.78039635779325	15	60	regulation of cell aging	biological_process	1	1.1666789417892
1310	GO:0002824	0.00834181900959151	1.90123021344364	12.9673272629888	22	100	positive regulation of adaptive immune response based on somatic recombination of immune receptors built from immunoglobulin superfamily domains	biological_process	1	0.92693323355646
1311	GO:0033209	0.00844878640796074	1.66190092252306	21.6554365291912	33	167	tumor necrosis factor-mediated signaling pathway	biological_process	1	0.732834375582783
1312	GO:0000041	0.00845776753366346	1.78912700779686	16.0794858061061	26	124	transition metal ion transport	biological_process	1	0.839255806067725
1313	GO:0019218	0.00845776753366346	1.78912700779686	16.0794858061061	26	124	regulation of steroid metabolic process	biological_process	1	0.839255806067725
1314	GO:0008645	0.00847357106873504	1.83877574240528	14.5234065345474	24	112	hexose transmembrane transport	biological_process	1	0.878745538994978
1315	GO:0009110	0.00847982353526018	3.36365520099461	3.1121585431173	8	24	vitamin biosynthetic process	biological_process	1	1.75002982648786
1316	GO:0046835	0.00847982353526018	3.36365520099461	3.1121585431173	8	24	carbohydrate phosphorylation	biological_process	1	1.75002982648786
1317	GO:0050687	0.00847982353526018	3.36365520099461	3.1121585431173	8	24	negative regulation of defense response to virus	biological_process	1	1.75002982648786
1318	GO:0099590	0.00847982353526018	3.36365520099461	3.1121585431173	8	24	neurotransmitter receptor internalization	biological_process	1	1.75002982648786
1319	GO:0006809	0.00856187137814274	2.05548149558814	9.98484199250134	18	77	nitric oxide biosynthetic process	biological_process	1	1.03947638414053
1320	GO:0003093	0.00856407558809196	5.60258002207506	1.42640599892876	5	11	regulation of glomerular filtration	biological_process	1	2.48609135000544
1321	GO:0007256	0.00856407558809196	5.60258002207506	1.42640599892876	5	11	activation of JNKK activity	biological_process	1	2.48609135000544
1322	GO:0019371	0.00856407558809196	5.60258002207506	1.42640599892876	5	11	cyclooxygenase pathway	biological_process	1	2.48609135000544
1323	GO:0019852	0.00856407558809196	5.60258002207506	1.42640599892876	5	11	L-ascorbic acid metabolic process	biological_process	1	2.48609135000544
1324	GO:0031915	0.00856407558809196	5.60258002207506	1.42640599892876	5	11	positive regulation of synaptic plasticity	biological_process	1	2.48609135000544
1325	GO:0035747	0.00856407558809196	5.60258002207506	1.42640599892876	5	11	natural killer cell chemotaxis	biological_process	1	2.48609135000544
1326	GO:0042271	0.00856407558809196	5.60258002207506	1.42640599892876	5	11	susceptibility to natural killer cell mediated cytotoxicity	biological_process	1	2.48609135000544
1327	GO:0055091	0.00856407558809196	5.60258002207506	1.42640599892876	5	11	phospholipid homeostasis	biological_process	1	2.48609135000544
1328	GO:0070203	0.00856407558809196	5.60258002207506	1.42640599892876	5	11	regulation of establishment of protein localization to telomere	biological_process	1	2.48609135000544
1329	GO:0070757	0.00856407558809196	5.60258002207506	1.42640599892876	5	11	interleukin-35-mediated signaling pathway	biological_process	1	2.48609135000544
1330	GO:0090193	0.00856407558809196	5.60258002207506	1.42640599892876	5	11	positive regulation of glomerulus development	biological_process	1	2.48609135000544
1331	GO:0099149	0.00856407558809196	5.60258002207506	1.42640599892876	5	11	regulation of postsynaptic neurotransmitter receptor internalization	biological_process	1	2.48609135000544
1332	GO:1990440	0.00856407558809196	5.60258002207506	1.42640599892876	5	11	positive regulation of transcription from RNA polymerase II promoter in response to endoplasmic reticulum stress	biological_process	1	2.48609135000544
1333	GO:0007050	0.00858011155223136	1.5399390968282	30.7325656132833	44	237	cell cycle arrest	biological_process	1	0.622873294789399
1334	GO:0032886	0.00875496837030182	1.56424061149884	28.2687734333155	41	218	regulation of microtubule-based process	biological_process	1	0.645462445073072
1335	GO:0006109	0.008841650041531	1.59344007631698	25.8049812533476	38	199	regulation of carbohydrate metabolic process	biological_process	1	0.672144765444049
1336	GO:0010761	0.00886895746734438	2.64420569057499	5.05725763256561	11	39	fibroblast migration	biological_process	1	1.40283440726552
1337	GO:0051258	0.0089077003306782	1.48564491488433	36.6975361542582	51	283	protein polymerization	biological_process	1	0.57108933744397
1338	GO:0030099	0.00893902545017654	1.39276472402097	53.9440814140332	71	416	myeloid cell differentiation	biological_process	1	0.477951567949075
1339	GO:0002706	0.00894467286352359	1.70070537625339	19.3213176218532	30	149	regulation of lymphocyte mediated immunity	biological_process	1	0.766133235631952
1340	GO:2000727	0.00895878820699682	3.02779850746269	3.76052490626674	9	29	positive regulation of cardiac muscle cell differentiation	biological_process	1	1.59826920071447
1341	GO:0002090	0.00899954736891219	2.29930993950571	7.13202999464381	14	55	regulation of receptor internalization	biological_process	1	1.20120094976616
1342	GO:0045620	0.00899954736891219	2.29930993950571	7.13202999464381	14	55	negative regulation of lymphocyte differentiation	biological_process	1	1.20120094976616
1343	GO:0070830	0.00899954736891219	2.29930993950571	7.13202999464381	14	55	bicellular tight junction assembly	biological_process	1	1.20120094976616
1344	GO:1903531	0.00902875925143485	1.57028022230253	27.4907337975362	40	212	negative regulation of secretion by cell	biological_process	1	0.65102203634738
1345	GO:0007094	0.009043887844423	2.80398866307203	4.40889126941618	10	34	mitotic spindle assembly checkpoint	biological_process	1	1.48748051633754
1346	GO:0010574	0.009043887844423	2.80398866307203	4.40889126941618	10	34	regulation of vascular endothelial growth factor production	biological_process	1	1.48748051633754
1347	GO:0031577	0.009043887844423	2.80398866307203	4.40889126941618	10	34	spindle checkpoint	biological_process	1	1.48748051633754
1348	GO:0071173	0.009043887844423	2.80398866307203	4.40889126941618	10	34	spindle assembly checkpoint	biological_process	1	1.48748051633754
1349	GO:0071174	0.009043887844423	2.80398866307203	4.40889126941618	10	34	mitotic spindle checkpoint	biological_process	1	1.48748051633754
1350	GO:0030048	0.00908564825255265	1.71593542803497	18.5432779860739	29	143	actin filament-based movement	biological_process	1	0.77899526413903
1351	GO:0046425	0.00921002787567126	1.7325762832727	17.7652383502946	28	137	regulation of receptor signaling pathway via JAK-STAT	biological_process	1	0.792918873907322
1352	GO:0051048	0.0092392894487317	1.53190585030945	30.8622388859132	44	238	negative regulation of secretion	biological_process	1	0.615327633120867
1353	GO:0034614	0.00923955154476454	1.64948818164899	21.7851098018211	33	168	cellular response to reactive oxygen species	biological_process	1	0.722018441232652
1354	GO:0044070	0.00928045427566897	1.91258445945946	12.3189608998393	21	95	regulation of anion transport	biological_process	1	0.935523458421162
1355	GO:1903076	0.00928045427566897	1.91258445945946	12.3189608998393	21	95	regulation of protein localization to plasma membrane	biological_process	1	0.935523458421162
1356	GO:0032946	0.0093145791234529	1.75083140543667	16.9871987145153	27	131	positive regulation of mononuclear cell proliferation	biological_process	1	0.808040167580217
1357	GO:0051208	0.0093145791234529	1.75083140543667	16.9871987145153	27	131	sequestering of calcium ion	biological_process	1	0.808040167580217
1358	GO:0032649	0.00939202999299959	1.87704792608735	13.0970005356186	22	101	regulation of interferon-gamma production	biological_process	1	0.908465486527784
1359	GO:0046545	0.00939202999299959	1.87704792608735	13.0970005356186	22	101	development of primary female sexual characteristics	biological_process	1	0.908465486527784
1360	GO:1901890	0.00939202999299959	1.87704792608735	13.0970005356186	22	101	positive regulation of cell junction assembly	biological_process	1	0.908465486527784
1361	GO:0014706	0.00939447936089777	1.40337111457739	50.5725763256561	67	390	striated muscle tissue development	biological_process	1	0.488896573007369
1362	GO:0061180	0.0094282940988121	2.08212070791106	9.3364756293519	17	72	mammary gland epithelium development	biological_process	1	1.0580537092025
1363	GO:2001259	0.0094282940988121	2.08212070791106	9.3364756293519	17	72	positive regulation of cation channel activity	biological_process	1	1.0580537092025
1364	GO:1901990	0.00942839406144156	1.37580659694065	57.5749330476701	75	444	regulation of mitotic cell cycle phase transition	biological_process	1	0.460277678437296
1365	GO:1903522	0.0094404605343013	1.46811482332743	38.5129619710766	53	297	regulation of blood circulation	biological_process	1	0.553964807804306
1366	GO:0000723	0.00944548872706542	1.660842966159	21.0070701660418	32	162	telomere maintenance	biological_process	1	0.731915671943487
1367	GO:0007173	0.00944895879870158	1.79321475508827	15.4311194429566	25	119	epidermal growth factor receptor signaling pathway	biological_process	1	0.842548275461028
1368	GO:0034767	0.00964314852196122	1.6731179916318	20.2290305302625	31	156	positive regulation of ion transmembrane transport	biological_process	1	0.742539190707757
1369	GO:0001706	0.00966278039240964	2.36549340037712	6.48366363149438	13	50	endoderm formation	biological_process	1	1.24214113579928
1370	GO:0034113	0.00975305954029221	2.19600455383281	7.91006963042314	15	61	heterotypic cell-cell adhesion	biological_process	1	1.13488104604858
1371	GO:0000271	0.00981499516622166	2.0210986267166	10.1145152651312	18	78	polysaccharide biosynthetic process	biological_process	1	1.01513972488596
1372	GO:0030163	0.00984781808546663	1.25333438423733	120.725816818425	145	931	protein catabolic process	biological_process	1	0.325771370862625
1373	GO:0001822	0.00988516089970435	1.48181239687155	36.0491697911087	50	278	kidney development	biological_process	1	0.56736280848365
1374	GO:1902107	0.0100043853436124	1.70090882652319	18.6729512587038	29	144	positive regulation of leukocyte differentiation	biological_process	1	0.766305810579121
1375	GO:0046942	0.0100204078007955	1.43638108259352	42.9218532404928	58	331	carboxylic acid transport	biological_process	1	0.522438557677845
1376	GO:0002718	0.0101092598026727	1.96948696598988	10.8925549009106	19	84	regulation of cytokine production involved in immune response	biological_process	1	0.97781986926778
1377	GO:0006525	0.010167956499625	3.62156650309094	2.59346545259775	7	20	arginine metabolic process	biological_process	1	1.85661386785918
1378	GO:0032816	0.010167956499625	3.62156650309094	2.59346545259775	7	20	positive regulation of natural killer cell activation	biological_process	1	1.85661386785918
1379	GO:0034755	0.010167956499625	3.62156650309094	2.59346545259775	7	20	iron ion transmembrane transport	biological_process	1	1.85661386785918
1380	GO:0035458	0.010167956499625	3.62156650309094	2.59346545259775	7	20	cellular response to interferon-beta	biological_process	1	1.85661386785918
1381	GO:0051767	0.010167956499625	3.62156650309094	2.59346545259775	7	20	nitric-oxide synthase biosynthetic process	biological_process	1	1.85661386785918
1382	GO:0051769	0.010167956499625	3.62156650309094	2.59346545259775	7	20	regulation of nitric-oxide synthase biosynthetic process	biological_process	1	1.85661386785918
1383	GO:0097734	0.010167956499625	3.62156650309094	2.59346545259775	7	20	extracellular exosome biogenesis	biological_process	1	1.85661386785918
1384	GO:2000774	0.010167956499625	3.62156650309094	2.59346545259775	7	20	positive regulation of cellular senescence	biological_process	1	1.85661386785918
1385	GO:0009790	0.0101933237573329	1.24089541046923	131.877718264596	157	1017	embryo development	biological_process	1	0.311381522272335
1386	GO:0097305	0.0102855692780917	1.52834535877119	30.2138725227638	43	233	response to alcohol	biological_process	1	0.611970584661644
1387	GO:0043255	0.0103224728957118	1.92526923305765	11.6705945366899	20	90	regulation of carbohydrate biosynthetic process	biological_process	1	0.945060208943696
1388	GO:1901987	0.0104621190344857	1.35403673643742	62.243170862346	80	480	regulation of cell cycle phase transition	biological_process	1	0.437266881274146
1389	GO:0008585	0.0104651071606049	1.88696666666667	12.4486341724692	21	96	female gonad development	biological_process	1	0.916068937904205
1390	GO:0032755	0.0104651071606049	1.88696666666667	12.4486341724692	21	96	positive regulation of interleukin-6 production	biological_process	1	0.916068937904205
1391	GO:1905037	0.0104651071606049	1.88696666666667	12.4486341724692	21	96	autophagosome organization	biological_process	1	0.916068937904205
1392	GO:0005976	0.0105591433117249	1.79769155889306	14.7827530798072	24	114	polysaccharide metabolic process	biological_process	1	0.846145509935926
1393	GO:0090183	0.0106019001929555	2.24442597978119	7.2617032672737	14	56	regulation of kidney development	biological_process	1	1.16634651756622
1394	GO:0120192	0.0106019001929555	2.24442597978119	7.2617032672737	14	56	tight junction assembly	biological_process	1	1.16634651756622
1395	GO:1903078	0.0106019001929555	2.24442597978119	7.2617032672737	14	56	positive regulation of protein localization to plasma membrane	biological_process	1	1.16634651756622
1396	GO:0071526	0.0108316141662678	2.55286879381886	5.1869309051955	11	40	semaphorin-plexin signaling pathway	biological_process	1	1.35211939149704
1397	GO:0090184	0.0108316141662678	2.55286879381886	5.1869309051955	11	40	positive regulation of kidney development	biological_process	1	1.35211939149704
1398	GO:0050670	0.0108847978853332	1.5578376283666	26.9720407070166	39	208	regulation of lymphocyte proliferation	biological_process	1	0.639544870782241
1399	GO:0061448	0.0109695899673201	1.47785360455312	35.4008034279593	49	273	connective tissue development	biological_process	1	0.563503363905066
1400	GO:0048588	0.0110627243178278	1.52024887824253	30.3435457953937	43	234	developmental cell growth	biological_process	1	0.604307524994122
1401	GO:0034110	0.011079547302412	3.165598108286	3.24183181574719	8	25	regulation of homotypic cell-cell adhesion	biological_process	1	1.66247810829057
1402	GO:0050927	0.011079547302412	3.165598108286	3.24183181574719	8	25	positive regulation of positive chemotaxis	biological_process	1	1.66247810829057
1403	GO:0072677	0.011079547302412	3.165598108286	3.24183181574719	8	25	eosinophil migration	biological_process	1	1.66247810829057
1404	GO:0045580	0.011193652179703	1.7011478674663	18.0245848955544	28	139	regulation of T cell differentiation	biological_process	1	0.766508548637168
1405	GO:0050715	0.011193652179703	1.7011478674663	18.0245848955544	28	139	positive regulation of cytokine secretion	biological_process	1	0.766508548637168
1406	GO:0032801	0.0112219114657665	2.69166321028619	4.53856454204606	10	35	receptor catabolic process	biological_process	1	1.42849790651345
1407	GO:0042092	0.0112219114657665	2.69166321028619	4.53856454204606	10	35	type 2 immune response	biological_process	1	1.42849790651345
1408	GO:1902806	0.0112333086410812	1.5640000818808	26.1940010712373	38	202	regulation of cell cycle G1/S phase transition	biological_process	1	0.645240588175332
1409	GO:0015849	0.0113082753057962	1.42575616512138	43.1811997857525	58	333	organic acid transport	biological_process	1	0.511727271087989
1410	GO:0010743	0.0113559695740721	2.88343994314144	3.89019817889663	9	30	regulation of macrophage derived foam cell differentiation	biological_process	1	1.52779097396974
1411	GO:0046596	0.0113559695740721	2.88343994314144	3.89019817889663	9	30	regulation of viral entry into host cell	biological_process	1	1.52779097396974
1412	GO:1904893	0.0113559695740721	2.88343994314144	3.89019817889663	9	30	negative regulation of receptor signaling pathway via STAT	biological_process	1	1.52779097396974
1413	GO:0070059	0.0113618436284698	2.14914840558179	8.03974290305303	15	62	intrinsic apoptotic signaling pathway in response to endoplasmic reticulum stress	biological_process	1	1.10376510891946
1414	GO:0070265	0.0113618436284698	2.14914840558179	8.03974290305303	15	62	necrotic cell death	biological_process	1	1.10376510891946
1415	GO:0070374	0.011373932667487	1.54307313853723	27.8797536154258	40	215	positive regulation of ERK1 and ERK2 cascade	biological_process	1	0.625806444348235
1416	GO:0009066	0.0114660760763319	2.3031015037594	6.61333690412426	13	51	aspartate family amino acid metabolic process	biological_process	1	1.20357799590857
1417	GO:0009314	0.0116056960295357	1.36070980437868	58.0936261381896	75	448	response to radiation	biological_process	1	0.444359419211968
1418	GO:0070252	0.0116529429534737	1.75563873817474	15.6904659882164	25	121	actin-mediated cell contraction	biological_process	1	0.811996008732387
1419	GO:0051591	0.0117681561829024	1.86202302631579	12.5783074450991	21	97	response to cAMP	biological_process	1	0.896870913791548
1420	GO:0032091	0.0118127087198614	1.83047463191968	13.3563470808784	22	103	negative regulation of protein binding	biological_process	1	0.872217779838973
1421	GO:0048568	0.0118364443907191	1.36837573722502	55.5001606855919	72	428	embryonic organ development	biological_process	1	0.452464428908989
1422	GO:0001946	0.0118675395591662	4.03453416149068	2.0747723620782	6	16	lymphangiogenesis	biological_process	1	2.01240210554646
1423	GO:0006086	0.0118675395591662	4.03453416149068	2.0747723620782	6	16	acetyl-CoA biosynthetic process from pyruvate	biological_process	1	2.01240210554646
1424	GO:0009130	0.0118675395591662	4.03453416149068	2.0747723620782	6	16	pyrimidine nucleoside monophosphate biosynthetic process	biological_process	1	2.01240210554646
1425	GO:0010875	0.0118675395591662	4.03453416149068	2.0747723620782	6	16	positive regulation of cholesterol efflux	biological_process	1	2.01240210554646
1426	GO:0010885	0.0118675395591662	4.03453416149068	2.0747723620782	6	16	regulation of cholesterol storage	biological_process	1	2.01240210554646
1427	GO:0034975	0.0118675395591662	4.03453416149068	2.0747723620782	6	16	protein folding in endoplasmic reticulum	biological_process	1	2.01240210554646
1428	GO:1990000	0.0118675395591662	4.03453416149068	2.0747723620782	6	16	amyloid fibril formation	biological_process	1	2.01240210554646
1429	GO:0065004	0.0118741516857061	1.49705179877594	32.1589716122121	45	248	protein-DNA complex assembly	biological_process	1	0.582124140263602
1430	GO:0033866	0.0119617164363506	2.0722213337598	8.81778253883235	16	68	nucleoside bisphosphate biosynthetic process	biological_process	1	1.05117810537192
1431	GO:0034030	0.0119617164363506	2.0722213337598	8.81778253883235	16	68	ribonucleoside bisphosphate biosynthetic process	biological_process	1	1.05117810537192
1432	GO:0034033	0.0119617164363506	2.0722213337598	8.81778253883235	16	68	purine nucleoside bisphosphate biosynthetic process	biological_process	1	1.05117810537192
1433	GO:0050918	0.0119617164363506	2.0722213337598	8.81778253883235	16	68	positive chemotaxis	biological_process	1	1.05117810537192
1434	GO:0030001	0.0119654845521369	1.25001654178106	115.927905731119	139	894	metal ion transport	biological_process	1	0.321947186557437
1435	GO:0010634	0.011984923168145	1.61332932779841	22.1741296197108	33	171	positive regulation of epithelial cell migration	biological_process	1	0.690040964894908
1436	GO:0043687	0.0121617756090465	1.40201689679176	46.8120514193894	62	361	post-translational protein modification	biological_process	1	0.487503736488902
1437	GO:0048639	0.0123067708339584	1.58502900026441	23.8598821638993	35	184	positive regulation of developmental growth	biological_process	1	0.664509236676919
1438	GO:0001504	0.0123170958736329	2.37565013552121	5.96497054097483	12	46	neurotransmitter uptake	biological_process	1	1.24832238457551
1439	GO:0022602	0.0123170958736329	2.37565013552121	5.96497054097483	12	46	ovulation cycle process	biological_process	1	1.24832238457551
1440	GO:0033628	0.0123170958736329	2.37565013552121	5.96497054097483	12	46	regulation of cell adhesion mediated by integrin	biological_process	1	1.24832238457551
1441	GO:0002886	0.0124188404358322	2.19209476236945	7.39137653990359	14	57	regulation of myeloid leukocyte mediated immunity	biological_process	1	1.13231016611113
1442	GO:0048008	0.0124188404358322	2.19209476236945	7.39137653990359	14	57	platelet-derived growth factor receptor signaling pathway	biological_process	1	1.13231016611113
1443	GO:0010506	0.0124907061734807	1.42161012980688	42.5328334226031	57	328	regulation of autophagy	biological_process	1	0.507525866565108
1444	GO:0000724	0.0125291162661599	1.70142646335465	17.3762185324049	27	134	double-strand break repair via homologous recombination	biological_process	1	0.766744798528196
1445	GO:0007272	0.0125291162661599	1.70142646335465	17.3762185324049	27	134	ensheathment of neurons	biological_process	1	0.766744798528196
1446	GO:0008366	0.0125291162661599	1.70142646335465	17.3762185324049	27	134	axon ensheathment	biological_process	1	0.766744798528196
1447	GO:0032273	0.0125291162661599	1.70142646335465	17.3762185324049	27	134	positive regulation of protein polymerization	biological_process	1	0.766744798528196
1448	GO:0048511	0.0126705523069938	1.44582197694153	38.2536154258168	52	295	rhythmic process	biological_process	1	0.531889925183358
1449	GO:0022406	0.0126706899650571	1.59303286319415	23.08184252812	34	178	membrane docking	biological_process	1	0.671776028996428
1450	GO:0031329	0.0126922554155101	1.25770859661792	106.980449919657	129	825	regulation of cellular catabolic process	biological_process	1	0.330797697325918
1451	GO:0071560	0.0127228423752954	1.48962046939988	32.288644884842	45	249	cellular response to transforming growth factor beta stimulus	biological_process	1	0.574944802726583
1452	GO:0002687	0.0127282678430579	1.71853944082852	16.5981788966256	26	128	positive regulation of leukocyte migration	biological_process	1	0.781182962233788
1453	GO:0051282	0.0127282678430579	1.71853944082852	16.5981788966256	26	128	regulation of sequestering of calcium ion	biological_process	1	0.781182962233788
1454	GO:0031098	0.0127371872204535	1.42953865660966	40.8470808784146	55	315	stress-activated protein kinase signaling cascade	biological_process	1	0.51554963287213
1455	GO:0000052	0.0127952747941355	6.72114191146049	1.0373861810391	4	8	citrulline metabolic process	biological_process	1	2.74870636545126
1456	GO:0000733	0.0127952747941355	6.72114191146049	1.0373861810391	4	8	DNA strand renaturation	biological_process	1	2.74870636545126
1457	GO:0001781	0.0127952747941355	6.72114191146049	1.0373861810391	4	8	neutrophil apoptotic process	biological_process	1	2.74870636545126
1458	GO:0002420	0.0127952747941355	6.72114191146049	1.0373861810391	4	8	natural killer cell mediated cytotoxicity directed against tumor cell target	biological_process	1	2.74870636545126
1459	GO:0002476	0.0127952747941355	6.72114191146049	1.0373861810391	4	8	antigen processing and presentation of endogenous peptide antigen via MHC class Ib	biological_process	1	2.74870636545126
1460	GO:0002858	0.0127952747941355	6.72114191146049	1.0373861810391	4	8	regulation of natural killer cell mediated cytotoxicity directed against tumor cell target	biological_process	1	2.74870636545126
1461	GO:0002883	0.0127952747941355	6.72114191146049	1.0373861810391	4	8	regulation of hypersensitivity	biological_process	1	2.74870636545126
1462	GO:0010510	0.0127952747941355	6.72114191146049	1.0373861810391	4	8	regulation of acetyl-CoA biosynthetic process from pyruvate	biological_process	1	2.74870636545126
1463	GO:0010519	0.0127952747941355	6.72114191146049	1.0373861810391	4	8	negative regulation of phospholipase activity	biological_process	1	2.74870636545126
1464	GO:0018401	0.0127952747941355	6.72114191146049	1.0373861810391	4	8	peptidyl-proline hydroxylation to 4-hydroxy-L-proline	biological_process	1	2.74870636545126
1465	GO:0019682	0.0127952747941355	6.72114191146049	1.0373861810391	4	8	glyceraldehyde-3-phosphate metabolic process	biological_process	1	2.74870636545126
1466	GO:0033034	0.0127952747941355	6.72114191146049	1.0373861810391	4	8	positive regulation of myeloid cell apoptotic process	biological_process	1	2.74870636545126
1467	GO:0035926	0.0127952747941355	6.72114191146049	1.0373861810391	4	8	chemokine (C-C motif) ligand 2 secretion	biological_process	1	2.74870636545126
1468	GO:0038114	0.0127952747941355	6.72114191146049	1.0373861810391	4	8	interleukin-21-mediated signaling pathway	biological_process	1	2.74870636545126
1469	GO:0045916	0.0127952747941355	6.72114191146049	1.0373861810391	4	8	negative regulation of complement activation	biological_process	1	2.74870636545126
1470	GO:0051135	0.0127952747941355	6.72114191146049	1.0373861810391	4	8	positive regulation of NK T cell activation	biological_process	1	2.74870636545126
1471	GO:0052428	0.0127952747941355	6.72114191146049	1.0373861810391	4	8	modulation by host of symbiont molecular function	biological_process	1	2.74870636545126
1472	GO:0098756	0.0127952747941355	6.72114191146049	1.0373861810391	4	8	response to interleukin-21	biological_process	1	2.74870636545126
1473	GO:0098757	0.0127952747941355	6.72114191146049	1.0373861810391	4	8	cellular response to interleukin-21	biological_process	1	2.74870636545126
1474	GO:1901724	0.0127952747941355	6.72114191146049	1.0373861810391	4	8	positive regulation of cell proliferation involved in kidney development	biological_process	1	2.74870636545126
1475	GO:1903748	0.0127952747941355	6.72114191146049	1.0373861810391	4	8	negative regulation of establishment of protein localization to mitochondrion	biological_process	1	2.74870636545126
1476	GO:2000427	0.0127952747941355	6.72114191146049	1.0373861810391	4	8	positive regulation of apoptotic cell clearance	biological_process	1	2.74870636545126
1477	GO:2000586	0.0127952747941355	6.72114191146049	1.0373861810391	4	8	regulation of platelet-derived growth factor receptor-beta signaling pathway	biological_process	1	2.74870636545126
1478	GO:2000969	0.0127952747941355	6.72114191146049	1.0373861810391	4	8	positive regulation of AMPA receptor activity	biological_process	1	2.74870636545126
1479	GO:0045596	0.0128678031075653	1.26902706970695	97.9033208355651	119	755	negative regulation of cell differentiation	biological_process	1	0.343722843738084
1480	GO:1905477	0.01290077819147	1.73743180214447	15.8201392608463	25	122	positive regulation of protein localization to membrane	biological_process	1	0.796956350130285
1481	GO:0042133	0.0129262616742733	1.64498985014944	19.8400107123728	30	153	neurotransmitter metabolic process	biological_process	1	0.71807868232876
1482	GO:0034637	0.0129903547949542	1.91046018864876	11.1519014461703	19	86	cellular carbohydrate biosynthetic process	biological_process	1	0.933920194236939
1483	GO:0048013	0.0129903547949542	1.91046018864876	11.1519014461703	19	86	ephrin receptor signaling pathway	biological_process	1	0.933920194236939
1484	GO:0061028	0.0131099674785982	2.46762102351314	5.31660417782539	11	41	establishment of endothelial barrier	biological_process	1	1.30312084283388
1485	GO:0002921	0.0131320303767103	4.80191579943236	1.55607927155865	5	12	negative regulation of humoral immune response	biological_process	1	2.2636101064408
1486	GO:0006069	0.0131320303767103	4.80191579943236	1.55607927155865	5	12	ethanol oxidation	biological_process	1	2.2636101064408
1487	GO:0006554	0.0131320303767103	4.80191579943236	1.55607927155865	5	12	lysine catabolic process	biological_process	1	2.2636101064408
1488	GO:0006568	0.0131320303767103	4.80191579943236	1.55607927155865	5	12	tryptophan metabolic process	biological_process	1	2.2636101064408
1489	GO:0032429	0.0131320303767103	4.80191579943236	1.55607927155865	5	12	regulation of phospholipase A2 activity	biological_process	1	2.2636101064408
1490	GO:0051196	0.0131320303767103	4.80191579943236	1.55607927155865	5	12	regulation of coenzyme metabolic process	biological_process	1	2.2636101064408
1491	GO:0070202	0.0131320303767103	4.80191579943236	1.55607927155865	5	12	regulation of establishment of protein localization to chromosome	biological_process	1	2.2636101064408
1492	GO:0070486	0.0131320303767103	4.80191579943236	1.55607927155865	5	12	leukocyte aggregation	biological_process	1	2.2636101064408
1493	GO:1903894	0.0131320303767103	4.80191579943236	1.55607927155865	5	12	regulation of IRE1-mediated unfolded protein response	biological_process	1	2.2636101064408
1494	GO:1904424	0.0131320303767103	4.80191579943236	1.55607927155865	5	12	regulation of GTP binding	biological_process	1	2.2636101064408
1495	GO:1904816	0.0131320303767103	4.80191579943236	1.55607927155865	5	12	positive regulation of protein localization to chromosome, telomeric region	biological_process	1	2.2636101064408
1496	GO:1990173	0.0131320303767103	4.80191579943236	1.55607927155865	5	12	protein localization to nucleoplasm	biological_process	1	2.2636101064408
1497	GO:0035710	0.0131323491159024	1.87155814706835	11.9299410819497	20	92	CD4-positive, alpha-beta T cell activation	biological_process	1	0.904239871739869
1498	GO:0033559	0.0131424620530884	1.78178175299339	14.2640599892876	23	110	unsaturated fatty acid metabolic process	biological_process	1	0.833320634751605
1499	GO:0042278	0.0131711709645982	2.10424459684123	8.16941617568291	15	63	purine nucleoside metabolic process	biological_process	1	1.07330241287157
1500	GO:0060191	0.0131975447089423	1.83772727272727	12.707980717729	21	98	regulation of lipase activity	biological_process	1	0.877922679859673
1501	GO:0071236	0.0132247305805395	1.65735715095516	19.0619710765935	29	147	cellular response to antibiotic	biological_process	1	0.72888452856425
1502	GO:0046328	0.0133381662350479	1.57436434758312	23.9895554365292	35	185	regulation of JNK cascade	biological_process	1	0.654769455472582
1503	GO:0008286	0.0135106806280901	1.67083196195393	18.2839314408141	28	141	insulin receptor signaling pathway	biological_process	1	0.740566646716879
1504	GO:0050709	0.0135106806280901	1.67083196195393	18.2839314408141	28	141	negative regulation of protein secretion	biological_process	1	0.740566646716879
1505	GO:0001779	0.0135765320585751	3.36267605633803	2.72313872522764	7	21	natural killer cell differentiation	biological_process	1	1.74960980341843
1506	GO:0002029	0.0135765320585751	3.36267605633803	2.72313872522764	7	21	desensitization of G protein-coupled receptor signaling pathway	biological_process	1	1.74960980341843
1507	GO:0022401	0.0135765320585751	3.36267605633803	2.72313872522764	7	21	negative adaptation of signaling pathway	biological_process	1	1.74960980341843
1508	GO:0039531	0.0135765320585751	3.36267605633803	2.72313872522764	7	21	regulation of viral-induced cytoplasmic pattern recognition receptor signaling pathway	biological_process	1	1.74960980341843
1509	GO:0048245	0.0135765320585751	3.36267605633803	2.72313872522764	7	21	eosinophil chemotaxis	biological_process	1	1.74960980341843
1510	GO:0051383	0.0135765320585751	3.36267605633803	2.72313872522764	7	21	kinetochore organization	biological_process	1	1.74960980341843
1511	GO:0010573	0.0137745294367963	2.58797817694541	4.66823781467595	10	36	vascular endothelial growth factor production	biological_process	1	1.37182545189558
1512	GO:0030224	0.0137745294367963	2.58797817694541	4.66823781467595	10	36	monocyte differentiation	biological_process	1	1.37182545189558
1513	GO:0045841	0.0137745294367963	2.58797817694541	4.66823781467595	10	36	negative regulation of mitotic metaphase/anaphase transition	biological_process	1	1.37182545189558
1514	GO:0046627	0.0137745294367963	2.58797817694541	4.66823781467595	10	36	negative regulation of insulin receptor signaling pathway	biological_process	1	1.37182545189558
1515	GO:1903131	0.0137745294367963	2.58797817694541	4.66823781467595	10	36	mononuclear cell differentiation	biological_process	1	1.37182545189558
1516	GO:1903322	0.0137804425636747	1.68556808688388	17.5058918050348	27	135	positive regulation of protein modification by small protein conjugation or removal	biological_process	1	0.753234904762507
1517	GO:0051271	0.0141855047818993	1.37772698000436	49.7945366898768	65	384	negative regulation of cellular component movement	biological_process	1	0.462290021845797
1518	GO:0006482	0.0142018625138568	2.75220488466757	4.01987145152651	9	31	protein demethylation	biological_process	1	1.46058787377958
1519	GO:0008214	0.0142018625138568	2.75220488466757	4.01987145152651	9	31	protein dealkylation	biological_process	1	1.46058787377958
1520	GO:0010543	0.0142018625138568	2.75220488466757	4.01987145152651	9	31	regulation of platelet activation	biological_process	1	1.46058787377958
1521	GO:0034694	0.0142018625138568	2.75220488466757	4.01987145152651	9	31	response to prostaglandin	biological_process	1	1.46058787377958
1522	GO:0048710	0.0142018625138568	2.75220488466757	4.01987145152651	9	31	regulation of astrocyte differentiation	biological_process	1	1.46058787377958
1523	GO:0060292	0.0142018625138568	2.75220488466757	4.01987145152651	9	31	long-term synaptic depression	biological_process	1	1.46058787377958
1524	GO:0050926	0.0142229813619162	2.98954735921168	3.37150508837708	8	26	regulation of positive chemotaxis	biological_process	1	1.57992706567606
1525	GO:0097066	0.0142229813619162	2.98954735921168	3.37150508837708	8	26	response to thyroid hormone	biological_process	1	1.57992706567606
1526	GO:0071103	0.0143850456942813	1.38782849394597	47.2010712372791	62	364	DNA conformation change	biological_process	1	0.472829292540382
1527	GO:0070507	0.0144386899795538	1.56384094857974	24.1192287091591	35	186	regulation of microtubule cytoskeleton organization	biological_process	1	0.645093789906337
1528	GO:0031398	0.0144460169840766	1.73937852423056	15.1717728976968	24	117	positive regulation of protein ubiquitination	biological_process	1	0.798571926667078
1529	GO:0055081	0.0144682194302734	2.14214223665823	7.52104981253348	14	58	anion homeostasis	biological_process	1	1.09905427715101
1530	GO:0048708	0.0144699238673821	1.92449913798228	10.5035350830209	18	81	astrocyte differentiation	biological_process	1	0.944483024939886
1531	GO:0006163	0.0145305578236258	1.35283099191145	56.0188537761114	72	432	purine nucleotide metabolic process	biological_process	1	0.435981615839839
1532	GO:0072676	0.0146003467557381	1.76142524073091	14.3937332619175	23	111	lymphocyte migration	biological_process	1	0.816743244565744
1533	GO:0030574	0.0146380284641676	2.30763209393346	6.09464381360471	12	47	collagen catabolic process	biological_process	1	1.20641323327009
1534	GO:0043303	0.0146380284641676	2.30763209393346	6.09464381360471	12	47	mast cell degranulation	biological_process	1	1.20641323327009
1535	GO:0045058	0.0146380284641676	2.30763209393346	6.09464381360471	12	47	T cell selection	biological_process	1	1.20641323327009
1536	GO:0007589	0.0147479300005591	1.84580625652553	12.0596143545795	20	93	body fluid secretion	biological_process	1	0.884251129679943
1537	GO:0008277	0.0148059041267584	1.65607290269133	18.413604713444	28	142	regulation of G protein-coupled receptor signaling pathway	biological_process	1	0.727766183728668
1538	GO:0072006	0.0148059041267584	1.65607290269133	18.413604713444	28	142	nephron development	biological_process	1	0.727766183728668
1539	GO:1902904	0.0148059041267584	1.65607290269133	18.413604713444	28	142	negative regulation of supramolecular fiber organization	biological_process	1	0.727766183728668
1540	GO:0071214	0.0148899066508416	1.40578105894994	42.9218532404928	57	331	cellular response to abiotic stimulus	biological_process	1	0.491371921748402
1541	GO:0104004	0.0148899066508416	1.40578105894994	42.9218532404928	57	331	cellular response to environmental stimulus	biological_process	1	0.491371921748402
1542	GO:0051224	0.0151085720731066	1.54712174017546	25.0269416175683	36	193	negative regulation of protein transport	biological_process	1	0.629586724283442
1543	GO:0048247	0.0151966468573387	2.06117359662069	8.2990894483128	15	64	lymphocyte chemotaxis	biological_process	1	1.04346601697658
1544	GO:0051651	0.0152578379673589	1.50821564574295	28.3984467059454	40	219	maintenance of location in cell	biological_process	1	0.592842720915228
1545	GO:0050671	0.0154355173927391	1.68528183716075	16.8575254418854	26	130	positive regulation of lymphocyte proliferation	biological_process	1	0.752989879877801
1546	GO:0048167	0.0156115460949654	1.55345601535272	24.248901981789	35	187	regulation of synaptic plasticity	biological_process	1	0.635481393483662
1547	GO:1905475	0.0156115460949654	1.55345601535272	24.248901981789	35	187	regulation of protein localization to membrane	biological_process	1	0.635481393483662
1548	GO:0014066	0.015717114558167	1.70212138075243	16.0794858061061	25	124	regulation of phosphatidylinositol 3-kinase signaling	biological_process	1	0.767333921374979
1549	GO:0006509	0.0157334475318627	2.38787310935618	5.44627745045528	11	42	membrane protein ectodomain proteolysis	biological_process	1	1.25572617438895
1550	GO:0042181	0.0157334475318627	2.38787310935618	5.44627745045528	11	42	ketone biosynthetic process	biological_process	1	1.25572617438895
1551	GO:0097028	0.0157334475318627	2.38787310935618	5.44627745045528	11	42	dendritic cell differentiation	biological_process	1	1.25572617438895
1552	GO:0002709	0.0157357990598651	1.995225995226	9.07712908409213	16	70	regulation of T cell mediated immunity	biological_process	1	0.996552166861676
1553	GO:0007004	0.0157357990598651	1.995225995226	9.07712908409213	16	70	telomere maintenance via telomerase	biological_process	1	0.996552166861676
1554	GO:0019882	0.0157925014302349	1.49585282761753	29.3061596143546	41	226	antigen processing and presentation	biological_process	1	0.580968239857238
1555	GO:1903307	0.0158431610836324	2.18767649501661	6.87268344938404	13	53	positive regulation of regulated secretory pathway	biological_process	1	1.12939941384262
1556	GO:0022414	0.0161953280311771	1.18570111915734	188.804284949116	216	1456	reproductive process	biological_process	1	0.245740394158207
1557	GO:0042136	0.0163532521635856	1.76477302050458	13.7453668987681	22	106	neurotransmitter biosynthetic process	biological_process	1	0.81948264057855
1558	GO:0002418	0.0163642232240376	3.66753246753247	2.20444563470809	6	17	immune response to tumor cell	biological_process	1	1.87480973768892
1559	GO:0006586	0.0163642232240376	3.66753246753247	2.20444563470809	6	17	indolalkylamine metabolic process	biological_process	1	1.87480973768892
1560	GO:0006740	0.0163642232240376	3.66753246753247	2.20444563470809	6	17	NADPH regeneration	biological_process	1	1.87480973768892
1561	GO:0010715	0.0163642232240376	3.66753246753247	2.20444563470809	6	17	regulation of extracellular matrix disassembly	biological_process	1	1.87480973768892
1562	GO:0032740	0.0163642232240376	3.66753246753247	2.20444563470809	6	17	positive regulation of interleukin-17 production	biological_process	1	1.87480973768892
1563	GO:0071850	0.0163642232240376	3.66753246753247	2.20444563470809	6	17	mitotic cell cycle arrest	biological_process	1	1.87480973768892
1564	GO:0098884	0.0163642232240376	3.66753246753247	2.20444563470809	6	17	postsynaptic neurotransmitter receptor internalization	biological_process	1	1.87480973768892
1565	GO:0140239	0.0163642232240376	3.66753246753247	2.20444563470809	6	17	postsynaptic endocytosis	biological_process	1	1.87480973768892
1566	GO:0007346	0.0163794008933721	1.27639438804551	85.0656668452062	104	656	regulation of mitotic cell cycle	biological_process	1	0.352074170611162
1567	GO:0034284	0.0163828338864377	1.51725610649398	26.8423674343867	38	207	response to monosaccharide	biological_process	1	0.601464627037421
1568	GO:1903321	0.0164839746431034	1.85485525347235	11.4112479914301	19	88	negative regulation of protein modification by small protein conjugation or removal	biological_process	1	0.891306608277122
1569	GO:0034605	0.0165831781806599	1.65471633629528	17.7652383502946	27	137	cellular response to heat	biological_process	1	0.726583920781398
1570	GO:0006091	0.0166427840987607	1.3057016968861	69.7642206748795	87	538	generation of precursor metabolites and energy	biological_process	1	0.384825333653218
1571	GO:0016042	0.0166903749861469	1.39541951739866	43.1811997857525	57	333	lipid catabolic process	biological_process	1	0.480698917526005
1572	GO:0032147	0.0166903749861469	1.39541951739866	43.1811997857525	57	333	activation of protein kinase activity	biological_process	1	0.480698917526005
1573	GO:0030212	0.016737652140386	2.49197351644469	4.79791108730584	10	37	hyaluronan metabolic process	biological_process	1	1.31728873614003
1574	GO:0033280	0.016737652140386	2.49197351644469	4.79791108730584	10	37	response to vitamin D	biological_process	1	1.31728873614003
1575	GO:1902100	0.016737652140386	2.49197351644469	4.79791108730584	10	37	negative regulation of metaphase/anaphase transition of cell cycle	biological_process	1	1.31728873614003
1576	GO:0031102	0.0167680389291455	2.09440982320085	7.65072308516336	14	59	neuron projection regeneration	biological_process	1	1.06654376893987
1577	GO:0000117	0.0168091124197508	Inf	0.259346545259775	2	2	regulation of transcription involved in G2/M transition of mitotic cell cycle	biological_process	1	Inf
1578	GO:0002032	0.0168091124197508	Inf	0.259346545259775	2	2	desensitization of G protein-coupled receptor signaling pathway by arrestin	biological_process	1	Inf
1579	GO:0002384	0.0168091124197508	Inf	0.259346545259775	2	2	hepatic immune response	biological_process	1	Inf
1580	GO:0002835	0.0168091124197508	Inf	0.259346545259775	2	2	negative regulation of response to tumor cell	biological_process	1	Inf
1581	GO:0002838	0.0168091124197508	Inf	0.259346545259775	2	2	negative regulation of immune response to tumor cell	biological_process	1	Inf
1582	GO:0002856	0.0168091124197508	Inf	0.259346545259775	2	2	negative regulation of natural killer cell mediated immune response to tumor cell	biological_process	1	Inf
1583	GO:0002859	0.0168091124197508	Inf	0.259346545259775	2	2	negative regulation of natural killer cell mediated cytotoxicity directed against tumor cell target	biological_process	1	Inf
1584	GO:0006196	0.0168091124197508	Inf	0.259346545259775	2	2	AMP catabolic process	biological_process	1	Inf
1585	GO:0006227	0.0168091124197508	Inf	0.259346545259775	2	2	dUDP biosynthetic process	biological_process	1	Inf
1586	GO:0006233	0.0168091124197508	Inf	0.259346545259775	2	2	dTDP biosynthetic process	biological_process	1	Inf
1587	GO:0006549	0.0168091124197508	Inf	0.259346545259775	2	2	isoleucine metabolic process	biological_process	1	Inf
1588	GO:0006550	0.0168091124197508	Inf	0.259346545259775	2	2	isoleucine catabolic process	biological_process	1	Inf
1589	GO:0006714	0.0168091124197508	Inf	0.259346545259775	2	2	sesquiterpenoid metabolic process	biological_process	1	Inf
1590	GO:0009082	0.0168091124197508	Inf	0.259346545259775	2	2	branched-chain amino acid biosynthetic process	biological_process	1	Inf
1591	GO:0009098	0.0168091124197508	Inf	0.259346545259775	2	2	leucine biosynthetic process	biological_process	1	Inf
1592	GO:0009099	0.0168091124197508	Inf	0.259346545259775	2	2	valine biosynthetic process	biological_process	1	Inf
1593	GO:0009115	0.0168091124197508	Inf	0.259346545259775	2	2	xanthine catabolic process	biological_process	1	Inf
1594	GO:0009139	0.0168091124197508	Inf	0.259346545259775	2	2	pyrimidine nucleoside diphosphate biosynthetic process	biological_process	1	Inf
1595	GO:0009159	0.0168091124197508	Inf	0.259346545259775	2	2	deoxyribonucleoside monophosphate catabolic process	biological_process	1	Inf
1596	GO:0009196	0.0168091124197508	Inf	0.259346545259775	2	2	pyrimidine deoxyribonucleoside diphosphate metabolic process	biological_process	1	Inf
1597	GO:0009197	0.0168091124197508	Inf	0.259346545259775	2	2	pyrimidine deoxyribonucleoside diphosphate biosynthetic process	biological_process	1	Inf
1598	GO:0009439	0.0168091124197508	Inf	0.259346545259775	2	2	cyanate metabolic process	biological_process	1	Inf
1599	GO:0009440	0.0168091124197508	Inf	0.259346545259775	2	2	cyanate catabolic process	biological_process	1	Inf
1600	GO:0010877	0.0168091124197508	Inf	0.259346545259775	2	2	lipid transport involved in lipid storage	biological_process	1	Inf
1601	GO:0015862	0.0168091124197508	Inf	0.259346545259775	2	2	uridine transport	biological_process	1	Inf
1602	GO:0016107	0.0168091124197508	Inf	0.259346545259775	2	2	sesquiterpenoid catabolic process	biological_process	1	Inf
1603	GO:0016487	0.0168091124197508	Inf	0.259346545259775	2	2	farnesol metabolic process	biological_process	1	Inf
1604	GO:0016488	0.0168091124197508	Inf	0.259346545259775	2	2	farnesol catabolic process	biological_process	1	Inf
1605	GO:0019285	0.0168091124197508	Inf	0.259346545259775	2	2	glycine betaine biosynthetic process from choline	biological_process	1	Inf
1606	GO:0031455	0.0168091124197508	Inf	0.259346545259775	2	2	glycine betaine metabolic process	biological_process	1	Inf
1607	GO:0031456	0.0168091124197508	Inf	0.259346545259775	2	2	glycine betaine biosynthetic process	biological_process	1	Inf
1608	GO:0032639	0.0168091124197508	Inf	0.259346545259775	2	2	TRAIL production	biological_process	1	Inf
1609	GO:0032679	0.0168091124197508	Inf	0.259346545259775	2	2	regulation of TRAIL production	biological_process	1	Inf
1610	GO:0032759	0.0168091124197508	Inf	0.259346545259775	2	2	positive regulation of TRAIL production	biological_process	1	Inf
1611	GO:0032912	0.0168091124197508	Inf	0.259346545259775	2	2	negative regulation of transforming growth factor beta2 production	biological_process	1	Inf
1612	GO:0033037	0.0168091124197508	Inf	0.259346545259775	2	2	polysaccharide localization	biological_process	1	Inf
1613	GO:0033306	0.0168091124197508	Inf	0.259346545259775	2	2	phytol metabolic process	biological_process	1	Inf
1614	GO:0033341	0.0168091124197508	Inf	0.259346545259775	2	2	regulation of collagen binding	biological_process	1	Inf
1615	GO:0034275	0.0168091124197508	Inf	0.259346545259775	2	2	kynurenic acid metabolic process	biological_process	1	Inf
1616	GO:0034276	0.0168091124197508	Inf	0.259346545259775	2	2	kynurenic acid biosynthetic process	biological_process	1	Inf
1617	GO:0034395	0.0168091124197508	Inf	0.259346545259775	2	2	regulation of transcription from RNA polymerase II promoter in response to iron	biological_process	1	Inf
1618	GO:0042823	0.0168091124197508	Inf	0.259346545259775	2	2	pyridoxal phosphate biosynthetic process	biological_process	1	Inf
1619	GO:0044501	0.0168091124197508	Inf	0.259346545259775	2	2	modulation of signal transduction in other organism	biological_process	1	Inf
1620	GO:0045004	0.0168091124197508	Inf	0.259346545259775	2	2	DNA replication proofreading	biological_process	1	Inf
1621	GO:0045041	0.0168091124197508	Inf	0.259346545259775	2	2	protein import into mitochondrial intermembrane space	biological_process	1	Inf
1622	GO:0046072	0.0168091124197508	Inf	0.259346545259775	2	2	dTDP metabolic process	biological_process	1	Inf
1623	GO:0046077	0.0168091124197508	Inf	0.259346545259775	2	2	dUDP metabolic process	biological_process	1	Inf
1624	GO:0048687	0.0168091124197508	Inf	0.259346545259775	2	2	positive regulation of sprouting of injured axon	biological_process	1	Inf
1625	GO:0048691	0.0168091124197508	Inf	0.259346545259775	2	2	positive regulation of axon extension involved in regeneration	biological_process	1	Inf
1626	GO:0050902	0.0168091124197508	Inf	0.259346545259775	2	2	leukocyte adhesive activation	biological_process	1	Inf
1627	GO:0051040	0.0168091124197508	Inf	0.259346545259775	2	2	regulation of calcium-independent cell-cell adhesion	biological_process	1	Inf
1628	GO:0051958	0.0168091124197508	Inf	0.259346545259775	2	2	methotrexate transport	biological_process	1	Inf
1629	GO:0052027	0.0168091124197508	Inf	0.259346545259775	2	2	modulation by symbiont of host signal transduction pathway	biological_process	1	Inf
1630	GO:0060279	0.0168091124197508	Inf	0.259346545259775	2	2	positive regulation of ovulation	biological_process	1	Inf
1631	GO:0061885	0.0168091124197508	Inf	0.259346545259775	2	2	positive regulation of mini excitatory postsynaptic potential	biological_process	1	Inf
1632	GO:0071283	0.0168091124197508	Inf	0.259346545259775	2	2	cellular response to iron(III) ion	biological_process	1	Inf
1633	GO:0098907	0.0168091124197508	Inf	0.259346545259775	2	2	regulation of SA node cell action potential	biological_process	1	Inf
1634	GO:0150104	0.0168091124197508	Inf	0.259346545259775	2	2	transport across blood-brain barrier	biological_process	1	Inf
1635	GO:1900450	0.0168091124197508	Inf	0.259346545259775	2	2	negative regulation of glutamate receptor signaling pathway	biological_process	1	Inf
1636	GO:1901492	0.0168091124197508	Inf	0.259346545259775	2	2	positive regulation of lymphangiogenesis	biological_process	1	Inf
1637	GO:1901740	0.0168091124197508	Inf	0.259346545259775	2	2	negative regulation of myoblast fusion	biological_process	1	Inf
1638	GO:1902359	0.0168091124197508	Inf	0.259346545259775	2	2	Notch signaling pathway involved in somitogenesis	biological_process	1	Inf
1639	GO:1902366	0.0168091124197508	Inf	0.259346545259775	2	2	regulation of Notch signaling pathway involved in somitogenesis	biological_process	1	Inf
1640	GO:1902367	0.0168091124197508	Inf	0.259346545259775	2	2	negative regulation of Notch signaling pathway involved in somitogenesis	biological_process	1	Inf
1641	GO:1902524	0.0168091124197508	Inf	0.259346545259775	2	2	positive regulation of protein K48-linked ubiquitination	biological_process	1	Inf
1642	GO:1903173	0.0168091124197508	Inf	0.259346545259775	2	2	fatty alcohol metabolic process	biological_process	1	Inf
1643	GO:1904106	0.0168091124197508	Inf	0.259346545259775	2	2	protein localization to microvillus	biological_process	1	Inf
1644	GO:1905397	0.0168091124197508	Inf	0.259346545259775	2	2	activated CD8-positive, alpha-beta T cell apoptotic process	biological_process	1	Inf
1645	GO:1905402	0.0168091124197508	Inf	0.259346545259775	2	2	regulation of activated CD8-positive, alpha-beta T cell apoptotic process	biological_process	1	Inf
1646	GO:1905775	0.0168091124197508	Inf	0.259346545259775	2	2	negative regulation of DNA helicase activity	biological_process	1	Inf
1647	GO:1990379	0.0168091124197508	Inf	0.259346545259775	2	2	lipid transport across blood-brain barrier	biological_process	1	Inf
1648	GO:2000627	0.0168091124197508	Inf	0.259346545259775	2	2	positive regulation of miRNA catabolic process	biological_process	1	Inf
1649	GO:0007254	0.0169869009513101	1.50386469953221	27.7500803427959	39	214	JNK cascade	biological_process	1	0.588674775729341
1650	GO:0060537	0.0171401346580842	1.35223119422014	52.9066952329941	68	408	muscle tissue development	biological_process	1	0.435341833750242
1651	GO:0006090	0.0172332371625712	1.61596506260538	19.4509908944831	29	150	pyruvate metabolic process	biological_process	1	0.692396007154789
1652	GO:0002279	0.0172761719308452	2.24339283243393	6.2243170862346	12	48	mast cell activation involved in immune response	biological_process	1	1.16568226767419
1653	GO:0051653	0.0172761719308452	2.24339283243393	6.2243170862346	12	48	spindle localization	biological_process	1	1.16568226767419
1654	GO:0090199	0.0172761719308452	2.24339283243393	6.2243170862346	12	48	regulation of release of cytochrome c from mitochondria	biological_process	1	1.16568226767419
1655	GO:0006805	0.017297488418376	1.6849958263773	16.2091590787359	25	125	xenobiotic metabolic process	biological_process	1	0.752745017951801
1656	GO:0061138	0.0174292155655141	1.54959295281876	23.6005356186395	34	182	morphogenesis of a branching epithelium	biological_process	1	0.631889298033834
1657	GO:0006940	0.0174539976104218	2.01982543640898	8.42876272094269	15	65	regulation of smooth muscle contraction	biological_process	1	1.0142306133189
1658	GO:0032970	0.0175181489929077	1.36032368447334	50.3132297803964	65	388	regulation of actin filament-based process	biological_process	1	0.443949976786035
1659	GO:0045907	0.0175412594463069	2.63238157040883	4.1495447241564	9	32	positive regulation of vasoconstriction	biological_process	1	1.39636862654929
1660	GO:0045987	0.0175412594463069	2.63238157040883	4.1495447241564	9	32	positive regulation of smooth muscle contraction	biological_process	1	1.39636862654929
1661	GO:0070570	0.0175412594463069	2.63238157040883	4.1495447241564	9	32	regulation of neuron projection regeneration	biological_process	1	1.39636862654929
1662	GO:2000778	0.0175412594463069	2.63238157040883	4.1495447241564	9	32	positive regulation of interleukin-6 secretion	biological_process	1	1.39636862654929
1663	GO:0000003	0.0175545701116393	1.18260298487859	189.193304767006	216	1459	reproduction	biological_process	1	0.241965823568227
1664	GO:0002460	0.0176465726393163	1.37413700564972	46.8120514193894	61	361	adaptive immune response based on somatic recombination of immune receptors built from immunoglobulin superfamily domains	biological_process	1	0.458525852422077
1665	GO:1904064	0.0176938323251488	1.62731818378316	18.6729512587038	28	144	positive regulation of cation transmembrane transport	biological_process	1	0.702496363662982
1666	GO:0045931	0.0176991048107543	1.58370419677951	21.1367434386717	31	163	positive regulation of mitotic cell cycle	biological_process	1	0.663302894955908
1667	GO:0023058	0.0177308306203949	3.13830433581883	2.85281199785753	7	22	adaptation of signaling pathway	biological_process	1	1.64998526386971
1668	GO:0032069	0.0177308306203949	3.13830433581883	2.85281199785753	7	22	regulation of nuclease activity	biological_process	1	1.64998526386971
1669	GO:0032727	0.0177308306203949	3.13830433581883	2.85281199785753	7	22	positive regulation of interferon-alpha production	biological_process	1	1.64998526386971
1670	GO:0042094	0.0177308306203949	3.13830433581883	2.85281199785753	7	22	interleukin-2 biosynthetic process	biological_process	1	1.64998526386971
1671	GO:0060487	0.0177308306203949	3.13830433581883	2.85281199785753	7	22	lung epithelial cell differentiation	biological_process	1	1.64998526386971
1672	GO:0060547	0.0177308306203949	3.13830433581883	2.85281199785753	7	22	negative regulation of necrotic cell death	biological_process	1	1.64998526386971
1673	GO:0071379	0.0177308306203949	3.13830433581883	2.85281199785753	7	22	cellular response to prostaglandin stimulus	biological_process	1	1.64998526386971
1674	GO:0140112	0.0177308306203949	3.13830433581883	2.85281199785753	7	22	extracellular vesicle biogenesis	biological_process	1	1.64998526386971
1675	GO:0006001	0.0177683536189624	10.0787841191067	0.648366363149438	3	5	fructose catabolic process	biological_process	1	3.33324970087412
1676	GO:0009092	0.0177683536189624	10.0787841191067	0.648366363149438	3	5	homoserine metabolic process	biological_process	1	3.33324970087412
1677	GO:0010041	0.0177683536189624	10.0787841191067	0.648366363149438	3	5	response to iron(III) ion	biological_process	1	3.33324970087412
1678	GO:0019049	0.0177683536189624	10.0787841191067	0.648366363149438	3	5	mitigation of host defenses by virus	biological_process	1	3.33324970087412
1679	GO:0019346	0.0177683536189624	10.0787841191067	0.648366363149438	3	5	transsulfuration	biological_process	1	3.33324970087412
1680	GO:0030682	0.0177683536189624	10.0787841191067	0.648366363149438	3	5	mitigation of host defenses by symbiont	biological_process	1	3.33324970087412
1681	GO:0042816	0.0177683536189624	10.0787841191067	0.648366363149438	3	5	vitamin B6 metabolic process	biological_process	1	3.33324970087412
1682	GO:0045345	0.0177683536189624	10.0787841191067	0.648366363149438	3	5	positive regulation of MHC class I biosynthetic process	biological_process	1	3.33324970087412
1683	GO:0045578	0.0177683536189624	10.0787841191067	0.648366363149438	3	5	negative regulation of B cell differentiation	biological_process	1	3.33324970087412
1684	GO:0046874	0.0177683536189624	10.0787841191067	0.648366363149438	3	5	quinolinate metabolic process	biological_process	1	3.33324970087412
1685	GO:0051725	0.0177683536189624	10.0787841191067	0.648366363149438	3	5	protein de-ADP-ribosylation	biological_process	1	3.33324970087412
1686	GO:0052173	0.0177683536189624	10.0787841191067	0.648366363149438	3	5	response to defenses of other organism	biological_process	1	3.33324970087412
1687	GO:0052200	0.0177683536189624	10.0787841191067	0.648366363149438	3	5	response to host defenses	biological_process	1	3.33324970087412
1688	GO:0060681	0.0177683536189624	10.0787841191067	0.648366363149438	3	5	branch elongation involved in ureteric bud branching	biological_process	1	3.33324970087412
1689	GO:0061302	0.0177683536189624	10.0787841191067	0.648366363149438	3	5	smooth muscle cell-matrix adhesion	biological_process	1	3.33324970087412
1690	GO:0061624	0.0177683536189624	10.0787841191067	0.648366363149438	3	5	fructose catabolic process to hydroxyacetone phosphate and glyceraldehyde-3-phosphate	biological_process	1	3.33324970087412
1691	GO:0070086	0.0177683536189624	10.0787841191067	0.648366363149438	3	5	ubiquitin-dependent endocytosis	biological_process	1	3.33324970087412
1692	GO:0071798	0.0177683536189624	10.0787841191067	0.648366363149438	3	5	response to prostaglandin D	biological_process	1	3.33324970087412
1693	GO:0071799	0.0177683536189624	10.0787841191067	0.648366363149438	3	5	cellular response to prostaglandin D stimulus	biological_process	1	3.33324970087412
1694	GO:0072719	0.0177683536189624	10.0787841191067	0.648366363149438	3	5	cellular response to cisplatin	biological_process	1	3.33324970087412
1695	GO:0075136	0.0177683536189624	10.0787841191067	0.648366363149438	3	5	response to host	biological_process	1	3.33324970087412
1696	GO:0086046	0.0177683536189624	10.0787841191067	0.648366363149438	3	5	membrane depolarization during SA node cell action potential	biological_process	1	3.33324970087412
1697	GO:0097350	0.0177683536189624	10.0787841191067	0.648366363149438	3	5	neutrophil clearance	biological_process	1	3.33324970087412
1698	GO:1905098	0.0177683536189624	10.0787841191067	0.648366363149438	3	5	negative regulation of guanyl-nucleotide exchange factor activity	biological_process	1	3.33324970087412
1699	GO:1990264	0.0177683536189624	10.0787841191067	0.648366363149438	3	5	peptidyl-tyrosine dephosphorylation involved in inactivation of protein kinase activity	biological_process	1	3.33324970087412
1700	GO:2000630	0.0177683536189624	10.0787841191067	0.648366363149438	3	5	positive regulation of miRNA metabolic process	biological_process	1	3.33324970087412
1701	GO:2000646	0.0177683536189624	10.0787841191067	0.648366363149438	3	5	positive regulation of receptor catabolic process	biological_process	1	3.33324970087412
1702	GO:0048640	0.0178994267410664	1.72206931702345	14.6530798071773	23	113	negative regulation of developmental growth	biological_process	1	0.784143215506692
1703	GO:0002825	0.0179677956487621	2.83202826793465	3.50117836100696	8	27	regulation of T-helper 1 type immune response	biological_process	1	1.501835665776
1704	GO:0032201	0.0179677956487621	2.83202826793465	3.50117836100696	8	27	telomere maintenance via semi-conservative replication	biological_process	1	1.501835665776
1705	GO:0046885	0.0179677956487621	2.83202826793465	3.50117836100696	8	27	regulation of hormone biosynthetic process	biological_process	1	1.501835665776
1706	GO:0048143	0.0179677956487621	2.83202826793465	3.50117836100696	8	27	astrocyte activation	biological_process	1	1.501835665776
1707	GO:0050820	0.0179677956487621	2.83202826793465	3.50117836100696	8	27	positive regulation of coagulation	biological_process	1	1.501835665776
1708	GO:0070199	0.0179677956487621	2.83202826793465	3.50117836100696	8	27	establishment of protein localization to chromosome	biological_process	1	1.501835665776
1709	GO:0072376	0.0179677956487621	2.83202826793465	3.50117836100696	8	27	protein activation cascade	biological_process	1	1.501835665776
1710	GO:0072378	0.0179677956487621	2.83202826793465	3.50117836100696	8	27	blood coagulation, fibrin clot formation	biological_process	1	1.501835665776
1711	GO:0071375	0.0181142237172673	1.39676907823235	41.6251205141939	55	321	cellular response to peptide hormone stimulus	biological_process	1	0.48209352595382
1712	GO:0009101	0.0181566247649117	1.37945380871879	45.1262988752009	59	348	glycoprotein biosynthetic process	biological_process	1	0.464097148573713
1713	GO:0031397	0.0182537726226314	1.90802135330006	9.98484199250134	17	77	negative regulation of protein ubiquitination	biological_process	1	0.932077317112667
1714	GO:0048678	0.0182537726226314	1.90802135330006	9.98484199250134	17	77	response to axon injury	biological_process	1	0.932077317112667
1715	GO:0090502	0.0182537726226314	1.90802135330006	9.98484199250134	17	77	RNA phosphodiester bond hydrolysis, endonucleolytic	biological_process	1	0.932077317112667
1716	GO:2000779	0.0182537726226314	1.90802135330006	9.98484199250134	17	77	regulation of double-strand break repair	biological_process	1	0.932077317112667
1717	GO:0009746	0.0182551979173794	1.51288387227985	26.1940010712373	37	202	response to hexose	biological_process	1	0.597301251721333
1718	GO:0050810	0.0184453552909483	1.79636262668333	12.3189608998393	20	95	regulation of steroid biosynthetic process	biological_process	1	0.845078612278271
1719	GO:0002720	0.0184586798698313	2.13418685681873	7.00235672201393	13	54	positive regulation of cytokine production involved in immune response	biological_process	1	1.09368649556444
1720	GO:0002763	0.0184586798698313	2.13418685681873	7.00235672201393	13	54	positive regulation of myeloid leukocyte differentiation	biological_process	1	1.09368649556444
1721	GO:0006636	0.0184586798698313	2.13418685681873	7.00235672201393	13	54	unsaturated fatty acid biosynthetic process	biological_process	1	1.09368649556444
1722	GO:0032655	0.0184586798698313	2.13418685681873	7.00235672201393	13	54	regulation of interleukin-12 production	biological_process	1	1.09368649556444
1723	GO:0035384	0.0184586798698313	2.13418685681873	7.00235672201393	13	54	thioester biosynthetic process	biological_process	1	1.09368649556444
1724	GO:0071616	0.0184586798698313	2.13418685681873	7.00235672201393	13	54	acyl-CoA biosynthetic process	biological_process	1	1.09368649556444
1725	GO:1904645	0.0184586798698313	2.13418685681873	7.00235672201393	13	54	response to amyloid-beta	biological_process	1	1.09368649556444
1726	GO:0072329	0.0185823223740598	1.65327923740497	17.1168719871452	26	132	monocarboxylic acid catabolic process	biological_process	1	0.72533041513028
1727	GO:0007051	0.0185980038161426	1.56378570865258	22.0444563470809	32	170	spindle organization	biological_process	1	0.645042828344927
1728	GO:0010038	0.0186148342948464	1.36948589447604	46.9417246920193	61	362	response to metal ion	biological_process	1	0.453634406551311
1729	GO:0042088	0.0187312854290494	2.31310943983403	5.57595072308516	11	43	T-helper 1 type immune response	biological_process	1	1.20983352562421
1730	GO:0045197	0.0187312854290494	2.31310943983403	5.57595072308516	11	43	establishment or maintenance of epithelial cell apical/basal polarity	biological_process	1	1.20983352562421
1731	GO:0046460	0.0187312854290494	2.31310943983403	5.57595072308516	11	43	neutral lipid biosynthetic process	biological_process	1	1.20983352562421
1732	GO:0046463	0.0187312854290494	2.31310943983403	5.57595072308516	11	43	acylglycerol biosynthetic process	biological_process	1	1.20983352562421
1733	GO:0007417	0.0187671324752184	1.21610256124308	130.580985538297	153	1007	central nervous system development	biological_process	1	0.282264905062112
1734	GO:0007005	0.0188693640883501	1.30128753951528	68.3378146759507	85	527	mitochondrion organization	biological_process	1	0.379939782960887
1735	GO:0001763	0.0189169519551474	1.51783018867925	25.415961435458	36	196	morphogenesis of a branching structure	biological_process	1	0.602010394406832
1736	GO:0071559	0.0189201916707281	1.44651875901876	33.0666845206213	45	255	response to transforming growth factor beta	biological_process	1	0.532585032820122
1737	GO:0051283	0.0190006947927899	1.66820939189077	16.3388323513658	25	126	negative regulation of sequestering of calcium ion	biological_process	1	0.738300385714654
1738	GO:0002829	0.0190967148292299	4.20141763245033	1.68575254418854	5	13	negative regulation of type 2 immune response	biological_process	1	2.07087620080137
1739	GO:0002864	0.0190967148292299	4.20141763245033	1.68575254418854	5	13	regulation of acute inflammatory response to antigenic stimulus	biological_process	1	2.07087620080137
1740	GO:0006553	0.0190967148292299	4.20141763245033	1.68575254418854	5	13	lysine metabolic process	biological_process	1	2.07087620080137
1741	GO:0010745	0.0190967148292299	4.20141763245033	1.68575254418854	5	13	negative regulation of macrophage derived foam cell differentiation	biological_process	1	2.07087620080137
1742	GO:0019511	0.0190967148292299	4.20141763245033	1.68575254418854	5	13	peptidyl-proline hydroxylation	biological_process	1	2.07087620080137
1743	GO:0030656	0.0190967148292299	4.20141763245033	1.68575254418854	5	13	regulation of vitamin metabolic process	biological_process	1	2.07087620080137
1744	GO:0048711	0.0190967148292299	4.20141763245033	1.68575254418854	5	13	positive regulation of astrocyte differentiation	biological_process	1	2.07087620080137
1745	GO:0050713	0.0190967148292299	4.20141763245033	1.68575254418854	5	13	negative regulation of interleukin-1 beta secretion	biological_process	1	2.07087620080137
1746	GO:1900025	0.0190967148292299	4.20141763245033	1.68575254418854	5	13	negative regulation of substrate adhesion-dependent cell spreading	biological_process	1	2.07087620080137
1747	GO:1900103	0.0190967148292299	4.20141763245033	1.68575254418854	5	13	positive regulation of endoplasmic reticulum unfolded protein response	biological_process	1	2.07087620080137
1748	GO:0019693	0.019242782375885	1.3369115678627	54.9814675950723	70	424	ribose phosphate metabolic process	biological_process	1	0.418904039234286
1749	GO:0007605	0.019296342333392	1.61330947457149	18.8026245313337	28	145	sensory perception of sound	biological_process	1	0.690023211341577
1750	GO:0045576	0.0193363076183308	2.0487527320677	7.78039635779325	14	60	mast cell activation	biological_process	1	1.03474587319924
1751	GO:0051893	0.0193363076183308	2.0487527320677	7.78039635779325	14	60	regulation of focal adhesion assembly	biological_process	1	1.03474587319924
1752	GO:0090109	0.0193363076183308	2.0487527320677	7.78039635779325	14	60	regulation of cell-substrate junction assembly	biological_process	1	1.03474587319924
1753	GO:0120193	0.0193363076183308	2.0487527320677	7.78039635779325	14	60	tight junction organization	biological_process	1	1.03474587319924
1754	GO:0150116	0.0193363076183308	2.0487527320677	7.78039635779325	14	60	regulation of cell-substrate junction organization	biological_process	1	1.03474587319924
1755	GO:0010508	0.0193939252952802	1.68471005423446	15.5607927155865	24	120	positive regulation of autophagy	biological_process	1	0.752500318818471
1756	GO:0045446	0.0197546632122186	1.70304007918687	14.7827530798072	23	114	endothelial cell differentiation	biological_process	1	0.768112387666921
1757	GO:0006275	0.0200741420627214	1.7235185203137	14.0047134440279	22	108	regulation of DNA replication	biological_process	1	0.785356801473484
1758	GO:0010939	0.0201465574819313	2.40282633169402	4.92758435993573	10	38	regulation of necrotic cell death	biological_process	1	1.26473237903039
1759	GO:0060416	0.0201465574819313	2.40282633169402	4.92758435993573	10	38	response to growth hormone	biological_process	1	1.26473237903039
1760	GO:1905898	0.0201465574819313	2.40282633169402	4.92758435993573	10	38	positive regulation of response to endoplasmic reticulum stress	biological_process	1	1.26473237903039
1761	GO:0061912	0.0202558886872705	2.18262596344788	6.35399035886449	12	49	selective autophagy	biological_process	1	1.12606491690058
1762	GO:2000045	0.0202943600189358	1.52874179583857	23.8598821638993	34	184	regulation of G1/S transition of mitotic cell cycle	biological_process	1	0.612344756391406
1763	GO:0042632	0.0205454205884071	1.77261667287753	12.4486341724692	20	96	cholesterol homeostasis	biological_process	1	0.825880588165615
1764	GO:0001503	0.0205897167908	1.34361906223621	51.6099625066952	66	398	ossification	biological_process	1	0.426124168680405
1765	GO:0071674	0.0206697487220219	1.80238299070024	11.6705945366899	19	90	mononuclear cell migration	biological_process	1	0.849905603867844
1766	GO:0002423	0.0206928710066112	5.37658254033926	1.16705945366899	4	9	natural killer cell mediated immune response to tumor cell	biological_process	1	2.42668945927138
1767	GO:0002480	0.0206928710066112	5.37658254033926	1.16705945366899	4	9	antigen processing and presentation of exogenous peptide antigen via MHC class I, TAP-independent	biological_process	1	2.42668945927138
1768	GO:0002524	0.0206928710066112	5.37658254033926	1.16705945366899	4	9	hypersensitivity	biological_process	1	2.42668945927138
1769	GO:0002855	0.0206928710066112	5.37658254033926	1.16705945366899	4	9	regulation of natural killer cell mediated immune response to tumor cell	biological_process	1	2.42668945927138
1770	GO:0010533	0.0206928710066112	5.37658254033926	1.16705945366899	4	9	regulation of activation of Janus kinase activity	biological_process	1	2.42668945927138
1771	GO:0035860	0.0206928710066112	5.37658254033926	1.16705945366899	4	9	glial cell-derived neurotrophic factor receptor signaling pathway	biological_process	1	2.42668945927138
1772	GO:0035907	0.0206928710066112	5.37658254033926	1.16705945366899	4	9	dorsal aorta development	biological_process	1	2.42668945927138
1773	GO:0048845	0.0206928710066112	5.37658254033926	1.16705945366899	4	9	venous blood vessel morphogenesis	biological_process	1	2.42668945927138
1774	GO:0050812	0.0206928710066112	5.37658254033926	1.16705945366899	4	9	regulation of acyl-CoA biosynthetic process	biological_process	1	2.42668945927138
1775	GO:0060556	0.0206928710066112	5.37658254033926	1.16705945366899	4	9	regulation of vitamin D biosynthetic process	biological_process	1	2.42668945927138
1776	GO:0060586	0.0206928710066112	5.37658254033926	1.16705945366899	4	9	multicellular organismal iron ion homeostasis	biological_process	1	2.42668945927138
1777	GO:0060677	0.0206928710066112	5.37658254033926	1.16705945366899	4	9	ureteric bud elongation	biological_process	1	2.42668945927138
1778	GO:0060700	0.0206928710066112	5.37658254033926	1.16705945366899	4	9	regulation of ribonuclease activity	biological_process	1	2.42668945927138
1779	GO:0070970	0.0206928710066112	5.37658254033926	1.16705945366899	4	9	interleukin-2 secretion	biological_process	1	2.42668945927138
1780	GO:0071635	0.0206928710066112	5.37658254033926	1.16705945366899	4	9	negative regulation of transforming growth factor beta production	biological_process	1	2.42668945927138
1781	GO:0086015	0.0206928710066112	5.37658254033926	1.16705945366899	4	9	SA node cell action potential	biological_process	1	2.42668945927138
1782	GO:0086018	0.0206928710066112	5.37658254033926	1.16705945366899	4	9	SA node cell to atrial cardiac muscle cell signaling	biological_process	1	2.42668945927138
1783	GO:0097494	0.0206928710066112	5.37658254033926	1.16705945366899	4	9	regulation of vesicle size	biological_process	1	2.42668945927138
1784	GO:1904869	0.0206928710066112	5.37658254033926	1.16705945366899	4	9	regulation of protein localization to Cajal body	biological_process	1	2.42668945927138
1785	GO:1904871	0.0206928710066112	5.37658254033926	1.16705945366899	4	9	positive regulation of protein localization to Cajal body	biological_process	1	2.42668945927138
1786	GO:2000501	0.0206928710066112	5.37658254033926	1.16705945366899	4	9	regulation of natural killer cell chemotaxis	biological_process	1	2.42668945927138
1787	GO:0000209	0.0208139713710479	1.39272005468504	40.1987145152651	53	310	protein polyubiquitination	biological_process	1	0.477905296484999
1788	GO:0043620	0.0208328108005513	1.6517521031785	16.4685056239957	25	127	regulation of DNA-templated transcription in response to stress	biological_process	1	0.723997181702177
1789	GO:0045834	0.0210111552342736	1.59953820110917	18.9322978039636	28	146	positive regulation of lipid metabolic process	biological_process	1	0.677655448153888
1790	GO:0055123	0.0210111552342736	1.59953820110917	18.9322978039636	28	146	digestive system development	biological_process	1	0.677655448153888
1791	GO:0045927	0.0210484689922434	1.42277890903321	35.0117836100696	47	270	positive regulation of growth	biological_process	1	0.508711493471692
1792	GO:1902905	0.0210612985188848	1.49457963268095	26.4533476164971	37	204	positive regulation of supramolecular fiber organization	biological_process	1	0.579739767282471
1793	GO:0010721	0.0210820195544751	1.36997534839261	44.6076057846813	58	344	negative regulation of cell development	biological_process	1	0.45414993327945
1794	GO:0050678	0.0210936268723842	1.35148430873622	49.0164970540975	63	378	regulation of epithelial cell proliferation	biological_process	1	0.434544761713628
1795	GO:0001704	0.0213092198953148	1.66723868753468	15.6904659882164	24	121	formation of primary germ layer	biological_process	1	0.737460660216369
1796	GO:0043618	0.0213092198953148	1.66723868753468	15.6904659882164	24	121	regulation of transcription from RNA polymerase II promoter in response to stress	biological_process	1	0.737460660216369
1797	GO:0051260	0.0213271081934453	1.3650247062508	45.5153186930905	59	351	protein homooligomerization	biological_process	1	0.448927063425668
1798	GO:0001541	0.0213865065963063	2.08324434424933	7.13202999464381	13	55	ovarian follicle development	biological_process	1	1.05883206336451
1799	GO:0006576	0.0213865065963063	2.08324434424933	7.13202999464381	13	55	cellular biogenic amine metabolic process	biological_process	1	1.05883206336451
1800	GO:0043030	0.0213865065963063	2.08324434424933	7.13202999464381	13	55	regulation of macrophage activation	biological_process	1	1.05883206336451
1801	GO:0001914	0.0214175734017337	2.52254353233831	4.27921799678629	9	33	regulation of T cell mediated cytotoxicity	biological_process	1	1.33487916659493
1802	GO:0002756	0.0214175734017337	2.52254353233831	4.27921799678629	9	33	MyD88-independent toll-like receptor signaling pathway	biological_process	1	1.33487916659493
1803	GO:0006471	0.0214175734017337	2.52254353233831	4.27921799678629	9	33	protein ADP-ribosylation	biological_process	1	1.33487916659493
1804	GO:0010039	0.0214175734017337	2.52254353233831	4.27921799678629	9	33	response to iron ion	biological_process	1	1.33487916659493
1805	GO:0036003	0.0214175734017337	2.52254353233831	4.27921799678629	9	33	positive regulation of transcription from RNA polymerase II promoter in response to stress	biological_process	1	1.33487916659493
1806	GO:0060603	0.0214175734017337	2.52254353233831	4.27921799678629	9	33	mammary gland duct morphogenesis	biological_process	1	1.33487916659493
1807	GO:0033865	0.0216157789755489	1.61048639297358	18.1542581681843	27	140	nucleoside bisphosphate metabolic process	biological_process	1	0.68749647141774
1808	GO:0033875	0.0216157789755489	1.61048639297358	18.1542581681843	27	140	ribonucleoside bisphosphate metabolic process	biological_process	1	0.68749647141774
1809	GO:0034032	0.0216157789755489	1.61048639297358	18.1542581681843	27	140	purine nucleoside bisphosphate metabolic process	biological_process	1	0.68749647141774
1810	GO:0035725	0.0216157789755489	1.61048639297358	18.1542581681843	27	140	sodium ion transmembrane transport	biological_process	1	0.68749647141774
1811	GO:0060048	0.0216157789755489	1.61048639297358	18.1542581681843	27	140	cardiac muscle contraction	biological_process	1	0.68749647141774
1812	GO:0035089	0.0219097634363051	3.36169772256729	2.33411890733798	6	18	establishment of apical/basal cell polarity	biological_process	1	1.74919000602591
1813	GO:0060192	0.0219097634363051	3.36169772256729	2.33411890733798	6	18	negative regulation of lipase activity	biological_process	1	1.74919000602591
1814	GO:0090330	0.0219097634363051	3.36169772256729	2.33411890733798	6	18	regulation of platelet aggregation	biological_process	1	1.74919000602591
1815	GO:0051056	0.0219775389885917	1.37016095525408	43.829566148902	57	338	regulation of small GTPase mediated signal transduction	biological_process	1	0.454345379103544
1816	GO:0009124	0.0221321572470573	2.24287690179806	5.70562399571505	11	44	nucleoside monophosphate biosynthetic process	biological_process	1	1.16535044162842
1817	GO:0090382	0.0221321572470573	2.24287690179806	5.70562399571505	11	44	phagosome maturation	biological_process	1	1.16535044162842
1818	GO:1904407	0.0221321572470573	2.24287690179806	5.70562399571505	11	44	positive regulation of nitric oxide metabolic process	biological_process	1	1.16535044162842
1819	GO:0001676	0.022165668416133	1.70360255470431	14.1343867166577	22	109	long-chain fatty acid metabolic process	biological_process	1	0.768588798452679
1820	GO:0032370	0.0221908921522146	2.00503849587639	7.91006963042314	14	61	positive regulation of lipid transport	biological_process	1	1.00362993607012
1821	GO:0090303	0.0221908921522146	2.00503849587639	7.91006963042314	14	61	positive regulation of wound healing	biological_process	1	1.00362993607012
1822	GO:0009135	0.022213702592145	1.62246191912163	17.3762185324049	26	134	purine nucleoside diphosphate metabolic process	biological_process	1	0.69818461706009
1823	GO:0009179	0.022213702592145	1.62246191912163	17.3762185324049	26	134	purine ribonucleoside diphosphate metabolic process	biological_process	1	0.69818461706009
1824	GO:0009065	0.0223689517626889	2.69026108578533	3.63085163363685	8	28	glutamine family amino acid catabolic process	biological_process	1	1.42774619095649
1825	GO:0018146	0.0223689517626889	2.69026108578533	3.63085163363685	8	28	keratan sulfate biosynthetic process	biological_process	1	1.42774619095649
1826	GO:0033598	0.0223689517626889	2.69026108578533	3.63085163363685	8	28	mammary gland epithelial cell proliferation	biological_process	1	1.42774619095649
1827	GO:0045577	0.0223689517626889	2.69026108578533	3.63085163363685	8	28	regulation of B cell differentiation	biological_process	1	1.42774619095649
1828	GO:0048679	0.0223689517626889	2.69026108578533	3.63085163363685	8	28	regulation of axon regeneration	biological_process	1	1.42774619095649
1829	GO:0061615	0.0223689517626889	2.69026108578533	3.63085163363685	8	28	glycolytic process through fructose-6-phosphate	biological_process	1	1.42774619095649
1830	GO:0061620	0.0223689517626889	2.69026108578533	3.63085163363685	8	28	glycolytic process through glucose-6-phosphate	biological_process	1	1.42774619095649
1831	GO:0070076	0.0223689517626889	2.69026108578533	3.63085163363685	8	28	histone lysine demethylation	biological_process	1	1.42774619095649
1832	GO:1902932	0.0223689517626889	2.69026108578533	3.63085163363685	8	28	positive regulation of alcohol biosynthetic process	biological_process	1	1.42774619095649
1833	GO:0009068	0.0227035469396947	2.94197908036454	2.98248527048741	7	23	aspartate family amino acid catabolic process	biological_process	1	1.55678698800619
1834	GO:0019400	0.0227035469396947	2.94197908036454	2.98248527048741	7	23	alditol metabolic process	biological_process	1	1.55678698800619
1835	GO:0032703	0.0227035469396947	2.94197908036454	2.98248527048741	7	23	negative regulation of interleukin-2 production	biological_process	1	1.55678698800619
1836	GO:0051004	0.0227035469396947	2.94197908036454	2.98248527048741	7	23	regulation of lipoprotein lipase activity	biological_process	1	1.55678698800619
1837	GO:0051152	0.0227035469396947	2.94197908036454	2.98248527048741	7	23	positive regulation of smooth muscle cell differentiation	biological_process	1	1.55678698800619
1838	GO:0060479	0.0227035469396947	2.94197908036454	2.98248527048741	7	23	lung cell differentiation	biological_process	1	1.55678698800619
1839	GO:0072337	0.0227035469396947	2.94197908036454	2.98248527048741	7	23	modified amino acid transport	biological_process	1	1.55678698800619
1840	GO:0089718	0.0227035469396947	2.94197908036454	2.98248527048741	7	23	amino acid import across plasma membrane	biological_process	1	1.55678698800619
1841	GO:0097205	0.0227035469396947	2.94197908036454	2.98248527048741	7	23	renal filtration	biological_process	1	1.55678698800619
1842	GO:2000637	0.0227035469396947	2.94197908036454	2.98248527048741	7	23	positive regulation of gene silencing by miRNA	biological_process	1	1.55678698800619
1843	GO:0030258	0.0227127256123915	1.4459556836606	30.8622388859132	42	238	lipid modification	biological_process	1	0.532023336560936
1844	GO:0015807	0.022727150695456	1.94190005754844	8.68810926620246	15	67	L-amino acid transport	biological_process	1	0.957468952461763
1845	GO:0046365	0.022727150695456	1.94190005754844	8.68810926620246	15	67	monosaccharide catabolic process	biological_process	1	0.957468952461763
1846	GO:0055092	0.0228252295249018	1.74948749709266	12.5783074450991	20	97	sterol homeostasis	biological_process	1	0.806932354233739
1847	GO:0043524	0.0228432551527993	1.585998377621	19.0619710765935	28	147	negative regulation of neuron apoptotic process	biological_process	1	0.665391295254167
1848	GO:0043627	0.0230439668340712	1.88986395302185	9.46614890198179	16	73	response to estrogen	biological_process	1	0.918282381872164
1849	GO:0045685	0.0230439668340712	1.88986395302185	9.46614890198179	16	73	regulation of glial cell differentiation	biological_process	1	0.918282381872164
1850	GO:1903524	0.0230439668340712	1.88986395302185	9.46614890198179	16	73	positive regulation of blood circulation	biological_process	1	0.918282381872164
1851	GO:0046364	0.0230472800714738	1.77724003145527	11.8002678093198	19	91	monosaccharide biosynthetic process	biological_process	1	0.829638542820874
1852	GO:0051899	0.0230472800714738	1.77724003145527	11.8002678093198	19	91	membrane depolarization	biological_process	1	0.829638542820874
1853	GO:1901992	0.0230472800714738	1.77724003145527	11.8002678093198	19	91	positive regulation of mitotic cell cycle phase transition	biological_process	1	0.829638542820874
1854	GO:0055085	0.0233739102055535	1.1648951531767	206.699196572041	233	1594	transmembrane transport	biological_process	1	0.22020011041688
1855	GO:0002931	0.0236010807803845	2.12505735072426	6.48366363149438	12	50	response to ischemia	biological_process	1	1.08750177700986
1856	GO:1903793	0.0236010807803845	2.12505735072426	6.48366363149438	12	50	positive regulation of anion transport	biological_process	1	1.08750177700986
1857	GO:2000725	0.0236010807803845	2.12505735072426	6.48366363149438	12	50	regulation of cardiac muscle cell differentiation	biological_process	1	1.08750177700986
1858	GO:0009132	0.0240168087514824	1.56386622073579	19.9696839850027	29	154	nucleoside diphosphate metabolic process	biological_process	1	0.645117104118459
1859	GO:0043114	0.0240353850731682	2.3198272286503	5.05725763256561	10	39	regulation of vascular permeability	biological_process	1	1.2140173632619
1860	GO:0050856	0.0240353850731682	2.3198272286503	5.05725763256561	10	39	regulation of T cell receptor signaling pathway	biological_process	1	1.2140173632619
1861	GO:0072529	0.0240353850731682	2.3198272286503	5.05725763256561	10	39	pyrimidine-containing compound catabolic process	biological_process	1	1.2140173632619
1862	GO:2000816	0.0240353850731682	2.3198272286503	5.05725763256561	10	39	negative regulation of mitotic sister chromatid separation	biological_process	1	1.2140173632619
1863	GO:1901568	0.0242893836548332	1.53674317007138	21.6554365291912	31	167	fatty acid derivative metabolic process	biological_process	1	0.619876073145115
1864	GO:0010565	0.0243907701336468	1.51370799576112	23.3411890733798	33	180	regulation of cellular ketone metabolic process	biological_process	1	0.598086926791337
1865	GO:0016101	0.0244214700068942	1.68413922467695	14.2640599892876	22	110	diterpenoid metabolic process	biological_process	1	0.752011408266817
1866	GO:0051259	0.0244407226123805	1.27388895171322	73.6544188537761	90	568	protein complex oligomerization	biological_process	1	0.349239519513092
1867	GO:0030900	0.0245208249396197	1.3384824043401	49.4055168719871	63	381	forebrain development	biological_process	1	0.420598173466453
1868	GO:0001912	0.0246469689973194	2.0346712508692	7.2617032672737	13	56	positive regulation of leukocyte mediated cytotoxicity	biological_process	1	1.02479571190942
1869	GO:0031295	0.0246469689973194	2.0346712508692	7.2617032672737	13	56	T cell costimulation	biological_process	1	1.02479571190942
1870	GO:0032615	0.0246469689973194	2.0346712508692	7.2617032672737	13	56	interleukin-12 production	biological_process	1	1.02479571190942
1871	GO:0002792	0.0247976318906456	1.57268421785764	19.1916443492234	28	148	negative regulation of peptide secretion	biological_process	1	0.653229018454918
1872	GO:0002062	0.0255781012792813	1.63335482484419	15.9498125334762	24	123	chondrocyte differentiation	biological_process	1	0.707838231461063
1873	GO:0061024	0.025845162520704	1.2165590819437	113.334440278522	133	874	membrane organization	biological_process	1	0.282806386168147
1874	GO:0001776	0.0258692291870899	1.78244106631417	11.1519014461703	18	86	leukocyte homeostasis	biological_process	1	0.833854376954234
1875	GO:0042058	0.0258692291870899	1.78244106631417	11.1519014461703	18	86	regulation of epidermal growth factor receptor signaling pathway	biological_process	1	0.833854376954234
1876	GO:0032892	0.0258721002023654	2.42149253731343	4.40889126941618	9	34	positive regulation of organic acid transport	biological_process	1	1.27589655677084
1877	GO:0043094	0.0258721002023654	2.42149253731343	4.40889126941618	9	34	cellular metabolic compound salvage	biological_process	1	1.27589655677084
1878	GO:0043368	0.0258721002023654	2.42149253731343	4.40889126941618	9	34	positive T cell selection	biological_process	1	1.27589655677084
1879	GO:0071402	0.0258721002023654	2.42149253731343	4.40889126941618	9	34	cellular response to lipoprotein particle stimulus	biological_process	1	1.27589655677084
1880	GO:2000273	0.0258721002023654	2.42149253731343	4.40889126941618	9	34	positive regulation of signaling receptor activity	biological_process	1	1.27589655677084
1881	GO:0045581	0.0259638277860824	2.17677568952892	5.83529726834494	11	45	negative regulation of T cell differentiation	biological_process	1	1.1221927496128
1882	GO:0006898	0.0259729070150681	1.37103267060164	40.7174076057847	53	314	receptor-mediated endocytosis	biological_process	1	0.455262949784812
1883	GO:0043367	0.0259744335315143	1.85716538819987	9.59582217461168	16	74	CD4-positive, alpha-beta T cell differentiation	biological_process	1	0.893102298908818
1884	GO:1901616	0.0259744335315143	1.85716538819987	9.59582217461168	16	74	organic hydroxy compound catabolic process	biological_process	1	0.893102298908818
1885	GO:0033045	0.0259943680335571	1.81682645326572	10.373861810391	17	80	regulation of sister chromatid segregation	biological_process	1	0.861420617166594
1886	GO:0010977	0.0260007569703986	1.55135836385836	20.0993572576326	29	155	negative regulation of neuron projection development	biological_process	1	0.633531987497187
1887	GO:0006820	0.0261664343443554	1.25337099270749	82.990894483128	100	640	anion transport	biological_process	1	0.325813509726515
1888	GO:0043087	0.0261885672120632	1.29495334759649	62.1134975897161	77	479	regulation of GTPase activity	biological_process	1	0.372900123855029
1889	GO:0050806	0.0262039279833025	1.5254313899154	21.7851098018211	31	168	positive regulation of synaptic transmission	biological_process	1	0.609217292565022
1890	GO:0002761	0.0262280069602625	1.64838163008181	15.1717728976968	23	117	regulation of myeloid leukocyte differentiation	biological_process	1	0.721050291117878
1891	GO:1901222	0.0262280069602625	1.64838163008181	15.1717728976968	23	117	regulation of NIK/NF-kappaB signaling	biological_process	1	0.721050291117878
1892	GO:0001505	0.0262326157643945	1.34624087465959	46.0340117836101	59	355	regulation of neurotransmitter levels	biological_process	1	0.428936565658635
1893	GO:0072331	0.0262355370519647	1.40469254584425	34.62276379218	46	267	signal transduction by p53 class mediator	biological_process	1	0.490254392990707
1894	GO:0072503	0.0262975087468335	1.29020264277198	63.9289234065345	79	493	cellular divalent inorganic cation homeostasis	biological_process	1	0.367597677092115
1895	GO:0000086	0.0263254213791243	1.42221796203763	32.0292983395822	43	247	G2/M transition of mitotic cell cycle	biological_process	1	0.508142582154116
1896	GO:0009185	0.0263750876174419	1.59276523059404	17.6355650776647	26	136	ribonucleoside diphosphate metabolic process	biological_process	1	0.671533633078981
1897	GO:0051301	0.0263970165421811	1.26195421586483	77.5446170326727	94	598	cell division	biological_process	1	0.335659569795145
1898	GO:0030213	0.0265966804216129	3.73436350257542	1.81542581681843	5	14	hyaluronan biosynthetic process	biological_process	1	1.90086236619251
1899	GO:0034356	0.0265966804216129	3.73436350257542	1.81542581681843	5	14	NAD biosynthesis via nicotinamide riboside salvage pathway	biological_process	1	1.90086236619251
1900	GO:0035791	0.0265966804216129	3.73436350257542	1.81542581681843	5	14	platelet-derived growth factor receptor-beta signaling pathway	biological_process	1	1.90086236619251
1901	GO:0045198	0.0265966804216129	3.73436350257542	1.81542581681843	5	14	establishment of epithelial cell apical/basal polarity	biological_process	1	1.90086236619251
1902	GO:0045217	0.0265966804216129	3.73436350257542	1.81542581681843	5	14	cell-cell junction maintenance	biological_process	1	1.90086236619251
1903	GO:0051917	0.0265966804216129	3.73436350257542	1.81542581681843	5	14	regulation of fibrinolysis	biological_process	1	1.90086236619251
1904	GO:0060397	0.0265966804216129	3.73436350257542	1.81542581681843	5	14	growth hormone receptor signaling pathway via JAK-STAT	biological_process	1	1.90086236619251
1905	GO:0072567	0.0265966804216129	3.73436350257542	1.81542581681843	5	14	chemokine (C-X-C motif) ligand 2 production	biological_process	1	1.90086236619251
1906	GO:0090231	0.0265966804216129	3.73436350257542	1.81542581681843	5	14	regulation of spindle checkpoint	biological_process	1	1.90086236619251
1907	GO:0090266	0.0265966804216129	3.73436350257542	1.81542581681843	5	14	regulation of mitotic cell cycle spindle assembly checkpoint	biological_process	1	1.90086236619251
1908	GO:0097202	0.0265966804216129	3.73436350257542	1.81542581681843	5	14	activation of cysteine-type endopeptidase activity	biological_process	1	1.90086236619251
1909	GO:0110154	0.0265966804216129	3.73436350257542	1.81542581681843	5	14	RNA decapping	biological_process	1	1.90086236619251
1910	GO:0110156	0.0265966804216129	3.73436350257542	1.81542581681843	5	14	methylguanosine-cap decapping	biological_process	1	1.90086236619251
1911	GO:1903504	0.0265966804216129	3.73436350257542	1.81542581681843	5	14	regulation of mitotic spindle checkpoint	biological_process	1	1.90086236619251
1912	GO:1904814	0.0265966804216129	3.73436350257542	1.81542581681843	5	14	regulation of protein localization to chromosome, telomeric region	biological_process	1	1.90086236619251
1913	GO:2000345	0.0265966804216129	3.73436350257542	1.81542581681843	5	14	regulation of hepatocyte proliferation	biological_process	1	1.90086236619251
1914	GO:2001212	0.0265966804216129	3.73436350257542	1.81542581681843	5	14	regulation of vasculogenesis	biological_process	1	1.90086236619251
1915	GO:1904019	0.0268491633948203	1.66511327285245	14.3937332619175	22	111	epithelial cell apoptotic process	biological_process	1	0.735620323016622
1916	GO:0031345	0.0271370730572959	1.48866424735717	24.3785752544189	34	188	negative regulation of cell projection organization	biological_process	1	0.574018405838702
1917	GO:0032200	0.0272193293984107	1.50863953961484	22.6928227102303	32	175	telomere organization	biological_process	1	0.59324814282201
1918	GO:0019369	0.0273349283816315	2.07044097455056	6.61333690412426	12	51	arachidonic acid metabolic process	biological_process	1	1.04993807402534
1919	GO:0031103	0.0273349283816315	2.07044097455056	6.61333690412426	12	51	axon regeneration	biological_process	1	1.04993807402534
1920	GO:0048260	0.0273349283816315	2.07044097455056	6.61333690412426	12	51	positive regulation of receptor-mediated endocytosis	biological_process	1	1.04993807402534
1921	GO:0000132	0.0274775854981906	2.56199554003118	3.76052490626674	8	29	establishment of mitotic spindle orientation	biological_process	1	1.35726796421176
1922	GO:0010575	0.0274775854981906	2.56199554003118	3.76052490626674	8	29	positive regulation of vascular endothelial growth factor production	biological_process	1	1.35726796421176
1923	GO:0016577	0.0274775854981906	2.56199554003118	3.76052490626674	8	29	histone demethylation	biological_process	1	1.35726796421176
1924	GO:0070198	0.0274775854981906	2.56199554003118	3.76052490626674	8	29	protein localization to chromosome, telomeric region	biological_process	1	1.35726796421176
1925	GO:0070229	0.0274775854981906	2.56199554003118	3.76052490626674	8	29	negative regulation of lymphocyte apoptotic process	biological_process	1	1.35726796421176
1926	GO:0090162	0.0274775854981906	2.56199554003118	3.76052490626674	8	29	establishment of epithelial cell polarity	biological_process	1	1.35726796421176
1927	GO:0006936	0.0278068597134435	1.33740947156977	47.0713979646492	60	363	muscle contraction	biological_process	1	0.419441239672641
1928	GO:0016236	0.0278872746657211	1.37752950188933	38.2536154258168	50	295	macroautophagy	biological_process	1	0.462083216635748
1929	GO:0008637	0.0279447380923488	1.6169211514393	16.0794858061061	24	124	apoptotic mitochondrial changes	biological_process	1	0.693249328037885
1930	GO:0051209	0.0279447380923488	1.6169211514393	16.0794858061061	24	124	release of sequestered calcium ion into cytosol	biological_process	1	0.693249328037885
1931	GO:0019395	0.0279603227926809	1.70498579178507	12.8376539903589	20	99	fatty acid oxidation	biological_process	1	0.769759716840867
1932	GO:0030301	0.0279603227926809	1.70498579178507	12.8376539903589	20	99	cholesterol transport	biological_process	1	0.769759716840867
1933	GO:0070301	0.0279603227926809	1.70498579178507	12.8376539903589	20	99	cellular response to hydrogen peroxide	biological_process	1	0.769759716840867
1934	GO:0060249	0.0281209916019262	1.30382863089732	56.9265666845206	71	439	anatomical structure homeostasis	biological_process	1	0.382754260978895
1935	GO:0019320	0.0282598251632133	1.98830602536998	7.39137653990359	13	57	hexose catabolic process	biological_process	1	0.991539822949296
1936	GO:0031294	0.0282598251632133	1.98830602536998	7.39137653990359	13	57	lymphocyte costimulation	biological_process	1	0.991539822949296
1937	GO:0033273	0.0284213788398659	1.72899273128249	12.0596143545795	19	93	response to vitamin	biological_process	1	0.789931803876234
1938	GO:0046634	0.0284213788398659	1.72899273128249	12.0596143545795	19	93	regulation of alpha-beta T cell activation	biological_process	1	0.789931803876234
1939	GO:0002369	0.028436642042135	2.24236139914282	5.1869309051955	10	40	T cell cytokine production	biological_process	1	1.16501881459874
1940	GO:0002823	0.028436642042135	2.24236139914282	5.1869309051955	10	40	negative regulation of adaptive immune response based on somatic recombination of immune receptors built from immunoglobulin superfamily domains	biological_process	1	1.16501881459874
1941	GO:0006734	0.028436642042135	2.24236139914282	5.1869309051955	10	40	NADH metabolic process	biological_process	1	1.16501881459874
1942	GO:0042026	0.028436642042135	2.24236139914282	5.1869309051955	10	40	protein refolding	biological_process	1	1.16501881459874
1943	GO:0051931	0.028436642042135	2.24236139914282	5.1869309051955	10	40	regulation of sensory perception	biological_process	1	1.16501881459874
1944	GO:0071548	0.028436642042135	2.24236139914282	5.1869309051955	10	40	response to dexamethasone	biological_process	1	1.16501881459874
1945	GO:1905819	0.028436642042135	2.24236139914282	5.1869309051955	10	40	negative regulation of chromosome separation	biological_process	1	1.16501881459874
1946	GO:0003433	0.0285603742238737	2.76875091378722	3.1121585431173	7	24	chondrocyte development involved in endochondral bone morphogenesis	biological_process	1	1.4692352698089
1947	GO:0010804	0.0285603742238737	2.76875091378722	3.1121585431173	7	24	negative regulation of tumor necrosis factor-mediated signaling pathway	biological_process	1	1.4692352698089
1948	GO:0032528	0.0285603742238737	2.76875091378722	3.1121585431173	7	24	microvillus organization	biological_process	1	1.4692352698089
1949	GO:0046697	0.0285603742238737	2.76875091378722	3.1121585431173	7	24	decidualization	biological_process	1	1.4692352698089
1950	GO:0060148	0.0285603742238737	2.76875091378722	3.1121585431173	7	24	positive regulation of posttranscriptional gene silencing	biological_process	1	1.4692352698089
1951	GO:0060396	0.0285603742238737	2.76875091378722	3.1121585431173	7	24	growth hormone receptor signaling pathway	biological_process	1	1.4692352698089
1952	GO:1904376	0.0285603742238737	2.76875091378722	3.1121585431173	7	24	negative regulation of protein localization to cell periphery	biological_process	1	1.4692352698089
1953	GO:0002544	0.0285940243762685	3.10291447682752	2.46379217996786	6	19	chronic inflammatory response	biological_process	1	1.63362393355462
1954	GO:0009148	0.0285940243762685	3.10291447682752	2.46379217996786	6	19	pyrimidine nucleoside triphosphate biosynthetic process	biological_process	1	1.63362393355462
1955	GO:0010544	0.0285940243762685	3.10291447682752	2.46379217996786	6	19	negative regulation of platelet activation	biological_process	1	1.63362393355462
1956	GO:0034063	0.0285940243762685	3.10291447682752	2.46379217996786	6	19	stress granule assembly	biological_process	1	1.63362393355462
1957	GO:0034138	0.0285940243762685	3.10291447682752	2.46379217996786	6	19	toll-like receptor 3 signaling pathway	biological_process	1	1.63362393355462
1958	GO:0045076	0.0285940243762685	3.10291447682752	2.46379217996786	6	19	regulation of interleukin-2 biosynthetic process	biological_process	1	1.63362393355462
1959	GO:0015711	0.0286261665902624	1.28383757308021	64.1882699517943	79	495	organic anion transport	biological_process	1	0.360462688959783
1960	GO:0031646	0.0288288485450807	1.92296278710903	8.16941617568291	14	63	positive regulation of nervous system process	biological_process	1	0.943330844127249
1961	GO:0042982	0.0288288485450807	1.92296278710903	8.16941617568291	14	63	amyloid precursor protein metabolic process	biological_process	1	0.943330844127249
1962	GO:0046888	0.0288288485450807	1.92296278710903	8.16941617568291	14	63	negative regulation of hormone secretion	biological_process	1	0.943330844127249
1963	GO:0090181	0.0288288485450807	1.92296278710903	8.16941617568291	14	63	regulation of cholesterol metabolic process	biological_process	1	0.943330844127249
1964	GO:1904377	0.0288288485450807	1.92296278710903	8.16941617568291	14	63	positive regulation of protein localization to cell periphery	biological_process	1	0.943330844127249
1965	GO:2000401	0.0288288485450807	1.92296278710903	8.16941617568291	14	63	regulation of lymphocyte migration	biological_process	1	0.943330844127249
1966	GO:0016126	0.0290555485151974	1.78832804700499	10.5035350830209	17	81	sterol biosynthetic process	biological_process	1	0.838611405635689
1967	GO:0055072	0.0290555485151974	1.78832804700499	10.5035350830209	17	81	iron ion homeostasis	biological_process	1	0.838611405635689
1968	GO:1902930	0.0290555485151974	1.78832804700499	10.5035350830209	17	81	regulation of alcohol biosynthetic process	biological_process	1	0.838611405635689
1969	GO:0048754	0.0290931074837172	1.54671069307338	19.4509908944831	28	150	branching morphogenesis of an epithelial tube	biological_process	1	0.62920337086529
1970	GO:0048002	0.0291002493446515	1.47896806627296	24.5082485270487	34	189	antigen processing and presentation of peptide antigen	biological_process	1	0.564590902249682
1971	GO:0050771	0.0291144620783245	1.86974692897386	8.94745581146224	15	69	negative regulation of axonogenesis	biological_process	1	0.902843013951523
1972	GO:0007422	0.0291745857294304	1.82557524930406	9.72549544724156	16	75	peripheral nervous system development	biological_process	1	0.868351137170683
1973	GO:0032482	0.0291745857294304	1.82557524930406	9.72549544724156	16	75	Rab protein signal transduction	biological_process	1	0.868351137170683
1974	GO:0015918	0.0294562838045207	1.64651011995739	14.5234065345474	22	112	sterol transport	biological_process	1	0.719411379207765
1975	GO:1902850	0.0295721215508826	1.58902809714304	16.9871987145153	25	131	microtubule cytoskeleton organization involved in mitosis	biological_process	1	0.66814463459867
1976	GO:0007052	0.0301677768914612	1.66394117647059	13.7453668987681	21	106	mitotic spindle organization	biological_process	1	0.734604432328637
1977	GO:1901989	0.0301677768914612	1.66394117647059	13.7453668987681	21	106	positive regulation of cell cycle phase transition	biological_process	1	0.734604432328637
1978	GO:0035088	0.0302528006728523	2.11445168938945	5.96497054097483	11	46	establishment or maintenance of apical/basal cell polarity	biological_process	1	1.08028359830737
1979	GO:0043330	0.0302528006728523	2.11445168938945	5.96497054097483	11	46	response to exogenous dsRNA	biological_process	1	1.08028359830737
1980	GO:0050919	0.0302528006728523	2.11445168938945	5.96497054097483	11	46	negative chemotaxis	biological_process	1	1.08028359830737
1981	GO:0060443	0.0302528006728523	2.11445168938945	5.96497054097483	11	46	mammary gland morphogenesis	biological_process	1	1.08028359830737
1982	GO:0061245	0.0302528006728523	2.11445168938945	5.96497054097483	11	46	establishment or maintenance of bipolar cell polarity	biological_process	1	1.08028359830737
1983	GO:0071354	0.0302528006728523	2.11445168938945	5.96497054097483	11	46	cellular response to interleukin-6	biological_process	1	1.08028359830737
1984	GO:0006811	0.0303666490275908	1.14999258106946	222.389662560257	248	1715	ion transport	biological_process	1	0.20162455396198
1985	GO:0007266	0.0307915432941999	1.45357586713366	26.3236743438672	36	203	Rho protein signal transduction	biological_process	1	0.539606372665121
1986	GO:0051294	0.030943319380419	2.32821469575201	4.53856454204606	9	35	establishment of spindle orientation	biological_process	1	1.21922410215297
1987	GO:0070423	0.030943319380419	2.32821469575201	4.53856454204606	9	35	nucleotide-binding oligomerization domain containing signaling pathway	biological_process	1	1.21922410215297
1988	GO:0071312	0.030943319380419	2.32821469575201	4.53856454204606	9	35	cellular response to alkaloid	biological_process	1	1.21922410215297
1989	GO:0001787	0.0310049030152485	4.48020962625845	1.29673272629888	4	10	natural killer cell proliferation	biological_process	1	2.16356623667757
1990	GO:0002291	0.0310049030152485	4.48020962625845	1.29673272629888	4	10	T cell activation via T cell receptor contact with antigen bound to MHC molecule on antigen presenting cell	biological_process	1	2.16356623667757
1991	GO:0006285	0.0310049030152485	4.48020962625845	1.29673272629888	4	10	base-excision repair, AP site formation	biological_process	1	2.16356623667757
1992	GO:0006569	0.0310049030152485	4.48020962625845	1.29673272629888	4	10	tryptophan catabolic process	biological_process	1	2.16356623667757
1993	GO:0014049	0.0310049030152485	4.48020962625845	1.29673272629888	4	10	positive regulation of glutamate secretion	biological_process	1	2.16356623667757
1994	GO:0035999	0.0310049030152485	4.48020962625845	1.29673272629888	4	10	tetrahydrofolate interconversion	biological_process	1	2.16356623667757
1995	GO:0042436	0.0310049030152485	4.48020962625845	1.29673272629888	4	10	indole-containing compound catabolic process	biological_process	1	2.16356623667757
1996	GO:0045657	0.0310049030152485	4.48020962625845	1.29673272629888	4	10	positive regulation of monocyte differentiation	biological_process	1	2.16356623667757
1997	GO:0046218	0.0310049030152485	4.48020962625845	1.29673272629888	4	10	indolalkylamine catabolic process	biological_process	1	2.16356623667757
1998	GO:0051133	0.0310049030152485	4.48020962625845	1.29673272629888	4	10	regulation of NK T cell activation	biological_process	1	2.16356623667757
1999	GO:0051918	0.0310049030152485	4.48020962625845	1.29673272629888	4	10	negative regulation of fibrinolysis	biological_process	1	2.16356623667757
[truncated: 1,053 more rows]
