# Supplementary material for: Genome-wide bioinformatic analyses predict key host and viral factors in SARS-CoV-2 pathogenesis
Source: Commun Biol. 2021 May 17;4:590. doi: 10.1038/s42003-021-02095-0 (PMC8128904; doi:10.1038/s42003-021-02095-0)
Supplement: Supplementary file 7 — Supplementary Data 5 [file 42003_2021_2095_MOESM7_ESM.xlsx]

## Sheet: 3A_DEG_GO_Specific_SARS-CoV-2
GO	Term	Type	LogFE	Series	Cell_Line	MOI
GO:0001730	2'-5'-oligoadenylate synthetase activity	molecular_function	6.64386	Series 1	NHBE	2
GO:0006919	activation of cysteine-type endopeptidase activity involved in apoptotic process	biological_process	2.48637	Series 1	NHBE	2
GO:0070498	interleukin-1-mediated signaling pathway	biological_process	2.3833	Series 1	NHBE	2
GO:0010950	positive regulation of endopeptidase activity	biological_process	2.11843	Series 1	NHBE	2
GO:0010952	positive regulation of peptidase activity	biological_process	2.04428	Series 1	NHBE	2
GO:0042119	neutrophil activation	biological_process	1.88209	Series 1	NHBE	2
GO:2001234	negative regulation of apoptotic signaling pathway	biological_process	1.8803	Series 1	NHBE	2
GO:0036230	granulocyte activation	biological_process	1.86274	Series 1	NHBE	2
GO:0002446	neutrophil mediated immunity	biological_process	1.83759	Series 1	NHBE	2
GO:0043312	neutrophil degranulation	biological_process	1.79824	Series 1	NHBE	2
GO:0002283	neutrophil activation involved in immune response	biological_process	1.78832	Series 1	NHBE	2
GO:0031098	stress-activated protein kinase signaling cascade	biological_process	1.74573	Series 1	NHBE	2
GO:0070302	regulation of stress-activated protein kinase signaling cascade	biological_process	1.73528	Series 1	NHBE	2
GO:0072593	reactive oxygen species metabolic process	biological_process	1.70066	Series 1	NHBE	2
GO:0045862	positive regulation of proteolysis	biological_process	1.66896	Series 1	NHBE	2
GO:0051403	stress-activated MAPK cascade	biological_process	1.61377	Series 1	NHBE	2
GO:0062197	cellular response to chemical stress	biological_process	1.57851	Series 1	NHBE	2
GO:1902532	negative regulation of intracellular signal transduction	biological_process	1.523	Series 1	NHBE	2
GO:0002009	morphogenesis of an epithelium	biological_process	1.45403	Series 1	NHBE	2
GO:0048729	tissue morphogenesis	biological_process	1.40629	Series 1	NHBE	2
GO:0031401	positive regulation of protein modification process	biological_process	1.34876	Series 1	NHBE	2
GO:0045860	positive regulation of protein kinase activity	biological_process	1.32109	Series 1	NHBE	2
GO:0033674	positive regulation of kinase activity	biological_process	1.30339	Series 1	NHBE	2
GO:0071407	cellular response to organic cyclic compound	biological_process	1.24702	Series 1	NHBE	2
GO:0051347	positive regulation of transferase activity	biological_process	1.19574	Series 1	NHBE	2
GO:0051345	positive regulation of hydrolase activity	biological_process	1.15514	Series 1	NHBE	2
GO:0045944	positive regulation of transcription by RNA polymerase II	biological_process	0.956683	Series 1	NHBE	2
GO:0031328	positive regulation of cellular biosynthetic process	biological_process	0.828555	Series 1	NHBE	2
GO:0001730	2'-5'-oligoadenylate synthetase activity	molecular_function	6.64386	Series 2	A549	0.2
GO:0006271	DNA strand elongation involved in DNA replication	biological_process	6.64386	Series 5	A549	2
GO:0022616	DNA strand elongation	biological_process	4.0053	Series 5	A549	2
GO:0006297	nucleotide-excision repair, DNA gap filling	biological_process	3.93799	Series 5	A549	2
GO:0032201	telomere maintenance via semi-conservative replication	biological_process	3.06936	Series 5	A549	2
GO:0006270	DNA replication initiation	biological_process	2.91629	Series 5	A549	2
GO:0042769	DNA damage response, detection of DNA damage	biological_process	2.73976	Series 5	A549	2
GO:0006296	nucleotide-excision repair, DNA incision, 5'-to lesion	biological_process	2.64627	Series 5	A549	2
GO:0043596	nuclear replication fork	cellular_compartment	2.64049	Series 5	A549	2
GO:0033683	nucleotide-excision repair, DNA incision	biological_process	2.50099	Series 5	A549	2
GO:1903749	positive regulation of establishment of protein localization to mitochondrion	biological_process	2.48773	Series 5	A549	2
GO:0005657	replication fork	cellular_compartment	2.47376	Series 5	A549	2
GO:0006984	ER-nucleus signaling pathway	biological_process	2.39548	Series 5	A549	2
GO:0019985	translesion synthesis	biological_process	2.37693	Series 5	A549	2
GO:0033260	nuclear DNA replication	biological_process	2.26508	Series 5	A549	2
GO:1903747	regulation of establishment of protein localization to mitochondrion	biological_process	2.2441	Series 5	A549	2
GO:0044786	cell cycle DNA replication	biological_process	2.21744	Series 5	A549	2
GO:0043130	ubiquitin binding	molecular_function	2.13036	Series 5	A549	2
GO:0000731	DNA synthesis involved in DNA repair	biological_process	2.09497	Series 5	A549	2
GO:0006261	DNA-dependent DNA replication	biological_process	2.08022	Series 5	A549	2
GO:0010822	positive regulation of mitochondrion organization	biological_process	2.00931	Series 5	A549	2
GO:0032392	DNA geometric change	biological_process	1.99732	Series 5	A549	2
GO:0032508	DNA duplex unwinding	biological_process	1.90255	Series 5	A549	2
GO:0072655	establishment of protein localization to mitochondrion	biological_process	1.88488	Series 5	A549	2
GO:0006301	postreplication repair	biological_process	1.84959	Series 5	A549	2
GO:0070585	protein localization to mitochondrion	biological_process	1.842	Series 5	A549	2
GO:0000315	organellar large ribosomal subunit	cellular_compartment	1.83075	Series 5	A549	2
GO:0005762	mitochondrial large ribosomal subunit	cellular_compartment	1.83075	Series 5	A549	2
GO:0031145	anaphase-promoting complex-dependent catabolic process	biological_process	1.7976	Series 5	A549	2
GO:0035794	positive regulation of mitochondrial membrane permeability	biological_process	1.79196	Series 5	A549	2
GO:1900182	positive regulation of protein localization to nucleus	biological_process	1.78998	Series 5	A549	2
GO:1902749	regulation of cell cycle G2/M phase transition	biological_process	1.7813	Series 5	A549	2
GO:0006283	transcription-coupled nucleotide-excision repair	biological_process	1.76178	Series 5	A549	2
GO:0000070	mitotic sister chromatid segregation	biological_process	1.74668	Series 5	A549	2
GO:0097711	ciliary basal body-plasma membrane docking	biological_process	1.73715	Series 5	A549	2
GO:2001022	positive regulation of response to DNA damage stimulus	biological_process	1.71	Series 5	A549	2
GO:0044839	cell cycle G2/M phase transition	biological_process	1.7069	Series 5	A549	2
GO:0003678	DNA helicase activity	molecular_function	1.68918	Series 5	A549	2
GO:1902750	negative regulation of cell cycle G2/M phase transition	biological_process	1.6769	Series 5	A549	2
GO:0006626	protein targeting to mitochondrion	biological_process	1.66256	Series 5	A549	2
GO:1905710	positive regulation of membrane permeability	biological_process	1.6473	Series 5	A549	2
GO:0010389	regulation of G2/M transition of mitotic cell cycle	biological_process	1.63717	Series 5	A549	2
GO:0000086	G2/M transition of mitotic cell cycle	biological_process	1.59839	Series 5	A549	2
GO:0030496	midbody	cellular_compartment	1.59268	Series 5	A549	2
GO:0007006	mitochondrial membrane organization	biological_process	1.5858	Series 5	A549	2
GO:0072401	signal transduction involved in DNA integrity checkpoint	biological_process	1.57789	Series 5	A549	2
GO:0072422	signal transduction involved in DNA damage checkpoint	biological_process	1.57789	Series 5	A549	2
GO:0046902	regulation of mitochondrial membrane permeability	biological_process	1.57696	Series 5	A549	2
GO:0000819	sister chromatid segregation	biological_process	1.55782	Series 5	A549	2
GO:2001235	positive regulation of apoptotic signaling pathway	biological_process	1.54479	Series 5	A549	2
GO:0008094	DNA-dependent ATPase activity	molecular_function	1.54027	Series 5	A549	2
GO:0031570	DNA integrity checkpoint	biological_process	1.52741	Series 5	A549	2
GO:0072395	signal transduction involved in cell cycle checkpoint	biological_process	1.51886	Series 5	A549	2
GO:0000922	spindle pole	cellular_compartment	1.51238	Series 5	A549	2
GO:0070498	interleukin-1-mediated signaling pathway	biological_process	1.50702	Series 5	A549	2
GO:0034644	cellular response to UV	biological_process	1.49611	Series 5	A549	2
GO:0006282	regulation of DNA repair	biological_process	1.48133	Series 5	A549	2
GO:0031970	organelle envelope lumen	cellular_compartment	1.47641	Series 5	A549	2
GO:0010821	regulation of mitochondrion organization	biological_process	1.47238	Series 5	A549	2
GO:1905897	regulation of response to endoplasmic reticulum stress	biological_process	1.47201	Series 5	A549	2
GO:0098803	respiratory chain complex	cellular_compartment	1.47194	Series 5	A549	2
GO:0042770	signal transduction in response to DNA damage	biological_process	1.47192	Series 5	A549	2
GO:0042177	negative regulation of protein catabolic process	biological_process	1.45505	Series 5	A549	2
GO:2001020	regulation of response to DNA damage stimulus	biological_process	1.44888	Series 5	A549	2
GO:0051983	regulation of chromosome segregation	biological_process	1.44618	Series 5	A549	2
GO:0051054	positive regulation of DNA metabolic process	biological_process	1.44502	Series 5	A549	2
GO:0061640	cytoskeleton-dependent cytokinesis	biological_process	1.44285	Series 5	A549	2
GO:0000077	DNA damage checkpoint	biological_process	1.43539	Series 5	A549	2
GO:0010972	negative regulation of G2/M transition of mitotic cell cycle	biological_process	1.41156	Series 5	A549	2
GO:0007059	chromosome segregation	biological_process	1.40752	Series 5	A549	2
GO:0016236	macroautophagy	biological_process	1.3987	Series 5	A549	2
GO:0006289	nucleotide-excision repair	biological_process	1.39408	Series 5	A549	2
GO:0140014	mitotic nuclear division	biological_process	1.39297	Series 5	A549	2
GO:0005819	spindle	cellular_compartment	1.39085	Series 5	A549	2
GO:0090559	regulation of membrane permeability	biological_process	1.37554	Series 5	A549	2
GO:0006275	regulation of DNA replication	biological_process	1.37313	Series 5	A549	2
GO:0071897	DNA biosynthetic process	biological_process	1.37262	Series 5	A549	2
GO:0009411	response to UV	biological_process	1.37189	Series 5	A549	2
GO:0101002	ficolin-1-rich granule	cellular_compartment	1.36161	Series 5	A549	2
GO:1904813	ficolin-1-rich granule lumen	cellular_compartment	1.36161	Series 5	A549	2
GO:2001242	regulation of intrinsic apoptotic signaling pathway	biological_process	1.36152	Series 5	A549	2
GO:0001650	fibrillar center	cellular_compartment	1.36066	Series 5	A549	2
GO:0000724	double-strand break repair via homologous recombination	biological_process	1.34645	Series 5	A549	2
GO:0044389	ubiquitin-like protein ligase binding	molecular_function	1.34611	Series 5	A549	2
GO:0031625	ubiquitin protein ligase binding	molecular_function	1.3378	Series 5	A549	2
GO:2001243	negative regulation of intrinsic apoptotic signaling pathway	biological_process	1.33333	Series 5	A549	2
GO:0051099	positive regulation of binding	biological_process	1.33071	Series 5	A549	2
GO:0097193	intrinsic apoptotic signaling pathway	biological_process	1.32922	Series 5	A549	2
GO:2000060	positive regulation of ubiquitin-dependent protein catabolic process	biological_process	1.32641	Series 5	A549	2
GO:0000725	recombinational repair	biological_process	1.31717	Series 5	A549	2
GO:0001736	establishment of planar polarity	biological_process	1.31265	Series 5	A549	2
GO:0007164	establishment of tissue polarity	biological_process	1.31265	Series 5	A549	2
GO:0098813	nuclear chromosome segregation	biological_process	1.30342	Series 5	A549	2
GO:0034708	methyltransferase complex	cellular_compartment	1.30167	Series 5	A549	2
GO:0010212	response to ionizing radiation	biological_process	1.29452	Series 5	A549	2
GO:1902850	microtubule cytoskeleton organization involved in mitosis	biological_process	1.29403	Series 5	A549	2
GO:0090316	positive regulation of intracellular protein transport	biological_process	1.29131	Series 5	A549	2
GO:0006839	mitochondrial transport	biological_process	1.29113	Series 5	A549	2
GO:1903052	positive regulation of proteolysis involved in cellular protein catabolic process	biological_process	1.28734	Series 5	A549	2
GO:1901800	positive regulation of proteasomal protein catabolic process	biological_process	1.28621	Series 5	A549	2
GO:0007051	spindle organization	biological_process	1.28176	Series 5	A549	2
GO:0072331	signal transduction by p53 class mediator	biological_process	1.2774	Series 5	A549	2
GO:0043393	regulation of protein binding	biological_process	1.27633	Series 5	A549	2
GO:0000776	kinetochore	cellular_compartment	1.27456	Series 5	A549	2
GO:1903050	regulation of proteolysis involved in cellular protein catabolic process	biological_process	1.27224	Series 5	A549	2
GO:0044774	mitotic DNA integrity checkpoint	biological_process	1.27177	Series 5	A549	2
GO:0042470	melanosome	cellular_compartment	1.26279	Series 5	A549	2
GO:0048770	pigment granule	cellular_compartment	1.26279	Series 5	A549	2
GO:0005741	mitochondrial outer membrane	cellular_compartment	1.26237	Series 5	A549	2
GO:0030330	DNA damage response, signal transduction by p53 class mediator	biological_process	1.23601	Series 5	A549	2
GO:0051640	organelle localization	biological_process	1.2291	Series 5	A549	2
GO:0022904	respiratory electron transport chain	biological_process	1.22787	Series 5	A549	2
GO:1903364	positive regulation of cellular protein catabolic process	biological_process	1.22268	Series 5	A549	2
GO:1990204	oxidoreductase complex	cellular_compartment	1.21489	Series 5	A549	2
GO:0008637	apoptotic mitochondrial changes	biological_process	1.21313	Series 5	A549	2
GO:0061136	regulation of proteasomal protein catabolic process	biological_process	1.21168	Series 5	A549	2
GO:0000151	ubiquitin ligase complex	cellular_compartment	1.21085	Series 5	A549	2
GO:1901796	regulation of signal transduction by p53 class mediator	biological_process	1.2059	Series 5	A549	2
GO:0031968	organelle outer membrane	cellular_compartment	1.20053	Series 5	A549	2
GO:0043488	regulation of mRNA stability	biological_process	1.19993	Series 5	A549	2
GO:0003697	single-stranded DNA binding	molecular_function	1.19883	Series 5	A549	2
GO:0051301	cell division	biological_process	1.19844	Series 5	A549	2
GO:0019867	outer membrane	cellular_compartment	1.19454	Series 5	A549	2
GO:0045732	positive regulation of protein catabolic process	biological_process	1.18589	Series 5	A549	2
GO:0044770	cell cycle phase transition	biological_process	1.18114	Series 5	A549	2
GO:0031647	regulation of protein stability	biological_process	1.1792	Series 5	A549	2
GO:0043487	regulation of RNA stability	biological_process	1.17824	Series 5	A549	2
GO:0051656	establishment of organelle localization	biological_process	1.17372	Series 5	A549	2
GO:0043620	regulation of DNA-templated transcription in response to stress	biological_process	1.17303	Series 5	A549	2
GO:0033157	regulation of intracellular protein transport	biological_process	1.16697	Series 5	A549	2
GO:0010638	positive regulation of organelle organization	biological_process	1.16473	Series 5	A549	2
GO:0009267	cellular response to starvation	biological_process	1.16062	Series 5	A549	2
GO:2001252	positive regulation of chromosome organization	biological_process	1.15871	Series 5	A549	2
GO:0030177	positive regulation of Wnt signaling pathway	biological_process	1.15844	Series 5	A549	2
GO:0032388	positive regulation of intracellular transport	biological_process	1.15719	Series 5	A549	2
GO:0034399	nuclear periphery	cellular_compartment	1.15639	Series 5	A549	2
GO:0043618	regulation of transcription from RNA polymerase II promoter in response to stress	biological_process	1.15446	Series 5	A549	2
GO:0140097	catalytic activity, acting on DNA	molecular_function	1.15222	Series 5	A549	2
GO:0010506	regulation of autophagy	biological_process	1.15127	Series 5	A549	2
GO:0044772	mitotic cell cycle phase transition	biological_process	1.1455	Series 5	A549	2
GO:0030176	integral component of endoplasmic reticulum membrane	cellular_compartment	1.14497	Series 5	A549	2
GO:0070646	protein modification by small protein removal	biological_process	1.13752	Series 5	A549	2
GO:0042594	response to starvation	biological_process	1.11977	Series 5	A549	2
GO:0016874	ligase activity	molecular_function	1.11127	Series 5	A549	2
GO:0005759	mitochondrial matrix	cellular_compartment	1.10891	Series 5	A549	2
GO:0031668	cellular response to extracellular stimulus	biological_process	1.10286	Series 5	A549	2
GO:0031965	nuclear membrane	cellular_compartment	1.10014	Series 5	A549	2
GO:0019902	phosphatase binding	molecular_function	1.09552	Series 5	A549	2
GO:0016579	protein deubiquitination	biological_process	1.08451	Series 5	A549	2
GO:0031301	integral component of organelle membrane	cellular_compartment	1.07637	Series 5	A549	2
GO:2001251	negative regulation of chromosome organization	biological_process	1.06989	Series 5	A549	2
GO:0061013	regulation of mRNA catabolic process	biological_process	1.0664	Series 5	A549	2
GO:0005874	microtubule	cellular_compartment	1.06157	Series 5	A549	2
GO:0031669	cellular response to nutrient levels	biological_process	1.05997	Series 5	A549	2
GO:1901987	regulation of cell cycle phase transition	biological_process	1.0552	Series 5	A549	2
GO:0000910	cytokinesis	biological_process	1.04587	Series 5	A549	2
GO:0000228	nuclear chromosome	cellular_compartment	1.02611	Series 5	A549	2
GO:1901990	regulation of mitotic cell cycle phase transition	biological_process	1.02571	Series 5	A549	2
GO:0007346	regulation of mitotic cell cycle	biological_process	1.02213	Series 5	A549	2
GO:0010948	negative regulation of cell cycle process	biological_process	1.02164	Series 5	A549	2
GO:0033043	regulation of organelle organization	biological_process	1.01891	Series 5	A549	2
GO:0051100	negative regulation of binding	biological_process	1.01634	Series 5	A549	2
GO:0031300	intrinsic component of organelle membrane	cellular_compartment	1.01525	Series 5	A549	2
GO:0005774	vacuolar membrane	cellular_compartment	1.00736	Series 5	A549	2
GO:0046390	ribose phosphate biosynthetic process	biological_process	1.00713	Series 5	A549	2
GO:0031227	intrinsic component of endoplasmic reticulum membrane	cellular_compartment	1.00369	Series 5	A549	2
GO:0033044	regulation of chromosome organization	biological_process	1.00294	Series 5	A549	2
GO:0016887	ATPase activity	molecular_function	0.996494	Series 5	A549	2
GO:0051188	cofactor biosynthetic process	biological_process	0.995149	Series 5	A549	2
GO:0022900	electron transport chain	biological_process	0.989746	Series 5	A549	2
GO:2001234	negative regulation of apoptotic signaling pathway	biological_process	0.984068	Series 5	A549	2
GO:0009260	ribonucleotide biosynthetic process	biological_process	0.976007	Series 5	A549	2
GO:0000280	nuclear division	biological_process	0.970435	Series 5	A549	2
GO:0010564	regulation of cell cycle process	biological_process	0.970367	Series 5	A549	2
GO:0031334	positive regulation of protein-containing complex assembly	biological_process	0.959511	Series 5	A549	2
GO:1901988	negative regulation of cell cycle phase transition	biological_process	0.958451	Series 5	A549	2
GO:0005765	lysosomal membrane	cellular_compartment	0.952613	Series 5	A549	2
GO:0043254	regulation of protein-containing complex assembly	biological_process	0.950016	Series 5	A549	2
GO:0098852	lytic vacuole membrane	cellular_compartment	0.943271	Series 5	A549	2
GO:0006310	DNA recombination	biological_process	0.934589	Series 5	A549	2
GO:0007050	cell cycle arrest	biological_process	0.933701	Series 5	A549	2
GO:0048285	organelle fission	biological_process	0.933281	Series 5	A549	2
GO:0007254	JNK cascade	biological_process	0.932622	Series 5	A549	2
GO:0070925	organelle assembly	biological_process	0.931837	Series 5	A549	2
GO:0007017	microtubule-based process	biological_process	0.928191	Series 5	A549	2
GO:0010639	negative regulation of organelle organization	biological_process	0.923548	Series 5	A549	2
GO:0000226	microtubule cytoskeleton organization	biological_process	0.913954	Series 5	A549	2
GO:0005938	cell cortex	cellular_compartment	0.906486	Series 5	A549	2
GO:0032386	regulation of intracellular transport	biological_process	0.905127	Series 5	A549	2
GO:0071383	cellular response to steroid hormone stimulus	biological_process	0.905045	Series 5	A549	2
GO:1901991	negative regulation of mitotic cell cycle phase transition	biological_process	0.905045	Series 5	A549	2
GO:0010256	endomembrane system organization	biological_process	0.896028	Series 5	A549	2
GO:0009895	negative regulation of catabolic process	biological_process	0.876618	Series 5	A549	2
GO:0034660	ncRNA metabolic process	biological_process	0.875836	Series 5	A549	2
GO:0051056	regulation of small GTPase mediated signal transduction	biological_process	0.866548	Series 5	A549	2
GO:0045862	positive regulation of proteolysis	biological_process	0.866438	Series 5	A549	2
GO:0090305	nucleic acid phosphodiester bond hydrolysis	biological_process	0.863173	Series 5	A549	2
GO:0140098	catalytic activity, acting on RNA	molecular_function	0.85906	Series 5	A549	2
GO:0032535	regulation of cellular component size	biological_process	0.856772	Series 5	A549	2
GO:0051493	regulation of cytoskeleton organization	biological_process	0.843625	Series 5	A549	2
GO:0016570	histone modification	biological_process	0.830384	Series 5	A549	2
GO:0062197	cellular response to chemical stress	biological_process	0.822325	Series 5	A549	2
GO:1902532	negative regulation of intracellular signal transduction	biological_process	0.815865	Series 5	A549	2
GO:1901293	nucleoside phosphate biosynthetic process	biological_process	0.800523	Series 5	A549	2
GO:0070997	neuron death	biological_process	0.789723	Series 5	A549	2
GO:0002446	neutrophil mediated immunity	biological_process	0.789595	Series 5	A549	2
GO:0016301	kinase activity	molecular_function	0.787582	Series 5	A549	2
GO:0042119	neutrophil activation	biological_process	0.784026	Series 5	A549	2
GO:0043312	neutrophil degranulation	biological_process	0.7834	Series 5	A549	2
GO:0071900	regulation of protein serine/threonine kinase activity	biological_process	0.783057	Series 5	A549	2
GO:0009165	nucleotide biosynthetic process	biological_process	0.782732	Series 5	A549	2
GO:0016569	covalent chromatin modification	biological_process	0.781901	Series 5	A549	2
GO:0090407	organophosphate biosynthetic process	biological_process	0.781616	Series 5	A549	2
GO:1902903	regulation of supramolecular fiber organization	biological_process	0.778182	Series 5	A549	2
GO:0051403	stress-activated MAPK cascade	biological_process	0.776553	Series 5	A549	2
GO:0002283	neutrophil activation involved in immune response	biological_process	0.776023	Series 5	A549	2
GO:0016055	Wnt signaling pathway	biological_process	0.769982	Series 5	A549	2
GO:0036230	granulocyte activation	biological_process	0.769738	Series 5	A549	2
GO:0198738	cell-cell signaling by wnt	biological_process	0.769252	Series 5	A549	2
GO:0062012	regulation of small molecule metabolic process	biological_process	0.768957	Series 5	A549	2
GO:0044087	regulation of cellular component biogenesis	biological_process	0.768095	Series 5	A549	2
GO:0044843	cell cycle G1/S phase transition	biological_process	0.767935	Series 5	A549	2
GO:0090068	positive regulation of cell cycle process	biological_process	0.767935	Series 5	A549	2
GO:0001701	in utero embryonic development	biological_process	0.766907	Series 5	A549	2
GO:0031098	stress-activated protein kinase signaling cascade	biological_process	0.766275	Series 5	A549	2
GO:0050662	coenzyme binding	molecular_function	0.754872	Series 5	A549	2
GO:0000122	negative regulation of transcription by RNA polymerase II	biological_process	0.745044	Series 5	A549	2
GO:0046034	ATP metabolic process	biological_process	0.744494	Series 5	A549	2
GO:0045787	positive regulation of cell cycle	biological_process	0.743544	Series 5	A549	2
GO:0007264	small GTPase mediated signal transduction	biological_process	0.742345	Series 5	A549	2
GO:0051347	positive regulation of transferase activity	biological_process	0.741566	Series 5	A549	2
GO:0051129	negative regulation of cellular component organization	biological_process	0.728122	Series 5	A549	2
GO:0007265	Ras protein signal transduction	biological_process	0.727512	Series 5	A549	2
GO:0000790	nuclear chromatin	cellular_compartment	0.712491	Series 5	A549	2
GO:0005667	transcription regulator complex	cellular_compartment	0.710758	Series 5	A549	2
GO:0071902	positive regulation of protein serine/threonine kinase activity	biological_process	0.710645	Series 5	A549	2
GO:0018205	peptidyl-lysine modification	biological_process	0.710217	Series 5	A549	2
GO:0005856	cytoskeleton	cellular_compartment	0.706174	Series 5	A549	2
GO:0071214	cellular response to abiotic stimulus	biological_process	0.70306	Series 5	A549	2
GO:0104004	cellular response to environmental stimulus	biological_process	0.70306	Series 5	A549	2
GO:0017111	nucleoside-triphosphatase activity	molecular_function	0.701509	Series 5	A549	2
GO:0043405	regulation of MAP kinase activity	biological_process	0.700601	Series 5	A549	2
GO:0016462	pyrophosphatase activity	molecular_function	0.693007	Series 5	A549	2
GO:0006091	generation of precursor metabolites and energy	biological_process	0.691189	Series 5	A549	2
GO:0016817	hydrolase activity, acting on acid anhydrides	molecular_function	0.688772	Series 5	A549	2
GO:0016818	hydrolase activity, acting on acid anhydrides, in phosphorus-containing anhydrides	molecular_function	0.688772	Series 5	A549	2
GO:0007015	actin filament organization	biological_process	0.686979	Series 5	A549	2
GO:0003712	transcription coregulator activity	molecular_function	0.682108	Series 5	A549	2
GO:0033674	positive regulation of kinase activity	biological_process	0.679218	Series 5	A549	2
GO:0044089	positive regulation of cellular component biogenesis	biological_process	0.675113	Series 5	A549	2
GO:0009314	response to radiation	biological_process	0.661318	Series 5	A549	2
GO:0045860	positive regulation of protein kinase activity	biological_process	0.658869	Series 5	A549	2
GO:0019693	ribose phosphate metabolic process	biological_process	0.65245	Series 5	A549	2
GO:0008144	drug binding	molecular_function	0.64681	Series 5	A549	2
GO:0030036	actin cytoskeleton organization	biological_process	0.643492	Series 5	A549	2
GO:0051345	positive regulation of hydrolase activity	biological_process	0.640543	Series 5	A549	2
GO:0120036	plasma membrane bounded cell projection organization	biological_process	0.634618	Series 5	A549	2
GO:0003682	chromatin binding	molecular_function	0.633494	Series 5	A549	2
GO:0030030	cell projection organization	biological_process	0.624677	Series 5	A549	2
GO:0009117	nucleotide metabolic process	biological_process	0.624425	Series 5	A549	2
GO:0043009	chordate embryonic development	biological_process	0.575551	Series 5	A549	2
GO:1901137	carbohydrate derivative biosynthetic process	biological_process	0.562686	Series 5	A549	2
GO:0002009	morphogenesis of an epithelium	biological_process	0.552852	Series 5	A549	2
GO:0009792	embryo development ending in birth or egg hatching	biological_process	0.552496	Series 5	A549	2
GO:0012506	vesicle membrane	cellular_compartment	0.548251	Series 5	A549	2
GO:0016491	oxidoreductase activity	molecular_function	0.509602	Series 5	A549	2
GO:0031401	positive regulation of protein modification process	biological_process	0.508759	Series 5	A549	2
GO:0030659	cytoplasmic vesicle membrane	cellular_compartment	0.502922	Series 5	A549	2
GO:0009790	embryo development	biological_process	0.486744	Series 5	A549	2
GO:0043167	ion binding	molecular_function	0.438367	Series 5	A549	2
GO:0031328	positive regulation of cellular biosynthetic process	biological_process	0.435607	Series 5	A549	2
GO:1902680	positive regulation of RNA biosynthetic process	biological_process	0.422432	Series 5	A549	2
GO:1903508	positive regulation of nucleic acid-templated transcription	biological_process	0.420336	Series 5	A549	2
GO:0045893	positive regulation of transcription, DNA-templated	biological_process	0.391911	Series 5	A549	2
GO:0016787	hydrolase activity	molecular_function	0.33623	Series 5	A549	2
GO:0046872	metal ion binding	molecular_function	0.267848	Series 5	A549	2
GO:0043169	cation binding	molecular_function	0.2527	Series 5	A549	2
GO:0006271	DNA strand elongation involved in DNA replication	biological_process	3.93051	Series 7	Calu-3	2
GO:0006297	nucleotide-excision repair, DNA gap filling	biological_process	3.27225	Series 7	Calu-3	2
GO:0032201	telomere maintenance via semi-conservative replication	biological_process	3.16242	Series 7	Calu-3	2
GO:0042769	DNA damage response, detection of DNA damage	biological_process	2.98088	Series 7	Calu-3	2
GO:0022616	DNA strand elongation	biological_process	2.95021	Series 7	Calu-3	2
GO:0019985	translesion synthesis	biological_process	2.65872	Series 7	Calu-3	2
GO:0098803	respiratory chain complex	cellular_compartment	2.59763	Series 7	Calu-3	2
GO:0006301	postreplication repair	biological_process	2.46821	Series 7	Calu-3	2
GO:0006296	nucleotide-excision repair, DNA incision, 5'-to lesion	biological_process	2.45847	Series 7	Calu-3	2
GO:0044786	cell cycle DNA replication	biological_process	2.3805	Series 7	Calu-3	2
GO:0033683	nucleotide-excision repair, DNA incision	biological_process	2.37355	Series 7	Calu-3	2
GO:0033260	nuclear DNA replication	biological_process	2.36727	Series 7	Calu-3	2
GO:0000731	DNA synthesis involved in DNA repair	biological_process	2.29008	Series 7	Calu-3	2
GO:0006270	DNA replication initiation	biological_process	2.26617	Series 7	Calu-3	2
GO:1903749	positive regulation of establishment of protein localization to mitochondrion	biological_process	2.17965	Series 7	Calu-3	2
GO:0034644	cellular response to UV	biological_process	2.13741	Series 7	Calu-3	2
GO:0006984	ER-nucleus signaling pathway	biological_process	2.07318	Series 7	Calu-3	2
GO:0006283	transcription-coupled nucleotide-excision repair	biological_process	2.05882	Series 7	Calu-3	2
GO:0022904	respiratory electron transport chain	biological_process	2.0342	Series 7	Calu-3	2
GO:0031145	anaphase-promoting complex-dependent catabolic process	biological_process	2.02991	Series 7	Calu-3	2
GO:0043596	nuclear replication fork	cellular_compartment	2.01997	Series 7	Calu-3	2
GO:0032392	DNA geometric change	biological_process	2.01617	Series 7	Calu-3	2
GO:0032508	DNA duplex unwinding	biological_process	2.01361	Series 7	Calu-3	2
GO:0003678	DNA helicase activity	molecular_function	1.99792	Series 7	Calu-3	2
GO:0070498	interleukin-1-mediated signaling pathway	biological_process	1.98886	Series 7	Calu-3	2
GO:1990204	oxidoreductase complex	cellular_compartment	1.96788	Series 7	Calu-3	2
GO:0000315	organellar large ribosomal subunit	cellular_compartment	1.96159	Series 7	Calu-3	2
GO:0005762	mitochondrial large ribosomal subunit	cellular_compartment	1.96159	Series 7	Calu-3	2
GO:0005657	replication fork	cellular_compartment	1.92334	Series 7	Calu-3	2
GO:0072401	signal transduction involved in DNA integrity checkpoint	biological_process	1.88252	Series 7	Calu-3	2
GO:0072422	signal transduction involved in DNA damage checkpoint	biological_process	1.88252	Series 7	Calu-3	2
GO:0006289	nucleotide-excision repair	biological_process	1.87618	Series 7	Calu-3	2
GO:1903747	regulation of establishment of protein localization to mitochondrion	biological_process	1.85126	Series 7	Calu-3	2
GO:0072395	signal transduction involved in cell cycle checkpoint	biological_process	1.82796	Series 7	Calu-3	2
GO:0031970	organelle envelope lumen	cellular_compartment	1.81373	Series 7	Calu-3	2
GO:0009411	response to UV	biological_process	1.81059	Series 7	Calu-3	2
GO:0072655	establishment of protein localization to mitochondrion	biological_process	1.7433	Series 7	Calu-3	2
GO:0007006	mitochondrial membrane organization	biological_process	1.69075	Series 7	Calu-3	2
GO:0070585	protein localization to mitochondrion	biological_process	1.67914	Series 7	Calu-3	2
GO:0022900	electron transport chain	biological_process	1.66893	Series 7	Calu-3	2
GO:0035794	positive regulation of mitochondrial membrane permeability	biological_process	1.66815	Series 7	Calu-3	2
GO:0071897	DNA biosynthetic process	biological_process	1.63643	Series 7	Calu-3	2
GO:0006261	DNA-dependent DNA replication	biological_process	1.63575	Series 7	Calu-3	2
GO:0006626	protein targeting to mitochondrion	biological_process	1.62694	Series 7	Calu-3	2
GO:0008094	DNA-dependent ATPase activity	molecular_function	1.62143	Series 7	Calu-3	2
GO:1900182	positive regulation of protein localization to nucleus	biological_process	1.57974	Series 7	Calu-3	2
GO:2001235	positive regulation of apoptotic signaling pathway	biological_process	1.575	Series 7	Calu-3	2
GO:0010212	response to ionizing radiation	biological_process	1.56995	Series 7	Calu-3	2
GO:2001243	negative regulation of intrinsic apoptotic signaling pathway	biological_process	1.5654	Series 7	Calu-3	2
GO:1902750	negative regulation of cell cycle G2/M phase transition	biological_process	1.55788	Series 7	Calu-3	2
GO:1905710	positive regulation of membrane permeability	biological_process	1.55688	Series 7	Calu-3	2
GO:2001242	regulation of intrinsic apoptotic signaling pathway	biological_process	1.5478	Series 7	Calu-3	2
GO:0006839	mitochondrial transport	biological_process	1.54065	Series 7	Calu-3	2
GO:0042770	signal transduction in response to DNA damage	biological_process	1.53638	Series 7	Calu-3	2
GO:0051054	positive regulation of DNA metabolic process	biological_process	1.50977	Series 7	Calu-3	2
GO:2001252	positive regulation of chromosome organization	biological_process	1.5041	Series 7	Calu-3	2
GO:0010972	negative regulation of G2/M transition of mitotic cell cycle	biological_process	1.498	Series 7	Calu-3	2
GO:0046902	regulation of mitochondrial membrane permeability	biological_process	1.4864	Series 7	Calu-3	2
GO:0010822	positive regulation of mitochondrion organization	biological_process	1.48181	Series 7	Calu-3	2
GO:0043130	ubiquitin binding	molecular_function	1.45166	Series 7	Calu-3	2
GO:0030330	DNA damage response, signal transduction by p53 class mediator	biological_process	1.43654	Series 7	Calu-3	2
GO:0006919	activation of cysteine-type endopeptidase activity involved in apoptotic process	biological_process	1.43283	Series 7	Calu-3	2
GO:0000086	G2/M transition of mitotic cell cycle	biological_process	1.42889	Series 7	Calu-3	2
GO:0097711	ciliary basal body-plasma membrane docking	biological_process	1.42562	Series 7	Calu-3	2
GO:2001234	negative regulation of apoptotic signaling pathway	biological_process	1.41801	Series 7	Calu-3	2
GO:0044839	cell cycle G2/M phase transition	biological_process	1.41326	Series 7	Calu-3	2
GO:0034708	methyltransferase complex	cellular_compartment	1.41017	Series 7	Calu-3	2
GO:0042470	melanosome	cellular_compartment	1.40421	Series 7	Calu-3	2
GO:0048770	pigment granule	cellular_compartment	1.40421	Series 7	Calu-3	2
GO:0097193	intrinsic apoptotic signaling pathway	biological_process	1.39519	Series 7	Calu-3	2
GO:0010389	regulation of G2/M transition of mitotic cell cycle	biological_process	1.39145	Series 7	Calu-3	2
GO:1902749	regulation of cell cycle G2/M phase transition	biological_process	1.3778	Series 7	Calu-3	2
GO:1905897	regulation of response to endoplasmic reticulum stress	biological_process	1.37223	Series 7	Calu-3	2
GO:0034399	nuclear periphery	cellular_compartment	1.36512	Series 7	Calu-3	2
GO:0090559	regulation of membrane permeability	biological_process	1.36425	Series 7	Calu-3	2
GO:0044774	mitotic DNA integrity checkpoint	biological_process	1.35683	Series 7	Calu-3	2
GO:0005759	mitochondrial matrix	cellular_compartment	1.34361	Series 7	Calu-3	2
GO:0051983	regulation of chromosome segregation	biological_process	1.33774	Series 7	Calu-3	2
GO:0000070	mitotic sister chromatid segregation	biological_process	1.3196	Series 7	Calu-3	2
GO:1903052	positive regulation of proteolysis involved in cellular protein catabolic process	biological_process	1.31912	Series 7	Calu-3	2
GO:0061640	cytoskeleton-dependent cytokinesis	biological_process	1.31757	Series 7	Calu-3	2
GO:0006282	regulation of DNA repair	biological_process	1.31447	Series 7	Calu-3	2
GO:2001251	negative regulation of chromosome organization	biological_process	1.30908	Series 7	Calu-3	2
GO:0010821	regulation of mitochondrion organization	biological_process	1.30893	Series 7	Calu-3	2
GO:1901800	positive regulation of proteasomal protein catabolic process	biological_process	1.3066	Series 7	Calu-3	2
GO:2000060	positive regulation of ubiquitin-dependent protein catabolic process	biological_process	1.30176	Series 7	Calu-3	2
GO:0006275	regulation of DNA replication	biological_process	1.29647	Series 7	Calu-3	2
GO:2001022	positive regulation of response to DNA damage stimulus	biological_process	1.29619	Series 7	Calu-3	2
GO:1901991	negative regulation of mitotic cell cycle phase transition	biological_process	1.29582	Series 7	Calu-3	2
GO:1903364	positive regulation of cellular protein catabolic process	biological_process	1.27875	Series 7	Calu-3	2
GO:0031570	DNA integrity checkpoint	biological_process	1.2715	Series 7	Calu-3	2
GO:1901988	negative regulation of cell cycle phase transition	biological_process	1.26758	Series 7	Calu-3	2
GO:0033044	regulation of chromosome organization	biological_process	1.26548	Series 7	Calu-3	2
GO:0001736	establishment of planar polarity	biological_process	1.26271	Series 7	Calu-3	2
GO:0007164	establishment of tissue polarity	biological_process	1.26271	Series 7	Calu-3	2
GO:0009267	cellular response to starvation	biological_process	1.2446	Series 7	Calu-3	2
GO:0000819	sister chromatid segregation	biological_process	1.23275	Series 7	Calu-3	2
GO:0090316	positive regulation of intracellular protein transport	biological_process	1.23004	Series 7	Calu-3	2
GO:0000725	recombinational repair	biological_process	1.22264	Series 7	Calu-3	2
GO:0008637	apoptotic mitochondrial changes	biological_process	1.21557	Series 7	Calu-3	2
GO:0043488	regulation of mRNA stability	biological_process	1.21244	Series 7	Calu-3	2
GO:0000077	DNA damage checkpoint	biological_process	1.20992	Series 7	Calu-3	2
GO:0043487	regulation of RNA stability	biological_process	1.2069	Series 7	Calu-3	2
GO:0070646	protein modification by small protein removal	biological_process	1.20566	Series 7	Calu-3	2
GO:0042177	negative regulation of protein catabolic process	biological_process	1.20472	Series 7	Calu-3	2
GO:0000724	double-strand break repair via homologous recombination	biological_process	1.20222	Series 7	Calu-3	2
GO:0003697	single-stranded DNA binding	molecular_function	1.19729	Series 7	Calu-3	2
GO:0061013	regulation of mRNA catabolic process	biological_process	1.19389	Series 7	Calu-3	2
GO:0030176	integral component of endoplasmic reticulum membrane	cellular_compartment	1.19327	Series 7	Calu-3	2
GO:0043620	regulation of DNA-templated transcription in response to stress	biological_process	1.18836	Series 7	Calu-3	2
GO:0051100	negative regulation of binding	biological_process	1.18586	Series 7	Calu-3	2
GO:0000910	cytokinesis	biological_process	1.18418	Series 7	Calu-3	2
GO:0072331	signal transduction by p53 class mediator	biological_process	1.17934	Series 7	Calu-3	2
GO:0010638	positive regulation of organelle organization	biological_process	1.17444	Series 7	Calu-3	2
GO:0042594	response to starvation	biological_process	1.16945	Series 7	Calu-3	2
GO:0101002	ficolin-1-rich granule	cellular_compartment	1.169	Series 7	Calu-3	2
GO:1904813	ficolin-1-rich granule lumen	cellular_compartment	1.169	Series 7	Calu-3	2
GO:0010948	negative regulation of cell cycle process	biological_process	1.16487	Series 7	Calu-3	2
GO:0016579	protein deubiquitination	biological_process	1.15158	Series 7	Calu-3	2
GO:0031227	intrinsic component of endoplasmic reticulum membrane	cellular_compartment	1.15101	Series 7	Calu-3	2
GO:0043618	regulation of transcription from RNA polymerase II promoter in response to stress	biological_process	1.14774	Series 7	Calu-3	2
GO:1903050	regulation of proteolysis involved in cellular protein catabolic process	biological_process	1.14253	Series 7	Calu-3	2
GO:2001020	regulation of response to DNA damage stimulus	biological_process	1.14253	Series 7	Calu-3	2
GO:0000776	kinetochore	cellular_compartment	1.14052	Series 7	Calu-3	2
GO:1902850	microtubule cytoskeleton organization involved in mitosis	biological_process	1.13923	Series 7	Calu-3	2
GO:0010950	positive regulation of endopeptidase activity	biological_process	1.12936	Series 7	Calu-3	2
GO:0030496	midbody	cellular_compartment	1.12872	Series 7	Calu-3	2
GO:0140097	catalytic activity, acting on DNA	molecular_function	1.12538	Series 7	Calu-3	2
GO:0001650	fibrillar center	cellular_compartment	1.11976	Series 7	Calu-3	2
GO:0045862	positive regulation of proteolysis	biological_process	1.10796	Series 7	Calu-3	2
GO:0044772	mitotic cell cycle phase transition	biological_process	1.1074	Series 7	Calu-3	2
GO:0051403	stress-activated MAPK cascade	biological_process	1.09921	Series 7	Calu-3	2
GO:0051188	cofactor biosynthetic process	biological_process	1.09758	Series 7	Calu-3	2
GO:0046034	ATP metabolic process	biological_process	1.09673	Series 7	Calu-3	2
GO:0007050	cell cycle arrest	biological_process	1.09637	Series 7	Calu-3	2
GO:0016874	ligase activity	molecular_function	1.09626	Series 7	Calu-3	2
GO:0046390	ribose phosphate biosynthetic process	biological_process	1.09269	Series 7	Calu-3	2
GO:0062197	cellular response to chemical stress	biological_process	1.09209	Series 7	Calu-3	2
GO:0051301	cell division	biological_process	1.08719	Series 7	Calu-3	2
GO:0061136	regulation of proteasomal protein catabolic process	biological_process	1.07915	Series 7	Calu-3	2
GO:0007051	spindle organization	biological_process	1.06482	Series 7	Calu-3	2
GO:0044770	cell cycle phase transition	biological_process	1.06401	Series 7	Calu-3	2
GO:1901990	regulation of mitotic cell cycle phase transition	biological_process	1.06076	Series 7	Calu-3	2
GO:0045732	positive regulation of protein catabolic process	biological_process	1.06052	Series 7	Calu-3	2
GO:0031098	stress-activated protein kinase signaling cascade	biological_process	1.04872	Series 7	Calu-3	2
GO:0051099	positive regulation of binding	biological_process	1.04736	Series 7	Calu-3	2
GO:0009260	ribonucleotide biosynthetic process	biological_process	1.0472	Series 7	Calu-3	2
GO:0070302	regulation of stress-activated protein kinase signaling cascade	biological_process	1.04697	Series 7	Calu-3	2
GO:0032388	positive regulation of intracellular transport	biological_process	1.04689	Series 7	Calu-3	2
GO:0000228	nuclear chromosome	cellular_compartment	1.04579	Series 7	Calu-3	2
GO:0007346	regulation of mitotic cell cycle	biological_process	1.04253	Series 7	Calu-3	2
GO:0000922	spindle pole	cellular_compartment	1.0421	Series 7	Calu-3	2
GO:0019867	outer membrane	cellular_compartment	1.03684	Series 7	Calu-3	2
GO:1901796	regulation of signal transduction by p53 class mediator	biological_process	1.03113	Series 7	Calu-3	2
GO:0010506	regulation of autophagy	biological_process	1.02223	Series 7	Calu-3	2
GO:0010952	positive regulation of peptidase activity	biological_process	1.01734	Series 7	Calu-3	2
GO:0031668	cellular response to extracellular stimulus	biological_process	1.0146	Series 7	Calu-3	2
GO:0005741	mitochondrial outer membrane	cellular_compartment	1.01295	Series 7	Calu-3	2
GO:0005819	spindle	cellular_compartment	1.0124	Series 7	Calu-3	2
GO:0031334	positive regulation of protein-containing complex assembly	biological_process	1.01102	Series 7	Calu-3	2
GO:0031968	organelle outer membrane	cellular_compartment	1.00723	Series 7	Calu-3	2
GO:0007254	JNK cascade	biological_process	1.00587	Series 7	Calu-3	2
GO:0044389	ubiquitin-like protein ligase binding	molecular_function	1.00091	Series 7	Calu-3	2
GO:1901987	regulation of cell cycle phase transition	biological_process	1.00012	Series 7	Calu-3	2
GO:0019902	phosphatase binding	molecular_function	0.99645	Series 7	Calu-3	2
GO:0007059	chromosome segregation	biological_process	0.993912	Series 7	Calu-3	2
GO:0010564	regulation of cell cycle process	biological_process	0.9888	Series 7	Calu-3	2
GO:0030177	positive regulation of Wnt signaling pathway	biological_process	0.982174	Series 7	Calu-3	2
GO:0006091	generation of precursor metabolites and energy	biological_process	0.975685	Series 7	Calu-3	2
GO:1901293	nucleoside phosphate biosynthetic process	biological_process	0.974883	Series 7	Calu-3	2
GO:0001701	in utero embryonic development	biological_process	0.971724	Series 7	Calu-3	2
GO:0140014	mitotic nuclear division	biological_process	0.969592	Series 7	Calu-3	2
GO:0016236	macroautophagy	biological_process	0.968423	Series 7	Calu-3	2
GO:0033043	regulation of organelle organization	biological_process	0.966898	Series 7	Calu-3	2
GO:0006310	DNA recombination	biological_process	0.957469	Series 7	Calu-3	2
GO:0009314	response to radiation	biological_process	0.954931	Series 7	Calu-3	2
GO:0009165	nucleotide biosynthetic process	biological_process	0.952627	Series 7	Calu-3	2
GO:0031669	cellular response to nutrient levels	biological_process	0.948107	Series 7	Calu-3	2
GO:0031625	ubiquitin protein ligase binding	molecular_function	0.943724	Series 7	Calu-3	2
GO:0031647	regulation of protein stability	biological_process	0.934054	Series 7	Calu-3	2
GO:0031301	integral component of organelle membrane	cellular_compartment	0.920501	Series 7	Calu-3	2
GO:0033157	regulation of intracellular protein transport	biological_process	0.918137	Series 7	Calu-3	2
GO:0000790	nuclear chromatin	cellular_compartment	0.917799	Series 7	Calu-3	2
GO:0071383	cellular response to steroid hormone stimulus	biological_process	0.917083	Series 7	Calu-3	2
GO:0044843	cell cycle G1/S phase transition	biological_process	0.900185	Series 7	Calu-3	2
GO:0098852	lytic vacuole membrane	cellular_compartment	0.898151	Series 7	Calu-3	2
GO:0005774	vacuolar membrane	cellular_compartment	0.891615	Series 7	Calu-3	2
GO:0005765	lysosomal membrane	cellular_compartment	0.889201	Series 7	Calu-3	2
GO:0071214	cellular response to abiotic stimulus	biological_process	0.88901	Series 7	Calu-3	2
GO:0104004	cellular response to environmental stimulus	biological_process	0.88901	Series 7	Calu-3	2
GO:0043393	regulation of protein binding	biological_process	0.885037	Series 7	Calu-3	2
GO:0002009	morphogenesis of an epithelium	biological_process	0.880891	Series 7	Calu-3	2
GO:0098813	nuclear chromosome segregation	biological_process	0.879308	Series 7	Calu-3	2
GO:0043254	regulation of protein-containing complex assembly	biological_process	0.873628	Series 7	Calu-3	2
GO:0071900	regulation of protein serine/threonine kinase activity	biological_process	0.872366	Series 7	Calu-3	2
GO:0010639	negative regulation of organelle organization	biological_process	0.855933	Series 7	Calu-3	2
GO:0031300	intrinsic component of organelle membrane	cellular_compartment	0.850295	Series 7	Calu-3	2
GO:0016570	histone modification	biological_process	0.83855	Series 7	Calu-3	2
GO:0072593	reactive oxygen species metabolic process	biological_process	0.830381	Series 7	Calu-3	2
GO:0034660	ncRNA metabolic process	biological_process	0.830039	Series 7	Calu-3	2
GO:1902532	negative regulation of intracellular signal transduction	biological_process	0.82886	Series 7	Calu-3	2
GO:0005667	transcription regulator complex	cellular_compartment	0.828716	Series 7	Calu-3	2
GO:0031965	nuclear membrane	cellular_compartment	0.827126	Series 7	Calu-3	2
GO:1901137	carbohydrate derivative biosynthetic process	biological_process	0.819656	Series 7	Calu-3	2
GO:0005938	cell cortex	cellular_compartment	0.818585	Series 7	Calu-3	2
GO:0051640	organelle localization	biological_process	0.815357	Series 7	Calu-3	2
GO:0000151	ubiquitin ligase complex	cellular_compartment	0.813587	Series 7	Calu-3	2
GO:0050662	coenzyme binding	molecular_function	0.812376	Series 7	Calu-3	2
GO:0090068	positive regulation of cell cycle process	biological_process	0.801174	Series 7	Calu-3	2
GO:0000122	negative regulation of transcription by RNA polymerase II	biological_process	0.800282	Series 7	Calu-3	2
GO:0016569	covalent chromatin modification	biological_process	0.797996	Series 7	Calu-3	2
GO:0071902	positive regulation of protein serine/threonine kinase activity	biological_process	0.793096	Series 7	Calu-3	2
GO:0051347	positive regulation of transferase activity	biological_process	0.787548	Series 7	Calu-3	2
GO:0043405	regulation of MAP kinase activity	biological_process	0.786646	Series 7	Calu-3	2
GO:0090407	organophosphate biosynthetic process	biological_process	0.773872	Series 7	Calu-3	2
GO:0032386	regulation of intracellular transport	biological_process	0.770803	Series 7	Calu-3	2
GO:0016491	oxidoreductase activity	molecular_function	0.763858	Series 7	Calu-3	2
GO:0043009	chordate embryonic development	biological_process	0.756618	Series 7	Calu-3	2
GO:0045787	positive regulation of cell cycle	biological_process	0.746719	Series 7	Calu-3	2
GO:0090305	nucleic acid phosphodiester bond hydrolysis	biological_process	0.745658	Series 7	Calu-3	2
GO:0051656	establishment of organelle localization	biological_process	0.741308	Series 7	Calu-3	2
GO:0010256	endomembrane system organization	biological_process	0.733116	Series 7	Calu-3	2
GO:0009895	negative regulation of catabolic process	biological_process	0.732379	Series 7	Calu-3	2
GO:1902903	regulation of supramolecular fiber organization	biological_process	0.731565	Series 7	Calu-3	2
GO:0009792	embryo development ending in birth or egg hatching	biological_process	0.723013	Series 7	Calu-3	2
GO:0009117	nucleotide metabolic process	biological_process	0.72198	Series 7	Calu-3	2
GO:0070997	neuron death	biological_process	0.718296	Series 7	Calu-3	2
GO:0042119	neutrophil activation	biological_process	0.714843	Series 7	Calu-3	2
GO:0016887	ATPase activity	molecular_function	0.712648	Series 7	Calu-3	2
GO:0051493	regulation of cytoskeleton organization	biological_process	0.71029	Series 7	Calu-3	2
GO:0051056	regulation of small GTPase mediated signal transduction	biological_process	0.708244	Series 7	Calu-3	2
GO:0000226	microtubule cytoskeleton organization	biological_process	0.697621	Series 7	Calu-3	2
GO:0002446	neutrophil mediated immunity	biological_process	0.697442	Series 7	Calu-3	2
GO:0036230	granulocyte activation	biological_process	0.6952	Series 7	Calu-3	2
GO:0000280	nuclear division	biological_process	0.68722	Series 7	Calu-3	2
GO:0043312	neutrophil degranulation	biological_process	0.686579	Series 7	Calu-3	2
GO:0007264	small GTPase mediated signal transduction	biological_process	0.681893	Series 7	Calu-3	2
GO:0045860	positive regulation of protein kinase activity	biological_process	0.681184	Series 7	Calu-3	2
GO:0062012	regulation of small molecule metabolic process	biological_process	0.678636	Series 7	Calu-3	2
GO:0032535	regulation of cellular component size	biological_process	0.673961	Series 7	Calu-3	2
GO:0007015	actin filament organization	biological_process	0.673113	Series 7	Calu-3	2
GO:0002283	neutrophil activation involved in immune response	biological_process	0.6704	Series 7	Calu-3	2
GO:0016055	Wnt signaling pathway	biological_process	0.66543	Series 7	Calu-3	2
GO:0005874	microtubule	cellular_compartment	0.663682	Series 7	Calu-3	2
GO:0018205	peptidyl-lysine modification	biological_process	0.662592	Series 7	Calu-3	2
GO:0033674	positive regulation of kinase activity	biological_process	0.662091	Series 7	Calu-3	2
GO:0003712	transcription coregulator activity	molecular_function	0.661716	Series 7	Calu-3	2
GO:0007265	Ras protein signal transduction	biological_process	0.661551	Series 7	Calu-3	2
GO:0198738	cell-cell signaling by wnt	biological_process	0.655379	Series 7	Calu-3	2
GO:0044089	positive regulation of cellular component biogenesis	biological_process	0.655091	Series 7	Calu-3	2
GO:0140098	catalytic activity, acting on RNA	molecular_function	0.652411	Series 7	Calu-3	2
GO:0048729	tissue morphogenesis	biological_process	0.637091	Series 7	Calu-3	2
GO:0031328	positive regulation of cellular biosynthetic process	biological_process	0.637033	Series 7	Calu-3	2
GO:0051345	positive regulation of hydrolase activity	biological_process	0.63395	Series 7	Calu-3	2
GO:0019693	ribose phosphate metabolic process	biological_process	0.624302	Series 7	Calu-3	2
GO:0070925	organelle assembly	biological_process	0.620081	Series 7	Calu-3	2
GO:0048285	organelle fission	biological_process	0.615357	Series 7	Calu-3	2
GO:0031401	positive regulation of protein modification process	biological_process	0.614294	Series 7	Calu-3	2
GO:0017111	nucleoside-triphosphatase activity	molecular_function	0.600721	Series 7	Calu-3	2
GO:0044087	regulation of cellular component biogenesis	biological_process	0.581178	Series 7	Calu-3	2
GO:1902680	positive regulation of RNA biosynthetic process	biological_process	0.58073	Series 7	Calu-3	2
GO:1903508	positive regulation of nucleic acid-templated transcription	biological_process	0.578322	Series 7	Calu-3	2
GO:0003682	chromatin binding	molecular_function	0.575425	Series 7	Calu-3	2
GO:0007017	microtubule-based process	biological_process	0.570987	Series 7	Calu-3	2
GO:0016462	pyrophosphatase activity	molecular_function	0.569066	Series 7	Calu-3	2
GO:0016817	hydrolase activity, acting on acid anhydrides	molecular_function	0.559778	Series 7	Calu-3	2
GO:0016818	hydrolase activity, acting on acid anhydrides, in phosphorus-containing anhydrides	molecular_function	0.559778	Series 7	Calu-3	2
GO:0051129	negative regulation of cellular component organization	biological_process	0.558146	Series 7	Calu-3	2
GO:0045893	positive regulation of transcription, DNA-templated	biological_process	0.556886	Series 7	Calu-3	2
GO:0012506	vesicle membrane	cellular_compartment	0.539017	Series 7	Calu-3	2
GO:0071407	cellular response to organic cyclic compound	biological_process	0.533917	Series 7	Calu-3	2
GO:0030036	actin cytoskeleton organization	biological_process	0.523294	Series 7	Calu-3	2
GO:0005856	cytoskeleton	cellular_compartment	0.506853	Series 7	Calu-3	2
GO:0030659	cytoplasmic vesicle membrane	cellular_compartment	0.493891	Series 7	Calu-3	2
GO:0009790	embryo development	biological_process	0.481759	Series 7	Calu-3	2
GO:0016301	kinase activity	molecular_function	0.478314	Series 7	Calu-3	2
GO:0008144	drug binding	molecular_function	0.467269	Series 7	Calu-3	2
GO:0045944	positive regulation of transcription by RNA polymerase II	biological_process	0.46251	Series 7	Calu-3	2
GO:0043167	ion binding	molecular_function	0.378886	Series 7	Calu-3	2
GO:0030030	cell projection organization	biological_process	0.365431	Series 7	Calu-3	2
GO:0120036	plasma membrane bounded cell projection organization	biological_process	0.352037	Series 7	Calu-3	2
GO:0016787	hydrolase activity	molecular_function	0.342771	Series 7	Calu-3	2
GO:0046872	metal ion binding	molecular_function	0.255709	Series 7	Calu-3	2
GO:0043169	cation binding	molecular_function	0.230469	Series 7	Calu-3	2

## Sheet: 3B_DETEs_GOs_common_and_uniq
Occurring Specifically in SARS-CoV-2?	Series	Terms	GO terms
SARS-CoV-2 Specific (NHBE, A549, Calu-3)	S1 S2_S5 S7	19	"GO:0036230" "GO:0051345" "GO:0070498" "GO:0033674" "GO:2001234" "GO:0031401" "GO:0051403" "GO:0062197" "GO:0051347" "GO:0002446" "GO:0002009" "GO:0045860" "GO:1902532" "GO:0002283" "GO:0031098" "GO:0031328" "GO:0045862" "GO:0043312" "GO:0042119"
SARS-CoV-2 Specific (NHBE, A549)	S1 S2_S5	1	"GO:0001730"
SARS-CoV-2 Specific (NHBE, Calu-3)	S1 S7	8	"GO:0006919" "GO:0072593" "GO:0070302" "GO:0010952" "GO:0048729" "GO:0045944" "GO:0010950" "GO:0071407"
SARS-CoV-2 Specific (A549, Calu-3)	S2_S5 S7	257	"GO:0000151" "GO:1901137" "GO:0006282" "GO:2001242" "GO:0019693" "GO:0032388" "GO:0000228" "GO:0005938" "GO:0033044" "GO:0098803" "GO:0009314" "GO:0033260" "GO:0043009" "GO:0006839" "GO:0005856" "GO:1902903" "GO:0010948" "GO:0006275" "GO:0043393" "GO:0000922" "GO:0198738" "GO:0030659" "GO:0031668" "GO:0051301" "GO:0031970" "GO:0007051" "GO:1901988" "GO:0051100" "GO:0016787" "GO:0071214" "GO:00062…
SARS-CoV-2 Specific (NHBE)	S1	76	"GO:0045429" "GO:0010631" "GO:0007044" "GO:0014074" "GO:0030593" "GO:0060326" "GO:0001533" "GO:0008009" "GO:0048661" "GO:0030216" "GO:1905954" "GO:0150115" "GO:0009913" "GO:0090132" "GO:0010632" "GO:0001667" "GO:0070268" "GO:1902930" "GO:0031663" "GO:0019730" "GO:0005125" "GO:0010594" "GO:0061844" "GO:0042379" "GO:0005200" "GO:0045766" "GO:0030546" "GO:0097530" "GO:0048660" "GO:0050918" "GO:00015…
SARS-CoV-2 Specific (A549)	S2_S5	160	GO:0006354 "GO:0031461" "GO:0009259" "GO:0060090" "GO:1903008" "GO:0061659" "GO:0071013" "GO:0005776" "GO:0030705" "GO:0031346" "GO:0022008" "GO:0030894" "GO:0031929" "GO:0032271" "GO:0061630" "GO:0033045" "GO:0051028" "GO:0007052" "GO:0031398" "GO:1903322" "GO:0006369" "GO:0006893" "GO:0005543" "GO:0051783" "GO:0019903" "GO:1905475" "GO:0055029" "GO:0045839" "GO:0044088" "GO:0031572" "GO:2000058…
SARS-CoV-2 Specific (Calu-3)	S7	161	"GO:1902402" "GO:0015980" "GO:0044783" "GO:0060071" "GO:0015949" "GO:0032872" "GO:1904353" "GO:0048002" "GO:0070469" "GO:2001238" "GO:0034614" "GO:0008630" "GO:0005525" "GO:0044773" "GO:0032210" "GO:0009308" "GO:0032259" "GO:0034404" "GO:0048545" "GO:0009123" "GO:0009141" "GO:0098796" "GO:1902653" "GO:0051972" "GO:1901028" "GO:0071236" "GO:0036464" "GO:0016363" "GO:0001836" "GO:0019884" "GO:19908…
Not specific	S1 S2_S5 S7 Other_Viruses	197	"GO:0071216" "GO:0007249" "GO:0051128" "GO:0051336" "GO:0065009" "GO:0042325" "GO:0045936" "GO:0001817" "GO:0070161" "GO:0044267" "GO:0019538" "GO:0032270" "GO:0010604" "GO:0008283" "GO:0005515" "GO:0043069" "GO:0010628" "GO:0031347" "GO:0009966" "GO:0060333" "GO:0002366" "GO:0005773" "GO:0051707" "GO:0009607" "GO:0019079" "GO:0051247" "GO:0043412" "GO:0051234" "GO:0033993" "GO:0019221" "GO:00322…
Not specific	S1 S2_S5 Other_Viruses	17	"GO:0009617" "GO:0006952" "GO:0005615" "GO:0032502" "GO:0071222" "GO:0071346" "GO:0050688" "GO:0001959" "GO:0071219" "GO:0031983" "GO:0034774" "GO:0005576" "GO:0035456" "GO:0060759" "GO:0007165" "GO:0060205" "GO:0006955"
Not specific	S1 S7 Other_Viruses	41	"GO:0051272" "GO:0022407" "GO:0050793" "GO:0001775" "GO:0051091" "GO:0060429" "GO:0051092" "GO:0035295" "GO:0000165" "GO:0010562" "GO:0045321" "GO:0036293" "GO:0051239" "GO:0031349" "GO:0007159" "GO:0001666" "GO:0052548" "GO:0030097" "GO:0042327" "GO:0002221" "GO:0045937" "GO:0023014" "GO:0038061" "GO:0045088" "GO:0043408" "GO:0009636" "GO:0051094" "GO:0030155" "GO:0045597" "GO:0045595" "GO:19030…
Not specific	S2_S5 S7 Other_Viruses	295	"GO:0046700" "GO:0000075" "GO:0015833" "GO:0006397" "GO:0051701" "GO:0022607" "GO:0036094" "GO:0005815" "GO:1903311" "GO:0070125" "GO:0019787" "GO:0051169" "GO:0071840" "GO:1901565" "GO:0098800" "GO:0008152" "GO:0051338" "GO:0035639" "GO:0048193" "GO:0005789" "GO:0045296" "GO:0006511" "GO:0080135" "GO:0061695" "GO:2001141" "GO:0000784" "GO:0030968" "GO:0034470" "GO:0034622" "GO:0044271" "GO:00442…
Not specific	S1 Other_Viruses	101	"GO:0040017" "GO:0007275" "GO:0009888" "GO:0062023" "GO:0071944" "GO:0048646" "GO:0022603" "GO:0007154" "GO:0030193" "GO:0043062" "GO:0001944" "GO:0052547" "GO:0040011" "GO:2000145" "GO:0016477" "GO:0050819" "GO:0022610" "GO:0030141" "GO:0050729" "GO:0050730" "GO:0030154" "GO:1903034" "GO:0001568" "GO:0050663" "GO:0031091" "GO:0001101" "GO:0030198" "GO:0051270" "GO:0030334" "GO:0002685" "GO:20000…
Not specific	S2_S5 Other_Viruses	74	"GO:0006614" "GO:0032480" "GO:0030054" "GO:0090150" "GO:0008092" "GO:0022626" "GO:0045047" "GO:0038127" "GO:0043687" "GO:0070972" "GO:0036498" "GO:0005788" "GO:0036503" "GO:0006892" "GO:0048468" "GO:0000793" "GO:0005840" "GO:0000904" "GO:0072659" "GO:0022625" "GO:0031252" "GO:0035455" "GO:0004674" "GO:0072657" "GO:0006613" "GO:0006457" "GO:0006732" "GO:0006364" "GO:0007034" "GO:0060760" "GO:00313…
Not specific	S7 Other_Viruses	46	"GO:0050863" "GO:0010467" "GO:1904951" "GO:0010605" "GO:0034508" "GO:0006336" "GO:0022409" "GO:0065007" "GO:0000726" "GO:0051101" "GO:0090087" "GO:0042110" "GO:0043486" "GO:1903706" "GO:0006303" "GO:0008625" "GO:0043154" "GO:0046546" "GO:0034080" "GO:0009725" "GO:0002753" "GO:0040008" "GO:0001649" "GO:0006629" "GO:0010468" "GO:0006338" "GO:1903039" "GO:0065004" "GO:0051222" "GO:0061641" "GO:00347…
Other viruses (S3/S4/S8H/S8R/S9)	S3 S8H S8R	4	"GO:0002697" "GO:0051049" "GO:0044409" "GO:0046718"
Other viruses (S3/S4/S8H/S8R/S9)	S3 S8H	3	"GO:0046596" "GO:0050778" "GO:0052372"
Other viruses (S3/S4/S8H/S8R/S9)	S3 S8R	9	"GO:1902042" "GO:0008015" "GO:0050708" "GO:0009887" "GO:0002791" "GO:0005604" "GO:0016323" "GO:0003013" "GO:0031589"
Other viruses (S3/S4/S8H/S8R/S9)	S4 S9	3	"GO:0042788" "GO:0003735" "GO:0005844"
Other viruses (S3/S4/S8H/S8R/S9)	S8H S8R	13	"GO:0009306" "GO:0002832" "GO:0071692" "GO:0051046" "GO:0009986" "GO:0050777" "GO:0045824" "GO:0002683" "GO:0002790" "GO:0009612" "GO:1903530" "GO:0035592" "GO:0060627"
Other viruses (S3/S4/S8H/S8R/S9)	S3	32	"GO:0006206" "GO:0033627" "GO:0005201" "GO:0030414" "GO:0000778" "GO:0004866" "GO:0061448" "GO:0042641" "GO:0042730" "GO:0001503" "GO:0043028" "GO:0002822" "GO:0045137" "GO:1901654" "GO:0032432" "GO:0002062" "GO:0022612" "GO:0002819" "GO:0097517" "GO:0030278" "GO:0002711" "GO:0031638" "GO:0002687" "GO:0001725" "GO:0072001" "GO:1902041" "GO:0001822" "GO:0019838" "GO:0008406" "GO:0004857" "GO:00509…
Other viruses (S3/S4/S8H/S8R/S9)	S4	1	"GO:0036499"
Other viruses (S3/S4/S8H/S8R/S9)	S8H	18	"GO:0002703" "GO:0019885" "GO:1903532" "GO:0002456" "GO:0051047" "GO:0002369" "GO:0002483" "GO:0042832" "GO:2000117" "GO:0062149" "GO:0019883" "GO:0002707" "GO:0001911" "GO:0001909" "GO:0032897" "GO:0046597" "GO:0001562" "GO:0033280"
Other viruses (S3/S4/S8H/S8R/S9)	S8R	35	"GO:0009262" "GO:0007409" "GO:0048878" "GO:0048667" "GO:0072524" "GO:0031348" "GO:0007160" "GO:0061564" "GO:0098657" "GO:0046649" "GO:1901657" "GO:0045177" "GO:0070373" "GO:0043138" "GO:0032020" "GO:0098589" "GO:1901661" "GO:0006733" "GO:0007267" "GO:0009219" "GO:0032787" "GO:0023061" "GO:2001237" "GO:0019692" "GO:0005975" "GO:1901605" "GO:0007565" "GO:0019915" "GO:0007162" "GO:0000727" "GO:00988…
Other viruses (S3/S4/S8H/S8R/S9)	S9	24	"GO:0034723" "GO:1901699" "GO:0051170" "GO:0032869" "GO:1901653" "GO:0000183" "GO:0060147" "GO:0000186" "GO:0060964" "GO:0043484" "GO:0032868" "GO:0034975" "GO:0017038" "GO:0050684" "GO:0033673" "GO:0015935" "GO:0006335" "GO:0022627" "GO:0010629" "GO:0006469" "GO:0045637" "GO:0045638" "GO:0060966" "GO:0006334"

## Sheet: 3C_DETEs_GOs_specific_cell_line
GO term	Cell_Line	Pvalue	OddsRatio	ExpCount	Count	Size	Term	Type	padj	log2OddsRatio
GO:0006119	Calu-3	1.5849e-19	4.71696	47.8803	101	145	oxidative phosphorylation	biological_process	6.17634e-16	2.23786
GO:0042773	Calu-3	2.56843e-16	5.67163	32.3605	72	98	ATP synthesis coupled electron transport	biological_process	1.00092e-12	2.50376
GO:0070469	Calu-3	4.201e-16	5.4406	32.297	72	100	respirasome	cellular_compartment	1.63713e-12	2.44377
GO:0042775	Calu-3	5.76773e-16	5.59194	32.0303	71	97	mitochondrial ATP synthesis coupled electron transport	biological_process	2.24768e-12	2.48335
GO:0045333	Calu-3	1.49321e-15	3.19128	64.0605	118	194	cellular respiration	biological_process	5.81903e-12	1.67413
GO:0060326	NHBE	1.56272e-13	5.18017	7.89716	35	304	cell chemotaxis	biological_process	3.76929e-10	2.373
GO:0030595	NHBE	1.70701e-13	6.11453	5.81896	30	224	leukocyte chemotaxis	biological_process	4.1173e-10	2.61224
GO:0015980	Calu-3	5.54493e-13	2.36734	94.4397	153	286	energy derivation by oxidation of organic compounds	biological_process	2.16086e-09	1.24327
GO:0030855	NHBE	1.26709e-12	3.23985	20.1326	57	775	epithelial cell differentiation	biological_process	3.05622e-09	1.69593
GO:0016773	A549	1.43475e-12	1.72442	295.658	386	695	phosphotransferase activity, alcohol group as acceptor	molecular_function	5.23685e-09	0.786107
GO:0007033	A549	3.88084e-12	3.05143	66.3699	110	163	vacuole organization	biological_process	1.41651e-08	1.60949
GO:0097529	NHBE	7.55298e-12	5.7992	5.45528	27	210	myeloid leukocyte migration	biological_process	1.82178e-08	2.53585
GO:0005747	Calu-3	5.11682e-12	8.43173	16.1485	40	50	mitochondrial respiratory chain complex I	cellular_compartment	1.99403e-08	3.07583
GO:0030964	Calu-3	5.11682e-12	8.43173	16.1485	40	50	NADH dehydrogenase complex	cellular_compartment	1.99403e-08	3.07583
GO:0045271	Calu-3	5.11682e-12	8.43173	16.1485	40	50	respiratory chain complex I	cellular_compartment	1.99403e-08	3.07583
GO:0051168	A549	6.8238e-12	2.72637	78.9924	126	194	nuclear export	biological_process	2.49069e-08	1.44698
GO:0006611	A549	7.26069e-12	2.84503	72.8847	118	179	protein export from nucleus	biological_process	2.65015e-08	1.50845
GO:0006120	Calu-3	7.78362e-12	7.31241	18.1615	43	55	mitochondrial electron transport, NADH to ubiquinone	biological_process	3.03328e-08	2.87035
GO:0010008	A549	2.56258e-11	1.84686	191.119	262	479	endosome membrane	cellular_compartment	9.35342e-08	0.885075
GO:0003954	Calu-3	3.34395e-11	8.9579	15.9971	38	46	NADH dehydrogenase activity	molecular_function	1.30314e-07	3.16316
GO:0008137	Calu-3	3.34395e-11	8.9579	15.9971	38	46	NADH dehydrogenase (ubiquinone) activity	molecular_function	1.30314e-07	3.16316
GO:0050136	Calu-3	3.34395e-11	8.9579	15.9971	38	46	NADH dehydrogenase (quinone) activity	molecular_function	1.30314e-07	3.16316
GO:0071621	NHBE	5.64841e-11	7.55068	3.19523	20	123	granulocyte chemotaxis	biological_process	1.3624e-07	2.91661
GO:0016655	Calu-3	3.80169e-11	6.20133	20.8657	46	60	oxidoreductase activity, acting on NAD(P)H, quinone or similar compound as acceptor	molecular_function	1.48152e-07	2.63258
GO:0070268	NHBE	8.01219e-11	7.93179	2.90948	19	112	cornification	biological_process	1.93254e-07	2.98765
GO:0060249	Calu-3	5.47289e-11	1.89042	144.962	210	439	anatomical structure homeostasis	biological_process	2.13279e-07	0.918709
GO:0034599	Calu-3	6.21184e-11	2.13907	99.7231	154	302	cellular response to oxidative stress	biological_process	2.42075e-07	1.09698
GO:0097530	NHBE	1.03013e-10	6.81331	3.66283	21	141	granulocyte migration	biological_process	2.48468e-07	2.76836
GO:0022406	A549	9.16481e-11	2.68312	72.4776	115	178	membrane docking	biological_process	3.34515e-07	1.42391
GO:0030593	NHBE	1.79482e-10	8.1117	2.70166	18	104	neutrophil chemotaxis	biological_process	4.32909e-07	3.02
GO:0140056	A549	1.19541e-10	2.73962	68.813	110	169	organelle localization by membrane tethering	biological_process	4.36323e-07	1.45398
GO:1990266	NHBE	2.04038e-10	7.44861	3.06535	19	118	neutrophil migration	biological_process	4.92139e-07	2.89697
GO:0008630	Calu-3	1.8687e-10	3.55029	34.3417	66	104	intrinsic apoptotic signaling pathway in response to DNA damage	biological_process	7.28233e-07	1.82794
GO:0005125	NHBE	3.10233e-10	5.02489	5.96745	26	220	cytokine activity	molecular_function	7.48283e-07	2.32909
GO:0010257	Calu-3	2.21227e-10	5.2151	21.1334	46	64	NADH dehydrogenase complex assembly	biological_process	8.6212e-07	2.3827
GO:0032981	Calu-3	2.21227e-10	5.2151	21.1334	46	64	mitochondrial respiratory chain complex I assembly	biological_process	8.6212e-07	2.3827
GO:0017144	Calu-3	4.72171e-10	1.68721	196.804	268	596	drug metabolic process	biological_process	1.84005e-06	0.754643
GO:2000278	Calu-3	5.7138e-10	3.34011	35.6626	67	108	regulation of DNA biosynthetic process	biological_process	2.22667e-06	1.7399
GO:0001525	NHBE	1.00138e-09	3.15479	15.2488	43	587	angiogenesis	biological_process	2.41533e-06	1.65754
GO:0120031	A549	7.82509e-10	1.69082	225.983	296	555	plasma membrane bounded cell projection assembly	biological_process	2.85616e-06	0.757724
GO:0048018	NHBE	1.23571e-09	3.34837	13.0741	39	482	receptor ligand activity	molecular_function	2.98054e-06	1.74346
GO:0009913	NHBE	1.3104e-09	3.86982	9.29995	32	358	epidermal cell differentiation	biological_process	3.16068e-06	1.95227
GO:0033108	Calu-3	8.40735e-10	3.56052	31.7001	61	96	mitochondrial respiratory chain complex assembly	biological_process	3.27635e-06	1.83209
GO:0036294	Calu-3	8.65092e-10	2.31137	71.6553	115	217	cellular response to decreased oxygen levels	biological_process	3.37126e-06	1.20875
GO:0071453	Calu-3	1.02376e-09	2.23391	77.2689	122	234	cellular response to oxygen levels	biological_process	3.9896e-06	1.15957
GO:0030546	NHBE	1.65806e-09	3.31001	13.2098	39	487	signaling receptor activator activity	molecular_function	3.99925e-06	1.72684
GO:0030545	NHBE	1.72998e-09	3.19469	14.3761	41	530	receptor regulator activity	molecular_function	4.17271e-06	1.67568
GO:0030216	NHBE	1.93395e-09	4.12663	7.92314	29	305	keratinocyte differentiation	biological_process	4.66468e-06	2.04496
GO:0031503	A549	1.43855e-09	2.06374	114.417	164	281	protein-containing complex localization	biological_process	5.25072e-06	1.04526
GO:0030031	A549	1.81525e-09	1.662	230.87	300	567	cell projection assembly	biological_process	6.62568e-06	0.732924
GO:0042255	A549	2.17672e-09	5.12234	25.6522	49	63	ribosome assembly	biological_process	7.94502e-06	2.3568
GO:0004672	A549	2.44766e-09	1.63812	251.841	322	592	protein kinase activity	molecular_function	8.93395e-06	0.71204
GO:0008544	NHBE	5.51469e-09	3.32646	12.0536	36	464	epidermis development	biological_process	1.33014e-05	1.73399
GO:0003684	Calu-3	3.44614e-09	4.56742	22.6045	46	65	damaged DNA binding	molecular_function	1.34296e-05	2.19138
GO:0016651	Calu-3	3.71014e-09	3.16508	37.2106	67	107	oxidoreductase activity, acting on NAD(P)H	molecular_function	1.44584e-05	1.66224
GO:0001533	NHBE	6.09746e-09	10.0282	1.61865	13	65	cornified envelope	cellular_compartment	1.47071e-05	3.326
GO:0005758	Calu-3	3.93587e-09	3.84095	25.5146	51	79	mitochondrial intermembrane space	cellular_compartment	1.53381e-05	1.94146
GO:0043087	A549	4.93019e-09	1.70946	195.038	257	479	regulation of GTPase activity	biological_process	1.79952e-05	0.773537
GO:0031175	A549	5.20281e-09	1.46177	398.219	485	978	neuron projection development	biological_process	1.89903e-05	0.547714
GO:0010631	NHBE	1.30551e-08	3.6577	9.14408	30	352	epithelial cell migration	biological_process	3.14888e-05	1.87094
GO:0071456	Calu-3	8.67332e-09	2.23441	68.3532	108	207	cellular response to hypoxia	biological_process	3.37999e-05	1.15989
GO:0032204	Calu-3	8.70239e-09	3.65954	26.7469	52	81	regulation of telomere maintenance	biological_process	3.39132e-05	1.87166
GO:0030426	A549	9.89644e-09	2.41526	68.2283	105	171	growth cone	cellular_compartment	3.6122e-05	1.27218
GO:0048037	Calu-3	9.4249e-09	1.67855	175.968	237	506	cofactor binding	molecular_function	3.67288e-05	0.747215
GO:0090132	NHBE	1.58423e-08	3.62333	9.22201	30	355	epithelium migration	biological_process	3.82117e-05	1.85732
GO:0001667	NHBE	1.65893e-08	3.23461	12.0016	35	462	ameboidal-type cell migration	biological_process	4.00133e-05	1.69359
GO:0043588	NHBE	1.69302e-08	3.36654	10.8846	33	419	skin development	biological_process	4.08356e-05	1.75127
GO:2000573	Calu-3	1.08791e-08	4.17213	22.124	45	67	positive regulation of DNA biosynthetic process	biological_process	4.23959e-05	2.06078
GO:0007041	A549	1.28679e-08	3.10307	43.1608	72	106	lysosomal transport	biological_process	4.69678e-05	1.6337
GO:0051204	A549	1.34462e-08	6.76173	18.323	37	45	protein insertion into mitochondrial membrane	biological_process	4.90786e-05	2.75739
GO:0090130	NHBE	2.31672e-08	3.55646	9.37788	30	361	tissue migration	biological_process	5.58793e-05	1.83044
GO:0070851	NHBE	2.3203e-08	5.74339	3.63472	18	134	growth factor receptor binding	molecular_function	5.59657e-05	2.5219
GO:0030427	A549	1.55709e-08	2.35426	70.2233	107	176	site of polarized growth	cellular_compartment	5.68339e-05	1.23528
GO:0043280	Calu-3	1.50681e-08	2.68948	43.5876	75	132	positive regulation of cysteine-type endopeptidase activity involved in apoptotic process	biological_process	5.87203e-05	1.42733
GO:0051972	Calu-3	1.75606e-08	5.48651	15.85	35	48	regulation of telomerase activity	biological_process	6.84335e-05	2.45589
GO:0031023	A549	1.95859e-08	2.68309	54.1546	86	133	microtubule organizing center organization	biological_process	7.14884e-05	1.42389
GO:0050731	NHBE	3.05254e-08	4.76777	4.98768	21	192	positive regulation of peptidyl-tyrosine phosphorylation	biological_process	7.36273e-05	2.25331
GO:1903322	A549	2.05666e-08	2.65785	54.9689	87	135	positive regulation of protein modification by small protein conjugation or removal	biological_process	7.50679e-05	1.41026
GO:0090151	A549	2.08303e-08	6.17313	19.1373	38	47	establishment of protein localization to mitochondrial membrane	biological_process	7.60308e-05	2.626
GO:0050821	A549	2.36859e-08	2.31886	72.4776	109	178	protein stabilization	biological_process	8.64536e-05	1.21342
GO:0030705	A549	2.39817e-08	2.3068	73.2919	110	180	cytoskeleton-dependent intracellular transport	biological_process	8.75333e-05	1.2059
GO:0006403	A549	2.44484e-08	2.08828	93.6508	135	230	RNA localization	biological_process	8.92367e-05	1.06232
GO:0018149	NHBE	3.72065e-08	9.58615	1.55865	12	60	peptide cross-linking	biological_process	8.97421e-05	3.26095
GO:0007163	A549	2.56779e-08	2.16015	85.5072	125	210	establishment or maintenance of cell polarity	biological_process	9.37242e-05	1.11113
GO:2000058	A549	2.70653e-08	2.50696	60.6694	94	149	regulation of ubiquitin-dependent protein catabolic process	biological_process	9.87883e-05	1.32594
GO:0043547	A549	2.90033e-08	1.73543	164.907	219	405	positive regulation of GTPase activity	biological_process	0.000105862	0.795293
GO:0015931	A549	3.34648e-08	2.03723	98.1297	140	241	nucleobase-containing compound transport	biological_process	0.000122146	1.02661
GO:0046677	Calu-3	3.78177e-08	1.84926	107.978	155	327	response to antibiotic	biological_process	0.000147376	0.886947
GO:0002443	NHBE	6.2085e-08	2.47273	22.7563	51	876	leukocyte mediated immunity	biological_process	0.000149749	1.3061
GO:1901342	NHBE	6.78267e-08	3.22318	10.9625	32	422	regulation of vasculature development	biological_process	0.000163598	1.68849
GO:0030027	A549	5.18901e-08	2.19089	77.0062	114	193	lamellipodium	cellular_compartment	0.000189399	1.13152
GO:0032886	A549	5.42783e-08	2.089	88.7646	128	218	regulation of microtubule-based process	biological_process	0.000198116	1.06281
GO:0030111	A549	5.59293e-08	1.7671	147.805	198	363	regulation of Wnt signaling pathway	biological_process	0.000204142	0.821383
GO:0051650	A549	5.61259e-08	2.2318	74.9206	111	184	establishment of vesicle localization	biological_process	0.00020486	1.15821
GO:0070507	A549	5.63727e-08	2.22157	75.735	112	186	regulation of microtubule cytoskeleton organization	biological_process	0.00020576	1.15158
GO:0000281	A549	5.80522e-08	3.80461	29.3168	52	72	mitotic cytokinesis	biological_process	0.000211891	1.92775
GO:0032182	A549	5.82782e-08	3.1396	40.8391	67	96	ubiquitin-like protein binding	molecular_function	0.000212716	1.65058
GO:0000302	Calu-3	5.59951e-08	2.04811	76.6085	116	232	response to reactive oxygen species	biological_process	0.000218213	1.03429
GO:0032872	Calu-3	5.82303e-08	2.03108	78.2595	118	237	regulation of stress-activated MAPK cascade	biological_process	0.000226923	1.02224
GO:0000082	Calu-3	6.16356e-08	1.9218	92.1283	135	279	G1/S transition of mitotic cell cycle	biological_process	0.000240194	0.942456
GO:0010634	NHBE	1.08039e-07	4.83718	4.44215	19	171	positive regulation of epithelial cell migration	biological_process	0.000260591	2.27417
GO:0019730	NHBE	1.10252e-07	5.81856	3.16926	16	122	antimicrobial humoral response	biological_process	0.000265929	2.54066
GO:0034614	Calu-3	6.84704e-08	2.30397	55.4751	89	168	cellular response to reactive oxygen species	biological_process	0.000266829	1.20412
GO:1905037	A549	7.83767e-08	3.07047	39.089	65	96	autophagosome organization	biological_process	0.000286075	1.61846
GO:0016241	A549	8.11639e-08	2.27743	69.6273	104	171	regulation of macroautophagy	biological_process	0.000296248	1.18741
GO:0042995	A549	8.14412e-08	1.2732	869.013	983	2178	cell projection	cellular_compartment	0.00029726	0.348464
GO:0034250	Calu-3	7.81969e-08	2.39466	50.1918	82	152	positive regulation of cellular amide metabolic process	biological_process	0.000304733	1.25982
GO:0050657	A549	8.44809e-08	2.16418	78.5852	115	193	nucleic acid transport	biological_process	0.000308355	1.11382
GO:0050658	A549	8.44809e-08	2.16418	78.5852	115	193	RNA transport	biological_process	0.000308355	1.11382
GO:0051604	Calu-3	8.11756e-08	1.89757	94.1095	137	285	protein maturation	biological_process	0.000316341	0.924156
GO:0031461	A549	8.72441e-08	2.34878	63.0413	96	158	cullin-RING ubiquitin ligase complex	cellular_compartment	0.000318441	1.23191
GO:0051205	A549	8.82306e-08	4.2052	25.245	46	62	protein insertion into membrane	biological_process	0.000322042	2.07217
GO:1904353	Calu-3	8.32922e-08	11.1925	8.58543	22	26	regulation of telomere capping	biological_process	0.00032459	3.48446
GO:0045727	Calu-3	8.80199e-08	2.59002	41.9365	71	127	positive regulation of translation	biological_process	0.000343014	1.37296
GO:0048872	Calu-3	9.44224e-08	1.98277	81.2314	121	246	homeostasis of number of cells	biological_process	0.000367964	0.987515
GO:1904018	NHBE	1.59464e-07	4.10672	5.97483	22	230	positive regulation of vasculature development	biological_process	0.000384626	2.03799
GO:0097435	A549	1.06249e-07	1.50932	274.03	340	673	supramolecular fiber organization	biological_process	0.000387808	0.593896
GO:0051028	A549	1.09543e-07	2.37664	61.8909	94	152	mRNA transport	biological_process	0.00039983	1.24892
GO:0006352	Calu-3	1.10101e-07	1.96768	82.222	122	249	DNA-templated transcription, initiation	biological_process	0.000429064	0.976494
GO:0008022	A549	1.22034e-07	2.17531	79.5511	115	187	protein C-terminus binding	molecular_function	0.000445425	1.12122
GO:0051648	A549	1.22224e-07	2.10471	82.2498	119	202	vesicle localization	biological_process	0.000446119	1.07362
GO:0010632	NHBE	1.85243e-07	3.66112	7.55945	25	291	regulation of epithelial cell migration	biological_process	0.000446806	1.87229
GO:0051236	A549	1.24196e-07	2.12832	79.8067	116	196	establishment of RNA localization	biological_process	0.000453316	1.08971
GO:0007399	A549	1.29126e-07	1.25753	968.675	1085	2379	nervous system development	biological_process	0.00047131	0.330599
GO:0032481	Calu-3	1.24494e-07	3.37583	25.4261	48	77	positive regulation of type I interferon production	biological_process	0.000485153	1.75524
GO:0010595	NHBE	2.16651e-07	5.50503	3.32512	16	128	positive regulation of endothelial cell migration	biological_process	0.000522563	2.46075
GO:0009055	Calu-3	1.34285e-07	2.69205	39.6449	67	114	electron transfer activity	molecular_function	0.000523308	1.4287
GO:0043542	NHBE	2.28305e-07	3.73484	7.11784	24	274	endothelial cell migration	biological_process	0.000550671	1.90105
GO:0030880	A549	1.50888e-07	2.72713	44.6875	72	112	RNA polymerase complex	cellular_compartment	0.00055074	1.44738
GO:0009060	Calu-3	1.44519e-07	3.08952	29.0584	53	88	aerobic respiration	biological_process	0.000563192	1.62738
GO:0008610	Calu-3	1.45905e-07	1.50217	233.458	298	707	lipid biosynthetic process	biological_process	0.000568591	0.587047
GO:0031344	A549	1.66808e-07	1.49547	277.695	343	682	regulation of cell projection organization	biological_process	0.000608851	0.580596
GO:0010970	A549	1.7936e-07	2.2813	65.5555	98	161	transport along microtubule	biological_process	0.000654664	1.18986
GO:0007098	A549	1.86278e-07	2.57231	50.49	79	124	centrosome cycle	biological_process	0.000679915	1.36306
GO:0071166	A549	2.00197e-07	2.52541	52.1187	81	128	ribonucleoprotein complex localization	biological_process	0.000730718	1.33652
GO:0032206	Calu-3	2.07038e-07	4.45672	16.8407	35	51	positive regulation of telomere maintenance	biological_process	0.000806828	2.15598
GO:0034502	A549	2.32318e-07	3.20841	33.7957	57	83	protein localization to chromosome	biological_process	0.000847959	1.68186
GO:0002833	Calu-3	2.18339e-07	1.93583	82.222	121	249	positive regulation of response to biotic stimulus	biological_process	0.000850866	0.952949
GO:0072686	A549	2.37142e-07	2.7189	43.4905	70	109	mitotic spindle	cellular_compartment	0.00086557	1.44302
GO:0033256	NHBE	3.79993e-07	Inf	0.0996095	4	4	I-kappaB/NF-kappaB complex	cellular_compartment	0.000916542	> 100
GO:0045766	NHBE	3.92827e-07	4.20781	5.29941	20	204	positive regulation of angiogenesis	biological_process	0.0009475	2.07307
GO:0009141	Calu-3	2.46373e-07	2.69277	35.9928	62	109	nucleoside triphosphate metabolic process	biological_process	0.000960116	1.42909
GO:1902115	A549	2.6778e-07	2.09107	78.9924	114	194	regulation of organelle assembly	biological_process	0.000977396	1.06424
GO:0071478	Calu-3	2.61937e-07	2.1106	63.0699	97	191	cellular response to radiation	biological_process	0.00102077	1.07765
GO:0005543	A549	2.79674e-07	1.64209	181.649	233	427	phospholipid binding	molecular_function	0.00102081	0.715538
GO:0048660	NHBE	4.4114e-07	4.60332	4.3902	18	169	regulation of smooth muscle cell proliferation	biological_process	0.00106403	2.20267
GO:0009123	Calu-3	2.7487e-07	3.39815	23.775	45	72	nucleoside monophosphate metabolic process	biological_process	0.00107117	1.76475
GO:0008047	A549	3.04314e-07	1.5669	220.786	277	519	enzyme activator activity	molecular_function	0.00111075	0.647911
GO:0071426	A549	3.14655e-07	2.4939	51.7115	80	127	ribonucleoprotein complex export from nucleus	biological_process	0.00114849	1.31841
GO:0006470	A549	3.39042e-07	1.76268	130.704	175	321	protein dephosphorylation	biological_process	0.0012375	0.817772
GO:0048659	NHBE	5.25696e-07	4.54264	4.44215	18	171	smooth muscle cell proliferation	biological_process	0.00126798	2.18353
GO:0015629	A549	3.63992e-07	1.57367	200.296	255	502	actin cytoskeleton	cellular_compartment	0.00132857	0.654137
GO:0000045	A549	3.66198e-07	2.92759	37.8675	62	93	autophagosome assembly	biological_process	0.00133662	1.54971
GO:1903035	NHBE	5.55217e-07	6.47711	2.33798	13	90	negative regulation of response to wounding	biological_process	0.00133918	2.69535
GO:0061045	NHBE	5.65984e-07	7.18327	1.97429	12	76	negative regulation of wound healing	biological_process	0.00136515	2.84464
GO:0035091	A549	3.79864e-07	1.91092	104.225	143	245	phosphatidylinositol binding	molecular_function	0.0013865	0.934267
GO:0000428	A549	3.85907e-07	2.67971	43.0915	69	108	DNA-directed RNA polymerase complex	cellular_compartment	0.00140856	1.42208
GO:0120025	A549	3.88721e-07	1.26052	839.088	945	2103	plasma membrane bounded cell projection	cellular_compartment	0.00141883	0.334022
GO:0032922	Calu-3	3.6968e-07	3.70553	20.473	40	62	circadian regulation of gene expression	biological_process	0.00144064	1.88968
GO:0000377	A549	4.00886e-07	1.67963	154.32	202	379	RNA splicing, via transesterification reactions with bulged adenosine as nucleophile	biological_process	0.00146324	0.748145
GO:0000398	A549	4.00886e-07	1.67963	154.32	202	379	mRNA splicing, via spliceosome	biological_process	0.00146324	0.748145
GO:0006399	A549	4.03321e-07	2.10394	75.3278	109	185	tRNA metabolic process	biological_process	0.00147212	1.0731
GO:0010594	NHBE	6.14694e-07	3.91161	5.94885	21	229	regulation of endothelial cell migration	biological_process	0.00148264	1.96776
GO:0008009	NHBE	6.24643e-07	9.37098	1.32911	10	49	chemokine activity	molecular_function	0.00150664	3.2282
GO:0022008	A549	4.21292e-07	1.29577	660.849	755	1623	neurogenesis	biological_process	0.00153771	0.373807
GO:0030135	A549	4.21471e-07	1.80769	115.31	157	289	coated vesicle	cellular_compartment	0.00153837	0.85415
GO:0002262	Calu-3	3.96082e-07	2.30953	48.5407	78	147	myeloid cell homeostasis	biological_process	0.00154353	1.2076
GO:0005200	NHBE	6.48003e-07	5.84744	2.76673	14	102	structural constituent of cytoskeleton	molecular_function	0.00156298	2.54781
GO:0061418	Calu-3	4.15255e-07	3.19454	25.4261	47	77	regulation of transcription from RNA polymerase II promoter in response to hypoxia	biological_process	0.00161825	1.67561
GO:0032271	A549	4.75801e-07	1.9729	88.7646	125	218	regulation of protein polymerization	biological_process	0.00173667	0.980315
GO:0006890	A549	4.77982e-07	3.03136	35.0172	58	86	retrograde vesicle-mediated transport, Golgi to endoplasmic reticulum	biological_process	0.00174464	1.59996
GO:0031253	NHBE	7.25146e-07	3.37306	8.11817	25	326	cell projection membrane	cellular_compartment	0.00174905	1.75406
GO:0000375	A549	4.96093e-07	1.66901	155.542	203	382	RNA splicing, via transesterification reactions	biological_process	0.00181074	0.738989
GO:0140297	A549	4.96432e-07	1.70667	149.318	195	351	DNA-binding transcription factor binding	molecular_function	0.00181198	0.771183
GO:0006888	A549	4.99415e-07	1.98948	86.3216	122	212	endoplasmic reticulum to Golgi vesicle-mediated transport	biological_process	0.00182287	0.992389
GO:0051259	Calu-3	5.18019e-07	1.53781	187.559	243	568	protein complex oligomerization	biological_process	0.00201872	0.620874
GO:0036464	Calu-3	5.39929e-07	1.997	68.4696	103	212	cytoplasmic ribonucleoprotein granule	cellular_compartment	0.0021041	0.997833
GO:0007088	A549	6.1601e-07	2.17701	66.7771	98	164	regulation of mitotic nuclear division	biological_process	0.00224844	1.12235
GO:0045765	NHBE	9.44124e-07	3.07726	9.94938	28	383	regulation of angiogenesis	biological_process	0.00227723	1.62165
GO:0055029	A549	6.24877e-07	2.64054	42.6925	68	107	nuclear DNA-directed RNA polymerase complex	cellular_compartment	0.0022808	1.40083
GO:0010833	Calu-3	5.91721e-07	3.02796	27.0771	49	82	telomere maintenance via telomere lengthening	biological_process	0.00230594	1.59835
GO:0044088	A549	6.32336e-07	5.35733	17.1014	33	42	regulation of vacuole organization	biological_process	0.00230803	2.42152
GO:0042407	Calu-3	6.01265e-07	6.36044	10.8969	25	33	cristae formation	biological_process	0.00234313	2.66913
GO:0032990	A549	6.45663e-07	1.46405	278.916	341	685	cell part morphogenesis	biological_process	0.00235667	0.549966
GO:0048002	Calu-3	6.34162e-07	2.0664	62.4095	95	189	antigen processing and presentation of peptide antigen	biological_process	0.00247133	1.04712
GO:0031398	A549	6.84651e-07	2.52036	47.6397	74	117	positive regulation of protein ubiquitination	biological_process	0.00249897	1.33363
GO:0009142	Calu-3	6.49256e-07	3.05861	26.4167	48	80	nucleoside triphosphate biosynthetic process	biological_process	0.00253015	1.61287
GO:0048545	Calu-3	6.67793e-07	1.67223	126.47	172	383	response to steroid hormone	biological_process	0.00260239	0.74177
GO:0019882	Calu-3	6.8847e-07	1.94025	74.6272	110	226	antigen processing and presentation	biological_process	0.00268297	0.95624
GO:0005198	NHBE	1.12219e-06	2.37753	20.208	44	745	structural molecule activity	molecular_function	0.00270673	1.24947
GO:0035770	Calu-3	7.08947e-07	1.94958	72.0223	107	223	ribonucleoprotein granule	cellular_compartment	0.00276277	0.963161
GO:0006893	A549	7.58582e-07	3.65555	25.6522	45	63	Golgi to plasma membrane transport	biological_process	0.00276882	1.87009
GO:0072332	Calu-3	7.1103e-07	3.09124	25.7563	47	78	intrinsic apoptotic signaling pathway by p53 class mediator	biological_process	0.00277089	1.62818
GO:0009416	Calu-3	7.1284e-07	1.75816	103.686	145	314	response to light stimulus	biological_process	0.00277794	0.814069
GO:0002478	Calu-3	7.4044e-07	2.11524	57.7866	89	175	antigen processing and presentation of exogenous peptide antigen	biological_process	0.00288549	1.08082
GO:1904358	Calu-3	7.57249e-07	5.49633	12.2177	27	37	positive regulation of telomere maintenance via telomere lengthening	biological_process	0.002951	2.45847
GO:1905114	A549	8.1495e-07	1.48524	253.264	312	622	cell surface receptor signaling pathway involved in cell-cell signaling	biological_process	0.00297457	0.570697
GO:0048666	A549	8.31737e-07	1.34998	451.967	529	1110	neuron development	biological_process	0.00303584	0.432937
GO:1905330	Calu-3	7.82917e-07	2.09006	59.4376	91	180	regulation of morphogenesis of an epithelium	biological_process	0.00305103	1.06354
GO:0006405	A549	8.44804e-07	2.33851	54.9689	83	135	RNA export from nucleus	biological_process	0.00308353	1.22559
GO:1905954	NHBE	1.31271e-06	6.56539	2.13016	12	82	positive regulation of lipid localization	biological_process	0.00316625	2.71488
GO:0019216	Calu-3	8.24086e-07	1.63798	135.386	182	410	regulation of lipid metabolic process	biological_process	0.00321146	0.711922
GO:0045739	A549	8.81175e-07	3.54026	26.4665	46	65	positive regulation of DNA repair	biological_process	0.00321629	1.82386
GO:0002474	Calu-3	8.43019e-07	2.7365	31.7001	55	96	antigen processing and presentation of peptide antigen via MHC class I	biological_process	0.00328525	1.45233
GO:0042379	NHBE	1.45744e-06	7.31812	1.79024	11	66	chemokine receptor binding	molecular_function	0.00351534	2.87147
GO:0071236	Calu-3	9.19432e-07	2.2468	48.5407	77	147	cellular response to antibiotic	biological_process	0.00358303	1.16787
GO:0031572	A549	9.95434e-07	7.5934	12.6225	26	31	G2 DNA damage checkpoint	biological_process	0.00363334	2.92475
GO:1901216	Calu-3	9.4074e-07	2.75368	31.0396	54	94	positive regulation of neuron death	biological_process	0.00366606	1.46136
GO:1990542	Calu-3	9.4074e-07	2.75368	31.0396	54	94	mitochondrial transmembrane transport	biological_process	0.00366606	1.46136
GO:0032092	A549	1.06336e-06	2.78973	37.8675	61	93	positive regulation of protein binding	biological_process	0.00388127	1.48013
GO:0007004	Calu-3	1.00013e-06	3.24606	23.1146	43	70	telomere maintenance via telomerase	biological_process	0.00389749	1.69869
GO:1900180	A549	1.07587e-06	2.48597	47.2326	73	116	regulation of protein localization to nucleus	biological_process	0.00392694	1.31381
GO:0090175	Calu-3	1.01143e-06	2.54037	36.323	61	110	regulation of establishment of planar polarity	biological_process	0.00394152	1.34504
GO:0005793	A549	1.157e-06	2.38054	50.2735	77	126	endoplasmic reticulum-Golgi intermediate compartment	cellular_compartment	0.00422303	1.25129
GO:0032434	A549	1.16357e-06	2.41965	49.6756	76	122	regulation of proteasomal ubiquitin-dependent protein catabolic process	biological_process	0.00424703	1.2748
GO:0060589	A549	1.17502e-06	1.68369	146.34	190	344	nucleoside-triphosphatase regulator activity	molecular_function	0.00428882	0.751629
GO:0007623	Calu-3	1.11177e-06	1.96786	68.6834	102	208	circadian rhythm	biological_process	0.00433258	0.976625
GO:0050686	A549	1.20009e-06	8.7601	11.401	24	28	negative regulation of mRNA processing	biological_process	0.00438033	3.13095
GO:0010574	NHBE	1.96144e-06	11.7136	0.883235	8	34	regulation of vascular endothelial growth factor production	biological_process	0.00473098	3.55011
GO:1903008	A549	1.3152e-06	2.64281	41.1249	65	101	organelle disassembly	biological_process	0.00480046	1.40207
GO:0003690	Calu-3	1.24689e-06	1.38093	333.156	402	958	double-stranded DNA binding	molecular_function	0.00485913	0.465641
GO:0044783	Calu-3	1.25408e-06	3.39619	21.1334	40	64	G1 DNA damage checkpoint	biological_process	0.00488715	1.76392
GO:0044782	A549	1.34399e-06	1.63274	156.356	202	384	cilium organization	biological_process	0.00490556	0.707294
GO:0005776	A549	1.34551e-06	2.75208	37.1066	60	93	autophagosome	cellular_compartment	0.00491109	1.46052
GO:0048661	NHBE	2.12691e-06	5.66403	2.62373	13	101	positive regulation of smooth muscle cell proliferation	biological_process	0.00513011	2.50183
GO:1904356	Calu-3	1.3427e-06	3.45497	20.473	39	62	regulation of telomere maintenance via telomere lengthening	biological_process	0.00523248	1.78867
GO:1903363	A549	1.43364e-06	2.87572	35.0172	57	86	negative regulation of cellular protein catabolic process	biological_process	0.00523279	1.52393
GO:0042776	Calu-3	1.39678e-06	9.66153	7.5948	19	23	mitochondrial ATP synthesis coupled proton transport	biological_process	0.00544324	3.27225
GO:0050678	NHBE	2.29798e-06	2.9953	9.8195	27	378	regulation of epithelial cell proliferation	biological_process	0.00554273	1.5827
GO:0019884	Calu-3	1.44766e-06	2.04379	60.098	91	182	antigen processing and presentation of exogenous antigen	biological_process	0.00564154	1.03125
GO:0030424	A549	1.64608e-06	1.47539	241.791	298	606	axon	cellular_compartment	0.0060082	0.561101
GO:0008631	A549	1.65303e-06	4.82117	17.5086	33	43	intrinsic apoptotic signaling pathway in response to oxidative stress	biological_process	0.00603357	2.26938
GO:0070936	Calu-3	1.60393e-06	3.66667	18.4917	36	56	protein K48-linked ubiquitination	biological_process	0.0062505	1.87447
GO:0006417	Calu-3	1.62242e-06	1.60341	140.009	186	424	regulation of translation	biological_process	0.00632257	0.681147
GO:0099111	A549	1.74321e-06	2.00466	76.1422	108	187	microtubule-based transport	biological_process	0.00636271	1.00336
GO:0051973	Calu-3	1.68977e-06	5.2919	11.8875	26	36	positive regulation of telomerase activity	biological_process	0.00658504	2.40379
GO:1902275	Calu-3	1.71402e-06	2.02182	61.0886	92	185	regulation of chromatin organization	biological_process	0.00667954	1.01566
GO:0051235	NHBE	2.78268e-06	3.20129	8.18291	24	315	maintenance of location	biological_process	0.00671181	1.67865
GO:0048863	Calu-3	1.73702e-06	1.82078	84.8637	121	257	stem cell differentiation	biological_process	0.00676917	0.864554
GO:0060271	A549	1.85567e-06	1.64051	149.027	193	366	cilium assembly	biological_process	0.00677318	0.714144
GO:0061659	A549	1.92166e-06	1.8673	97.8436	133	230	ubiquitin-like protein ligase activity	molecular_function	0.00701405	0.900954
GO:0009161	Calu-3	1.81788e-06	3.95326	16.5104	33	50	ribonucleoside monophosphate metabolic process	biological_process	0.00708429	1.98304
GO:0051087	A549	1.94142e-06	2.59985	43.3915	67	102	chaperone binding	molecular_function	0.0070862	1.37843
GO:0030010	A549	1.98109e-06	2.26623	54.9689	82	135	establishment of cell polarity	biological_process	0.007231	1.1803
GO:0009812	A549	4.28165e-06	28.2886	0.264328	5	15	flavonoid metabolic process	biological_process	0.00733875	4.82215
GO:0031124	A549	2.01457e-06	2.63422	39.9034	63	98	mRNA 3'-end processing	biological_process	0.00735317	1.39738
GO:1902554	A549	2.03447e-06	2.78255	35.1116	57	88	serine/threonine protein kinase complex	cellular_compartment	0.00742582	1.47641
GO:0010573	NHBE	3.12319e-06	10.8757	0.93519	8	36	vascular endothelial growth factor production	biological_process	0.00753314	3.44304
GO:0000027	A549	2.06461e-06	7.30038	12.2153	25	30	ribosomal large subunit assembly	biological_process	0.00753581	2.86797
GO:0001844	A549	2.06461e-06	7.30038	12.2153	25	30	protein insertion into mitochondrial membrane involved in apoptotic signaling pathway	biological_process	0.00753581	2.86797
GO:0002244	Calu-3	1.94764e-06	2.09275	54.8147	84	166	hematopoietic progenitor cell differentiation	biological_process	0.00758994	1.0654
GO:0045202	A549	2.10242e-06	1.32484	467.224	543	1171	synapse	cellular_compartment	0.00767385	0.405814
GO:0019903	A549	2.17238e-06	2.2314	59.557	87	140	protein phosphatase binding	molecular_function	0.00792918	1.15795
GO:0030182	A549	2.1887e-06	1.29899	555.797	637	1365	neuron differentiation	biological_process	0.00798874	0.377396
GO:0051438	A549	2.21787e-06	3.96665	21.1732	38	52	regulation of ubiquitin-protein transferase activity	biological_process	0.00809521	1.98792
GO:0090734	A549	2.27711e-06	3.08835	29.1267	49	73	site of DNA damage	cellular_compartment	0.00831146	1.62684
GO:0034404	Calu-3	2.19165e-06	2.51739	34.6719	58	105	nucleobase-containing small molecule biosynthetic process	biological_process	0.00854085	1.33193
GO:0030117	A549	2.34656e-06	2.63795	38.3036	61	96	membrane coat	cellular_compartment	0.00856494	1.39942
GO:0048475	A549	2.34656e-06	2.63795	38.3036	61	96	coated membrane	cellular_compartment	0.00856494	1.39942
GO:1901030	A549	2.39471e-06	5.84156	14.2512	28	35	positive regulation of mitochondrial outer membrane permeabilization involved in apoptotic signaling pathway	biological_process	0.00874067	2.54635
GO:0051225	A549	2.42163e-06	2.4884	43.9751	68	108	spindle assembly	biological_process	0.00883896	1.31522
GO:0005875	A549	2.42275e-06	2.14084	60.6474	89	152	microtubule associated complex	cellular_compartment	0.00884303	1.09818
GO:1903051	A549	2.44431e-06	3.1154	29.3168	49	72	negative regulation of proteolysis involved in cellular protein catabolic process	biological_process	0.00892174	1.63942
GO:0042180	A549	2.46187e-06	1.81464	100.166	136	246	cellular ketone metabolic process	biological_process	0.00898583	0.85968
GO:0051783	A549	2.46438e-06	1.97942	76.5493	108	188	regulation of nuclear division	biological_process	0.008995	0.98508
GO:0031571	Calu-3	2.40331e-06	3.31075	20.8032	39	63	mitotic G1 DNA damage checkpoint	biological_process	0.0093657	1.72716
GO:0044819	Calu-3	2.40331e-06	3.31075	20.8032	39	63	mitotic G1/S transition checkpoint	biological_process	0.0093657	1.72716
GO:0030674	A549	2.61515e-06	1.9151	88.0592	121	207	protein-macromolecule adaptor activity	molecular_function	0.00954529	0.937419
GO:0018105	A549	2.64298e-06	1.7137	121.746	161	299	peptidyl-serine phosphorylation	biological_process	0.00964687	0.777117
GO:0061630	A549	2.65209e-06	1.87387	94.0149	128	221	ubiquitin protein ligase activity	molecular_function	0.00968012	0.906024
GO:0097345	A549	2.65455e-06	3.79979	21.9876	39	54	mitochondrial outer membrane permeabilization	biological_process	0.0096891	1.92592
GO:1901532	Calu-3	2.57916e-06	2.77497	28.0678	49	85	regulation of hematopoietic progenitor cell differentiation	biological_process	0.010051	1.47247
GO:0050920	NHBE	4.1692e-06	3.70392	5.63712	19	217	regulation of chemotaxis	biological_process	0.0100561	1.88905
GO:2001244	Calu-3	2.58959e-06	3.36583	20.1427	38	61	positive regulation of intrinsic apoptotic signaling pathway	biological_process	0.0100916	1.75096
GO:0031346	A549	2.88804e-06	1.60716	155.949	200	383	positive regulation of cell projection organization	biological_process	0.0105413	0.684511
GO:0000422	A549	2.9201e-06	2.98341	30.9455	51	76	autophagy of mitochondrion	biological_process	0.0106584	1.57696
GO:0061726	A549	2.9201e-06	2.98341	30.9455	51	76	mitochondrion disassembly	biological_process	0.0106584	1.57696
GO:0015949	Calu-3	2.81092e-06	6.39418	9.57606	22	29	nucleobase-containing small molecule interconversion	biological_process	0.0109542	2.67676
GO:0060218	Calu-3	2.87352e-06	2.79577	27.4073	48	83	hematopoietic stem cell differentiation	biological_process	0.0111981	1.48324
GO:0060071	Calu-3	2.91084e-06	2.45628	35.6626	59	108	Wnt signaling pathway, planar cell polarity pathway	biological_process	0.0113436	1.29647
GO:0071156	Calu-3	2.91084e-06	2.45628	35.6626	59	108	regulation of cell cycle arrest	biological_process	0.0113436	1.29647
GO:0045089	Calu-3	2.92246e-06	1.89719	70.6647	103	214	positive regulation of innate immune response	biological_process	0.0113888	0.923861
GO:0071013	A549	3.34145e-06	2.73338	34.7126	56	87	catalytic step 2 spliceosome	cellular_compartment	0.0121963	1.45069
GO:0033045	A549	3.39697e-06	2.87099	32.5742	53	80	regulation of sister chromatid segregation	biological_process	0.0123989	1.52155
GO:0048156	Calu-3	3.18455e-06	4.16892	15.6493	31	45	tau protein binding	molecular_function	0.0124102	2.05967
GO:0051258	A549	3.42295e-06	1.72818	115.231	153	283	protein polymerization	biological_process	0.0124938	0.78925
GO:0009266	A549	3.48274e-06	1.80403	98.9441	134	243	response to temperature stimulus	biological_process	0.012712	0.851227
GO:0048812	A549	3.48866e-06	1.4389	263.851	320	648	neuron projection morphogenesis	biological_process	0.0127336	0.524963
GO:0097237	Calu-3	3.27427e-06	1.8114	81.5616	116	247	cellular response to toxic substance	biological_process	0.0127598	0.857101
GO:1905475	A549	3.52166e-06	1.96083	76.1422	107	187	regulation of protein localization to membrane	biological_process	0.0128541	0.971467
GO:0042542	Calu-3	3.30207e-06	2.15673	48.2105	75	146	response to hydrogen peroxide	biological_process	0.0128682	1.10885
GO:0048699	A549	3.54989e-06	1.27548	620.538	704	1524	generation of neurons	biological_process	0.0129571	0.351044
GO:0048858	A549	3.5726e-06	1.43147	271.18	328	666	cell projection morphogenesis	biological_process	0.01304	0.517502
GO:0005770	A549	3.5737e-06	1.77519	102.143	138	256	late endosome	cellular_compartment	0.013044	0.827977
GO:0015631	A549	3.58362e-06	1.65096	142.937	184	336	tubulin binding	molecular_function	0.0130802	0.723303
GO:0030894	A549	3.60468e-06	8.30504	10.3739	22	26	replisome	cellular_compartment	0.0131571	3.05399
GO:1901214	A549	3.6096e-06	1.68029	127.446	167	313	regulation of neuron death	biological_process	0.013175	0.748712
GO:0072562	A549	7.95765e-06	5.31346	2.49014	12	147	blood microparticle	cellular_compartment	0.0136394	2.40965
GO:0044773	Calu-3	3.53506e-06	2.56095	32.0303	54	97	mitotic DNA damage checkpoint	biological_process	0.0137761	1.35668
GO:0048524	A549	3.79019e-06	2.45148	43.568	67	107	positive regulation of viral process	biological_process	0.0138342	1.29365
GO:0098781	A549	3.79019e-06	2.45148	43.568	67	107	ncRNA transcription	biological_process	0.0138342	1.29365
GO:0050786	NHBE	5.80453e-06	30.193	0.298373	5	11	RAGE receptor binding	molecular_function	0.0140005	4.91614
GO:0120039	A549	3.86198e-06	1.43109	269.551	326	662	plasma membrane bounded cell projection morphogenesis	biological_process	0.0140962	0.517112
GO:2001238	Calu-3	3.67662e-06	3.83284	16.1802	32	49	positive regulation of extrinsic apoptotic signaling pathway	biological_process	0.0143278	1.93841
GO:0047485	A549	3.92777e-06	2.43769	46.3693	70	109	protein N-terminus binding	molecular_function	0.0143364	1.28551
GO:0006406	A549	3.97302e-06	2.40464	45.1967	69	111	mRNA export from nucleus	biological_process	0.0145015	1.26582
GO:0071427	A549	3.97302e-06	2.40464	45.1967	69	111	mRNA-containing ribonucleoprotein complex export from nucleus	biological_process	0.0145015	1.26582
GO:0070423	Calu-3	3.73371e-06	5.08754	11.5573	25	35	nucleotide-binding oligomerization domain containing signaling pathway	biological_process	0.0145503	2.34697
GO:0061629	A549	4.10179e-06	1.73109	117.838	155	277	RNA polymerase II-specific DNA-binding transcription factor binding	molecular_function	0.0149715	0.791685
GO:0006278	Calu-3	3.94725e-06	2.86604	25.4261	45	77	RNA-dependent DNA biosynthetic process	biological_process	0.0153824	1.51906
GO:0042116	NHBE	6.38265e-06	5.5331	2.46786	12	95	macrophage activation	biological_process	0.015395	2.46809
GO:1901652	NHBE	6.46084e-06	2.56172	13.5083	32	520	response to peptide	biological_process	0.0155836	1.35711
GO:1903321	A549	4.31017e-06	2.68971	35.8316	57	88	negative regulation of protein modification by small protein conjugation or removal	biological_process	0.0157321	1.42745
GO:0060562	Calu-3	4.06159e-06	1.67761	106.327	145	322	epithelial tube morphogenesis	biological_process	0.015828	0.746407
GO:0031424	NHBE	6.61824e-06	3.57605	5.81896	19	224	keratinization	biological_process	0.0159632	1.83837
GO:0031929	A549	4.39736e-06	2.27089	50.8972	76	125	TOR signaling	biological_process	0.0160504	1.18326
GO:0000079	Calu-3	4.20042e-06	2.48281	33.6813	56	102	regulation of cyclin-dependent protein serine/threonine kinase activity	biological_process	0.016369	1.31197
GO:0001738	A549	4.50826e-06	2.15838	57.412	84	141	morphogenesis of a polarized epithelium	biological_process	0.0164551	1.10995
GO:0030029	A549	4.57747e-06	1.39364	311.083	371	764	actin filament-based process	biological_process	0.0167078	0.478859
GO:0098796	Calu-3	4.38278e-06	1.31	412.756	486	1278	membrane protein complex	cellular_compartment	0.0170797	0.389569
GO:1902686	A549	4.68276e-06	3.30806	25.245	43	62	mitochondrial outer membrane permeabilization involved in programmed cell death	biological_process	0.0170921	1.72599
GO:1901184	Calu-3	4.47818e-06	2.58596	30.7094	52	93	regulation of ERBB signaling pathway	biological_process	0.0174515	1.3707
GO:0006353	A549	4.86816e-06	2.92452	30.5383	50	75	DNA-templated transcription, termination	biological_process	0.0177688	1.5482
GO:1902930	NHBE	7.63615e-06	6.00558	2.10418	11	81	regulation of alcohol biosynthetic process	biological_process	0.0184184	2.5863
GO:0046578	A549	5.05982e-06	1.79622	96.9082	131	238	regulation of Ras protein signal transduction	biological_process	0.0184683	0.844962
GO:0002521	Calu-3	4.77789e-06	1.50677	170.058	218	515	leukocyte differentiation	biological_process	0.0186195	0.591458
GO:0070486	NHBE	7.89262e-06	27.0506	0.31173	5	12	leukocyte aggregation	biological_process	0.019037	4.75759
GO:0060700	A549	1.11261e-05	45.1348	0.158597	4	9	regulation of ribonuclease activity	biological_process	0.0190701	5.49617
GO:0007044	NHBE	7.94285e-06	5.40231	2.51982	12	97	cell-substrate junction assembly	biological_process	0.0191582	2.43358
GO:0150115	NHBE	7.94285e-06	5.40231	2.51982	12	97	cell-substrate junction organization	biological_process	0.0191582	2.43358
GO:0098586	NHBE	8.026e-06	7.7955	1.37681	9	53	cellular response to virus	biological_process	0.0193587	2.96264
GO:0014074	NHBE	8.04563e-06	4.29922	3.87065	15	149	response to purine-containing compound	biological_process	0.019406	2.10408
GO:0000118	Calu-3	5.27173e-06	2.97641	22.6079	41	70	histone deacetylase complex	cellular_compartment	0.0205439	1.57357
GO:0007052	A549	5.90106e-06	2.41457	43.1608	66	106	mitotic spindle organization	biological_process	0.0215389	1.27177
GO:0033209	Calu-3	5.54422e-06	2.01794	55.1449	83	167	tumor necrosis factor-mediated signaling pathway	biological_process	0.0216058	1.01289
GO:0009308	Calu-3	5.553e-06	2.16288	45.5688	71	138	amine metabolic process	biological_process	0.02164	1.11295
GO:0009152	Calu-3	5.72772e-06	1.99548	56.7959	85	172	purine ribonucleotide biosynthetic process	biological_process	0.0223209	0.996737
GO:0060090	A549	6.13081e-06	1.75441	108.053	143	254	molecular adaptor activity	molecular_function	0.0223774	0.810986
GO:0006354	A549	6.24521e-06	2.3485	45.6039	69	112	DNA-templated transcription, elongation	biological_process	0.022795	1.23174
GO:0050918	NHBE	9.61568e-06	6.57967	1.76647	10	68	positive chemotaxis	biological_process	0.023193	2.71802
GO:0048008	A549	6.35576e-06	3.43856	23.2091	40	57	platelet-derived growth factor receptor signaling pathway	biological_process	0.0231985	1.7818
GO:0051310	A549	6.35576e-06	3.43856	23.2091	40	57	metaphase plate congression	biological_process	0.0231985	1.7818
GO:0042509	NHBE	9.70314e-06	5.83811	2.15613	11	83	regulation of tyrosine phosphorylation of STAT protein	biological_process	0.023404	2.5455
GO:1990823	Calu-3	6.04514e-06	2.51311	31.7001	53	96	response to leukemia inhibitory factor	biological_process	0.0235579	1.32947
GO:1990830	Calu-3	6.04514e-06	2.51311	31.7001	53	96	cellular response to leukemia inhibitory factor	biological_process	0.0235579	1.32947
GO:0003714	A549	6.53848e-06	1.78439	101.247	135	238	transcription corepressor activity	molecular_function	0.0238655	0.83543
GO:0035690	NHBE	9.92614e-06	2.68979	11.2483	28	433	cellular response to drug	biological_process	0.0239419	1.42749
GO:0032210	Calu-3	6.16859e-06	3.46183	17.8313	34	54	regulation of telomere maintenance via telomerase	biological_process	0.024039	1.79154
GO:0050707	NHBE	9.98846e-06	3.61209	5.45528	18	210	regulation of cytokine secretion	biological_process	0.0240922	1.85283
GO:0098780	A549	6.72343e-06	13.1321	8.14355	18	20	response to mitochondrial depolarisation	biological_process	0.0245405	3.71503
GO:0018209	A549	6.77969e-06	1.64272	131.111	170	322	peptidyl-serine modification	biological_process	0.0247459	0.716085
GO:0030120	A549	6.97038e-06	3.35931	23.1418	40	58	vesicle coat	cellular_compartment	0.0254419	1.74817
GO:0032259	Calu-3	6.54404e-06	1.60893	120.856	161	366	methylation	biological_process	0.0255021	0.686099
GO:0030133	A549	7.07804e-06	1.56747	156.406	199	392	transport vesicle	cellular_compartment	0.0258349	0.648442
GO:0046777	A549	7.13565e-06	1.78517	95.6867	129	235	protein autophosphorylation	biological_process	0.0260451	0.836058
GO:0032147	A549	7.18077e-06	1.62702	135.59	175	333	activation of protein kinase activity	biological_process	0.0262098	0.70223
GO:1901222	NHBE	1.10667e-05	4.7884	3.03937	13	117	regulation of NIK/NF-kappaB signaling	biological_process	0.026693	2.25954
GO:0052695	A549	1.56444e-05	20.2017	0.334815	5	19	cellular glucuronidation	biological_process	0.0268145	4.33641
GO:0009101	Calu-3	6.90179e-06	1.62579	114.913	154	348	glycoprotein biosynthetic process	biological_process	0.0268963	0.701145
GO:0060070	Calu-3	6.92339e-06	1.64037	110.62	149	335	canonical Wnt signaling pathway	biological_process	0.0269804	0.714018
GO:0070534	Calu-3	6.98104e-06	3.61962	16.5104	32	50	protein K63-linked ubiquitination	biological_process	0.0272051	1.85584
GO:0060828	A549	7.47184e-06	1.68873	116.453	153	286	regulation of canonical Wnt signaling pathway	biological_process	0.0272722	0.75594
GO:1902653	Calu-3	7.08317e-06	2.80189	25.0959	44	76	secondary alcohol biosynthetic process	biological_process	0.0276031	1.4864
GO:0032956	Calu-3	7.19081e-06	1.62974	113.262	152	343	regulation of actin cytoskeleton organization	biological_process	0.0280226	0.704641
GO:0072522	Calu-3	7.23512e-06	1.87163	67.6928	98	205	purine-containing compound biosynthetic process	biological_process	0.0281953	0.904295
GO:0061157	Calu-3	7.2409e-06	5.59446	9.90627	22	30	mRNA destabilization	biological_process	0.0282178	2.484
GO:0061014	Calu-3	7.36157e-06	3.71246	15.85	31	48	positive regulation of mRNA catabolic process	biological_process	0.028688	1.89238
GO:0071889	Calu-3	7.40027e-06	5.91208	10.0851	22	29	14-3-3 protein binding	molecular_function	0.0288389	2.56367
GO:2000027	Calu-3	7.43395e-06	1.75942	83.5428	117	253	regulation of animal organ morphogenesis	biological_process	0.0289701	0.815101
GO:0005795	Calu-3	7.56925e-06	2.08087	48.1225	74	149	Golgi stack	cellular_compartment	0.0294974	1.05719
GO:0050779	Calu-3	7.78852e-06	5.19932	10.5667	23	32	RNA destabilization	biological_process	0.0303519	2.37832
GO:0009259	A549	8.34837e-06	1.54316	168.571	212	414	ribonucleotide metabolic process	biological_process	0.0304716	0.625884
GO:0045429	NHBE	1.27592e-05	8.69721	1.11703	8	43	positive regulation of nitric oxide biosynthetic process	biological_process	0.0307751	3.12055
GO:0006998	A549	8.46841e-06	3.60397	21.1732	37	52	nuclear envelope organization	biological_process	0.0309097	1.84959
GO:0045839	A549	8.46841e-06	3.60397	21.1732	37	52	negative regulation of mitotic nuclear division	biological_process	0.0309097	1.84959
GO:0007007	Calu-3	8.00949e-06	3.93535	14.5292	29	44	inner mitochondrial membrane organization	biological_process	0.031213	1.97649
GO:1901028	Calu-3	8.00949e-06	3.93535	14.5292	29	44	regulation of mitochondrial outer membrane permeabilization involved in apoptotic signaling pathway	biological_process	0.031213	1.97649
GO:0006970	Calu-3	8.01187e-06	2.66083	27.4073	47	83	response to osmotic stress	biological_process	0.0312222	1.41188
GO:1904029	Calu-3	8.13704e-06	2.37224	35.0021	57	106	regulation of cyclin-dependent protein kinase activity	biological_process	0.0317101	1.24625
GO:0032212	Calu-3	8.16398e-06	4.88324	11.2271	24	34	positive regulation of telomere maintenance via telomerase	biological_process	0.031815	2.28784
GO:0006284	Calu-3	8.24581e-06	4.07072	13.8688	28	42	base-excision repair	biological_process	0.0321339	2.02528
GO:0035872	Calu-3	8.37903e-06	4.62467	11.8875	25	36	nucleotide-binding domain, leucine rich repeat containing receptor signaling pathway	biological_process	0.0326531	2.20935
GO:0007260	NHBE	1.37123e-05	5.60366	2.23407	11	86	tyrosine phosphorylation of STAT protein	biological_process	0.0330741	2.48637
GO:0070542	NHBE	1.37123e-05	5.60366	2.23407	11	86	response to fatty acid	biological_process	0.0330741	2.48637
GO:1905369	A549	9.07377e-06	3.09577	25.5357	43	64	endopeptidase complex	cellular_compartment	0.0331193	1.6303
GO:0043112	A549	9.18706e-06	1.88448	78.178	108	192	receptor metabolic process	biological_process	0.0335328	0.914166
GO:0001882	Calu-3	8.63515e-06	1.57344	134.932	176	388	nucleoside binding	molecular_function	0.0336512	0.653924
GO:0032550	Calu-3	8.69888e-06	1.58225	131.454	172	378	purine ribonucleoside binding	molecular_function	0.0338995	0.661976
GO:1902036	Calu-3	8.76467e-06	2.85236	23.775	42	72	regulation of hematopoietic stem cell differentiation	biological_process	0.0341559	1.51216
GO:0035578	A549	9.48864e-06	2.53639	36.3086	57	91	azurophil granule lumen	cellular_compartment	0.0346335	1.34277
GO:0016126	Calu-3	8.98267e-06	2.6784	26.7469	46	81	sterol biosynthetic process	biological_process	0.0350055	1.42137
GO:0090329	A549	9.75246e-06	3.47019	21.9876	38	54	regulation of DNA-dependent DNA replication	biological_process	0.0355965	1.79501
GO:0007018	A549	9.95061e-06	1.67747	116.046	152	285	microtubule-based movement	biological_process	0.0363197	0.746286
GO:0006694	Calu-3	9.32903e-06	1.88276	64.7209	94	196	steroid biosynthetic process	biological_process	0.0363552	0.912847
GO:0001836	Calu-3	9.36503e-06	3.18764	19.4823	36	59	release of cytochrome c from mitochondria	biological_process	0.0364955	1.67249
GO:0072413	Calu-3	9.36503e-06	3.18764	19.4823	36	59	signal transduction involved in mitotic cell cycle checkpoint	biological_process	0.0364955	1.67249
GO:1902402	Calu-3	9.36503e-06	3.18764	19.4823	36	59	signal transduction involved in mitotic DNA damage checkpoint	biological_process	0.0364955	1.67249
GO:1902403	Calu-3	9.36503e-06	3.18764	19.4823	36	59	signal transduction involved in mitotic DNA integrity checkpoint	biological_process	0.0364955	1.67249
GO:0048017	A549	1.0042e-05	1.90509	74.9206	104	184	inositol lipid-mediated signaling	biological_process	0.0366531	0.929863
GO:1904407	NHBE	1.52435e-05	8.45516	1.14301	8	44	positive regulation of nitric oxide metabolic process	biological_process	0.0367673	3.07983
GO:0030832	A549	1.04761e-05	1.91621	73.2919	102	180	regulation of actin filament length	biological_process	0.0382376	0.938252
GO:0002064	A549	1.05146e-05	1.83251	84.2857	115	207	epithelial cell development	biological_process	0.0383783	0.873821
GO:0042590	Calu-3	1.00633e-05	2.69702	26.0865	45	79	antigen processing and presentation of exogenous peptide antigen via MHC class I	biological_process	0.0392166	1.43136
GO:0031528	NHBE	1.62817e-05	13.9787	0.572754	6	23	microvillus membrane	cellular_compartment	0.0392716	3.80515
GO:0072431	Calu-3	1.01848e-05	3.23969	18.8219	35	57	signal transduction involved in mitotic G1 DNA damage checkpoint	biological_process	0.0396902	1.69586
GO:1902400	Calu-3	1.01848e-05	3.23969	18.8219	35	57	intracellular signal transduction involved in G1 DNA damage checkpoint	biological_process	0.0396902	1.69586
GO:0006304	Calu-3	1.02027e-05	2.26215	38.3042	61	116	DNA modification	biological_process	0.0397597	1.1777
GO:2000736	Calu-3	1.02027e-05	2.26215	38.3042	61	116	regulation of stem cell differentiation	biological_process	0.0397597	1.1777
GO:0051495	A549	1.09681e-05	1.78272	92.0221	124	226	positive regulation of cytoskeleton organization	biological_process	0.0400334	0.834084
GO:0005525	Calu-3	1.05466e-05	1.57893	130.063	170	374	GTP binding	molecular_function	0.0411001	0.65895
GO:0031663	NHBE	1.7191e-05	6.99811	1.5067	9	58	lipopolysaccharide-mediated signaling pathway	biological_process	0.0414648	2.80697
GO:0030670	Calu-3	1.06807e-05	2.74327	24.5457	43	76	phagocytic vesicle membrane	cellular_compartment	0.0416228	1.45589
GO:0006323	Calu-3	1.08088e-05	1.75253	81.5616	114	247	DNA packaging	biological_process	0.0421218	0.809441
GO:0051304	A549	1.19512e-05	2.52624	36.646	57	90	chromosome separation	biological_process	0.0436218	1.33699
GO:0061844	NHBE	1.83004e-05	6.05581	1.89636	10	73	antimicrobial humoral immune response mediated by antimicrobial peptide	biological_process	0.0441406	2.59832
GO:0034968	Calu-3	1.16029e-05	2.26608	37.6438	60	114	histone lysine methylation	biological_process	0.0452166	1.1802
GO:0016363	Calu-3	1.17359e-05	2.30955	35.2037	57	109	nuclear matrix	cellular_compartment	0.0457346	1.20761
GO:0006369	A549	1.26739e-05	4.92772	14.2512	27	35	termination of RNA polymerase II transcription	biological_process	0.0462597	2.30092
GO:0002479	Calu-3	1.25974e-05	2.73776	24.7657	43	75	antigen processing and presentation of exogenous peptide antigen via MHC class I, TAP-dependent	biological_process	0.049092	1.453
GO:0006695	Calu-3	1.25974e-05	2.73776	24.7657	43	75	cholesterol biosynthetic process	biological_process	0.049092	1.453
GO:0031056	Calu-3	1.27523e-05	2.06944	47.2199	72	143	regulation of histone modification	biological_process	0.0496958	1.04924

## Sheet: 3D_DEG_KEGG_Specific_SARS-CoV-2
KEGG_Pathway	Name	Count	FE	FDR	Series	Cell_Line	MOI
hsa05130	Pathogenic Escherichia coli infection	8	4.63115	0.0124547	Series1	NHBE	2
hsa05142	Chagas disease	13	3.69045	0.00266985	Series1	NHBE	2
hsa05169	Epstein-Barr virus infection	13	3.14596	0.0089189	Series1	NHBE	2
hsa05222	Small cell lung cancer 9	9	3.12603	0.0551792	Series1	NHBE	2
hsa05205	Proteoglycans in cancer	17	2.50951	0.011024	Series1	NHBE	2
hsa05203	Viral carcinogenesis	14	2.01625	0.129875	Series1	NHBE	2
hsa05012	Parkinson disease	87	1.41287	0.000613	Series5	A549	2
hsa05016	Huntington disease	118	1.41727	2.98e-05	Series5	A549	2
hsa04110	Cell cycle	85	1.58077	2.77e-06	Series5	A549	2
hsa05215	Prostate cancer	52	1.36268	0.0276986	Series5	A549	2
hsa03410	Base excision repair	27	1.88678	0.000851	Series5	A549	2
hsa00240	Pyrimidine metabolism	65	1.4841	0.00081	Series5	A549	2
hsa05220	Chronic myeloid leukemia	46	1.47332	0.00918642	Series5	A549	2
hsa05213	Endometrial cancer	33	1.46347	0.0386211	Series5	A549	2
hsa04722	Neurotrophin signaling pathway	72	1.38364	0.00444449	Series5	A549	2
hsa04142	Lysosome	74	1.41032	0.0021891	Series5	A549	2
hsa04120	Ubiquitin mediated proteolysis	88	1.48127	6.35e-05	Series5	A549	2
hsa03430	Mismatch repair	19	1.90501	0.00852293	Series5	A549	2
hsa00532	Glycosaminoglycan biosynthesis	17	1.96016	0.0100163	Series5	A549	2
hsa03420	Nucleotide excision repair	32	1.57009	0.0140289	Series5	A549	2
hsa05211	Renal cell carcinoma	41	1.43256	0.0249239	Series5	A549	2
hsa04144	Endocytosis	134	1.28221	0.00206945	Series5	A549	2
hsa04012	ErbB signaling pathway 44	54	1.43135	0.0086691	Series5	A549	2
hsa05169	Epstein-Barr virus infection	68	1.28535	0.0386031	Series5	A549	2
hsa05222	Small cell lung cancer 9	57	1.54642	0.000622	Series5	A549	2
hsa05205	Proteoglycans in cancer	108	1.24528	0.0185808	Series5	A549	2
hsa05203	Viral carcinogenesis	108	1.2149	0.0386478	Series5	A549	2
hsa05012	Parkinson disease	98	1.8787	1.77e-12	Series7	Calu-3	2
hsa05016	Huntington disease	116	1.64466	1.61e-09	Series7	Calu-3	2
hsa04110	Cell cycle	79	1.7343	6.39e-08	Series7	Calu-3	2
hsa05215	Prostate cancer	54	1.67044	0.00011	Series7	Calu-3	2
hsa03410	Base excision repair	25	2.06227	0.000473	Series7	Calu-3	2
hsa00240	Pyrimidine metabolism	58	1.56324	0.000569	Series7	Calu-3	2
hsa05220	Chronic myeloid leukemia	44	1.66357	0.000794	Series7	Calu-3	2
hsa05213	Endometrial cancer	33	1.72755	0.00233448	Series7	Calu-3	2
hsa04722	Neurotrophin signaling pathway	64	1.45184	0.00258681	Series7	Calu-3	2
hsa04142	Lysosome	64	1.43984	0.00327608	Series7	Calu-3	2
hsa04120	Ubiquitin mediated proteolysis	70	1.39091	0.00525651	Series7	Calu-3	2
hsa03430	Mismatch repair	17	2.01206	0.00971156	Series7	Calu-3	2
hsa00532	Glycosaminoglycan biosynthesis	15	2.04165	0.0153003	Series7	Calu-3	2
hsa03420	Nucleotide excision repair	28	1.62174	0.0164557	Series7	Calu-3	2
hsa05211	Renal cell carcinoma	36	1.48484	0.0231266	Series7	Calu-3	2
hsa04144	Endocytosis	109	1.2312	0.0248155	Series7	Calu-3	2
hsa04012	ErbB signaling pathway 44	44	1.37674	0.0418533	Series7	Calu-3	2
hsa05130	Pathogenic Escherichia coli infection	29	1.54792	0.0274216	Series7	Calu-3	2
hsa05142	Chagas disease	53	1.38728	0.0188963	Series7	Calu-3	2
hsa05169	Epstein-Barr virus infection	68	1.51729	0.000457	Series7	Calu-3	2
hsa05222	Small cell lung cancer 9	48	1.53724	0.00318489	Series7	Calu-3	2
hsa05203	Viral carcinogenesis	107	1.42086	0.000117	Series7	Calu-3	2

## Sheet: 3E_DETEs_GO_Specific_SARS-CoV-2
Name	"-Log10FDR"	Type
Antigen processing and presentation of exogenous peptide antigen via MHC class I, TAP-independent	21.1	Biological Process
Negative regulation of dendritic cell differentiation	18.64	Biological Process
Immune response-inhibiting cell surface receptor signaling pathway	18.31	Biological Process
Regulation of phosphatidylcholine catabolic process	15.69	Biological Process
Regulation of phospholipid catabolic process	14.73	Biological Process
Immune response-inhibiting signal transduction	14.32	Biological Process
Lipopolysaccharide transport	13.14	Biological Process
Positive regulation of T-cell tolerance induction	12.98	Biological Process
Positive regulation of tolerance induction	12.83	Biological Process
High-density lipoprotein particle clearance	12.19	Biological Process
Regulation of dendritic cell differentiation	11.49	Biological Process
Vitamin transmembrane transport	10.88	Biological Process
Regulation of T-cell tolerance induction	10.87	Biological Process
Regulation of cellular ketone metabolic process by negative regulation of transcription from RNA polimerase II promoter	10.09	Biological Process
Cell competition in a multicelullar organism	9.76	Biological Process
Histone H2A-T120 phosphorylation	9.76	Biological Process
Sensitization	9.41	Biological Process
Exogenous drug catabolic process	9.18	Biological Process
CAMKK-AMPK signaling cascade	8.79	Biological Process
Positive regulation of triglyceride biosynthetic process	8.78	Biological Process
MHC class I protein complex	20.07	Cellular Component
MHC protein complex	11.51	Cellular Component
Spanning component of plasma membrane	10.41	Cellular Component
Cytoplasmic side of late endosome membrane	9.85	Cellular Component
Y chromosome	9.39	Cellular Component
Integral component of lumenal side of endoplasmic reticulum membrane	8.84	Cellular Component
Lipopolysaccharide receptor complex	7.1	Cellular Component
Cytoplasmic side of lysosomal membrane	6.72	Cellular Component
Autosome	6.36	Cellular Component
Cytoplasmic side of endosome membrane	6.02	Cellular Component
Outer dense fiber	5.27	Cellular Component
ESCRT-0 complex	5.08	Cellular Component
Nuclear pore transmembrane ring	4.55	Cellular Component
Serine-pyruvate aminotransferase complex	4.51	Cellular Component
Cul4B-RING E3 uniquitin ligase complex	4.5	Cellular Component
Intrinsic component of endosome membrane	4.26	Cellular Component
Ribose phosphate diphosphokinase complex	4.19	Cellular Component
MutSalpha complex	3.96	Cellular Component
Extrinsic component of pre-autophagosomal structure membrane	3.55	Cellular Component
AP-5 adaptor complex	3.27	Cellular Component
Opsonin receptor activity	15.29	Molecular Function
Peptidoglycan receptor activity	13.45	Molecular Function
Lipoteichoic acid binding	13.14	Molecular Function
TAP2 binding	12.32	Molecular Function
Peptide antigen binding	12.08	Molecular Function
TAP1 binding	11.33	Molecular Function
Polysome binding	11.27	Molecular Function
High-density lipoprotein particle receptor activity	10.77	Molecular Function
Histone kinase activity (H2A-T120 specific)	9.76	Molecular Function
Succinate-CoA ligase activity	9.52	Molecular Function
Succinate-CoA ligase (ADP-forming) activity	9.49	Molecular Function
Apolipoprotein A-I binding	9.33	Molecular Function
Succinate-CoA ligase (GDP-forming) activity	7.31	Molecular Function
Glucose:sodium symporter activity	6.52	Molecular Function
Leukotriene-B4 20-monooxygenase activity	6.51	Molecular Function
Caffeine ocidase activity	6.48	Molecular Function
Krueppel-associated box domain binding	6.4	Molecular Function
Lipopeptide binding	6.09	Molecular Function
High-density lipoprotein particle binding	6.04	Molecular Function
Phophatidyl-N-methylethanolamine N-methyltransferase activity	6.02	Molecular Function
Reticular retinal dystrophy	8.98	Human Phenotype
Metamorphopsia	8.98	Human Phenotype
Dark choroid	8.98	Human Phenotype
Retinal neovascularization	7.79	Human Phenotype
Intermittent hyperpnea at rest	7.68	Human Phenotype
Renal aminoaciduria	7.68	Human Phenotype
Fundus albipunctatus	7.33	Human Phenotype
Adult-onset night blindness	7.33	Human Phenotype
Auditory hallucinations	6.87	Human Phenotype
Downbeat nystagmus	6.75	Human Phenotype
Dysphasia	6.74	Human Phenotype
Dyscalculia	6.53	Human Phenotype
Intraalveolar nodular calcficiations	6.52	Human Phenotype
Progressive pulmonary function impairment	6.52	Human Phenotype
Diffuse	6.52	Human Phenotype
Transient unilateral blurring of vision	6.14	Human Phenotype
Testicular microlithiasis	6.13	Human Phenotype
Large hyperpigmented retinal spots	6.1	Human Phenotype
Posterior retinal neovascularization	6.1	Human Phenotype
Peripheral retinal neovascularization	6.1	Human Phenotype
