# Supplementary material for: Genome-wide bioinformatic analyses predict key host and viral factors in SARS-CoV-2 pathogenesis
Source: Commun Biol. 2021 May 17;4:590. doi: 10.1038/s42003-021-02095-0 (PMC8128904; doi:10.1038/s42003-021-02095-0)
Supplement: Supplementary file 8 — Supplementary Data 6 [file 42003_2021_2095_MOESM8_ESM.xlsx]

## Sheet: David_Series1
Category	Term	Name	Count	%	PValue	Genes	List Total	Pop Hits	Pop Total	Fold Enrichment Bonferroni	Benjamini	FDR
BBID	110.CRHandLC-NA 3		3	0.59761	0.0736776	3976, 3552, 3569	27	7	388	6.15873	0.981309	0.981309	52.4585
BIOCARTA	h_ifngPathway	IFN gamma signaling pathway	3	0.59761	0.0443326	3459, 6772, 3460	97	6	1625	8.37629	0.999751	0.645581	42.8838
BIOCARTA	h_ifnaPathway	IFN alpha signaling pathway	3	0.59761	0.0948095	6772, 6773, 10379	97	9	1625	5.58419	1	0.809318	70.7804
BBID	18.Cytokine_astocytes		4	0.796813	0.0834502	718, 3569, 3383, 3576	27	16	388	3.59259	0.989233	0.896233	57.1134
BBID	58.(CD40L)_immnosurveillance		4	0.796813	0.0834502	3552, 3569, 3383, 3576	27	16	388	3.59259	0.989233	0.896233	57.1134
BIOCARTA	h_il10Pathway	IL-10 Anti-inflammatory Signaling Pathway 4	4	0.796813	0.0370789	6772, 6776, 3552, 3569	97	13	1625	5.15464	0.999007	0.684124	37.2923
BIOCARTA	h_erythPathway	Erythrocyte Differentiation Pathway	4	0.796813	0.0541618	1437, 1440, 3552, 3569	97	15	1625	4.46735	0.999962	0.677688	49.7307
BIOCARTA	h_granulocytesPathway	Adhesion and Diapedesis of Granulocytes	4	0.796813	0.0541618	1440, 3552, 3383, 3576	97	15	1625	4.46735	0.999962	0.677688	49.7307
BIOCARTA	h_stemPathway	Regulation of hematopoiesis by cytokines	4	0.796813	0.0541618	1437, 1440, 3569, 3576	97	15	1625	4.46735	0.999962	0.677688	49.7307
BIOCARTA	h_tidPathway	Chaperones modulate interferon Signaling Pathway	4	0.796813	0.0973942	3459, 4790, 3460, 4792	97	19	1625	3.52686	1	0.790422	71.7944
KEGG_PATHWAY	hsa05332	Graft-versus-host disease	4	0.796813	0.0986115	942, 3553, 3552, 3569	233	33	6879	3.57862	1	0.401067	73.7465
BIOCARTA	h_cd40Pathway	CD40L Signaling Pathway	5	0.996016	0.00943418	1843, 7187, 7128, 4790, 4792	97	15	1625	5.58419	0.823538	0.439102	11.0485
BIOCARTA	h_LairPathway	Cells and Molecules involved in local acute inflammatory response 5	5	0.996016	0.0150159	718, 3552, 3569, 3383, 3576	97	17	1625	4.92723	0.937259	0.499519	17.0452
BIOCARTA	h_tnfr2Pathway	TNFR2 Signaling Pathway	5	0.996016	0.0184481	1843, 7187, 7128, 4790, 4792	97	18	1625	4.65349	0.966877	0.494145	20.5458
BIOCARTA	h_inflamPathway	Cytokines and Inflammatory Response	5	0.996016	0.0873609	1437, 1440, 3552, 3569, 3576	97	29	1625	2.88838	1	0.812296	67.6678
KEGG_PATHWAY	hsa05020	Prion diseases 5	5	0.996016	0.0264534	4685, 5567, 3553, 3552, 3569	233	34	6879	4.34171	0.99826	0.150341	29.2031
BIOCARTA	h_deathPathway	Induction of apoptosis through DR3 and DR4/5 Death Receptors	6	1.19522	0.0411655	8797, 637, 8795, 330, 4790, 4792	97	33	1625	3.04592	0.999544	0.666784	40.5014
KEGG_PATHWAY	hsa05144	Malaria	6	1.19522	0.0238514	1440, 3553, 7097, 3569, 3383, 3576	233	49	6879	3.61514	0.996725	0.139774	26.7265
KEGG_PATHWAY	hsa04210	Apoptosis	6	1.19522	0.0571682	8797, 637, 8795, 330, 4790, 4792	233	62	6879	2.85712	0.999999	0.277079	53.1545
KEGG_PATHWAY	hsa04623	Cytosolic DNA-sensing pathway	6	1.19522	0.0638769	3553, 4790, 4792, 3569, 23586, 3665	233	64	6879	2.76784	1	0.293649	57.2715
KEGG_PATHWAY	hsa05120	Epithelial cell signaling in Helicobacter pylori infection	6	1.19522	0.0747344	5803, 1839, 4790, 4792, 4067, 3576	233	67	6879	2.6439	1	0.324078	63.2335
KEGG_PATHWAY	hsa05219	Bladder cancer 7	7	1.39442	0.00230463	1890, 4312, 7422, 4318, 1839, 4609, 3576	233	41	6879	5.04062	0.421217	0.0180625	2.92846
KEGG_PATHWAY	hsa04350	TGF-beta signaling pathway	7	1.39442	0.063515	5518, 4090, 4088, 10468, 650, 4609, 3624	233	84	6879	2.4603	1	0.297748	57.0582
KEGG_PATHWAY	hsa04512	ECM-receptor interaction	7	1.39442	0.0727393	3918, 3914, 6385, 3678, 3371, 2335, 3690	233	87	6879	2.37546	1	0.32233	62.1991
BIOCARTA	h_nthiPathway	NFkB activation by Nontypeable Hemophilus influenzae	8	1.59363	0.000304965	1843, 4088, 3553, 5608, 4790, 7097, 4792, 3576	97	24	1625	5.58419	0.054288	0.054288	0.376026
KEGG_PATHWAY	hsa05130	Pathogenic Escherichia coli infection	8	1.59363	0.00147959	10383, 9181, 10381, 7846, 7277, 203068, 84790, 10376	233	51	6879	4.63115	0.295961	0.0124547	1.88931
KEGG_PATHWAY	hsa04610	Complement and coagulation cascades	8	1.59363	0.00826625	718, 5327, 5627, 2152, 629, 5329, 7056, 5328	233	69	6879	3.42303	0.860158	0.0578713	10.1408
KEGG_PATHWAY	hsa04622	RIG-I-like receptor signaling pathway	8	1.59363	0.00892861	64135, 7187, 7706, 4790, 4792, 23586, 3665, 3576	233	70	6879	3.37413	0.880637	0.0606031	10.9109
KEGG_PATHWAY	hsa04640	Hematopoietic cell lineage	8	1.59363	0.0269774	1437, 3678, 1440, 3553, 3690, 3552, 3569, 3575	233	87	6879	2.71481	0.998468	0.14959	29.6924
BIOCARTA	h_il1rPathway	Signal transduction through IL1R	9	1.79283	0.000450606	11213, 3553, 3656, 5608, 4790, 3552, 4792, 3569, 3557	97	33	1625	4.56888	0.0791697	0.0404009	0.555144
KEGG_PATHWAY	hsa05222	Small cell lung cancer 9	9	1.79283	0.00763451	3918, 7187, 3914, 5743, 2335, 330, 4790, 4792, 4609	233	85	6879	3.12603	0.837377	0.0551792	9.40066
KEGG_PATHWAY	hsa04540	Gap junction	9	1.79283	0.00935757	10383, 10381, 5155, 7846, 7277, 203068, 5567, 84790, 10376	233	88	6879	3.01946	0.892276	0.0616783	11.4063
KEGG_PATHWAY	hsa04621	NOD-like receptor signaling pathway	10	1.99203	9.17764e-05	22861, 2919, 7128, 2920, 330, 3553, 4790, 4792, 3569, 3576	233	56	6879	5.27207	0.0215171	0.00155251	0.11816
KEGG_PATHWAY	hsa05133	Pertussis	10	1.99203	0.000872307	718, 148022, 6374, 6372, 3678, 3553, 4790, 3552, 3569, 3576	233	75	6879	3.93648	0.18684	0.00935717	1.11788
KEGG_PATHWAY	hsa05321	Inflammatory bowel disease (IBD)	11	2.19124	4.79395e-05	3459, 3561, 6772, 4088, 3553, 4790, 3552, 7097, 4094, 3460, 3569	233	64	6879	5.07437	0.0112976	0.000873612	0.0617369
KEGG_PATHWAY	hsa05134	Legionellosis	11	2.19124	1.01827e-05	718, 2919, 2920, 2921, 4791, 3553, 4790, 7097, 4792, 3569, 3576	233	54	6879	6.01407	0.00241041	0.00030162	0.0131164
KEGG_PATHWAY	hsa05140	Leishmaniasis	12	2.39044	2.17258e-05	718, 3459, 4688, 6772, 5743, 3553, 4790, 3552, 7097, 3460, 4792, 65108	233	71	6879	4.98991	0.00513583	0.000514774	0.027983
KEGG_PATHWAY	hsa05132	Salmonella infection	12	2.39044	9.58823e-05	1437, 3459, 2919, 2317, 2920, 2921, 3553, 4790, 3552, 3460, 3569, 3576	233	83	6879	4.26847	0.0224689	0.00151387	0.123443
KEGG_PATHWAY	hsa05145	Toxoplasmosis	12	2.39044	0.00113839	10105, 3949, 3918, 3459, 3914, 6772, 330, 5608, 4790, 7097, 3460, 4792	233	110	6879	3.22076	0.236584	0.01074	1.45657
KEGG_PATHWAY	hsa05152	Tuberculosis	12	2.39044	0.0365702	1594, 718, 3459, 637, 6772, 3553, 3656, 4790, 3552, 7097, 3460, 3569	233	177	6879	2.0016	0.999854	0.193745	38.1166
KEGG_PATHWAY	hsa05323	Rheumatoid arthritis	13	2.58964	3.45427e-05	1437, 6364, 4312, 7422, 6374, 942, 6372, 3553, 3552, 7097, 3569, 3383, 3576	233	88	6879	4.36144	0.00815333	0.000681997	0.0444879
KEGG_PATHWAY	hsa05142	Chagas disease (American trypanosomiasis)	13	2.58964	0.000180468	718, 3459, 148022, 5518, 2769, 4088, 3553, 4790, 7097, 3460, 4792, 3569, 3576	233	104	6879	3.69045	0.0418728	0.00266985	0.232225
KEGG_PATHWAY	hsa04620	Toll-like receptor signaling pathway	13	2.58964	0.000216485	7187, 148022, 942, 6772, 3553, 5608, 4790, 1326, 7097, 4792, 3569, 3665, 3576	233	106	6879	3.62082	0.0500182	0.00301383	0.278512
KEGG_PATHWAY	hsa05169	Epstein-Barr virus infection	13	2.58964	0.000793513	7187, 5971, 7128, 956, 4791, 5608, 4790, 5714, 4792, 4067, 23586, 4609, 3383	233	122	6879	3.14596	0.171499	0.0089189	1.01738
KEGG_PATHWAY	hsa04145	Phagosome	13	2.58964	0.00459947	4688, 7846, 3690, 6890, 10376, 10383, 10381, 718, 7277, 3678, 203068, 84790, 7097	233	150	6879	2.55871	0.664653	0.0346309	5.7657
KEGG_PATHWAY	hsa04510	Focal adhesion 13	13	2.58964	0.0453915	5155, 3371, 2317, 2335, 3690, 330, 3918, 7422, 4638, 3914, 3678, 87, 10451	233	206	6879	1.86314	0.999983	0.230591	45.0315
KEGG_PATHWAY	hsa04630	Jak-STAT signaling pathway	14	2.78884	0.00116199	1437, 6772, 3561, 6773, 10379, 3460, 3459, 3976, 6776, 1440, 9021, 3569, 3575, 4609	233	145	6879	2.85055	0.240848	0.0105422	1.48656
KEGG_PATHWAY	hsa05203	Viral carcinogenesis	14	2.78884	0.0209103	51564, 5567, 10379, 7187, 718, 468, 6776, 4791, 4790, 5315, 4067, 87, 4792, 3665	233	205	6879	2.01625	0.993318	0.129875	23.8311
KEGG_PATHWAY	hsa05146	Amoebiasis	15	2.98805	1.11295e-05	1437, 2769, 2335, 5567, 5055, 3918, 1992, 3914, 3553, 7097, 4790, 5275, 87, 3569, 3576	233	106	6879	4.17787	0.00263423	0.000293035	0.0143358
KEGG_PATHWAY	hsa05161	Hepatitis B	15	2.98805	0.000356557	64135, 148022, 4318, 6772, 6773, 468, 6776, 4790, 7097, 3569, 4792, 23586, 4609, 3665, 3576	233	145	6879	3.05417	0.0810458	0.00468449	0.458336
KEGG_PATHWAY	hsa05202	Transcriptional misregulation in cancer	16	3.18725	0.000482584	1437, 597, 5087, 2308, 942, 4318, 5371, 3486, 5327, 64332, 4790, 4094, 3569, 4609, 3576, 5328	233	167	6879	2.82861	0.108099	0.00600297	0.619875
KEGG_PATHWAY	hsa04062	Chemokine signaling pathway	16	3.18725	0.0014724	2919, 6772, 6773, 9547, 2920, 5567, 2921, 6364, 6374, 6372, 58191, 4790, 4067, 10451, 4792, 3576	233	186	6879	2.53966	0.294759	0.0128506	1.8802
KEGG_PATHWAY	hsa04380	Osteoclast differentiation	16	3.18725	3.09491e-05	5971, 4688, 6772, 6773, 3690, 5608, 3552, 10379, 3460, 8061, 3459, 4791, 3553, 9021, 4790, 4792	233	131	6879	3.60594	0.00730821	0.0006666	0.0398606
KEGG_PATHWAY	hsa05160	Hepatitis C	17	3.38645	8.88993e-06	148022, 6772, 6773, 10379, 3434, 3949, 4938, 7187, 4939, 5518, 9021, 4790, 4792, 23586, 3665, 4940, 3576	233	133	6879	3.77369	0.00210471	0.000300944	0.0114512
KEGG_PATHWAY	hsa05205	Proteoglycans in cancer	17	3.38645	0.00112192	4318, 7476, 2335, 5567, 2317, 3690, 27250, 4478, 7422, 3678, 6385, 1839, 7097, 7078, 5329, 4609, 5328	233	200	6879	2.50951	0.233595	0.011024	1.43564
KEGG_PATHWAY	hsa04064	NF-kappa B signaling pathway	18	3.58566	3.18523e-09	597, 5971, 148022, 5743, 7706, 330, 3383, 8740, 7187, 7128, 4791, 3553, 4790, 4067, 4792, 23586, 3576, 5328	233	87	6879	6.10833	7.54899e-07	1.88725e-07	4.10314e-06
KEGG_PATHWAY	hsa04010	MAPK signaling pathway 19	19	3.78486	0.00212526	785, 5155, 5971, 11221, 5567, 2317, 5608, 1326, 3552, 1843, 994, 2246, 468, 4791, 3553, 4790, 4609, 1846, 123745	233	253	6879	2.21719	0.396025	0.0172367	2.70341
KEGG_PATHWAY	hsa05166	HTLV-I infection	20	3.98406	0.000891591	1437, 5155, 5971, 3561, 7476, 5567, 8061, 3383, 2224, 94241, 8829, 468, 4088, 6776, 2113, 4791, 4790, 4792, 3569, 4609	233	254	6879	2.32469	0.190551	0.00914925	1.14246
KEGG_PATHWAY	hsa04151	PI3K-Akt signaling pathway	20	3.98406	0.0234608	5155, 1969, 3561, 3371, 2335, 3690, 1942, 3918, 2246, 7422, 3914, 5518, 468, 3678, 1440, 4790, 7097, 3569, 3575, 4609	233	345	6879	1.71151	0.996399	0.141069	26.3479
KEGG_PATHWAY	hsa04668	TNF signaling pathway	23	4.58167	4.67993e-12	1437, 4318, 2919, 5743, 2920, 330, 2921, 5608, 1326, 1906, 3383, 6364, 7187, 3976, 468, 197259, 7128, 3553, 9021, 4790, 4792, 3569, 602	233	107	6879	6.3462	1.10914e-09	1.10914e-09	6.02857e-09
KEGG_PATHWAY	hsa05162	Measles	24	4.78088	6.39017e-11	64135, 6772, 3561, 6773, 4599, 3552, 10379, 3460, 8797, 4478, 4938, 4939, 3459, 8795, 7128, 6776, 3553, 4790, 7097, 4792, 3569, 23586, 3665, 4940	233	133	6879	5.32757	1.51447e-08	5.04824e-09	8.23168e-08
KEGG_PATHWAY	hsa05168	Herpes simplex infection	24	4.78088	3.91851e-08	64135, 148022, 6772, 6773, 5371, 10379, 6890, 3460, 8740, 3434, 4938, 7187, 4939, 3459, 718, 3553, 9021, 4790, 7097, 4792, 3569, 23586, 3665, 4940	233	183	6879	3.87195	9.28682e-06	1.85737e-06	5.04773e-05
KEGG_PATHWAY	hsa04060	Cytokine-cytokine receptor interaction 24	24	4.78088	6.32869e-06	1437, 2919, 3561, 9547, 2920, 2921, 3552, 650, 3460, 3624, 8740, 8797, 6364, 3459, 3976, 6374, 8795, 6372, 1440, 58191, 3553, 3569, 3575, 3576	233	243	6879	2.91591	0.00149878	0.000249953	0.00815217
KEGG_PATHWAY	hsa05200	Pathways in cancer	27	5.37849	0.000696059	4312, 637, 5155, 4318, 2308, 6772, 5743, 7476, 5567, 2335, 330, 650, 5371, 3918, 7187, 7422, 2246, 3914, 4088, 6776, 2113, 4791, 4790, 4792, 3569, 4609, 3576	233	393	6879	2.02834	0.152126	0.00821723	0.892949
KEGG_PATHWAY	hsa05164	Influenza A	28	5.57769	1.75597e-11	64135, 148022, 6772, 7706, 6773, 4599, 5371, 3460, 3383, 8797, 2224, 3459, 8795, 9021, 3553, 23586, 3576, 4940, 5646, 5608, 10379, 3552, 4938, 4939, 4790, 3569, 4792, 3665	233	174	6879	4.75092	4.16166e-09	2.08083e-09	2.262e-08

## Sheet: David_Series2
Category	Term	Name	Count	%	PValue	Genes	List Total	Pop Hits	Pop Total	Fold Enrichment Bonferroni	Benjamini	FDR
BIOCARTA	h_alternativePathway	Alternative Complement Pathway	3	0.892857	0.0313161	727, 718, 629	53	9	1625	10.2201	0.971661	0.509682	30.2791
BIOCARTA	h_ifnaPathway	IFN alpha signaling pathway	3	0.892857	0.0313161	6772, 6773, 10379	53	9	1625	10.2201	0.971661	0.509682	30.2791
BIOCARTA	h_rnaPathway	Double Stranded RNA Induced Gene Expression	3	0.892857	0.0383537	9020, 5610, 4792	53	10	1625	9.19811	0.987477	0.465133	35.8102
BIOCARTA	h_extrinsicPathway	Extrinsic Prothrombin Activation Pathway	3	0.892857	0.062546	2244, 2266, 2243	53	13	1625	7.07547	0.999278	0.595145	51.9126
BIOCARTA	h_eponfkbPathway	Erythropoietin mediated neuroprotection through NF-kB	3	0.892857	0.0715086	6648, 3091, 4792	53	14	1625	6.57008	0.999754	0.602796	56.8742
BIOCARTA	h_cd40Pathway	CD40L Signaling Pathway	3	0.892857	0.0808611	7128, 9020, 4792	53	15	1625	6.13208	0.999921	0.611072	61.55
BIOCARTA	h_fibrinolysisPathway	Fibrinolysis Pathway	4	1.19048	0.00704876	2244, 2266, 2243, 5054	53	13	1625	9.43396	0.547178	0.232092	7.70555
BIOCARTA	h_classicPathway	Classical Complement Pathway	4	1.19048	0.0107173	716, 727, 718, 715	53	15	1625	8.1761	0.700853	0.260444	11.498
BIOCARTA	h_nfkbPathway	NF-kB Signaling Pathway	4	1.19048	0.0348411	4615, 7128, 9020, 4792	53	23	1625	5.33224	0.981161	0.484165	33.1017
KEGG_PATHWAY	hsa00983	Drug metabolism - other enzymes	4	1.19048	0.0806485	8833, 1890, 54600, 54658	153	46	6879	3.90963	1	0.52217	65.2036
KEGG_PATHWAY	hsa00330	Arginine and proline metabolism	4	1.19048	0.097837	6303, 6611, 5033, 51056	153	50	6879	3.59686	1	0.564786	72.5444
BIOCARTA	h_nthiPathway	NFkB activation by Nontypeable Hemophilus influenzae	5	1.4881	0.00616815	4615, 9020, 7048, 4792, 3576	53	24	1625	6.38758	0.499913	0.292831	6.77342
BIOCARTA	h_compPathway	Complement Pathway	5	1.4881	0.00309251	716, 727, 718, 715, 629	53	20	1625	7.66509	0.293123	0.293123	3.45011
KEGG_PATHWAY	hsa04621	NOD-like receptor signaling pathway	6	1.78571	0.00761147	3320, 2919, 7128, 2920, 4792, 3576	153	56	6879	4.81723	0.786346	0.111946	9.14659
KEGG_PATHWAY	hsa05140	Leishmaniasis	6	1.78571	0.0199551	4615, 718, 3459, 6772, 5743, 4792	153	71	6879	3.7995	0.982952	0.237724	22.3577
KEGG_PATHWAY	hsa05132	Salmonella infection	6	1.78571	0.0361308	4615, 3459, 2919, 2920, 2921, 3576	153	83	6879	3.25018	0.999409	0.323781	36.9976
KEGG_PATHWAY	hsa04620	Toll-like receptor signaling pathway	6	1.78571	0.0849594	4615, 6772, 1326, 4792, 3665, 3576	153	106	6879	2.54495	1	0.526351	67.1975
KEGG_PATHWAY	hsa05150	Staphylococcus aureus infection	7	2.08333	0.00113519	716, 727, 718, 715, 2266, 3075, 629	153	54	6879	5.82825	0.205021	0.0226827	1.41586
KEGG_PATHWAY	hsa04622	RIG-I-like receptor signaling pathway	7	2.08333	0.00431662	64135, 9636, 7706, 4792, 23586, 3665, 3576	153	70	6879	4.49608	0.582656	0.0702322	5.28614
KEGG_PATHWAY	hsa05142	Chagas disease (American trypanosomiasis)	7	2.08333	0.0271956	4615, 718, 3459, 7048, 4792, 5054, 3576	153	104	6879	3.02621	0.996188	0.279366	29.2596
KEGG_PATHWAY	hsa05133	Pertussis	8	2.38095	0.00126392	716, 4615, 727, 840, 718, 6374, 715, 3576	153	75	6879	4.79582	0.22545	0.0229573	1.57524
KEGG_PATHWAY	hsa05161	Hepatitis B	8	2.38095	0.0411872	64135, 4615, 6772, 6773, 4792, 23586, 3665, 3576	153	145	6879	2.48059	0.999796	0.332737	41.0234
KEGG_PATHWAY	hsa05169	Epstein-Barr virus infection	8	2.38095	0.018096	7431, 7128, 9020, 3066, 3134, 5610, 4792, 23586	153	122	6879	2.94825	0.975	0.231635	20.4882
KEGG_PATHWAY	hsa04380	Osteoclast differentiation	8	2.38095	0.025622	3459, 6772, 6773, 8878, 9020, 7048, 10379, 4792	153	131	6879	2.7457	0.994716	0.279416	27.8094
KEGG_PATHWAY	hsa05134	Legionellosis	9	2.67857	2.0775e-05	4615, 840, 718, 2919, 2920, 2921, 664, 4792, 3576	153	54	6879	7.49346	0.00418779	0.000838965	0.0260786
KEGG_PATHWAY	hsa04612	Antigen processing and presentation	9	2.67857	0.000249716	2923, 3320, 4801, 1520, 567, 5720, 5721, 3134, 3308	153	76	6879	5.3243	0.0491976	0.00628628	0.313051
KEGG_PATHWAY	hsa04064	NF-kappa B signaling pathway	9	2.67857	0.000630605	4615, 597, 5743, 7706, 7128, 9020, 4792, 23586, 3576	153	87	6879	4.65112	0.119638	0.0140583	0.788808
KEGG_PATHWAY	hsa05202	Transcriptional misregulation in cancer	9	2.67857	0.0312737	597, 1031, 1655, 3486, 1649, 26471, 3066, 7048, 3576	153	167	6879	2.42304	0.998368	0.299924	32.8938
KEGG_PATHWAY	hsa04062	Chemokine signaling pathway	9	2.67857	0.0533572	6364, 6374, 2919, 6772, 6773, 2920, 2921, 4792, 3576	153	186	6879	2.17552	0.999985	0.395571	49.7621
KEGG_PATHWAY	hsa05203	Viral carcinogenesis	10	2.97619	0.0374106	10014, 718, 2961, 6672, 3066, 10379, 3134, 5610, 4792, 3665	153	205	6879	2.19321	0.999548	0.319615	38.0398
KEGG_PATHWAY	hsa04610	Complement and coagulation cascades	11	3.27381	2.29402e-06	716, 727, 718, 2244, 715, 2266, 3075, 2243, 629, 5054, 1604	153	69	6879	7.16766	0.000463285	0.000115841	0.00287996
KEGG_PATHWAY	hsa04668	TNF signaling pathway	11	3.27381	0.000115593	6364, 840, 2919, 5743, 7128, 9020, 2920, 2921, 1326, 4792, 1906	153	107	6879	4.62214	0.0230805	0.00333031	0.145023
KEGG_PATHWAY	hsa05160	Hepatitis C	13	3.86905	3.3696e-05	6772, 6773, 10379, 5610, 9076, 3434, 4938, 4939, 4792, 3665, 23586, 4940, 3576	153	133	6879	4.39466	0.00678359	0.00113381	0.042295
KEGG_PATHWAY	hsa05162	Measles	17	5.05952	2.84576e-08	64135, 6772, 6773, 4599, 10379, 5610, 4615, 4938, 3459, 4939, 8793, 7128, 103, 4792, 23586, 3665, 4940	153	133	6879	5.74687	5.74842e-06	5.74842e-06	3.57267e-05
KEGG_PATHWAY	hsa05164	Influenza A	18	5.35714	2.29073e-07	64135, 6772, 7706, 6773, 4599, 10379, 5610, 4615, 4938, 3459, 4939, 8793, 103, 4792, 23586, 3665, 4940, 3576	153	174	6879	4.65112	4.62718e-05	2.31361e-05	0.000287587
KEGG_PATHWAY	hsa05168	Herpes simplex infection	18	5.35714	4.74227e-07	64135, 6772, 6773, 10379, 5610, 3434, 4615, 4938, 727, 4939, 3459, 718, 6672, 3134, 4792, 23586, 3665, 4940	153	183	6879	4.42237	9.57892e-05	3.19308e-05	0.000595361

## Sheet: David_Series3
Category	Term	Name	Count	%	PValue	Genes	List Total	Pop Hits	Pop Total	Fold Enrichment Bonferroni	Benjamini	FDR
BIOCARTA	h_ifnaPathway	IFN alpha signaling pathway	4	0.350877	0.0520658	3456, 6772, 6773, 10379 163	163	9	1625	4.43081	0.999996	0.831327	49.6881
BBID	1.RBphosphoE2F		5	0.438596	0.0917043	1719, 1031, 7298, 9221, 983	51	14	388	2.71709	0.998411	0.960133	62.7123
BIOCARTA	h_mhcPathway	Antigen Processing and Presentation	5	0.438596	0.0179547	6891, 567, 6890, 5698, 5696	163	11	1625	4.53151	0.985323	0.87885	20.7655
BIOCARTA	h_fibrinolysisPathway	Fibrinolysis Pathway	5	0.438596	0.0332082	2244, 2266, 2243, 5054, 5328	163	13	1625	3.83436	0.999618	0.79274	35.2003
BIOCARTA	h_extrinsicPathway	Extrinsic Prothrombin Activation Pathway	5	0.438596	0.0332082	2244, 5627, 2266, 2243, 2155	163	13	1625	3.83436	0.999618	0.79274	35.2003
BIOCARTA	h_stemPathway	Regulation of hematopoiesis by cytokines	5	0.438596	0.0541849	1435, 1440, 3569, 3576, 3589	163	15	1625	3.32311	0.999998	0.802595	51.114
BIOCARTA	h_erythPathway	Erythrocyte Differentiation Pathway	5	0.438596	0.0541849	7040, 4254, 1440, 3569, 3589	163	15	1625	3.32311	0.999998	0.802595	51.114
BBID	18.Cytokine_astocytes		6	0.526316	0.0420234	7040, 718, 6347, 3569, 3383, 3576	51	16	388	2.85294	0.943665	0.943665	35.6172
BIOCARTA	h_amiPathway	Acute Myocardial Infarction	6	0.526316	0.0504125	1284, 2244, 5627, 2266, 2243, 2155	163	21	1625	2.84838	0.999994	0.865844	48.5491
BIOCARTA	h_il6Pathway	IL 6 signaling pathway	6	0.526316	0.0504125	1051, 3570, 2885, 5604, 2353, 3569	163	21	1625	2.84838	0.999994	0.865844	48.5491
BIOCARTA	h_nfkbPathway	NF-kB Signaling Pathway	6	0.526316	0.0709328	4615, 8772, 7128, 3554, 8717, 4792	163	23	1625	2.60069	1	0.819907	61.14
KEGG_PATHWAY	hsa04320	Dorso-ventral axis formation	6	0.526316	0.0387275	132864, 2120, 2885, 1956, 5604, 2114	489	27	6879	3.12611	0.999977	0.206921	40.5073
BIOCARTA	h_inflamPathway	Cytokines and Inflammatory Response	7	0.614035	0.0612263	7040, 1435, 3456, 1440, 3569, 3576, 3589	163	29	1625	2.40639	1	0.805181	55.5889
KEGG_PATHWAY	hsa00640	Propanoate metabolism	7	0.614035	0.0121652	55902, 3939, 4594, 32, 4329, 84532, 38	489	28	6879	3.51687	0.963292	0.111328	14.8649
KEGG_PATHWAY	hsa00620	Pyruvate metabolism	7	0.614035	0.060733	55902, 3939, 10873, 32, 501, 84532, 38	489	40	6879	2.46181	1	0.264777	56.124
KEGG_PATHWAY	hsa04978	Mineral absorption	7	0.614035	0.0883777	65010, 4494, 2495, 30061, 7018, 4502, 4501	489	44	6879	2.23801	1	0.323186	70.3762
KEGG_PATHWAY	hsa02010	ABC transporters	7	0.614035	0.0883777	85320, 5244, 4363, 340273, 6891, 8714, 6890	489	44	6879	2.23801	1	0.323186	70.3762
KEGG_PATHWAY	hsa00051	Fructose and mannose metabolism	7	0.614035	0.023029	230, 5373, 231, 5372, 57016, 5214, 5210	489	32	6879	3.07726	0.998146	0.152565	26.3856
KEGG_PATHWAY	hsa05144	Malaria	8	0.701754	0.0557898	4615, 7040, 6383, 1440, 6347, 3569, 3383, 3576	489	49	6879	2.29673	1	0.253566	52.989
KEGG_PATHWAY	hsa00330	Arginine and proline metabolism	8	0.701754	0.0610988	58510, 54498, 4128, 6303, 112817, 501, 51056, 4942	489	50	6879	2.2508	1	0.262115	56.3482
BIOCARTA	h_biopeptidesPathway	Bioactive Peptide Induced Signaling Pathway	9	0.789474	0.0296249	2782, 183, 4638, 5605, 2885, 6772, 817, 5604, 6776	163	38	1625	2.36116	0.999094	0.826526	32.0461
KEGG_PATHWAY	hsa04623	Cytosolic DNA-sensing pathway	9	0.789474	0.0813226	11277, 3456, 81030, 103, 834, 4792, 3569, 23586, 3665	489	64	6879	1.97824	1	0.313009	67.216
KEGG_PATHWAY	hsa05150	Staphylococcus aureus infection	10	0.877193	0.0127739	728, 727, 718, 715, 3426, 2266, 3109, 3075, 629, 3383	489	54	6879	2.60509	0.96892	0.11281	15.5521
KEGG_PATHWAY	hsa04621	NOD-like receptor signaling pathway	10	0.877193	0.0160572	22861, 3320, 2919, 7128, 330, 6347, 834, 4792, 3569, 3576	489	56	6879	2.51205	0.987357	0.124047	19.1711
KEGG_PATHWAY	hsa04210	Apoptosis	10	0.877193	0.0295853	843, 8772, 8837, 598, 581, 330, 8743, 8717, 4792, 5296	489	62	6879	2.26895	0.999699	0.183488	32.6227
KEGG_PATHWAY	hsa05031	Amphetamine addiction	10	0.877193	0.0421301	4128, 2906, 817, 5501, 111, 6804, 2354, 5500, 1644, 2353	489	66	6879	2.13144	0.999991	0.215037	43.2174
KEGG_PATHWAY	hsa04917	Prolactin signaling pathway	10	0.877193	0.0622867	595, 5605, 2885, 6772, 5604, 6776, 3659, 8651, 2353, 5296	489	71	6879	1.98134	1	0.262605	57.0688
KEGG_PATHWAY	hsa05210	Colorectal cancer	10	0.877193	0.0295853	595, 7040, 5881, 581, 5604, 332, 4088, 7048, 2353, 5296 489	489	62	6879	2.26895	0.999699	0.183488	32.6227
KEGG_PATHWAY	hsa05212	Pancreatic cancer	11	0.964912	0.0153864	595, 7040, 2064, 5881, 598, 6772, 1956, 5604, 4088, 7048, 5296	489	65	6879	2.38065	0.984802	0.122635	18.4436
KEGG_PATHWAY	hsa05220	Chronic myeloid leukemia	11	0.964912	0.0296766	595, 7040, 5605, 598, 2885, 5604, 6776, 4193, 7048, 4792, 5296	489	72	6879	2.1492	0.999707	0.17995	32.706
KEGG_PATHWAY	hsa05410	Hypertrophic cardiomyopathy (HCM)	11	0.964912	0.0478684	7040, 3675, 3673, 7168, 3678, 7171, 3691, 59283, 3693, 3569, 59284	489	78	6879	1.98388	0.999998	0.232703	47.5308
KEGG_PATHWAY	hsa04350	TGF-beta signaling pathway	11	0.964912	0.072368	7040, 658, 3397, 3399, 4088, 3400, 3398, 7048, 4052, 3625, 4091 489	489	84	6879	1.84217	1	0.290908	62.7565
KEGG_PATHWAY	hsa04914	Progesterone-mediated oocyte maturation	11	0.964912	0.087124	132864, 6197, 5140, 9133, 3320, 111, 5604, 891, 4085, 5296, 983 489	489	87	6879	1.77865	1	0.323393	69.836
KEGG_PATHWAY	hsa04622	RIG-I-like receptor signaling pathway	12	1.05263	0.00968368	843, 64135, 9636, 8772, 3456, 7706, 64343, 8717, 4792, 23586, 3665, 3576	489	70	6879	2.41157	0.927729	0.0927241	12.0096
KEGG_PATHWAY	hsa04066	HIF-1 signaling pathway	12	1.05263	0.0765288	3570, 2064, 5605, 817, 1956, 5604, 7018, 7076, 3460, 3569, 5054, 5296	489	96	6879	1.75844	1	0.301116	64.894
KEGG_PATHWAY	hsa05134	Legionellosis	13	1.14035	0.000311341	3306, 2919, 2921, 834, 3329, 4615, 718, 4791, 3310, 3569, 4792, 23786, 3576	489	54	6879	3.38662	0.0806377	0.00929817	0.408582
KEGG_PATHWAY	hsa05133	Pertussis	13	1.14035	0.00608789	51561, 834, 4615, 727, 718, 6374, 715, 3678, 722, 3659, 2353, 3569, 3576	489	75	6879	2.43836	0.807711	0.072204	7.71505
KEGG_PATHWAY	hsa05132	Salmonella infection	13	1.14035	0.0135059	4615, 3929, 2919, 10095, 2921, 2353, 834, 3460, 3569, 1778, 5216, 83547, 3576	489	83	6879	2.20334	0.97456	0.111689	16.3716
KEGG_PATHWAY	hsa04640	Hematopoietic cell lineage	13	1.14035	0.0191533	3673, 1435, 3570, 928, 952, 3675, 4254, 3678, 1440, 3566, 3554, 3569, 3589	489	87	6879	2.10204	0.994601	0.138592	22.452
KEGG_PATHWAY	hsa05215	Prostate cancer	13	1.14035	0.0208065	595, 2064, 5605, 1956, 5604, 4193, 80310, 4824, 2885, 3320, 367, 4792, 5296	489	88	6879	2.07815	0.996576	0.14589	24.1531
KEGG_PATHWAY	hsa04612	Antigen processing and presentation	14	1.22807	0.00240241	3306, 6891, 5720, 6890, 5721, 1514, 3320, 1520, 3106, 3109, 567, 3310, 3134, 3133	489	76	6879	2.59138	0.477658	0.0319501	3.11305
KEGG_PATHWAY	hsa04512	ECM-receptor interaction	14	1.22807	0.00789337	1292, 3673, 1284, 375790, 3691, 3693, 3909, 3918, 3161, 3675, 3915, 3678, 1289, 3911	489	87	6879	2.26373	0.882306	0.0789996	9.89504
KEGG_PATHWAY	hsa05146	Amoebiasis	14	1.22807	0.0362487	1284, 3909, 3918, 7040, 3915, 5272, 1289, 3911, 81, 3554, 87, 3569, 5296, 3576	489	106	6879	1.85797	0.999953	0.206924	38.4583
KEGG_PATHWAY	hsa04620	Toll-like receptor signaling pathway	14	1.22807	0.0362487	5605, 6772, 5604, 4615, 8772, 3929, 3456, 7098, 2353, 4792, 3569, 3665, 5296, 3576	489	106	6879	1.85797	0.999953	0.206924	38.4583
KEGG_PATHWAY	hsa04931	Insulin resistance	14	1.22807	0.0412938	9945, 1374, 8660, 5507, 6197, 376497, 1375, 5501, 32, 5836, 5500, 3569, 4792, 5296	489	108	6879	1.82356	0.999989	0.215145	42.5621
KEGG_PATHWAY	hsa04115	p53 signaling pathway	15	1.31579	0.000200889	595, 581, 4193, 5054, 983, 9133, 64065, 27113, 10912, 64393, 3486, 1643, 51246, 891, 900	489	67	6879	3.14944	0.0528005	0.00771941	0.26381
KEGG_PATHWAY	hsa05145	Toxoplasmosis	15	1.31579	0.0229453	3306, 598, 6772, 330, 8651, 3460, 3909, 4615, 3918, 7040, 3915, 3109, 3911, 3310, 4792	489	110	6879	1.91829	0.998103	0.15582	26.3026
KEGG_PATHWAY	hsa05169	Epstein-Barr virus infection	15	1.31579	0.0494705	9612, 5971, 4193, 4734, 5610, 3383, 7128, 3106, 4791, 3134, 3133, 8717, 4792, 23586, 5296	489	122	6879	1.72961	0.999999	0.235553	48.6798
KEGG_PATHWAY	hsa05142	Chagas disease (American trypanosomiasis)	16	1.40351	0.00627652	6347, 3460, 5054, 4615, 7040, 8772, 718, 3456, 8837, 4088, 7048, 2353, 4792, 3569, 5296, 3576	489	104	6879	2.16423	0.817317	0.0712476	7.94507
KEGG_PATHWAY	hsa04064	NF-kappa B signaling pathway	17	1.49123	0.0003431	597, 5971, 598, 7706, 330, 3383, 4615, 3929, 8837, 7128, 4791, 3554, 8717, 4792, 23586, 3576, 5328	489	87	6879	2.74882	0.0884901	0.00922249	0.450174
KEGG_PATHWAY	hsa05323	Rheumatoid arthritis	17	1.49123	0.000392553	1435, 51561, 4312, 10312, 6347, 3383, 1514, 6364, 7040, 6374, 533, 3109, 2353, 3569, 528, 3576, 3589	489	88	6879	2.71758	0.100584	0.00959098	0.514905
KEGG_PATHWAY	hsa04550	Signaling pathways regulating pluripotency of stem cells	17	1.49123	0.0386843	658, 5605, 5604, 3397, 7477, 3398, 2264, 3625, 2261, 5978, 8323, 3976, 2885, 4088, 3400, 3399, 5296	489	140	6879	1.70819	0.999976	0.210784	40.4722
KEGG_PATHWAY	hsa04390	Hippo signaling pathway	17	1.49123	0.0683562	595, 3993, 658, 332, 3397, 7477, 3398, 2736, 5054, 7040, 27113, 8323, 5501, 5500, 4088, 1490, 7048	489	151	6879	1.58376	1	0.280794	60.5821
KEGG_PATHWAY	hsa04610	Complement and coagulation cascades	18	1.57895	4.14582e-06	2266, 5627, 2243, 5054, 728, 727, 718, 2244, 715, 722, 3426, 2165, 3075, 5265, 5329, 629, 2155, 5328	489	69	6879	3.66978	0.00111875	0.000373055	0.00545084
KEGG_PATHWAY	hsa04145	Phagosome	19	1.66667	0.0189803	3673, 10312, 6891, 6890, 3693, 1778, 1514, 718, 715, 533, 1520, 3678, 3106, 3109, 3134, 1535, 3133, 528, 83547	489	150	6879	1.78188	0.994338	0.141162	22.272
KEGG_PATHWAY	hsa04380	Osteoclast differentiation	21	1.84211	0.000845757	1435, 5971, 6772, 2354, 5604, 6773, 8651, 10379, 3460, 3726, 7040, 3456, 2885, 4791, 7048, 4773, 2353, 3554, 1535, 4792, 5296	489	131	6879	2.25509	0.204235	0.0151147	1.10632
KEGG_PATHWAY	hsa05160	Hepatitis C	21	1.84211	0.00102723	6772, 1956, 6773, 10379, 9075, 5610, 137075, 3434, 4938, 4939, 7098, 3456, 2885, 3659, 4792, 8717, 23586, 5296, 3665, 4940, 3576	489	133	6879	2.22118	0.242321	0.0171939	1.34222
KEGG_PATHWAY	hsa05203	Viral carcinogenesis	21	1.84211	0.0896008	595, 581, 4193, 10379, 5610, 7337, 983, 718, 2885, 6672, 3106, 6776, 4791, 81, 3134, 4792, 87, 3133, 8717, 5296, 3665	489	205	6879	1.44106	1	0.322896	70.8945
KEGG_PATHWAY	hsa04668	TNF signaling pathway	22	1.92982	1.52087e-05	843, 1435, 2919, 5604, 330, 6347, 2921, 3383, 3726, 1051, 6364, 8772, 8837, 3976, 197259, 7128, 2353, 4792, 3569, 8717, 5296, 602	489	107	6879	2.89238	0.00409797	0.00102607	0.0199948
KEGG_PATHWAY	hsa04630	Jak-STAT signaling pathway	23	2.01754	0.00051652	595, 3570, 51561, 598, 6772, 6773, 3601, 8651, 10379, 282617, 3460, 282618, 282616, 9180, 3456, 3976, 2885, 1440, 6776, 3566, 3569, 5296, 3589	489	145	6879	2.23139	0.130204	0.00991455	0.677001
KEGG_PATHWAY	hsa05152	Tuberculosis	23	2.01754	0.00678825	843, 51561, 10312, 4046, 817, 6772, 581, 3460, 3329, 1051, 4615, 7040, 3929, 8772, 718, 3456, 533, 1520, 8877, 3109, 3656, 3569, 8717	489	177	6879	1.82798	0.841036	0.0737658	8.5664
KEGG_PATHWAY	hsa05162	Measles	25	2.19298	1.6927e-05	595, 64135, 3306, 6772, 6773, 4599, 8743, 10379, 3460, 5610, 4615, 4938, 4939, 27113, 3456, 7128, 6776, 3310, 103, 4792, 3569, 3665, 5296, 23586, 4940	489	133	6879	2.64426	0.0045599	0.000913649	0.0222536
KEGG_PATHWAY	hsa05205	Proteoglycans in cancer	25	2.19298	0.00744904	595, 3673, 2064, 2065, 5605, 1956, 817, 3710, 5604, 7477, 4193, 3693, 27250, 1514, 7040, 8323, 2885, 6383, 5501, 1975, 3678, 5500, 5329, 5296, 5328	489	200	6879	1.75844	0.867181	0.0775764	9.363
KEGG_PATHWAY	hsa04810	Regulation of actin cytoskeleton	25	2.19298	0.0132834	3673, 5605, 5881, 7114, 1956, 50649, 5604, 128239, 3691, 2264, 3693, 2261, 80310, 3675, 10627, 4638, 10095, 5501, 3678, 5500, 81, 87, 26999, 5296, 5216	489	210	6879	1.6747	0.972963	0.113391	16.1233
KEGG_PATHWAY	hsa05161	Hepatitis B	26	2.2807	2.55366e-05	843, 64135, 6772, 6773, 332, 4615, 7040, 8772, 3456, 1643, 5111, 23586, 3576, 595, 5605, 581, 5604, 7098, 2885, 6776, 4773, 2353, 3569, 4792, 3665, 5296	489	145	6879	2.52245	0.00687125	0.0011485	0.0335707
KEGG_PATHWAY	hsa05166	HTLV-I infection	32	2.80702	0.00193612	7494, 5971, 111, 7477, 3601, 3383, 7040, 1031, 8323, 3106, 3109, 701, 7048, 3554, 5111, 3134, 3133, 595, 598, 581, 94241, 467, 4088, 6776, 4791, 2114, 4773, 2353, 4792, 3569, 4085, 5296	489	254	6879	1.77228	0.407415	0.0286515	2.51592
KEGG_PATHWAY	hsa05164	Influenza A	33	2.89474	4.266e-07	64135, 6772, 7706, 6773, 4599, 6347, 8743, 5045, 5371, 3460, 5610, 3383, 4615, 3456, 3109, 103, 23586, 3576, 4940, 3306, 5605, 5604, 10379, 834, 4938, 4939, 7098, 3310, 4792, 3569, 5296, 91543, 3665	489	174	6879	2.66797	0.000115175	5.75893e-05	0.000560898
KEGG_PATHWAY	hsa05168	Herpes simplex infection	36	3.15789	4.34129e-08	64135, 8864, 6772, 6773, 6891, 6347, 6890, 5371, 3460, 5610, 983, 3434, 4615, 727, 8772, 3456, 3106, 3109, 3134, 3133, 23586, 4940, 10379, 4938, 4939, 718, 7098, 5501, 6672, 5500, 6428, 2353, 4792, 3569, 5819, 3665	489	183	6879	2.76737	1.17214e-05	1.17214e-05	5.70799e-05
KEGG_PATHWAY	hsa04151	PI3K-Akt signaling pathway	40	3.50877	0.00226398	1292, 1435, 1956, 3909, 80310, 2791, 3675, 4254, 3456, 3320, 7424, 1975, 3678, 1440, 1289, 595, 3570, 3673, 5605, 598, 1284, 672, 1969, 5604, 4193, 2264, 3691, 3693, 2261, 1942, 3918, 2782, 9180, 2885, 3915, 6446, 3911, 3566, 3569, 5296	489	345	6879	1.63101	0.457717	0.0316956	2.93612
KEGG_PATHWAY	hsa05200	Pathways in cancer	47	4.12281	0.000435037	6772, 1956, 111, 2034, 332, 7477, 330, 5371, 3909, 4824, 2791, 7040, 3675, 4254, 8772, 8323, 3320, 7424, 367, 7048, 3576, 595, 2064, 3673, 4312, 5605, 5881, 598, 1284, 581, 5604, 4193, 2736, 2261, 3918, 2782, 25780, 2885, 3915, 4088, 6776, 4791, 3911, 2353, 4792, 3569, 5296	489	393	6879	1.68237	0.110847	0.00974268	0.570484
BIOCARTA	h_LDLpathway	Low-density lipoprotein (LDL) pathway during atherogenesis 4	4	0.350877	0.0155146	1435, 6347, 3569, 38	163	6	1625	6.64622	0.973833	0.973833	18.1988
BIOCARTA	h_her2Pathway	Role of ERBB2 in Signal Transduction and Oncology 7	7	0.614035	0.0214348	3570, 2064, 2065, 2885, 1956, 5604, 3569	163	23	1625	3.03414	0.993582	0.814161	24.298
BIOCARTA	h_LairPathway	Cells and Molecules involved in local acute inflammatory response 5	5	0.438596	0.0808499	727, 718, 3569, 3383, 3576	163	17	1625	2.93215	1	0.832329	66.1446
KEGG_PATHWAY	hsa04510	Focal adhesion 30	30	2.63158	0.000266701	1292, 1956, 7791, 330, 3909, 80310, 3675, 4638, 7424, 3678, 1289, 81, 87, 595, 2064, 3673, 5881, 1284, 394, 5604, 3691, 3693, 3918, 10627, 2885, 5501, 3915, 5500, 3911, 5296	489	206	6879	2.04866	0.0694866	0.00896194	0.350094
KEGG_PATHWAY	hsa04068	FoxO signaling pathway 22	22	1.92982	0.000442252	595, 9454, 6648, 5605, 1956, 5604, 10365, 8743, 4193, 8660, 80854, 10769, 7040, 9133, 10912, 2885, 4088, 6446, 7048, 891, 3569, 5296	489	134	6879	2.30959	0.112578	0.0091452	0.579921
KEGG_PATHWAY	hsa05219	Bladder cancer 10	10	0.877193	0.00190953	595, 1890, 2064, 4312, 5605, 1956, 5604, 4193, 2261, 3576	489	41	6879	3.43109	0.403136	0.0299007	2.48177
KEGG_PATHWAY	hsa04060	Cytokine-cytokine receptor interaction 30	30	2.63158	0.00372983	1435, 2919, 6347, 8743, 3601, 3625, 3460, 7040, 3456, 6374, 1440, 7048, 3554, 3576, 3570, 658, 51561, 9547, 2921, 282617, 282618, 51330, 282616, 6364, 9180, 3976, 3566, 60401, 3569, 3589	489	243	6879	1.73673	0.635394	0.0469087	4.79446
KEGG_PATHWAY	hsa00071	Fatty acid degradation 8	8	0.701754	0.0267254	23205, 126, 1374, 1375, 10455, 501, 130, 38	489	42	6879	2.67952	0.999334	0.171003	29.9646
KEGG_PATHWAY	hsa05222	Small cell lung cancer 12	12	1.05263	0.0368889	595, 3918, 3675, 3673, 1284, 598, 3915, 3911, 330, 4792, 3909, 5296	489	85	6879	1.986	0.999961	0.205978	38.9936
KEGG_PATHWAY	hsa04514	Cell adhesion molecules (CAMs) 17	17	1.49123	0.0432209	1272, 57555, 29126, 214, 9075, 4897, 137075, 3383, 6383, 3106, 84628, 3109, 1462, 5817, 3134, 3133, 5819	489	142	6879	1.68414	0.999993	0.216086	44.0617
KEGG_PATHWAY	hsa05414	Dilated cardiomyopathy 11	11	0.964912	0.072368	7040, 3675, 3673, 7168, 111, 3678, 7171, 3691, 59283, 3693, 59284	489	84	6879	1.84217	1	0.290908	62.7565
KEGG_PATHWAY	hsa05020	Prion diseases 7	7	0.614035	0.0303397	727, 10963, 5605, 3915, 581, 5604, 3569 489	489	34	6879	2.89625	0.999756	0.17968	33.3082
KEGG_PATHWAY	hsa04114	Oocyte meiosis 14	14	1.22807	0.0497586	132864, 9985, 817, 3710, 111, 5604, 983, 6197, 9133, 5501, 5500, 367, 891, 4085 489	489	111	6879	1.77428	0.999999	0.232803	48.8839
KEGG_PATHWAY	hsa04120	Ubiquitin mediated proteolysis 16	16	1.40351	0.0605102	26232, 55070, 23221, 672, 7318, 9886, 330, 4193, 9246, 4734, 5371, 8651, 7337, 7332, 1643, 9040 489	489	137	6879	1.64292	1	0.268086	55.987
KEGG_PATHWAY	hsa04010	MAPK signaling pathway 25	25	2.19298	0.0868147	3306, 5971, 5605, 5881, 1956, 5604, 2264, 59283, 2261, 59284, 8913, 408, 6197, 7040, 25780, 2885, 10912, 3925, 4791, 7048, 3310, 2353, 3554, 1847, 1846 489	489	253	6879	1.39007	1	0.326651	69.7014

## Sheet: David_Series4
Category	Term	Name	Count	%	PValue	Genes	List Total	Pop Hits	Pop Total	Fold Enrichment Bonferroni	Benjamini	FDR
KEGG_PATHWAY	hsa03010	Ribosome	9	4.78723	7.08218e-05	11224, 6171, 9349, 6170, 25873, 6132, 6191, 6230, 6128	72	136	6879	6.32261	0.011478	0.011478	0.085754
BIOCARTA	h_arenrf2Pathway	Oxidative Stress Induced Gene Expression Via Nrf2	3	1.59574	0.0175268	4097, 3162, 7975	18	20	1625	13.5417	0.594159	0.594159	15.7227
KEGG_PATHWAY	hsa04932	Non-alcoholic fatty liver disease (NAFLD)	6	3.19149	0.019451	54539, 1329, 1649, 581, 4694, 5296	72	151	6879	3.79636	0.95931	0.798281	21.1747
KEGG_PATHWAY	hsa03060	Protein export 3	3	1.59574	0.0231066	6726, 23480, 3309	72	23	6879	12.462	0.977864	0.719222	24.6615
KEGG_PATHWAY	hsa04141	Protein processing in endoplasmic reticulum	6	3.19149	0.0298713	9709, 1649, 581, 23480, 3310, 3309	72	169	6879	3.39201	0.992868	0.709399	30.7433
KEGG_PATHWAY	hsa05016	Huntington's disease	6	3.19149	0.0475755	54539, 4509, 1329, 581, 4694, 5441	72	192	6879	2.98568	0.999646	0.795884	44.5922
KEGG_PATHWAY	hsa04012	ErbB signaling pathway 4	4	2.12766	0.0604197	2069, 6714, 1839, 5296	72	87	6879	4.39272	0.999961	0.816048	52.9951
KEGG_PATHWAY	hsa04915	Estrogen signaling pathway	4	2.12766	0.0820501	6714, 1839, 3310, 5296	72	99	6879	3.86027	0.999999	0.863789	64.5498

## Sheet: David_Series5
Category	Term	Name	Count	%	PValue	Genes	List Total	Pop Hits	Pop Total	Fold Enrichment Bonferroni	Benjamini	FDR
KEGG_PATHWAY	hsa04122	Sulfur relay system	8	0.0960384	0.0839092	27304, 348180, 55687, 90353, 7263, 4357, 9054, 81605	2983	10	6879	1.84485	1	0.254569	68.9052
BBID	48.mice_minus_JAKs_and_STATs		9	0.108043	0.0803525	6774, 6775, 6772, 6777, 6776, 7297, 3716, 3718, 3717	185	11	388	1.71597	0.999872	0.893617	60.9984
BIOCARTA	h_ranMSPathway	Role of Ran in mitotic spindle regulation	10	0.120048	0.0416156	5905, 56992, 4926, 3837, 3838, 1104, 22974, 5901, 5902, 6790	842	11	1625	1.75448	0.999998	0.929518	43.5271
BIOCARTA	h_vitCBPathway	Vitamin C in the Brain	10	0.120048	0.0416156	1282, 1284, 1285, 1286, 1288, 1287, 5034, 9962, 9963, 6513	842	11	1625	1.75448	0.999998	0.929518	43.5271
BBID	1.RBphosphoE2F		12	0.144058	0.0165327	1719, 1031, 1869, 7298, 5933, 1028, 7083, 1027, 1026, 9221, 7157, 983	185	14	388	1.79768	0.831999	0.831999	17.0881
BBID	72.IAP_interaction_with_cell_death_pathways		12	0.144058	0.0361794	842, 5871, 841, 355, 8772, 598, 331, 961, 4790, 7133, 8717, 7132	185	15	388	1.67784	0.980609	0.86075	33.9143
BIOCARTA	h_smPathway	Spliceosomal Assembly	12	0.144058	0.0377518	6626, 6627, 7307, 6628, 6637, 6636, 6633, 6625, 6634, 6632, 6631, 6427	842	14	1625	1.65422	0.999994	0.950296	40.3886
BIOCARTA	h_pcafPathway	The information-processing pathway at the IFN-beta enhancer	12	0.144058	0.0377518	3725, 3662, 3661, 3660, 8850, 3146, 1386, 5430, 3659, 4790, 3663, 3665	842	14	1625	1.65422	0.999994	0.950296	40.3886
BBID	99.NF-kB_activation		13	0.156062	0.0431921	7189, 7188, 958, 7186, 8772, 9020, 4790, 3554, 3654, 8717, 7157, 4609, 7132	185	17	388	1.60382	0.991123	0.792946	39.1222
BIOCARTA	h_EfpPathway	Estrogen-responsive protein Efp controls cell cycle and breast tumors growth	13	0.156062	0.0507717	64750, 2810, 57154, 7706, 1017, 7157, 1024, 983, 1020, 1021, 1022, 9133, 891	842	16	1625	1.56807	1	0.93343	50.3641
BIOCARTA	h_ndkDynaminPathway	Endocytotic role of NDK, Phosphins and Dynamin	14	0.168067	0.01481	8871, 805, 2060, 801, 1759, 5532, 5533, 8301, 4830, 4831, 160, 808, 29924, 1173 842	842	16	1625	1.68869	0.990489	0.788126	18.1743
BIOCARTA	h_mcmPathway	CDK Regulation of DNA Replication	16	0.192077	0.00554433	4173, 23594, 4172, 4175, 4174, 81620, 4176, 1017, 1027, 4171, 4998, 4999, 5000, 4254, 990, 898	842	18	1625	1.71549	0.823537	0.579925	7.20146
KEGG_PATHWAY	hsa04140	Regulation of autophagy	16	0.192077	0.0699592	8408, 22863, 30849, 55054, 25989, 10533, 23710, 9140, 9776, 23192, 9706, 5562, 11345, 84938, 84971, 9474	2983	25	6879	1.47588	1	0.227232	61.9661
KEGG_PATHWAY	hsa01040	Biosynthesis of unsaturated fatty acids	16	0.192077	0.0285445	9524, 570, 60481, 51495, 79071, 10965, 3992, 401494, 9415, 55825, 6319, 79966, 30, 51144, 11332, 201562 2983	2983	23	6879	1.60422	0.999805	0.123162	32.0229
KEGG_PATHWAY	hsa00062	Fatty acid elongation	17	0.204082	0.0301672	1892, 9524, 6785, 60481, 51495, 79071, 10965, 5538, 9374, 401494, 83401, 79993, 3033, 3032, 51144, 11332, 201562	2983	25	6879	1.56813	0.999881	0.127955	33.5208
KEGG_PATHWAY	hsa00532	Glycosaminoglycan biosynthesis - chondroitin sulfate / dermatan sulfate	17	0.204082	0.000920946	29940, 126792, 79586, 64131, 64132, 113189, 50515, 54480, 11285, 56548, 166012, 10090, 55454, 55790, 9469, 55501, 26229 2983	2983	20	6879	1.96016	0.237996	0.0100163	1.22056
BIOCARTA	h_il6Pathway	IL 6 signaling pathway	18	0.216086	0.00545395	3725, 1457, 6722, 3570, 3265, 6774, 5781, 3572, 5894, 2002, 6464, 3716, 3718, 3717, 1051, 2885, 3569, 6654	842	21	1625	1.65422	0.818462	0.818462	7.08803
KEGG_PATHWAY	hsa00020	Citrate cycle (TCA cycle)	18	0.216086	0.0989568	3420, 48, 5106, 5162, 47, 4191, 5160, 4190, 1737, 55753, 5091, 2271, 6389, 4967, 8802, 6390, 8801, 3421 2983	2983	30	6879	1.38364	1	0.28146	75.0647
BIOCARTA	h_egfPathway	EGF Signaling Pathway	19	0.228091	0.0845528	3725, 1457, 6722, 3265, 5599, 6774, 5894, 5578, 2002, 6772, 6464, 1956, 3716, 5921, 5290, 5335, 2885, 6776, 6654	842	27	1625	1.3581	1	0.980504	69.5043
KEGG_PATHWAY	hsa03430	Mismatch repair	19	0.228091	0.00069612	27030, 5424, 4292, 5425, 4436, 5983, 5982, 4437, 5984, 3978, 5985, 6117, 2956, 6119, 10714, 6118, 5111, 6742, 9156	2983	23	6879	1.90501	0.1857	0.00852293	0.923872
KEGG_PATHWAY	hsa03440	Homologous recombination	21	0.252101	0.00470037	8438, 7517, 5424, 5893, 5425, 4683, 5892, 7516, 7156, 7979, 641, 8940, 146956, 6117, 5888, 6119, 10714, 10111, 6118, 6742, 5889 2983	2983	29	6879	1.66991	0.750894	0.031806	6.08667
KEGG_PATHWAY	hsa04978	Mineral absorption	25	0.30012	0.088909	26872, 115019, 261729, 4494, 1181, 30061, 486, 475, 478, 477, 79901, 140803, 3162, 7779, 3163, 483, 7421, 2495, 54822, 7018, 4502, 4501, 2512, 6550, 4489	2983	44	6879	1.31027	1	0.263026	71.0927
KEGG_PATHWAY	hsa03410	Base excision repair	27	0.32413	3.46244e-05	4350, 23583, 7515, 3146, 56655, 54107, 8930, 4968, 7374, 10714, 5111, 5427, 10039, 143, 5423, 5424, 328, 27343, 5425, 5426, 55247, 27301, 3980, 4913, 2237, 3978, 142	2983	33	6879	1.88678	0.0101624	0.000850837	0.0461403
KEGG_PATHWAY	hsa00280	Valine, leucine and isoleucine degradation	27	0.32413	0.0656382	1892, 223, 224, 316, 65985, 197322, 219, 26275, 3157, 5095, 34, 39, 11112, 3028, 38, 54511, 5019, 3033, 3032, 30, 1629, 4594, 4329, 64087, 3155, 586, 587	2983	47	6879	1.32476	1	0.219062	59.5422
KEGG_PATHWAY	hsa01212	Fatty acid metabolism	27	0.32413	0.0856565	1374, 51495, 5538, 34, 39, 3992, 401494, 37, 9415, 38, 6319, 3033, 2194, 3032, 1892, 9524, 60481, 79071, 9374, 2180, 55825, 79966, 30, 51144, 201562, 27349, 2182	2983	48	6879	1.29716	1	0.256822	69.6865
KEGG_PATHWAY	hsa04962	Vasopressin-regulated water reabsorption	28	0.336134	0.0120222	115, 112, 140735, 1783, 6844, 360, 8655, 10540, 109, 10488, 5868, 4905, 64764, 9230, 6810, 5566, 5567, 1385, 1778, 79659, 51164, 1781, 1639, 9586, 51626, 396, 51143, 5878	2983	44	6879	1.4675	0.971789	0.0651053	14.8888
KEGG_PATHWAY	hsa03050	Proteasome	28	0.336134	0.0120222	5717, 5719, 5682, 9861, 5713, 5685, 5714, 5684, 5683, 9491, 10197, 5698, 5708, 5709, 5707, 5704, 5705, 5690, 5720, 5702, 5693, 5692, 5700, 7979, 5701, 5694, 5688, 5689 2983	2983	44	6879	1.4675	0.971789	0.0651053	14.8888
KEGG_PATHWAY	hsa00510	N-Glycan biosynthesis	29	0.348139	0.0356687	79868, 57171, 6184, 199857, 2683, 10195, 6185, 3703, 4247, 1603, 79087, 7991, 8818, 56052, 201595, 10905, 22845, 85365, 54344, 11282, 29929, 4122, 4124, 6480, 8704, 146664, 79796, 7841, 4245	2983	49	6879	1.36482	0.999978	0.141926	38.3752
KEGG_PATHWAY	hsa05130	Pathogenic Escherichia coli infection	29	0.348139	0.0637153	7846, 347733, 5578, 1499, 10382, 10383, 10381, 7277, 8440, 84790, 60, 6093, 7280, 3059, 8976, 100506658, 23643, 25, 10376, 10093, 7430, 3688, 9181, 10095, 81873, 84617, 203068, 2534, 4690	2983	51	6879	1.31129	1	0.217954	58.4183
KEGG_PATHWAY	hsa05110	Vibrio cholerae infection	29	0.348139	0.0823906	9601, 115, 6558, 5578, 10952, 155066, 23480, 11015, 10945, 109, 533, 8992, 537, 60, 5582, 7082, 10312, 5566, 5567, 9296, 30001, 55176, 375, 9114, 5335, 3784, 5336, 29927, 527	2983	52	6879	1.28608	1	0.255426	68.2111
KEGG_PATHWAY	hsa03420	Nucleotide excision repair	32	0.384154	0.00143574	56655, 2072, 54107, 2071, 2068, 5984, 1069, 5985, 6117, 9978, 6119, 10714, 6118, 5111, 1642, 5427, 2067, 5424, 5425, 5426, 5983, 5982, 2965, 1022, 3978, 8451, 8450, 728340, 1161, 902, 2968, 2967	2983	47	6879	1.57009	0.345476	0.0140289	1.89682
KEGG_PATHWAY	hsa03030	DNA replication	33	0.396158	1.49205e-08	1763, 56655, 54107, 5557, 5558, 5984, 5985, 6117, 5422, 6119, 10714, 6118, 5111, 79621, 246243, 84153, 5427, 4173, 4172, 4175, 4174, 23649, 4176, 5424, 5425, 5426, 10535, 5983, 5982, 4171, 2237, 3978, 6742	2983	36	6879	2.1139	4.40153e-06	2.20077e-06	1.98872e-05
KEGG_PATHWAY	hsa00310	Lysine degradation	33	0.396158	0.00612284	79723, 79709, 219, 5352, 39, 5351, 10919, 38, 387893, 3033, 4967, 1892, 223, 224, 51111, 55870, 6839, 23067, 84444, 7468, 55753, 9757, 9739, 84787, 54904, 4297, 8085, 79813, 85007, 58508, 29072, 83852, 8985	2983	52	6879	1.46347	0.836638	0.0386211	7.85997
KEGG_PATHWAY	hsa05213	Endometrial cancer	33	0.396158	0.00612284	842, 6655, 3265, 5894, 1956, 2002, 2932, 3845, 1499, 10297, 369, 572, 595, 5728, 2064, 8503, 673, 4292, 2309, 207, 7157, 208, 5290, 5291, 10000, 5293, 4893, 2885, 8313, 1495, 4609, 6654, 6934 2983	2983	52	6879	1.46347	0.836638	0.0386211	7.85997
KEGG_PATHWAY	hsa05223	Non-small cell lung cancer	34	0.408163	0.0133293	842, 6655, 3265, 1869, 5894, 5578, 1956, 3845, 2272, 6789, 369, 572, 5582, 595, 2064, 8503, 673, 2309, 27436, 6256, 207, 7157, 208, 1870, 5290, 5291, 1021, 5293, 4893, 10000, 5335, 5336, 2885, 6654	2983	56	6879	1.40011	0.98091	0.0706844	16.3775
KEGG_PATHWAY	hsa04210	Apoptosis	35	0.420168	0.0446759	824, 842, 841, 823, 330, 331, 8797, 8772, 7186, 8793, 8837, 8795, 9020, 572, 8717, 8503, 637, 598, 329, 581, 207, 7157, 208, 7132, 5290, 5291, 355, 10000, 5293, 472, 2021, 4790, 4792, 9131, 4914	2983	62	6879	1.30181	0.999999	0.170774	45.6207
KEGG_PATHWAY	hsa05210	Colorectal cancer	37	0.444178	0.0135656	3725, 842, 5599, 5894, 2932, 332, 26060, 3845, 1499, 7042, 10297, 369, 2956, 572, 7046, 595, 5601, 8503, 673, 4292, 581, 4436, 207, 7157, 208, 4437, 5290, 5291, 10000, 5293, 8313, 4088, 4089, 5879, 4609, 6934, 4087	2983	62	6879	1.3762	0.982212	0.0706398	16.6441
KEGG_PATHWAY	hsa05230	Central carbon metabolism in cancer	37	0.444178	0.0251638	3265, 5894, 5162, 1956, 5163, 5160, 3845, 5211, 6513, 8140, 4233, 3099, 5728, 2064, 8503, 5223, 51548, 2263, 80201, 207, 7157, 2261, 208, 2260, 5290, 5291, 5979, 10000, 6510, 4893, 5293, 2539, 5315, 5214, 4914, 4609, 4916	2983	64	6879	1.3332	0.999457	0.110836	28.8013
KEGG_PATHWAY	hsa05212	Pancreatic cancer	38	0.456182	0.0185978	842, 1869, 5599, 6774, 5894, 9459, 6772, 1956, 3845, 7042, 7422, 369, 5888, 572, 7046, 595, 5601, 2064, 8503, 5899, 598, 673, 5898, 3716, 207, 7157, 208, 1870, 5290, 5291, 1021, 10000, 5293, 4088, 4089, 4790, 5879, 4087	2983	65	6879	1.34816	0.996066	0.0881684	22.137
KEGG_PATHWAY	hsa04520	Adherens junction	39	0.468187	0.0533923	1457, 4301, 1459, 1956, 6591, 1499, 3480, 1500, 9855, 5797, 81, 60, 7046, 5777, 7082, 87, 4233, 6714, 10163, 2064, 5795, 51701, 8976, 5792, 7525, 8936, 2260, 10458, 8826, 4088, 2534, 4089, 56288, 5879, 1495, 5819, 5818, 6934, 4087	2983	71	6879	1.26671	1	0.194123	51.8744
KEGG_PATHWAY	hsa05211	Renal cell carcinoma	41	0.492197	0.0034165	3725, 6655, 3265, 5781, 5894, 2034, 3845, 5062, 6513, 10298, 7042, 2271, 7422, 369, 9978, 4233, 6923, 5906, 8503, 5155, 673, 54583, 7428, 207, 9915, 208, 5290, 2889, 5291, 10000, 1399, 4893, 5293, 2549, 405, 2885, 8453, 2113, 112398, 5879, 6654	2983	66	6879	1.43256	0.635632	0.0249239	4.45909
KEGG_PATHWAY	hsa00562	Inositol phosphate metabolism	41	0.492197	0.0183012	10423, 3705, 3628, 23236, 253430, 5331, 5332, 8821, 55586, 9107, 7167, 51196, 4329, 23396, 5287, 3636, 5305, 5286, 8898, 8897, 8871, 5728, 80271, 79837, 113026, 200576, 64768, 3612, 3613, 5290, 51477, 5291, 27124, 5293, 5335, 5336, 23007, 5298, 56623, 4952, 5297	2983	71	6879	1.33167	0.995699	0.0882175	21.8228
KEGG_PATHWAY	hsa05132	Salmonella infection	44	0.528211	0.0736332	3725, 1437, 5599, 2919, 3606, 375189, 2316, 2317, 1783, 3460, 4615, 3929, 3459, 29108, 5586, 3553, 60, 7082, 3576, 6093, 29941, 5601, 391, 10163, 5600, 8976, 2920, 8936, 2921, 3552, 79659, 1778, 3831, 10093, 1781, 81873, 10095, 51143, 4790, 64837, 3569, 5879, 5216, 5217	2983	83	6879	1.22249	1	0.235557	63.9207
KEGG_PATHWAY	hsa04666	Fc gamma R-mediated phagocytosis	44	0.528211	0.0892209	5894, 5578, 2934, 9846, 56848, 1073, 1072, 3985, 23396, 8877, 5582, 3636, 5580, 5581, 3055, 8853, 10163, 4651, 8503, 8976, 7409, 8936, 207, 274, 208, 1794, 8611, 5290, 10093, 8612, 5291, 10000, 1399, 6199, 5293, 5335, 5336, 5337, 81873, 10095, 5879, 10451, 50807, 65108	2983	84	6879	1.20794	1	0.26137	71.2243
KEGG_PATHWAY	hsa04115	p53 signaling pathway	45	0.540216	0.000178768	842, 841, 2810, 7249, 6241, 1026, 983, 4616, 25898, 27113, 64393, 1647, 50484, 51512, 575, 6477, 595, 8493, 5728, 637, 4194, 581, 1017, 1111, 27244, 4193, 7157, 5054, 5366, 55367, 355, 64326, 1021, 9134, 9133, 83667, 472, 9538, 51246, 891, 143686, 898, 7057, 896, 901	2983	67	6879	1.54885	0.0513745	0.00292578	0.238013
KEGG_PATHWAY	hsa04146	Peroxisome	45	0.540216	0.0474452	7498, 570, 26063, 4598, 26061, 847, 373156, 5189, 390916, 54511, 5825, 8799, 10654, 1891, 9409, 55711, 5264, 25824, 3155, 10901, 8528, 5828, 5827, 5190, 11264, 6647, 5192, 6648, 5193, 54363, 3295, 5195, 1384, 5052, 84769, 8309, 23600, 55825, 2180, 23417, 30, 11001, 283927, 2182, 84188	2983	83	6879	1.25028	0.999999	0.17834	47.6847
KEGG_PATHWAY	hsa05220	Chronic myeloid leukemia	46	0.552221	0.000781803	6655, 3265, 1869, 5781, 5894, 6464, 9846, 3845, 868, 867, 1027, 1026, 7042, 369, 572, 7046, 595, 1488, 1487, 8503, 598, 673, 4193, 25, 207, 7157, 208, 1870, 5290, 5291, 1021, 10000, 1399, 4893, 5293, 2885, 25759, 6777, 3065, 6776, 4089, 613, 4790, 4792, 4609, 6654	2983	72	6879	1.47332	0.20604	0.00918642	1.03704
KEGG_PATHWAY	hsa03018	RNA degradation	47	0.564226	0.00264142	10950, 3313, 10200, 246175, 9924, 8761, 51690, 118460, 54512, 5211, 80336, 255967, 54766, 9125, 25804, 25904, 27258, 23404, 56915, 6499, 9652, 2027, 2026, 10140, 694, 51010, 51013, 57819, 167227, 23644, 4849, 4848, 54464, 3329, 5393, 10438, 80153, 28960, 84186, 2023, 196513, 5214, 80349, 29883, 9337, 26986, 131870	2983	77	6879	1.4076	0.541709	0.0220462	3.46393
KEGG_PATHWAY	hsa04064	NF-kappa B signaling pathway	49	0.588235	0.0169525	257397, 10892, 7706, 330, 331, 84433, 3383, 4615, 3929, 8837, 51135, 5328, 3576, 5743, 23643, 7132, 55367, 472, 7128, 4791, 4790, 4792, 1457, 1459, 5971, 7189, 7188, 7186, 4050, 8792, 23118, 9020, 3553, 3554, 3654, 7185, 8717, 23586, 4055, 958, 597, 598, 329, 51588, 5335, 5336, 8915, 10454, 23085	2983	87	6879	1.29882	0.993551	0.0832893	20.3791
KEGG_PATHWAY	hsa04066	HIF-1 signaling pathway	50	0.60024	0.0771381	6774, 1956, 5162, 5578, 5163, 5160, 1027, 1026, 3460, 284, 6513, 3480, 2872, 9470, 3459, 7422, 2597, 7018, 9978, 1978, 2027, 2026, 5582, 6923, 4055, 3099, 2064, 3570, 8503, 54583, 7428, 80201, 207, 208, 5054, 5290, 5291, 3162, 5293, 6199, 10000, 405, 5335, 8453, 5336, 2023, 4790, 112398, 3569, 6194	2983	96	6879	1.20108	1	0.24316	65.6983
KEGG_PATHWAY	hsa04540	Gap junction	51	0.612245	0.00722542	6655, 23236, 115, 112, 5894, 7846, 5578, 5331, 5332, 983, 80310, 10382, 10383, 10381, 5582, 7280, 3710, 5607, 10376, 4893, 2885, 1812, 5598, 5593, 6654, 3265, 347733, 3708, 1956, 3709, 56034, 2767, 3845, 2697, 2771, 3357, 109, 7277, 107, 84790, 7082, 6714, 5154, 5155, 5566, 5567, 2776, 2773, 84617, 203068, 10746	2983	88	6879	1.33647	0.882255	0.0418824	9.21314
KEGG_PATHWAY	hsa04914	Progesterone-mediated oocyte maturation	52	0.62425	0.0028044	8881, 115, 112, 5894, 27330, 983, 10393, 3480, 80315, 51529, 5601, 5600, 673, 207, 208, 6196, 6197, 10000, 64506, 51434, 51433, 29882, 4085, 6195, 5599, 3845, 2771, 51343, 3320, 369, 109, 5347, 107, 25847, 8379, 8503, 890, 699, 9088, 1017, 5566, 5567, 3326, 2773, 5290, 5291, 5293, 9133, 995, 10459, 993, 891	2983	87	6879	1.37834	0.563278	0.022142	3.67398
KEGG_PATHWAY	hsa05215	Prostate cancer	52	0.62425	0.00389634	842, 6655, 1869, 5894, 80310, 4824, 3480, 10488, 572, 2064, 673, 2263, 4193, 1385, 207, 208, 2260, 4893, 10000, 2885, 9586, 4790, 4792, 6654, 6934, 3265, 1956, 56034, 2932, 3845, 1027, 1026, 1499, 3320, 369, 595, 64764, 5728, 5154, 8503, 5155, 2308, 1017, 3326, 7157, 1870, 5290, 5291, 9134, 5293, 468, 898	2983	88	6879	1.36268	0.68389	0.0276986	5.07043
KEGG_PATHWAY	hsa05231	Choline metabolism in cancer	53	0.636255	0.0597756	3725, 6655, 5894, 5578, 7249, 80310, 23446, 8525, 8526, 1978, 8527, 5130, 5582, 160851, 5601, 10163, 56261, 6009, 8976, 5321, 8936, 207, 208, 10000, 6199, 4893, 7248, 2885, 5879, 10434, 6654, 3265, 5599, 1956, 56034, 1609, 3845, 1608, 1606, 23396, 6581, 1119, 5154, 8503, 5155, 8605, 8611, 5290, 8612, 5291, 5293, 5335, 5337	2983	101	6879	1.21011	1	0.21033	56.0247
KEGG_PATHWAY	hsa03015	mRNA surveillance pathway	53	0.636255	0.00532838	11052, 11051, 1477, 1479, 1478, 84305, 10898, 10482, 10921, 29894, 53981, 26528, 124540, 5411, 4686, 8731, 22985, 5500, 5976, 5499, 26986, 79869, 22794, 2935, 8761, 10978, 5520, 29101, 80336, 23293, 5516, 29107, 9775, 5518, 5519, 81608, 8189, 100529063, 51585, 10284, 5525, 5523, 5529, 5528, 23283, 22916, 5527, 5526, 10250, 10189, 23049, 64895, 55012 2983	2983	91	6879	1.34309	0.793215	0.035186	6.87343
KEGG_PATHWAY	hsa04915	Estrogen signaling pathway	53	0.636255	0.0402707	3725, 6655, 115, 805, 23236, 112, 5894, 5331, 6464, 5332, 801, 2289, 2288, 1388, 10488, 1386, 5580, 3306, 4318, 3710, 1385, 207, 208, 10000, 4893, 2885, 9586, 6654, 3265, 3708, 1956, 3709, 3845, 3312, 2771, 3320, 109, 107, 64764, 6714, 8503, 5566, 5567, 2776, 3326, 2773, 5290, 5291, 5293, 25759, 468, 808, 1839 2983	2983	99	6879	1.23456	0.999995	0.156997	42.1818
KEGG_PATHWAY	hsa04070	Phosphatidylinositol signaling system	58	0.696279	0.00209662	805, 3628, 23236, 253430, 5331, 5578, 5332, 801, 9107, 8525, 8526, 8527, 5582, 3636, 160851, 8871, 3710, 80271, 113026, 200576, 3612, 3613, 90809, 27124, 1040, 10423, 3705, 9807, 3708, 3709, 1609, 8760, 8821, 1608, 1606, 51196, 51447, 23396, 5287, 5305, 55529, 5286, 8898, 8897, 5728, 8503, 79837, 64768, 5290, 5291, 5293, 5335, 5336, 5298, 808, 56623, 4952, 5297	2983	98	6879	1.36482	0.461599	0.0185873	2.7587
KEGG_PATHWAY	hsa01200	Carbon metabolism	60	0.720288	0.0347693	5162, 2098, 5160, 83440, 22934, 34, 5634, 847, 39, 38, 7167, 4967, 6390, 26227, 5226, 3099, 1892, 5223, 4191, 54363, 2806, 4190, 55753, 26007, 2805, 414328, 275, 4594, 2023, 5315, 5214, 3420, 1373, 113675, 5211, 6888, 2271, 283871, 6470, 2597, 4329, 7086, 84706, 2027, 2026, 48, 29968, 2731, 26275, 1737, 5095, 9563, 80201, 5091, 5631, 6389, 2539, 8802, 8801, 3421	2983	113	6879	1.22446	0.999971	0.140408	37.6047
KEGG_PATHWAY	hsa04931	Insulin resistance	64	0.768307	0.00113091	10998, 10999, 6774, 5781, 10891, 200186, 27330, 22877, 6513, 51085, 92579, 10488, 2673, 51422, 5580, 57761, 5581, 5601, 5792, 1385, 207, 208, 7132, 5507, 6196, 6197, 6199, 10000, 9586, 11001, 11000, 5500, 5499, 5836, 10724, 4790, 4792, 6195, 5599, 9945, 5106, 1374, 2932, 9882, 5465, 5565, 5562, 7376, 9021, 79660, 64764, 5728, 8503, 2308, 8660, 5290, 5524, 5291, 5571, 8473, 5293, 3667, 6720, 3569	2983	108	6879	1.36656	0.283808	0.0118509	1.4969
KEGG_PATHWAY	hsa00240	Pyrimidine metabolism	65	0.780312	3.57173e-05	5434, 5435, 5438, 5439, 7298, 54107, 10201, 51082, 51727, 51728, 4860, 50484, 1723, 10714, 55718, 5441, 246721, 978, 23649, 124583, 1854, 4833, 171568, 54963, 548644, 4830, 25885, 4831, 10623, 10621, 9583, 9533, 56655, 6240, 5557, 6241, 661, 5558, 51251, 1806, 1890, 1841, 7372, 1503, 5422, 84265, 7083, 7084, 4907, 7378, 5427, 955, 5424, 957, 5425, 5426, 79077, 790, 64425, 30833, 1635, 5431, 5430,…	2983	101	6879	1.4841	0.0104815	0.000810194	0.0475963
KEGG_PATHWAY	hsa04668	TNF signaling pathway	65	0.780312	0.000406774	3725, 841, 3627, 257397, 2919, 6347, 330, 192111, 3383, 3726, 1051, 8772, 8837, 1388, 10488, 1386, 5601, 5600, 4318, 9252, 5743, 5609, 1385, 5608, 7133, 207, 208, 7132, 6364, 10000, 9586, 7128, 8986, 4790, 4792, 1437, 1435, 5599, 6401, 3600, 7188, 7186, 6376, 197259, 23118, 9020, 3553, 9021, 7185, 8717, 64764, 8503, 329, 2920, 2921, 5290, 5291, 355, 182, 5293, 3976, 468, 10454, 83737, 3569	2983	107	6879	1.40088	0.1131	0.00544073	0.540822
KEGG_PATHWAY	hsa04919	Thyroid hormone signaling pathway	66	0.792317	0.00284037	842, 9969, 23236, 4854, 4853, 5894, 6772, 5331, 5578, 4851, 5332, 7249, 486, 90390, 9862, 8841, 2648, 6513, 483, 7067, 572, 5582, 9442, 9611, 6009, 6548, 113026, 3690, 4193, 6256, 478, 207, 477, 208, 3685, 10000, 4893, 4609, 3265, 2932, 3845, 9882, 8202, 1499, 8648, 51196, 60, 595, 6567, 6714, 8503, 1734, 8850, 2308, 5566, 652, 5567, 7157, 5469, 5290, 5291, 10025, 5293, 5335, 5336, 3065	2983	115	6879	1.32348	0.567901	0.0218396	3.72028
KEGG_PATHWAY	hsa05160	Hepatitis C	67	0.804322	0.0832444	6655, 6774, 5894, 6772, 7297, 9075, 9451, 7122, 9076, 3434, 10197, 572, 3576, 5601, 5600, 673, 100506658, 6256, 10379, 3716, 24146, 207, 975, 208, 7132, 4938, 10000, 4893, 2885, 4790, 4792, 3646, 6654, 3661, 8554, 3265, 5599, 1956, 2932, 3845, 1026, 5610, 5520, 7189, 5465, 3949, 7186, 5516, 369, 5518, 3454, 3455, 5519, 3659, 9021, 8717, 23586, 4940, 57506, 8503, 10686, 7157, 5290, 5291, 5293, 271…	2983	133	6879	1.1617	1	0.255252	68.6031
KEGG_PATHWAY	hsa05169	Epstein-Barr virus infection	68	0.816327	0.00625255	3725, 6774, 7297, 9861, 3683, 3383, 3106, 5601, 5600, 5708, 5709, 5707, 5609, 5704, 5705, 5702, 4193, 5608, 3716, 7979, 5700, 5701, 207, 6502, 3718, 208, 10000, 7128, 4791, 4790, 4793, 4792, 4609, 5717, 3661, 5719, 5599, 5971, 4734, 1027, 960, 5713, 1026, 5610, 5714, 7189, 7188, 7186, 3516, 23118, 9020, 3134, 3654, 8717, 3133, 23586, 958, 8503, 890, 1017, 7157, 7431, 5290, 5291, 5293, 5336, 10454…	2983	122	6879	1.28535	0.842809	0.0386031	8.02013
KEGG_PATHWAY	hsa05162	Measles	68	0.816327	0.059509	6774, 6772, 4599, 10399, 7297, 9451, 4615, 25898, 51135, 3306, 3552, 10379, 3716, 207, 3718, 208, 3717, 4938, 10000, 7128, 6777, 6776, 4790, 4793, 4792, 1457, 3661, 64135, 1459, 9367, 2932, 3312, 1027, 3460, 5610, 7189, 8797, 3459, 8793, 27113, 8795, 3454, 3455, 23118, 3553, 3654, 23586, 4940, 595, 57506, 8503, 4179, 1017, 8667, 7157, 5290, 5291, 355, 1021, 9134, 5293, 27102, 2534, 7097, 898, 356…	2983	133	6879	1.17904	1	0.211913	55.8582
KEGG_PATHWAY	hsa04550	Signaling pathways regulating pluripotency of stem cells	71	0.852341	0.0649359	6657, 6774, 3720, 5894, 648, 55183, 3625, 3624, 3480, 6927, 10297, 6929, 8323, 2247, 8325, 56916, 6498, 6926, 1857, 1856, 5600, 7483, 3397, 2263, 2264, 3716, 207, 3718, 208, 2261, 3717, 2260, 5978, 10000, 4893, 2885, 8313, 4088, 84333, 9314, 4089, 4838, 4609, 4087, 3265, 7476, 2932, 3845, 7477, 7474, 1499, 5013, 4090, 3399, 659, 7855, 8503, 3572, 93, 92, 90, 652, 650, 5290, 5291, 463, 5293, 3976,…	2983	140	6879	1.16951	1	0.219312	59.135
KEGG_PATHWAY	hsa04142	Lysosome	74	0.888355	0.000111426	23659, 2581, 5538, 256471, 1522, 51172, 3482, 22901, 533, 1520, 11154, 3920, 537, 8218, 2990, 2717, 23163, 27074, 4891, 23457, 162, 6609, 79158, 9114, 3916, 9583, 6448, 1519, 10053, 23062, 1515, 968, 2720, 8722, 4126, 4125, 1075, 2629, 8943, 8763, 5660, 1497, 138050, 175, 8905, 8906, 8907, 410, 55353, 3074, 1509, 1176, 1508, 57192, 1174, 411, 4864, 10312, 950, 2799, 9374, 427, 23431, 5476, 1200, …	2983	121	6879	1.41032	0.032338	0.0021891	0.148415
KEGG_PATHWAY	hsa00190	Oxidative phosphorylation	74	0.888355	0.00452193	1351, 29796, 4697, 9551, 374291, 4519, 533, 6390, 4513, 4512, 1349, 537, 1347, 10063, 4514, 506, 1340, 1329, 9296, 9114, 4695, 4696, 4694, 7386, 7384, 54539, 4709, 4707, 4708, 4706, 155066, 4704, 4701, 4702, 10975, 4700, 27089, 513, 125965, 5464, 10632, 64077, 9167, 8992, 126328, 518, 517, 516, 514, 9377, 4728, 4716, 4717, 10312, 4718, 4729, 4719, 4712, 4723, 4713, 4726, 4714, 51079, 4725, 4722, …	2983	133	6879	1.28308	0.737366	0.0313319	5.862
KEGG_PATHWAY	hsa04910	Insulin signaling pathway	77	0.92437	0.00339294	6655, 805, 10891, 5894, 6464, 2002, 801, 7249, 89801, 8835, 2194, 92579, 1978, 5261, 572, 5584, 51422, 3636, 5601, 3099, 6009, 673, 5792, 23265, 57521, 207, 208, 5507, 2889, 6199, 4893, 10000, 7248, 2885, 5500, 5499, 5836, 6654, 6194, 3265, 5599, 5106, 5257, 5255, 2319, 2932, 3845, 868, 867, 3991, 2872, 9470, 5565, 369, 5562, 9322, 9021, 79660, 8503, 2308, 5566, 5567, 8660, 80201, 122809, 10211, …	2983	138	6879	1.28672	0.633083	0.0253805	4.42898
KEGG_PATHWAY	hsa05161	Hepatitis B	78	0.936375	0.0106986	3725, 842, 841, 1869, 6774, 6775, 5894, 6772, 2002, 5578, 332, 4615, 8772, 1388, 10488, 1386, 572, 537, 5582, 3576, 5601, 4318, 581, 1385, 3716, 207, 208, 4893, 10000, 2885, 9586, 1654, 6777, 6776, 4089, 4790, 4792, 4609, 64135, 10971, 3661, 3265, 5599, 3845, 1027, 1026, 7419, 7042, 3454, 5111, 7046, 23586, 1642, 595, 64764, 6714, 5728, 57506, 8503, 7529, 890, 1017, 7157, 1870, 5290, 5291, 355, 9…	2983	145	6879	1.24051	0.958126	0.0591964	13.3564
KEGG_PATHWAY	hsa03040	Spliceosome	80	0.960384	0.000124135	988, 9343, 83443, 10291, 9410, 26121, 10992, 27339, 1665, 51729, 220988, 3192, 10713, 55696, 3306, 4686, 153527, 23450, 22985, 8683, 8449, 10915, 7307, 84950, 11338, 84991, 1659, 9785, 56949, 6637, 9984, 6636, 6633, 6634, 5356, 151903, 3312, 51690, 9092, 25949, 10523, 27316, 25804, 23350, 9775, 9879, 9128, 27258, 10262, 10465, 10569, 84844, 84321, 10772, 4809, 6626, 6431, 6627, 6432, 6628, 4670, …	2983	133	6879	1.38711	0.0359596	0.00215192	0.16533
KEGG_PATHWAY	hsa04110	Cell cycle	85	1.02041	2.81946e-08	8881, 1869, 2810, 7027, 8317, 7709, 8318, 9700, 983, 4616, 10393, 701, 51529, 4193, 25, 6502, 472, 51434, 5934, 4088, 51433, 5933, 4089, 29882, 7029, 4085, 4609, 4087, 8243, 8555, 10971, 8556, 2932, 1028, 1027, 1026, 6500, 7042, 1031, 51343, 1647, 5347, 9978, 25847, 5111, 10735, 595, 4173, 23594, 8379, 4172, 4175, 4174, 7529, 890, 4176, 699, 9088, 1111, 1017, 1875, 1874, 7157, 4171, 9232, 1870, 4…	2983	124	6879	1.58077	8.31737e-06	2.77246e-06	3.75799e-05
KEGG_PATHWAY	hsa03010	Ribosome	86	1.03241	4.41165e-06	9349, 6122, 6160, 6124, 11222, 6125, 6161, 6164, 6206, 6166, 6207, 6165, 51081, 6168, 6209, 6167, 9553, 6169, 9045, 6210, 2197, 124995, 3921, 64981, 55052, 6155, 6154, 6152, 63931, 7311, 6156, 51264, 64928, 64979, 6224, 6223, 65003, 10573, 6222, 29074, 65008, 6191, 6192, 200916, 6194, 6182, 6147, 6183, 6144, 6189, 4736, 51065, 55168, 28998, 64963, 64960, 6139, 6138, 63875, 6136, 6173, 6134, 6135,…	2983	136	6879	1.45825	0.00130059	0.000162667	0.00588003
KEGG_PATHWAY	hsa05012	Parkinson's disease	87	1.04442	2.28639e-05	842, 1351, 29796, 4697, 9246, 374291, 4519, 6390, 4513, 65018, 1349, 4512, 1347, 51465, 4514, 506, 1340, 1329, 7314, 5071, 10105, 1812, 4695, 4696, 4694, 7386, 7384, 54539, 4709, 4707, 4708, 4706, 5413, 7327, 4704, 4701, 7416, 4702, 7417, 118424, 4700, 10975, 7419, 27429, 27089, 513, 2771, 125965, 7332, 9167, 126328, 518, 517, 516, 514, 9377, 4728, 4716, 4717, 4718, 4729, 4719, 4712, 5566, 4723, …	2983	142	6879	1.41287	0.00672224	0.000612988	0.0304705
KEGG_PATHWAY	hsa05168	Herpes simplex infection	91	1.09244	0.0624681	3725, 841, 5781, 6772, 29997, 6347, 7297, 10482, 9451, 983, 3434, 4615, 29915, 8772, 3106, 3109, 3108, 10445, 708, 29992, 3054, 5601, 6732, 6884, 10379, 3716, 6502, 8683, 6881, 3717, 7132, 10629, 4938, 54926, 6875, 6878, 5500, 5499, 4790, 4793, 4792, 1457, 64135, 3661, 1459, 5599, 6891, 9575, 6890, 3460, 3600, 5610, 6500, 7189, 7188, 727, 7186, 3459, 3454, 3455, 23118, 3553, 9021, 7185, 3134, 313…	2983	183	6879	1.14673	1	0.21648	57.6739
KEGG_PATHWAY	hsa03013	RNA transport	92	1.10444	0.00670246	9513, 10248, 23511, 10209, 60528, 84305, 23279, 10482, 79902, 25929, 4927, 80145, 4928, 54913, 1973, 59343, 10921, 8669, 1974, 1975, 6612, 53371, 6396, 780851, 1978, 1979, 8021, 23225, 51367, 5411, 4686, 79228, 23165, 22985, 54960, 1983, 1981, 9688, 138716, 5976, 3646, 26986, 55706, 10460, 23636, 79760, 50628, 79023, 9984, 22794, 1917, 51068, 8761, 1915, 11171, 9883, 80336, 9470, 51808, 9775, 291…	2983	172	6879	1.23348	0.862465	0.0396787	8.57363
KEGG_PATHWAY	hsa00230	Purine metabolism	92	1.10444	0.0146122	22875, 5434, 115, 5435, 112, 122481, 7498, 5438, 5439, 54107, 159, 55276, 5634, 10201, 51082, 51728, 4860, 50484, 10714, 55718, 246721, 5441, 3251, 203, 204, 23649, 84284, 2618, 124583, 9061, 272, 271, 3614, 3615, 4833, 171568, 548644, 4830, 4831, 471, 25885, 10623, 10621, 9583, 5315, 2987, 56985, 132, 3704, 51292, 9533, 56655, 6240, 5557, 6241, 5558, 26289, 661, 27115, 8654, 51251, 2272, 109, 10…	2983	176	6879	1.20544	0.986995	0.0746129	17.8152
KEGG_PATHWAY	hsa04932	Non-alcoholic fatty liver disease (NAFLD)	101	1.21248	8.65638e-09	3725, 7494, 29796, 4697, 9451, 22877, 374291, 51085, 4519, 4513, 4512, 79602, 51422, 4514, 1329, 4296, 3552, 51094, 207, 208, 10000, 4695, 4696, 4694, 4790, 54539, 27089, 7186, 5565, 1649, 5562, 9167, 9021, 10018, 9377, 2081, 8660, 6389, 5571, 56901, 83737, 1351, 841, 1050, 6390, 1349, 1347, 3576, 5601, 1340, 637, 581, 6256, 7132, 3953, 7386, 5879, 7384, 4709, 5599, 4707, 4708, 4706, 2932, 4704, …	2983	151	6879	1.54247	2.55363e-06	2.55363e-06	1.15379e-05
KEGG_PATHWAY	hsa05010	Alzheimer's disease	103	1.23649	3.45034e-06	29796, 805, 4697, 801, 489, 5533, 9451, 5534, 374291, 4519, 6868, 25825, 4513, 4512, 4514, 1329, 3710, 55851, 4035, 4695, 4696, 4694, 824, 54539, 823, 3028, 27089, 513, 83464, 2597, 22926, 9167, 518, 102, 517, 516, 514, 9377, 2081, 2776, 498, 322, 522, 6389, 808, 23385, 56901, 1351, 842, 841, 23236, 5331, 5332, 8772, 6390, 1349, 572, 1347, 506, 1340, 637, 4842, 7132, 7386, 7384, 4709, 4707, 4708,…	2983	168	6879	1.41384	0.00101733	0.000145397	0.00459878
KEGG_PATHWAY	hsa04810	Regulation of actin cytoskeleton	103	1.23649	0.0697825	10152, 2147, 2149, 9459, 3683, 55740, 3682, 10298, 3676, 3675, 3674, 10297, 3678, 22800, 22801, 6093, 5747, 10163, 673, 6548, 81624, 7409, 8936, 3690, 200576, 3691, 10093, 3685, 3688, 10627, 4893, 3687, 3689, 10095, 7074, 5216, 5217, 375189, 56034, 128239, 3845, 10672, 1073, 1072, 4638, 1131, 4636, 23396, 5154, 5155, 7114, 9564, 79837, 7430, 1399, 81873, 6655, 5894, 50649, 5062, 80310, 2247, 81, …	2983	210	6879	1.13107	1	0.229131	61.8697
KEGG_PATHWAY	hsa05205	Proteoglycans in cancer	108	1.29652	0.00215933	10818, 6774, 2002, 288, 3480, 286, 287, 8323, 1975, 8325, 3678, 22800, 6093, 5747, 7483, 4318, 673, 6548, 3710, 4193, 3690, 207, 208, 3685, 3688, 4893, 10000, 6608, 7074, 7078, 4609, 2316, 3845, 2317, 7042, 7422, 51196, 4233, 595, 5566, 5567, 84309, 7430, 5335, 5336, 6385, 1839, 6382, 7057, 6655, 5781, 5894, 5578, 2817, 7448, 2247, 3236, 5582, 5777, 5329, 5328, 2064, 5600, 2260, 6199, 2885, 8826,…	2983	200	6879	1.24528	0.471489	0.0185809	2.84012
KEGG_PATHWAY	hsa05203	Viral carcinogenesis	108	1.29652	0.00599434	3725, 6774, 1108, 23513, 2648, 1388, 10488, 1386, 51564, 4193, 1385, 3716, 3718, 7337, 5366, 4893, 6777, 5934, 6776, 5933, 4791, 4790, 4792, 3845, 7419, 5610, 10014, 7188, 7186, 3516, 10013, 7185, 3134, 3133, 1642, 5966, 595, 8379, 7529, 5423, 890, 8850, 1111, 5566, 9759, 5567, 3017, 2965, 718, 6672, 991, 7534, 85236, 7531, 83933, 898, 2968, 2967, 896, 6722, 841, 8841, 983, 28973, 3106, 572, 81, …	2983	205	6879	1.2149	0.830288	0.0386478	7.70107
KEGG_PATHWAY	hsa04141	Protein processing in endoplasmic reticulum	109	1.30852	4.16585e-08	7494, 10130, 3337, 9451, 10299, 10483, 1388, 7353, 64215, 10134, 10808, 55757, 23645, 51360, 23471, 5034, 23640, 824, 29978, 6184, 823, 3998, 29979, 10273, 7327, 80267, 7415, 6400, 23480, 3312, 56886, 5611, 118424, 821, 6185, 5610, 6500, 7186, 10277, 3320, 1649, 22926, 9632, 9978, 55666, 6748, 6747, 201595, 4780, 10113, 6745, 811, 2081, 3326, 9373, 55176, 7321, 79139, 7324, 7325, 7322, 27102, 732…	2983	169	6879	1.48735	1.22892e-05	3.07231e-06	5.55256e-05
KEGG_PATHWAY	hsa01130	Biosynthesis of antibiotics	115	1.38055	0.00123897	9453, 4047, 5162, 5160, 4598, 51005, 5634, 34, 39, 2339, 10201, 38, 7167, 23463, 1629, 3156, 5226, 3099, 203, 1892, 204, 5223, 2653, 4191, 4190, 55753, 272, 271, 4833, 275, 414328, 30, 4830, 4597, 4831, 471, 875, 2023, 5214, 3420, 9986, 219, 1595, 26289, 10327, 3028, 23483, 6888, 2271, 3033, 3032, 6470, 283871, 2597, 3945, 223, 95, 224, 130589, 29968, 65263, 80201, 5631, 6675, 6389, 10606, 7108, …	2983	212	6879	1.25093	0.306305	0.012532	1.63884
KEGG_PATHWAY	hsa05016	Huntington's disease	118	1.41657	5.0538e-07	29796, 5434, 5435, 4697, 10891, 5438, 5439, 4899, 10540, 374291, 4519, 10488, 4513, 4512, 8218, 5441, 4514, 1329, 3092, 1385, 161, 51164, 6875, 160, 4695, 4696, 4694, 54539, 7416, 7417, 7419, 27089, 513, 27113, 9167, 518, 517, 516, 514, 9377, 2776, 127602, 498, 292, 291, 522, 23186, 6389, 7052, 1639, 5431, 5430, 83544, 56901, 5432, 10126, 1351, 842, 841, 1767, 23236, 5331, 5332, 6390, 1349, 1347,…	2983	192	6879	1.41727	0.000149076	2.9817e-05	0.000673607
KEGG_PATHWAY	hsa04144	Endocytosis	134	1.60864	0.000112351	55040, 157, 156, 10617, 22905, 3480, 3482, 27131, 58533, 8218, 9146, 4218, 4193, 155382, 51019, 274, 93343, 80223, 10093, 409, 161, 100287171, 8729, 408, 10095, 160, 8411, 57154, 51100, 27183, 26286, 91782, 3312, 1785, 51028, 11031, 7189, 10015, 3949, 3798, 23396, 116983, 116984, 51510, 23325, 3134, 7046, 3133, 64411, 8853, 55737, 9230, 64145, 116988, 26052, 116986, 116985, 55738, 11021, 9372, 23…	2983	241	6879	1.28221	0.0326022	0.00206945	0.149647
KEGG_PATHWAY	hsa05166	HTLV-I infection	142	1.70468	4.79756e-05	3725, 8881, 7494, 2005, 200186, 2002, 54107, 331, 3683, 5533, 5534, 2648, 10297, 8323, 8325, 1386, 22800, 10714, 7483, 4215, 1385, 3716, 207, 208, 3718, 8498, 10000, 4893, 3689, 472, 51434, 6777, 51433, 6776, 4791, 8295, 4790, 4792, 4609, 1437, 10524, 5971, 3845, 7416, 7417, 7419, 821, 7042, 109, 4801, 107, 9020, 3134, 7046, 3133, 811, 5427, 595, 5154, 5155, 5423, 8850, 5424, 598, 5425, 5426, 556…	2983	254	6879	1.28922	0.0140535	0.00101043	0.0639267
KEGG_PATHWAY	hsa04151	PI3K-Akt signaling pathway	163	1.95678	0.0917507	1292, 1290, 2149, 200186, 284, 3676, 3480, 3675, 3674, 1388, 92579, 1975, 10488, 3678, 1386, 1978, 1289, 1288, 22801, 1287, 5747, 1282, 6009, 1284, 1285, 672, 1286, 11140, 4193, 3690, 1385, 3691, 2324, 3716, 207, 208, 3718, 3717, 3918, 3685, 64223, 3688, 4893, 10000, 6696, 3914, 3915, 51764, 1277, 5934, 3910, 4790, 3912, 4609, 1435, 56034, 3845, 2783, 7422, 3320, 7424, 5562, 1440, 10110, 10018, 4…	2983	345	6879	1.08953	1	0.265514	72.2716
KEGG_PATHWAY	hsa05200	Pathways in cancer	206	2.47299	0.000183712	3725, 6774, 6772, 5734, 332, 330, 331, 3728, 64399, 3480, 2950, 8323, 8325, 2956, 6093, 1488, 1487, 5747, 7483, 5743, 2323, 25, 3716, 207, 208, 3918, 6608, 4893, 405, 3914, 3915, 8313, 51764, 6777, 6776, 3910, 4791, 3912, 4790, 1495, 4792, 7170, 4609, 6469, 3845, 7189, 7042, 7188, 7186, 9978, 7185, 7046, 4233, 5899, 5898, 2308, 329, 51684, 10319, 5335, 5336, 613, 4149, 842, 841, 115, 23236, 112, …	2983	393	6879	1.20878	0.0527574	0.00284857	0.244588
KEGG_PATHWAY	hsa01100	Metabolic pathways	598	7.17887	7.31779e-06	10998, 7498, 84274, 54107, 5373, 159, 129642, 79087, 374291, 7357, 7358, 533, 1723, 8877, 85465, 10714, 537, 8879, 5226, 8871, 203, 204, 5223, 84284, 23649, 1329, 3290, 3295, 55229, 23646, 8733, 3292, 26007, 79814, 8309, 1717, 1718, 1719, 10623, 8869, 10621, 2023, 9, 5214, 211, 210, 23530, 216, 316, 219, 8760, 218, 27089, 138050, 513, 6888, 1841, 6470, 51196, 22928, 518, 517, 79623, 516, 411, 514…	2983	1219	6879	1.13128	0.00215643	0.000239833	0.00975327
KEGG_PATHWAY	hsa04120	Ubiquitin mediated proteolysis 88	88	1.05642	1.29109e-06	8881, 90293, 55236, 330, 9246, 331, 8924, 10393, 25898, 27339, 55284, 27338, 63893, 23759, 51465, 6923, 51529, 9690, 10055, 92912, 23221, 672, 8065, 9817, 84447, 4193, 5071, 55958, 6502, 51366, 7337, 9063, 64326, 54926, 4591, 55294, 8453, 8451, 51434, 8450, 51433, 29882, 64750, 8554, 57154, 10273, 7327, 9886, 868, 867, 4734, 7328, 118424, 22954, 6500, 7189, 7332, 51343, 10277, 7334, 23295, 9978, …	2983	137	6879	1.48127	0.000380799	6.34765e-05	0.00172085
KEGG_PATHWAY	hsa05222	Small cell lung cancer 57	57	0.684274	2.10754e-05	842, 4149, 1869, 330, 331, 3675, 3674, 1288, 1287, 5747, 1282, 1284, 5743, 1285, 1286, 6256, 207, 6502, 208, 3918, 3685, 3688, 10000, 3914, 3915, 3910, 4790, 3912, 4792, 4609, 1027, 3909, 7189, 7188, 2272, 7186, 7185, 3655, 595, 5728, 3673, 9618, 8503, 598, 329, 1017, 10319, 7157, 1870, 5290, 5291, 1021, 9134, 5293, 898, 1163, 1164	2983	85	6879	1.54642	0.00619801	0.000621536	0.0280872
KEGG_PATHWAY	hsa04150	mTOR signaling pathway 40	40	0.480192	0.000195817	5578, 7249, 25989, 10670, 6794, 27330, 9470, 1975, 5562, 1978, 253260, 5582, 64121, 5728, 8408, 92335, 8503, 6009, 673, 54541, 57521, 207, 208, 5290, 6196, 5291, 6197, 64223, 10000, 6199, 5293, 7248, 9706, 51719, 84335, 3667, 81617, 58528, 6194, 6195	2983	58	6879	1.59039	0.0561345	0.00288441	0.260685
KEGG_PATHWAY	hsa04722	Neurotrophin signaling pathway 72	72	0.864346	0.000317042	3725, 10818, 6655, 805, 5781, 5894, 6464, 801, 8767, 27330, 572, 51135, 5580, 5601, 9500, 5600, 673, 9252, 4215, 581, 5609, 5607, 25, 207, 208, 6196, 2889, 6197, 4893, 10000, 2885, 25970, 57498, 5598, 4790, 4793, 5879, 4792, 6654, 6195, 3265, 5599, 11108, 27018, 2932, 3845, 5663, 7189, 3656, 3654, 10019, 5906, 8503, 2309, 7157, 5290, 5291, 5293, 1399, 2549, 5335, 25759, 5336, 468, 396, 3667, 808,…	2983	120	6879	1.38364	0.0893004	0.00444449	0.421753
KEGG_PATHWAY	hsa04012	ErbB signaling pathway 54	54	0.648259	0.000678613	3725, 6655, 5894, 5578, 2002, 3084, 6464, 5062, 10298, 1978, 572, 5582, 5601, 5747, 2064, 673, 5609, 25, 27, 207, 9542, 208, 10000, 6199, 4893, 2885, 6777, 6776, 4609, 6654, 4690, 3265, 5599, 1956, 2932, 3845, 868, 867, 1027, 1026, 2069, 369, 8440, 6714, 8503, 5290, 5291, 1399, 5293, 2549, 5335, 5336, 25759, 1839	2983	87	6879	1.43135	0.181481	0.0086691	0.900733
KEGG_PATHWAY	hsa04114	Oocyte meiosis 66	66	0.792317	0.000824883	8881, 115, 805, 112, 801, 27330, 5533, 9700, 5534, 983, 10393, 3480, 80315, 51529, 3710, 6196, 6197, 64506, 5500, 5499, 51434, 51433, 29882, 286151, 4085, 6195, 8243, 10971, 3708, 3709, 6790, 6500, 5516, 109, 5518, 107, 5347, 5519, 9978, 25847, 10734, 7529, 699, 9088, 1017, 5566, 5567, 26271, 5532, 151648, 9232, 5525, 9134, 9133, 995, 5529, 5528, 10459, 5527, 991, 5526, 7534, 808, 891, 7531, 898	2983	111	6879	1.37118	0.216074	0.00931942	1.09389
KEGG_PATHWAY	hsa03460	Fanconi anemia pathway 35	35	0.420168	0.00176641	55215, 11201, 3280, 2072, 2189, 57697, 641, 353497, 378708, 146956, 6117, 29089, 5888, 2175, 6119, 6118, 2177, 116028, 5889, 51426, 2067, 5429, 84464, 672, 4292, 7156, 197342, 9894, 80233, 8940, 57599, 2187, 2188, 83990, 201254	2983	53	6879	1.52287	0.406401	0.0166835	2.32894
KEGG_PATHWAY	hsa04068	FoxO signaling pathway 76	76	0.912365	0.00202295	9455, 6655, 9454, 6774, 5894, 26260, 847, 23710, 4616, 9140, 3480, 92579, 51422, 604, 5601, 5600, 6648, 673, 1901, 4193, 207, 6502, 208, 4893, 10000, 2885, 472, 5934, 4088, 4089, 6446, 23411, 6654, 4087, 3265, 5599, 5106, 1956, 1454, 10365, 114907, 3845, 6794, 1027, 1026, 7042, 6789, 5565, 369, 1647, 5347, 5562, 11345, 10110, 10018, 7046, 10733, 595, 5728, 8503, 51701, 2308, 116986, 2309, 5896, 1…	2983	134	6879	1.30792	0.449746	0.0184948	2.66298
KEGG_PATHWAY	hsa04152	AMPK signaling pathway 70	70	0.840336	0.00277677	55437, 10891, 1938, 200186, 7249, 3480, 6319, 2194, 92579, 10488, 3156, 1978, 79602, 51422, 4218, 6009, 1385, 57521, 51094, 207, 208, 3953, 10000, 6199, 23417, 7248, 9586, 84335, 51719, 81617, 5214, 23411, 5106, 1374, 6794, 3991, 51552, 5520, 5211, 3172, 5516, 5565, 5518, 5562, 5519, 595, 64764, 9230, 8503, 92335, 890, 2308, 2309, 8660, 5468, 5525, 5290, 5291, 79966, 5523, 5571, 5293, 5529, 5528,…	2983	123	6879	1.3124	0.559695	0.0225281	3.6384
KEGG_PATHWAY	hsa04071	Sphingolipid signaling pathway 67	67	0.804322	0.00632817	23236, 5894, 5331, 5578, 5332, 253782, 123099, 8877, 8879, 5582, 29956, 5581, 53637, 5601, 6093, 5600, 637, 581, 1901, 207, 208, 7132, 6609, 10000, 4893, 4790, 5879, 134, 3265, 5599, 8439, 166929, 9846, 10672, 3845, 56848, 91012, 5520, 2771, 7186, 5516, 5518, 5519, 1509, 8717, 259230, 5728, 8503, 81537, 2776, 2773, 7157, 5525, 427, 5290, 5291, 5523, 5293, 5529, 5528, 5337, 5527, 5526, 10558, 2534…	2983	120	6879	1.28755	0.846298	0.0382642	8.11338
KEGG_PATHWAY	hsa05219	Bladder cancer 27	27	0.32413	0.0074993	3265, 1869, 5894, 1956, 3845, 1026, 1890, 7422, 369, 3576, 595, 2064, 6714, 4312, 673, 9252, 4318, 4193, 7157, 2261, 1870, 4893, 1839, 1613, 1612, 4609, 7057	2983	41	6879	1.51863	0.891459	0.0426074	9.54639
KEGG_PATHWAY	hsa04510	Focal adhesion 106	106	1.27251	0.01531	1292, 3725, 1290, 2002, 55742, 330, 331, 10298, 3480, 3676, 3675, 3674, 3678, 1289, 1288, 1287, 22801, 6093, 5747, 1282, 29780, 1284, 673, 1285, 1286, 7409, 3690, 3691, 2324, 207, 208, 3685, 3918, 3688, 10627, 10000, 3914, 6696, 3915, 1277, 3910, 3912, 824, 56034, 2316, 2317, 4638, 7422, 7424, 4636, 4233, 595, 5154, 5155, 329, 394, 9564, 10319, 1399, 7059, 7057, 896, 6655, 5894, 6464, 5578, 5062,…	2983	206	6879	1.18662	0.989447	0.0767439	18.5875
KEGG_PATHWAY	hsa04010	MAPK signaling pathway 127	127	1.52461	0.0207053	3725, 2005, 2002, 9344, 27330, 59283, 5536, 5533, 59285, 3727, 5534, 59284, 4616, 51776, 3925, 1386, 22800, 8491, 9252, 673, 4215, 4296, 9254, 3552, 207, 208, 409, 408, 10000, 4893, 80824, 4791, 4790, 4609, 5971, 8550, 2316, 3845, 2317, 3312, 3315, 7189, 7042, 1843, 7186, 1647, 1649, 51295, 23118, 9020, 1847, 7046, 57551, 5154, 51701, 5155, 4763, 27092, 5566, 5567, 1399, 9175, 10746, 10125, 6722,…	2983	253	6879	1.15759	0.997913	0.0962329	24.3365
KEGG_PATHWAY	hsa03020	RNA polymerase 21	21	0.252101	0.0225196	5434, 5435, 9533, 5438, 5439, 661, 51082, 171568, 64425, 548644, 25885, 10623, 51728, 84265, 5431, 10621, 5430, 5432, 55718, 5441, 246721	2983	32	6879	1.51336	0.998793	0.102709	26.1837
KEGG_PATHWAY	hsa05100	Bacterial invasion of epithelial cells 44	44	0.528211	0.023417	26084, 6464, 868, 867, 1785, 1499, 23157, 3678, 79767, 60, 4233, 8218, 10801, 5747, 6714, 79658, 10163, 391, 8503, 8976, 3059, 26052, 8936, 9564, 858, 55752, 1759, 5290, 10093, 5291, 3688, 1399, 5293, 2549, 1211, 9844, 10459, 25759, 1212, 81873, 10095, 23607, 5879, 1495	2983	78	6879	1.30086	0.999079	0.105021	27.0818
KEGG_PATHWAY	hsa05214	Glioma 37	37	0.444178	0.0333149	6655, 3265, 1869, 805, 5894, 5578, 6464, 1956, 801, 3845, 1026, 3480, 369, 5582, 595, 5728, 5154, 8503, 5155, 673, 4193, 207, 7157, 208, 1870, 5290, 5291, 1021, 10000, 5293, 4893, 5335, 5336, 2885, 25759, 808, 6654	2983	65	6879	1.31268	0.999954	0.138589	36.3398
KEGG_PATHWAY	hsa04015	Rap1 signaling pathway 104	104	1.2485	0.0528437	4301, 805, 2149, 801, 3683, 284, 9863, 3480, 3674, 889, 6494, 57568, 673, 3690, 2324, 207, 208, 3688, 4893, 10000, 3689, 7074, 5216, 5217, 1435, 375189, 56034, 3845, 2771, 7422, 51196, 109, 1500, 7424, 107, 23094, 4233, 64411, 5154, 5899, 5155, 5898, 2776, 9564, 2773, 1399, 5335, 808, 7057, 50855, 115, 23236, 112, 5894, 5331, 5578, 5332, 80310, 25865, 4254, 2247, 5584, 5582, 9693, 1945, 1944, 194…	2983	210	6879	1.14205	1	0.194612	51.5013
KEGG_PATHWAY	hsa00480	Glutathione metabolism 29	29	0.348139	0.0637153	6723, 2938, 2939, 2936, 2937, 493869, 6240, 6241, 2729, 373156, 2950, 2678, 2876, 2877, 2878, 2879, 50484, 6611, 5226, 290, 4258, 51056, 4259, 119391, 2539, 2948, 79017, 2946, 4953	2983	51	6879	1.31129	1	0.217954	58.4183
KEGG_PATHWAY	hsa04370	VEGF signaling pathway 35	35	0.420168	0.0340754	7867, 842, 3265, 5894, 5578, 3845, 56848, 5533, 3315, 5534, 9047, 7422, 8877, 572, 5582, 5747, 6714, 5600, 8503, 5321, 5743, 8605, 5532, 207, 208, 5290, 5291, 5293, 4893, 10000, 5335, 5336, 25759, 4773, 5879 2983	2983	61	6879	1.32315	0.999964	0.13964	37.0042

## Sheet: David_Series7
Category	Term	Name	Count	%	PValue	Genes	List Total	Pop Hits	Pop Total	Fold Enrichment Bonferroni	Benjamini	FDR
BIOCARTA	h_hbxPathway:Calcium Signaling by HBx of Hepatitis B virus		7	0.104932	0.0838158	6714, 3265, 2885, 10542, 2185, 1385, 6654	725	8	1625	1.96121	1	0.644283	69.0836
BIOCARTA	h_rnaPathway:Double Stranded RNA Induced Gene Expression		8	0.119922	0.0962207	5970, 9020, 1965, 8894, 4790, 5610, 4792, 7157	725	10	1625	1.7931	1	0.670196	74.2489
BIOCARTA	h_glycolysisPathway:Glycolysis Pathway		8	0.119922	0.0962207	3098, 5223, 7167, 5230, 2597, 2023, 2821, 5211	725	10	1625	1.7931	1	0.670196	74.2489
BIOCARTA	h_freePathway:Free Radical Induced Apoptosis		9	0.134912	0.0252695	6647, 2936, 2876, 2937, 7498, 5970, 7124, 4790, 3576	725	10	1625	2.01724	0.999613	0.453608	29.0517
BIOCARTA	h_eif2Pathway:Regulation of eIF2		9	0.134912	0.0567692	1983, 27102, 5499, 1968, 2932, 1965, 8894, 8893, 5610	725	11	1625	1.83386	1	0.541642	54.3305
BIOCARTA	h_p27Pathway:Regulation of p27 Phosphorylation during Cell Cycle Progression		11	0.164893	0.0184085	1869, 7027, 4738, 1017, 9978, 1027, 9040, 898, 1163, 6502, 6500 725	725	13	1625	1.89655	0.996668	0.469421	22.0544
BBID	1.RBphosphoE2F		11	0.164893	0.0635654	1719, 1031, 1869, 7298, 1029, 7083, 1027, 1026, 9221, 7157, 983 187	187	14	388	1.63025	0.999475	0.999475	52.6734
BIOCARTA	h_smPathway:Spliceosomal Assembly		12	0.179883	0.0101845	6626, 6627, 7307, 6628, 6637, 6635, 6636, 6633, 6625, 6634, 6631, 6427	725	14	1625	1.92118	0.956833	0.649207	12.8269
BIOCARTA	h_ndkDynaminPathway:Endocytotic role of NDK, Phosphins and Dynamin		12	0.179883	0.0442644	8871, 8301, 4830, 2060, 4831, 160, 801, 808, 8867, 1759, 1173, 29924	725	16	1625	1.68103	0.999999	0.518829	45.5084
BIOCARTA	h_EfpPathway:Estrogen-responsive protein Efp controls cell cycle and breast tumors growth		13	0.194873	0.0132495	64750, 1020, 1021, 9133, 1022, 57154, 2810, 7706, 1017, 891, 1019, 7157, 983	725	16	1625	1.82112	0.983341	0.494631	16.3781
BIOCARTA	h_hcmvPathway:Human Cytomegalovirus and Map Kinase Pathways		13	0.194873	0.0269932	5290, 5605, 5606, 4214, 5970, 5595, 5608, 4790, 1385, 6667, 5295, 207, 5594	725	17	1625	1.714	0.999775	0.428822	30.7159
BIOCARTA	h_spryPathway:Sprouty regulation of tyrosine kinase signals		13	0.194873	0.0486914	3265, 6714, 10253, 10252, 2885, 1956, 5595, 867, 81848, 5787, 6654, 5921, 5594	725	18	1625	1.61877	1	0.535234	48.7976
BIOCARTA	h_tnfr2Pathway:TNFR2 Signaling Pathway		13	0.194873	0.0486914	1843, 7187, 7186, 10010, 4214, 8737, 7128, 5970, 9020, 4790, 7133, 7185, 4792	725	18	1625	1.61877	1	0.535234	48.7976
KEGG_PATHWAY	hsa01210	2-Oxocarboxylic acid metabolism	13	0.194873	0.00472713	3420, 48, 95, 51166, 3418, 3417, 2806, 84706, 162417, 586, 587, 3421, 50	2527	17	6879	2.08168	0.754031	0.0231047	6.12339
BIOCARTA	h_mcmPathway:CDK Regulation of DNA Replication		14	0.209864	0.0161442	4173, 4172, 4175, 4174, 81620, 4176, 1017, 1027, 4171, 4998, 4254, 990, 898, 23595	725	18	1625	1.7433	0.99324	0.510227	19.6084
KEGG_PATHWAY	hsa00100:Steroid biosynthesis		14	0.209864	0.00944422	4047, 6713, 10682, 1595, 1717, 6307, 1718, 51478, 2222, 1591, 6309, 3988, 7108, 50814	2527	20	6879	1.90554	0.939721	0.040464	11.8864
KEGG_PATHWAY	hsa00900:Terpenoid backbone biosynthesis		14	0.209864	0.0270388	10269, 23590, 3157, 4598, 39, 2339, 38, 2224, 10654, 51449, 23463, 4597, 3156, 3422	2527	22	6879	1.73231	0.999701	0.0871329	30.6182
BIOCARTA	h_mitochondriaPathway:Role of Mitochondria in Apoptotic Signaling		15	0.224854	0.0554349	842, 841, 840, 637, 638, 598, 329, 581, 330, 839, 331, 54205, 2021, 578, 9131	725	22	1625	1.52821	1	0.548797	53.4565
KEGG_PATHWAY	hsa00532	Glycosaminoglycan biosynthesis - chondroitin sulfate / dermatan sulfate	15	0.224854	0.00254914	29940, 126792, 79586, 113189, 50515, 51363, 54480, 11285, 56548, 166012, 55454, 55790, 9469, 55501, 26229	2527	20	6879	2.04165	0.530228	0.0153003	3.34651
BIOCARTA	h_arenrf2Pathway:Oxidative Stress Induced Gene Expression Via Nrf2	Oxidative Stress Induced Gene Expression Via Nrf2	16	0.239844	0.00548972	3725, 5447, 5599, 5578, 7975, 486, 8574, 1429, 1385, 4097, 23764, 3162, 3163, 2353, 4780, 5594	725	20	1625	1.7931	0.815478	0.815478	7.11611
BIOCARTA	h_gleevecPathway:Inhibition of Cellular Proliferation by Gleevec		16	0.239844	0.0363949	3725, 3265, 5599, 4214, 6772, 207, 3717, 5290, 2885, 5595, 6776, 572, 2353, 5295, 6654, 4609	725	23	1625	1.55922	0.999989	0.48804	39.1744
BIOCARTA	h_caspasePathway:Caspase Cascade in Apoptosis		16	0.239844	0.0579599	843, 842, 841, 840, 329, 837, 330, 331, 839, 834, 4000, 4001, 54205, 397, 84823, 142	725	24	1625	1.49425	1	0.534087	55.0975
BIOCARTA	h_nthiPathway:NFkB activation by Nontypeable Hemophilus influenzae		17	0.254834	0.023456	5606, 2033, 2908, 5970, 7124, 5608, 1843, 4615, 1387, 4088, 9020, 4089, 3553, 4790, 7097, 4792, 3576	725	24	1625	1.58764	0.999315	0.455143	27.261
BIOCARTA	h_cellcyclePathway:Cyclins and Cell Cycle Regulation		17	0.254834	0.038736	595, 1869, 7027, 1017, 1029, 1019, 1027, 1026, 983, 1021, 1030, 1022, 1031, 993, 891, 898, 902	725	25	1625	1.52414	0.999995	0.490232	41.1264
KEGG_PATHWAY	hsa03430	Mismatch repair	17	0.254834	0.00138377	5424, 4292, 5425, 4436, 5983, 5982, 5984, 3978, 5985, 6117, 2956, 6119, 10714, 6118, 5111, 6742, 9156	2527	23	6879	2.01206	0.336269	0.00971156	1.82968
KEGG_PATHWAY	hsa00512:Mucin type O-Glycan biosynthesis		17	0.254834	0.0640568	374378, 11226, 57452, 11227, 9245, 55568, 55808, 2590, 2591, 50614, 51301, 63917, 2650, 6482, 9334, 79623, 56913	2527	31	6879	1.49282	1	0.16593	58.6388
BIOCARTA	h_rasPathway:Ras Signaling Pathway		17	0.254834	0.013183	842, 3265, 4303, 5898, 598, 5970, 10928, 5900, 207, 5290, 387, 5337, 5595, 572, 4790, 5295, 998 725	725	23	1625	1.65667	0.982992	0.557281	16.3024
KEGG_PATHWAY	hsa03440:Homologous recombination		18	0.269825	0.0132815	8438, 7517, 675, 5424, 5893, 5425, 4683, 7979, 641, 146956, 6117, 5888, 6119, 10111, 10714, 6118, 6742, 5889	2527	29	6879	1.68964	0.980892	0.0527712	16.3312
BIOCARTA	h_egfPathway:EGF Signaling Pathway		19	0.284815	0.0164121	3725, 1457, 6722, 3265, 5599, 6774, 4214, 5578, 6772, 1956, 3716, 5921, 5290, 2885, 5595, 6776, 2353, 5295, 6654	725	27	1625	1.57727	0.993782	0.470085	19.9014
BIOCARTA	h_raccycdPathway:Influence of Ras and Rho proteins on G1 to S Transition		19	0.284815	0.0164121	595, 3265, 1869, 7027, 5970, 1017, 1019, 1027, 1026, 207, 5290, 1021, 387, 5595, 4790, 898, 4792, 5295, 5594	725	27	1625	1.57727	0.993782	0.470085	19.9014
BIOCARTA	h_pdgfPathway:PDGF Signaling Pathway		19	0.284815	0.0271793	3725, 1457, 6722, 3265, 5599, 5154, 6774, 4214, 5578, 6772, 3716, 5921, 5290, 2885, 5595, 6776, 2353, 5295, 6654	725	28	1625	1.52094	0.999788	0.410642	30.8934
KEGG_PATHWAY	hsa04320	Dorso-ventral axis formation	19	0.284815	0.00149077	22849, 132864, 6655, 4854, 2120, 4853, 1956, 3845, 80315, 2885, 84501, 5595, 51513, 2113, 2114, 56907, 6654, 143689, 5594	2527	27	6879	1.91562	0.356992	0.0102172	1.96987
KEGG_PATHWAY	hsa00630	Glyoxylate and dicarboxylate metabolism	20	0.299805	0.000387149	48, 5096, 9380, 2731, 2653, 112817, 4191, 4190, 2752, 847, 39, 38, 275, 84693, 283871, 6470, 125061, 6472, 81888, 50	2527	27	6879	2.01644	0.108294	0.00336545	0.515058
KEGG_PATHWAY	hsa00020	Citrate cycle (TCA cycle)	20	0.299805	0.00270703	3420, 48, 5106, 5162, 47, 5105, 4191, 5160, 4190, 5091, 2271, 6389, 8802, 8803, 6390, 3418, 6391, 3417, 3421, 50	2527	30	6879	1.8148	0.551734	0.0159193	3.55035
BIOCARTA	h_g1Pathway:Cell Cycle: G1/S Check Point		21	0.314795	0.0115254	595, 1869, 7027, 2932, 1017, 1029, 1019, 1027, 1026, 6502, 7157, 983, 7042, 1021, 1030, 1719, 993, 4088, 3065, 4089, 898	725	30	1625	1.56897	0.971528	0.589225	14.3973
KEGG_PATHWAY	hsa00270:Cysteine and methionine metabolism		21	0.314795	0.0324282	262, 6723, 58478, 4191, 2806, 4190, 51074, 1786, 191, 55256, 10993, 1789, 92483, 259307, 3939, 875, 4357, 1491, 23382, 4144, 3945	2527	38	6879	1.50437	0.999942	0.0986004	35.5718
KEGG_PATHWAY	hsa00380:Tryptophan metabolism		21	0.314795	0.0585448	1892, 223, 4129, 224, 8564, 217, 15, 2639, 3620, 847, 39, 501, 38, 3033, 259307, 8942, 51166, 1644, 125061, 1543, 1545	2527	40	6879	1.42916	1	0.156393	55.2698
BIOCARTA	h_il1rPathway:Signal transduction through IL1R		22	0.329786	0.0203059	3725, 5599, 5606, 4214, 11213, 5970, 7124, 5608, 3552, 7042, 7189, 4615, 3456, 3556, 9020, 3656, 3553, 4790, 3654, 4792, 3569, 3557	725	33	1625	1.49425	0.99816	0.467305	24.0507
KEGG_PATHWAY	hsa00260:Glycine, serine and threonine metabolism		22	0.329786	0.02133	669, 4129, 5223, 29968, 9380, 2731, 2653, 314, 2593, 2628, 5723, 10993, 501, 8639, 275, 55349, 6470, 23464, 875, 26227, 1491, 6472	2527	39	6879	1.5356	0.998308	0.0748774	24.9883
BIOCARTA	h_deathPathway:Induction of apoptosis through DR3 and DR4/5 Death Receptors		23	0.344776	0.00811628	843, 842, 841, 840, 637, 329, 5970, 330, 8743, 331, 839, 6709, 4000, 8797, 54205, 7186, 8837, 8795, 8737, 9020, 4790, 4792, 8718	725	33	1625	1.56217	0.918068	0.713762	10.3524
KEGG_PATHWAY	hsa00620:Pyruvate metabolism		23	0.344776	0.0137786	55902, 223, 224, 5106, 5162, 9380, 5105, 4191, 5160, 4190, 3029, 217, 39, 501, 5091, 2739, 38, 92483, 2271, 3939, 84264, 5315, 3945	2527	40	6879	1.56527	0.98354	0.0539859	16.8916
KEGG_PATHWAY	hsa04961:Endocrine and other factor-regulated calcium reabsorption		23	0.344776	0.0630339	115, 112, 5578, 5331, 5332, 5566, 486, 5567, 476, 1785, 2778, 1759, 8766, 483, 1211, 7421, 1212, 1213, 481, 160, 624, 1175, 1173	2527	45	6879	1.39135	1	0.164824	58.0319
BIOCARTA	h_il2rbPathway:IL-2 Receptor Beta Chain in T cell Activation		25	0.374756	0.023165	3265, 1869, 3561, 867, 8651, 5478, 8837, 6850, 572, 9021, 22806, 598, 3716, 207, 5290, 355, 2885, 9111, 5595, 6776, 2353, 5295, 4609, 6654, 5594	725	39	1625	1.43678	0.99925	0.480101	26.9699
KEGG_PATHWAY	hsa03410	Base excision repair	25	0.374756	2.71995e-05	252969, 4350, 23583, 56655, 7515, 3146, 54107, 4968, 7374, 10714, 5111, 5427, 10039, 143, 328, 5424, 5425, 5426, 55247, 6996, 27301, 4913, 2237, 3978, 142	2527	33	6879	2.06227	0.00801884	0.000473486	0.0362663
KEGG_PATHWAY	hsa00520:Amino sugar and nucleotide sugar metabolism		25	0.374756	0.0405094	4351, 2584, 9945, 5373, 55276, 51005, 2762, 64841, 54187, 7358, 1727, 2673, 51706, 3073, 3099, 3098, 10020, 6675, 7360, 7264, 5236, 55907, 29926, 2821, 29925	2527	48	6879	1.41781	0.999995	0.118552	42.3895
KEGG_PATHWAY	hsa00510:N-Glycan biosynthesis		26	0.389747	0.0280726	6184, 11253, 199857, 2683, 10195, 4248, 3703, 6185, 4247, 1603, 79087, 8818, 23193, 56052, 11320, 22845, 79053, 1798, 54344, 1650, 4122, 6480, 29880, 8704, 7841, 4245	2527	49	6879	1.44443	0.999781	0.0875414	31.5949
KEGG_PATHWAY	hsa03050	Proteasome	27	0.404737	0.00203982	5719, 5682, 5710, 51371, 5714, 5683, 9491, 10197, 5699, 5698, 5708, 5709, 5707, 5704, 5705, 5690, 5702, 5693, 5700, 7979, 5695, 5701, 5694, 5696, 5687, 5688, 5689	2527	44	6879	1.67044	0.4536	0.0125128	2.68628
KEGG_PATHWAY	hsa01212:Fatty acid metabolism		27	0.404737	0.00999849	23205, 1374, 126129, 51102, 51495, 35, 36, 5538, 39, 3992, 37, 9415, 38, 10449, 6319, 3033, 9200, 2194, 3032, 1892, 9524, 79071, 2180, 30, 1375, 27349, 201562	2527	48	6879	1.53124	0.948924	0.041602	12.5417
KEGG_PATHWAY	hsa03420	Nucleotide excision repair	28	0.419727	0.00296656	56655, 2072, 54107, 2071, 2068, 5984, 1069, 5985, 6117, 1643, 9978, 10714, 6119, 5111, 6118, 1642, 5427, 2067, 5424, 5425, 5426, 5983, 5982, 2965, 1022, 3978, 8450, 902	2527	47	6879	1.62174	0.584971	0.0164557	3.88452
KEGG_PATHWAY	hsa05110:Vibrio cholerae infection		28	0.419727	0.0175515	9601, 115, 6558, 5578, 10952, 155066, 9414, 109, 11014, 533, 8992, 537, 60, 7082, 10312, 5566, 5567, 2778, 51382, 30001, 50617, 23545, 55176, 375, 9114, 529, 29927, 527	2527	52	6879	1.4658	0.994707	0.0658046	21.0329
KEGG_PATHWAY	hsa05130:Pathogenic Escherichia coli infection		29	0.434717	0.00599377	7100, 7846, 347733, 5578, 1499, 10383, 10381, 387, 7277, 8440, 84790, 60, 9475, 2017, 6093, 8976, 100506658, 10376, 10093, 10092, 9181, 10095, 84617, 203068, 4691, 10109, 998, 4690, 999	2527	51	6879	1.54792	0.831276	0.0274216	7.70419
KEGG_PATHWAY	hsa04330	Notch signaling pathway	29	0.434717	0.00182251	196403, 151636, 4854, 4853, 3280, 2033, 5664, 5663, 51107, 2648, 6868, 3516, 83464, 1387, 113878, 9794, 1488, 1487, 3714, 1856, 84441, 55851, 9541, 28514, 182, 3955, 3065, 23385, 4242 2527	2527	48	6879	1.64466	0.417226	0.0119273	2.40331
KEGG_PATHWAY	hsa00280	Valine, leucine and isoleucine degradation	30	0.449708	0.000419767	65985, 35, 36, 217, 39, 3028, 38, 10449, 5019, 3033, 259307, 84693, 3032, 4329, 3712, 594, 27034, 1892, 223, 224, 5096, 26275, 3157, 501, 30, 64087, 549, 586, 587, 56922	2527	47	6879	1.73757	0.116865	0.00354448	0.55834
KEGG_PATHWAY	hsa05321:Inflammatory bowel disease (IBD)		30	0.449708	0.0974806	3725, 7100, 6774, 6775, 6772, 3561, 5970, 3606, 7124, 3460, 7042, 3459, 3109, 3553, 3108, 3113, 6095, 3595, 51561, 3117, 3592, 64127, 3552, 4088, 3566, 4790, 7097, 3569, 4087, 8809	2527	64	6879	1.27603	1	0.230272	74.5327
KEGG_PATHWAY	hsa05223:Non-small cell lung cancer		31	0.464698	0.00722971	842, 6655, 3265, 1869, 5578, 1956, 1029, 3845, 572, 595, 2064, 8503, 5605, 673, 2309, 1019, 207, 7157, 1871, 208, 1870, 5290, 1021, 5293, 10000, 2885, 5595, 5295, 6654, 5296, 5594	2527	56	6879	1.50693	0.883255	0.0325026	9.2229
KEGG_PATHWAY	hsa05134	Legionellosis	32	0.479688	0.00151712	842, 841, 840, 7100, 2919, 5970, 3606, 1917, 7124, 7415, 3312, 3684, 4615, 3553, 3576, 3306, 3592, 2920, 2921, 834, 3329, 54205, 81876, 718, 375, 3689, 4791, 4790, 7097, 4792, 3569, 23786	2527	54	6879	1.61316	0.361995	0.0101619	2.00436
KEGG_PATHWAY	hsa04621	NOD-like receptor signaling pathway	32	0.479688	0.00331594	841, 5599, 257397, 2919, 5970, 3606, 7124, 8767, 6347, 330, 7189, 10392, 3320, 23118, 3553, 3576, 114548, 5601, 22861, 55914, 5603, 329, 2920, 64127, 834, 3326, 7128, 5595, 4790, 4792, 3569, 5594	2527	56	6879	1.55554	0.625869	0.0180417	4.33271
KEGG_PATHWAY	hsa05131:Shigellosis		32	0.479688	0.0356556	5599, 5970, 8767, 960, 10392, 23291, 3678, 79767, 60, 3576, 9475, 5601, 2017, 6093, 6714, 10163, 8976, 5603, 64127, 10093, 7307, 10092, 10459, 10095, 5595, 4790, 10109, 4792, 5216, 998, 5594, 5217	2527	64	6879	1.3611	0.999978	0.10696	38.3795
KEGG_PATHWAY	hsa05120:Epithelial cell signaling in Helicobacter pylori infection		32	0.479688	0.0679885	3725, 5599, 1956, 5970, 155066, 10392, 6868, 5803, 533, 8992, 9020, 537, 4233, 7082, 3576, 50848, 5601, 6714, 10312, 5603, 28964, 51382, 50617, 23545, 9114, 529, 1839, 4790, 4792, 4067, 998, 527	2527	67	6879	1.30016	1	0.1726	60.8968
KEGG_PATHWAY	hsa03030	DNA replication	32	0.479688	1.23954e-09	1763, 56655, 54107, 5557, 5984, 5985, 6117, 5422, 6119, 10714, 6118, 79621, 5111, 246243, 84153, 5427, 4173, 4172, 4175, 4174, 23649, 4176, 5424, 5425, 5426, 10535, 5983, 5982, 4171, 2237, 3978, 6742 2527	2527	36	6879	2.41973	3.66903e-07	4.0767e-08	1.653e-06
KEGG_PATHWAY	hsa05213	Endometrial cancer	33	0.494678	0.000228957	842, 6655, 3265, 1956, 2932, 3845, 1499, 572, 595, 5728, 2064, 8503, 5605, 673, 4292, 2309, 207, 7157, 208, 5290, 10000, 5293, 2885, 5595, 6932, 5295, 1495, 4609, 6654, 5296, 5594, 6934, 999	2527	52	6879	1.72755	0.0655331	0.00233448	0.304899
KEGG_PATHWAY	hsa00010:Glycolysis / Gluconeogenesis		33	0.494678	0.0410257	669, 55902, 5106, 5230, 5162, 5105, 5160, 83440, 55276, 217, 5211, 7167, 92579, 2597, 2203, 130, 3945, 3099, 220, 3098, 128, 5223, 223, 224, 130589, 226, 501, 92483, 3939, 5236, 2023, 5315, 2821	2527	67	6879	1.34079	0.999996	0.117724	42.8016
KEGG_PATHWAY	hsa04664:Fc epsilon RI signaling pathway		33	0.494678	0.0509012	1437, 6655, 3265, 5599, 5578, 9846, 7124, 3845, 6850, 5601, 5880, 8503, 5605, 5881, 5321, 5606, 5603, 7409, 5608, 8605, 207, 208, 5290, 10000, 5293, 2885, 5595, 5295, 10451, 4067, 6654, 5296, 5594	2527	68	6879	1.32107	1	0.140673	50.1767
KEGG_PATHWAY	hsa05140:Leishmaniasis		34	0.509669	0.0572914	3725, 6772, 5970, 7124, 3460, 3684, 7042, 7189, 4615, 3459, 23118, 3109, 3553, 3108, 3654, 51135, 3113, 3117, 4688, 3592, 5603, 5743, 3552, 3716, 3717, 718, 3689, 5595, 4790, 7097, 2353, 1535, 4792, 5594	2527	71	6879	1.30359	1	0.154577	54.4691
BIOCARTA	h_hivnefPathway:HIV-I Nef: negative effector of Fas and TNF		35	0.524659	0.0488551	842, 841, 840, 5599, 2934, 5970, 5664, 7124, 5663, 330, 331, 4000, 6709, 4001, 7186, 8837, 8737, 9020, 7185, 84823, 4217, 5747, 637, 4214, 329, 839, 7133, 5921, 355, 54205, 397, 4790, 5591, 4792, 142 725	725	61	1625	1.28604	1	0.519175	48.9157
KEGG_PATHWAY	hsa04210	Apoptosis	36	0.539649	0.00116578	843, 842, 841, 840, 5970, 7124, 8743, 330, 331, 8797, 7186, 8837, 8795, 8737, 9020, 572, 8503, 637, 598, 329, 581, 839, 207, 7157, 208, 5290, 355, 54205, 5293, 10000, 2021, 4790, 4792, 9131, 5295, 5296	2527	62	6879	1.58063	0.291971	0.00859462	1.54351
KEGG_PATHWAY	hsa05211	Renal cell carcinoma	36	0.539649	0.00481032	3725, 6655, 3265, 2033, 3845, 6513, 10298, 7042, 2271, 7422, 1387, 9978, 6923, 4233, 8503, 5155, 5605, 673, 201163, 7428, 207, 208, 5290, 2889, 10000, 5293, 2549, 2885, 5595, 2113, 5295, 112399, 6654, 5296, 998, 5594	2527	66	6879	1.48484	0.760042	0.0231266	6.22798
KEGG_PATHWAY	hsa05218:Melanoma		36	0.539649	0.0197369	3265, 1869, 1956, 3845, 1029, 1026, 80310, 8817, 2247, 572, 4233, 595, 5728, 8503, 5154, 5155, 5605, 673, 1019, 207, 7157, 1871, 208, 1870, 2260, 5290, 1021, 10000, 5293, 4286, 5595, 5295, 9965, 5296, 5594, 999	2527	71	6879	1.38027	0.997262	0.0711026	23.3436
KEGG_PATHWAY	hsa05230	Central carbon metabolism in cancer	37	0.554639	0.00108875	3265, 5162, 1956, 27165, 5160, 3845, 6514, 5211, 6513, 8140, 4233, 3099, 3098, 5728, 2064, 8503, 5223, 5605, 2263, 3815, 207, 7157, 208, 2261, 2260, 5290, 5979, 10000, 6510, 5293, 2539, 5595, 5315, 5295, 4609, 5296, 5594	2527	64	6879	1.57377	0.275624	0.00823372	1.44221
KEGG_PATHWAY	hsa05210	Colorectal cancer	39	0.58462	6.85637e-05	3725, 842, 5599, 2932, 332, 3845, 1499, 7042, 387, 2956, 572, 595, 5601, 5880, 8503, 5881, 673, 4292, 581, 4436, 5900, 207, 7157, 208, 5290, 54205, 10000, 5293, 5595, 4088, 6932, 4089, 2353, 5295, 5296, 4609, 5594, 6934, 4087	2527	62	6879	1.71235	0.020091	0.000882026	0.0913956
KEGG_PATHWAY	hsa04662	B cell receptor signaling pathway	39	0.58462	0.00137102	3725, 6655, 3265, 10892, 5970, 2932, 3845, 84433, 5534, 6850, 27071, 5880, 118788, 8503, 5605, 5881, 7409, 933, 207, 975, 208, 5290, 5293, 10000, 25780, 2885, 8915, 5595, 4773, 4790, 2353, 4792, 5295, 10451, 4067, 6654, 5296, 4794, 5594	2527	69	6879	1.53863	0.333758	0.00985603	1.81297
KEGG_PATHWAY	hsa04917	Prolactin signaling pathway	39	0.58462	0.00273119	6655, 3265, 5599, 6774, 5618, 6772, 5970, 2932, 3845, 8651, 6514, 8835, 8792, 3659, 9021, 9655, 595, 5601, 6714, 8503, 5605, 2309, 5603, 207, 208, 3717, 5290, 3972, 10000, 5293, 2885, 5595, 6776, 4790, 2353, 5295, 5296, 6654, 5594	2527	71	6879	1.49529	0.554936	0.015748	3.58149
KEGG_PATHWAY	hsa01230	Biosynthesis of amino acids	39	0.58462	0.0037653	3420, 5230, 384, 5634, 10993, 5211, 435, 6888, 7167, 6470, 2597, 3418, 3417, 84706, 26227, 6472, 48, 5223, 95, 29968, 65263, 226, 2806, 5723, 2752, 5091, 5631, 445, 5832, 875, 4144, 1491, 162417, 2023, 586, 5315, 587, 3421, 50	2527	72	6879	1.47453	0.67262	0.0193994	4.90631
KEGG_PATHWAY	hsa04350:TGF-beta signaling pathway		39	0.58462	0.0661341	64750, 57154, 7027, 2033, 7124, 6500, 3624, 7042, 60436, 1030, 387, 5518, 1387, 5519, 10468, 9978, 4092, 4091, 659, 6093, 92, 91, 90, 3397, 652, 3398, 650, 6667, 656, 7050, 6199, 5595, 4088, 83729, 4089, 4609, 7057, 5594, 4087	2527	84	6879	1.26388	1	0.169567	59.8464
KEGG_PATHWAY	hsa05323:Rheumatoid arthritis		40	0.59961	0.0853861	3725, 1437, 1435, 3606, 155066, 10673, 7124, 6347, 3600, 3383, 7042, 7422, 8792, 6374, 4050, 533, 6372, 8992, 3109, 537, 3553, 3108, 3576, 3113, 51561, 3117, 10312, 3552, 51382, 50617, 23545, 1514, 6364, 9114, 3689, 529, 7097, 2353, 3569, 527	2527	88	6879	1.23736	1	0.205252	69.5855
KEGG_PATHWAY	hsa04540:Gap junction		40	0.59961	0.0853861	6655, 3265, 115, 112, 7846, 347733, 5578, 5331, 1956, 5332, 2767, 3845, 2911, 983, 80310, 2770, 10383, 2771, 10381, 109, 7277, 84790, 7082, 6714, 5154, 5605, 5155, 5566, 5567, 2778, 196883, 10376, 2885, 84617, 203068, 5595, 2983, 10746, 6654, 5594 2527	2527	88	6879	1.23736	1	0.205252	69.5855
KEGG_PATHWAY	hsa04115	p53 signaling pathway	41	0.614601	0.000102759	842, 841, 2810, 1029, 6241, 1026, 983, 4616, 27113, 1647, 3486, 50484, 51512, 1643, 5268, 6477, 595, 5728, 3732, 637, 4194, 581, 1017, 1019, 7157, 5054, 5366, 9540, 55367, 355, 54205, 1021, 55240, 9133, 83667, 9538, 51246, 891, 898, 7057, 901	2527	67	6879	1.66582	0.0299601	0.00121598	0.136949
KEGG_PATHWAY	hsa04666:Fc gamma R-mediated phagocytosis		41	0.614601	0.0256376	5578, 2934, 9846, 8613, 1073, 1072, 3984, 6850, 23396, 5581, 8853, 5880, 10163, 4651, 8503, 8976, 7409, 7408, 207, 8394, 274, 208, 5290, 10093, 8612, 10092, 10000, 6199, 5293, 5337, 10095, 5595, 85477, 10109, 5295, 10451, 4067, 50807, 5296, 998, 5594	2527	84	6879	1.32869	0.999542	0.0855128	29.2737
KEGG_PATHWAY	hsa05132:Salmonella infection		41	0.614601	0.0205641	3725, 1437, 7100, 5599, 2919, 3606, 5970, 2317, 3460, 4615, 3459, 5586, 3553, 60, 7082, 3576, 9475, 5601, 6093, 10163, 8976, 5603, 2920, 2921, 3552, 834, 7879, 10093, 10092, 10095, 5595, 51143, 4790, 2353, 10109, 3569, 5216, 998, 89953, 5594, 5217 2527	2527	83	6879	1.3447	0.997867	0.0731202	24.2018
KEGG_PATHWAY	hsa04520	Adherens junction	42	0.629591	0.000235589	1457, 4301, 25945, 1459, 2033, 1956, 6591, 1499, 1500, 387, 1387, 5797, 81607, 81, 60, 7082, 4233, 5880, 6714, 10163, 2064, 5795, 8976, 5881, 7525, 2260, 5595, 4008, 4088, 6932, 4089, 56288, 1495, 5787, 5819, 88, 998, 5818, 5594, 6934, 4087, 999	2527	71	6879	1.61032	0.0673662	0.00232206	0.313718
KEGG_PATHWAY	hsa05133	Pertussis	43	0.644581	0.000490683	3725, 840, 5599, 148022, 801, 5970, 7124, 3684, 1073, 1072, 7189, 2770, 2771, 4615, 10392, 727, 387, 6374, 6372, 3678, 3659, 3553, 3654, 51135, 3576, 114548, 5601, 51561, 3592, 5603, 3552, 834, 716, 718, 3689, 715, 5595, 808, 4790, 2353, 710, 3569, 5594	2527	75	6879	1.56073	0.135218	0.00402736	0.652382
KEGG_PATHWAY	hsa05220	Chronic myeloid leukemia	44	0.659571	5.63187e-05	6655, 3265, 1869, 5970, 9846, 3845, 1029, 868, 867, 1027, 1026, 7042, 572, 595, 1488, 1487, 8503, 5605, 598, 673, 2122, 1019, 23624, 207, 7157, 1871, 208, 1870, 5290, 1021, 10000, 5293, 2885, 5595, 3065, 6776, 4089, 4790, 4792, 5295, 4609, 6654, 5296, 5594	2527	72	6879	1.66357	0.0165326	0.000793533	0.0750787
KEGG_PATHWAY	hsa05212	Pancreatic cancer	45	0.674562	3.50293e-07	842, 1869, 5599, 6774, 6772, 1956, 5970, 3845, 1029, 7042, 7422, 5888, 572, 595, 5601, 5880, 2064, 8503, 675, 5881, 598, 673, 5898, 1019, 10928, 3716, 5900, 207, 7157, 1871, 208, 1870, 5290, 1021, 10000, 5293, 5595, 4088, 4089, 4790, 5295, 998, 5296, 5594, 4087	2527	65	6879	1.8846	0.000103682	7.97588e-06	0.000467139
KEGG_PATHWAY	hsa04066:HIF-1 signaling pathway		45	0.674562	0.0406417	6774, 5578, 2033, 5162, 1956, 5970, 5160, 1027, 3460, 1026, 6513, 8569, 3459, 7422, 5209, 1387, 2597, 7018, 9978, 6923, 3099, 3098, 2064, 8503, 5605, 7037, 7428, 207, 5054, 208, 1906, 5290, 3162, 10000, 6199, 5293, 5595, 7076, 2023, 4790, 3569, 112399, 5295, 5296, 5594	2527	96	6879	1.27603	0.999995	0.117784	42.4955
KEGG_PATHWAY	hsa04064	NF-kappa B signaling pathway	46	0.689552	0.00285952	1457, 1459, 148022, 5971, 257397, 10892, 5970, 7706, 10673, 7124, 330, 84433, 331, 3383, 8740, 7189, 7188, 4615, 7187, 7186, 8837, 6850, 8792, 4050, 8737, 23118, 9020, 3553, 3654, 7185, 51135, 23586, 3576, 5328, 597, 598, 329, 5743, 55367, 7412, 8915, 7128, 4791, 4790, 4792, 4067	2527	87	6879	1.43932	0.571572	0.0161685	3.74683
KEGG_PATHWAY	hsa05231:Choline metabolism in cancer		47	0.704542	0.041417	3725, 57153, 6655, 3265, 5599, 5578, 1956, 3845, 8613, 80310, 23396, 126969, 8525, 8526, 8527, 56994, 5601, 5880, 10163, 8503, 5154, 56261, 8976, 5155, 5605, 5881, 5321, 6667, 8605, 5900, 207, 208, 8394, 5290, 8612, 10000, 6199, 5293, 2885, 5337, 5595, 2353, 5295, 10434, 6654, 5296, 5594	2527	101	6879	1.26677	0.999996	0.117684	43.112
KEGG_PATHWAY	hsa04915:Estrogen signaling pathway		48	0.719532	0.0175937	3725, 6655, 3265, 115, 112, 5331, 1956, 5332, 801, 3845, 3312, 2911, 2288, 2770, 2771, 1388, 3320, 109, 10488, 7184, 6714, 3306, 8503, 5605, 5566, 5567, 1385, 2778, 196883, 3326, 6667, 207, 208, 5290, 3763, 10000, 5293, 2885, 9586, 468, 5595, 1839, 808, 2353, 5295, 6654, 5296, 5594	2527	99	6879	1.31985	0.994774	0.0651414	21.0781
BIOCARTA	h_mapkPathway:MAPKinase Signaling Pathway		49	0.734523	0.0266691	3725, 4209, 4205, 6772, 8569, 8737, 9693, 4217, 5601, 8491, 5605, 9448, 5606, 4214, 673, 5603, 4215, 4216, 4294, 4293, 4296, 5608, 1385, 1326, 11183, 6196, 6199, 2885, 5595, 5597, 8986, 4790, 4792, 4609, 6195, 5594, 7867, 3265, 5871, 5599, 8550, 5970, 7042, 7186, 9020, 6667, 9175, 2353, 10746	725	87	1625	1.26239	0.999751	0.447198	30.4058
KEGG_PATHWAY	hsa04620:Toll-like receptor signaling pathway		50	0.749513	0.0270964	3725, 3627, 841, 148022, 6772, 7124, 4615, 8737, 51135, 3576, 5601, 10333, 5605, 5606, 5603, 3592, 5608, 1326, 207, 208, 10000, 6696, 5595, 4790, 4792, 5594, 5599, 7100, 5970, 7189, 7187, 3456, 6373, 3455, 23118, 3553, 3654, 8503, 29110, 5290, 4283, 5293, 7098, 7096, 2353, 7097, 5295, 3569, 5296, 3665	2527	106	6879	1.28406	0.999706	0.0863856	30.6729
KEGG_PATHWAY	hsa04914	Progesterone-mediated oocyte maturation	51	0.764503	5.98925e-05	132864, 115, 112, 983, 80315, 51529, 5601, 22849, 673, 5603, 196883, 207, 208, 6196, 10000, 51434, 5595, 51433, 29882, 4085, 29945, 5594, 6195, 5599, 8697, 3845, 2770, 2771, 51343, 3320, 109, 5347, 8379, 8503, 890, 699, 9088, 1017, 5566, 5567, 3326, 5290, 994, 5293, 9133, 995, 10459, 993, 891, 5295, 5296	2527	87	6879	1.59577	0.0175725	0.000805525	0.0798411
KEGG_PATHWAY	hsa04931:Insulin resistance		52	0.779493	0.015534	10999, 6774, 200186, 7124, 6514, 6513, 92579, 10488, 2673, 57761, 5581, 5601, 1385, 207, 208, 6196, 10000, 5590, 6199, 1375, 9586, 11001, 11000, 5499, 5836, 10724, 4790, 4792, 6195, 5599, 9945, 1374, 5106, 5970, 5105, 2932, 9882, 7376, 9021, 79660, 5728, 8503, 2308, 8660, 5290, 5524, 8473, 5293, 6720, 3569, 5295, 5296 2527	2527	108	6879	1.31069	0.990286	0.059154	18.8428
KEGG_PATHWAY	hsa05142	Chagas disease (American trypanosomiasis)	53	0.794484	0.00360269	3725, 841, 5599, 148022, 5331, 5970, 5332, 7124, 2767, 6347, 3460, 5520, 7189, 2770, 7042, 2771, 4615, 3459, 8837, 3456, 5518, 5519, 3553, 624, 51135, 3654, 3576, 811, 5601, 10333, 8503, 3592, 5603, 2778, 207, 208, 5054, 5290, 355, 718, 5293, 10000, 4088, 5595, 2353, 7097, 4790, 5295, 3569, 4792, 5296, 4087, 5594	2527	104	6879	1.38728	0.656415	0.0188963	4.6991
KEGG_PATHWAY	hsa05215	Prostate cancer	54	0.809474	5.58646e-06	842, 6655, 1869, 80310, 4824, 1387, 10488, 572, 2064, 5605, 673, 2263, 1385, 207, 208, 2260, 10000, 2885, 9586, 5595, 6932, 4790, 4792, 6654, 5594, 6934, 3265, 2033, 1956, 5970, 2932, 3845, 1027, 1026, 1499, 3320, 7184, 595, 5728, 5154, 8503, 5155, 2308, 1017, 3326, 7157, 1871, 1870, 5290, 5293, 468, 898, 5295, 5296	2527	88	6879	1.67044	0.00165223	0.000110234	0.00744965
KEGG_PATHWAY	hsa05145:Toxoplasmosis		54	0.809474	0.00859016	842, 841, 240, 6774, 6772, 7124, 330, 331, 4615, 3109, 572, 3108, 51135, 5601, 3306, 5606, 5603, 3592, 5608, 3716, 207, 208, 3717, 10105, 3918, 10000, 4261, 3914, 5595, 4790, 3587, 4792, 3588, 5594, 5599, 5970, 3312, 8651, 3460, 3908, 7042, 2770, 7189, 3949, 2771, 3459, 23118, 3654, 3113, 3117, 598, 329, 54205, 7097	2527	110	6879	1.33635	0.922205	0.037953	10.8679
KEGG_PATHWAY	hsa04919:Thyroid hormone signaling pathway		54	0.809474	0.0236451	842, 9969, 4854, 5333, 4853, 5578, 5331, 6772, 5332, 486, 8841, 6513, 2648, 483, 1387, 481, 7067, 572, 1827, 5605, 6548, 476, 113026, 207, 208, 3685, 10000, 54361, 5595, 4609, 5594, 3265, 2033, 2932, 3845, 9882, 8202, 1499, 60, 595, 6714, 8503, 2308, 23389, 5566, 652, 5567, 7157, 5469, 5290, 5293, 3065, 5295, 5296	2527	115	6879	1.27825	0.999161	0.0799521	27.3205
KEGG_PATHWAY	hsa00240	Pyrimidine metabolism	58	0.869435	3.84713e-05	22978, 5436, 5437, 5434, 5435, 5438, 5439, 7298, 54107, 87178, 51727, 51728, 4860, 50484, 1723, 10714, 5441, 978, 23649, 1854, 4833, 171568, 4830, 25885, 4831, 4832, 115024, 9533, 56655, 5557, 6240, 661, 6241, 51251, 1890, 1841, 7372, 1503, 7371, 84265, 5422, 7083, 4907, 7084, 7378, 5427, 5424, 5425, 956, 5426, 79077, 790, 64425, 129607, 30833, 11128, 5432, 83549	2527	101	6879	1.56324	0.0113231	0.000569224	0.0512918
KEGG_PATHWAY	hsa01200	Carbon metabolism	58	0.869435	0.0018297	55902, 5230, 5162, 35, 5160, 83440, 5634, 847, 10993, 39, 38, 7167, 6390, 6391, 26227, 2203, 5226, 3099, 3098, 1892, 5223, 128, 4191, 2806, 4190, 26007, 275, 2023, 5315, 3420, 5211, 6888, 2271, 84693, 283871, 6470, 2597, 3418, 3417, 4329, 84706, 6472, 48, 5096, 29968, 226, 2731, 26275, 5723, 5091, 5631, 6389, 8802, 2539, 8803, 3421, 2821, 50 2527	2527	113	6879	1.39724	0.418468	0.0117154	2.41269
KEGG_PATHWAY	hsa04360:Axon guidance		59	0.884425	0.0227984	223117, 2050, 2051, 23654, 10509, 5534, 10298, 387, 54910, 10154, 2048, 6093, 22885, 1947, 5747, 5880, 1946, 5881, 1948, 23365, 5362, 84448, 57522, 5364, 5921, 1942, 10371, 8829, 5595, 29984, 5594, 4690, 3265, 57556, 2932, 3845, 3897, 1073, 1072, 1808, 2770, 3984, 90249, 2771, 27289, 8440, 4233, 8482, 9475, 59277, 2042, 1969, 2043, 57715, 10512, 1020, 5998, 4773, 998	2527	127	6879	1.26464	0.998915	0.078955	26.4755
KEGG_PATHWAY	hsa04380:Osteoclast differentiation		60	0.899415	0.0296617	3725, 6772, 6773, 7124, 3726, 5534, 8878, 5601, 4688, 5603, 1385, 5608, 3552, 10379, 3716, 8061, 207, 208, 4982, 10000, 2885, 5595, 4791, 4790, 4792, 5594, 1435, 5599, 5971, 2355, 2354, 5970, 9846, 8651, 3460, 7189, 7042, 7186, 3459, 3456, 6850, 2274, 8792, 3455, 1540, 23118, 9020, 3553, 9021, 814, 8503, 5290, 5293, 4286, 4773, 2353, 1535, 1536, 5295, 5296	2527	131	6879	1.24681	0.999865	0.0913866	33.0714
KEGG_PATHWAY	hsa03040:Spliceosome		62	0.929396	0.018012	988, 9343, 83443, 10291, 9410, 26121, 27339, 494115, 220988, 3192, 10713, 29896, 23020, 55696, 3306, 153527, 10907, 8683, 7307, 11338, 84991, 1655, 9785, 57461, 6637, 6635, 6636, 6633, 6634, 5356, 3312, 51690, 9092, 51691, 23350, 3178, 27258, 58517, 10465, 10569, 8896, 84321, 4809, 6626, 6627, 4670, 6628, 6434, 22827, 6625, 57819, 51645, 10285, 10286, 51639, 57187, 10189, 6631, 10450, 6427, 9416,…	2527	133	6879	1.269	0.995393	0.065836	21.5251
KEGG_PATHWAY	hsa04310:Wnt signaling pathway		63	0.944386	0.0277954	3725, 4041, 5331, 5578, 5332, 6422, 5534, 81839, 8321, 8322, 387, 8324, 1387, 144165, 23401, 1488, 5601, 1487, 5880, 1856, 56998, 5881, 7976, 22943, 80319, 57216, 8061, 54361, 4089, 6932, 4609, 6934, 1457, 1459, 5599, 1452, 2033, 1454, 2932, 7476, 5663, 7477, 1499, 6500, 23291, 9978, 6477, 9475, 595, 7855, 85409, 5566, 5567, 8607, 5467, 7157, 23002, 57680, 10023, 27101, 2239, 2535, 4773	2527	138	6879	1.24274	0.999762	0.0876137	31.3343
KEGG_PATHWAY	hsa04142	Lysosome	64	0.959376	0.000365772	23659, 84572, 5538, 4758, 1522, 51172, 533, 5641, 1520, 11154, 537, 4074, 8546, 2717, 27074, 50617, 23545, 1514, 4891, 162, 10577, 1512, 9114, 9741, 2760, 3916, 1519, 10053, 23062, 1515, 968, 967, 1075, 2629, 8943, 5660, 1497, 20, 3988, 10947, 8905, 8906, 8907, 55353, 1509, 57192, 1174, 3073, 4864, 10312, 2799, 6272, 23431, 5476, 1200, 1211, 1212, 1213, 1201, 9179, 3425, 4668, 4669, 527	2527	121	6879	1.43984	0.102631	0.00327608	0.486682
KEGG_PATHWAY	hsa04550:Signaling pathways regulating pluripotency of stem cells		64	0.959376	0.0257633	6774, 3720, 3624, 8321, 6929, 8322, 8324, 2247, 7994, 56916, 4211, 6498, 1856, 5605, 5603, 3397, 2263, 7976, 3398, 2264, 3716, 207, 2261, 208, 3717, 2260, 9869, 5978, 10000, 2885, 54361, 5595, 4088, 84333, 9314, 4089, 4609, 5594, 4087, 3265, 2932, 7476, 3845, 7477, 1499, 659, 7855, 8503, 3572, 9421, 92, 91, 90, 652, 650, 5290, 463, 5293, 3976, 3977, 2535, 83729, 5295, 5296 2527	2527	140	6879	1.24443	0.999559	0.0840506	29.3953
KEGG_PATHWAY	hsa05162	Measles	65	0.974367	0.00430163	6774, 6772, 6773, 4599, 8743, 4615, 51135, 3306, 3592, 3552, 10379, 3716, 207, 208, 3717, 4938, 10000, 4939, 7128, 6776, 4790, 4792, 1457, 51209, 64135, 1459, 9367, 3561, 5970, 2932, 3312, 1027, 3460, 5610, 7189, 8797, 3459, 27113, 3456, 8795, 3455, 23118, 3553, 103, 3654, 23586, 4940, 595, 8503, 1017, 1019, 1965, 7157, 29110, 5290, 355, 1021, 5293, 27102, 7097, 898, 3569, 5295, 3665, 5296	2527	133	6879	1.3304	0.720856	0.0213954	5.58676
KEGG_PATHWAY	hsa04145:Phagosome		65	0.974367	0.0756216	7846, 11151, 10952, 64581, 949, 3684, 10383, 10381, 533, 3678, 1520, 3106, 3109, 537, 3108, 4074, 10333, 4688, 7037, 200576, 3693, 50617, 23545, 7879, 10376, 1514, 4973, 3685, 9114, 3689, 3916, 8411, 5878, 23673, 347733, 155066, 6891, 6890, 821, 7277, 5289, 84790, 8992, 5868, 60, 3134, 3133, 3113, 811, 3673, 3117, 10312, 51382, 55176, 718, 84617, 715, 203068, 529, 51143, 7097, 1535, 29927, 7057, …	2527	150	6879	1.17962	1	0.187645	64.9584
KEGG_PATHWAY	hsa05169	Epstein-Barr virus infection	68	1.01934	2.77982e-05	3725, 6774, 3383, 8737, 3106, 5601, 5708, 5606, 5709, 5603, 5707, 5704, 5705, 5702, 5608, 3716, 7979, 5700, 5701, 207, 6502, 208, 10000, 7128, 4791, 4790, 4792, 4609, 4794, 5719, 5599, 5971, 5970, 5710, 4734, 1027, 960, 1026, 5610, 5714, 7189, 7188, 7187, 7186, 3516, 6850, 23118, 9020, 3134, 3654, 3133, 7874, 23586, 3113, 8503, 3117, 890, 956, 1017, 7157, 29110, 7431, 5290, 5293, 3065, 4067, 5295…	2527	122	6879	1.51729	0.00819462	0.000457028	0.0370644
KEGG_PATHWAY	hsa05160	Hepatitis C	70	1.04932	0.000225066	6655, 6774, 148022, 6772, 6773, 7124, 9071, 9075, 949, 9076, 3434, 8737, 10197, 572, 3576, 5601, 673, 5603, 100506658, 10379, 3716, 207, 975, 208, 4938, 10000, 4939, 2885, 5595, 4790, 4792, 3646, 6654, 5594, 51208, 8554, 3265, 5599, 1956, 5970, 2932, 3845, 1026, 5610, 5520, 7189, 3949, 7187, 7186, 3456, 5518, 3455, 5519, 3659, 9021, 23586, 6041, 4940, 8503, 1965, 7157, 137075, 29110, 5290, 5293, …	2527	133	6879	1.43274	0.0644559	0.00237671	0.299724
KEGG_PATHWAY	hsa04390:Hippo signaling pathway		72	1.0793	0.00557712	10207, 55233, 50855, 23513, 332, 6591, 84962, 8321, 8322, 8324, 5584, 122786, 60485, 1856, 26524, 3397, 7976, 3398, 25937, 5590, 9113, 374, 3689, 5499, 54361, 4088, 1490, 4089, 6932, 166824, 1495, 4609, 4087, 6934, 7003, 10971, 3993, 1742, 1454, 7476, 2932, 7477, 5520, 84612, 1499, 7042, 23291, 27113, 5518, 92597, 6788, 5519, 60, 8994, 595, 659, 7855, 652, 650, 7159, 2736, 656, 5054, 1739, 23286,…	2527	151	6879	1.298	0.808993	0.0259347	7.18693
KEGG_PATHWAY	hsa04668	TNF signaling pathway	73	1.09429	9.941e-11	843, 3725, 841, 3627, 840, 257397, 2919, 7124, 6347, 330, 192111, 3383, 3726, 8837, 1388, 10488, 8737, 602, 4217, 5601, 5606, 5743, 5603, 64127, 1326, 1385, 5608, 7133, 207, 1906, 208, 7412, 6364, 10000, 9586, 7128, 5595, 8986, 4790, 4792, 5594, 1437, 1435, 5599, 5970, 6401, 3600, 7188, 7187, 7186, 6376, 197259, 23118, 9020, 3553, 9021, 7185, 8503, 329, 2920, 2921, 5290, 355, 182, 5293, 3976, 468…	2527	107	6879	1.8572	2.94254e-08	4.20362e-09	1.3257e-07
KEGG_PATHWAY	hsa04110	Cell cycle	79	1.18423	2.15945e-09	1869, 2810, 7027, 7709, 8318, 9700, 983, 4616, 1387, 701, 51529, 6502, 51434, 4088, 51433, 4089, 29882, 5591, 29945, 4085, 4609, 4087, 8243, 10971, 8556, 8697, 2033, 2932, 1029, 1027, 1026, 6500, 7042, 1030, 1031, 51343, 1647, 5347, 9978, 5111, 10735, 595, 4173, 8379, 4172, 4175, 4174, 890, 4176, 699, 9088, 1017, 7465, 1019, 7157, 4171, 1871, 9232, 1870, 4998, 994, 1021, 995, 9133, 1022, 993, 104…	2527	124	6879	1.7343	6.39196e-07	6.39196e-08	2.87976e-06
KEGG_PATHWAY	hsa00230	Purine metabolism	83	1.24419	0.00413993	22978, 5436, 5437, 5434, 115, 5435, 112, 122481, 7498, 5438, 5439, 54107, 159, 55276, 5634, 158, 8833, 87178, 51728, 4860, 50484, 10714, 5441, 3251, 203, 204, 205, 23649, 9061, 9060, 196883, 271, 3614, 3615, 4833, 171568, 4830, 4831, 471, 25885, 4832, 1716, 2983, 5315, 2987, 115024, 5142, 56985, 3704, 132, 9533, 51292, 5147, 5144, 56655, 6240, 5557, 6241, 661, 2766, 51251, 109, 5422, 84265, 5139,…	2527	176	6879	1.28376	0.707111	0.0209492	5.38208
KEGG_PATHWAY	hsa05161	Hepatitis B	86	1.28916	5.11377e-08	843, 3725, 842, 841, 1869, 6774, 148022, 6775, 6772, 5578, 6773, 7124, 332, 10542, 4615, 1388, 10488, 1387, 572, 537, 3576, 5601, 5605, 4214, 581, 1385, 3716, 207, 208, 10000, 2885, 9586, 1654, 5595, 6776, 4089, 4790, 4792, 4609, 5594, 64135, 10971, 3265, 1959, 5599, 2033, 5970, 3845, 1027, 1026, 7419, 7042, 3456, 1643, 5111, 23586, 1642, 595, 6714, 5728, 8503, 890, 1017, 1019, 7157, 1871, 1960, …	2527	145	6879	1.61455	1.51366e-05	1.2614e-06	6.81955e-05
KEGG_PATHWAY	hsa04141	Protein processing in endoplasmic reticulum	87	1.30415	9.82475e-05	7494, 10130, 9601, 11253, 10952, 3337, 55432, 10956, 10294, 51009, 10299, 10484, 1388, 7353, 578, 10134, 4217, 5601, 10808, 3306, 5589, 3301, 10961, 581, 10960, 23645, 51726, 30001, 5034, 23640, 1650, 10477, 9709, 7841, 56605, 91319, 10525, 29978, 6184, 9532, 5599, 8720, 143630, 10970, 10273, 7415, 3312, 56886, 118424, 5610, 6185, 821, 3703, 1603, 10427, 6500, 7186, 3320, 23193, 6048, 81567, 1649…	2527	169	6879	1.40137	0.0286638	0.00121104	0.13094
KEGG_PATHWAY	hsa05152	Tuberculosis	90	1.34912	0.000129998	843, 842, 841, 11151, 10892, 6772, 801, 7124, 8767, 5993, 64581, 3684, 5534, 4615, 1054, 387, 533, 1387, 1520, 3109, 572, 537, 3108, 51135, 10333, 5601, 51561, 637, 3592, 5603, 581, 23365, 8625, 64127, 3552, 1385, 3716, 26253, 50617, 207, 23545, 208, 7879, 3717, 3687, 10000, 9114, 4261, 3689, 3916, 5595, 8411, 4790, 5878, 3587, 3588, 5594, 5599, 2033, 3606, 5970, 3460, 7189, 7042, 3459, 6850, 345…	2527	177	6879	1.38417	0.0377507	0.00147897	0.173221
KEGG_PATHWAY	hsa05164	Influenza A	91	1.36411	3.08028e-05	3725, 842, 3627, 148022, 6772, 5578, 6773, 7706, 7124, 4599, 6347, 8743, 3337, 5371, 3383, 4928, 4615, 1387, 3109, 3108, 51135, 3576, 5601, 3306, 5605, 5606, 3592, 5603, 5646, 10379, 3552, 5608, 3716, 834, 207, 208, 3717, 4938, 4939, 10000, 56649, 10625, 4261, 5595, 4790, 4792, 5594, 64135, 5599, 2033, 3606, 5970, 2932, 8106, 7416, 3312, 3460, 5610, 11100, 2224, 8797, 3459, 3456, 8795, 3455, 9021…	2527	174	6879	1.42368	0.00907634	0.000479768	0.0410698
KEGG_PATHWAY	hsa05205:Proteoglycans in cancer		91	1.36411	0.0089738	10818, 6655, 6774, 5578, 7124, 2335, 2817, 3481, 8321, 8322, 287, 2247, 8324, 387, 1975, 3678, 4659, 22800, 5329, 5328, 6093, 2017, 2066, 2064, 5747, 5605, 673, 5603, 6548, 23365, 7976, 207, 3693, 208, 2260, 1514, 3685, 6608, 6199, 10000, 2885, 1655, 5499, 54361, 5595, 7078, 6654, 4609, 5594, 3265, 967, 1956, 7476, 3845, 7477, 868, 2317, 867, 960, 1026, 27250, 1499, 7042, 7422, 60, 4233, 9475, 59…	2527	200	6879	1.2386	0.930626	0.0390419	11.3267
KEGG_PATHWAY	hsa05168	Herpes simplex infection	92	1.3791	0.000182427	3725, 841, 148022, 6772, 6773, 7124, 6347, 5371, 983, 8740, 3434, 4615, 1387, 3106, 3109, 3108, 10445, 708, 3150, 5601, 83860, 3592, 10379, 3716, 6502, 8683, 6881, 3717, 10629, 4938, 54926, 4939, 6875, 5499, 406, 4790, 4792, 1457, 64135, 1459, 8864, 5599, 2033, 5970, 6891, 5187, 6890, 3460, 3600, 8764, 5610, 6500, 7189, 7188, 7187, 727, 7186, 3459, 3456, 3455, 23118, 3553, 9021, 7185, 3134, 3133,…	2527	183	6879	1.36854	0.052571	0.00199812	0.243005
KEGG_PATHWAY	hsa00190	Oxidative phosphorylation	92	1.3791	6.92247e-14	1351, 1350, 29796, 4697, 27068, 9551, 374291, 4519, 533, 6390, 6391, 4513, 539, 1349, 4512, 537, 1345, 506, 1340, 1329, 509, 1327, 50617, 23545, 9114, 10476, 4695, 4696, 1337, 4694, 7388, 7386, 7384, 54539, 4709, 4707, 4708, 4705, 4706, 155066, 4704, 4541, 4701, 4540, 4702, 4700, 10975, 27089, 4538, 513, 4539, 4536, 125965, 4535, 10632, 64077, 9167, 8992, 126328, 518, 517, 516, 515, 514, 9377, 47…	2527	133	6879	1.88303	2.05063e-11	6.83542e-12	9.23817e-11
KEGG_PATHWAY	hsa05012	Parkinson's disease	98	1.46905	1.20005e-14	29796, 4697, 9246, 374291, 4519, 539, 4513, 4512, 1329, 1327, 7345, 10476, 4695, 4696, 4694, 54539, 5413, 7416, 7419, 118424, 27089, 513, 2770, 2771, 7332, 9167, 518, 517, 516, 515, 514, 9377, 5566, 7318, 5567, 7317, 440567, 292, 498, 522, 54205, 6389, 56901, 1351, 842, 1350, 6390, 6391, 1349, 1345, 506, 1340, 509, 7314, 10105, 1337, 7388, 7386, 7384, 4709, 4707, 4708, 4705, 4706, 4541, 4704, 454…	2527	142	6879	1.8787	3.54916e-12	1.77458e-12	1.59872e-11
KEGG_PATHWAY	hsa04932	Non-alcoholic fatty liver disease (NAFLD)	98	1.46905	3.79493e-12	3725, 7494, 1351, 29796, 841, 1350, 840, 4697, 7124, 374291, 4519, 6390, 6391, 4513, 4512, 1349, 79602, 1345, 3576, 5601, 4217, 1340, 637, 1329, 581, 4296, 1327, 3552, 207, 208, 10000, 4695, 4696, 1337, 4790, 7388, 4694, 7386, 7384, 54539, 4709, 5599, 4707, 4708, 4705, 5970, 4706, 2932, 4704, 4701, 4702, 10975, 4700, 27089, 125965, 7186, 1649, 9167, 9021, 3553, 126328, 10018, 9377, 8503, 2081, 47…	2527	151	6879	1.76673	1.12331e-09	2.80827e-10	5.06084e-09
KEGG_PATHWAY	hsa05010	Alzheimer's disease	103	1.544	1.4446e-10	29796, 4697, 801, 489, 5534, 374291, 4519, 6868, 539, 4513, 4512, 4311, 1329, 55851, 1327, 10476, 4695, 4696, 4694, 54539, 3028, 51107, 27089, 513, 83464, 2597, 3416, 9167, 518, 517, 516, 515, 514, 9377, 2081, 440567, 498, 522, 54205, 6389, 808, 23385, 56901, 1351, 842, 1350, 841, 840, 5331, 5332, 7124, 6390, 6391, 1349, 572, 1345, 506, 1340, 637, 776, 509, 5595, 1337, 7388, 7386, 7384, 5594, 470…	2527	168	6879	1.66897	4.27603e-08	5.34504e-09	1.92648e-07
KEGG_PATHWAY	hsa05203	Viral carcinogenesis	107	1.60396	6.31751e-06	3725, 6774, 23513, 2648, 1388, 10488, 1387, 2959, 1385, 3716, 5366, 6776, 85477, 4791, 4790, 4792, 5970, 3845, 7419, 5610, 55869, 7188, 7187, 7186, 3516, 10013, 7185, 3134, 3133, 1642, 5966, 595, 8379, 890, 5566, 5567, 3017, 2965, 718, 2961, 2960, 6672, 991, 7534, 7533, 7532, 85236, 7531, 898, 88, 998, 6722, 841, 8841, 983, 387, 3106, 572, 81, 578, 8970, 55697, 581, 5922, 10379, 5700, 6502, 9114,…	2527	205	6879	1.42086	0.00186824	0.000116868	0.00842449
KEGG_PATHWAY	hsa04144	Endocytosis	109	1.63394	0.00524959	55040, 5371, 157, 22905, 58533, 55048, 80230, 112936, 8027, 7879, 274, 8394, 93343, 80223, 27128, 10093, 10092, 408, 10095, 8724, 160, 8411, 57154, 51699, 51100, 27183, 26286, 3312, 1785, 84612, 8766, 7189, 3949, 23396, 23327, 116983, 116984, 23325, 51510, 3134, 3133, 8853, 116988, 9897, 23624, 5337, 83737, 998, 56904, 50855, 381, 10193, 57132, 387, 3106, 5584, 51324, 832, 3306, 8976, 2060, 7037,…	2527	241	6879	1.2312	0.789437	0.0248155	6.77844
KEGG_PATHWAY	hsa05016	Huntington's disease	116	1.73887	3.27049e-11	5436, 5437, 29796, 5434, 5435, 4697, 5438, 5439, 374291, 4519, 1387, 10488, 539, 4513, 4512, 7802, 5441, 1329, 1327, 1385, 51164, 6875, 10476, 160, 4695, 4696, 4694, 54539, 7416, 7419, 27089, 513, 27113, 627, 9167, 518, 517, 516, 515, 514, 9377, 440567, 6667, 498, 292, 522, 54205, 6389, 7052, 1639, 56901, 5432, 10126, 1351, 842, 1350, 841, 5331, 5332, 6390, 6391, 1349, 9001, 1345, 506, 6647, 1340…	2527	192	6879	1.64466	9.68063e-09	1.61344e-09	4.36141e-08
KEGG_PATHWAY	hsa01130	Biosynthesis of antibiotics	127	1.90376	7.77289e-12	4047, 5230, 5162, 5160, 4598, 51005, 5634, 158, 39, 10993, 2339, 38, 7167, 23463, 3156, 10157, 2203, 5226, 3099, 203, 3098, 204, 1892, 5223, 205, 2653, 4191, 4190, 271, 4833, 92483, 275, 30, 4830, 4597, 51166, 4831, 471, 4832, 875, 1491, 2023, 3420, 1595, 217, 3028, 23483, 6888, 2271, 3033, 3032, 6470, 283871, 2597, 3418, 3417, 6472, 4942, 3945, 594, 223, 95, 224, 130589, 29968, 65263, 226, 2639,…	2527	212	6879	1.63075	2.30078e-09	4.60155e-10	1.03657e-08
KEGG_PATHWAY	hsa05166	HTLV-I infection	137	2.05367	1.97651e-08	3725, 7494, 7538, 2005, 200186, 54107, 331, 5534, 2648, 8321, 8322, 8324, 1387, 22800, 10714, 4488, 4214, 4215, 1385, 3716, 207, 208, 8498, 7412, 4602, 10000, 3689, 51434, 51433, 6776, 4791, 4790, 4792, 83660, 4609, 1437, 5971, 5970, 3845, 7416, 7419, 821, 7042, 109, 4801, 9020, 3134, 3133, 3113, 5427, 811, 595, 5154, 3117, 5155, 5424, 598, 5425, 5426, 5566, 5567, 292, 9232, 991, 9184, 4773, 6722…	2527	254	6879	1.46827	5.85046e-06	5.31861e-07	2.63581e-05
KEGG_PATHWAY	hsa05200	Pathways in cancer	190	2.84815	1.34795e-06	3725, 6774, 5732, 6772, 5734, 332, 2335, 330, 59345, 5371, 331, 64399, 4824, 8321, 8322, 2950, 8324, 1387, 2956, 6093, 1488, 1487, 5747, 675, 673, 4292, 5743, 1285, 1286, 2323, 3716, 207, 208, 3918, 3685, 6608, 10000, 3914, 25780, 6776, 4791, 4790, 4792, 1495, 112399, 7170, 4609, 5970, 2768, 3845, 2767, 10672, 2783, 2786, 7189, 7042, 2790, 2770, 7188, 2791, 2771, 7187, 2271, 7186, 7422, 3320, 109…	2527	393	6879	1.31608	0.000398913	2.84991e-05	0.00179756
KEGG_PATHWAY	hsa01100	Metabolic pathways	585	8.7693	3.22186e-19	5230, 7498, 84274, 54107, 5373, 159, 158, 10993, 1312, 129642, 79087, 50614, 374291, 7357, 7358, 533, 63917, 539, 1723, 10714, 537, 8879, 2203, 5226, 8871, 374378, 203, 204, 5223, 205, 23649, 1329, 3295, 3294, 8733, 55361, 1327, 50617, 26007, 79814, 1717, 1718, 1719, 51166, 1716, 2023, 8867, 549, 210, 23530, 216, 314, 217, 27089, 513, 6888, 1841, 6470, 22928, 622, 6472, 518, 517, 79623, 516, 515,…	2527	1219	6879	1.30639	9.53672e-17	9.53672e-17	4.29657e-16
BIOCARTA	h_chemicalPathway:Apoptotic Signaling in Response to DNA Damage 15		15	0.224854	0.0554349	842, 5747, 840, 637, 598, 5578, 6772, 581, 1965, 839, 207, 7157, 54205, 572, 142	725	22	1625	1.52821	1	0.548797	53.4565
BIOCARTA	h_il10Pathway:IL-10 Anti-inflammatory Signaling Pathway 10		10	0.149903	0.064762	3162, 6774, 6772, 7124, 6776, 3552, 3716, 3587, 3569, 3588	725	13	1625	1.72414	1	0.560536	59.2559
BIOCARTA	h_g2Pathway:Cell Cycle: G2/M Checkpoint 16		16	0.239844	0.0867958	10971, 2033, 672, 7465, 1026, 7157, 983, 994, 995, 993, 1647, 5347, 7533, 891, 5591, 6195	725	25	1625	1.43448	1	0.643842	70.4052
KEGG_PATHWAY	hsa04722	Neurotrophin signaling pathway 64	64	0.959376	0.00027123	3725, 10818, 6655, 801, 8767, 387, 572, 51135, 4217, 5601, 9500, 5605, 673, 4214, 5603, 4215, 581, 207, 208, 6196, 2889, 10000, 2885, 25970, 5595, 4790, 4792, 6654, 6195, 5594, 4794, 3265, 5599, 11108, 27018, 5970, 5664, 2932, 3845, 5663, 7189, 627, 3656, 4804, 3654, 10019, 8503, 814, 11213, 2309, 6272, 7157, 5290, 5293, 2549, 468, 396, 808, 397, 7531, 10782, 5295, 998, 5296	2527	120	6879	1.45184	0.0771559	0.00258681	0.361099
KEGG_PATHWAY	hsa04120	Ubiquitin mediated proteolysis 70	70	1.04932	0.000676374	55236, 9246, 330, 8925, 5371, 331, 27339, 27338, 55284, 23759, 9040, 6923, 51529, 10055, 10054, 23221, 4214, 672, 55958, 6502, 51366, 54926, 10477, 55294, 51434, 8450, 51433, 29882, 29945, 8554, 64750, 57154, 8697, 10273, 868, 867, 4734, 8651, 7328, 118424, 6500, 7189, 23291, 7332, 51343, 7334, 1643, 23327, 9978, 9320, 9021, 6477, 1642, 26232, 26091, 11065, 329, 65264, 7318, 7428, 7317, 23624, 73…	2527	137	6879	1.39091	0.181494	0.00525652	0.898236
KEGG_PATHWAY	hsa04114	Oocyte meiosis 57	57	0.854445	0.00198862	132864, 115, 112, 801, 9700, 983, 5534, 80315, 51529, 22849, 196883, 6196, 5499, 51434, 5595, 51433, 29882, 286151, 4085, 29945, 5594, 6195, 8243, 10971, 8697, 9985, 6790, 6500, 23291, 109, 5518, 5347, 5519, 9978, 10734, 699, 9088, 1017, 5566, 5567, 26271, 151648, 9232, 9133, 995, 10459, 5528, 5527, 5526, 991, 7534, 808, 7533, 7532, 891, 7531, 898	2527	111	6879	1.39789	0.445239	0.0124583	2.61968
KEGG_PATHWAY	hsa05221	Acute myeloid leukemia 32	32	0.479688	0.00331594	6655, 3265, 6774, 5970, 3845, 5914, 5371, 572, 595, 8503, 5605, 673, 3815, 207, 5467, 208, 5290, 5292, 10000, 5293, 6199, 2885, 5595, 6776, 6932, 4790, 5295, 4609, 6654, 5296, 5594, 6934	2527	56	6879	1.55554	0.625869	0.0180417	4.33271
KEGG_PATHWAY	hsa05219	Bladder cancer 25	25	0.374756	0.00357153	3265, 1869, 1956, 1029, 3845, 1026, 1890, 7422, 3576, 595, 2064, 6714, 5605, 673, 1019, 7157, 2261, 1871, 1870, 5595, 1839, 4609, 7057, 999, 5594	2527	41	6879	1.65988	0.65322	0.0190715	4.65935
KEGG_PATHWAY	hsa04012:ErbB signaling pathway 44		44	0.659571	0.00991689	3725, 6655, 3265, 5599, 5578, 1956, 2932, 3845, 868, 867, 1027, 1026, 10298, 2069, 8440, 572, 2066, 5601, 5747, 6714, 2064, 8503, 5605, 673, 23624, 27, 207, 208, 5290, 10000, 5293, 6199, 2549, 2885, 374, 5595, 6776, 1839, 5295, 4609, 6654, 5296, 5594, 4690	2527	87	6879	1.37674	0.947663	0.0418533	12.4455
KEGG_PATHWAY	hsa05100:Bacterial invasion of epithelial cells 40		40	0.59961	0.010841	868, 2335, 4735, 867, 1785, 23176, 1499, 23157, 387, 3678, 79767, 60, 4233, 10801, 2017, 5747, 6714, 10163, 8503, 8976, 1759, 23624, 5290, 10093, 10092, 5293, 2549, 1211, 10459, 1212, 10095, 1213, 23607, 10109, 5295, 1495, 998, 5296, 55964, 999	2527	78	6879	1.396	0.960302	0.0444258	13.529
KEGG_PATHWAY	hsa00071:Fatty acid degradation 24		24	0.359766	0.0127236	23205, 1892, 223, 128, 224, 1374, 126129, 35, 36, 217, 2639, 39, 501, 37, 38, 10449, 2180, 3033, 3032, 30, 1375, 10455, 1632, 130	2527	42	6879	1.55554	0.977412	0.0512819	15.6981
KEGG_PATHWAY	hsa04010:MAPK signaling pathway 111		111	1.66392	0.0143462	3725, 2005, 9344, 59283, 5536, 59285, 5534, 4616, 3925, 22800, 4217, 8491, 9448, 4214, 673, 4215, 4216, 4296, 3552, 1326, 207, 208, 408, 10000, 80824, 25780, 4791, 4790, 4609, 5971, 8550, 5970, 2768, 3845, 2317, 3312, 3315, 7189, 1843, 7042, 7186, 1647, 1649, 23118, 627, 9020, 1847, 1846, 57551, 5154, 5155, 4763, 27092, 5566, 5567, 994, 9175, 10746, 998, 10125, 6722, 6655, 11221, 5578, 7124, 8569…	2527	253	6879	1.19433	0.986119	0.0554339	17.5272
KEGG_PATHWAY	hsa03460:Fanconi anemia pathway 28		28	0.419727	0.0235074	55215, 11201, 3280, 2189, 2072, 641, 378708, 146956, 6117, 29089, 5888, 2175, 6119, 2176, 2177, 6118, 116028, 5889, 51426, 2067, 675, 672, 4292, 5980, 9894, 80233, 57599, 201254	2527	53	6879	1.43814	0.999125	0.0804074	27.1836
KEGG_PATHWAY	hsa04071:Sphingolipid signaling pathway 55		55	0.824464	0.0369217	5331, 5578, 5332, 7124, 253782, 387, 8879, 5581, 5601, 6093, 4217, 5880, 5605, 637, 6610, 5881, 5603, 581, 207, 208, 10000, 5590, 5595, 4790, 5594, 3265, 5599, 130367, 5970, 166929, 9846, 2768, 10672, 3845, 5520, 2770, 2771, 7186, 5518, 5519, 624, 1509, 259230, 9475, 5728, 8503, 7157, 5290, 5293, 5528, 5337, 5527, 5526, 5295, 5296	2527	120	6879	1.24768	0.999985	0.109522	39.4497
KEGG_PATHWAY	hsa04015:Rap1 signaling pathway 90		90	1.34912	0.0498397	4301, 50855, 115, 112, 26037, 5331, 5578, 801, 5332, 3684, 80310, 25865, 4254, 2247, 387, 5584, 6494, 9693, 57568, 5880, 1946, 5605, 5606, 673, 5881, 5603, 2263, 3397, 3815, 5608, 7408, 2264, 196883, 207, 208, 2261, 1942, 2260, 5028, 2889, 5590, 10000, 3689, 25780, 5595, 9965, 5216, 83660, 5217, 5594, 1435, 3265, 1956, 3845, 84612, 1499, 2770, 9771, 2771, 8817, 7422, 109, 1500, 7424, 7423, 4804, …	2527	210	6879	1.16666	1	0.139146	49.4284
KEGG_PATHWAY	hsa04370:VEGF signaling pathway 30		30	0.449708	0.0533895	7867, 842, 3265, 5578, 3845, 3315, 5534, 7422, 572, 5880, 5747, 6714, 8503, 5605, 5881, 5321, 5603, 5743, 8605, 207, 208, 5290, 5293, 10000, 5595, 4773, 5295, 5296, 998, 5594	2527	61	6879	1.33879	1	0.145875	51.8907
KEGG_PATHWAY	hsa04912:GnRH signaling pathway 42		42	0.629591	0.0617694	3725, 6655, 3265, 115, 5599, 112, 5578, 5331, 1956, 5332, 801, 2767, 3845, 109, 5601, 6714, 776, 5605, 5321, 5606, 4214, 4215, 5603, 4216, 5566, 5567, 5608, 2778, 196883, 8605, 3972, 2885, 5337, 468, 5595, 1839, 808, 2185, 10746, 6654, 998, 5594	2527	91	6879	1.2564	1	0.163096	57.2703
KEGG_PATHWAY	hsa05216:Thyroid cancer 16		6	0.239844	0.0704725	7849, 595, 3265, 5605, 673, 3845, 7157, 1499, 5979, 5595, 6932, 7170, 4609, 999, 5594, 6934	2527	29	6879	1.5019	1	0.177064	62.264
KEGG_PATHWAY	hsa04150:mTOR signaling pathway 28		28	0.419727	0.0787593	10325, 5578, 7124, 6794, 10670, 1975, 253260, 64121, 5728, 8408, 8503, 673, 54541, 207, 208, 5290, 6196, 64223, 5293, 6199, 10000, 51719, 84335, 5595, 5295, 5296, 6195, 5594	2527	58	6879	1.31417	1	0.193366	66.5118
KEGG_PATHWAY	hsa00480:Glutathione metabolism 25		25	0.374756	0.0834372	6723, 2936, 2937, 6240, 6241, 373156, 51060, 2678, 2950, 2876, 2877, 3418, 3417, 50484, 5226, 9446, 4258, 51056, 4257, 4259, 2686, 2944, 2539, 79017, 2948	2527	51	6879	1.33441	1	0.202456	68.7098
KEGG_PATHWAY	hsa05222	Small cell lung cancer 48	48	0.719532	0.000344803	842, 1869, 5970, 2335, 330, 1027, 331, 3908, 7189, 7188, 7187, 1030, 7186, 7185, 595, 5747, 5728, 3673, 8503, 598, 5743, 329, 1285, 1286, 1017, 1019, 6502, 207, 7157, 1871, 208, 1870, 5290, 3918, 3685, 54205, 1021, 10000, 5293, 3914, 4790, 898, 4792, 5295, 1163, 1164, 4609, 5296 2527	2527	85	6879	1.53724	0.097042	0.00318489	0.458841
KEGG_PATHWAY	hsa04068	FoxO signaling pathway 69	69	1.03433	0.000564122	6655, 4303, 6774, 8743, 847, 2911, 23710, 4616, 9140, 92579, 1387, 604, 5601, 6648, 5605, 673, 5603, 207, 6502, 208, 10769, 10000, 2885, 4088, 5595, 4089, 6446, 23411, 6654, 4087, 5594, 3265, 5599, 5106, 2033, 1956, 1454, 5105, 10365, 114907, 3845, 6794, 1027, 1026, 7042, 1030, 1647, 5347, 11345, 10110, 10018, 7874, 595, 3276, 1263, 5728, 8503, 2308, 2309, 1017, 8660, 5290, 5293, 9133, 891, 3569,…	2527	134	6879	1.40173	0.153823	0.00450407	0.749682
BIOCARTA	h_ranklPathway:Bone Remodelling 12		12	0.179883	0.0101845	7189, 5599, 3456, 8792, 2355, 5970, 3455, 4790, 2353, 10379, 5610, 8061 725	725	14	1625	1.92118	0.956833	0.649207	12.8269
KEGG_PATHWAY	hsa05214:Glioma 33		33	0.494678	0.025652	6655, 3265, 1869, 5578, 1956, 801, 1029, 3845, 1026, 595, 5728, 5154, 8503, 5155, 5605, 673, 1019, 207, 7157, 1871, 208, 1870, 5290, 1021, 10000, 5293, 2885, 5595, 808, 5295, 6654, 5296, 5594 2527	2527	65	6879	1.38204	0.999544	0.0846188	29.2877

## Sheet: David_Series8
Category	Term	Name	Count	%	PValue	Genes	List Total	Pop Hits	Pop Total	Fold Enrichment Bonferroni	Benjamini	FDR
BBID	48.mice_minus_JAKs_and_STATs		6	0.222965	0.0714058	6774, 6775, 6772, 6773, 6776, 6778	87	11	388	2.4326	0.998631	0.962995	55.2553
BBID	1.RBphosphoE2F		7	0.260126	0.0647327	1031, 1869, 7298, 1029, 7083, 1026, 7157	87	14	388	2.22989	0.99741	0.99741	51.6386
BIOCARTA	h_ifnaPathway	IFN alpha signaling pathway	6	0.222965	0.02164	3456, 6772, 3454, 6773, 3455, 10379	335	9	1625	3.23383	0.997614	0.778991	25.0711
BIOCARTA	h_ptc1Pathway	Sonic Hedgehog (SHH) Receptor Ptc1 Regulates cell cycle	6	0.222965	0.055341	4331, 995, 1022, 993, 891, 902	335	11	1625	2.64586	1	0.859722	52.815
BIOCARTA	h_EfpPathway	Estrogen-responsive protein Efp controls cell cycle and breast tumors growth	7	0.260126	0.0901022	64750, 1022, 57154, 9133, 7706, 891, 7157	335	16	1625	2.1222	1	0.865296	71.2267
BIOCARTA	h_il6Pathway	IL 6 signaling pathway	10	0.371609	0.01654	3725, 6722, 1051, 3570, 6774, 2885, 6464, 5604, 2353, 3569	335	21	1625	2.30988	0.98998	0.784416	19.7511
BIOCARTA	h_deathPathway	Induction of apoptosis through DR3 and DR4/5 Death Receptors	12	0.445931	0.0583899	8797, 843, 840, 8837, 329, 8795, 8737, 330, 8743, 4790, 839, 4792	335	33	1625	1.76391	1	0.809961	54.7851
BIOCARTA	h_il1rPathway	Signal transduction through IL1R	13	0.483092	0.0251367	3725, 4615, 7040, 3456, 10454, 3556, 3553, 3656, 5608, 4790, 3552, 4792, 3569	335	33	1625	1.9109	0.999112	0.754703	28.5283
BIOCARTA	h_LDLpathway	Low-density lipoprotein (LDL) pathway during atherogenesis 6	6	0.222965	0.00178528	3949, 1435, 4023, 6347, 3569, 38	335	6	1625	4.85075	0.389317	0.389317	2.32986
BIOCARTA	h_ranklPathway	Bone Remodelling 9	9	0.334448	0.0027556	3456, 3454, 2355, 3455, 4790, 2353, 10379, 5610, 8061	335	14	1625	3.11834	0.53308	0.316684	3.57502
BIOCARTA	h_il10Pathway	IL-10 Anti-inflammatory Signaling Pathway 7	7	0.260126	0.0334482	3162, 6774, 6772, 6776, 3552, 3587, 3569	335	13	1625	2.61194	0.999916	0.790899	36.1626
BIOCARTA	h_LairPathway	Cells and Molecules involved in local acute inflammatory response 8	8	0.297287	0.0422402	6404, 727, 718, 3552, 3683, 3569, 3383, 3576	335	17	1625	2.2827	0.999993	0.817621	43.4128
KEGG_PATHWAY	hsa00410	beta-Alanine metabolism	9	0.334448	0.0975601	221, 54498, 224, 219, 26275, 6611, 217, 218, 501	1073	31	6879	1.86126	1	0.406828	74.4533
KEGG_PATHWAY	hsa03410	Base excision repair	11	0.40877	0.0246212	10038, 2237, 328, 4968, 5424, 3978, 4595, 5426, 7374, 5111, 79661	1073	33	6879	2.137	0.999275	0.177488	28.2088
KEGG_PATHWAY	hsa05144	Malaria	13	0.483092	0.069131	4615, 7040, 3592, 4035, 7059, 1440, 6347, 3553, 3683, 3569, 4233, 3383, 3576	1073	49	6879	1.70088	1	0.324279	61.416
KEGG_PATHWAY	hsa00380	Tryptophan metabolism	14	0.520253	0.00586583	8564, 224, 316, 219, 217, 2639, 3620, 501, 38, 3033, 8942, 4967, 1644, 883	1073	40	6879	2.24385	0.818428	0.0817678	7.52294
KEGG_PATHWAY	hsa00310	Lysine degradation	14	0.520253	0.0519429	224, 6839, 219, 217, 2639, 84787, 501, 5352, 10919, 38, 3033, 6419, 4967, 123688	1073	52	6879	1.72604	1	0.270714	50.7915
KEGG_PATHWAY	hsa05416	Viral myocarditis	15	0.557414	0.0511615	6444, 1756, 5881, 857, 3683, 27, 3383, 1604, 1525, 2534, 3106, 3109, 3108, 3134, 3133	1073	57	6879	1.6871	1	0.271879	50.2496
KEGG_PATHWAY	hsa03030	DNA replication	16	0.594575	0.000153835	4173, 4172, 4175, 4174, 23649, 4176, 5424, 10535, 5426, 5557, 5982, 4171, 2237, 5984, 3978, 5111	1073	36	6879	2.84933	0.0436349	0.00740834	0.204313
KEGG_PATHWAY	hsa00590	Arachidonic acid metabolism	16	0.594575	0.0441261	127281, 2053, 8398, 493869, 9536, 8605, 1573, 2876, 2877, 8644, 6916, 4051, 873, 10728, 113612, 123745	1073	61	6879	1.68157	0.999998	0.243049	45.1158
KEGG_PATHWAY	hsa04210	Apoptosis	17	0.631735	0.0252256	824, 843, 840, 329, 330, 8743, 839, 7157, 8797, 5293, 8837, 4803, 8737, 8795, 2021, 4790, 4792	1073	62	6879	1.75785	0.999394	0.17715	28.798
KEGG_PATHWAY	hsa05321	Inflammatory bowel disease (IBD)	18	0.668896	0.0162279	3725, 51561, 6774, 6775, 3592, 6772, 3552, 3460, 50615, 7040, 3459, 3109, 3553, 3566, 3108, 4790, 6778, 3569	1073	64	6879	1.80309	0.991302	0.13025	19.5474
KEGG_PATHWAY	hsa05230	Central carbon metabolism in cancer	19	0.706057	0.00734954	3099, 3098, 2064, 5223, 5162, 5604, 5163, 80201, 7157, 2261, 6513, 5979, 5293, 6510, 2539, 5214, 4233, 23410, 4916	1073	64	6879	1.90326	0.882255	0.0852778	9.341
KEGG_PATHWAY	hsa04612	Antigen processing and presentation	19	0.706057	0.0413145	2923, 6891, 3312, 6890, 3326, 3308, 821, 1514, 3320, 5641, 1520, 3106, 3109, 567, 3108, 3310, 3134, 3133, 1508	1073	76	6879	1.60275	0.999995	0.238074	42.9305
KEGG_PATHWAY	hsa05134	Legionellosis	20	0.743218	0.0003066	840, 2919, 3592, 2920, 2921, 3312, 664, 834, 3329, 4615, 718, 29108, 3553, 56681, 4790, 3310, 4792, 3569, 3576, 23786	1073	54	6879	2.37444	0.0850882	0.00885334	0.406824
KEGG_PATHWAY	hsa04622	RIG-I-like receptor signaling pathway	20	0.743218	0.00899539	843, 64135, 5300, 3627, 9636, 3592, 7706, 79132, 26007, 9140, 3456, 8737, 1540, 64343, 4790, 4792, 23586, 79671, 3665, 3576	1073	70	6879	1.83171	0.927231	0.0958745	11.319
KEGG_PATHWAY	hsa04640	Hematopoietic cell lineage	20	0.743218	0.0750696	1436, 3570, 3673, 1435, 966, 3690, 952, 3552, 960, 290, 1604, 3675, 3678, 1440, 3553, 3566, 3655, 3569, 3575, 3589	1073	87	6879	1.47379	1	0.342353	64.5631
KEGG_PATHWAY	hsa04974	Protein digestion and absorption	20	0.743218	0.0824013	1306, 117247, 1282, 1308, 1284, 1294, 486, 6519, 478, 1305, 9056, 6510, 1803, 6543, 169044, 50509, 8645, 1289, 85301, 23428	1073	88	6879	1.45704	1	0.364554	68.1207
KEGG_PATHWAY	hsa04621	NOD-like receptor signaling pathway	21	0.780379	0.000169697	64170, 2919, 329, 8767, 2920, 330, 6347, 3326, 834, 84674, 3320, 10910, 29108, 7128, 10454, 3553, 4210, 4790, 4792, 3569, 3576	1073	56	6879	2.40412	0.0480249	0.00700626	0.225359
KEGG_PATHWAY	hsa00010	Glycolysis / Gluconeogenesis	21	0.780379	0.00227385	3099, 126, 669, 55902, 3098, 221, 5223, 224, 130589, 5230, 5162, 219, 83440, 217, 80201, 218, 10327, 501, 3939, 5214, 130	1073	67	6879	2.00942	0.483236	0.0404209	2.98095
KEGG_PATHWAY	hsa05410	Hypertrophic cardiomyopathy (HCM)	21	0.780379	0.0143077	1756, 6444, 3673, 784, 776, 27092, 7137, 3690, 3691, 6262, 59285, 3675, 7040, 3679, 3678, 7171, 22801, 51422, 3655, 3569, 7170	1073	78	6879	1.72604	0.984689	0.122431	17.4346
KEGG_PATHWAY	hsa00330	Arginine and proline metabolism	22	0.81754	6.57751e-06	224, 1159, 65263, 4843, 283208, 112817, 219, 384, 2593, 217, 5033, 51056, 501, 79814, 8659, 58510, 5831, 548596, 54498, 6303, 6611, 8974	1073	50	6879	2.82084	0.00190567	0.000953287	0.00874374
KEGG_PATHWAY	hsa04610	Complement and coagulation cascades	22	0.81754	0.00136179	7035, 966, 2266, 5345, 5624, 5054, 1604, 716, 727, 718, 725, 1675, 2244, 715, 2161, 5327, 710, 2152, 629, 5329, 7056, 5328	1073	69	6879	2.04409	0.326446	0.0260018	1.79527
KEGG_PATHWAY	hsa05132	Salmonella infection	23	0.854701	0.00699501	3725, 10163, 2919, 4843, 2317, 2920, 2921, 3552, 834, 3460, 1778, 7879, 3831, 10092, 4615, 3459, 29108, 3553, 4790, 2353, 3569, 89953, 3576	1073	83	6879	1.77654	0.869408	0.084704	8.9096
KEGG_PATHWAY	hsa05133	Pertussis	24	0.891862	0.000729318	3725, 840, 51561, 3592, 4843, 3552, 834, 3394, 4615, 716, 727, 718, 725, 6374, 715, 3678, 29108, 3659, 3553, 4790, 2353, 710, 3569, 3576	1073	75	6879	2.05152	0.190695	0.0161436	0.965214
KEGG_PATHWAY	hsa04064	NF-kappa B signaling pathway	24	0.891862	0.00610455	597, 329, 7706, 10673, 330, 84433, 3383, 8740, 55367, 4615, 8837, 5336, 8737, 8915, 7128, 10454, 3553, 4790, 7185, 4792, 4067, 23586, 3576, 5328	1073	87	6879	1.76855	0.830643	0.0810828	7.8177
KEGG_PATHWAY	hsa04066	HIF-1 signaling pathway	24	0.891862	0.0203417	3099, 3098, 3570, 2064, 6774, 4843, 5162, 5604, 5163, 80201, 1026, 3460, 1906, 5054, 6513, 2872, 3162, 5293, 3459, 7422, 5336, 4790, 3569, 112399	1073	96	6879	1.60275	0.99742	0.156574	23.9067
KEGG_PATHWAY	hsa05146	Amoebiasis	25	0.929023	0.0342529	1282, 1284, 284217, 3592, 4843, 384, 10319, 7879, 2774, 3918, 7040, 6318, 5293, 3914, 3915, 50509, 5272, 3910, 1289, 3553, 85301, 4790, 3569, 87, 3576	1073	106	6879	1.51203	0.999959	0.209474	37.0819
KEGG_PATHWAY	hsa04512	ECM-receptor interaction	26	0.966184	0.00125672	284217, 961, 960, 7448, 3675, 3679, 3678, 1289, 85301, 22801, 3655, 3673, 1282, 375790, 1284, 3371, 3690, 3691, 10319, 3918, 3914, 3915, 50509, 6385, 7059, 3910	1073	87	6879	1.91593	0.30558	0.0257122	1.65783
KEGG_PATHWAY	hsa05323	Rheumatoid arthritis	27	1.00334	0.000639376	3725, 1435, 10673, 155066, 6347, 3683, 3600, 3383, 90423, 7040, 7422, 6374, 245972, 3109, 3553, 3108, 3576, 51561, 4312, 3552, 50617, 1514, 2353, 526, 3569, 528, 3589	1073	88	6879	1.96701	0.169293	0.0153377	0.846648
KEGG_PATHWAY	hsa05145	Toxoplasmosis	28	1.04051	0.00913941	6774, 284217, 6772, 330, 8651, 3312, 3460, 3949, 4615, 7040, 3459, 3109, 3108, 3655, 329, 4843, 3592, 5608, 10319, 3918, 3914, 3915, 10454, 3910, 4790, 3310, 3587, 4792	1073	110	6879	1.63189	0.930234	0.0939089	11.4902
KEGG_PATHWAY	hsa04110	Cell cycle	30	1.11483	0.0139945	1869, 1029, 8318, 1026, 7040, 1031, 1647, 5347, 5111, 4173, 4172, 4175, 4174, 4176, 9088, 1111, 7157, 4171, 1870, 4998, 995, 9133, 1022, 993, 991, 891, 29882, 7029, 902, 896	1073	124	6879	1.55105	0.983211	0.123519	17.0851
KEGG_PATHWAY	hsa05160	Hepatitis C	31	1.15199	0.020592	6774, 6772, 6773, 1026, 9075, 5610, 5520, 9076, 3434, 3949, 3456, 3454, 8737, 3455, 3659, 9021, 10062, 23586, 3576, 4940, 10379, 6256, 7157, 4938, 4939, 5293, 7098, 2885, 4790, 4792, 3665	1073	133	6879	1.49429	0.997604	0.154318	24.1647
KEGG_PATHWAY	hsa04380	Osteoclast differentiation	34	1.26347	0.00272935	3725, 1436, 1435, 7006, 2355, 6772, 2354, 6773, 8651, 3460, 7040, 3459, 3456, 2274, 3454, 3455, 1540, 9021, 3553, 4688, 5604, 3690, 10379, 5608, 3552, 8061, 5293, 5336, 2885, 10454, 2534, 4790, 2353, 4792	1073	131	6879	1.66392	0.547331	0.045553	3.56813
KEGG_PATHWAY	hsa05161	Hepatitis B	36	1.33779	0.00438952	843, 3725, 64135, 1869, 6774, 6775, 6772, 6773, 332, 148327, 1026, 4615, 7040, 3456, 3454, 1643, 5111, 23586, 3576, 4318, 5604, 7157, 1870, 1960, 5293, 7098, 2885, 9586, 6776, 2185, 4790, 6778, 2353, 4792, 3569, 3665	1073	145	6879	1.5917	0.720782	0.0684224	5.68052
KEGG_PATHWAY	hsa04668	TNF signaling pathway	37	1.37495	2.49015e-06	843, 3725, 1435, 3627, 840, 2919, 6347, 330, 148327, 3600, 3383, 1051, 6376, 8837, 8737, 197259, 9021, 3553, 7185, 4318, 329, 5604, 2920, 2921, 5608, 7133, 1906, 182, 5293, 3976, 9586, 7128, 10454, 4790, 2353, 4792, 3569	1073	107	6879	2.21689	0.000721883	0.000721883	0.00331033
KEGG_PATHWAY	hsa05162	Measles	39	1.44928	8.90073e-05	64135, 9367, 6774, 6772, 6773, 4599, 8743, 3312, 3460, 5610, 8797, 4615, 3459, 3456, 8795, 3454, 3455, 3553, 103, 23586, 4940, 3592, 10379, 3552, 1796, 7157, 4478, 4938, 5293, 4939, 7128, 2534, 6776, 4790, 3310, 4792, 3569, 3665, 896	1073	133	6879	1.87992	0.0254829	0.00643254	0.118261
KEGG_PATHWAY	hsa04630	Jak-STAT signaling pathway	40	1.48644	0.000292628	3597, 6774, 6775, 6772, 6773, 3601, 8651, 3460, 3600, 50615, 8835, 3459, 3456, 3454, 3455, 1440, 9021, 5777, 53833, 3575, 58985, 3570, 51561, 3592, 10379, 282617, 282618, 282616, 5293, 9180, 3976, 2885, 3977, 6776, 3566, 6778, 3587, 3569, 896, 3589	1073	145	6879	1.76855	0.0813723	0.00938616	0.388318
KEGG_PATHWAY	hsa04141	Protein processing in endoplasmic reticulum	40	1.48644	0.00620477	824, 10130, 9601, 10970, 3998, 3337, 3312, 5611, 56886, 3703, 821, 5610, 6238, 9695, 3320, 6048, 22926, 7184, 6745, 26232, 10808, 22824, 2081, 3301, 2923, 23645, 51726, 9871, 84447, 3309, 3326, 30001, 23640, 7324, 9709, 7325, 55829, 7323, 56681, 3310	1073	169	6879	1.5174	0.835523	0.0787694	7.94119
KEGG_PATHWAY	hsa05205	Proteoglycans in cancer	41	1.5236	0.0529567	7023, 6774, 2317, 2817, 960, 1026, 7448, 7040, 287, 8322, 7422, 3678, 22800, 5777, 5829, 4233, 5329, 5328, 2017, 4313, 2064, 3673, 2065, 7483, 4318, 6548, 5604, 3690, 857, 84309, 7157, 1514, 4478, 6608, 5293, 5336, 2885, 7074, 6385, 2535, 1839	1073	200	6879	1.31425	1	0.266108	51.4865
KEGG_PATHWAY	hsa05168	Herpes simplex infection	48	1.78372	0.000240319	3725, 64135, 8864, 6772, 6773, 6891, 6347, 6890, 5371, 3460, 3600, 5610, 8740, 3434, 4615, 727, 3459, 3456, 3454, 3455, 3106, 3109, 9021, 3553, 3108, 7185, 3134, 3133, 23586, 4940, 3592, 6884, 10379, 7157, 4938, 4939, 718, 7098, 6672, 10454, 6428, 4790, 2353, 4792, 3569, 3665, 6426, 9519	1073	183	6879	1.68157	0.0673271	0.00867475	0.319006
KEGG_PATHWAY	hsa05164	Influenza A	50	1.85805	1.368e-05	3725, 3627, 6772, 7706, 6773, 4599, 3337, 8743, 6347, 5371, 3383, 4615, 3109, 3108, 3576, 3592, 5604, 5608, 10379, 3552, 834, 4938, 4939, 3310, 4790, 4792, 64135, 5045, 3312, 5611, 3460, 5610, 8797, 3459, 3456, 3454, 8795, 29108, 3455, 9021, 3553, 103, 23586, 4940, 5293, 7098, 3569, 91543, 3665, 79671	1073	174	6879	1.84224	0.00395937	0.00132154	0.0181846
KEGG_PATHWAY	hsa01130	Biosynthesis of antibiotics	53	1.96953	0.000390139	55902, 5230, 5162, 83440, 384, 22934, 10993, 38, 23463, 4967, 2673, 3156, 3099, 3098, 5223, 2653, 4190, 134147, 272, 501, 51477, 414328, 5831, 4833, 445, 6307, 51478, 1491, 586, 5214, 587, 669, 9945, 219, 1595, 217, 10327, 3033, 283871, 6470, 7086, 48, 95, 224, 130589, 65263, 2639, 80201, 6675, 3939, 2539, 5238, 3422	1073	212	6879	1.60275	0.106994	0.0102348	0.517406
KEGG_PATHWAY	hsa05200	Pathways in cancer	76	2.82423	0.0311826	3725, 4149, 1869, 6774, 113, 284217, 6772, 5734, 332, 330, 5371, 6513, 4824, 3675, 8322, 2246, 7852, 5888, 5228, 3576, 4313, 2064, 4312, 1282, 7483, 4318, 1284, 5881, 4843, 5604, 6256, 2261, 3918, 5979, 6608, 2885, 3914, 25780, 3915, 2257, 6776, 2113, 3910, 4790, 112399, 4792, 7170, 1436, 1029, 1026, 7040, 8817, 7422, 3320, 7424, 7185, 7184, 4233, 3655, 3673, 2735, 5899, 329, 650, 3326, 10319, 54…	1073	393	6879	1.23979	0.999898	0.196467	34.3701
KEGG_PATHWAY	hsa01100	Metabolic pathways	218	8.10108	0.0111255	10998, 7498, 5230, 3081, 129642, 10993, 1573, 38, 51084, 50614, 7357, 2954, 8877, 6611, 1723, 3099, 3712, 3098, 5223, 23649, 55361, 50617, 79814, 26007, 8869, 10621, 1491, 55650, 5214, 10728, 316, 283208, 219, 1595, 217, 10327, 218, 1841, 6470, 622, 123688, 123745, 411, 221, 224, 130589, 65263, 2593, 80201, 54480, 2590, 129607, 3939, 5336, 5338, 6483, 6482, 526, 528, 55902, 3628, 2584, 570, 83440…	1073	1219	6879	1.14651	0.961011	0.102506	13.8198
KEGG_PATHWAY	hsa04060	Cytokine-cytokine receptor interaction 61	61	2.26682	0.000116954	3627, 2919, 6347, 8743, 943, 3625, 8740, 3624, 50615, 55540, 7852, 3575, 3576, 51561, 3592, 3552, 7133, 6361, 10913, 1236, 84957, 3587, 3589, 3597, 1436, 1435, 10673, 3604, 3601, 3460, 3600, 8797, 7040, 3459, 6376, 3456, 6374, 8795, 3454, 6373, 3455, 1440, 3556, 3553, 268, 53833, 58985, 3570, 5196, 2920, 2921, 650, 282617, 282618, 23529, 282616, 9180, 3976, 3977, 3566, 3569	1073	243	6879	1.60934	0.0333498	0.00676075	0.155366
KEGG_PATHWAY	hsa05219	Bladder cancer 14	14	0.520253	0.00739216	2064, 4313, 4312, 1869, 4318, 5604, 1029, 1026, 7157, 2261, 1870, 7422, 1839, 3576	1073	41	6879	2.18912	0.883712	0.0824677	9.39273
KEGG_PATHWAY	hsa05222	Small cell lung cancer 23	23	0.854701	0.00939219	4149, 3673, 1282, 1869, 1284, 284217, 329, 4843, 330, 6256, 10319, 7157, 1870, 3918, 3675, 5293, 3914, 3915, 3910, 4790, 7185, 3655, 4792	1073	85	6879	1.73474	0.93521	0.0931117	11.7899
KEGG_PATHWAY	hsa04510	Focal adhesion 45	45	1.67224	0.0156767	3725, 824, 284217, 6464, 2317, 330, 7448, 3675, 1729, 7422, 7424, 3679, 3678, 1289, 85301, 22801, 3655, 4233, 5829, 5228, 87, 2064, 3673, 1282, 5881, 1284, 329, 5604, 3371, 3690, 857, 3691, 10319, 3918, 5293, 10627, 2885, 3914, 3915, 50509, 7059, 3910, 2534, 10451, 896	1073	206	6879	1.40046	0.989768	0.129647	18.9461
KEGG_PATHWAY	hsa03460	Fanconi anemia pathway 15	15	0.557414	0.0289509	55215, 2189, 9894, 80233, 641, 378708, 146956, 29089, 5888, 2175, 2176, 2177, 91442, 201254, 116028	1073	53	6879	1.81443	0.999801	0.187628	32.3317
KEGG_PATHWAY	hsa04010	MAPK signaling pathway 51	51	1.89521	0.0406264	3725, 4149, 6722, 784, 11221, 59285, 2246, 3925, 22800, 776, 9448, 5881, 5604, 5924, 3552, 5608, 2264, 2261, 11184, 409, 6196, 408, 25780, 2885, 2257, 4790, 3310, 2317, 3312, 1843, 2872, 5801, 7040, 8817, 1647, 4803, 3553, 1849, 9479, 1847, 1848, 1845, 123745, 27092, 4137, 8605, 7157, 8913, 9175, 10454, 2353	1073	253	6879	1.29234	0.999994	0.239178	42.3835
KEGG_PATHWAY	hsa05414	Dilated cardiomyopathy 20	20	0.743218	0.0557415	1756, 6444, 3673, 784, 776, 27092, 113, 7137, 3690, 3691, 6262, 59285, 3675, 7040, 3679, 3678, 7171, 22801, 3655, 7170	1073	84	6879	1.52643	1	0.273754	53.3491
BIOCARTA	h_granulocytesPathway	Adhesion and Diapedesis of Granulocytes	7	0.260126	0.0675583	6404, 727, 1440, 3552, 3683, 3383, 3576 335	335	15	1625	2.26368	1	0.827106	60.2608
BIOCARTA	h_mcmPathway	CDK Regulation of DNA Replication	8	0.297287	0.0573283	4173, 4998, 4172, 4175, 4174, 81620, 4176, 4171 335	335	18	1625	2.15589	1	0.836423	54.1079
BIOCARTA	h_tidPathway	Chaperones modulate interferon Signaling Pathway	8	0.297287	0.0753552	10083, 8825, 3459, 4790, 3460, 7133, 4792, 7157 335	335	19	1625	2.04242	1	0.835023	64.4281
KEGG_PATHWAY	hsa00512	Mucin type O-Glycan biosynthesis	10	0.371609	0.0419367	50614, 51301, 57452, 6483, 6482, 9334, 9245, 55568, 79695, 2590 1073	1073	31	6879	2.06806	0.999996	0.236687	43.4209
KEGG_PATHWAY	hsa04115	p53 signaling pathway	16	0.594575	0.0888865	3732, 1111, 1029, 1026, 7157, 5054, 5366, 55367, 9133, 1647, 64393, 83667, 1643, 891, 5268, 896 1073	1073	67	6879	1.53098	1	0.382491	70.9892
KEGG_PATHWAY	hsa00561	Glycerolipid metabolism	18	0.668896	0.00578993	4023, 2710, 224, 84649, 219, 217, 10327, 1608, 129642, 501, 8613, 26007, 9388, 10555, 56895, 8526, 57016, 84803 1073	1073	58	6879	1.98962	0.814363	0.0848154	7.42903
KEGG_PATHWAY	hsa05140	Leishmaniasis	20	0.743218	0.0105392	3725, 4688, 3592, 4843, 6772, 3552, 3460, 4615, 7040, 3459, 718, 10454, 3109, 3553, 3108, 4790, 2353, 5777, 4792, 65108 1073	1073	71	6879	1.80591	0.953699	0.100532	13.1381
KEGG_PATHWAY	hsa04151	PI3K-Akt signaling pathway	68	2.52694	0.0286377	284217, 148327, 7448, 3675, 2246, 3679, 3678, 1289, 22801, 5228, 2997, 3575, 1946, 1282, 6009, 1284, 5604, 3690, 3691, 2264, 6256, 2261, 1942, 3918, 2885, 3914, 9586, 3915, 2257, 3910, 4790, 1436, 1435, 1026, 5520, 8817, 7422, 3456, 3320, 4803, 7424, 3454, 3455, 1440, 10110, 85301, 7184, 4233, 3655, 3673, 3570, 1969, 3371, 3326, 10319, 7157, 4170, 2782, 9180, 5293, 5528, 5526, 50509, 7059, 3566, …	1073	345	6879	1.26362	0.999781	0.189946	32.041
KEGG_PATHWAY	hsa00760	Nicotinate and nicotinamide metabolism 10	10	0.371609	0.0277575	51251, 93100, 316, 23475, 4860, 10135, 349565, 4907, 952, 56953 1073	1073	29	6879	2.21069	0.999715	0.188865	31.2177
KEGG_PATHWAY	hsa00071	Fatty acid degradation 12	12	0.445931	0.0524665	126, 3033, 224, 51703, 219, 217, 2639, 1632, 501, 130, 2182, 38 1073	1073	42	6879	1.83171	1	0.268443	51.1517
KEGG_PATHWAY	hsa05412	Arrhythmogenic right ventricular cardiomyopathy (ARVC) 16	16	0.594575	0.0888865	1756, 6444, 3673, 784, 776, 27092, 3690, 3691, 6262, 59285, 3675, 3679, 3678, 1824, 22801, 3655 1073	1073	67	6879	1.53098	1	0.382491	70.9892

## Sheet: David_Series9
Category	Term	Name	Count	%	PValue	Genes	List Total	Pop Hits	Pop Total	Fold Enrichment Bonferroni	Benjamini	FDR
BBID	71.Id_proteins_G0-to-S_cell_cycle		4	0.142704	0.0517429	1021, 3397, 3399, 3398	76	5	388	4.08421	0.989068	0.778058	43.5383				64
BBID	105.Signaling_glucose_uptake		6	0.214056	0.0268151	3667, 5170, 5295, 6515, 5594, 2475	76	10	388	3.06316	0.900779	0.900779	25.3556				58
BBID	104.Insulin_signaling		7	0.249732	0.0877991	5781, 7037, 3667, 5170, 5295, 5594, 2475	76	17	388	2.10217	0.999595	0.858119	62.793				55
BBID	106.Glycogen_synthase-synthesis 5		5	0.17838	0.0485078	7037, 5170, 5295, 5594, 2475	76	8	388	3.19079	0.985397	0.879157	41.431				53
BIOCARTA	h_stat3Pathway:Stat3 Signaling Pathway		5	0.17838	0.0569621	6774, 5595, 3716, 5594, 2475	328	8	1625	3.09642	1	0.72356	54.0489				26
BIOCARTA	h_bcellsurvivalPathway:B Cell Survival Pathway		7	0.249732	0.0617685	5290, 3688, 840, 51341, 5295, 3727, 2475	328	15	1625	2.31199	1	0.702224	57.0589				46
BIOCARTA	h_relaPathway:Acetylation and Deacetylation of RelA in The Nucleus		7	0.249732	0.0827087	7189, 1147, 1387, 8737, 4790, 8717, 7132	328	16	1625	2.16749	1	0.745103	68.165				41
BIOCARTA	h_mcmPathway:CDK Regulation of DNA Replication		8	0.285408	0.0517992	4173, 23594, 4172, 4174, 4254, 81620, 898, 23595	328	18	1625	2.2019	1	0.717263	50.5992				35
BIOCARTA	h_eradPathway:ERï¿½associated degradation (ERAD) Pathway		8	0.285408	0.068366	9695, 26232, 4121, 4123, 9978, 56886, 821, 10905	328	19	1625	2.08601	1	0.716742	60.8942
BIOCARTA	h_smPathway:Spliceosomal Assembly		9	0.321085	0.00238687	6626, 6628, 6637, 6636, 6625, 6634, 6632, 6631, 6427	328	14	1625	3.18489	0.493926	0.288611	3.11874
BIOCARTA	h_par1pathway:Thrombin signaling and protease-activated receptors		9	0.321085	0.0722676	6093, 5290, 2782, 387, 2149, 5578, 10672, 6885, 5295	328	23	1625	1.93863	1	0.715651	63.0107
BIOCARTA	h_ecmPathway:Erk and PI-3 Kinase Are Necessary for Collagen Binding in Corneal Epithelia		9	0.321085	0.0902181	6093, 5290, 3688, 387, 2934, 394, 5595, 5295, 5594	328	24	1625	1.85785	1	0.74007	71.4522
BIOCARTA	h_hcmvPathway:Human Cytomegalovirus and Map Kinase Pathways		10	0.356761	0.00255773	5290, 1432, 5606, 5595, 4790, 5925, 1385, 6667, 5295, 5594	328	17	1625	2.91428	0.518036	0.21596	3.3385
BIOCARTA	h_tgfbPathway:TGF beta signaling pathway		10	0.356761	0.00662804	7042, 1387, 5595, 4089, 324, 6498, 7048, 6885, 7046, 9372	328	19	1625	2.60751	0.849724	0.377381	8.43949
BIOCARTA	h_nthiPathway:NFkB activation by Nontypeable Hemophilus influenzae		11	0.392437	0.0125633	1147, 1432, 5606, 1387, 2908, 4089, 7048, 6885, 4790, 7046, 3576	328	24	1625	2.27071	0.972764	0.451482	15.4329
BIOCARTA	h_mtorPathway:mTOR Signaling Pathway		11	0.392437	0.023215	1982, 5290, 1981, 1975, 1978, 5170, 8661, 8672, 5295, 6194, 2475	328	26	1625	2.09604	0.998762	0.5669	26.7597
BIOCARTA	h_raccycdPathway:Influence of Ras and Rho proteins on G1 to S Transition		12	0.428113	0.0108665	5290, 1021, 1869, 1147, 387, 5595, 1019, 4790, 5925, 898, 5295, 5594	328	27	1625	2.2019	0.955573	0.463551	13.4858
BIOCARTA	h_eif4Pathway:Regulation of eIF4e and p70 S6 Kinase		13	0.463789	0.000944014	1982, 5290, 1981, 1432, 5578, 5595, 3667, 5170, 1978, 8672, 5295, 5594, 2475	328	24	1625	2.68356	0.235987	0.235987	1.2444
BIOCARTA	h_deathPathway:Induction of apoptosis through DR3 and DR4/5 Death Receptors		13	0.463789	0.0214333	840, 1147, 329, 317, 330, 9731, 4000, 8797, 8737, 8795, 4790, 8717, 8718	328	33	1625	1.95168	0.997919	0.586099	24.9685
BIOCARTA	h_hivnefPathway:HIV-I Nef: negative effector of Fas and TNF		20	0.713521	0.0253871	840, 1147, 329, 2934, 317, 5663, 330, 5925, 9731, 5062, 4000, 5921, 7132, 8737, 397, 4790, 5591, 7185, 8717, 728642	328	61	1625	1.62435	0.999344	0.557054	28.8899
BIOCARTA	h_mapkPathway:MAPKinase Signaling Pathway		26	0.927578	0.0308634	1147, 1432, 6772, 5062, 7042, 369, 8737, 1386, 7046, 8717, 5606, 673, 4294, 4293, 6885, 1385, 6667, 9064, 6196, 6197, 6199, 5595, 5597, 4790, 10746, 5594	328	87	1625	1.48059	0.999868	0.590765	34.0088
BIOCARTA	h_tffPathway:Trefoil Factors Initiate	Mucosal Healing	10	0.356761	0.0597397	5290, 3688, 387, 1956, 317, 5595, 572, 5295, 5594, 1499 328	328	26	1625	1.90549	1	0.714631	55.8113
BIOCARTA	h_DNAfragmentPathway:Apoptotic DNA fragmentation and tissue homeostasis 6		6	0.214056	0.0510083	840, 3148, 3146, 7155, 2021, 9731	328	11	1625	2.70233	1	0.742433	50.0501
BIOCARTA	h_igf1mtorPathway:Skeletal muscle hypertrophy is regulated via AKT/mTOR pathway 8		8	0.285408	0.0877544	5290, 2932, 1978, 5170, 3636, 5295, 6194, 2475	328	20	1625	1.98171	1	0.74784	70.4101
KEGG_PATHWAY	hsa00900:Terpenoid backbone biosynthesis		8	0.285408	0.0498811	2224, 10269, 57107, 51449, 23590, 4597, 4598, 39	1102	22	6879	2.26992	0.999999	0.240823	49.1639
KEGG_PATHWAY	hsa04320:Dorso-ventral axis formation		9	0.321085	0.0550705	132864, 4853, 80315, 1956, 5595, 3845, 2113, 56907, 5594	1102	27	6879	2.08076	1	0.254511	52.7152
KEGG_PATHWAY	hsa03410:Base excision repair		10	0.356761	0.0694446	4350, 4913, 23583, 27343, 3978, 3146, 4595, 5111, 79661, 27301	1102	33	6879	1.8916	1	0.285289	61.3901
KEGG_PATHWAY	hsa04330:Notch signaling pathway		13	0.463789	0.0713917	6868, 182, 1856, 151636, 5986, 4853, 113878, 1387, 3280, 55851, 5663, 1855, 9541	1102	48	6879	1.69062	1	0.284305	62.4447
KEGG_PATHWAY	hsa04960:Aldosterone-regulated sodium reabsorption		14	0.499465	0.00581089	5578, 9351, 5170, 3845, 476, 5290, 5291, 3667, 5595, 6446, 23327, 5295, 5296, 5594	1102	39	6879	2.24082	0.804422	0.0631872	7.41637
KEGG_PATHWAY	hsa05213:Endometrial cancer		15	0.535141	0.0304609	673, 1956, 2932, 5170, 3845, 324, 1499, 5290, 5291, 369, 5595, 572, 5295, 5296, 5594	1102	52	6879	1.80066	0.999827	0.182442	33.5704
KEGG_PATHWAY	hsa04621:NOD-like receptor signaling pathway		16	0.570817	0.0267887	257397, 1147, 55914, 1432, 329, 330, 6885, 7189, 3320, 29108, 7128, 5595, 23118, 4790, 3576, 5594	1102	56	6879	1.78351	0.999501	0.169263	30.1654
KEGG_PATHWAY	hsa05120:Epithelial cell signaling in Helicobacter pylori infection		17	0.606493	0.0601356	5781, 1147, 10312, 1432, 1956, 155066, 6868, 5803, 535, 8992, 1839, 4790, 245973, 102, 526, 4233, 3576	1102	67	6879	1.58386	1	0.270749	55.9589
KEGG_PATHWAY	hsa05223:Non-small cell lung cancer		19	0.677845	0.00201695	1869, 7039, 673, 5578, 1956, 5170, 3845, 1019, 5925, 27436, 5290, 5291, 1021, 369, 5595, 572, 5295, 5296, 5594	1102	56	6879	2.11792	0.43182	0.0327071	2.63426
KEGG_PATHWAY	hsa04210:Apoptosis		19	0.677845	0.00680829	824, 840, 1147, 329, 317, 330, 7132, 8797, 5290, 5291, 8793, 8737, 8795, 2021, 572, 4790, 8717, 5295, 5296	1102	62	6879	1.91296	0.852339	0.0660344	8.63699
KEGG_PATHWAY	hsa05210:Colorectal cancer		20	0.713521	0.00284044	5881, 673, 26060, 2932, 324, 3845, 1499, 5290, 7042, 5291, 387, 369, 5595, 4089, 572, 7048, 7046, 5295, 5296, 5594	1102	62	6879	2.01364	0.549075	0.0410522	3.69122
KEGG_PATHWAY	hsa04622:RIG-I-like receptor signaling pathway		20	0.713521	0.0118961	64135, 3627, 9636, 1147, 1432, 7706, 6885, 79132, 7189, 9755, 80143, 1654, 8737, 1540, 64343, 4790, 8717, 23586, 3665, 3576	1102	70	6879	1.78351	0.964946	0.0965565	14.6353
KEGG_PATHWAY	hsa04520:Adherens junction		21	0.749197	0.00647125	25945, 4301, 8976, 5881, 1956, 7525, 7414, 6885, 1499, 10458, 387, 8826, 1387, 5595, 4089, 1460, 7048, 5777, 7046, 4233, 5594	1102	71	6879	1.84631	0.837623	0.0675286	8.22619
KEGG_PATHWAY	hsa05211:Renal cell carcinoma		22	0.784873	0.00102382	5781, 5908, 7039, 673, 3091, 3845, 5062, 5290, 1398, 7042, 5291, 369, 1387, 5595, 9978, 2113, 112398, 5295, 4233, 112399, 5296, 5594	1102	66	6879	2.08076	0.249351	0.0202785	1.34529
KEGG_PATHWAY	hsa04350:TGF-beta signaling pathway		23	0.820549	0.0110544	6093, 659, 64750, 3397, 3398, 6667, 9372, 3624, 7042, 25805, 6199, 5516, 387, 1387, 4090, 3399, 5595, 9978, 4089, 7048, 7046, 7057, 5594	1102	84	6879	1.7092	0.955509	0.0926842	13.6688
KEGG_PATHWAY	hsa04064:NF-kappa B signaling pathway		23	0.820549	0.0166796	257397, 1147, 329, 5743, 10892, 7706, 330, 51588, 6885, 3383, 7132, 7189, 55367, 8737, 7128, 23118, 1460, 4790, 7185, 8717, 23586, 4055, 3576	1102	87	6879	1.65026	0.990992	0.11952	19.9408
KEGG_PATHWAY	hsa05231:Choline metabolism in cancer		23	0.820549	0.0762607	8976, 5881, 5578, 1956, 3091, 5170, 3845, 6667, 8613, 2475, 5290, 8612, 5291, 6199, 1120, 5595, 1978, 5130, 5295, 10434, 160851, 5296, 5594	1102	101	6879	1.42151	1	0.297112	64.9666
KEGG_PATHWAY	hsa05220:Chronic myeloid leukemia		24	0.856225	0.000563978	1869, 1147, 5781, 673, 3845, 867, 1019, 5925, 23624, 5290, 1398, 7042, 5291, 1021, 369, 5595, 4089, 572, 7048, 4790, 7046, 5295, 5296, 5594	1102	72	6879	2.08076	0.146115	0.0130769	0.743147
KEGG_PATHWAY	hsa04066:HIF-1 signaling pathway		24	0.856225	0.0270862	3570, 6774, 5578, 1956, 7037, 5160, 3091, 2475, 5290, 5291, 6199, 5209, 1387, 5595, 9978, 1978, 4790, 112398, 5295, 112399, 4055, 5296, 6194, 5594	1102	96	6879	1.56057	0.999542	0.167286	30.4471
KEGG_PATHWAY	hsa04931:Insulin resistance		24	0.856225	0.0872636	5781, 6774, 2932, 5170, 1385, 9882, 7132, 2475, 6196, 5290, 6197, 5291, 6199, 5565, 92579, 5837, 5563, 6720, 3667, 10724, 9021, 4790, 5295, 5296	1102	108	6879	1.38717	1	0.329327	70.0999
KEGG_PATHWAY	hsa05215:Prostate cancer		25	0.891902	0.00475416	1869, 1147, 1956, 2932, 3845, 1499, 2475, 3320, 369, 1387, 572, 7184, 7039, 673, 5170, 1385, 5925, 5290, 5291, 5595, 4790, 5295, 898, 5296, 5594	1102	88	6879	1.77338	0.736668	0.0563639	6.10669
KEGG_PATHWAY	hsa05145:Toxoplasmosis		25	0.891902	0.0652535	1147, 6774, 1432, 5606, 6772, 329, 5170, 330, 6885, 3312, 3716, 7132, 7189, 7042, 3918, 3688, 3914, 5595, 23118, 572, 3310, 4790, 3912, 3655, 5594	1102	110	6879	1.4187	1	0.278025	59.0265
KEGG_PATHWAY	hsa04919:Thyroid hormone signaling pathway		28	0.99893	0.022747	9969, 5333, 4853, 5578, 6772, 5332, 2932, 3845, 9882, 8202, 1499, 2475, 5208, 1387, 572, 6567, 3091, 5170, 476, 113026, 5469, 5290, 3685, 5291, 5595, 5295, 5296, 5594	1102	115	6879	1.51986	0.998408	0.148766	26.2318
KEGG_PATHWAY	hsa04110:Cell cycle		29	1.03461	0.0333329	10971, 1869, 2932, 8318, 4616, 7042, 64682, 1387, 9978, 701, 7272, 5111, 10735, 23594, 4173, 4172, 4174, 9088, 1019, 5925, 9232, 1021, 545, 894, 4089, 7532, 5591, 898, 23595	1102	124	6879	1.45989	0.999925	0.194051	36.1257
KEGG_PATHWAY	hsa04310:Wnt signaling pathway		31	1.10596	0.0450281	4040, 4776, 1452, 5578, 5332, 2932, 5663, 6422, 81839, 1499, 5534, 25805, 64840, 23291, 8323, 387, 1387, 144165, 9978, 1460, 23401, 9475, 1856, 5881, 324, 6885, 1855, 5530, 23002, 4089, 894	1102	138	6879	1.40225	0.999998	0.235674	45.6213
KEGG_PATHWAY	hsa04380:Osteoclast differentiation		32	1.14163	0.0138184	1435, 1147, 1432, 2355, 6772, 2354, 6773, 3727, 3726, 5534, 7042, 7189, 23118, 1540, 9021, 7048, 7046, 4688, 6885, 1385, 10379, 3716, 7132, 5530, 5290, 5291, 54209, 5595, 4790, 5295, 5296, 5594	1102	131	6879	1.52483	0.97968	0.105346	16.8052
KEGG_PATHWAY	hsa04910:Insulin signaling pathway		34	1.21299	0.00966379	5257, 2932, 3845, 867, 3991, 2475, 5565, 369, 92579, 5563, 9322, 1978, 9021, 572, 5584, 3636, 673, 5170, 23624, 122809, 1398, 5290, 5291, 6199, 5573, 5576, 5837, 5595, 3667, 6720, 5295, 6194, 5296, 5594	1102	138	6879	1.53795	0.934061	0.0866481	12.0498
KEGG_PATHWAY	hsa04550:Signaling pathways regulating pluripotency of stem cells		34	1.21299	0.012014	6774, 1432, 2932, 3845, 55183, 1499, 3624, 8323, 7994, 3399, 56916, 4090, 4211, 6498, 6926, 659, 1856, 3572, 3397, 3398, 324, 3716, 1855, 5290, 5291, 5978, 3977, 5595, 84333, 9314, 4089, 5295, 5296, 5594	1102	140	6879	1.51598	0.966099	0.0947446	14.7699
KEGG_PATHWAY	hsa04668	TNF signaling pathway	35	1.24866	3.38434e-05	1435, 3627, 840, 1147, 257397, 1432, 330, 3383, 3726, 1051, 11035, 8737, 1386, 23118, 9021, 7185, 8717, 5606, 329, 5743, 2921, 6885, 1385, 7132, 5290, 5291, 6364, 182, 7128, 5595, 4790, 83737, 5295, 5296, 5594	1102	107	6879	2.04187	0.00943156	0.00118384	0.0447397
KEGG_PATHWAY	hsa04390:Hippo signaling pathway		35	1.24866	0.0214034	10207, 7003, 10971, 3993, 1741, 7005, 23513, 2932, 126374, 84552, 5520, 1499, 7042, 23291, 5516, 8323, 7048, 5584, 122786, 7046, 659, 10413, 60485, 1856, 3397, 324, 3398, 25937, 1855, 5522, 9113, 894, 4089, 166824, 7532	1102	151	6879	1.44689	0.997661	0.147363	24.8794
KEGG_PATHWAY	hsa03040:Spliceosome		36	1.28434	0.00146748	6637, 6636, 6634, 151903, 26121, 3312, 9092, 25949, 51691, 10084, 27339, 25804, 1665, 3178, 494115, 220988, 58517, 10465, 8896, 55660, 84844, 29896, 84321, 6626, 6628, 6430, 4686, 6625, 51362, 11338, 1655, 6632, 3310, 6631, 51503, 6427	1102	133	6879	1.68964	0.337142	0.0270407	1.92304
KEGG_PATHWAY	hsa05012:Parkinson's disease		36	1.28434	0.00475144	29796, 317, 4701, 118424, 4700, 7419, 4731, 27089, 513, 7332, 4537, 6391, 539, 1349, 4512, 517, 514, 9377, 1340, 4728, 4716, 509, 1329, 4729, 4713, 1327, 4726, 4714, 4725, 4715, 4722, 522, 7381, 4696, 56901, 1337	1102	142	6879	1.58255	0.736466	0.0588163	6.1033
KEGG_PATHWAY	hsa05161:Hepatitis B		36	1.28434	0.00674355	64135, 10971, 1869, 1147, 6774, 4776, 5578, 6772, 6773, 317, 3845, 7419, 7042, 1387, 1386, 572, 5111, 7046, 23586, 3576, 1019, 5925, 1385, 3716, 5290, 5291, 1021, 1654, 5595, 4089, 4790, 898, 5295, 5296, 3665, 5594	1102	145	6879	1.54981	0.84962	0.0677647	8.55821
KEGG_PATHWAY	hsa05162:Measles		37	1.32001	0.000724482	64135, 1147, 6774, 6772, 6773, 2932, 4599, 10399, 3312, 5610, 9451, 8797, 7189, 8793, 8795, 23118, 1460, 103, 23586, 4940, 1019, 6885, 10379, 3716, 5290, 5291, 1021, 4938, 4939, 7128, 894, 4790, 3310, 898, 5295, 3665, 5296	1102	133	6879	1.73658	0.183663	0.0154887	0.953706
KEGG_PATHWAY	hsa05160:Hepatitis C		40	1.42704	7.02551e-05	1147, 6774, 1432, 6772, 1956, 6773, 2932, 3845, 5610, 9451, 5520, 7189, 3434, 5516, 369, 8737, 1366, 9021, 572, 8717, 6041, 23586, 3576, 4940, 673, 5170, 10379, 3716, 7132, 5290, 5291, 4938, 4939, 5522, 5595, 4790, 5295, 3665, 5296, 5594	1102	133	6879	1.87738	0.0194799	0.00196528	0.0928539
KEGG_PATHWAY	hsa00190	Oxidative phosphorylation	41	1.46272	3.00714e-05	29796, 155066, 4701, 9551, 4700, 4731, 27089, 513, 4537, 535, 10632, 6391, 539, 1349, 4512, 8992, 245973, 517, 514, 9377, 1340, 4728, 4716, 1329, 509, 10312, 4729, 4713, 1327, 4726, 4714, 4725, 4715, 4722, 522, 7381, 4696, 1355, 56901, 1337, 526	1102	133	6879	1.92431	0.00838477	0.00120215	0.0397542
KEGG_PATHWAY	hsa05168:Herpes simplex infection		41	1.46272	0.02148	64135, 1147, 5781, 6772, 29997, 6773, 5187, 6890, 5371, 5610, 9451, 7189, 3434, 1387, 23118, 3106, 1460, 9021, 7185, 708, 3133, 3150, 6041, 23586, 4940, 6732, 6430, 6885, 10379, 9569, 3716, 6881, 7132, 10629, 4938, 4939, 718, 6672, 4790, 6427, 3665	1102	183	6879	1.39855	0.997712	0.144352	24.9572
KEGG_PATHWAY	hsa04810:Regulation of actin cytoskeleton		43	1.53407	0.0687229	2149, 1956, 2934, 50649, 7414, 10672, 3845, 5062, 54434, 55740, 369, 387, 3679, 4659, 55970, 85464, 3655, 9475, 6093, 3673, 8976, 5881, 673, 8874, 23365, 324, 200576, 3694, 54961, 1398, 5290, 3685, 5291, 3688, 10458, 8826, 7074, 5595, 10787, 54776, 5295, 5296, 5594	1102	210	6879	1.27818	1	0.286727	60.9923
KEGG_PATHWAY	hsa04932	Non-alcoholic fatty liver disease (NAFLD)	46	1.6411	1.26236e-05	29796, 840, 2932, 4701, 4700, 4731, 9451, 27089, 5565, 5563, 6391, 1649, 4512, 1349, 79602, 9021, 3576, 9377, 3570, 1340, 4728, 2081, 4716, 1329, 4729, 4713, 1327, 4726, 4714, 4725, 4715, 4722, 7132, 5290, 5291, 3953, 7381, 3667, 6720, 4696, 56901, 1337, 4790, 83737, 5295, 5296	1102	151	6879	1.90162	0.00352838	0.000588929	0.01669
KEGG_PATHWAY	hsa05016:Huntington's disease		47	1.67677	0.00244197	29796, 3708, 5332, 317, 5439, 4701, 7419, 4700, 4731, 27089, 513, 1387, 6391, 539, 4512, 1349, 517, 8218, 514, 9377, 1340, 4728, 4716, 1329, 6648, 509, 4729, 4713, 1327, 4726, 4714, 4725, 1385, 4715, 6667, 4722, 522, 5978, 163, 7381, 7052, 548644, 1212, 1213, 4696, 56901, 1337	1102	192	6879	1.52806	0.495702	0.0373185	3.18111
KEGG_PATHWAY	hsa05205:Proteoglycans in cancer		48	1.71245	0.00331606	10818, 6774, 5781, 1432, 5578, 3708, 1956, 3709, 3845, 2317, 867, 960, 2475, 1499, 288, 7042, 8323, 369, 387, 1975, 4659, 5777, 4233, 9475, 6093, 3673, 673, 3091, 23365, 5170, 84309, 23624, 5290, 3685, 5291, 3688, 6199, 8826, 7074, 1655, 5595, 1839, 54776, 5295, 7057, 6194, 5296, 5594	1102	200	6879	1.49815	0.605462	0.0433212	4.29685
KEGG_PATHWAY	hsa05203:Viral carcinogenesis		50	1.7838	0.00188961	6774, 23513, 28973, 387, 1387, 1386, 2957, 3106, 572, 2959, 8365, 5925, 1385, 10379, 3716, 5366, 7337, 1654, 5595, 4790, 5594, 10971, 2934, 3845, 7419, 5610, 23352, 7185, 3133, 8717, 4055, 5966, 3572, 9734, 9759, 1019, 5902, 5290, 5291, 1021, 718, 6672, 894, 7532, 83933, 898, 5295, 3665, 5296, 2967	1102	205	6879	1.52251	0.411154	0.0325576	2.46986
KEGG_PATHWAY	hsa05166:HTLV-I infection		50	1.7838	0.0878253	1869, 7538, 1147, 2005, 113, 3383, 5534, 64682, 8323, 1387, 1386, 3106, 701, 1856, 1385, 5925, 1855, 3716, 7132, 545, 4089, 2113, 4790, 83660, 4776, 1958, 7514, 2932, 3845, 821, 7419, 1499, 2224, 7042, 2874, 7048, 5111, 7046, 3133, 4055, 324, 1019, 5902, 9232, 5530, 5290, 5291, 894, 5295, 5296	1102	254	6879	1.2288	1	0.326979	70.3423
KEGG_PATHWAY	hsa05164	Influenza A	53	1.89083	2.46025e-06	3627, 5578, 6772, 7706, 6773, 4599, 5371, 10898, 9451, 3383, 1387, 1386, 3576, 5606, 10379, 3716, 7132, 4938, 4939, 10625, 5595, 3310, 4790, 5594, 64135, 7514, 1432, 2932, 8106, 3312, 5611, 5610, 8797, 2224, 8793, 29107, 8795, 29108, 9021, 103, 6041, 23586, 4940, 3836, 7113, 3838, 5290, 5291, 5295, 91543, 3665, 5296, 3267	1102	174	6879	1.90139	0.000688633	0.000172203	0.00325298
KEGG_PATHWAY	hsa04141	Protein processing in endoplasmic reticulum	55	1.96218	1.45097e-07	10130, 9601, 10952, 9451, 9695, 10299, 10484, 10483, 573, 10808, 3301, 3300, 10961, 11231, 51360, 23471, 51726, 30001, 3309, 23640, 9709, 4121, 3310, 56605, 824, 10525, 8720, 3998, 29979, 80267, 10273, 55768, 6400, 3312, 54431, 5611, 56886, 821, 5610, 118424, 10427, 3320, 6048, 81567, 1649, 22926, 9632, 9978, 6748, 201595, 7184, 10905, 10802, 26232, 2081	1102	169	6879	2.03151	4.06263e-05	1.35423e-05	0.000191852
KEGG_PATHWAY	hsa05010	Alzheimer's disease	58	2.06921	5.74625e-09	29796, 840, 5332, 9451, 488, 5534, 6868, 6391, 539, 4512, 1349, 572, 1340, 509, 1329, 55851, 4035, 4842, 1327, 7132, 7381, 5595, 4696, 1337, 5594, 824, 3708, 317, 3709, 2932, 5663, 4701, 3028, 4700, 4731, 27089, 513, 22926, 3416, 517, 102, 514, 9377, 4728, 2081, 4716, 4729, 4713, 4726, 4714, 4725, 4715, 4722, 351, 5530, 522, 1020, 56901	1102	168	6879	2.15508	1.60895e-06	8.04475e-07	7.5979e-06
KEGG_PATHWAY	hsa04144:Endocytosis		60	2.14056	0.000354871	79643, 55040, 381, 5371, 9829, 7456, 3482, 9101, 387, 3106, 5584, 8218, 830, 80230, 8976, 7037, 8027, 51019, 51160, 7879, 274, 93343, 163, 23362, 8411, 3310, 64750, 1956, 51699, 867, 3312, 84552, 11031, 7189, 10564, 253725, 10565, 23327, 116983, 7048, 116984, 23325, 7046, 3133, 3799, 26056, 116987, 27243, 9897, 23624, 9372, 23527, 9135, 84313, 1212, 1213, 83737, 387680, 50807, 56904	1102	241	6879	1.5541	0.0946029	0.008994	0.468207
KEGG_PATHWAY	hsa03010	Ribosome	64	2.28327	3.58429e-17	11224, 9349, 6124, 6125, 6161, 6205, 6166, 6165, 6209, 6167, 9553, 9045, 6210, 2197, 64981, 6154, 6152, 6159, 6157, 25873, 6224, 10573, 65003, 6222, 29074, 79590, 6191, 65008, 6194, 6182, 6181, 6146, 6183, 6141, 6142, 6143, 100529097, 6187, 64963, 64960, 6138, 63875, 6136, 6173, 6137, 6134, 6135, 6170, 23521, 6133, 6130, 6231, 6232, 6230, 51073, 6176, 6175, 6203, 6229, 6202, 6228, 6201, 54948, 61…	1102	136	6879	2.93755	1.0036e-14	1.0036e-14	4.73927e-14
KEGG_PATHWAY	hsa04151:PI3K-Akt signaling pathway		67	2.3903	0.0630342	1290, 1291, 1147, 2149, 5578, 59345, 2475, 4254, 92579, 3679, 1975, 1386, 5586, 1978, 572, 3575, 23035, 1945, 1282, 5170, 1385, 3716, 57121, 3694, 1942, 3918, 3685, 3688, 6199, 3914, 5595, 6446, 3912, 4790, 6194, 5594, 10971, 1435, 1956, 2932, 3845, 6794, 5520, 5516, 3320, 5563, 55970, 7184, 4233, 3655, 3673, 3570, 1019, 4170, 5290, 5291, 1021, 2782, 5522, 9180, 3667, 894, 7532, 898, 5295, 5296, …	1102	345	6879	1.21227	1	0.273729	57.7214
KEGG_PATHWAY	hsa05200:Pathways in cancer		80	2.85408	0.0153583	1869, 6774, 10342, 1147, 113, 2149, 6772, 5734, 5578, 5332, 59345, 330, 5371, 2475, 2950, 4254, 8323, 387, 1387, 572, 3576, 6093, 1282, 1856, 7039, 673, 5881, 5743, 3091, 23365, 5925, 3716, 57121, 1855, 3918, 3685, 3688, 3914, 5595, 2113, 4089, 3912, 4790, 112398, 112399, 5594, 8030, 1956, 26060, 2932, 10672, 3845, 867, 1499, 7189, 7042, 369, 3320, 55970, 9978, 7048, 7185, 7046, 7184, 4233, 3655,…	1102	393	6879	1.27069	0.986881	0.113417	18.5066
KEGG_PATHWAY	hsa01100:Metabolic pathways		216	7.70603	0.047472	7498, 25796, 39, 1312, 37, 7358, 535, 2954, 539, 4512, 85465, 5226, 203, 204, 205, 1329, 10331, 5743, 5742, 8733, 55229, 113026, 1327, 3292, 30, 4121, 4124, 1716, 8867, 210, 314, 178, 1595, 217, 218, 27089, 513, 6888, 6470, 622, 9197, 517, 201595, 254531, 514, 10312, 65263, 2593, 2590, 2591, 522, 2589, 129607, 10606, 5236, 23382, 56901, 6487, 526, 56623, 4351, 253430, 5333, 2581, 5332, 80308, 235…	1102	1219	6879	1.1061	0.999999	0.23842	47.4329
KEGG_PATHWAY	hsa04150:mTOR signaling pathway 23		23	0.820549	4.25337e-05	64121, 673, 5578, 25989, 5170, 6794, 2475, 6196, 5290, 6197, 5291, 6199, 1975, 5563, 51719, 3667, 5595, 253260, 1978, 5295, 5296, 6194, 5594	1102	58	6879	2.47539	0.0118391	0.00132242	0.056225
KEGG_PATHWAY	hsa05222:Small cell lung cancer 25		25	0.891902	0.00291699	1869, 1147, 317, 330, 7189, 7185, 3655, 3673, 1282, 329, 5743, 1019, 5925, 5290, 3685, 5291, 3918, 3688, 1021, 3914, 3912, 4790, 5295, 898, 5296	1102	85	6879	1.83597	0.558664	0.0400725	3.78893
KEGG_PATHWAY	hsa04120:Ubiquitin mediated proteolysis 34		34	1.21299	0.00863899	64750, 55236, 10273, 867, 330, 7328, 5371, 118424, 22954, 7189, 27339, 23291, 64682, 7332, 27338, 9978, 23327, 9320, 9021, 9040, 9690, 26232, 9354, 329, 8065, 51588, 23624, 55958, 51366, 7337, 4591, 8452, 57448, 83737	1102	137	6879	1.54918	0.911913	0.0803603	10.8388
KEGG_PATHWAY	hsa04068:FoxO signaling pathway 33		33	1.17731	0.0109393	1147, 6774, 1432, 1956, 3845, 6794, 4616, 7042, 5565, 369, 92579, 1387, 5563, 7048, 7046, 3575, 1263, 6648, 673, 5170, 80854, 5290, 5291, 5595, 3667, 894, 6446, 4089, 5295, 11337, 23411, 5296, 5594	1102	134	6879	1.53728	0.954036	0.0945755	13.5359
KEGG_PATHWAY	hsa04012:ErbB signaling pathway 23		23	0.820549	0.0166796	7039, 673, 5578, 1956, 2932, 3845, 867, 5062, 27, 23624, 2475, 5290, 1398, 5291, 6199, 369, 5595, 1839, 1978, 572, 5295, 5296, 5594	1102	87	6879	1.65026	0.990992	0.11952	19.9408
KEGG_PATHWAY	hsa05100:Bacterial invasion of epithelial cells 20		20	0.713521	0.0359022	8976, 7414, 4735, 867, 55752, 23624, 1499, 5290, 1398, 5291, 3688, 387, 1212, 1213, 79767, 23607, 8218, 4233, 5295, 5296	1102	78	6879	1.60059	0.999964	0.203478	38.3344
KEGG_PATHWAY	hsa04510:Focal adhesion 44		44	1.56975	0.0362302	824, 1290, 1291, 5578, 1956, 7414, 2932, 2317, 330, 5062, 1499, 387, 3679, 4659, 572, 3655, 4233, 9475, 6093, 3673, 1282, 5908, 5881, 673, 329, 394, 5170, 3694, 1398, 5290, 3918, 3685, 5291, 3688, 3914, 5595, 894, 3912, 54776, 5295, 83660, 7057, 5296, 5594	1102	206	6879	1.3333	0.999967	0.201185	38.6112
KEGG_PATHWAY	hsa04071:Sphingolipid signaling pathway 28		28	0.99893	0.0376756	53637, 6093, 8439, 5881, 4363, 1432, 5578, 5332, 166929, 10672, 3845, 5170, 253782, 5520, 7132, 5290, 5291, 5522, 5516, 387, 5595, 10558, 4790, 8717, 5295, 5296, 5594, 9475	1102	120	6879	1.45653	0.999979	0.204503	39.8174
KEGG_PATHWAY	hsa05214:Glioma 17		17	0.606493	0.0471564	1869, 7039, 673, 1956, 5578, 3845, 1019, 5925, 2475, 5290, 5291, 1021, 369, 5595, 5295, 5296, 5594	1102	65	6879	1.6326	0.999999	0.241206	47.2021
KEGG_PATHWAY	hsa04152:AMPK signaling pathway 28		28	0.99893	0.0496067	6794, 3991, 5520, 51552, 2475, 6319, 5516, 5565, 5209, 92579, 5563, 5208, 1978, 79602, 5170, 6885, 1385, 5290, 3953, 5291, 6199, 5522, 51719, 6720, 3667, 5295, 5296, 23411	1102	123	6879	1.42101	0.999999	0.243716	48.9694
KEGG_PATHWAY	hsa05219:Bladder cancer 12		12	0.428113	0.0528988	1869, 673, 369, 1956, 5595, 3845, 1839, 1019, 5925, 7057, 5594, 3576	1102	41	6879	1.82701	1	0.249585	51.2579
KEGG_PATHWAY	hsa03460:Fanconi anemia pathway 14		14	0.499465	0.0708389	3280, 2178, 2072, 5980, 22909, 197342, 9894, 641, 378708, 57599, 545, 5889, 116028, 51426	1102	53	6879	1.64891	1	0.286272	62.1481
KEGG_PATHWAY	hsa05212	Pancreatic cancer	26	0.927578	9.73127e-06	1869, 6774, 1147, 1956, 6772, 3845, 7042, 369, 7048, 572, 7046, 7039, 5881, 673, 1019, 5925, 3716, 5290, 5291, 1021, 5595, 4089, 4790, 5295, 5296, 5594 1102	1102	65	6879	2.49691	0.00272106	0.000544805	0.0128663
KEGG_PATHWAY	hsa05221:Acute myeloid leukemia 18		18	0.642169	0.00515933	1147, 6774, 673, 3845, 5371, 2475, 5290, 5291, 5292, 6199, 369, 5595, 1978, 572, 4790, 5295, 5296, 5594 1102	1102	56	6879	2.00645	0.765043	0.0585631	6.61086
KEGG_PATHWAY	hsa04722:Neurotrophin signaling pathway 27		27	0.963254	0.0609995	10818, 5781, 1432, 11108, 2932, 5663, 3845, 7189, 387, 3656, 572, 5908, 673, 5170, 5290, 6196, 1398, 5291, 6197, 25970, 3667, 5595, 397, 4790, 5295, 5296, 5594 1102	1102	120	6879	1.40451	1	0.26999	56.4911

## Sheet: SPIA_Pathways
Pathway Name	1-SARS-CoV-2 (NHBE, MOI 2)	2-SARS-CoV-2 (A549, MOI: 0.2)	3-RSV (A549, MOI: 15)	4-IAV (A549, MOI:5)	5-SARS-CoV-2 (A549, MOI:2)	7-SARS-CoV-2 (Calu3, MOI:2)	8-RSV (A549, MOI: 2)	9-IAV (NHBE, MOI: 3)
Amoebiasis		Inhibited
Interferon alpha/beta signaling		Inhibited				Inhibited	Activated
Interferon Signaling							Inhibited
Cytokine-cytokine receptor interaction			Activated				Inhibited
Jak-STAT signaling pathway			Activated				Inhibited
Signaling by Interleukins			Inhibited				Inhibited
ifn alpha signaling pathway			Activated
PERK regulates gene expression				Activated
ATF4 activates genes				Activated
ATF6 (ATF6-alpha) activates chaperones				Inhibited
ATF6 (ATF6-alpha) activates chaperone genes				Inhibited
trka receptor signaling pathway					Activated
p75(NTR)-mediated signaling					Inhibited
IL23-mediated signaling events
Pathways in cancer							Activated
Osteoclast differentiation							Inhibited
Pertussis							Inhibited
PI3K-Akt signaling pathway							Activated
Measles							Inhibited
HIF-1 signaling pathway							Inhibited
Cytokine Signaling in Immune system							Inhibited
pdgf signaling pathway							Inhibited
tpo signaling pathway							Inhibited
igf-1 signaling pathway							Inhibited
PDGFR-beta signaling pathway							Inhibited
Signaling events mediated by TCPTP							Activated
Syndecan-4-mediated signaling events							Inhibited
LPA receptor mediated events							Inhibited
Toxoplasmosis
IL2-mediated signaling events
