# Supplementary material for: Genome-wide bioinformatic analyses predict key host and viral factors in SARS-CoV-2 pathogenesis
Source: Commun Biol. 2021 May 17;4:590. doi: 10.1038/s42003-021-02095-0 (PMC8128904; doi:10.1038/s42003-021-02095-0)
Supplement: Supplementary file 9 — Supplementary Data 7 [file 42003_2021_2095_MOESM9_ESM.xlsx]

## Sheet: READ_ME
Tables
Merge Output	Output colors from Moomin for all Series
Series X	Complete output tables from Moomin for each tested Series
Columns Merge Output
Column Name		Description
Gene Info	Rxn	Ensembl Gene ID
	Rxn Name	Ensembl Gene Version
	Subsystem	Gene Description
Output Moomin	Consensus	Consensus color of each reaction on the set of 500 topological solutions enumerated
	Frequency	Frequency of such reaction within the set of 500 topological solutions enumerated
Series Info	Series 1 *	SARS-CoV-2 - NHBE - MOI 2		* No feasible solutions were enumerated for these datasets
	Series 2 *	SARS-CoV-2 - A549 - MOI 0.2
	Series 3	RSV - A549 - MOI 15
	Series 4	IAV - A549 - MOI 5
	Series 5	SARS-CoV-2 - A549 - MOI 2
	Series 7	SARS-CoV-2 - Calu3 - MOI 2
	Series 8H	RSV - A549 - MOI 2
	Series 8R	HPIV3 - A549 - MOI 2
	Series 9	IAV - NHBE - MOI 3
Columns Series Tables
Column Name		Description
Rxn info	ID	Rxn ID in the SBML metabolic network
	name	Rxn Name in the SBML metabolic network
Moomin specific information	input	Input colors calculated by Moomin based on GPR information
	output	Output colors of one example solution enumerated
	consensus	Consensus color of each reaction on the set of 500 topological solutions enumerated
	frequency	Frequency of such reaction within the set of 500 topological solutions enumerated
	weight	Calculated weight for each reaction to be included in the final solutions
Gene Info	GPR	Gene-Protein-Reaction association
	subsystem	Biological pathway in with reaction is mainly involved in
	leading gene	Gene from GPR having the most drastic change in expression associated with the reaction
	Log2FC	Log2FC for leading gene
	Colors	Description
	Red	Increased Flux
	Blue	Decreased Flux
	R.Red	Increased Flux in the reverse direction
	R.Blue	Decreased Flux in the reverse direction
	Yellow	Reversible reaction in which the solution allows either increased flux in one direction or decreased flux in the reverse direction; or there were inconsistencies between solutions
	Grey	No change in flux predicted

## Sheet: Merge_Output
Rxn Info			Series 5		Series 7		Series 3		Series 4		Series 8R		Series8H		Series9
Rxn	Rxn Name	Subsystem	Consensus Solution	Frequency	Consensus Solution	Frequency	Consensus Solution	Frequency	Consensus Solution	Frequency	Consensus Solution	Frequency	Consensus Solution	Frequency	Consensus Solution	Frequency
R_10FTHF5GLUtl	5-glutamyl-10FTHF transport, lysosomal	Transport, lysosomal	grey	0	grey	0	grey	0	grey	0	grey	0	grey	0	grey	0
R_10FTHF5GLUtm	5-glutamyl-10FTHF transport, mitochondrial	Transport, mitochondrial	grey	0	grey	0	grey	0	grey	0	grey	0	grey	0	grey	0
R_ARGSL	argininosuccinate lyase	Alanine and aspartate metabolism	yellow	1	grey	0	red	1	grey	0	grey	0	blue	1	blue	1
R_10FTHF6GLUtm	6-glutamyl-10FTHF transport, mitochondrial	Transport, mitochondrial	grey	0	grey	0	grey	0	grey	0	grey	0	grey	0	grey	0
R_ASNNm	L-asparaginase (mitochondrial)	Alanine and aspartate metabolism	blue	1	grey	0	red	1	grey	0	grey	0	grey	0	grey	0
R_ASPNATm	aspartate N-acetyltransferase, mitochondrial	Alanine and aspartate metabolism	blue	1	grey	0	grey	0	grey	0	grey	0	grey	0	grey	0
R_10FTHFtl	10-Formyltetrahydrofolate lysosomal transport via diffusion	Transport, lysosomal	grey	0	grey	0	yellow	1	grey	0	grey	0	grey	0	grey	0
R_10FTHFtm	10-Formyltetrahydrofolate mitochondrial transport via diffusion	Transport, mitochondrial	grey	0	yellow	1	grey	0	grey	0	grey	0	grey	0	grey	0
R_11DOCRTSLtm	11-deoxycortisol intracellular transport	Transport, mitochondrial	grey	0	grey	0	grey	0	grey	0	grey	0	grey	0	grey	0
R_11DOCRTSLtr	11-deoxycortisol intracellular transport	Transport, endoplasmic reticular	grey	0	grey	0	grey	0	grey	0	grey	0	grey	0	grey	0
R_11DOCRTSTRNtm	11-deoxycorticosterone intracellular transport	Transport, mitochondrial	grey	0	grey	0	grey	0	grey	0	grey	0	grey	0	grey	0
R_11DOCRTSTRNtr	11-deoxycorticosterone intracellular transport	Transport, endoplasmic reticular	grey	0	grey	0	grey	0	grey	0	grey	0	grey	0	grey	0
R_NACASPAH	N-Acetyl-L-aspartate amidohydrolase	Alanine and aspartate metabolism	blue	1	grey	0	grey	0	grey	0	grey	0	grey	0	grey	0
R_1a_24_25VITD2Hm	1-alpha-Vitamin D-24,25-hydroxylase (D2)	Vitamin D metabolism	grey	0	grey	0	blue	1	grey	0	grey	0	grey	0	grey	0
R_1a_24_25VITD3Hm	1-alpha-Vitamin D-24,25-hydroxylase (D3)	Vitamin D metabolism	grey	0	grey	0	blue	1	grey	0	grey	0	grey	0	grey	0
R_1a_25VITD2Hm	1-alpha,24R,25-Vitamin D-hydroxylase (D2)	Vitamin D metabolism	grey	0	grey	0	red	1	grey	0	grey	0	grey	0	grey	0
R_1a_25VITD3Hm	1-alpha,24R,25-Vitamin D-hydroxylase (D3)	Vitamin D metabolism	grey	0	grey	0	red	1	grey	0	grey	0	grey	0	grey	0
R_1a25DHVITD3TRn	tanslocation of 1-alpha,25-Dihydroxyvitamin D3 to nucleus	Transport, nuclear	grey	0	grey	0	red	1	grey	0	grey	0	grey	0	grey	0
R_1MNCAMti	N1-Methylnicotinamide transport	Transport, extracellular	grey	0	grey	0	red	1	grey	0	grey	0	grey	0	grey	0
R_1PPDCRp	delta1-piperideine-2-carboxylate reductase, perixosomal	Lysine metabolism	grey	0	grey	0	grey	0	grey	0	grey	0	grey	0	grey	0
R_24_25DHVITD2t	24,25-Dihydroxyvitamin D2 transport from cytoplasm	Transport, extracellular	grey	0	grey	0	red	1	grey	0	grey	0	grey	0	grey	0
R_24_25DHVITD2tm	24,25-Dihydroxyvitamin D2 transport from mitochondria	Transport, mitochondrial	grey	0	grey	0	red	1	grey	0	grey	0	grey	0	grey	0
R_24_25DHVITD3t	24,25-Dihydroxyvitamin D3 transport from cytoplasm	Transport, extracellular	grey	0	grey	0	grey	0	grey	0	grey	0	grey	0	grey	0
R_24_25DHVITD3tm	24,25-Dihydroxyvitamin D3 transport from mitochondria	Transport, mitochondrial	grey	0	grey	0	red	1	grey	0	grey	0	grey	0	grey	0
R_24_25VITD2Hm	24R-Vitamin D-25-hydroxylase (D2)	Vitamin D metabolism	grey	0	grey	0	red	1	grey	0	grey	0	grey	0	grey	0
R_24_25VITD3Hm	24R-Vitamin D-25-hydroxylase (D3)	Vitamin D metabolism	grey	0	grey	0	red	1	grey	0	grey	0	grey	0	grey	0
R_24NPHte	xenobiotic transport	Transport, extracellular	grey	0	grey	0	yellow	1	grey	0	grey	0	grey	0	grey	0
R_25HVITD2t	25-hydroxyvitamin D2 transport from cytoplasm	Transport, extracellular	grey	0	grey	0	grey	0	grey	0	grey	0	grey	0	grey	0
R_25HVITD2tin	25-hydroxyvitamin D2 transport in cytoplasm	Transport, extracellular	grey	0	grey	0	grey	0	grey	0	grey	0	grey	0	grey	0
R_25HVITD2tin_m	25-hydroxyvitamin D2 transport in mitochondria	Transport, mitochondrial	grey	0	grey	0	grey	0	grey	0	grey	0	grey	0	grey	0
R_25HVITD2tm	25-hydroxyvitamin D2 transport from mitochondria	Transport, mitochondrial	grey	0	grey	0	grey	0	grey	0	grey	0	grey	0	grey	0
R_25HVITD3c	1-alpha hydroxylation of 25-hydroxy vitamin D	Vitamin D metabolism	grey	0	grey	0	red	1	grey	0	grey	0	grey	0	grey	0
R_25HVITD3t	25-hydroxyvitamin D3 transport from cytoplasm	Transport, extracellular	grey	0	grey	0	grey	0	grey	0	grey	0	grey	0	grey	0
R_25HVITD3tin_m	25-hydroxyvitamin D3 transport in mitochondria	Transport, mitochondrial	grey	0	grey	0	grey	0	grey	0	grey	0	grey	0	grey	0
R_25HVITD3tm	25-hydroxyvitamin D3 transport from mitochondria	Transport, mitochondrial	grey	0	grey	0	grey	0	grey	0	grey	0	grey	0	grey	0
R_25VITD2Hm	1-alpha-Vitamin D-25-hydroxylase (D2)	Vitamin D metabolism	grey	0	grey	0	red	1	grey	0	grey	0	grey	0	grey	0
R_25VITD3Hm	1-alpha-Vitamin D-25-hydroxylase (D3)	Vitamin D metabolism	grey	0	grey	0	red	1	grey	0	grey	0	grey	0	grey	0
R_2AMACHYD	2-Aminoacrylate hydrolysis	Glycine, serine, alanine and threonine metabolism	red	0.914	red	1	red	1	grey	0	grey	0	red	0.132	red	0.132
R_2AMACSULT	2-Aminoacrylate sulfotransferase	Methionine and cysteine metabolism	blue	1	grey	0	red	1	grey	0	grey	0	blue	1	blue	1
R_2AMADPTm	L-2-aminoadipate shuttle (cytosol/mitochondria)	Lysine metabolism	blue	1	grey	0	blue	1	grey	0	grey	0	grey	0	grey	0
R_2DR1PP	2-deoxy-D-ribose 1-phosphate phosphorylase	Pyrimidine catabolism	grey	0	grey	0	red	1	grey	0	grey	0	grey	0	grey	0
R_2HBO	2-Hydroxybutyrate:NAD+ oxidoreductase	Propanoate metabolism	grey	0	yellow	1	r.red	1	grey	0	grey	0	grey	0	grey	0
R_2HBt2	2-hydroxybutyrate cotransport with proton	Transport, extracellular	grey	0	yellow	1	yellow	1	grey	0	grey	0	grey	0	grey	0
R_2HCO3_NAt	bicarbonate transport (Na/HCO3 1:2 cotransport)	Transport, extracellular	grey	0	grey	0	r.red	1	grey	0	grey	0	yellow	1	yellow	1
R_CMPSAS	CMP sialic acid synthase	Aminosugar metabolism	blue	1	grey	0	red	1	grey	0	grey	0	grey	0	grey	0
R_2MCITt	2-methylcitrate transport via diffusion	Transport, extracellular	grey	0	grey	0	grey	0	grey	0	grey	0	grey	0	grey	0
R_RE3033C	RE3033	Arachidonic acid metabolism	red	0.376	grey	0	yellow	0.4	grey	0	grey	0	grey	0	grey	0
R_RE3041C	RE3041	Arachidonic acid metabolism	blue	1	grey	0	grey	0	grey	0	grey	0	grey	0	grey	0
R_34DHOXPEGOX	3,4-Dihydroxyphenylethyleneglycol:NAD+ oxidoreductase	Tyrosine metabolism	yellow	1	grey	0	grey	0	grey	0	yellow	1	yellow	1	yellow	1
R_34DHOXPEGt	3,4-Dihydroxyphenylethyleneglycol transport (diffusion)	Transport, extracellular	yellow	1	grey	0	grey	0	grey	0	yellow	1	yellow	1	yellow	1
R_4HGLSDm	L-4-hydroxyglutamate semialdehyde dehydrogenase, mitochondrial	Arginine and Proline Metabolism	blue	1	grey	0	red	1	grey	0	grey	0	grey	0	grey	0
R_34DHPHELAT1tc	transport of 3,4-Dihydroxy-L-phenylalanine by LAT1 in association with 4F2hc, across the apical surface of the memebranes.	Transport, extracellular	blue	1	red	1	red	1	grey	0	yellow	1	blue	1	blue	1
R_34DHPHEt	3,4-Dihydroxy-L-phenylalanine transport	Transport, extracellular	r.blue	1	yellow	1	yellow	1	grey	0	yellow	0.958	r.blue	1	r.blue	1
R_34DHPLACOX	3,4-Dihydroxyphenylacetaldehyde:NAD+ oxidoreductase	Tyrosine metabolism	blue	1	red	1	red	1	grey	0	blue	1	blue	1	blue	1
R_34DHPLACOX_NADP_	3,4-Dihydroxyphenylacetaldehyde:NADP+ oxidoreductase	Tyrosine metabolism	yellow	1	yellow	1	r.red	1	grey	0	r.blue	1	r.blue	1	r.blue	1
R_34DHXMANDACOX	3,4-Dihydroxymandelaldehyde:NAD+ oxidoreductase	Tyrosine metabolism	blue	1	red	1	red	1	grey	0	blue	1	blue	1	blue	1
R_ADMDC	adenosylmethionine decarboxylase	Arginine and Proline Metabolism	blue	1	grey	0	red	1	grey	0	grey	0	grey	0	grey	0
R_34HPLFM	3-(4-hydroxyphenyl-)lactate formation	Ubiquinone synthesis	grey	0	grey	0	red	1	grey	0	grey	0	grey	0	grey	0
R_34HPPOR	4-Hydroxyphenylpyruvate:oxygen oxidoreductase	Tyrosine metabolism	blue	1	grey	0	red	1	grey	0	grey	0	blue	1	blue	1
R_34HPPte	Transport of 3-(4-hydroxyphenyl)pyruvate	Transport, extracellular	grey	0	grey	0	grey	0	grey	0	grey	0	grey	0	grey	0
R_35CGMPtn	35cGMP nuclear transport	Transport, nuclear	grey	0	grey	0	grey	0	grey	0	grey	0	grey	0	grey	0
R_3AIB_Dtm	transport of 3aib_D into mitochondria	Transport, mitochondrial	grey	0	grey	0	yellow	0.4	grey	0	grey	0	grey	0	grey	0
R_3AIBt	3-amino-isobutyrate transport	Transport, extracellular	grey	0	grey	0	red	1	grey	0	grey	0	grey	0	grey	0
R_3AIBtm	3-amino-isobutyrate transport, mitochondrial	Transport, mitochondrial	grey	0	grey	0	red	1	grey	0	grey	0	grey	0	grey	0
R_3AIBTm	L-3-aminoisobutyrate transaminase, mitochondrial	Valine, leucine, and isoleucine metabolism	grey	0	grey	0	red	1	grey	0	grey	0	grey	0	grey	0
R_3DPHBH1	Hydroxylation of 3-Decaprenyl-4-hydroxybenzoate (NADH)	Ubiquinone synthesis	grey	0	grey	0	grey	0	grey	0	grey	0	grey	0	grey	0
R_3DPHBH2	Hydroxylation of 3-Decaprenyl-4-hydroxybenzoate (NADPH)	Ubiquinone synthesis	grey	0	grey	0	red	1	grey	0	grey	0	grey	0	grey	0
R_3DSPHR	3-Dehydrosphinganine reductase	Sphingolipid metabolism	grey	0	grey	0	red	1	grey	0	grey	0	grey	0	grey	0
R_3HAO	3-hydroxyanthranilate 3,4-dioxygenase	Tryptophan metabolism	NA	NA	grey	0	NA	NA	grey	0	NA	NA	grey	0	grey	0
R_3HBCDm	3-hydroxybutyryl-CoA dehydratase, mitochondrial	Butanoate metabolism	yellow	1	grey	0	yellow	1	grey	0	grey	0	grey	0	grey	0
R_3HBCOAHLm	3-hydroxyisobutyryl-CoA hydrolase, mitochondrial	Valine, leucine, and isoleucine metabolism	grey	0	grey	0	yellow	1	grey	0	grey	0	grey	0	grey	0
R_AGMTm	agmatinase (m)	Arginine and Proline Metabolism	blue	1	grey	0	red	1	grey	0	grey	0	grey	0	grey	0
R_3HCO3_NAt	3HCO3_NAt	Transport, extracellular	grey	0	grey	0	r.red	1	grey	0	grey	0	yellow	1	yellow	1
R_ARGDCm	arginine decarboxylase (m)	Arginine and Proline Metabolism	blue	1	grey	0	red	1	grey	0	grey	0	grey	0	grey	0
R_3HLYTCL	3-Hydroxy-L-tyrosine carboxy-lyase	Tyrosine metabolism	blue	1	grey	0	blue	1	grey	0	blue	1	blue	1	blue	1
R_3HPCOAHYD	3-hydroxyisobutyryl-Coenzyme A hydrolase	beta-Alanine metabolism	grey	0	grey	0	grey	0	grey	0	grey	0	grey	0	grey	0
R_3HPPD	3-hydroxypropionate dehydrogenase	Propanoate metabolism	grey	0	grey	0	grey	0	grey	0	grey	0	grey	0	grey	0
R_3HXKYNDCL	3-Hydroxykynurenamine decarboxy-lyase	Tryptophan metabolism	grey	0	grey	0	grey	0	grey	0	grey	0	grey	0	grey	0
R_3HXKYNOXDA	3-Hydroxykynurenamine:oxygen oxidoreductase(deaminating)(flavin-containing)	Tryptophan metabolism	grey	0	grey	0	grey	0	grey	0	grey	0	grey	0	grey	0
R_NOS1	Nitric Oxide Synthase (intermediate forming)	Arginine and Proline Metabolism	blue	1	grey	0	red	1	grey	0	grey	0	grey	0	grey	0
R_3MLDAt	3MLDA extracellular transport via diffusion	Transport, extracellular	yellow	1	grey	0	yellow	1	grey	0	grey	0	grey	0	grey	0
R_3MOBt2im	3-methyl-2-oxobutanoate mitochondrial transport via proton symport	Transport, mitochondrial	yellow	1	grey	0	yellow	1	grey	0	grey	0	grey	0	grey	0
R_3MOBte	Transport of 3-methyl-2-oxobutanoate	Transport, extracellular	grey	0	yellow	1	grey	0	grey	0	grey	0	grey	0	grey	0
R_NOS2	Nitric Oxide Synthase (NO forming)	Arginine and Proline Metabolism	blue	1	grey	0	grey	0	grey	0	grey	0	grey	0	grey	0
R_3MOPte	Transport of 3-methyl-2-oxopentanoate	Transport, extracellular	grey	0	yellow	1	grey	0	grey	0	grey	0	grey	0	grey	0
R_3MOX4HOXPGALDOX	3-Methoxy-4-hydroxyphenylglycolaldehyde:NAD+ oxidoreductase	Tyrosine metabolism	blue	1	red	1	red	1	grey	0	blue	1	blue	1	blue	1
R_3MOX4HOXPGALDOX_NADP_	3-Methoxy-4-hydroxyphenylglycolaldehyde:NADP+ oxidoreductase	Tyrosine metabolism	r.blue	1	r.red	1	r.red	1	grey	0	r.blue	1	r.blue	1	r.blue	1
R_PHCDm	L-1-pyrroline-3-hydroxy-5-carboxylate dehydrogenase	Arginine and Proline Metabolism	blue	1	grey	0	red	1	grey	0	grey	0	grey	0	grey	0
R_3NTD7l	3'-nucleotidase (AMP), lysosome	Purine catabolism	grey	0	grey	0	grey	0	grey	0	grey	0	grey	0	grey	0
R_3SALAASPm	cysteinesulfinate-aspartate mitochondrial shuttle	Transport, mitochondrial	grey	0	grey	0	r.red	1	grey	0	grey	0	grey	0	grey	0
R_3SALACBOXL	3-Sulfino-L-alanine carboxy-lyase	Taurine and hypotaurine metabolism	blue	1	grey	0	red	1	grey	0	grey	0	blue	1	blue	1
R_3SALAOX	cysteinesulfinic acid oxidase	Taurine and hypotaurine metabolism	red	1	grey	0	blue	1	grey	0	grey	0	red	0.576	red	0.576
R_3SALATAi	3-sulfino-alanine transaminase (irreversible)	Methionine and cysteine metabolism	grey	0	grey	0	red	1	grey	0	grey	0	grey	0	grey	0
R_3SALATAim	3-sulfino-alanine transaminase (irreversible), mitochondrial	Methionine and cysteine metabolism	grey	0	grey	0	red	1	grey	0	grey	0	grey	0	grey	0
R_3SPYRSP	3-sulfinopyruvate hydrolase (spotaneous reaction)	Methionine and cysteine metabolism	grey	0	grey	0	red	1	grey	0	grey	0	grey	0	grey	0
R_3SPYRSPm	3-sulfinopyruvate hydrolase (spotaneous reaction), mitochondrial	Methionine and cysteine metabolism	grey	0	grey	0	red	1	grey	0	grey	0	grey	0	grey	0
R_PTRCOX1	Putrescine:oxygen oxidoreductase (deaminating)	Arginine and Proline Metabolism	blue	1	grey	0	red	1	grey	0	grey	0	grey	0	grey	0
R_41R2A1H12BOOX	4-[(1R)-2-Amino-1-hydroxyethyl]-1,2-benzenediol:oxygen oxidoreductase(deaminating)(flavin-containing)	Tyrosine metabolism	red	1	grey	0	red	1	grey	0	grey	0	grey	0	grey	0
R_r0145	L-Arginine,NADPH:oxygen oxidoreductase (nitric-oxide-forming) Arginine and proline metabolism EC:1.14.13.39	Arginine and Proline Metabolism	yellow	0.002	grey	0	r.red	1	grey	0	grey	0	grey	0	grey	0
R_4ABUTtcn	transport of GABA	Transport, nuclear	grey	0	grey	0	grey	0	grey	0	grey	0	grey	0	grey	0
R_4ABUTtm	4-aminobutanoate mitochondrial transport via diffusion	Transport, mitochondrial	grey	0	grey	0	grey	0	grey	0	grey	0	grey	0	grey	0
R_4HBZCOAFm	4-hydroxybenzoyl-CoA formation	Ubiquinone synthesis	grey	0	grey	0	red	1	grey	0	grey	0	grey	0	grey	0
R_4HBZFm	4-hydroxybenzoate formation	Ubiquinone synthesis	grey	0	grey	0	red	1	grey	0	grey	0	grey	0	grey	0
R_4HDEBRISOQUINEte	xenobiotic transport	Transport, extracellular	grey	0	grey	0	grey	0	grey	0	grey	0	grey	0	grey	0
R_r0616	trans-4-Hydroxy-L-proline:NAD+ 5-oxidoreductase Arginine and proline metabolism EC:1.5.1.2	Arginine and Proline Metabolism	r.blue	1	grey	0	r.red	1	grey	0	grey	0	grey	0	grey	0
R_4HOXPACDOX_NADP_	4-Hydroxyphenylacetaldehyde:NADP+ oxidoreductase	Tyrosine metabolism	blue	1	grey	0	grey	0	grey	0	blue	1	grey	0	grey	0
R_4HPRO_LTte	Transport of trans-4-hydroxy-L-proline	Transport, extracellular	grey	0	grey	0	yellow	0.1	grey	0	grey	0	grey	0	grey	0
R_4HPROLTASCT1	exit of hydroxy-prloine across the basolateral surface of enterocytes	Transport, extracellular	grey	0	red	1	red	1	grey	0	grey	0	grey	0	grey	0
R_r0618	trans-4-Hydroxy-L-proline:NADP+ 5-oxidoreductase Arginine and proline metabolism EC:1.5.1.2	Arginine and Proline Metabolism	blue	1	grey	0	red	1	grey	0	grey	0	grey	0	grey	0
R_4MOPte	Transport of 4-methyl-2-oxopentanoate	Transport, extracellular	grey	0	yellow	1	grey	0	grey	0	grey	0	grey	0	grey	0
R_4MPTNLte	4-methylpentanal transport	Transport, extracellular	grey	0	grey	0	grey	0	grey	0	grey	0	grey	0	grey	0
R_4MPTNLtm	4-methylpentanal transport (mitochondria)	Transport, mitochondrial	grey	0	grey	0	grey	0	grey	0	grey	0	grey	0	grey	0
R_4MPTNLtr	4-methylpentanal transport (ER)	Transport, endoplasmic reticular	grey	0	grey	0	grey	0	grey	0	grey	0	grey	0	grey	0
R_4MTOLBUTAMIDEte	xenobiotic transport	Transport, extracellular	grey	0	grey	0	grey	0	grey	0	grey	0	grey	0	grey	0
R_4NPHSFte	xenobiotic transport	Transport, extracellular	grey	0	grey	0	yellow	1	grey	0	grey	0	grey	0	grey	0
R_4NPHSULT	4-Nitrophenol Sulfotransferase	Cytochrome metabolism	grey	0	grey	0	red	1	grey	0	grey	0	grey	0	grey	0
R_4NPHte	xenobiotic transport	Transport, extracellular	grey	0	grey	0	yellow	1	grey	0	grey	0	grey	0	grey	0
R_4OHPROIMINOtc	transport of L-OH-Proline by the apical IMINO amino acid transporters in kidney and intestine	Transport, extracellular	NA	NA	red	1	NA	NA	grey	0	NA	NA	grey	0	grey	0
R_4PYRDX	4-Pyridoxal secretion	Transport, extracellular	grey	0	grey	0	red	1	grey	0	grey	0	grey	0	grey	0
R_5ADTSTSTERONEGLCte	glucuronidated compound transport	Transport, extracellular	grey	0	grey	0	grey	0	grey	0	grey	0	grey	0	grey	0
R_5ADTSTSTERONEGLCtr	glucuronidated compound transport	Transport, endoplasmic reticular	grey	0	grey	0	grey	0	grey	0	grey	0	grey	0	grey	0
R_5ADTSTSTERONESte	sulfonated testosterone transport	Transport, extracellular	grey	0	grey	0	grey	0	grey	0	grey	0	grey	0	grey	0
R_5ADTSTSTERONESULT	5alpha-Dihydrotestosterone sulfotransferase	Steroid metabolism	grey	0	grey	0	red	1	grey	0	grey	0	blue	1	blue	1
R_5ADTSTSTERONEte	5 alpha dihydrotesterone transport	Transport, extracellular	grey	0	grey	0	grey	0	grey	0	grey	0	grey	0	grey	0
R_5ADTSTSTERONEtr	5 alpha dihydrotesterone intracellular transport	Transport, endoplasmic reticular	grey	0	grey	0	yellow	1	grey	0	grey	0	grey	0	grey	0
R_5AOPtm	5-Aminolevulinate mitochondrial transport	Heme synthesis	yellow	1	grey	0	yellow	1	grey	0	grey	0	yellow	1	yellow	1
R_5DHFtl	5-glutamyl-DHF transport, lysosomal	Transport, lysosomal	grey	0	grey	0	grey	0	grey	0	grey	0	grey	0	grey	0
R_r0686	L-1-Pyrroline-3-hydroxy-5-carboxylate:NADP+ oxidoreductase Arginine and proline metabolism EC:1.5.1.12	Arginine and Proline Metabolism	r.blue	1	grey	0	r.red	1	grey	0	grey	0	grey	0	grey	0
R_5HLTDL	5-Hydroxy-L-tryptophan decarboxy-lyase	Tryptophan metabolism	blue	1	grey	0	blue	1	grey	0	blue	1	blue	1	blue	1
R_5HOMEPRAZOLEte	xenobiotic transport	Transport, extracellular	grey	0	grey	0	grey	0	grey	0	grey	0	grey	0	grey	0
R_13DAMPPOX	1,3-Diaminopropane:oxygen oxidoreductase (deaminating)	beta-Alanine metabolism	blue	1	grey	0	red	1	grey	0	grey	0	grey	0	grey	0
R_5HOXINDACTOXm	5-Hydroxyindoleacetaldehyde:NAD+ oxidoreductase (mito)	Tryptophan metabolism	grey	0	grey	0	grey	0	grey	0	grey	0	grey	0	grey	0
R_5HOXINOXDA	5-Hydroxytryptamine:oxygen oxidoreductase(deaminating)(flavin-containing)	Tryptophan metabolism	blue	1	grey	0	red	1	grey	0	blue	1	blue	1	blue	1
R_5HTRPDOX	5-Hydroxy-L-tryptophan:oxygen 2,3-dioxygenase (indole-decyclizing)	Tryptophan metabolism	grey	0	grey	0	grey	0	grey	0	grey	0	grey	0	grey	0
R_5HTRPVESSEC	5-hydroxy-L-tryptophan secretion via secretory vesicle (ATP driven)	Transport, extracellular	grey	0	grey	0	red	1	grey	0	blue	1	blue	1	blue	1
R_5HXKYNDCL	5-Hydroxykynurenamine decarboxy-lyase	Tryptophan metabolism	grey	0	grey	0	grey	0	grey	0	grey	0	grey	0	grey	0
R_5HXKYNOXDA	5-Hydroxykynurenamine:oxygen oxidoreductase(deaminating)(flavin-containing)	Tryptophan metabolism	grey	0	grey	0	grey	0	grey	0	grey	0	grey	0	grey	0
R_ABUTD	Aminobutyraldehyde dehydrogenase	beta-Alanine metabolism	blue	1	grey	0	red	1	grey	0	grey	0	grey	0	grey	0
R_5MTHFt	5-Methyltetrahydrofolate transport via receptor binding and protolysis	Transport, extracellular	NA	NA	grey	0	grey	0	grey	0	NA	NA	grey	0	grey	0
R_BAMPPALDOX	beta-Aminopropion aldehyde:NAD+ oxidoreductase	beta-Alanine metabolism	blue	1	grey	0	red	1	grey	0	grey	0	grey	0	grey	0
R_5MTHFt2le	5-methyltetrahydrofolate transport via anion exchange	Transport, extracellular	grey	0	grey	0	grey	0	grey	0	grey	0	grey	0	grey	0
R_5OXPROt	Transport of 5-oxoprolinate	Transport, extracellular	grey	0	grey	0	grey	0	grey	0	grey	0	grey	0	grey	0
R_5THFtl	5-glutamyl-THF transport, lysosomal	Transport, lysosomal	grey	0	grey	0	grey	0	grey	0	grey	0	grey	0	grey	0
R_5THFtm	5-glutamyl-THF transport,m mitochondrial	Transport, mitochondrial	grey	0	grey	0	grey	0	grey	0	grey	0	grey	0	grey	0
R_SPMDOX	Spermidine:(acceptor) oxidoreductase	beta-Alanine metabolism	blue	1	grey	0	red	1	grey	0	grey	0	grey	0	grey	0
R_6DHFtm	6-glutamyl-DHF transport,m mitochondrial	Transport, mitochondrial	grey	0	grey	0	grey	0	grey	0	grey	0	grey	0	grey	0
R_6HTSTSTERONEte	hydroxylated testosterone transport	Transport, extracellular	grey	0	grey	0	grey	0	grey	0	grey	0	grey	0	grey	0
R_6HTSTSTERONEtr	hydroxylated testosterone transport	Transport, endoplasmic reticular	grey	0	grey	0	grey	0	grey	0	grey	0	grey	0	grey	0
R_ACOX2x	acyl-Coenzyme A oxidase 2, branched chain	Bile acid synthesis	blue	1	grey	0	red	1	grey	0	grey	0	grey	0	grey	0
R_6THFtm	6-glutamyl-THF transport,m mitochondrial	Transport, mitochondrial	grey	0	grey	0	grey	0	grey	0	grey	0	grey	0	grey	0
R_7DHCHSTEROLtr	cholesterol precursor intracellular transport	Transport, endoplasmic reticular	grey	0	grey	0	grey	0	grey	0	grey	0	grey	0	grey	0
R_AKR1C41	aldo-keto reductase family 1, member C4 (chlordecone reductase; 3-alpha hydroxysteroid dehydrogenase, type I; dihydrodiol dehydrogenase 4)	Bile acid synthesis	blue	1	grey	0	red	1	grey	0	grey	0	grey	0	grey	0
R_AKR1C42	aldo-keto reductase family 1, member C4 (chlordecone reductase; 3-alpha hydroxysteroid dehydrogenase, type I; dihydrodiol dehydrogenase 4)	Bile acid synthesis	blue	1	grey	0	red	1	grey	0	grey	0	grey	0	grey	0
R_AMACRp	alpha-methylacyl-CoA racemase	Bile acid synthesis	blue	1	grey	0	red	1	grey	0	grey	0	grey	0	grey	0
R_HSD17B4x	hydroxysteroid (17-beta) dehydrogenase 4	Bile acid synthesis	yellow	1	grey	0	red	1	grey	0	grey	0	grey	0	grey	0
R_A_MANASE	alpha-mannosidase	N-glycan degradation	grey	0	grey	0	grey	0	grey	0	grey	0	grey	0	grey	0
R_A_MANASEly	alpha-mannosidase, lysosomal	N-glycan degradation	grey	0	grey	0	red	1	grey	0	grey	0	grey	0	grey	0
R_A4GALTc	Lactosylceramide 4-alpha-galactosyltransferase	Sphingolipid metabolism	grey	0	grey	0	grey	0	grey	0	grey	0	grey	0	grey	0
R_r0573	Cholate:CoA ligase (AMP-forming) Bile acid biosynthesis EC:6.2.1.7	Bile acid synthesis	blue	1	grey	0	red	1	grey	0	grey	0	grey	0	grey	0
R_A4GNT1g	alpha 1,4-N-acetylglucosaminyltransferase, Golgi apparatus	O-glycan synthesis	grey	0	NA	NA	grey	0	grey	0	grey	0	grey	0	grey	0
R_A4GNT2g	alpha 1,4-N-acetylglucosaminyltransferase, Golgi apparatus	O-glycan synthesis	grey	0	NA	NA	grey	0	grey	0	grey	0	red	1	red	1
R_AACOAT	Acetoacetyl-CoA:acetate CoA-transferase	Propanoate metabolism	blue	1	grey	0	red	1	grey	0	grey	0	blue	1	blue	1
R_r0630	Choloyl-CoA:glycine N-choloyltransferase Bile acid biosynthesis / Taurine and hypotaurine metabolism EC:2.3.1.65	Bile acid synthesis	yellow	0.998	grey	0	grey	0	grey	0	grey	0	grey	0	grey	0
R_r0706	acyl-Coenzyme A dehydrogenase family, member 9 Bile acid biosynthesis EC:1.3.3.6	Bile acid synthesis	blue	1	grey	0	red	1	grey	0	grey	0	grey	0	grey	0
R_AASAD3m	L-aminoadipate-semialdehyde dehydrogenase (NADH), mitochondrial	Lysine metabolism	grey	0	grey	0	grey	0	grey	0	grey	0	grey	0	grey	0
R_AATAi	2-aminoadipate transaminase, irreversible	Lysine metabolism	yellow	1	grey	0	yellow	1	grey	0	grey	0	grey	0	grey	0
R_ABO1g	ABO blood group (transferase A, alpha 1-3-N-acetylgalactosaminyltransferase; transferase B, alpha 1-3-galactosyltransferase)	Blood group synthesis	grey	0	grey	0	grey	0	grey	0	grey	0	grey	0	grey	0
R_ABO2g	ABO blood group (transferase A, alpha 1-3-N-acetylgalactosaminyltransferase; transferase B, alpha 1-3-galactosyltransferase)	Blood group synthesis	grey	0	grey	0	grey	0	grey	0	grey	0	grey	0	grey	0
R_ABO3g	ABO blood group (transferase A, alpha 1-3-N-acetylgalactosaminyltransferase; transferase B, alpha 1-3-galactosyltransferase)	Blood group synthesis	grey	0	grey	0	grey	0	grey	0	grey	0	grey	0	grey	0
R_ABO4g	ABO blood group (transferase A, alpha 1-3-N-acetylgalactosaminyltransferase; transferase B, alpha 1-3-galactosyltransferase)	Blood group synthesis	grey	0	grey	0	grey	0	grey	0	grey	0	grey	0	grey	0
R_ABO5g	ABO blood group (transferase A, alpha 1-3-N-acetylgalactosaminyltransferase; transferase B, alpha 1-3-galactosyltransferase)	Blood group synthesis	grey	0	grey	0	grey	0	grey	0	grey	0	grey	0	grey	0
R_ABO6g	ABO blood group (transferase A, alpha 1-3-N-acetylgalactosaminyltransferase; transferase B, alpha 1-3-galactosyltransferase)	Blood group synthesis	grey	0	grey	0	grey	0	grey	0	grey	0	grey	0	grey	0
R_ABO7g	ABO blood group (transferase A, alpha 1-3-N-acetylgalactosaminyltransferase; transferase B, alpha 1-3-galactosyltransferase)	Blood group synthesis	grey	0	grey	0	grey	0	grey	0	grey	0	grey	0	grey	0
R_ABO8g	ABO blood group (transferase A, alpha 1-3-N-acetylgalactosaminyltransferase; transferase B, alpha 1-3-galactosyltransferase)	Blood group synthesis	grey	0	grey	0	grey	0	grey	0	grey	0	grey	0	grey	0
R_ABO9g	ABO blood group (transferase A, alpha 1-3-N-acetylgalactosaminyltransferase; transferase B, alpha 1-3-galactosyltransferase)	Blood group synthesis	grey	0	grey	0	grey	0	grey	0	grey	0	grey	0	grey	0
R_ABTArm	4-aminobutyrate transaminase, reversible (mitochondrial)	Glutamate metabolism	grey	0	grey	0	r.red	1	grey	0	grey	0	yellow	1	yellow	1
R_ABTD	L-arabinitol 4-dehydrogenase	Pentose phosphate pathway	yellow	1	grey	0	yellow	1	grey	0	grey	0	grey	0	grey	0
R_ABTti	L-arabinitol transport via passive diffusion	Transport, extracellular	grey	0	grey	0	grey	0	grey	0	grey	0	grey	0	grey	0
R_r0743	hydroxysteroid (17-beta) dehydrogenase 4 Bile acid biosynthesis EC:1.1.1.35	Bile acid synthesis	yellow	1	grey	0	red	1	grey	0	grey	0	grey	0	grey	0
R_ABUTt2r	4-aminobutyrate reversible transport in via proton symport	Transport, extracellular	grey	0	grey	0	yellow	1	grey	0	grey	0	grey	0	grey	0
R_ABUTt2rL	4-aminobutyrate reversible transport in via proton symport (lysosome)	Transport, lysosomal	grey	0	grey	0	grey	0	grey	0	grey	0	grey	0	grey	0
R_ABUTt4_2_r	4-aminobutyrate reversible transport in via sodium symport (1:2)	Transport, extracellular	grey	0	grey	0	yellow	1	grey	0	grey	0	grey	0	grey	0
R_ACACT10m	acetyl-CoA C-acetyltransferase, mitochondrial	Valine, leucine, and isoleucine metabolism	yellow	1	grey	0	yellow	1	grey	0	grey	0	yellow	1	yellow	1
R_ACACT1r	acetyl-CoA C-acetyltransferase	Tryptophan metabolism	yellow	1	grey	0	r.red	1	grey	0	grey	0	yellow	1	yellow	1
R_ACACT1rm	acetyl-CoA C-acetyltransferase, mitochondrial	Tryptophan metabolism	grey	0	grey	0	red	1	grey	0	grey	0	grey	0	grey	0
R_r0744	(24R,25R)-3alpha,7alpha,12alpha,24-tetrahydroxy-5beta-cholestanoyl- CoA hydro-lyase Bile acid biosynthesis EC:4.2.1.107	Bile acid synthesis	yellow	1	grey	0	red	1	grey	0	grey	0	grey	0	grey	0
R_ACACt2	acetoacetate transport via proton symport	Transport, extracellular	grey	0	grey	0	yellow	1	grey	0	grey	0	grey	0	grey	0
R_ACACt2m	Acetoacetate mitochondrial transport via H+ symport	Transport, mitochondrial	grey	0	grey	0	grey	0	grey	0	grey	0	grey	0	grey	0
R_ACACT4p	acetyl-CoA C-acetyltransferase (octanoyl-CoA), peroxisomal	Fatty acid oxidation	blue	1	grey	0	red	1	grey	0	grey	0	blue	1	blue	1
R_ACACT5p	acetyl-CoA C-acyltransferase (decanoyl-CoA), peroxisomal	Fatty acid oxidation	blue	1	grey	0	red	1	grey	0	grey	0	blue	1	blue	1
R_ACACT6p	acetyl-CoA C-acetyltransferase (dodecanoyl), peroxisomal	Fatty acid oxidation	blue	1	grey	0	red	1	grey	0	grey	0	blue	1	blue	1
R_ACACT7p	acetyl-CoA acyltransferase (tetradecanoyl-CoA), peroxisomal	Fatty acid oxidation	blue	1	grey	0	red	1	grey	0	grey	0	blue	1	blue	1
R_ACACT8p	acetyl-CoA acyltransferase (hexadecanoyl-CoA), peroxisomal	Fatty acid oxidation	grey	0	grey	0	grey	0	grey	0	grey	0	grey	0	grey	0
R_ACACT9p	acetyl-CoA acyltransferase (tetracosanoyl-CoA), peroxisomal	Fatty acid oxidation	grey	0	grey	0	grey	0	grey	0	grey	0	grey	0	grey	0
R_ACACtx	acetoacetate intracellular transport unknown mechanism	Transport, peroxisomal	grey	0	grey	0	yellow	1	grey	0	grey	0	grey	0	grey	0
R_ACALDt	acetaldehyde reversible transport	Transport, extracellular	grey	0	grey	0	grey	0	grey	0	grey	0	grey	0	grey	0
R_ACALDtm	acetaldehyde mitochondrial diffusion	Transport, mitochondrial	yellow	1	grey	0	yellow	1	grey	0	grey	0	grey	0	grey	0
R_ACALDtr	acetaldehyde reversible transport (ER)	Transport, endoplasmic reticular	grey	0	grey	0	yellow	1	grey	0	grey	0	grey	0	grey	0
R_ACALDtx	acetaldehyde peroxisomal diffusion	Transport, peroxisomal	yellow	1	grey	0	yellow	1	grey	0	grey	0	grey	0	grey	0
R_ACCOAC	acetyl-CoA carboxylase	Fatty acid oxidation	grey	0	grey	0	red	1	grey	0	grey	0	grey	0	grey	0
R_r0747	3alpha,7alpha-Dihydroxy-5beta-cholestane:NADP+ oxidoreductase (B-specific); 3alpha,7alpha-Dihydroxy-5beta-cholestane:NADP+ oxidoreductase Bile acid biosynthesis EC:1.1.1.50	Bile acid synthesis	blue	1	grey	0	red	1	grey	0	grey	0	grey	0	grey	0
R_r0750	3alpha,7alpha,12alpha-Trihydroxy-5beta-cholestane:NADP+ oxidoreductase (B-specific); 3alpha,7alpha,12alpha-Trihydroxy-5beta-cholestane:NADP+ oxidoreductase Bile acid biosynthesis EC:1.1.1.50	Bile acid synthesis	blue	1	grey	0	red	1	grey	0	grey	0	grey	0	grey	0
R_RE1834C	RE1834	Bile acid synthesis	blue	1	grey	0	red	1	grey	0	grey	0	grey	0	grey	0
R_ACCOALm	acetate-CoA ligase (AMP-forming)	Propanoate metabolism	grey	0	grey	0	red	1	grey	0	grey	0	grey	0	grey	0
R_ACCOAtn	acetyl-CoA transport, nuclear	Transport, nuclear	grey	0	grey	0	grey	0	grey	0	grey	0	grey	0	grey	0
R_ACCOAtr	acetyl-coa transport	Transport, endoplasmic reticular	grey	0	grey	0	yellow	1	grey	0	grey	0	grey	0	grey	0
R_ACETONEt2	acetone transport via proton symport	Transport, extracellular	grey	0	grey	0	red	1	grey	0	grey	0	grey	0	grey	0
R_ACETONEt2m	acetone mitochondrial transport via proton symport	Transport, mitochondrial	grey	0	grey	0	grey	0	grey	0	grey	0	grey	0	grey	0
R_ACGAGBSIDEtg	acgagbside hs intracellular transport	Transport, golgi apparatus	grey	0	grey	0	grey	0	grey	0	grey	0	grey	0	grey	0
R_ACGAGBSIDEtl	acgagbside hs intracellular transport	Transport, lysosomal	grey	0	grey	0	grey	0	grey	0	grey	0	grey	0	grey	0
R_ACGALFUCGALACGALFUC12GAL14ACGLCGALGLUSIDEte	blood group intracellular transport	Transport, extracellular	grey	0	grey	0	grey	0	grey	0	grey	0	grey	0	grey	0
R_ACGALFUCGALACGALFUC12GAL14ACGLCGALGLUSIDEtg	blood group intracellular transport	Transport, golgi apparatus	grey	0	grey	0	grey	0	grey	0	grey	0	grey	0	grey	0
R_ACGALFUCGALACGALFUCGALACGLCGAL14ACGLCGALGLUSIDEte	blood group intracellular transport	Transport, extracellular	grey	0	grey	0	grey	0	grey	0	grey	0	grey	0	grey	0
R_ACGALFUCGALACGALFUCGALACGLCGAL14ACGLCGALGLUSIDEtg	blood group intracellular transport	Transport, golgi apparatus	grey	0	grey	0	grey	0	grey	0	grey	0	grey	0	grey	0
R_ACGALK	N-acetylgalactosamine kinase	Aminosugar metabolism	grey	0	grey	0	red	0.8	grey	0	grey	0	grey	0	grey	0
R_ACGALK2	N-acetylgalactosamine kinase (ITP)	Aminosugar metabolism	grey	0	grey	0	red	0.2	grey	0	grey	0	grey	0	grey	0
R_ACGALtlg	N-acetyl-galactosamine intracellular transport	Transport, golgi apparatus	grey	0	grey	0	grey	0	grey	0	grey	0	grey	0	grey	0
R_ACGALtly	N-acetyl-galactosamine lysosomal efflux	Transport, lysosomal	grey	0	grey	0	red	1	grey	0	grey	0	grey	0	grey	0
R_ACGAM2E	N-acetylglucosamine 2-epimerase	Aminosugar metabolism	grey	0	grey	0	NA	NA	grey	0	NA	NA	grey	0	grey	0
R_ACGAM6PSi	N-acetylglucosamine-6-phosphate synthase	Aminosugar metabolism	blue	1	grey	0	red	1	grey	0	red	1	blue	1	blue	1
R_ACGAMK	N-acetylglucosamine kinase	Aminosugar metabolism	grey	0	grey	0	red	1	grey	0	grey	0	grey	0	grey	0
R_ACGAMPM	phosphoacetylglucosamine mutase	Aminosugar metabolism	grey	0	grey	0	red	1	grey	0	grey	0	yellow	1	yellow	1
R_ACGAMtly	N-acetyl-glucosamine lysosomal efflux	Transport, lysosomal	grey	0	grey	0	red	1	grey	0	grey	0	grey	0	grey	0
R_ACGBGBSIDEtg	acgbgbside hs intracellular transport	Transport, golgi apparatus	grey	0	grey	0	grey	0	grey	0	grey	0	grey	0	grey	0
R_ACGBGBSIDEtl	acgbgbside hs intracellular transport	Transport, lysosomal	grey	0	grey	0	grey	0	grey	0	grey	0	grey	0	grey	0
R_ACGPID	N-acetylglucosaminylphosphatidylinositol deacetylase	Phosphatidylinositol phosphate metabolism	grey	0	grey	0	red	1	grey	0	grey	0	grey	0	grey	0
R_ACGSm	N-acteylglutamate synthase, mitochondrial	Urea cycle	grey	0	grey	0	grey	0	grey	0	grey	0	grey	0	grey	0
R_ACHEe	Acetylcholinesterase	Glycerophospholipid metabolism	grey	0	red	1	red	1	grey	0	grey	0	grey	0	grey	0
R_ACHtn	Acetylcholin transport, nuclear trhough pores	Transport, nuclear	grey	0	grey	0	grey	0	grey	0	grey	0	grey	0	grey	0
R_RE1835C	RE1835	Bile acid synthesis	blue	1	grey	0	red	1	grey	0	grey	0	grey	0	grey	0
R_ACN13ACNGALGBSIDEte	acn13acngalgbside hs transport	Transport, extracellular	grey	0	grey	0	yellow	0.8	grey	0	grey	0	grey	0	grey	0
R_ACN13ACNGALGBSIDEtg	acn13acngalgbside hs intracellular transport	Transport, golgi apparatus	grey	0	grey	0	yellow	0.8	grey	0	grey	0	grey	0	grey	0
R_ACN23ACNGALGBSIDEte	acn23acngalgbside transport	Transport, extracellular	grey	0	grey	0	yellow	0.2	grey	0	grey	0	grey	0	grey	0
R_ACN23ACNGALGBSIDEtg	acn23acngalgbside intracellular transport	Transport, golgi apparatus	grey	0	grey	0	yellow	0.2	grey	0	grey	0	grey	0	grey	0
R_ACNACNGAL14ACGLCGALGLUSIDEte	blood group intracellular transport	Transport, extracellular	grey	0	grey	0	grey	0	grey	0	grey	0	grey	0	grey	0
R_ACNACNGAL14ACGLCGALGLUSIDEtg	blood group intracellular transport	Transport, golgi apparatus	grey	0	grey	0	grey	0	grey	0	grey	0	grey	0	grey	0
R_ACNACNGALGBSIDEte	acnacngalgbside hs transport	Transport, extracellular	grey	0	grey	0	grey	0	grey	0	grey	0	grey	0	grey	0
R_ACNACNGALGBSIDEtg	acnacngalgbside hs intracellular transport	Transport, golgi apparatus	grey	0	grey	0	grey	0	grey	0	grey	0	grey	0	grey	0
R_ACNAM9PL	N-Acetylneuraminate 9-phosphate pyruvate-lyase (pyruvate-phosphorylating)	Aminosugar metabolism	grey	0	grey	0	red	1	grey	0	grey	0	grey	0	grey	0
R_ACNAM9PL2	N-Acetylneuraminate 9-phosphate pyruvate-lyase (pyruvate-phosphorylating)	Aminosugar metabolism	grey	0	grey	0	red	1	grey	0	grey	0	grey	0	grey	0
R_RE2626M	RE2626	Bile acid synthesis	yellow	1	grey	0	r.red	1	grey	0	NA	NA	grey	0	grey	0
R_ACNAMPH	N-Acetylneuraminate 9-phosphate phosphohydrolase	Aminosugar metabolism	grey	0	grey	0	red	1	grey	0	grey	0	grey	0	grey	0
R_ACNAMtn	N-acetylneuraminate nuclear import	Transport, nuclear	grey	0	grey	0	red	1	grey	0	grey	0	grey	0	grey	0
R_ACNGALACGLCGAL14ACGLCGALGLUSIDEte	blood group intracellular transport	Transport, extracellular	grey	0	grey	0	yellow	1	grey	0	grey	0	grey	0	grey	0
R_ACNGALACGLCGAL14ACGLCGALGLUSIDEtg	blood group intracellular transport	Transport, golgi apparatus	grey	0	grey	0	yellow	1	grey	0	grey	0	grey	0	grey	0
R_ACNMLr	N-Acetylneuraminate lyase (reversible)	Aminosugar metabolism	grey	0	grey	0	grey	0	grey	0	grey	0	grey	0	grey	0
R_ACOAD10m	acyl-CoA dehydrogenase (2-methylbutanoyl-CoA), mitochondrial	Valine, leucine, and isoleucine metabolism	grey	0	grey	0	red	1	grey	0	grey	0	grey	0	grey	0
R_ACOAD1fm	acyl-CoA dehydrogenase (butanoyl-CoA), mitochondrial	Butanoate metabolism	blue	1	grey	0	red	1	grey	0	grey	0	blue	1	blue	1
R_RE2649C	RE2649	Bile acid synthesis	blue	1	grey	0	red	1	grey	0	grey	0	yellow	1	yellow	1
R_ACOAD9m	acyl-CoA dehydrogenase (isobutyryl-CoA), mitochondrial	Valine, leucine, and isoleucine metabolism	grey	0	grey	0	red	1	grey	0	grey	0	blue	1	blue	1
R_ACOAO7p	acyl-CoA oxidase (hexadecanoyl-CoA), peroxisomal	Fatty acid oxidation	blue	1	grey	0	red	1	grey	0	grey	0	blue	1	blue	1
R_ACOATA	Acetyl-CoA ACP transacylase	Fatty acid oxidation	grey	0	grey	0	grey	0	grey	0	grey	0	grey	0	grey	0
R_ACODA	acetylornithine deacetylase	Urea cycle	grey	0	grey	0	grey	0	grey	0	grey	0	grey	0	grey	0
R_ACONT	aconitase	Citric acid cycle	grey	0	grey	0	r.red	1	grey	0	grey	0	yellow	1	yellow	1
R_ACONTm	Aconitate hydratase	Citric acid cycle	grey	0	grey	0	r.red	1	grey	0	grey	0	yellow	1	yellow	1
R_ACOX22x	acyl-Coenzyme A oxidase 2, branched chain	Bile acid synthesis	blue	1	grey	0	red	1	grey	0	grey	0	blue	1	blue	1
R_RE2649M	RE2649	Bile acid synthesis	blue	1	grey	0	red	1	grey	0	grey	0	grey	0	grey	0
R_ACP1_FMN_	acid phosphatase (FMN)	Vitamin B2 metabolism	red	1	grey	0	red	1	grey	0	grey	0	blue	1	blue	1
R_RE3346M	RE3346	Bile acid synthesis	blue	1	grey	0	red	1	grey	0	grey	0	grey	0	grey	0
R_ACS	acetyl-CoA synthetase	Glycolysis/gluconeogenesis	blue	1	grey	0	red	1	grey	0	grey	0	blue	1	blue	1
R_ACS2	acetyl-CoA synthase (propionate)	Propanoate metabolism	blue	1	grey	0	red	1	grey	0	grey	0	blue	1	blue	1
R_VLCS2r	Very-long-chain-fatty-acid-CoA ligase	Bile acid synthesis	blue	1	grey	0	red	1	grey	0	grey	0	grey	0	grey	0
R_ACt2m	acetate mitochondrial transport via proton symport	Transport, mitochondrial	grey	0	grey	0	grey	0	grey	0	grey	0	grey	0	grey	0
R_ACt2r	acetate reversible transport via proton symport	Transport, extracellular	grey	0	grey	0	grey	0	grey	0	grey	0	grey	0	grey	0
R_ACtg	acetate transport, Golgi apparatus	Transport, golgi apparatus	grey	0	grey	0	grey	0	grey	0	grey	0	yellow	1	yellow	1
R_ACTLMO	acetol monooxygenase	Pyruvate metabolism	grey	0	grey	0	red	1	grey	0	grey	0	grey	0	grey	0
R_ACTNMO	acetone monooxygenase	Pyruvate metabolism	grey	0	grey	0	red	1	grey	0	grey	0	grey	0	grey	0
R_ACYP	acylphosphatase	Glycolysis/gluconeogenesis	blue	1	grey	0	red	1	grey	0	grey	0	blue	1	blue	1
R_ADA	Adenosine deaminase	Purine catabolism	grey	0	grey	0	red	1	grey	0	blue	1	blue	1	blue	1
R_VLCSp	Very-long-chain-fatty-acid-CoA ligase	Bile acid synthesis	blue	1	grey	0	red	1	grey	0	grey	0	grey	0	grey	0
R_ADCim	Acetoacetate decarboxylation (irreversible), mitochondrial	Propanoate metabolism	grey	0	grey	0	grey	0	grey	0	grey	0	grey	0	grey	0
R_BDHm	(R)-3-Hydroxybutanoate:NAD+ oxidoreductase	Butanoate metabolism	blue	1	grey	0	grey	0	grey	0	grey	0	grey	0	grey	0
R_ADEtl	adenine facilated transport from lysosome	Transport, lysosomal	grey	0	grey	0	grey	0	grey	0	grey	0	grey	0	grey	0
R_ADHAPtx	intracellular transport (peroxisome)	Transport, peroxisomal	grey	0	grey	0	grey	0	grey	0	grey	0	grey	0	grey	0
R_ADK1	adenylate kinase	Nucleotide interconversion	yellow	1	grey	0	r.red	1	grey	0	grey	0	yellow	1	yellow	1
R_ADK1m	adenylate kinase, mitochondrial	Nucleotide interconversion	grey	0	grey	0	r.red	1	grey	0	grey	0	yellow	1	yellow	1
R_ADK3	adentylate kinase (GTP)	Nucleotide interconversion	grey	0	NA	NA	r.red	1	grey	0	grey	0	grey	0	grey	0
R_ADK3m	adentylate kinase (GTP)	Nucleotide interconversion	grey	0	grey	0	red	1	grey	0	grey	0	yellow	1	yellow	1
R_ADKd	adenylate kinase (d form)	Nucleotide interconversion	grey	0	NA	NA	r.red	1	grey	0	grey	0	grey	0	grey	0
R_ACACT1x	acetyl-CoA C-acetyltransferase, mitochondrial	Cholesterol metabolism	blue	1	grey	0	red	1	grey	0	grey	0	grey	0	grey	0
R_ADNCYC	adenylate cyclase	Nucleotide interconversion	blue	1	red	1	red	1	grey	0	blue	1	blue	1	blue	1
R_ADNK1	adenosine kinase	Nucleotide interconversion	grey	0	grey	0	red	1	grey	0	grey	0	grey	0	grey	0
R_ADNK1m	adenosine kinase, mitochondrial	Nucleotide interconversion	grey	0	red	1	grey	0	grey	0	grey	0	grey	0	grey	0
R_ADNK3	adenosine kinase	Purine synthesis	grey	0	grey	0	grey	0	grey	0	grey	0	grey	0	grey	0
R_ADNK4	adenosine kinase	Purine synthesis	grey	0	grey	0	grey	0	grey	0	grey	0	grey	0	grey	0
R_C3STDH1Pr	C-3 sterol dehydrogenase (4-methylzymosterol)	Cholesterol metabolism	blue	1	grey	0	red	1	grey	0	grey	0	grey	0	grey	0
R_ADNt4	adenosine transport (Na/Adn cotransport)	Transport, extracellular	NA	NA	yellow	1	red	1	grey	0	NA	NA	grey	0	grey	0
R_ADNt5le	adenosine transport (1:2 Na/Adn cotransport)	Transport, extracellular	NA	NA	yellow	1	NA	NA	grey	0	NA	NA	grey	0	grey	0
R_ADNtl	adenosine facilated transport from lysosome	Transport, lysosomal	grey	0	grey	0	grey	0	grey	0	grey	0	grey	0	grey	0
R_C3STDH1r	C-3 sterol dehydrogenase (4-methylzymosterol)	Cholesterol metabolism	blue	1	grey	0	red	1	grey	0	grey	0	grey	0	grey	0
R_ADPACDAc	activation of adipic acid for formation of adipoyl carnitine	Fatty acid oxidation	grey	0	grey	0	red	1	grey	0	grey	0	blue	1	blue	1
R_ADPACTD	transport into cytosol (diffusion)	Fatty acid oxidation	grey	0	grey	0	yellow	1	grey	0	grey	0	yellow	1	yellow	1
R_ADPCOACROT	production of adipoyl carnitine	Fatty acid oxidation	grey	0	grey	0	r.red	1	grey	0	grey	0	yellow	1	yellow	1
R_ADPCOAPTE	thioesterification of adipoyl coA for release into cytosol	Fatty acid oxidation	grey	0	grey	0	red	1	grey	0	grey	0	blue	1	blue	1
R_ADPGLC	ADPglucose diphosphatase	Nucleotide interconversion	grey	0	grey	0	grey	0	grey	0	grey	0	grey	0	grey	0
R_ADPMAN	ADPmannose diphosphatase	Nucleotide interconversion	grey	0	grey	0	grey	0	grey	0	grey	0	grey	0	grey	0
R_ADPRDP	ADPribose diphosphatase	Nucleotide interconversion	grey	0	grey	0	red	1	grey	0	grey	0	red	1	red	1
R_ADPRDPm	ADPribose diphosphatase (mitochondrial)	Nucleotide interconversion	grey	0	grey	0	grey	0	grey	0	grey	0	grey	0	grey	0
R_ADPRIBt	ADPribose transport	Transport, extracellular	grey	0	grey	0	red	1	grey	0	grey	0	red	1	red	1
R_ADPT	adenine phosphoribosyltransferase	Nucleotide salvage pathway	blue	1	grey	0	red	1	grey	0	grey	0	blue	1	blue	1
R_ADPtx	ADP transporter, peroxisomal	Transport, peroxisomal	grey	0	grey	0	yellow	1	grey	0	grey	0	grey	0	grey	0
R_ADRNCOAtx	fatty acid intracellular transport	Transport, peroxisomal	grey	0	grey	0	grey	0	grey	0	grey	0	grey	0	grey	0
R_ADRNCPT1	carnitine O-palmitoyltransferase	Fatty acid oxidation	blue	1	grey	0	red	1	grey	0	grey	0	blue	1	blue	1
R_ADRNCPT2	carnitine transferase	Fatty acid oxidation	blue	1	grey	0	red	1	grey	0	grey	0	blue	1	blue	1
R_ADRNCRNt	transport into the mitochondria (carnitine)	Fatty acid oxidation	blue	1	grey	0	red	1	grey	0	grey	0	blue	1	blue	1
R_C3STKR2r	C-3 sterol keto reductase (zymosterol)	Cholesterol metabolism	blue	1	grey	0	red	1	grey	0	grey	0	grey	0	grey	0
R_ADRNt	fatty acid transport via diffusion	Transport, extracellular	yellow	1	grey	0	grey	0	grey	0	grey	0	yellow	0.908	yellow	0.908
R_ADSELK	adenylyl-selenate kinase	Selenoamino acid metabolism	grey	0	grey	0	grey	0	grey	0	grey	0	grey	0	grey	0
R_ADSK	adenylyl-sulfate kinase	Nucleotide interconversion	grey	0	grey	0	red	1	grey	0	grey	0	blue	1	blue	1
R_ADSL1	adenylosuccinate lyase	Nucleotide interconversion	grey	0	grey	0	red	1	grey	0	blue	1	blue	1	blue	1
R_ADSL2	adenylosuccinate lyase	Purine synthesis	grey	0	grey	0	red	1	grey	0	grey	0	grey	0	grey	0
R_ADSS	adenylosuccinate synthase	Nucleotide interconversion	grey	0	grey	0	red	1	grey	0	blue	1	blue	1	blue	1
R_AFLATOXINte	xenobiotic transport	Transport, extracellular	grey	0	grey	0	grey	0	grey	0	grey	0	grey	0	grey	0
R_AG13T10g	N-acetyllactosaminide beta-1,3-N-acetylglucosaminyltransferase, Golgi apparatus	Keratan sulfate synthesis	blue	1	red	1	red	1	grey	0	grey	0	blue	1	blue	1
R_AG13T11g	N-acetyllactosaminide beta-1,3-N-acetylglucosaminyltransferase, Golgi apparatus	Keratan sulfate synthesis	blue	1	red	1	red	1	grey	0	grey	0	blue	1	blue	1
R_AG13T12g	N-acetyllactosaminide beta-1,3-N-acetylglucosaminyltransferase, Golgi apparatus	Keratan sulfate synthesis	blue	1	red	1	red	1	grey	0	grey	0	blue	1	blue	1
R_AG13T13g	N-acetyllactosaminide beta-1,3-N-acetylglucosaminyltransferase, Golgi apparatus	Keratan sulfate synthesis	blue	1	red	1	red	1	grey	0	grey	0	blue	1	blue	1
R_AG13T14g	N-acetyllactosaminide beta-1,3-N-acetylglucosaminyltransferase, Golgi apparatus	Keratan sulfate synthesis	blue	1	red	1	red	1	grey	0	grey	0	blue	1	blue	1
R_AG13T15g	N-acetyllactosaminide beta-1,3-N-acetylglucosaminyltransferase, Golgi apparatus	Keratan sulfate synthesis	blue	1	red	1	red	1	grey	0	grey	0	blue	1	blue	1
R_AG13T16g	N-acetyllactosaminide beta-1,3-N-acetylglucosaminyltransferase, Golgi apparatus	Keratan sulfate synthesis	grey	0	grey	0	grey	0	grey	0	grey	0	blue	1	blue	1
R_AG13T17g	N-acetyllactosaminide beta-1,3-N-acetylglucosaminyltransferase, Golgi apparatus	Keratan sulfate synthesis	grey	0	grey	0	grey	0	grey	0	grey	0	blue	1	blue	1
R_AG13T18g	N-acetyllactosaminide beta-1,3-N-acetylglucosaminyltransferase, Golgi apparatus	Keratan sulfate synthesis	grey	0	grey	0	grey	0	grey	0	grey	0	blue	1	blue	1
R_AG13T1g	N-acetyllactosaminide beta-1,3-N-acetylglucosaminyltransferase, Golgi apparatus	Keratan sulfate synthesis	blue	1	red	1	red	1	grey	0	grey	0	blue	1	blue	1
R_AG13T2g	N-acetyllactosaminide beta-1,3-N-acetylglucosaminyltransferase, Golgi apparatus	Keratan sulfate synthesis	blue	1	red	1	red	1	grey	0	grey	0	blue	1	blue	1
R_AG13T3g	N-acetyllactosaminide beta-1,3-N-acetylglucosaminyltransferase, Golgi apparatus	Keratan sulfate synthesis	blue	1	red	1	red	1	grey	0	grey	0	blue	1	blue	1
R_AG13T4g	N-acetyllactosaminide beta-1,3-N-acetylglucosaminyltransferase, Golgi apparatus	Keratan sulfate synthesis	blue	1	red	1	red	1	grey	0	grey	0	blue	1	blue	1
R_AG13T5g	N-acetyllactosaminide beta-1,3-N-acetylglucosaminyltransferase, Golgi apparatus	Keratan sulfate synthesis	blue	1	red	1	red	1	grey	0	grey	0	blue	1	blue	1
R_AG13T6g	N-acetyllactosaminide beta-1,3-N-acetylglucosaminyltransferase, Golgi apparatus	Keratan sulfate synthesis	blue	1	red	1	red	1	grey	0	grey	0	blue	1	blue	1
R_AG13T7g	N-acetyllactosaminide beta-1,3-N-acetylglucosaminyltransferase, Golgi apparatus	Keratan sulfate synthesis	blue	1	red	1	red	1	grey	0	grey	0	blue	1	blue	1
R_AG13T8g	N-acetyllactosaminide beta-1,3-N-acetylglucosaminyltransferase, Golgi apparatus	Keratan sulfate synthesis	blue	1	red	1	red	1	grey	0	grey	0	blue	1	blue	1
R_AG13T9g	N-acetyllactosaminide beta-1,3-N-acetylglucosaminyltransferase, Golgi apparatus	Keratan sulfate synthesis	blue	1	red	1	red	1	grey	0	grey	0	blue	1	blue	1
R_AGDC	N-acetylglucosamine-6-phosphate deacetylase	Aminosugar metabolism	blue	1	grey	0	red	1	grey	0	red	1	blue	1	blue	1
R_AGLPC	alkyl acylglycerol phosphocholine transferase	Glycerophospholipid metabolism	grey	0	grey	0	grey	0	grey	0	grey	0	grey	0	grey	0
R_AGLPED	alkyl acyl glycerophosphoethanolamine desaturase	Glycerophospholipid metabolism	grey	0	grey	0	grey	0	grey	0	grey	0	grey	0	grey	0
R_AGLPET	alkyl acylglycerol phosphoethanolamine transferase	Glycerophospholipid metabolism	grey	0	grey	0	grey	0	grey	0	grey	0	grey	0	grey	0
R_AGLPH	alkyl glycerol phosphate hydrolase	Glycerophospholipid metabolism	grey	0	grey	0	grey	0	grey	0	grey	0	grey	0	grey	0
R_AGLPR	alkyl glycerol phosphate reductase	Glycerophospholipid metabolism	grey	0	grey	0	grey	0	grey	0	grey	0	grey	0	grey	0
R_AGLPT	alkyl glycerol phosphate acyltransferase	Glycerophospholipid metabolism	grey	0	grey	0	grey	0	grey	0	grey	0	grey	0	grey	0
R_C4STMO1r	C-4 sterol methyl oxidase (4,4-dimethylzymosterol)	Cholesterol metabolism	blue	1	grey	0	red	1	grey	0	grey	0	grey	0	grey	0
R_AGPAT1	1-acylglycerol-3-phosphate O-acyltransferase 1	Triacylglycerol synthesis	blue	1	grey	0	red	1	grey	0	blue	1	blue	1	blue	1
R_AGPex	alkyl glycerol phosphate transport	Transport, peroxisomal	grey	0	grey	0	grey	0	grey	0	grey	0	grey	0	grey	0
R_AGPRim	N-acetyl-g-glutamyl-phosphate reductase, irreversible, mitochondrial	Urea cycle	grey	0	grey	0	grey	0	grey	0	grey	0	grey	0	grey	0
R_AGPSx	alkylglycerone phosphate synthase	Glycerophospholipid metabolism	grey	0	grey	0	grey	0	grey	0	grey	0	grey	0	grey	0
R_AGTim	alanine-glyoxylate transaminase (irreversible), mitochondrial	Alanine and aspartate metabolism	NA	NA	grey	0	red	0.1	grey	0	NA	NA	grey	0	grey	0
R_AHANDROSTANGLCte	glucuronidated compound transport	Transport, extracellular	grey	0	grey	0	grey	0	grey	0	grey	0	grey	0	grey	0
R_AHANDROSTANGLCtr	glucuronidated compound transport	Transport, endoplasmic reticular	grey	0	grey	0	grey	0	grey	0	grey	0	grey	0	grey	0
R_AHC	adenosylhomocysteinase	Methionine and cysteine metabolism	yellow	1	grey	0	red	1	grey	0	grey	0	yellow	1	yellow	1
R_AHCYStd	diffusion of S-Adenosyl-L-homocysteine	Transport, mitochondrial	grey	0	grey	0	grey	0	grey	0	grey	0	grey	0	grey	0
R_AHCYSte	Transport of S-adenosyl-L-homocysteine	Transport, extracellular	grey	0	grey	0	grey	0	grey	0	grey	0	grey	0	grey	0
R_AHCYStn	S-adenosyl-L-homocysteine nuclear transport	Transport, nuclear	grey	0	grey	0	grey	0	grey	0	grey	0	grey	0	grey	0
R_AHCYStr	S-Adenosyl-L-homocysteine intracellular diffusion	Transport, endoplasmic reticular	grey	0	grey	0	yellow	1	grey	0	grey	0	grey	0	grey	0
R_AHEXASE2ly	beta-N-acetylhexosaminidase, lysosomal	N-glycan degradation	red	1	grey	0	red	1	grey	0	grey	0	grey	0	grey	0
R_AHEXASEly	beta-N-acetylhexosaminidase, lysosomal	N-glycan degradation	grey	0	grey	0	red	1	grey	0	grey	0	grey	0	grey	0
R_AICART	phosphoribosylaminoimidazolecarboxamide formyltransferase	Purine synthesis	grey	0	grey	0	red	1	grey	0	grey	0	grey	0	grey	0
R_AICARte	Transport of 5-amino-1-(5-phospho-D-ribosyl)imidazole-4-carboxamide(2-)	Transport, extracellular	grey	0	grey	0	grey	0	grey	0	grey	0	grey	0	grey	0
R_AIRCr	phosphoribosylaminoimidazole carboxylase	Purine synthesis	grey	0	grey	0	red	1	grey	0	grey	0	grey	0	grey	0
R_AK2LGCHOLt	1-alkyl 2-acylglycerol 3-phosphocholine transport	Transport, extracellular	grey	0	grey	0	grey	0	grey	0	grey	0	grey	0	grey	0
R_C4STMO2Pr	C-4 methyl sterol oxidase	Cholesterol metabolism	blue	1	grey	0	red	1	grey	0	grey	0	grey	0	grey	0
R_AKGMALtm	alpha-ketoglutarate/malate transporter	Transport, mitochondrial	yellow	1	grey	0	r.red	1	grey	0	yellow	1	yellow	1	yellow	1
R_AKGt4_3	AKG transport via sodium symport	Transport, extracellular	NA	NA	grey	0	NA	NA	grey	0	NA	NA	grey	0	grey	0
R_AKGtp	AKG transporter, peroxisome	Transport, peroxisomal	grey	0	grey	0	grey	0	grey	0	grey	0	grey	0	grey	0
R_AKR1C1	aldo-keto reductase family 1, member C1 (chlordecone reductase; 3-alpha hydroxysteroid dehydrogenase, type I; dihydrodiol dehydrogenase 4)	Steroid metabolism	grey	0	grey	0	grey	0	grey	0	grey	0	grey	0	grey	0
R_C4STMO2r	C-4 methyl sterol oxidase	Cholesterol metabolism	blue	1	grey	0	red	1	grey	0	grey	0	grey	0	grey	0
R_DHCR72r	7-dehydrocholesterol reductase	Cholesterol metabolism	blue	1	grey	0	red	1	grey	0	grey	0	grey	0	grey	0
R_AKR1D	aldo-keto reductase family 1, member D1 (delta 4-3-ketosteroid-5-beta-reductase)	Bile acid synthesis	NA	NA	NA	NA	NA	NA	grey	0	NA	NA	grey	0	grey	0
R_AKR1D2	aldo-keto reductase family 1, member D1 (delta 4-3-ketosteroid-5-beta-reductase)	Bile acid synthesis	NA	NA	NA	NA	NA	NA	grey	0	NA	NA	grey	0	grey	0
R_ALA-DTDe	exit of D-alanine from the enterocytes	Transport, extracellular	grey	0	grey	0	grey	0	grey	0	grey	0	grey	0	grey	0
R_ALAALACNc	ALAALACNc	Transport, extracellular	grey	0	grey	0	grey	0	grey	0	grey	0	grey	0	grey	0
R_ALAALAPEPT1tc	transport of Alanylalanine by the apical PEPT1 amino acid transporters across the brush border cells of the enterocytes of the intestine and renal cells	Transport, extracellular	NA	NA	grey	0	NA	NA	grey	0	NA	NA	grey	0	grey	0
R_ALAASNNaEx	L-alanine/L-asparagine Na-dependent exchange (Ala-L in)	Transport, extracellular	grey	0	grey	0	red	1	grey	0	grey	0	grey	0	grey	0
R_ALAATB0tc	transport of L-Alanine into the intestinal cells by ATB0 transporter	Transport, extracellular	grey	0	grey	0	grey	0	grey	0	grey	0	grey	0	grey	0
R_ALACYSNaEx	L-alanine/L-cysteine Na-dependent exchange (Ala-L in)	Transport, extracellular	grey	0	red	1	red	1	grey	0	grey	0	grey	0	grey	0
R_ALADGLNexR	L-alanine/glutamine reversible exchange	Transport, extracellular	grey	0	NA	NA	r.red	1	grey	0	yellow	1	yellow	1	yellow	1
R_ALADGLYexR	D-alanine/glycine reversible exchange	Transport, extracellular	grey	0	NA	NA	r.red	1	grey	0	yellow	1	yellow	1	yellow	1
R_ALAGLNexR	L-alanine/glutamine reversible exchange	Transport, extracellular	grey	0	NA	NA	r.red	1	grey	0	yellow	1	yellow	1	yellow	1
R_ALAGLNNaEx	L-alanine/L-glutamine Na-dependent exchange (Ala-L in)	Transport, extracellular	grey	0	grey	0	red	1	grey	0	grey	0	grey	0	grey	0
R_ALAGLYexR	L-alanine/glycine reversible exchange	Transport, extracellular	grey	0	NA	NA	r.red	1	grey	0	yellow	1	yellow	1	yellow	1
R_ALAR	alanine racemase	Alanine and aspartate metabolism	grey	0	grey	0	r.red	1	grey	0	grey	0	grey	0	grey	0
R_ALASERNaEx	L-alanine/L-serine Na-dependent exchange (Ala-L in)	Transport, extracellular	grey	0	red	1	red	1	grey	0	grey	0	grey	0	grey	0
R_ALASm	5-aminolevulinate synthase	Glycine, serine, alanine and threonine metabolism	blue	1	grey	0	red	1	grey	0	grey	0	blue	1	blue	1
R_ALAt2r	L-alanine reversible transport via proton symport	Transport, extracellular	grey	0	grey	0	r.red	1	grey	0	grey	0	grey	0	grey	0
R_ALAt2rL	L-alanine reversible transport via proton symport (lysosome)	Transport, lysosomal	grey	0	grey	0	r.red	1	grey	0	grey	0	grey	0	grey	0
R_ALAt4	Alanine-Sodium symporter	Transport, extracellular	grey	0	grey	0	red	1	grey	0	blue	1	grey	0	grey	0
R_ALATA_L	L-alanine transaminase	Glutamate metabolism	yellow	1	yellow	1	r.red	1	grey	0	r.blue	1	yellow	1	yellow	1
R_ALATHRNaEx	L-alanine/L-threonine Na-dependent exchange (Ala-L in)	Transport, extracellular	grey	0	red	1	red	1	grey	0	grey	0	grey	0	grey	0
R_ALAtN1	Alanine transport (Na, H coupled)	Transport, extracellular	grey	0	grey	0	grey	0	grey	0	grey	0	grey	0	grey	0
R_ALAyLATthc	transport of Alanine by y+LAT1 or y+LAT2 with co-transporter of h in small intestine and kidney	Transport, extracellular	blue	1	red	1	red	1	grey	0	blue	1	blue	1	blue	1
R_ALCD1	alcohol dehydrogenase (methanol)	Miscellaneous	yellow	1	grey	0	yellow	1	grey	0	yellow	1	yellow	1	yellow	1
R_ALCD21_D	alcohol dehydrogenase (D-1,2-propanediol)	Pyruvate metabolism	blue	1	grey	0	red	1	grey	0	blue	1	blue	1	blue	1
R_ALCD21_L	alcohol dehydrogenase (L-1,2-propanediol)	Pyruvate metabolism	blue	1	grey	0	red	1	grey	0	blue	1	blue	1	blue	1
R_ALCD22_D	alcohol dehydrogenase (D-lactaldehyde)	Pyruvate metabolism	blue	1	grey	0	grey	0	grey	0	blue	1	blue	1	blue	1
R_ALCD22_L	alcohol dehydrogenase (L-lactaldehyde)	Pyruvate metabolism	blue	1	grey	0	grey	0	grey	0	blue	1	blue	1	blue	1
R_ALCD2if	alcohol dehydrogenase, forward rxn (ethanol -> acetaldehyde)	Glycolysis/gluconeogenesis	blue	1	grey	0	blue	1	grey	0	blue	1	blue	1	blue	1
R_ALCD2yf	alcohol dehydrogenase (ethanol, NADP), forward reaction	Glycolysis/gluconeogenesis	red	1	grey	0	red	1	grey	0	red	1	red	1	red	1
R_ALDD20x	aldehyde dehydrogenase (indole-3-acetaldehyde, NAD)	Tryptophan metabolism	grey	0	grey	0	grey	0	grey	0	grey	0	grey	0	grey	0
R_ALDD20xm	aldehyde dehydrogenase (indole-3-acetaldehyde, NAD), mitochondrial	Tryptophan metabolism	grey	0	grey	0	grey	0	grey	0	grey	0	grey	0	grey	0
R_DMATT	dimethylallyltranstransferase	Cholesterol metabolism	yellow	1	grey	0	red	1	grey	0	grey	0	grey	0	grey	0
R_ALDD2x	aldehyde dehydrogenase (acetaldehyde, NAD)	Glycolysis/gluconeogenesis	blue	1	red	1	red	1	grey	0	blue	1	blue	1	blue	1
R_DMATTx	dimethylallyltranstransferase	Cholesterol metabolism	blue	1	grey	0	red	1	grey	0	grey	0	grey	0	grey	0
R_ALDD2y	aldehyde dehydrogenase (acetaldehyde, NADP)	Glycolysis/gluconeogenesis	blue	1	blue	1	red	1	grey	0	blue	1	blue	1	blue	1
R_ALDSTRNte	aldosterone transport	Transport, extracellular	grey	0	grey	0	grey	0	grey	0	grey	0	grey	0	grey	0
R_ALDSTRNtm	aldosterone intracellular transport	Transport, mitochondrial	grey	0	grey	0	grey	0	grey	0	grey	0	grey	0	grey	0
R_ALKP	alkaline phosphatase	Glycerophospholipid metabolism	grey	0	grey	0	grey	0	grey	0	grey	0	grey	0	grey	0
R_ALOX12	Arachidonate 12-lipoxygenase	Eicosanoid metabolism	grey	0	grey	0	grey	0	grey	0	grey	0	grey	0	grey	0
R_ALOX12R	Arachidonate 12-lipoxygenase R	Eicosanoid metabolism	grey	0	grey	0	grey	0	grey	0	grey	0	grey	0	grey	0
R_DPMVDx	diphosphomevalonate decarboxylase	Cholesterol metabolism	blue	1	grey	0	red	1	grey	0	grey	0	grey	0	grey	0
R_GRTT	geranyltranstransferase	Cholesterol metabolism	yellow	1	grey	0	red	1	grey	0	grey	0	grey	0	grey	0
R_GRTTx	geranyltranstransferase	Cholesterol metabolism	blue	1	grey	0	red	1	grey	0	grey	0	grey	0	grey	0
R_ALR2	aldose reductase (methylglyoxal)	Pyruvate metabolism	blue	1	grey	0	red	1	grey	0	blue	1	blue	1	blue	1
R_ALR3	aldose reductase (acetol)	Pyruvate metabolism	blue	1	grey	0	red	1	grey	0	blue	1	blue	1	blue	1
R_AMACR2p	alpha-methylacyl-CoA racemase (reductase)	Bile acid synthesis	grey	0	grey	0	red	1	grey	0	grey	0	grey	0	grey	0
R_AMACR2r	alpha-methylacyl-CoA racemase (reductase)	Bile acid synthesis	grey	0	grey	0	grey	0	grey	0	grey	0	grey	0	grey	0
R_HMGCOASi	Hydroxymethylglutaryl CoA synthase (ir)	Cholesterol metabolism	blue	1	grey	0	red	1	grey	0	grey	0	grey	0	grey	0
R_AMACRr	alpha-methylacyl-CoA racemase	Bile acid synthesis	grey	0	grey	0	grey	0	grey	0	grey	0	grey	0	grey	0
R_AMANK	N-acetyl-D-mannosamine kinase	Aminosugar metabolism	grey	0	grey	0	red	1	grey	0	grey	0	grey	0	grey	0
R_AMCOXO	2-aminomuconate reductase	Tryptophan metabolism	grey	0	grey	0	grey	0	grey	0	grey	0	grey	0	grey	0
R_AMETr	S-Adenosyl-L-methionine intracellular diffusion	Transport, endoplasmic reticular	grey	0	grey	0	yellow	1	grey	0	grey	0	grey	0	grey	0
R_AMETt2m	S-Adenosyl-L-methionine reversible transport, mitochondrial	Transport, mitochondrial	yellow	1	grey	0	yellow	1	grey	0	grey	0	grey	0	grey	0
R_AMETtd	diffusion of S-Adenosyl-L-methionine	Transport, mitochondrial	grey	0	grey	0	grey	0	grey	0	grey	0	grey	0	grey	0
R_AMETtn	S-adenosyl-L-methionine nuclear transport	Transport, nuclear	grey	0	grey	0	grey	0	grey	0	grey	0	grey	0	grey	0
R_AMPDA	Adenosine monophosphate deaminase	Nucleotide interconversion	grey	0	grey	0	red	1	grey	0	red	1	grey	0	grey	0
R_AMPTASECG	alanyl aminopeptidase (cys-gly)	Glutathione metabolism	grey	0	grey	0	red	1	grey	0	grey	0	grey	0	grey	0
R_AMPTASECGe	alanyl aminopeptidase (cys-gly) (e)	Glutathione metabolism	grey	0	grey	0	red	1	grey	0	grey	0	grey	0	grey	0
R_AMPtp	AMP transporter, peroxisome	Transport, peroxisomal	grey	0	grey	0	grey	0	grey	0	grey	0	grey	0	grey	0
R_AMPtr	AMP transporter, endoplasmic reticulum	Transport, endoplasmic reticular	grey	0	grey	0	grey	0	grey	0	grey	0	grey	0	grey	0
R_AMY1e	alpha-amylase, extracellular (strch1 -> strch2)	Starch and sucrose metabolism	grey	0	grey	0	red	1	grey	0	blue	1	grey	0	grey	0
R_AMY2e	alpha-amylase, extracellular (glygn2 -> glygn4)	Starch and sucrose metabolism	grey	0	grey	0	red	1	grey	0	blue	1	grey	0	grey	0
R_ANDRSTRNGLCte	glucuronidated compound transport	Transport, extracellular	grey	0	grey	0	red	1	grey	0	grey	0	grey	0	grey	0
R_ANDRSTRNGLCtr	glucuronidated compound transport (ER)	Transport, endoplasmic reticular	grey	0	grey	0	yellow	1	grey	0	grey	0	grey	0	grey	0
R_ANDRSTRNte	androsterone transport	Transport, extracellular	grey	0	grey	0	grey	0	grey	0	grey	0	grey	0	grey	0
R_ANDRSTRNtr	androsterone intracellular transport	Transport, endoplasmic reticular	grey	0	grey	0	grey	0	grey	0	grey	0	grey	0	grey	0
R_ANTHte	Transport of anthranilate	Transport, extracellular	grey	0	grey	0	grey	0	grey	0	grey	0	grey	0	grey	0
R_ANTIPYRENEte	xenobiotic transport	Transport, extracellular	grey	0	grey	0	grey	0	grey	0	grey	0	grey	0	grey	0
R_IPDDIx	isopentenyl-diphosphate D-isomerase	Cholesterol metabolism	blue	1	grey	0	red	1	grey	0	grey	0	grey	0	grey	0
R_AP4AH1	Ap4A hydrolase, asymmetrically	Nucleotide interconversion	grey	0	grey	0	grey	0	grey	0	grey	0	grey	0	grey	0
R_APAT2rm	3-Aminopropanoate:2-oxoglutarate aminotransferase (m)	beta-Alanine metabolism	grey	0	grey	0	red	1	grey	0	grey	0	grey	0	grey	0
R_APNNOXte	xenobiotic transport	Transport, extracellular	grey	0	grey	0	grey	0	grey	0	grey	0	grey	0	grey	0
R_APOC_LYS_BTNP	proteolysis of apoC-Lys-btn	Biotin metabolism	grey	0	grey	0	red	1	grey	0	grey	0	grey	0	grey	0
R_APOC_LYS_BTNPm	proteolysis of apoC-Lys-btn, mitochondrial	Biotin metabolism	grey	0	grey	0	red	1	grey	0	grey	0	grey	0	grey	0
R_APOCF	Apocarboxylase formation	Biotin metabolism	grey	0	grey	0	red	1	grey	0	grey	0	grey	0	grey	0
R_APOCFm	Apocarboxylase formation, mitochondrial	Biotin metabolism	grey	0	grey	0	red	1	grey	0	grey	0	grey	0	grey	0
R_APPNNte	xenobiotic transport	Transport, extracellular	grey	0	grey	0	grey	0	grey	0	grey	0	grey	0	grey	0
R_APRGSTRNte	hydroxyprogesterone transport	Transport, extracellular	grey	0	grey	0	grey	0	grey	0	grey	0	grey	0	grey	0
R_APRTO2	N-acetylputrescine: oxygen oxireductase (deaminating)	Arginine and Proline Metabolism	grey	0	grey	0	grey	0	grey	0	grey	0	grey	0	grey	0
R_AQCOBALt	Aquacob(III)alamin uptake	Transport, extracellular	grey	0	grey	0	grey	0	grey	0	grey	0	grey	0	grey	0
R_ARAB_Lt	L-arabinoase extracellular transport	Transport, extracellular	yellow	1	grey	0	yellow	1	grey	0	grey	0	grey	0	grey	0
R_LNSTLSr	lanosterol synthase	Cholesterol metabolism	blue	1	grey	0	red	1	grey	0	grey	0	grey	0	grey	0
R_ARACHCOAtx	fatty acid intracellular transport	Transport, peroxisomal	grey	0	grey	0	grey	0	grey	0	grey	0	grey	0	grey	0
R_ARACHCPT1	carnitine transferase	Fatty acid oxidation	blue	1	grey	0	red	1	grey	0	grey	0	blue	1	blue	1
R_ARACHCPT2	carnitine transferase	Fatty acid oxidation	blue	1	grey	0	red	1	grey	0	grey	0	blue	1	blue	1
R_ARACHCRNt	transport into the mitochondria (carnitine)	Fatty acid oxidation	blue	1	grey	0	red	1	grey	0	grey	0	blue	1	blue	1
R_ARACHDCOAtx	fatty acid intracellular transport	Transport, peroxisomal	grey	0	yellow	1	grey	0	grey	0	grey	0	grey	0	grey	0
R_ARACHDt2	fatty acid transport via diffusion	Transport, extracellular	yellow	1	grey	0	r.red	1	grey	0	yellow	1	yellow	1	yellow	1
R_ARACHDtr	intracellular transport	Transport, endoplasmic reticular	grey	0	grey	0	grey	0	grey	0	grey	0	grey	0	grey	0
R_ARACHFATPc	Uptake of arachidate by the enterocytes	Transport, extracellular	grey	0	grey	0	grey	0	grey	0	grey	0	red	0.004	red	0.004
R_ARACHt	fatty acid transport via diffusion	Transport, extracellular	yellow	0.91	grey	0	grey	0	grey	0	grey	0	yellow	0.902	yellow	0.902
R_ARGATB0tc	transport of L-Arginine into the intestinal cells by ATB0 transporter	Transport, extracellular	grey	0	grey	0	grey	0	grey	0	grey	0	grey	0	grey	0
R_LSTO2r	Lathosterol oxidase	Cholesterol metabolism	blue	1	grey	0	red	1	grey	0	grey	0	grey	0	grey	0
R_ARGLYSex	Arginine/Lysine exchanger (Arg in)	Transport, extracellular	grey	0	red	1	red	1	grey	0	grey	0	blue	1	blue	1
R_ARGN	arginase	Urea cycle	grey	0	grey	0	blue	1	grey	0	grey	0	grey	0	grey	0
R_MEVK1x	mevalonate kinase (atp)	Cholesterol metabolism	blue	1	grey	0	red	1	grey	0	grey	0	grey	0	grey	0
R_PMEVKx	phosphomevalonate kinase	Cholesterol metabolism	blue	1	grey	0	red	1	grey	0	grey	0	grey	0	grey	0
R_ARGSS	argininosuccinate synthase	Alanine and aspartate metabolism	red	1	grey	0	red	1	grey	0	grey	0	blue	1	blue	1
R_ARGt4	L-arginine transport in via sodium symport	Transport, extracellular	grey	0	grey	0	grey	0	grey	0	grey	0	grey	0	grey	0
R_ARGtiDF	L-arginine transport via diffusion (extracellular to cytosol)	Transport, extracellular	grey	0	grey	0	red	1	grey	0	blue	1	grey	0	grey	0
R_ARGtm	arginine mitochondrial transport via ornithine carrier	Transport, mitochondrial	grey	0	grey	0	r.red	1	grey	0	grey	0	grey	0	grey	0
R_ARSA	Arylsulfatase A	Sphingolipid metabolism	grey	0	grey	0	red	1	grey	0	grey	0	grey	0	grey	0
R_ARTCOAL1	R group coenzyme a ligase	R group synthesis	red	0.876	grey	0	grey	0	grey	0	red	0.442	red	0.996	red	0.996
R_ARTCOAL2	R group coenzyme a ligase	R group synthesis	grey	0	grey	0	grey	0	grey	0	red	0.84	red	0.186	red	0.186
R_ARTCOAL3	R group coenzyme a ligase	R group synthesis	grey	0	grey	0	grey	0	grey	0	grey	0	grey	0	grey	0
R_ARTFR11	R group artificial flux	R group synthesis	grey	0	grey	0	grey	0	grey	0	grey	0	grey	0	grey	0
R_ARTFR12	R group artificial flux (C16:1)	R group synthesis	grey	0	grey	0	grey	0	grey	0	grey	0	grey	0	grey	0
R_ARTFR13	R group artificial flux	R group synthesis	grey	0	grey	0	grey	0	grey	0	grey	0	grey	0	grey	0
R_ARTFR202	R group artificial flux (C18:3, n-3)	R group synthesis	grey	0	grey	0	grey	0	grey	0	grey	0	grey	0	grey	0
R_ARTFR203	R group artificial flux	R group synthesis	grey	0	grey	0	grey	0	grey	0	grey	0	grey	0	grey	0
R_ARTFR204	R group artificial flux	R group synthesis	grey	0	grey	0	grey	0	grey	0	grey	0	grey	0	grey	0
R_ARTFR205	R group artificial flux	R group synthesis	grey	0	grey	0	grey	0	grey	0	grey	0	grey	0	grey	0
R_ARTFR206	R group artificial flux	R group synthesis	grey	0	grey	0	grey	0	grey	0	grey	0	grey	0	grey	0
R_ARTFR207	R group artificial flux	R group synthesis	grey	0	grey	0	grey	0	grey	0	grey	0	grey	0	grey	0
R_ARTFR208	R group artificial flux	R group synthesis	grey	0	grey	0	grey	0	grey	0	grey	0	grey	0	grey	0
R_ARTFR209	R group artificial flux	R group synthesis	grey	0	grey	0	grey	0	grey	0	grey	0	grey	0	grey	0
R_ARTFR210	R group artificial flux	R group synthesis	grey	0	grey	0	grey	0	grey	0	grey	0	grey	0	grey	0
R_ARTFR211	R group artificial flux	R group synthesis	grey	0	grey	0	grey	0	grey	0	grey	0	grey	0	grey	0
R_ARTFR212	R group artificial flux	R group synthesis	grey	0	grey	0	grey	0	grey	0	grey	0	grey	0	grey	0
R_ARTFR213	R group artificial flux	R group synthesis	grey	0	grey	0	grey	0	grey	0	grey	0	grey	0	grey	0
R_ARTFR31	R group artificial flux	R group synthesis	grey	0	grey	0	grey	0	grey	0	grey	0	grey	0	grey	0
R_ARTFR32	R group artificial flux	R group synthesis	grey	0	grey	0	grey	0	grey	0	grey	0	grey	0	grey	0
R_ARTFR33	R group artificial flux	R group synthesis	grey	0	grey	0	grey	0	grey	0	grey	0	grey	0	grey	0
R_ARTFR34	R group artificial flux	R group synthesis	grey	0	grey	0	grey	0	grey	0	grey	0	grey	0	grey	0
R_ARTFR41	R group artificial flux	R group synthesis	grey	0	grey	0	grey	0	grey	0	grey	0	grey	0	grey	0
R_ARTFR42	R group artificial flux	R group synthesis	grey	0	grey	0	grey	0	grey	0	grey	0	grey	0	grey	0
R_ARTFR43	R group artificial flux	R group synthesis	grey	0	grey	0	grey	0	grey	0	grey	0	grey	0	grey	0
R_ARTFR44	R group artificial flux	R group synthesis	grey	0	grey	0	grey	0	grey	0	grey	0	grey	0	grey	0
R_ARTFR45	R group artificial flux	R group synthesis	grey	0	grey	0	grey	0	grey	0	grey	0	grey	0	grey	0
R_ARTFR46	R group artificial flux	R group synthesis	grey	0	grey	0	grey	0	grey	0	grey	0	grey	0	grey	0
R_ARTFR51	R group artificial flux	R group synthesis	grey	0	grey	0	grey	0	grey	0	grey	0	grey	0	grey	0
R_r0170	Farnesyl-diphosphate:farnesyl-diphosphate farnesyltransferase Biosynthesis of steroids EC:2.5.1.21	Cholesterol metabolism	yellow	1	grey	0	r.red	1	grey	0	grey	0	grey	0	grey	0
R_ARTFR53	R group artificial flux	R group synthesis	grey	0	grey	0	grey	0	grey	0	grey	0	grey	0	grey	0
R_r0463	(S)-3-Hydroxy-3-methylglutaryl-CoA acetoacetyl-CoA-lyase (CoA-acetylating) Synthesis and degradation of ketone bodies / Valine, leucine and isoleucine degradation / Butanoate metabolism EC:2.3.3.10	Cholesterol metabolism	r.blue	1	grey	0	r.red	1	grey	0	grey	0	grey	0	grey	0
R_r0488	(R)-Mevalonate:NADP+ oxidoreductase (CoA acylating) Biosynthesis of steroids EC:1.1.1.34	Cholesterol metabolism	yellow	1	grey	0	r.red	1	grey	0	grey	0	grey	0	grey	0
R_r0575	Presqualene diphosphate:farnesyl-diphosphate farnesyltransferase Biosynthesis of steroids EC:2.5.1.21	Cholesterol metabolism	yellow	1	grey	0	r.red	1	grey	0	grey	0	grey	0	grey	0
R_r0781	Lanosterol,NADPH:oxygen oxidoreductase (14-methyl cleaving) Biosynthesis of steroids EC:1.14.13.70	Cholesterol metabolism	yellow	1	grey	0	red	1	grey	0	grey	0	grey	0	grey	0
R_ARTFR61	R group artificial flux	R group synthesis	grey	0	grey	0	grey	0	grey	0	grey	0	grey	0	grey	0
R_ARTPLM1	R group to palmitate conversion	R group synthesis	grey	0	grey	0	grey	0	grey	0	grey	0	grey	0	grey	0
R_ARTPLM1m	R group to palmitate conversion	R group synthesis	grey	0	grey	0	red	1	grey	0	grey	0	blue	1	blue	1
R_ARTPLM2	R group to palmitate conversion	R group synthesis	grey	0	grey	0	grey	0	grey	0	grey	0	grey	0	grey	0
R_ARTPLM2m	R group to palmitate conversion	R group synthesis	grey	0	grey	0	red	1	grey	0	grey	0	blue	1	blue	1
R_ARTPLM3	R group to palmitate conversion	R group synthesis	grey	0	grey	0	grey	0	grey	0	grey	0	grey	0	grey	0
R_ARTPLM3m	R group to palmitate conversion	R group synthesis	grey	0	grey	0	red	1	grey	0	grey	0	grey	0	grey	0
R_ASAH1	N-acylsphingosine amidohydrolase	Sphingolipid metabolism	grey	0	grey	0	red	1	grey	0	grey	0	grey	0	grey	0
R_ASCBOX	ascorbic acid oxidase	Vitamin C metabolism	grey	0	grey	0	grey	0	grey	0	grey	0	grey	0	grey	0
R_ASCBSVCTtc	transport of L-Ascorbate by SVCT1 or SVCT2 transporter	Transport, extracellular	blue	1	grey	0	red	1	grey	0	blue	1	blue	1	blue	1
R_ASCBt	L-ascorbate transport via facilitated diffusion	Transport, extracellular	grey	0	grey	0	grey	0	grey	0	grey	0	grey	0	grey	0
R_ASCBt4	L-ascorbate transport via proton symport	Transport, extracellular	r.blue	1	grey	0	r.red	1	grey	0	r.blue	1	r.blue	1	r.blue	1
R_Asn_X_Ser_Thrtr	Asn-X-Ser/Thr transport (from ER to lysosome)	Transport, endoplasmic reticular	yellow	1	grey	0	yellow	1	grey	0	grey	0	grey	0	grey	0
R_ASNALANaEx	L-alanine/L-asparagine Na-dependent exchange (Asn-L in)	Transport, extracellular	grey	0	grey	0	red	1	grey	0	grey	0	grey	0	grey	0
R_ASNATB0tc	transport of L-Asparagine into the intestinal cells by ATB0 transporter	Transport, extracellular	grey	0	grey	0	grey	0	grey	0	grey	0	grey	0	grey	0
R_ASNCYSNaEx	L-cysteine/L-asparagine Na-dependent exchange (Asn-L in)	Transport, extracellular	grey	0	grey	0	red	1	grey	0	grey	0	grey	0	grey	0
R_ASNGLNNaEx	L-glutamine/L-asparagine Na-dependent exchange (Asn-L in)	Transport, extracellular	grey	0	grey	0	red	1	grey	0	grey	0	grey	0	grey	0
R_SQLEr	Squalene epoxidase, endoplasmic reticular (NADP)	Cholesterol metabolism	blue	1	grey	0	red	1	grey	0	grey	0	grey	0	grey	0
R_ASNPHELAT2tc	transport of L-Asparagine into the cell and efflux of L-Phenylalanine out of the cell by LAT2 on the basolateral surfaces of kidney and intestine.	Transport, extracellular	grey	0	red	1	red	1	grey	0	grey	0	blue	1	blue	1
R_ASNS1	asparagine synthase (glutamine-hydrolysing)	Alanine and aspartate metabolism	red	1	red	1	red	1	grey	0	grey	0	grey	0	grey	0
R_ASNSERNaEx	L-serine/L-asparagine Na-dependent exchange (Asn-L in)	Transport, extracellular	grey	0	grey	0	red	1	grey	0	grey	0	grey	0	grey	0
R_ASNt4	L-asparagine transport in via sodium symport	Transport, extracellular	grey	0	grey	0	red	1	grey	0	grey	0	grey	0	grey	0
R_ASNTHRNaEx	L-threonine/L-asparagine Na-dependent exchange (Asn-L in)	Transport, extracellular	grey	0	grey	0	red	1	grey	0	grey	0	grey	0	grey	0
R_ASNtm	L-asparagine transport, mitochondrial	Transport, mitochondrial	grey	0	grey	0	grey	0	grey	0	grey	0	grey	0	grey	0
R_ASNtN1	Asparagine transport (Na, H coupled)	Transport, extracellular	grey	0	grey	0	grey	0	grey	0	grey	0	grey	0	grey	0
R_ASP1DC	aspartate 1-decarboxylase	beta-Alanine metabolism	red	1	grey	0	red	1	grey	0	NA	NA	grey	0	grey	0
R_SQLSr	Squalene synthase	Cholesterol metabolism	blue	1	grey	0	red	1	grey	0	grey	0	grey	0	grey	0
R_ASPDt6	D-aspartate transport via Na, H symport and K antiport	Transport, extracellular	grey	0	red	1	red	1	grey	0	blue	1	grey	0	grey	0
R_ASPDTDe	D-aspartate transport, extracellular	Transport, extracellular	grey	0	yellow	1	yellow	1	grey	0	yellow	1	grey	0	grey	0
R_ASPDxt	D-aspartate transport, peroxisomal	Transport, peroxisomal	grey	0	grey	0	grey	0	grey	0	grey	0	grey	0	grey	0
R_ASPGLUm	aspartate-glutamate mitochondrial shuttle	Transport, mitochondrial	grey	0	grey	0	red	1	grey	0	grey	0	blue	1	blue	1
R_GLCAASE5ly	beta-glucuronidase, lysosomal	Chondroitin sulfate degradation	blue	1	grey	0	red	1	grey	0	grey	0	grey	0	grey	0
R_ASPPROASCT1	aspartate intake by system ASCT-1 transporter	Transport, extracellular	grey	0	red	1	red	1	grey	0	grey	0	grey	0	grey	0
R_ASPt6	L-aspartate transport via Na, H symport and K antiport	Transport, extracellular	grey	0	red	1	red	1	grey	0	blue	1	grey	0	grey	0
R_ASPTA	aspartate transaminase	Alanine and aspartate metabolism	grey	0	grey	0	r.red	1	grey	0	grey	0	grey	0	grey	0
R_ASPTAm	aspartate transaminase	Alanine and aspartate metabolism	grey	0	grey	0	r.red	1	grey	0	grey	0	grey	0	grey	0
R_ASPte	diffusion of aspartate into blood	Transport, extracellular	grey	0	red	0.406	red	0.1	grey	0	blue	0.004	grey	0	grey	0
R_ATP1ter	ADP/ATP transporter, endoplasmic reticulum	Transport, endoplasmic reticular	grey	0	grey	0	grey	0	grey	0	grey	0	grey	0	grey	0
R_ATP2ter	AMP/ATP transporter, endoplasmic reticulum	Transport, endoplasmic reticular	grey	0	grey	0	grey	0	grey	0	grey	0	grey	0	grey	0
R_ATPasel	V-type ATPase, H+ transporting, lysosomal	Transport, lysosomal	blue	1	red	1	red	1	grey	0	grey	0	blue	1	blue	1
R_ATPH1e	ATP diphosphohydrolase	Nucleotide interconversion	blue	1	grey	0	red	1	grey	0	grey	0	blue	1	blue	1
R_ATPH2e	ATP diphosphohydrolase	Nucleotide interconversion	blue	1	grey	0	red	1	grey	0	grey	0	blue	1	blue	1
R_ATPS4m	ATP synthase (four protons for one ATP)	Oxidative phosphorylation	grey	0	NA	NA	grey	0	grey	0	grey	0	grey	0	grey	0
R_ATPS4m	ATP synthase (four protons for one ATP)	Oxidative phosphorylation	NA	NA	red	1	NA	NA	grey	0	NA	NA	grey	0	grey	0
R_GLCAASE7ly	beta-glucuronidase, lysosomal	Chondroitin sulfate degradation	blue	1	grey	0	red	1	grey	0	grey	0	grey	0	grey	0
R_ATPtn	ATP diffusion in nucleus	Transport, nuclear	grey	0	grey	0	grey	0	grey	0	grey	0	grey	0	grey	0
R_ATPtx	ATP transporter, peroxisomal	Transport, peroxisomal	grey	0	grey	0	grey	0	grey	0	grey	0	grey	0	grey	0
R_AVITE1t	alpha-Tocopherol (Vit. E) transport	Transport, extracellular	grey	0	grey	0	red	1	grey	0	NA	NA	grey	0	grey	0
R_AVITE2t	alpha-tocotrienol (Vit. E) transport	Transport, extracellular	grey	0	grey	0	grey	0	grey	0	grey	0	grey	0	grey	0
R_B_MANNASEly	beta-mannosidase, lysosomal	N-glycan degradation	grey	0	grey	0	red	1	grey	0	grey	0	grey	0	grey	0
R_B3GALT3g	Beta-1,3-galactosyltransferase 3	Sphingolipid metabolism	NA	NA	grey	0	NA	NA	grey	0	grey	0	grey	0	grey	0
R_NACHEX4ly	beta-N-acetylhexosaminidase, lysosomal	Chondroitin sulfate degradation	yellow	1	grey	0	red	1	grey	0	grey	0	grey	0	grey	0
R_NACHEX5ly	beta-N-acetylhexosaminidase, lysosomal	Chondroitin sulfate degradation	yellow	1	grey	0	red	1	grey	0	grey	0	grey	0	grey	0
R_NACHEX6ly	beta-N-acetylhexosaminidase, lysosomal	Chondroitin sulfate degradation	yellow	1	grey	0	red	1	grey	0	grey	0	grey	0	grey	0
R_B3GALT44g	Beta-1,3-galactosyltransferase 4	Sphingolipid metabolism	grey	0	grey	0	grey	0	grey	0	grey	0	grey	0	grey	0
R_B3GALT5g	Beta-1,3-galactosyltransferase 5	Sphingolipid metabolism	grey	0	grey	0	grey	0	grey	0	grey	0	grey	0	grey	0
R_B3GALTg	Beta galactosyltransferase	Blood group synthesis	grey	0	red	1	grey	0	grey	0	grey	0	grey	0	grey	0
R_B3GNT11g	UDP-GlcNAc:betaGal beta-1,3-N-acetylglucosaminyltransferase 1	Blood group synthesis	grey	0	grey	0	red	1	grey	0	grey	0	grey	0	grey	0
R_B3GNT12g	UDP-GlcNAc:betaGal beta-1,3-N-acetylglucosaminyltransferase 1	Blood group synthesis	grey	0	grey	0	grey	0	grey	0	grey	0	grey	0	grey	0
R_B3GNT310g	UDP-GlcNAc:betaGal beta-1,3-N-acetylglucosaminyltransferase 3, Golgi apparatus	Blood group synthesis	grey	0	blue	1	red	1	grey	0	grey	0	grey	0	grey	0
R_B3GNT311g	UDP-GlcNAc:betaGal beta-1,3-N-acetylglucosaminyltransferase 3, Golgi apparatus	Blood group synthesis	grey	0	grey	0	grey	0	grey	0	grey	0	grey	0	grey	0
R_B3GNT312g	UDP-GlcNAc:betaGal beta-1,3-N-acetylglucosaminyltransferase 3, Golgi apparatus	Blood group synthesis	grey	0	grey	0	red	1	grey	0	grey	0	grey	0	grey	0
R_B3GNT313g	UDP-GlcNAc:betaGal beta-1,3-N-acetylglucosaminyltransferase 3, Golgi apparatus	Blood group synthesis	grey	0	grey	0	grey	0	grey	0	grey	0	grey	0	grey	0
R_B3GNT314g	UDP-GlcNAc:betaGal beta-1,3-N-acetylglucosaminyltransferase 3, Golgi apparatus	Blood group synthesis	grey	0	grey	0	grey	0	grey	0	grey	0	grey	0	grey	0
R_B3GNT315g	UDP-GlcNAc:betaGal beta-1,3-N-acetylglucosaminyltransferase 3, Golgi apparatus	Blood group synthesis	grey	0	grey	0	grey	0	grey	0	grey	0	grey	0	grey	0
R_NACHEX7ly	beta-N-acetylhexosaminidase, lysosomal	Chondroitin sulfate degradation	yellow	1	grey	0	red	1	grey	0	grey	0	grey	0	grey	0
R_NACHEX8ly	beta-N-acetylhexosaminidase, lysosomal	Chondroitin sulfate degradation	yellow	1	grey	0	red	1	grey	0	grey	0	grey	0	grey	0
R_NACHEX9ly	beta-N-acetylhexosaminidase, lysosomal	Chondroitin sulfate degradation	yellow	1	grey	0	red	1	grey	0	grey	0	grey	0	grey	0
R_B3GNT34g	UDP-GlcNAc:betaGal beta-1,3-N-acetylglucosaminyltransferase 3, Golgi apparatus	Sphingolipid metabolism	grey	0	grey	0	red	1	grey	0	grey	0	grey	0	grey	0
R_B3GNT35g	UDP-GlcNAc:betaGal beta-1,3-N-acetylglucosaminyltransferase 3, Golgi apparatus	Sphingolipid metabolism	grey	0	grey	0	red	1	grey	0	grey	0	grey	0	grey	0
R_B3GNT36g	UDP-GlcNAc:betaGal beta-1,3-N-acetylglucosaminyltransferase 3, Golgi apparatus	Sphingolipid metabolism	grey	0	grey	0	grey	0	grey	0	grey	0	grey	0	grey	0
R_B3GNT37g	UDP-GlcNAc:betaGal beta-1,3-N-acetylglucosaminyltransferase 3, Golgi apparatus	Sphingolipid metabolism	grey	0	grey	0	red	1	grey	0	grey	0	grey	0	grey	0
R_B3GNT39g	UDP-GlcNAc:betaGal beta-1,3-N-acetylglucosaminyltransferase 3, Golgi apparatus	Sphingolipid metabolism	grey	0	grey	0	red	1	grey	0	grey	0	grey	0	grey	0
R_B3GNT51g	UDP-GlcNAc:betaGal beta-1,3-N-acetylglucosaminyltransferase 5	Blood group synthesis	grey	0	grey	0	red	1	grey	0	grey	0	grey	0	grey	0
R_BAAT1x	bile acid Coenzyme A: amino acid N-acyltransferase	Bile acid synthesis	grey	0	grey	0	grey	0	grey	0	grey	0	grey	0	grey	0
R_BAAT2x	bile acid Coenzyme A: amino acid N-acyltransferase	Bile acid synthesis	grey	0	grey	0	grey	0	grey	0	grey	0	grey	0	grey	0
R_BAAT3x	bile acid Coenzyme A: amino acid N-acyltransferase	Bile acid synthesis	grey	0	grey	0	red	1	grey	0	grey	0	grey	0	grey	0
R_BAAT4x	bile acid Coenzyme A: amino acid N-acyltransferase	Bile acid synthesis	grey	0	grey	0	blue	1	grey	0	grey	0	grey	0	grey	0
R_BACCL	biotin-[acetyl-CoA-carboxylase] ligase	Biotin metabolism	grey	0	grey	0	red	1	grey	0	grey	0	grey	0	grey	0
R_BACCLm	biotin-[acetyl-CoA-carboxylase] ligase, mitochondrial	Biotin metabolism	grey	0	grey	0	red	1	grey	0	grey	0	grey	0	grey	0
R_BALABETAtc	transport of beta alanine into the intestinal cells by beta transport system	Transport, extracellular	grey	0	grey	0	red	1	grey	0	grey	0	grey	0	grey	0
R_BALAPAT1tc	transport of beta alanine by PAT1 in renal and intestinal cells	Transport, extracellular	grey	0	grey	0	red	1	grey	0	grey	0	grey	0	grey	0
R_BALAtmr	Beta-alanine reversible mitochondrial transport (diffusion)	Transport, mitochondrial	grey	0	grey	0	yellow	1	grey	0	grey	0	grey	0	grey	0
R_NACHEXA3ly	beta-N-acetylhexosaminidase A, lysosomal	Chondroitin sulfate degradation	yellow	1	grey	0	red	1	grey	0	grey	0	grey	0	grey	0
R_BAMPPALDOXm	beta-Aminopropion aldehyde:NAD+ oxidoreductase (m)	beta-Alanine metabolism	grey	0	grey	0	grey	0	grey	0	grey	0	grey	0	grey	0
R_BBHOX	4-Trimethylammoniobutanoate,2-oxoglutarate:oxygen oxidoreductase (3-hydroxylating)	Lysine metabolism	NA	NA	NA	NA	NA	NA	grey	0	NA	NA	grey	0	grey	0
R_NACHEXA4ly	beta-N-acetylhexosaminidase A, lysosomal	Chondroitin sulfate degradation	yellow	1	grey	0	red	1	grey	0	grey	0	grey	0	grey	0
R_NACHEXA5ly	beta-N-acetylhexosaminidase A, lysosomal	Chondroitin sulfate degradation	yellow	1	grey	0	red	1	grey	0	grey	0	grey	0	grey	0
R_BDG2HCGHD	beta-D-Glucosyl-2-coumarinate glucohydrolase	Stilbene, coumarine and lignin synthesis	NA	NA	grey	0	grey	0	grey	0	NA	NA	grey	0	grey	0
R_NACHEXA6ly	beta-N-acetylhexosaminidase A, lysosomal	Chondroitin sulfate degradation	yellow	1	grey	0	red	1	grey	0	grey	0	grey	0	grey	0
R_NACHEXA7ly	beta-N-acetylhexosaminidase A, lysosomal	Chondroitin sulfate degradation	yellow	1	grey	0	red	1	grey	0	grey	0	grey	0	grey	0
R_NACHEXA8ly	beta-N-acetylhexosaminidase A, lysosomal	Chondroitin sulfate degradation	yellow	1	grey	0	red	1	grey	0	grey	0	grey	0	grey	0
R_S4TASE4ly	N-acetylgalactosamine-4-sulfatase, lysosomal	Chondroitin sulfate degradation	yellow	1	grey	0	red	1	grey	0	grey	0	grey	0	grey	0
R_BGLUGCHe	binding of betaglucans with glycocholate in the intestinal lumen, reducing serum cholsterol levels.	Dietary fiber binding	grey	0	grey	0	grey	0	grey	0	grey	0	grey	0	grey	0
R_BGLUTCHLe	binding of betaglucans with taurocholate in the intestinal lumen, reducing serum cholsterol levels.	Dietary fiber binding	grey	0	grey	0	grey	0	grey	0	grey	0	grey	0	grey	0
R_BGLUTDECHOe	binding of betaglucans with taurodeoxycholate in the intestinal lumen, reducing serum cholsterol levels.	Dietary fiber binding	grey	0	grey	0	grey	0	grey	0	grey	0	grey	0	grey	0
R_BHBt	(R)-3-Hydroxybutanoate transport via H+ symport	Transport, extracellular	grey	0	grey	0	grey	0	grey	0	grey	0	grey	0	grey	0
R_S4TASE5ly	N-acetylgalactosamine-4-sulfatase, lysosomal	Chondroitin sulfate degradation	yellow	1	grey	0	red	1	grey	0	grey	0	grey	0	grey	0
R_S6TASE4ly	N-acetylgalactosamine-6-sulfatase, lysosomal	Chondroitin sulfate degradation	yellow	1	grey	0	red	1	grey	0	grey	0	grey	0	grey	0
R_S6TASE5ly	N-acetylgalactosamine-6-sulfatase, lysosomal	Chondroitin sulfate degradation	yellow	1	grey	0	red	1	grey	0	grey	0	grey	0	grey	0
R_BILDGLCURte	bilirubin beta-diglucuronide transport MDR	Transport, extracellular	blue	1	grey	0	red	1	grey	0	grey	0	blue	1	blue	1
R_BILDGLCURtr	glucuronidated compound transport	Transport, endoplasmic reticular	grey	0	grey	0	grey	0	grey	0	grey	0	grey	0	grey	0
R_BILGLCURt	bilirubin monoglucuronide transport via bicarbonate countertransport	Transport, extracellular	grey	0	grey	0	r.red	1	grey	0	yellow	1	grey	0	grey	0
R_BILGLCURte	bilirubin monoglucuronide transport MDR	Transport, extracellular	grey	0	grey	0	red	1	grey	0	yellow	1	grey	0	grey	0
R_BILGLCURtr	glucuronidated compound transport	Transport, endoplasmic reticular	grey	0	grey	0	grey	0	grey	0	yellow	1	grey	0	grey	0
R_BILIRED	Nad(p)h biliverdin reductase	Heme degradation	grey	0	grey	0	red	1	grey	0	grey	0	blue	1	blue	1
R_BILIRUBt2	bilirubin transport via bicarbonate countertransport	Transport, extracellular	grey	0	grey	0	r.red	1	grey	0	grey	0	grey	0	grey	0
R_BILIRUBtr	lipid, flip-flop intracellular transport	Transport, endoplasmic reticular	grey	0	grey	0	grey	0	grey	0	grey	0	yellow	1	yellow	1
R_BIOCYTtn	biocytin transport, nuclear	Transport, nuclear	grey	0	grey	0	yellow	0.8	grey	0	grey	0	grey	0	grey	0
R_S6TASE6ly	N-acetylgalactosamine-6-sulfatase, lysosomal	Chondroitin sulfate degradation	yellow	1	grey	0	red	1	grey	0	grey	0	grey	0	grey	0
R_BMTer_L	B mannosyltransferase, endoplasmic reticulum	Phosphatidylinositol phosphate metabolism	grey	0	grey	0	red	1	grey	0	grey	0	grey	0	grey	0
R_BMTer_U	B mannosyltransferase, endoplasmic reticulum	Phosphatidylinositol phosphate metabolism	grey	0	grey	0	red	1	grey	0	grey	0	grey	0	grey	0
R_BPNT	3',5'-bisphosphate nucleotidase	Nucleotide interconversion	grey	0	grey	0	red	1	grey	0	grey	0	blue	1	blue	1
R_BPNT2	3',5'-bisphosphate nucleotidase (paps)	Nucleotide interconversion	grey	0	grey	0	red	1	grey	0	grey	0	grey	0	grey	0
R_BTND1	biotinidase (biotin)	Biotin metabolism	grey	0	grey	0	red	1	grey	0	grey	0	grey	0	grey	0
R_BTND1n	biotinidase (biotin), nuclear	Biotin metabolism	grey	0	grey	0	red	0.8	grey	0	grey	0	grey	0	grey	0
R_BTNDe	biotinidase (biotin), extracellular	Biotin metabolism	grey	0	grey	0	red	1	grey	0	grey	0	grey	0	grey	0
R_BTNDm	biotinidase (biotin), mitochondrial	Biotin metabolism	grey	0	grey	0	red	1	grey	0	grey	0	grey	0	grey	0
R_BTNPL	holocarboxylase synthestase (biotin protein ligase)	Biotin metabolism	grey	0	grey	0	red	1	grey	0	grey	0	grey	0	grey	0
R_BTNPLm	holocarboxylase synthestase (biotin protein ligase), mitochondrial	Biotin metabolism	grey	0	grey	0	red	1	grey	0	grey	0	grey	0	grey	0
R_BTNt2	Biotin reversible transport via proton symport	Transport, extracellular	grey	0	grey	0	grey	0	grey	0	grey	0	grey	0	grey	0
R_BTNt2m	Biotin reversible transport via proton symport, mitochondria	Transport, mitochondrial	grey	0	grey	0	grey	0	grey	0	grey	0	grey	0	grey	0
R_S6TASE7ly	N-acetylgalactosamine-6-sulfatase, lysosomal	Chondroitin sulfate degradation	yellow	1	grey	0	red	1	grey	0	grey	0	grey	0	grey	0
R_S6TASE8ly	N-acetylgalactosamine-6-sulfatase, lysosomal	Chondroitin sulfate degradation	yellow	1	grey	0	red	1	grey	0	grey	0	grey	0	grey	0
R_BTNt4i	Biotin uptake (antiport)	Transport, extracellular	red	1	grey	0	red	1	grey	0	grey	0	grey	0	grey	0
R_BTNTe	release of biotin across the basolatral membrane	Transport, extracellular	grey	0	grey	0	grey	0	grey	0	grey	0	grey	0	grey	0
R_BTNtn	Biotin transport, nuclear	Transport, nuclear	grey	0	grey	0	yellow	0.8	grey	0	grey	0	grey	0	grey	0
R_BUP2	beta-ureidopropionase (D-3-amino-isobutanoate forming)	Pyrimidine catabolism	NA	NA	grey	0	grey	0	grey	0	NA	NA	grey	0	grey	0
R_BUTt2m	Butyrate mitochondrial transport via proton symport, reversible	Transport, mitochondrial	grey	0	grey	0	grey	0	grey	0	grey	0	grey	0	grey	0
R_BUTt2r	Butyrate transport via proton symport, reversible	Transport, extracellular	grey	0	grey	0	grey	0	grey	0	grey	0	grey	0	grey	0
R_BVITEt	beta-Tocopherol (Vit. E) transport	Transport, extracellular	grey	0	grey	0	grey	0	grey	0	grey	0	grey	0	grey	0
R_BZt	benzoate transport (diffusion)	Transport, extracellular	grey	0	grey	0	grey	0	grey	0	grey	0	grey	0	grey	0
R_BZtr	Benzene transporter, endoplasmic reticulum	Transport, endoplasmic reticular	grey	0	grey	0	grey	0	grey	0	grey	0	grey	0	grey	0
R_C100CPT1	production of decanoylcarnitine	Fatty acid oxidation	yellow	1	grey	0	yellow	1	grey	0	grey	0	yellow	1	yellow	1
R_C101CPT1	production of decenoylcarnitine	Fatty acid oxidation	grey	0	grey	0	yellow	0.5	grey	0	grey	0	grey	0	grey	0
R_C101CRNe	transport of decenoyl carnitine into extra cellular space	Fatty acid oxidation	grey	0	grey	0	yellow	0.5	grey	0	grey	0	grey	0	grey	0
R_C102CPT1	production of decadienoylcarnitine	Fatty acid oxidation	grey	0	grey	0	yellow	0.5	grey	0	grey	0	grey	0	grey	0
R_C10CRNe	transport of decanoyl carnitine into extra cellular space	Fatty acid oxidation	yellow	1	grey	0	yellow	1	grey	0	grey	0	yellow	1	yellow	1
R_C10DCc	production of sebacoylcarnitine	Fatty acid oxidation	blue	1	grey	0	red	1	grey	0	grey	0	blue	1	blue	1
R_C10DCCACT	transport of sebacoyl carnitine into cytosol	Fatty acid oxidation	yellow	1	grey	0	r.red	1	grey	0	grey	0	yellow	1	yellow	1
R_C10DCe	transport of sebacoyl carnitine into extra cellular space	Fatty acid oxidation	grey	0	grey	0	grey	0	grey	0	grey	0	grey	0	grey	0
R_S6TASE9ly	N-acetylgalactosamine-6-sulfatase, lysosomal	Chondroitin sulfate degradation	yellow	1	grey	0	red	1	grey	0	grey	0	grey	0	grey	0
R_C120CPT1	production of dodecanoylcarnitine	Fatty acid oxidation	yellow	1	grey	0	yellow	1	grey	0	grey	0	yellow	1	yellow	1
R_C121CPT1	production of dodecenoylcarnitine	Fatty acid oxidation	grey	0	grey	0	r.red	0.2	grey	0	grey	0	grey	0	grey	0
R_C12DCACOT	thioesterification of dodecanedioyl coa for release into cytosol	Fatty acid oxidation	grey	0	grey	0	red	1	grey	0	grey	0	blue	1	blue	1
R_C12DCACT	activation of Dodecanedioic acid	Fatty acid oxidation	grey	0	grey	0	red	1	grey	0	grey	0	blue	1	blue	1
R_C12DCe	excretion of C12DC	Fatty acid oxidation	grey	0	grey	0	grey	0	grey	0	grey	0	grey	0	grey	0
R_C12DCTD	transport of Dodecanedioic acid by diffusion	Fatty acid oxidation	grey	0	grey	0	yellow	1	grey	0	grey	0	yellow	1	yellow	1
R_ACITL	ATP-Citrate lyase	Citric acid cycle	blue	1	grey	0	red	1	grey	0	grey	0	grey	0	grey	0
R_C140CPT1	production of myristoylcarnitine	Fatty acid oxidation	yellow	1	grey	0	yellow	1	grey	0	grey	0	yellow	1	yellow	1
R_AKGDm	2-oxoglutarate dehydrogenase	Citric acid cycle	blue	1	grey	0	red	1	grey	0	grey	0	grey	0	grey	0
R_C141CPT1	production of tetradecenoylcarnitine	Fatty acid oxidation	grey	0	grey	0	yellow	0.3	grey	0	grey	0	grey	0	grey	0
R_FUMm	fumarase, mitochondrial	Citric acid cycle	yellow	1	grey	0	r.red	1	grey	0	grey	0	grey	0	grey	0
R_C141OHe	excretion of C14:1-OH	Fatty acid oxidation	red	1	grey	0	red	1	grey	0	grey	0	grey	0	grey	0
R_ICDHxm	Isocitrate dehydrogenase (NAD+)	Citric acid cycle	blue	1	grey	0	red	1	grey	0	grey	0	grey	0	grey	0
R_C142CPT1	production of tetradecadienoylcarnitine	Fatty acid oxidation	grey	0	grey	0	r.red	0.6	grey	0	grey	0	grey	0	grey	0
R_MDH	malate dehydrogenase	Citric acid cycle	r.blue	1	grey	0	r.red	1	grey	0	grey	0	grey	0	grey	0
R_C142OHe	excretion of C14:2-OH	Fatty acid oxidation	red	1	grey	0	red	1	grey	0	grey	0	grey	0	grey	0
R_MDHm	malate dehydrogenase, mitochondrial	Citric acid cycle	yellow	1	grey	0	r.red	1	grey	0	grey	0	grey	0	grey	0
R_C14STRr	C-14 sterol reductase	Cholesterol metabolism	blue	1	grey	0	red	1	grey	0	yellow	1	blue	1	blue	1
R_C160CPT1	production of Palmitoylcarnitine	Fatty acid oxidation	blue	1	grey	0	red	1	grey	0	grey	0	blue	1	blue	1
R_C160CPT2	C160 transport into the mitochondria	Fatty acid oxidation	blue	1	grey	0	red	1	grey	0	grey	0	blue	1	blue	1
R_C160CRNt	C160 transport into the mitochondria	Fatty acid oxidation	blue	0.982	grey	0	red	1	grey	0	grey	0	blue	0.162	blue	0.162
R_C161CPT1	production of palmitoleoylcarnitine	Fatty acid oxidation	blue	1	grey	0	red	1	grey	0	grey	0	blue	1	blue	1
R_C161CPT12	carnitine O-palmitoyltransferase	Fatty acid oxidation	blue	1	grey	0	red	1	grey	0	grey	0	blue	1	blue	1
R_C161CPT2	transport of Hexadecenoyl-CoA into mitochondrial matrix	Fatty acid oxidation	blue	1	grey	0	red	1	grey	0	grey	0	blue	1	blue	1
R_C161CPT22	C161 transport into the mitochondria	Fatty acid oxidation	blue	1	grey	0	red	1	grey	0	grey	0	blue	1	blue	1
R_C161CRN2t	C161 transport into the mitochondria	Fatty acid oxidation	blue	1	grey	0	red	1	grey	0	grey	0	blue	1	blue	1
R_C161CRNt	C161 transport into the mitochondria	Fatty acid oxidation	blue	1	grey	0	red	1	grey	0	grey	0	blue	1	blue	1
R_r0081	L-Alanine:2-oxoglutarate aminotransferase Glutamate metabolism / Alanine and aspartate metabolism EC:2.6.1.2	Citric acid cycle	blue	1	grey	0	r.red	1	grey	0	grey	0	r.blue	1	r.blue	1
R_r0679	ATP:pantothenate 4-phosphotransferase Pantothenate and CoA biosynthesis EC:2.7.1.33	CoA catabolism	r.blue	1	grey	0	yellow	1	grey	0	blue	1	blue	1	blue	1
R_r0680	ATP:pantothenate 4-phosphotransferase Pantothenate and CoA biosynthesis EC:2.7.1.33	CoA catabolism	blue	1	grey	0	yellow	1	grey	0	r.blue	1	r.blue	1	r.blue	1
R_DPCOAK	dephospho-CoA kinase	CoA synthesis	blue	1	grey	0	red	1	grey	0	grey	0	grey	0	grey	0
R_PPNCL3	phosphopantothenate-cysteine ligase	CoA synthesis	blue	0.184	grey	0	red	1	grey	0	grey	0	grey	0	grey	0
R_PTPAT	Phosphopantetheine adenylyltransferase (EC 2.7.7.3)	CoA synthesis	blue	1	grey	0	red	1	grey	0	grey	0	grey	0	grey	0
R_r0033	ATP:dephospho-CoA 3-phosphotransferase Pantothenate and CoA biosynthesis EC:2.7.1.24	CoA synthesis	blue	1	grey	0	red	1	grey	0	grey	0	grey	0	grey	0
R_C16txc	transport of palmitoylcoa into peroxisomes	Transport, peroxisomal	blue	1	red	1	red	1	grey	0	grey	0	blue	1	blue	1
R_C180CPT1	production of stearoylcarnitine	Fatty acid oxidation	blue	1	grey	0	red	1	grey	0	grey	0	blue	1	blue	1
R_C180CPT2	carnitine O-stearoyl transferase	Fatty acid oxidation	blue	1	grey	0	red	1	grey	0	grey	0	blue	1	blue	1
R_C180CRNt	C180 transport into the mitochondria	Fatty acid oxidation	blue	1	grey	0	red	1	grey	0	grey	0	blue	1	blue	1
R_C181CPT1	transport of Octadecenoyl-CoA into mitochondrial matrix	Fatty acid oxidation	blue	1	grey	0	red	1	grey	0	grey	0	blue	1	blue	1
R_C181CPT2	transport of Octadecenoyl-CoA into mitochondrial matrix	Fatty acid oxidation	blue	1	grey	0	red	1	grey	0	grey	0	blue	1	blue	1
R_C181CRNt	C181 transport into the mitochondria	Fatty acid oxidation	blue	1	grey	0	red	1	grey	0	grey	0	blue	1	blue	1
R_r0368	CoA:apo-[acyl-carrier-protein] pantetheinephosphotransferase Pantothenate and CoA biosynthesis EC:2.7.8.7	CoA synthesis	blue	1	grey	0	red	1	grey	0	grey	0	grey	0	grey	0
R_r0578	ATP:pantothenate 4-phosphotransferase Pantothenate and CoA biosynthesis EC:2.7.1.33	CoA synthesis	blue	1	grey	0	r.red	1	grey	0	r.blue	1	r.blue	1	r.blue	1
R_r0590	ATP:pantetheine-4-phosphate adenylyltransferase Pantothenate and CoA biosynthesis EC:2.7.7.3	CoA synthesis	blue	1	grey	0	red	1	grey	0	grey	0	grey	0	grey	0
R_C204CPT1	carnitine C20:4 transferase	Fatty acid oxidation	blue	1	grey	0	red	1	grey	0	grey	0	blue	1	blue	1
R_ALOX15	Arachidonate 15-lipoxygenase	Eicosanoid metabolism	red	0.624	NA	NA	NA	NA	grey	0	NA	NA	grey	0	grey	0
R_ALOX5	Arachidonate 5-lipoxygenase	Eicosanoid metabolism	red	1	grey	0	grey	0	grey	0	grey	0	grey	0	grey	0
R_C226COAtx	fatty acid intracellular transport	Transport, peroxisomal	grey	0	grey	0	grey	0	grey	0	grey	0	grey	0	grey	0
R_C226CPT1	carnitine C22:6 transferase	Fatty acid oxidation	grey	0	grey	0	red	1	grey	0	grey	0	blue	1	blue	1
R_C226CPT2	C226 transport into the mitochondria	Fatty acid oxidation	grey	0	grey	0	red	1	grey	0	grey	0	blue	1	blue	1
R_C226CRNt	C226 transport into the mitochondria	Fatty acid oxidation	grey	0	grey	0	red	1	grey	0	grey	0	blue	1	blue	1
R_C2M26DCOAHLm	cis-2-Methyl-5-isopropylhexa-2,5-dienoyl-CoA hydro-lyase (m)	Limonene and pinene degradation	grey	0	grey	0	grey	0	grey	0	grey	0	grey	0	grey	0
R_C2M26DCOAHLx	cis-2-Methyl-5-isopropylhexa-2,5-dienoyl-CoA hydro-lyase (x)	Limonene and pinene degradation	grey	0	grey	0	grey	0	grey	0	grey	0	grey	0	grey	0
R_ALOX52	Arachidonate 5-lipoxygenase	Eicosanoid metabolism	red	1	grey	0	grey	0	grey	0	grey	0	grey	0	grey	0
R_C30CPT1	production of propionylcarnitine	Fatty acid oxidation	blue	1	grey	0	red	1	grey	0	grey	0	blue	1	blue	1
R_C3DCe	transport of malonyl carnitine into extra cellular space	Fatty acid oxidation	red	1	grey	0	yellow	1	grey	0	grey	0	red	1	red	1
R_CBR2	Carbonyl reductase [NADPH] 1	Eicosanoid metabolism	blue	1	grey	0	red	1	grey	0	grey	0	grey	0	grey	0
R_LTC4CP	Leukotriene C4 carboxypeptidase	Eicosanoid metabolism	yellow	0.114	grey	0	grey	0	grey	0	grey	0	grey	0	grey	0
R_LTD4DP	Leukotriene D4 dipeptidase	Eicosanoid metabolism	yellow	0.114	grey	0	grey	0	grey	0	grey	0	grey	0	grey	0
R_C40CPT1	production of butyrylcarnitine	Fatty acid oxidation	r.blue	1	grey	0	r.red	1	grey	0	grey	0	r.blue	1	r.blue	1
R_C4CRNCPT2	transport of butyryl carnitine in the mitochondrial matrix for final hydrolysis	Fatty acid oxidation	grey	0	grey	0	r.red	1	grey	0	grey	0	grey	0	grey	0
R_C4CRNe	transport of butyryl carnitine into the extra cellular space	Fatty acid oxidation	grey	0	grey	0	grey	0	grey	0	grey	0	grey	0	grey	0
R_C4DCCACT	transport of succinyl carnitine into cytosol	Fatty acid oxidation	yellow	1	grey	0	red	1	grey	0	grey	0	yellow	1	yellow	1
R_C4DCe	transport of succinyl carnitine into the extra cellular space	Fatty acid oxidation	grey	0	grey	0	grey	0	grey	0	grey	0	grey	0	grey	0
R_biomass_reaction	Generic human biomass reaction	Exchange/demand reaction	blue	1	grey	0	red	1	grey	0	grey	0	grey	0	grey	0
R_DM_datp_m_	dATP demand	Exchange/demand reaction	blue	0.908	grey	0	grey	0	grey	0	grey	0	grey	0	grey	0
R_DM_dctp_m_	dCTP demand	Exchange/demand reaction	blue	0.868	grey	0	red	1	grey	0	grey	0	grey	0	grey	0
R_DM_dgtp_m_	DM dgtp(m)	Exchange/demand reaction	blue	0.618	grey	0	grey	0	grey	0	grey	0	grey	0	grey	0
R_C4tcx	transport of bytyrylcarnitine from peroxisomes	Transport, peroxisomal	yellow	1	grey	0	red	1	grey	0	grey	0	yellow	1	yellow	1
R_C4tmc	transport of bytyrylcarnitine into mitochondrial matrix	Transport, mitochondrial	grey	0	grey	0	r.red	1	grey	0	grey	0	grey	0	grey	0
R_C4x	esterification of butyrylcoa to butyrylcarnitine for transport	Transport, peroxisomal	yellow	1	grey	0	red	1	grey	0	grey	0	yellow	1	yellow	1
R_C50CPT1	production of isovalerylcarnitine	Fatty acid oxidation	blue	1	grey	0	red	1	grey	0	grey	0	blue	1	blue	1
R_DM_Ser_Gly_Ala_X_Gly_ly_	DM Ser-Gly/Ala-X-Gly(ly)	Exchange/demand reaction	blue	1	grey	0	red	1	grey	0	grey	0	grey	0	grey	0
R_DM_sprm_c_	DM sprm(c)	Exchange/demand reaction	blue	1	grey	0	red	1	grey	0	grey	0	grey	0	grey	0
R_EX_5mta(e)	Exchange of 5-S-methyl-5-thioadenosine	Exchange/demand reaction	yellow	1	grey	0	grey	0	grey	0	grey	0	grey	0	grey	0
R_C6COAt	esterification of of hexanoylcoa for transport into cytosol	Transport, peroxisomal	yellow	1	grey	0	r.red	1	grey	0	grey	0	yellow	1	yellow	1
R_C6CRNe	transport of hexanoyl carnitine into the extra cellular fluid	Fatty acid oxidation	grey	0	grey	0	grey	0	grey	0	grey	0	grey	0	grey	0
R_C6CRNtcx	transport of hexanoylcarnitine into cytosol	Transport, peroxisomal	yellow	1	grey	0	r.red	1	grey	0	grey	0	yellow	1	yellow	1
R_C6DCc	production of adipoylcarnitine	Fatty acid oxidation	grey	0	grey	0	red	1	grey	0	grey	0	blue	1	blue	1
R_C6DCCACT	transport of adipoyl carnitine into cytosol	Fatty acid oxidation	grey	0	grey	0	r.red	1	grey	0	grey	0	yellow	1	yellow	1
R_C6DCe	transport of adipoyl carnitine into the extra cellular fluid	Fatty acid oxidation	grey	0	grey	0	grey	0	grey	0	grey	0	grey	0	grey	0
R_C80CPT1	production of octanoylcarnitine	Fatty acid oxidation	yellow	1	grey	0	r.red	1	grey	0	grey	0	yellow	1	yellow	1
R_C81CPT1	production of ocetenoylcarnitine	Fatty acid oxidation	grey	0	grey	0	yellow	0.3	grey	0	grey	0	grey	0	grey	0
R_C81CRNe	transport of octenoyl carnitine into the extra cellular space	Fatty acid oxidation	grey	0	grey	0	yellow	0.3	grey	0	grey	0	grey	0	grey	0
R_C8CRNe	transport of octanoyl carnitine into the extra cellular space	Fatty acid oxidation	yellow	1	grey	0	blue	1	grey	0	grey	0	yellow	1	yellow	1
R_C8DCc	production of suberylcarnitine	Fatty acid oxidation	grey	0	grey	0	red	1	grey	0	grey	0	blue	1	blue	1
R_C8DCe	transport of suberyl carnitine into the extra cellular space	Fatty acid oxidation	grey	0	grey	0	grey	0	grey	0	grey	0	grey	0	grey	0
R_C9BRxtc	transport of dimethylnonanoylcarnitine from peroxisomes to cytosol	Transport, peroxisomal	yellow	1	grey	0	yellow	1	grey	0	grey	0	yellow	1	yellow	1
R_CAATPS	Ca ATPase	Transport, extracellular	grey	0	grey	0	red	1	grey	0	red	1	grey	0	grey	0
R_CAMPt	cAMP transport (ATP-dependent)	Transport, extracellular	grey	0	grey	0	red	1	grey	0	grey	0	grey	0	grey	0
R_CARhPTtc	Transport of L-Carnosine by hPT3 or hPT4 peptide transporter.	Transport, lysosomal	grey	0	grey	0	grey	0	grey	0	grey	0	grey	0	grey	0
R_CAROtr	beta-carotene transport via diffusion	Transport, extracellular	yellow	1	grey	0	yellow	1	grey	0	grey	0	grey	0	grey	0
R_CARPEPT1tc	transport of L-Carnosine by the apical PEPT1 amino acid transporters across the brush border cells of the enterocytes of the intestine and renal cells	Transport, extracellular	NA	NA	grey	0	NA	NA	grey	0	NA	NA	grey	0	grey	0
R_CARVEOLte	xenobiotic transport	Transport, extracellular	grey	0	grey	0	yellow	0.1	grey	0	grey	0	grey	0	grey	0
R_EX_cytd(e)	exchange reaction for Cytidine	Exchange/demand reaction	yellow	1	grey	0	grey	0	grey	0	grey	0	grey	0	grey	0
R_CAt7r	calcium / sodium antiporter (1:3), reversible	Transport, extracellular	grey	0	grey	0	r.red	1	grey	0	grey	0	yellow	1	yellow	1
R_CATm	catalase	ROS detoxification	blue	1	yellow	1	red	1	grey	0	blue	1	blue	1	blue	1
R_CATp	catalase A, peroxisomal	Miscellaneous	blue	1	grey	0	red	1	grey	0	grey	0	blue	1	blue	1
R_CBASPte	Transport of N-carbamoyl-L-aspartate	Transport, extracellular	grey	0	grey	0	grey	0	grey	0	grey	0	grey	0	grey	0
R_CBL2OR	NADH:cob(III)alamine oxidoreductase	Vitamin B12 metabolism	grey	0	grey	0	grey	0	grey	0	grey	0	grey	0	grey	0
R_CBL2tm	Cob(II)alamine transport, mitochondrial	Transport, mitochondrial	grey	0	grey	0	grey	0	grey	0	grey	0	grey	0	grey	0
R_CBLATm	cob(I)alamin adenosyltransferase, mitochondrial	Vitamin B12 metabolism	grey	0	grey	0	grey	0	grey	0	grey	0	grey	0	grey	0
R_CBLTDe	release of B12 by simple diffusion	Transport, extracellular	grey	0	grey	0	grey	0	grey	0	grey	0	grey	0	grey	0
R_CBPPer	Carbamoyl phosphate phosphotransferase, endoplasmic reticulum	Glycolysis/gluconeogenesis	grey	0	grey	0	grey	0	grey	0	grey	0	grey	0	grey	0
R_EX_dgsn(e)	exchange reaction for Deoxyguanosine	Exchange/demand reaction	yellow	1	grey	0	grey	0	grey	0	grey	0	grey	0	grey	0
R_CBPSam	carbamoyl-phosphate synthase (ammonia) (mitochondria	Glutamate metabolism	grey	0	grey	0	grey	0	grey	0	grey	0	blue	1	blue	1
R_CBPter	carbamoyl phosphate transport, endoplasmic reticulum	Transport, endoplasmic reticular	grey	0	grey	0	grey	0	grey	0	grey	0	grey	0	grey	0
R_CBR1	Carbonyl reductase [NADPH] 1	Eicosanoid metabolism	grey	0	grey	0	grey	0	grey	0	grey	0	grey	0	grey	0
R_EX_sphs1p(e)	Sphingosine 1-phosphate exchange	Exchange/demand reaction	yellow	1	grey	0	grey	0	grey	0	grey	0	grey	0	grey	0
R_CCA_D3t	Calcitroic acid transport from cytosol	Transport, extracellular	grey	0	grey	0	grey	0	grey	0	grey	0	grey	0	grey	0
R_CCA_D3tm	Calcitroic acid transport from mitochondria	Transport, mitochondrial	grey	0	grey	0	grey	0	grey	0	grey	0	grey	0	grey	0
R_EX_thf(e)	5,6,7,8-Tetrahydrofolate exchange	Exchange/demand reaction	yellow	1	grey	0	grey	0	grey	0	grey	0	grey	0	grey	0
R_CDPDAGtm	intracellular transport	Transport, mitochondrial	yellow	1	grey	0	yellow	1	grey	0	grey	0	grey	0	grey	0
R_CDS	phosphatidate cytidylyltransferase	Glycerophospholipid metabolism	grey	0	grey	0	red	1	grey	0	grey	0	grey	0	grey	0
R_EX_vacc(e)	vaccenic acid exchange	Exchange/demand reaction	yellow	1	grey	0	grey	0	grey	0	grey	0	grey	0	grey	0
R_CEPTC	choline phosphotransferase	Glycerophospholipid metabolism	grey	0	grey	0	red	1	grey	0	grey	0	grey	0	grey	0
R_CEPTE	ethanolamine phosphotransferase	Glycerophospholipid metabolism	blue	1	grey	0	red	1	grey	0	grey	0	blue	1	blue	1
R_CERK	Ceramide kinase	Sphingolipid metabolism	grey	0	grey	0	red	1	grey	0	grey	0	grey	0	grey	0
R_r1096	NADH dehydrogenase (ubiquinone) 1, alpha/beta subcomplex, 1 Protein assembly	Exchange/demand reaction	blue	1	grey	0	red	1	grey	0	grey	0	grey	0	grey	0
R_CERT1rt	ceramide transport protein	Transport, endoplasmic reticular	grey	0	grey	0	red	1	grey	0	yellow	1	grey	0	grey	0
R_CERT2gt	ceramide transport protein	Transport, golgi apparatus	grey	0	grey	0	red	1	grey	0	grey	0	grey	0	grey	0
R_CERT2rt	ceramide transport protein	Transport, endoplasmic reticular	grey	0	grey	0	r.red	1	grey	0	yellow	1	grey	0	grey	0
R_CGLYt3_2_	Cys-Gly transport in via proton symport	Transport, extracellular	blue	1	grey	0	red	1	grey	0	grey	0	blue	1	blue	1
R_CGMPt	cGMP transport (ATP-dependent)	Transport, extracellular	grey	0	grey	0	red	1	grey	0	grey	0	grey	0	grey	0
R_CH25H	cholesterol 25-hydroxylase	Bile acid synthesis	NA	NA	grey	0	red	1	grey	0	grey	0	red	1	red	1
R_CHLP	choline phosphate phosphatase	Glycerophospholipid metabolism	blue	1	NA	NA	red	1	grey	0	grey	0	blue	1	blue	1
R_CHLPCTD	choline phosphate cytididyltransferase	Glycerophospholipid metabolism	grey	0	grey	0	red	1	grey	0	grey	0	grey	0	grey	0
R_CHLtm	choline transport via diffusion (cytosol to mitochondria)	Transport, mitochondrial	grey	0	grey	0	grey	0	grey	0	grey	0	grey	0	grey	0
R_CHOLATEt	cholate transport via bicarbonate countertransport	Transport, extracellular	grey	0	grey	0	r.red	1	grey	0	grey	0	grey	0	grey	0
R_CHOLATEt2	cholate transport via sodium cotransport	Transport, extracellular	grey	0	NA	NA	NA	NA	grey	0	NA	NA	grey	0	grey	0
R_CHOLATEt3	ABC bile acid transporter	Transport, extracellular	grey	0	grey	0	red	1	grey	0	grey	0	grey	0	grey	0
R_r1097	ACP Protein assembly	Exchange/demand reaction	blue	1	grey	0	red	1	grey	0	grey	0	red	1	red	1
R_CHOLESACATc	esterification of cholesterol to cholesterol ester within enterocytes	Cholesterol metabolism	grey	0	grey	0	red	1	grey	0	grey	0	grey	0	grey	0
R_r1104	Prothrombin Protein assembly	Exchange/demand reaction	blue	1	NA	NA	red	1	grey	0	grey	0	grey	0	grey	0
R_CHOLESTTDe	CHOLESTTDe	Transport, extracellular	grey	0	grey	0	grey	0	grey	0	grey	0	grey	0	grey	0
R_CHOLK	Choline kinase	Glycerophospholipid metabolism	blue	1	grey	0	red	1	grey	0	grey	0	blue	1	blue	1
R_CHOLPtg	choline phosphate intracellular transport	Transport, golgi apparatus	yellow	1	grey	0	yellow	1	grey	0	grey	0	grey	0	grey	0
R_CHOLPtl	choline phosphate intracellular transport	Transport, lysosomal	yellow	1	grey	0	yellow	1	grey	0	grey	0	grey	0	grey	0
R_CHOLtg	choline intracellular transport	Transport, golgi apparatus	grey	0	grey	0	grey	0	grey	0	grey	0	grey	0	grey	0
R_CHOLtn	Choline transport, nuclear through pores	Transport, nuclear	grey	0	grey	0	grey	0	grey	0	grey	0	grey	0	grey	0
R_CHOLtr	choline intracellular transport	Transport, endoplasmic reticular	grey	0	grey	0	yellow	1	grey	0	grey	0	grey	0	grey	0
R_CHOLtu	Choline uniport	Transport, extracellular	grey	0	grey	0	red	1	grey	0	grey	0	grey	0	grey	0
R_CHSTEROLSULT	steroid sulfotransferase	Steroid metabolism	grey	0	grey	0	red	1	grey	0	grey	0	blue	1	blue	1
R_CHSTEROLt	cholesterol efflux (ATP depedent)	Transport, extracellular	red	1	grey	0	red	1	grey	0	grey	0	grey	0	grey	0
R_CHSTEROLt1	cholesterol intracellular transport	Transport, mitochondrial	grey	0	grey	0	red	1	grey	0	grey	0	grey	0	grey	0
R_CHSTEROLt2	cholesterol intracellular transport	Transport, mitochondrial	grey	0	grey	0	grey	0	grey	0	grey	0	grey	0	grey	0
R_CHSTEROLt3	cholesterol intracellular transport	Transport, mitochondrial	grey	0	grey	0	grey	0	grey	0	grey	0	grey	0	grey	0
R_CHSTEROLtg	cholesterol efflux (ATP depedent), golgi	Transport, golgi apparatus	grey	0	grey	0	grey	0	grey	0	grey	0	grey	0	grey	0
R_CHSTEROLtrc	transport of cholesterol into the cytosol	Transport, endoplasmic reticular	grey	0	grey	0	grey	0	grey	0	grey	0	grey	0	grey	0
R_CHTNASE	chitinase	Aminosugar metabolism	grey	0	grey	0	grey	0	grey	0	grey	0	grey	0	grey	0
R_CITL	Citrate lyase	Citric acid cycle	grey	0	grey	0	red	1	grey	0	grey	0	grey	0	grey	0
R_CITMCOAHm	L-Citramalyl-CoA hydro-lyase, mitochondrial	C5-branched dibasic acid metabolism	grey	0	grey	0	grey	0	grey	0	grey	0	grey	0	grey	0
R_CITMCOALm	L-Citramalyl-CoA pyruvate-lyase	C5-branched dibasic acid metabolism	grey	0	grey	0	grey	0	grey	0	grey	0	grey	0	grey	0
R_CITRtm	citrulline mitochondrial transport via proton antiport	Transport, mitochondrial	grey	0	grey	0	r.red	1	grey	0	grey	0	grey	0	grey	0
R_CITt4_2	citrate transport via sodium symport	Transport, extracellular	NA	NA	NA	NA	grey	0	grey	0	NA	NA	grey	0	grey	0
R_r1293	ADF Protein assembly	Exchange/demand reaction	blue	1	grey	0	red	1	grey	0	grey	0	grey	0	grey	0
R_CITtam	citrate transport, mitochondrial	Transport, mitochondrial	yellow	1	grey	0	r.red	1	grey	0	yellow	0.074	grey	0	grey	0
R_r1354	Protein degradation	Exchange/demand reaction	blue	1	grey	0	red	0.8	grey	0	grey	0	grey	0	grey	0
R_CK	ATP Creatine kinase	Urea cycle	yellow	1	grey	0	yellow	1	grey	0	yellow	1	grey	0	grey	0
R_CKc	ATP Creatine kinase (c)	Urea cycle	yellow	1	grey	0	yellow	1	grey	0	yellow	1	grey	0	grey	0
R_CLFORtex	chloride transport via formate countertransport	Transport, extracellular	grey	0	NA	NA	grey	0	grey	0	grey	0	grey	0	grey	0
R_CLHCO3tex2	chloride transport via bicarbonate countertransport (2:1)	Transport, extracellular	grey	0	grey	0	red	1	grey	0	grey	0	grey	0	grey	0
R_CLI2tex	chloride transport via iodide countertransport	Transport, extracellular	grey	0	NA	NA	red	1	grey	0	grey	0	grey	0	grey	0
R_CLOHtex2	chloride transport via hydroxide countertransport (2:1)	Transport, extracellular	grey	0	grey	0	red	1	grey	0	grey	0	grey	0	grey	0
R_CLOXAtex2	chloride transport via oxalate countertransport (2:1)	Transport, extracellular	blue	0.998	grey	0	red	1	grey	0	grey	0	blue	1	blue	1
R_CLPNDCOAtx	fatty acid intracellular transport	Transport, peroxisomal	grey	0	grey	0	yellow	0.9	grey	0	grey	0	grey	0	grey	0
R_CLPNDCPT1	carnitine O-palmitoyltransferase	Fatty acid oxidation	grey	0	grey	0	grey	0	grey	0	grey	0	grey	0	grey	0
R_CLPNDCPT2	carnitine transferase	Fatty acid oxidation	grey	0	grey	0	grey	0	grey	0	grey	0	grey	0	grey	0
R_CLPNDCRNt	transport into the mitochondria (carnitine)	Fatty acid oxidation	grey	0	grey	0	grey	0	grey	0	grey	0	grey	0	grey	0
R_CLPNDt	fatty acid transport via diffusion	Transport, extracellular	grey	0	grey	0	yellow	1	grey	0	grey	0	grey	0	grey	0
R_r1359	Protein degradation	Exchange/demand reaction	blue	1	grey	0	red	1	grey	0	grey	0	red	1	red	1
R_r1402	glycogenin Protein assembly	Exchange/demand reaction	blue	1	grey	0	red	1	grey	0	grey	0	grey	0	grey	0
R_CMPACNAtn	CMP-Sia nuclear export	Transport, nuclear	grey	0	grey	0	red	1	grey	0	grey	0	grey	0	grey	0
R_2MB2COAc	transport of 2-methylcrotonoyl-CoA into cytosol	Fatty acid oxidation	yellow	1	grey	0	r.red	1	grey	0	grey	0	grey	0	grey	0
R_CMPSASn	CMP sialic acid synthase, nuclear	Aminosugar metabolism	grey	0	grey	0	red	1	grey	0	grey	0	grey	0	grey	0
R_CO2t	CO2 transporter via diffusion	Transport, extracellular	grey	0	grey	0	grey	0	grey	0	yellow	0.93	grey	0	grey	0
R_CO2ter	CO2 endoplasmic reticular transport via diffusion	Transport, endoplasmic reticular	grey	0	grey	0	grey	0	grey	0	grey	0	grey	0	grey	0
R_CO2tg	CO2 Golgi transport	Transport, golgi apparatus	grey	0	grey	0	grey	0	grey	0	grey	0	grey	0	grey	0
R_CO2tm	CO2 transport (diffusion), mitochondrial	Transport, mitochondrial	grey	0	grey	0	grey	0	grey	0	grey	0	grey	0	grey	0
R_CO2tn	CO2 nuclear transport via diffusion	Transport, nuclear	grey	0	grey	0	grey	0	grey	0	grey	0	grey	0	grey	0
R_CO2tp	CO2 peroxisomal transport	Transport, peroxisomal	grey	0	grey	0	grey	0	grey	0	grey	0	grey	0	grey	0
R_COAtg	CoA transport in Golgi via diffusion	Transport, golgi apparatus	yellow	1	grey	0	yellow	1	grey	0	grey	0	grey	0	grey	0
R_COAtl	CoA transport in lysosome via diffusion	Transport, lysosomal	grey	0	grey	0	yellow	1	grey	0	grey	0	grey	0	grey	0
R_COAtm	CoA transporter	Transport, mitochondrial	grey	0	grey	0	r.red	1	grey	0	grey	0	grey	0	grey	0
R_COAtn	coenzyme A transport, nuclear	Transport, nuclear	grey	0	grey	0	grey	0	grey	0	grey	0	grey	0	grey	0
R_COAtp	coenzyme A transport, peroxisomal	Transport, peroxisomal	grey	0	grey	0	grey	0	grey	0	grey	0	grey	0	grey	0
R_COAtr	COA transporter, endoplasmic reticulum	Transport, endoplasmic reticular	grey	0	grey	0	grey	0	grey	0	grey	0	grey	0	grey	0
R_COKECBESr	Carboxylesterase (cocaine) (er)	Alkaloid synthesis	grey	0	grey	0	grey	0	grey	0	grey	0	grey	0	grey	0
R_COQ3m	methyltransferase COQ3	Ubiquinone synthesis	grey	0	grey	0	red	1	grey	0	grey	0	grey	0	grey	0
R_COQ5m	Ubiquinone biosynthesis methyltransferase COQ5	Ubiquinone synthesis	grey	0	grey	0	red	1	grey	0	grey	0	grey	0	grey	0
R_COQ6m	Ubiquinone biosynthesis monooxgenase COQ6	Ubiquinone synthesis	grey	0	grey	0	red	1	grey	0	grey	0	grey	0	grey	0
R_COQ7m	Ubiquinone biosynthesis COQ7	Ubiquinone synthesis	grey	0	grey	0	red	1	grey	0	grey	0	grey	0	grey	0
R_Coqe	Transport of q10	Transport, extracellular	grey	0	grey	0	grey	0	grey	0	grey	0	grey	0	grey	0
R_3HBCOARc	transport of (R)-3-hydroxybutanoyl-CoA into cytosol	Fatty acid oxidation	blue	1	grey	0	yellow	1	grey	0	grey	0	grey	0	grey	0
R_CORE4GTg	Core 4 beta6-GalNAc-transferase, Golgi apparatus	O-glycan synthesis	grey	0	grey	0	grey	0	grey	0	grey	0	blue	1	blue	1
R_CORE5GTg	Core 5 alpha-GalNAc-transferase, Golgi apparatus	O-glycan synthesis	grey	0	grey	0	grey	0	grey	0	grey	0	grey	0	grey	0
R_CORE6GTg	Core 6 beta-GlcNAc-transferase A, Golgi apparatus	O-glycan synthesis	grey	0	grey	0	red	1	grey	0	grey	0	grey	0	grey	0
R_CORE7GTg	Core 7 alpha-GalNAc-transferase, Golgi apparatus	O-glycan synthesis	grey	0	grey	0	grey	0	grey	0	grey	0	grey	0	grey	0
R_CORE8GTg	N-acetylgalactosamine 3-alpha-galactosyltransferase, Golgi apparatus	O-glycan synthesis	grey	0	grey	0	grey	0	grey	0	grey	0	grey	0	grey	0
R_COt	CO transporter via diffusion	Transport, extracellular	grey	0	grey	0	yellow	1	grey	0	grey	0	yellow	1	yellow	1
R_COUCOAFm	p-coumaroyl-CoA formation	Ubiquinone synthesis	grey	0	grey	0	red	1	grey	0	grey	0	grey	0	grey	0
R_COUMARINte	xenobiotic transport	Transport, extracellular	grey	0	grey	0	grey	0	grey	0	grey	0	grey	0	grey	0
R_CPCTDTX	choline-phosphate cytidylyltransferase	Glycerophospholipid metabolism	grey	0	grey	0	grey	0	grey	0	grey	0	grey	0	grey	0
R_CPPPGO	coproporphyrinogen oxidase (O2 required)	Heme synthesis	blue	1	grey	0	red	1	grey	0	grey	0	blue	1	blue	1
R_CREATt4_2_r	Creatine transport (sodium symport) (2:1)	Transport, extracellular	grey	0	grey	0	r.red	1	grey	0	grey	0	yellow	1	yellow	1
R_CREATtmdiffir	Creatine transport to/from mitochondria via diffusion	Urea cycle	yellow	1	grey	0	yellow	1	grey	0	yellow	1	grey	0	grey	0
R_CRMPte	crmp hs transport	Transport, extracellular	grey	0	grey	0	yellow	1	grey	0	grey	0	grey	0	grey	0
R_CRNCAR3tp	carnitine-propcarnitine carrier, peroxisomal	Transport, peroxisomal	grey	0	grey	0	grey	0	grey	0	grey	0	grey	0	grey	0
R_ACCOACm	Acetyl-Coa carboxylase, beta isoform	Fatty acid oxidation	blue	1	grey	0	red	1	grey	0	grey	0	grey	0	grey	0
R_CRNrtx	reversible transport of L-Carnitine in peroxisome	Transport, peroxisomal	grey	0	grey	0	grey	0	grey	0	grey	0	grey	0	grey	0
R_CRNt	L-carnitine reversible transport	Transport, extracellular	grey	0	grey	0	r.red	1	grey	0	grey	0	grey	0	grey	0
R_CRNtHa	L-carnitine outward transport (H+ antiport)	Transport, extracellular	grey	0	grey	0	red	1	grey	0	grey	0	grey	0	grey	0
R_CRNtim	L-carnitine transport out of mitochondria via diffusion	Transport, mitochondrial	grey	0	grey	0	red	1	grey	0	grey	0	grey	0	grey	0
R_CRNtuNa	L-carnitine inward transport by Na+ symport	Transport, extracellular	grey	0	grey	0	red	1	grey	0	grey	0	grey	0	grey	0
R_CRNtx	carnitine transport peroxisome to mitochondria	Transport, peroxisomal	grey	0	grey	0	grey	0	grey	0	grey	0	grey	0	grey	0
R_CRTNsyn	Creatinine synthase	Urea cycle	grey	0	grey	0	grey	0	grey	0	grey	0	grey	0	grey	0
R_CRTSLt	cortisol transport	Transport, extracellular	grey	0	grey	0	grey	0	grey	0	grey	0	grey	0	grey	0
R_CRTSLtm	cortisol intracellular transport	Transport, mitochondrial	grey	0	grey	0	grey	0	grey	0	grey	0	grey	0	grey	0
R_CRTSLtr	cortisol intracellular transport	Transport, endoplasmic reticular	grey	0	grey	0	grey	0	grey	0	grey	0	grey	0	grey	0
R_CRTSTRNt	corticosterone transport	Transport, extracellular	grey	0	grey	0	grey	0	grey	0	grey	0	grey	0	grey	0
R_CRTSTRNtm	corticosterone intracellular transport	Transport, mitochondrial	grey	0	grey	0	grey	0	grey	0	grey	0	grey	0	grey	0
R_CRTSTRNtr	corticosterone intracellular transport	Transport, endoplasmic reticular	grey	0	grey	0	grey	0	grey	0	grey	0	grey	0	grey	0
R_CRVNCtr	fatty acid transport via diffusion	Transport, extracellular	yellow	1	grey	0	grey	0	grey	0	grey	0	yellow	0.912	yellow	0.912
R_CSAPASEly	chondroitin sulfate A proteoglycan protease, lysosome (endosome)	Chondroitin sulfate degradation	grey	0	grey	0	red	1	grey	0	grey	0	grey	0	grey	0
R_CSBPASEly	chondroitin sulfate B proteoglycan protease, lysosome (endosome)	Chondroitin sulfate degradation	grey	0	grey	0	red	1	grey	0	grey	0	grey	0	grey	0
R_CSCPASEly	chondroitin sulfate C proteoglycan protease, lysosome (endosome)	Chondroitin sulfate degradation	grey	0	grey	0	red	1	grey	0	grey	0	grey	0	grey	0
R_CSDPASEly	chondroitin sulfate D proteoglycan protease, lysosome (endosome)	Chondroitin sulfate degradation	grey	0	grey	0	red	1	grey	0	grey	0	grey	0	grey	0
R_CSEPASEly	chondroitin sulfate E proteoglycan protease, lysosome (endosome)	Chondroitin sulfate degradation	grey	0	grey	0	red	1	grey	0	grey	0	grey	0	grey	0
R_CSm	citrate synthase	Citric acid cycle	grey	0	grey	0	red	1	grey	0	grey	0	grey	0	grey	0
R_ALDD21	aldehyde dehydrogenase (pristanal, NAD)	Fatty acid oxidation	blue	1	grey	0	red	1	grey	0	grey	0	grey	0	grey	0
R_CSNAT2x	carnitine dimethyl nonanoyl transferase, revsible, peroxisomal	Fatty acid oxidation	yellow	1	grey	0	yellow	1	grey	0	grey	0	yellow	1	yellow	1
R_CSNAT3x	carnitine O-aceyltransferase, peroxisomal	Fatty acid oxidation	grey	0	grey	0	grey	0	grey	0	grey	0	grey	0	grey	0
R_CSNATer	carnitine O-acetyltransferase, endolasmic reticulum	Fatty acid oxidation	grey	0	grey	0	yellow	1	grey	0	grey	0	grey	0	grey	0
R_BCRNe	transport of 3-hydroxy butyryl carnitine into extra cellular space	Fatty acid oxidation	blue	1	grey	0	yellow	1	grey	0	grey	0	grey	0	grey	0
R_CSNATp	carnitine O-acetyltransferase, reverse direction, peroxisomal	Fatty acid oxidation	grey	0	grey	0	grey	0	grey	0	grey	0	grey	0	grey	0
R_C10OHc	production of 3-OHdecanoylcarnitinec	Fatty acid oxidation	blue	1	grey	0	red	1	grey	0	grey	0	grey	0	grey	0
R_CSND	Cytosine deaminase	Pyrimidine catabolism	yellow	1	grey	0	yellow	1	grey	0	grey	0	grey	0	grey	0
R_CSNt	cytosine transport via facilated diffusion	Transport, extracellular	yellow	1	grey	0	yellow	1	grey	0	grey	0	grey	0	grey	0
R_CSPG_At	chondroitin sulfate A transport, golgi to extracellular	Transport, extracellular	grey	0	grey	0	grey	0	grey	0	grey	0	grey	0	grey	0
R_CSPG_Atly	chondroitin sulfate A transport, extracellular to lysosome	Transport, lysosomal	grey	0	grey	0	red	1	grey	0	grey	0	grey	0	grey	0
R_CSPG_Bt	chondroitin sulfate B transport, golgi to extracellular	Transport, extracellular	grey	0	grey	0	grey	0	grey	0	grey	0	grey	0	grey	0
R_CSPG_Btly	chondroitin sulfate B transport, extracellular to lysosome	Transport, lysosomal	grey	0	grey	0	red	1	grey	0	grey	0	grey	0	grey	0
R_CSPG_Ct	chondroitin sulfate C transport, golgi to extracellular	Transport, extracellular	grey	0	grey	0	grey	0	grey	0	grey	0	grey	0	grey	0
R_CSPG_Ctly	chondroitin sulfate C transport, extracellular to lysosome	Transport, lysosomal	grey	0	grey	0	red	1	grey	0	grey	0	grey	0	grey	0
R_CSPG_Dt	chondroitin sulfate D transport, golgi to extracellular	Transport, extracellular	grey	0	grey	0	grey	0	grey	0	grey	0	grey	0	grey	0
R_CSPG_Dtly	chondroitin sulfate D transport, extracellular to lysosome	Transport, lysosomal	grey	0	grey	0	red	1	grey	0	grey	0	grey	0	grey	0
R_CSPG_Et	chondroitin sulfate E transport, golgi to extracellular	Transport, extracellular	grey	0	grey	0	grey	0	grey	0	grey	0	grey	0	grey	0
R_CSPG_Etly	chondroitin sulfate E transport, extracellular to lysosome	Transport, lysosomal	grey	0	grey	0	red	1	grey	0	grey	0	grey	0	grey	0
R_CTPS1	CTP synthase (NH3)	Nucleotide interconversion	grey	0	grey	0	red	1	grey	0	grey	0	grey	0	grey	0
R_CTPS2	CTP synthase (glutamine)	Pyrimidine synthesis	grey	0	grey	0	red	1	grey	0	grey	0	grey	0	grey	0
R_CTPtn	CTP diffusion in nucleus	Transport, nuclear	grey	0	grey	0	grey	0	grey	0	grey	0	grey	0	grey	0
R_CYANt	Cyanide transport via diffusion (extracellular to cytosol)	Transport, extracellular	grey	0	grey	0	grey	0	grey	0	grey	0	grey	0	grey	0
R_CYANtm	Cyanide transport via diffusion (mitochondrial)	Transport, mitochondrial	yellow	1	grey	0	yellow	1	grey	0	grey	0	yellow	1	yellow	1
R_CYOOm2	cytochrome c oxidase, mitochondrial Complex IV	Oxidative phosphorylation	blue	1	grey	0	red	1	grey	0	blue	0.69	blue	1	blue	1
R_CYOR_u10m	ubiquinol-6 cytochrome c reductase, Complex III	Oxidative phosphorylation	blue	1	grey	0	red	1	grey	0	red	0.31	blue	1	blue	1
R_CYSALANaEx	L-alanine/L-cysteine Na-dependent exchange (Cys-L in)	Transport, extracellular	grey	0	red	1	red	1	grey	0	grey	0	grey	0	grey	0
R_CYSAMOe	CYSAMOe	Transport, extracellular	grey	0	grey	0	grey	0	grey	0	grey	0	grey	0	grey	0
R_CYSASNNaEx	L-cysteine/L-asparagine Na-dependent exchange (Cys-L in)	Transport, extracellular	grey	0	grey	0	red	1	grey	0	grey	0	grey	0	grey	0
R_CYSATB0tc	transport of L-Cysteine into the intestinal cells by ATB0 transporter	Transport, extracellular	grey	0	grey	0	grey	0	grey	0	grey	0	grey	0	grey	0
R_CYSGLNNaEx	L-cysteine/L-glutamine Na-dependent exchange (Cys-L in)	Transport, extracellular	grey	0	grey	0	red	1	grey	0	grey	0	grey	0	grey	0
R_CYSGLTH	Glutathione:cystine oxidoreductase	Methionine and cysteine metabolism	grey	0	grey	0	grey	0	grey	0	grey	0	grey	0	grey	0
R_CYSGLUexR	L-cysteine/L-glutamine reversible exchanger	Transport, extracellular	grey	0	yellow	1	r.red	1	grey	0	yellow	1	yellow	1	yellow	1
R_CYSGLYexR	L-cysteine/glycine reversible exchanger	Transport, extracellular	grey	0	yellow	1	r.red	1	grey	0	yellow	1	yellow	1	yellow	1
R_CYSLYSL	L-Cystine Lysteine-lyase (deaminating)	Methionine and cysteine metabolism	grey	0	grey	0	grey	0	grey	0	grey	0	grey	0	grey	0
R_CYSPHELAT2tc	transport of L-Cysteine into the cell and efflux of L-Phenylalanine out of the cell by LAT2 on the basolateral surfaces of kidney and intestine.	Transport, extracellular	grey	0	red	1	red	1	grey	0	grey	0	blue	1	blue	1
R_CYSSERNaEx	L-serine/L-cysteine Na-dependent exchange (Cys-L in)	Transport, extracellular	grey	0	red	1	red	1	grey	0	grey	0	grey	0	grey	0
R_CYSSNAT5tc	transport of L-Cysteine into the cell coupled with co-transport with Sodium and counter transport with proton by SNAT5 transporter.	Transport, extracellular	grey	0	grey	0	NA	NA	grey	0	NA	NA	grey	0	grey	0
R_CYSt4	L-cysteine reversible transport via sodium symport	Transport, extracellular	grey	0	grey	0	red	1	grey	0	grey	0	grey	0	grey	0
R_CYSTA	cysteine transaminase	Methionine and cysteine metabolism	yellow	1	grey	0	yellow	1	grey	0	grey	0	yellow	1	yellow	1
R_CYSTALArBATtc	transport of L-Cystine into the cell in exchange for L-Alanine by b0,+AT transporter at the apical surfaces of the membranes of small intestine and renal cells.	Transport, extracellular	grey	0	blue	0.406	red	1	grey	0	blue	1	blue	1	blue	1
R_CYSTAm	cysteine transaminase (mitochondrial)	Methionine and cysteine metabolism	grey	0	grey	0	grey	0	grey	0	grey	0	grey	0	grey	0
R_CYStec	L-cysteine transport via diffusion (extracellular to cytosol)	Transport, extracellular	grey	0	grey	0	grey	0	grey	0	grey	0	grey	0	grey	0
R_CYSTGL	cystathionine g-lyase	Methionine and cysteine metabolism	red	1	red	1	red	1	grey	0	grey	0	grey	0	grey	0
R_CYSTGLUex	L-cystine/L-glutamate exchanger	Transport, extracellular	grey	0	red	1	red	1	grey	0	red	1	blue	1	blue	1
R_CYSTHRNaEx	L-cysteine/L-threonine Na-dependent exchange (Cys-L in)	Transport, extracellular	grey	0	red	1	red	1	grey	0	grey	0	grey	0	grey	0
R_CYSTLEUrBATtc	transport of L-Cystine into the cell in exchange for L-Leucine by b0,+AT transporter at the apical surfaces of the membranes of small intestine and renal cells.	Transport, extracellular	grey	0	blue	0.146	red	1	grey	0	blue	1	blue	1	blue	1
R_CYSTS	cystathionine beta-synthase	Methionine and cysteine metabolism	red	1	red	1	red	1	grey	0	grey	0	grey	0	grey	0
R_CYSTSERex	L-cystine/glycine exchanger (cystine in)	Transport, extracellular	grey	0	blue	0.448	red	1	grey	0	blue	1	blue	1	blue	1
R_CYTD	cytidine deaminase	Pyrimidine catabolism	grey	0	grey	0	red	1	grey	0	grey	0	grey	0	grey	0
R_C12OHc	production of 3-OHdodecanoylcarnitinec	Fatty acid oxidation	blue	1	grey	0	red	1	grey	0	grey	0	grey	0	grey	0
R_C141ACBP	transport of 3-hydroxytetradecenoyl coa from mitochondria into cytosol	Fatty acid oxidation	r.blue	1	grey	0	red	1	grey	0	grey	0	grey	0	grey	0
R_CYTDn	cytidine deaminase, nuclear	Nucleotide interconversion	grey	0	grey	0	grey	0	grey	0	grey	0	grey	0	grey	0
R_CYTDt	cytidine facilated transport in cytosol	Transport, extracellular	yellow	1	grey	0	red	1	grey	0	yellow	1	grey	0	grey	0
R_CYTDt4	cytidine transport in via sodium symport	Transport, extracellular	NA	NA	grey	0	grey	0	grey	0	NA	NA	grey	0	grey	0
R_CYTDt5le	cytidine transport (1:2 Na/cytd cotransport)	Transport, extracellular	NA	NA	grey	0	NA	NA	grey	0	NA	NA	grey	0	grey	0
R_CYTDtl	Cytidine facilated transport from lysosome	Transport, lysosomal	grey	0	grey	0	grey	0	grey	0	grey	0	grey	0	grey	0
R_C141OHc	production of 3-hydroxytetradecenoyl carnitine	Fatty acid oxidation	r.blue	1	grey	0	red	1	grey	0	grey	0	grey	0	grey	0
R_CYTDtn	cytidine transport in nucleus	Transport, nuclear	grey	0	grey	0	grey	0	grey	0	grey	0	grey	0	grey	0
R_CYTK1	cytidylate kinase (CMP)	Nucleotide interconversion	grey	0	grey	0	r.red	1	grey	0	grey	0	yellow	1	yellow	1
R_CYTK10	cytidylate kinase (CMP,dGTP)	Nucleotide interconversion	grey	0	grey	0	r.red	1	grey	0	grey	0	yellow	1	yellow	1
R_CYTK10n	cytidylate kinase (CMP,dGTP),nuclear	Nucleotide interconversion	yellow	0.458	grey	0	red	1	grey	0	grey	0	yellow	1	yellow	1
R_CYTK11	cytidylate kinase (dCMP,dGTP)	Nucleotide interconversion	grey	0	grey	0	r.red	1	grey	0	grey	0	yellow	1	yellow	1
R_CYTK11n	cytidylate kinase (dCMP,dGTP),nuclear	Nucleotide interconversion	yellow	0.518	grey	0	yellow	1	grey	0	grey	0	yellow	1	yellow	1
R_CYTK12	cytidylate kinase (dCMP,dCTP)	Nucleotide interconversion	grey	0	grey	0	r.red	1	grey	0	grey	0	blue	1	blue	1
R_CYTK12n	cytidylate kinase (dCMP,dCTP),nuclear	Nucleotide interconversion	grey	0	grey	0	r.red	1	grey	0	grey	0	yellow	1	yellow	1
R_CYTK13	cytidylate kinase (dCMP,dATP)	Nucleotide interconversion	grey	0	grey	0	r.red	1	grey	0	grey	0	yellow	1	yellow	1
R_CYTK13n	cytidylate kinase (dCMP,dATP),nuclear	Nucleotide interconversion	grey	0	grey	0	r.red	1	grey	0	grey	0	yellow	1	yellow	1
R_CYTK14	cytidylate kinase (dCMP,UTP)	Nucleotide interconversion	grey	0	grey	0	r.red	1	grey	0	grey	0	yellow	1	yellow	1
R_CYTK14n	cytidylate kinase (dCMP,CTP),nuclear	Nucleotide interconversion	yellow	0.824	grey	0	yellow	1	grey	0	grey	0	yellow	1	yellow	1
R_C142ACBP	transport of 3-hydroxytetradeca dienoyl coa from mitochondria into cytosol	Fatty acid oxidation	r.blue	1	grey	0	red	1	grey	0	grey	0	grey	0	grey	0
R_CYTK1n	cytidylate kinase (CMP),nuclear	Nucleotide interconversion	grey	0	grey	0	r.red	1	grey	0	grey	0	yellow	1	yellow	1
R_CYTK2	cytidylate kinase (dCMP)	Nucleotide interconversion	grey	0	grey	0	r.red	1	grey	0	grey	0	yellow	1	yellow	1
R_CYTK2n	cytidylate kinase (dCMP),nuclear	Nucleotide interconversion	grey	0	grey	0	r.red	1	grey	0	grey	0	yellow	1	yellow	1
R_CYTK3	cytidylate kinase (CMP)(GTP)	Nucleotide interconversion	grey	0	NA	NA	r.red	1	grey	0	grey	0	grey	0	grey	0
R_CYTK3n	cytidylate kinase (dCMP,CTP),nuclear	Nucleotide interconversion	yellow	0.79	grey	0	yellow	1	grey	0	grey	0	yellow	1	yellow	1
R_CYTK4	cytidylate kinase (dCMP)(GTP)	Nucleotide interconversion	grey	0	NA	NA	r.red	1	grey	0	grey	0	grey	0	grey	0
R_CYTK4n	cytidylate kinase (dCMP,GTP),nuclear	Nucleotide interconversion	yellow	0.44	grey	0	r.red	1	grey	0	grey	0	yellow	1	yellow	1
R_CYTK5	cytidylate kinase (dCMP)	Nucleotide interconversion	grey	0	grey	0	r.red	1	grey	0	grey	0	yellow	1	yellow	1
R_CYTK5n	cytidylate kinase (CMP),nuclear	Nucleotide interconversion	yellow	0.528	grey	0	r.red	1	grey	0	grey	0	yellow	1	yellow	1
R_CYTK6	cytidylate kinase (CMP,CTP)	Nucleotide interconversion	grey	0	grey	0	r.red	1	grey	0	grey	0	yellow	1	yellow	1
R_CYTK6n	cytidylate kinase (CMP,CTP),nuclear	Nucleotide interconversion	yellow	0.196	grey	0	r.red	1	grey	0	grey	0	yellow	1	yellow	1
R_CYTK7	cytidylate kinase (CMP,UTP)	Nucleotide interconversion	grey	0	grey	0	r.red	1	grey	0	grey	0	yellow	1	yellow	1
R_CYTK7n	cytidylate kinase (CMP,UTP),nuclear	Nucleotide interconversion	yellow	0.134	grey	0	yellow	1	grey	0	grey	0	yellow	1	yellow	1
R_CYTK8	cytidylate kinase (CMP,dATP)	Nucleotide interconversion	grey	0	grey	0	r.red	1	grey	0	grey	0	yellow	1	yellow	1
R_CYTK8n	cytidylate kinase (CMP,dATP),nuclear	Nucleotide interconversion	grey	0	grey	0	yellow	1	grey	0	grey	0	yellow	1	yellow	1
R_CYTK9	cytidylate kinase (CMP,dCTP)	Nucleotide interconversion	grey	0	grey	0	r.red	1	grey	0	yellow	1	yellow	1	yellow	1
R_CYTK9n	cytidylate kinase (CMP,dCTP),nuclear	Nucleotide interconversion	grey	0	grey	0	r.red	1	grey	0	grey	0	yellow	1	yellow	1
R_D_3AIBt	D-3-amino-isobutyrate transport	Transport, extracellular	grey	0	grey	0	yellow	0.4	grey	0	grey	0	grey	0	grey	0
R_D_LACt2	D-lactate transport via proton symport	Transport, extracellular	grey	0	grey	0	r.red	1	grey	0	grey	0	grey	0	grey	0
R_D_LACtm	D-lactate transport, mitochondrial	Transport, mitochondrial	grey	0	grey	0	grey	0	grey	0	grey	0	grey	0	grey	0
R_DADA	Deoxyadenosine deaminase	Nucleotide interconversion	grey	0	grey	0	red	1	grey	0	grey	0	red	1	red	1
R_C142OHc	production of 3-hydroxytetradeca dienoyl carnitine	Fatty acid oxidation	r.blue	1	grey	0	red	1	grey	0	grey	0	grey	0	grey	0
R_DADNK	deoxyadenosine kinase	Nucleotide interconversion	grey	0	red	1	grey	0	grey	0	red	1	grey	0	grey	0
R_C14OHc	production of 3-hydroxytetradecanoylcarnitine	Fatty acid oxidation	yellow	1	grey	0	red	1	grey	0	grey	0	grey	0	grey	0
R_DAG_HSter	diacylglycerol ER export	Transport, endoplasmic reticular	grey	0	grey	0	red	1	grey	0	grey	0	grey	0	grey	0
R_DAGK_hs	Diacylglycerol phosphate kinase (homo sapiens)	Glycerophospholipid metabolism	yellow	1	grey	0	r.red	1	grey	0	grey	0	yellow	1	yellow	1
R_DAGKn_hs	Diacylglycerol phosphate kinase (homo sapiens)	Glycerophospholipid metabolism	grey	0	grey	0	yellow	1	grey	0	grey	0	grey	0	grey	0
R_DAGt	diacylglycerol transport	Transport, extracellular	grey	0	grey	0	grey	0	grey	0	grey	0	grey	0	grey	0
R_DALAt2r	D-alanine transport via proton symport	Transport, extracellular	grey	0	grey	0	red	1	grey	0	grey	0	grey	0	grey	0
R_DALAt2rL	D-alanine transport via proton symport (lysosome)	Transport, lysosomal	grey	0	grey	0	grey	0	grey	0	grey	0	grey	0	grey	0
R_DALAxt	D-Alanine transport to perixosome	D-alanine metabolism	grey	0	grey	0	grey	0	grey	0	grey	0	grey	0	grey	0
R_DASCBH	L-Dehydroascorbate lactonohydrolase	Vitamin C metabolism	grey	0	grey	0	grey	0	grey	0	grey	0	grey	0	grey	0
R_DASCBR	dehydroascorbate reductase	Vitamin C metabolism	grey	0	grey	0	red	1	grey	0	grey	0	grey	0	grey	0
R_DASPO1p	D-aspartate oxidase, peroxisomal	Alanine and aspartate metabolism	grey	0	grey	0	NA	NA	grey	0	grey	0	grey	0	grey	0
R_C161OHc	production of 3-hydroxyhexadecenoylcarnitine	Fatty acid oxidation	blue	1	grey	0	red	1	grey	0	grey	0	grey	0	grey	0
R_DATPtn	dATP diffusion in nucleus	Transport, nuclear	grey	0	grey	0	grey	0	grey	0	grey	0	grey	0	grey	0
R_C162ACBP	transport of 3-hydroxy trans7,10-hexadecadienoylcoa from mitochondria into cytosol	Fatty acid oxidation	blue	1	grey	0	red	1	grey	0	grey	0	grey	0	grey	0
R_DCATDr	transport of Decanoate (n-C10:0) into the E.R. by diffusion	Fatty acid oxidation	yellow	1	grey	0	yellow	1	grey	0	grey	0	grey	0	grey	0
R_DCIm	dodecenoyl-Coenzyme A delta isomerase	Fatty acid oxidation	yellow	1	grey	0	r.red	1	grey	0	grey	0	yellow	1	yellow	1
R_DCK1m	Deoxycytidine kinase, mitochondrial (ATP)	Nucleotide interconversion	grey	0	grey	0	grey	0	grey	0	grey	0	grey	0	grey	0
R_DCK1n	Deoxycytidine kinase, nuclear (ATP)	Nucleotide interconversion	grey	0	grey	0	r.red	1	grey	0	grey	0	grey	0	grey	0
R_DCK2n	Deoxycytidine kinase, nuclear (UTP)	Nucleotide interconversion	grey	0	grey	0	red	1	grey	0	grey	0	grey	0	grey	0
R_DCMPDA	dCMP deaminase	Pyrimidine catabolism	grey	0	grey	0	r.red	1	grey	0	grey	0	grey	0	grey	0
R_DCSPTN1COAtx	fatty acid intracellular transport	Transport, peroxisomal	grey	0	grey	0	grey	0	grey	0	grey	0	grey	0	grey	0
R_DCSPTN1CPT1	carnitine O-palmitoyltransferase	Fatty acid oxidation	grey	0	grey	0	red	1	grey	0	grey	0	blue	1	blue	1
R_DCSPTN1CPT2	carnitine transferase	Fatty acid oxidation	grey	0	grey	0	red	1	grey	0	grey	0	blue	1	blue	1
R_DCSPTN1CRNt	transport into the mitochondria (carnitine)	Fatty acid oxidation	grey	0	grey	0	red	1	grey	0	grey	0	blue	1	blue	1
R_DCSPTN1t	fatty acid transport via diffusion	Transport, extracellular	grey	0	grey	0	yellow	1	grey	0	grey	0	yellow	1	yellow	1
R_C162OHc	production of 3-hydroxy hexadecadienoyl carnitine	Fatty acid oxidation	blue	1	grey	0	red	1	grey	0	grey	0	grey	0	grey	0
R_DCTPtn	dCTP diffusion in nucleus	Transport, nuclear	grey	0	grey	0	grey	0	grey	0	grey	0	grey	0	grey	0
R_DCYTD	deoxycytidine deaminase	Pyrimidine catabolism	grey	0	grey	0	red	1	grey	0	grey	0	grey	0	grey	0
R_DCYTDn	deoxycytidine deaminase, nuclear	Nucleotide interconversion	grey	0	grey	0	grey	0	grey	0	grey	0	grey	0	grey	0
R_C162OHe	excretion of C16:2OH	Fatty acid oxidation	blue	1	grey	0	red	1	grey	0	grey	0	grey	0	grey	0
R_C16DCc	production of hexadecanedioylcarnitine	Fatty acid oxidation	r.blue	1	grey	0	r.red	1	grey	0	grey	0	grey	0	grey	0
R_DDECCRNe	transport of lauroyl carnitine into extra cellular space	Fatty acid oxidation	yellow	1	grey	0	yellow	1	grey	0	grey	0	yellow	1	yellow	1
R_DDECE1CRNe	transport of dodecenoyl carnitine into extra cellular space	Fatty acid oxidation	grey	0	grey	0	blue	0.2	grey	0	grey	0	grey	0	grey	0
R_DDPGAm	2-dehydro-3-deoxy-phosphogluconate aldolase, mitochondrial	Arginine and Proline Metabolism	grey	0	grey	0	yellow	1	grey	0	grey	0	grey	0	grey	0
R_DEBRISOQUINEt	debrisoquine uniport	Transport, extracellular	NA	NA	grey	0	NA	NA	grey	0	NA	NA	grey	0	grey	0
R_C16DCe	transport of Hexadecanedioic acid mono-L-carnitine ester into extra cellular space	Fatty acid oxidation	red	1	grey	0	blue	1	grey	0	grey	0	grey	0	grey	0
R_DECDICRNe	trnasport of decadienoyl carnitine into the extra cellular space	Fatty acid oxidation	grey	0	grey	0	yellow	0.5	grey	0	grey	0	grey	0	grey	0
R_DECDPtm	lipid, flip-flop intracellular transport	Transport, mitochondrial	grey	0	grey	0	yellow	1	grey	0	grey	0	grey	0	grey	0
R_DEDOLP1_L	dehydrodolichol diphosphate phosphatase (liver)	N-glycan synthesis	grey	0	grey	0	grey	0	grey	0	grey	0	grey	0	grey	0
R_DEDOLP1_U	dehydrodolichol diphosphate phosphatase (uterus)	N-glycan synthesis	grey	0	grey	0	grey	0	grey	0	grey	0	grey	0	grey	0
R_DEDOLP2_L	dehydrodolichol phosphate phosphatase (liver)	N-glycan synthesis	grey	0	grey	0	grey	0	grey	0	grey	0	grey	0	grey	0
R_DEDOLP2_U	dehydrodolichol phosphate phosphatase (uterus)	N-glycan synthesis	grey	0	grey	0	grey	0	grey	0	grey	0	grey	0	grey	0
R_DEDOLR_L	dehydrodolichol reductase (liver)	N-glycan synthesis	grey	0	grey	0	grey	0	grey	0	grey	0	grey	0	grey	0
R_DEDOLR_U	dehydrodolichol reductase (uterus)	N-glycan synthesis	grey	0	grey	0	grey	0	grey	0	grey	0	grey	0	grey	0
R_DESAT16_2	palmitoyl-CoA desaturase (n-C16:0CoA -> n-C16:1CoA)	Fatty acid synthesis	blue	1	grey	0	red	1	grey	0	grey	0	blue	1	blue	1
R_DESAT18_10	fatty acyl-CoA desaturase (n-C18:2CoA -> n-C18:3CoA)	Fatty acid synthesis	blue	1	grey	0	red	1	grey	0	grey	0	blue	1	blue	1
R_DESAT18_3	stearoyl-CoA desaturase (n-C18:0CoA -> n-C18:1CoA)	Fatty acid synthesis	blue	1	grey	0	red	1	grey	0	grey	0	blue	1	blue	1
R_DESAT18_4	stearoyl-CoA desaturase (n-C18:0CoA -> n-C18:1CoA)	Fatty acid synthesis	blue	1	grey	0	red	1	grey	0	grey	0	blue	1	blue	1
R_DESAT18_5	stearoyl-CoA desaturase (n-C18:0CoA -> n-C18:1CoA)	Fatty acid synthesis	blue	1	grey	0	red	1	grey	0	grey	0	blue	1	blue	1
R_C16OHc	production of 3-hydroxyhexadecanoylcarnitinec	Fatty acid oxidation	blue	1	grey	0	red	1	grey	0	grey	0	grey	0	grey	0
R_C181OHc	production of 3-hydroxyoctadecenoylcarnitinec	Fatty acid oxidation	yellow	1	grey	0	red	1	grey	0	grey	0	grey	0	grey	0
R_C182OHc	production of 3-hydroxyoctadecadienoylcarnitine	Fatty acid oxidation	yellow	1	grey	0	red	1	grey	0	grey	0	grey	0	grey	0
R_C18OHc	production of 3-hydroxyoctadecanoylcarnitine	Fatty acid oxidation	blue	1	grey	0	red	1	grey	0	grey	0	grey	0	grey	0
R_C204CPT2	arachidonic acid transport into the mitochondria	Fatty acid oxidation	blue	1	grey	0	red	1	grey	0	grey	0	grey	0	grey	0
R_C204CRNt	arachidonic acid transport into the mitochondria	Fatty acid oxidation	blue	1	grey	0	red	1	grey	0	grey	0	grey	0	grey	0
R_DESAT22_1p	fatty acyl-CoA desaturase (n-C22:4CoA -> n-C22:5CoA)	Fatty acid synthesis	grey	0	grey	0	grey	0	grey	0	grey	0	grey	0	grey	0
R_C4OHc	production of 3-hydroxybytyryl carnitinec	Fatty acid oxidation	blue	1	grey	0	yellow	1	grey	0	grey	0	grey	0	grey	0
R_C51CPT1	production of tiglylcarnitine	Fatty acid oxidation	yellow	1	grey	0	r.red	1	grey	0	grey	0	grey	0	grey	0
R_C5DCe	transport of glutaryl carnitine into the extra cellular fluid	Fatty acid oxidation	blue	1	grey	0	yellow	1	grey	0	grey	0	grey	0	grey	0
R_DGCHOLte	bile acid intracellular transport	Transport, extracellular	grey	0	grey	0	grey	0	grey	0	grey	0	grey	0	grey	0
R_DGCHOLtx	bile acid intracellular transport	Transport, peroxisomal	grey	0	grey	0	grey	0	grey	0	grey	0	grey	0	grey	0
R_C60CPT1	production of hexanoylcarnitine	Fatty acid oxidation	blue	1	grey	0	red	1	grey	0	grey	0	yellow	1	yellow	1
R_DGK2m	deoxyguanylate kinase (dGMP:dATP) (mitochondrial)	Nucleotide interconversion	grey	0	grey	0	yellow	1	grey	0	grey	0	grey	0	grey	0
R_DGNSKm	deoxyguanosine kinase	Nucleotide interconversion	grey	0	grey	0	red	1	grey	0	grey	0	grey	0	grey	0
R_CSNAT2m	carnitine O-aceyltransferase, mitochondrial	Fatty acid oxidation	blue	1	grey	0	red	1	grey	0	grey	0	yellow	1	yellow	1
R_DGSNtm	deoyguanosine transport in mitochondria	Transport, mitochondrial	grey	0	grey	0	yellow	1	grey	0	grey	0	grey	0	grey	0
R_CSNATm	carnitine O-aceyltransferase, mitochondrial	Fatty acid oxidation	yellow	1	grey	0	red	1	grey	0	grey	0	grey	0	grey	0
R_DGTPtn	dGTP diffusion in nucleus	Transport, nuclear	grey	0	grey	0	grey	0	grey	0	grey	0	grey	0	grey	0
R_DGULND	dehydro-L-gulonate decarboxylase	Pentose phosphate pathway	grey	0	grey	0	yellow	1	grey	0	grey	0	grey	0	grey	0
R_DHAAt1r	dehydroascorbate transport (uniport)	Transport, extracellular	grey	0	grey	0	red	1	grey	0	grey	0	grey	0	grey	0
R_DHAPA	dihydroxyacetone phosphate acyltransferase	Triacylglycerol synthesis	grey	0	grey	0	grey	0	grey	0	grey	0	grey	0	grey	0
R_DHAPAx	dihydroxyacetone phosphate acyltransferase	Triacylglycerol synthesis	grey	0	grey	0	grey	0	grey	0	grey	0	grey	0	grey	0
R_DHAPtc	transport of DHAP into cytosol	Transport, mitochondrial	grey	0	grey	0	grey	0	grey	0	grey	0	grey	0	grey	0
R_DHCHOLESTANATEtm	lipid, flip-flop intracellular transport	Transport, peroxisomal	grey	0	grey	0	grey	0	grey	0	grey	0	grey	0	grey	0
R_DHCR241r	24-dehydrocholesterol reductase [Precursor]	Cholesterol metabolism	blue	1	grey	0	red	1	grey	0	grey	0	blue	1	blue	1
R_DHCR242r	24-dehydrocholesterol reductase [Precursor]	Cholesterol metabolism	blue	1	grey	0	red	1	grey	0	grey	0	blue	1	blue	1
R_DHCR243r	24-dehydrocholesterol reductase [Precursor]	Cholesterol metabolism	blue	1	grey	0	red	1	grey	0	grey	0	blue	1	blue	1
R_DHCR71r	7-dehydrocholesterol reductase	Cholesterol metabolism	blue	1	grey	0	red	1	grey	0	grey	0	blue	1	blue	1
R_CSNATr	carnitine O-acetyltransferase	Fatty acid oxidation	yellow	1	grey	0	r.red	1	grey	0	grey	0	grey	0	grey	0
R_DHCRD1	dihydroceramide desaturase	Sphingolipid metabolism	blue	1	grey	0	red	1	grey	0	blue	1	blue	1	blue	1
R_DHCRD2	dihydroceramide desaturase	Sphingolipid metabolism	blue	1	grey	0	red	1	grey	0	blue	1	blue	1	blue	1
R_DHDPBMTm	dihydroxydecaprenylbenzoate methyltransferase	Ubiquinone synthesis	grey	0	grey	0	red	1	grey	0	grey	0	grey	0	grey	0
R_DHEASt	dehydroepiandrosterone sulfate transport via bicarbonate countertransport	Transport, extracellular	grey	0	grey	0	r.red	1	grey	0	grey	0	yellow	1	yellow	1
R_DHEAStr	dheas intracellular transport	Transport, extracellular	grey	0	grey	0	grey	0	grey	0	grey	0	grey	0	grey	0
R_DHEASULT	Dehydroepiandrosterone sulfotransferase	Steroid metabolism	grey	0	grey	0	red	1	grey	0	grey	0	blue	1	blue	1
R_DHEAtr	Dehydroepiandrosterone transport	Transport, endoplasmic reticular	grey	0	grey	0	yellow	1	grey	0	grey	0	grey	0	grey	0
R_DHFR	dihydrofolate reductase	Folate metabolism	yellow	1	grey	0	r.red	1	grey	0	r.blue	1	yellow	1	yellow	1
R_DHFtl	dihydrofolate reversible lysosomal transport	Transport, lysosomal	grey	0	grey	0	yellow	1	grey	0	grey	0	grey	0	grey	0
R_DHFtm	dihydrofolate reversible mitochondrial transport	Transport, mitochondrial	grey	0	grey	0	grey	0	grey	0	grey	0	grey	0	grey	0
R_DCATDc	transport of Decanoate (n-C10:0) into the cell by diffusion	Fatty acid oxidation	blue	1	grey	0	red	1	grey	0	grey	0	grey	0	grey	0
R_DDCRNe	transport of 3-hydroxydodecanoyl carnitine into extra cellular space	Fatty acid oxidation	blue	1	grey	0	red	1	grey	0	grey	0	grey	0	grey	0
R_DHPM1	dihydropyrimidinase (5,6-dihydrouracil)	Pyrimidine catabolism	grey	0	grey	0	red	1	grey	0	grey	0	grey	0	grey	0
R_DHPR	6,7-dihydropteridine reductase	Tetrahydrobiopterin metabolism	blue	1	grey	0	red	1	grey	0	blue	0.994	blue	0.99	blue	0.99
R_DHPR2	6,7-dihydropteridine reduction	Tetrahydrobiopterin metabolism	grey	0	grey	0	grey	0	grey	0	grey	0	grey	0	grey	0
R_DIDPtn	dIDP nuclear transport	Transport, nuclear	yellow	1	grey	0	yellow	1	grey	0	grey	0	yellow	1	yellow	1
R_DIGALSGALSIDEte	digalsgalside hs transport	Transport, extracellular	grey	0	grey	0	yellow	0.2	grey	0	grey	0	grey	0	grey	0
R_DIGALSGALSIDEtg	digalsgalside hs intracellular transport	Transport, golgi apparatus	grey	0	grey	0	yellow	0.2	grey	0	grey	0	grey	0	grey	0
R_DIGALSIDEtg	digalside hs intracellular transport	Transport, golgi apparatus	grey	0	grey	0	yellow	1	grey	0	grey	0	grey	0	grey	0
R_DIGALSIDEtl	digalside hs intracellular transport	Transport, lysosomal	yellow	1	grey	0	yellow	1	grey	0	grey	0	grey	0	grey	0
R_DECCRNe	transport of 3-hydroxydecanoyl carnitine into extra cellular space	Fatty acid oxidation	blue	1	grey	0	red	1	grey	0	grey	0	grey	0	grey	0
R_DITPtn	dITP nuclear transport	Transport, nuclear	yellow	1	grey	0	yellow	1	grey	0	grey	0	yellow	1	yellow	1
R_DKMPPD	2,3-diketo-5-methylthio-1-phosphopentane degradation reaction	Arginine and Proline Metabolism	grey	0	grey	0	red	1	grey	0	grey	0	grey	0	grey	0
R_DLNLCGCPT1	carnitine O-palmitoyltransferase	Fatty acid oxidation	blue	1	grey	0	red	1	grey	0	grey	0	blue	1	blue	1
R_DLNLCGCPT2	carnitine transferase	Fatty acid oxidation	blue	1	grey	0	red	1	grey	0	grey	0	blue	1	blue	1
R_DLNLCGCRNt	transport into the mitochondria (carnitine)	Fatty acid oxidation	blue	1	grey	0	red	1	grey	0	grey	0	blue	1	blue	1
R_DLNLCGt	fatty acid transport via diffusion	Transport, extracellular	yellow	1	grey	0	red	1	grey	0	r.blue	1	yellow	1	yellow	1
R_DM_13_cis_oretn_n_	13-cis-oxo-retinoic acid demand	Exchange/demand reaction	grey	0	grey	0	grey	0	grey	0	grey	0	grey	0	grey	0
R_DM_13_cis_retn_n_	13-cis-retinoate demand	Exchange/demand reaction	grey	0	grey	0	grey	0	grey	0	grey	0	grey	0	grey	0
R_DM_1a25dhvitd3(n)	demand reaction for vitD3	Exchange/demand reaction	grey	0	grey	0	red	1	grey	0	grey	0	grey	0	grey	0
R_DM_4abut(n)	Demand for 4-Aminobutanoate(n)	Exchange/demand reaction	grey	0	grey	0	grey	0	grey	0	grey	0	grey	0	grey	0
R_DM_4hrpo	Demand for trans-4-hydroxy-L-proline	Exchange/demand reaction	grey	0	grey	0	grey	0	grey	0	grey	0	grey	0	grey	0
R_DM_5hpet(r)	demand reaction for 5(S)-HPETE(1-)	Exchange/demand reaction	grey	0	grey	0	grey	0	grey	0	grey	0	grey	0	grey	0
R_DM_anth	Demand for anthranilate	Exchange/demand reaction	grey	0	grey	0	red	1	grey	0	grey	0	grey	0	grey	0
R_DM_Asn_X_Ser_Thr_ly_	DM Asn-X-Ser/Thr(ly)	Exchange/demand reaction	grey	0	grey	0	grey	0	grey	0	grey	0	grey	0	grey	0
R_DM_atp_c_	DM atp(c)	Exchange/demand reaction	grey	0	grey	0	grey	0	grey	0	grey	0	grey	0	grey	0
R_DM_avite1_c_	alpha-Tocopherol demand	Exchange/demand reaction	grey	0	grey	0	grey	0	grey	0	grey	0	grey	0	grey	0
R_DM_avite2_c_	alpha-Tocotrienol demand	Exchange/demand reaction	grey	0	grey	0	grey	0	grey	0	grey	0	grey	0	grey	0
R_DM_btn	Demand for biotin	Exchange/demand reaction	grey	0	grey	0	grey	0	grey	0	grey	0	grey	0	grey	0
R_DM_bvite_c_	beta-tocopherol demand	Exchange/demand reaction	grey	0	grey	0	grey	0	grey	0	grey	0	grey	0	grey	0
R_DM_core5_g_	DM core5(g)	Exchange/demand reaction	grey	0	grey	0	grey	0	grey	0	grey	0	grey	0	grey	0
R_DM_core7_g_	DM core7(g)	Exchange/demand reaction	grey	0	grey	0	grey	0	grey	0	grey	0	grey	0	grey	0
R_DM_core8_g_	DM core8(g)	Exchange/demand reaction	grey	0	grey	0	grey	0	grey	0	grey	0	grey	0	grey	0
R_FA160ACPH	fatty-acyl-ACP hydrolase	Fatty acid oxidation	r.blue	1	grey	0	grey	0	grey	0	grey	0	grey	0	grey	0
R_DM_datp_n_	DM datp(n)	Exchange/demand reaction	grey	0	grey	0	grey	0	grey	0	grey	0	grey	0	grey	0
R_FACOAL1832	fatty-acid--CoA ligase	Fatty acid oxidation	yellow	1	grey	0	red	1	grey	0	grey	0	blue	1	blue	1
R_DM_dctp_n_	DM dctp(n)	Exchange/demand reaction	grey	0	grey	0	grey	0	grey	0	grey	0	grey	0	grey	0
R_DM_dem2emgacpail_prot_hs_r_	DM dem2emgacpail prot hs(r)	Exchange/demand reaction	grey	0	grey	0	red	1	grey	0	grey	0	grey	0	grey	0
R_DM_dgpi_prot_hs_r_	DM dgpi prot hs(r)	Exchange/demand reaction	grey	0	grey	0	red	1	grey	0	grey	0	grey	0	grey	0
R_FACOAL191	fatty-acid--CoA ligase	Fatty acid oxidation	blue	1	grey	0	red	1	grey	0	grey	0	grey	0	grey	0
R_DM_dgtp_n_	DM dgtp(n)	Exchange/demand reaction	grey	0	grey	0	grey	0	grey	0	grey	0	grey	0	grey	0
R_DM_dsT_antigen_g_	DM dsT antigen(g)	Exchange/demand reaction	grey	0	grey	0	grey	0	grey	0	grey	0	grey	0	grey	0
R_DM_dttp_m_	dTTP demand	Exchange/demand reaction	grey	0	grey	0	grey	0	grey	0	grey	0	grey	0	grey	0
R_DM_dttp_n_	DM dttp(n)	Exchange/demand reaction	grey	0	grey	0	grey	0	grey	0	grey	0	grey	0	grey	0
R_DM_ethamp_r_	Ethanolamine phosphate demand	Exchange/demand reaction	grey	0	grey	0	red	1	grey	0	grey	0	grey	0	grey	0
R_DM_fol	Demand for folic aicd	Exchange/demand reaction	grey	0	grey	0	grey	0	grey	0	grey	0	grey	0	grey	0
R_DM_gncore2_g_	DM gncore2(g)	Exchange/demand reaction	grey	0	grey	0	grey	0	grey	0	grey	0	red	1	red	1
R_DM_gpi_sig_er_	DM gpi sig(er)	Exchange/demand reaction	grey	0	grey	0	red	1	grey	0	grey	0	grey	0	grey	0
R_DM_hretn_n_	4 hydroxy retinoic acid demand	Exchange/demand reaction	grey	0	grey	0	grey	0	grey	0	grey	0	grey	0	grey	0
R_DM_kdn_c_	DM kdn(c)	Exchange/demand reaction	grey	0	grey	0	red	1	grey	0	grey	0	grey	0	grey	0
R_DM_Lcystin	Demand for L-cystine	Exchange/demand reaction	grey	0	grey	0	grey	0	grey	0	grey	0	grey	0	grey	0
R_DM_m_em_3gacpail_prot_hs_r_	DM m(em)3gacpail prot hs(r)	Exchange/demand reaction	grey	0	grey	0	grey	0	grey	0	grey	0	grey	0	grey	0
R_DM_melanin_c_	DM melanin(c)	Exchange/demand reaction	grey	0	grey	0	grey	0	grey	0	grey	0	grey	0	grey	0
R_DM_mem2emgacpail_prot_hs_r_	DM mem2emgacpail prot hs(r)	Exchange/demand reaction	grey	0	grey	0	red	1	grey	0	grey	0	grey	0	grey	0
R_DM_n5m2masn_g_	DM n5m2masn(g)	Exchange/demand reaction	grey	0	grey	0	red	1	grey	0	grey	0	grey	0	grey	0
R_DM_ncam	Demand for nicotinamide	Exchange/demand reaction	grey	0	grey	0	grey	0	grey	0	grey	0	grey	0	grey	0
R_DM_oretn_n_	4-oxo-retonoic acid demand	Exchange/demand reaction	grey	0	grey	0	grey	0	grey	0	grey	0	grey	0	grey	0
R_DM_pe_hs(r)	demand reaction for pe_hs[r]	Exchange/demand reaction	grey	0	grey	0	blue	0.9	grey	0	grey	0	grey	0	grey	0
R_DM_pmtcoa(r)	demand reaction for pmtcoa	Exchange/demand reaction	grey	0	grey	0	grey	0	grey	0	grey	0	grey	0	grey	0
R_DM_pnto_R	Demand for (R)-Pantothenate	Exchange/demand reaction	grey	0	grey	0	grey	0	grey	0	red	1	grey	0	grey	0
R_FACOAL206	fatty-acid--CoA ligase	Fatty acid oxidation	blue	1	grey	0	yellow	1	grey	0	grey	0	grey	0	grey	0
R_DM_Ser_Thr_ly_	DM Ser/Thr(ly)	Exchange/demand reaction	grey	0	grey	0	grey	0	grey	0	grey	0	red	1	red	1
R_FACOAL241	fatty-acid--CoA ligase	Fatty acid oxidation	yellow	1	grey	0	red	1	grey	0	grey	0	blue	1	blue	1
R_DM_sTn_antigen_g_	DM sTn antigen(g)	Exchange/demand reaction	grey	0	grey	0	blue	1	grey	0	grey	0	grey	0	grey	0
R_DM_T_antigen_g_	DM T antigen(g)	Exchange/demand reaction	grey	0	yellow	1	grey	0	grey	0	grey	0	grey	0	grey	0
R_DM_taur(c)	demand reaction for taurine	Exchange/demand reaction	grey	0	grey	0	grey	0	grey	0	grey	0	grey	0	grey	0
R_DM_yvite_c_	gamma-Tocopherol demand	Exchange/demand reaction	grey	0	grey	0	grey	0	grey	0	grey	0	grey	0	grey	0
R_DMANTIPYRINEte	xenobiotic transport	Transport, extracellular	grey	0	grey	0	grey	0	grey	0	grey	0	grey	0	grey	0
R_FAOXC10C10OHm	fatty acid beta oxidation(C10-->OHC10)m	Fatty acid oxidation	blue	1	grey	0	red	1	grey	0	grey	0	grey	0	grey	0
R_FAOXC12C12OHm	fatty acid beta oxidation(C12-->OHC12)m	Fatty acid oxidation	blue	1	grey	0	red	1	grey	0	grey	0	grey	0	grey	0
R_DMGDHm	dimethylglycine dehydrogenase, mitochondrial	Glycine, serine, alanine and threonine metabolism	grey	0	grey	0	NA	NA	grey	0	NA	NA	grey	0	grey	0
R_DMGtm	dimethylglycine transport via diffusion (cytosol to mitochondria)	Transport, mitochondrial	grey	0	grey	0	grey	0	grey	0	grey	0	grey	0	grey	0
R_DMHPTCRNCPT1	carnitine fatty-acyl transferase	Fatty acid oxidation	grey	0	grey	0	grey	0	grey	0	grey	0	grey	0	grey	0
R_DMHPTCRNCPT2	2,6 dimethylheptanoly CoA carnitine transferase	Fatty acid oxidation	grey	0	grey	0	grey	0	grey	0	grey	0	grey	0	grey	0
R_DMHPTCRNt	2,6 dimethylheptanoyl crn transport	Fatty acid oxidation	grey	0	grey	0	grey	0	grey	0	grey	0	grey	0	grey	0
R_DMHPTCRNte	2,6 dimethylheptanoyl carnitine transport	Transport, extracellular	grey	0	grey	0	grey	0	grey	0	grey	0	grey	0	grey	0
R_DMNONCOACRNCPT1	DMNONCOACRNCPT1	Fatty acid oxidation	yellow	1	grey	0	yellow	1	grey	0	grey	0	yellow	1	yellow	1
R_DMNONCRNCPT2	DMNONCRNCPT2	Fatty acid oxidation	grey	0	grey	0	grey	0	grey	0	grey	0	grey	0	grey	0
R_DMNONCRNt	4,8 dimethylnonanoyl carnitine transport (mitochondria)	Fatty acid oxidation	grey	0	grey	0	grey	0	grey	0	grey	0	grey	0	grey	0
R_DNADtn	dNAD transport, nuclear trhough pore	Transport, nuclear	grey	0	grey	0	yellow	1	grey	0	grey	0	grey	0	grey	0
R_DNAMTn	DNA (cytosine-5-)-methyltransferase, nucleus	Methionine and cysteine metabolism	grey	0	grey	0	grey	0	grey	0	grey	0	grey	0	grey	0
R_DNAMTSEn	DNA (cytosine-5-)-methyltransferase, nucleus	Selenoamino acid metabolism	grey	0	grey	0	grey	0	grey	0	grey	0	grey	0	grey	0
R_FAOXC14C14OHm	fatty acid beta oxidation(C14-->C14OH)m	Fatty acid oxidation	yellow	1	grey	0	red	1	grey	0	grey	0	grey	0	grey	0
R_FAOXC15ATPx	fatty acid activation(C15)x	Fatty acid oxidation	blue	1	grey	0	red	1	grey	0	grey	0	yellow	1	yellow	1
R_FAOXC15NADPx	fatty acid alpha oxidation(2-Hydroxyphytanoyl-CoA)(nadp)x	Fatty acid oxidation	blue	1	grey	0	red	1	grey	0	grey	0	grey	0	grey	0
R_FAOXC15NADx	fatty acid alpha oxidation(2-Hydroxyphytanoyl-CoA)(nad)x	Fatty acid oxidation	blue	1	grey	0	red	1	grey	0	grey	0	grey	0	grey	0
R_FAOXC161C161OHm	production of 3-hydroxyhexadecenoylcoA	Fatty acid oxidation	blue	1	grey	0	red	1	grey	0	grey	0	grey	0	grey	0
R_FAOXC162C162OHm	fatty acid beta oxidation(C16:2-->C16:2OH)m	Fatty acid oxidation	blue	1	grey	0	red	1	grey	0	grey	0	grey	0	grey	0
R_FAOXC16BRx	fatty acid activation(C16br)x	Fatty acid oxidation	blue	1	grey	0	red	1	grey	0	grey	0	grey	0	grey	0
R_FAOXC16C16OHm	fatty acid beta oxidation(C16-->C16OH)m	Fatty acid oxidation	blue	1	grey	0	red	1	grey	0	grey	0	grey	0	grey	0
R_FAOXC181C181OHm	fatty acid beta oxidation(C18:1-->C18:1OH)m	Fatty acid oxidation	yellow	1	grey	0	red	1	grey	0	grey	0	grey	0	grey	0
R_FAOXC182C182OHm	fatty acid beta oxidation(C18:2-->C18:2OH)m	Fatty acid oxidation	yellow	1	grey	0	red	1	grey	0	grey	0	grey	0	grey	0
R_FAOXC18C18OHm	fatty acid beta oxidation(C18-->C18OH)m	Fatty acid oxidation	blue	1	grey	0	red	1	grey	0	grey	0	grey	0	grey	0
R_FAOXC2452253x	Beta oxidation of long chain fatty acid	Fatty acid oxidation	blue	1	grey	0	red	1	grey	0	grey	0	grey	0	grey	0
R_FAOXC2452256x	Beta oxidation of long chain fatty acid	Fatty acid oxidation	blue	1	grey	0	red	1	grey	0	grey	0	grey	0	grey	0
R_FAOXC260240x	Beta oxidation of long chain fatty acid	Fatty acid oxidation	blue	1	grey	0	red	1	grey	0	grey	0	grey	0	grey	0
R_FAOXC5C5DCc	production of glutaryl carnitine	Fatty acid oxidation	blue	1	grey	0	yellow	1	grey	0	grey	0	grey	0	grey	0
R_FAOXC5C5OHm	fatty acid beta oxidation(C5-->C5OH)m	Fatty acid oxidation	yellow	1	grey	0	blue	1	grey	0	grey	0	grey	0	grey	0
R_FAOXC5OHc	(3-hydroxyisovalerylcoa-->3-hydroxyisovalerylcarnitine)c	Fatty acid oxidation	yellow	1	grey	0	r.red	1	grey	0	grey	0	grey	0	grey	0
R_FAOXMC10OHMC10r	fatty acid omega oxidation(MC10-->w-OHMC10)er	Fatty acid oxidation	blue	1	NA	NA	red	1	grey	0	NA	NA	grey	0	grey	0
R_FAOXOHMC10DC10c	fatty acid omega oxidation(w-OHMC10-->DC10)c	Fatty acid oxidation	blue	1	grey	0	red	1	grey	0	grey	0	grey	0	grey	0
R_FAOXTC101TC102m	fatty acid beta oxidation trans(C10:1-->C10:2)m	Fatty acid oxidation	blue	1	grey	0	red	1	grey	0	grey	0	grey	0	grey	0
R_FAOXTC102C101m	fatty acid beta oxidation trans(C10:2-->C10:1)m	Fatty acid oxidation	blue	1	grey	0	red	1	grey	0	grey	0	grey	0	grey	0
R_FAOXTC122m	isomerization trans(C12:2)m	Fatty acid oxidation	blue	1	grey	0	red	1	grey	0	grey	0	grey	0	grey	0
R_FAOXTC122TC101m	fatty acid beta oxidation trans(C12:2-->C10:1)m	Fatty acid oxidation	blue	1	grey	0	red	1	grey	0	grey	0	grey	0	grey	0
R_FAOXTC142TC122m	fatty acid beta oxidation trans(C14:2-->C12:2)m	Fatty acid oxidation	blue	1	grey	0	red	1	grey	0	grey	0	grey	0	grey	0
R_FAOXTC182TC162m	fatty acid beta oxidation trans(C18:2-->C16:2)m	Fatty acid oxidation	blue	1	grey	0	red	1	grey	0	grey	0	grey	0	grey	0
R_FCOAH	formyl coa hydrolase	Fatty acid oxidation	blue	1	grey	0	grey	0	grey	0	grey	0	grey	0	grey	0
R_FDH	formate dehydrogenase	Fatty acid oxidation	blue	1	red	1	grey	0	grey	0	grey	0	grey	0	grey	0
R_GLUTCOAACBP	transport of glutaryl-CoA(5-) from mitochondria into cytosol	Fatty acid oxidation	blue	1	grey	0	yellow	1	grey	0	grey	0	grey	0	grey	0
R_HDCACBP	transport of (S)-3-Hydroxydecanoyl-CoA from mitochondria into the cytosol	Fatty acid oxidation	blue	1	grey	0	red	1	grey	0	grey	0	grey	0	grey	0
R_HDDACBP	transport of (S)-3-Hydroxydodecanoyl-CoA from mitochondria into the cytosol	Fatty acid oxidation	blue	1	grey	0	red	1	grey	0	grey	0	grey	0	grey	0
R_HDECAACBP	transport of 3-hydroxyhexadecanoylcoa from mitochondria into the cytosol	Fatty acid oxidation	blue	1	grey	0	red	1	grey	0	grey	0	grey	0	grey	0
R_HDECEACBP	transport of 3-hydroxyhexadecenoylcoa from mitochondria into the cytosol	Fatty acid oxidation	blue	1	grey	0	red	1	grey	0	grey	0	grey	0	grey	0
R_HEDCECRNe	transport of 3-hydroxyhexadecenoyl carnitine into extra cellular space	Fatty acid oxidation	blue	1	grey	0	red	1	grey	0	grey	0	grey	0	grey	0
R_HEXCOAACBP	transport of Hexanoyl-CoA (n-C6:0CoA) from mitochondria into cytosol	Fatty acid oxidation	blue	1	grey	0	red	1	grey	0	grey	0	yellow	1	yellow	1
R_HEXDCRNe	transport of 3-hydroxyhexadecanoyl carnitine into extra cellular space	Fatty acid oxidation	blue	1	grey	0	red	1	grey	0	grey	0	grey	0	grey	0
R_HEXDICOAACBP	transport of hexadecanedioyl coa	Fatty acid oxidation	r.blue	1	grey	0	r.red	1	grey	0	grey	0	grey	0	grey	0
R_HIVCACBP	transport of 3-hydroxyisovalerylcoa from mitochondria into the cytosol	Fatty acid oxidation	yellow	1	grey	0	r.red	1	grey	0	grey	0	grey	0	grey	0
R_HIVCRNe	transport of 3-hydroxy-isovaleryl carnitine into extra cellular space	Fatty acid oxidation	yellow	1	grey	0	blue	1	grey	0	grey	0	grey	0	grey	0
R_HOCDACBP	transport of (S)-3-Hydroxyoctadecanoyl-CoA from mitochondria into the cytosol	Fatty acid oxidation	blue	1	grey	0	red	1	grey	0	grey	0	grey	0	grey	0
R_DNDPt46m	dTTP transport via dUDP antiport	Transport, mitochondrial	blue	1	grey	0	red	1	grey	0	blue	0.498	grey	0	grey	0
R_HOCTDACBP	transport of 3-hydroxyoctadecenoylcoa from mitochondria into the cytosol	Fatty acid oxidation	yellow	1	grey	0	red	1	grey	0	grey	0	grey	0	grey	0
R_DNDPt48m	dTTP transport via dGDP antiport	Transport, mitochondrial	blue	1	grey	0	red	1	grey	0	blue	0.502	grey	0	grey	0
R_HOCTDEC2CRNe	transport of 3-hydroxyoctadecadienoyl carnitine into extra cellular space	Fatty acid oxidation	yellow	1	grey	0	red	1	grey	0	grey	0	grey	0	grey	0
R_HOCTDECCRNe	transport of 3-hydroxyoctadecanoyl carnitine into extra cellular space	Fatty acid oxidation	blue	1	grey	0	red	1	grey	0	grey	0	grey	0	grey	0
R_HTDCACBP	transport of (S)-3-Hydroxytetradecanoyl-CoA from mitochondria into the cytosol	Fatty acid oxidation	yellow	1	grey	0	red	1	grey	0	grey	0	grey	0	grey	0
R_HTDCRNe	transport of 3-hydroxy-tetradecanoyl carnitine into extra cellular space	Fatty acid oxidation	yellow	1	grey	0	red	1	grey	0	grey	0	grey	0	grey	0
R_LCAT1e	Lecithin-cholesterol acyltransferase	Fatty acid oxidation	blue	1	grey	0	red	1	grey	0	grey	0	grey	0	grey	0
R_MCD	Malonyl-CoA Decarboxylase cytoplasmic	Fatty acid oxidation	blue	1	grey	0	red	1	grey	0	grey	0	grey	0	grey	0
R_MCDm	Malonyl-CoA Decarboxylase, mitochondrial	Fatty acid oxidation	blue	1	grey	0	red	1	grey	0	grey	0	red	1	red	1
R_MCOATA	Malonyl-CoA-ACP transacylase	Fatty acid oxidation	blue	1	grey	0	grey	0	grey	0	grey	0	grey	0	grey	0
R_OCTDEC2ACBP	transport of 3-hydroxyoctadecadienoyl coa from mitochondria into cytosol	Fatty acid oxidation	yellow	1	grey	0	red	1	grey	0	grey	0	grey	0	grey	0
R_OCTDECCACT	transport of Octadecenoyl-CoA into mitochondrial matrix	Fatty acid oxidation	yellow	1	grey	0	red	1	grey	0	grey	0	grey	0	grey	0
R_OCTDECCPT1	transport of Octadecenoyl-CoA into mitochondrial matrix	Fatty acid oxidation	yellow	1	grey	0	red	1	grey	0	grey	0	grey	0	grey	0
R_OCTDECCPT2	transport of Octadecenoyl-CoA into mitochondrial matrix	Fatty acid oxidation	yellow	1	grey	0	red	1	grey	0	grey	0	grey	0	grey	0
R_OCTDECE1CRNe	transport of 3-hydroxy-octadecenoyl carnitine into extra cellular space	Fatty acid oxidation	yellow	1	grey	0	red	1	grey	0	grey	0	grey	0	grey	0
R_DNDPt60m	dGTP transport via dUDP antiport	Transport, mitochondrial	blue	1	grey	0	red	1	grey	0	blue	0.502	grey	0	grey	0
R_PHYHx	Phytanoyl-CoA dioxygenase, peroxisomal	Fatty acid oxidation	blue	1	grey	0	red	1	grey	0	grey	0	grey	0	grey	0
R_DNDPt62m	dGTP transport via dGDP antiport	Transport, mitochondrial	blue	1	grey	0	red	1	grey	0	blue	0.498	grey	0	grey	0
R_PTE3x	peroxisomal acyl-CoA thioesterase	Fatty acid oxidation	blue	1	grey	0	red	1	grey	0	grey	0	yellow	1	yellow	1
R_PTE4x	peroxisomal acyl-CoA thioesterase	Fatty acid oxidation	blue	1	grey	0	red	1	grey	0	grey	0	grey	0	grey	0
R_r0633	trans-Oct-2-enoyl-CoA reductase Fatty acid elongation in mitochondria EC:1.3.1.38	Fatty acid oxidation	yellow	1	grey	0	r.red	1	grey	0	grey	0	blue	1	blue	1
R_r0641	(5-Glutamyl)-peptide:amino-acid 5-glutamyltransferase Arachidonic acid metabolism EC:2.3.2.2	Fatty acid oxidation	yellow	0.114	grey	0	r.red	1	grey	0	grey	0	grey	0	grey	0
R_r0652	trans-Tetradec-2-enoyl-CoA reductase Fatty acid elongation in mitochondria EC:1.3.1.38	Fatty acid oxidation	yellow	1	grey	0	r.red	1	grey	0	grey	0	blue	1	blue	1
R_DOCO13EFATP	absorption or uptake of 13-docosenoic acid into cells	Fatty acid oxidation	grey	0	grey	0	grey	0	grey	0	grey	0	blue	1	blue	1
R_DOCOSACT	activation of docosanoic acid for transport	Fatty acid oxidation	grey	0	grey	0	grey	0	grey	0	grey	0	grey	0	grey	0
R_DOCOSACTDe	uptake of docosanoic acid by cells by diffusion	Fatty acid oxidation	grey	0	grey	0	yellow	1	grey	0	grey	0	grey	0	grey	0
R_DOCOSACTDr	transport of docosanoic acid by diffusion	Fatty acid oxidation	grey	0	grey	0	yellow	1	grey	0	grey	0	grey	0	grey	0
R_DOCOSADIACTD	transport of docosanedioic acid by diffusion	Fatty acid oxidation	grey	0	grey	0	yellow	1	grey	0	grey	0	grey	0	grey	0
R_DOCOSDIACTD	excretion of docosanedioic acid	Fatty acid oxidation	grey	0	grey	0	yellow	1	grey	0	grey	0	grey	0	grey	0
R_DOGULND1	2,3-dioxo-L-gulonate decarboxylase (L-lyxonate-forming)	Vitamin C metabolism	grey	0	grey	0	grey	0	grey	0	grey	0	grey	0	grey	0
R_DOGULND2	2,3-dioxo-L-gulonate decarboxylase (L-xylonate-forming)	Vitamin C metabolism	grey	0	grey	0	grey	0	grey	0	grey	0	grey	0	grey	0
R_DOGULNO1	2,3-dioxo-L-gulonate:hydrogen peroxide oxireductase	Vitamin C metabolism	grey	0	grey	0	grey	0	grey	0	grey	0	grey	0	grey	0
R_DOGULNO2	2,3-dioxo-L-gulonate:hydrogen peroxide oxireductase	Vitamin C metabolism	grey	0	grey	0	grey	0	grey	0	grey	0	grey	0	grey	0
R_r0660	(S)-3-Hydroxydodecanoyl-CoA hydro-lyase Fatty acid elongation in mitochondria / Fatty acid metabolism EC:4.2.1.17	Fatty acid oxidation	r.blue	1	grey	0	yellow	1	grey	0	grey	0	yellow	1	yellow	1
R_r0722	(S)-3-Hydroxydodecanoyl-CoA:NAD+ oxidoreductase Fatty acid elongation in mitochondria / Fatty acid metabolism EC:1.1.1.35 EC:1.1.1.211	Fatty acid oxidation	blue	1	grey	0	yellow	1	grey	0	grey	0	yellow	1	yellow	1
R_r0724	Decanoyl-CoA:acetyl-CoA C-acyltransferase Fatty acid elongation in mitochondria / Fatty acid metabolism EC:2.3.1.16	Fatty acid oxidation	r.blue	1	grey	0	yellow	1	grey	0	grey	0	yellow	1	yellow	1
R_RE0512X	RE0512	Fatty acid oxidation	yellow	1	grey	0	r.red	1	grey	0	grey	0	blue	1	blue	1
R_DOLGLCP_Lter	Dolichyl beta-D-glucosyl phosphate flippase (liver)	N-glycan synthesis	grey	0	grey	0	red	1	grey	0	grey	0	grey	0	grey	0
R_DOLGLCP_Uter	Dolichyl beta-D-glucosyl phosphate flippase (uterus)	N-glycan synthesis	grey	0	grey	0	red	1	grey	0	grey	0	grey	0	grey	0
R_RE1516M	RE1516	Fatty acid oxidation	yellow	1	grey	0	red	1	grey	0	grey	0	blue	1	blue	1
R_RE1517M	RE1517	Fatty acid oxidation	yellow	1	grey	0	red	1	grey	0	grey	0	blue	1	blue	1
R_DOLICHOL_Lter	dolichol diffusion, human (liver)	N-glycan synthesis	grey	0	grey	0	grey	0	grey	0	grey	0	grey	0	grey	0
R_DOLICHOL_Uter	dolichol diffusion, human (uterus)	N-glycan synthesis	grey	0	grey	0	grey	0	grey	0	grey	0	grey	0	grey	0
R_DOLK_L	Dolichol kinase, human (liver)	N-glycan synthesis	grey	0	grey	0	grey	0	grey	0	grey	0	grey	0	grey	0
R_DOLK_U	Dolichol kinase, human (uterus)	N-glycan synthesis	grey	0	grey	0	grey	0	grey	0	grey	0	grey	0	grey	0
R_RE1518M	RE1518	Fatty acid oxidation	yellow	0.23	grey	0	r.red	1	grey	0	grey	0	blue	1	blue	1
R_RE1520M	RE1520	Fatty acid oxidation	blue	1	grey	0	yellow	1	grey	0	grey	0	yellow	1	yellow	1
R_RE1521M	RE1521	Fatty acid oxidation	blue	1	grey	0	r.red	1	grey	0	grey	0	yellow	1	yellow	1
R_RE1523X	RE1523	Fatty acid oxidation	yellow	1	grey	0	r.red	1	grey	0	grey	0	blue	1	blue	1
R_RE1526M	RE1526	Fatty acid oxidation	blue	1	grey	0	r.red	1	grey	0	grey	0	yellow	1	yellow	1
R_RE1527M	RE1527	Fatty acid oxidation	blue	1	grey	0	yellow	1	grey	0	grey	0	yellow	1	yellow	1
R_RE1531X	RE1531	Fatty acid oxidation	r.blue	1	grey	0	r.red	1	grey	0	grey	0	yellow	1	yellow	1
R_RE2908M	RE2908	Fatty acid oxidation	blue	1	grey	0	red	1	grey	0	grey	0	yellow	1	yellow	1
R_DOLPGT3_Ler	dolichyl-phosphate-glucose-glycolipid alpha-glucosyltransferase (liver)	N-glycan synthesis	grey	0	grey	0	grey	0	grey	0	grey	0	grey	0	grey	0
R_DOLPGT3_Uer	dolichyl-phosphate-glucose-glycolipid alpha-glucosyltransferase (uterus)	N-glycan synthesis	grey	0	grey	0	grey	0	grey	0	grey	0	grey	0	grey	0
R_RE2909M	RE2909	Fatty acid oxidation	blue	1	grey	0	red	1	grey	0	grey	0	yellow	1	yellow	1
R_RE2910M	RE2910	Fatty acid oxidation	blue	1	grey	0	red	1	grey	0	grey	0	yellow	1	yellow	1
R_RE2919M	RE2919	Fatty acid oxidation	blue	1	grey	0	red	1	grey	0	grey	0	yellow	1	yellow	1
R_RE2920M	RE2920	Fatty acid oxidation	blue	1	grey	0	red	1	grey	0	grey	0	yellow	1	yellow	1
R_RE2921M	RE2921	Fatty acid oxidation	blue	1	grey	0	red	1	grey	0	grey	0	yellow	1	yellow	1
R_RE2985X	RE2985	Fatty acid oxidation	blue	1	grey	0	red	1	grey	0	grey	0	yellow	1	yellow	1
R_RE2988X	RE2988	Fatty acid oxidation	blue	1	grey	0	red	1	grey	0	grey	0	yellow	1	yellow	1
R_RE2989X	RE2989	Fatty acid oxidation	blue	1	grey	0	red	1	grey	0	grey	0	yellow	1	yellow	1
R_RE2990X	RE2990	Fatty acid oxidation	yellow	1	grey	0	red	1	grey	0	grey	0	r.blue	1	r.blue	1
R_RE2991X	RE2991	Fatty acid oxidation	yellow	1	grey	0	red	1	grey	0	grey	0	r.blue	1	r.blue	1
R_RE2992X	RE2992	Fatty acid oxidation	yellow	1	grey	0	red	1	grey	0	grey	0	r.blue	1	r.blue	1
R_RE2994X	RE2994	Fatty acid oxidation	blue	1	grey	0	red	1	grey	0	grey	0	red	1	red	1
R_DOPABMO	dopamine beta-monooxygenase	Tyrosine metabolism	grey	0	grey	0	red	1	grey	0	grey	0	grey	0	grey	0
R_RE2997X	RE2997	Fatty acid oxidation	blue	1	grey	0	red	1	grey	0	grey	0	red	1	red	1
R_DOPAQNISO1	Dopaquinone isomerase 1	Tyrosine metabolism	grey	0	grey	0	grey	0	grey	0	grey	0	grey	0	grey	0
R_DOPASFt	Dopamine 3-0-sulfate transport (diffusion)	Transport, extracellular	grey	0	grey	0	red	1	grey	0	grey	0	grey	0	grey	0
R_DOPASULT	Dopamine Sulfotransferase	Tyrosine metabolism	grey	0	grey	0	red	1	grey	0	grey	0	grey	0	grey	0
R_DOPAt4_2_r	Dopamine reversible transport in via sodium symport (1:2)	Transport, extracellular	NA	NA	NA	NA	NA	NA	grey	0	NA	NA	grey	0	grey	0
R_DOPAtu	Dopamine uniport	Transport, extracellular	grey	0	grey	0	red	1	grey	0	yellow	1	blue	1	blue	1
R_DOPAVESSEC	Dopamine secretion via secretory vesicle (ATP driven)	Transport, extracellular	grey	0	grey	0	red	1	grey	0	blue	1	blue	1	blue	1
R_RE2998M	RE2998	Fatty acid oxidation	blue	0.77	grey	0	red	1	grey	0	grey	0	grey	0	grey	0
R_DPCOAPPe	Pyrophasphatase (dephospho-CoA, extracellular)	CoA synthesis	grey	0	grey	0	grey	0	grey	0	grey	0	grey	0	grey	0
R_DPCOAtl	dephospho-CoA transport from lysosome via diffusion	Transport, lysosomal	grey	0	grey	0	yellow	1	grey	0	grey	0	grey	0	grey	0
R_RE3626M	RE3626	Fatty acid oxidation	blue	0.636	grey	0	red	1	grey	0	grey	0	grey	0	grey	0
R_RE3627M	RE3627	Fatty acid oxidation	blue	1	grey	0	yellow	1	grey	0	grey	0	yellow	1	yellow	1
R_DPHMBDCm	3-Decaprenyl-4-hydroxy-5-methoxybenzoate decarboxylation	Ubiquinone synthesis	grey	0	grey	0	red	1	grey	0	grey	0	grey	0	grey	0
R_TIGCRNe	transport of tiglyl carnitine into the extra cellular fluid	Fatty acid oxidation	yellow	1	grey	0	blue	1	grey	0	grey	0	grey	0	grey	0
R_DESAT18_6	fatty acyl-CoA desaturase (n-C18:1CoA -> n-C18:2CoA)	Fatty acid synthesis	blue	1	grey	0	red	1	grey	0	grey	0	grey	0	grey	0
R_DPPS	decaprenyl synthase	Miscellaneous	grey	0	grey	0	red	1	grey	0	grey	0	grey	0	grey	0
R_DRBK	Deoxyribokinase	Pentose phosphate pathway	grey	0	grey	0	red	1	grey	0	grey	0	grey	0	grey	0
R_DRIBt	deoxyribose transport via diffusion	Transport, extracellular	grey	0	grey	0	grey	0	grey	0	grey	0	grey	0	grey	0
R_DRPA	deoxyribose-phosphate aldolase	Pentose phosphate pathway	grey	0	grey	0	red	1	grey	0	grey	0	grey	0	grey	0
R_DESAT18_7	fatty acyl-CoA desaturase (n-C18:1CoA -> n-C18:2CoA)	Fatty acid synthesis	blue	1	grey	0	red	1	grey	0	grey	0	grey	0	grey	0
R_DSREDUCr	Desmosterol reductase	Squalene and cholesterol synthesis	blue	1	grey	0	red	1	grey	0	grey	0	blue	1	blue	1
R_DTDPtn	dTDP nuclear transport	Transport, nuclear	grey	0	grey	0	grey	0	grey	0	grey	0	grey	0	grey	0
R_DTMPK	dTMP kinase	Nucleotide interconversion	blue	1	grey	0	red	1	grey	0	blue	1	blue	1	blue	1
R_DTMPKm	dTMP kinase in mitochondria	Pyrimidine synthesis	blue	1	grey	0	red	1	grey	0	blue	1	blue	1	blue	1
R_DTTPtm	transport of dTTP into mitochondria	Transport, mitochondrial	grey	0	grey	0	grey	0	grey	0	grey	0	grey	0	grey	0
R_DTTPtn	dTTP diffusion in nucleus	Transport, nuclear	grey	0	grey	0	grey	0	grey	0	grey	0	grey	0	grey	0
R_DUDPtn	dUDP nuclear transport	Transport, nuclear	grey	0	grey	0	yellow	1	grey	0	grey	0	grey	0	grey	0
R_DUMPtn	dUMP nuclear transport	Transport, nuclear	grey	0	grey	0	yellow	1	grey	0	grey	0	grey	0	grey	0
R_DURAD	dihydrouracil dehydrogenase (NADP)	Pyrimidine catabolism	grey	0	grey	0	r.red	1	grey	0	grey	0	grey	0	grey	0
R_DURAD2	dihydrothymin dehydrogenase (NADP)	Pyrimidine catabolism	grey	0	grey	0	r.red	1	grey	0	grey	0	grey	0	grey	0
R_DURIK1	deoxyuridine kinase (ATP:Deoxyuridine)	Nucleotide interconversion	blue	1	red	1	red	1	grey	0	yellow	1	blue	1	blue	1
R_DURIK1m	deoxyuridine kinase (ATP:Deoxyuridine), mitochondrial	Nucleotide interconversion	grey	0	grey	0	red	1	grey	0	grey	0	grey	0	grey	0
R_DESAT18_8	fatty acyl-CoA desaturase (n-C18:1CoA -> n-C18:2CoA)	Fatty acid synthesis	blue	1	grey	0	red	1	grey	0	grey	0	grey	0	grey	0
R_DESAT18_9	fatty acyl-CoA desaturase (n-C18:2CoA -> n-C18:3CoA)	Fatty acid synthesis	blue	1	grey	0	red	1	grey	0	grey	0	grey	0	grey	0
R_DURItn	deoxyuridine transport in nucleus	Transport, nuclear	grey	0	grey	0	grey	0	grey	0	grey	0	grey	0	grey	0
R_DUTPDP	dUTP diphosphatase	Pyrimidine catabolism	grey	0	grey	0	grey	0	grey	0	grey	0	grey	0	grey	0
R_DUTPDPm	dUTP diphosphatase	Nucleotide interconversion	red	1	grey	0	red	1	grey	0	grey	0	blue	1	blue	1
R_DUTPDPn	dUTP diphosphatase, nuclear	Nucleotide interconversion	grey	0	grey	0	red	1	grey	0	grey	0	grey	0	grey	0
R_EAFLATOXINte	xenobiotic transport	Transport, extracellular	grey	0	grey	0	grey	0	grey	0	grey	0	grey	0	grey	0
R_EBASTINEOHte	xenobiotic transport	Transport, extracellular	grey	0	grey	0	grey	0	grey	0	grey	0	grey	0	grey	0
R_EBASTINEOHtr	xenobiotic transport	Transport, endoplasmic reticular	grey	0	grey	0	grey	0	grey	0	grey	0	grey	0	grey	0
R_EBASTINEte	xenobiotic transport	Transport, extracellular	grey	0	grey	0	grey	0	grey	0	grey	0	grey	0	grey	0
R_EBASTINEtr	xenobiotic transport	Transport, endoplasmic reticular	grey	0	grey	0	grey	0	grey	0	grey	0	grey	0	grey	0
R_EBP1r	3-beta-hydroxysteroid-delta(8),delta(7)-isomerase	Cholesterol metabolism	blue	1	grey	0	red	1	grey	0	grey	0	blue	1	blue	1
R_EBP2r	3-beta-hydroxysteroid-delta(8),delta(7)-isomerase	Cholesterol metabolism	blue	1	grey	0	red	1	grey	0	grey	0	blue	1	blue	1
R_ECGISOr	Ecgonine isomerase (ER)	Alkaloid synthesis	grey	0	grey	0	grey	0	grey	0	grey	0	grey	0	grey	0
R_ECOAH12m	3-hydroxyacyl-CoA dehydratase (3-hydroxyisobutyryl-CoA) (mitochondria)	Valine, leucine, and isoleucine metabolism	grey	0	grey	0	yellow	1	grey	0	grey	0	grey	0	grey	0
R_DESAT20_1	fatty acyl-CoA desaturase (n-C20:3CoA -> n-C20:4CoA)	Fatty acid synthesis	blue	1	grey	0	red	1	grey	0	grey	0	grey	0	grey	0
R_ECOAH1x	3-hydroxyacyl-CoA dehydratase (3-hydroxybutanoyl-CoA) (perioxisome)	Tryptophan metabolism	grey	0	grey	0	grey	0	grey	0	grey	0	grey	0	grey	0
R_ECOAH9m	2-Methylprop-2-enoyl-CoA (2-Methylbut-2-enoyl-CoA), mitochondrial	Valine, leucine, and isoleucine metabolism	yellow	1	grey	0	yellow	1	grey	0	grey	0	blue	1	blue	1
R_EGMESTr	ecgonine methyl esterase (ER)	Alkaloid synthesis	grey	0	grey	0	grey	0	grey	0	grey	0	grey	0	grey	0
R_EHGLAT	L-erythro-4-Hydroxyglutamate:2-oxoglutarate aminotransferase	Arginine and Proline Metabolism	grey	0	grey	0	grey	0	grey	0	grey	0	grey	0	grey	0
R_EHGLAT2m	L-erythro-4-Hydroxyglutamate:2-oxoglutarate aminotransferase 2, mitochondrial	Arginine and Proline Metabolism	grey	0	grey	0	red	1	grey	0	grey	0	grey	0	grey	0
R_EHGLATm	L-erythro-4-Hydroxyglutamate:2-oxoglutarate aminotransferase, mitochondrial	Arginine and Proline Metabolism	grey	0	grey	0	red	1	grey	0	grey	0	grey	0	grey	0
R_EICOSTETCPT1	carnitine O-palmitoyltransferase	Fatty acid oxidation	blue	1	grey	0	red	1	grey	0	grey	0	blue	1	blue	1
R_EICOSTETCPT2	carnitine transferase	Fatty acid oxidation	blue	1	grey	0	red	1	grey	0	grey	0	blue	1	blue	1
R_EICOSTETCRNt	transport into the mitochondria (carnitine)	Fatty acid oxidation	blue	1	grey	0	red	1	grey	0	grey	0	blue	1	blue	1
R_EICOSTETt	fatty acid transport via diffusion	Transport, extracellular	grey	0	grey	0	yellow	1	grey	0	grey	0	yellow	0.928	yellow	0.928
R_ELAIDCPT1	carnitine O-palmitoyltransferase	Fatty acid oxidation	blue	1	grey	0	red	1	grey	0	grey	0	blue	1	blue	1
R_ELAIDCPT2	carnitine transferase	Fatty acid oxidation	blue	1	grey	0	red	1	grey	0	grey	0	blue	1	blue	1
R_ELAIDCRNt	transport into the mitochondria (carnitine)	Fatty acid oxidation	blue	1	grey	0	red	1	grey	0	grey	0	blue	1	blue	1
R_DESAT20_2	fatty acyl-CoA desaturase (n-C20:4CoA -> n-C20:5CoA)	Fatty acid synthesis	blue	1	grey	0	red	1	grey	0	grey	0	yellow	1	yellow	1
R_ENGASE	endo-beta-N-acetylglucosaminidase	N-glycan degradation	grey	0	grey	0	grey	0	grey	0	grey	0	grey	0	grey	0
R_ENGASE2	endo-beta-N-acetylglucosaminidase	N-glycan degradation	grey	0	grey	0	grey	0	grey	0	grey	0	grey	0	grey	0
R_ENGASE2ly	endo-beta-N-acetylglucosaminidase, lysosomal	N-glycan degradation	red	1	grey	0	red	1	grey	0	grey	0	grey	0	grey	0
R_DESAT22_2p	fatty acyl-CoA desaturase (n-C22:5CoA -> n-C22:6CoA)	Fatty acid synthesis	blue	1	grey	0	red	0.1	grey	0	grey	0	grey	0	grey	0
R_ENGASEly	endo-beta-N-acetylglucosaminidase, lysosomal	N-glycan degradation	grey	0	grey	0	red	1	grey	0	grey	0	grey	0	grey	0
R_ENMAN1g	Endomannosidase (glc1man-producing), Golgi apparatus	N-glycan synthesis	grey	0	grey	0	grey	0	grey	0	grey	0	grey	0	grey	0
R_ENMAN2g	Endomannosidase (glc2man-producing), Golgi apparatus	N-glycan synthesis	grey	0	grey	0	grey	0	grey	0	grey	0	grey	0	grey	0
R_ENMAN3g	Endomannosidase (glc3man-producing), Golgi apparatus	N-glycan synthesis	grey	0	grey	0	grey	0	grey	0	grey	0	grey	0	grey	0
R_ENMAN4g	Endomannosidase (m6masnC-producing), Golgi apparatus	N-glycan synthesis	grey	0	grey	0	blue	1	grey	0	grey	0	grey	0	grey	0
R_ENMAN5g	Endomannosidase (m6masnB2-producing), Golgi apparatus	N-glycan synthesis	grey	0	grey	0	red	1	grey	0	grey	0	grey	0	grey	0
R_ENMAN6g	Endomannosidase (m5masnB1-producing), Golgi apparatus	N-glycan synthesis	grey	0	grey	0	grey	0	grey	0	grey	0	grey	0	grey	0
R_DESAT24_1	fatty acyl-CoA desaturase (n-C24:5CoA -> n-C24:6CoA)	Fatty acid synthesis	blue	1	grey	0	red	1	grey	0	grey	0	grey	0	grey	0
R_EPCTX	ethanolamine-phosphate cytidylyltransferase	Glycerophospholipid metabolism	grey	0	grey	0	grey	0	grey	0	grey	0	grey	0	grey	0
R_FAEL183	fatty-acyl-CoA elongation (n-C18:3CoA)	Fatty acid synthesis	blue	1	grey	0	red	1	grey	0	grey	0	grey	0	grey	0
R_FAEL184	fatty-acyl-CoA elongation (n-C20:4CoA)	Fatty acid synthesis	blue	1	grey	0	red	1	grey	0	grey	0	grey	0	grey	0
R_ESTRADIOLGLCtr	glucuronidated compound transport	Transport, endoplasmic reticular	grey	0	grey	0	grey	0	grey	0	grey	0	grey	0	grey	0
R_ESTRADIOLt	estradiol transport	Transport, extracellular	grey	0	grey	0	grey	0	grey	0	grey	0	yellow	1	yellow	1
R_ESTRADIOLtr	estradiol intracellular transport	Transport, endoplasmic reticular	yellow	1	grey	0	yellow	1	grey	0	grey	0	grey	0	grey	0
R_ESTRIOLGLCte	glucuronidated compound transport	Transport, extracellular	grey	0	grey	0	grey	0	grey	0	grey	0	grey	0	grey	0
R_ESTRIOLGLCtr	glucuronidated compound transport	Transport, endoplasmic reticular	grey	0	grey	0	grey	0	grey	0	grey	0	grey	0	grey	0
R_ESTRIOLtr	estriol intracellular transport	Transport, endoplasmic reticular	grey	0	grey	0	grey	0	grey	0	grey	0	grey	0	grey	0
R_ESTRONEGLCt	ABC transporter	Transport, extracellular	grey	0	grey	0	grey	0	grey	0	grey	0	grey	0	grey	0
R_ESTRONEGLCtr	glucuronidated compound transport	Transport, endoplasmic reticular	grey	0	grey	0	grey	0	grey	0	grey	0	grey	0	grey	0
R_ESTRONESt	estrone 3-sulfate transport via bicarbonate countertransport	Transport, extracellular	yellow	1	grey	0	r.red	1	grey	0	grey	0	yellow	1	yellow	1
R_FAEL204	fatty-acyl-CoA elongation (n-C20:4CoA)	Fatty acid synthesis	blue	1	grey	0	red	1	grey	0	grey	0	grey	0	grey	0
R_r1313	3-oxoacyl-ACP synthase, mitochondrial Polyunsaturated fatty acid biosynthesis EC:2.3.1.85	Fatty acid synthesis	blue	1	grey	0	grey	0	grey	0	grey	0	grey	0	grey	0
R_ESTSULT	Estrogen sulfotransferase	Steroid metabolism	red	0.324	grey	0	red	1	grey	0	grey	0	blue	1	blue	1
R_ETF	electron transfer flavoprotein	Fatty acid oxidation	blue	1	grey	0	red	1	grey	0	blue	1	blue	1	blue	1
R_ETFQO	Electron transfer flavoprotein-ubiquinone oxidoreductase	Fatty acid oxidation	blue	1	grey	0	red	1	grey	0	blue	1	blue	1	blue	1
R_ETHAK	Ethanolamine kinase	Glycerophospholipid metabolism	blue	1	grey	0	red	1	grey	0	grey	0	blue	1	blue	1
R_ETHP	ethanolamine phosphate phosphatase	Glycerophospholipid metabolism	blue	1	NA	NA	red	1	grey	0	grey	0	blue	1	blue	1
R_ETOHMO	ethanol monooxygenase	Glycolysis/gluconeogenesis	grey	0	grey	0	red	1	grey	0	grey	0	grey	0	grey	0
R_ETOHt	ethanol reversible transport	Transport, extracellular	grey	0	grey	0	grey	0	grey	0	grey	0	grey	0	grey	0
R_ETOHtx	ethanol reversible peroxisomal transport	Transport, peroxisomal	yellow	1	grey	0	yellow	1	grey	0	grey	0	grey	0	grey	0
R_EX_10fthf(e)	10-Formyltetrahydrofolate exchange	Exchange/demand reaction	grey	0	grey	0	yellow	1	grey	0	grey	0	grey	0	grey	0
R_EX_10fthf5glu(e)	10-formyltetrahydrofolate-[Glu](5) exchange	Exchange/demand reaction	grey	0	grey	0	grey	0	grey	0	grey	0	grey	0	grey	0
R_EX_10fthf6glu(e)	10-formyltetrahydrofolate-[Glu](6) exchange	Exchange/demand reaction	grey	0	grey	0	grey	0	grey	0	grey	0	grey	0	grey	0
R_EX_10fthf7glu(e)	10-formyltetrahydrofolate-[Glu](7) exchange	Exchange/demand reaction	grey	0	grey	0	yellow	1	grey	0	grey	0	grey	0	grey	0
R_EX_11_cis_retfa(e)	fatty acid 11-cis-retinol exchange	Exchange/demand reaction	grey	0	grey	0	grey	0	grey	0	grey	0	grey	0	grey	0
R_EX_12dgr120(e)	1,2-Diacyl-sn-glycerol (didodecanoyl, n-C12:0) exchange	Exchange/demand reaction	grey	0	grey	0	grey	0	grey	0	grey	0	grey	0	grey	0
R_EX_13_cis_retnglc(e)	13-cis-retinoyl glucuronide exchange	Exchange/demand reaction	grey	0	grey	0	grey	0	grey	0	yellow	1	grey	0	grey	0
R_EX_1glyc_hs(e)	1 acyl phosphoglycerol exchange	Exchange/demand reaction	grey	0	grey	0	grey	0	grey	0	grey	0	grey	0	grey	0
R_EX_1mncam(e)	1-Methylnicotinamide exchange	Exchange/demand reaction	grey	0	grey	0	yellow	1	grey	0	grey	0	grey	0	grey	0
R_EX_23cump(e)	2',3'-cyclic UMP(1-) exchange	Exchange/demand reaction	yellow	1	grey	0	yellow	1	grey	0	grey	0	grey	0	grey	0
R_EX_2425dhvitd2(e)	24R,25-Dihyoxyvitamin D2 exchange	Exchange/demand reaction	grey	0	grey	0	yellow	1	grey	0	grey	0	grey	0	grey	0
R_EX_2425dhvitd3(e)	24R,25-Dihydroxyvitamin D3 exchange	Exchange/demand reaction	grey	0	grey	0	grey	0	grey	0	grey	0	grey	0	grey	0
R_EX_24nph(e)	2,4 dihydroxy nitrophenol exchange	Exchange/demand reaction	grey	0	grey	0	yellow	1	grey	0	grey	0	grey	0	grey	0
R_EX_25hvitd2(e)	25-Hydroxyvitamin D2 exchange	Exchange/demand reaction	grey	0	grey	0	grey	0	grey	0	grey	0	grey	0	grey	0
R_EX_25hvitd3(e)	25-Hydroxyvitamin D3 exchange	Exchange/demand reaction	grey	0	grey	0	grey	0	grey	0	grey	0	grey	0	grey	0
R_EX_2hb(e)	2-Hydroxybutyrate exchange	Exchange/demand reaction	grey	0	grey	0	grey	0	grey	0	grey	0	grey	0	grey	0
R_EX_2mcit(e)	2-Methylcitrate exchange	Exchange/demand reaction	grey	0	grey	0	grey	0	grey	0	grey	0	grey	0	grey	0
R_EX_34dhoxpeg(e)	3,4-Dihydroxyphenylethyleneglycol exchange	Exchange/demand reaction	yellow	1	grey	0	grey	0	grey	0	yellow	1	yellow	1	yellow	1
R_EX_34dhphe(e)	3,4-Dihydroxy-L-phenylalanine exchange	Exchange/demand reaction	grey	0	grey	0	grey	0	grey	0	yellow	0.042	grey	0	grey	0
R_EX_34hpp	Exchange of 3-(4-hydroxyphenyl)pyruvate	Exchange/demand reaction	grey	0	grey	0	grey	0	grey	0	grey	0	grey	0	grey	0
R_EX_35cgmp(e)	3',5'-Cyclic GMP exchange	Exchange/demand reaction	grey	0	grey	0	yellow	1	grey	0	grey	0	grey	0	grey	0
R_EX_3aib_D(e)	D-3-Amino-isobutanoate exchange	Exchange/demand reaction	grey	0	grey	0	yellow	0.4	grey	0	grey	0	grey	0	grey	0
R_EX_3aib(e)	L-3-Amino-isobutanoate exchange	Exchange/demand reaction	grey	0	grey	0	yellow	1	grey	0	grey	0	grey	0	grey	0
R_EX_3bcrn	exchange reaction for 3-hydroxy butyryl carnitine	Exchange/demand reaction	yellow	1	grey	0	yellow	1	grey	0	grey	0	grey	0	grey	0
R_EX_3ddcrn	exchange reaction for 3-hydroxydodecanoyl carnitine	Exchange/demand reaction	yellow	1	grey	0	yellow	1	grey	0	grey	0	grey	0	grey	0
R_EX_3deccrn	exchange reaction for 3-hydroxydecanoyl carnitine	Exchange/demand reaction	yellow	1	grey	0	yellow	1	grey	0	grey	0	grey	0	grey	0
R_EX_3hdececrn	exchange reaction for 3-hydroxyhexadecenoyl carnitine	Exchange/demand reaction	yellow	1	grey	0	yellow	1	grey	0	grey	0	grey	0	grey	0
R_EX_3hexdcrn	exchange reaction for 3-hydroxyhexadecanoyl carnitine	Exchange/demand reaction	yellow	1	grey	0	yellow	1	grey	0	grey	0	grey	0	grey	0
R_EX_3ivcrn	exchange reaction for 3-hydroxy-isovaleryl carnitine	Exchange/demand reaction	yellow	1	grey	0	yellow	1	grey	0	grey	0	grey	0	grey	0
R_EX_3mlda(e)	3-Methylimidazoleacetic acid exchange	Exchange/demand reaction	yellow	1	grey	0	yellow	1	grey	0	grey	0	grey	0	grey	0
R_EX_3mob(e)	Exchange of 3-methyl-2-oxobutanoate	Exchange/demand reaction	grey	0	yellow	1	grey	0	grey	0	grey	0	grey	0	grey	0
R_EX_3mop(e)	Exchange of 3-methyl-2-oxopentanoate	Exchange/demand reaction	grey	0	yellow	1	grey	0	grey	0	grey	0	grey	0	grey	0
R_EX_3octdec2crn	exchange reaction for 3-hydroxyoctadecadienoyl carnitine	Exchange/demand reaction	yellow	1	grey	0	yellow	1	grey	0	grey	0	grey	0	grey	0
R_EX_3octdeccrn	exchange reaction for 3-hydroxyoctadecanoyl carnitine	Exchange/demand reaction	yellow	1	grey	0	yellow	1	grey	0	grey	0	grey	0	grey	0
R_EX_3octdece1crn	exchange reaction for 3-hydroxy-octadecenoyl carnitine	Exchange/demand reaction	yellow	1	grey	0	yellow	1	grey	0	grey	0	grey	0	grey	0
R_EX_3tdcrn	exchange reaction for 3-hydroxy-tetradecanoyl carnitine	Exchange/demand reaction	yellow	1	grey	0	yellow	1	grey	0	grey	0	grey	0	grey	0
R_EX_3tetd7ecoacrn	exchange reaction for 3-hydroxy tetradecenoyl-7-carnitine	Exchange/demand reaction	yellow	1	grey	0	yellow	1	grey	0	grey	0	grey	0	grey	0
R_EX_3thexddcoacrn	exchange reaction for 3-hydroxy trans7,10-hexadecadienoyl carnitine	Exchange/demand reaction	yellow	1	grey	0	yellow	1	grey	0	grey	0	grey	0	grey	0
R_EX_3ttetddcoacrn	exchange reaction for 3-hydroxy trans5,8tetradecadienoyl carnitine	Exchange/demand reaction	yellow	1	grey	0	yellow	1	grey	0	grey	0	grey	0	grey	0
R_EX_3ump(e)	3'-UMP(2-) exchange	Exchange/demand reaction	yellow	1	grey	0	yellow	1	grey	0	grey	0	grey	0	grey	0
R_EX_4abut(e)	4-Aminobutanoate exchange	Exchange/demand reaction	grey	0	grey	0	grey	0	grey	0	grey	0	grey	0	grey	0
R_EX_4abutn(e)	Exchange of 4-ammoniobutanal	Exchange/demand reaction	grey	0	grey	0	grey	0	grey	0	grey	0	grey	0	grey	0
R_EX_4hdebrisoquine(e)	4 hydroxy debrisoquine exchange	Exchange/demand reaction	grey	0	grey	0	grey	0	grey	0	grey	0	grey	0	grey	0
R_EX_4hphac(e)	4-Hydroxyphenylacetate exchange	Exchange/demand reaction	yellow	1	grey	0	grey	0	grey	0	yellow	1	grey	0	grey	0
R_EX_4hpro(e)	exchange reaction for hydroxy proline	Exchange/demand reaction	grey	0	grey	0	yellow	0.9	grey	0	grey	0	grey	0	grey	0
R_EX_4mop(e)	Exchange of 4-methyl-2-oxopentanoate	Exchange/demand reaction	grey	0	yellow	1	grey	0	grey	0	grey	0	grey	0	grey	0
R_EX_4mptnl(e)	4-methylpentanal Exchange	Exchange/demand reaction	grey	0	grey	0	grey	0	grey	0	grey	0	grey	0	grey	0
R_EX_4mtolbutamide(e)	4 hydroxy tolbutamide exchange	Exchange/demand reaction	grey	0	grey	0	grey	0	grey	0	grey	0	grey	0	grey	0
R_EX_4nph(e)	4-Nitrophenol exchange	Exchange/demand reaction	grey	0	grey	0	yellow	1	grey	0	grey	0	grey	0	grey	0
R_EX_4nphsf(e)	4-Nitrophenyl sulfate exchange	Exchange/demand reaction	grey	0	grey	0	yellow	1	grey	0	grey	0	grey	0	grey	0
R_EX_4pyrdx(e)	4-Pyridoxate exchange	Exchange/demand reaction	grey	0	grey	0	yellow	1	grey	0	grey	0	grey	0	grey	0
R_EX_5adtststerone(e)	5alpha-Dihydrotestosterone exchange	Exchange/demand reaction	grey	0	grey	0	grey	0	grey	0	grey	0	grey	0	grey	0
R_EX_5adtststeroneglc(e)	5alpha-Dihydrotestosterone glucuronide exchange	Exchange/demand reaction	grey	0	grey	0	grey	0	grey	0	grey	0	grey	0	grey	0
R_EX_5adtststerones(e)	5alpha-Dihydrotestosterone sulfate exchange	Exchange/demand reaction	grey	0	grey	0	grey	0	grey	0	grey	0	grey	0	grey	0
R_EX_5dhf(e)	pentaglutamyl folate (DHF) exchange	Exchange/demand reaction	grey	0	grey	0	grey	0	grey	0	grey	0	grey	0	grey	0
R_EX_5fthf(e)	5-Formyltetrahydrofolate exchange	Exchange/demand reaction	yellow	1	grey	0	yellow	1	grey	0	grey	0	grey	0	grey	0
R_EX_5homeprazole(e)	5 hydroxy omeprazole exchange	Exchange/demand reaction	grey	0	grey	0	grey	0	grey	0	grey	0	grey	0	grey	0
R_EX_5htrp(e)	5-Hydroxy-L-tryptophan exchange	Exchange/demand reaction	grey	0	grey	0	yellow	1	grey	0	yellow	1	yellow	1	yellow	1
R_r1314	fatty acid synthase Polyunsaturated fatty acid biosynthesis EC:2.3.1.85	Fatty acid synthesis	blue	1	grey	0	grey	0	grey	0	grey	0	grey	0	grey	0
R_EX_5mthf(e)	exchange reaction for 5-Methyltetrahydrofolate	Exchange/demand reaction	grey	0	grey	0	yellow	1	grey	0	grey	0	grey	0	grey	0
R_EX_5oxpro(e)	Exchange of 5-oxoprolinate	Exchange/demand reaction	grey	0	grey	0	grey	0	grey	0	grey	0	grey	0	grey	0
R_EX_5thf(e)	pentaglutamyl folate (THF) exchange	Exchange/demand reaction	grey	0	grey	0	grey	0	grey	0	grey	0	grey	0	grey	0
R_EX_6dhf(e)	haxglutamyl folate (DHF) exchange	Exchange/demand reaction	grey	0	grey	0	grey	0	grey	0	grey	0	grey	0	grey	0
R_EX_6htststerone(e)	6 beta hydroxy testosterone exchange	Exchange/demand reaction	grey	0	grey	0	grey	0	grey	0	grey	0	grey	0	grey	0
R_EX_6thf(e)	hexaglutamyl folate (THF) exchange	Exchange/demand reaction	grey	0	grey	0	grey	0	grey	0	grey	0	grey	0	grey	0
R_EX_7dhf(e)	heptaglutamyl folate (DHF) exchange	Exchange/demand reaction	grey	0	grey	0	yellow	1	grey	0	grey	0	grey	0	grey	0
R_EX_7thf(e)	heptaglutamyl folate (THF) exchange	Exchange/demand reaction	grey	0	grey	0	yellow	1	grey	0	grey	0	grey	0	grey	0
R_EX_9_cis_retfa(e)	fatty acid 9-cis-retinol exchange	Exchange/demand reaction	grey	0	grey	0	grey	0	grey	0	grey	0	grey	0	grey	0
R_EX_abt(e)	L-Arabinitol exchange	Exchange/demand reaction	grey	0	grey	0	grey	0	grey	0	grey	0	grey	0	grey	0
R_EX_ac(e)	Acetate exchange	Exchange/demand reaction	grey	0	grey	0	grey	0	grey	0	grey	0	grey	0	grey	0
R_EX_acac(e)	Acetoacetate exchange	Exchange/demand reaction	grey	0	grey	0	grey	0	grey	0	grey	0	grey	0	grey	0
R_EX_acald(e)	Acetaldehyde exchange	Exchange/demand reaction	grey	0	grey	0	grey	0	grey	0	grey	0	grey	0	grey	0
R_EX_acetone(e)	Acetone exchange	Exchange/demand reaction	grey	0	grey	0	yellow	1	grey	0	grey	0	grey	0	grey	0
R_EX_acgalfucgalacgalfuc12gal14acglcgalgluside_hs(e)	Type IIIA glycolipid exchange	Exchange/demand reaction	grey	0	grey	0	grey	0	grey	0	grey	0	grey	0	grey	0
R_EX_acgalfucgalacgalfucgalacglcgal14acglcgalgluside_hs(e)	Type IIIAb exchange	Exchange/demand reaction	grey	0	grey	0	grey	0	grey	0	grey	0	grey	0	grey	0
R_EX_acgam(e)	N-Acetyl-D-glucosamine exchange	Exchange/demand reaction	grey	0	grey	0	grey	0	grey	0	grey	0	grey	0	grey	0
R_EX_ach(e)	Acetylcholine exchange	Exchange/demand reaction	grey	0	yellow	1	grey	0	grey	0	grey	0	grey	0	grey	0
R_EX_acmana(e)	Exchange of N-acetyl-D-mannosamine	Exchange/demand reaction	grey	0	grey	0	yellow	1	grey	0	grey	0	grey	0	grey	0
R_EX_acn13acngalgbside_hs(e)	sialyl (1,3) sialyl (2,6) galactosylgloboside (homo sapiens) exchange	Exchange/demand reaction	grey	0	grey	0	yellow	0.8	grey	0	grey	0	grey	0	grey	0
R_EX_acn23acngalgbside_hs(e)	sialyl (2,3) sialyl (2,6) galactosylgloboside (homo sapiens) exchange	Exchange/demand reaction	grey	0	grey	0	yellow	0.2	grey	0	grey	0	grey	0	grey	0
R_EX_acnacngal14acglcgalgluside_hs(e)	3',8'-LD1 exchange	Exchange/demand reaction	grey	0	grey	0	grey	0	grey	0	grey	0	grey	0	grey	0
R_EX_acnacngalgbside_hs(e)	disialyl galactosylgloboside (homo sapiens) exchange	Exchange/demand reaction	grey	0	grey	0	grey	0	grey	0	grey	0	grey	0	grey	0
R_EX_acngalacglcgal14acglcgalgluside_hs(e)	VI3NeuAc-nLc6Cer exchange	Exchange/demand reaction	grey	0	grey	0	yellow	1	grey	0	grey	0	grey	0	grey	0
R_EX_ade(e)	Adenine exchange	Exchange/demand reaction	grey	0	grey	0	grey	0	grey	0	grey	0	grey	0	grey	0
R_EX_adn(e)	exchange reaction for Adenosine	Exchange/demand reaction	grey	0	grey	0	grey	0	grey	0	grey	0	grey	0	grey	0
R_EX_adp	adp exchange	Exchange/demand reaction	yellow	1	grey	0	yellow	1	grey	0	grey	0	yellow	1	yellow	1
R_EX_adpcbl(e)	exchange reaction for Adenosylcobalamin	Exchange/demand reaction	grey	0	grey	0	grey	0	grey	0	grey	0	grey	0	grey	0
R_EX_adprbp(e)	ADPribose 2'-phosphate exchange	Exchange/demand reaction	grey	0	grey	0	yellow	1	grey	0	grey	0	yellow	1	yellow	1
R_EX_adprib(e)	ADPribose exchange	Exchange/demand reaction	grey	0	grey	0	grey	0	grey	0	grey	0	grey	0	grey	0
R_EX_adrn(e)	adrenic acid exchange	Exchange/demand reaction	grey	0	grey	0	yellow	1	grey	0	grey	0	yellow	0.092	yellow	0.092
R_EX_adrnl(e)	Adrenaline exchange	Exchange/demand reaction	yellow	1	grey	0	grey	0	grey	0	yellow	1	yellow	1	yellow	1
R_EX_aflatoxin(e)	aflatoxin B1 exchange	Exchange/demand reaction	grey	0	grey	0	grey	0	grey	0	grey	0	grey	0	grey	0
R_EX_ahandrostanglc(e)	Etiocholan-3alpha-ol-17-one 3-glucuronide exchange	Exchange/demand reaction	grey	0	grey	0	grey	0	grey	0	grey	0	grey	0	grey	0
R_EX_ahcys(e)	Exchange of S-adenosyl-L-homocysteine	Exchange/demand reaction	grey	0	grey	0	grey	0	grey	0	grey	0	grey	0	grey	0
R_EX_ahdt(e)	Exchange of 7,8-dihydroneopterin 3-triphosphate(4-)	Exchange/demand reaction	grey	0	grey	0	grey	0	grey	0	grey	0	grey	0	grey	0
R_EX_aicar(e)	Exchange of 5-amino-1-(5-phospho-D-ribosyl)imidazole-4-carboxamide(2-)	Exchange/demand reaction	grey	0	grey	0	grey	0	grey	0	grey	0	grey	0	grey	0
R_EX_ak2lgchol_hs(e)	1-alkyl 2-lysoglycerol 3-phosphocholine exchange	Exchange/demand reaction	grey	0	grey	0	grey	0	grey	0	grey	0	grey	0	grey	0
R_EX_akg(e)	2-Oxoglutarate exchange	Exchange/demand reaction	grey	0	grey	0	grey	0	grey	0	grey	0	grey	0	grey	0
R_EX_ala_B(e)	beta-Alanine exchange	Exchange/demand reaction	grey	0	grey	0	yellow	0.9	grey	0	grey	0	grey	0	grey	0
R_EX_ala_D(e)	D-Alanine exchange	Exchange/demand reaction	grey	0	grey	0	grey	0	grey	0	grey	0	grey	0	grey	0
R_EX_ala_L(e)	exchange reaction for L-alanine	Exchange/demand reaction	grey	0	grey	0	grey	0	grey	0	grey	0	grey	0	grey	0
R_EX_alaala(e)	exchange reaction for alanylalanine	Exchange/demand reaction	grey	0	grey	0	grey	0	grey	0	grey	0	grey	0	grey	0
R_EX_aldstrn(e)	Aldosterone exchange	Exchange/demand reaction	grey	0	grey	0	grey	0	grey	0	grey	0	grey	0	grey	0
R_EX_amp(e)	AMP exchange	Exchange/demand reaction	grey	0	grey	0	grey	0	grey	0	yellow	1	grey	0	grey	0
R_EX_andrstrn(e)	Androsterone exchange	Exchange/demand reaction	grey	0	grey	0	grey	0	grey	0	grey	0	grey	0	grey	0
R_EX_andrstrnglc(e)	androsterone glucuronide exchange	Exchange/demand reaction	grey	0	grey	0	yellow	1	grey	0	grey	0	grey	0	grey	0
R_EX_anth(e)	Exchange of anthranilate	Exchange/demand reaction	grey	0	grey	0	grey	0	grey	0	grey	0	grey	0	grey	0
R_EX_antipyrene(e)	antipyrene exchange	Exchange/demand reaction	grey	0	grey	0	grey	0	grey	0	grey	0	grey	0	grey	0
R_EX_apnnox(e)	alpha-Pinene-oxide exchange	Exchange/demand reaction	grey	0	grey	0	grey	0	grey	0	grey	0	grey	0	grey	0
R_EX_appnn(e)	(+)-alpha-Pinene exchange	Exchange/demand reaction	grey	0	grey	0	grey	0	grey	0	grey	0	grey	0	grey	0
R_EX_aprgstrn(e)	20alpha-Hydroxyprogesterone exchange	Exchange/demand reaction	grey	0	grey	0	grey	0	grey	0	grey	0	grey	0	grey	0
R_EX_aqcobal(e)	Aquacob(III)alamin exchange	Exchange/demand reaction	grey	0	grey	0	grey	0	grey	0	grey	0	grey	0	grey	0
R_EX_arab_L(e)	L-Arabinose exchange	Exchange/demand reaction	yellow	1	grey	0	yellow	1	grey	0	grey	0	grey	0	grey	0
R_EX_arach(e)	exchange reaction for arachidate	Exchange/demand reaction	yellow	0.09	grey	0	yellow	1	grey	0	grey	0	yellow	0.094	yellow	0.094
R_EX_arachcoa(e)	arachidyl coenzyme A exchange	Exchange/demand reaction	grey	0	grey	0	grey	0	grey	0	grey	0	grey	0	grey	0
R_EX_arachd(e)	nC20:4 exchange	Exchange/demand reaction	grey	0	grey	0	grey	0	grey	0	grey	0	grey	0	grey	0
R_EX_arg_L(e)	L-Arginine exchange	Exchange/demand reaction	grey	0	grey	0	grey	0	grey	0	grey	0	grey	0	grey	0
R_EX_ascb_L(e)	L-Ascorbate exchange	Exchange/demand reaction	grey	0	grey	0	grey	0	grey	0	grey	0	grey	0	grey	0
R_EX_asn_L(e)	exchange reaction for L-asparagine	Exchange/demand reaction	grey	0	grey	0	grey	0	grey	0	grey	0	grey	0	grey	0
R_EX_asp_D(e)	D-Aspartate exchange	Exchange/demand reaction	grey	0	grey	0	grey	0	grey	0	grey	0	grey	0	grey	0
R_EX_asp_L(e)	L-Aspartate exchange	Exchange/demand reaction	grey	0	yellow	0.488	yellow	0.9	grey	0	yellow	0.92	grey	0	grey	0
R_EX_atp(e)	ATP exchange	Exchange/demand reaction	yellow	0.184	grey	0	yellow	1	grey	0	grey	0	yellow	0.164	yellow	0.164
R_EX_avite1(e)	alpha-Tocopherol exchange	Exchange/demand reaction	grey	0	grey	0	grey	0	grey	0	grey	0	grey	0	grey	0
R_EX_avite2(e)	alpha-Tocotrienol exchange	Exchange/demand reaction	grey	0	grey	0	grey	0	grey	0	grey	0	grey	0	grey	0
R_EX_bglc(e)	Exchange reaction for beta glucans	Exchange/demand reaction	grey	0	grey	0	grey	0	grey	0	grey	0	grey	0	grey	0
R_EX_bhb(e)	(R)-3-Hydroxybutanoate transport via H+ symport	Exchange/demand reaction	grey	0	grey	0	grey	0	grey	0	grey	0	grey	0	grey	0
R_EX_bildglcur(e)	Bilirubin beta-diglucuronide exchange	Exchange/demand reaction	grey	0	grey	0	grey	0	grey	0	yellow	1	grey	0	grey	0
R_EX_bilglcur(e)	exchange reaction for blirubin mono-glucuronide	Exchange/demand reaction	grey	0	grey	0	grey	0	grey	0	grey	0	grey	0	grey	0
R_EX_bilirub(e)	Bilirubin exchange	Exchange/demand reaction	grey	0	grey	0	grey	0	grey	0	grey	0	grey	0	grey	0
R_EX_biocyt(e)	Biocytin exchange	Exchange/demand reaction	grey	0	grey	0	yellow	1	grey	0	grey	0	grey	0	grey	0
R_EX_btn(e)	Biotin exchange	Exchange/demand reaction	grey	0	grey	0	grey	0	grey	0	grey	0	grey	0	grey	0
R_EX_but(e)	Butyrate (n-C4:0) exchange	Exchange/demand reaction	grey	0	grey	0	grey	0	grey	0	grey	0	grey	0	grey	0
R_EX_bvite(e)	beta-tocopherol exchange	Exchange/demand reaction	grey	0	grey	0	grey	0	grey	0	grey	0	grey	0	grey	0
R_EX_bz(e)	Benzoate exchange	Exchange/demand reaction	grey	0	grey	0	grey	0	grey	0	grey	0	grey	0	grey	0
R_EX_C02470(e)	Xanthurenic acid exchange	Exchange/demand reaction	grey	0	grey	0	grey	0	grey	0	grey	0	grey	0	grey	0
R_EX_C02528(e)	chenodeoxycholate exchange	Exchange/demand reaction	grey	0	grey	0	grey	0	grey	0	grey	0	grey	0	grey	0
R_EX_C04849(e)	(5Z,9E,14Z)-(8xi,11R,12S)-11,12-epoxy-8-hydroxyicosa-5,9,14-trienoate exchange	Exchange/demand reaction	grey	0	grey	0	yellow	1	grey	0	grey	0	grey	0	grey	0
R_EX_C05965(e)	12(S)-HPETE(1-) exchange	Exchange/demand reaction	grey	0	grey	0	yellow	1	grey	0	grey	0	grey	0	grey	0
R_EX_c101crn	exchange reaction for decenoyl carnitine	Exchange/demand reaction	grey	0	grey	0	yellow	0.5	grey	0	grey	0	grey	0	grey	0
R_EX_c10crn	exchange reaction for decanoyl carnitine	Exchange/demand reaction	yellow	1	grey	0	yellow	1	grey	0	grey	0	yellow	1	yellow	1
R_EX_c10dc	exchange reaction for sebacoyl carnitine	Exchange/demand reaction	grey	0	grey	0	grey	0	grey	0	grey	0	grey	0	grey	0
R_EX_c12dc	exchange reaction for dodecanedioyl carnitine	Exchange/demand reaction	grey	0	grey	0	grey	0	grey	0	grey	0	grey	0	grey	0
R_EX_c16dc	exchange reaction for Hexadecanedioic acid mono-L-carnitine ester	Exchange/demand reaction	yellow	1	grey	0	yellow	1	grey	0	grey	0	grey	0	grey	0
R_EX_c3dc	exchange reaction for malonyl carnitine	Exchange/demand reaction	yellow	1	grey	0	yellow	1	grey	0	grey	0	yellow	1	yellow	1
R_EX_c4crn	exchange reaction for butyryl carnitine	Exchange/demand reaction	grey	0	grey	0	grey	0	grey	0	grey	0	grey	0	grey	0
R_EX_c4dc	exchange reaction for succinyl carnitine	Exchange/demand reaction	grey	0	grey	0	grey	0	grey	0	grey	0	grey	0	grey	0
R_EX_c51crn	exchange reaction for tiglyl carnitine	Exchange/demand reaction	yellow	1	grey	0	yellow	1	grey	0	grey	0	grey	0	grey	0
R_EX_c5dc	exchange reaction for glutaryl carnitine	Exchange/demand reaction	yellow	1	grey	0	yellow	1	grey	0	grey	0	grey	0	grey	0
R_EX_c6crn	exchange reaction for hexanoyl carnitine	Exchange/demand reaction	grey	0	grey	0	grey	0	grey	0	grey	0	grey	0	grey	0
R_EX_c6dc	exchange reaction for adipoyl carnitine	Exchange/demand reaction	grey	0	grey	0	grey	0	grey	0	grey	0	grey	0	grey	0
R_EX_c81crn	exchange reaction for octenoyl carnitine	Exchange/demand reaction	grey	0	grey	0	yellow	0.3	grey	0	grey	0	grey	0	grey	0
R_EX_c8crn	exchange reaction for octanoyl carnitine	Exchange/demand reaction	yellow	1	grey	0	yellow	1	grey	0	grey	0	yellow	1	yellow	1
R_EX_c8dc	exchange reaction for suberyl carnitine	Exchange/demand reaction	grey	0	grey	0	grey	0	grey	0	grey	0	grey	0	grey	0
R_EX_ca2(e)	Calcium exchange	Exchange/demand reaction	grey	0	grey	0	grey	0	grey	0	grey	0	grey	0	grey	0
R_EX_camp(e)	cAMP exchange	Exchange/demand reaction	grey	0	grey	0	yellow	1	grey	0	grey	0	grey	0	grey	0
R_EX_carn(e)	exchange reaction for carnosine	Exchange/demand reaction	grey	0	grey	0	grey	0	grey	0	grey	0	grey	0	grey	0
R_EX_caro(e)	beta-Carotene exchange	Exchange/demand reaction	yellow	1	grey	0	yellow	1	grey	0	grey	0	grey	0	grey	0
R_EX_carveol(e)	(E)-carveol exchange	Exchange/demand reaction	grey	0	grey	0	yellow	0.1	grey	0	grey	0	grey	0	grey	0
R_EX_cbasp(e)	Exchange of N-carbamoyl-L-aspartate	Exchange/demand reaction	grey	0	grey	0	grey	0	grey	0	grey	0	grey	0	grey	0
R_EX_cca_d3(e)	Calcitroic acid (D3) exchange	Exchange/demand reaction	grey	0	grey	0	grey	0	grey	0	grey	0	grey	0	grey	0
R_EX_cdp(e)	CDP(3-) exchange	Exchange/demand reaction	grey	0	grey	0	grey	0	grey	0	grey	0	grey	0	grey	0
R_EX_cdpea(e)	CDP-ethanolamine(1-) exchange	Exchange/demand reaction	grey	0	grey	0	grey	0	grey	0	grey	0	grey	0	grey	0
R_EX_CE0074(e)	alloxan exchange	Exchange/demand reaction	grey	0	grey	0	grey	0	grey	0	grey	0	grey	0	grey	0
R_EX_CE1925(e)	3'-carboxy-alpha-chromanol exchange	Exchange/demand reaction	grey	0	grey	0	grey	0	grey	0	grey	0	grey	0	grey	0
R_EX_CE1926(e)	gama-carboxyethyl-hydroxychroman exchange	Exchange/demand reaction	grey	0	grey	0	grey	0	grey	0	grey	0	grey	0	grey	0
R_EX_CE1935(e)	spermine monoaldehyde exchange	Exchange/demand reaction	grey	0	grey	0	grey	0	grey	0	grey	0	grey	0	grey	0
R_EX_CE1936(e)	spermine dialdehyde exchange	Exchange/demand reaction	grey	0	grey	0	grey	0	grey	0	grey	0	grey	0	grey	0
R_EX_CE1939(e)	spermidine monoaldehyde 1 exchange	Exchange/demand reaction	grey	0	grey	0	grey	0	grey	0	grey	0	grey	0	grey	0
R_EX_CE1940(e)	spermidine monoaldehyde 2 exchange	Exchange/demand reaction	grey	0	grey	0	grey	0	grey	0	grey	0	grey	0	grey	0
R_EX_CE1943(e)	spermidine dialdehyde exchange	Exchange/demand reaction	grey	0	grey	0	grey	0	grey	0	grey	0	grey	0	grey	0
R_EX_CE1950(e)	cyanosulfurous acid anion exchange	Exchange/demand reaction	grey	0	grey	0	grey	0	grey	0	grey	0	grey	0	grey	0
R_EX_CE2011(e)	hypothiocyanite exchange	Exchange/demand reaction	grey	0	grey	0	grey	0	grey	0	grey	0	grey	0	grey	0
R_EX_CE2250(e)	3-oxodocosanoyl-CoA exchange	Exchange/demand reaction	grey	0	grey	0	grey	0	grey	0	grey	0	grey	0	grey	0
R_EX_CE2838(e)	maltononaose exchange	Exchange/demand reaction	grey	0	grey	0	grey	0	grey	0	grey	0	grey	0	grey	0
R_EX_CE2839(e)	maltodecaose exchange	Exchange/demand reaction	grey	0	grey	0	grey	0	grey	0	grey	0	grey	0	grey	0
R_EX_CE2915(e)	beta-casomorphin exchange	Exchange/demand reaction	grey	0	grey	0	grey	0	grey	0	grey	0	grey	0	grey	0
R_EX_CE2916(e)	neocasomorphin exchange	Exchange/demand reaction	grey	0	grey	0	grey	0	grey	0	grey	0	grey	0	grey	0
R_EX_CE2917(e)	apelin-13 exchange	Exchange/demand reaction	grey	0	grey	0	grey	0	grey	0	grey	0	grey	0	grey	0
R_EX_CE4633(e)	hypochlorous acid exchange	Exchange/demand reaction	grey	0	grey	0	grey	0	grey	0	grey	0	grey	0	grey	0
R_EX_CE4722(e)	beta-casomorphin (1-6) exchange	Exchange/demand reaction	grey	0	grey	0	grey	0	grey	0	grey	0	grey	0	grey	0
R_EX_CE4723(e)	neocasomorphin (1-5) exchange	Exchange/demand reaction	grey	0	grey	0	grey	0	grey	0	grey	0	grey	0	grey	0
R_EX_CE4724(e)	apelin (1-12) exchange	Exchange/demand reaction	grey	0	grey	0	grey	0	grey	0	grey	0	grey	0	grey	0
R_EX_CE4881(e)	nitryl chloride exchange	Exchange/demand reaction	grey	0	grey	0	grey	0	grey	0	grey	0	grey	0	grey	0
R_EX_CE5786(e)	kinetensin exchange	Exchange/demand reaction	grey	0	grey	0	grey	0	grey	0	grey	0	grey	0	grey	0
R_EX_CE5787(e)	kinetensin 1-3 exchange	Exchange/demand reaction	grey	0	grey	0	grey	0	grey	0	grey	0	grey	0	grey	0
R_EX_CE5788(e)	kinetensin 1-7 exchange	Exchange/demand reaction	grey	0	grey	0	grey	0	grey	0	grey	0	grey	0	grey	0
R_EX_CE5789(e)	kinetensin 1-8 exchange	Exchange/demand reaction	grey	0	grey	0	grey	0	grey	0	grey	0	grey	0	grey	0
R_EX_CE5791(e)	kinetensin 4-8 exchange	Exchange/demand reaction	grey	0	grey	0	grey	0	grey	0	grey	0	grey	0	grey	0
R_EX_CE5797(e)	neuromedin N exchange	Exchange/demand reaction	grey	0	grey	0	grey	0	grey	0	grey	0	grey	0	grey	0
R_EX_CE5798(e)	neuromedin N (1-4) exchange	Exchange/demand reaction	grey	0	grey	0	grey	0	grey	0	grey	0	grey	0	grey	0
R_EX_CE5853(e)	alpha-CEHC-glucuronide exchange	Exchange/demand reaction	grey	0	grey	0	grey	0	grey	0	grey	0	grey	0	grey	0
R_EX_CE5854(e)	gama-CEHC-glucuronide exchange	Exchange/demand reaction	grey	0	grey	0	grey	0	grey	0	grey	0	grey	0	grey	0
R_EX_CE5867(e)	N-acetyl-seryl-aspartyl-lysyl-proline exchange	Exchange/demand reaction	grey	0	grey	0	grey	0	grey	0	grey	0	grey	0	grey	0
R_EX_CE5868(e)	N-acetyl-seryl-aspartate exchange	Exchange/demand reaction	grey	0	grey	0	grey	0	grey	0	grey	0	grey	0	grey	0
R_EX_CE5869(e)	lysyl-proline exchange	Exchange/demand reaction	grey	0	grey	0	grey	0	grey	0	grey	0	grey	0	grey	0
R_EX_cgly(e)	Cys-Gly exchange	Exchange/demand reaction	grey	0	grey	0	grey	0	grey	0	grey	0	grey	0	grey	0
R_EX_chol(e)	exchange reaction for Choline	Exchange/demand reaction	grey	0	yellow	1	grey	0	grey	0	grey	0	grey	0	grey	0
R_EX_cholate(e)	exchange reaction for cholate	Exchange/demand reaction	grey	0	grey	0	grey	0	grey	0	grey	0	grey	0	grey	0
R_EX_chsterol(e)	exchange reaction for cholesterol	Exchange/demand reaction	grey	0	grey	0	grey	0	grey	0	grey	0	grey	0	grey	0
R_EX_chtn(e)	chitin exchange	Exchange/demand reaction	grey	0	grey	0	grey	0	grey	0	grey	0	grey	0	grey	0
R_EX_cit(e)	Citrate exchange	Exchange/demand reaction	grey	0	grey	0	yellow	1	grey	0	grey	0	grey	0	grey	0
R_EX_citr_L(e)	L-citrulline exchange	Exchange/demand reaction	grey	0	grey	0	grey	0	grey	0	grey	0	grey	0	grey	0
R_EX_cl(e)	exchange reaction for Chloride	Exchange/demand reaction	grey	0	grey	0	grey	0	grey	0	grey	0	grey	0	grey	0
R_EX_CLPND(e)	clupanodonic acid (docosapentaenoic (n-3)) exchange	Exchange/demand reaction	grey	0	grey	0	yellow	1	grey	0	grey	0	grey	0	grey	0
R_EX_cmp(e)	CMP exchange	Exchange/demand reaction	grey	0	grey	0	grey	0	grey	0	yellow	1	grey	0	grey	0
R_EX_co(e)	Carbon monoxide exchange	Exchange/demand reaction	grey	0	grey	0	yellow	1	grey	0	grey	0	yellow	1	yellow	1
R_EX_co2(e)	CO2 exchange	Exchange/demand reaction	grey	0	grey	0	grey	0	grey	0	yellow	0.07	grey	0	grey	0
R_EX_coa(e)	exchange reaction for coa	Exchange/demand reaction	grey	0	grey	0	grey	0	grey	0	grey	0	grey	0	grey	0
R_EX_coumarin(e)	coumarin exchange	Exchange/demand reaction	grey	0	grey	0	grey	0	grey	0	grey	0	grey	0	grey	0
R_EX_creat(e)	Creatine exchange	Exchange/demand reaction	grey	0	grey	0	grey	0	grey	0	grey	0	grey	0	grey	0
R_EX_crm_hs(e)	N-acylsphingosine exchange	Exchange/demand reaction	grey	0	grey	0	grey	0	grey	0	grey	0	grey	0	grey	0
R_EX_crmp_hs(e)	Ceramide 1-phosphate exchange	Exchange/demand reaction	grey	0	grey	0	yellow	1	grey	0	grey	0	grey	0	grey	0
R_EX_crn(e)	exchange reaction for L-Carnitine	Exchange/demand reaction	grey	0	grey	0	grey	0	grey	0	grey	0	grey	0	grey	0
R_EX_crtsl(e)	cortisol Exchange	Exchange/demand reaction	grey	0	grey	0	grey	0	grey	0	grey	0	grey	0	grey	0
R_EX_crtstrn(e)	corticosterone Exchange	Exchange/demand reaction	grey	0	grey	0	grey	0	grey	0	grey	0	grey	0	grey	0
R_EX_crvnc(e)	nC22:6 exchange	Exchange/demand reaction	grey	0	grey	0	yellow	1	grey	0	grey	0	yellow	0.088	yellow	0.088
R_EX_csn(e)	Cytosine exchange	Exchange/demand reaction	yellow	1	grey	0	yellow	1	grey	0	grey	0	grey	0	grey	0
R_EX_cspg_a(e)	chondroitin sulfate A (GalNAc4S-GlcA) proteoglycan exchange	Exchange/demand reaction	grey	0	grey	0	yellow	1	grey	0	grey	0	grey	0	grey	0
R_EX_cspg_b(e)	chondroitin sulfate B / dermatan sulfate (IdoA2S-GalNAc4S) proteoglycan exchange	Exchange/demand reaction	grey	0	grey	0	yellow	1	grey	0	grey	0	grey	0	grey	0
R_EX_cspg_c(e)	chondroitin sulfate C (GalNAc6S-GlcA) proteoglycan exchange	Exchange/demand reaction	grey	0	grey	0	yellow	1	grey	0	grey	0	grey	0	grey	0
R_EX_cspg_d(e)	chondroitin sulfate D (GlcNAc6S-GlcA2S) proteoglycan exchange	Exchange/demand reaction	grey	0	grey	0	yellow	1	grey	0	grey	0	grey	0	grey	0
R_EX_cspg_e(e)	chondroitin sulfate E (GalNAc4,6diS-GlcA) proteoglycan exchange	Exchange/demand reaction	grey	0	grey	0	yellow	1	grey	0	grey	0	grey	0	grey	0
R_EX_ctp(e)	Exchange of CTP(4-)	Exchange/demand reaction	grey	0	grey	0	yellow	1	grey	0	grey	0	grey	0	grey	0
R_EX_cyan(e)	Hydrogen cyanide exchange	Exchange/demand reaction	grey	0	grey	0	grey	0	grey	0	grey	0	grey	0	grey	0
R_EX_cynt(e)	Cyanate exchange	Exchange/demand reaction	grey	0	grey	0	grey	0	grey	0	grey	0	grey	0	grey	0
R_EX_cys_L(e)	exchange reaction for L-cysteine	Exchange/demand reaction	grey	0	grey	0	grey	0	grey	0	grey	0	grey	0	grey	0
R_EX_cysam(e)	exchange reaction for cysam	Exchange/demand reaction	grey	0	grey	0	grey	0	grey	0	grey	0	grey	0	grey	0
R_r1315	fatty acid synthase Polyunsaturated fatty acid biosynthesis EC:2.3.1.85	Fatty acid synthesis	blue	1	grey	0	grey	0	grey	0	grey	0	grey	0	grey	0
R_EX_dad_2(e)	exchange reaction for 2-deoxyadenosine	Exchange/demand reaction	grey	0	grey	0	grey	0	grey	0	grey	0	grey	0	grey	0
R_EX_dag_hs(e)	exchange reaction for diglyceride	Exchange/demand reaction	grey	0	grey	0	grey	0	grey	0	grey	0	grey	0	grey	0
R_EX_dca(e)	Decanoate (n-C10:0) exchange	Fatty acid oxidation	yellow	1	grey	0	yellow	1	grey	0	grey	0	grey	0	grey	0
R_EX_dchac(e)	exchange reaction for deoxycholic acid	Exchange/demand reaction	grey	0	grey	0	grey	0	grey	0	grey	0	grey	0	grey	0
R_EX_dcsptn1(e)	docosa-4,7,10,13,16-pentaenoic acid (n-6) exchange	Exchange/demand reaction	grey	0	grey	0	yellow	1	grey	0	grey	0	yellow	1	yellow	1
R_EX_dcyt(e)	exchange reaction for Deoxycytidine	Exchange/demand reaction	yellow	1	grey	0	yellow	1	grey	0	grey	0	grey	0	grey	0
R_EX_ddece1crn	exchange reaction for dodecenoyl carnitine	Exchange/demand reaction	grey	0	grey	0	yellow	0.2	grey	0	grey	0	grey	0	grey	0
R_EX_ddecrn	exchange reaction for lauroyl carnitine	Exchange/demand reaction	yellow	1	grey	0	yellow	1	grey	0	grey	0	yellow	1	yellow	1
R_EX_debrisoquine(e)	debrisoquine exchange	Exchange/demand reaction	grey	0	grey	0	grey	0	grey	0	grey	0	grey	0	grey	0
R_EX_decdicrn	exchange reaction for decadienoyl carnitine	Exchange/demand reaction	grey	0	grey	0	yellow	0.5	grey	0	grey	0	grey	0	grey	0
R_EX_dgchol(e)	Chenodeoxyglycocholate exchange	Exchange/demand reaction	grey	0	grey	0	grey	0	grey	0	grey	0	grey	0	grey	0
R_EX_dgmp(e)	Exchange of dGMP(2-)	Exchange/demand reaction	grey	0	grey	0	yellow	1	grey	0	grey	0	grey	0	grey	0
R_r1316	fatty acid synthase Polyunsaturated fatty acid biosynthesis EC:2.3.1.85	Fatty acid synthesis	blue	1	grey	0	grey	0	grey	0	grey	0	grey	0	grey	0
R_EX_dgtp(e)	Exchange of dGTP	Exchange/demand reaction	grey	0	grey	0	yellow	1	grey	0	grey	0	grey	0	grey	0
R_EX_dha(e)	Exchange of glycerone	Exchange/demand reaction	grey	0	grey	0	grey	0	grey	0	grey	0	grey	0	grey	0
R_EX_dhap(e)	Exchange of glycerone phosphate(2-)	Exchange/demand reaction	grey	0	grey	0	grey	0	grey	0	grey	0	grey	0	grey	0
R_EX_dhdascb(e)	exchange reaction for dehydroascorbide(1-)	Exchange/demand reaction	grey	0	grey	0	grey	0	grey	0	grey	0	grey	0	grey	0
R_EX_dheas(e)	Dehydroepiandrosterone sulfate exchange	Exchange/demand reaction	grey	0	grey	0	grey	0	grey	0	grey	0	grey	0	grey	0
R_EX_dhf(e)	7,8-Dihydrofolate exchange	Exchange/demand reaction	grey	0	grey	0	yellow	1	grey	0	grey	0	grey	0	grey	0
R_EX_digalsgalside_hs(e)	Digalactosylceramidesulfate exchange	Exchange/demand reaction	grey	0	grey	0	yellow	0.2	grey	0	grey	0	grey	0	grey	0
R_EX_din(e)	exchange reaction for Deoxyinosine	Exchange/demand reaction	grey	0	grey	0	grey	0	grey	0	grey	0	grey	0	grey	0
R_EX_dlnlcg(e)	dihomo-gamma-linolenic acid (n-6) exchange	Exchange/demand reaction	grey	0	grey	0	grey	0	grey	0	grey	0	yellow	0.92	yellow	0.92
R_EX_dmantipyrine(e)	demethylated antipyrine exchange	Exchange/demand reaction	grey	0	grey	0	grey	0	grey	0	grey	0	grey	0	grey	0
R_EX_dmhptcrn(e)	2,6 dimethylheptanoyl carnitine exchange	Exchange/demand reaction	grey	0	grey	0	grey	0	grey	0	grey	0	grey	0	grey	0
R_EX_doco13ac	exchange reaction for docosenoic acid (C22:1)	Exchange/demand reaction	grey	0	grey	0	grey	0	grey	0	grey	0	yellow	1	yellow	1
R_EX_docosac	exchange reaction for Behenic acid	Exchange/demand reaction	grey	0	grey	0	yellow	1	grey	0	grey	0	grey	0	grey	0
R_EX_docosdiac	exchange reaction for docosanedioic acid	Exchange/demand reaction	grey	0	grey	0	yellow	1	grey	0	grey	0	grey	0	grey	0
R_EX_dopa(e)	Dopamine exchange	Exchange/demand reaction	grey	0	grey	0	grey	0	grey	0	grey	0	grey	0	grey	0
R_EX_dopasf(e)	Dopamine 3-O-sulfate exchange	Exchange/demand reaction	grey	0	grey	0	yellow	1	grey	0	grey	0	grey	0	grey	0
R_EX_dpcoa(e)	exchange reaction for dpcoa	Exchange/demand reaction	grey	0	grey	0	grey	0	grey	0	grey	0	grey	0	grey	0
R_EX_drib(e)	Deoxyribose exchange	Exchange/demand reaction	grey	0	grey	0	grey	0	grey	0	grey	0	grey	0	grey	0
R_EX_dtdp(e)	({[(2R,3S,5R)-3-hydroxy-5-(5-methyl-2,4-dioxo-1,2,3,4-tetrahydropyrimidin-1-yl)oxolan-2-yl]methyl phosphonato}oxy)phosphonate exchange	Exchange/demand reaction	grey	0	grey	0	grey	0	grey	0	grey	0	grey	0	grey	0
R_EX_dtmp(e)	Exchange of dTMP(2-)	Exchange/demand reaction	grey	0	grey	0	yellow	1	grey	0	grey	0	grey	0	grey	0
R_EX_dttp(e)	Exchange of dTTP(4-)	Exchange/demand reaction	grey	0	grey	0	yellow	1	grey	0	grey	0	grey	0	grey	0
R_EX_duri(e)	exchange reaction for Deoxyuridine	Exchange/demand reaction	yellow	1	grey	0	yellow	1	grey	0	grey	0	grey	0	grey	0
R_EX_eaflatoxin(e)	8,9 epxoy aflatoxin B1 exchange	Exchange/demand reaction	grey	0	grey	0	grey	0	grey	0	grey	0	grey	0	grey	0
R_EX_ebastine(e)	ebastine exchange	Exchange/demand reaction	grey	0	grey	0	grey	0	grey	0	grey	0	grey	0	grey	0
R_EX_ebastineoh(e)	hydroxylated ebastine exchange	Exchange/demand reaction	grey	0	grey	0	grey	0	grey	0	grey	0	grey	0	grey	0
R_EX_eicostet(e)	eicosatetranoic acid exchange	Exchange/demand reaction	grey	0	grey	0	yellow	1	grey	0	grey	0	yellow	0.928	yellow	0.928
R_EX_elaid(e)	elaidic acid exchange	Exchange/demand reaction	grey	0	grey	0	grey	0	grey	0	grey	0	yellow	0.49	yellow	0.49
R_EX_estradiol(e)	estradiol exchange	Exchange/demand reaction	grey	0	grey	0	grey	0	grey	0	grey	0	yellow	1	yellow	1
R_EX_estradiolglc(e)	estradiol glucuronide exchange	Exchange/demand reaction	grey	0	grey	0	grey	0	grey	0	grey	0	grey	0	grey	0
R_EX_estriolglc(e)	16-Glucuronide-estriol exchange	Exchange/demand reaction	grey	0	grey	0	grey	0	grey	0	grey	0	grey	0	grey	0
R_EX_estroneglc(e)	estrone glucuronide exchange	Exchange/demand reaction	grey	0	grey	0	grey	0	grey	0	grey	0	grey	0	grey	0
R_EX_estrones(e)	Estrone 3-sulfate exchange	Exchange/demand reaction	grey	0	grey	0	grey	0	grey	0	grey	0	grey	0	grey	0
R_EX_etoh(e)	Ethanol exchange	Exchange/demand reaction	grey	0	grey	0	grey	0	grey	0	grey	0	grey	0	grey	0
R_EX_fad(e)	Exchange of Flavin adenine dinucleotide oxidized	Exchange/demand reaction	grey	0	grey	0	yellow	1	grey	0	grey	0	grey	0	grey	0
R_EX_fald(e)	Exchange of formaldehyde	Exchange/demand reaction	grey	0	grey	0	grey	0	grey	0	grey	0	grey	0	grey	0
R_EX_fe2(e)	EX_fe2(u)	Exchange/demand reaction	grey	0	grey	0	grey	0	grey	0	grey	0	grey	0	grey	0
R_EX_fe3(e)	Fe3+ exchange	Exchange/demand reaction	yellow	1	grey	0	grey	0	grey	0	grey	0	yellow	1	yellow	1
R_EX_fmn(e)	exchange reaction for FMN	Exchange/demand reaction	grey	0	grey	0	grey	0	grey	0	grey	0	grey	0	grey	0
R_EX_fol(e)	exchange reaction for Folate	Exchange/demand reaction	grey	0	grey	0	grey	0	grey	0	grey	0	grey	0	grey	0
R_EX_for(e)	Formate exchange	Exchange/demand reaction	grey	0	grey	0	grey	0	grey	0	grey	0	grey	0	grey	0
R_EX_fru(e)	exchange reaction for D-Fructose	Exchange/demand reaction	grey	0	grey	0	grey	0	grey	0	grey	0	yellow	0.998	yellow	0.998
R_EX_fuc_L(e)	L-Fucose exchange	Exchange/demand reaction	grey	0	grey	0	yellow	1	grey	0	grey	0	grey	0	grey	0
R_EX_fuc13galacglcgal14acglcgalgluside_hs(e)	III3Fuc-nLc6Cer exchange	Exchange/demand reaction	grey	0	grey	0	grey	0	grey	0	grey	0	grey	0	grey	0
R_EX_fuc14galacglcgalgluside_hs(e)	Lea glycolipid exchange	Exchange/demand reaction	grey	0	yellow	0.484	grey	0	grey	0	grey	0	grey	0	grey	0
R_EX_fucacgalfucgalacglcgalgluside_hs(e)	(Gal)2 (GalNAc)1 (Glc)1 (GlcNAc)1 (LFuc)2 (Cer)1 exchange	Exchange/demand reaction	grey	0	grey	0	grey	0	grey	0	grey	0	grey	0	grey	0
R_EX_fucacngal14acglcgalgluside_hs(e)	IV3-a-NeuAc,III3-a-Fuc-nLc4Cer exchange	Exchange/demand reaction	grey	0	yellow	1	grey	0	grey	0	grey	0	grey	0	grey	0
R_EX_fucacngalacglcgalgluside_hs(e)	IV3-a-Neu5Ac,III4-a-Fuc-Lc4Cer exchange	Exchange/demand reaction	grey	0	grey	0	grey	0	grey	0	grey	0	grey	0	grey	0
R_EX_fucfuc12gal14acglcgalgluside_hs(e)	Ley glycolipid exchange	Exchange/demand reaction	grey	0	grey	0	grey	0	grey	0	grey	0	grey	0	grey	0
R_EX_fucfuc132galacglcgal14acglcgalgluside_hs(e)	V3Fuc,III3Fuc-nLc6Cer exchange	Exchange/demand reaction	grey	0	grey	0	grey	0	grey	0	grey	0	grey	0	grey	0
R_EX_fucfucfucgalacglc13galacglcgal14acglcgalgluside_hs(e)	(Gal)4 (Glc)1 (GlcNAc)3 (LFuc)3 (Cer)1 exchange	Exchange/demand reaction	grey	0	grey	0	grey	0	grey	0	grey	0	grey	0	grey	0
R_EX_fucfucfucgalacglcgal14acglcgalgluside_hs(e)	(Gal)3 (Glc)1 (GlcNAc)2 (LFuc)3 (Cer)1 exchange	Exchange/demand reaction	grey	0	grey	0	grey	0	grey	0	grey	0	grey	0	grey	0
R_EX_fucfucgalacglcgalgluside_hs(e)	Leb glycolipid exchange	Exchange/demand reaction	grey	0	yellow	1	grey	0	grey	0	grey	0	grey	0	grey	0
R_EX_fucgal14acglcgalgluside_hs(e)	Lacto-N-fucopentaosyl III ceramide exchange	Exchange/demand reaction	grey	0	grey	0	grey	0	grey	0	grey	0	grey	0	grey	0
R_EX_fucgalfucgalacglcgalgluside_hs(e)	(Gal)3 (Glc)1 (GlcNAc)1 (LFuc)2 (Cer)1 exchange	Exchange/demand reaction	grey	0	grey	0	grey	0	grey	0	grey	0	grey	0	grey	0
R_EX_fucgalgbside_hs(e)	fucosyl galactosylgloboside (homo sapiens) exchange	Exchange/demand reaction	grey	0	grey	0	yellow	1	grey	0	grey	0	grey	0	grey	0
R_EX_g1p(e)	Exchange of alpha-D-glucose 1-phosphate(2-)	Exchange/demand reaction	grey	0	grey	0	yellow	1	grey	0	grey	0	grey	0	grey	0
R_EX_gal(e)	exchange reaction for D-Galactose	Exchange/demand reaction	grey	0	grey	0	grey	0	grey	0	grey	0	grey	0	grey	0
R_EX_galacglcgalgbside_hs(e)	Gal-GlcNAc-Gal globoside (homo sapiens) exchange	Exchange/demand reaction	grey	0	grey	0	yellow	1	grey	0	grey	0	grey	0	grey	0
R_EX_galfuc12gal14acglcgalgluside_hs(e)	(Gal)3 (Glc)1 (GlcNAc)1 (LFuc)1 (Cer)1 exchange	Exchange/demand reaction	grey	0	grey	0	grey	0	grey	0	grey	0	grey	0	grey	0
R_EX_galfucgalacglcgal14acglcgalgluside_hs(e)	(Gal)4 (Glc)1 (GlcNAc)2 (LFuc)1 (Cer)1 exchange	Exchange/demand reaction	grey	0	grey	0	grey	0	grey	0	grey	0	grey	0	grey	0
R_EX_galgalfucfucgalacglcgalacglcgal14acglcgalgluside_hs(e)	(Gal)6 (Glc)1 (GlcNAc)3 (LFuc)2 (Cer)1 exchange	Exchange/demand reaction	grey	0	grey	0	grey	0	grey	0	grey	0	grey	0	grey	0
R_EX_galgalgalthcrm_hs(e)	Gal-Gal-Gal-Gal-Gal-Glc-Cer (homo sapiens) exchange	Exchange/demand reaction	yellow	1	grey	0	yellow	1	grey	0	grey	0	grey	0	grey	0
R_EX_galside_hs(e)	D-galactosyl-N-acylsphingosine exchange	Exchange/demand reaction	grey	0	grey	0	grey	0	grey	0	grey	0	grey	0	grey	0
R_EX_gam(e)	exchange reaction for D-Glucosamine	Exchange/demand reaction	grey	0	grey	0	yellow	1	grey	0	yellow	1	yellow	1	yellow	1
R_EX_gbside_hs(e)	globoside (homo sapiens) exchange	Exchange/demand reaction	grey	0	grey	0	grey	0	grey	0	grey	0	grey	0	grey	0
R_EX_gchola(e)	Glycocholate exchange	Exchange/demand reaction	grey	0	grey	0	grey	0	grey	0	grey	0	grey	0	grey	0
R_EX_gd1b2_hs(e)	GD1beta (homo sapiens) exchange	Exchange/demand reaction	grey	0	grey	0	yellow	1	grey	0	grey	0	grey	0	grey	0
R_EX_gd1c_hs(e)	GD1c (homo sapiens) exchange	Exchange/demand reaction	grey	0	grey	0	grey	0	grey	0	grey	0	grey	0	grey	0
R_EX_gdp(e)	GDP exchange	Exchange/demand reaction	grey	0	grey	0	grey	0	grey	0	grey	0	grey	0	grey	0
R_EX_glc(e)	D-Glucose exchange	Exchange/demand reaction	grey	0	grey	0	grey	0	grey	0	grey	0	grey	0	grey	0
R_EX_glcur(e)	D-glucuronate exchange	Exchange/demand reaction	grey	0	grey	0	grey	0	grey	0	grey	0	grey	0	grey	0
R_EX_glgchlo(e)	exchange reaction for beta glucan-glycocholate complex	Exchange/demand reaction	grey	0	grey	0	grey	0	grey	0	grey	0	grey	0	grey	0
R_EX_gln_L(e)	exchange reaction for L-glutamine	Exchange/demand reaction	grey	0	grey	0	grey	0	grey	0	grey	0	grey	0	grey	0
R_EX_gltcho(e)	exchange reaction for beta glucan-taurocholic acid complex	Exchange/demand reaction	grey	0	grey	0	grey	0	grey	0	grey	0	grey	0	grey	0
R_EX_gltdechol(e)	exchange reaction for beta glucan-taurodeoxycholic acid complex	Exchange/demand reaction	grey	0	grey	0	grey	0	grey	0	grey	0	grey	0	grey	0
R_EX_glu_L(e)	L-Glutamate exchange	Exchange/demand reaction	grey	0	grey	0	grey	0	grey	0	grey	0	grey	0	grey	0
R_EX_gluala(e)	5-L-Glutamyl-L-alanine exchange	Exchange/demand reaction	grey	0	grey	0	grey	0	grey	0	grey	0	grey	0	grey	0
R_EX_gly(e)	exchange reaction for Glycine	Exchange/demand reaction	grey	0	grey	0	grey	0	grey	0	grey	0	grey	0	grey	0
R_EX_glyb(e)	Glycine betaine exchange	Exchange/demand reaction	grey	0	grey	0	yellow	1	grey	0	grey	0	grey	0	grey	0
R_EX_glyc_S(e)	(S)-Glycerate exchange	Exchange/demand reaction	grey	0	grey	0	yellow	1	grey	0	grey	0	grey	0	grey	0
R_EX_glyc(e)	Glycerol exchange	Exchange/demand reaction	grey	0	grey	0	grey	0	grey	0	grey	0	grey	0	grey	0
R_EX_glygly(e)	Exchange reaction for glycylglycine	Exchange/demand reaction	grey	0	grey	0	grey	0	grey	0	grey	0	grey	0	grey	0
R_EX_glygn2(e)	glycogen, structure 2 (glycogenin-1,6-{7[1,4-Glc], 4[1,4-Glc]}) exchange	Exchange/demand reaction	grey	0	grey	0	yellow	1	grey	0	yellow	1	grey	0	grey	0
R_EX_glygn4(e)	exchange reaction for glycogen, structure 4 (glycogenin-1,6-{2[1,4-Glc], [1,4-Glc]})	Exchange/demand reaction	grey	0	grey	0	yellow	1	grey	0	yellow	1	grey	0	grey	0
R_EX_glygn5(e)	exchange reaction for glycogen, structure 5 (glycogenin-2[1,4-Glc])	Exchange/demand reaction	grey	0	grey	0	grey	0	grey	0	grey	0	grey	0	grey	0
R_EX_glyleu(e)	Glycylleucine exchange	Exchange/demand reaction	grey	0	grey	0	grey	0	grey	0	grey	0	yellow	1	yellow	1
R_EX_glyphe(e)	exchange reaction for glycylphenylalaine	Exchange/demand reaction	grey	0	grey	0	grey	0	grey	0	grey	0	grey	0	grey	0
R_EX_glypro(e)	Glycylproline exchange	Exchange/demand reaction	grey	0	grey	0	grey	0	grey	0	grey	0	grey	0	grey	0
R_EX_glysar(e)	exchange reaction for glycylsarcosine	Exchange/demand reaction	grey	0	grey	0	grey	0	grey	0	grey	0	grey	0	grey	0
R_EX_gmp(e)	GMP exchange	Exchange/demand reaction	grey	0	grey	0	grey	0	grey	0	yellow	1	grey	0	grey	0
R_EX_gp1c_hs(e)	GP1c (homo sapiens) exchange	Exchange/demand reaction	grey	0	grey	0	grey	0	grey	0	grey	0	grey	0	grey	0
R_EX_gp1calpha_hs(e)	GP1c alpha (homo sapiens) exchange	Exchange/demand reaction	grey	0	grey	0	grey	0	grey	0	grey	0	grey	0	grey	0
R_EX_gq1b_hs(e)	GQ1b (homo sapiens) exchange	Exchange/demand reaction	grey	0	grey	0	grey	0	grey	0	grey	0	grey	0	grey	0
R_EX_gq1balpha_hs(e)	GQ1balpha (homo sapiens) exchange	Exchange/demand reaction	yellow	1	grey	0	yellow	1	grey	0	grey	0	grey	0	grey	0
R_EX_gsn(e)	exchange reaction for Guanosine	Exchange/demand reaction	grey	0	grey	0	grey	0	grey	0	yellow	1	grey	0	grey	0
R_EX_gt1a_hs(e)	GT1a (homo sapiens) exchange	Exchange/demand reaction	grey	0	grey	0	grey	0	grey	0	grey	0	grey	0	grey	0
R_EX_gthox(e)	Oxidized glutathione exchange	Exchange/demand reaction	yellow	1	grey	0	yellow	1	grey	0	grey	0	grey	0	grey	0
R_EX_gthrd(e)	Reduced glutathione exchange	Exchange/demand reaction	grey	0	grey	0	grey	0	grey	0	grey	0	grey	0	grey	0
R_EX_gtp(e)	GTP exchange	Exchange/demand reaction	yellow	1	grey	0	yellow	1	grey	0	grey	0	grey	0	grey	0
R_EX_gua(e)	Guanine exchange	Exchange/demand reaction	yellow	1	grey	0	yellow	1	grey	0	grey	0	grey	0	grey	0
R_EX_gum(e)	Exchange reaction for guar gums	Exchange/demand reaction	grey	0	grey	0	grey	0	grey	0	grey	0	grey	0	grey	0
R_EX_gumdchac(e)	Exchange reaction for guar gum-deoxyxholic acid complex	Exchange/demand reaction	grey	0	grey	0	grey	0	grey	0	grey	0	grey	0	grey	0
R_EX_gumgchol(e)	exchange reaction for guar gum-glycocholate complex	Exchange/demand reaction	grey	0	grey	0	grey	0	grey	0	grey	0	grey	0	grey	0
R_EX_gumtchol(e)	exchange reaction for guar gum-taurocholic acid complex	Exchange/demand reaction	grey	0	grey	0	grey	0	grey	0	grey	0	grey	0	grey	0
R_EX_h(e)	exchange reaction for proton	Exchange/demand reaction	grey	0	grey	0	grey	0	grey	0	grey	0	grey	0	grey	0
R_EX_h2o(e)	H2O exchange	Exchange/demand reaction	grey	0	grey	0	grey	0	grey	0	grey	0	grey	0	grey	0
R_EX_h2o2(e)	Hydrogen peroxide exchange	Exchange/demand reaction	yellow	0.184	grey	0	yellow	1	grey	0	grey	0	grey	0	grey	0
R_EX_ha_pre1(e)	hyaluronan biosynthesis, precursor 1 exchange	Exchange/demand reaction	grey	0	grey	0	grey	0	grey	0	grey	0	grey	0	grey	0
R_EX_ha(e)	hyaluronan exchange	Exchange/demand reaction	grey	0	grey	0	grey	0	grey	0	grey	0	yellow	1	yellow	1
R_EX_HC00001(e)	Albumin exchange	Exchange/demand reaction	grey	0	grey	0	grey	0	grey	0	grey	0	grey	0	grey	0
R_EX_HC00002(e)	Antichymotrypsin exchange	Exchange/demand reaction	grey	0	grey	0	grey	0	grey	0	grey	0	grey	0	grey	0
R_EX_HC00003(e)	Antitrypsin exchange	Exchange/demand reaction	grey	0	grey	0	grey	0	grey	0	grey	0	grey	0	grey	0
R_EX_HC00004(e)	ApoA1 exchange	Exchange/demand reaction	grey	0	grey	0	grey	0	grey	0	grey	0	grey	0	grey	0
R_EX_HC00229(e)	Exchange of Isomaltose	Exchange/demand reaction	grey	0	grey	0	grey	0	grey	0	grey	0	grey	0	grey	0
R_EX_HC00250(e)	Exchange of hydrosulfide	Exchange/demand reaction	grey	0	grey	0	grey	0	grey	0	grey	0	grey	0	grey	0
R_EX_HC00822(e)	Chitobiose exchange	Exchange/demand reaction	grey	0	grey	0	yellow	1	grey	0	grey	0	grey	0	grey	0
R_EX_HC00955(e)	L-3-Cyanoalanine exchange	Exchange/demand reaction	yellow	1	grey	0	yellow	1	grey	0	grey	0	yellow	1	yellow	1
R_EX_HC01104(e)	Exchange of 4-nitrophenyl phosphate(2-)	Exchange/demand reaction	grey	0	grey	0	grey	0	grey	0	grey	0	grey	0	grey	0
R_EX_HC01361(e)	Exchange of Dihydroneopterin	Exchange/demand reaction	grey	0	grey	0	grey	0	grey	0	grey	0	grey	0	grey	0
R_EX_HC01440(e)	Exchange of 3-Keto-beta-D-galactose	Exchange/demand reaction	grey	0	grey	0	yellow	1	grey	0	grey	0	grey	0	grey	0
R_EX_HC01441(e)	Exchange of Lactose-6P	Exchange/demand reaction	grey	0	grey	0	yellow	1	grey	0	grey	0	grey	0	grey	0
R_EX_HC01444(e)	Exchange of Galactosylglycerol	Exchange/demand reaction	yellow	1	grey	0	yellow	1	grey	0	grey	0	grey	0	grey	0
R_EX_HC01446(e)	Exchange of 3-Ketolactose	Exchange/demand reaction	grey	0	grey	0	yellow	1	grey	0	grey	0	grey	0	grey	0
R_EX_HC01577(e)	Exchange of gamma-Glutamyl-beta-cyanoalanine	Exchange/demand reaction	yellow	1	grey	0	yellow	1	grey	0	grey	0	grey	0	grey	0
R_EX_HC01609(e)	Exchange of UroporphyrinogenI	Exchange/demand reaction	yellow	1	grey	0	yellow	1	grey	0	grey	0	grey	0	grey	0
R_EX_HC01610(e)	Exchange of CoproporphyrinogenI	Exchange/demand reaction	yellow	1	grey	0	yellow	1	grey	0	grey	0	grey	0	grey	0
R_EX_HC01700(e)	Exchange of gamma-Glutamyl-3-aminopropiononitrile	Exchange/demand reaction	yellow	1	grey	0	yellow	1	grey	0	grey	0	yellow	1	yellow	1
R_EX_HC01787(e)	Lepidimoide exchange	Exchange/demand reaction	grey	0	grey	0	grey	0	grey	0	grey	0	grey	0	grey	0
R_EX_HC01852(e)	Fibrinogen exchange	Exchange/demand reaction	grey	0	grey	0	yellow	0.1	grey	0	grey	0	grey	0	grey	0
R_EX_HC01939(e)	Haptoglobin exchange	Exchange/demand reaction	grey	0	grey	0	yellow	0.1	grey	0	grey	0	grey	0	grey	0
R_EX_HC01942(e)	Plasminogen exchange	Exchange/demand reaction	grey	0	grey	0	yellow	0.4	grey	0	grey	0	grey	0	grey	0
R_EX_HC01943(e)	Prothrombin exchange	Exchange/demand reaction	grey	0	grey	0	yellow	0.2	grey	0	grey	0	grey	0	grey	0
R_EX_HC01944(e)	ApoTransferin exchange	Exchange/demand reaction	grey	0	grey	0	yellow	0.2	grey	0	grey	0	grey	0	grey	0
R_EX_HC02154(e)	GM4-pool exchange	Exchange/demand reaction	grey	0	grey	0	grey	0	grey	0	grey	0	grey	0	grey	0
R_EX_HC02160(e)	Exchange of GM2-pool	Exchange/demand reaction	grey	0	grey	0	yellow	1	grey	0	grey	0	grey	0	grey	0
R_EX_HC02161(e)	Exchange of GM1-pool	Exchange/demand reaction	grey	0	grey	0	yellow	1	grey	0	grey	0	grey	0	grey	0
R_EX_HC02172(e)	Zinc exchange	Exchange/demand reaction	grey	0	grey	0	grey	0	grey	0	grey	0	grey	0	grey	0
R_EX_HC02175(e)	caprate exchange	Exchange/demand reaction	grey	0	grey	0	grey	0	grey	0	grey	0	grey	0	grey	0
R_EX_HC02176(e)	laurate exchange	Exchange/demand reaction	grey	0	grey	0	grey	0	grey	0	grey	0	grey	0	grey	0
R_EX_HC02179(e)	20-hydroxy-arachidonate exchange	Exchange/demand reaction	grey	0	grey	0	grey	0	grey	0	grey	0	grey	0	grey	0
R_EX_HC02180(e)	thromboxane-b2 exchange	Exchange/demand reaction	grey	0	grey	0	grey	0	grey	0	grey	0	grey	0	grey	0
R_EX_HC02187(e)	reverse-triiodthyronine exchange	Exchange/demand reaction	grey	0	grey	0	grey	0	grey	0	grey	0	grey	0	grey	0
R_EX_HC02191(e)	lithocholate exchange	Exchange/demand reaction	grey	0	grey	0	grey	0	grey	0	grey	0	grey	0	grey	0
R_EX_HC02192(e)	taurolithocholate exchange	Exchange/demand reaction	grey	0	grey	0	grey	0	grey	0	grey	0	grey	0	grey	0
R_EX_HC02193(e)	glycolithocholate exchange	Exchange/demand reaction	grey	0	grey	0	grey	0	grey	0	grey	0	grey	0	grey	0
R_EX_HC02194(e)	ursodeoxycholate exchange	Exchange/demand reaction	grey	0	grey	0	grey	0	grey	0	grey	0	grey	0	grey	0
R_EX_HC02195(e)	tauroursodeoxycholate exchange	Exchange/demand reaction	grey	0	grey	0	grey	0	grey	0	grey	0	grey	0	grey	0
R_EX_HC02196(e)	glycoursodeoxycholate exchange	Exchange/demand reaction	grey	0	grey	0	grey	0	grey	0	grey	0	grey	0	grey	0
R_EX_HC02197(e)	sulfoglycolithocholate(2-) exchange	Exchange/demand reaction	grey	0	grey	0	grey	0	grey	0	grey	0	grey	0	grey	0
R_EX_HC02198(e)	2-[(4R)-4-[(1S,2S,5R,7R,10R,11S,14R,15R)-2,15-dimethyl-5-(sulfonatooxy)tetracyclo[8.7.0.0^{2,7}.0^{11,15}]heptadecan-14-yl]pentanamido]ethane-1-sulfonate exchange	Exchange/demand reaction	grey	0	grey	0	grey	0	grey	0	grey	0	grey	0	grey	0
R_EX_HC02199(e)	glutathionyl-leuc4 exchange	Exchange/demand reaction	grey	0	grey	0	grey	0	grey	0	grey	0	grey	0	grey	0
R_EX_HC02200(e)	S-glutathionyl-2-4-dinitrobenzene exchange	Exchange/demand reaction	grey	0	grey	0	grey	0	grey	0	grey	0	grey	0	grey	0
R_EX_HC02201(e)	S-glutathionyl-ethacrynic-acid exchange	Exchange/demand reaction	grey	0	grey	0	grey	0	grey	0	grey	0	grey	0	grey	0
R_EX_HC02202(e)	prostaglandin A1(1-) exchange	Exchange/demand reaction	grey	0	grey	0	yellow	1	grey	0	grey	0	grey	0	grey	0
R_EX_HC02203(e)	prostaglandin-a2 exchange	Exchange/demand reaction	grey	0	grey	0	yellow	1	grey	0	grey	0	grey	0	grey	0
R_EX_HC02204(e)	prostaglandin-b1 exchange	Exchange/demand reaction	grey	0	grey	0	yellow	1	grey	0	grey	0	grey	0	grey	0
R_EX_HC02205(e)	prostaglandin-b2 exchange	Exchange/demand reaction	grey	0	grey	0	yellow	1	grey	0	grey	0	grey	0	grey	0
R_EX_HC02206(e)	prostaglandin C1(1-) exchange	Exchange/demand reaction	grey	0	grey	0	yellow	1	grey	0	grey	0	grey	0	grey	0
R_EX_HC02207(e)	prostaglandin-c2 exchange	Exchange/demand reaction	grey	0	grey	0	yellow	1	grey	0	grey	0	grey	0	grey	0
R_EX_HC02208(e)	prostaglandin-d1 exchange	Exchange/demand reaction	grey	0	grey	0	grey	0	grey	0	grey	0	grey	0	grey	0
R_EX_HC02210(e)	prostaglandin-d3 exchange	Exchange/demand reaction	grey	0	grey	0	grey	0	grey	0	grey	0	grey	0	grey	0
R_EX_HC02213(e)	prostaglandin-e3 exchange	Exchange/demand reaction	grey	0	grey	0	grey	0	grey	0	grey	0	grey	0	grey	0
R_EX_HC02214(e)	prostaglandin-f1alpha exchange	Exchange/demand reaction	grey	0	grey	0	grey	0	grey	0	grey	0	grey	0	grey	0
R_EX_HC02216(e)	prostaglandin-f2beta exchange	Exchange/demand reaction	grey	0	grey	0	grey	0	grey	0	grey	0	grey	0	grey	0
R_EX_HC02217(e)	prostaglandin-g2 exchange	Exchange/demand reaction	grey	0	grey	0	grey	0	grey	0	grey	0	grey	0	grey	0
R_EX_HC02220(e)	sulfochenodeoxycholate exchange	Exchange/demand reaction	grey	0	grey	0	grey	0	grey	0	grey	0	grey	0	grey	0
R_EX_hco3(e)	Bicarbonate exchange	Exchange/demand reaction	grey	0	grey	0	grey	0	grey	0	grey	0	grey	0	grey	0
R_EX_hcoumarin(e)	hydroxy coumarin exchange	Exchange/demand reaction	grey	0	grey	0	grey	0	grey	0	grey	0	grey	0	grey	0
R_EX_hdca(e)	Hexadecanoate (n-C16:0) exchange	Exchange/demand reaction	grey	0	grey	0	grey	0	grey	0	grey	0	grey	0	grey	0
R_EX_hdcea(e)	exchange reaction for Hexadecenoate (n-C16:1)	Exchange/demand reaction	grey	0	grey	0	grey	0	grey	0	grey	0	grey	0	grey	0
R_EX_hestratriol(e)	4,17 dihydroxy estradiol exchange	Exchange/demand reaction	grey	0	grey	0	yellow	0.2	grey	0	grey	0	grey	0	grey	0
R_EX_hexc(e)	hexacosanoate (n-C26:0) exchange	Exchange/demand reaction	grey	0	grey	0	yellow	1	grey	0	grey	0	grey	0	grey	0
R_EX_his_L(e)	exchange reaction for L-histidine	Exchange/demand reaction	grey	0	grey	0	grey	0	grey	0	grey	0	grey	0	grey	0
R_EX_hista(e)	Histamine exchange	Exchange/demand reaction	grey	0	grey	0	grey	0	grey	0	grey	0	grey	0	grey	0
R_EX_hom_L(e)	L-Homoserine exchange	Exchange/demand reaction	grey	0	grey	0	grey	0	grey	0	grey	0	grey	0	grey	0
R_EX_hpdca(e)	heptadecanoate exchange	Exchange/demand reaction	grey	0	grey	0	yellow	1	grey	0	grey	0	yellow	1	yellow	1
R_EX_hspg(e)	heparan sulfate proteoglycan exchange	Exchange/demand reaction	yellow	1	grey	0	yellow	1	grey	0	grey	0	yellow	1	yellow	1
R_EX_htaxol(e)	hydroxylated taxol exchange	Exchange/demand reaction	grey	0	grey	0	grey	0	grey	0	grey	0	grey	0	grey	0
R_EX_hxan(e)	Hypoxanthine exchange	Exchange/demand reaction	yellow	1	grey	0	yellow	1	grey	0	grey	0	grey	0	grey	0
R_EX_hyptaur(e)	Exchange of hypotaurine	Exchange/demand reaction	grey	0	grey	0	grey	0	grey	0	grey	0	grey	0	grey	0
R_EX_i(e)	Iodide exchange	Exchange/demand reaction	grey	0	grey	0	grey	0	grey	0	grey	0	grey	0	grey	0
R_EX_idour(e)	Exchange of L-iduronate	Exchange/demand reaction	yellow	1	grey	0	yellow	1	grey	0	grey	0	grey	0	grey	0
R_EX_idp(e)	IDP exchange	Exchange/demand reaction	grey	0	grey	0	grey	0	grey	0	grey	0	grey	0	grey	0
R_EX_ile_L(e)	L-Isoleucine exchange	Exchange/demand reaction	grey	0	grey	0	grey	0	grey	0	grey	0	grey	0	grey	0
R_EX_imp(e)	IMP exchange	Exchange/demand reaction	grey	0	grey	0	yellow	1	grey	0	grey	0	grey	0	grey	0
R_EX_inost(e)	myo-Inositol exchange	Exchange/demand reaction	grey	0	grey	0	grey	0	grey	0	grey	0	grey	0	grey	0
R_EX_ins(e)	Inosine exchange	Exchange/demand reaction	grey	0	grey	0	grey	0	grey	0	grey	0	grey	0	grey	0
R_EX_itp(e)	Exchange of ITP(3-)	Exchange/demand reaction	grey	0	grey	0	yellow	1	grey	0	grey	0	grey	0	grey	0
R_EX_ivcrn	exchange reaction for isovaleryl carnitine	Exchange/demand reaction	yellow	1	grey	0	yellow	1	grey	0	grey	0	yellow	1	yellow	1
R_EX_k(e)	K+ exchange	Exchange/demand reaction	grey	0	grey	0	grey	0	grey	0	grey	0	grey	0	grey	0
R_EX_ksi_deg1(e)	keratan sulfate I, degradation product 1 exchange	Exchange/demand reaction	grey	0	grey	0	yellow	1	grey	0	grey	0	grey	0	grey	0
R_EX_ksi(e)	keratan sulfate I exchange	Exchange/demand reaction	grey	0	yellow	1	grey	0	grey	0	grey	0	yellow	1	yellow	1
R_EX_ksii_core2(e)	keratan sulfate II (core 2-linked) exchange	Exchange/demand reaction	grey	0	yellow	1	grey	0	grey	0	grey	0	yellow	1	yellow	1
R_EX_ksii_core4(e)	keratan sulfate II (core 4-linked) exchange	Exchange/demand reaction	yellow	1	grey	0	yellow	1	grey	0	grey	0	yellow	1	yellow	1
R_EX_lac_D(e)	D-lactate exchange	Exchange/demand reaction	grey	0	grey	0	yellow	1	grey	0	grey	0	grey	0	grey	0
R_EX_lac_L(e)	L-Lactate exchange	Exchange/demand reaction	grey	0	grey	0	grey	0	grey	0	grey	0	grey	0	grey	0
R_EX_lcts(e)	Lactose exchange	Exchange/demand reaction	grey	0	grey	0	grey	0	grey	0	grey	0	grey	0	grey	0
R_EX_Lcystin(e)	L-Cystine exchange	Exchange/demand reaction	grey	0	grey	0	yellow	1	grey	0	grey	0	yellow	1	yellow	1
R_EX_leu_L(e)	L-Leucine exchange	Exchange/demand reaction	grey	0	grey	0	grey	0	grey	0	grey	0	grey	0	grey	0
R_EX_leugly(e)	exchange reaction for leucylglycine	Exchange/demand reaction	grey	0	grey	0	grey	0	grey	0	grey	0	grey	0	grey	0
R_EX_leuktrA4(e)	leukotriene A4 exchange	Exchange/demand reaction	grey	0	grey	0	yellow	1	grey	0	grey	0	grey	0	grey	0
R_EX_leuktrB4(e)	leukotriene B4 exchange	Exchange/demand reaction	grey	0	grey	0	yellow	1	grey	0	grey	0	grey	0	grey	0
R_EX_leuktrC4(e)	Leukotriene C4 exchange	Exchange/demand reaction	grey	0	grey	0	grey	0	grey	0	grey	0	grey	0	grey	0
R_EX_leuktrD4(e)	leukotriene D4 exchange	Exchange/demand reaction	grey	0	grey	0	yellow	0.9	grey	0	grey	0	grey	0	grey	0
R_EX_leuktrE4(e)	leukotriene E4 exchange	Exchange/demand reaction	grey	0	grey	0	grey	0	grey	0	grey	0	grey	0	grey	0
R_EX_leuktrF4(e)	leukotriene F4 exchange	Exchange/demand reaction	grey	0	grey	0	yellow	1	grey	0	grey	0	grey	0	grey	0
R_EX_leuleu(e)	exchange reaction for leucylleucine	Exchange/demand reaction	grey	0	yellow	1	grey	0	grey	0	grey	0	yellow	1	yellow	1
R_EX_lgnc(e)	lignoceric acid exchange	Exchange/demand reaction	grey	0	grey	0	grey	0	grey	0	grey	0	grey	0	grey	0
R_EX_limnen(e)	Limonene exchange	Exchange/demand reaction	grey	0	grey	0	yellow	0.1	grey	0	grey	0	grey	0	grey	0
R_EX_lipoate(e)	Lipoate exchange	Exchange/demand reaction	grey	0	grey	0	grey	0	grey	0	grey	0	grey	0	grey	0
R_EX_lneldc(e)	linoelaidic acid exchange	Exchange/demand reaction	grey	0	grey	0	yellow	1	grey	0	grey	0	yellow	1	yellow	1
R_EX_lnlc(e)	linoleic acid (all cis C18:2) exchange	Exchange/demand reaction	grey	0	grey	0	grey	0	grey	0	grey	0	grey	0	grey	0
R_EX_lnlnca(e)	alpha-Linolenic acid exchange	Exchange/demand reaction	grey	0	grey	0	grey	0	grey	0	grey	0	yellow	0.964	yellow	0.964
R_EX_lnlncg(e)	gamma-linolenic acid exchange	Exchange/demand reaction	grey	0	grey	0	grey	0	grey	0	grey	0	yellow	0.696	yellow	0.696
R_EX_lpchol_hs(e)	exchange reaction for lysophosphatidylcholine	Exchange/demand reaction	grey	0	grey	0	yellow	1	grey	0	grey	0	grey	0	grey	0
R_EX_lys_L(e)	L-Lysine exchange	Exchange/demand reaction	grey	0	grey	0	grey	0	grey	0	grey	0	grey	0	grey	0
R_EX_mag_hs(e)	Monoacylglycerol 2 (homo sapiens) exchange	Exchange/demand reaction	grey	0	grey	0	grey	0	grey	0	grey	0	grey	0	grey	0
R_EX_mal_L(e)	Exchange of L-malate	Exchange/demand reaction	grey	0	grey	0	grey	0	grey	0	grey	0	grey	0	grey	0
R_EX_malcoa(e)	malonyl-CoA(4-) exchange	Exchange/demand reaction	grey	0	grey	0	grey	0	grey	0	grey	0	grey	0	grey	0
R_EX_malt(e)	Maltose exchange	Exchange/demand reaction	grey	0	grey	0	yellow	0.9	grey	0	grey	0	grey	0	grey	0
R_EX_malthp(e)	maltoheptaose exchange	Exchange/demand reaction	grey	0	grey	0	grey	0	grey	0	grey	0	yellow	1	yellow	1
R_EX_malthx(e)	Maltohexaose exchange	Exchange/demand reaction	grey	0	grey	0	grey	0	grey	0	grey	0	grey	0	grey	0
R_EX_maltpt(e)	maltopentaose exchange	Exchange/demand reaction	grey	0	grey	0	grey	0	grey	0	grey	0	grey	0	grey	0
R_EX_malttr(e)	Maltotriose exchange	Exchange/demand reaction	grey	0	grey	0	grey	0	grey	0	grey	0	grey	0	grey	0
R_EX_maltttr(e)	Maltotetraose exchange	Exchange/demand reaction	grey	0	grey	0	grey	0	grey	0	grey	0	grey	0	grey	0
R_EX_man(e)	exchange reaction for D-Mannose	Exchange/demand reaction	grey	0	grey	0	grey	0	grey	0	yellow	0.726	grey	0	grey	0
R_EX_meoh(e)	methanol exchange	Exchange/demand reaction	grey	0	grey	0	grey	0	grey	0	grey	0	grey	0	grey	0
R_EX_mepi(e)	Metanephrine exchange	Exchange/demand reaction	yellow	1	grey	0	grey	0	grey	0	grey	0	yellow	1	yellow	1
R_EX_mercplaccys(e)	3-mercaptolactate-cysteine disulfide exchange	Exchange/demand reaction	grey	0	grey	0	yellow	0.8	grey	0	grey	0	grey	0	grey	0
R_EX_met_L(e)	L-Methionine exchange	Exchange/demand reaction	grey	0	grey	0	grey	0	grey	0	grey	0	grey	0	grey	0
R_EX_mthgxl(e)	Methylglyoxal exchange	Exchange/demand reaction	grey	0	grey	0	grey	0	grey	0	grey	0	grey	0	grey	0
R_EX_n2m2nmasn(e)	N-Acetyl-beta-D-glucosaminyl-1,2-alpha-D-mannosyl-1,3-(N-acetyl-beta-D-glucosaminyl-1,2-alpha-D-mannosyl-1,6)-(N-acetyl-beta-D-glucosaminyl-1,4)-beta-D-mannosyl-1,4-N-acetyl-beta-D-glucosaminyl-R exchange	Exchange/demand reaction	grey	0	yellow	1	grey	0	grey	0	grey	0	yellow	1	yellow	1
R_EX_na1(e)	exchange reaction for Sodium	Exchange/demand reaction	grey	0	grey	0	grey	0	grey	0	grey	0	grey	0	grey	0
R_EX_nac(e)	Nicotinate exchange	Exchange/demand reaction	grey	0	grey	0	grey	0	grey	0	grey	0	grey	0	grey	0
R_EX_nad(e)	Nicotinamide adenine dinucleotide exchange	Exchange/demand reaction	grey	0	grey	0	yellow	1	grey	0	grey	0	yellow	1	yellow	1
R_EX_nadp(e)	Nicotinamide adenine dinucleotide phosphate exchange	Exchange/demand reaction	grey	0	grey	0	yellow	1	grey	0	grey	0	yellow	1	yellow	1
R_EX_ncam(e)	Nicotinamide exchange	Exchange/demand reaction	grey	0	grey	0	grey	0	grey	0	grey	0	yellow	1	yellow	1
R_EX_nh4(e)	Ammonia exchange	Exchange/demand reaction	grey	0	grey	0	grey	0	grey	0	grey	0	grey	0	grey	0
R_EX_nifedipine(e)	nifedipine exchange	Exchange/demand reaction	grey	0	grey	0	grey	0	grey	0	grey	0	grey	0	grey	0
R_EX_no(e)	exchange reaction for NO	Exchange/demand reaction	grey	0	grey	0	grey	0	grey	0	grey	0	grey	0	grey	0
R_EX_no2(e)	Nitrite exchange	Exchange/demand reaction	grey	0	grey	0	grey	0	grey	0	grey	0	grey	0	grey	0
R_EX_npthl(e)	Naphthalene exchange	Exchange/demand reaction	grey	0	grey	0	grey	0	grey	0	grey	0	grey	0	grey	0
R_EX_nrpphr(e)	Norepinephrine exchange	Exchange/demand reaction	grey	0	grey	0	grey	0	grey	0	grey	0	grey	0	grey	0
R_EX_nrpphrsf(e)	Sulfate derivative of norepinephrine exchange	Exchange/demand reaction	grey	0	grey	0	yellow	1	grey	0	grey	0	grey	0	grey	0
R_EX_nrvnc(e)	nervonic acid exchange	Exchange/demand reaction	yellow	1	grey	0	yellow	1	grey	0	grey	0	yellow	1	yellow	1
R_EX_o2(e)	exchange reaction for oxugen	Exchange/demand reaction	yellow	0.166	grey	0	yellow	1	grey	0	grey	0	grey	0	grey	0
R_EX_o2s(e)	Superoxide anion exchange	Exchange/demand reaction	grey	0	grey	0	grey	0	grey	0	grey	0	grey	0	grey	0
R_EX_oagd3_hs(e)	9-O-Acetylated GD3 (homo sapiens) exchange	Exchange/demand reaction	yellow	1	grey	0	yellow	1	grey	0	grey	0	grey	0	grey	0
R_EX_oagt3_hs(e)	9-O-Acetylated GT3 (homo sapiens) exchange	Exchange/demand reaction	grey	0	grey	0	grey	0	grey	0	grey	0	grey	0	grey	0
R_EX_ocdca(e)	echange reaction for octadecanoate (n-C18:0)	Exchange/demand reaction	grey	0	grey	0	grey	0	grey	0	grey	0	grey	0	grey	0
R_EX_ocdcea(e)	octadecenoate (n-C18:1) exchange	Exchange/demand reaction	grey	0	grey	0	grey	0	grey	0	grey	0	grey	0	grey	0
R_EX_octa(e)	exchange reaction for octanoate (n-C8:0)	Exchange/demand reaction	grey	0	grey	0	yellow	1	grey	0	grey	0	grey	0	grey	0
R_EX_oh1(e)	exchange reaction for hydroxide ion	Exchange/demand reaction	grey	0	grey	0	grey	0	grey	0	grey	0	grey	0	grey	0
R_EX_omeprazole(e)	omeprazole exchange	Exchange/demand reaction	grey	0	grey	0	grey	0	grey	0	grey	0	grey	0	grey	0
R_EX_onpthl(e)	naphthalene epoxide exchange	Exchange/demand reaction	grey	0	grey	0	grey	0	grey	0	grey	0	grey	0	grey	0
R_EX_orn(e)	Ornithine exchange	Exchange/demand reaction	grey	0	grey	0	grey	0	grey	0	grey	0	grey	0	grey	0
R_EX_orot(e)	Exchange of orotate	Exchange/demand reaction	grey	0	grey	0	grey	0	grey	0	grey	0	grey	0	grey	0
R_EX_oxa(e)	Oxalate exchange	Exchange/demand reaction	grey	0	grey	0	grey	0	grey	0	grey	0	grey	0	grey	0
R_EX_paf_hs(e)	1-alkyl 2-acteylglycerol 3-phosphocholine (homo sapiens) exchange	Exchange/demand reaction	grey	0	grey	0	grey	0	grey	0	grey	0	grey	0	grey	0
R_EX_pan4p(e)	exchange reaction for pan4p	Exchange/demand reaction	grey	0	grey	0	grey	0	grey	0	grey	0	grey	0	grey	0
R_EX_pchol_hs(e)	Phosphatidylcholine (homo sapiens) exchange	Exchange/demand reaction	grey	0	grey	0	grey	0	grey	0	grey	0	grey	0	grey	0
R_EX_pe_hs(e)	exchange reaction for phosphatidylethanolamine	Exchange/demand reaction	grey	0	grey	0	grey	0	grey	0	grey	0	grey	0	grey	0
R_EX_pect(e)	exchange reaction for pectins	Exchange/demand reaction	grey	0	grey	0	grey	0	grey	0	grey	0	grey	0	grey	0
R_EX_pectindchac(e)	exchange reaction for pectin-deoxycholic acid complex	Exchange/demand reaction	grey	0	grey	0	grey	0	grey	0	grey	0	grey	0	grey	0
R_EX_pectingchol(e)	exchange reaction for pectin-glycocholate complex	Exchange/demand reaction	grey	0	grey	0	grey	0	grey	0	grey	0	grey	0	grey	0
R_EX_pectintchol(e)	exchange reaction for pectin-taurocholic acid complex	Exchange/demand reaction	grey	0	grey	0	grey	0	grey	0	grey	0	grey	0	grey	0
R_EX_peplys(e)	Peptidyl-L-lysine exchange	Exchange/demand reaction	grey	0	grey	0	grey	0	grey	0	grey	0	grey	0	grey	0
R_EX_perillyl(e)	Perillyl alcohol exchange	Exchange/demand reaction	grey	0	grey	0	yellow	0.1	grey	0	grey	0	grey	0	grey	0
R_EX_pglyc_hs(e)	phosphatidylglycerol (homo sapiens) exchange	Exchange/demand reaction	grey	0	grey	0	grey	0	grey	0	grey	0	grey	0	grey	0
R_EX_phe_L(e)	exchange reaction for L-phenylalanine	Exchange/demand reaction	grey	0	grey	0	grey	0	grey	0	grey	0	grey	0	grey	0
R_EX_pheacgln(e)	alpha-N-Phenylacetyl-L-glutamine exchange	Exchange/demand reaction	grey	0	grey	0	grey	0	grey	0	grey	0	grey	0	grey	0
R_EX_pheme(e)	exchange reaction for heme	Exchange/demand reaction	grey	0	grey	0	grey	0	grey	0	grey	0	grey	0	grey	0
R_EX_phyQ(e)	Phylloquinone exchange	Exchange/demand reaction	grey	0	grey	0	grey	0	grey	0	grey	0	grey	0	grey	0
R_EX_phyt(e)	phytanic acid exchange	Exchange/demand reaction	yellow	1	grey	0	yellow	1	grey	0	grey	0	grey	0	grey	0
R_EX_pi(e)	Phosphate exchange	Exchange/demand reaction	grey	0	grey	0	grey	0	grey	0	grey	0	grey	0	grey	0
R_EX_pnto_R(e)	(R)-Pantothenate exchange	Exchange/demand reaction	yellow	0.184	grey	0	yellow	0.9	grey	0	grey	0	grey	0	grey	0
R_EX_ppa(e)	Propionate exchange	Exchange/demand reaction	grey	0	grey	0	grey	0	grey	0	grey	0	grey	0	grey	0
R_EX_ppi(e)	exchange reaction for ppi	Exchange/demand reaction	grey	0	grey	0	grey	0	grey	0	grey	0	grey	0	grey	0
R_EX_prgstrn(e)	Progesterone exchange	Exchange/demand reaction	grey	0	grey	0	grey	0	grey	0	grey	0	grey	0	grey	0
R_EX_pro_D(e)	D-Proline exchange	Exchange/demand reaction	grey	0	grey	0	grey	0	grey	0	grey	0	grey	0	grey	0
R_EX_pro_L(e)	L-Proline exchange	Exchange/demand reaction	grey	0	grey	0	grey	0	grey	0	grey	0	grey	0	grey	0
R_EX_progly(e)	exchange reaction for prolyl-glycine	Exchange/demand reaction	grey	0	grey	0	grey	0	grey	0	grey	0	grey	0	grey	0
R_EX_prostgd2(e)	Prostaglandin D2 exchange	Exchange/demand reaction	grey	0	grey	0	yellow	1	grey	0	grey	0	grey	0	grey	0
R_EX_prostge1(e)	Prostaglandin E1 exchange	Exchange/demand reaction	grey	0	grey	0	grey	0	grey	0	grey	0	grey	0	grey	0
R_EX_prostge2(e)	Prostaglandin E2 exchange	Exchange/demand reaction	grey	0	grey	0	grey	0	grey	0	grey	0	grey	0	grey	0
R_EX_prostgf2(e)	Prostaglandin F2alpha exchange	Exchange/demand reaction	grey	0	grey	0	grey	0	grey	0	grey	0	grey	0	grey	0
R_EX_prostgh2(e)	prostaglandin H2(1-) exchange	Exchange/demand reaction	grey	0	grey	0	grey	0	grey	0	grey	0	grey	0	grey	0
R_EX_prostgi2(e)	prostaglandin I2(1-) exchange	Exchange/demand reaction	grey	0	grey	0	grey	0	grey	0	grey	0	grey	0	grey	0
R_EX_prpp(e)	Exchange of 5-O-phosphonato-alpha-D-ribofuranosyl diphosphate(5-)	Exchange/demand reaction	yellow	1	grey	0	yellow	1	grey	0	grey	0	yellow	1	yellow	1
R_EX_ps_hs(e)	phosphatidylserine (homo sapiens) exchange	Exchange/demand reaction	grey	0	grey	0	grey	0	grey	0	grey	0	grey	0	grey	0
R_EX_psyl(e)	exchange reaction for psyllium	Exchange/demand reaction	grey	0	grey	0	grey	0	grey	0	grey	0	grey	0	grey	0
R_EX_psylchol(e)	exchange reaction for psyllium-glycocholic acid complex	Exchange/demand reaction	grey	0	grey	0	grey	0	grey	0	grey	0	grey	0	grey	0
R_EX_psyltchol(e)	exchange reaction for psyllium-taurocholic acid complex	Exchange/demand reaction	grey	0	grey	0	grey	0	grey	0	grey	0	grey	0	grey	0
R_EX_psyltdechol(e)	exchange reaction for psyllium-taurodeoxycholic acid complex	Exchange/demand reaction	grey	0	grey	0	grey	0	grey	0	grey	0	grey	0	grey	0
R_EX_ptdca(e)	pentadecanoate exchange	Exchange/demand reaction	grey	0	grey	0	yellow	1	grey	0	grey	0	yellow	1	yellow	1
R_EX_ptrc(e)	Exchange of 1,4-butanediammonium	Exchange/demand reaction	grey	0	grey	0	grey	0	grey	0	grey	0	grey	0	grey	0
R_EX_ptth(e)	exchange reaction for ptth	Exchange/demand reaction	grey	0	grey	0	grey	0	grey	0	grey	0	grey	0	grey	0
R_EX_pydam(e)	exchange reaction for Pyridoxamine	Exchange/demand reaction	grey	0	grey	0	grey	0	grey	0	grey	0	grey	0	grey	0
R_EX_pydx(e)	exchange reaction for Pyridoxal	Exchange/demand reaction	grey	0	grey	0	grey	0	grey	0	grey	0	grey	0	grey	0
R_EX_pydx5p(e)	Exchange of pyridoxal 5-phosphate(2-)	Exchange/demand reaction	grey	0	grey	0	grey	0	grey	0	grey	0	grey	0	grey	0
R_EX_pydxn(e)	exchange reaction for Pyridoxine	Exchange/demand reaction	grey	0	grey	0	grey	0	grey	0	grey	0	grey	0	grey	0
R_EX_pyr(e)	Pyruvate exchange	Exchange/demand reaction	grey	0	grey	0	grey	0	grey	0	grey	0	grey	0	grey	0
R_EX_q10(e)	exchange reaction for ubiquinone	Exchange/demand reaction	grey	0	grey	0	grey	0	grey	0	grey	0	grey	0	grey	0
R_EX_q10h2(e)	exchange reaction for ubiquinol	Exchange/demand reaction	grey	0	grey	0	grey	0	grey	0	grey	0	grey	0	grey	0
R_EX_rbt(e)	Ribitol exchange	Exchange/demand reaction	grey	0	grey	0	grey	0	grey	0	grey	0	grey	0	grey	0
R_EX_retfa(e)	fatty acid retinol exchange	Exchange/demand reaction	grey	0	grey	0	grey	0	grey	0	grey	0	grey	0	grey	0
R_EX_retinol_9_cis(e)	9-cis-retinol exchange	Exchange/demand reaction	grey	0	grey	0	grey	0	grey	0	grey	0	grey	0	grey	0
R_EX_retinol_cis_11(e)	cis-11-retinol exchange	Exchange/demand reaction	grey	0	grey	0	grey	0	grey	0	grey	0	grey	0	grey	0
R_EX_retinol(e)	Retinol exchange	Exchange/demand reaction	yellow	1	grey	0	yellow	1	grey	0	grey	0	grey	0	grey	0
R_EX_retn(e)	Retinoate exchange	Exchange/demand reaction	grey	0	grey	0	grey	0	grey	0	grey	0	grey	0	grey	0
R_EX_retnglc(e)	retinoyl glucuronide exchange	Exchange/demand reaction	grey	0	grey	0	grey	0	grey	0	grey	0	grey	0	grey	0
R_EX_rib_D(e)	exchange reaction for ribose	Exchange/demand reaction	grey	0	grey	0	yellow	1	grey	0	grey	0	grey	0	grey	0
R_EX_ribflv(e)	exchange reaction for Riboflavin	Exchange/demand reaction	grey	0	grey	0	grey	0	grey	0	grey	0	grey	0	grey	0
R_EX_Rtotal(e)	R total exchange	Exchange/demand reaction	grey	0	grey	0	grey	0	grey	0	grey	0	grey	0	grey	0
R_EX_Rtotal2(e)	R total 2 position exchange	Exchange/demand reaction	grey	0	grey	0	grey	0	grey	0	grey	0	grey	0	grey	0
R_EX_Rtotal3(e)	R total 3 position exchange	Exchange/demand reaction	grey	0	grey	0	grey	0	grey	0	grey	0	grey	0	grey	0
R_EX_s2l2fn2m2masn(e)	PA6 exchange	Exchange/demand reaction	grey	0	grey	0	grey	0	grey	0	grey	0	yellow	1	yellow	1
R_EX_s2l2n2m2masn(e)	de-Fuc form of PA6 exchange	Exchange/demand reaction	grey	0	grey	0	yellow	1	grey	0	grey	0	grey	0	grey	0
R_EX_sarcs(e)	Sarcosine exchange	Exchange/demand reaction	grey	0	grey	0	yellow	1	grey	0	grey	0	grey	0	grey	0
R_EX_sbt-d(e)	exchange reaction for D-Sorbitol	Exchange/demand reaction	grey	0	grey	0	grey	0	grey	0	grey	0	grey	0	grey	0
R_EX_sel(e)	Selenate exchange	Exchange/demand reaction	grey	0	grey	0	grey	0	grey	0	grey	0	grey	0	grey	0
R_EX_ser_D(e)	D-Serine exchange	Exchange/demand reaction	grey	0	grey	0	grey	0	grey	0	grey	0	grey	0	grey	0
R_EX_ser_L(e)	exchange reaction for L-serine	Exchange/demand reaction	grey	0	grey	0	grey	0	grey	0	grey	0	grey	0	grey	0
R_EX_sfcys(e)	exchange reaction for sulfocysteine	Exchange/demand reaction	grey	0	grey	0	grey	0	grey	0	grey	0	grey	0	grey	0
R_EX_sl_L(e)	L-sulfolactate exchange	Exchange/demand reaction	grey	0	grey	0	yellow	1	grey	0	grey	0	grey	0	grey	0
R_EX_so3(e)	Sulfite exchange	Exchange/demand reaction	grey	0	grey	0	grey	0	grey	0	grey	0	grey	0	grey	0
R_EX_so4(e)	Sulfate exchange	Exchange/demand reaction	grey	0	grey	0	grey	0	grey	0	grey	0	grey	0	grey	0
R_EX_spc_hs(e)	sphingosylphosphorylcholine (homo sapiens) exchange	Exchange/demand reaction	grey	0	grey	0	grey	0	grey	0	grey	0	grey	0	grey	0
R_EX_sph1p(e)	Sphinganine 1-phosphate exchange	Exchange/demand reaction	grey	0	grey	0	grey	0	grey	0	grey	0	grey	0	grey	0
R_r1317	oleoyl-ACP hydrolase EC:2.3.1.85	Fatty acid synthesis	blue	1	NA	NA	NA	NA	grey	0	grey	0	grey	0	grey	0
R_EX_spmd(e)	Exchange of spermidine(3+)	Exchange/demand reaction	grey	0	grey	0	grey	0	grey	0	grey	0	grey	0	grey	0
R_EX_sprm(e)	EX_sprm(e)	Exchange/demand reaction	grey	0	grey	0	grey	0	grey	0	grey	0	grey	0	grey	0
R_EX_srtn(e)	Serotonin exchange	Exchange/demand reaction	grey	0	grey	0	grey	0	grey	0	grey	0	grey	0	grey	0
R_EX_strch1(e)	starch, structure 1 (1,6-{7[1,4-Glc], 4[1,4-Glc]}) exchange	Exchange/demand reaction	grey	0	grey	0	yellow	1	grey	0	yellow	1	grey	0	grey	0
R_EX_strch2(e)	exchange reaction for starch, structure 2 (1,6-{2[1,4-Glc], [1,4-Glc]})	Exchange/demand reaction	grey	0	grey	0	yellow	1	grey	0	yellow	1	grey	0	grey	0
R_EX_strdnc(e)	stearidonic acid exchange	Exchange/demand reaction	grey	0	grey	0	yellow	0.9	grey	0	grey	0	grey	0	grey	0
R_EX_succ(e)	Succinate exchange	Exchange/demand reaction	grey	0	grey	0	grey	0	grey	0	grey	0	grey	0	grey	0
R_EX_sucr(e)	Sucrose exchange	Exchange/demand reaction	grey	0	grey	0	grey	0	grey	0	grey	0	grey	0	grey	0
R_EX_tag_hs(e)	triacylglycerol (homo sapiens) exchange	Exchange/demand reaction	grey	0	grey	0	yellow	0.9	grey	0	grey	0	grey	0	grey	0
R_EX_tagat_D(e)	D-Tagatose exchange	Exchange/demand reaction	grey	0	grey	0	grey	0	grey	0	grey	0	grey	0	grey	0
R_EX_taur(e)	Taurine exchange	Exchange/demand reaction	grey	0	grey	0	grey	0	grey	0	grey	0	grey	0	grey	0
R_EX_taxol(e)	paclitaxel exchange	Exchange/demand reaction	grey	0	grey	0	grey	0	grey	0	grey	0	grey	0	grey	0
R_EX_tchola(e)	Taurocholic acid exchange	Exchange/demand reaction	grey	0	grey	0	grey	0	grey	0	grey	0	grey	0	grey	0
R_EX_tcynt(e)	Thiocyanate exchange	Exchange/demand reaction	grey	0	grey	0	grey	0	grey	0	grey	0	grey	0	grey	0
R_EX_tdchola(e)	taurochenodeoxycholate exchange	Exchange/demand reaction	grey	0	grey	0	grey	0	grey	0	grey	0	grey	0	grey	0
R_EX_tdcrn	exchange reaction for myristoyl carnitine	Exchange/demand reaction	yellow	1	grey	0	yellow	1	grey	0	grey	0	yellow	1	yellow	1
R_EX_tdechola(e)	exchange reaction for Taurodeoxycholic acid	Exchange/demand reaction	grey	0	grey	0	grey	0	grey	0	grey	0	grey	0	grey	0
R_EX_tetdec2crn	exchange reaction for tetradecadienoyl carnitine	Exchange/demand reaction	grey	0	grey	0	yellow	0.6	grey	0	grey	0	grey	0	grey	0
R_EX_tetdece1crn	exchange reaction for tetradecenoyl carnitine	Exchange/demand reaction	grey	0	grey	0	yellow	0.3	grey	0	grey	0	grey	0	grey	0
R_EX_tethex3(e)	tetracosahexaenoic acid, n-3 exchange	Exchange/demand reaction	grey	0	grey	0	yellow	1	grey	0	grey	0	yellow	1	yellow	1
R_EX_tetpent3(e)	tetracosapentaenoic acid, n-3 exchange	Exchange/demand reaction	grey	0	grey	0	yellow	1	grey	0	grey	0	grey	0	grey	0
R_EX_tetpent6(e)	tetracosapentaenoic acid, n-6 exchange	Exchange/demand reaction	grey	0	grey	0	yellow	1	grey	0	grey	0	grey	0	grey	0
R_EX_tettet6(e)	tetracosatetraenoic acid n-6 exchange	Exchange/demand reaction	grey	0	grey	0	yellow	1	grey	0	grey	0	yellow	1	yellow	1
R_RE0344C	RE0344	Fatty acid synthesis	yellow	1	grey	0	r.red	1	grey	0	grey	0	grey	0	grey	0
R_EX_thm(e)	exchange reaction for Thiamin	Exchange/demand reaction	grey	0	grey	0	yellow	1	grey	0	grey	0	grey	0	grey	0
R_EX_thmmp(e)	Thiamin monophosphate exchange	Exchange/demand reaction	yellow	1	grey	0	yellow	1	grey	0	grey	0	grey	0	grey	0
R_EX_thmtp(e)	Thiamin triphosphate exchange	Exchange/demand reaction	yellow	1	grey	0	yellow	1	grey	0	grey	0	grey	0	grey	0
R_EX_thr_L(e)	L-Threonine exchange	Exchange/demand reaction	grey	0	grey	0	grey	0	grey	0	grey	0	grey	0	grey	0
R_EX_thym(e)	Thymine exchange	Exchange/demand reaction	yellow	1	grey	0	yellow	1	grey	0	grey	0	grey	0	grey	0
R_EX_thymd(e)	Thymidine exchange	Exchange/demand reaction	yellow	1	grey	0	yellow	1	grey	0	grey	0	grey	0	grey	0
R_EX_thyox_L(e)	L-Thyroxine exchange	Exchange/demand reaction	grey	0	grey	0	grey	0	grey	0	grey	0	grey	0	grey	0
R_EX_tmndnc(e)	timnodonic acid exchange	Exchange/demand reaction	grey	0	grey	0	yellow	1	grey	0	grey	0	yellow	0.072	yellow	0.072
R_EX_tolbutamide(e)	tolbutamide exchange	Exchange/demand reaction	grey	0	grey	0	grey	0	grey	0	grey	0	grey	0	grey	0
R_EX_tre(e)	Trehalose exchange	Exchange/demand reaction	grey	0	grey	0	grey	0	grey	0	grey	0	grey	0	grey	0
R_EX_triodthy(e)	Triiodothyronine exchange	Exchange/demand reaction	grey	0	grey	0	grey	0	grey	0	grey	0	grey	0	grey	0
R_EX_triodthysuf(e)	Triiodothyronine sulfate exchange	Exchange/demand reaction	grey	0	grey	0	yellow	1	grey	0	grey	0	grey	0	grey	0
R_EX_trp_L(e)	L-Tryptophan exchange	Exchange/demand reaction	grey	0	grey	0	grey	0	grey	0	grey	0	grey	0	grey	0
R_EX_tststerone(e)	Testosterone exchange	Exchange/demand reaction	grey	0	grey	0	grey	0	grey	0	grey	0	grey	0	grey	0
R_EX_tststeroneglc(e)	testosterone glucuronide exchange	Exchange/demand reaction	grey	0	grey	0	grey	0	grey	0	grey	0	grey	0	grey	0
R_EX_tststerones(e)	testosterone sulfate exchange	Exchange/demand reaction	grey	0	grey	0	yellow	1	grey	0	grey	0	grey	0	grey	0
R_EX_tsul(e)	Thiosulfate exchange	Exchange/demand reaction	grey	0	grey	0	grey	0	grey	0	grey	0	grey	0	grey	0
R_EX_ttdca(e)	exchange reaction for tetradecanoate (n-C14:0)	Exchange/demand reaction	grey	0	grey	0	grey	0	grey	0	grey	0	grey	0	grey	0
R_EX_txa2(e)	Thromboxane A2 exchange	Exchange/demand reaction	grey	0	grey	0	grey	0	grey	0	grey	0	grey	0	grey	0
R_EX_tymsf(e)	Tyramine O-sulfate exchange	Exchange/demand reaction	grey	0	grey	0	grey	0	grey	0	grey	0	yellow	1	yellow	1
R_EX_Tyr_ggn(e)	Tyr-194 of apo-glycogenin protein (primer for glycogen synthesis) exchange	Exchange/demand reaction	grey	0	grey	0	grey	0	grey	0	grey	0	grey	0	grey	0
R_EX_tyr_L(e)	L-Tyrosine exchange	Exchange/demand reaction	grey	0	grey	0	grey	0	grey	0	grey	0	grey	0	grey	0
R_EX_udp(e)	UDP exchange	Exchange/demand reaction	grey	0	grey	0	grey	0	grey	0	grey	0	grey	0	grey	0
R_EX_udpg(e)	Exchange of [(2R,3S,4R,5R)-5-(2,4-dioxo-1,2,3,4-tetrahydropyrimidin-1-yl)-3,4-dihydroxyoxolan-2-yl]methyl {[(3R,4S,5S,6R)-3,4,5-trihydroxy-6-(hydroxymethyl)oxan-2-yl phosphonato]oxy}phosphonate	Exchange/demand reaction	grey	0	grey	0	yellow	1	grey	0	grey	0	grey	0	grey	0
R_EX_udpgal(e)	UDP-D-galactose(2-) exchange	Exchange/demand reaction	grey	0	grey	0	grey	0	grey	0	grey	0	grey	0	grey	0
R_EX_ump(e)	UMP exchange	Exchange/demand reaction	grey	0	grey	0	grey	0	grey	0	yellow	1	yellow	1	yellow	1
R_EX_ura(e)	Uracil exchange	Exchange/demand reaction	yellow	1	grey	0	yellow	1	grey	0	grey	0	grey	0	grey	0
R_EX_urate(e)	Urate exchange	Exchange/demand reaction	grey	0	grey	0	yellow	1	grey	0	grey	0	grey	0	grey	0
R_EX_urea(e)	Urea exchange	Exchange/demand reaction	grey	0	grey	0	yellow	1	grey	0	grey	0	grey	0	grey	0
R_EX_uri(e)	exchange reaction for Uridine	Exchange/demand reaction	grey	0	grey	0	grey	0	grey	0	yellow	1	grey	0	grey	0
R_EX_utp(e)	UTP exchange	Exchange/demand reaction	grey	0	grey	0	yellow	1	grey	0	grey	0	yellow	0.162	yellow	0.162
R_RE0577C	RE0577	Fatty acid synthesis	r.blue	1	grey	0	r.red	1	grey	0	grey	0	grey	0	grey	0
R_EX_val_L(e)	L-Valine exchange	Exchange/demand reaction	grey	0	grey	0	grey	0	grey	0	grey	0	grey	0	grey	0
R_EX_vitd2(e)	Vitamin D2 exchange	Exchange/demand reaction	grey	0	grey	0	yellow	1	grey	0	grey	0	grey	0	grey	0
R_EX_vitd3(e)	exchange reaction for calctriol	Exchange/demand reaction	grey	0	grey	0	yellow	0.9	grey	0	grey	0	grey	0	grey	0
R_EX_whddca(e)	omega hydroxy dodecanoate (n-C12:0) exchange	Exchange/demand reaction	grey	0	grey	0	grey	0	grey	0	grey	0	grey	0	grey	0
R_EX_whhdca(e)	omega hydroxy hexadecanoate (n-C16:0) exchange	Exchange/demand reaction	grey	0	grey	0	grey	0	grey	0	grey	0	grey	0	grey	0
R_EX_whtststerone(e)	w hydroxy testosterone exchange	Exchange/demand reaction	grey	0	grey	0	grey	0	grey	0	grey	0	grey	0	grey	0
R_EX_whttdca(e)	omega hydroxy tetradecanoate (n-C14:0) exchange	Exchange/demand reaction	grey	0	grey	0	grey	0	grey	0	grey	0	grey	0	grey	0
R_EX_xolest_hs(e)	cholesterol ester exchange	Exchange/demand reaction	grey	0	grey	0	yellow	1	grey	0	grey	0	grey	0	grey	0
R_EX_xolest2_hs(e)	cholesterol ester (from FULLR2) exchange	Exchange/demand reaction	grey	0	grey	0	grey	0	grey	0	grey	0	grey	0	grey	0
R_EX_xoltri24(e)	7-alpha,24(S)-Dihydroxycholesterol exchange	Exchange/demand reaction	grey	0	grey	0	grey	0	grey	0	grey	0	grey	0	grey	0
R_EX_xoltri25(e)	7-alpha,25-Dihydroxycholesterol exchange	Exchange/demand reaction	grey	0	grey	0	grey	0	grey	0	grey	0	grey	0	grey	0
R_EX_xoltri27(e)	7-alpha,27-Dihydroxycholesterol exchange	Exchange/demand reaction	grey	0	grey	0	grey	0	grey	0	grey	0	grey	0	grey	0
R_EX_xyl_D(e)	D-Xylose exchange	Exchange/demand reaction	grey	0	grey	0	yellow	1	grey	0	grey	0	grey	0	grey	0
R_EX_xylt(e)	exchange reaction for xylitol	Exchange/demand reaction	grey	0	grey	0	grey	0	grey	0	grey	0	grey	0	grey	0
R_EX_yvite(e)	gamma-Tocopherol exchange	Exchange/demand reaction	grey	0	grey	0	grey	0	grey	0	grey	0	grey	0	grey	0
R_F1Atg	F1alpha transport (from golgi to lysosome)	Transport, golgi apparatus	grey	0	grey	0	yellow	1	grey	0	grey	0	grey	0	grey	0
R_FPGS	folylpolyglutamate synthetase	Folate metabolism	blue	1	grey	0	red	1	grey	0	grey	0	grey	0	grey	0
R_FPGS2	folylpolyglutamate synthetase	Folate metabolism	blue	1	grey	0	red	1	grey	0	grey	0	grey	0	grey	0
R_FA120ACPH	fatty-acyl-ACP hydrolase	Fatty acid oxidation	grey	0	NA	NA	NA	NA	grey	0	grey	0	grey	0	grey	0
R_FA140ACPH	fatty-acyl-ACP hydrolase	Fatty acid oxidation	grey	0	NA	NA	NA	NA	grey	0	grey	0	grey	0	grey	0
R_FA141ACPH	fatty-acyl-ACP hydrolase	Fatty acid oxidation	grey	0	NA	NA	NA	NA	grey	0	grey	0	grey	0	grey	0
R_FPGS2m	folylpolyglutamate synthetase, mitochondrial	Folate metabolism	blue	1	grey	0	red	1	grey	0	grey	0	grey	0	grey	0
R_FA161ACPH	fatty-acyl-ACP hydrolase	Fatty acid oxidation	grey	0	NA	NA	NA	NA	grey	0	grey	0	grey	0	grey	0
R_FA180ACPH	fatty-acyl-ACP hydrolase	Fatty acid oxidation	grey	0	NA	NA	NA	NA	grey	0	grey	0	grey	0	grey	0
R_FA181ACPH	fatty-acyl-ACP hydrolase	Fatty acid oxidation	grey	0	NA	NA	NA	NA	grey	0	grey	0	grey	0	grey	0
R_FA1821ACPH	fatty-acyl-ACP hydrolase	Fatty acid oxidation	grey	0	grey	0	grey	0	grey	0	grey	0	grey	0	grey	0
R_FA1822ACPH	fatty-acyl-ACP hydrolase	Fatty acid oxidation	grey	0	grey	0	grey	0	grey	0	grey	0	grey	0	grey	0
R_FA182ACPH	fatty-acyl-ACP hydrolase	Fatty acid oxidation	grey	0	NA	NA	NA	NA	grey	0	grey	0	grey	0	grey	0
R_FACOAL140i	fatty-acid--CoA ligase (tetradecanoate)	Fatty acid oxidation	grey	0	grey	0	red	1	grey	0	grey	0	grey	0	grey	0
[truncated: 5,443 more rows]

## Sheet: Series5
ID	name	subsystem	input	output	consensus	frequency	weight	GPR	leadingGene	log2FC
R_13DAMPPOX	1,3-Diaminopropane:oxygen oxidoreductase (deaminating)	beta-Alanine metabolism	blue	blue	blue	1	13.8155	(ENSG00000131471) or (ENSG00000002726) or (ENSG00000131480) or (ENSG00000131480)	ENSG00000131471	-1.45618
R_34DHOXPEGOX	3,4-Dihydroxyphenylethyleneglycol:NAD+ oxidoreductase	Tyrosine metabolism	blue	blue	yellow	1	13.8155	(ENSG00000172955) or (ENSG00000198099) or (ENSG00000196616 and ENSG00000187758) or (ENSG00000196344) or (ENSG00000248144 and ENSG00000187758) or (ENSG00000197894) or (ENSG00000147576) or (ENSG00000196616 and ENSG00000248144)	ENSG00000172955	-3.31231
R_34DHPLACOX	3,4-Dihydroxyphenylacetaldehyde:NAD+ oxidoreductase	Tyrosine metabolism	blue	blue	blue	1	13.8155	(ENSG00000108602) or (ENSG00000132746) or (ENSG00000184254) or (ENSG00000006534)	ENSG00000108602	-1.76303
R_34DHPLACOX_NADP_	3,4-Dihydroxyphenylacetaldehyde:NADP+ oxidoreductase	Tyrosine metabolism	blue	r.blue	yellow	1	13.8155	(ENSG00000132746) or (ENSG00000006534) or (ENSG00000108602)	ENSG00000006534	-0.888306
R_34DHXMANDACOX	3,4-Dihydroxymandelaldehyde:NAD+ oxidoreductase	Tyrosine metabolism	blue	blue	blue	1	13.8155	(ENSG00000006534) or (ENSG00000108602) or (ENSG00000184254)	ENSG00000006534	-0.888306
R_34DHXMANDACOX_NADP_	3,4-Dihydroxymandelaldehyde:NADP+ oxidoreductase	Tyrosine metabolism	blue	r.blue	r.blue	1	13.8155	(ENSG00000006534) or (ENSG00000132746)	ENSG00000006534	-0.888306
R_3HLYTCL	3-Hydroxy-L-tyrosine carboxy-lyase	Tyrosine metabolism	blue	blue	blue	1	13.8155	(ENSG00000132437)	ENSG00000132437	-7.04131
R_3HXKYNDCL	3-Hydroxykynurenamine decarboxy-lyase	Tryptophan metabolism	blue	grey	grey	0	13.8155	(ENSG00000132437)	ENSG00000132437	-7.04131
R_3M4HDXPAC	3-Methoxy-4-hydroxyphenylacetaldehyde:NAD+ oxidoreductase	Tyrosine metabolism	blue	blue	yellow	1	13.8155	(ENSG00000108602) or (ENSG00000006534) or (ENSG00000132746) or (ENSG00000184254)	ENSG00000108602	-1.76303
R_3MOX4HOXPGALDOX	3-Methoxy-4-hydroxyphenylglycolaldehyde:NAD+ oxidoreductase	Tyrosine metabolism	blue	blue	blue	1	13.8155	(ENSG00000132746) or (ENSG00000184254) or (ENSG00000006534) or (ENSG00000108602)	ENSG00000006534	-0.888306
R_3MOX4HOXPGALDOX_NADP_	3-Methoxy-4-hydroxyphenylglycolaldehyde:NADP+ oxidoreductase	Tyrosine metabolism	blue	r.blue	r.blue	1	13.8155	(ENSG00000132746) or (ENSG00000184254) or (ENSG00000006534) or (ENSG00000108602)	ENSG00000006534	-0.888306
R_3SALACBOXL	3-Sulfino-L-alanine carboxy-lyase	Taurine and hypotaurine metabolism	blue	blue	blue	1	13.8155	(ENSG00000139631) or (ENSG00000128683) or (ENSG00000136750) or (ENSG00000128683)	ENSG00000139631	-0.873276
R_42A12BOOX	4-(2-Aminoethyl)-1,2-benzenediol:oxygen oxidoreductase(deaminating)(flavin-containing)	Tyrosine metabolism	blue	blue	blue	1	13.8155	(ENSG00000069535) or (ENSG00000131471) or (ENSG00000002726) or (ENSG00000131480) or (ENSG00000131480) or (ENSG00000189221)	ENSG00000131471	-1.45618
R_4HGLSDm	L-4-hydroxyglutamate semialdehyde dehydrogenase, mitochondrial	Arginine and Proline Metabolism	blue	blue	blue	1	13.8155	(ENSG00000159423) or (ENSG00000159423)	ENSG00000159423	-2.09941
R_4HOXPACDOX_NADP_	4-Hydroxyphenylacetaldehyde:NADP+ oxidoreductase	Tyrosine metabolism	blue	blue	blue	1	13.8155	(ENSG00000132746) or (ENSG00000184254) or (ENSG00000006534) or (ENSG00000108602)	ENSG00000006534	-0.888306
R_5FTHFt2	5-formyltetrahydrofolate transport via anion exchange	Transport, extracellular	blue	r.blue	yellow	1	13.8155	(ENSG00000173638) or (ENSG00000173638)	ENSG00000173638	-1.1423
R_5HLTDL	5-Hydroxy-L-tryptophan decarboxy-lyase	Tryptophan metabolism	blue	blue	blue	1	13.8155	(ENSG00000132437)	ENSG00000132437	-7.04131
R_5HOXINDACTOXm	5-Hydroxyindoleacetaldehyde:NAD+ oxidoreductase (mito)	Tryptophan metabolism	blue	grey	grey	0	13.8155	(ENSG00000159423) or (ENSG00000137124) or (ENSG00000159423) or (ENSG00000111275)	ENSG00000159423	-2.09941
R_5HXKYNDCL	5-Hydroxykynurenamine decarboxy-lyase	Tryptophan metabolism	blue	grey	grey	0	13.8155	(ENSG00000132437)	ENSG00000132437	-7.04131
R_5MTHFt2	5-methyltetrahydrofolate transport via anion exchange	Transport, extracellular	blue	blue	yellow	1	13.8155	(ENSG00000173638) or (ENSG00000173638)	ENSG00000173638	-1.1423
R_A4GALTc	Lactosylceramide 4-alpha-galactosyltransferase	Sphingolipid metabolism	blue	grey	grey	0	13.8155	(ENSG00000128274)	ENSG00000128274	-0.926069
R_A4GALTg	Lactosylceramide 4-alpha-galactosyltransferase	Sphingolipid metabolism	blue	blue	blue	1	13.8155	(ENSG00000128274)	ENSG00000128274	-0.926069
R_AACOAT	Acetoacetyl-CoA:acetate CoA-transferase	Propanoate metabolism	blue	blue	blue	1	13.8155	ENSG00000081760	ENSG00000081760	-0.978172
R_AACTOOR	Aminoacetone:oxygen oxidoreductase(deaminating)(flavin-containing)	Glycine, serine, alanine and threonine metabolism	blue	blue	blue	1	13.8155	(ENSG00000131471)	ENSG00000131471	-1.45618
R_ACACT1r	acetyl-CoA C-acetyltransferase	Tryptophan metabolism	blue	blue	yellow	1	13.8155	ENSG00000120437	ENSG00000120437	-2.015
R_ACACT1x	acetyl-CoA C-acetyltransferase, mitochondrial	Cholesterol metabolism	blue	blue	blue	1	13.8155	ENSG00000120437	ENSG00000120437	-2.015
R_ACACT4p	acetyl-CoA C-acetyltransferase (octanoyl-CoA), peroxisomal	Fatty acid oxidation	blue	blue	blue	1	13.8155	ENSG00000060971	ENSG00000060971	-1.15245
R_ACACT5p	acetyl-CoA C-acyltransferase (decanoyl-CoA), peroxisomal	Fatty acid oxidation	blue	blue	blue	1	13.8155	ENSG00000060971	ENSG00000060971	-1.15245
R_ACACT6p	acetyl-CoA C-acetyltransferase (dodecanoyl), peroxisomal	Fatty acid oxidation	blue	blue	blue	1	13.8155	ENSG00000060971	ENSG00000060971	-1.15245
R_ACACT7p	acetyl-CoA acyltransferase (tetradecanoyl-CoA), peroxisomal	Fatty acid oxidation	blue	blue	blue	1	13.8155	ENSG00000060971	ENSG00000060971	-1.15245
R_ACACT8p	acetyl-CoA acyltransferase (hexadecanoyl-CoA), peroxisomal	Fatty acid oxidation	blue	grey	grey	0	13.8155	(ENSG00000060971)	ENSG00000060971	-1.15245
R_ACACT9p	acetyl-CoA acyltransferase (tetracosanoyl-CoA), peroxisomal	Fatty acid oxidation	blue	grey	grey	0	13.8155	(ENSG00000060971)	ENSG00000060971	-1.15245
R_ACITL	ATP-Citrate lyase	Citric acid cycle	blue	blue	blue	1	13.8155	(ENSG00000131473) or (ENSG00000131473)	ENSG00000131473	-1.02123
R_ACOAD1fm	acyl-CoA dehydrogenase (butanoyl-CoA), mitochondrial	Butanoate metabolism	blue	blue	blue	1	13.8155	(ENSG00000111271) or (ENSG00000196177) or (ENSG00000122971) or (ENSG00000117054) or (ENSG00000240303) or (ENSG00000151498) or (ENSG00000177646)	ENSG00000177646	-1.05357
R_ACOATA	Acetyl-CoA ACP transacylase	Fatty acid oxidation	blue	grey	grey	0	13.8155	ENSG00000169710	ENSG00000169710	-2.55408
R_ACOX22x	acyl-Coenzyme A oxidase 2, branched chain	Bile acid synthesis	blue	blue	blue	1	13.8155	(ENSG00000168306)	ENSG00000168306	-1.61573
R_ACOX2x	acyl-Coenzyme A oxidase 2, branched chain	Bile acid synthesis	blue	blue	blue	1	13.8155	(ENSG00000168306)	ENSG00000168306	-1.61573
R_ACS	acetyl-CoA synthetase	Glycolysis/gluconeogenesis	blue	blue	blue	1	13.8155	(ENSG00000081760) or (ENSG00000131069) or (ENSG00000131069)	ENSG00000081760	-0.978172
R_ACS2	acetyl-CoA synthase (propionate)	Propanoate metabolism	blue	blue	blue	1	13.8155	(ENSG00000131069) or (ENSG00000081760) or (ENSG00000131069)	ENSG00000081760	-0.978172
R_ACYP	acylphosphatase	Glycolysis/gluconeogenesis	blue	blue	blue	1	13.8155	(ENSG00000013392) or (ENSG00000170634) or (ENSG00000119640) or (ENSG00000119640)	ENSG00000119640	-0.951188
R_ADEt	adenine reversible transport, cytosol	Transport, extracellular	blue	r.blue	r.blue	1	13.8155	ENSG00000174669	ENSG00000174669	-1.07592
R_ADK1	adenylate kinase	Nucleotide interconversion	blue	blue	yellow	1	13.8155	(ENSG00000140057) or (ENSG00000106992) or (ENSG00000154027) or (ENSG00000154027) or (ENSG00000004455)	ENSG00000106992	-1.19852
R_ADNCYC	adenylate cyclase	Nucleotide interconversion	blue	blue	blue	1	13.8155	(ENSG00000174233) or (ENSG00000143199) or (ENSG00000138031) or (ENSG00000174233) or (ENSG00000155897) or (ENSG00000078295) or (ENSG00000121281) or (ENSG00000164742) or (ENSG00000284814) or (ENSG00000162104) or (ENSG00000173175)	ENSG00000173175	-0.824627
R_ADNt	adenosine facilated transport in cytosol	Transport, extracellular	blue	blue	blue	1	13.8155	(ENSG00000174669) or (ENSG00000112759)	ENSG00000174669	-1.07592
R_ADNtm	adenosine facilated transport in mitochondria	Transport, mitochondrial	blue	r.blue	r.blue	1	13.8155	(ENSG00000112759)	ENSG00000112759	-0.88706
R_ADPT	adenine phosphoribosyltransferase	Nucleotide salvage pathway	blue	blue	blue	1	13.8155	ENSG00000198931	ENSG00000198931	-1.10318
R_AGDC	N-acetylglucosamine-6-phosphate deacetylase	Aminosugar metabolism	blue	blue	blue	1	13.8155	ENSG00000162066	ENSG00000162066	-1.48559
R_AGMTm	agmatinase (m)	Arginine and Proline Metabolism	blue	blue	blue	1	13.8155	ENSG00000116771	ENSG00000116771	-1.13241
R_AGPAT1	1-acylglycerol-3-phosphate O-acyltransferase 1	Triacylglycerol synthesis	blue	blue	blue	1	13.8155	(ENSG00000169692) or (ENSG00000158669) or (ENSG00000026652) or (ENSG00000160216) or (ENSG00000160216) or (ENSG00000155189) or (ENSG00000235758) or (ENSG00000143797)	ENSG00000169692	-0.995683
R_AKGMALtm	alpha-ketoglutarate/malate transporter	Transport, mitochondrial	blue	blue	yellow	1	13.8155	(ENSG00000108528) or (ENSG00000183048)	ENSG00000108528	-1.25275
R_AKR1C1	aldo-keto reductase family 1, member C1 (chlordecone reductase; 3-alpha hydroxysteroid dehydrogenase, type I; dihydrodiol dehydrogenase 4)	Steroid metabolism	blue	grey	grey	0	13.8155	(ENSG00000187134)	ENSG00000187134	-1.61224
R_AKR1C41	aldo-keto reductase family 1, member C4 (chlordecone reductase; 3-alpha hydroxysteroid dehydrogenase, type I; dihydrodiol dehydrogenase 4)	Bile acid synthesis	blue	blue	blue	1	13.8155	(ENSG00000198610)	ENSG00000198610	-2.10869
R_AKR1C42	aldo-keto reductase family 1, member C4 (chlordecone reductase; 3-alpha hydroxysteroid dehydrogenase, type I; dihydrodiol dehydrogenase 4)	Bile acid synthesis	blue	blue	blue	1	13.8155	(ENSG00000198610)	ENSG00000198610	-2.10869
R_ALASm	5-aminolevulinate synthase	Glycine, serine, alanine and threonine metabolism	blue	blue	blue	1	13.8155	(ENSG00000158578) or (ENSG00000100116) or (ENSG00000023330) or (ENSG00000023330)	ENSG00000100116	-1.8715
R_ALCD1	alcohol dehydrogenase (methanol)	Miscellaneous	blue	r.blue	yellow	1	13.8155	(ENSG00000187758) or (ENSG00000196344) or (ENSG00000172955) or (ENSG00000196616 and ENSG00000187758) or (ENSG00000196616 and ENSG00000248144) or (ENSG00000197894) or (ENSG00000198099) or (ENSG00000248144 and ENSG00000187758) or (ENSG00000196616) or (ENSG00000147576) or (ENSG00000180011) or (ENSG00000248144) or (ENSG00000180011)	ENSG00000172955	-3.31231
R_ALCD21_D	alcohol dehydrogenase (D-1,2-propanediol)	Pyruvate metabolism	blue	blue	blue	1	13.8155	(ENSG00000198099) or (ENSG00000180011) or (ENSG00000196616) or (ENSG00000197894) or (ENSG00000196344) or (ENSG00000196616 and ENSG00000187758) or (ENSG00000187758) or (ENSG00000172955) or (ENSG00000147576) or (ENSG00000196616 and ENSG00000248144) or (ENSG00000248144 and ENSG00000187758) or (ENSG00000180011) or (ENSG00000248144)	ENSG00000172955	-3.31231
R_ALCD21_L	alcohol dehydrogenase (L-1,2-propanediol)	Pyruvate metabolism	blue	blue	blue	1	13.8155	(ENSG00000172955) or (ENSG00000196616) or (ENSG00000196616 and ENSG00000187758) or (ENSG00000197894) or (ENSG00000248144) or (ENSG00000180011) or (ENSG00000147576) or (ENSG00000198099) or (ENSG00000187758) or (ENSG00000248144 and ENSG00000187758) or (ENSG00000180011) or (ENSG00000196616 and ENSG00000248144) or (ENSG00000196344)	ENSG00000172955	-3.31231
R_ALCD22_D	alcohol dehydrogenase (D-lactaldehyde)	Pyruvate metabolism	blue	blue	blue	1	13.8155	(ENSG00000248144) or (ENSG00000147576) or (ENSG00000248144 and ENSG00000187758) or (ENSG00000198099) or (ENSG00000172955) or (ENSG00000180011) or (ENSG00000196616 and ENSG00000187758) or (ENSG00000197894) or (ENSG00000187758) or (ENSG00000196616) or (ENSG00000180011) or (ENSG00000196344) or (ENSG00000196616 and ENSG00000248144)	ENSG00000172955	-3.31231
R_ALCD22_L	alcohol dehydrogenase (L-lactaldehyde)	Pyruvate metabolism	blue	blue	blue	1	13.8155	(ENSG00000248144) or (ENSG00000147576) or (ENSG00000248144 and ENSG00000187758) or (ENSG00000198099) or (ENSG00000172955) or (ENSG00000180011) or (ENSG00000196616 and ENSG00000187758) or (ENSG00000197894) or (ENSG00000187758) or (ENSG00000196616) or (ENSG00000180011) or (ENSG00000196344) or (ENSG00000196616 and ENSG00000248144)	ENSG00000172955	-3.31231
R_ALCD2if	alcohol dehydrogenase, forward rxn (ethanol -> acetaldehyde)	Glycolysis/gluconeogenesis	blue	blue	blue	1	13.8155	(ENSG00000196616 and ENSG00000248144) or (ENSG00000147576) or (ENSG00000196616 and ENSG00000187758) or (ENSG00000198099) or (ENSG00000172955) or (ENSG00000180011) or (ENSG00000248144) or (ENSG00000187758) or (ENSG00000197894) or (ENSG00000196616) or (ENSG00000248144) or (ENSG00000180011) or (ENSG00000196344) or (ENSG00000248144 and ENSG00000187758)	ENSG00000172955	-3.31231
R_ALDD20x	aldehyde dehydrogenase (indole-3-acetaldehyde, NAD)	Tryptophan metabolism	blue	grey	grey	0	13.8155	(ENSG00000165092) or (ENSG00000128918) or (ENSG00000164904) or (ENSG00000128918) or (ENSG00000143149) or (ENSG00000072210) or (ENSG00000128918)	ENSG00000072210	-0.860403
R_ALDD20xm	aldehyde dehydrogenase (indole-3-acetaldehyde, NAD), mitochondrial	Tryptophan metabolism	blue	grey	grey	0	13.8155	(ENSG00000137124) or (ENSG00000159423) or (ENSG00000111275) or (ENSG00000159423)	ENSG00000159423	-2.09941
R_ALDD21	aldehyde dehydrogenase (pristanal, NAD)	Fatty acid oxidation	blue	blue	blue	1	13.8155	(ENSG00000072210)	ENSG00000072210	-0.860403
R_ALDD2x	aldehyde dehydrogenase (acetaldehyde, NAD)	Glycolysis/gluconeogenesis	blue	blue	blue	1	13.8155	(ENSG00000108602) or (ENSG00000164904) or (ENSG00000128918) or (ENSG00000072210) or (ENSG00000132746) or (ENSG00000128918) or (ENSG00000006534) or (ENSG00000165092) or (ENSG00000128918) or (ENSG00000143149) or (ENSG00000184254) or (ENSG00000137124)	ENSG00000108602	-1.76303
R_ALDD2y	aldehyde dehydrogenase (acetaldehyde, NADP)	Glycolysis/gluconeogenesis	blue	blue	blue	1	13.8155	(ENSG00000143149) or (ENSG00000006534) or (ENSG00000108602) or (ENSG00000128918) or (ENSG00000128918) or (ENSG00000132746) or (ENSG00000128918) or (ENSG00000072210) or (ENSG00000137124)	ENSG00000006534	-0.888306
R_ALOX12	Arachidonate 12-lipoxygenase	Eicosanoid metabolism	blue	grey	grey	0	13.8155	(ENSG00000108839)	ENSG00000108839	-1.42273
R_ALR2	aldose reductase (methylglyoxal)	Pyruvate metabolism	blue	blue	blue	1	13.8155	(ENSG00000117448) or (ENSG00000053371) or (ENSG00000117448) or (ENSG00000085662)	ENSG00000053371	-1.19648
R_ALR3	aldose reductase (acetol)	Pyruvate metabolism	blue	blue	blue	1	13.8155	(ENSG00000117448) or (ENSG00000053371) or (ENSG00000117448) or (ENSG00000085662)	ENSG00000053371	-1.19648
R_ARABR	arabinose reductase	Pentose phosphate pathway	blue	blue	blue	1	13.8155	(ENSG00000117448) or (ENSG00000053371) or (ENSG00000117448) or (ENSG00000085662)	ENSG00000053371	-1.19648
R_ARACHDt2	fatty acid transport via diffusion	Transport, extracellular	blue	blue	yellow	1	13.8155	(ENSG00000083807)	ENSG00000083807	-0.953818
R_ASCBt4	L-ascorbate transport via proton symport	Transport, extracellular	blue	r.blue	r.blue	1	13.8155	(ENSG00000089057) or (ENSG00000170482) or (ENSG00000089057) or (ENSG00000170482)	ENSG00000170482	-2.03054
R_ASNNm	L-asparaginase (mitochondrial)	Alanine and aspartate metabolism	blue	blue	blue	1	13.8155	(ENSG00000162174)	ENSG00000162174	-1.45809
R_ATPasel	V-type ATPase, H+ transporting, lysosomal	Transport, lysosomal	blue	blue	blue	1	13.8155	(ENSG00000105929 and ENSG00000117410 and ENSG00000185883 and ENSG00000113732 and ENSG00000147614 or ENSG00000105929 and ENSG00000117410 and ENSG00000185883 and ENSG00000113732 and ENSG00000159720 or ENSG00000117410 and ENSG00000185883 and ENSG00000113732 and ENSG00000033627 and ENSG00000147614 or ENSG00000117410 and ENSG00000185883 and ENSG00000113732 and ENSG00000033627 and ENSG00000159720 or EN…	ENSG00000185883	-1.43261
R_ATPH1e	ATP diphosphohydrolase	Nucleotide interconversion	blue	blue	blue	1	13.8155	(ENSG00000054179) or (ENSG00000054179) or (ENSG00000138185) or (ENSG00000168032) or (ENSG00000197586) or (ENSG00000187097)	ENSG00000054179	-1.66766
R_ATPH2e	ATP diphosphohydrolase	Nucleotide interconversion	blue	blue	blue	1	13.8155	(ENSG00000054179) or (ENSG00000054179) or (ENSG00000138185) or (ENSG00000168032) or (ENSG00000197586) or (ENSG00000187097) or (ENSG00000188833)	ENSG00000054179	-1.66766
R_ATPtm	ADP/ATP transporter, mitochondrial	Transport, mitochondrial	blue	blue	blue	1	13.8155	(ENSG00000151729) or (ENSG00000169100) or (ENSG00000005022)	ENSG00000151729	-0.927991
R_BAMPPALDOX	beta-Aminopropion aldehyde:NAD+ oxidoreductase	beta-Alanine metabolism	blue	blue	blue	1	13.8155	(ENSG00000128918) or (ENSG00000164904) or (ENSG00000165092) or (ENSG00000072210) or (ENSG00000128918) or (ENSG00000143149) or (ENSG00000128918)	ENSG00000072210	-0.860403
R_BAMPPALDOXm	beta-Aminopropion aldehyde:NAD+ oxidoreductase (m)	beta-Alanine metabolism	blue	grey	grey	0	13.8155	(ENSG00000159423) or (ENSG00000111275) or (ENSG00000159423) or (ENSG00000137124)	ENSG00000159423	-2.09941
R_BCDO	beta-Carotene dioxygenase	Vitamin A metabolism	blue	blue	blue	1	13.8155	(ENSG00000135697)	ENSG00000135697	-2.03928
R_BDHm	(R)-3-Hydroxybutanoate:NAD+ oxidoreductase	Butanoate metabolism	blue	blue	blue	1	13.8155	(ENSG00000161267) or (ENSG00000161267) or (ENSG00000161267)	ENSG00000161267	-0.994442
R_BDMT_L	GDPmannose:chitobiosyldiphosphodolichol beta-D-mannosyltransferase (liver)	N-glycan synthesis	blue	blue	blue	1	13.8155	(ENSG00000033011)	ENSG00000033011	-1.09838
R_BDMT_U	GDPmannose:chitobiosyldiphosphodolichol beta-D-mannosyltransferase (uterus)	N-glycan synthesis	blue	blue	blue	1	13.8155	(ENSG00000033011)	ENSG00000033011	-1.09838
R_BILDGLCURte	bilirubin beta-diglucuronide transport MDR	Transport, extracellular	blue	blue	blue	1	13.8155	(ENSG00000103222) or (ENSG00000023839) or (ENSG00000108846)	ENSG00000023839	-1.05199
R_BTNt3i	Biotin transport via sodium symport	Transport, extracellular	blue	blue	blue	1	13.8155	(ENSG00000138074)	ENSG00000138074	-1.1499
R_C14STRr	C-14 sterol reductase	Cholesterol metabolism	blue	blue	blue	1	13.8155	(ENSG00000149809)	ENSG00000149809	-1.23918
R_C3STDH1Pr	C-3 sterol dehydrogenase (4-methylzymosterol)	Cholesterol metabolism	blue	blue	blue	1	13.8155	(ENSG00000147383)	ENSG00000147383	-1.2777
R_C3STDH1r	C-3 sterol dehydrogenase (4-methylzymosterol)	Cholesterol metabolism	blue	blue	blue	1	13.8155	(ENSG00000147383)	ENSG00000147383	-1.2777
R_C4STMO2Pr	C-4 methyl sterol oxidase	Cholesterol metabolism	blue	blue	blue	1	13.8155	(ENSG00000147383)	ENSG00000147383	-1.2777
R_C4STMO2r	C-4 methyl sterol oxidase	Cholesterol metabolism	blue	blue	blue	1	13.8155	(ENSG00000052802) or (ENSG00000147383)	ENSG00000147383	-1.2777
R_CAT2p	catalase A, peroxisomal (ethanol)	Glycolysis/gluconeogenesis	blue	blue	blue	1	13.8155	(ENSG00000121691)	ENSG00000121691	-1.22471
R_CATm	catalase	ROS detoxification	blue	blue	blue	1	13.8155	(ENSG00000121691)	ENSG00000121691	-1.22471
R_CATp	catalase A, peroxisomal	Miscellaneous	blue	blue	blue	1	13.8155	(ENSG00000121691)	ENSG00000121691	-1.22471
R_CBPPer	Carbamoyl phosphate phosphotransferase, endoplasmic reticulum	Glycolysis/gluconeogenesis	blue	grey	grey	0	13.8155	(ENSG00000131482) or (ENSG00000152254) or (ENSG00000141349)	ENSG00000141349	-1.00029
R_CBPSam	carbamoyl-phosphate synthase (ammonia) (mitochondria	Glutamate metabolism	blue	grey	grey	0	13.8155	(ENSG00000021826) or (ENSG00000021826)	ENSG00000021826	-1.62715
R_CBR1	Carbonyl reductase [NADPH] 1	Eicosanoid metabolism	blue	grey	grey	0	13.8155	(ENSG00000159228)	ENSG00000159228	-1.49365
R_CBR2	Carbonyl reductase [NADPH] 1	Eicosanoid metabolism	blue	blue	blue	1	13.8155	(ENSG00000159228)	ENSG00000159228	-1.49365
R_CHLP	choline phosphate phosphatase	Glycerophospholipid metabolism	blue	blue	blue	1	13.8155	(ENSG00000173868)	ENSG00000173868	-2.40096
R_CHOLD2m	choline dehydrogenase (FAD acceptor), mitochondrial	Glycine, serine, alanine and threonine metabolism	blue	blue	blue	1	13.8155	(ENSG00000016391)	ENSG00000016391	-1.47948
R_CHOLK	Choline kinase	Glycerophospholipid metabolism	blue	blue	blue	1	13.8155	(ENSG00000100288) or (ENSG00000110721) or (ENSG00000100288) or (ENSG00000110721)	ENSG00000110721	-0.792863
R_CITtam	citrate transport, mitochondrial	Transport, mitochondrial	blue	blue	yellow	1	13.8155	ENSG00000100075	ENSG00000100075	-1.38195
R_CITtbm	citrate transport, mitochondrial	Transport, mitochondrial	blue	blue	blue	1	13.8155	ENSG00000100075	ENSG00000100075	-1.38195
R_CK	ATP Creatine kinase	Urea cycle	blue	blue	yellow	1	13.8155	(ENSG00000237289) or (ENSG00000131730) or (ENSG00000223572)	ENSG00000223572	-1.9839
R_CKc	ATP Creatine kinase (c)	Urea cycle	blue	r.blue	yellow	1	13.8155	(ENSG00000166165) or (ENSG00000104879) and (ENSG00000166165) or (ENSG00000104879)	ENSG00000166165	-1.48382
R_COKECBESr	Carboxylesterase (cocaine) (er)	Alkaloid synthesis	blue	grey	grey	0	13.8155	(ENSG00000172831)	ENSG00000172831	-1.10167
R_CPPPGO	coproporphyrinogen oxidase (O2 required)	Heme synthesis	blue	blue	blue	1	13.8155	(ENSG00000080819)	ENSG00000080819	-0.834931
R_CRNCARtp	carnitine-acetylcarnitine carrier, peroxisomal	Transport, peroxisomal	blue	blue	blue	1	13.8155	(ENSG00000095321)	ENSG00000095321	-0.790618
R_CSNAT2m	carnitine O-aceyltransferase, mitochondrial	Fatty acid oxidation	blue	blue	blue	1	13.8155	(ENSG00000095321)	ENSG00000095321	-0.790618
R_CSNATm	carnitine O-aceyltransferase, mitochondrial	Fatty acid oxidation	blue	r.blue	yellow	1	13.8155	(ENSG00000095321)	ENSG00000095321	-0.790618
R_CSNATr	carnitine O-acetyltransferase	Fatty acid oxidation	blue	blue	yellow	1	13.8155	(ENSG00000095321)	ENSG00000095321	-0.790618
R_CSNt	cytosine transport via facilated diffusion	Transport, extracellular	blue	r.blue	yellow	1	13.8155	(ENSG00000174669)	ENSG00000174669	-1.07592
R_CYOOm2	cytochrome c oxidase, mitochondrial Complex IV	Oxidative phosphorylation	blue	blue	blue	1	13.8155	(ENSG00000010256) and (ENSG00000173660) and (ENSG00000198727) and (ENSG00000127540) and (ENSG00000184076) and (ENSG00000140740) and (ENSG00000179091) and (ENSG00000169021) and (ENSG00000164405) and (ENSG00000156467) or (ENSG00000010256) and (ENSG00000173660) and (ENSG00000184076) and (ENSG00000127540) and (ENSG00000198727) and (ENSG00000140740) and (ENSG00000169021) and (ENSG00000179091) and (ENS…	ENSG00000127540	-1.09843
R_CYOR_u10m	ubiquinol-6 cytochrome c reductase, Complex III	Oxidative phosphorylation	blue	blue	blue	1	13.8155	(ENSG00000010256) and (ENSG00000173660) and (ENSG00000198727) and (ENSG00000184076) and (ENSG00000127540) and (ENSG00000140740) and (ENSG00000169021) and (ENSG00000179091) and (ENSG00000164405) and (ENSG00000156467) or (ENSG00000010256) and (ENSG00000173660) and (ENSG00000198727) and (ENSG00000184076) and (ENSG00000127540) and (ENSG00000140740) and (ENSG00000179091) and (ENSG00000169021) and (ENS…	ENSG00000184076	-1.20234
R_CYTDK1	ATPcytidine 5-phosphotransferase	Nucleotide interconversion	blue	blue	blue	1	13.8155	(ENSG00000143179) or (ENSG00000130717)	ENSG00000130717	-0.991829
R_CYTDt	cytidine facilated transport in cytosol	Transport, extracellular	blue	blue	yellow	1	13.8155	(ENSG00000174669) or (ENSG00000112759)	ENSG00000174669	-1.07592
R_CYTDtm	cytidine facilated transport in mitochondria	Transport, mitochondrial	blue	blue	blue	1	13.8155	(ENSG00000112759)	ENSG00000112759	-0.88706
R_DADNt4	deoxyadenosine transport via diffusion	Transport, extracellular	blue	blue	yellow	1	13.8155	ENSG00000174669	ENSG00000174669	-1.07592
R_DAGK_hs	Diacylglycerol phosphate kinase (homo sapiens)	Glycerophospholipid metabolism	blue	blue	yellow	1	13.8155	(ENSG00000157680) or (ENSG00000136267) or (ENSG00000149091) or (ENSG00000102780) or (ENSG00000058866) or (ENSG00000136267) or (ENSG00000149091) or (ENSG00000280873) or (ENSG00000065357) or (ENSG00000102780) or (ENSG00000153933) or (ENSG00000149091) or (ENSG00000136267) or (ENSG00000280873) or (ENSG00000145214)	ENSG00000149091	-1.20196
R_DCYTt	deoxycytidine transport via diffusion	Transport, extracellular	blue	r.blue	r.blue	1	13.8155	ENSG00000174669	ENSG00000174669	-1.07592
R_DESAT16_2	palmitoyl-CoA desaturase (n-C16:0CoA -> n-C16:1CoA)	Fatty acid synthesis	blue	blue	blue	1	13.8155	(ENSG00000099194)	ENSG00000099194	-1.20446
R_DESAT18_10	fatty acyl-CoA desaturase (n-C18:2CoA -> n-C18:3CoA)	Fatty acid synthesis	blue	blue	blue	1	13.8155	(ENSG00000134824)	ENSG00000134824	-2.27417
R_DESAT18_3	stearoyl-CoA desaturase (n-C18:0CoA -> n-C18:1CoA)	Fatty acid synthesis	blue	blue	blue	1	13.8155	ENSG00000099194	ENSG00000099194	-1.20446
R_DESAT18_4	stearoyl-CoA desaturase (n-C18:0CoA -> n-C18:1CoA)	Fatty acid synthesis	blue	blue	blue	1	13.8155	(ENSG00000099194)	ENSG00000099194	-1.20446
R_DESAT18_5	stearoyl-CoA desaturase (n-C18:0CoA -> n-C18:1CoA)	Fatty acid synthesis	blue	blue	blue	1	13.8155	(ENSG00000099194)	ENSG00000099194	-1.20446
R_DESAT18_6	fatty acyl-CoA desaturase (n-C18:1CoA -> n-C18:2CoA)	Fatty acid synthesis	blue	blue	blue	1	13.8155	(ENSG00000134824)	ENSG00000134824	-2.27417
R_DESAT18_7	fatty acyl-CoA desaturase (n-C18:1CoA -> n-C18:2CoA)	Fatty acid synthesis	blue	blue	blue	1	13.8155	(ENSG00000134824)	ENSG00000134824	-2.27417
R_DESAT18_8	fatty acyl-CoA desaturase (n-C18:1CoA -> n-C18:2CoA)	Fatty acid synthesis	blue	blue	blue	1	13.8155	(ENSG00000134824)	ENSG00000134824	-2.27417
R_DESAT18_9	fatty acyl-CoA desaturase (n-C18:2CoA -> n-C18:3CoA)	Fatty acid synthesis	blue	blue	blue	1	13.8155	(ENSG00000134824) or (ENSG00000149485)	ENSG00000134824	-2.27417
R_DESAT24_1	fatty acyl-CoA desaturase (n-C24:5CoA -> n-C24:6CoA)	Fatty acid synthesis	blue	blue	blue	1	13.8155	(ENSG00000134824)	ENSG00000134824	-2.27417
R_DGAT	diacylglycerol acyltransferase	Triacylglycerol synthesis	blue	blue	blue	1	13.8155	(ENSG00000185000) or (ENSG00000062282)	ENSG00000185000	-1.23425
R_DGK1	deoxyguanylate kinase (dGMP:ATP)	Nucleotide interconversion	blue	blue	yellow	1	13.8155	ENSG00000143774	ENSG00000143774	-1.37399
R_DGSNt	deoyguanosine transport via diffusion	Transport, extracellular	blue	blue	yellow	1	13.8155	ENSG00000174669	ENSG00000174669	-1.07592
R_DHCR241r	24-dehydrocholesterol reductase [Precursor]	Cholesterol metabolism	blue	blue	blue	1	13.8155	(ENSG00000116133)	ENSG00000116133	-2.35584
R_DHCR242r	24-dehydrocholesterol reductase [Precursor]	Cholesterol metabolism	blue	blue	blue	1	13.8155	(ENSG00000116133) or (ENSG00000167910)	ENSG00000116133	-2.35584
R_DHCR243r	24-dehydrocholesterol reductase [Precursor]	Cholesterol metabolism	blue	blue	blue	1	13.8155	(ENSG00000116133)	ENSG00000116133	-2.35584
R_DHCR71r	7-dehydrocholesterol reductase	Cholesterol metabolism	blue	blue	blue	1	13.8155	ENSG00000172893	ENSG00000172893	-1.99003
R_DHCR72r	7-dehydrocholesterol reductase	Cholesterol metabolism	blue	blue	blue	1	13.8155	(ENSG00000172893)	ENSG00000172893	-1.99003
R_DHCRD1	dihydroceramide desaturase	Sphingolipid metabolism	blue	blue	blue	1	13.8155	(ENSG00000143753) or (ENSG00000143753) or (ENSG00000168350)	ENSG00000168350	-1.91872
R_DHCRD2	dihydroceramide desaturase	Sphingolipid metabolism	blue	blue	blue	1	13.8155	(ENSG00000143753) or (ENSG00000143753) or (ENSG00000168350)	ENSG00000168350	-1.91872
R_DHFR	dihydrofolate reductase	Folate metabolism	blue	blue	yellow	1	13.8155	(ENSG00000228716)	ENSG00000228716	-1.8639
R_DINt	deoxyinosine transport via diffusion	Transport, extracellular	blue	r.blue	yellow	1	13.8155	ENSG00000174669	ENSG00000174669	-1.07592
R_DLNLCGt	fatty acid transport via diffusion	Transport, extracellular	blue	r.blue	yellow	1	13.8155	(ENSG00000083807)	ENSG00000083807	-0.953818
R_DMATTx	dimethylallyltranstransferase	Cholesterol metabolism	blue	blue	blue	1	13.8155	ENSG00000160752	ENSG00000160752	-2.00485
R_DNAMTn	DNA (cytosine-5-)-methyltransferase, nucleus	Methionine and cysteine metabolism	blue	grey	grey	0	13.8155	(ENSG00000107614) or (ENSG00000119772) or (ENSG00000130816) or (ENSG00000107614) or (ENSG00000107614) or (ENSG00000119772) or (ENSG00000088305) or (ENSG00000088305) or (ENSG00000088305) or (ENSG00000107614) or (ENSG00000088305) or (ENSG00000107614) or (ENSG00000119772) or (ENSG00000119772) or (ENSG00000107614)	ENSG00000130816	-1.37139
R_DNAMTSEn	DNA (cytosine-5-)-methyltransferase, nucleus	Selenoamino acid metabolism	blue	grey	grey	0	13.8155	(ENSG00000107614) or (ENSG00000119772) or (ENSG00000107614) or (ENSG00000107614) or (ENSG00000119772) or (ENSG00000088305) or (ENSG00000107614) or (ENSG00000088305) or (ENSG00000088305) or (ENSG00000119772) or (ENSG00000130816) or (ENSG00000107614) or (ENSG00000088305) or (ENSG00000119772) or (ENSG00000107614)	ENSG00000088305	-0.938801
R_DOLDPP_Ler	Dolichyl-diphosphate phosphohydrolase, human (liver)	N-glycan synthesis	blue	blue	blue	1	13.8155	(ENSG00000167130)	ENSG00000167130	-0.898706
R_DOLDPP_Uer	Dolichyl-diphosphate phosphohydrolase, human (uterus)	N-glycan synthesis	blue	blue	blue	1	13.8155	(ENSG00000167130)	ENSG00000167130	-0.898706
R_DOLPMT_L	Dolichyl-phosphate D-mannosyltransferase (liver)	N-glycan synthesis	blue	blue	blue	1	13.8155	(ENSG00000179085 and ENSG00000136908 and ENSG00000000419) or (ENSG00000136908 and ENSG00000179085 and ENSG00000000419) or (ENSG00000136908 and ENSG00000179085 and ENSG00000000419) or (ENSG00000179085 and ENSG00000136908 and ENSG00000000419)	ENSG00000179085	-1.1469
R_DOLPMT_U	Dolichyl-phosphate D-mannosyltransferase (uterus)	N-glycan synthesis	blue	blue	blue	1	13.8155	(ENSG00000179085 and ENSG00000136908 and ENSG00000000419) or (ENSG00000136908 and ENSG00000179085 and ENSG00000000419) or (ENSG00000136908 and ENSG00000179085 and ENSG00000000419) or (ENSG00000179085 and ENSG00000136908 and ENSG00000000419)	ENSG00000179085	-1.1469
R_DOLPMT1_Ler	dolichyl-phosphate-mannose-glycolipid alpha-mannosyltransferase (liver)	N-glycan synthesis	blue	blue	blue	1	13.8155	(ENSG00000214160) or (ENSG00000214160) or (ENSG00000214160) or (ENSG00000214160)	ENSG00000214160	-1.38114
R_DOLPMT1_Uer	dolichyl-phosphate-mannose-glycolipid alpha-mannosyltransferase (uterus)	N-glycan synthesis	blue	blue	blue	1	13.8155	(ENSG00000214160) or (ENSG00000214160) or (ENSG00000214160) or (ENSG00000214160)	ENSG00000214160	-1.38114
R_DPCOAK	dephospho-CoA kinase	CoA synthesis	blue	blue	blue	1	13.8155	ENSG00000068120	ENSG00000068120	-1.00209
R_DPGase	Diphosphoglycerate phosphatase	Glycolysis/gluconeogenesis	blue	blue	blue	1	13.8155	(ENSG00000172331) or (ENSG00000171314) or (ENSG00000164708) or (ENSG00000164708) or (ENSG00000172331)	ENSG00000171314	-1.37199
R_DPGM	Diphosphoglyceromutase	Glycolysis/gluconeogenesis	blue	blue	blue	1	13.8155	(ENSG00000172331) or (ENSG00000171314) or (ENSG00000164708) or (ENSG00000164708) or (ENSG00000172331)	ENSG00000171314	-1.37199
R_DPMVDx	diphosphomevalonate decarboxylase	Cholesterol metabolism	blue	blue	blue	1	13.8155	ENSG00000167508	ENSG00000167508	-2.03165
R_DTMPK	dTMP kinase	Nucleotide interconversion	blue	blue	blue	1	13.8155	(ENSG00000168393)	ENSG00000168393	-1.51405
R_DURIK1	deoxyuridine kinase (ATP:Deoxyuridine)	Nucleotide interconversion	blue	blue	blue	1	13.8155	(ENSG00000167900) or (ENSG00000166548)	ENSG00000167900	-2.5232
R_DURIt	deoxyuridine transport via diffusion	Transport, extracellular	blue	blue	yellow	1	13.8155	ENSG00000174669	ENSG00000174669	-1.07592
R_EBP1r	3-beta-hydroxysteroid-delta(8),delta(7)-isomerase	Cholesterol metabolism	blue	blue	blue	1	13.8155	ENSG00000147155	ENSG00000147155	-1.9219
R_EBP2r	3-beta-hydroxysteroid-delta(8),delta(7)-isomerase	Cholesterol metabolism	blue	blue	blue	1	13.8155	(ENSG00000147155)	ENSG00000147155	-1.9219
R_ENGASE	endo-beta-N-acetylglucosaminidase	N-glycan degradation	blue	grey	grey	0	13.8155	(ENSG00000167280)	ENSG00000167280	-0.91067
R_ENGASE2	endo-beta-N-acetylglucosaminidase	N-glycan degradation	blue	grey	grey	0	13.8155	(ENSG00000167280)	ENSG00000167280	-0.91067
R_ENO	enolase	Glycolysis/gluconeogenesis	blue	blue	blue	1	13.8155	(ENSG00000074800) or (ENSG00000108515) or (ENSG00000108515) or (ENSG00000111674)	ENSG00000108515	-1.46332
R_EPCTX	ethanolamine-phosphate cytidylyltransferase	Glycerophospholipid metabolism	blue	grey	grey	0	13.8155	(ENSG00000185813)	ENSG00000185813	-1.83864
R_ESTRADIOLGLCt	estradiol glucuronide transport via bicarbonate countertransport	Transport, extracellular	blue	r.blue	yellow	1	13.8155	(ENSG00000111700) or (ENSG00000101187) or (ENSG00000134538) or (ENSG00000084453) or (ENSG00000139155)	ENSG00000101187	-1.16757
R_ESTRONESt	estrone 3-sulfate transport via bicarbonate countertransport	Transport, extracellular	blue	blue	yellow	1	13.8155	(ENSG00000137491) or (ENSG00000134538) or (ENSG00000139155) or (ENSG00000084453) or (ENSG00000176463) or (ENSG00000101187) or (ENSG00000111700)	ENSG00000101187	-1.16757
R_ETHAK	Ethanolamine kinase	Glycerophospholipid metabolism	blue	blue	blue	1	13.8155	(ENSG00000110721) or (ENSG00000139163) or (ENSG00000110721) or (ENSG00000143845) or (ENSG00000100288)	ENSG00000110721	-0.792863
R_ETHP	ethanolamine phosphate phosphatase	Glycerophospholipid metabolism	blue	blue	blue	1	13.8155	ENSG00000173868	ENSG00000173868	-2.40096
R_FA160ACPH	fatty-acyl-ACP hydrolase	Fatty acid oxidation	blue	r.blue	r.blue	1	13.8155	(ENSG00000152463) or (ENSG00000169710)	ENSG00000169710	-2.55408
R_FAOXC16080x	Beta oxidation of long chain fatty acid	Fatty acid oxidation	blue	blue	blue	1	13.8155	(ENSG00000161533 and ENSG00000133835 and ENSG00000060971) or (ENSG00000161533 and ENSG00000060971 and ENSG00000113790) or (ENSG00000060971 and ENSG00000161533 and ENSG00000113790) or (ENSG00000133835 and ENSG00000060971 and ENSG00000161533)	ENSG00000060971	-1.15245
R_FAOXC180x	Beta oxidation of long chain fatty acid	Fatty acid oxidation	blue	blue	blue	1	13.8155	(ENSG00000161533 and ENSG00000133835 and ENSG00000060971) or (ENSG00000161533 and ENSG00000060971 and ENSG00000113790) or (ENSG00000060971 and ENSG00000161533 and ENSG00000113790) or (ENSG00000133835 and ENSG00000060971 and ENSG00000161533)	ENSG00000060971	-1.15245
R_FAOXC183806x	Beta oxidation of long chain fatty acid	Fatty acid oxidation	blue	blue	blue	1	13.8155	(ENSG00000133835 and ENSG00000060971 and ENSG00000161533) or (ENSG00000060971 and ENSG00000161533 and ENSG00000113790) or (ENSG00000161533 and ENSG00000133835 and ENSG00000060971) or (ENSG00000161533 and ENSG00000060971 and ENSG00000113790)	ENSG00000060971	-1.15245
R_FAOXC18480x	Beta oxidation of long chain fatty acid	Fatty acid oxidation	blue	blue	blue	1	13.8155	(ENSG00000161533 and ENSG00000133835 and ENSG00000060971) or (ENSG00000060971 and ENSG00000161533 and ENSG00000113790) or (ENSG00000161533 and ENSG00000060971 and ENSG00000113790) or (ENSG00000133835 and ENSG00000060971 and ENSG00000161533)	ENSG00000060971	-1.15245
R_FAOXC200180x	Beta oxidation of long chain fatty acid	Fatty acid oxidation	blue	blue	blue	1	13.8155	(ENSG00000133835 and ENSG00000060971 and ENSG00000161533) or (ENSG00000161533 and ENSG00000060971 and ENSG00000113790) or (ENSG00000161533 and ENSG00000133835 and ENSG00000060971) or (ENSG00000060971 and ENSG00000161533 and ENSG00000113790)	ENSG00000060971	-1.15245
R_FAOXC2051843x	Beta oxidation of long chain fatty acid	Fatty acid oxidation	blue	blue	blue	1	13.8155	(ENSG00000060971 and ENSG00000161533 and ENSG00000113790) or (ENSG00000161533 and ENSG00000133835 and ENSG00000060971) or (ENSG00000161533 and ENSG00000060971 and ENSG00000113790) or (ENSG00000133835 and ENSG00000060971 and ENSG00000161533)	ENSG00000060971	-1.15245
R_FAOXC2242046x	Beta oxidation of long chain fatty acid	Fatty acid oxidation	blue	blue	blue	1	13.8155	(ENSG00000133835 and ENSG00000060971 and ENSG00000161533) or (ENSG00000161533 and ENSG00000060971 and ENSG00000113790) or (ENSG00000060971 and ENSG00000161533 and ENSG00000113790) or (ENSG00000161533 and ENSG00000133835 and ENSG00000060971)	ENSG00000060971	-1.15245
R_FAOXC2251836x	Beta oxidation of long chain fatty acid	Fatty acid oxidation	blue	blue	blue	1	13.8155	(ENSG00000133835 and ENSG00000060971 and ENSG00000161533) or (ENSG00000161533 and ENSG00000060971 and ENSG00000113790) or (ENSG00000161533 and ENSG00000133835 and ENSG00000060971) or (ENSG00000060971 and ENSG00000161533 and ENSG00000113790)	ENSG00000060971	-1.15245
R_FAOXC2252053x	Beta oxidation of long chain fatty acid	Fatty acid oxidation	blue	blue	blue	1	13.8155	(ENSG00000161533 and ENSG00000133835 and ENSG00000060971) or (ENSG00000060971 and ENSG00000161533 and ENSG00000113790) or (ENSG00000161533 and ENSG00000060971 and ENSG00000113790) or (ENSG00000133835 and ENSG00000060971 and ENSG00000161533)	ENSG00000060971	-1.15245
R_FAOXC226205x	Beta oxidation of long chain fatty acid	Fatty acid oxidation	blue	blue	blue	1	13.8155	(ENSG00000133835 and ENSG00000060971 and ENSG00000161533) or (ENSG00000161533 and ENSG00000133835 and ENSG00000060971) or (ENSG00000060971 and ENSG00000161533 and ENSG00000113790) or (ENSG00000161533 and ENSG00000060971 and ENSG00000113790)	ENSG00000060971	-1.15245
R_FAOXC240200x	Beta oxidation of long chain fatty acid	Fatty acid oxidation	blue	blue	blue	1	13.8155	(ENSG00000161533 and ENSG00000133835 and ENSG00000060971) or (ENSG00000060971 and ENSG00000161533 and ENSG00000113790) or (ENSG00000161533 and ENSG00000060971 and ENSG00000113790) or (ENSG00000133835 and ENSG00000060971 and ENSG00000161533)	ENSG00000060971	-1.15245
R_FAOXC241181x	Beta oxidation of long chain fatty acid	Fatty acid oxidation	blue	blue	blue	1	13.8155	(ENSG00000133835 and ENSG00000060971 and ENSG00000161533) or (ENSG00000161533 and ENSG00000060971 and ENSG00000113790) or (ENSG00000161533 and ENSG00000133835 and ENSG00000060971) or (ENSG00000060971 and ENSG00000161533 and ENSG00000113790)	ENSG00000060971	-1.15245
R_FAOXC2442246x	Beta oxidation of long chain fatty acid	Fatty acid oxidation	blue	blue	blue	1	13.8155	(ENSG00000161533 and ENSG00000133835 and ENSG00000060971) or (ENSG00000161533 and ENSG00000060971 and ENSG00000113790) or (ENSG00000060971 and ENSG00000161533 and ENSG00000113790) or (ENSG00000133835 and ENSG00000060971 and ENSG00000161533)	ENSG00000060971	-1.15245
R_FAOXC2452253x	Beta oxidation of long chain fatty acid	Fatty acid oxidation	blue	blue	blue	1	13.8155	(ENSG00000133835 and ENSG00000060971 and ENSG00000161533) or (ENSG00000060971 and ENSG00000161533 and ENSG00000113790) or (ENSG00000161533 and ENSG00000060971 and ENSG00000113790) or (ENSG00000161533 and ENSG00000133835 and ENSG00000060971)	ENSG00000060971	-1.15245
R_FAOXC2452256x	Beta oxidation of long chain fatty acid	Fatty acid oxidation	blue	blue	blue	1	13.8155	(ENSG00000133835 and ENSG00000060971 and ENSG00000161533) or (ENSG00000161533 and ENSG00000133835 and ENSG00000060971) or (ENSG00000060971 and ENSG00000161533 and ENSG00000113790) or (ENSG00000161533 and ENSG00000060971 and ENSG00000113790)	ENSG00000060971	-1.15245
R_FAOXC246226x	Beta oxidation of long chain fatty acid	Fatty acid oxidation	blue	blue	blue	1	13.8155	(ENSG00000133835 and ENSG00000060971 and ENSG00000161533) or (ENSG00000161533 and ENSG00000133835 and ENSG00000060971) or (ENSG00000060971 and ENSG00000161533 and ENSG00000113790) or (ENSG00000161533 and ENSG00000060971 and ENSG00000113790)	ENSG00000060971	-1.15245
R_FAOXC260240x	Beta oxidation of long chain fatty acid	Fatty acid oxidation	blue	blue	blue	1	13.8155	(ENSG00000133835 and ENSG00000060971 and ENSG00000161533) or (ENSG00000161533 and ENSG00000060971 and ENSG00000113790) or (ENSG00000161533 and ENSG00000133835 and ENSG00000060971) or (ENSG00000060971 and ENSG00000161533 and ENSG00000113790)	ENSG00000060971	-1.15245
R_FAS100COA	fatty acyl-CoA synthase (n-C10:0CoA)	Fatty acid synthesis	blue	blue	blue	1	13.8155	(ENSG00000169710) or (ENSG00000169710 and ENSG00000170522) and (ENSG00000012660) and (ENSG00000197977)	ENSG00000169710	-2.55408
R_FAS120COA	fatty-acyl-CoA synthase (n-C12:0CoA)	Fatty acid synthesis	blue	blue	blue	1	13.8155	(ENSG00000169710) or (ENSG00000169710 and ENSG00000170522) and (ENSG00000012660) and (ENSG00000197977)	ENSG00000169710	-2.55408
R_FAS140COA	fatty-acyl-CoA synthase (n-C14:0CoA)	Fatty acid synthesis	blue	blue	blue	1	13.8155	(ENSG00000169710) or (ENSG00000169710 and ENSG00000170522) and (ENSG00000012660) and (ENSG00000197977)	ENSG00000169710	-2.55408
R_FAS160COA	fatty-acyl-CoA synthase (n-C16:0CoA)	Fatty acid synthesis	blue	blue	blue	1	13.8155	(ENSG00000169710) or (ENSG00000169710 and ENSG00000170522) and (ENSG00000012660) and (ENSG00000197977)	ENSG00000169710	-2.55408
R_FAS180COA	fatty-acyl-CoA synthase (n-C18:0CoA)	Fatty acid synthesis	blue	blue	blue	1	13.8155	(ENSG00000169710) or (ENSG00000169710 and ENSG00000170522) and (ENSG00000012660) and (ENSG00000197977)	ENSG00000169710	-2.55408
R_FAS80COA_L	fatty acyl-CoA synthase (n-C8:0CoA), lumped reaction	Fatty acid synthesis	blue	blue	blue	1	13.8155	(ENSG00000169710)	ENSG00000169710	-2.55408
R_FATP1t	fatty acid electroneutral transport	Transport, extracellular	blue	blue	yellow	1	13.8155	(ENSG00000130304) or (ENSG00000167114) or (ENSG00000130304) or (ENSG00000143554)	ENSG00000143554	-1.36372
R_FATP4t	fatty acid electroneutral transport	Transport, extracellular	blue	r.blue	yellow	1	13.8155	(ENSG00000083807)	ENSG00000083807	-0.953818
R_FATP5t	fatty acid electroneutral transport	Transport, extracellular	blue	blue	yellow	1	13.8155	(ENSG00000083807)	ENSG00000083807	-0.953818
R_FATP6t	fatty acid electroneutral transport	Transport, extracellular	blue	blue	yellow	1	13.8155	(ENSG00000083807) or (ENSG00000140284)	ENSG00000083807	-0.953818
R_FATP7t	fatty acid electroneutral transport	Transport, extracellular	blue	blue	yellow	1	13.8155	(ENSG00000083807) or (ENSG00000140284)	ENSG00000083807	-0.953818
R_FATP8t	fatty acid electroneutral transport	Transport, extracellular	blue	blue	yellow	1	13.8155	(ENSG00000083807) or (ENSG00000140284)	ENSG00000083807	-0.953818
R_FATP9t	fatty acid electroneutral transport	Transport, extracellular	blue	r.blue	r.blue	1	13.8155	(ENSG00000083807) or (ENSG00000140284)	ENSG00000083807	-0.953818
R_FK	Fucokinase	Fructose and mannose metabolism	blue	blue	blue	1	13.8155	ENSG00000157353	ENSG00000157353	-0.98363
R_FMNAT	FMN adenylyltransferase	Vitamin B2 metabolism	blue	blue	blue	1	13.8155	(ENSG00000160688) or (ENSG00000160688)	ENSG00000160688	-0.851394
R_FOLR2	folate reductase	Folate metabolism	blue	blue	blue	1	13.8155	(ENSG00000228716)	ENSG00000228716	-1.8639
R_FOLt2	folate transport via anion exchange	Transport, extracellular	blue	r.blue	r.blue	1	13.8155	(ENSG00000173638) or (ENSG00000173638)	ENSG00000173638	-1.1423
R_FTHFL	Formate-tetrahydrofolate ligase	Folate metabolism	blue	blue	blue	1	13.8155	(ENSG00000100714) or (ENSG00000182021)	ENSG00000100714	-0.97707
R_FTHFLm	formate-tetrahydrofolate ligase, mitochondrial	Folate metabolism	blue	blue	blue	1	13.8155	(ENSG00000120254) or (ENSG00000100714)	ENSG00000100714	-0.97707
R_FUMSO3tm	Fumarate:sulfite antiport, mitochondrial	Transport, mitochondrial	blue	blue	yellow	1	13.8155	(ENSG00000183048)	ENSG00000183048	-2.71343
R_FUMSO4tm	Fumarate:sulfate antiport, mitochondrial	Transport, mitochondrial	blue	blue	yellow	1	13.8155	(ENSG00000183048)	ENSG00000183048	-2.71343
R_FUMtm	fumarate transport, mitochondrial	Transport, mitochondrial	blue	blue	yellow	1	13.8155	(ENSG00000183048)	ENSG00000183048	-2.71343
R_FUMTSULtm	Fumarate:thiosulfate antiport, mitochondrial	Transport, mitochondrial	blue	r.blue	yellow	1	13.8155	(ENSG00000183048)	ENSG00000183048	-2.71343
R_FUT11g	Galactoside 2-alpha-L-fucosyltransferase 1	Sphingolipid metabolism	red	grey	grey	0	13.8155	(ENSG00000174951)	ENSG00000174951	4.57847
R_FUT12g	Galactoside 2-alpha-L-fucosyltransferase 1	Blood group synthesis	red	grey	grey	0	13.8155	(ENSG00000174951)	ENSG00000174951	4.57847
R_FUT14g	Galactoside 2-alpha-L-fucosyltransferase 1	Blood group synthesis	red	grey	grey	0	13.8155	(ENSG00000174951)	ENSG00000174951	4.57847
R_FUT15g	Galactoside 2-alpha-L-fucosyltransferase 1	Blood group synthesis	red	grey	grey	0	13.8155	(ENSG00000174951)	ENSG00000174951	4.57847
R_FUT16g	Galactoside 2-alpha-L-fucosyltransferase 1	Blood group synthesis	red	grey	grey	0	13.8155	(ENSG00000174951)	ENSG00000174951	4.57847
R_FUT17g	Galactoside 2-alpha-L-fucosyltransferase 1	Blood group synthesis	red	grey	grey	0	13.8155	(ENSG00000174951)	ENSG00000174951	4.57847
R_FUT18g	Galactoside 2-alpha-L-fucosyltransferase 1	Blood group synthesis	red	grey	grey	0	13.8155	(ENSG00000174951)	ENSG00000174951	4.57847
R_G14T10g	beta-N-acetylglucosaminylglycopeptide beta-1,4-galactosyltransferase, Golgi	Keratan sulfate synthesis	blue	blue	blue	1	13.8155	(ENSG00000158470) or (ENSG00000086062) or (ENSG00000158850) or (ENSG00000117411) or (ENSG00000117411)	ENSG00000117411	-0.939487
R_G14T11g	beta-N-acetylglucosaminylglycopeptide beta-1,4-galactosyltransferase, Golgi	Keratan sulfate synthesis	blue	blue	blue	1	13.8155	(ENSG00000158850) or (ENSG00000117411) or (ENSG00000117411) or (ENSG00000086062) or (ENSG00000158470)	ENSG00000117411	-0.939487
R_G14T12g	beta-N-acetylglucosaminylglycopeptide beta-1,4-galactosyltransferase, Golgi	Keratan sulfate synthesis	blue	blue	blue	1	13.8155	(ENSG00000158850) or (ENSG00000086062) or (ENSG00000117411) or (ENSG00000117411) or (ENSG00000158470)	ENSG00000117411	-0.939487
R_G14T13g	beta-N-acetylglucosaminylglycopeptide beta-1,4-galactosyltransferase, Golgi	Keratan sulfate synthesis	blue	blue	blue	1	13.8155	(ENSG00000158850) or (ENSG00000086062) or (ENSG00000117411) or (ENSG00000117411) or (ENSG00000158470)	ENSG00000117411	-0.939487
R_G14T14g	beta-N-acetylglucosaminylglycopeptide beta-1,4-galactosyltransferase, Golgi	Keratan sulfate synthesis	blue	blue	blue	1	13.8155	(ENSG00000158850) or (ENSG00000117411) or (ENSG00000117411) or (ENSG00000086062) or (ENSG00000158470)	ENSG00000117411	-0.939487
R_G14T15g	beta-N-acetylglucosaminylglycopeptide beta-1,4-galactosyltransferase, Golgi	Keratan sulfate synthesis	blue	blue	blue	1	13.8155	(ENSG00000158850) or (ENSG00000086062) or (ENSG00000117411) or (ENSG00000117411) or (ENSG00000158470)	ENSG00000117411	-0.939487
R_G14T16g	beta-N-acetylglucosaminylglycopeptide beta-1,4-galactosyltransferase, Golgi	Keratan sulfate synthesis	blue	blue	blue	1	13.8155	(ENSG00000158850) or (ENSG00000086062) or (ENSG00000117411) or (ENSG00000117411) or (ENSG00000158470)	ENSG00000117411	-0.939487
R_G14T17g	beta-N-acetylglucosaminylglycopeptide beta-1,4-galactosyltransferase, Golgi	Keratan sulfate synthesis	blue	blue	blue	1	13.8155	(ENSG00000158850) or (ENSG00000117411) or (ENSG00000117411) or (ENSG00000086062) or (ENSG00000158470)	ENSG00000117411	-0.939487
R_G14T18g	beta-N-acetylglucosaminylglycopeptide beta-1,4-galactosyltransferase, Golgi	Keratan sulfate synthesis	blue	grey	grey	0	13.8155	(ENSG00000158850) or (ENSG00000117411) or (ENSG00000117411) or (ENSG00000086062) or (ENSG00000158470)	ENSG00000117411	-0.939487
R_G14T19g	beta-N-acetylglucosaminylglycopeptide beta-1,4-galactosyltransferase, Golgi	Keratan sulfate synthesis	blue	grey	grey	0	13.8155	(ENSG00000158470) or (ENSG00000117411) or (ENSG00000158850) or (ENSG00000117411) or (ENSG00000086062)	ENSG00000117411	-0.939487
R_G14T20g	beta-N-acetylglucosaminylglycopeptide beta-1,4-galactosyltransferase, Golgi	Keratan sulfate synthesis	blue	grey	grey	0	13.8155	(ENSG00000158850) or (ENSG00000086062) or (ENSG00000117411) or (ENSG00000117411) or (ENSG00000158470)	ENSG00000117411	-0.939487
R_G14T21g	beta-N-acetylglucosaminylglycopeptide beta-1,4-galactosyltransferase, Golgi	Keratan sulfate synthesis	blue	grey	grey	0	13.8155	(ENSG00000158850) or (ENSG00000086062) or (ENSG00000117411) or (ENSG00000117411) or (ENSG00000158470)	ENSG00000117411	-0.939487
R_G14T2g	beta-N-acetylglucosaminylglycopeptide beta-1,4-galactosyltransferase, Golgi	Keratan sulfate synthesis	blue	blue	blue	1	13.8155	(ENSG00000158850) or (ENSG00000086062) or (ENSG00000117411) or (ENSG00000117411) or (ENSG00000158470)	ENSG00000117411	-0.939487
R_G14T3g	beta-N-acetylglucosaminylglycopeptide beta-1,4-galactosyltransferase, Golgi	Keratan sulfate synthesis	blue	blue	blue	1	13.8155	(ENSG00000158850) or (ENSG00000086062) or (ENSG00000117411) or (ENSG00000117411) or (ENSG00000158470)	ENSG00000117411	-0.939487
R_G14T4g	beta-N-acetylglucosaminylglycopeptide beta-1,4-galactosyltransferase, Golgi	Keratan sulfate synthesis	blue	blue	blue	1	13.8155	(ENSG00000158850) or (ENSG00000086062) or (ENSG00000117411) or (ENSG00000117411) or (ENSG00000158470)	ENSG00000117411	-0.939487
R_G14T5g	beta-N-acetylglucosaminylglycopeptide beta-1,4-galactosyltransferase, Golgi	Keratan sulfate synthesis	blue	blue	blue	1	13.8155	(ENSG00000158470) or (ENSG00000086062) or (ENSG00000117411) or (ENSG00000117411) or (ENSG00000158850)	ENSG00000117411	-0.939487
R_G14T6g	beta-N-acetylglucosaminylglycopeptide beta-1,4-galactosyltransferase, Golgi	Keratan sulfate synthesis	blue	blue	blue	1	13.8155	(ENSG00000158850) or (ENSG00000086062) or (ENSG00000117411) or (ENSG00000117411) or (ENSG00000158470)	ENSG00000117411	-0.939487
R_G14T7g	beta-N-acetylglucosaminylglycopeptide beta-1,4-galactosyltransferase, Golgi	Keratan sulfate synthesis	blue	blue	blue	1	13.8155	(ENSG00000117411) or (ENSG00000158850) or (ENSG00000086062) or (ENSG00000158470) or (ENSG00000117411)	ENSG00000117411	-0.939487
R_G14T8g	beta-N-acetylglucosaminylglycopeptide beta-1,4-galactosyltransferase, Golgi	Keratan sulfate synthesis	blue	blue	blue	1	13.8155	(ENSG00000158850) or (ENSG00000086062) or (ENSG00000117411) or (ENSG00000117411) or (ENSG00000158470)	ENSG00000117411	-0.939487
R_G14T9g	beta-N-acetylglucosaminylglycopeptide beta-1,4-galactosyltransferase, Golgi	Keratan sulfate synthesis	blue	blue	blue	1	13.8155	(ENSG00000158850) or (ENSG00000086062) or (ENSG00000117411) or (ENSG00000117411) or (ENSG00000158470)	ENSG00000117411	-0.939487
R_G14Tg	beta-N-acetylglucosaminylglycopeptide beta-1,4-galactosyltransferase	N-glycan synthesis	blue	blue	blue	1	13.8155	(ENSG00000158470) or (ENSG00000086062) or (ENSG00000117411) or (ENSG00000158850) or (ENSG00000117411)	ENSG00000117411	-0.939487
R_G6PDH2r	glucose 6-phosphate dehydrogenase	Pentose phosphate pathway	blue	blue	yellow	1	13.8155	ENSG00000160211	ENSG00000160211	-1.32755
R_G6PDH2rer	glucose 6-phosphate dehydrogenase, endoplasmic reticulum	Pentose phosphate pathway	blue	blue	blue	1	13.8155	(ENSG00000049239) or (ENSG00000160211)	ENSG00000160211	-1.32755
R_G6PPer	glucose-6-phosphate phosphatase, edoplasmic reticular	Glycolysis/gluconeogenesis	blue	blue	blue	1	13.8155	(ENSG00000152254) or (ENSG00000131482) or (ENSG00000141349)	ENSG00000141349	-1.00029
R_G6Pter	glucose 6-phosphate endoplasmic reticular transport via diffusion	Transport, endoplasmic reticular	blue	blue	yellow	1	13.8155	ENSG00000137700	ENSG00000137700	-0.91224
R_GACMTRc	guanidinoacetate N-methyltransferase (c)	Urea cycle	blue	blue	blue	1	13.8155	(ENSG00000130005) or (ENSG00000130005)	ENSG00000130005	-0.990511
R_GALGT1	Beta-1,4 N-acetylgalactosaminyltransferase	Sphingolipid metabolism	blue	blue	blue	1	13.8155	(ENSG00000135454)	ENSG00000135454	-1.03836
R_GALGT2	Beta-1,4 N-acetylgalactosaminyltransferase	Sphingolipid metabolism	blue	blue	blue	1	13.8155	(ENSG00000135454)	ENSG00000135454	-1.03836
R_GALGT3	Beta-1,4 N-acetylgalactosaminyltransferase	Sphingolipid metabolism	blue	blue	blue	1	13.8155	(ENSG00000135454)	ENSG00000135454	-1.03836
R_GALGT4	Beta-1,4 N-acetylgalactosaminyltransferase	Sphingolipid metabolism	blue	grey	grey	0	13.8155	(ENSG00000135454)	ENSG00000135454	-1.03836
R_GALK	galactokinase	Galactose metabolism	blue	blue	blue	1	13.8155	(ENSG00000108479) or (ENSG00000156958) or (ENSG00000156958)	ENSG00000108479	-1.90329
R_GALT2g	UDP-D-galactose:galactosylxylose galactosyltransferase, Golgi apparatus	Chondroitin synthesis	blue	grey	grey	0	13.8155	(ENSG00000176022)	ENSG00000176022	-0.888139
R_GALTg	UDP-D-galactose:D-xylose galactosyltransferase, Golgi apparatus	Chondroitin synthesis	blue	grey	grey	0	13.8155	(ENSG00000027847)	ENSG00000027847	-0.894503
R_GBA	Glucosylceramidase	Sphingolipid metabolism	blue	grey	grey	0	13.8155	(ENSG00000177628) or (ENSG00000177628) or (ENSG00000177628) or (ENSG00000177628) or (ENSG00000177628)	ENSG00000177628	-0.982016
R_GBAl	Glucosylceramidase	Sphingolipid metabolism	blue	blue	blue	1	13.8155	(ENSG00000177628) or (ENSG00000177628) or (ENSG00000177628) or (ENSG00000177628) or (ENSG00000177628)	ENSG00000177628	-0.982016
R_GCALDD	Glycolaldehyde dehydrogenase	Glyoxylate and dicarboxylate metabolism	blue	blue	blue	1	13.8155	(ENSG00000108602) or (ENSG00000143149) or (ENSG00000128918) or (ENSG00000072210) or (ENSG00000132746) or (ENSG00000128918) or (ENSG00000006534) or (ENSG00000165092) or (ENSG00000128918) or (ENSG00000164904) or (ENSG00000184254)	ENSG00000108602	-1.76303
R_GCALDDm	Glycolaldehyde dehydrogenase, mitochondrial	Glyoxylate and dicarboxylate metabolism	blue	grey	grey	0	13.8155	(ENSG00000119711) or (ENSG00000112294) or (ENSG00000159423) or (ENSG00000059573) or (ENSG00000111275) or (ENSG00000112294) or (ENSG00000137124) or (ENSG00000159423)	ENSG00000159423	-2.09941
R_GCC2am	glycine-cleavage complex (lipoamide), mitochondrial	Glycine, serine, alanine and threonine metabolism	blue	blue	blue	1	13.8155	(ENSG00000145020) and (ENSG00000091140) and (ENSG00000178445) and (ENSG00000140905)	ENSG00000178445	-1.51704
R_GCC2bim	glycine-cleavage system (lipoamide) irreversible, mitochondrial	Glycine, serine, alanine and threonine metabolism	blue	blue	blue	1	13.8155	(ENSG00000145020) and (ENSG00000091140) and (ENSG00000178445) and (ENSG00000140905)	ENSG00000178445	-1.51704
R_GCC2cm	glycine-cleavage complex (lipoamide), mitochondrial	Glycine, serine, alanine and threonine metabolism	blue	blue	blue	1	13.8155	(ENSG00000145020) and (ENSG00000091140) and (ENSG00000178445) and (ENSG00000140905)	ENSG00000178445	-1.51704
R_GCCam	glycine-cleavage complex (lipoylprotein), mitochondrial	Glycine, serine, alanine and threonine metabolism	blue	blue	blue	1	13.8155	(ENSG00000145020) and (ENSG00000091140) and (ENSG00000178445) and (ENSG00000140905)	ENSG00000178445	-1.51704
R_GCCbim	glycine-cleavage complex (lipoylprotein) irreversible, mitochondrial	Glycine, serine, alanine and threonine metabolism	blue	blue	blue	1	13.8155	(ENSG00000145020) and (ENSG00000091140) and (ENSG00000178445) and (ENSG00000140905)	ENSG00000178445	-1.51704
R_GCCcm	glycine-cleavage complex (lipoylprotein), mitochondrial	Glycine, serine, alanine and threonine metabolism	blue	blue	blue	1	13.8155	(ENSG00000145020) and (ENSG00000091140) and (ENSG00000178445) and (ENSG00000140905)	ENSG00000178445	-1.51704
R_GGNG	glycogenin self-glucosylation	Starch and sucrose metabolism	blue	blue	blue	1	13.8155	(ENSG00000056998) and (ENSG00000111713) or (ENSG00000111713) and (ENSG00000163754) or (ENSG00000104812) and (ENSG00000163754) or (ENSG00000056998) and (ENSG00000104812)	ENSG00000056998	-0.836219
R_GK1	guanylate kinase (GMP:ATP)	Nucleotide interconversion	blue	blue	yellow	1	13.8155	ENSG00000143774	ENSG00000143774	-1.37399
R_GK1m	guanylate kinase (GMP:ATP), mitochondrial	Nucleotide interconversion	blue	blue	yellow	1	13.8155	ENSG00000143774	ENSG00000143774	-1.37399
R_GLACO	D-Glucuronolactone:NAD+ oxidoreductase	Vitamin C metabolism	blue	grey	grey	0	13.8155	(ENSG00000143149) or (ENSG00000184254) or (ENSG00000072210) or (ENSG00000128918) or (ENSG00000108602) or (ENSG00000128918) or (ENSG00000165092) or (ENSG00000006534) or (ENSG00000128918) or (ENSG00000132746)	ENSG00000072210	-0.860403
R_GLACOm	D-Glucuronolactone:NAD+ oxidoreductase, mitochondrial	Vitamin C metabolism	blue	grey	grey	0	13.8155	(ENSG00000159423) or (ENSG00000111275) or (ENSG00000159423) or (ENSG00000137124)	ENSG00000159423	-2.09941
R_GLAl	galactosidase, alpha	Sphingolipid metabolism	blue	blue	blue	1	13.8155	(ENSG00000102393)	ENSG00000102393	-1.40228
R_GLCAT2g	chondroitin glucuronyltransferase II, Golgi apparatus	Chondroitin synthesis	blue	grey	grey	0	13.8155	(ENSG00000033100) or (ENSG00000198108) or (ENSG00000123989) and (ENSG00000131873)	ENSG00000033100	-1.11757
R_GLCAT3g	chondroitin glucuronyltransferase II, Golgi apparatus	Chondroitin synthesis	blue	grey	grey	0	13.8155	(ENSG00000033100) or (ENSG00000198108) or (ENSG00000123989) and (ENSG00000131873)	ENSG00000033100	-1.11757
R_GLCAT4g	chondroitin glucuronyltransferase II, Golgi apparatus	Chondroitin synthesis	blue	grey	grey	0	13.8155	(ENSG00000033100) or (ENSG00000198108) or (ENSG00000123989) and (ENSG00000131873)	ENSG00000033100	-1.11757
R_GLCAT5g	chondroitin glucuronyltransferase II, Golgi apparatus	Chondroitin synthesis	blue	grey	grey	0	13.8155	(ENSG00000033100) or (ENSG00000198108) or (ENSG00000123989) and (ENSG00000131873)	ENSG00000033100	-1.11757
R_GLCATg	UDP-D-glucuronate:galactosylgalactosylxylose glucuronosyltransferase, Golgi apparatus	Chondroitin synthesis	blue	grey	grey	0	13.8155	(ENSG00000109956) or (ENSG00000112309) or (ENSG00000109956) or (ENSG00000149541)	ENSG00000149541	-1.0213
R_GLGNS1	glycogen synthase (ggn -> glygn1)	Starch and sucrose metabolism	blue	blue	blue	1	13.8155	(ENSG00000056998) and (ENSG00000104812) or (ENSG00000111713) and (ENSG00000163754) or (ENSG00000104812) and (ENSG00000163754) or (ENSG00000056998) and (ENSG00000111713)	ENSG00000056998	-0.836219
R_GLUt2m	L-glutamate reversible transport via proton symport, mitochondrial	Transport, mitochondrial	blue	blue	yellow	1	13.8155	(ENSG00000182902) or (ENSG00000115840) or (ENSG00000177542) or (ENSG00000004864)	ENSG00000177542	-0.983925
R_GLYATm	glycine C-acetyltransferase	Glycine, serine, alanine and threonine metabolism	blue	blue	blue	1	13.8155	(ENSG00000100116)	ENSG00000100116	-1.8715
R_GLYCLTDy	Glycolate dehydrogenase (NADP)	Glyoxylate and dicarboxylate metabolism	blue	blue	blue	1	13.8155	(ENSG00000137106)	ENSG00000137106	-0.901055
R_GLYOX	hydroxyacylglutathione hydrolase	Pyruvate metabolism	blue	blue	blue	1	13.8155	(ENSG00000063854) or (ENSG00000103253) or (ENSG00000103253)	ENSG00000063854	-0.863399
R_GLYOXm	hydroxyacylglutathione hydrolase, mitochondrial	Pyruvate metabolism	blue	grey	grey	0	13.8155	(ENSG00000063854)	ENSG00000063854	-0.863399
R_GND	phosphogluconate dehydrogenase	Pentose phosphate pathway	blue	blue	blue	1	13.8155	ENSG00000142657	ENSG00000142657	-0.885056
R_GNDer	phosphogluconate dehydrogenase, endoplasmic reticulum	Pentose phosphate pathway	blue	blue	blue	1	13.8155	(ENSG00000142657)	ENSG00000142657	-0.885056
R_GRTTx	geranyltranstransferase	Cholesterol metabolism	blue	blue	blue	1	13.8155	ENSG00000160752	ENSG00000160752	-2.00485
R_GSNt	guanosine facilated transport in cytosol	Transport, extracellular	blue	blue	blue	1	13.8155	(ENSG00000174669) or (ENSG00000112759)	ENSG00000174669	-1.07592
R_GSNtm	guanosine facilated transport in mitochondria	Transport, mitochondrial	blue	blue	yellow	1	13.8155	ENSG00000112759	ENSG00000112759	-0.88706
R_GTHO	glutathione oxidoreductase	Glutamate metabolism	blue	blue	blue	1	13.8155	ENSG00000104687	ENSG00000104687	-0.933422
R_GTHOm	glutathione oxidoreductase	Glutamate metabolism	blue	blue	blue	1	13.8155	ENSG00000104687	ENSG00000104687	-0.933422
R_GTHP	glutathione peroxidase	Glutathione metabolism	blue	blue	blue	1	13.8155	(ENSG00000167815) or (ENSG00000117450) or (ENSG00000176153) or (ENSG00000233276) or (ENSG00000117450) or (ENSG00000233276) or (ENSG00000117450) or (ENSG00000167815) or (ENSG00000167468) or (ENSG00000167815)	ENSG00000176153	-3.09624
R_GTHPe	glutathione peroxidase (e)	Glutathione metabolism	blue	blue	blue	1	13.8155	(ENSG00000211445) or (ENSG00000198704) or (ENSG00000116157) or (ENSG00000176153) or (ENSG00000233276)	ENSG00000176153	-3.09624
R_GTMLTe	g-glutamyltransferase (e)	Glutathione metabolism	blue	blue	blue	1	13.8155	(2679.1) or (ENSG00000100031) or (ENSG00000100031) or (ENSG00000100031)	ENSG00000100031	-1.10486
R_GUACYC	guanylate cyclase	Nucleotide interconversion	blue	blue	blue	1	13.8155	(ENSG00000152402 and ENSG00000061918) or (ENSG00000159899) or (ENSG00000164116 and ENSG00000123201) or (ENSG00000101890) or (ENSG00000159899) or (ENSG00000070019) or (ENSG00000169418) or (ENSG00000152402 and ENSG00000123201) or (ENSG00000132518) or (ENSG00000164116 and ENSG00000061918)	ENSG00000169418	-1.82521
R_GUAt	Guanine transport	Transport, extracellular	blue	blue	yellow	1	13.8155	ENSG00000174669	ENSG00000174669	-1.07592
R_H7_TAer	H7' transamidase, endoplasmic reticulum	Phosphatidylinositol phosphate metabolism	blue	grey	grey	0	13.8155	ENSG00000142892 and ENSG00000197858 and ENSG00000101464 and ENSG00000087111 and ENSG00000124155	ENSG00000197858	-1.43782
R_H8TAer	H8 transamidase, endoplasmic reticulum	Phosphatidylinositol phosphate metabolism	blue	grey	grey	0	13.8155	(ENSG00000142892) and (ENSG00000197858) and (ENSG00000101464) and (ENSG00000087111) and (ENSG00000124155)	ENSG00000197858	-1.43782
R_HACD1m	3-hydroxyacyl-CoA dehydrogenase (acetoacetyl-CoA) (mitochondria)	Tryptophan metabolism	blue	blue	blue	1	13.8155	(ENSG00000072506) or (ENSG00000138796) or (ENSG00000084754) and (ENSG00000138029)	ENSG00000072506	-1.10255
R_HACD9m	3-hydroxyacyl-CoA dehydrogenase (2-Methylacetoacetyl-CoA), mitochondrial	Valine, leucine, and isoleucine metabolism	blue	blue	yellow	1	13.8155	(ENSG00000072506) or (ENSG00000113790) or (ENSG00000138796)	ENSG00000072506	-1.10255
R_HAS1	hyaluronan synthase	Hyaluronan metabolism	blue	blue	blue	1	13.8155	(ENSG00000103044) or (ENSG00000105509) or (ENSG00000103044) or (ENSG00000170961)	ENSG00000105509	-2.75233
R_HAS2	hyaluronan synthase	Hyaluronan metabolism	blue	blue	blue	1	13.8155	(ENSG00000103044) or (ENSG00000105509) or (ENSG00000103044) or (ENSG00000170961)	ENSG00000105509	-2.75233
R_HCO3_CLt	bicarbonate transport (Cl-/HCO3- exchange)	Transport, extracellular	blue	blue	yellow	1	13.8155	(ENSG00000164889) or (ENSG00000113073) or (ENSG00000004939) or (ENSG00000114923) or (ENSG00000114923)	ENSG00000164889	-1.22596
R_HDCAtr	fatty acid transport via diffusion	Transport, extracellular	blue	blue	yellow	1	13.8155	(ENSG00000083807)	ENSG00000083807	-0.953818
R_HGNTOR	Homogentisate:oxygen 1,2-oxidoreductase (decyclizing)	Tyrosine metabolism	blue	blue	blue	1	13.8155	ENSG00000113924	ENSG00000113924	-1.70277
R_HISDC	histidine decarboxylase	Histidine metabolism	blue	blue	blue	1	13.8155	(ENSG00000132437) or (ENSG00000140287)	ENSG00000132437	-7.04131
R_HMBS	hydroxymethylbilane synthase	Heme synthesis	blue	blue	blue	1	13.8155	ENSG00000256269	ENSG00000256269	-0.920869
R_HMGCOASi	Hydroxymethylglutaryl CoA synthase (ir)	Cholesterol metabolism	blue	blue	blue	1	13.8155	(ENSG00000112972) or (ENSG00000112972)	ENSG00000112972	-1.65643
R_HOXG	Heme oxygenase 1	Heme degradation	blue	grey	grey	0	13.8155	(ENSG00000100292) or (ENSG00000103415)	ENSG00000103415	-1.02763
R_HPYRRy	Hydroxypyruvate reductase (NADPH)	Glyoxylate and dicarboxylate metabolism	blue	blue	blue	1	13.8155	ENSG00000137106	ENSG00000137106	-0.901055
R_HSD17B1	testicular 17-beta-hydroxysteroid dehydrogenase	Steroid metabolism	blue	r.blue	r.blue	1	13.8155	(ENSG00000108786) or (ENSG00000228712)	ENSG00000108786	-1.6261
R_HSD17B7r	testicular 17-beta-hydroxysteroid dehydrogenase	Steroid metabolism	blue	blue	blue	1	13.8155	(ENSG00000132196)	ENSG00000132196	-0.906975
R_HSD17B9r	17-beta-hydroxysteroid dehydrogenase (type 7)	Steroid metabolism	blue	grey	grey	0	13.8155	(ENSG00000132196)	ENSG00000132196	-0.906975
R_HSD3A1r	3 alpha-hydroxysteroid dehydrogenase (type 3)	Steroid metabolism	blue	blue	yellow	1	13.8155	(ENSG00000198610)	ENSG00000198610	-2.10869
R_HSD3A2r	3 alpha-hydroxysteroid dehydrogenase (type 3)	Steroid metabolism	blue	r.blue	yellow	1	13.8155	(ENSG00000198610)	ENSG00000198610	-2.10869
R_HSD3B7P	hydroxy-delta-5-steroid dehydrogenase, 3 beta- and steroid delta-isomerase 7	Bile acid synthesis	blue	grey	grey	0	13.8155	(ENSG00000099377)	ENSG00000099377	-0.828189
R_HYPOE	hypothetical enyme	Vitamin B6 metabolism	blue	blue	blue	1	13.8155	(ENSG00000241360)	ENSG00000241360	-1.66938
R_HYXNt	Hypoxanthine transport	Transport, extracellular	blue	blue	yellow	1	13.8155	ENSG00000174669	ENSG00000174669	-1.07592
R_ICDHxm	Isocitrate dehydrogenase (NAD+)	Citric acid cycle	blue	blue	blue	1	13.8155	(ENSG00000067829 and ENSG00000101365 and ENSG00000166411) or (ENSG00000101365 and ENSG00000067829 and ENSG00000166411) or (ENSG00000101365 and ENSG00000067829 and ENSG00000166411) or (ENSG00000101365 and ENSG00000067829 and ENSG00000166411) or (ENSG00000067829 and ENSG00000166411 and ENSG00000101365) or (ENSG00000067829 and ENSG00000166411 and ENSG00000101365)	ENSG00000067829	-0.716139
R_IMACTD	Imidazole acetaldeyde dehydrogenase	Histidine metabolism	blue	grey	grey	0	13.8155	(ENSG00000165092) or (ENSG00000128918) or (ENSG00000072210) or (ENSG00000128918) or (ENSG00000143149) or (ENSG00000164904) or (ENSG00000128918)	ENSG00000072210	-0.860403
R_IMACTD_m	Imidazole acetaldeyde dehydrogenase (mito)	Histidine metabolism	blue	grey	grey	0	13.8155	(ENSG00000137124) or (ENSG00000159423) or (ENSG00000111275) or (ENSG00000159423)	ENSG00000159423	-2.09941
R_IMPD	IMP dehydrogenase	Nucleotide interconversion	blue	blue	blue	1	13.8155	(ENSG00000106348) or (ENSG00000178035) or (ENSG00000106348)	ENSG00000106348	-0.807045
R_INSt	Inosine transport (diffusion)	Transport, extracellular	blue	blue	yellow	1	13.8155	(ENSG00000174669) or (ENSG00000112759)	ENSG00000174669	-1.07592
R_INStm	inosine facilated transport in mitochondria	Transport, mitochondrial	blue	grey	grey	0	13.8155	(ENSG00000112759)	ENSG00000112759	-0.88706
R_IPDDIx	isopentenyl-diphosphate D-isomerase	Cholesterol metabolism	blue	blue	blue	1	13.8155	(ENSG00000067064) or (ENSG00000148377)	ENSG00000067064	-1.36799
R_KAS8	b-ketoacyl synthetase (palmitate, n-C16:0)	Fatty acid synthesis	blue	blue	blue	1	13.8155	(ENSG00000169710) or (ENSG00000169710 and ENSG00000170522) and (ENSG00000012660) and (ENSG00000197977)	ENSG00000169710	-2.55408
R_KCC2t	K+-Cl- cotransporter (NH4+)	Transport, extracellular	blue	blue	yellow	1	13.8155	(ENSG00000124067) or (ENSG00000113504) or (ENSG00000140199)	ENSG00000113504	-1.02034
R_KCCt	K+-Cl- cotransport	Transport, extracellular	blue	r.blue	r.blue	1	13.8155	(ENSG00000113504) or (ENSG00000124140) or (ENSG00000140199) or (ENSG00000124067)	ENSG00000113504	-1.02034
R_KHK	ketohexokinase	Fructose and mannose metabolism	blue	blue	blue	1	13.8155	(ENSG00000138030) or (ENSG00000138030)	ENSG00000138030	-1.59151
R_KHK2	ketohexokinase (D-xylulose)	Glyoxylate and dicarboxylate metabolism	blue	blue	blue	1	13.8155	(ENSG00000138030) or (ENSG00000138030)	ENSG00000138030	-1.59151
R_KHK3	ketohexokinase (D-tagatose)	Galactose metabolism	blue	grey	grey	0	13.8155	(ENSG00000138030) or (ENSG00000138030)	ENSG00000138030	-1.59151
R_LALDO2x	D-Lactaldehyde:NAD+ 1-oxidoreductase	Pyruvate metabolism	blue	blue	blue	1	13.8155	(ENSG00000053371)	ENSG00000053371	-1.19648
R_LCADi	lactaldehyde dehydrogenase	Pyruvate metabolism	blue	blue	blue	1	13.8155	(ENSG00000108602) or (ENSG00000143149) or (ENSG00000128918) or (ENSG00000072210) or (ENSG00000132746) or (ENSG00000128918) or (ENSG00000006534) or (ENSG00000165092) or (ENSG00000128918) or (ENSG00000164904) or (ENSG00000184254)	ENSG00000108602	-1.76303
R_LCADi_D	lactaldehyde dehydrogenase	Pyruvate metabolism	blue	blue	blue	1	13.8155	(ENSG00000108602) or (ENSG00000143149) or (ENSG00000128918) or (ENSG00000072210) or (ENSG00000132746) or (ENSG00000128918) or (ENSG00000006534) or (ENSG00000165092) or (ENSG00000128918) or (ENSG00000164904) or (ENSG00000184254)	ENSG00000108602	-1.76303
R_LCADi_Dm	lactaldehyde dehydrogenase, mitochondrial	Pyruvate metabolism	blue	grey	grey	0	13.8155	(ENSG00000119711) or (ENSG00000112294) or (ENSG00000159423) or (ENSG00000059573) or (ENSG00000111275) or (ENSG00000112294) or (ENSG00000137124) or (ENSG00000159423)	ENSG00000159423	-2.09941
R_LCADim	lactaldehyde dehydrogenase, mitochondrial	Pyruvate metabolism	blue	grey	grey	0	13.8155	(ENSG00000119711) or (ENSG00000112294) or (ENSG00000159423) or (ENSG00000059573) or (ENSG00000111275) or (ENSG00000112294) or (ENSG00000137124) or (ENSG00000159423)	ENSG00000159423	-2.09941
R_LCAT1e	Lecithin-cholesterol acyltransferase	Fatty acid oxidation	blue	blue	blue	1	13.8155	(ENSG00000213398)	ENSG00000213398	-0.780287
R_LCYSTCBOXL	3-Sulfoalanine carboxy-lyase	Taurine and hypotaurine metabolism	blue	blue	blue	1	13.8155	(ENSG00000139631) or (ENSG00000128683) or (ENSG00000136750) or (ENSG00000128683)	ENSG00000139631	-0.873276
R_LIPOti	Lipoate transport via sodium symport	Transport, extracellular	blue	grey	grey	0	13.8155	(ENSG00000138074)	ENSG00000138074	-1.1499
R_L_LACt2r	L-lactate reversible transport via proton symport	Transport, extracellular	blue	r.blue	r.blue	1	13.8155	(ENSG00000118596) or (ENSG00000100156) or (ENSG00000281917) or (ENSG00000141526) or (ENSG00000172270)	ENSG00000172270	-0.910383
R_LNLCt	Linoleic acid (n-C18:2) transport in via diffusion	Transport, extracellular	blue	blue	yellow	1	13.8155	(ENSG00000083807)	ENSG00000083807	-0.953818
R_LNLNCAt	fatty acid transport via diffusion	Transport, extracellular	blue	r.blue	r.blue	1	13.8155	(ENSG00000083807)	ENSG00000083807	-0.953818
R_LNLNCGt	fatty acid transport via diffusion	Transport, extracellular	blue	r.blue	yellow	1	13.8155	(ENSG00000083807)	ENSG00000083807	-0.953818
R_LPASE	lysophospholipase	Glycerophospholipid metabolism	blue	blue	blue	1	13.8155	(ENSG00000116711) or (ENSG00000105205) or (ENSG00000105198)	ENSG00000116711	-1.10861
R_LTDCL	L-Tryptophan decarboxy-lyase	Tryptophan metabolism	blue	grey	grey	0	13.8155	(ENSG00000132437)	ENSG00000132437	-7.04131
R_LYSMTF1n	histone-lysine N-methyltransferase, nuclear	Lysine metabolism	blue	grey	grey	0	13.8155	(ENSG00000145391) or (ENSG00000055609) or (ENSG00000152455) or (ENSG00000227333) or (ENSG00000143379) or (ENSG00000104885) or (ENSG00000136169) or (ENSG00000101945) or (ENSG00000227333) or (ENSG00000181090) or (ENSG00000055609) or (ENSG00000183955)	ENSG00000104885	-1.06022
R_LYSMTF2n	histone-lysine N-methyltransferase, nuclear	Lysine metabolism	blue	grey	grey	0	13.8155	(ENSG00000183955) or (ENSG00000055609) or (ENSG00000136169) or (ENSG00000145391) or (ENSG00000143379) or (ENSG00000104885) or (ENSG00000227333) or (ENSG00000101945) or (ENSG00000227333) or (ENSG00000152455) or (ENSG00000055609) or (ENSG00000181090)	ENSG00000104885	-1.06022
R_LYSMTF3n	histone-lysine N-methyltransferase, nuclear	Lysine metabolism	blue	grey	grey	0	13.8155	(ENSG00000183955) or (ENSG00000055609) or (ENSG00000136169) or (ENSG00000145391) or (ENSG00000143379) or (ENSG00000104885) or (ENSG00000227333) or (ENSG00000101945) or (ENSG00000227333) or (ENSG00000152455) or (ENSG00000055609) or (ENSG00000181090)	ENSG00000104885	-1.06022
R_M13N2Tg	alpha-1,3-mannosyl-glycoprotein 2-beta-N-acetylglucosaminyltransferase	N-glycan synthesis	blue	blue	blue	1	13.8155	(ENSG00000131446)	ENSG00000131446	-0.911127
R_M4ATAer	M4A transamidase, endoplasmic reticulum	Phosphatidylinositol phosphate metabolism	blue	grey	grey	0	13.8155	(ENSG00000142892) and (ENSG00000197858) and (ENSG00000101464) and (ENSG00000087111)	ENSG00000197858	-1.43782
R_M4BTAer	M4B transamidase, endoplasmic reticulum	Phosphatidylinositol phosphate metabolism	blue	grey	grey	0	13.8155	(ENSG00000142892) and (ENSG00000101464) and (ENSG00000197858) and (ENSG00000087111) and (ENSG00000124155)	ENSG00000197858	-1.43782
R_MACOXO	3-Methylimidazole acetaldehyde:NAD+ oxidoreductase	Histidine metabolism	blue	blue	blue	1	13.8155	(ENSG00000108602) or (ENSG00000006534) or (ENSG00000069535) or (ENSG00000132746) or (ENSG00000184254)	ENSG00000108602	-1.76303
R_MALSO3tm	Malate:sulfite antiport, mitochondrial	Transport, mitochondrial	blue	blue	yellow	1	13.8155	(ENSG00000183048)	ENSG00000183048	-2.71343
R_MALSO4tm	Malate:sulfate antiport, mitochondrial	Transport, mitochondrial	blue	blue	blue	1	13.8155	(ENSG00000183048)	ENSG00000183048	-2.71343
R_MALtm	malate transport, mitochondrial	Transport, mitochondrial	blue	blue	yellow	1	13.8155	(ENSG00000183048)	ENSG00000183048	-2.71343
R_MALTSULtm	Malate:thiosulfate antiport, mitochondrial	Transport, mitochondrial	blue	blue	yellow	1	13.8155	(ENSG00000183048)	ENSG00000183048	-2.71343
R_MAN1PT2	mannose-1-phosphate guanylyltransferase (GDP)	Fructose and mannose metabolism	blue	blue	blue	1	13.8155	(ENSG00000144591) or (ENSG00000144591) or (ENSG00000173540) or (ENSG00000173540)	ENSG00000144591	-0.838198
R_MAOX	Methylamine oxidase	Tyrosine metabolism	blue	blue	blue	1	13.8155	(ENSG00000131471) or (ENSG00000002726) or (ENSG00000131480) or (ENSG00000131480)	ENSG00000131471	-1.45618
R_MCD	Malonyl-CoA Decarboxylase cytoplasmic	Fatty acid oxidation	blue	blue	blue	1	13.8155	ENSG00000103150	ENSG00000103150	-0.932476
R_MCDm	Malonyl-CoA Decarboxylase, mitochondrial	Fatty acid oxidation	blue	blue	blue	1	13.8155	ENSG00000103150	ENSG00000103150	-0.932476
R_MCDp	Malonyl-CoA Decarboxylase peroxisomal	Fatty acid oxidation	blue	blue	blue	1	13.8155	ENSG00000103150	ENSG00000103150	-0.932476
R_MCOATA	Malonyl-CoA-ACP transacylase	Fatty acid oxidation	blue	blue	blue	1	13.8155	ENSG00000169710	ENSG00000169710	-2.55408
R_MCOATAm	Malonyl-CoA-ACP transacylase, mitochondrial	Fatty acid oxidation	blue	grey	grey	0	13.8155	(ENSG00000100294) or (ENSG00000100294)	ENSG00000100294	-1.40146
R_MEVK1x	mevalonate kinase (atp)	Cholesterol metabolism	blue	blue	blue	1	13.8155	ENSG00000110921	ENSG00000110921	-2.06943
R_MHISOR	N-Methylhistamine:oxygen oxidoreductase (deaminating)	Histidine metabolism	blue	blue	blue	1	13.8155	(ENSG00000131480) or (ENSG00000131480) or (ENSG00000131471) or (ENSG00000131480)	ENSG00000131471	-1.45618
R_MI1345PP	inositol-1,3,4,5-trisphosphate 5-phosphatase	Inositol phosphate metabolism	blue	blue	blue	1	13.8155	(ENSG00000281614) or (ENSG00000159082) or (ENSG00000165458) or (ENSG00000185133) or (ENSG00000159082) or (ENSG00000185133) or (ENSG00000204084) or (ENSG00000148384) or (ENSG00000068383)	ENSG00000185133	-1.40016
R_MI145PP	inositol-1,4,5-trisphosphate 5-phosphatase	Inositol phosphate metabolism	blue	blue	blue	1	13.8155	(ENSG00000281614) or (ENSG00000159082) or (ENSG00000165458) or (ENSG00000185133) or (ENSG00000159082) or (ENSG00000185133) or (ENSG00000204084) or (ENSG00000148384) or (ENSG00000068383)	ENSG00000185133	-1.40016
R_MI1PP	myo-inositol 1-phosphatase	Inositol phosphate metabolism	blue	blue	blue	1	13.8155	(ENSG00000133731) or (ENSG00000141401) or (ENSG00000063601) or (ENSG00000087053)	ENSG00000141401	-1.18581
R_MI1PS	myo-Inositol-1-phosphate synthase	Inositol phosphate metabolism	blue	blue	blue	1	13.8155	ENSG00000105655	ENSG00000105655	-0.762312
R_MI3PP	myo-inositol 3-phosphatase	Inositol phosphate metabolism	blue	blue	blue	1	13.8155	(ENSG00000133731) or (ENSG00000141401)	ENSG00000141401	-1.18581
R_MI4PP	myo-inositol 4-phosphatase	Inositol phosphate metabolism	blue	blue	blue	1	13.8155	(ENSG00000133731) or (ENSG00000141401)	ENSG00000141401	-1.18581
R_MMCD	Methylmalonyl-CoA decarboxylase	Valine, leucine, and isoleucine metabolism	blue	grey	grey	0	13.8155	(ENSG00000103150)	ENSG00000103150	-0.932476
R_MMCDm	Methylmalonyl-CoA decarboxylase, mitochondrial	Valine, leucine, and isoleucine metabolism	blue	blue	blue	1	13.8155	(ENSG00000103150)	ENSG00000103150	-0.932476
R_MMCDp	Methylmalonyl-CoA decarboxylase, peroxisomal	Valine, leucine, and isoleucine metabolism	blue	grey	grey	0	13.8155	(ENSG00000103150)	ENSG00000103150	-0.932476
R_MTHFC	methenyltetrahydrofolate cyclohydrolase	Folate metabolism	blue	blue	yellow	1	13.8155	(ENSG00000100714) or (ENSG00000244681) or (ENSG00000163738)	ENSG00000100714	-0.97707
R_MTHFD	methylenetetrahydrofolate dehydrogenase (NADP)	Folate metabolism	blue	blue	yellow	1	13.8155	(ENSG00000100714) or (ENSG00000177000)	ENSG00000100714	-0.97707
R_NABTNO	N4-Acetylaminobutanal:NAD+ oxidoreductase	Arginine and Proline Metabolism	blue	grey	grey	0	13.8155	(ENSG00000128918) or (ENSG00000164904) or (ENSG00000165092) or (ENSG00000072210) or (ENSG00000128918) or (ENSG00000143149) or (ENSG00000128918)	ENSG00000072210	-0.860403
R_NABTNOm	N4-Acetylaminobutanal:NAD+ oxidoreductase (m)	Arginine and Proline Metabolism	blue	grey	grey	0	13.8155	(ENSG00000111275) or (ENSG00000159423) or (ENSG00000137124)	ENSG00000159423	-2.09941
R_NACASPAH	N-Acetyl-L-aspartate amidohydrolase	Alanine and aspartate metabolism	blue	blue	blue	1	13.8155	(ENSG00000108381) or (ENSG00000132744)	ENSG00000132744	-2.48098
R_NADH2_u10m	NADH dehydrogenase, mitochondrial	Oxidative phosphorylation	blue	blue	blue	1	13.8155	(ENSG00000147684) and (ENSG00000158864) and (ENSG00000023228) and (ENSG00000277365) and (ENSG00000184752) and (ENSG00000119013) and (ENSG00000065518) and (ENSG00000145494) and (ENSG00000151366) and (ENSG00000277722) and (ENSG00000125356) and (ENSG00000115286) and (ENSG00000110717) and (ENSG00000165264) and (ENSG00000109390) and (ENSG00000130414) and (ENSG00000168653) and (ENSG00000140990) and (EN…	ENSG00000119013	-0.892634
R_NADS2	NAD synthase (glutamine-hydrolysing)	NAD metabolism	blue	blue	blue	1	13.8155	ENSG00000172890	ENSG00000172890	-0.845502
R_NaKt	Na+/K+ exchanging ATPase	Transport, extracellular	blue	blue	blue	1	13.8155	(ENSG00000143153 and ENSG00000105409) or (ENSG00000018625 and ENSG00000101892) or (ENSG00000069849 and ENSG00000163399) or (ENSG00000143153 and ENSG00000132681) or (ENSG00000129244 and ENSG00000105409) or (ENSG00000129244 and ENSG00000163399) or (ENSG00000129244 and ENSG00000018625) or (ENSG00000143153 and ENSG00000163399) or (ENSG00000101892 and ENSG00000163399) or (ENSG00000132681 and ENSG00000…	ENSG00000105409	-1.00704
R_NDP6	nucleoside-diphosphatase (dCDP)	Nucleotide interconversion	blue	blue	blue	1	13.8155	(ENSG00000179958)	ENSG00000179958	-1.53441
R_NDP8	nucleoside-diphosphatase (dUDP)	Nucleotide interconversion	blue	blue	blue	1	13.8155	(ENSG00000168393)	ENSG00000168393	-1.51405
R_NDPK1	nucleoside-diphosphate kinase (ATP:GDP)	Nucleotide interconversion	blue	blue	yellow	1	13.8155	(ENSG00000103024) or (ENSG00000172113) or (ENSG00000243678 and ENSG00000239672) or (ENSG00000143156) or (ENSG00000243678 and ENSG00000239672) or (ENSG00000143156)	ENSG00000239672	-1.26823
R_NDPK10	nucleoside-diphosphate kinase (ATP:dIDP)	Nucleotide interconversion	blue	r.blue	yellow	1	13.8155	(ENSG00000103024) or (ENSG00000243678 and ENSG00000239672) or (ENSG00000172113) or (ENSG00000143156) or (ENSG00000143156) or (ENSG00000243678 and ENSG00000239672)	ENSG00000239672	-1.26823
R_NDPK10m	nucleoside-diphosphate kinase (ATP:dIDP), mitochondrial	Nucleotide interconversion	blue	grey	grey	0	13.8155	(ENSG00000103202)	ENSG00000103202	-1.23668
R_NDPK10n	nucleoside-diphosphate kinase (ATP:dIDP), nuclear	Nucleotide interconversion	blue	blue	yellow	1	13.8155	(ENSG00000243678 and ENSG00000239672) or (ENSG00000239672 and ENSG00000243678)	ENSG00000239672	-1.26823
R_NDPK1m	nucleoside-diphosphate kinase (ATP:GDP), mitochondrial	Nucleotide interconversion	blue	blue	yellow	1	13.8155	(ENSG00000103202) or (ENSG00000172113)	ENSG00000103202	-1.23668
R_NDPK1n	nucleoside-diphosphate kinase (ATP:GDP), nuclear	Nucleotide interconversion	blue	r.blue	yellow	1	13.8155	(ENSG00000243678 and ENSG00000239672) or (ENSG00000239672 and ENSG00000243678)	ENSG00000239672	-1.26823
R_NDPK2	nucleoside-diphosphate kinase (ATP:UDP)	Nucleotide interconversion	blue	blue	yellow	1	13.8155	(ENSG00000103024) or (ENSG00000143156) or (ENSG00000243678 and ENSG00000239672) or (ENSG00000172113) or (ENSG00000243678 and ENSG00000239672) or (ENSG00000143156)	ENSG00000239672	-1.26823
R_NDPK2m	nucleoside-diphosphate kinase (ATP:UDP), mitochondrial	Nucleotide interconversion	blue	blue	blue	1	13.8155	(ENSG00000103202)	ENSG00000103202	-1.23668
R_NDPK2n	nucleoside-diphosphate kinase (ATP:UDP), nuclear	Nucleotide interconversion	blue	blue	yellow	1	13.8155	(ENSG00000243678 and ENSG00000239672) or (ENSG00000239672 and ENSG00000243678)	ENSG00000239672	-1.26823
R_NDPK3	nucleoside-diphosphate kinase (ATP:CDP)	Nucleotide interconversion	blue	r.blue	r.blue	1	13.8155	(ENSG00000103024) or (ENSG00000143156) or (ENSG00000243678 and ENSG00000239672) or (ENSG00000143156) or (ENSG00000172113) or (ENSG00000243678 and ENSG00000239672)	ENSG00000239672	-1.26823
R_NDPK3m	nucleoside-diphosphate kinase (ATP:CDP), mitochondrial	Nucleotide interconversion	blue	blue	blue	1	13.8155	(ENSG00000103202) or (ENSG00000172113)	ENSG00000103202	-1.23668
R_NDPK3n	nucleoside-diphosphate kinase (ATP:CDP),nuclear	Nucleotide interconversion	blue	r.blue	yellow	1	13.8155	(ENSG00000243678 and ENSG00000239672) or (ENSG00000239672 and ENSG00000243678)	ENSG00000239672	-1.26823
R_NDPK4	nucleoside-diphosphate kinase (ATP:dTDP)	Nucleotide interconversion	blue	blue	blue	1	13.8155	(ENSG00000103024) or (ENSG00000243678 and ENSG00000239672) or (ENSG00000172113) or (ENSG00000143156) or (ENSG00000143156) or (ENSG00000243678 and ENSG00000239672)	ENSG00000239672	-1.26823
R_NDPK4m	nucleoside-diphosphate kinase (ATP:dTDP), mitochondrial	Nucleotide interconversion	blue	blue	blue	1	13.8155	(ENSG00000103202)	ENSG00000103202	-1.23668
R_NDPK4n	nucleoside-diphosphate kinase (ATP:dTDP), nuclear	Nucleotide interconversion	blue	r.blue	yellow	1	13.8155	(ENSG00000243678 and ENSG00000239672) or (ENSG00000239672 and ENSG00000243678)	ENSG00000239672	-1.26823
R_NDPK5	Nucleoside-diphosphate kinase (ATP:dGDP)	Nucleotide interconversion	blue	blue	yellow	1	13.8155	(ENSG00000103024) or (ENSG00000243678 and ENSG00000239672) or (ENSG00000172113) or (ENSG00000143156) or (ENSG00000143156) or (ENSG00000243678 and ENSG00000239672)	ENSG00000239672	-1.26823
R_NDPK5m	nucleoside-diphosphate kinase (ATP:dGDP), mitochondrial	Nucleotide interconversion	blue	blue	blue	1	13.8155	(ENSG00000103202) or (ENSG00000172113)	ENSG00000103202	-1.23668
R_NDPK5n	nucleoside-diphosphate kinase (ATP:dGDP), nuclear	Nucleotide interconversion	blue	blue	yellow	1	13.8155	(ENSG00000243678 and ENSG00000239672) or (ENSG00000239672 and ENSG00000243678)	ENSG00000239672	-1.26823
R_NDPK6	Nucleoside-diphosphate kinase (ATP:dUDP)	Nucleotide interconversion	blue	blue	yellow	1	13.8155	(ENSG00000103024) or (ENSG00000243678 and ENSG00000239672) or (ENSG00000172113) or (ENSG00000143156) or (ENSG00000143156) or (ENSG00000243678 and ENSG00000239672)	ENSG00000239672	-1.26823
R_NDPK6m	nucleoside-diphosphate kinase (ATP:dUDP), mitochondrial	Nucleotide interconversion	blue	r.blue	r.blue	1	13.8155	(ENSG00000103202) or (ENSG00000172113)	ENSG00000103202	-1.23668
R_NDPK6n	nucleoside-diphosphate kinase (ATP:dUDP), nuclear	Nucleotide interconversion	blue	grey	grey	0	13.8155	(ENSG00000243678 and ENSG00000239672) or (ENSG00000239672 and ENSG00000243678)	ENSG00000239672	-1.26823
R_NDPK7	nucleoside-diphosphate kinase (ATP:dCDP)	Nucleotide interconversion	blue	blue	yellow	1	13.8155	(ENSG00000103024) or (ENSG00000243678 and ENSG00000239672) or (ENSG00000172113) or (ENSG00000143156) or (ENSG00000143156) or (ENSG00000243678 and ENSG00000239672)	ENSG00000239672	-1.26823
R_NDPK7m	nucleoside-diphosphate kinase (ATP:dCDP), mitochondrial	Nucleotide interconversion	blue	blue	blue	1	13.8155	(ENSG00000103202)	ENSG00000103202	-1.23668
R_NDPK7n	nucleoside-diphosphate kinase (ATP:dCDP), nuclear	Nucleotide interconversion	blue	blue	blue	1	13.8155	(ENSG00000243678 and ENSG00000239672) or (ENSG00000239672 and ENSG00000243678)	ENSG00000239672	-1.26823
R_NDPK8	Nucleoside-diphosphate kinase (ATP:dADP)	Nucleotide interconversion	blue	blue	blue	1	13.8155	(ENSG00000103024) or (ENSG00000243678 and ENSG00000239672) or (ENSG00000172113) or (ENSG00000143156) or (ENSG00000143156) or (ENSG00000243678 and ENSG00000239672)	ENSG00000239672	-1.26823
R_NDPK8m	nucleoside-diphosphate kinase (ATP:dADP), mitochondrial	Nucleotide interconversion	blue	blue	blue	1	13.8155	(ENSG00000103202) or (ENSG00000172113)	ENSG00000103202	-1.23668
R_NDPK8n	nucleoside-diphosphate kinase (ATP:dADP), nuclear	Nucleotide interconversion	blue	blue	yellow	1	13.8155	(ENSG00000243678 and ENSG00000239672) or (ENSG00000239672 and ENSG00000243678)	ENSG00000239672	-1.26823
R_NDPK9	nucleoside-diphosphate kinase (ATP:IDP)	Nucleotide interconversion	blue	blue	yellow	1	13.8155	(ENSG00000103024) or (ENSG00000243678 and ENSG00000239672) or (ENSG00000172113) or (ENSG00000143156) or (ENSG00000143156) or (ENSG00000243678 and ENSG00000239672)	ENSG00000239672	-1.26823
R_NDPK9m	nucleoside-diphosphate kinase (ATP:IDP), mitochondrial	Nucleotide interconversion	blue	grey	grey	0	13.8155	(ENSG00000103202)	ENSG00000103202	-1.23668
R_NDPK9n	nucleoside-diphosphate kinase (ATP:IDP), nuclear	Nucleotide interconversion	blue	r.blue	yellow	1	13.8155	(ENSG00000243678 and ENSG00000239672) or (ENSG00000239672 and ENSG00000243678)	ENSG00000239672	-1.26823
R_NKCC2t	Na+-K+-Cl- cotransport (NH4+)	Transport, extracellular	blue	blue	yellow	1	13.8155	(ENSG00000074803) or (ENSG00000064651)	ENSG00000064651	-1.83841
R_NKCCt	Na+-K+-Cl- cotransport	Transport, extracellular	blue	blue	yellow	1	13.8155	(ENSG00000074803) or (ENSG00000064651)	ENSG00000064651	-1.83841
R_NMPTRCOX	N-Methylputrescine:oxygen oxidoreductase (deaminating)	Alkaloid synthesis	blue	grey	grey	0	13.8155	(ENSG00000131480) or (ENSG00000131480) or (ENSG00000131471) or (ENSG00000131480)	ENSG00000131471	-1.45618
R_NOS1	Nitric Oxide Synthase (intermediate forming)	Arginine and Proline Metabolism	blue	blue	blue	1	13.8155	(ENSG00000164867) or (201288.1) or (ENSG00000089250) or (ENSG00000007171) or (ENSG00000007171) or (645740.1)	ENSG00000007171	-2.9087
R_NOS2	Nitric Oxide Synthase (NO forming)	Arginine and Proline Metabolism	blue	blue	blue	1	13.8155	(ENSG00000164867) or (201288.1) or (ENSG00000089250) or (ENSG00000007171) or (ENSG00000007171) or (645740.1)	ENSG00000007171	-2.9087
R_NTD1	5'-nucleotidase (dUMP)	Pyrimidine catabolism	blue	blue	blue	1	13.8155	(ENSG00000125458) or (ENSG00000122643)	ENSG00000125458	-0.856483
R_NTD12	5'-nucleotidase (dIMP)	Nucleotide interconversion	blue	blue	blue	1	13.8155	(ENSG00000125458) or (ENSG00000102174)	ENSG00000125458	-0.856483
R_NTD7	5'-nucleotidase (AMP)	Nucleotide interconversion	blue	blue	blue	1	13.8155	(ENSG00000076685) or (ENSG00000185013) or (ENSG00000185013) or (ENSG00000125458) or (ENSG00000116981) or (ENSG00000122643)	ENSG00000125458	-0.856483
R_OCDCAtr	fatty acid transport via diffusion	Transport, extracellular	blue	blue	yellow	1	13.8155	(ENSG00000083807)	ENSG00000083807	-0.953818
R_OCDCEAtr	fatty acid transport via diffusion	Transport, extracellular	blue	blue	yellow	1	13.8155	(ENSG00000083807)	ENSG00000083807	-0.953818
R_OXAHCOtex	oxalate transport via bicarbonate countertransport	Transport, extracellular	blue	blue	blue	1	13.8155	(ENSG00000155850) or (ENSG00000145217) or (ENSG00000145217) or (ENSG00000145217) or (ENSG00000091138)	ENSG00000145217	-1.52366
R_P4504F121r	cytochrome p450 4F12/4F2	Eicosanoid metabolism	blue	grey	grey	0	13.8155	(ENSG00000186204)	ENSG00000186204	-1.60114
R_P4504F122r	cytochrome p450 4F12/4F2	Eicosanoid metabolism	blue	grey	grey	0	13.8155	(ENSG00000186529) or (ENSG00000186115) or (ENSG00000186204)	ENSG00000186204	-1.60114
R_P4504F123r	cytochrome p450 4F12/4F2	Cytochrome metabolism	blue	grey	grey	0	13.8155	(ENSG00000186204)	ENSG00000186204	-1.60114
R_P5CDm	1-pyrroline-5-carboxylate dehydrogenase, mitochondrial	Glutamate metabolism	blue	blue	blue	1	13.8155	(ENSG00000159423) or (ENSG00000159423)	ENSG00000159423	-2.09941
R_PAFH	Platelet-activating factor acetylhydrolase	Glycerophospholipid metabolism	blue	blue	blue	1	13.8155	(ENSG00000158006) or (ENSG00000168092 and ENSG00000079462) or (ENSG00000168092 and ENSG00000079462 and ENSG00000007168)	ENSG00000079462	-1.01922
R_PAPStg	3'-Phosphoadenylyl sufate Golgi transport	Transport, golgi apparatus	blue	blue	blue	1	13.8155	(ENSG00000157593)	ENSG00000157593	-1.13671
R_PCLYSOX	Procollagen-lysine 1, 2-oxoglutarate 5-dioxygenase	Lysine metabolism	blue	grey	grey	0	13.8155	(ENSG00000152952) or (ENSG00000083444) or (ENSG00000106397) or (ENSG00000152952)	ENSG00000083444	-1.05028
R_PCm	pyruvate carboxylase	Pyruvate metabolism	blue	blue	blue	1	13.8155	(ENSG00000173599) or (ENSG00000173599)	ENSG00000173599	-1.0756
R_PDE1	3',5'-cyclic-nucleotide phosphodiesterase	Nucleotide interconversion	blue	blue	blue	1	13.8155	(ENSG00000172572) or (ENSG00000184588) or (ENSG00000073417) or (ENSG00000123360) or (ENSG00000205268) or (ENSG00000105650) or (ENSG00000205268) or (ENSG00000154678) or (ENSG00000113448) or (ENSG00000115252) or (ENSG00000152270) or (ENSG00000073417) or (ENSG00000112541) or (ENSG00000073417) or (ENSG00000152270) or (ENSG00000065989) or (ENSG00000186642) or (ENSG00000115252) or (ENSG00000073417) or …	ENSG00000172572	-1.54544
R_PDE4	3',5'-cyclic-nucleotide phosphodiesterase	Nucleotide interconversion	blue	blue	blue	1	13.8155	(ENSG00000172572) or (ENSG00000095464) or (ENSG00000160191) or (ENSG00000128655) or (ENSG00000160191) or (ENSG00000115252) or (ENSG00000160191) or (ENSG00000160191) or (ENSG00000138735) or (ENSG00000112541) or (5152.10) or (ENSG00000132915 and ENSG00000133256 and ENSG00000139053) or (ENSG00000152270) or (ENSG00000160191) or (ENSG00000160191) or (ENSG00000154678) or (ENSG00000115252) or (ENSG00000…	ENSG00000172572	-1.54544
R_PDHm	pyruvate dehydrogenase	Glycolysis/gluconeogenesis	blue	blue	blue	1	13.8155	(ENSG00000091140 and ENSG00000110435) and (ENSG00000163114 and ENSG00000168291) and (ENSG00000150768) or (ENSG00000091140 and ENSG00000110435) and (ENSG00000131828 and ENSG00000168291) and (ENSG00000150768)	ENSG00000131828	-0.747615
R_PDX5PO	pyridoxine 5'-phosphate oxidase	Vitamin B6 metabolism	blue	blue	blue	1	13.8155	ENSG00000108439	ENSG00000108439	-0.933214
R_PDXPP	Pyridoxine 5-phosphate phosphatase	Vitamin B6 metabolism	blue	blue	blue	1	13.8155	(ENSG00000241360)	ENSG00000241360	-1.66938
R_PEROXx	peroxisomal lumped long chain fatty acid oxidation	Fatty acid oxidation	blue	blue	blue	1	13.8155	(ENSG00000133835 and ENSG00000087008 and ENSG00000060971 and ENSG00000113790)	ENSG00000060971	-1.15245
R_PETHCT	phosphoethanolamine cytidyltransferase	Glycerophospholipid metabolism	blue	blue	blue	1	13.8155	ENSG00000185813	ENSG00000185813	-1.83864
R_PFK	phosphofructokinase	Glycolysis/gluconeogenesis	blue	blue	blue	1	13.8155	(ENSG00000067057) or (ENSG00000141959) or (ENSG00000067057 and ENSG00000141959) or (ENSG00000067057 and ENSG00000152556) or (ENSG00000152556) or (ENSG00000067057 and ENSG00000141959) or (ENSG00000141959) or (ENSG00000141959 and ENSG00000152556) or (ENSG00000152556 and ENSG00000141959)	ENSG00000141959	-0.922738
R_PGESr	Prostaglandin E synthase	Eicosanoid metabolism	blue	grey	grey	0	13.8155	(ENSG00000148334) or (ENSG00000148334) or (ENSG00000148344) or (ENSG00000148334) or (ENSG00000148344) or (ENSG00000148334)	ENSG00000148334	-0.971647
R_PGLYCP	Phosphoglycolate phosphatase	Glyoxylate and dicarboxylate metabolism	blue	grey	grey	0	13.8155	(ENSG00000184207)	ENSG00000184207	-2.20368
R_PGM	phosphoglycerate mutase	Glycolysis/gluconeogenesis	blue	r.blue	r.blue	1	13.8155	(ENSG00000172331) or (ENSG00000171314) or (ENSG00000164708) or (ENSG00000164708) or (ENSG00000172331)	ENSG00000171314	-1.37199
R_PGPPT	phosphatidyl-CMP: glycerophosphate phosphatidyltransferase	Glycerophospholipid metabolism	blue	blue	blue	1	13.8155	(ENSG00000087157)	ENSG00000087157	-0.844935
R_PHCDm	L-1-pyrroline-3-hydroxy-5-carboxylate dehydrogenase	Arginine and Proline Metabolism	blue	blue	blue	1	13.8155	(ENSG00000159423) or (ENSG00000159423)	ENSG00000159423	-2.09941
R_PHEMEt	heme transport	Transport, extracellular	blue	blue	blue	1	13.8155	(ENSG00000076351 or ENSG00000123384)	ENSG00000076351	-1.09736
R_PHYCBOXL	L-Phenylalanine carboxy-lyase	Phenylalanine metabolism	blue	blue	blue	1	13.8155	(ENSG00000132437)	ENSG00000132437	-7.04131
R_PI345P5P	phosphatidylinositol-3,4,5-trisphosphate 5-phosphatase	Inositol phosphate metabolism	blue	blue	blue	1	13.8155	(ENSG00000204084) or (ENSG00000185133) or (ENSG00000281614) or (ENSG00000165458) or (ENSG00000078269) or (ENSG00000148384) or (ENSG00000159082) or (ENSG00000185133) or (ENSG00000159082) or (ENSG00000068383)	ENSG00000185133	-1.40016
R_PI34P5K	phosphatidylinositol 3,4-bisphosphate 5-kinase	Inositol phosphate metabolism	blue	blue	blue	1	13.8155	(ENSG00000143398) or (ENSG00000186111) or (ENSG00000107242)	ENSG00000186111	-1.38433
R_PI3P4K	phosphatidylinositol 3-phosphate 4-kinase	Inositol phosphate metabolism	blue	blue	blue	1	13.8155	(ENSG00000155252) or (ENSG00000241973) or (ENSG00000143398) or (ENSG00000186111) or (ENSG00000107242) or (ENSG00000143393)	ENSG00000186111	-1.38433
R_PI3P5K	phosphatidylinositol 3-phosphate 5-kinase	Inositol phosphate metabolism	blue	blue	blue	1	13.8155	(ENSG00000143398) or (ENSG00000186111) or (ENSG00000107242)	ENSG00000186111	-1.38433
R_PI45P3K	phosphatidylinositol 4,5-bisphosphate 3-kinase	Inositol phosphate metabolism	blue	blue	blue	1	13.8155	(ENSG00000051382 and ENSG00000145675) or (ENSG00000171608 and ENSG00000117461) or (ENSG00000105647 and ENSG00000121879) or (ENSG00000171608 and ENSG00000145675) or (ENSG00000171608 and ENSG00000145675) or (ENSG00000051382 and ENSG00000145675) or (ENSG00000105647 and ENSG00000051382) or (ENSG00000145675 and ENSG00000121879) or (ENSG00000126264 and ENSG00000105851) or (ENSG00000141506 and ENSG00000…	ENSG00000117461	-2.82757
R_PI45PLC	phosphatidylinositol 4,5-bisphosphate phospholipase C	Inositol phosphate metabolism	blue	blue	blue	1	13.8155	(ENSG00000182621) or (ENSG00000197943) or (ENSG00000276429) or (ENSG00000161714) or (ENSG00000139151) or (ENSG00000115556) or (ENSG00000137841) or (ENSG00000124181) or (ENSG00000138193) or (ENSG00000187091) or (ENSG00000101333) or (ENSG00000149782) or (ENSG00000124181) or (ENSG00000115896) or (ENSG00000101333) or (ENSG00000240891) or (ENSG00000182621) or (ENSG00000114805)	ENSG00000149782	-1.02691
R_PI4P3K	phosphatidylinositol 4-phosphate 3-kinase	Inositol phosphate metabolism	blue	blue	blue	1	13.8155	(ENSG00000051382 and ENSG00000145675) or (ENSG00000105647 and ENSG00000121879) or (ENSG00000171608 and ENSG00000105647) or (ENSG00000133056) or (ENSG00000011405) or (ENSG00000171608 and ENSG00000117461) or (ENSG00000171608 and ENSG00000145675) or (ENSG00000051382 and ENSG00000117461) or (ENSG00000145675 and ENSG00000121879) or (ENSG00000139144) or (ENSG00000051382 and ENSG00000145675) or (ENSG000…	ENSG00000133056	-0.856145
R_PI4P3Ker	phosphatidylinositol 4-phosphate 3-kinase, endoplasmic reticulum	Inositol phosphate metabolism	blue	grey	grey	0	13.8155	(ENSG00000133056)	ENSG00000133056	-0.856145
R_PI4P5K	phosphatidylinositol 4-phosphate 5-kinase	Glycerophospholipid metabolism	blue	blue	blue	1	13.8155	(ENSG00000115020) or (ENSG00000276293) or (ENSG00000115020) or (ENSG00000166908) or (ENSG00000143398) or (ENSG00000186111) or (ENSG00000107242) or (ENSG00000276293) or (ENSG00000150867) or (ENSG00000115020)	ENSG00000186111	-1.38433
R_PI4PLC	phosphatidylinositol 4-phosphate phospholipase C	Inositol phosphate metabolism	blue	blue	blue	1	13.8155	(ENSG00000182621) or (ENSG00000138193) or (ENSG00000276429) or (ENSG00000161714) or (ENSG00000139151) or (ENSG00000114805) or (ENSG00000115896) or (ENSG00000149782) or (ENSG00000187091) or (ENSG00000240891) or (ENSG00000101333) or (ENSG00000182621) or (ENSG00000124181) or (ENSG00000124181) or (ENSG00000197943) or (ENSG00000137841) or (ENSG00000101333) or (ENSG00000115556)	ENSG00000149782	-1.02691
R_PI5P3K	phosphatidylinositol-5-phosphate 3-kinase	Inositol phosphate metabolism	blue	blue	blue	1	13.8155	(ENSG00000145675 and ENSG00000051382) or (ENSG00000141506 and ENSG00000105851) or (ENSG00000145675 and ENSG00000121879) or (ENSG00000171608 and ENSG00000145675) or (ENSG00000133056) or (ENSG00000011405) or (ENSG00000171608 and ENSG00000105647) or (ENSG00000145675 and ENSG00000171608) or (ENSG00000105647 and ENSG00000051382) or (ENSG00000121879 and ENSG00000145675) or (ENSG00000139144) or (ENSG000…	ENSG00000133056	-0.856145
R_PI5P3Ker	phosphatidylinositol-5-phosphate 3-kinase, endoplasmic reticulum	Inositol phosphate metabolism	blue	grey	grey	0	13.8155	(ENSG00000133056)	ENSG00000133056	-0.856145
R_PI5P4K	phosphatidylinositol-5-phosphate 4-kinase	Inositol phosphate metabolism	blue	blue	blue	1	13.8155	(ENSG00000241973) or (ENSG00000155252) or (ENSG00000143393)	ENSG00000143393	-0.8946
R_PIACGT	phosphatidylinositol N-acetylglucosaminyltransferase	Phosphatidylinositol phosphate metabolism	blue	grey	grey	0	13.8155	(ENSG00000135845) and (ENSG00000185808) and (ENSG00000100564) and (ENSG00000165195) and (ENSG00000007541) and (ENSG00000136908) or (ENSG00000135845) and (ENSG00000185808) and (ENSG00000100564) and (ENSG00000007541) and (ENSG00000165195) and (ENSG00000136908) or (ENSG00000185808) and (ENSG00000007541) and (ENSG00000165195) and (ENSG00000100564) and (ENSG00000135845) and (ENSG00000136908) or (ENSG0…	ENSG00000007541	-1.64857
R_PIK3	phosphatidylinositol 3-kinase	Inositol phosphate metabolism	blue	blue	blue	1	13.8155	(ENSG00000145675 and ENSG00000051382) or (ENSG00000141506 and ENSG00000105851) or (ENSG00000121879 and ENSG00000145675) or (ENSG00000171608 and ENSG00000145675) or (ENSG00000133056) or (ENSG00000011405) or (ENSG00000171608 and ENSG00000105647) or (ENSG00000145675 and ENSG00000171608) or (ENSG00000105647 and ENSG00000051382) or (ENSG00000121879 and ENSG00000145675) or (ENSG00000139144) or (ENSG000…	ENSG00000133056	-0.856145
R_PIK3er	phosphatidylinositol 3-kinase, endoplasmic reticulum	Inositol phosphate metabolism	blue	blue	blue	1	13.8155	(ENSG00000133056)	ENSG00000133056	-0.856145
R_PIK4	phosphatidylinositol 4-kinase	Glycerophospholipid metabolism	blue	blue	blue	1	13.8155	(ENSG00000143393) or (ENSG00000155252) or (ENSG00000241973)	ENSG00000143393	-0.8946
R_PIK5	phosphatidylinositol 5-kinase	Inositol phosphate metabolism	blue	blue	blue	1	13.8155	(ENSG00000143398) or (ENSG00000186111) or (ENSG00000107242)	ENSG00000186111	-1.38433
R_PIPLC	phosphatidylinositol phospholipase C	Inositol phosphate metabolism	blue	blue	blue	1	13.8155	(ENSG00000182621) or (ENSG00000197943) or (ENSG00000114805) or (ENSG00000161714) or (ENSG00000139151) or (ENSG00000115556) or (ENSG00000276429) or (ENSG00000124181) or (ENSG00000138193) or (ENSG00000240891) or (ENSG00000101333) or (ENSG00000149782) or (ENSG00000124181) or (ENSG00000115896) or (ENSG00000101333) or (ENSG00000137841) or (ENSG00000182621) or (ENSG00000187091)	ENSG00000149782	-1.02691
R_PIter	phosphate transport, endoplasmic reticulum	Transport, endoplasmic reticular	blue	blue	yellow	1	13.8155	(ENSG00000137700)	ENSG00000137700	-0.91224
R_PLA2_2	phospholipase A2	Glycerophospholipid metabolism	blue	blue	blue	1	13.8155	(ENSG00000184381) or (ENSG00000188257) or (ENSG00000184381) or (ENSG00000100078) or (ENSG00000116711) or (ENSG00000123739) or (ENSG00000127472) or (ENSG00000158786) or (ENSG00000243708) or (ENSG00000188089)	ENSG00000116711	-1.10861
R_PMI12346PH	5-diphosphoinositol-1,2,3,4,6-pentakisphosphate diphosphohydrolase	Inositol phosphate metabolism	blue	grey	grey	0	13.8155	(ENSG00000161896) or (ENSG00000176095) or (ENSG00000176095)	ENSG00000176095	-0.863299
R_PMI12346PHn	5-diphosphoinositol-1,2,3,4,6-pentakisphosphate diphosphohydrolase, nuclear	Inositol phosphate metabolism	blue	grey	grey	0	13.8155	(ENSG00000068745) or (ENSG00000176095) or (ENSG00000068745) or (ENSG00000068745) or (ENSG00000176095) or (ENSG00000068745) or (ENSG00000161896) or (ENSG00000068745) or (ENSG00000068745)	ENSG00000068745	-0.818164
R_PMI1346PH	diphosphoinositol-1,3,4,6-tetrakisphosphate diphosphohydrolase	Inositol phosphate metabolism	blue	grey	grey	0	13.8155	(ENSG00000161896) or (ENSG00000176095) or (ENSG00000176095)	ENSG00000176095	-0.863299
R_PMI1346PHn	diphosphoinositol-1,3,4,6-tetrakisphosphate diphosphohydrolase, nucleus	Inositol phosphate metabolism	blue	grey	grey	0	13.8155	(ENSG00000161896) or (ENSG00000068745) or (ENSG00000176095) or (ENSG00000068745) or (ENSG00000068745) or (ENSG00000176095) or (ENSG00000068745) or (ENSG00000068745) or (ENSG00000068745)	ENSG00000068745	-0.818164
R_PNTK	pantothenate kinase	CoA synthesis	blue	blue	blue	1	13.8155	(ENSG00000120137) or (ENSG00000125779) or (ENSG00000152782) or (ENSG00000152782) or (ENSG00000125779) or (ENSG00000152782) or (ENSG00000125779) or (ENSG00000125779) or (ENSG00000157881)	ENSG00000152782	-0.994448
R_PNTOt5	Pantothenate sodium symporter II	Transport, extracellular	blue	blue	blue	1	13.8155	(ENSG00000138074)	ENSG00000138074	-1.1499
R_PPA	inorganic diphosphatase	Oxidative phosphorylation	blue	blue	blue	1	13.8155	(ENSG00000180817) or (ENSG00000107902)	ENSG00000107902	-0.762628
R_PPAer	inorganic diphosphatase, endoplasmic reticulum	Miscellaneous	blue	blue	blue	1	13.8155	(ENSG00000131482) or (ENSG00000141349) or (ENSG00000152254)	ENSG00000141349	-1.00029
R_PPBNGS	porphobilinogen synthase	Heme synthesis	blue	blue	blue	1	13.8155	(ENSG00000148218) or (ENSG00000148218)	ENSG00000148218	-1.05778
R_PPCOAOm	Propanoyl-CoA:FAD 2,3-oxidoreductase, mitochondrial	Propanoate metabolism	blue	blue	blue	1	13.8155	(ENSG00000111271) or (ENSG00000151498) or (ENSG00000196177) or (ENSG00000122971) or (ENSG00000240303) or (ENSG00000117054) or (ENSG00000177646)	ENSG00000177646	-1.05357
R_PPDOx	Propane-1,2-diol:NAD+ 1-oxidoreductase	Pyruvate metabolism	blue	blue	blue	1	13.8155	(ENSG00000053371)	ENSG00000053371	-1.19648
R_PPDOy	Propane-1,2-diol:NADP+ 1-oxidoreductase	Pyruvate metabolism	blue	blue	blue	1	13.8155	(ENSG00000053371) or (ENSG00000085662) or (ENSG00000117448) or (ENSG00000117448)	ENSG00000053371	-1.19648
R_PRFGS	phosphoribosylformylglycinamidine synthase	Purine synthesis	blue	grey	grey	0	13.8155	ENSG00000178921	ENSG00000178921	-1.04969
R_PRO1xm	proline oxidase (NAD), mitochondrial	Arginine and Proline Metabolism	blue	blue	blue	1	13.8155	(ENSG00000100033)	ENSG00000100033	-1.32379
R_PROD2	Proline dehydrogenase	Arginine and Proline Metabolism	blue	blue	blue	1	13.8155	(ENSG00000250799)	ENSG00000250799	-3.93035
R_PROD2m	Proline dehydrogenase (m)	Arginine and Proline Metabolism	blue	blue	blue	1	13.8155	(ENSG00000100033)	ENSG00000100033	-1.32379
R_PROSTGE2t	prostaglandin transport via bicarbonate countertransport	Transport, extracellular	blue	blue	yellow	1	13.8155	(ENSG00000101187) or (ENSG00000174640) or (ENSG00000176463) or (ENSG00000084453)	ENSG00000101187	-1.16757
R_PRPPS	phosphoribosylpyrophosphate synthetase	Pentose phosphate pathway	blue	blue	yellow	1	13.8155	(ENSG00000229937) or (ENSG00000147224) or (ENSG00000229937) or (ENSG00000101911)	ENSG00000147224	-1.17444
R_PTE2x	peroxisomal acyl-CoA thioesterase	Fatty acid oxidation	blue	grey	grey	0	13.8155	(ENSG00000119673) or (ENSG00000101473) or (ENSG00000101473) or (ENSG00000101473) or (ENSG00000177465)	ENSG00000119673	-0.90886
R_PTE3x	peroxisomal acyl-CoA thioesterase	Fatty acid oxidation	blue	blue	blue	1	13.8155	(ENSG00000119673)	ENSG00000119673	-0.90886
R_PTE4x	peroxisomal acyl-CoA thioesterase	Fatty acid oxidation	blue	blue	blue	1	13.8155	(ENSG00000119673)	ENSG00000119673	-0.90886
R_PTE5x	peroxisomal acyl-CoA thioesterase	Fatty acid oxidation	blue	grey	grey	0	13.8155	(ENSG00000119673)	ENSG00000119673	-0.90886
R_PTPAT	Phosphopantetheine adenylyltransferase (EC 2.7.7.3)	CoA synthesis	blue	blue	blue	1	13.8155	ENSG00000068120	ENSG00000068120	-1.00209
R_PTRCOX1	Putrescine:oxygen oxidoreductase (deaminating)	Arginine and Proline Metabolism	blue	blue	blue	1	13.8155	(ENSG00000131480) or (ENSG00000131480) or (ENSG00000131471) or (ENSG00000131480)	ENSG00000131471	-1.45618
R_PYAM5POr	pyridoxamine 5'-phosphate oxidase	Vitamin B6 metabolism	blue	blue	blue	1	13.8155	ENSG00000108439	ENSG00000108439	-0.933214
R_PYDAMK	pyridoxamine kinase	Vitamin B6 metabolism	blue	blue	blue	1	13.8155	ENSG00000160209	ENSG00000160209	-1.13021
R_PYDXK	pyridoxal kinase	Vitamin B6 metabolism	blue	blue	blue	1	13.8155	ENSG00000160209	ENSG00000160209	-1.13021
R_PYDXNK	pyridoxine kinase	Vitamin B6 metabolism	blue	blue	blue	1	13.8155	ENSG00000160209	ENSG00000160209	-1.13021
R_PYDXPP	Pyridoxal 5-phosphate phosphatase	Vitamin B6 metabolism	blue	blue	blue	1	13.8155	ENSG00000241360	ENSG00000241360	-1.66938
R_PYK	pyruvate kinase	Glycolysis/gluconeogenesis	blue	blue	blue	1	13.8155	(ENSG00000067225) or (ENSG00000143627) or (ENSG00000067225) or (ENSG00000143627) or (ENSG00000067225)	ENSG00000067225	-1.6003
R_PYLALDOX	Perillyl aldehyde:NAD+ oxidoreductase	Limonene and pinene degradation	blue	grey	grey	0	13.8155	(ENSG00000128918) or (ENSG00000164904) or (ENSG00000165092) or (ENSG00000072210) or (ENSG00000128918) or (ENSG00000143149) or (ENSG00000128918)	ENSG00000072210	-0.860403
R_PYLALDOXm	Perillyl aldehyde:NAD+ oxidoreductase (m)	Limonene and pinene degradation	blue	grey	grey	0	13.8155	(ENSG00000159423) or (ENSG00000111275) or (ENSG00000159423) or (ENSG00000137124)	ENSG00000159423	-2.09941
R_RETt	Retinol transport via faciliated diffusion	Transport, extracellular	blue	blue	blue	1	13.8155	(ENSG00000138207 and ENSG00000288257) and (ENSG00000114115 or ENSG00000114113)	ENSG00000138207	-1.02525
R_RNDR1	ribonucleoside-diphosphate reductase (ADP)	Nucleotide interconversion	blue	blue	blue	1	13.8155	(ENSG00000167325 and ENSG00000171848) or (ENSG00000048392)	ENSG00000167325	-1.04866
R_RNDR2	ribonucleoside-diphosphate reductase (GDP)	Nucleotide interconversion	blue	blue	blue	1	13.8155	(ENSG00000167325 and ENSG00000171848) or (ENSG00000048392)	ENSG00000167325	-1.04866
R_RNDR3	ribonucleoside-diphosphate reductase (CDP)	Nucleotide interconversion	blue	blue	blue	1	13.8155	(ENSG00000167325 and ENSG00000171848) or (ENSG00000048392)	ENSG00000167325	-1.04866
R_RNDR4	ribonucleoside-diphosphate reductase (UDP)	Nucleotide interconversion	blue	blue	blue	1	13.8155	(ENSG00000167325 and ENSG00000171848) or (ENSG00000048392)	ENSG00000167325	-1.04866
R_S4T1g	chondroitin 4-sulfotransferase, Golgi apparatus	Chondroitin synthesis	blue	grey	grey	0	13.8155	(ENSG00000169105) or (ENSG00000171310) or (ENSG00000180767) or (ENSG00000136213)	ENSG00000180767	-1.6729
R_S4T2g	chondroitin 4-sulfotransferase, Golgi apparatus	Chondroitin synthesis	blue	grey	grey	0	13.8155	(ENSG00000169105) or (ENSG00000171310) or (ENSG00000180767) or (ENSG00000136213)	ENSG00000180767	-1.6729
R_S4T3g	chondroitin 4-sulfotransferase, Golgi apparatus	Chondroitin synthesis	blue	grey	grey	0	13.8155	(ENSG00000169105) or (ENSG00000171310) or (ENSG00000180767) or (ENSG00000136213)	ENSG00000180767	-1.6729
R_S4T6g	chondroitin 4-sulfotransferase, Golgi apparatus	Chondroitin synthesis	blue	grey	grey	0	13.8155	(ENSG00000180767) or (ENSG00000169105) or (ENSG00000171310) or (ENSG00000136213)	ENSG00000180767	-1.6729
R_S6T25g	heparan sulfate 6-sulfotransferase, Golgi apparatus	Chondroitin synthesis	blue	grey	grey	0	13.8155	(ENSG00000185352) or (ENSG00000136720) or (ENSG00000171004) or (ENSG00000171004)	ENSG00000136720	-1.46994
R_SALMCOM	S-Adenosyl-L-methionine:catechol O-methyltransferase	Tyrosine metabolism	blue	blue	blue	1	13.8155	(ENSG00000093010) or (ENSG00000165644) or (ENSG00000093010)	ENSG00000165644	-1.47883
R_SALMCOM2	S-Adenosyl-L-methionine:catechol O-methyltransferase	Tyrosine metabolism	blue	blue	blue	1	13.8155	(ENSG00000165644)	ENSG00000165644	-1.47883
R_SBTD_D2	D-sorbitol dehydrogenase (D-fructose producing)	Fructose and mannose metabolism	blue	blue	blue	1	13.8155	(ENSG00000140263)	ENSG00000140263	-0.994024
R_SBTR	D-sorbitol reductase	Fructose and mannose metabolism	blue	blue	blue	1	13.8155	(ENSG00000053371) or (ENSG00000117448) or (ENSG00000085662) or (ENSG00000117448)	ENSG00000053371	-1.19648
R_SELCYSLY	selenocysteine lyase	Selenoamino acid metabolism	blue	grey	grey	0	13.8155	(ENSG00000132330)	ENSG00000132330	-0.989516
R_SELCYSLY2	selenocysteine lyase	Selenoamino acid metabolism	blue	grey	grey	0	13.8155	(ENSG00000132330)	ENSG00000132330	-0.989516
R_SELNPS	Selenophosphate synthase	Selenoamino acid metabolism	blue	grey	grey	0	13.8155	(ENSG00000086475) or (ENSG00000179918)	ENSG00000086475	-0.962205
R_SERLYSNaex	Serine/Lysine Na-dependent exchange (Ser in)	Transport, extracellular	blue	blue	blue	1	13.8155	(ENSG00000155465 and ENSG00000138079)	ENSG00000155465	-1.31643
R_SLCBK1	sphingolipid long chain base kinase (sphinganine)	Sphingolipid metabolism	blue	blue	blue	1	13.8155	(ENSG00000063176) or (ENSG00000176170)	ENSG00000063176	-1.21061
R_SMPD3g	sphingomyelin phosphodiesterase 3, neutral membrane (neutral sphingomyelinase II)	Sphingolipid metabolism	blue	blue	blue	1	13.8155	(ENSG00000103056) or (ENSG00000103056) or (ENSG00000182156) or (ENSG00000136699)	ENSG00000136699	-1.43246
R_SMPD3l	sphingomyelin phosphodiesterase 3, neutral membrane (neutral sphingomyelinase II)	Sphingolipid metabolism	blue	blue	blue	1	13.8155	(ENSG00000103056) or (ENSG00000103056) or (ENSG00000166311)	ENSG00000166311	-0.907151
R_SO4HCOtex	sulfate transport via bicarbonate countertransport	Transport, extracellular	blue	blue	blue	1	13.8155	(ENSG00000147606) or (ENSG00000174502) or (ENSG00000155850) or (ENSG00000147606) or (ENSG00000112053) or (ENSG00000181045) or (ENSG00000145217) or (ENSG00000112053) or (ENSG00000145217) or (ENSG00000145217) or (ENSG00000174502) or (ENSG00000091138)	ENSG00000174502	-2.79891
R_SPHK21c	sphingosine kinase 2	Sphingolipid metabolism	blue	blue	blue	1	13.8155	(ENSG00000063176) or (ENSG00000176170)	ENSG00000063176	-1.21061
R_SPMS	spermidine synthase	Urea cycle	blue	blue	blue	1	13.8155	ENSG00000116649	ENSG00000116649	-1.17866
R_SPODM	superoxide dismutase	ROS detoxification	blue	blue	blue	1	13.8155	ENSG00000142168	ENSG00000142168	-1.1977
R_SPODMn	superoxide dismutase, nuclear	ROS detoxification	blue	grey	blue	0.014	13.8155	(ENSG00000142168)	ENSG00000142168	-1.1977
R_SPODMx	superoxide dismutase, peroxisome	ROS detoxification	blue	blue	blue	1	13.8155	(ENSG00000142168)	ENSG00000142168	-1.1977
R_SPR	sepiapterin reductase	Tetrahydrobiopterin metabolism	blue	blue	blue	1	13.8155	(ENSG00000116096)	ENSG00000116096	-1.44998
R_SPRMS	spermine synthase	Urea cycle	blue	blue	blue	1	13.8155	(ENSG00000102172) or (ENSG00000116649)	ENSG00000116649	-1.17866
R_SPRn	sepiapterin reductase, nuclear	Tetrahydrobiopterin metabolism	blue	grey	grey	0	13.8155	(ENSG00000116096)	ENSG00000116096	-1.44998
R_SQLEr	Squalene epoxidase, endoplasmic reticular (NADP)	Cholesterol metabolism	blue	blue	blue	1	13.8155	ENSG00000104549	ENSG00000104549	-1.12917
R_SQLSr	Squalene synthase	Cholesterol metabolism	blue	blue	blue	1	13.8155	(ENSG00000079459)	ENSG00000079459	-1.51611
R_SUCCt2m	succinate transport, mitochondrial	Transport, mitochondrial	blue	blue	yellow	1	13.8155	(ENSG00000183048)	ENSG00000183048	-2.71343
R_SUCD1m	succinate dehydrogenase	Citric acid cycle	blue	blue	yellow	1	13.8155	(ENSG00000073578 and ENSG00000204370 and ENSG00000143252 and ENSG00000117118)	ENSG00000073578	-1.17994
R_SULFOX	sulfite oxidase	Methionine and cysteine metabolism	blue	blue	blue	1	13.8155	(ENSG00000139531)	ENSG00000139531	-1.4855
R_TALA	transaldolase	Pentose phosphate pathway	blue	blue	blue	1	13.8155	ENSG00000177156	ENSG00000177156	-0.889049
R_TCHOLAt	taurocholate transport via bicarbonate countertransport	Transport, extracellular	blue	r.blue	r.blue	1	13.8155	(ENSG00000101187) or (ENSG00000084453) or (ENSG00000111700) or (ENSG00000134538)	ENSG00000101187	-1.16757
R_THBPT4ACAMDASE	Tetrahydrobiopterin-4a-carbinolamine dehydratase	Tetrahydrobiopterin metabolism	blue	blue	blue	1	13.8155	(ENSG00000166228) or (ENSG00000166228)	ENSG00000166228	-0.948196
R_THFt2	tetrahydrofolate transport via anion exchange	Transport, extracellular	blue	r.blue	yellow	1	13.8155	(ENSG00000173638) or (ENSG00000173638)	ENSG00000173638	-1.1423
R_THMMPt4	Thiamine monophosphate transport in via anion antiport	Transport, extracellular	blue	blue	yellow	1	13.8155	(ENSG00000173638) or (ENSG00000173638)	ENSG00000173638	-1.1423
R_THMTP	thiamine-triphosphatase	Thiamine metabolism	blue	blue	blue	1	13.8155	(ENSG00000259431)	ENSG00000259431	-1.60285
R_THMTPt	Thiamine triphosphate transport in via anion antiport	Transport, extracellular	blue	blue	blue	1	13.8155	(ENSG00000173638) or (ENSG00000173638)	ENSG00000173638	-1.1423
R_THYMDt1	thymd transport	Transport, extracellular	blue	blue	blue	1	13.8155	(ENSG00000174669) or (ENSG00000112759)	ENSG00000174669	-1.07592
R_THYMDtm	thymd transport	Transport, mitochondrial	blue	blue	blue	1	13.8155	ENSG00000112759	ENSG00000112759	-0.88706
R_THYMt	thymine reversible transport via facilated diffusion	Transport, extracellular	blue	r.blue	yellow	1	13.8155	ENSG00000174669	ENSG00000174669	-1.07592
R_THYOXt	T4 transport via bicarbonate countertransport	Transport, extracellular	blue	blue	yellow	1	13.8155	(ENSG00000139155) or (ENSG00000084453) or (ENSG00000101187) or (ENSG00000134538)	ENSG00000101187	-1.16757
R_TKT1	transketolase	Pentose phosphate pathway	blue	blue	blue	1	13.8155	(ENSG00000163931) or (ENSG00000151005) or (ENSG00000007350)	ENSG00000163931	-0.910966
R_TKT2	transketolase	Pentose phosphate pathway	blue	blue	blue	1	13.8155	(ENSG00000163931) or (ENSG00000151005) or (ENSG00000007350)	ENSG00000163931	-0.910966
R_TMDK1	thymidine kinase (ATP:thymidine)	Nucleotide interconversion	blue	blue	blue	1	13.8155	(ENSG00000166548) or (ENSG00000167900)	ENSG00000167900	-2.5232
R_TMDS	thymidylate synthase	Nucleotide interconversion	blue	blue	blue	1	13.8155	ENSG00000176890	ENSG00000176890	-1.24079
R_TRIODTHYt	T3 transport via bicarbonate countertransport	Transport, extracellular	blue	r.blue	yellow	1	13.8155	(ENSG00000111700) or (ENSG00000101187) or (ENSG00000134538) or (ENSG00000084453) or (ENSG00000139155)	ENSG00000101187	-1.16757
R_TXASr	Thromboxane-A synthase	Eicosanoid metabolism	blue	grey	grey	0	13.8155	(ENSG00000059377)	ENSG00000059377	-1.30419
R_TYRCBOX	L-Tyrosine carboxy-lyase	Tyrosine metabolism	blue	blue	blue	1	13.8155	(ENSG00000132437)	ENSG00000132437	-7.04131
R_UDPGALtg	UDP-Gal Golgi transport via CMP antiport	Transport, golgi apparatus	blue	blue	blue	1	13.8155	ENSG00000102100	ENSG00000102100	-1.10534
R_UDPGD	UDPglucose 6-dehydrogenase	Starch and sucrose metabolism	blue	blue	blue	1	13.8155	ENSG00000109814	ENSG00000109814	-0.811039
R_UGALGTg	UDPgalactose:D-glucose 4-beta-D-galactosyltransferase, Golgi apparatus	Galactose metabolism	blue	blue	blue	1	13.8155	(ENSG00000167531) and (ENSG00000086062) or (ENSG00000117411) or (ENSG00000117411)	ENSG00000117411	-0.939487
R_UGALNACtg	UDP-GalNAc Golgi transport via CMP antiport	Transport, golgi apparatus	blue	blue	blue	1	13.8155	(ENSG00000102100)	ENSG00000102100	-1.10534
R_UGT1A2r	UDP-glucuronosyltransferase 1-10 precursor, microsomal	Steroid metabolism	blue	blue	blue	1	13.8155	(ENSG00000242515) or (ENSG00000242366) or (ENSG00000167165) or (ENSG00000240224) or (ENSG00000241119) or (ENSG00000241635) or (ENSG00000243135) or (ENSG00000244122) or (ENSG00000244474)	ENSG00000167165	-1.77836
R_UGT1A5r2	UDP-glucuronosyltransferase 1-10 precursor, microsomal (13-cis)	Vitamin A metabolism	blue	grey	grey	0	13.8155	(ENSG00000242366) or (ENSG00000242515) or (ENSG00000241119) or (ENSG00000213759) or (ENSG00000197888) or (ENSG00000156096) or (ENSG00000167165) or (ENSG00000244474) or (ENSG00000243135) or (ENSG00000240224) or (ENSG00000109181) or (ENSG00000196620) or (ENSG00000135226) or (ENSG00000244122) or (ENSG00000241635)	ENSG00000167165	-1.77836
R_UPPDC1	uroporphyrinogen decarboxylase (uroporphyrinogen III)	Heme synthesis	blue	blue	blue	1	13.8155	(ENSG00000126088)	ENSG00000126088	-1.00692
R_URAt	uracil transport via facilated diffusion	Transport, extracellular	blue	blue	yellow	1	13.8155	ENSG00000174669	ENSG00000174669	-1.07592
R_URIDK2m	uridylate kinase (dUMP), mitochondrial	Nucleotide interconversion	blue	r.blue	r.blue	1	13.8155	(ENSG00000168393)	ENSG00000168393	-1.51405
R_URIK1	uridine kinase (ATP:Uridine)	Pyrimidine synthesis	blue	blue	blue	1	13.8155	(ENSG00000143179) or (ENSG00000130717) or (ENSG00000198276)	ENSG00000130717	-0.991829
R_URIt	uridine facilated transport in cytosol	Transport, extracellular	blue	r.blue	r.blue	1	13.8155	(ENSG00000174669) or (ENSG00000112759)	ENSG00000174669	-1.07592
R_Uritm	uridine facilated transport in mitochondria	Transport, mitochondrial	blue	blue	blue	1	13.8155	(ENSG00000112759)	ENSG00000112759	-0.88706
R_VLCS2p	Very-long-chain-fatty-acid-CoA ligase	Bile acid synthesis	blue	blue	blue	1	13.8155	(ENSG00000140284) or (ENSG00000083807)	ENSG00000083807	-0.953818
R_VLCS2r	Very-long-chain-fatty-acid-CoA ligase	Bile acid synthesis	blue	blue	blue	1	13.8155	(ENSG00000140284) or (ENSG00000083807)	ENSG00000083807	-0.953818
R_XYLUR	xylulose reductase	Pentose phosphate pathway	blue	blue	blue	1	13.8155	ENSG00000169738	ENSG00000169738	-1.20936
R_r0009	Pyrophosphate phosphohydrolase EC:3.6.1.1	Purine catabolism	blue	blue	blue	1	13.8155	ENSG00000107902 or ENSG00000138777 or ENSG00000180817	ENSG00000107902	-0.762628
R_r0010	hydrogen-peroxide:hydrogen-peroxide oxidoreductase EC:1.11.1.6	ROS detoxification	blue	blue	blue	1	13.8155	ENSG00000121691	ENSG00000121691	-1.22471
R_r0016	Fe(II):oxygen oxidoreductase Porphyrin and chlorophyll metabolism EC:1.16.3.1	Miscellaneous	blue	r.blue	r.blue	1	13.8155	ENSG00000047457 or ((ENSG00000087086 and ENSG00000167996) and ENSG00000047457) or (ENSG00000181867)	ENSG00000087086	-1.10105
R_r0021	glutathione:NAD+ oxidoreductase Glutamate metabolism EC:1.8.1.7	Glutathione metabolism	blue	blue	yellow	1	13.8155	ENSG00000104687	ENSG00000104687	-0.933422
R_r0022	glutathione:NAD+ oxidoreductase Glutamate metabolism EC:1.8.1.7	Glutathione metabolism	blue	blue	yellow	1	13.8155	ENSG00000104687	ENSG00000104687	-0.933422
R_r0023	NADH:ferricytochrome-b5 oxidoreductase Aminosugars metabolism EC:1.6.2.2	Unassigned	blue	blue	blue	1	13.8155	ENSG00000100243 or ENSG00000159348 or ENSG00000166394	ENSG00000100243	-1.07495
R_r0033	ATP:dephospho-CoA 3-phosphotransferase Pantothenate and CoA biosynthesis EC:2.7.1.24	CoA synthesis	blue	blue	blue	1	13.8155	ENSG00000068120	ENSG00000068120	-1.00209
R_r0034	Carbon-dioxide:ammonia ligase (ADP-forming,carbamate-phosphorylating) Urea cycle and metabolism of amino groups / Nitrogen metabolism EC:6.3.4.16	Urea cycle	blue	grey	grey	0	13.8155	ENSG00000021826	ENSG00000021826	-1.62715
R_r0051	AMP:pyrophosphate phosphoribosyltransferase Purine metabolism EC:2.4.2.7	Purine catabolism	blue	r.blue	r.blue	1	13.8155	ENSG00000165704 and ENSG00000198931	ENSG00000198931	-1.10318
R_r0074	L-Glutamate 5-semialdehyde:NAD+ oxidoreductase Arginine and proline metabolism EC:1.5.1.12	Urea cycle	blue	blue	blue	1	13.8155	ENSG00000159423	ENSG00000159423	-2.09941
R_r0129	gamma-glutamyltranspeptidase Glutathione metabolism EC:3.4.11.4	Glutathione metabolism	blue	r.blue	r.blue	1	13.8155	(ENSG00000099998 or ENSG00000100031 or ENSG00000149435 or ENSG00000133475 or 102724197.1 or ENSG00000131067 or ENSG00000167741) or ((ENSG00000099998 or ENSG00000100031 or ENSG00000149435 or ENSG00000133475 or 102724197.1 or ENSG00000131067 or ENSG00000167741) and ENSG00000100121)	ENSG00000100031	-1.10486
R_r0130	gamma-glutamyltranspeptidase Glutathione metabolism EC:3.4.11.4	Glutathione metabolism	blue	blue	blue	1	13.8155	(ENSG00000099998 or ENSG00000100031 or ENSG00000149435 or ENSG00000133475 or 102724197.1 or ENSG00000131067 or ENSG00000167741) or ((ENSG00000099998 or ENSG00000100031 or ENSG00000149435 or ENSG00000133475 or 102724197.1 or ENSG00000131067 or ENSG00000167741) and ENSG00000100121)	ENSG00000100031	-1.10486
R_r0142	Sulfite:oxygen oxidoreductase Sulfur metabolism EC:1.8.3.1	Methionine and cysteine metabolism	blue	blue	blue	1	13.8155	ENSG00000139531	ENSG00000139531	-1.4855
R_r0170	Farnesyl-diphosphate:farnesyl-diphosphate farnesyltransferase Biosynthesis of steroids EC:2.5.1.21	Cholesterol metabolism	blue	blue	yellow	1	13.8155	ENSG00000079459	ENSG00000079459	-1.51611
R_r0224	5,6,7,8-Tetrahydrofolate:NAD+ oxidoreductase One carbon pool by folate EC:1.5.1.3	Folate metabolism	blue	blue	blue	1	13.8155	ENSG00000228716	ENSG00000228716	-1.8639
R_r0226	5,6,7,8-Tetrahydrofolate:NADP+ oxidoreductase One carbon pool by folate / Folate biosynthesis EC:1.5.1.3	Folate metabolism	blue	blue	blue	1	13.8155	ENSG00000228716	ENSG00000228716	-1.8639
R_r0287	Acetyl-CoA:acetyl-CoA C-acetyltransferase Fatty acid elongation in mitochondria / Fatty acid metabolism EC:2.3.1.16	Fatty acid oxidation	blue	blue	blue	1	13.8155	ENSG00000138029 and (ENSG00000167315 or ENSG00000060971) and (ENSG00000075239 or ENSG00000120437)	ENSG00000060971	-1.15245
R_r0308	Palmitoyl-CoA hydrolase Fatty acid elongation in mitochondria EC:3.1.2.22 EC:3.1.2.2	Fatty acid oxidation	blue	blue	blue	1	13.8155	ENSG00000097021 or ENSG00000119673 or ENSG00000131238 or ENSG00000177465 or ENSG00000184227 or ENSG00000221988	ENSG00000119673	-0.90886
R_r0321	Acetoacetate:CoA ligase (AMP-forming) Butanoate metabolism EC:6.2.1.16	Cholesterol metabolism	blue	blue	blue	1	13.8155	ENSG00000081760	ENSG00000081760	-0.978172
R_r0339	ATP:(R)-glycerate 3-phosphotransferase Glycine, serine and threonine metabolism EC:2.7.1.31	Unassigned	blue	blue	blue	1	13.8155	ENSG00000168237	ENSG00000168237	-1.36652
R_r0340	ATP:(R)-glycerate 3-phosphotransferase Glycine, serine and threonine metabolism EC:2.7.1.31	Unassigned	blue	blue	blue	1	13.8155	ENSG00000168237	ENSG00000168237	-1.36652
R_r0345	ATP:AMP phosphotransferase Purine metabolism EC:2.7.4.11	Nucleotide interconversion	blue	blue	yellow	1	13.8155	ENSG00000004455 or ENSG00000106992 or ENSG00000140057 or ENSG00000154027 or ENSG00000162433 or ENSG00000162433	ENSG00000106992	-1.19852
R_r0383	pyruvate:[dihydrolipoyllysine-residue acetyltransferase]-lipoyllysine 2-oxidoreductase (decarboxylating, acceptor-acetylating) EC:1.2.4.1	Unassigned	blue	blue	blue	1	13.8155	(ENSG00000131828 and ENSG00000168291) or ENSG00000163114	ENSG00000131828	-0.747615
R_r0388	Pyridoxamine:oxygen oxidoreductase (deaminating) Vitamin B6 metabolism EC:1.4.3.5	Vitamin B6 metabolism	blue	blue	yellow	1	13.8155	ENSG00000108439	ENSG00000108439	-0.933214
R_r0389	Pyridoxine:oxygen oxidoreductase (deaminating) Vitamin B6 metabolism EC:1.1.3.12	Vitamin B6 metabolism	blue	blue	yellow	1	13.8155	ENSG00000108439	ENSG00000108439	-0.933214
R_r0391	Nicotinate D-ribonucleotide:pyrophosphate phosphoribosyltransferase Nicotinate and nicotinamide metabolism EC:2.4.2.11	NAD metabolism	blue	blue	blue	1	13.8155	(ENSG00000278488) or (ENSG00000103485)	ENSG00000103485	-1.33552
R_r0392	D-Glyceraldehyde:NAD+ oxidoreductase Glycerolipid metabolism EC:1.2.1.3	Unassigned	blue	blue	blue	1	13.8155	ENSG00000072210 or ENSG00000111275 or ENSG00000137124 or ENSG00000143149 or ENSG00000164904	ENSG00000072210	-0.860403
R_r0393	D-Glyceraldehyde:NAD+ oxidoreductase Glycerolipid metabolism EC:1.2.1.3	Unassigned	blue	blue	blue	1	13.8155	ENSG00000072210 or ENSG00000111275 or ENSG00000137124 or ENSG00000143149 or ENSG00000164904	ENSG00000072210	-0.860403
R_r0402	Tetrahydrobiopterin:NADP+ oxidoreductase Folate biosynthesis EC:1.1.1.153	Tetrahydrobiopterin metabolism	blue	blue	blue	1	13.8155	ENSG00000116096	ENSG00000116096	-1.44998
R_r0463	(S)-3-Hydroxy-3-methylglutaryl-CoA acetoacetyl-CoA-lyase (CoA-acetylating) Synthesis and degradation of ketone bodies / Valine, leucine and isoleucine degradation / Butanoate metabolism EC:2.3.3.10	Cholesterol metabolism	blue	r.blue	r.blue	1	13.8155	ENSG00000112972	ENSG00000112972	-1.65643
R_r0464	4-Aminobutyraldehyde:NAD+ oxidoreductase Urea cycle and metabolism of amino groups EC:1.2.1.3	Glutamate metabolism	blue	blue	yellow	1	13.8155	ENSG00000072210 or ENSG00000111275 or ENSG00000137124 or ENSG00000143149 or ENSG00000164904	ENSG00000072210	-0.860403
R_r0470	2-Deoxyadenosine 5-diphosphate:oxidized-thioredoxin 2-oxidoreductase Purine metabolism EC:1.17.4.1	Nucleotide interconversion	blue	blue	blue	1	13.8155	ENSG00000048392 and ENSG00000167325 and ENSG00000171848	ENSG00000167325	-1.04866
R_r0472	2-Deoxyadenosine 5-diphosphate:oxidized-thioredoxin 2-oxidoreductase Purine metabolism EC:1.17.4.1	Nucleotide interconversion	blue	blue	yellow	1	13.8155	ENSG00000048392 and ENSG00000167325 and ENSG00000171848	ENSG00000167325	-1.04866
R_r0474	2-Deoxyadenosine 5-diphosphate:oxidized-thioredoxin 2-oxidoreductase Purine metabolism EC:1.17.4.1	Nucleotide interconversion	blue	blue	blue	1	13.8155	ENSG00000048392 and ENSG00000167325 and ENSG00000171848	ENSG00000167325	-1.04866
R_r0475	2-Deoxyadenosine 5-diphosphate:oxidized-thioredoxin 2-oxidoreductase Purine metabolism EC:1.17.4.1	Nucleotide interconversion	blue	blue	yellow	1	13.8155	ENSG00000048392 and ENSG00000167325 and ENSG00000171848	ENSG00000167325	-1.04866
R_r0509	Succinate:ubiquinone oxidoreductase Citrate cycle (TCA cycle) EC:1.3.5.1	Citric acid cycle	blue	blue	blue	1	13.8155	ENSG00000073578 and ENSG00000117118 and ENSG00000143252 and ENSG00000204370	ENSG00000073578	-1.17994
R_r0510	steroyl-CoA,hydrogen-donor:oxygen oxidoreductase Polyunsaturated fatty acid biosynthesis EC:1.14.19.1	Unassigned	blue	blue	blue	1	13.8155	ENSG00000099194 or ENSG00000145284	ENSG00000099194	-1.20446
R_r0511	steroyl-CoA,hydrogen-donor:oxygen oxidoreductase Polyunsaturated fatty acid biosynthesis EC:1.14.19.1	Unassigned	blue	blue	blue	1	13.8155	ENSG00000099194 or ENSG00000145284	ENSG00000099194	-1.20446
R_r0512	Dihydrofolate:NAD+ oxidoreductase Folate biosynthesis EC:1.5.1.3	Folate metabolism	blue	blue	yellow	1	13.8155	ENSG00000228716	ENSG00000228716	-1.8639
R_r0514	Dihydrofolate:NADP+ oxidoreductase One carbon pool by folate / Folate biosynthesis EC:1.5.1.3	Folate metabolism	blue	blue	blue	1	13.8155	ENSG00000228716	ENSG00000228716	-1.8639
R_r0531	dUTP:cytidine 5-phosphotransferase Pyrimidine metabolism EC:2.7.1.48	Nucleotide interconversion	blue	r.blue	r.blue	1	13.8155	ENSG00000130717 or ENSG00000143179	ENSG00000130717	-0.991829
R_r0545	Phenylacetaldehyde:NAD+ oxidoreductase Phenylalanine metabolism / Styrene degradation EC:1.2.1.5 EC:1.2.1.39	Phenylalanine metabolism	blue	blue	blue	1	13.8155	ENSG00000006534 or ENSG00000108602 or ENSG00000132746 or ENSG00000184254	ENSG00000006534	-0.888306
R_r0546	Phenylacetaldehyde:NAD+ oxidoreductase Phenylalanine metabolism / Styrene degradation EC:1.2.1.5 EC:1.2.1.39	Unassigned	blue	grey	grey	0	13.8155	ENSG00000006534 or ENSG00000108602 or ENSG00000132746 or ENSG00000184254	ENSG00000006534	-0.888306
R_r0547	Aldehyde:NADP+ oxidoreductase Phenylalanine metabolism EC:1.2.1.5	Phenylalanine metabolism	blue	r.blue	r.blue	1	13.8155	ENSG00000006534 or ENSG00000108602 or ENSG00000132746 or ENSG00000184254	ENSG00000006534	-0.888306
R_r0548	Aldehyde:NADP+ oxidoreductase Phenylalanine metabolism EC:1.2.1.5	Unassigned	blue	grey	grey	0	13.8155	ENSG00000006534 or ENSG00000108602 or ENSG00000132746 or ENSG00000184254	ENSG00000006534	-0.888306
R_r0549	4-aminobutanal:NAD+ 1-oxidoreductase; 4-aminobutyraldehyde:NAD+ oxidoreductase Urea cycle and metabolism of amino groups / beta-Alanine metabolism EC:1.2.1.3 EC:1.2.1.19	Glutamate metabolism	blue	r.blue	yellow	1	13.8155	ENSG00000072210 or ENSG00000111275 or ENSG00000137124 or ENSG00000143149 or ENSG00000164904	ENSG00000072210	-0.860403
R_r0573	Cholate:CoA ligase (AMP-forming) Bile acid biosynthesis EC:6.2.1.7	Bile acid synthesis	blue	blue	blue	1	13.8155	(ENSG00000083807)	ENSG00000083807	-0.953818
R_r0575	Presqualene diphosphate:farnesyl-diphosphate farnesyltransferase Biosynthesis of steroids EC:2.5.1.21	Cholesterol metabolism	blue	blue	yellow	1	13.8155	ENSG00000079459	ENSG00000079459	-1.51611
R_r0578	ATP:pantothenate 4-phosphotransferase Pantothenate and CoA biosynthesis EC:2.7.1.33	CoA synthesis	blue	blue	blue	1	13.8155	ENSG00000120137 or ENSG00000125779 or ENSG00000152782 or ENSG00000157881	ENSG00000152782	-0.994448
R_r0579	ATP:pantothenate 4-phosphotransferase Pantothenate and CoA biosynthesis EC:2.7.1.33	CoA synthesis	blue	blue	blue	1	13.8155	ENSG00000120137 or ENSG00000125779 or ENSG00000152782 or ENSG00000157881	ENSG00000152782	-0.994448
R_r0590	ATP:pantetheine-4-phosphate adenylyltransferase Pantothenate and CoA biosynthesis EC:2.7.7.3	CoA synthesis	blue	blue	blue	1	13.8155	ENSG00000068120	ENSG00000068120	-1.00209
R_r0595	3-Mercaptopyruvate:cyanide sulfurtransferase Cysteine metabolism EC:2.8.1.2	Cysteine Metabolism	blue	blue	blue	1	13.8155	ENSG00000128309 or ENSG00000128311	ENSG00000128311	-1.96153
R_r0627	Galactosylglycerol galactohydrolase Galactose metabolism EC:3.2.1.22 EC:3.2.1.23	Unassigned	blue	blue	blue	1	13.8155	ENSG00000102393	ENSG00000102393	-1.40228
R_r0634	Octanoyl-CoA:acetyl-CoA C-acyltransferase Fatty acid elongation in mitochondria / Fatty acid metabolism EC:2.3.1.16	Fatty acid oxidation	blue	r.blue	yellow	1	13.8155	ENSG00000138029 and (ENSG00000167315 or ENSG00000060971)	ENSG00000060971	-1.15245
R_r0639	Lauroyl-CoA:acetyl-CoA C-acyltransferase Fatty acid elongation in mitochondria / Fatty acid metabolism EC:2.3.1.16	Fatty acid oxidation	blue	blue	blue	1	13.8155	ENSG00000138029 and (ENSG00000167315 or ENSG00000060971)	ENSG00000060971	-1.15245
R_r0641	(5-Glutamyl)-peptide:amino-acid 5-glutamyltransferase Arachidonic acid metabolism EC:2.3.2.2	Fatty acid oxidation	blue	grey	yellow	0.114	13.8155	(ENSG00000099998 or ENSG00000100031 or ENSG00000149435 or ENSG00000133475 or 102724197.1 or ENSG00000131067 or ENSG00000167741) or ((ENSG00000099998 or ENSG00000100031 or ENSG00000149435 or ENSG00000133475 or 102724197.1 or ENSG00000131067 or ENSG00000167741) and ENSG00000100121)	ENSG00000100031	-1.10486
R_r0642	(S)-Methylmalonate semialdehyde:NAD+ oxidoreductase Valine, leucine and isoleucine degradation EC:1.2.1.3	Unassigned	blue	blue	yellow	1	13.8155	ENSG00000072210 or ENSG00000111275 or ENSG00000137124 or ENSG00000143149 or ENSG00000164904	ENSG00000072210	-0.860403
R_r0643	(S)-Methylmalonate semialdehyde:NAD+ oxidoreductase Valine, leucine and isoleucine degradation EC:1.2.1.3	Valine, leucine, and isoleucine metabolism	blue	blue	yellow	1	13.8155	ENSG00000072210 or ENSG00000111275 or ENSG00000137124 or ENSG00000143149 or ENSG00000164904	ENSG00000072210	-0.860403
R_r0648	(5-Glutamyl)-peptide:amino-acid 5-glutamyltransferase Cyanoamino acid metabolism EC:2.3.2.2	Unassigned	blue	blue	blue	1	13.8155	(ENSG00000099998 or ENSG00000100031 or ENSG00000149435 or ENSG00000133475 or 102724197.1 or ENSG00000131067 or ENSG00000167741) or ((ENSG00000099998 or ENSG00000100031 or ENSG00000149435 or ENSG00000133475 or 102724197.1 or ENSG00000131067 or ENSG00000167741) and ENSG00000100121)	ENSG00000100031	-1.10486
R_r0649	(5-Glutamyl)-peptide:amino-acid 5-glutamyltransferase Cyanoamino acid metabolism EC:2.3.2.2	Unassigned	blue	blue	blue	1	13.8155	(ENSG00000099998 or ENSG00000100031 or ENSG00000149435 or ENSG00000133475 or 102724197.1 or ENSG00000131067 or ENSG00000167741) or ((ENSG00000099998 or ENSG00000100031 or ENSG00000149435 or ENSG00000133475 or 102724197.1 or ENSG00000131067 or ENSG00000167741) and ENSG00000100121)	ENSG00000100031	-1.10486
R_r0650	Chenodeoxycholate:CoA ligase (AMP-forming) Bile acid biosynthesis EC:6.2.1.7	Bile acid synthesis	blue	r.blue	r.blue	1	13.8155	ENSG00000083807	ENSG00000083807	-0.953818
R_r0651	Chenodeoxycholate:CoA ligase (AMP-forming) Bile acid biosynthesis EC:6.2.1.7	Bile acid synthesis	blue	blue	blue	1	13.8155	ENSG00000083807	ENSG00000083807	-0.953818
R_r0653	myristoyl-CoA:acetylCoA C-myristoyltransferase Fatty acid elongation in mitochondria / Fatty acid metabolism EC:2.3.1.16	Fatty acid oxidation	blue	blue	blue	1	13.8155	ENSG00000138029 and (ENSG00000167315 or ENSG00000060971)	ENSG00000060971	-1.15245
R_r0672	Cholest-5-ene-3beta,7alpha-diol:NAD+ 3-oxidoreductase Bile acid biosynthesis EC:1.1.1.181	Bile acid synthesis	blue	grey	grey	0	13.8155	ENSG00000099377	ENSG00000099377	-0.828189
R_r0673	6-Lactoyl-5,6,7,8-tetrahydropterin:NADP+ 2-oxidoreductase Folate biosynthesis EC:1.1.1.220	Tetrahydrobiopterin metabolism	blue	blue	blue	1	13.8155	ENSG00000116096	ENSG00000116096	-1.44998
R_r0678	Acyl-[acyl-carrier-protein]:malonyl-[acyl-carrier-protein] C-acyltransferase (decarboxylating) Fatty acid biosynthesis EC:2.3.1.85	Fatty acid synthesis	blue	grey	grey	0	13.8155	ENSG00000169710	ENSG00000169710	-2.55408
R_r0679	ATP:pantothenate 4-phosphotransferase Pantothenate and CoA biosynthesis EC:2.7.1.33	CoA catabolism	blue	r.blue	r.blue	1	13.8155	ENSG00000120137 or ENSG00000125779 or ENSG00000152782 or ENSG00000157881	ENSG00000152782	-0.994448
R_r0680	ATP:pantothenate 4-phosphotransferase Pantothenate and CoA biosynthesis EC:2.7.1.33	CoA catabolism	blue	blue	blue	1	13.8155	ENSG00000120137 or ENSG00000125779 or ENSG00000152782 or ENSG00000157881	ENSG00000152782	-0.994448
R_r0681	(3R)-3-Hydroxybutanoyl-[acyl-carrier-protein] hydro-lyase Fatty acid biosynthesis EC:2.3.1.85	Fatty acid synthesis	blue	grey	grey	0	13.8155	ENSG00000169710	ENSG00000169710	-2.55408
R_r0682	Butyryl-[acyl-carrier protein]:malonyl-CoA C-acyltransferase(decarboxylating, oxoacyl- and enoyl-reducing and thioester-hydrolysing) Fatty acid biosynthesis EC:2.1.3.85	Fatty acid synthesis	blue	grey	grey	0	13.8155	ENSG00000169710	ENSG00000169710	-2.55408
R_r0686	L-1-Pyrroline-3-hydroxy-5-carboxylate:NADP+ oxidoreductase Arginine and proline metabolism EC:1.5.1.12	Arginine and Proline Metabolism	blue	r.blue	r.blue	1	13.8155	ENSG00000159423	ENSG00000159423	-2.09941
R_r0688	3alpha,7alpha-Dihydroxy-5beta-cholestan-26-al:NAD+ oxidoreductase Bile acid biosynthesis EC:1.2.1.3	Bile acid synthesis	blue	blue	blue	1	13.8155	ENSG00000072210 or ENSG00000111275 or ENSG00000137124 or ENSG00000143149 or ENSG00000164904	ENSG00000072210	-0.860403
R_r0691	(3R)-3-Hydroxybutanoyl-[acyl-carrier protein]:NADP+ oxidoreductase Fatty acid biosynthesis EC:2.3.1.85	Fatty acid synthesis	blue	grey	grey	0	13.8155	ENSG00000169710	ENSG00000169710	-2.55408
R_r0692	(3R)-3-Hydroxydecanoyl-[acyl-carrier-protein]:NADP+ oxidoreductase Fatty acid biosynthesis EC:2.3.1.85	Fatty acid synthesis	blue	grey	grey	0	13.8155	ENSG00000169710	ENSG00000169710	-2.55408
R_r0693	(3R)-3-Hydroxybutanoyl-[acyl-carrier-protein] hydro-lyase Fatty acid biosynthesis EC:2.3.1.85	Fatty acid synthesis	blue	grey	grey	0	13.8155	ENSG00000169710	ENSG00000169710	-2.55408
R_r0694	(3R)-3-Hydroxyoctanoyl-[acyl-carrier-protein]:NADP+ oxidoreductase Fatty acid biosynthesis EC:2.3.1.85	Fatty acid synthesis	blue	grey	grey	0	13.8155	ENSG00000169710	ENSG00000169710	-2.55408
R_r0695	(3R)-3-Hydroxybutanoyl-[acyl-carrier-protein] hydro-lyase; (3R)-3-Hydroxyoctanoyl-[acyl-carrier-protein] hydro-lyase Fatty acid biosynthesis EC:2.3.1.85	Fatty acid synthesis	blue	grey	grey	0	13.8155	ENSG00000169710	ENSG00000169710	-2.55408
R_r0696	(3R)-3-Hydroxypalmitoyl-[acyl-carrier-protein]:NADP+ oxidoreductase Fatty acid biosynthesis EC:2.3.1.85	Fatty acid synthesis	blue	grey	grey	0	13.8155	ENSG00000169710	ENSG00000169710	-2.55408
R_r0697	(3R)-3-Hydroxypalmitoyl-[acyl-carrier-protein] hydro-lyase Fatty acid biosynthesis EC:2.3.1.85	Fatty acid synthesis	blue	grey	grey	0	13.8155	ENSG00000169710	ENSG00000169710	-2.55408
R_r0698	Propanoyl-CoA:acetyl-CoA C-acyltransferase Bile acid biosynthesis EC:2.3.1.16	Bile acid synthesis	blue	blue	blue	1	13.8155	ENSG00000138029 and (ENSG00000167315 or ENSG00000060971)	ENSG00000060971	-1.15245
R_r0701	(3R)-3-Hydroxytetradecanoyl-[acyl-carrier-protein]:NADP+ oxidoreductase Fatty acid biosynthesis EC:2.3.1.85	Fatty acid synthesis	blue	grey	grey	0	13.8155	ENSG00000169710	ENSG00000169710	-2.55408
R_r0702	(3R)-3-Hydroxypalmitoyl-[acyl-carrier-protein] hydro-lyase Fatty acid biosynthesis EC:2.3.1.85	Fatty acid synthesis	blue	grey	grey	0	13.8155	ENSG00000169710	ENSG00000169710	-2.55408
R_r0706	acyl-Coenzyme A dehydrogenase family, member 9 Bile acid biosynthesis EC:1.3.3.6	Bile acid synthesis	blue	blue	blue	1	13.8155	ENSG00000177646	ENSG00000177646	-1.05357
R_r0712	Dodecanoyl-[acyl-carrier protein]: malonyl-CoA C-acyltransferase(decarboxylating, oxoacyl- and enoyl-reducing and thioester-hydrolysing) Fatty acid biosynthesis EC:2.3.1.85	Fatty acid synthesis	blue	grey	grey	0	13.8155	ENSG00000169710	ENSG00000169710	-2.55408
R_r0713	dodecanoyl-[acyl-carrier-protein]:malonyl-[acyl-carrier-protein] C-acyltransferase (decarboxylating) Fatty acid biosynthesis EC:2.3.1.85	Fatty acid synthesis	blue	grey	grey	0	13.8155	ENSG00000169710	ENSG00000169710	-2.55408
R_r0714	(S)-3-Hydroxyhexadecanoyl-CoA:NAD+ oxidoreductase Fatty acid elongation in mitochondria / Fatty acid metabolism EC:1.1.1.211 EC:1.1.1.35	Fatty acid oxidation	blue	blue	blue	1	13.8155	ENSG00000084754 and ENSG00000113790 and ENSG00000138796	ENSG00000138796	-0.895124
R_r0715	(S)-3-Hydroxyhexadecanoyl-CoA:NAD+ oxidoreductase Fatty acid elongation in mitochondria / Fatty acid metabolism EC:1.1.1.35 EC:1.1.1.211	Fatty acid oxidation	blue	blue	blue	1	13.8155	ENSG00000084754 and ENSG00000113790 and ENSG00000138796	ENSG00000138796	-0.895124
R_r0718	(S)-3-Hydroxytetradecanoyl-CoA:NAD+ oxidoreductase Fatty acid elongation in mitochondria / Fatty acid metabolism EC:1.1.1.35 EC:1.1.1.211	Fatty acid oxidation	blue	blue	blue	1	13.8155	ENSG00000084754 and ENSG00000113790 and ENSG00000138796	ENSG00000138796	-0.895124
R_r0719	(S)-3-Hydroxytetradecanoyl-CoA:NAD+ oxidoreductase Fatty acid elongation in mitochondria / Fatty acid metabolism EC:1.1.1.35 EC:1.1.1.211	Fatty acid oxidation	blue	blue	blue	1	13.8155	ENSG00000084754 and ENSG00000113790 and ENSG00000138796	ENSG00000138796	-0.895124
R_r0722	(S)-3-Hydroxydodecanoyl-CoA:NAD+ oxidoreductase Fatty acid elongation in mitochondria / Fatty acid metabolism EC:1.1.1.35 EC:1.1.1.211	Fatty acid oxidation	blue	blue	blue	1	13.8155	ENSG00000084754 and ENSG00000113790 and ENSG00000138796	ENSG00000138796	-0.895124
R_r0723	(S)-3-Hydroxydodecanoyl-CoA:NAD+ oxidoreductase Fatty acid elongation in mitochondria / Fatty acid metabolism EC:1.1.1.211 EC:1.1.1.35	Fatty acid oxidation	blue	blue	blue	1	13.8155	ENSG00000084754 and ENSG00000113790 and ENSG00000138796	ENSG00000138796	-0.895124
R_r0724	Decanoyl-CoA:acetyl-CoA C-acyltransferase Fatty acid elongation in mitochondria / Fatty acid metabolism EC:2.3.1.16	Fatty acid oxidation	blue	r.blue	r.blue	1	13.8155	ENSG00000138029 and (ENSG00000167315 or ENSG00000060971)	ENSG00000060971	-1.15245
R_r0726	(S)-Hydroxydecanoyl-CoA:NAD+ oxidoreductase Fatty acid elongation in mitochondria / Fatty acid metabolism EC:1.1.1.35 EC:1.1.1.211	Fatty acid oxidation	blue	blue	yellow	1	13.8155	ENSG00000084754 and ENSG00000113790 and ENSG00000138796	ENSG00000138796	-0.895124
R_r0727	(S)-Hydroxydecanoyl-CoA:NAD+ oxidoreductase Fatty acid elongation in mitochondria / Fatty acid metabolism EC:1.1.1.211 EC:1.1.1.35	Fatty acid oxidation	blue	blue	blue	1	13.8155	ENSG00000084754 and ENSG00000113790 and ENSG00000138796	ENSG00000138796	-0.895124
R_r0730	(S)-Hydroxyoctanoyl-CoA:NAD+ oxidoreductase Fatty acid elongation in mitochondria / Fatty acid metabolism EC:1.1.1.211	Fatty acid oxidation	blue	blue	blue	1	13.8155	ENSG00000084754 and ENSG00000113790 and ENSG00000138796	ENSG00000138796	-0.895124
R_r0732	Hexanoyl-CoA:acetyl-CoA C-acyltransferase Fatty acid elongation in mitochondria / Fatty acid metabolism EC:2.3.1.16	Fatty acid oxidation	blue	blue	blue	1	13.8155	ENSG00000138029 and (ENSG00000167315 or ENSG00000060971)	ENSG00000060971	-1.15245
R_r0733	(S)-Hydroxyhexanoyl-CoA:NAD+ oxidoreductase Fatty acid elongation in mitochondria / Fatty acid metabolism EC:1.1.1.211 EC:1.1.1.35	Fatty acid oxidation	blue	blue	blue	1	13.8155	ENSG00000084754 and ENSG00000113790 and ENSG00000138796	ENSG00000138796	-0.895124
R_r0739	alcohol dehydrogenase Bile acid biosynthesis EC:1.1.1.1	Bile acid synthesis	blue	blue	blue	1	13.8155	(ENSG00000187758 and ENSG00000196616 and ENSG00000248144) or ENSG00000172955 or ENSG00000196344 or ENSG00000197894 or ENSG00000198099	ENSG00000172955	-3.31231
R_r0747	3alpha,7alpha-Dihydroxy-5beta-cholestane:NADP+ oxidoreductase (B-specific); 3alpha,7alpha-Dihydroxy-5beta-cholestane:NADP+ oxidoreductase Bile acid biosynthesis EC:1.1.1.50	Bile acid synthesis	blue	blue	blue	1	13.8155	ENSG00000198610	ENSG00000198610	-2.10869
R_r0750	3alpha,7alpha,12alpha-Trihydroxy-5beta-cholestane:NADP+ oxidoreductase (B-specific); 3alpha,7alpha,12alpha-Trihydroxy-5beta-cholestane:NADP+ oxidoreductase Bile acid biosynthesis EC:1.1.1.50	Bile acid synthesis	blue	blue	blue	1	13.8155	ENSG00000198610	ENSG00000198610	-2.10869
R_r0752	3,4-Dihydroxymandelaldehyde:NAD+ oxidoreductase Tyrosine metabolism EC:1.2.1.5	Unassigned	blue	r.blue	r.blue	1	13.8155	ENSG00000006534 or ENSG00000108602 or ENSG00000132746 or ENSG00000184254	ENSG00000006534	-0.888306
R_r0753	3,4-Dihydroxymandelaldehyde:NADP+ oxidoreductase Tyrosine metabolism EC:1.2.1.5	Unassigned	blue	blue	blue	1	13.8155	ENSG00000006534 or ENSG00000108602 or ENSG00000132746 or ENSG00000184254	ENSG00000006534	-0.888306
R_r0754	3-Methoxy-4-hydroxyphenylacetaldehyde:NAD+ oxidoreductase Tyrosine metabolism EC:1.2.1.5	Unassigned	blue	r.blue	r.blue	1	13.8155	ENSG00000006534 or ENSG00000108602 or ENSG00000132746 or ENSG00000184254	ENSG00000006534	-0.888306
R_r0755	3-Methoxy-4-hydroxyphenylacetaldehyde:NADP+ oxidoreductase Tyrosine metabolism EC:1.2.1.5	Unassigned	blue	blue	blue	1	13.8155	ENSG00000006534 or ENSG00000108602 or ENSG00000132746 or ENSG00000184254	ENSG00000006534	-0.888306
R_r0756	3-Methoxy-4-hydroxyphenylglycolaldehyde:NAD+ oxidoreductase Tyrosine metabolism EC:1.2.1.5	Unassigned	blue	r.blue	r.blue	1	13.8155	ENSG00000006534 or ENSG00000108602 or ENSG00000132746 or ENSG00000184254	ENSG00000006534	-0.888306
R_r0757	3-Methoxy-4-hydroxyphenylglycolaldehyde:NADP+ oxidoreductase Tyrosine metabolism EC:1.2.1.5	Unassigned	blue	blue	blue	1	13.8155	ENSG00000006534 or ENSG00000108602 or ENSG00000132746 or ENSG00000184254	ENSG00000006534	-0.888306
R_r0758	5-Hydroxyindoleacetaldehyde:NAD+ oxidoreductase Tryptophan metabolism EC:1.2.1.3	Tryptophan metabolism	blue	blue	yellow	1	13.8155	ENSG00000072210 or ENSG00000111275 or ENSG00000137124 or ENSG00000143149 or ENSG00000164904	ENSG00000072210	-0.860403
R_r0760	butyryl-[acyl-carrier protein]:malonyl-[acyl-carrier-protein] C-acyltransferase (decarboxylating) Fatty acid biosynthesis EC:2.3.1.85	Fatty acid synthesis	blue	grey	grey	0	13.8155	ENSG00000169710	ENSG00000169710	-2.55408
R_r0761	(3R)-3-Hydroxyhexanoyl-[acyl-carrier-protein]:NADP+ oxidoreductase Fatty acid biosynthesis EC:2.3.1.85	Fatty acid synthesis	blue	grey	grey	0	13.8155	ENSG00000169710	ENSG00000169710	-2.55408
R_r0762	(3R)-3-Hydroxybutanoyl-[acyl-carrier-protein] hydro-lyase Fatty acid biosynthesis EC:2.3.1.85	Fatty acid synthesis	blue	grey	grey	0	13.8155	ENSG00000169710	ENSG00000169710	-2.55408
R_r0763	Hexanoyl-[acyl-carrier protein]:oxoacyl- and enoyl-reducing and thioester-hydrolysing) Fatty acid biosynthesis EC:2.3.1.85	Fatty acid synthesis	blue	grey	grey	0	13.8155	ENSG00000169710	ENSG00000169710	-2.55408
R_r0764	hexanoyl-[acyl-carrier protein]:malonyl-[acyl-carrier-protein] C-acyltransferase (decarboxylating) Fatty acid biosynthesis EC:2.3.1.85	Fatty acid synthesis	blue	grey	grey	0	13.8155	ENSG00000169710	ENSG00000169710	-2.55408
R_r0765	Octanoyl-[acyl-carrier protein]:malonyl-CoA C-acyltransferase(decarboxylating, oxoacyl- and enoyl-reducing and thioester-hydrolysing) Fatty acid biosynthesis EC:2.3.1.85	Fatty acid synthesis	blue	grey	grey	0	13.8155	ENSG00000169710	ENSG00000169710	-2.55408
R_r0766	Octanoyl-[acyl-carrier protein]:malonyl-[acyl-carrier-protein] C-acyltransferase (decarboxylating) Fatty acid biosynthesis EC:2.3.1.85	Fatty acid synthesis	blue	grey	grey	0	13.8155	ENSG00000169710	ENSG00000169710	-2.55408
[truncated: 6,452 more rows]

## Sheet: Series7
ID	name	subsystem	input	output	consensus	frequency	weight	GPR	leadingGene	log2FC
R_5HTRPDOX	5-Hydroxy-L-tryptophan:oxygen 2,3-dioxygenase (indole-decyclizing)	Tryptophan metabolism	red	grey	grey	0	13.8155	-3620.1	ENSG00000131203	3.96293
[truncated: 7,062 more rows]

## Sheet: Series3
ID	name	subsystem	input	output	consensus	frequency	weight	GPR	leadingGene	log2FC
[truncated: 7,091 more rows]

[truncated: 4 more sheets: Series4, Series8H, Series8R, Series9]
