# Supplementary material for: Genome-wide bioinformatic analyses predict key host and viral factors in SARS-CoV-2 pathogenesis
Source: Commun Biol. 2021 May 17;4:590. doi: 10.1038/s42003-021-02095-0 (PMC8128904; doi:10.1038/s42003-021-02095-0)
Supplement: Supplementary file 10 — Supplementary Data 8 [file 42003_2021_2095_MOESM10_ESM.xlsx]

## Sheet: READ_ME
Significant Gene DE Results from IsoformSwitchAnalyzeR Analysis
IsoformSwitchAnalyzeR Vignette: https://www.bioconductor.org/packages/release/bioc/html/IsoformSwitchAnalyzeR.html
Isoform Switch Significance Criteria:
	difference in isoform usage fraction (dIF) >= |0.3|
		i.e. the isoform experiences at least a 30% change in usage when compared to the parent gene expression
	q-value < 0.05 (FDR correction)
	Log2 Fold Change of gene expression = |1.3|

## Sheet: 5A_Significant_isoforms
iso_ref	gene_ref	isoform_id	gene_id	condition_1	condition_2	gene_name	gene_biotype	iso_biotype	gene_overall_mean	gene_value_1	gene_value_2	gene_stderr_1	gene_stderr_2	gene_log2_fold_change	gene_q_value	iso_overall_mean	iso_value_1	iso_value_2	iso_stderr_1	iso_stderr_2	iso_log2_fold_change	iso_q_value	IF_overall	IF1	IF2	dIF	isoform_switch_q_value	gene_switch_q_value	PTC	codingPotentialValue	codingPotential	domain_identified	idr_identified	signal_peptide_identified	IR	switchConsequencesGene	Significance Criteria
isoComp_00000191	geneComp_00000026	ENST00000399654.2	ENSG00000002822.11	Series1_NHBE_Mock	Series1_NHBE_SARS_CoV_2	MAD1L1	protein_coding	protein_coding	10.3977	7.19405	8.7369	0.494362	0.603521	0.279964	NA	7.91596	1.46471	8.17355	0.863576	0.711439	2.47229	NA	0.701055	0.211733	0.9334	0.721667	0.0394962	0.000480978	FALSE	1	TRUE	yes	yes	no	1	FALSE	FDR < 0.05 + Log2FC + dIF
isoComp_00000193	geneComp_00000026	ENST00000406869.1	ENSG00000002822.11	Series1_NHBE_Mock	Series1_NHBE_SARS_CoV_2	MAD1L1	protein_coding	protein_coding	10.3977	7.19405	8.7369	0.494362	0.603521	0.279964	NA	1.8883	5.01267	0.118928	0.938796	0.118928	-5.28382	NA	0.236894	0.6922	0.0141	-0.6781	0.000480978	0.000480978	FALSE	1	TRUE	yes	yes	no	1	FALSE	FDR < 0.05 + Log2FC + dIF
isoComp_00002367	geneComp_00000263	ENST00000367603.2	ENSG00000010818.4	Series1_NHBE_Mock	Series1_NHBE_SARS_CoV_2	HIVEP2	protein_coding	protein_coding	3.86267	7.54978	9.61841	0.0203346	0.563296	0.348954	NA	2.10279	7.54978	0	0.0203346	0	-9.5622	NA	0.596724	1	0	-1	1.24e-27	7.7e-29	FALSE	1	TRUE	yes	yes	no	0	FALSE	FDR < 0.05 + Log2FC + dIF
isoComp_00002368	geneComp_00000263	ENST00000367604.1	ENSG00000010818.4	Series1_NHBE_Mock	Series1_NHBE_SARS_CoV_2	HIVEP2	protein_coding	protein_coding	3.86267	7.54978	9.61841	0.0203346	0.563296	0.348954	NA	1.65939	0	9.61841	0	0.563296	9.91115	NA	0.364065	0	1	1	7.7e-29	7.7e-29	FALSE	1	TRUE	yes	yes	no	0	FALSE	FDR < 0.05 + Log2FC + dIF
isoComp_00005430	geneComp_00000608	ENST00000487842.1	ENSG00000047634.10	Series1_NHBE_Mock	Series1_NHBE_SARS_CoV_2	SCML1	protein_coding	retained_intron	4.15	0.89448	1.50909	0.205617	0.0235406	0.748049	NA	0.46776	0.76889	0.0602282	0.186096	0.0602282	-3.4713	NA	0.173186	0.8838	0.0412	-0.8426	0.0259489	0.0259489	NA	0.913485	TRUE	NA	NA	NA	2	TRUE	FDR < 0.05 + Log2FC + dIF
isoComp_00005730	geneComp_00000645	ENST00000346085.5	ENSG00000049618.17	Series1_NHBE_Mock	Series1_NHBE_SARS_CoV_2	ARID1B	protein_coding	protein_coding	5.46301	8.5288	8.07367	0.399634	0.464568	-0.0790222	NA	1.53147	6.18974	0.118204	0.229109	0.0650384	-5.5957	NA	0.335163	0.726467	0.0138	-0.712667	5.72e-40	5.72e-40	FALSE	1	TRUE	yes	yes	no	0	TRUE	FDR < 0.05 + Log2FC + dIF
isoComp_00007682	geneComp_00000858	ENST00000602689.1	ENSG00000064489.17	Series1_NHBE_Mock	Series1_NHBE_SARS_CoV_2	MEF2BNB-MEF2B	protein_coding	nonsense_mediated_decay	2.50861	1.14304	3.12346	0.677104	0.303519	1.44232	NA	0.36167	0.833234	0	0.437583	0	-6.39786	NA	0.133312	0.533733	0	-0.533733	0.0316909	0.0316909	TRUE	0.992226	TRUE	yes	no	no	0	TRUE	FDR < 0.05 + Log2FC + dIF
isoComp_00009068	geneComp_00001017	ENST00000375630.2	ENSG00000068650.14	Series1_NHBE_Mock	Series1_NHBE_SARS_CoV_2	ATP11A	protein_coding	protein_coding	6.31072	6.07128	8.30058	0.227441	0.187998	0.450574	NA	1.99621	0	4.93424	0	1.00402	8.9496	NA	0.281812	0	0.5964	0.5964	2.97e-07	2.97e-07	FALSE	1	TRUE	yes	no	no	0	FALSE	FDR < 0.05 + Log2FC + dIF
isoComp_00009078	geneComp_00001017	ENST00000487903.1	ENSG00000068650.14	Series1_NHBE_Mock	Series1_NHBE_SARS_CoV_2	ATP11A	protein_coding	protein_coding	6.31072	6.07128	8.30058	0.227441	0.187998	0.450574	NA	2.56655	5.71832	1.28878	0.215052	0.787446	-2.14095	NA	0.477112	0.9419	0.155067	-0.786833	0.00151669	2.97e-07	FALSE	1	TRUE	yes	no	no	0	FALSE	FDR < 0.05 + Log2FC + dIF
isoComp_00009412	geneComp_00001058	ENST00000570059.1	ENSG00000069943.5	Series1_NHBE_Mock	Series1_NHBE_SARS_CoV_2	PIGB	protein_coding	nonsense_mediated_decay	10.0115	6.1412	2.86527	1.05121	0.297711	-1.09717	NA	2.32732	2.54494	0	1.1602	0	-7.99715	NA	0.188547	0.3804	0	-0.3804	0.0492568	6.12e-06	TRUE	0.0265536	FALSE	no	yes	no	0	TRUE	FDR < 0.05 + Log2FC + dIF
isoComp_00011963	geneComp_00001323	ENST00000397981.3	ENSG00000076984.13	Series1_NHBE_Mock	Series1_NHBE_SARS_CoV_2	MAP2K7	protein_coding	protein_coding	8.01753	8.36724	9.23427	0.617374	0.58921	0.142084	NA	1.76361	3.79464	0.51584	1.1764	0.318853	-2.85506	NA	0.207073	0.440233	0.0569	-0.383333	0.0394962	0.0394962	FALSE	1	TRUE	yes	yes	no	0	FALSE	FDR < 0.05 + Log2FC + dIF
isoComp_00013071	geneComp_00001447	ENST00000349721.2	ENSG00000080503.15	Series1_NHBE_Mock	Series1_NHBE_SARS_CoV_2	SMARCA2	protein_coding	protein_coding	9.58555	20.0604	17.8447	0.961356	2.4596	-0.168762	NA	2.64151	0.54152	12.3659	0.54152	0.552527	4.48797	NA	0.266245	0.0285	0.715267	0.686767	0.00174999	0.00174999	FALSE	1	TRUE	yes	yes	no	0	FALSE	FDR < 0.05 + Log2FC + dIF
isoComp_00015438	geneComp_00001743	ENST00000427692.2	ENSG00000088970.11	Series1_NHBE_Mock	Series1_NHBE_SARS_CoV_2	PLK1S1	processed_transcript	processed_transcript	6.08177	8.90074	6.38175	0.500969	0.332875	-0.479333	NA	1.80727	0	1.99665	0	0.968289	7.64864	NA	0.364278	0	0.306367	0.306367	0.00915739	0.00915739	NA	1	TRUE	NA	NA	NA	0	TRUE	FDR < 0.05 + Log2FC + dIF
isoComp_00015674	geneComp_00001768	ENST00000453074.2	ENSG00000089195.10	Series1_NHBE_Mock	Series1_NHBE_SARS_CoV_2	TRMT6	protein_coding	protein_coding	17.858	18.6593	28.2035	1.23615	2.15883	0.59572	NA	2.9155	0	14.7645	0	1.12967	10.5289	NA	0.126624	0	0.526433	0.526433	4.68e-36	4.68e-36	FALSE	0.998903	TRUE	yes	yes	no	0	TRUE	FDR < 0.05 + Log2FC + dIF
isoComp_00016411	geneComp_00001850	ENST00000469408.1	ENSG00000091127.9	Series1_NHBE_Mock	Series1_NHBE_SARS_CoV_2	PUS7	protein_coding	protein_coding	11.9077	10.1047	9.66712	0.270726	1.08045	-0.0638023	NA	4.62858	6.35477	0	1.58552	0	-9.31397	NA	0.365131	0.6246	0	-0.6246	2.42e-08	2.42e-08	FALSE	1	TRUE	yes	yes	no	0	TRUE	FDR < 0.05 + Log2FC + dIF
isoComp_00017437	geneComp_00001962	ENST00000519649.1	ENSG00000095539.11	Series1_NHBE_Mock	Series1_NHBE_SARS_CoV_2	SEMA4G	protein_coding	protein_coding	5.18392	3.08122	2.7345	0.306747	0.343809	-0.171633	NA	0.821325	1.58296	0.122622	0.321007	0.122622	-3.58632	NA	0.17351	0.5083	0.0365667	-0.471733	0.00912415	0.00912415	FALSE	1	TRUE	yes	no	yes	0	TRUE	FDR < 0.05 + Log2FC + dIF
isoComp_00021719	geneComp_00002541	ENST00000469080.1	ENSG00000102226.5	Series1_NHBE_Mock	Series1_NHBE_SARS_CoV_2	USP11	protein_coding	retained_intron	19.1271	5.58029	4.3189	0.479919	0.244859	-0.368924	NA	0.244872	1.8197	0.00394449	0.544389	0.00394449	-7.03577	NA	0.0370571	0.324233	0.000833333	-0.3234	3e-05	3e-05	NA	1	TRUE	NA	NA	NA	3	TRUE	FDR < 0.05 + Log2FC + dIF
isoComp_00022300	geneComp_00002626	ENST00000458121.2	ENSG00000102981.5	Series1_NHBE_Mock	Series1_NHBE_SARS_CoV_2	PARD6A	protein_coding	protein_coding	3.04764	0.199717	0.386546	0.056939	0.119155	0.919045	NA	1.37446	0	0.386546	0	0.119155	5.30941	NA	0.433731	0	1	1	0.000429536	0.000429536	FALSE	0.999969	TRUE	yes	yes	no	0	TRUE	FDR < 0.05 + Log2FC + dIF
isoComp_00022302	geneComp_00002626	ENST00000602727.1	ENSG00000102981.5	Series1_NHBE_Mock	Series1_NHBE_SARS_CoV_2	PARD6A	protein_coding	retained_intron	3.04764	0.199717	0.386546	0.056939	0.119155	0.919045	NA	0.889703	0.199717	0	0.056939	0	-4.39037	NA	0.354219	1	0	-1	0.000687698	0.000429536	NA	0.981034	TRUE	NA	NA	NA	0	TRUE	FDR < 0.05 + Log2FC + dIF
isoComp_00025419	geneComp_00002968	ENST00000525621.1	ENSG00000105397.9	Series1_NHBE_Mock	Series1_NHBE_SARS_CoV_2	TYK2	protein_coding	protein_coding	17.2947	15.9052	17.3595	0.874496	1.07617	0.126145	NA	7.08001	8.06119	3.09319	0.516573	0.436966	-1.37903	NA	0.421971	0.5073	0.180067	-0.327233	8.15e-07	8.15e-07	FALSE	1	TRUE	yes	no	no	0	FALSE	FDR < 0.05 + Log2FC + dIF
isoComp_00027164	geneComp_00003202	ENST00000223398.6	ENSG00000106665.11	Series1_NHBE_Mock	Series1_NHBE_SARS_CoV_2	CLIP2	protein_coding	protein_coding	2.92338	1.75707	2.9162	0.141653	0.611431	0.72767	NA	0.61407	1.68683	0.0300881	0.135543	0.0185215	-5.40353	NA	0.319469	0.9601	0.0124	-0.9477	1.04e-18	1.04e-18	FALSE	1	TRUE	yes	yes	no	0	FALSE	FDR < 0.05 + Log2FC + dIF
isoComp_00030005	geneComp_00003576	ENST00000263593.3	ENSG00000110013.8	Series1_NHBE_Mock	Series1_NHBE_SARS_CoV_2	SIAE	protein_coding	protein_coding	8.66171	16.9789	14.5963	0.30728	1.14728	-0.218001	NA	2.70982	0.390011	6.74254	0.0491211	0.437141	4.07732	NA	0.354755	0.0230667	0.4634	0.440333	1.74e-33	1.75e-37	FALSE	0.999999	TRUE	yes	no	yes	0	TRUE	FDR < 0.05 + Log2FC + dIF
isoComp_00030065	geneComp_00003586	ENST00000401547.2	ENSG00000110066.10	Series1_NHBE_Mock	Series1_NHBE_SARS_CoV_2	SUV420H1	protein_coding	protein_coding	9.35242	17.1089	15.0122	1.59804	1.126	-0.188501	NA	1.44568	5.76788	0.359519	0.25706	0.279552	-3.96682	NA	0.140147	0.345333	0.0269667	-0.318367	0.0064408	0.000139483	FALSE	0.999648	TRUE	yes	yes	no	1	FALSE	FDR < 0.05 + Log2FC + dIF
isoComp_00030068	geneComp_00003586	ENST00000405515.1	ENSG00000110066.10	Series1_NHBE_Mock	Series1_NHBE_SARS_CoV_2	SUV420H1	protein_coding	protein_coding	9.35242	17.1089	15.0122	1.59804	1.126	-0.188501	NA	2.59405	3.58321	9.29913	1.39539	0.896724	1.37337	NA	0.263967	0.198733	0.6177	0.418967	0.000139483	0.000139483	FALSE	0.999645	TRUE	yes	yes	no	1	FALSE	FDR < 0.05 + Log2FC + dIF
isoComp_00031450	geneComp_00003747	ENST00000266679.8	ENSG00000111605.12	Series1_NHBE_Mock	Series1_NHBE_SARS_CoV_2	CPSF6	protein_coding	protein_coding	16.7613	24.3262	14.9071	0.371719	0.831647	-0.706131	NA	7.2003	16.8845	1.25586	0.936913	0.406822	-3.73836	NA	0.380384	0.693367	0.0819333	-0.611433	1.78e-13	1.5e-19	FALSE	1	TRUE	yes	yes	no	1	FALSE	FDR < 0.05 + Log2FC + dIF
isoComp_00032029	geneComp_00003833	ENST00000535459.1	ENSG00000112096.12	Series1_NHBE_Mock	Series1_NHBE_SARS_CoV_2	SOD2	protein_coding	retained_intron	126.358	44.5664	209.79	9.42579	19.3505	2.23466	NA	7.09887	20.6105	7.51645	8.2524	5.64636	-1.45404	NA	0.0676429	0.473633	0.0420667	-0.431567	0.0250321	0.000251994	NA	0.718301	FALSE	NA	NA	NA	0	TRUE	FDR < 0.05 + Log2FC + dIF
isoComp_00032283	geneComp_00003883	ENST00000318471.4	ENSG00000112357.8	Series1_NHBE_Mock	Series1_NHBE_SARS_CoV_2	PEX7	protein_coding	protein_coding	4.01493	4.76463	4.84374	0.31173	0.13856	0.0237068	NA	2.88202	3.40196	0	0.263998	0	-8.41446	NA	0.682567	0.713067	0	-0.713067	6.65e-31	9.79e-32	FALSE	0.996818	TRUE	yes	no	no	0	TRUE	FDR < 0.05 + Log2FC + dIF
isoComp_00032285	geneComp_00003883	ENST00000541292.1	ENSG00000112357.8	Series1_NHBE_Mock	Series1_NHBE_SARS_CoV_2	PEX7	protein_coding	protein_coding	4.01493	4.76463	4.84374	0.31173	0.13856	0.0237068	NA	1.09836	1.32216	4.76938	0.0507577	0.0984516	1.84306	NA	0.309131	0.2785	0.9851	0.7066	9.79e-32	9.79e-32	TRUE	0.990127	TRUE	yes	no	no	0	TRUE	FDR < 0.05 + Log2FC + dIF
isoComp_00033558	geneComp_00004060	ENST00000326682.8	ENSG00000113971.14	Series1_NHBE_Mock	Series1_NHBE_SARS_CoV_2	NPHP3	protein_coding	protein_coding	4.17623	4.88495	5.60165	0.285294	0.354361	0.197131	NA	0.836038	3.59427	0.485458	0.364363	0.43118	-2.86287	NA	0.215108	0.731933	0.0784667	-0.653467	0.00733451	0.00733451	TRUE	1	TRUE	no	no	no	0	FALSE	FDR < 0.05 + Log2FC + dIF
isoComp_00036301	geneComp_00004390	ENST00000271883.5	ENSG00000116580.14	Series1_NHBE_Mock	Series1_NHBE_SARS_CoV_2	GON4L	protein_coding	protein_coding	7.26186	13.418	15.1681	0.431349	0.507033	0.17675	NA	1.84542	0	6.16356	0	2.81015	9.26996	NA	0.234855	0	0.417233	0.417233	0.00213176	1.29e-17	FALSE	1	TRUE	yes	yes	no	0	FALSE	FDR < 0.05 + Log2FC + dIF
isoComp_00036303	geneComp_00004390	ENST00000368331.1	ENSG00000116580.14	Series1_NHBE_Mock	Series1_NHBE_SARS_CoV_2	GON4L	protein_coding	protein_coding	7.26186	13.418	15.1681	0.431349	0.507033	0.17675	NA	1.35892	9.70032	0.911069	0.219349	0.291445	-3.39814	NA	0.162543	0.724833	0.0598667	-0.664967	1.29e-17	1.29e-17	FALSE	1	TRUE	yes	yes	no	0	FALSE	FDR < 0.05 + Log2FC + dIF
isoComp_00036856	geneComp_00004475	ENST00000370630.5	ENSG00000117151.8	Series1_NHBE_Mock	Series1_NHBE_SARS_CoV_2	CTBS	protein_coding	protein_coding	4.97211	2.37917	3.54322	0.545141	0.188719	0.572619	NA	1.09384	0.839755	0.220907	0.152105	0.068952	-1.87973	NA	0.327794	0.378033	0.0607	-0.317333	0.00149021	0.00149021	FALSE	0.999721	TRUE	yes	no	yes	0	TRUE	FDR < 0.05 + Log2FC + dIF
isoComp_00041328	geneComp_00005118	ENST00000552918.1	ENSG00000123352.13	Series1_NHBE_Mock	Series1_NHBE_SARS_CoV_2	SPATS2	protein_coding	protein_coding	19.8857	15.5513	18.0682	1.58057	0.478101	0.216288	NA	5.00644	0.0415934	7.39601	0.0415934	2.00032	7.16536	NA	0.254882	0.00223333	0.406133	0.4039	5.86e-08	5.86e-08	FALSE	1	TRUE	yes	yes	no	0	FALSE	FDR < 0.05 + Log2FC + dIF
isoComp_00042370	geneComp_00005307	ENST00000379933.3	ENSG00000124782.15	Series1_NHBE_Mock	Series1_NHBE_SARS_CoV_2	RREB1	protein_coding	protein_coding	4.98496	10.4919	10.1995	0.417048	0.352303	-0.0407403	NA	0.475015	3.9328	0.01069	0.533297	0.01069	-7.57415	NA	0.0852959	0.371933	0.00103333	-0.3709	5.54e-20	5.54e-20	FALSE	1	TRUE	yes	yes	no	0	FALSE	FDR < 0.05 + Log2FC + dIF
isoComp_00043147	geneComp_00005417	ENST00000586615.1	ENSG00000125740.9	Series1_NHBE_Mock	Series1_NHBE_SARS_CoV_2	FOSB	protein_coding	protein_coding	8.91377	0.521411	0.740502	0.0273614	0.0878698	0.498028	NA	2.21034	0	0.420948	0	0.0404511	5.42944	NA	0.195143	0	0.576033	0.576033	0.000542054	0.000542054	FALSE	0.999301	TRUE	yes	yes	no	1	TRUE	FDR < 0.05 + Log2FC + dIF
isoComp_00044049	geneComp_00005549	ENST00000317623.4	ENSG00000126773.8	Series1_NHBE_Mock	Series1_NHBE_SARS_CoV_2	PCNXL4	protein_coding	protein_coding	10.8161	9.57731	7.89524	0.888066	0.336918	-0.278318	NA	3.18507	2.92667	0	0.401519	0	-8.19804	NA	0.289376	0.318267	0	-0.318267	9.23e-10	9.23e-10	FALSE	1	TRUE	yes	yes	no	0	TRUE	FDR < 0.05 + Log2FC + dIF
isoComp_00046851	geneComp_00005929	ENST00000447869.1	ENSG00000130413.11	Series1_NHBE_Mock	Series1_NHBE_SARS_CoV_2	STK33	protein_coding	protein_coding	1.04834	0.684828	0.321278	0.00330885	0.0776361	-1.06862	NA	0.222907	0.456192	0	0.0640599	0	-5.54285	NA	0.233905	0.6661	0	-0.6661	0.00332281	0.00326864	FALSE	0.999998	TRUE	yes	yes	no	0	TRUE	FDR < 0.05 + Log2FC + dIF
isoComp_00047006	geneComp_00005948	ENST00000252826.5	ENSG00000130529.11	Series1_NHBE_Mock	Series1_NHBE_SARS_CoV_2	TRPM4	protein_coding	protein_coding	8.43624	9.61017	9.95515	1.02248	0.935023	0.0508299	NA	4.79567	2.24812	7.05207	0.460059	1.35044	1.64497	NA	0.595724	0.2314	0.703167	0.471767	0.00617017	0.00617017	FALSE	1	TRUE	yes	no	no	0	TRUE	FDR < 0.05 + Log2FC + dIF
isoComp_00047374	geneComp_00006001	ENST00000373894.3	ENSG00000130768.10	Series1_NHBE_Mock	Series1_NHBE_SARS_CoV_2	SMPDL3B	protein_coding	protein_coding	3.03207	1.63971	2.3947	0.0668558	0.16979	0.543647	NA	1.97582	1.39815	0	0.198189	0	-7.13765	NA	0.595555	0.8478	0	-0.8478	1.69e-06	1.69e-06	FALSE	0.999999	TRUE	yes	no	yes	0	TRUE	FDR < 0.05 + Log2FC + dIF
isoComp_00047377	geneComp_00006001	ENST00000548116.1	ENSG00000130768.10	Series1_NHBE_Mock	Series1_NHBE_SARS_CoV_2	SMPDL3B	protein_coding	nonsense_mediated_decay	3.03207	1.63971	2.3947	0.0668558	0.16979	0.543647	NA	0.319965	0.110262	0.903783	0.0198254	0.0747209	2.92567	NA	0.170604	0.0682	0.3778	0.3096	0.00306838	1.69e-06	TRUE	0.999725	TRUE	no	no	yes	0	TRUE	FDR < 0.05 + Log2FC + dIF
isoComp_00047951	geneComp_00006071	ENST00000373335.3	ENSG00000131174.4	Series1_NHBE_Mock	Series1_NHBE_SARS_CoV_2	COX7B	protein_coding	processed_transcript	69.4839	88.5118	54.1237	0.293893	3.96194	-0.709507	NA	13.4232	39.2199	1.48839	7.65359	0.282754	-4.71047	NA	0.175857	0.4427	0.0275	-0.4152	4.46e-11	2.31e-15	NA	0.0275644	FALSE	NA	NA	NA	0	TRUE	FDR < 0.05 + Log2FC + dIF
isoComp_00049543	geneComp_00006274	ENST00000378392.1	ENSG00000132623.11	Series1_NHBE_Mock	Series1_NHBE_SARS_CoV_2	ANKEF1	protein_coding	protein_coding	6.61287	6.88136	7.66901	0.299115	0.613281	0.156132	NA	2.2756	1.01484	4.55041	0.225527	0.850586	2.15376	NA	0.335049	0.147867	0.5842	0.436333	0.000120596	9.08e-05	FALSE	1	TRUE	yes	no	no	0	FALSE	FDR < 0.05 + Log2FC + dIF
isoComp_00049582	geneComp_00006281	ENST00000484638.1	ENSG00000132669.8	Series1_NHBE_Mock	Series1_NHBE_SARS_CoV_2	RIN2	protein_coding	processed_transcript	11.2862	20.1465	19.9843	0.164868	0.774267	-0.011654	NA	1.20413	0	9.79794	0	4.76691	9.93781	NA	0.0682184	0	0.479467	0.479467	0.00524864	0.00385495	NA	1	TRUE	NA	NA	NA	0	TRUE	FDR < 0.05 + Log2FC + dIF
isoComp_00050918	geneComp_00006464	ENST00000507022.1	ENSG00000134056.7	Series1_NHBE_Mock	Series1_NHBE_SARS_CoV_2	MRPS36	protein_coding	processed_transcript	19.1646	9.46422	7.42844	0.853246	0.380296	-0.349007	NA	1.45787	3.02073	0.016642	0.94228	0.016642	-6.82982	NA	0.0787102	0.312133	0.00206667	-0.310067	1.89e-07	6.74e-08	NA	0.0134886	FALSE	NA	NA	NA	0	TRUE	FDR < 0.05 + Log2FC + dIF
isoComp_00051487	geneComp_00006540	ENST00000422887.1	ENSG00000134463.10	Series1_NHBE_Mock	Series1_NHBE_SARS_CoV_2	ECHDC3	protein_coding	protein_coding	5.65585	1.91414	0.913629	0.169095	0.171064	-1.05883	NA	0.544175	1.43293	0	0.187591	0	-7.17286	NA	0.151055	0.745733	0	-0.745733	5.46e-09	6.81e-11	FALSE	0.985437	TRUE	yes	no	no	0	TRUE	FDR < 0.05 + Log2FC + dIF
isoComp_00051489	geneComp_00006540	ENST00000496136.1	ENSG00000134463.10	Series1_NHBE_Mock	Series1_NHBE_SARS_CoV_2	ECHDC3	protein_coding	processed_transcript	5.65585	1.91414	0.913629	0.169095	0.171064	-1.05883	NA	0.258507	0.307612	0.913629	0.0632105	0.171064	1.54005	NA	0.227759	0.1696	1	0.8304	6.81e-11	6.81e-11	NA	0.993356	TRUE	NA	NA	NA	0	TRUE	FDR < 0.05 + Log2FC + dIF
isoComp_00053763	geneComp_00006837	ENST00000378319.3	ENSG00000136147.12	Series1_NHBE_Mock	Series1_NHBE_SARS_CoV_2	PHF11	protein_coding	protein_coding	12.8007	11.2241	13.8426	2.19078	0.828764	0.302279	NA	6.72802	0.920647	9.00589	0.885689	0.920372	3.27616	NA	0.520467	0.0641333	0.651	0.586867	0.0254293	0.0254293	FALSE	0.998368	TRUE	yes	no	no	0	TRUE	FDR < 0.05 + Log2FC + dIF
isoComp_00053925	geneComp_00006860	ENST00000258743.5	ENSG00000136244.7	Series1_NHBE_Mock	Series1_NHBE_SARS_CoV_2	IL6	protein_coding	protein_coding	15.9748	1.42181	14.3178	0.370079	0.407089	3.32291	NA	11.938	0	10.6766	0	1.02039	10.0616	NA	0.403424	0	0.7509	0.7509	1.32e-05	5.85e-12	FALSE	0.993957	TRUE	yes	no	yes	0	FALSE	FDR < 0.05 + Log2FC + dIF
isoComp_00053927	geneComp_00006860	ENST00000404625.1	ENSG00000136244.7	Series1_NHBE_Mock	Series1_NHBE_SARS_CoV_2	IL6	protein_coding	protein_coding	15.9748	1.42181	14.3178	0.370079	0.407089	3.32291	NA	0.967424	1.32436	0	0.305679	0	-7.06	NA	0.265351	0.950433	0	-0.950433	5.85e-12	5.85e-12	FALSE	0.993839	TRUE	yes	no	yes	0	FALSE	FDR < 0.05 + Log2FC + dIF
isoComp_00054615	geneComp_00006956	ENST00000259371.2	ENSG00000136848.12	Series1_NHBE_Mock	Series1_NHBE_SARS_CoV_2	DAB2IP	protein_coding	protein_coding	15.4484	45.9383	48.0716	2.33301	2.62929	0.0654755	NA	3.78696	0	39.8601	0	2.11041	11.9611	NA	0.183257	0	0.8295	0.8295	1.22e-135	1.22e-135	FALSE	1	TRUE	yes	yes	no	0	TRUE	FDR < 0.05 + Log2FC + dIF
isoComp_00054619	geneComp_00006956	ENST00000408936.3	ENSG00000136848.12	Series1_NHBE_Mock	Series1_NHBE_SARS_CoV_2	DAB2IP	protein_coding	protein_coding	15.4484	45.9383	48.0716	2.33301	2.62929	0.0654755	NA	9.45928	40.0932	5.54633	3.26949	0.217029	-2.85151	NA	0.660092	0.8703	0.1156	-0.7547	1.13e-23	1.22e-135	FALSE	1	TRUE	yes	yes	no	1	TRUE	FDR < 0.05 + Log2FC + dIF
isoComp_00054716	geneComp_00006970	ENST00000315480.4	ENSG00000136878.8	Series1_NHBE_Mock	Series1_NHBE_SARS_CoV_2	USP20	protein_coding	protein_coding	3.77081	4.63116	5.00215	0.253554	0.415407	0.110943	NA	2.26318	0.0834604	4.14078	0.00831011	0.308125	5.47288	NA	0.614508	0.0183	0.829233	0.810933	1.51e-30	1.51e-30	FALSE	1	TRUE	yes	yes	no	1	TRUE	FDR < 0.05 + Log2FC + dIF
isoComp_00054718	geneComp_00006970	ENST00000372429.3	ENSG00000136878.8	Series1_NHBE_Mock	Series1_NHBE_SARS_CoV_2	USP20	protein_coding	protein_coding	3.77081	4.63116	5.00215	0.253554	0.415407	0.110943	NA	0.982926	3.71063	0	0.290345	0	-8.5394	NA	0.255606	0.8004	0	-0.8004	2.05e-23	1.51e-30	FALSE	1	TRUE	yes	yes	no	0	TRUE	FDR < 0.05 + Log2FC + dIF
isoComp_00055612	geneComp_00007103	ENST00000533366.1	ENSG00000137673.4	Series1_NHBE_Mock	Series1_NHBE_SARS_CoV_2	MMP7	protein_coding	retained_intron	99.1257	1.87351	2.47877	0.409075	0.261986	0.402009	NA	1.48943	0.953431	0.204127	0.0752363	0.012017	-2.16971	NA	0.0823884	0.560067	0.0832	-0.476867	0.0115239	0.0115239	NA	0.954982	TRUE	NA	NA	NA	0	TRUE	FDR < 0.05 + Log2FC + dIF
isoComp_00056187	geneComp_00007166	ENST00000342282.3	ENSG00000137959.11	Series1_NHBE_Mock	Series1_NHBE_SARS_CoV_2	IFI44L	protein_coding	protein_coding	4.84366	0.644772	5.06714	0.289998	0.756297	2.95495	NA	0.511543	0	1.99234	0	0.216328	7.64554	NA	0.0959514	0	0.399333	0.399333	0.00183331	0.00183331	FALSE	0.892345	TRUE	no	no	no	0	TRUE	FDR < 0.05 + Log2FC + dIF
isoComp_00056188	geneComp_00007166	ENST00000370751.5	ENSG00000137959.11	Series1_NHBE_Mock	Series1_NHBE_SARS_CoV_2	IFI44L	protein_coding	protein_coding	4.84366	0.644772	5.06714	0.289998	0.756297	2.95495	NA	3.03969	0.569908	1.89229	0.268185	0.377241	1.71384	NA	0.652017	0.8688	0.374267	-0.494533	0.0183324	0.00183331	FALSE	0.999963	TRUE	yes	no	no	0	TRUE	FDR < 0.05 + Log2FC + dIF
isoComp_00056499	geneComp_00007210	ENST00000371922.1	ENSG00000138134.7	Series1_NHBE_Mock	Series1_NHBE_SARS_CoV_2	STAMBPL1	protein_coding	protein_coding	8.81492	0.692552	0.443646	0.0214544	0.0088845	-0.631037	NA	0.543015	0.296324	0	0.0637001	0	-4.93699	NA	0.0950388	0.434133	0	-0.434133	0.0476206	0.0438355	FALSE	0.9876	TRUE	yes	no	no	0	TRUE	FDR < 0.05 + Log2FC + dIF
isoComp_00056722	geneComp_00007246	ENST00000358470.4	ENSG00000138378.13	Series1_NHBE_Mock	Series1_NHBE_SARS_CoV_2	STAT4	protein_coding	protein_coding	3.84137	8.28331	7.19023	0.291054	0.371535	-0.203906	NA	0.513063	6.73874	0	0.192279	0	-9.39847	NA	0.0801408	0.816767	0	-0.816767	2.03e-19	2.03e-19	FALSE	1	TRUE	yes	no	no	0	FALSE	FDR < 0.05 + Log2FC + dIF
isoComp_00056723	geneComp_00007246	ENST00000392320.2	ENSG00000138378.13	Series1_NHBE_Mock	Series1_NHBE_SARS_CoV_2	STAT4	protein_coding	protein_coding	3.84137	8.28331	7.19023	0.291054	0.371535	-0.203906	NA	2.40777	0.252764	6.07265	0.0199115	0.763279	4.53286	NA	0.707486	0.0307667	0.838	0.807233	2.74e-10	2.03e-19	FALSE	1	TRUE	yes	no	no	0	FALSE	FDR < 0.05 + Log2FC + dIF
isoComp_00061012	geneComp_00007727	ENST00000591126.1	ENSG00000141646.9	Series1_NHBE_Mock	Series1_NHBE_SARS_CoV_2	SMAD4	protein_coding	retained_intron	5.92766	7.23958	5.45177	0.648278	0.382123	-0.40853	NA	0.819347	3.19592	0.378647	0.470344	0.189605	-3.04421	NA	0.152892	0.4391	0.0697333	-0.369367	0.00079781	0.00079781	NA	0.999918	TRUE	NA	NA	NA	0	TRUE	FDR < 0.05 + Log2FC + dIF
isoComp_00061547	geneComp_00007800	ENST00000588807.1	ENSG00000142444.6	Series1_NHBE_Mock	Series1_NHBE_SARS_CoV_2	C19orf52	protein_coding	nonsense_mediated_decay	7.38234	3.99036	4.75861	0.389871	0.114655	0.253439	NA	1.02502	0	3.34963	0	0.205626	8.39216	NA	0.1494	0	0.706867	0.706867	3.85e-14	3.85e-14	TRUE	0.00191574	FALSE	no	no	no	0	TRUE	FDR < 0.05 + Log2FC + dIF
isoComp_00063440	geneComp_00008071	ENST00000316534.4	ENSG00000144061.8	Series1_NHBE_Mock	Series1_NHBE_SARS_CoV_2	NPHP1	protein_coding	protein_coding	3.6779	2.53449	2.25857	0.192379	0.201135	-0.165589	NA	0.285178	0.879094	0.0379481	0.152834	0.0379481	-4.21279	NA	0.0832837	0.3525	0.0163333	-0.336167	0.000948416	4.2e-07	FALSE	1	TRUE	yes	yes	no	0	TRUE	FDR < 0.05 + Log2FC + dIF
isoComp_00063447	geneComp_00008071	ENST00000461707.1	ENSG00000144061.8	Series1_NHBE_Mock	Series1_NHBE_SARS_CoV_2	NPHP1	protein_coding	retained_intron	3.6779	2.53449	2.25857	0.192379	0.201135	-0.165589	NA	0.422326	0	0.969167	0	0.151787	6.61348	NA	0.140192	0	0.4337	0.4337	4.2e-07	4.2e-07	NA	0.999633	TRUE	NA	NA	NA	1	TRUE	FDR < 0.05 + Log2FC + dIF
isoComp_00063623	geneComp_00008101	ENST00000306721.3	ENSG00000144354.9	Series1_NHBE_Mock	Series1_NHBE_SARS_CoV_2	CDCA7	protein_coding	protein_coding	15.5933	2.79004	3.12121	0.0889774	0.222831	0.161271	NA	4.2023	1.37403	0.0627099	0.102057	0.0249563	-4.25058	NA	0.242453	0.4957	0.0195667	-0.476133	2.75e-09	2.75e-09	FALSE	0.999961	TRUE	yes	yes	no	0	TRUE	FDR < 0.05 + Log2FC + dIF
isoComp_00064911	geneComp_00008286	ENST00000500945.2	ENSG00000145782.8	Series1_NHBE_Mock	Series1_NHBE_SARS_CoV_2	ATG12	protein_coding	protein_coding	16.9689	20.5282	30.8749	1.91142	2.86296	0.588591	NA	3.24714	0.948496	20.3185	0.948496	2.58607	4.40659	NA	0.166412	0.0398333	0.654267	0.614433	0.0262377	0.0262377	FALSE	0.110122	FALSE	no	yes	no	0	TRUE	FDR < 0.05 + Log2FC + dIF
isoComp_00067782	geneComp_00008709	ENST00000278849.4	ENSG00000149503.8	Series1_NHBE_Mock	Series1_NHBE_SARS_CoV_2	INCENP	protein_coding	protein_coding	15.2807	7.67017	9.28605	0.155764	0.493411	0.275479	NA	5.96705	0	4.54215	0	0.660294	8.8304	NA	0.358022	0	0.489767	0.489767	1.49e-14	6.9e-20	FALSE	1	TRUE	yes	yes	no	1	FALSE	FDR < 0.05 + Log2FC + dIF
isoComp_00069770	geneComp_00009008	ENST00000378150.1	ENSG00000152465.13	Series1_NHBE_Mock	Series1_NHBE_SARS_CoV_2	NMT2	protein_coding	protein_coding	7.19237	7.19448	7.58277	0.381133	0.880413	0.0757312	NA	1.28658	0.1184	2.99282	0.1184	0.532137	4.5476	NA	0.158498	0.0149333	0.4154	0.400467	0.00319549	0.00319549	FALSE	0.999994	TRUE	yes	yes	no	0	FALSE	FDR < 0.05 + Log2FC + dIF
isoComp_00070072	geneComp_00009057	ENST00000354312.3	ENSG00000152942.14	Series1_NHBE_Mock	Series1_NHBE_SARS_CoV_2	RAD17	protein_coding	protein_coding	5.17849	5.24778	4.87789	0.635567	0.425117	-0.105243	NA	2.10215	0	3.71889	0	0.391957	8.5426	NA	0.363113	0	0.761267	0.761267	2.47e-22	2.47e-22	FALSE	1	TRUE	yes	yes	no	0	FALSE	FDR < 0.05 + Log2FC + dIF
isoComp_00070073	geneComp_00009057	ENST00000354868.5	ENSG00000152942.14	Series1_NHBE_Mock	Series1_NHBE_SARS_CoV_2	RAD17	protein_coding	protein_coding	5.17849	5.24778	4.87789	0.635567	0.425117	-0.105243	NA	0.372205	4.4074	0	1.28531	0	-8.78705	NA	0.0834083	0.817433	0	-0.817433	0.0344109	2.47e-22	FALSE	1	TRUE	yes	yes	no	0	FALSE	FDR < 0.05 + Log2FC + dIF
isoComp_00071364	geneComp_00009249	ENST00000532774.1	ENSG00000154760.9	Series1_NHBE_Mock	Series1_NHBE_SARS_CoV_2	SLFN13	protein_coding	retained_intron	2.72267	0.632531	1.4594	0.115341	0.256957	1.19339	NA	0.48179	0.0887156	1.06324	0.055576	0.294076	3.44255	NA	0.208329	0.1176	0.700267	0.582667	0.0152333	0.0152333	NA	0.937671	TRUE	NA	NA	NA	0	TRUE	FDR < 0.05 + Log2FC + dIF
isoComp_00074871	geneComp_00009770	ENST00000394074.2	ENSG00000159593.10	Series1_NHBE_Mock	Series1_NHBE_SARS_CoV_2	NAE1	protein_coding	protein_coding	38.4786	25.4851	19.8568	4.79587	1.12633	-0.359865	NA	8.5491	11.0688	0.169124	3.56869	0.169124	-5.9507	NA	0.204982	0.417	0.00766667	-0.409333	0.000511873	0.000511873	FALSE	0.999977	TRUE	no	no	no	0	TRUE	FDR < 0.05 + Log2FC + dIF
isoComp_00075579	geneComp_00009867	ENST00000291688.1	ENSG00000160294.6	Series1_NHBE_Mock	Series1_NHBE_SARS_CoV_2	MCM3AP	protein_coding	protein_coding	17.0738	14.9446	16.5926	0.332314	0.958939	0.150817	NA	6.09107	0	9.41293	0	0.564976	9.88003	NA	0.358653	0	0.574633	0.574633	4.42e-22	4.42e-22	FALSE	1	TRUE	yes	yes	no	0	FALSE	FDR < 0.05 + Log2FC + dIF
isoComp_00077315	geneComp_00010073	ENST00000449116.2	ENSG00000162105.12	Series1_NHBE_Mock	Series1_NHBE_SARS_CoV_2	SHANK2	protein_coding	protein_coding	1.51507	0.971751	1.98542	0.22369	0.115461	1.02326	NA	0.414784	0	1.03873	0	0.173081	6.7125	NA	0.213076	0	0.5249	0.5249	0.000182079	0.000182079	FALSE	0.999462	TRUE	yes	yes	no	0	TRUE	FDR < 0.05 + Log2FC + dIF
isoComp_00082530	geneComp_00010932	ENST00000525281.1	ENSG00000165568.13	Series1_NHBE_Mock	Series1_NHBE_SARS_CoV_2	AKR1E2	protein_coding	processed_transcript	5.92896	0.448077	0.622569	0.258227	0.0780935	0.465632	NA	1.17359	0.263294	0	0.155109	0	-4.77238	NA	0.178683	0.5813	0	-0.5813	0.00252507	0.00252507	NA	0.993436	TRUE	NA	NA	NA	1	TRUE	FDR < 0.05 + Log2FC + dIF
isoComp_00085377	geneComp_00011348	ENST00000587648.1	ENSG00000167468.12	Series1_NHBE_Mock	Series1_NHBE_SARS_CoV_2	GPX4	protein_coding	protein_coding	201.681	200.513	254.873	13.2492	9.68658	0.346071	NA	26.8805	16.5014	115.495	10.0688	23.473	2.80642	NA	0.129743	0.0766333	0.455833	0.3792	0.0331935	0.0331935	NA	0.971752	TRUE	NA	NA	NA	0	FALSE	FDR < 0.05 + Log2FC + dIF
isoComp_00089297	geneComp_00011920	ENST00000337435.4	ENSG00000170113.11	Series1_NHBE_Mock	Series1_NHBE_SARS_CoV_2	NIPA1	protein_coding	protein_coding	8.12811	4.1892	5.57586	0.239128	0.055307	0.411663	NA	5.4668	0	4.9315	0	0.167305	8.94881	NA	0.619767	0	0.8841	0.8841	1.69e-28	1.69e-28	FALSE	0.999956	TRUE	yes	no	no	0	TRUE	FDR < 0.05 + Log2FC + dIF
isoComp_00089298	geneComp_00011920	ENST00000437912.2	ENSG00000170113.11	Series1_NHBE_Mock	Series1_NHBE_SARS_CoV_2	NIPA1	protein_coding	protein_coding	8.12811	4.1892	5.57586	0.239128	0.055307	0.411663	NA	1.25375	3.99392	0	0.110597	0	-8.64527	NA	0.216712	0.957667	0	-0.957667	9.51e-05	1.69e-28	FALSE	0.999574	TRUE	yes	no	no	0	TRUE	FDR < 0.05 + Log2FC + dIF
isoComp_00091325	geneComp_00012299	ENST00000248041.8	ENSG00000171903.12	Series1_NHBE_Mock	Series1_NHBE_SARS_CoV_2	CYP4F11	protein_coding	protein_coding	12.0044	1.14652	0.846731	0.121651	0.0233324	-0.432875	NA	6.61743	0.965575	0	0.137986	0	-6.60818	NA	0.507057	0.839933	0	-0.839933	6.87e-05	6.87e-05	FALSE	1	TRUE	yes	no	no	0	TRUE	FDR < 0.05 + Log2FC + dIF
isoComp_00095231	geneComp_00012945	ENST00000312499.5	ENSG00000175643.7	Series1_NHBE_Mock	Series1_NHBE_SARS_CoV_2	RMI2	protein_coding	protein_coding	16.1209	2.37008	1.50198	0.517599	0.0586239	-0.65457	NA	11.1748	2.34704	0	0.495963	0	-7.88083	NA	0.715278	0.9931	0	-0.9931	9.89e-17	9.89e-17	FALSE	0.959925	TRUE	yes	no	no	0	TRUE	FDR < 0.05 + Log2FC + dIF
isoComp_00095233	geneComp_00012945	ENST00000572173.1	ENSG00000175643.7	Series1_NHBE_Mock	Series1_NHBE_SARS_CoV_2	RMI2	protein_coding	protein_coding	16.1209	2.37008	1.50198	0.517599	0.0586239	-0.65457	NA	3.98149	0	1.43392	0	0.0904933	7.17385	NA	0.228461	0	0.953	0.953	2.7e-15	9.89e-17	FALSE	0.06502	FALSE	yes	no	no	0	TRUE	FDR < 0.05 + Log2FC + dIF
isoComp_00095871	geneComp_00013097	ENST00000325327.3	ENSG00000176619.6	Series1_NHBE_Mock	Series1_NHBE_SARS_CoV_2	LMNB2	protein_coding	protein_coding	32.6683	21.0476	22.4003	0.685761	1.20182	0.0898149	NA	9.96996	18.6815	6.30346	0.988829	1.95303	-1.56588	NA	0.346586	0.886433	0.277967	-0.608467	4.63e-08	4.42e-08	FALSE	1	TRUE	yes	yes	no	0	TRUE	FDR < 0.05 + Log2FC + dIF
isoComp_00095876	geneComp_00013097	ENST00000582871.1	ENSG00000176619.6	Series1_NHBE_Mock	Series1_NHBE_SARS_CoV_2	LMNB2	protein_coding	protein_coding	32.6683	21.0476	22.4003	0.685761	1.20182	0.0898149	NA	22.3072	2.14086	16.0955	0.371665	1.71924	2.90457	NA	0.638863	0.103067	0.721967	0.6189	4.42e-08	4.42e-08	FALSE	1	TRUE	yes	yes	no	0	TRUE	FDR < 0.05 + Log2FC + dIF
isoComp_00095922	geneComp_00013109	ENST00000356660.4	ENSG00000176697.14	Series1_NHBE_Mock	Series1_NHBE_SARS_CoV_2	BDNF	protein_coding	protein_coding	3.39238	0.602922	0.526228	0.073141	0.0382153	-0.192855	NA	2.38691	0.378126	0	0.135078	0	-5.27845	NA	0.582251	0.597233	0	-0.597233	0.0298342	1.17e-07	FALSE	0.990304	TRUE	yes	no	yes	0	TRUE	FDR < 0.05 + Log2FC + dIF
isoComp_00095928	geneComp_00013109	ENST00000525528.1	ENSG00000176697.14	Series1_NHBE_Mock	Series1_NHBE_SARS_CoV_2	BDNF	protein_coding	protein_coding	3.39238	0.602922	0.526228	0.073141	0.0382153	-0.192855	NA	0.163163	0.0289204	0.526228	0.0122861	0.0382153	3.78425	NA	0.197831	0.0454333	1	0.954567	1.17e-07	1.17e-07	FALSE	0.989902	TRUE	yes	no	yes	0	TRUE	FDR < 0.05 + Log2FC + dIF
isoComp_00099263	geneComp_00013797	ENST00000338099.5	ENSG00000180917.12	Series1_NHBE_Mock	Series1_NHBE_SARS_CoV_2	CMTR2	protein_coding	protein_coding	7.19029	5.97938	4.69004	1.24681	0.0952697	-0.349734	NA	2.04891	0.000835459	1.55516	0.000835459	0.60638	7.17441	NA	0.322125	0.0001	0.328667	0.328567	4.76e-05	4.76e-05	FALSE	1	TRUE	yes	no	no	0	FALSE	FDR < 0.05 + Log2FC + dIF
isoComp_00101272	geneComp_00014198	ENST00000460090.1	ENSG00000183323.8	Series1_NHBE_Mock	Series1_NHBE_SARS_CoV_2	CCDC125	protein_coding	processed_transcript	1.7128	2.67748	2.13274	0.680814	0.218307	-0.326796	NA	0.0964084	0	0.736884	0	0.155902	6.22281	NA	0.0577063	0	0.345033	0.345033	2.78e-06	2.78e-06	NA	0.0864878	FALSE	NA	NA	NA	0	TRUE	FDR < 0.05 + Log2FC + dIF
isoComp_00101407	geneComp_00014229	ENST00000333577.4	ENSG00000183495.9	Series1_NHBE_Mock	Series1_NHBE_SARS_CoV_2	EP400	protein_coding	protein_coding	6.41228	6.98506	6.52034	0.102182	0.251727	-0.0991775	NA	1.88497	0.0231532	6.4519	0.0231532	0.203954	7.60667	NA	0.37322	0.00336667	0.990033	0.986667	9.79e-32	9.79e-32	FALSE	1	TRUE	yes	yes	no	0	TRUE	FDR < 0.05 + Log2FC + dIF
isoComp_00102972	geneComp_00014559	ENST00000411638.2	ENSG00000185049.8	Series1_NHBE_Mock	Series1_NHBE_SARS_CoV_2	NELFA	protein_coding	protein_coding	9.44835	6.34048	5.84951	0.556792	0.937662	-0.116086	NA	6.40329	4.19253	0	1.59798	0	-8.71512	NA	0.638947	0.626967	0	-0.626967	0.000896534	7.66e-12	FALSE	1	TRUE	no	yes	no	0	TRUE	FDR < 0.05 + Log2FC + dIF
isoComp_00102981	geneComp_00014559	ENST00000467661.1	ENSG00000185049.8	Series1_NHBE_Mock	Series1_NHBE_SARS_CoV_2	NELFA	protein_coding	retained_intron	9.44835	6.34048	5.84951	0.556792	0.937662	-0.116086	NA	0.328228	0.105466	2.76913	0.0640732	0.763504	4.5891	NA	0.0448735	0.0176	0.4585	0.4409	7.66e-12	7.66e-12	NA	0.999817	TRUE	NA	NA	NA	0	TRUE	FDR < 0.05 + Log2FC + dIF
isoComp_00103428	geneComp_00014641	ENST00000380634.1	ENSG00000185437.9	Series1_NHBE_Mock	Series1_NHBE_SARS_CoV_2	SH3BGR	protein_coding	protein_coding	2.39929	6.62573	6.48988	0.677359	0.456721	-0.0298424	NA	0.389325	0	4.93108	0	0.864605	8.94868	NA	0.0828755	0	0.783167	0.783167	0.000262827	0.000262827	FALSE	0.947801	TRUE	yes	yes	no	0	FALSE	FDR < 0.05 + Log2FC + dIF
isoComp_00105745	geneComp_00015082	ENST00000556036.1	ENSG00000187790.6	Series1_NHBE_Mock	Series1_NHBE_SARS_CoV_2	FANCM	protein_coding	protein_coding	1.57794	0.800267	0.88449	0.0757925	0.0459093	0.142667	NA	0.228935	0	0.404753	0	0.066418	5.37418	NA	0.126108	0	0.453067	0.453067	0.000378527	0.000378527	FALSE	1	TRUE	yes	no	no	0	TRUE	FDR < 0.05 + Log2FC + dIF
isoComp_00106070	geneComp_00015181	ENST00000408962.2	ENSG00000188266.9	Series1_NHBE_Mock	Series1_NHBE_SARS_CoV_2	HYKK	protein_coding	protein_coding	4.0338	1.39743	2.13739	0.547086	0.18292	0.609524	NA	1.34885	0	0.695274	0	0.132586	6.14011	NA	0.294382	0	0.337233	0.337233	0.00402465	0.00402465	FALSE	0.982806	TRUE	yes	no	no	0	TRUE	FDR < 0.05 + Log2FC + dIF
isoComp_00107801	geneComp_00015560	ENST00000354464.6	ENSG00000196497.11	Series1_NHBE_Mock	Series1_NHBE_SARS_CoV_2	IPO4	protein_coding	protein_coding	13.9184	9.40203	9.61768	1.32983	0.976278	0.0326821	NA	6.7269	5.34513	0	1.00646	0	-9.06478	NA	0.465547	0.618967	0	-0.618967	0.00148623	2.83e-49	FALSE	1	TRUE	yes	no	no	0	TRUE	FDR < 0.05 + Log2FC + dIF
isoComp_00107816	geneComp_00015560	ENST00000561090.1	ENSG00000196497.11	Series1_NHBE_Mock	Series1_NHBE_SARS_CoV_2	IPO4	protein_coding	retained_intron	13.9184	9.40203	9.61768	1.32983	0.976278	0.0326821	NA	1.71724	0	8.89392	0	0.886094	9.7983	NA	0.1235	0	0.925633	0.925633	2.83e-49	2.83e-49	NA	1	TRUE	NA	NA	NA	1	TRUE	FDR < 0.05 + Log2FC + dIF
isoComp_00108573	geneComp_00015690	ENST00000359634.5	ENSG00000196950.9	Series1_NHBE_Mock	Series1_NHBE_SARS_CoV_2	SLC39A10	protein_coding	protein_coding	12.8804	7.01651	5.65924	2.17873	0.176775	-0.309652	NA	9.98961	0.82026	4.76076	0.82026	0.313594	2.52258	NA	0.686114	0.0721333	0.840233	0.7681	0.0124218	0.0124218	FALSE	1	TRUE	yes	yes	yes	1	FALSE	FDR < 0.05 + Log2FC + dIF
isoComp_00109092	geneComp_00015778	ENST00000588724.1	ENSG00000197256.6	Series1_NHBE_Mock	Series1_NHBE_SARS_CoV_2	KANK2	protein_coding	protein_coding	10.0572	8.55062	13.5546	0.45323	0.788014	0.664063	NA	1.20505	2.20333	8.2836	0.74947	0.995431	1.90578	NA	0.10468	0.250133	0.606833	0.3567	0.0309616	0.0309616	FALSE	0.602018	FALSE	yes	yes	no	0	TRUE	FDR < 0.05 + Log2FC + dIF
isoComp_00116334	geneComp_00018478	ENST00000362074.6	ENSG00000213240.7	Series1_NHBE_Mock	Series1_NHBE_SARS_CoV_2	NOTCH2NL	protein_coding	protein_coding	3.13294	1.14245	3.01615	0.209745	0.512166	1.39278	NA	2.81665	0	2.46138	0	0.256055	7.94917	NA	0.780349	0	0.839167	0.839167	0.000663389	6.39e-07	FALSE	0.991978	TRUE	yes	no	no	0	FALSE	FDR < 0.05 + Log2FC + dIF
isoComp_00116335	geneComp_00018478	ENST00000369340.3	ENSG00000213240.7	Series1_NHBE_Mock	Series1_NHBE_SARS_CoV_2	NOTCH2NL	protein_coding	protein_coding	3.13294	1.14245	3.01615	0.209745	0.512166	1.39278	NA	0.0940636	0.366873	0	0.0651417	0	-5.23601	NA	0.115496	0.326333	0	-0.326333	6.39e-07	6.39e-07	FALSE	0.990474	TRUE	yes	no	no	0	FALSE	FDR < 0.05 + Log2FC + dIF
isoComp_00116823	geneComp_00018690	ENST00000259895.4	ENSG00000213780.6	Series1_NHBE_Mock	Series1_NHBE_SARS_CoV_2	GTF2H4	protein_coding	protein_coding	9.7727	6.19398	3.55797	1.65915	0.445682	-0.798092	NA	8.80141	4.94374	0	1.82661	0	-8.95238	NA	0.839753	0.7523	0	-0.7523	1.04e-10	1.04e-10	FALSE	0.999999	TRUE	yes	no	no	0	FALSE	FDR < 0.05 + Log2FC + dIF
isoComp_00116824	geneComp_00018690	ENST00000376316.2	ENSG00000213780.6	Series1_NHBE_Mock	Series1_NHBE_SARS_CoV_2	GTF2H4	protein_coding	protein_coding	9.7727	6.19398	3.55797	1.65915	0.445682	-0.798092	NA	0.671492	1.04237	3.33413	0.176784	0.539106	1.66799	NA	0.118535	0.209233	0.927767	0.718533	6.15e-05	1.04e-10	FALSE	0.999999	TRUE	yes	no	no	0	FALSE	FDR < 0.05 + Log2FC + dIF
isoComp_00118464	geneComp_00019308	ENST00000307968.7	ENSG00000217128.7	Series1_NHBE_Mock	Series1_NHBE_SARS_CoV_2	FNIP1	protein_coding	protein_coding	4.74655	5.13655	6.0001	0.337465	0.242984	0.223783	NA	2.69629	5.05352	0.898912	0.333602	0.239545	-2.47793	NA	0.641812	0.983767	0.147533	-0.836233	5.55e-22	3.05e-25	FALSE	1	TRUE	yes	yes	no	0	FALSE	FDR < 0.05 + Log2FC + dIF
isoComp_00118465	geneComp_00019308	ENST00000510461.1	ENSG00000217128.7	Series1_NHBE_Mock	Series1_NHBE_SARS_CoV_2	FNIP1	protein_coding	protein_coding	4.74655	5.13655	6.0001	0.337465	0.242984	0.223783	NA	1.5809	0.0190025	4.90804	0.0190025	0.158255	7.40576	NA	0.265951	0.00336667	0.8196	0.816233	3.05e-25	3.05e-25	FALSE	1	TRUE	yes	yes	no	0	FALSE	FDR < 0.05 + Log2FC + dIF
isoComp_00119157	geneComp_00019778	ENST00000423114.2	ENSG00000221955.6	Series1_NHBE_Mock	Series1_NHBE_SARS_CoV_2	SLC12A8	protein_coding	protein_coding	1.78419	5.50437	4.90207	1.02181	0.254406	-0.166865	NA	0.681768	2.49585	0	0.806168	0	-7.96916	NA	0.683886	0.529933	0	-0.529933	0.00499689	0.00499689	FALSE	1	TRUE	yes	no	no	0	FALSE	FDR < 0.05 + Log2FC + dIF
isoComp_00127989	geneComp_00025532	ENST00000485162.1	ENSG00000239523.1	Series1_NHBE_Mock	Series1_NHBE_SARS_CoV_2	MYLK-AS1	antisense	antisense	1.47565	2.79465	2.55388	0.935985	0.329518	-0.129493	NA	0.654315	1.96202	0	0.383223	0	-7.62353	NA	0.45491	0.792667	0	-0.792667	0.000815399	0.000815399	NA	0.272514	FALSE	NA	NA	NA	0	FALSE	FDR < 0.05 + Log2FC + dIF
isoComp_00128523	geneComp_00025850	ENST00000453505.2	ENSG00000240849.6	Series1_NHBE_Mock	Series1_NHBE_SARS_CoV_2	TMEM189	protein_coding	nonsense_mediated_decay	41.5946	104.376	138.131	9.78156	5.74533	0.404211	NA	8.44324	11.1899	73.5239	5.04894	7.33359	2.71492	NA	0.158471	0.100533	0.5299	0.429367	0.0496177	0.00306838	TRUE	0.971348	TRUE	no	no	no	0	TRUE	FDR < 0.05 + Log2FC + dIF
isoComp_00129901	geneComp_00026592	ENST00000397299.4	ENSG00000243789.6	Series1_NHBE_Mock	Series1_NHBE_SARS_CoV_2	JMJD7	protein_coding	protein_coding	2.44138	1.08223	3.3677	0.459372	0.478807	1.62876	NA	1.917	0	2.40853	0	0.219454	7.91799	NA	0.658571	0	0.728	0.728	2.08e-09	2.08e-09	FALSE	0.999954	TRUE	yes	no	no	0	TRUE	FDR < 0.05 + Log2FC + dIF
isoComp_00130029	geneComp_00026661	ENST00000497543.1	ENSG00000244026.2	Series1_NHBE_Mock	Series1_NHBE_SARS_CoV_2	FAM86DP	pseudogene	processed_transcript	7.14551	3.40652	3.97563	0.221606	0.280809	0.222277	NA	1.33373	0	1.91045	0	0.479385	7.5853	NA	0.206976	0	0.488633	0.488633	2.97e-05	2.97e-05	NA	0.0261636	FALSE	NA	NA	NA	1	TRUE	FDR < 0.05 + Log2FC + dIF
isoComp_00130760	geneComp_00026998	ENST00000529607.1	ENSG00000247137.4	Series1_NHBE_Mock	Series1_NHBE_SARS_CoV_2	RP11-727A23.5	processed_transcript	lincRNA	1.88964	1.73891	2.0406	0.117659	0.24453	0.229587	NA	0.146175	0	0.887908	0	0.297298	6.4885	NA	0.0620957	0	0.456433	0.456433	0.00570946	0.00570946	NA	0.0118239	FALSE	NA	NA	NA	0	FALSE	FDR < 0.05 + Log2FC + dIF
isoComp_00131957	geneComp_00027709	ENST00000523865.1	ENSG00000250479.4	Series1_NHBE_Mock	Series1_NHBE_SARS_CoV_2	CHCHD10	protein_coding	retained_intron	30.856	18.1066	27.0956	3.85492	0.843704	0.581273	NA	5.92422	7.99305	20.6796	3.7234	1.08875	1.37028	NA	0.219216	0.4027	0.7622	0.3595	0.0492568	0.0492568	NA	0.019566	FALSE	NA	NA	NA	0	TRUE	FDR < 0.05 + Log2FC + dIF
isoComp_00133339	geneComp_00028740	ENST00000524335.1	ENSG00000253716.1	Series1_NHBE_Mock	Series1_NHBE_SARS_CoV_2	RP13-582O9.5	antisense	antisense	10.5414	4.33154	6.05884	1.82318	0.217304	0.483213	NA	1.45273	0	1.99918	0	0.493072	7.65046	NA	0.160183	0	0.334633	0.334633	3.29e-05	3.29e-05	NA	0.0313514	FALSE	NA	NA	NA	0	FALSE	FDR < 0.05 + Log2FC + dIF
isoComp_00133668	geneComp_00028979	ENST00000528511.2	ENSG00000254469.3	Series1_NHBE_Mock	Series1_NHBE_SARS_CoV_2	RP11-849H4.2	protein_coding	protein_coding	1.59736	1.21308	1.10738	0.424508	0.131836	-0.130397	NA	0.293666	0	0.772825	0	0.125417	6.29062	NA	0.211778	0	0.7135	0.7135	0.00981586	0.00981586	FALSE	0.978086	TRUE	yes	no	no	0	TRUE	FDR < 0.05 + Log2FC + dIF
isoComp_00133974	geneComp_00029195	ENST00000453114.1	ENSG00000254986.3	Series1_NHBE_Mock	Series1_NHBE_SARS_CoV_2	DPP3	protein_coding	protein_coding	24.1722	24.6709	30.1495	0.949998	1.21085	0.289215	NA	4.96227	2.08829	15.1759	0.405288	4.12386	2.85544	NA	0.204812	0.0851667	0.508833	0.423667	0.0209258	0.0209258	FALSE	1	TRUE	yes	no	no	0	FALSE	FDR < 0.05 + Log2FC + dIF
isoComp_00140081	geneComp_00033664	ENST00000593161.1	ENSG00000267757.1	Series1_NHBE_Mock	Series1_NHBE_SARS_CoV_2	AC006132.1	protein_coding	protein_coding	1.31417	0.262029	0.984453	0.162561	0.436543	1.87014	NA	0.557065	0	0.734054	0	0.279156	6.21734	NA	0.404428	0	0.817067	0.817067	0.0138648	0.0138648	FALSE	0.598167	FALSE	no	yes	no	0	TRUE	FDR < 0.05 + Log2FC + dIF
isoComp_00146044	geneComp_00036148	ENST00000227214.6	ENSG00000021300.9	Series2_A549_Mock	Series2_A549_SARS_CoV_2	PLEKHB1	protein_coding	protein_coding	8.40467	0.430263	0.641446	0.0609307	0.088771	0.565279	NA	6.22565	0	0.48937	0	0.0956432	5.64204	NA	0.224203	0	0.751533	0.751533	3.95e-07	3.95e-07	FALSE	0.995227	TRUE	yes	no	no	0	TRUE	FDR < 0.05 + Log2FC + dIF
isoComp_00150254	geneComp_00036617	ENST00000407877.3	ENSG00000064547.9	Series2_A549_Mock	Series2_A549_SARS_CoV_2	LPAR2	protein_coding	protein_coding	4.88127	1.36256	1.53415	0.150812	0.161009	0.169945	NA	2.51152	0.044269	0.688779	0.044269	0.115234	3.68664	NA	0.343888	0.0334	0.4491	0.4157	0.00505191	0.00505191	FALSE	0.999986	TRUE	yes	no	no	0	FALSE	FDR < 0.05 + Log2FC + dIF
isoComp_00150255	geneComp_00036617	ENST00000542587.1	ENSG00000064547.9	Series2_A549_Mock	Series2_A549_SARS_CoV_2	LPAR2	protein_coding	protein_coding	4.88127	1.36256	1.53415	0.150812	0.161009	0.169945	NA	1.05589	0.743052	0.206666	0.0409402	0.0844336	-1.79728	NA	0.331946	0.553667	0.1391	-0.414567	0.0321282	0.00505191	FALSE	0.999985	TRUE	yes	no	no	0	FALSE	FDR < 0.05 + Log2FC + dIF
isoComp_00154956	geneComp_00037127	ENST00000511480.1	ENSG00000078177.9	Series2_A549_Mock	Series2_A549_SARS_CoV_2	N4BP2	protein_coding	nonsense_mediated_decay	1.24058	1.01549	1.2095	0.0529042	0.110379	0.249966	NA	0.782997	0.684405	0.0255802	0.150718	0.0255802	-4.28663	NA	0.700439	0.670133	0.0185333	-0.6516	0.00819435	0.00819435	TRUE	1	TRUE	no	no	no	0	TRUE	FDR < 0.05 + Log2FC + dIF
isoComp_00156163	geneComp_00037270	ENST00000542398.1	ENSG00000082458.7	Series2_A549_Mock	Series2_A549_SARS_CoV_2	DLG3	protein_coding	protein_coding	5.80663	1.95739	2.0199	0.0855036	0.0903723	0.045124	NA	2.67814	0.830273	0	0.111421	0	-6.39279	NA	0.307765	0.4216	0	-0.4216	9.81e-13	9.81e-13	FALSE	0.999911	TRUE	yes	yes	no	0	TRUE	FDR < 0.05 + Log2FC + dIF
isoComp_00163633	geneComp_00038200	ENST00000397709.1	ENSG00000101460.8	Series2_A549_Mock	Series2_A549_SARS_CoV_2	MAP1LC3A	protein_coding	protein_coding	6.92777	5.02515	7.57988	0.303883	0.569152	0.592042	NA	1.72768	0	3.25059	0	0.589735	8.34899	NA	0.241461	0	0.423733	0.423733	4.94e-15	4.94e-15	FALSE	0.994954	TRUE	yes	no	no	0	TRUE	FDR < 0.05 + Log2FC + dIF
isoComp_00164267	geneComp_00038299	ENST00000218364.4	ENSG00000102241.7	Series2_A549_Mock	Series2_A549_SARS_CoV_2	HTATSF1	protein_coding	protein_coding	30.6412	25.5612	30.4997	0.790971	1.67006	0.25475	NA	17.6631	14.1944	4.93618	1.67555	1.10567	-1.52195	NA	0.589057	0.560267	0.158967	-0.4013	0.00247271	0.00247271	FALSE	1	TRUE	yes	yes	no	0	FALSE	FDR < 0.05 + Log2FC + dIF
isoComp_00167157	geneComp_00038632	ENST00000391946.2	ENSG00000104892.12	Series2_A549_Mock	Series2_A549_SARS_CoV_2	KLC3	protein_coding	protein_coding	3.346	0.246815	0.294186	0.0346537	0.0256934	0.244226	NA	2.33533	0	0.258854	0	0.0464986	4.74875	NA	0.361285	0	0.866567	0.866567	0.00693949	0.00693949	FALSE	1	TRUE	yes	yes	no	0	TRUE	FDR < 0.05 + Log2FC + dIF
isoComp_00173574	geneComp_00039454	ENST00000228820.4	ENSG00000111224.9	Series2_A549_Mock	Series2_A549_SARS_CoV_2	PARP11	protein_coding	protein_coding	1.10822	0.615565	0.752474	0.146588	0.0759537	0.28553	NA	0.562597	0.347711	0.0147976	0.0792226	0.00337544	-3.85052	NA	0.566662	0.570967	0.0204667	-0.5505	2.51e-05	2.51e-05	FALSE	0.998417	TRUE	yes	no	no	0	TRUE	FDR < 0.05 + Log2FC + dIF
isoComp_00173576	geneComp_00039454	ENST00000427057.2	ENSG00000111224.9	Series2_A549_Mock	Series2_A549_SARS_CoV_2	PARP11	protein_coding	protein_coding	1.10822	0.615565	0.752474	0.146588	0.0759537	0.28553	NA	0.195593	0.122171	0.550745	0.0419751	0.0499857	2.08493	NA	0.188223	0.2531	0.734567	0.481467	0.0479464	2.51e-05	FALSE	0.980965	TRUE	yes	no	no	0	TRUE	FDR < 0.05 + Log2FC + dIF
isoComp_00175605	geneComp_00039752	ENST00000506237.1	ENSG00000113387.7	Series2_A549_Mock	Series2_A549_SARS_CoV_2	SUB1	protein_coding	protein_coding	97.9618	69.7669	108.876	5.39236	11.2248	0.641993	NA	23.1263	38.5729	15.0422	3.71953	3.75767	-1.35799	NA	0.190582	0.566967	0.148467	-0.4185	0.0280689	0.0280689	FALSE	0.521157	FALSE	yes	yes	no	0	FALSE	FDR < 0.05 + Log2FC + dIF
isoComp_00177740	geneComp_00040007	ENST00000538252.1	ENSG00000115484.10	Series2_A549_Mock	Series2_A549_SARS_CoV_2	CCT4	protein_coding	protein_coding	146.506	148.772	208.491	5.40125	4.23325	0.486851	NA	15.4786	4.79588	72.8597	0.611657	1.924	3.92245	NA	0.0858735	0.0322	0.3499	0.3177	7.68e-42	7.68e-42	FALSE	0.999997	TRUE	yes	no	no	0	TRUE	FDR < 0.05 + Log2FC + dIF
isoComp_00181792	geneComp_00040591	ENST00000335472.7	ENSG00000120519.10	Series2_A549_Mock	Series2_A549_SARS_CoV_2	SLC10A7	protein_coding	protein_coding	2.3103	0.851174	1.49498	0.043269	0.198709	0.805369	NA	0.383055	0.0251254	0.636754	0.0251254	0.11505	4.20263	NA	0.158561	0.0318667	0.458767	0.4269	0.0201554	0.0175126	FALSE	0.999041	TRUE	yes	no	no	0	FALSE	FDR < 0.05 + Log2FC + dIF
isoComp_00181900	geneComp_00040609	ENST00000379641.1	ENSG00000120686.7	Series2_A549_Mock	Series2_A549_SARS_CoV_2	UFM1	protein_coding	protein_coding	29.1302	12.28	15.3173	0.820119	1.63834	0.31862	NA	7.2927	0	5.99752	0	1.85247	9.23063	NA	0.228576	0	0.3879	0.3879	7.35e-09	7.35e-09	FALSE	0.352259	FALSE	yes	no	no	0	TRUE	FDR < 0.05 + Log2FC + dIF
isoComp_00187963	geneComp_00041494	ENST00000543391.1	ENSG00000128692.7	Series2_A549_Mock	Series2_A549_SARS_CoV_2	EIF2S2P4	pseudogene	processed_pseudogene	1.83162	0.910301	0.928709	0.131006	0.0244819	0.0285722	NA	0.742799	0	0.490558	0	0.0413874	5.64546	NA	0.367745	0	0.5278	0.5278	6.71e-08	4.64e-08	NA	0.999721	TRUE	NA	NA	NA	0	FALSE	FDR < 0.05 + Log2FC + dIF
isoComp_00192349	geneComp_00042066	ENST00000373458.3	ENSG00000132821.7	Series2_A549_Mock	Series2_A549_SARS_CoV_2	VSTM2L	protein_coding	protein_coding	5.20945	1.15645	0.73107	0.0520995	0.0541672	-0.654443	NA	2.33031	0.453064	0	0.135231	0	-5.53314	NA	0.287668	0.402	0	-0.402	0.00819435	9.62e-13	FALSE	0.956024	TRUE	yes	yes	yes	0	TRUE	FDR < 0.05 + Log2FC + dIF
isoComp_00193813	geneComp_00042270	ENST00000324883.5	ENSG00000134317.13	Series2_A549_Mock	Series2_A549_SARS_CoV_2	GRHL1	protein_coding	protein_coding	4.69749	0.637267	0.609887	0.0658963	0.0393502	-0.0623559	NA	0.297554	0	0.290533	0	0.126728	4.90945	NA	0.0676979	0	0.454467	0.454467	0.0402056	0.0402056	FALSE	0.999994	TRUE	yes	no	no	0	TRUE	FDR < 0.05 + Log2FC + dIF
isoComp_00195301	geneComp_00042461	ENST00000307660.4	ENSG00000135457.5	Series2_A549_Mock	Series2_A549_SARS_CoV_2	TFCP2	protein_coding	protein_coding	12.5286	9.96885	12.1263	0.645352	1.06126	0.282389	NA	2.89602	0	5.35373	0	0.710216	9.06709	NA	0.222506	0	0.437967	0.437967	1.58e-34	1.58e-34	FALSE	0.99999	TRUE	yes	yes	no	2	TRUE	FDR < 0.05 + Log2FC + dIF
isoComp_00196464	geneComp_00042616	ENST00000258743.5	ENSG00000136244.7	Series2_A549_Mock	Series2_A549_SARS_CoV_2	IL6	protein_coding	protein_coding	15.9748	0.728386	1.30268	0.168807	0.196661	0.830068	NA	11.938	0	0.549245	0	0.0609437	5.80541	NA	0.403424	0	0.443067	0.443067	0.000733483	0.000733483	FALSE	0.993957	TRUE	yes	no	yes	0	FALSE	FDR < 0.05 + Log2FC + dIF
isoComp_00196466	geneComp_00042616	ENST00000404625.1	ENSG00000136244.7	Series2_A549_Mock	Series2_A549_SARS_CoV_2	IL6	protein_coding	protein_coding	15.9748	0.728386	1.30268	0.168807	0.196661	0.830068	NA	0.967424	0.278092	5.6e-05	0.0894014	5.6e-05	-4.8404	NA	0.265351	0.478533	3.33e-05	-0.4785	0.0347844	0.000733483	FALSE	0.993839	TRUE	yes	no	yes	0	FALSE	FDR < 0.05 + Log2FC + dIF
isoComp_00199220	geneComp_00042998	ENST00000374700.2	ENSG00000138356.9	Series2_A549_Mock	Series2_A549_SARS_CoV_2	AOX1	protein_coding	protein_coding	2.89975	0.640507	1.69009	0.0586994	0.0476076	1.38597	NA	1.01474	0.564374	0.0837622	0.0263305	0.00974075	-2.61491	NA	0.558023	0.888667	0.0496333	-0.839033	2.39e-13	2.39e-13	FALSE	1	TRUE	yes	no	no	0	TRUE	FDR < 0.05 + Log2FC + dIF
isoComp_00199222	geneComp_00042998	ENST00000465297.1	ENSG00000138356.9	Series2_A549_Mock	Series2_A549_SARS_CoV_2	AOX1	protein_coding	processed_transcript	2.89975	0.640507	1.69009	0.0586994	0.0476076	1.38597	NA	1.323	0	1.49367	0	0.0629847	7.23235	NA	0.31426	0	0.884867	0.884867	1.54e-11	2.39e-13	NA	1	TRUE	NA	NA	NA	0	TRUE	FDR < 0.05 + Log2FC + dIF
isoComp_00199665	geneComp_00043051	ENST00000445413.2	ENSG00000138658.11	Series2_A549_Mock	Series2_A549_SARS_CoV_2	C4orf21	protein_coding	nonsense_mediated_decay	1.29339	1.59067	2.43582	0.28109	0.391951	0.611641	NA	0.0592286	0	0.784187	0	0.0646052	6.31141	NA	0.0286857	0	0.340667	0.340667	4.01e-06	4.01e-06	TRUE	1	TRUE	yes	no	no	0	TRUE	FDR < 0.05 + Log2FC + dIF
isoComp_00204167	geneComp_00043571	ENST00000339093.3	ENSG00000142546.9	Series2_A549_Mock	Series2_A549_SARS_CoV_2	NOSIP	protein_coding	protein_coding	50.0308	49.9158	46.2594	1.55917	2.64553	-0.109725	NA	9.06727	5.13558	21.8078	0.983045	0.234282	2.0841	NA	0.165808	0.104267	0.474367	0.3701	8.58e-07	8.58e-07	FALSE	0.99998	TRUE	yes	no	no	0	FALSE	FDR < 0.05 + Log2FC + dIF
isoComp_00204171	geneComp_00043571	ENST00000596358.1	ENSG00000142546.9	Series2_A549_Mock	Series2_A549_SARS_CoV_2	NOSIP	protein_coding	protein_coding	50.0308	49.9158	46.2594	1.55917	2.64553	-0.109725	NA	26.1741	29.429	7.94039	2.53701	1.11986	-1.88863	NA	0.484912	0.592433	0.1703	-0.422133	1.84e-06	8.58e-07	FALSE	0.999978	TRUE	yes	no	no	0	FALSE	FDR < 0.05 + Log2FC + dIF
isoComp_00205193	geneComp_00043723	ENST00000366994.3	ENSG00000143493.8	Series2_A549_Mock	Series2_A549_SARS_CoV_2	INTS7	protein_coding	protein_coding	8.00014	8.37862	11.5373	0.487953	0.539758	0.46105	NA	4.0828	7.7613	2.38186	0.281057	0.728071	-1.70002	NA	0.487371	0.9301	0.201667	-0.728433	1.43e-06	1.43e-06	FALSE	1	TRUE	no	no	no	0	FALSE	FDR < 0.05 + Log2FC + dIF
isoComp_00205419	geneComp_00043750	ENST00000368519.1	ENSG00000143612.14	Series2_A549_Mock	Series2_A549_SARS_CoV_2	C1orf43	protein_coding	protein_coding	120.808	133.574	118.557	3.70058	3.48298	-0.172041	NA	38.1115	68.4366	8.7954	4.28848	0.851675	-2.95852	NA	0.277671	0.5122	0.0747	-0.4375	8.95e-25	8.95e-25	FALSE	0.996873	TRUE	yes	no	no	0	TRUE	FDR < 0.05 + Log2FC + dIF
isoComp_00211119	geneComp_00044580	ENST00000346530.5	ENSG00000150967.13	Series2_A549_Mock	Series2_A549_SARS_CoV_2	ABCB9	protein_coding	protein_coding	3.78984	3.39404	2.0491	0.683387	0.322289	-0.725235	NA	0.0801077	0	0.595791	0	0.180852	5.92075	NA	0.0270673	0	0.3318	0.3318	0.00217702	0.00217702	FALSE	1	TRUE	yes	no	no	0	FALSE	FDR < 0.05 + Log2FC + dIF
isoComp_00211159	geneComp_00044584	ENST00000354582.6	ENSG00000150995.13	Series2_A549_Mock	Series2_A549_SARS_CoV_2	ITPR1	protein_coding	protein_coding	1.2265	1.36006	1.39128	0.0923207	0.0377384	0.0325099	NA	0.802552	1.0822	0.0058814	0.0877206	0.00305101	-6.10376	NA	0.672823	0.798633	0.00433333	-0.7943	1.59e-10	1.59e-10	FALSE	1	TRUE	yes	yes	no	0	TRUE	FDR < 0.05 + Log2FC + dIF
isoComp_00211160	geneComp_00044584	ENST00000423119.2	ENSG00000150995.13	Series2_A549_Mock	Series2_A549_SARS_CoV_2	ITPR1	protein_coding	protein_coding	1.2265	1.36006	1.39128	0.0923207	0.0377384	0.0325099	NA	0.274529	0.169257	1.18042	0.0931888	0.0251184	2.73137	NA	0.181069	0.120867	0.849267	0.7284	3.13e-06	1.59e-10	FALSE	1	TRUE	yes	yes	no	0	TRUE	FDR < 0.05 + Log2FC + dIF
isoComp_00213823	geneComp_00044992	ENST00000400558.3	ENSG00000154642.6	Series2_A549_Mock	Series2_A549_SARS_CoV_2	C21orf91	protein_coding	protein_coding	1.87385	0.98487	0.583666	0.0522601	0.0748838	-0.744856	NA	0.390371	0.630484	0	0.149651	0	-6.00109	NA	0.13278	0.629167	0	-0.629167	0.00016449	0.00016449	FALSE	0.892692	TRUE	yes	no	no	0	TRUE	FDR < 0.05 + Log2FC + dIF
isoComp_00215909	geneComp_00045297	ENST00000398598.3	ENSG00000157601.9	Series2_A549_Mock	Series2_A549_SARS_CoV_2	MX1	protein_coding	protein_coding	46.4057	0.427306	14.4904	0.030978	1.14032	5.05131	NA	42.2883	0.105335	13.6127	0.105335	0.940521	6.88404	NA	0.632831	0.215533	0.941067	0.725533	0.00683306	0.00683306	FALSE	1	TRUE	yes	no	no	0	TRUE	FDR < 0.05 + Log2FC + dIF
isoComp_00216217	geneComp_00045337	ENST00000407293.1	ENSG00000157992.8	Series2_A549_Mock	Series2_A549_SARS_CoV_2	KRTCAP3	protein_coding	protein_coding	11.2333	1.05859	0.789183	0.158621	0.0849357	-0.419114	NA	1.82684	0.324947	0	0.103956	0	-5.06586	NA	0.147576	0.3593	0	-0.3593	0.0498028	0.0498028	FALSE	0.992629	TRUE	yes	no	no	0	FALSE	FDR < 0.05 + Log2FC + dIF
isoComp_00216658	geneComp_00045416	ENST00000361028.1	ENSG00000158691.10	Series2_A549_Mock	Series2_A549_SARS_CoV_2	ZSCAN12	protein_coding	protein_coding	1.18909	0.838337	1.15364	0.018391	0.0363013	0.45593	NA	0.519795	0.838337	0.262034	0.018391	0.0352256	-1.64085	NA	0.51668	1	0.226233	-0.773767	4.98e-13	4.98e-13	FALSE	1	TRUE	yes	yes	no	1	TRUE	FDR < 0.05 + Log2FC + dIF
isoComp_00216659	geneComp_00045416	ENST00000396827.3	ENSG00000158691.10	Series2_A549_Mock	Series2_A549_SARS_CoV_2	ZSCAN12	protein_coding	protein_coding	1.18909	0.838337	1.15364	0.018391	0.0363013	0.45593	NA	0.669293	0	0.891602	0	0.0288418	6.49442	NA	0.48332	0	0.773767	0.773767	5.61e-13	4.98e-13	TRUE	1	TRUE	yes	yes	no	0	TRUE	FDR < 0.05 + Log2FC + dIF
isoComp_00218333	geneComp_00045648	ENST00000326848.7	ENSG00000160469.12	Series2_A549_Mock	Series2_A549_SARS_CoV_2	BRSK1	protein_coding	protein_coding	1.90353	1.29525	2.63148	0.228007	0.210433	1.01702	NA	0.234541	0.0339074	1.18923	0.0229675	0.126064	4.7715	NA	0.102256	0.0352333	0.4502	0.414967	2.87e-08	2.87e-08	FALSE	0.999998	TRUE	no	yes	no	0	TRUE	FDR < 0.05 + Log2FC + dIF
isoComp_00226728	geneComp_00046931	ENST00000548462.1	ENSG00000166598.8	Series2_A549_Mock	Series2_A549_SARS_CoV_2	HSP90B1	protein_coding	retained_intron	529.106	257.791	353.845	8.0534	24.3106	0.456901	NA	124.08	18.2867	163.777	2.52239	21.9918	3.16217	NA	0.231267	0.0707	0.460433	0.389733	7.27e-16	7.27e-16	NA	1	TRUE	NA	NA	NA	1	TRUE	FDR < 0.05 + Log2FC + dIF
isoComp_00227001	geneComp_00046968	ENST00000300051.4	ENSG00000166816.9	Series2_A549_Mock	Series2_A549_SARS_CoV_2	LDHD	protein_coding	protein_coding	1.26249	1.31145	1.63119	0.206743	0.162161	0.312617	NA	0.793478	1.2479	0.436027	0.158406	0.127564	-1.49581	NA	0.734381	0.960033	0.258867	-0.701167	4.99e-08	3.49e-10	FALSE	1	TRUE	yes	no	no	0	FALSE	FDR < 0.05 + Log2FC + dIF
isoComp_00227002	geneComp_00046968	ENST00000450168.2	ENSG00000166816.9	Series2_A549_Mock	Series2_A549_SARS_CoV_2	LDHD	protein_coding	protein_coding	1.26249	1.31145	1.63119	0.206743	0.162161	0.312617	NA	0.399238	0	1.07961	0	0.0528052	6.76767	NA	0.208526	0	0.673467	0.673467	3.49e-10	3.49e-10	FALSE	1	TRUE	yes	no	no	0	FALSE	FDR < 0.05 + Log2FC + dIF
isoComp_00230190	geneComp_00047410	ENST00000380013.4	ENSG00000168769.8	Series2_A549_Mock	Series2_A549_SARS_CoV_2	TET2	protein_coding	protein_coding	2.10106	1.01329	1.11286	0.130578	0.0375555	0.133962	NA	1.1544	0	1.01747	0	0.0554413	6.68295	NA	0.425308	0	0.914433	0.914433	3.05e-10	3.05e-10	FALSE	1	TRUE	yes	yes	no	0	FALSE	FDR < 0.05 + Log2FC + dIF
isoComp_00232213	geneComp_00047746	ENST00000507489.1	ENSG00000170448.7	Series2_A549_Mock	Series2_A549_SARS_CoV_2	NFXL1	protein_coding	protein_coding	3.358	2.58611	2.60406	0.110244	0.235969	0.00993949	NA	0.501901	1.03871	0.00921401	0.394095	0.00687222	-5.77031	NA	0.151384	0.4124	0.004	-0.4084	0.00349331	0.00349331	FALSE	1	TRUE	yes	yes	no	0	FALSE	FDR < 0.05 + Log2FC + dIF
isoComp_00234308	geneComp_00048132	ENST00000495856.1	ENSG00000172339.9	Series2_A549_Mock	Series2_A549_SARS_CoV_2	ALG14	protein_coding	processed_transcript	1.48422	1.84809	1.55736	0.37739	0.56463	-0.24548	NA	0.275294	1.02496	0	0.359223	0	-6.69343	NA	0.128555	0.523533	0	-0.523533	3.97e-08	3.97e-08	NA	0.205311	FALSE	NA	NA	NA	0	TRUE	FDR < 0.05 + Log2FC + dIF
isoComp_00235888	geneComp_00048383	ENST00000379869.3	ENSG00000173698.13	Series2_A549_Mock	Series2_A549_SARS_CoV_2	GPR64	protein_coding	protein_coding	1.53153	2.27604	2.59871	0.20618	0.109653	0.190482	NA	0.0691752	0	0.857094	0	0.376787	6.43812	NA	0.031075	0	0.319067	0.319067	0.0107584	0.0107584	FALSE	1	TRUE	yes	yes	no	0	FALSE	FDR < 0.05 + Log2FC + dIF
isoComp_00246532	geneComp_00050487	ENST00000460402.1	ENSG00000185838.9	Series2_A549_Mock	Series2_A549_SARS_CoV_2	GNB1L	protein_coding	processed_transcript	3.58163	4.35885	5.67397	0.0924827	0.823745	0.379645	NA	0.255851	0	2.07078	0	0.75222	7.70098	NA	0.0454408	0	0.345167	0.345167	1.63e-05	1.63e-05	NA	0.877822	TRUE	NA	NA	NA	0	TRUE	FDR < 0.05 + Log2FC + dIF
isoComp_00251669	geneComp_00051542	ENST00000449372.2	ENSG00000197283.8	Series2_A549_Mock	Series2_A549_SARS_CoV_2	SYNGAP1	protein_coding	protein_coding	1.27354	1.6897	1.24367	0.574805	0.0597182	-0.439122	NA	0.201776	0.0748636	0.574874	0.00614094	0.156947	2.78491	NA	0.147923	0.0514667	0.453867	0.4024	0.00812506	0.00812506	FALSE	1	TRUE	yes	yes	no	0	TRUE	FDR < 0.05 + Log2FC + dIF
isoComp_00251847	geneComp_00051573	ENST00000595501.1	ENSG00000197405.3	Series2_A549_Mock	Series2_A549_SARS_CoV_2	C5AR1	protein_coding	processed_transcript	1.10185	0.526123	1.21864	0.19746	0.231534	1.19642	NA	0.265503	0	0.633786	0	0.234431	6.00851	NA	0.145408	0	0.503233	0.503233	0.00669541	0.00669541	NA	0.010494	FALSE	NA	NA	NA	0	TRUE	FDR < 0.05 + Log2FC + dIF
isoComp_00252565	geneComp_00051708	ENST00000416026.2	ENSG00000197885.6	Series2_A549_Mock	Series2_A549_SARS_CoV_2	NKIRAS1	protein_coding	protein_coding	5.45024	3.41868	5.6891	0.215118	0.760225	0.733079	NA	0.684001	0	2.14323	0	0.551613	7.75036	NA	0.091151	0	0.366933	0.366933	8.22e-09	8.22e-09	FALSE	0.914249	TRUE	yes	no	no	0	FALSE	FDR < 0.05 + Log2FC + dIF
isoComp_00253273	geneComp_00051826	ENST00000395710.1	ENSG00000198301.7	Series2_A549_Mock	Series2_A549_SARS_CoV_2	SDAD1	protein_coding	nonsense_mediated_decay	10.6697	5.26274	6.95797	0.444559	0.562457	0.402186	NA	3.87159	0.701794	4.21056	0.327922	0.860707	2.5679	NA	0.362445	0.124233	0.593633	0.4694	0.030711	0.0306864	TRUE	1	TRUE	no	no	no	0	TRUE	FDR < 0.05 + Log2FC + dIF
isoComp_00253730	geneComp_00051908	ENST00000509835.1	ENSG00000198589.6	Series2_A549_Mock	Series2_A549_SARS_CoV_2	LRBA	protein_coding	protein_coding	9.10158	5.31791	4.56747	0.252471	0.4431	-0.219017	NA	3.24961	3.37319	0.971755	0.248222	0.278306	-1.78495	NA	0.301322	0.635067	0.204933	-0.430133	0.000443623	0.000443623	NA	1	TRUE	NA	NA	NA	0	TRUE	FDR < 0.05 + Log2FC + dIF
isoComp_00258903	geneComp_00054257	ENST00000393361.3	ENSG00000213300.4	Series2_A549_Mock	Series2_A549_SARS_CoV_2	HNRNPA3P6	pseudogene	processed_pseudogene	3.18547	0.829027	3.82726	0.362652	0.342818	2.19329	NA	0.292209	0.829027	0.00256142	0.362652	0.000363276	-6.06165	NA	0.371931	1	0.000666667	-0.999333	3.29e-11	9.62e-12	NA	0.0364398	FALSE	NA	NA	NA	0	TRUE	FDR < 0.05 + Log2FC + dIF
isoComp_00258904	geneComp_00054257	ENST00000472163.1	ENSG00000213300.4	Series2_A549_Mock	Series2_A549_SARS_CoV_2	HNRNPA3P6	pseudogene	processed_pseudogene	3.18547	0.829027	3.82726	0.362652	0.342818	2.19329	NA	2.89326	0	3.8247	0	0.343156	8.58297	NA	0.628069	0	0.999333	0.999333	9.62e-12	9.62e-12	NA	0.996936	TRUE	NA	NA	NA	0	TRUE	FDR < 0.05 + Log2FC + dIF
isoComp_00259783	geneComp_00054551	ENST00000380254.2	ENSG00000214050.3	Series2_A549_Mock	Series2_A549_SARS_CoV_2	FBXO16	protein_coding	protein_coding	3.72264	2.24984	3.54666	0.261177	0.57028	0.654301	NA	1.29471	1.2685	0.0382516	0.156092	0.0230536	-4.72774	NA	0.374404	0.580167	0.0107	-0.569467	1.26e-07	1.26e-07	FALSE	0.985039	TRUE	yes	yes	no	0	FALSE	FDR < 0.05 + Log2FC + dIF
isoComp_00263744	geneComp_00056788	ENST00000609284.1	ENSG00000226328.2	Series2_A549_Mock	Series2_A549_SARS_CoV_2	CTA-217C2.1	lincRNA	lincRNA	4.41099	1.17733	2.22328	0.221051	0.209074	0.911438	NA	1.39023	0.0528064	1.06774	0.0528064	0.132048	4.10095	NA	0.251908	0.0326	0.478067	0.445467	1.16e-05	1e-05	NA	0.0444114	FALSE	NA	NA	NA	0	FALSE	FDR < 0.05 + Log2FC + dIF
isoComp_00268345	geneComp_00059826	ENST00000439158.1	ENSG00000235109.3	Series2_A549_Mock	Series2_A549_SARS_CoV_2	ZSCAN31	protein_coding	protein_coding	10.3484	1.2574	1.53537	0.0560303	0.0743931	0.286081	NA	1.76163	0.500769	0.0381314	0.107716	0.0214677	-3.40762	NA	0.210908	0.4006	0.0255333	-0.375067	0.00126477	0.00126477	FALSE	0.999974	TRUE	yes	yes	no	1	TRUE	FDR < 0.05 + Log2FC + dIF
isoComp_00269492	geneComp_00060572	ENST00000442385.1	ENSG00000237276.4	Series2_A549_Mock	Series2_A549_SARS_CoV_2	ANO7P1	pseudogene	processed_transcript	2.88192	0.625461	1.16326	0.312753	0.309251	0.884642	NA	1.30102	0	0.551005	0	0.173722	5.80994	NA	0.393644	0	0.475433	0.475433	0.00327286	0.00327286	NA	0.00233474	FALSE	NA	NA	NA	0	FALSE	FDR < 0.05 + Log2FC + dIF
isoComp_00269729	geneComp_00060702	ENST00000607590.1	ENSG00000237686.2	Series2_A549_Mock	Series2_A549_SARS_CoV_2	RP5-1120P11.1	antisense	antisense	1.15381	0.618152	1.3733	0.0471212	0.151857	1.13893	NA	0.0718564	0	0.488064	0	0.179153	5.63826	NA	0.0495681	0	0.3357	0.3357	0.0246516	0.0227355	NA	0.0150575	FALSE	NA	NA	NA	0	FALSE	FDR < 0.05 + Log2FC + dIF
isoComp_00270745	geneComp_00061417	ENST00000361355.4	ENSG00000240038.2	Series2_A549_Mock	Series2_A549_SARS_CoV_2	AMY2B	protein_coding	protein_coding	1.00687	0.197864	0.288067	0.0823847	0.0815878	0.519998	NA	0.762817	0.0514307	0.27395	0.0514307	0.0950573	2.20861	NA	0.614079	0.147333	0.8911	0.743767	0.0210684	0.0210684	FALSE	0.999998	TRUE	yes	no	yes	0	TRUE	FDR < 0.05 + Log2FC + dIF
isoComp_00272166	geneComp_00062200	ENST00000508005.2	ENSG00000243251.4	Series2_A549_Mock	Series2_A549_SARS_CoV_2	PGBD3	protein_coding	protein_coding	1.25317	0.944408	0.520248	0.0552821	0.0729236	-0.84794	NA	0.437209	0.944408	0.0236005	0.0552821	0.0122596	-4.82805	NA	0.352798	1	0.0437	-0.9563	2.47e-11	2.47e-11	FALSE	1	TRUE	yes	yes	no	0	TRUE	FDR < 0.05 + Log2FC + dIF
isoComp_00272167	geneComp_00062200	ENST00000603152.1	ENSG00000243251.4	Series2_A549_Mock	Series2_A549_SARS_CoV_2	PGBD3	protein_coding	protein_coding	1.25317	0.944408	0.520248	0.0552821	0.0729236	-0.84794	NA	0.581288	0	0.448557	0	0.10054	5.51903	NA	0.497453	0	0.838767	0.838767	0.00100406	2.47e-11	FALSE	1	TRUE	yes	yes	no	0	TRUE	FDR < 0.05 + Log2FC + dIF
isoComp_00274210	geneComp_00063281	ENST00000440757.2	ENSG00000249884.4	Series2_A549_Mock	Series2_A549_SARS_CoV_2	RNF103-CHMP3	protein_coding	protein_coding	2.46829	1.06604	5.22197	0.217183	2.01046	2.28162	NA	1.97938	0	4.86825	0	2.17101	8.93022	NA	0.448137	0	0.817633	0.817633	0.00624842	0.00624842	FALSE	0.99695	TRUE	yes	no	no	0	TRUE	FDR < 0.05 + Log2FC + dIF
isoComp_00274211	geneComp_00063281	ENST00000604011.1	ENSG00000249884.4	Series2_A549_Mock	Series2_A549_SARS_CoV_2	RNF103-CHMP3	protein_coding	protein_coding	2.46829	1.06604	5.22197	0.217183	2.01046	2.28162	NA	0.48891	1.06604	0.35372	0.217183	0.171224	-1.56483	NA	0.551863	1	0.182367	-0.817633	0.00643627	0.00624842	FALSE	0.998928	TRUE	yes	yes	no	0	TRUE	FDR < 0.05 + Log2FC + dIF
isoComp_00274400	geneComp_00063407	ENST00000529938.1	ENSG00000250303.2	Series2_A549_Mock	Series2_A549_SARS_CoV_2	RP11-356J5.12	processed_transcript	processed_transcript	1.40206	0.739473	1.1535	0.11436	0.217582	0.634522	NA	0.382928	0.00530029	0.381847	0.00530029	0.0951631	4.67866	NA	0.229996	0.0057	0.324167	0.318467	0.00110601	0.00110601	NA	0.124923	FALSE	NA	NA	NA	0	TRUE	FDR < 0.05 + Log2FC + dIF
isoComp_00275055	geneComp_00063791	ENST00000534336.1	ENSG00000251562.3	Series2_A549_Mock	Series2_A549_SARS_CoV_2	MALAT1	lincRNA	lincRNA	65.2265	33.3742	25.1633	10.8151	4.93002	-0.407271	NA	42.847	3.98831	23.5101	3.98831	4.60146	2.55643	NA	0.582596	0.0728333	0.934433	0.8616	0.0112477	0.0112477	NA	0.0255806	FALSE	NA	NA	NA	0	FALSE	FDR < 0.05 + Log2FC + dIF
isoComp_00275056	geneComp_00063791	ENST00000544868.1	ENSG00000251562.3	Series2_A549_Mock	Series2_A549_SARS_CoV_2	MALAT1	lincRNA	lincRNA	65.2265	33.3742	25.1633	10.8151	4.93002	-0.407271	NA	22.2319	29.3783	1.61893	6.89024	0.344826	-4.17324	NA	0.412051	0.927033	0.0646	-0.862433	0.0112477	0.0112477	NA	0.0343822	FALSE	NA	NA	NA	0	FALSE	FDR < 0.05 + Log2FC + dIF
isoComp_00285094	geneComp_00071516	ENST00000286031.6	ENSG00000000460.12	Series3_A549_Mock	Series3_A549_RSV	C1orf112	protein_coding	protein_coding	5.67627	3.2363	2.20182	0.0368433	0.960387	-0.553564	NA	1.39144	0.0272406	1.64217	0.0272406	0.40074	5.47134	NA	0.330996	0.0083	0.823	0.8147	5.64e-06	5.36e-08	FALSE	1	TRUE	yes	no	no	0	FALSE	FDR < 0.05 + Log2FC + dIF
isoComp_00285095	geneComp_00071516	ENST00000359326.4	ENSG00000000460.12	Series3_A549_Mock	Series3_A549_RSV	C1orf112	protein_coding	protein_coding	5.67627	3.2363	2.20182	0.0368433	0.960387	-0.553564	NA	1.55976	2.88656	0	0.161758	0	-8.17819	NA	0.250486	0.89265	0	-0.89265	5.36e-08	5.36e-08	FALSE	1	TRUE	yes	no	no	0	FALSE	FDR < 0.05 + Log2FC + dIF
isoComp_00285129	geneComp_00071521	ENST00000337248.4	ENSG00000001460.13	Series3_A549_Mock	Series3_A549_RSV	STPG1	protein_coding	protein_coding	7.13338	3.93165	1.65574	0.306459	0.173045	-1.24263	NA	4.90988	3.09523	0	0.0238314	0	-8.27856	NA	0.639857	0.7916	0	-0.7916	1.96e-07	9.19e-14	FALSE	0.998213	TRUE	yes	no	no	0	TRUE	FDR < 0.05 + Log2FC + dIF
isoComp_00285134	geneComp_00071521	ENST00000468303.1	ENSG00000001460.13	Series3_A549_Mock	Series3_A549_RSV	STPG1	protein_coding	processed_transcript	7.13338	3.93165	1.65574	0.306459	0.173045	-1.24263	NA	0.394244	0.0340837	1.27963	0.00331527	0.133895	4.87057	NA	0.111351	0.00865	0.7728	0.76415	9.19e-14	9.19e-14	NA	0.952341	TRUE	NA	NA	NA	2	TRUE	FDR < 0.05 + Log2FC + dIF
isoComp_00285269	geneComp_00071538	ENST00000399654.2	ENSG00000002822.11	Series3_A549_Mock	Series3_A549_RSV	MAD1L1	protein_coding	protein_coding	10.3977	9.29165	6.61784	1.10644	0.267845	-0.488948	NA	7.91596	8.81777	0.0903571	1.37739	0.0903571	-6.45883	NA	0.701055	0.94475	0.01425	-0.9305	1.22e-08	1.22e-08	FALSE	1	TRUE	yes	yes	no	1	FALSE	FDR < 0.05 + Log2FC + dIF
isoComp_00285271	geneComp_00071538	ENST00000406869.1	ENSG00000002822.11	Series3_A549_Mock	Series3_A549_RSV	MAD1L1	protein_coding	protein_coding	10.3977	9.29165	6.61784	1.10644	0.267845	-0.488948	NA	1.8883	0.327111	6.50474	0.327111	0.36098	4.27241	NA	0.236894	0.03995	0.9823	0.94235	0.00872541	1.22e-08	FALSE	1	TRUE	yes	yes	no	1	FALSE	FDR < 0.05 + Log2FC + dIF
isoComp_00285596	geneComp_00071568	ENST00000007510.4	ENSG00000004777.14	Series3_A549_Mock	Series3_A549_RSV	ARHGAP33	protein_coding	protein_coding	1.65074	6.29042	2.87105	0.130902	0.474378	-1.12885	NA	0.904318	0.650593	2.71214	0.110645	0.315469	2.04291	NA	0.707381	0.10385	0.9525	0.84865	1.52e-15	1.52e-15	FALSE	1	TRUE	yes	yes	no	2	TRUE	FDR < 0.05 + Log2FC + dIF
isoComp_00285599	geneComp_00071568	ENST00000378944.5	ENSG00000004777.14	Series3_A549_Mock	Series3_A549_RSV	ARHGAP33	protein_coding	protein_coding	1.65074	6.29042	2.87105	0.130902	0.474378	-1.12885	NA	0.30556	3.92572	0	0.440198	0	-8.62048	NA	0.0963043	0.6229	0	-0.6229	3.83e-06	1.52e-15	FALSE	1	TRUE	yes	yes	no	1	TRUE	FDR < 0.05 + Log2FC + dIF
isoComp_00285631	geneComp_00071575	ENST00000265631.5	ENSG00000004864.9	Series3_A549_Mock	Series3_A549_RSV	SLC25A13	protein_coding	protein_coding	13.3915	10.8179	8.27554	1.1426	0.0589108	-0.386088	NA	11.7491	10.0612	2.96419	0.765095	1.47266	-1.75967	NA	0.859341	0.933	0.3595	-0.5735	0.00151359	0.00151359	FALSE	1	TRUE	yes	no	no	0	FALSE	FDR < 0.05 + Log2FC + dIF
isoComp_00285837	geneComp_00071598	ENST00000006101.4	ENSG00000005243.5	Series3_A549_Mock	Series3_A549_RSV	COPZ2	protein_coding	protein_coding	6.28112	5.87241	2.79193	1.85191	0.323845	-1.06999	NA	2.47655	1.72694	0	0.302762	0	-7.44041	NA	0.361671	0.3085	0	-0.3085	0.000428562	0.000428562	FALSE	0.996931	TRUE	yes	yes	no	0	TRUE	FDR < 0.05 + Log2FC + dIF
isoComp_00285919	geneComp_00071608	ENST00000311117.3	ENSG00000005483.15	Series3_A549_Mock	Series3_A549_RSV	KMT2E	protein_coding	protein_coding	10.5907	10.1286	8.04019	1.78323	2.02424	-0.332765	NA	6.1421	6.47562	0.567123	0.582501	0.567123	-3.49029	NA	0.541286	0.67025	0.05635	-0.6139	0.0346472	0.0346472	FALSE	1	TRUE	yes	yes	no	0	FALSE	FDR < 0.05 + Log2FC + dIF
isoComp_00285982	geneComp_00071613	ENST00000407578.2	ENSG00000005810.13	Series3_A549_Mock	Series3_A549_RSV	MYCBP2	protein_coding	protein_coding	4.66575	3.59997	1.14549	0.262633	0.124594	-1.64348	NA	2.64475	0.417328	1.05572	0.0436786	0.0348228	1.31842	NA	0.617286	0.1174	0.9293	0.8119	5.72e-08	4.91e-08	FALSE	1	TRUE	yes	yes	no	2	TRUE	FDR < 0.05 + Log2FC + dIF
isoComp_00285983	geneComp_00071613	ENST00000429715.1	ENSG00000005810.13	Series3_A549_Mock	Series3_A549_RSV	MYCBP2	protein_coding	protein_coding	4.66575	3.59997	1.14549	0.262633	0.124594	-1.64348	NA	1.56765	3.00538	0.0718873	0.313153	0.0718873	-5.20255	NA	0.289792	0.8329	0.0566	-0.7763	4.91e-08	4.91e-08	NA	1	TRUE	NA	NA	NA	0	TRUE	FDR < 0.05 + Log2FC + dIF
isoComp_00286100	geneComp_00071627	ENST00000394642.3	ENSG00000006042.7	Series3_A549_Mock	Series3_A549_RSV	TMEM98	protein_coding	protein_coding	9.73392	8.22077	2.7525	0.344038	0.336362	-1.57505	NA	4.8977	4.76702	0	0.283111	0	-8.89997	NA	0.357506	0.57945	0	-0.57945	1.07e-10	5.53e-11	FALSE	0.998782	TRUE	yes	no	no	0	FALSE	FDR < 0.05 + Log2FC + dIF
isoComp_00286118	geneComp_00071630	ENST00000587332.1	ENSG00000006062.9	Series3_A549_Mock	Series3_A549_RSV	MAP3K14	processed_transcript	processed_transcript	10.5703	7.69746	10.2896	0.0672803	0.0100572	0.41826	NA	6.27897	3.83483	0.0895366	1.44968	0.0895366	-5.27155	NA	0.443812	0.4999	0.0087	-0.4912	0.000757657	0.000757657	NA	1	TRUE	NA	NA	NA	1	TRUE	FDR < 0.05 + Log2FC + dIF
isoComp_00286197	geneComp_00071638	ENST00000006053.6	ENSG00000006210.6	Series3_A549_Mock	Series3_A549_RSV	CX3CL1	protein_coding	protein_coding	5.05827	0.702247	0.339499	0.033827	0.0178715	-1.02709	NA	4.57456	0.671122	0	0.00270173	0	-6.08984	NA	0.500553	0.9577	0	-0.9577	0.000999631	0.000999631	FALSE	0.999982	TRUE	yes	yes	yes	0	TRUE	FDR < 0.05 + Log2FC + dIF
isoComp_00286200	geneComp_00071638	ENST00000565912.1	ENSG00000006210.6	Series3_A549_Mock	Series3_A549_RSV	CX3CL1	protein_coding	protein_coding	5.05827	0.702247	0.339499	0.033827	0.0178715	-1.02709	NA	0.211164	0.0311252	0.339499	0.0311252	0.0178715	3.08719	NA	0.492229	0.0423	1	0.9577	0.00116182	0.000999631	FALSE	0.999923	TRUE	yes	yes	no	0	TRUE	FDR < 0.05 + Log2FC + dIF
isoComp_00286384	geneComp_00071658	ENST00000005558.4	ENSG00000006652.9	Series3_A549_Mock	Series3_A549_RSV	IFRD1	protein_coding	protein_coding	22.3053	15.2604	12.2594	1.90228	1.87738	-0.315682	NA	9.42147	8.01402	0	0.674041	0	-9.64818	NA	0.361894	0.52785	0	-0.52785	3.19e-22	3.19e-22	FALSE	0.999985	TRUE	yes	yes	no	0	FALSE	FDR < 0.05 + Log2FC + dIF
isoComp_00286506	geneComp_00071672	ENST00000262891.4	ENSG00000007047.10	Series3_A549_Mock	Series3_A549_RSV	MARK4	protein_coding	protein_coding	8.52048	6.01035	3.64179	0.304913	0.935323	-0.721245	NA	6.96204	5.49163	0	0.0952758	0	-9.10372	NA	0.738192	0.91525	0	-0.91525	2.17e-13	2.17e-13	FALSE	1	TRUE	yes	yes	no	0	TRUE	FDR < 0.05 + Log2FC + dIF
isoComp_00286507	geneComp_00071672	ENST00000300843.4	ENSG00000007047.10	Series3_A549_Mock	Series3_A549_RSV	MARK4	protein_coding	protein_coding	8.52048	6.01035	3.64179	0.304913	0.935323	-0.721245	NA	0.813674	0.374643	2.89188	0.207216	0.853438	2.91539	NA	0.140735	0.0607	0.78575	0.72505	5.19e-08	2.17e-13	FALSE	1	TRUE	yes	yes	no	0	TRUE	FDR < 0.05 + Log2FC + dIF
isoComp_00286841	geneComp_00071714	ENST00000360793.3	ENSG00000008283.11	Series3_A549_Mock	Series3_A549_RSV	CYB561	protein_coding	protein_coding	13.8502	14.5467	9.91804	0.275215	1.04913	-0.5521	NA	5.74863	11.3021	0.0336752	1.89313	0.0336752	-8.01684	NA	0.396606	0.7797	0.00305	-0.77665	6.19e-05	4.15e-27	FALSE	0.999678	TRUE	yes	no	no	0	FALSE	FDR < 0.05 + Log2FC + dIF
isoComp_00286842	geneComp_00071714	ENST00000392975.2	ENSG00000008283.11	Series3_A549_Mock	Series3_A549_RSV	CYB561	protein_coding	protein_coding	13.8502	14.5467	9.91804	0.275215	1.04913	-0.5521	NA	0.631938	0.00526211	8.30518	0.00526211	0.143728	9.08965	NA	0.0594551	0.00035	0.8453	0.84495	4.15e-27	4.15e-27	FALSE	0.999678	TRUE	yes	no	no	0	FALSE	FDR < 0.05 + Log2FC + dIF
isoComp_00286898	geneComp_00071718	ENST00000538208.1	ENSG00000008323.11	Series3_A549_Mock	Series3_A549_RSV	PLEKHG6	protein_coding	processed_transcript	3.12927	1.57781	0.351379	0.0980612	0.0129595	-2.13546	NA	0.263202	1.17355	0	0.138233	0	-6.88698	NA	0.163269	0.7412	0	-0.7412	0.016752	0.0167124	NA	0.0752159	FALSE	NA	NA	NA	0	TRUE	FDR < 0.05 + Log2FC + dIF
isoComp_00286902	geneComp_00071719	ENST00000447630.1	ENSG00000008324.6	Series3_A549_Mock	Series3_A549_RSV	SS18L2	protein_coding	protein_coding	11.101	16.6761	12.1375	4.10564	1.08571	-0.457982	NA	1.86423	7.39215	0	3.88249	0	-9.5318	NA	0.161912	0.5329	0	-0.5329	0.0418772	0.0418772	FALSE	0.691863	FALSE	yes	no	no	0	FALSE	FDR < 0.05 + Log2FC + dIF
isoComp_00287034	geneComp_00071729	ENST00000399912.1	ENSG00000008735.10	Series3_A549_Mock	Series3_A549_RSV	MAPK8IP2	protein_coding	protein_coding	1.27908	1.09858	2.34482	0.231103	0.175475	1.0869	NA	0.733998	0.163228	1.81444	0.0431424	0.202112	3.39671	NA	0.547498	0.1468	0.77165	0.62485	2.23e-05	2.23e-05	FALSE	1	TRUE	yes	yes	no	1	FALSE	FDR < 0.05 + Log2FC + dIF
isoComp_00287036	geneComp_00071730	ENST00000394126.1	ENSG00000008838.13	Series3_A549_Mock	Series3_A549_RSV	MED24	protein_coding	protein_coding	33.5435	25.2708	19.3019	2.33773	0.143504	-0.388551	NA	5.74217	2.33153	13.7786	1.75435	0.371498	2.55795	NA	0.222431	0.09955	0.71375	0.6142	0.00309215	0.000608709	FALSE	1	TRUE	yes	no	no	0	FALSE	FDR < 0.05 + Log2FC + dIF
isoComp_00287038	geneComp_00071730	ENST00000394128.2	ENSG00000008838.13	Series3_A549_Mock	Series3_A549_RSV	MED24	protein_coding	protein_coding	33.5435	25.2708	19.3019	2.33773	0.143504	-0.388551	NA	13.0126	13.0642	0.187145	7.94064	0.0799558	-6.05132	NA	0.388806	0.4921	0.0097	-0.4824	0.0103691	0.000608709	FALSE	1	TRUE	yes	no	no	0	FALSE	FDR < 0.05 + Log2FC + dIF
isoComp_00287064	geneComp_00071731	ENST00000251822.6	ENSG00000008853.12	Series3_A549_Mock	Series3_A549_RSV	RHOBTB2	protein_coding	protein_coding	12.6152	7.53561	2.8356	0.538903	0.363434	-1.4069	NA	8.3067	6.29469	0	0.832859	0	-9.30028	NA	0.727094	0.83165	0	-0.83165	4.56e-11	4.56e-11	FALSE	1	TRUE	yes	yes	no	0	FALSE	FDR < 0.05 + Log2FC + dIF
isoComp_00287213	geneComp_00071751	ENST00000362019.3	ENSG00000010165.15	Series3_A549_Mock	Series3_A549_RSV	METTL13	protein_coding	protein_coding	17.0173	10.9864	8.65199	0.0415134	0.585057	-0.344259	NA	0.866387	4.23124	0	0.205365	0	-8.72834	NA	0.0531551	0.38525	0	-0.38525	1.13e-13	1.13e-13	FALSE	1	TRUE	yes	no	no	0	TRUE	FDR < 0.05 + Log2FC + dIF
isoComp_00287301	geneComp_00071760	ENST00000590918.1	ENSG00000010310.4	Series3_A549_Mock	Series3_A549_RSV	GIPR	protein_coding	protein_coding	1.84274	6.02127	8.1417	0.0354168	2.52863	0.434638	NA	1.04747	0	5.32311	0	0.241723	9.05883	NA	0.697353	0	0.7134	0.7134	7.81e-06	7.81e-06	FALSE	0.999999	TRUE	yes	yes	yes	0	TRUE	FDR < 0.05 + Log2FC + dIF
isoComp_00287374	geneComp_00071769	ENST00000414144.2	ENSG00000010539.7	Series3_A549_Mock	Series3_A549_RSV	ZNF200	protein_coding	protein_coding	3.39882	2.75052	2.07548	0.115795	0.399021	-0.404561	NA	0.935651	1.5142	0.0238843	0.371927	0.0238843	-5.49129	NA	0.275422	0.5572	0.00965	-0.54755	0.00246551	0.00193488	FALSE	0.999965	TRUE	yes	yes	no	1	TRUE	FDR < 0.05 + Log2FC + dIF
isoComp_00287375	geneComp_00071769	ENST00000431561.3	ENSG00000010539.7	Series3_A549_Mock	Series3_A549_RSV	ZNF200	protein_coding	protein_coding	3.39882	2.75052	2.07548	0.115795	0.399021	-0.404561	NA	0.934447	0.154279	0.792744	0.0146404	0.267747	2.2888	NA	0.283396	0.05595	0.3709	0.31495	0.00310576	0.00193488	FALSE	0.999964	TRUE	yes	yes	no	1	TRUE	FDR < 0.05 + Log2FC + dIF
isoComp_00287623	geneComp_00071797	ENST00000265537.3	ENSG00000011376.5	Series3_A549_Mock	Series3_A549_RSV	LARS2	protein_coding	protein_coding	7.01955	2.54068	2.73546	0.0551055	0.0512216	0.106165	NA	5.6571	2.41327	0	0.0167868	0	-7.92081	NA	0.784169	0.9502	0	-0.9502	4.51e-17	4.51e-17	FALSE	1	TRUE	yes	no	no	0	FALSE	FDR < 0.05 + Log2FC + dIF
isoComp_00287624	geneComp_00071797	ENST00000415258.1	ENSG00000011376.5	Series3_A549_Mock	Series3_A549_RSV	LARS2	protein_coding	protein_coding	7.01955	2.54068	2.73546	0.0551055	0.0512216	0.106165	NA	1.15862	0	2.08334	0	0.440101	7.70966	NA	0.18078	0	0.7649	0.7649	0.000122591	4.51e-17	FALSE	1	TRUE	yes	no	no	0	FALSE	FDR < 0.05 + Log2FC + dIF
isoComp_00287996	geneComp_00071833	ENST00000539997.1	ENSG00000013392.6	Series3_A549_Mock	Series3_A549_RSV	RWDD2A	protein_coding	protein_coding	2.00833	3.3878	2.70979	0.073381	0.0869524	-0.321105	NA	0.454225	1.10859	0	0.416599	0	-6.80554	NA	0.174492	0.33005	0	-0.33005	0.0160561	0.0160561	FALSE	0.938901	TRUE	yes	no	no	1	TRUE	FDR < 0.05 + Log2FC + dIF
isoComp_00288107	geneComp_00071846	ENST00000527618.1	ENSG00000014138.4	Series3_A549_Mock	Series3_A549_RSV	POLA2	protein_coding	retained_intron	11.9131	8.65724	7.47026	1.13366	0.953971	-0.212484	NA	1.32784	1.1311	3.72673	0.232001	0.107531	1.71135	NA	0.106316	0.1365	0.50525	0.36875	0.00202616	0.000272333	NA	0.999615	TRUE	NA	NA	NA	0	TRUE	FDR < 0.05 + Log2FC + dIF
isoComp_00288475	geneComp_00071887	ENST00000356063.5	ENSG00000019144.12	Series3_A549_Mock	Series3_A549_RSV	PHLDB1	protein_coding	protein_coding	3.82891	2.31416	1.26685	0.460692	0.0995293	-0.864124	NA	0.859708	1.83429	0	0.0816916	0	-7.52692	NA	0.304443	0.81805	0	-0.81805	0.00397667	3.93e-11	FALSE	1	TRUE	yes	yes	no	0	TRUE	FDR < 0.05 + Log2FC + dIF
isoComp_00288492	geneComp_00071887	ENST00000530994.1	ENSG00000019144.12	Series3_A549_Mock	Series3_A549_RSV	PHLDB1	protein_coding	nonsense_mediated_decay	3.82891	2.31416	1.26685	0.460692	0.0995293	-0.864124	NA	0.94992	0	1.01697	0	0.0225834	6.68226	NA	0.3063	0	0.80635	0.80635	3.93e-11	3.93e-11	TRUE	1	TRUE	no	yes	no	1	TRUE	FDR < 0.05 + Log2FC + dIF
isoComp_00288658	geneComp_00071913	ENST00000370690.3	ENSG00000022267.12	Series3_A549_Mock	Series3_A549_RSV	FHL1	protein_coding	protein_coding	13.903	8.41896	16.8391	0.779277	3.70483	0.999244	NA	11.5956	8.08939	0	0.650432	0	-9.66167	NA	0.738042	0.96195	0	-0.96195	1.43e-39	3.19e-47	FALSE	0.998971	TRUE	yes	no	no	0	TRUE	FDR < 0.05 + Log2FC + dIF
isoComp_00288659	geneComp_00071913	ENST00000394155.2	ENSG00000022267.12	Series3_A549_Mock	Series3_A549_RSV	FHL1	protein_coding	protein_coding	13.903	8.41896	16.8391	0.779277	3.70483	0.999244	NA	0.921511	0.0744352	16.2172	0.0063962	3.88684	7.58635	NA	0.0736417	0.00885	0.9587	0.94985	3.19e-47	3.19e-47	FALSE	0.999409	TRUE	yes	no	no	0	TRUE	FDR < 0.05 + Log2FC + dIF
isoComp_00289420	geneComp_00071990	ENST00000600737.1	ENSG00000032444.11	Series3_A549_Mock	Series3_A549_RSV	PNPLA6	protein_coding	protein_coding	17.727	23.965	26.1275	0.0362434	1.83932	0.124587	NA	8.78959	16.0641	0	3.85016	0	-10.6505	NA	0.496137	0.67055	0	-0.67055	1.75e-07	1.75e-07	FALSE	1	TRUE	yes	yes	no	0	FALSE	FDR < 0.05 + Log2FC + dIF
isoComp_00289427	geneComp_00071991	ENST00000382778.4	ENSG00000032742.13	Series3_A549_Mock	Series3_A549_RSV	IFT88	protein_coding	protein_coding	4.73111	7.36339	4.73159	0.268811	1.55224	-0.636956	NA	0.609545	0.151012	2.47357	0.0470938	0.462883	3.94717	NA	0.237006	0.02075	0.6218	0.60105	0.0117311	0.00146708	TRUE	1	TRUE	yes	yes	no	1	TRUE	FDR < 0.05 + Log2FC + dIF
isoComp_00289433	geneComp_00071991	ENST00000537103.1	ENSG00000032742.13	Series3_A549_Mock	Series3_A549_RSV	IFT88	protein_coding	protein_coding	4.73111	7.36339	4.73159	0.268811	1.55224	-0.636956	NA	1.66831	2.74963	0	1.07332	0	-8.10833	NA	0.310731	0.3686	0	-0.3686	0.00146708	0.00146708	FALSE	1	TRUE	yes	yes	no	0	TRUE	FDR < 0.05 + Log2FC + dIF
isoComp_00289492	geneComp_00072000	ENST00000264649.6	ENSG00000033627.10	Series3_A549_Mock	Series3_A549_RSV	ATP6V0A1	protein_coding	protein_coding	23.9581	26.4165	31.4558	0.631591	1.34177	0.251798	NA	7.42435	13.9268	0	0.49742	0	-10.4447	NA	0.339635	0.52795	0	-0.52795	4.51e-30	4.51e-30	FALSE	1	TRUE	yes	no	no	0	TRUE	FDR < 0.05 + Log2FC + dIF
isoComp_00289497	geneComp_00072000	ENST00000585828.1	ENSG00000033627.10	Series3_A549_Mock	Series3_A549_RSV	ATP6V0A1	protein_coding	retained_intron	23.9581	26.4165	31.4558	0.631591	1.34177	0.251798	NA	2.65706	4.13865	20.12	1.83999	2.07164	2.27864	NA	0.0966286	0.15505	0.63795	0.4829	2.74e-07	4.51e-30	NA	0.952149	TRUE	NA	NA	NA	0	TRUE	FDR < 0.05 + Log2FC + dIF
isoComp_00289515	geneComp_00072001	ENST00000249636.6	ENSG00000033800.9	Series3_A549_Mock	Series3_A549_RSV	PIAS1	protein_coding	protein_coding	16.6273	13.9507	7.26014	0.926399	2.90522	-0.941316	NA	14.0557	8.99118	0	0.100359	0	-9.81397	NA	0.798214	0.6478	0	-0.6478	3.21e-17	3.21e-17	FALSE	1	TRUE	yes	yes	no	0	FALSE	FDR < 0.05 + Log2FC + dIF
isoComp_00289516	geneComp_00072001	ENST00000545237.1	ENSG00000033800.9	Series3_A549_Mock	Series3_A549_RSV	PIAS1	protein_coding	protein_coding	16.6273	13.9507	7.26014	0.926399	2.90522	-0.941316	NA	0.621437	0	6.08072	0	1.7258	9.25047	NA	0.0800837	0	0.884	0.884	0.000575774	3.21e-17	FALSE	1	TRUE	yes	yes	no	0	FALSE	FDR < 0.05 + Log2FC + dIF
isoComp_00289638	geneComp_00072014	ENST00000211998.4	ENSG00000035403.12	Series3_A549_Mock	Series3_A549_RSV	VCL	protein_coding	protein_coding	62.3268	18.4172	20.7632	2.00746	3.89092	0.172887	NA	1.8249	0.0508186	20.6453	0.0303336	3.77582	8.40778	NA	0.0716408	0.00295	0.9952	0.99225	1.95e-14	1.95e-14	FALSE	1	TRUE	yes	yes	no	0	TRUE	FDR < 0.05 + Log2FC + dIF
isoComp_00289639	geneComp_00072014	ENST00000372755.3	ENSG00000035403.12	Series3_A549_Mock	Series3_A549_RSV	VCL	protein_coding	protein_coding	62.3268	18.4172	20.7632	2.00746	3.89092	0.172887	NA	60.0587	18.3206	0	2.08352	0	-10.84	NA	0.921888	0.99425	0	-0.99425	3.34e-14	1.95e-14	FALSE	1	TRUE	yes	yes	no	0	TRUE	FDR < 0.05 + Log2FC + dIF
isoComp_00289708	geneComp_00072022	ENST00000344951.4	ENSG00000036257.8	Series3_A549_Mock	Series3_A549_RSV	CUL3	protein_coding	protein_coding	12.6981	9.36682	7.27313	0.0896527	1.24965	-0.364541	NA	1.89483	4.42339	0	2.83099	0	-8.79226	NA	0.147443	0.46935	0	-0.46935	0.0352075	0.0352075	FALSE	1	TRUE	yes	no	no	0	FALSE	FDR < 0.05 + Log2FC + dIF
isoComp_00289843	geneComp_00072043	ENST00000572221.1	ENSG00000038358.10	Series3_A549_Mock	Series3_A549_RSV	EDC4	protein_coding	retained_intron	15.7094	17.8066	15.3693	1.03859	0.789997	-0.212237	NA	1.43107	0.794396	7.55533	0.22438	3.56895	3.23343	NA	0.0934673	0.0455	0.4809	0.4354	0.00829499	0.00829499	NA	1	TRUE	NA	NA	NA	2	TRUE	FDR < 0.05 + Log2FC + dIF
isoComp_00290413	geneComp_00072110	ENST00000314595.5	ENSG00000047315.10	Series3_A549_Mock	Series3_A549_RSV	POLR2B	protein_coding	protein_coding	34.0768	21.8875	18.6257	2.94304	0.653839	-0.232695	NA	22.7977	17.2149	0	1.39452	0	-10.7503	NA	0.637096	0.7923	0	-0.7923	1.65e-33	1.65e-33	FALSE	1	TRUE	yes	no	no	0	TRUE	FDR < 0.05 + Log2FC + dIF
isoComp_00290420	geneComp_00072110	ENST00000478188.1	ENSG00000047315.10	Series3_A549_Mock	Series3_A549_RSV	POLR2B	protein_coding	retained_intron	34.0768	21.8875	18.6257	2.94304	0.653839	-0.232695	NA	4.42332	4.10681	14.8092	1.10751	0.313931	1.84786	NA	0.1371	0.18415	0.79665	0.6125	2.19e-11	1.65e-33	NA	1	TRUE	NA	NA	NA	0	TRUE	FDR < 0.05 + Log2FC + dIF
isoComp_00290481	geneComp_00072116	ENST00000344537.5	ENSG00000047579.15	Series3_A549_Mock	Series3_A549_RSV	DTNBP1	protein_coding	protein_coding	6.65448	6.88922	6.27193	0.757906	1.57517	-0.135225	NA	4.87587	6.00783	0	0.860694	0	-9.2331	NA	0.714488	0.86885	0	-0.86885	6.9e-27	6.9e-27	FALSE	0.999952	TRUE	yes	yes	no	0	TRUE	FDR < 0.05 + Log2FC + dIF
isoComp_00290485	geneComp_00072116	ENST00000510395.1	ENSG00000047579.15	Series3_A549_Mock	Series3_A549_RSV	DTNBP1	protein_coding	nonsense_mediated_decay	6.65448	6.88922	6.27193	0.757906	1.57517	-0.135225	NA	0.986907	0	5.73427	0	1.73756	9.16598	NA	0.161231	0	0.9016	0.9016	9.9e-14	6.9e-27	TRUE	0.999424	TRUE	no	no	no	0	TRUE	FDR < 0.05 + Log2FC + dIF
isoComp_00290524	geneComp_00072124	ENST00000426837.2	ENSG00000047849.17	Series3_A549_Mock	Series3_A549_RSV	MAP4	protein_coding	protein_coding	64.4797	41.5338	21.0074	3.2569	1.22529	-0.983047	NA	5.11584	0.0166058	11.0241	0.0166058	0.224772	8.69602	NA	0.091802	0.00035	0.52715	0.5268	7.49e-51	7.49e-51	FALSE	1	TRUE	yes	yes	no	0	TRUE	FDR < 0.05 + Log2FC + dIF
isoComp_00290525	geneComp_00072124	ENST00000429422.1	ENSG00000047849.17	Series3_A549_Mock	Series3_A549_RSV	MAP4	protein_coding	protein_coding	64.4797	41.5338	21.0074	3.2569	1.22529	-0.983047	NA	8.05454	31.5968	7.4988	4.0348	2.23073	-2.07358	NA	0.147171	0.7578	0.35195	-0.40585	0.00232206	7.49e-51	NA	0.999999	TRUE	NA	NA	NA	0	TRUE	FDR < 0.05 + Log2FC + dIF
isoComp_00290538	geneComp_00072127	ENST00000003302.4	ENSG00000048028.7	Series3_A549_Mock	Series3_A549_RSV	USP28	protein_coding	protein_coding	7.79298	5.95173	4.98252	1.14749	1.295	-0.255962	NA	1.49631	1.60485	4.58832	0.624412	1.36872	1.50971	NA	0.286202	0.30105	0.911	0.60995	0.00737273	0.00737273	FALSE	1	TRUE	yes	yes	no	0	TRUE	FDR < 0.05 + Log2FC + dIF
isoComp_00290688	geneComp_00072141	ENST00000277165.6	ENSG00000048828.12	Series3_A549_Mock	Series3_A549_RSV	FAM120A	protein_coding	protein_coding	37.8346	17.3325	10.4986	0.255101	0.436739	-0.72274	NA	24.2665	15.5512	5.7196	0.391008	1.18011	-1.44145	NA	0.675604	0.89705	0.5504	-0.34665	0.00382181	0.00382181	FALSE	1	TRUE	no	yes	no	0	FALSE	FDR < 0.05 + Log2FC + dIF
isoComp_00290942	geneComp_00072170	ENST00000547825.1	ENSG00000050405.9	Series3_A549_Mock	Series3_A549_RSV	LIMA1	protein_coding	protein_coding	51.7548	3.2273	2.8766	0.761614	0.143433	-0.16542	NA	0.756424	0.555561	1.42968	0.134373	0.0528554	1.34799	NA	0.0897041	0.1719	0.4973	0.3254	0.00188092	0.000323539	FALSE	0.999996	TRUE	yes	yes	no	0	TRUE	FDR < 0.05 + Log2FC + dIF
isoComp_00291054	geneComp_00072179	ENST00000449352.2	ENSG00000051009.6	Series3_A549_Mock	Series3_A549_RSV	FAM160A2	protein_coding	protein_coding	8.58002	16.0847	15.9989	0.290323	0.582746	-0.00771065	NA	2.25225	5.18328	0	0.629781	0	-9.0205	NA	0.265865	0.32165	0	-0.32165	2.77e-14	2.77e-14	FALSE	1	TRUE	yes	yes	no	0	TRUE	FDR < 0.05 + Log2FC + dIF
isoComp_00291143	geneComp_00072188	ENST00000541603.2	ENSG00000051825.10	Series3_A549_Mock	Series3_A549_RSV	MPHOSPH9	protein_coding	protein_coding	8.16278	10.5531	7.81623	1.14374	0.766804	-0.432643	NA	1.01996	5.92075	0	0.0555266	0	-9.21207	NA	0.127361	0.5671	0	-0.5671	6.92e-13	6.92e-13	NA	0.932783	TRUE	NA	NA	NA	1	TRUE	FDR < 0.05 + Log2FC + dIF
isoComp_00291145	geneComp_00072188	ENST00000544217.1	ENSG00000051825.10	Series3_A549_Mock	Series3_A549_RSV	MPHOSPH9	protein_coding	processed_transcript	8.16278	10.5531	7.81623	1.14374	0.766804	-0.432643	NA	0.282225	0.0326905	3.57132	0.0326905	1.52713	6.39043	NA	0.0339837	0.0028	0.442	0.4392	2.7e-06	6.92e-13	NA	0.00538755	FALSE	NA	NA	NA	0	TRUE	FDR < 0.05 + Log2FC + dIF
isoComp_00291197	geneComp_00072192	ENST00000491313.1	ENSG00000052749.9	Series3_A549_Mock	Series3_A549_RSV	RRP12	protein_coding	processed_transcript	13.6274	13.3206	20.928	1.544	2.05623	0.651384	NA	1.54453	0.245317	8.32904	0.118748	0.108557	5.02952	NA	0.0819061	0.0197	0.4024	0.3827	6.67e-08	3.16e-37	NA	0.999978	TRUE	NA	NA	NA	0	TRUE	FDR < 0.05 + Log2FC + dIF
isoComp_00291207	geneComp_00072194	ENST00000393766.2	ENSG00000052802.8	Series3_A549_Mock	Series3_A549_RSV	MSMO1	protein_coding	protein_coding	73.8348	82.7033	85.7715	1.59163	17.9973	0.0525475	NA	12.2106	10.154	36.9529	5.23724	4.32784	1.8626	NA	0.163706	0.1216	0.4396	0.318	0.026771	0.026771	FALSE	0.529236	FALSE	yes	no	no	0	TRUE	FDR < 0.05 + Log2FC + dIF
isoComp_00291380	geneComp_00072218	ENST00000367010.1	ENSG00000054392.8	Series3_A549_Mock	Series3_A549_RSV	HHAT	protein_coding	protein_coding	1.76308	2.45566	1.95898	0.163629	0.266306	-0.324528	NA	0.456064	0	1.95898	0	0.266306	7.6213	NA	0.337218	0	1	1	5.07e-14	5.07e-14	FALSE	0.999999	TRUE	yes	no	no	0	FALSE	FDR < 0.05 + Log2FC + dIF
isoComp_00291552	geneComp_00072235	ENST00000286332.5	ENSG00000055208.13	Series3_A549_Mock	Series3_A549_RSV	TAB2	protein_coding	protein_coding	18.0148	7.4723	4.01784	1.45468	0.426813	-0.893475	NA	13.3224	7.07352	0	1.46396	0	-9.46832	NA	0.694949	0.9443	0	-0.9443	1.15e-12	7.37e-27	FALSE	1	TRUE	yes	yes	no	0	FALSE	FDR < 0.05 + Log2FC + dIF
isoComp_00291553	geneComp_00072235	ENST00000367456.1	ENSG00000055208.13	Series3_A549_Mock	Series3_A549_RSV	TAB2	protein_coding	protein_coding	18.0148	7.4723	4.01784	1.45468	0.426813	-0.893475	NA	0.748118	0.0198828	3.78037	0.0154114	0.344092	6.98688	NA	0.102678	0.0032	0.94245	0.93925	7.37e-27	7.37e-27	FALSE	1	TRUE	yes	yes	no	0	FALSE	FDR < 0.05 + Log2FC + dIF
isoComp_00291570	geneComp_00072238	ENST00000542802.3	ENSG00000055483.15	Series3_A549_Mock	Series3_A549_RSV	USP36	protein_coding	protein_coding	15.6157	18.1318	11.5165	0.373734	0.670272	-0.65436	NA	1.56685	0	5.43687	0	0.592024	9.08928	NA	0.140559	0	0.4707	0.4707	8.83e-35	8.83e-35	FALSE	1	TRUE	yes	yes	no	2	TRUE	FDR < 0.05 + Log2FC + dIF
isoComp_00291587	geneComp_00072238	ENST00000592231.1	ENSG00000055483.15	Series3_A549_Mock	Series3_A549_RSV	USP36	protein_coding	protein_coding	15.6157	18.1318	11.5165	0.373734	0.670272	-0.65436	NA	3.2926	6.87518	0.0101434	0.123814	0.0101434	-8.41704	NA	0.203173	0.37945	0.00085	-0.3786	1.61e-18	8.83e-35	NA	0.0371172	FALSE	NA	NA	NA	1	TRUE	FDR < 0.05 + Log2FC + dIF
isoComp_00291768	geneComp_00072265	ENST00000475645.1	ENSG00000057663.8	Series3_A549_Mock	Series3_A549_RSV	ATG5	protein_coding	processed_transcript	11.6725	5.67905	6.63809	0.546561	1.75904	0.224753	NA	0.183412	0.0953779	2.33093	0.0666586	0.289317	4.47344	NA	0.0292898	0.0181	0.39005	0.37195	0.00135811	0.00135811	NA	0.0151404	FALSE	NA	NA	NA	0	TRUE	FDR < 0.05 + Log2FC + dIF
isoComp_00292049	geneComp_00072295	ENST00000486749.1	ENSG00000059804.11	Series3_A549_Mock	Series3_A549_RSV	SLC2A3	protein_coding	retained_intron	7.58026	32.0629	27.4293	1.58965	3.77177	-0.225114	NA	1.27266	13.7153	0	2.9162	0	-10.4226	NA	0.259109	0.4243	0	-0.4243	3.62e-15	3.62e-15	NA	0.996803	TRUE	NA	NA	NA	1	TRUE	FDR < 0.05 + Log2FC + dIF
isoComp_00292135	geneComp_00072306	ENST00000078527.4	ENSG00000060642.6	Series3_A549_Mock	Series3_A549_RSV	PIGV	protein_coding	protein_coding	5.92069	8.5141	5.81819	0.409031	0.0361283	-0.5485	NA	2.82937	5.54296	0	2.1706	0	-9.11711	NA	0.489212	0.64025	0	-0.64025	0.00191483	0.00191483	FALSE	0.999997	TRUE	yes	no	no	1	FALSE	FDR < 0.05 + Log2FC + dIF
isoComp_00292639	geneComp_00072356	ENST00000508501.1	ENSG00000064042.13	Series3_A549_Mock	Series3_A549_RSV	LIMCH1	protein_coding	protein_coding	19.8916	14.3645	12.8548	0.827286	2.06064	-0.160082	NA	11.7499	9.84804	0	0.430549	0	-9.94516	NA	0.415471	0.6896	0	-0.6896	1.89e-13	1.89e-13	FALSE	1	TRUE	yes	yes	no	0	TRUE	FDR < 0.05 + Log2FC + dIF
isoComp_00293063	geneComp_00072408	ENST00000378714.3	ENSG00000065328.12	Series3_A549_Mock	Series3_A549_RSV	MCM10	protein_coding	protein_coding	7.40999	2.45582	1.34191	0.0339936	0.0554447	-0.867066	NA	4.52146	2.25324	0.651781	0.0785343	0.0955811	-1.77396	NA	0.628235	0.9181	0.48945	-0.42865	0.0131712	0.0131712	FALSE	1	TRUE	yes	yes	no	0	TRUE	FDR < 0.05 + Log2FC + dIF
isoComp_00293126	geneComp_00072410	ENST00000549832.1	ENSG00000065361.10	Series3_A549_Mock	Series3_A549_RSV	ERBB3	protein_coding	protein_coding	8.32058	22.1622	7.75009	0.501635	1.60369	-1.51461	NA	0.677985	7.26306	0	2.61244	0	-9.50642	NA	0.0619694	0.3252	0	-0.3252	0.000235661	0.000235661	FALSE	0.999992	TRUE	yes	yes	no	1	TRUE	FDR < 0.05 + Log2FC + dIF
isoComp_00293190	geneComp_00072419	ENST00000360304.3	ENSG00000065534.14	Series3_A549_Mock	Series3_A549_RSV	MYLK	protein_coding	protein_coding	3.8655	3.08425	0.90124	0.470886	0.182013	-1.76369	NA	2.24015	2.31606	0	0.33171	0	-7.86174	NA	0.38891	0.75205	0	-0.75205	1.5e-07	1.5e-07	FALSE	1	TRUE	yes	yes	no	0	FALSE	FDR < 0.05 + Log2FC + dIF
isoComp_00293191	geneComp_00072419	ENST00000360772.3	ENSG00000065534.14	Series3_A549_Mock	Series3_A549_RSV	MYLK	protein_coding	protein_coding	3.8655	3.08425	0.90124	0.470886	0.182013	-1.76369	NA	0.378726	0.252193	0.729248	0.0527906	0.0153134	1.49543	NA	0.359449	0.08105	0.83995	0.7589	1.8e-05	1.5e-07	FALSE	1	TRUE	yes	yes	no	0	FALSE	FDR < 0.05 + Log2FC + dIF
isoComp_00293574	geneComp_00072465	ENST00000431224.2	ENSG00000066654.8	Series3_A549_Mock	Series3_A549_RSV	THUMPD1	protein_coding	protein_coding	12.4214	8.23574	4.94915	1.55756	1.22796	-0.733556	NA	3.86175	4.41461	0	0.530711	0	-8.78941	NA	0.298588	0.5433	0	-0.5433	9.09e-12	9.09e-12	FALSE	0.999989	TRUE	yes	yes	no	0	TRUE	FDR < 0.05 + Log2FC + dIF
isoComp_00293660	geneComp_00072474	ENST00000568042.1	ENSG00000066933.11	Series3_A549_Mock	Series3_A549_RSV	MYO9A	protein_coding	protein_coding	3.55316	4.62723	1.73724	0.678201	0.281832	-1.40818	NA	0.123658	1.58807	0	0.58197	0	-7.32019	NA	0.0312286	0.3319	0	-0.3319	0.00564843	0.00374238	NA	0.999984	TRUE	NA	NA	NA	0	TRUE	FDR < 0.05 + Log2FC + dIF
isoComp_00293810	geneComp_00072489	ENST00000251636.5	ENSG00000067248.5	Series3_A549_Mock	Series3_A549_RSV	DHX29	protein_coding	protein_coding	12.9253	7.59492	4.83177	0.833753	0.356043	-0.6514	NA	12.2075	7.57934	0.170711	0.84933	0.0543963	-5.39222	NA	0.898461	0.9977	0.03635	-0.96135	1.19e-27	1.19e-27	FALSE	1	TRUE	yes	yes	no	0	TRUE	FDR < 0.05 + Log2FC + dIF
isoComp_00293811	geneComp_00072489	ENST00000504778.1	ENSG00000067248.5	Series3_A549_Mock	Series3_A549_RSV	DHX29	protein_coding	retained_intron	12.9253	7.59492	4.83177	0.833753	0.356043	-0.6514	NA	0.63989	0	4.66105	0	0.41044	8.8676	NA	0.095049	0	0.96365	0.96365	1.96e-27	1.19e-27	NA	1	TRUE	NA	NA	NA	0	TRUE	FDR < 0.05 + Log2FC + dIF
isoComp_00293839	geneComp_00072492	ENST00000263801.3	ENSG00000067369.9	Series3_A549_Mock	Series3_A549_RSV	TP53BP1	protein_coding	protein_coding	10.6514	9.58261	14.2985	0.192555	3.02319	0.576882	NA	1.90048	6.863	0	0.183099	0	-9.4248	NA	0.23641	0.7161	0	-0.7161	3.92e-36	3.92e-36	FALSE	1	TRUE	yes	yes	no	0	TRUE	FDR < 0.05 + Log2FC + dIF
isoComp_00293909	geneComp_00072500	ENST00000302637.5	ENSG00000067704.8	Series3_A549_Mock	Series3_A549_RSV	IARS2	protein_coding	protein_coding	47.6211	30.7778	22.6487	1.95857	2.08524	-0.442294	NA	30.9045	25.9548	0	0.606744	0	-11.3423	NA	0.631627	0.848	0	-0.848	9.96e-13	8.1e-13	FALSE	1	TRUE	yes	no	no	0	FALSE	FDR < 0.05 + Log2FC + dIF
isoComp_00293910	geneComp_00072500	ENST00000366922.1	ENSG00000067704.8	Series3_A549_Mock	Series3_A549_RSV	IARS2	protein_coding	protein_coding	47.6211	30.7778	22.6487	1.95857	2.08524	-0.442294	NA	16.6702	4.78456	22.4089	2.54702	2.06586	2.22525	NA	0.367216	0.1508	0.9894	0.8386	8.1e-13	8.1e-13	FALSE	1	TRUE	yes	no	no	0	FALSE	FDR < 0.05 + Log2FC + dIF
isoComp_00294010	geneComp_00072513	ENST00000260795.2	ENSG00000068078.13	Series3_A549_Mock	Series3_A549_RSV	FGFR3	protein_coding	protein_coding	6.62565	9.77091	3.43776	0.440743	1.3098	-1.50431	NA	0.195929	4.80027	0	2.1372	0	-8.90997	NA	0.020498	0.5022	0	-0.5022	0.0224206	0.0224206	FALSE	1	TRUE	yes	yes	yes	0	TRUE	FDR < 0.05 + Log2FC + dIF
isoComp_00294267	geneComp_00072540	ENST00000326448.7	ENSG00000068885.10	Series3_A549_Mock	Series3_A549_RSV	IFT80	protein_coding	protein_coding	8.81997	12.9161	5.58095	2.49845	1.82051	-1.20912	NA	3.69016	0.0509082	3.87424	0.0282902	1.37742	5.99485	NA	0.492833	0.00455	0.68675	0.6822	1.09e-29	1.09e-29	FALSE	1	TRUE	no	no	no	0	TRUE	FDR < 0.05 + Log2FC + dIF
isoComp_00294284	geneComp_00072540	ENST00000483465.1	ENSG00000068885.10	Series3_A549_Mock	Series3_A549_RSV	IFT80	protein_coding	protein_coding	8.81997	12.9161	5.58095	2.49845	1.82051	-1.20912	NA	2.19927	8.7513	0	1.14278	0	-9.775	NA	0.202402	0.68615	0	-0.68615	2.35e-11	1.09e-29	FALSE	1	TRUE	yes	no	no	0	TRUE	FDR < 0.05 + Log2FC + dIF
isoComp_00294680	geneComp_00072593	ENST00000263196.7	ENSG00000070413.14	Series3_A549_Mock	Series3_A549_RSV	DGCR2	protein_coding	protein_coding	16.6712	10.7505	9.99478	0.997818	0.462077	-0.105058	NA	14.998	9.41841	0.0212688	0.248665	0.0212688	-8.23615	NA	0.856543	0.88585	0.00205	-0.8838	0.000928532	1.28e-24	FALSE	1	TRUE	yes	yes	yes	0	TRUE	FDR < 0.05 + Log2FC + dIF
isoComp_00294681	geneComp_00072593	ENST00000389262.4	ENSG00000070413.14	Series3_A549_Mock	Series3_A549_RSV	DGCR2	protein_coding	nonsense_mediated_decay	16.6712	10.7505	9.99478	0.997818	0.462077	-0.105058	NA	0.903196	0.119664	9.97351	0.0706741	0.440808	6.2667	NA	0.0889837	0.0106	0.99795	0.98735	1.28e-24	1.28e-24	FALSE	0.999873	TRUE	no	yes	no	0	TRUE	FDR < 0.05 + Log2FC + dIF
isoComp_00294925	geneComp_00072621	ENST00000261173.2	ENSG00000070961.10	Series3_A549_Mock	Series3_A549_RSV	ATP2B1	protein_coding	protein_coding	16.8223	19.0898	10.3906	2.55144	1.44595	-0.876895	NA	1.69994	7.83922	0	4.96269	0	-9.61641	NA	0.0909102	0.4535	0	-0.4535	0.0407666	0.0407666	FALSE	1	TRUE	yes	yes	no	0	FALSE	FDR < 0.05 + Log2FC + dIF
isoComp_00295203	geneComp_00072649	ENST00000545869.1	ENSG00000071994.6	Series3_A549_Mock	Series3_A549_RSV	PDCD2	protein_coding	nonsense_mediated_decay	25.5616	31.6946	13.8186	0.502924	2.16537	-1.19704	NA	4.34564	9.65785	0	3.60663	0	-9.91705	NA	0.142498	0.303	0	-0.303	2.27e-05	2.79e-07	TRUE	0.992434	TRUE	no	no	no	1	TRUE	FDR < 0.05 + Log2FC + dIF
isoComp_00295258	geneComp_00072655	ENST00000347230.4	ENSG00000072121.11	Series3_A549_Mock	Series3_A549_RSV	ZFYVE26	protein_coding	protein_coding	4.21191	2.2898	1.97105	0.00630148	0.11324	-0.215239	NA	2.1407	0	1.68756	0	0.0266227	7.40732	NA	0.557482	0	0.8598	0.8598	6.46e-12	6.46e-12	FALSE	1	TRUE	yes	yes	no	0	TRUE	FDR < 0.05 + Log2FC + dIF
isoComp_00295261	geneComp_00072655	ENST00000554523.1	ENSG00000072121.11	Series3_A549_Mock	Series3_A549_RSV	ZFYVE26	protein_coding	retained_intron	4.21191	2.2898	1.97105	0.00630148	0.11324	-0.215239	NA	0.598911	1.03609	0.0560911	0.263016	0.0560911	-3.98441	NA	0.144653	0.4528	0.0302	-0.4226	0.0301191	6.46e-12	NA	1	TRUE	NA	NA	NA	1	TRUE	FDR < 0.05 + Log2FC + dIF
isoComp_00295439	geneComp_00072670	ENST00000357917.4	ENSG00000072422.12	Series3_A549_Mock	Series3_A549_RSV	RHOBTB1	protein_coding	protein_coding	5.82478	18.4557	7.66801	0.927919	0.356772	-1.26605	NA	1.65882	8.8987	0.270628	1.118	0.161111	-4.98848	NA	0.211602	0.48645	0.0344	-0.45205	3.09e-05	3.09e-05	FALSE	1	TRUE	yes	no	no	0	FALSE	FDR < 0.05 + Log2FC + dIF
isoComp_00295533	geneComp_00072679	ENST00000346183.3	ENSG00000072736.14	Series3_A549_Mock	Series3_A549_RSV	NFATC3	protein_coding	protein_coding	7.07583	5.30162	4.89909	0.260909	0.195782	-0.113696	NA	1.89469	2.39726	0	0.0275177	0	-7.91125	NA	0.271492	0.453	0	-0.453	8.33e-11	8.33e-11	FALSE	1	TRUE	yes	yes	no	0	TRUE	FDR < 0.05 + Log2FC + dIF
isoComp_00295817	geneComp_00072705	ENST00000310298.4	ENSG00000073417.10	Series3_A549_Mock	Series3_A549_RSV	PDE8A	protein_coding	protein_coding	24.2946	42.4702	34.5712	1.21965	6.89842	-0.296801	NA	1.57133	0	16.3785	0	5.95477	10.6785	NA	0.118798	0	0.4576	0.4576	3.03e-27	3.03e-27	FALSE	1	TRUE	yes	yes	no	0	FALSE	FDR < 0.05 + Log2FC + dIF
isoComp_00295819	geneComp_00072705	ENST00000394553.1	ENSG00000073417.10	Series3_A549_Mock	Series3_A549_RSV	PDE8A	protein_coding	protein_coding	24.2946	42.4702	34.5712	1.21965	6.89842	-0.296801	NA	13.5357	26.9393	0	4.90742	0	-11.396	NA	0.542471	0.63815	0	-0.63815	1.23e-10	3.03e-27	FALSE	1	TRUE	yes	yes	no	0	FALSE	FDR < 0.05 + Log2FC + dIF
isoComp_00295833	geneComp_00072707	ENST00000442241.4	ENSG00000073536.13	Series3_A549_Mock	Series3_A549_RSV	NLE1	protein_coding	protein_coding	8.18203	8.83375	4.40461	0.0687337	0.645823	-1.00237	NA	2.92081	4.2371	0.0849348	0.519934	0.0849348	-5.4834	NA	0.309424	0.4792	0.0226	-0.4566	2.91e-07	2.91e-07	FALSE	0.999999	TRUE	yes	no	no	0	TRUE	FDR < 0.05 + Log2FC + dIF
isoComp_00295914	geneComp_00072715	ENST00000341590.3	ENSG00000073712.9	Series3_A549_Mock	Series3_A549_RSV	FERMT2	protein_coding	protein_coding	14.3766	8.39697	8.31914	0.928823	1.69365	-0.0134183	NA	8.60369	6.85216	0	0.315589	0	-9.42252	NA	0.569586	0.83035	0	-0.83035	0.0026442	1.85e-26	FALSE	1	TRUE	yes	no	no	0	FALSE	FDR < 0.05 + Log2FC + dIF
isoComp_00295916	geneComp_00072715	ENST00000395631.2	ENSG00000073712.9	Series3_A549_Mock	Series3_A549_RSV	FERMT2	protein_coding	protein_coding	14.3766	8.39697	8.31914	0.928823	1.69365	-0.0134183	NA	1.76804	0.0414426	5.31146	0.0414426	1.22032	6.69272	NA	0.179586	0.00445	0.6349	0.63045	1.85e-26	1.85e-26	FALSE	1	TRUE	yes	no	no	0	FALSE	FDR < 0.05 + Log2FC + dIF
isoComp_00295930	geneComp_00072717	ENST00000327239.4	ENSG00000073737.12	Series3_A549_Mock	Series3_A549_RSV	DHRS9	protein_coding	protein_coding	7.38355	0.674515	1.16504	0.00517053	0.17592	0.779558	NA	0.570727	0.0912866	1.16504	0.0912866	0.17592	3.5362	NA	0.289154	0.1364	1	0.8636	0.035356	0.035356	FALSE	0.999038	TRUE	yes	no	yes	0	FALSE	FDR < 0.05 + Log2FC + dIF
isoComp_00296002	geneComp_00072725	ENST00000529760.1	ENSG00000073921.13	Series3_A549_Mock	Series3_A549_RSV	PICALM	protein_coding	protein_coding	52.7424	22.2071	19.2185	3.02006	3.36338	-0.208424	NA	2.43543	0.358225	7.09258	0.0658207	1.03607	4.26968	NA	0.0459224	0.01685	0.371	0.35415	1.39e-22	1.39e-22	NA	0.980302	TRUE	NA	NA	NA	0	TRUE	FDR < 0.05 + Log2FC + dIF
isoComp_00296115	geneComp_00072738	ENST00000158149.3	ENSG00000074356.12	Series3_A549_Mock	Series3_A549_RSV	C17orf85	protein_coding	protein_coding	13.2803	10.5652	5.26825	0.195121	0.464479	-1.00255	NA	1.61322	0.229238	4.21115	0.00710092	0.516986	4.14112	NA	0.146227	0.0217	0.7969	0.7752	2.51e-29	2.51e-29	FALSE	0.99981	TRUE	no	yes	no	0	TRUE	FDR < 0.05 + Log2FC + dIF
isoComp_00296116	geneComp_00072738	ENST00000389005.4	ENSG00000074356.12	Series3_A549_Mock	Series3_A549_RSV	C17orf85	protein_coding	protein_coding	13.2803	10.5652	5.26825	0.195121	0.464479	-1.00255	NA	9.77199	8.41812	0	0.881855	0	-9.71907	NA	0.698578	0.7955	0	-0.7955	4.43e-10	2.51e-29	FALSE	1	TRUE	yes	yes	no	0	TRUE	FDR < 0.05 + Log2FC + dIF
isoComp_00296404	geneComp_00072771	ENST00000361034.3	ENSG00000075240.12	Series3_A549_Mock	Series3_A549_RSV	GRAMD4	protein_coding	protein_coding	6.57028	8.71865	7.18598	1.28853	0.471817	-0.278567	NA	4.29944	7.57579	0	0.723869	0	-9.56716	NA	0.587512	0.8758	0	-0.8758	6.72e-09	3.31e-22	FALSE	1	TRUE	yes	yes	no	0	FALSE	FDR < 0.05 + Log2FC + dIF
isoComp_00296405	geneComp_00072771	ENST00000406902.1	ENSG00000075240.12	Series3_A549_Mock	Series3_A549_RSV	GRAMD4	protein_coding	protein_coding	6.57028	8.71865	7.18598	1.28853	0.471817	-0.278567	NA	0.784077	0	4.42651	0	0.211852	8.79328	NA	0.192455	0	0.6206	0.6206	3.31e-22	3.31e-22	FALSE	1	TRUE	yes	yes	no	0	FALSE	FDR < 0.05 + Log2FC + dIF
isoComp_00296483	geneComp_00072780	ENST00000361085.5	ENSG00000075407.13	Series3_A549_Mock	Series3_A549_RSV	ZNF37A	protein_coding	protein_coding	3.61327	4.90286	2.98407	1.22791	1.31129	-0.714457	NA	1.16642	2.91368	0	0.458616	0	-8.19164	NA	0.337749	0.6091	0	-0.6091	3.9e-08	3.9e-08	FALSE	0.999998	TRUE	yes	no	no	0	FALSE	FDR < 0.05 + Log2FC + dIF
isoComp_00296619	geneComp_00072793	ENST00000401500.2	ENSG00000075702.12	Series3_A549_Mock	Series3_A549_RSV	WDR62	protein_coding	protein_coding	8.68898	8.62483	5.54515	1.10648	0.28579	-0.636342	NA	5.19175	5.57559	1.08229	0.585204	0.0541546	-2.35435	NA	0.4696	0.6661	0.1962	-0.4699	0.0421574	2.07e-05	FALSE	1	TRUE	yes	yes	no	0	TRUE	FDR < 0.05 + Log2FC + dIF
isoComp_00296722	geneComp_00072803	ENST00000361580.2	ENSG00000075945.8	Series3_A549_Mock	Series3_A549_RSV	KIFAP3	protein_coding	protein_coding	8.95447	7.21014	3.3	1.74517	0.883364	-1.1252	NA	7.08801	7.20502	0	1.74174	0	-9.49486	NA	0.725986	0.99935	0	-0.99935	7.05e-12	1.47e-22	FALSE	1	TRUE	yes	no	no	0	FALSE	FDR < 0.05 + Log2FC + dIF
isoComp_00296723	geneComp_00072803	ENST00000367765.1	ENSG00000075945.8	Series3_A549_Mock	Series3_A549_RSV	KIFAP3	protein_coding	protein_coding	8.95447	7.21014	3.3	1.74517	0.883364	-1.1252	NA	0.725472	0	2.53197	0	0.541685	7.9898	NA	0.144216	0	0.77915	0.77915	1.47e-22	1.47e-22	FALSE	1	TRUE	yes	no	no	0	FALSE	FDR < 0.05 + Log2FC + dIF
isoComp_00296983	geneComp_00072831	ENST00000374761.2	ENSG00000076864.15	Series3_A549_Mock	Series3_A549_RSV	RAP1GAP	protein_coding	protein_coding	12.1574	34.8595	10.7638	3.19211	1.2369	-1.69444	NA	4.68294	26.0642	0	2.61966	0	-11.3484	NA	0.307141	0.74705	0	-0.74705	3.17e-47	3.17e-47	FALSE	1	TRUE	yes	yes	no	0	TRUE	FDR < 0.05 + Log2FC + dIF
isoComp_00297416	geneComp_00072876	ENST00000265594.4	ENSG00000078070.7	Series3_A549_Mock	Series3_A549_RSV	MCCC1	protein_coding	protein_coding	8.89689	7.68758	6.10062	0.676383	0.87451	-0.333086	NA	7.4393	7.22373	0.176891	0.592378	0.020275	-5.27447	NA	0.787994	0.94015	0.0301	-0.91005	2.66e-31	2.66e-31	FALSE	1	TRUE	yes	no	no	0	TRUE	FDR < 0.05 + Log2FC + dIF
isoComp_00297417	geneComp_00072876	ENST00000464601.1	ENSG00000078070.7	Series3_A549_Mock	Series3_A549_RSV	MCCC1	protein_coding	retained_intron	8.89689	7.68758	6.10062	0.676383	0.87451	-0.333086	NA	0.373315	0.294896	2.03006	0.0728184	0.199479	2.74222	NA	0.0452041	0.0395	0.3445	0.305	8.78e-08	2.66e-31	NA	0.562161	FALSE	NA	NA	NA	0	TRUE	FDR < 0.05 + Log2FC + dIF
isoComp_00297424	geneComp_00072876	ENST00000492597.1	ENSG00000078070.7	Series3_A549_Mock	Series3_A549_RSV	MCCC1	protein_coding	protein_coding	8.89689	7.68758	6.10062	0.676383	0.87451	-0.333086	NA	0.717798	0.0305806	2.8874	0.0305806	0.360241	6.15782	NA	0.113796	0.00365	0.4746	0.47095	1.31e-16	2.66e-31	FALSE	1	TRUE	yes	no	no	0	TRUE	FDR < 0.05 + Log2FC + dIF
isoComp_00298205	geneComp_00072969	ENST00000423368.2	ENSG00000080802.14	Series3_A549_Mock	Series3_A549_RSV	CNOT4	protein_coding	protein_coding	7.98546	5.13278	4.11783	0.186701	0.223181	-0.317164	NA	1.50808	0.714544	2.02843	0.280153	0.0997292	1.49231	NA	0.18202	0.1374	0.4927	0.3553	0.012568	0.012568	FALSE	1	TRUE	yes	yes	no	0	TRUE	FDR < 0.05 + Log2FC + dIF
isoComp_00298207	geneComp_00072969	ENST00000451834.1	ENSG00000080802.14	Series3_A549_Mock	Series3_A549_RSV	CNOT4	protein_coding	protein_coding	7.98546	5.13278	4.11783	0.186701	0.223181	-0.317164	NA	1.84474	2.18092	0.208892	0.280758	0.208892	-3.32325	NA	0.231235	0.42745	0.05365	-0.3738	0.0201432	0.012568	FALSE	1	TRUE	yes	yes	no	0	TRUE	FDR < 0.05 + Log2FC + dIF
isoComp_00298429	geneComp_00072992	ENST00000449989.1	ENSG00000081177.14	Series3_A549_Mock	Series3_A549_RSV	EXD2	protein_coding	protein_coding	10.6377	9.83222	4.97818	0.0769417	0.891445	-0.980472	NA	1.74094	3.58638	0	1.03901	0	-8.4904	NA	0.159641	0.3656	0	-0.3656	0.000240065	0.000240065	FALSE	0.999999	TRUE	yes	yes	no	0	TRUE	FDR < 0.05 + Log2FC + dIF
isoComp_00298490	geneComp_00072999	ENST00000374641.3	ENSG00000081386.8	Series3_A549_Mock	Series3_A549_RSV	ZNF510	protein_coding	protein_coding	2.37905	1.62265	2.17566	0.106565	0.189651	0.420853	NA	0.449884	0.355738	1.28432	0.0272799	0.00237486	1.82331	NA	0.160247	0.22125	0.59495	0.3737	0.0302217	0.0302217	FALSE	0.816905	TRUE	yes	no	no	0	TRUE	FDR < 0.05 + Log2FC + dIF
isoComp_00298854	geneComp_00073044	ENST00000320393.6	ENSG00000083123.10	Series3_A549_Mock	Series3_A549_RSV	BCKDHB	protein_coding	protein_coding	4.04145	4.18796	1.53826	0.0614638	0.133136	-1.43904	NA	1.56381	1.44757	0	0.0783465	0	-7.18742	NA	0.387186	0.34545	0	-0.34545	0.00237658	5.35e-15	FALSE	0.999853	TRUE	yes	no	no	1	TRUE	FDR < 0.05 + Log2FC + dIF
isoComp_00298855	geneComp_00073044	ENST00000356489.5	ENSG00000083123.10	Series3_A549_Mock	Series3_A549_RSV	BCKDHB	protein_coding	protein_coding	4.04145	4.18796	1.53826	0.0614638	0.133136	-1.43904	NA	1.99491	2.74015	0	0.0169753	0	-8.10337	NA	0.382598	0.6545	0	-0.6545	1.92e-07	5.35e-15	FALSE	0.99987	TRUE	yes	no	no	0	TRUE	FDR < 0.05 + Log2FC + dIF
isoComp_00298859	geneComp_00073044	ENST00000545529.1	ENSG00000083123.10	Series3_A549_Mock	Series3_A549_RSV	BCKDHB	protein_coding	protein_coding	4.04145	4.18796	1.53826	0.0614638	0.133136	-1.43904	NA	0.4718	0	1.53718	0	0.134213	7.2735	NA	0.224757	0	0.99925	0.99925	5.35e-15	5.35e-15	TRUE	0.95606	TRUE	yes	no	no	1	TRUE	FDR < 0.05 + Log2FC + dIF
isoComp_00299006	geneComp_00073066	ENST00000598885.1	ENSG00000083828.11	Series3_A549_Mock	Series3_A549_RSV	ZNF586	protein_coding	protein_coding	2.94936	2.378	1.53065	0.365295	0.612364	-0.632264	NA	0.227446	0.748875	0	0.112818	0	-6.24579	NA	0.0704408	0.31505	0	-0.31505	0.00569282	0.00569282	FALSE	0.178671	FALSE	yes	no	no	0	TRUE	FDR < 0.05 + Log2FC + dIF
isoComp_00299303	geneComp_00073105	ENST00000602751.1	ENSG00000085274.11	Series3_A549_Mock	Series3_A549_RSV	MYNN	protein_coding	nonsense_mediated_decay	5.46735	4.18323	1.83263	0.388445	0.400681	-1.18629	NA	1.08319	2.19895	0	0.403128	0	-7.78722	NA	0.187978	0.5212	0	-0.5212	1e-05	1.63e-07	TRUE	0.997153	TRUE	yes	no	no	0	TRUE	FDR < 0.05 + Log2FC + dIF
isoComp_00299319	geneComp_00073107	ENST00000339292.4	ENSG00000085365.13	Series3_A549_Mock	Series3_A549_RSV	SCAMP1	protein_coding	processed_transcript	11.2357	5.08158	3.52501	0.00131124	0.215828	-0.526401	NA	7.33614	3.72945	1.10613	0.0894878	0.390992	-1.74433	NA	0.617833	0.7339	0.30815	-0.42575	0.00097561	0.00097561	NA	0.968696	TRUE	NA	NA	NA	1	TRUE	FDR < 0.05 + Log2FC + dIF
isoComp_00299404	geneComp_00073119	ENST00000574928.1	ENSG00000085644.9	Series3_A549_Mock	Series3_A549_RSV	ZNF213	protein_coding	retained_intron	3.92635	4.37492	4.39139	0.425998	1.1343	0.00540971	NA	0.557577	1.82726	0.198546	0.426003	0.00201478	-3.13912	NA	0.148029	0.41205	0.0483	-0.36375	0.00013143	0.00013143	NA	0.997553	TRUE	NA	NA	NA	5	TRUE	FDR < 0.05 + Log2FC + dIF
isoComp_00299440	geneComp_00073123	ENST00000301843.8	ENSG00000085733.11	Series3_A549_Mock	Series3_A549_RSV	CTTN	protein_coding	protein_coding	112.74	111.507	95.9752	5.31437	0.0833799	-0.216386	NA	67.1979	80.5626	25.7903	6.34827	8.63614	-1.6429	NA	0.583927	0.72145	0.2688	-0.45265	0.000112976	4.65e-11	FALSE	1	TRUE	yes	yes	no	0	TRUE	FDR < 0.05 + Log2FC + dIF
isoComp_00299441	geneComp_00073123	ENST00000346329.3	ENSG00000085733.11	Series3_A549_Mock	Series3_A549_RSV	CTTN	protein_coding	protein_coding	112.74	111.507	95.9752	5.31437	0.0833799	-0.216386	NA	26.5578	3.33929	47.4144	1.06196	6.25562	3.8237	NA	0.249304	0.03045	0.49395	0.4635	4.65e-11	4.65e-11	FALSE	1	TRUE	yes	yes	no	0	TRUE	FDR < 0.05 + Log2FC + dIF
isoComp_00299762	geneComp_00073165	ENST00000524457.1	ENSG00000086848.10	Series3_A549_Mock	Series3_A549_RSV	ALG9	protein_coding	processed_transcript	6.59183	8.09183	6.88339	0.368924	2.84471	-0.233034	NA	2.28567	5.51522	0	0.756039	0	-9.10989	NA	0.337708	0.6787	0	-0.6787	4.95e-12	4.95e-12	NA	0.999913	TRUE	NA	NA	NA	0	FALSE	FDR < 0.05 + Log2FC + dIF
isoComp_00299771	geneComp_00073165	ENST00000532374.1	ENSG00000086848.10	Series3_A549_Mock	Series3_A549_RSV	ALG9	protein_coding	processed_transcript	6.59183	8.09183	6.88339	0.368924	2.84471	-0.233034	NA	1.07222	0.325604	4.76916	0.0506681	0.782152	3.83192	NA	0.154447	0.04005	0.7789	0.73885	0.0224974	4.95e-12	NA	0.999998	TRUE	NA	NA	NA	0	FALSE	FDR < 0.05 + Log2FC + dIF
isoComp_00300306	geneComp_00073225	ENST00000300403.6	ENSG00000088325.11	Series3_A549_Mock	Series3_A549_RSV	TPX2	protein_coding	protein_coding	44.0893	23.4476	11.673	0.519796	0.817685	-1.00565	NA	42.0959	23.4289	0	0.538502	0	-11.1947	NA	0.932222	0.9992	0	-0.9992	5.01e-43	5.01e-43	FALSE	1	TRUE	yes	yes	no	0	TRUE	FDR < 0.05 + Log2FC + dIF
isoComp_00300307	geneComp_00073225	ENST00000340513.4	ENSG00000088325.11	Series3_A549_Mock	Series3_A549_RSV	TPX2	protein_coding	protein_coding	44.0893	23.4476	11.673	0.519796	0.817685	-1.00565	NA	1.99337	0.0187059	11.673	0.0187059	0.817685	8.66885	NA	0.0677776	0.0008	1	0.9992	6.6e-39	5.01e-43	FALSE	1	TRUE	yes	yes	no	0	TRUE	FDR < 0.05 + Log2FC + dIF
isoComp_00300514	geneComp_00073255	ENST00000246027.8	ENSG00000088970.11	Series3_A549_Mock	Series3_A549_RSV	PLK1S1	processed_transcript	processed_transcript	6.08177	9.89351	8.98289	1.0746	0.306048	-0.139156	NA	1.91013	3.86797	0	0.479009	0	-8.59916	NA	0.28818	0.3903	0	-0.3903	2.75e-15	2.75e-15	NA	0.999987	TRUE	NA	NA	NA	1	TRUE	FDR < 0.05 + Log2FC + dIF
isoComp_00300607	geneComp_00073265	ENST00000338244.1	ENSG00000089057.10	Series3_A549_Mock	Series3_A549_RSV	SLC23A2	protein_coding	protein_coding	11.0566	40.4516	36.9407	0.591425	5.27609	-0.130951	NA	7.92363	40.2305	1.20511	0.540347	0.765174	-5.04949	NA	0.549396	0.99455	0.0363	-0.95825	1.28e-19	1.28e-19	FALSE	1	TRUE	yes	no	no	0	FALSE	FDR < 0.05 + Log2FC + dIF
isoComp_00300608	geneComp_00073265	ENST00000379333.1	ENSG00000089057.10	Series3_A549_Mock	Series3_A549_RSV	SLC23A2	protein_coding	protein_coding	11.0566	40.4516	36.9407	0.591425	5.27609	-0.130951	NA	2.7132	0	35.5527	0	6.075	11.7962	NA	0.407684	0	0.95845	0.95845	6.12e-16	1.28e-19	FALSE	1	TRUE	yes	no	no	0	FALSE	FDR < 0.05 + Log2FC + dIF
isoComp_00300939	geneComp_00073305	ENST00000450991.2	ENSG00000089818.12	Series3_A549_Mock	Series3_A549_RSV	NECAP1	protein_coding	nonsense_mediated_decay	12.0137	6.30337	6.40535	0.202312	1.32575	0.0231172	NA	0.726567	2.5224	0.288458	0.779586	0.288458	-3.0849	NA	0.0696347	0.40455	0.0373	-0.36725	0.042574	8.26e-12	TRUE	0.511332	FALSE	yes	no	no	0	TRUE	FDR < 0.05 + Log2FC + dIF
isoComp_00300940	geneComp_00073305	ENST00000537796.1	ENSG00000089818.12	Series3_A549_Mock	Series3_A549_RSV	NECAP1	protein_coding	retained_intron	12.0137	6.30337	6.40535	0.202312	1.32575	0.0231172	NA	0.76297	0.579499	3.732	0.0492369	0.801438	2.66625	NA	0.0892041	0.09175	0.58165	0.4899	8.26e-12	8.26e-12	NA	0.0209778	FALSE	NA	NA	NA	2	TRUE	FDR < 0.05 + Log2FC + dIF
isoComp_00301291	geneComp_00073340	ENST00000204726.3	ENSG00000090615.8	Series3_A549_Mock	Series3_A549_RSV	GOLGA3	protein_coding	protein_coding	13.2896	13.9828	8.51001	0.266334	0.711747	-0.715762	NA	2.82556	0.0179092	7.7774	0.0179092	0.184007	8.12425	NA	0.248982	0.0013	0.9185	0.9172	4.73e-09	1.07e-39	FALSE	1	TRUE	no	yes	no	0	FALSE	FDR < 0.05 + Log2FC + dIF
isoComp_00301292	geneComp_00073340	ENST00000450791.2	ENSG00000090615.8	Series3_A549_Mock	Series3_A549_RSV	GOLGA3	protein_coding	protein_coding	13.2896	13.9828	8.51001	0.266334	0.711747	-0.715762	NA	6.76176	12.8878	0.0435748	0.0886256	0.0435748	-7.91136	NA	0.486988	0.9219	0.00475	-0.91715	1.07e-39	1.07e-39	FALSE	1	TRUE	no	yes	no	0	FALSE	FDR < 0.05 + Log2FC + dIF
isoComp_00301322	geneComp_00073342	ENST00000251363.5	ENSG00000090661.7	Series3_A549_Mock	Series3_A549_RSV	CERS4	protein_coding	protein_coding	3.31948	9.15168	4.89559	1.57238	0.891177	-0.901186	NA	1.29153	7.66649	0	1.48734	0	-9.5843	NA	0.405843	0.83445	0	-0.83445	3.86e-21	3.86e-21	FALSE	0.999996	TRUE	yes	no	no	0	TRUE	FDR < 0.05 + Log2FC + dIF
isoComp_00301339	geneComp_00073343	ENST00000394321.5	ENSG00000090674.11	Series3_A549_Mock	Series3_A549_RSV	MCOLN1	protein_coding	retained_intron	7.23945	10.8359	11.4883	1.47644	0.523139	0.0842795	NA	0.842717	4.30008	0.681897	1.31402	0.424366	-2.63909	NA	0.100122	0.3875	0.0578	-0.3297	0.00203478	0.000896938	NA	1	TRUE	NA	NA	NA	1	TRUE	FDR < 0.05 + Log2FC + dIF
isoComp_00301391	geneComp_00073350	ENST00000395799.3	ENSG00000090905.13	Series3_A549_Mock	Series3_A549_RSV	TNRC6A	protein_coding	protein_coding	11.4177	9.97961	8.76089	1.47896	2.70345	-0.187706	NA	1.82648	0.000714782	5.6056	0.000714782	0.617185	9.03369	NA	0.173345	0.0001	0.68315	0.68305	2.58e-15	2.58e-15	FALSE	1	TRUE	yes	yes	no	1	FALSE	FDR < 0.05 + Log2FC + dIF
isoComp_00301717	geneComp_00073396	ENST00000439685.2	ENSG00000091986.11	Series3_A549_Mock	Series3_A549_RSV	CCDC80	protein_coding	protein_coding	22.9881	9.05787	3.90292	0.392221	1.05542	-1.21252	NA	5.99899	4.51679	0	0.561052	0	-8.82235	NA	0.192612	0.4969	0	-0.4969	6.96e-09	6.96e-09	FALSE	1	TRUE	yes	yes	yes	0	TRUE	FDR < 0.05 + Log2FC + dIF
isoComp_00301734	geneComp_00073398	ENST00000261475.5	ENSG00000092020.6	Series3_A549_Mock	Series3_A549_RSV	PPP2R3C	protein_coding	protein_coding	8.92858	6.32213	5.4634	1.38796	1.54571	-0.210254	NA	3.51536	4.06624	0.252124	1.04155	0.151876	-3.95892	NA	0.394524	0.63775	0.0416	-0.59615	1.32e-12	1.32e-12	FALSE	0.999976	TRUE	yes	no	no	1	TRUE	FDR < 0.05 + Log2FC + dIF
isoComp_00301877	geneComp_00073408	ENST00000554882.1	ENSG00000092148.8	Series3_A549_Mock	Series3_A549_RSV	HECTD1	protein_coding	protein_coding	18.7627	19.5028	8.6704	4.58289	3.42043	-1.16859	NA	3.12377	9.22041	0	6.44719	0	-9.85025	NA	0.131437	0.4182	0	-0.4182	0.0121689	0.0121689	NA	1	TRUE	NA	NA	NA	0	TRUE	FDR < 0.05 + Log2FC + dIF
isoComp_00302002	geneComp_00073417	ENST00000560955.1	ENSG00000092439.9	Series3_A549_Mock	Series3_A549_RSV	TRPM7	protein_coding	protein_coding	8.90714	6.79293	4.32689	0.750935	0.631654	-0.649495	NA	3.22582	3.12277	0.0967358	0.773076	0.00339057	-4.87532	NA	0.300665	0.45265	0.02295	-0.4297	4.07e-05	1.3e-06	FALSE	1	TRUE	yes	yes	no	0	TRUE	FDR < 0.05 + Log2FC + dIF
isoComp_00302188	geneComp_00073437	ENST00000263201.1	ENSG00000093009.5	Series3_A549_Mock	Series3_A549_RSV	CDC45	protein_coding	protein_coding	13.3245	12.3693	9.13563	1.28113	1.28708	-0.43677	NA	8.00866	6.4939	0.0715876	0.428087	0.0715876	-6.31681	NA	0.534331	0.5271	0.00685	-0.52025	1.9e-17	1.9e-17	FALSE	1	TRUE	yes	yes	no	0	TRUE	FDR < 0.05 + Log2FC + dIF
isoComp_00302189	geneComp_00073437	ENST00000404724.3	ENSG00000093009.5	Series3_A549_Mock	Series3_A549_RSV	CDC45	protein_coding	protein_coding	13.3245	12.3693	9.13563	1.28113	1.28708	-0.43677	NA	2.71139	4.58322	0	1.13481	0	-8.84336	NA	0.166312	0.36495	0	-0.36495	8.84e-10	1.9e-17	FALSE	1	TRUE	yes	no	no	0	TRUE	FDR < 0.05 + Log2FC + dIF
isoComp_00302190	geneComp_00073437	ENST00000407835.1	ENSG00000093009.5	Series3_A549_Mock	Series3_A549_RSV	CDC45	protein_coding	protein_coding	13.3245	12.3693	9.13563	1.28113	1.28708	-0.43677	NA	1.5158	0.0610413	4.89575	0.0610413	0.0475335	6.10967	NA	0.22081	0.0055	0.5475	0.542	3.13e-08	1.9e-17	FALSE	1	TRUE	yes	yes	no	0	TRUE	FDR < 0.05 + Log2FC + dIF
isoComp_00302343	geneComp_00073451	ENST00000530743.1	ENSG00000094841.9	Series3_A549_Mock	Series3_A549_RSV	UPRT	protein_coding	protein_coding	6.15604	6.3082	4.20124	0.0992579	0.47563	-0.585268	NA	0.389632	2.78507	0	0.556619	0	-8.12674	NA	0.0598918	0.4402	0	-0.4402	4.31e-06	4.31e-06	FALSE	0.826767	TRUE	yes	no	no	0	TRUE	FDR < 0.05 + Log2FC + dIF
isoComp_00302391	geneComp_00073457	ENST00000233146.2	ENSG00000095002.8	Series3_A549_Mock	Series3_A549_RSV	MSH2	protein_coding	protein_coding	15.5061	10.3197	6.3937	2.24817	1.44376	-0.689827	NA	14.4802	9.73678	2.83576	1.98516	0.209866	-1.77611	NA	0.853261	0.94655	0.45955	-0.487	1.19e-11	1.19e-11	FALSE	1	TRUE	yes	no	no	0	FALSE	FDR < 0.05 + Log2FC + dIF
isoComp_00302392	geneComp_00073457	ENST00000406134.1	ENSG00000095002.8	Series3_A549_Mock	Series3_A549_RSV	MSH2	protein_coding	protein_coding	15.5061	10.3197	6.3937	2.24817	1.44376	-0.689827	NA	1.01336	0.274544	3.55794	0.0454089	1.23389	3.64837	NA	0.145737	0.0289	0.54045	0.51155	2.06e-11	1.19e-11	FALSE	1	TRUE	yes	no	no	0	FALSE	FDR < 0.05 + Log2FC + dIF
isoComp_00302489	geneComp_00073470	ENST00000342112.5	ENSG00000095383.15	Series3_A549_Mock	Series3_A549_RSV	TBC1D2	protein_coding	protein_coding	17.3241	3.86312	2.40064	0.320137	0.156155	-0.684083	NA	10.6073	0	2.40064	0	0.156155	7.91327	NA	0.510594	0	1	1	2.42e-14	2.42e-14	FALSE	1	TRUE	yes	yes	no	0	TRUE	FDR < 0.05 + Log2FC + dIF
isoComp_00302490	geneComp_00073470	ENST00000375063.1	ENSG00000095383.15	Series3_A549_Mock	Series3_A549_RSV	TBC1D2	protein_coding	protein_coding	17.3241	3.86312	2.40064	0.320137	0.156155	-0.684083	NA	1.1002	1.22523	0	0.632738	0	-6.94863	NA	0.0848041	0.30565	0	-0.30565	0.0408123	2.42e-14	FALSE	1	TRUE	yes	no	no	0	TRUE	FDR < 0.05 + Log2FC + dIF
isoComp_00302491	geneComp_00073470	ENST00000375064.1	ENSG00000095383.15	Series3_A549_Mock	Series3_A549_RSV	TBC1D2	protein_coding	protein_coding	17.3241	3.86312	2.40064	0.320137	0.156155	-0.684083	NA	3.8154	1.70685	0	0.5305	0	-7.42362	NA	0.211806	0.4334	0	-0.4334	0.000754883	2.42e-14	FALSE	1	TRUE	yes	yes	no	0	TRUE	FDR < 0.05 + Log2FC + dIF
isoComp_00302663	geneComp_00073493	ENST00000357266.4	ENSG00000096060.10	Series3_A549_Mock	Series3_A549_RSV	FKBP5	protein_coding	protein_coding	14.2078	5.28294	3.26572	0.0321221	0.654339	-0.692257	NA	13.1425	5.13982	0	0.0595811	0	-9.00838	NA	0.859447	0.97285	0	-0.97285	8.67e-24	2.65e-24	FALSE	0.999996	TRUE	yes	yes	no	0	FALSE	FDR < 0.05 + Log2FC + dIF
isoComp_00302664	geneComp_00073493	ENST00000536438.1	ENSG00000096060.10	Series3_A549_Mock	Series3_A549_RSV	FKBP5	protein_coding	protein_coding	14.2078	5.28294	3.26572	0.0321221	0.654339	-0.692257	NA	0.454124	0.0896512	3.25743	0.00869348	0.646053	5.03513	NA	0.10239	0.01695	0.9979	0.98095	2.65e-24	2.65e-24	FALSE	0.999996	TRUE	yes	yes	no	0	FALSE	FDR < 0.05 + Log2FC + dIF
isoComp_00302672	geneComp_00073494	ENST00000373825.2	ENSG00000096063.10	Series3_A549_Mock	Series3_A549_RSV	SRPK1	protein_coding	protein_coding	21.9095	10.06	7.83653	0.786747	0.797659	-0.359935	NA	14.5103	7.43741	0.00960599	0.014085	0.00960599	-8.5693	NA	0.61062	0.74395	0.0011	-0.74285	0.000186747	0.000186747	FALSE	1	TRUE	yes	yes	no	0	TRUE	FDR < 0.05 + Log2FC + dIF
isoComp_00302797	geneComp_00073519	ENST00000339450.5	ENSG00000099219.9	Series3_A549_Mock	Series3_A549_RSV	ERMP1	protein_coding	protein_coding	16.8243	15.2816	7.78246	1.3476	5.39653	-0.972588	NA	12.0393	14.9357	0.0816737	1.40955	0.0816737	-7.34901	NA	0.694484	0.9768	0.0062	-0.9706	1.72e-41	1.72e-41	FALSE	1	TRUE	yes	yes	no	0	TRUE	FDR < 0.05 + Log2FC + dIF
isoComp_00302826	geneComp_00073522	ENST00000494540.1	ENSG00000099251.10	Series3_A549_Mock	Series3_A549_RSV	HSD17B7P2	pseudogene	processed_transcript	2.80049	9.42029	5.40266	0.20286	1.1884	-0.800963	NA	0.867853	4.8977	0	1.53158	0	-8.9389	NA	0.310612	0.51665	0	-0.51665	5.18e-05	4.64e-05	NA	0.989235	TRUE	NA	NA	NA	0	TRUE	FDR < 0.05 + Log2FC + dIF
isoComp_00303848	geneComp_00073651	ENST00000404876.1	ENSG00000100207.14	Series3_A549_Mock	Series3_A549_RSV	TCF20	protein_coding	protein_coding	1.55786	1.73852	0.305992	0.0108818	0.0401577	-2.46817	NA	1.22635	1.59974	0	0.00405401	0	-7.33069	NA	0.608259	0.9202	0	-0.9202	0.00150976	0.00150976	FALSE	0.991504	TRUE	yes	yes	no	0	TRUE	FDR < 0.05 + Log2FC + dIF
isoComp_00303916	geneComp_00073661	ENST00000348657.2	ENSG00000100227.13	Series3_A549_Mock	Series3_A549_RSV	POLDIP3	protein_coding	protein_coding	20.8732	13.1956	12.1427	0.0177726	0.482801	-0.119876	NA	7.41942	6.623	0	4.55253	0	-9.37352	NA	0.340473	0.5024	0	-0.5024	0.0346598	0.0346598	FALSE	0.999991	TRUE	yes	yes	no	0	TRUE	FDR < 0.05 + Log2FC + dIF
isoComp_00304600	geneComp_00073747	ENST00000396618.3	ENSG00000100473.11	Series3_A549_Mock	Series3_A549_RSV	COCH	protein_coding	protein_coding	11.0688	14.6157	9.324	2.58102	1.17256	-0.647936	NA	3.25947	6.59629	0	2.38204	0	-9.3677	NA	0.278281	0.49555	0	-0.49555	0.00396097	0.00214803	FALSE	1	TRUE	yes	no	yes	0	TRUE	FDR < 0.05 + Log2FC + dIF
isoComp_00304725	geneComp_00073761	ENST00000216420.7	ENSG00000100532.7	Series3_A549_Mock	Series3_A549_RSV	CGRRF1	protein_coding	protein_coding	5.75496	5.96067	2.94025	0.221334	0.661152	-1.01706	NA	4.1745	5.2345	0	0.269765	0	-9.03466	NA	0.688498	0.8777	0	-0.8777	2.04e-18	2.04e-18	FALSE	0.994952	TRUE	yes	no	no	0	TRUE	FDR < 0.05 + Log2FC + dIF
isoComp_00304728	geneComp_00073761	ENST00000556216.1	ENSG00000100532.7	Series3_A549_Mock	Series3_A549_RSV	CGRRF1	protein_coding	retained_intron	5.75496	5.96067	2.94025	0.221334	0.661152	-1.01706	NA	0.602261	0.60834	2.39521	0.0766045	0.229555	1.95969	NA	0.124371	0.10265	0.8395	0.73685	1.34e-09	2.04e-18	NA	0.274007	FALSE	NA	NA	NA	0	TRUE	FDR < 0.05 + Log2FC + dIF
isoComp_00304821	geneComp_00073770	ENST00000354386.6	ENSG00000100578.10	Series3_A549_Mock	Series3_A549_RSV	KIAA0586	protein_coding	protein_coding	3.80075	1.84894	1.96411	0.192718	0.786166	0.0867189	NA	0.814537	1.11471	0.329093	0.0480589	0.0688848	-1.7298	NA	0.219684	0.61225	0.21625	-0.396	0.0299799	0.0299799	FALSE	1	TRUE	yes	yes	no	0	TRUE	FDR < 0.05 + Log2FC + dIF
isoComp_00305185	geneComp_00073811	ENST00000425762.2	ENSG00000100804.14	Series3_A549_Mock	Series3_A549_RSV	PSMB5	protein_coding	protein_coding	145.453	195.268	151.196	23.5459	17.6532	-0.369011	NA	42.8047	94.5676	22.1721	38.3484	2.07984	-2.0921	NA	0.290688	0.4674	0.14705	-0.32035	0.0413722	1.2e-15	FALSE	0.95382	TRUE	yes	no	no	0	TRUE	FDR < 0.05 + Log2FC + dIF
isoComp_00305271	geneComp_00073819	ENST00000432921.1	ENSG00000100852.8	Series3_A549_Mock	Series3_A549_RSV	ARHGAP5	protein_coding	protein_coding	12.2335	6.96137	2.657	2.42742	0.0407539	-1.38623	NA	1.96114	0.188093	0.972557	0.0113425	0.502889	2.31036	NA	0.169127	0.0314	0.3632	0.3318	0.0092919	0.0092919	FALSE	1	TRUE	yes	yes	no	1	TRUE	FDR < 0.05 + Log2FC + dIF
isoComp_00305462	geneComp_00073834	ENST00000307712.6	ENSG00000100934.10	Series3_A549_Mock	Series3_A549_RSV	SEC23A	protein_coding	protein_coding	24.1378	8.88019	7.83384	0.773117	1.51141	-0.180654	NA	22.1442	7.29888	1.08982	0.378437	0.408232	-2.73238	NA	0.878539	0.82445	0.1549	-0.66955	1.33e-09	5.91e-28	FALSE	1	TRUE	yes	no	no	0	TRUE	FDR < 0.05 + Log2FC + dIF
isoComp_00305464	geneComp_00073834	ENST00000537403.1	ENSG00000100934.10	Series3_A549_Mock	Series3_A549_RSV	SEC23A	protein_coding	protein_coding	24.1378	8.88019	7.83384	0.773117	1.51141	-0.180654	NA	0.589906	0.0165096	4.30819	0.0165096	0.582025	7.34777	NA	0.0546918	0.00205	0.55635	0.5543	5.91e-28	5.91e-28	FALSE	0.999999	TRUE	yes	no	no	0	TRUE	FDR < 0.05 + Log2FC + dIF
isoComp_00305573	geneComp_00073844	ENST00000252015.2	ENSG00000100991.7	Series3_A549_Mock	Series3_A549_RSV	TRPC4AP	protein_coding	protein_coding	34.8914	33.3057	33.2367	0.0756158	0.433997	-0.00298767	NA	19.4811	11.2363	33.0453	2.89739	0.625424	1.55543	NA	0.569176	0.33755	0.99415	0.6566	3.18e-17	3.18e-17	FALSE	1	TRUE	yes	no	no	0	FALSE	FDR < 0.05 + Log2FC + dIF
isoComp_00305575	geneComp_00073844	ENST00000451813.2	ENSG00000100991.7	Series3_A549_Mock	Series3_A549_RSV	TRPC4AP	protein_coding	protein_coding	34.8914	33.3057	33.2367	0.0756158	0.433997	-0.00298767	NA	14.8337	21.554	0	3.05896	0	-11.0744	NA	0.414216	0.64695	0	-0.64695	1.88e-16	3.18e-17	FALSE	1	TRUE	yes	no	no	0	FALSE	FDR < 0.05 + Log2FC + dIF
isoComp_00305831	geneComp_00073886	ENST00000395343.1	ENSG00000101191.12	Series3_A549_Mock	Series3_A549_RSV	DIDO1	protein_coding	protein_coding	10.9858	9.27682	6.24103	0.584818	1.11619	-0.57109	NA	2.18505	3.29756	0.0898383	0.145586	0.0898383	-5.05003	NA	0.199688	0.35585	0.0122	-0.34365	2.56e-08	2.56e-08	FALSE	1	TRUE	yes	yes	no	0	FALSE	FDR < 0.05 + Log2FC + dIF
isoComp_00305954	geneComp_00073908	ENST00000217254.7	ENSG00000101276.10	Series3_A549_Mock	Series3_A549_RSV	SLC52A3	protein_coding	protein_coding	1.27834	1.36024	0.932448	0.0141403	0.296921	-0.539948	NA	0.457257	1.31321	0	0.0328975	0	-7.04789	NA	0.246161	0.9658	0	-0.9658	6.39e-08	5.91e-08	FALSE	1	TRUE	yes	no	no	0	TRUE	FDR < 0.05 + Log2FC + dIF
isoComp_00305955	geneComp_00073908	ENST00000381944.3	ENSG00000101276.10	Series3_A549_Mock	Series3_A549_RSV	SLC52A3	protein_coding	protein_coding	1.27834	1.36024	0.932448	0.0141403	0.296921	-0.539948	NA	0.768784	0.0470378	0.932448	0.0470378	0.296921	4.04642	NA	0.732333	0.0342	1	0.9658	5.91e-08	5.91e-08	FALSE	0.999998	TRUE	yes	no	no	1	TRUE	FDR < 0.05 + Log2FC + dIF
isoComp_00306017	geneComp_00073922	ENST00000334005.3	ENSG00000101333.12	Series3_A549_Mock	Series3_A549_RSV	PLCB4	protein_coding	protein_coding	6.14416	5.38504	3.28796	0.0446985	0.447918	-0.710059	NA	2.36593	4.47305	0	0.131695	0	-8.80834	NA	0.332408	0.8305	0	-0.8305	5.35e-18	5.35e-18	FALSE	1	TRUE	yes	yes	no	0	FALSE	FDR < 0.05 + Log2FC + dIF
isoComp_00306020	geneComp_00073922	ENST00000378501.2	ENSG00000101333.12	Series3_A549_Mock	Series3_A549_RSV	PLCB4	protein_coding	protein_coding	6.14416	5.38504	3.28796	0.0446985	0.447918	-0.710059	NA	1.28634	0	2.75993	0	0.0801167	8.11371	NA	0.328947	0	0.85865	0.85865	0.00110961	5.35e-18	FALSE	1	TRUE	yes	yes	no	0	FALSE	FDR < 0.05 + Log2FC + dIF
isoComp_00306043	geneComp_00073927	ENST00000377340.2	ENSG00000101343.10	Series3_A549_Mock	Series3_A549_RSV	CRNKL1	protein_coding	protein_coding	9.76299	8.37617	12.8996	0.23243	0.290011	0.622364	NA	0.682462	0	4.57895	0	0.994046	8.84202	NA	0.10329	0	0.3534	0.3534	1.24e-12	1.24e-12	FALSE	1	TRUE	yes	yes	no	0	TRUE	FDR < 0.05 + Log2FC + dIF
isoComp_00306044	geneComp_00073927	ENST00000490258.1	ENSG00000101343.10	Series3_A549_Mock	Series3_A549_RSV	CRNKL1	protein_coding	retained_intron	9.76299	8.37617	12.8996	0.23243	0.290011	0.622364	NA	1.31571	0.394753	8.32069	0.276414	0.704035	4.36332	NA	0.0801612	0.04625	0.6466	0.60035	4.09e-05	1.24e-12	NA	0.879494	TRUE	NA	NA	NA	0	TRUE	FDR < 0.05 + Log2FC + dIF
isoComp_00306047	geneComp_00073927	ENST00000536226.1	ENSG00000101343.10	Series3_A549_Mock	Series3_A549_RSV	CRNKL1	protein_coding	protein_coding	9.76299	8.37617	12.8996	0.23243	0.290011	0.622364	NA	7.76404	7.9812	0	0.0441993	0	-9.64227	NA	0.816476	0.95375	0	-0.95375	1.09e-10	1.24e-12	FALSE	1	TRUE	yes	no	no	0	TRUE	FDR < 0.05 + Log2FC + dIF
isoComp_00306337	geneComp_00073982	ENST00000383440.2	ENSG00000101745.11	Series3_A549_Mock	Series3_A549_RSV	ANKRD12	protein_coding	protein_coding	3.5699	3.56069	1.43268	1.24785	0.103599	-1.30745	NA	0.751479	1.40659	0	0.0180185	0	-7.14627	NA	0.234692	0.4524	0	-0.4524	0.0322953	0.0172755	FALSE	1	TRUE	yes	yes	no	0	FALSE	FDR < 0.05 + Log2FC + dIF
isoComp_00306518	geneComp_00074011	ENST00000355640.3	ENSG00000101966.8	Series3_A549_Mock	Series3_A549_RSV	XIAP	protein_coding	protein_coding	10.1611	8.37329	6.61051	1.2873	1.25187	-0.340574	NA	1.34103	6.54832	0	1.85643	0	-9.35718	NA	0.131035	0.76605	0	-0.76605	5.33e-07	5.33e-07	FALSE	0.999984	TRUE	yes	no	no	0	FALSE	FDR < 0.05 + Log2FC + dIF
isoComp_00306667	geneComp_00074033	ENST00000485431.1	ENSG00000102096.9	Series3_A549_Mock	Series3_A549_RSV	PIM2	protein_coding	processed_transcript	1.88332	1.93598	2.91448	0.0909299	0.891628	0.587685	NA	0.424485	0.0440748	1.46045	0.0152416	0.792718	4.76516	NA	0.181384	0.02245	0.46105	0.4386	7.88e-05	8.29e-06	NA	0.525506	FALSE	NA	NA	NA	0	TRUE	FDR < 0.05 + Log2FC + dIF
isoComp_00306669	geneComp_00074034	ENST00000420857.1	ENSG00000102098.13	Series3_A549_Mock	Series3_A549_RSV	SCML2	protein_coding	protein_coding	1.91208	2.21273	2.12382	0.201267	0.021098	-0.0588958	NA	0.0956156	1.22182	0	0.67882	0	-6.94465	NA	0.04257	0.52865	0	-0.52865	0.0419135	0.0419135	NA	0.0234806	FALSE	NA	NA	NA	0	TRUE	FDR < 0.05 + Log2FC + dIF
isoComp_00306741	geneComp_00074043	ENST00000476168.1	ENSG00000102158.15	Series3_A549_Mock	Series3_A549_RSV	MAGT1	protein_coding	retained_intron	9.04528	2.56442	5.05248	0.460993	0.593779	0.975596	NA	1.93008	0.915585	4.16638	0.151993	0.536492	2.17382	NA	0.241251	0.35795	0.8235	0.46555	4.2e-06	3.07e-06	NA	0.978488	TRUE	NA	NA	NA	0	TRUE	FDR < 0.05 + Log2FC + dIF
isoComp_00306954	geneComp_00074084	ENST00000466868.1	ENSG00000102543.10	Series3_A549_Mock	Series3_A549_RSV	CDADC1	protein_coding	processed_transcript	2.7214	4.4604	1.35734	0.583584	0.29177	-1.70904	NA	0.855917	2.14442	0	0.49886	0	-7.75116	NA	0.260371	0.47425	0	-0.47425	0.000730663	0.000730663	NA	0.280984	FALSE	NA	NA	NA	0	TRUE	FDR < 0.05 + Log2FC + dIF
isoComp_00307001	geneComp_00074091	ENST00000218789.5	ENSG00000102606.13	Series3_A549_Mock	Series3_A549_RSV	ARHGEF7	protein_coding	protein_coding	10.2525	6.94738	5.5609	0.504996	0.463922	-0.320633	NA	1.08192	0	3.87016	0	0.601703	8.59997	NA	0.163318	0	0.69175	0.69175	2.98e-23	1.08e-27	FALSE	1	TRUE	yes	yes	no	1	TRUE	FDR < 0.05 + Log2FC + dIF
isoComp_00307006	geneComp_00074091	ENST00000426073.2	ENSG00000102606.13	Series3_A549_Mock	Series3_A549_RSV	ARHGEF7	protein_coding	protein_coding	10.2525	6.94738	5.5609	0.504996	0.463922	-0.320633	NA	1.55786	5.89	0	0.402232	0	-9.20457	NA	0.146392	0.84805	0	-0.84805	1.08e-27	1.08e-27	FALSE	1	TRUE	yes	yes	no	0	TRUE	FDR < 0.05 + Log2FC + dIF
isoComp_00307078	geneComp_00074104	ENST00000469430.1	ENSG00000102786.10	Series3_A549_Mock	Series3_A549_RSV	INTS6	protein_coding	nonsense_mediated_decay	9.39179	6.45731	6.00188	0.193383	2.43509	-0.105348	NA	0.333266	0.665729	3.40609	0.178764	1.22722	2.33783	NA	0.0645061	0.10235	0.58005	0.4777	3.63e-07	2.78e-07	TRUE	1	TRUE	yes	no	no	0	TRUE	FDR < 0.05 + Log2FC + dIF
isoComp_00307081	geneComp_00074104	ENST00000483441.1	ENSG00000102786.10	Series3_A549_Mock	Series3_A549_RSV	INTS6	protein_coding	retained_intron	9.39179	6.45731	6.00188	0.193383	2.43509	-0.105348	NA	0.608565	2.52622	0	0.450513	0	-7.98654	NA	0.0646041	0.3895	0	-0.3895	2.78e-07	2.78e-07	NA	1	TRUE	NA	NA	NA	0	TRUE	FDR < 0.05 + Log2FC + dIF
isoComp_00307418	geneComp_00074142	ENST00000512062.1	ENSG00000103018.12	Series3_A549_Mock	Series3_A549_RSV	CYB5B	protein_coding	protein_coding	74.0967	185.26	218.633	16.4354	38.9344	0.238951	NA	26.7181	45.4518	142.431	0.53743	41.7829	1.64764	NA	0.315714	0.247	0.63765	0.39065	8.64e-05	8.64e-05	FALSE	0.841872	TRUE	yes	no	no	0	FALSE	FDR < 0.05 + Log2FC + dIF
isoComp_00307466	geneComp_00074146	ENST00000566192.1	ENSG00000103034.10	Series3_A549_Mock	Series3_A549_RSV	NDRG4	protein_coding	protein_coding	5.96911	9.77361	8.10517	1.15983	2.16722	-0.269746	NA	1.03571	3.89969	0	2.66404	0	-8.61091	NA	0.165047	0.3719	0	-0.3719	0.0261126	0.0261126	FALSE	0.999984	TRUE	yes	yes	no	0	FALSE	FDR < 0.05 + Log2FC + dIF
isoComp_00307549	geneComp_00074153	ENST00000530314.1	ENSG00000103051.14	Series3_A549_Mock	Series3_A549_RSV	COG4	protein_coding	retained_intron	21.3174	24.9926	18.1952	1.98409	2.34458	-0.457723	NA	2.55623	0.942047	7.5359	0.0649772	0.725242	2.98659	NA	0.0971367	0.03815	0.41595	0.3778	1.97e-24	1.97e-24	NA	1	TRUE	NA	NA	NA	1	TRUE	FDR < 0.05 + Log2FC + dIF
isoComp_00307783	geneComp_00074177	ENST00000219476.3	ENSG00000103197.12	Series3_A549_Mock	Series3_A549_RSV	TSC2	protein_coding	protein_coding	12.7895	27.7586	24.5946	4.3733	3.39401	-0.174522	NA	2.18189	0.79632	9.94265	0.182231	0.598499	3.62566	NA	0.173431	0.03045	0.41555	0.3851	1.97e-07	6.78e-30	FALSE	1	TRUE	yes	yes	no	0	FALSE	FDR < 0.05 + Log2FC + dIF
isoComp_00307787	geneComp_00074177	ENST00000401874.2	ENSG00000103197.12	Series3_A549_Mock	Series3_A549_RSV	TSC2	protein_coding	protein_coding	12.7895	27.7586	24.5946	4.3733	3.39401	-0.174522	NA	4.10643	10.2911	0	1.24533	0	-10.0086	NA	0.340943	0.3729	0	-0.3729	6.78e-30	6.78e-30	FALSE	1	TRUE	yes	yes	no	0	FALSE	FDR < 0.05 + Log2FC + dIF
isoComp_00307881	geneComp_00074185	ENST00000360900.6	ENSG00000103248.13	Series3_A549_Mock	Series3_A549_RSV	MTHFSD	protein_coding	protein_coding	7.82078	7.25728	5.28893	0.176204	0.665524	-0.455713	NA	1.73148	4.23422	0	1.44697	0	-8.72936	NA	0.205618	0.57895	0	-0.57895	0.000457067	0.000457067	FALSE	0.99998	TRUE	yes	yes	no	0	FALSE	FDR < 0.05 + Log2FC + dIF
isoComp_00307997	geneComp_00074197	ENST00000219599.3	ENSG00000103316.6	Series3_A549_Mock	Series3_A549_RSV	CRYM	protein_coding	protein_coding	1.31904	5.27183	1.89276	0.0530242	0.184101	-1.47294	NA	0.378483	0	1.86215	0	0.198117	7.54855	NA	0.406739	0	0.98295	0.98295	1.28e-16	1.28e-16	FALSE	0.999916	TRUE	yes	no	no	1	TRUE	FDR < 0.05 + Log2FC + dIF
isoComp_00307999	geneComp_00074197	ENST00000415987.2	ENSG00000103316.6	Series3_A549_Mock	Series3_A549_RSV	CRYM	protein_coding	protein_coding	1.31904	5.27183	1.89276	0.0530242	0.184101	-1.47294	NA	0.536518	3.40476	0	0.0416078	0	-8.41564	NA	0.2351	0.646	0	-0.646	1.25e-08	1.28e-16	FALSE	0.999917	TRUE	yes	no	no	1	TRUE	FDR < 0.05 + Log2FC + dIF
isoComp_00308265	geneComp_00074231	ENST00000541464.1	ENSG00000103534.12	Series3_A549_Mock	Series3_A549_RSV	TMC5	protein_coding	protein_coding	6.44995	5.76615	3.39675	0.42795	0.0604232	-0.761714	NA	1.17082	2.41569	0	0.511924	0	-7.92225	NA	0.169554	0.4146	0	-0.4146	8.88e-06	8.88e-06	FALSE	1	TRUE	yes	yes	no	1	TRUE	FDR < 0.05 + Log2FC + dIF
isoComp_00308284	geneComp_00074233	ENST00000251143.5	ENSG00000103544.10	Series3_A549_Mock	Series3_A549_RSV	C16orf62	protein_coding	protein_coding	15.9092	18.6832	15.4142	1.15926	0.55551	-0.277312	NA	6.80456	13.2023	0	1.59444	0	-10.3677	NA	0.389043	0.70405	0	-0.70405	1.82e-23	5.67e-46	FALSE	1	TRUE	no	yes	no	0	TRUE	FDR < 0.05 + Log2FC + dIF
isoComp_00308286	geneComp_00074233	ENST00000438132.3	ENSG00000103544.10	Series3_A549_Mock	Series3_A549_RSV	C16orf62	protein_coding	protein_coding	15.9092	18.6832	15.4142	1.15926	0.55551	-0.277312	NA	7.47998	4.03872	14.7649	0.17696	0.376474	1.86762	NA	0.506818	0.21645	0.95825	0.7418	5.67e-46	5.67e-46	FALSE	1	TRUE	no	yes	no	0	TRUE	FDR < 0.05 + Log2FC + dIF
isoComp_00308311	geneComp_00074235	ENST00000493683.1	ENSG00000103549.17	Series3_A549_Mock	Series3_A549_RSV	RNF40	protein_coding	retained_intron	21.4858	15.906	16.7075	2.27665	1.31598	0.0708879	NA	3.48305	4.3946	0	2.33395	0	-8.78287	NA	0.167194	0.3035	0	-0.3035	0.0051075	0.0051075	NA	1	TRUE	NA	NA	NA	1	TRUE	FDR < 0.05 + Log2FC + dIF
isoComp_00308617	geneComp_00074271	ENST00000560891.1	ENSG00000104093.9	Series3_A549_Mock	Series3_A549_RSV	DMXL2	protein_coding	protein_coding	6.11769	11.4911	5.73543	0.559526	0.91341	-1.00128	NA	1.49456	6.74261	0	0.796766	0	-9.3993	NA	0.189602	0.58475	0	-0.58475	5.65e-13	5.65e-13	NA	1	TRUE	NA	NA	NA	0	TRUE	FDR < 0.05 + Log2FC + dIF
isoComp_00308805	geneComp_00074295	ENST00000265433.3	ENSG00000104320.9	Series3_A549_Mock	Series3_A549_RSV	NBN	protein_coding	protein_coding	12.1865	10.8917	9.90393	1.47195	2.28916	-0.137026	NA	10.1146	9.84476	0	1.30676	0	-9.94468	NA	0.745931	0.9042	0	-0.9042	5.01e-43	5.01e-43	FALSE	1	TRUE	yes	yes	no	0	TRUE	FDR < 0.05 + Log2FC + dIF
isoComp_00308806	geneComp_00074295	ENST00000396252.2	ENSG00000104320.9	Series3_A549_Mock	Series3_A549_RSV	NBN	protein_coding	nonsense_mediated_decay	12.1865	10.8917	9.90393	1.47195	2.28916	-0.137026	NA	1.45198	0.129044	9.18357	0.0793228	2.11877	6.04701	NA	0.206855	0.0111	0.92735	0.91625	2.54e-37	5.01e-43	TRUE	1	TRUE	yes	no	no	0	TRUE	FDR < 0.05 + Log2FC + dIF
isoComp_00309092	geneComp_00074326	ENST00000262580.4	ENSG00000104518.6	Series3_A549_Mock	Series3_A549_RSV	GSDMD	protein_coding	protein_coding	19.6957	38.0389	48.1194	1.70207	0.331879	0.339063	NA	8.23838	5.00657	27.8502	0.849952	0.736572	2.47343	NA	0.304686	0.1329	0.5789	0.446	1.05e-11	6.84e-20	FALSE	1	TRUE	yes	no	no	0	FALSE	FDR < 0.05 + Log2FC + dIF
isoComp_00309096	geneComp_00074326	ENST00000526406.1	ENSG00000104518.6	Series3_A549_Mock	Series3_A549_RSV	GSDMD	protein_coding	protein_coding	19.6957	38.0389	48.1194	1.70207	0.331879	0.339063	NA	3.72097	17.3906	4.56776	1.49628	0.618723	-1.92643	NA	0.210571	0.4563	0.0948	-0.3615	6.84e-20	6.84e-20	FALSE	1	TRUE	yes	no	no	0	FALSE	FDR < 0.05 + Log2FC + dIF
isoComp_00309215	geneComp_00074334	ENST00000250263.7	ENSG00000104626.10	Series3_A549_Mock	Series3_A549_RSV	ERI1	protein_coding	protein_coding	6.04879	3.17206	1.92329	0.130974	0.538342	-0.718901	NA	5.24043	2.44282	0	0.100944	0	-7.9383	NA	0.776933	0.7701	0	-0.7701	6.06e-11	1.8e-15	FALSE	0.999686	TRUE	yes	yes	no	1	FALSE	FDR < 0.05 + Log2FC + dIF
isoComp_00309223	geneComp_00074334	ENST00000523898.1	ENSG00000104626.10	Series3_A549_Mock	Series3_A549_RSV	ERI1	protein_coding	protein_coding	6.04879	3.17206	1.92329	0.130974	0.538342	-0.718901	NA	0.238716	0.196551	1.92329	0.0154569	0.538342	3.22649	NA	0.12378	0.06225	1	0.93775	1.8e-15	1.8e-15	FALSE	0.999679	TRUE	yes	yes	no	1	FALSE	FDR < 0.05 + Log2FC + dIF
isoComp_00309226	geneComp_00074335	ENST00000359741.5	ENSG00000104635.9	Series3_A549_Mock	Series3_A549_RSV	SLC39A14	protein_coding	protein_coding	29.3932	16.1083	10.7113	1.81437	1.33015	-0.58822	NA	1.01348	0.00872314	8.76636	0.00872314	3.16323	8.87266	NA	0.0566082	0.0005	0.794	0.7935	0.031553	0.0290676	FALSE	1	TRUE	yes	no	yes	0	FALSE	FDR < 0.05 + Log2FC + dIF
isoComp_00309227	geneComp_00074335	ENST00000381237.1	ENSG00000104635.9	Series3_A549_Mock	Series3_A549_RSV	SLC39A14	protein_coding	protein_coding	29.3932	16.1083	10.7113	1.81437	1.33015	-0.58822	NA	26.4819	15.881	1.88472	1.83478	1.88472	-3.06815	NA	0.8885	0.9856	0.2009	-0.7847	0.0290676	0.0290676	FALSE	1	TRUE	yes	no	yes	0	FALSE	FDR < 0.05 + Log2FC + dIF
isoComp_00309434	geneComp_00074358	ENST00000263273.5	ENSG00000104805.11	Series3_A549_Mock	Series3_A549_RSV	NUCB1	protein_coding	protein_coding	82.4913	94.8251	90.7246	6.09967	4.55253	-0.0637689	NA	41.5469	10.1733	53.8347	2.66888	13.6049	2.4026	NA	0.472833	0.1059	0.58735	0.48145	0.000210256	0.000210256	FALSE	1	TRUE	yes	yes	yes	0	FALSE	FDR < 0.05 + Log2FC + dIF
isoComp_00309638	geneComp_00074380	ENST00000594665.1	ENSG00000104880.13	Series3_A549_Mock	Series3_A549_RSV	ARHGEF18	protein_coding	protein_coding	14.306	7.62235	9.73022	0.505761	1.11429	0.351827	NA	1.56311	0.0649606	5.23044	0.0649606	2.24027	6.12741	NA	0.106557	0.00915	0.5714	0.56225	0.02315	0.02315	NA	1	TRUE	NA	NA	NA	1	TRUE	FDR < 0.05 + Log2FC + dIF
isoComp_00309862	geneComp_00074405	ENST00000587393.1	ENSG00000104964.10	Series3_A549_Mock	Series3_A549_RSV	AES	protein_coding	retained_intron	159.734	440.324	307.366	31.3057	30.0375	-0.518596	NA	25.8344	241.932	72.7678	28.6804	11.1084	-1.73309	NA	0.115167	0.5476	0.24255	-0.30505	0.00158822	3.78e-05	NA	0.991583	TRUE	NA	NA	NA	0	TRUE	FDR < 0.05 + Log2FC + dIF
isoComp_00310020	geneComp_00074426	ENST00000523439.1	ENSG00000105136.15	Series3_A549_Mock	Series3_A549_RSV	ZNF419	protein_coding	retained_intron	3.78269	3.64366	2.54907	0.551813	0.595636	-0.513722	NA	0.325881	0.227335	1.97896	0.227335	0.452395	3.06702	NA	0.0981878	0.0542	0.77735	0.72315	0.0286204	0.0286204	NA	0.999901	TRUE	NA	NA	NA	2	TRUE	FDR < 0.05 + Log2FC + dIF
isoComp_00310050	geneComp_00074431	ENST00000444983.2	ENSG00000105173.9	Series3_A549_Mock	Series3_A549_RSV	CCNE1	protein_coding	protein_coding	11.9238	12.5597	16.2485	0.829801	1.7327	0.371248	NA	3.57884	6.35001	0	2.69962	0	-9.31289	NA	0.310071	0.49355	0	-0.49355	2.48e-05	3.02e-13	FALSE	0.999921	TRUE	yes	no	no	0	TRUE	FDR < 0.05 + Log2FC + dIF
isoComp_00310051	geneComp_00074431	ENST00000574121.1	ENSG00000105173.9	Series3_A549_Mock	Series3_A549_RSV	CCNE1	protein_coding	retained_intron	11.9238	12.5597	16.2485	0.829801	1.7327	0.371248	NA	0.73283	1.05722	8.7687	0.455536	1.56551	3.04014	NA	0.0567286	0.08215	0.53545	0.4533	2.79e-05	3.02e-13	NA	0.856161	TRUE	NA	NA	NA	1	TRUE	FDR < 0.05 + Log2FC + dIF
isoComp_00310706	geneComp_00074503	ENST00000222122.5	ENSG00000105516.6	Series3_A549_Mock	Series3_A549_RSV	DBP	protein_coding	protein_coding	2.89665	8.84165	7.15623	0.537161	0.942472	-0.304732	NA	1.6288	5.97347	2.0733	0.118986	0.0136558	-1.52211	NA	0.5284	0.6789	0.2946	-0.3843	0.00153428	0.00153428	FALSE	0.999945	TRUE	yes	yes	no	0	TRUE	FDR < 0.05 + Log2FC + dIF
isoComp_00310923	geneComp_00074535	ENST00000321949.8	ENSG00000105662.11	Series3_A549_Mock	Series3_A549_RSV	CRTC1	protein_coding	protein_coding	2.13146	4.24896	2.7421	0.265821	0.215747	-0.629968	NA	0.967386	1.80048	0	0.165812	0	-7.50023	NA	0.314767	0.4279	0	-0.4279	6.17e-05	6.17e-05	FALSE	1	TRUE	yes	yes	no	0	FALSE	FDR < 0.05 + Log2FC + dIF
isoComp_00311181	geneComp_00074569	ENST00000257659.8	ENSG00000105793.11	Series3_A549_Mock	Series3_A549_RSV	GTPBP10	protein_coding	protein_coding	4.25131	3.55237	4.25732	0.759446	2.49342	0.260493	NA	0.362402	1.13843	0	0.457266	0	-6.84352	NA	0.0830551	0.307	0	-0.307	0.000221736	0.000221736	FALSE	0.995185	TRUE	yes	no	no	0	TRUE	FDR < 0.05 + Log2FC + dIF
isoComp_00311276	geneComp_00074582	ENST00000222574.4	ENSG00000105856.9	Series3_A549_Mock	Series3_A549_RSV	HBP1	protein_coding	protein_coding	13.9478	7.23802	11.4228	2.22134	2.02459	0.657518	NA	4.68324	0.788776	7.80822	0.655625	0.147416	3.29098	NA	0.363888	0.0896	0.70335	0.61375	0.0280553	0.0280553	FALSE	0.999996	TRUE	yes	yes	no	0	FALSE	FDR < 0.05 + Log2FC + dIF
isoComp_00311589	geneComp_00074625	ENST00000265394.5	ENSG00000106066.9	Series3_A549_Mock	Series3_A549_RSV	CPVL	protein_coding	protein_coding	6.18564	4.09031	2.50301	0.404133	0.737395	-0.706316	NA	2.84398	3.24612	0.0204544	0.203859	0.0204544	-6.74036	NA	0.267381	0.79645	0.0116	-0.78485	9.07e-06	9.07e-06	FALSE	0.999997	TRUE	yes	no	yes	0	FALSE	FDR < 0.05 + Log2FC + dIF
isoComp_00311591	geneComp_00074625	ENST00000409850.1	ENSG00000106066.9	Series3_A549_Mock	Series3_A549_RSV	CPVL	protein_coding	protein_coding	6.18564	4.09031	2.50301	0.404133	0.737395	-0.706316	NA	0.339563	0	1.62724	0	0.097469	7.35512	NA	0.613294	0	0.72445	0.72445	0.0276427	9.07e-06	FALSE	0.999997	TRUE	yes	no	yes	0	FALSE	FDR < 0.05 + Log2FC + dIF
isoComp_00311617	geneComp_00074627	ENST00000403097.1	ENSG00000106070.13	Series3_A549_Mock	Series3_A549_RSV	GRB10	protein_coding	protein_coding	21.4834	7.96291	10.9551	0.799373	0.240308	0.459737	NA	0.999887	0.0453769	9.00712	0.0209195	0.690325	7.34724	NA	0.0925714	0.0055	0.8212	0.8157	9.14e-35	9.14e-35	FALSE	1	TRUE	yes	yes	no	0	TRUE	FDR < 0.05 + Log2FC + dIF
isoComp_00311706	geneComp_00074637	ENST00000265299.6	ENSG00000106125.14	Series3_A549_Mock	Series3_A549_RSV	FAM188B	protein_coding	protein_coding	1.66388	2.68329	0.340435	0.0717857	0.340435	-2.94215	NA	1.5926	2.56239	0	0.0560296	0	-8.00697	NA	0.781222	0.95505	0	-0.95505	7.05e-05	7.05e-05	FALSE	1	TRUE	yes	yes	no	0	TRUE	FDR < 0.05 + Log2FC + dIF
isoComp_00311707	geneComp_00074637	ENST00000409881.1	ENSG00000106125.14	Series3_A549_Mock	Series3_A549_RSV	FAM188B	protein_coding	retained_intron	1.66388	2.68329	0.340435	0.0717857	0.340435	-2.94215	NA	0.0551327	0.072612	0.279646	0.0212049	0.279646	1.80987	NA	0.107641	0.0269	0.8214	0.7945	0.000548036	7.05e-05	NA	0.998216	TRUE	NA	NA	NA	0	TRUE	FDR < 0.05 + Log2FC + dIF
isoComp_00311747	geneComp_00074648	ENST00000339843.2	ENSG00000106258.9	Series3_A549_Mock	Series3_A549_RSV	CYP3A5	protein_coding	protein_coding	4.50049	14.7635	9.90273	1.72074	3.31727	-0.57566	NA	0.583893	0.890141	4.3512	0.0327335	1.24041	2.2765	NA	0.23586	0.06085	0.4477	0.38685	9.68e-14	9.68e-14	TRUE	0.984836	TRUE	no	no	no	2	TRUE	FDR < 0.05 + Log2FC + dIF
isoComp_00311751	geneComp_00074648	ENST00000461920.1	ENSG00000106258.9	Series3_A549_Mock	Series3_A549_RSV	CYP3A5	protein_coding	retained_intron	4.50049	14.7635	9.90273	1.72074	3.31727	-0.57566	NA	0.450493	5.78255	0	1.11821	0	-9.17806	NA	0.05074	0.40605	0	-0.40605	1.32e-05	9.68e-14	NA	0.999924	TRUE	NA	NA	NA	1	TRUE	FDR < 0.05 + Log2FC + dIF
isoComp_00311762	geneComp_00074649	ENST00000324306.6	ENSG00000106261.12	Series3_A549_Mock	Series3_A549_RSV	ZKSCAN1	protein_coding	protein_coding	8.95804	11.7484	7.82645	0.361885	1.45741	-0.585419	NA	8.19033	9.04919	3.37776	1.21431	0.61667	-1.41905	NA	0.887018	0.7678	0.4319	-0.3359	0.0430525	0.0231446	FALSE	1	TRUE	yes	yes	no	1	TRUE	FDR < 0.05 + Log2FC + dIF
isoComp_00312301	geneComp_00074721	ENST00000495708.1	ENSG00000106701.7	Series3_A549_Mock	Series3_A549_RSV	FSD1L	protein_coding	protein_coding	1.35164	0.909909	0.852653	0.170092	0.141317	-0.0927103	NA	0.124164	0	0.331946	0	0.18781	5.0957	NA	0.0787449	0	0.36275	0.36275	0.00500754	0.00500754	FALSE	0.999747	TRUE	no	no	no	0	TRUE	FDR < 0.05 + Log2FC + dIF
isoComp_00312440	geneComp_00074742	ENST00000344849.3	ENSG00000106991.9	Series3_A549_Mock	Series3_A549_RSV	ENG	protein_coding	protein_coding	2.33176	1.36794	1.83312	0.335764	0.907309	0.419641	NA	0.599476	1.36794	0.536676	0.335764	0.0809658	-1.33375	NA	0.533776	1	0.3588	-0.6412	2.14e-06	2.14e-06	FALSE	1	TRUE	yes	no	yes	1	TRUE	FDR < 0.05 + Log2FC + dIF
isoComp_00312611	geneComp_00074772	ENST00000372169.2	ENSG00000107290.9	Series3_A549_Mock	Series3_A549_RSV	SETX	protein_coding	protein_coding	7.3309	5.49674	3.77484	0.711113	0.364004	-0.540968	NA	2.04906	0.00767733	1.53526	0.00767733	0.129257	6.4498	NA	0.26191	0.0016	0.41385	0.41225	7.93e-11	7.93e-11	FALSE	1	TRUE	yes	yes	no	0	TRUE	FDR < 0.05 + Log2FC + dIF
isoComp_00312613	geneComp_00074772	ENST00000436441.1	ENSG00000107290.9	Series3_A549_Mock	Series3_A549_RSV	SETX	protein_coding	protein_coding	7.3309	5.49674	3.77484	0.711113	0.364004	-0.540968	NA	0.869661	2.87421	0.228727	0.447707	0.0581687	-3.59474	NA	0.113071	0.52105	0.05965	-0.4614	2.76e-07	7.93e-11	FALSE	1	TRUE	yes	yes	no	0	TRUE	FDR < 0.05 + Log2FC + dIF
isoComp_00312713	geneComp_00074789	ENST00000340258.5	ENSG00000107551.16	Series3_A549_Mock	Series3_A549_RSV	RASSF4	protein_coding	protein_coding	1.46373	3.73745	3.22982	0.132321	0.492923	-0.209996	NA	0.503241	1.89223	0	0.193465	0	-7.57155	NA	0.29024	0.50875	0	-0.50875	5.1e-06	5.1e-06	FALSE	0.999961	TRUE	yes	yes	no	0	FALSE	FDR < 0.05 + Log2FC + dIF
isoComp_00312916	geneComp_00074820	ENST00000477267.1	ENSG00000107821.10	Series3_A549_Mock	Series3_A549_RSV	KAZALD1	protein_coding	processed_transcript	4.62411	19.922	15.6617	1.38152	1.70254	-0.34692	NA	1.37209	2.89506	7.38955	0.139175	1.39701	1.34887	NA	0.196818	0.1455	0.48725	0.34175	0.0285133	0.0285133	NA	0.498683	FALSE	NA	NA	NA	0	FALSE	FDR < 0.05 + Log2FC + dIF
isoComp_00312936	geneComp_00074827	ENST00000396432.2	ENSG00000107863.12	Series3_A549_Mock	Series3_A549_RSV	ARHGAP21	protein_coding	protein_coding	23.446	10.4209	8.06393	0.841573	2.55243	-0.369525	NA	14.1909	0.658094	6.89136	0.508176	1.91094	3.36876	NA	0.576882	0.0675	0.86635	0.79885	0.000449685	1.56e-14	FALSE	1	TRUE	yes	yes	no	1	TRUE	FDR < 0.05 + Log2FC + dIF
isoComp_00312948	geneComp_00074827	ENST00000486374.1	ENSG00000107863.12	Series3_A549_Mock	Series3_A549_RSV	ARHGAP21	protein_coding	retained_intron	23.446	10.4209	8.06393	0.841573	2.55243	-0.369525	NA	2.88933	8.57763	0.032439	1.14484	0.0154319	-7.66073	NA	0.151135	0.8196	0.00515	-0.81445	1.56e-14	1.56e-14	NA	1	TRUE	NA	NA	NA	1	TRUE	FDR < 0.05 + Log2FC + dIF
isoComp_00313181	geneComp_00074861	ENST00000336578.1	ENSG00000108187.11	Series3_A549_Mock	Series3_A549_RSV	PBLD	protein_coding	protein_coding	3.07425	13.2874	4.55097	0.198258	0.541837	-1.54373	NA	0.332584	5.84532	0	1.30266	0	-9.1936	NA	0.0598143	0.43855	0	-0.43855	1.1e-05	7.02e-13	FALSE	0.993348	TRUE	yes	no	no	0	TRUE	FDR < 0.05 + Log2FC + dIF
isoComp_00313182	geneComp_00074861	ENST00000358769.2	ENSG00000108187.11	Series3_A549_Mock	Series3_A549_RSV	PBLD	protein_coding	protein_coding	3.07425	13.2874	4.55097	0.198258	0.541837	-1.54373	NA	1.05542	0	2.33337	0	0.247597	7.87244	NA	0.4725	0	0.5267	0.5267	7.02e-13	7.02e-13	FALSE	0.997813	TRUE	yes	no	no	0	TRUE	FDR < 0.05 + Log2FC + dIF
isoComp_00313250	geneComp_00074872	ENST00000251312.5	ENSG00000108272.9	Series3_A549_Mock	Series3_A549_RSV	DHRS11	protein_coding	protein_coding	2.79464	2.0346	1.59725	0.544124	0.341327	-0.347222	NA	2.3589	1.5603	0.519366	0.295326	0.0298329	-1.5687	NA	0.830167	0.78415	0.33655	-0.4476	0.0228381	0.0228381	FALSE	0.999753	TRUE	yes	no	no	0	TRUE	FDR < 0.05 + Log2FC + dIF
isoComp_00313367	geneComp_00074886	ENST00000407977.2	ENSG00000108375.8	Series3_A549_Mock	Series3_A549_RSV	RNF43	protein_coding	protein_coding	5.5572	14.5875	8.37229	1.4954	0.653849	-0.800302	NA	1.81467	1.78466	7.3846	1.04204	0.245386	2.04276	NA	0.361792	0.11625	0.88515	0.7689	1.88e-05	1.08e-07	FALSE	1	TRUE	yes	yes	yes	0	TRUE	FDR < 0.05 + Log2FC + dIF
isoComp_00313375	geneComp_00074886	ENST00000584437.1	ENSG00000108375.8	Series3_A549_Mock	Series3_A549_RSV	RNF43	protein_coding	protein_coding	5.5572	14.5875	8.37229	1.4954	0.653849	-0.800302	NA	2.98713	11.6147	0.254709	0.286469	0.254709	-5.45665	NA	0.512524	0.80265	0.0282	-0.77445	1.08e-07	1.08e-07	FALSE	1	TRUE	yes	yes	yes	1	TRUE	FDR < 0.05 + Log2FC + dIF
isoComp_00314093	geneComp_00074967	ENST00000336057.5	ENSG00000108840.11	Series3_A549_Mock	Series3_A549_RSV	HDAC5	protein_coding	protein_coding	5.55322	11.4916	10.0095	0.79334	0.62424	-0.199027	NA	0.251448	3.90138	0	0.55553	0	-8.61153	NA	0.0254367	0.3445	0	-0.3445	1.38e-07	1.38e-07	FALSE	1	TRUE	yes	yes	no	0	FALSE	FDR < 0.05 + Log2FC + dIF
isoComp_00314094	geneComp_00074967	ENST00000393622.2	ENSG00000108840.11	Series3_A549_Mock	Series3_A549_RSV	HDAC5	protein_coding	protein_coding	5.55322	11.4916	10.0095	0.79334	0.62424	-0.199027	NA	1.11184	4.06137	0	2.25661	0	-8.66937	NA	0.170159	0.3415	0	-0.3415	0.00238872	1.38e-07	FALSE	1	TRUE	yes	yes	no	0	FALSE	FDR < 0.05 + Log2FC + dIF
isoComp_00314339	geneComp_00074993	ENST00000417024.2	ENSG00000109066.9	Series3_A549_Mock	Series3_A549_RSV	TMEM104	protein_coding	protein_coding	7.29171	7.12925	7.85163	0.794239	0.889593	0.139056	NA	0.307253	0.147051	3.98474	0.147051	1.19023	4.66879	NA	0.0414735	0.01855	0.4967	0.47815	0.00112264	5.36e-06	FALSE	0.999849	TRUE	no	no	no	0	TRUE	FDR < 0.05 + Log2FC + dIF
isoComp_00314342	geneComp_00074993	ENST00000582773.1	ENSG00000109066.9	Series3_A549_Mock	Series3_A549_RSV	TMEM104	protein_coding	protein_coding	7.29171	7.12925	7.85163	0.794239	0.889593	0.139056	NA	0.693746	2.22433	0	0.762191	0	-7.8037	NA	0.0850755	0.30385	0	-0.30385	5.36e-06	5.36e-06	FALSE	0.999918	TRUE	yes	no	no	0	TRUE	FDR < 0.05 + Log2FC + dIF
isoComp_00314838	geneComp_00075053	ENST00000478503.2	ENSG00000109686.12	Series3_A549_Mock	Series3_A549_RSV	SH3D19	protein_coding	retained_intron	16.3094	6.60115	2.78534	1.3121	0.22179	-1.24188	NA	1.54462	3.58263	0.0120703	0.769381	0.0120703	-7.34679	NA	0.124259	0.58915	0.004	-0.58515	0.013549	0.013549	NA	0.999999	TRUE	NA	NA	NA	1	TRUE	FDR < 0.05 + Log2FC + dIF
isoComp_00314923	geneComp_00075066	ENST00000356371.5	ENSG00000109794.9	Series3_A549_Mock	Series3_A549_RSV	FAM149A	protein_coding	protein_coding	2.74017	3.28186	0.934382	0.335873	0.0220041	-1.80146	NA	0.691988	0	0.551165	0	0.069529	5.81035	NA	0.351861	0	0.58845	0.58845	1.42e-07	1.42e-07	FALSE	1	TRUE	yes	yes	no	0	TRUE	FDR < 0.05 + Log2FC + dIF
isoComp_00314937	geneComp_00075066	ENST00000514829.1	ENSG00000109794.9	Series3_A549_Mock	Series3_A549_RSV	FAM149A	protein_coding	processed_transcript	2.74017	3.28186	0.934382	0.335873	0.0220041	-1.80146	NA	0.238088	0	0.383217	0	0.0475249	5.29725	NA	0.125235	0	0.41155	0.41155	9.82e-06	1.42e-07	NA	0.997872	TRUE	NA	NA	NA	0	TRUE	FDR < 0.05 + Log2FC + dIF
isoComp_00315087	geneComp_00075088	ENST00000545756.1	ENSG00000110013.8	Series3_A549_Mock	Series3_A549_RSV	SIAE	protein_coding	protein_coding	8.66171	11.9361	5.41094	0.310502	0.7777	-1.13993	NA	5.72018	7.67925	0	0.486973	0	-9.5867	NA	0.613216	0.64485	0	-0.64485	2.83e-09	2.44e-09	FALSE	0.999999	TRUE	yes	no	no	0	TRUE	FDR < 0.05 + Log2FC + dIF
isoComp_00315204	geneComp_00075103	ENST00000227495.6	ENSG00000110080.14	Series3_A549_Mock	Series3_A549_RSV	ST3GAL4	protein_coding	protein_coding	11.4558	19.3739	23.081	0.508379	2.03504	0.252472	NA	2.27925	6.55553	0	2.67057	0	-9.35877	NA	0.190422	0.3422	0	-0.3422	1.44e-05	1.44e-05	FALSE	0.999977	TRUE	yes	no	no	0	FALSE	FDR < 0.05 + Log2FC + dIF
isoComp_00315465	geneComp_00075141	ENST00000458649.2	ENSG00000110497.10	Series3_A549_Mock	Series3_A549_RSV	AMBRA1	protein_coding	protein_coding	7.78848	8.13734	7.08421	0.0742707	0.194582	-0.199688	NA	1.31073	1.61253	6.8114	1.55342	0.247636	2.07183	NA	0.202676	0.1964	0.96125	0.76485	0.0439859	0.0439859	FALSE	1	TRUE	no	yes	no	1	TRUE	FDR < 0.05 + Log2FC + dIF
isoComp_00315477	geneComp_00075142	ENST00000395336.3	ENSG00000110514.14	Series3_A549_Mock	Series3_A549_RSV	MADD	protein_coding	protein_coding	10.2396	10.4891	10.4818	0.664848	0.662581	-0.00100388	NA	0.996805	0.140045	4.41855	0.140045	0.294035	4.88337	NA	0.130049	0.01255	0.425	0.41245	0.000470835	0.000470835	FALSE	1	TRUE	yes	yes	no	0	FALSE	FDR < 0.05 + Log2FC + dIF
isoComp_00315501	geneComp_00075144	ENST00000377793.4	ENSG00000110583.8	Series3_A549_Mock	Series3_A549_RSV	NAA40	protein_coding	protein_coding	8.82286	12.659	8.80746	0.206356	0.252754	-0.522867	NA	4.61578	4.42909	0	0.871381	0	-8.79412	NA	0.523704	0.34885	0	-0.34885	5.81e-08	5.81e-08	FALSE	0.994566	TRUE	yes	no	no	0	TRUE	FDR < 0.05 + Log2FC + dIF
isoComp_00316086	geneComp_00075207	ENST00000359843.3	ENSG00000111206.8	Series3_A549_Mock	Series3_A549_RSV	FOXM1	protein_coding	protein_coding	22.2463	18.4484	11.8391	1.67516	0.899191	-0.639498	NA	8.35216	9.59607	0.0748087	3.87812	0.0748087	-6.82359	NA	0.352084	0.50525	0.00685	-0.4984	6.17e-05	3.13e-32	FALSE	1	TRUE	yes	yes	no	0	TRUE	FDR < 0.05 + Log2FC + dIF
isoComp_00316090	geneComp_00075207	ENST00000536066.1	ENSG00000111206.8	Series3_A549_Mock	Series3_A549_RSV	FOXM1	protein_coding	retained_intron	22.2463	18.4484	11.8391	1.67516	0.899191	-0.639498	NA	2.86542	2.10515	8.94303	0.281486	0.548184	2.08162	NA	0.132571	0.11365	0.75625	0.6426	3.13e-32	3.13e-32	NA	0.999948	TRUE	NA	NA	NA	1	TRUE	FDR < 0.05 + Log2FC + dIF
isoComp_00316155	geneComp_00075215	ENST00000352618.4	ENSG00000111247.10	Series3_A549_Mock	Series3_A549_RSV	RAD51AP1	protein_coding	protein_coding	7.78299	3.53601	2.11866	0.393491	0.158172	-0.736249	NA	4.68806	2.72833	0.301996	0.0401492	0.301996	-3.13369	NA	0.514371	0.78255	0.13265	-0.6499	0.0340961	0.0340961	FALSE	0.99964	TRUE	yes	yes	no	0	TRUE	FDR < 0.05 + Log2FC + dIF
isoComp_00316239	geneComp_00075228	ENST00000358945.3	ENSG00000111319.8	Series3_A549_Mock	Series3_A549_RSV	SCNN1A	protein_coding	protein_coding	34.3689	5.14335	3.68997	0.074383	0.212872	-0.477998	NA	0.454432	0	2.90389	0	0.0714861	8.1868	NA	0.22268	0	0.7885	0.7885	4.54e-21	4.54e-21	FALSE	1	TRUE	yes	yes	no	0	FALSE	FDR < 0.05 + Log2FC + dIF
isoComp_00316240	geneComp_00075228	ENST00000360168.3	ENSG00000111319.8	Series3_A549_Mock	Series3_A549_RSV	SCNN1A	protein_coding	protein_coding	34.3689	5.14335	3.68997	0.074383	0.212872	-0.477998	NA	10.8937	3.69864	0	0.423592	0	-8.53475	NA	0.293192	0.72045	0	-0.72045	2.05e-08	4.54e-21	FALSE	1	TRUE	yes	yes	no	0	FALSE	FDR < 0.05 + Log2FC + dIF
isoComp_00316457	geneComp_00075255	ENST00000303145.7	ENSG00000111554.10	Series3_A549_Mock	Series3_A549_RSV	MDM1	protein_coding	protein_coding	4.71308	5.6788	4.17944	0.154637	0.334919	-0.441367	NA	1.70977	0.121066	3.38534	0.0252112	0.297863	4.69519	NA	0.405341	0.02145	0.8095	0.78805	4.4e-22	4.4e-22	FALSE	1	TRUE	yes	yes	no	0	TRUE	FDR < 0.05 + Log2FC + dIF
isoComp_00316459	geneComp_00075255	ENST00000411698.2	ENSG00000111554.10	Series3_A549_Mock	Series3_A549_RSV	MDM1	protein_coding	protein_coding	4.71308	5.6788	4.17944	0.154637	0.334919	-0.441367	NA	1.73811	4.37918	0	0.257175	0	-8.77781	NA	0.313004	0.7705	0	-0.7705	8.97e-14	4.4e-22	FALSE	1	TRUE	yes	yes	no	0	TRUE	FDR < 0.05 + Log2FC + dIF
isoComp_00316525	geneComp_00075258	ENST00000553532.1	ENSG00000111602.7	Series3_A549_Mock	Series3_A549_RSV	TIMELESS	protein_coding	protein_coding	19.4124	17.2728	17.0895	0.329798	0.253456	-0.0153874	NA	13.4939	7.732	0.383951	0.891013	0.0943144	-4.29662	NA	0.552139	0.44685	0.0224	-0.42445	2.22e-14	2.22e-14	FALSE	1	TRUE	yes	yes	no	0	TRUE	FDR < 0.05 + Log2FC + dIF
isoComp_00316527	geneComp_00075258	ENST00000557589.1	ENSG00000111602.7	Series3_A549_Mock	Series3_A549_RSV	TIMELESS	protein_coding	retained_intron	19.4124	17.2728	17.0895	0.329798	0.253456	-0.0153874	NA	1.339	1.95875	8.87712	0.204076	0.767528	2.17444	NA	0.108153	0.1137	0.52025	0.40655	1.79e-09	2.22e-14	NA	0.990754	TRUE	NA	NA	NA	2	TRUE	FDR < 0.05 + Log2FC + dIF
isoComp_00316575	geneComp_00075264	ENST00000309577.6	ENSG00000111642.10	Series3_A549_Mock	Series3_A549_RSV	CHD4	protein_coding	protein_coding	34.5458	24.2463	19.9827	1.06524	1.08989	-0.278888	NA	10.4939	5.05278	16.0724	3.01423	1.88796	1.66748	NA	0.25378	0.21425	0.80155	0.5873	0.00435827	8.54e-07	FALSE	1	TRUE	yes	yes	no	1	TRUE	FDR < 0.05 + Log2FC + dIF
isoComp_00316576	geneComp_00075264	ENST00000357008.2	ENSG00000111642.10	Series3_A549_Mock	Series3_A549_RSV	CHD4	protein_coding	protein_coding	34.5458	24.2463	19.9827	1.06524	1.08989	-0.278888	NA	12.1403	10.0814	0.00747946	3.63412	0.00747946	-9.17325	NA	0.415563	0.41	0.00035	-0.40965	8.54e-07	8.54e-07	FALSE	1	TRUE	yes	yes	no	0	TRUE	FDR < 0.05 + Log2FC + dIF
isoComp_00316834	geneComp_00075296	ENST00000433083.2	ENSG00000111752.6	Series3_A549_Mock	Series3_A549_RSV	PHC1	protein_coding	protein_coding	2.89425	5.63171	4.74041	0.44223	0.444171	-0.24808	NA	0.644025	3.91768	0	0.173374	0	-8.61753	NA	0.20412	0.6975	0	-0.6975	4.3e-16	1.35e-17	FALSE	1	TRUE	yes	yes	no	2	TRUE	FDR < 0.05 + Log2FC + dIF
isoComp_00316840	geneComp_00075296	ENST00000543824.1	ENSG00000111752.6	Series3_A549_Mock	Series3_A549_RSV	PHC1	protein_coding	protein_coding	2.89425	5.63171	4.74041	0.44223	0.444171	-0.24808	NA	1.62305	0.482141	4.01771	0.0499239	0.217399	3.03282	NA	0.60382	0.08685	0.85075	0.7639	1.35e-17	1.35e-17	FALSE	1	TRUE	yes	yes	no	2	TRUE	FDR < 0.05 + Log2FC + dIF
isoComp_00316914	geneComp_00075308	ENST00000392526.1	ENSG00000111832.8	Series3_A549_Mock	Series3_A549_RSV	RWDD1	protein_coding	protein_coding	18.0581	20.1368	11.8025	1.40052	1.55855	-0.770237	NA	3.63775	8.85627	0.198288	4.99962	0.198288	-5.41168	NA	0.209922	0.42455	0.01485	-0.4097	0.0245869	0.0245869	FALSE	0.91995	TRUE	yes	yes	no	0	FALSE	FDR < 0.05 + Log2FC + dIF
isoComp_00317129	geneComp_00075349	ENST00000469731.1	ENSG00000112130.12	Series3_A549_Mock	Series3_A549_RSV	RNF8	protein_coding	protein_coding	8.21991	4.56903	1.7273	0.700145	0.155056	-1.3982	NA	1.85443	2.1618	0	1.00603	0	-7.76275	NA	0.163792	0.44995	0	-0.44995	0.0139947	0.000278937	FALSE	0.999993	TRUE	yes	yes	no	1	TRUE	FDR < 0.05 + Log2FC + dIF
isoComp_00317185	geneComp_00075359	ENST00000318204.5	ENSG00000112183.10	Series3_A549_Mock	Series3_A549_RSV	RBM24	protein_coding	protein_coding	5.23094	6.23241	10.4047	0.631073	2.35634	0.738454	NA	1.35551	2.67094	8.3549	0.523593	1.04594	1.64161	NA	0.246773	0.4244	0.8224	0.398	0.0120161	0.0120161	FALSE	0.985761	TRUE	no	no	no	0	TRUE	FDR < 0.05 + Log2FC + dIF
isoComp_00317259	geneComp_00075376	ENST00000354577.4	ENSG00000112282.13	Series3_A549_Mock	Series3_A549_RSV	MED23	protein_coding	protein_coding	6.07486	4.66566	2.01411	0.473513	0.993525	-1.20789	NA	0.750946	1.62776	0.0577689	0.0185473	0.0577689	-4.59496	NA	0.106957	0.3529	0.0192	-0.3337	0.0074368	1.38e-08	FALSE	1	TRUE	yes	no	no	0	TRUE	FDR < 0.05 + Log2FC + dIF
isoComp_00317264	geneComp_00075376	ENST00000403834.3	ENSG00000112282.13	Series3_A549_Mock	Series3_A549_RSV	MED23	protein_coding	protein_coding	6.07486	4.66566	2.01411	0.473513	0.993525	-1.20789	NA	1.36185	0.0179703	1.04474	0.0127437	0.709076	5.23685	NA	0.237137	0.0036	0.456	0.4524	1.38e-08	1.38e-08	FALSE	1	TRUE	yes	no	no	1	TRUE	FDR < 0.05 + Log2FC + dIF
isoComp_00317325	geneComp_00075389	ENST00000355167.3	ENSG00000112319.13	Series3_A549_Mock	Series3_A549_RSV	EYA4	protein_coding	protein_coding	7.03473	6.35998	5.35845	0.51066	0.853877	-0.246784	NA	0.232056	2.11649	0	0.135549	0	-7.73233	NA	0.0477653	0.33325	0	-0.33325	1.06e-08	1.06e-08	FALSE	1	TRUE	no	yes	no	1	TRUE	FDR < 0.05 + Log2FC + dIF
isoComp_00317331	geneComp_00075389	ENST00000452339.2	ENSG00000112319.13	Series3_A549_Mock	Series3_A549_RSV	EYA4	protein_coding	protein_coding	7.03473	6.35998	5.35845	0.51066	0.853877	-0.246784	NA	1.41219	0.689952	2.29287	0.0690784	0.278744	1.7181	NA	0.162571	0.1083	0.43055	0.32225	1.48e-05	1.06e-08	FALSE	1	TRUE	no	yes	no	0	TRUE	FDR < 0.05 + Log2FC + dIF
isoComp_00317333	geneComp_00075389	ENST00000525849.1	ENSG00000112319.13	Series3_A549_Mock	Series3_A549_RSV	EYA4	protein_coding	protein_coding	7.03473	6.35998	5.35845	0.51066	0.853877	-0.246784	NA	2.19677	2.0487	0	0.0474964	0	-7.68559	NA	0.23112	0.32485	0	-0.32485	2.3e-07	1.06e-08	FALSE	1	TRUE	no	yes	no	0	TRUE	FDR < 0.05 + Log2FC + dIF
isoComp_00317369	geneComp_00075397	ENST00000441478.2	ENSG00000112367.6	Series3_A549_Mock	Series3_A549_RSV	FIG4	protein_coding	protein_coding	5.46592	6.20099	5.57436	0.395699	1.24857	-0.153433	NA	0.596043	0.296897	2.44041	0.0652553	0.505383	2.9972	NA	0.115806	0.04875	0.4395	0.39075	5.74e-09	3.52e-09	FALSE	1	TRUE	yes	yes	no	0	TRUE	FDR < 0.05 + Log2FC + dIF
isoComp_00317426	geneComp_00075410	ENST00000374500.5	ENSG00000112514.11	Series3_A549_Mock	Series3_A549_RSV	CUTA	protein_coding	protein_coding	57.9589	121.819	126.693	13.5282	6.08285	0.0565889	NA	11.8676	58.0616	17.704	1.41759	4.82624	-1.71295	NA	0.191086	0.4813	0.1419	-0.3394	0.000120511	2.41e-06	FALSE	0.98029	TRUE	yes	no	no	0	TRUE	FDR < 0.05 + Log2FC + dIF
isoComp_00317437	geneComp_00075410	ENST00000607266.1	ENSG00000112514.11	Series3_A549_Mock	Series3_A549_RSV	CUTA	protein_coding	protein_coding	57.9589	121.819	126.693	13.5282	6.08285	0.0565889	NA	26.6066	17.381	80.6925	7.81075	2.71116	2.21427	NA	0.447569	0.13725	0.6374	0.50015	2.41e-06	2.41e-06	FALSE	0.963947	TRUE	yes	no	yes	0	TRUE	FDR < 0.05 + Log2FC + dIF
isoComp_00317477	geneComp_00075416	ENST00000373033.1	ENSG00000112561.13	Series3_A549_Mock	Series3_A549_RSV	TFEB	protein_coding	protein_coding	3.26723	4.22326	2.90545	0.523194	0.397564	-0.538051	NA	1.70997	3.33145	0.68844	0.232703	0.52443	-2.25827	NA	0.490882	0.7942	0.2163	-0.5779	0.0180157	0.0180157	FALSE	1	TRUE	yes	yes	no	1	FALSE	FDR < 0.05 + Log2FC + dIF
isoComp_00317669	geneComp_00075440	ENST00000369798.2	ENSG00000112742.5	Series3_A549_Mock	Series3_A549_RSV	TTK	protein_coding	protein_coding	8.67923	4.29012	1.25171	0.806882	0.0387744	-1.76899	NA	6.0126	3.42691	0.0800249	0.190882	0.0800249	-5.25464	NA	0.569178	0.8194	0.066	-0.7534	0.00850324	0.00148608	FALSE	1	TRUE	yes	yes	no	0	FALSE	FDR < 0.05 + Log2FC + dIF
isoComp_00317681	geneComp_00075441	ENST00000371740.5	ENSG00000112759.12	Series3_A549_Mock	Series3_A549_RSV	SLC29A1	protein_coding	protein_coding	30.9229	19.3523	9.11554	0.310206	0.898024	-1.08527	NA	3.91706	0.970719	4.38438	0.59136	2.0534	2.16375	NA	0.159749	0.05065	0.4633	0.41265	0.0257986	1.33e-06	FALSE	0.999999	TRUE	yes	no	no	0	FALSE	FDR < 0.05 + Log2FC + dIF
isoComp_00317735	geneComp_00075449	ENST00000377456.2	ENSG00000112812.11	Series3_A549_Mock	Series3_A549_RSV	PRSS16	protein_coding	processed_transcript	6.58045	8.13084	5.11305	0.189376	2.13808	-0.668173	NA	1.26749	0	3.05378	0	1.25694	8.25917	NA	0.158124	0	0.59925	0.59925	4.91e-23	4.91e-23	NA	0.33052	FALSE	NA	NA	NA	0	FALSE	FDR < 0.05 + Log2FC + dIF
isoComp_00317739	geneComp_00075449	ENST00000468138.1	ENSG00000112812.11	Series3_A549_Mock	Series3_A549_RSV	PRSS16	protein_coding	processed_transcript	6.58045	8.13084	5.11305	0.189376	2.13808	-0.668173	NA	1.39518	2.62935	0.0772672	0.245578	0.0772672	-4.9186	NA	0.20999	0.32285	0.01065	-0.3122	1.33e-06	4.91e-23	NA	0.396543	FALSE	NA	NA	NA	0	FALSE	FDR < 0.05 + Log2FC + dIF
isoComp_00317761	geneComp_00075452	ENST00000380943.2	ENSG00000112851.10	Series3_A549_Mock	Series3_A549_RSV	ERBB2IP	protein_coding	protein_coding	13.3489	8.00289	4.09612	1.0742	1.3712	-0.964546	NA	3.80271	3.98752	0	0.499593	0	-8.64296	NA	0.26292	0.49885	0	-0.49885	2.47e-11	2.47e-11	FALSE	1	TRUE	yes	yes	no	0	TRUE	FDR < 0.05 + Log2FC + dIF
isoComp_00317774	geneComp_00075453	ENST00000230771.3	ENSG00000112855.10	Series3_A549_Mock	Series3_A549_RSV	HARS2	protein_coding	protein_coding	20.0221	20.3144	15.8457	0.652895	1.73855	-0.358205	NA	16.1729	18.4487	5.76793	0.308689	2.43103	-1.67567	NA	0.810518	0.9086	0.3855	-0.5231	0.00824962	0.000497726	FALSE	1	TRUE	yes	no	no	0	TRUE	FDR < 0.05 + Log2FC + dIF
isoComp_00317777	geneComp_00075453	ENST00000448069.2	ENSG00000112855.10	Series3_A549_Mock	Series3_A549_RSV	HARS2	protein_coding	protein_coding	20.0221	20.3144	15.8457	0.652895	1.73855	-0.358205	NA	1.10738	0.0712448	7.97157	0.0712448	4.09081	6.61825	NA	0.0539388	0.0036	0.48055	0.47695	0.000497726	0.000497726	FALSE	0.99992	TRUE	yes	no	no	0	TRUE	FDR < 0.05 + Log2FC + dIF
isoComp_00318026	geneComp_00075487	ENST00000544197.1	ENSG00000113249.8	Series3_A549_Mock	Series3_A549_RSV	HAVCR1	protein_coding	protein_coding	32.9155	7.66264	6.62021	0.491743	0.0185439	-0.210668	NA	6.43909	2.52905	0	1.0797	0	-7.98815	NA	0.167076	0.34045	0	-0.34045	0.00368196	0.00368196	FALSE	0.999888	TRUE	yes	yes	yes	0	TRUE	FDR < 0.05 + Log2FC + dIF
isoComp_00318091	geneComp_00075502	ENST00000399107.1	ENSG00000113356.6	Series3_A549_Mock	Series3_A549_RSV	POLR3G	protein_coding	protein_coding	6.12459	2.20222	3.20535	0.282203	0.222675	0.539477	NA	1.90929	1.25095	0	0.183498	0	-6.97836	NA	0.298135	0.5884	0	-0.5884	0.000493073	0.000493073	FALSE	0.992117	TRUE	yes	yes	no	0	TRUE	FDR < 0.05 + Log2FC + dIF
isoComp_00318093	geneComp_00075502	ENST00000503973.1	ENSG00000113356.6	Series3_A549_Mock	Series3_A549_RSV	POLR3G	protein_coding	protein_coding	6.12459	2.20222	3.20535	0.282203	0.222675	0.539477	NA	0.494799	0.0317923	1.33911	0.0317923	0.566103	5.01262	NA	0.0768204	0.0128	0.4075	0.3947	0.00116798	0.000493073	FALSE	0.397194	FALSE	yes	no	no	0	TRUE	FDR < 0.05 + Log2FC + dIF
isoComp_00318098	geneComp_00075503	ENST00000344624.3	ENSG00000113360.12	Series3_A549_Mock	Series3_A549_RSV	DROSHA	protein_coding	protein_coding	17.1094	15.3726	19.6671	0.442568	5.31497	0.355221	NA	1.50049	6.32709	0	1.51133	0	-9.30768	NA	0.0979776	0.4091	0	-0.4091	4.13e-12	4.13e-12	FALSE	1	TRUE	yes	yes	no	0	TRUE	FDR < 0.05 + Log2FC + dIF
isoComp_00318235	geneComp_00075521	ENST00000265335.6	ENSG00000113522.9	Series3_A549_Mock	Series3_A549_RSV	RAD50	protein_coding	protein_coding	16.0447	13.6285	6.86458	2.84786	0.457896	-0.98834	NA	5.90937	5.16391	0	0.92008	0	-9.01511	NA	0.335957	0.3815	0	-0.3815	7.84e-13	7.84e-13	FALSE	1	TRUE	yes	yes	no	0	TRUE	FDR < 0.05 + Log2FC + dIF
isoComp_00318300	geneComp_00075530	ENST00000343796.2	ENSG00000113580.10	Series3_A549_Mock	Series3_A549_RSV	NR3C1	protein_coding	protein_coding	14.2542	10.6301	5.31007	1.57081	1.16329	-0.999992	NA	0.468825	0	5.16977	0	1.12831	9.01674	NA	0.0874918	0	0.97375	0.97375	2.38e-31	2.38e-31	FALSE	1	TRUE	yes	yes	no	0	FALSE	FDR < 0.05 + Log2FC + dIF
isoComp_00318301	geneComp_00075530	ENST00000394464.2	ENSG00000113580.10	Series3_A549_Mock	Series3_A549_RSV	NR3C1	protein_coding	protein_coding	14.2542	10.6301	5.31007	1.57081	1.16329	-0.999992	NA	8.77681	10.6038	0.0823346	1.5818	0.0229817	-6.84485	NA	0.61112	0.9973	0.0173	-0.98	9.85e-31	2.38e-31	FALSE	1	TRUE	yes	yes	no	0	FALSE	FDR < 0.05 + Log2FC + dIF
isoComp_00318591	geneComp_00075565	ENST00000231948.4	ENSG00000113851.9	Series3_A549_Mock	Series3_A549_RSV	CRBN	protein_coding	protein_coding	12.9337	11.5503	9.85636	1.69318	1.76932	-0.22859	NA	3.17886	5.93806	0	0.681588	0	-9.21628	NA	0.241761	0.51655	0	-0.51655	4.01e-20	4.01e-20	FALSE	0.999962	TRUE	yes	yes	no	0	TRUE	FDR < 0.05 + Log2FC + dIF
isoComp_00318607	geneComp_00075568	ENST00000232014.4	ENSG00000113916.13	Series3_A549_Mock	Series3_A549_RSV	BCL6	protein_coding	protein_coding	7.80894	11.1718	5.4708	0.0102256	0.171123	-1.02869	NA	0.486198	3.40148	0	1.0424	0	-8.41425	NA	0.0547429	0.3044	0	-0.3044	0.00040266	0.00040266	FALSE	1	TRUE	yes	yes	no	0	TRUE	FDR < 0.05 + Log2FC + dIF
isoComp_00318631	geneComp_00075571	ENST00000463745.1	ENSG00000113966.5	Series3_A549_Mock	Series3_A549_RSV	ARL6	protein_coding	protein_coding	3.11038	2.75757	2.23518	0.55776	0.00292563	-0.301791	NA	1.455	1.5813	0	0.354089	0	-7.31406	NA	0.442106	0.57085	0	-0.57085	1.8e-07	1.72e-08	FALSE	0.749215	TRUE	yes	no	no	0	TRUE	FDR < 0.05 + Log2FC + dIF
isoComp_00318656	geneComp_00075574	ENST00000506326.1	ENSG00000114019.10	Series3_A549_Mock	Series3_A549_RSV	AMOTL2	protein_coding	retained_intron	28.2451	12.8219	16.7984	0.0265278	1.44684	0.38945	NA	5.09684	2.77077	11.8149	0.611055	3.50947	2.08827	NA	0.170116	0.216	0.69045	0.47445	0.0369707	0.0369707	NA	0.999997	TRUE	NA	NA	NA	0	TRUE	FDR < 0.05 + Log2FC + dIF
isoComp_00318716	geneComp_00075580	ENST00000232165.3	ENSG00000114062.13	Series3_A549_Mock	Series3_A549_RSV	UBE3A	protein_coding	protein_coding	11.4593	8.52351	3.33043	1.50307	0.341792	-1.3531	NA	7.58048	0.0482403	3.27687	0.0482403	0.39536	5.81855	NA	0.680494	0.00685	0.9821	0.97525	1.56e-10	8.25e-11	FALSE	1	TRUE	yes	no	no	0	FALSE	FDR < 0.05 + Log2FC + dIF
isoComp_00318719	geneComp_00075580	ENST00000438097.1	ENSG00000114062.13	Series3_A549_Mock	Series3_A549_RSV	UBE3A	protein_coding	protein_coding	11.4593	8.52351	3.33043	1.50307	0.341792	-1.3531	NA	3.01585	8.1919	0	1.6067	0	-9.67981	NA	0.253245	0.95765	0	-0.95765	8.25e-11	8.25e-11	FALSE	1	TRUE	yes	no	no	0	FALSE	FDR < 0.05 + Log2FC + dIF
isoComp_00318752	geneComp_00075582	ENST00000481834.1	ENSG00000114107.4	Series3_A549_Mock	Series3_A549_RSV	CEP70	protein_coding	protein_coding	8.93841	4.47291	3.20399	0.486408	1.26384	-0.48007	NA	0.919223	1.72562	0.171773	0.35724	0.171773	-3.25524	NA	0.121327	0.38165	0.03845	-0.3432	0.0016613	0.0016613	FALSE	1	TRUE	no	no	no	0	FALSE	FDR < 0.05 + Log2FC + dIF
isoComp_00319086	geneComp_00075619	ENST00000265239.6	ENSG00000114473.9	Series3_A549_Mock	Series3_A549_RSV	IQCG	protein_coding	protein_coding	3.14116	3.90805	3.18714	0.141754	0.202361	-0.293355	NA	1.00248	0.473991	1.41637	0.0105141	0.179887	1.5593	NA	0.378943	0.12135	0.4498	0.32845	0.00221964	2.7e-06	FALSE	0.999996	TRUE	yes	yes	no	0	FALSE	FDR < 0.05 + Log2FC + dIF
isoComp_00319090	geneComp_00075619	ENST00000455191.1	ENSG00000114473.9	Series3_A549_Mock	Series3_A549_RSV	IQCG	protein_coding	protein_coding	3.14116	3.90805	3.18714	0.141754	0.202361	-0.293355	NA	1.14634	1.75014	0.102697	0.0403894	0.102697	-3.96516	NA	0.319024	0.44805	0.0303	-0.41775	2.7e-06	2.7e-06	FALSE	0.999997	TRUE	yes	yes	no	0	FALSE	FDR < 0.05 + Log2FC + dIF
isoComp_00319287	geneComp_00075644	ENST00000357955.2	ENSG00000114738.6	Series3_A549_Mock	Series3_A549_RSV	MAPKAPK3	protein_coding	protein_coding	21.9419	7.80687	6.71819	0.122812	0.210443	-0.216372	NA	17.3672	7.13141	0	0.163405	0	-9.48006	NA	0.749739	0.91335	0	-0.91335	5.82e-34	5.82e-34	FALSE	0.999993	TRUE	yes	yes	no	0	FALSE	FDR < 0.05 + Log2FC + dIF
isoComp_00319289	geneComp_00075644	ENST00000446044.1	ENSG00000114738.6	Series3_A549_Mock	Series3_A549_RSV	MAPKAPK3	protein_coding	protein_coding	21.9419	7.80687	6.71819	0.122812	0.210443	-0.216372	NA	2.41407	0.410061	6.06094	0.112982	0.8677	3.85325	NA	0.142198	0.05235	0.899	0.84665	0.00395861	5.82e-34	FALSE	0.999993	TRUE	yes	yes	no	0	FALSE	FDR < 0.05 + Log2FC + dIF
isoComp_00319680	geneComp_00075690	ENST00000393110.2	ENSG00000115107.15	Series3_A549_Mock	Series3_A549_RSV	STEAP3	protein_coding	protein_coding	20.4062	18.982	26.1122	1.46178	0.303226	0.459886	NA	4.17447	7.31129	0	0.0734425	0	-9.51595	NA	0.245402	0.38775	0	-0.38775	9.44e-18	9.44e-18	FALSE	1	TRUE	yes	no	no	0	FALSE	FDR < 0.05 + Log2FC + dIF
isoComp_00320137	geneComp_00075749	ENST00000402135.3	ENSG00000115392.7	Series3_A549_Mock	Series3_A549_RSV	FANCL	protein_coding	protein_coding	15.9885	29.3761	17.0148	2.45583	4.41269	-0.787492	NA	3.29172	9.57777	0	1.92826	0	-9.90505	NA	0.217649	0.32285	0	-0.32285	8.53e-17	8.53e-17	FALSE	0.999479	TRUE	yes	no	no	0	FALSE	FDR < 0.05 + Log2FC + dIF
isoComp_00320242	geneComp_00075758	ENST00000446464.3	ENSG00000115459.13	Series3_A549_Mock	Series3_A549_RSV	ELMOD3	protein_coding	nonsense_mediated_decay	7.63409	10.1682	8.52693	0.821535	0.409483	-0.253696	NA	1.21661	4.83976	0.639612	0.237759	0.0976747	-2.90026	NA	0.155667	0.4772	0.0757	-0.4015	7.45e-10	7.45e-10	TRUE	0.996059	TRUE	yes	no	no	4	TRUE	FDR < 0.05 + Log2FC + dIF
isoComp_00320382	geneComp_00075776	ENST00000312912.5	ENSG00000115548.12	Series3_A549_Mock	Series3_A549_RSV	KDM3A	protein_coding	protein_coding	13.1258	17.4748	13.4536	2.27379	2.52381	-0.377039	NA	7.90479	13.907	0	2.85223	0	-10.4426	NA	0.552608	0.7879	0	-0.7879	1.44e-16	1.12e-27	FALSE	1	TRUE	yes	yes	no	0	FALSE	FDR < 0.05 + Log2FC + dIF
isoComp_00320384	geneComp_00075776	ENST00000409556.1	ENSG00000115548.12	Series3_A549_Mock	Series3_A549_RSV	KDM3A	protein_coding	protein_coding	13.1258	17.4748	13.4536	2.27379	2.52381	-0.377039	NA	1.42166	4.13e-06	6.65703	4.13e-06	1.78833	9.38031	NA	0.123753	0	0.48705	0.48705	1.12e-27	1.12e-27	FALSE	1	TRUE	yes	yes	no	0	FALSE	FDR < 0.05 + Log2FC + dIF
isoComp_00320663	geneComp_00075800	ENST00000402125.2	ENSG00000115718.13	Series3_A549_Mock	Series3_A549_RSV	PROC	protein_coding	protein_coding	2.83137	5.18998	1.59382	1.10064	0.250731	-1.69699	NA	1.05298	2.48353	0.0714298	0.868662	0.0714298	-4.93649	NA	0.282485	0.4639	0.0387	-0.4252	0.0106881	0.0106881	NA	0.763698	TRUE	NA	NA	NA	0	TRUE	FDR < 0.05 + Log2FC + dIF
isoComp_00320928	geneComp_00075834	ENST00000405975.2	ENSG00000115970.14	Series3_A549_Mock	Series3_A549_RSV	THADA	protein_coding	protein_coding	9.47144	18.9617	8.80869	2.10735	0.896834	-1.10522	NA	4.75627	0.420059	8.10047	0.259129	0.339515	4.23718	NA	0.505373	0.02085	0.92525	0.9044	8.19e-06	2.22e-17	FALSE	1	TRUE	yes	no	no	0	TRUE	FDR < 0.05 + Log2FC + dIF
isoComp_00320929	geneComp_00075834	ENST00000407351.1	ENSG00000115970.14	Series3_A549_Mock	Series3_A549_RSV	THADA	protein_coding	protein_coding	9.47144	18.9617	8.80869	2.10735	0.896834	-1.10522	NA	1.42345	16.3833	0	1.80783	0	-10.6789	NA	0.114037	0.8641	0	-0.8641	2.22e-17	2.22e-17	NA	1	TRUE	NA	NA	NA	0	TRUE	FDR < 0.05 + Log2FC + dIF
isoComp_00321487	geneComp_00075916	ENST00000475046.1	ENSG00000116679.11	Series3_A549_Mock	Series3_A549_RSV	IVNS1ABP	protein_coding	retained_intron	26.5268	10.9102	6.84423	1.40153	1.6967	-0.671927	NA	0.631502	0.878807	3.4587	0.479389	0.888391	1.96445	NA	0.0400122	0.0876	0.50415	0.41655	0.00862114	0.00862114	NA	0.997237	TRUE	NA	NA	NA	1	TRUE	FDR < 0.05 + Log2FC + dIF
isoComp_00321747	geneComp_00075957	ENST00000360394.2	ENSG00000116903.6	Series3_A549_Mock	Series3_A549_RSV	EXOC8	protein_coding	protein_coding	3.72466	1.81076	1.00634	0.315294	0.0216073	-0.841167	NA	0.13889	0	0.347153	0	0.00851421	5.15847	NA	0.0489959	0	0.34495	0.34495	0.000578648	0.000553714	FALSE	1	TRUE	yes	yes	no	0	FALSE	FDR < 0.05 + Log2FC + dIF
isoComp_00321748	geneComp_00075957	ENST00000366645.1	ENSG00000116903.6	Series3_A549_Mock	Series3_A549_RSV	EXOC8	protein_coding	protein_coding	3.72466	1.81076	1.00634	0.315294	0.0216073	-0.841167	NA	3.58577	1.81076	0.659183	0.315294	0.0130931	-1.44407	NA	0.951004	1	0.65505	-0.34495	0.000553714	0.000553714	FALSE	1	TRUE	yes	yes	no	0	FALSE	FDR < 0.05 + Log2FC + dIF
isoComp_00321821	geneComp_00075969	ENST00000308942.4	ENSG00000116991.6	Series3_A549_Mock	Series3_A549_RSV	SIPA1L2	protein_coding	protein_coding	2.47324	2.23872	1.20589	0.446818	0.10283	-0.887088	NA	0.156174	1.38097	0	0.280191	0	-7.11995	NA	0.0523265	0.61645	0	-0.61645	3.96e-05	2.41e-05	FALSE	1	TRUE	yes	yes	no	0	TRUE	FDR < 0.05 + Log2FC + dIF
isoComp_00321951	geneComp_00075991	ENST00000370574.3	ENSG00000117174.6	Series3_A549_Mock	Series3_A549_RSV	ZNHIT6	protein_coding	protein_coding	10.6459	6.18856	2.41212	0.464768	0.0964989	-1.35566	NA	8.92072	4.79591	0	0.0736924	0	-8.90867	NA	0.774141	0.7803	0	-0.7803	3.8e-07	3.48e-07	FALSE	0.999996	TRUE	yes	yes	no	1	TRUE	FDR < 0.05 + Log2FC + dIF
isoComp_00322174	geneComp_00076018	ENST00000372257.2	ENSG00000117419.10	Series3_A549_Mock	Series3_A549_RSV	ERI3	protein_coding	protein_coding	24.7037	28.4544	26.7079	1.4749	1.56054	-0.09135	NA	19.4403	23.5056	9.1649	2.98205	0.893164	-1.35786	NA	0.797349	0.82285	0.3463	-0.47655	0.00578239	0.00578239	FALSE	0.999223	TRUE	yes	no	no	0	TRUE	FDR < 0.05 + Log2FC + dIF
isoComp_00322183	geneComp_00076018	ENST00000537474.1	ENSG00000117419.10	Series3_A549_Mock	Series3_A549_RSV	ERI3	protein_coding	protein_coding	24.7037	28.4544	26.7079	1.4749	1.56054	-0.09135	NA	2.77736	2.19527	15.9516	1.60629	1.47402	2.85558	NA	0.103459	0.0803	0.59605	0.51575	0.00961321	0.00578239	FALSE	0.973318	TRUE	yes	no	no	0	TRUE	FDR < 0.05 + Log2FC + dIF
isoComp_00322281	geneComp_00076034	ENST00000370214.4	ENSG00000117528.7	Series3_A549_Mock	Series3_A549_RSV	ABCD3	protein_coding	protein_coding	15.2426	9.00171	6.14631	1.18248	1.19098	-0.549734	NA	8.09361	6.54024	0	0.414796	0	-9.3554	NA	0.544827	0.73315	0	-0.73315	1.18e-14	4.08e-15	FALSE	1	TRUE	yes	no	no	0	TRUE	FDR < 0.05 + Log2FC + dIF
isoComp_00322282	geneComp_00076034	ENST00000394233.2	ENSG00000117528.7	Series3_A549_Mock	Series3_A549_RSV	ABCD3	protein_coding	protein_coding	15.2426	9.00171	6.14631	1.18248	1.19098	-0.549734	NA	0.419886	0.0296755	2.27685	0.0296755	0.393721	5.84897	NA	0.0382041	0.0038	0.372	0.3682	4.08e-15	4.08e-15	FALSE	0.999999	TRUE	yes	no	no	0	TRUE	FDR < 0.05 + Log2FC + dIF
isoComp_00322350	geneComp_00076048	ENST00000436717.2	ENSG00000117602.7	Series3_A549_Mock	Series3_A549_RSV	RCAN3	protein_coding	protein_coding	3.80713	2.91152	2.47845	0.0933236	0.315797	-0.231472	NA	0.0413347	0	0.778945	0	0.367919	6.30185	NA	0.0163735	0	0.3387	0.3387	0.00503471	0.00503471	FALSE	0.988551	TRUE	yes	yes	no	0	FALSE	FDR < 0.05 + Log2FC + dIF
isoComp_00322409	geneComp_00076054	ENST00000374303.2	ENSG00000117640.13	Series3_A549_Mock	Series3_A549_RSV	MTFR1L	protein_coding	protein_coding	14.2039	15.7397	12.2518	0.0833296	2.92016	-0.36116	NA	5.05121	1.36849	5.18302	0.204203	1.44906	1.91349	NA	0.376498	0.0869	0.4186	0.3317	5.15e-10	5.15e-10	FALSE	0.998117	TRUE	yes	no	no	0	TRUE	FDR < 0.05 + Log2FC + dIF
isoComp_00322829	geneComp_00076111	ENST00000548224.1	ENSG00000118412.8	Series3_A549_Mock	Series3_A549_RSV	CASP8AP2	processed_transcript	processed_transcript	3.61633	2.6674	0.9356	0.125442	0.319033	-1.50153	NA	0.289351	1.1591	0	0.348264	0	-6.86925	NA	0.0980347	0.42935	0	-0.42935	0.0382916	0.0086924	NA	0.767287	TRUE	NA	NA	NA	0	TRUE	FDR < 0.05 + Log2FC + dIF
isoComp_00323293	geneComp_00076184	ENST00000334318.6	ENSG00000119314.11	Series3_A549_Mock	Series3_A549_RSV	PTBP3	protein_coding	protein_coding	25.0016	9.46996	7.68173	1.42049	1.60846	-0.301573	NA	2.7125	0	7.56104	0	1.48777	9.56435	NA	0.141782	0	0.987	0.987	2.72e-28	2.17e-29	FALSE	0.999999	TRUE	yes	no	no	0	FALSE	FDR < 0.05 + Log2FC + dIF
isoComp_00323296	geneComp_00076184	ENST00000374257.1	ENSG00000119314.11	Series3_A549_Mock	Series3_A549_RSV	PTBP3	protein_coding	protein_coding	25.0016	9.46996	7.68173	1.42049	1.60846	-0.301573	NA	16.8603	9.45157	0	1.40209	0	-9.88594	NA	0.663937	0.9983	0	-0.9983	2.17e-29	2.17e-29	FALSE	0.999998	TRUE	yes	no	no	0	FALSE	FDR < 0.05 + Log2FC + dIF
isoComp_00323458	geneComp_00076208	ENST00000262456.2	ENSG00000119509.8	Series3_A549_Mock	Series3_A549_RSV	INVS	protein_coding	protein_coding	6.6909	5.23845	4.43816	0.376123	0.369777	-0.238683	NA	2.21382	2.36983	0.580063	0.0875425	0.156793	-2.01192	NA	0.298331	0.45595	0.13455	-0.3214	0.00789895	0.00789895	FALSE	1	TRUE	yes	yes	no	0	TRUE	FDR < 0.05 + Log2FC + dIF
isoComp_00323867	geneComp_00076255	ENST00000321117.5	ENSG00000119772.12	Series3_A549_Mock	Series3_A549_RSV	DNMT3A	protein_coding	protein_coding	4.96885	5.83363	5.00931	0.0120663	0.468751	-0.219376	NA	1.47029	4.57153	0.126615	0.177219	0.126615	-5.06764	NA	0.245851	0.7837	0.0231	-0.7606	9.07e-16	9.07e-16	FALSE	1	TRUE	yes	yes	no	0	TRUE	FDR < 0.05 + Log2FC + dIF
isoComp_00324037	geneComp_00076285	ENST00000481909.1	ENSG00000119965.8	Series3_A549_Mock	Series3_A549_RSV	C10orf88	protein_coding	protein_coding	4.24514	4.66009	2.30332	0.888118	0.0877763	-1.01349	NA	2.43343	1.85887	0.0740318	0.289299	0.0740318	-4.47508	NA	0.530478	0.40165	0.03095	-0.3707	0.000381074	8.44e-05	FALSE	0.999978	TRUE	yes	no	no	0	TRUE	FDR < 0.05 + Log2FC + dIF
isoComp_00324880	geneComp_00076417	ENST00000504102.1	ENSG00000121067.13	Series3_A549_Mock	Series3_A549_RSV	SPOP	protein_coding	protein_coding	18.815	18.0924	9.89508	0.241865	1.04376	-0.869942	NA	7.28492	10.3426	0	0.867424	0	-10.0158	NA	0.375312	0.5711	0	-0.5711	5.75e-18	5.75e-18	FALSE	0.999937	TRUE	yes	no	no	0	FALSE	FDR < 0.05 + Log2FC + dIF
isoComp_00325089	geneComp_00076445	ENST00000240731.4	ENSG00000121417.9	Series3_A549_Mock	Series3_A549_RSV	ZNF211	protein_coding	protein_coding	4.68976	4.11421	2.26053	0.684238	0.417052	-0.861087	NA	1.21927	2.1789	0	1.28348	0	-7.77406	NA	0.237373	0.49135	0	-0.49135	0.0285634	8.06e-20	FALSE	1	TRUE	yes	no	no	0	TRUE	FDR < 0.05 + Log2FC + dIF
isoComp_00325096	geneComp_00076445	ENST00000540556.1	ENSG00000121417.9	Series3_A549_Mock	Series3_A549_RSV	ZNF211	protein_coding	nonsense_mediated_decay	4.68976	4.11421	2.26053	0.684238	0.417052	-0.861087	NA	0.630135	0.0917501	2.26053	0.0056406	0.417052	4.47993	NA	0.156361	0.0227	1	0.9773	8.06e-20	8.06e-20	TRUE	1	TRUE	no	no	no	0	TRUE	FDR < 0.05 + Log2FC + dIF
isoComp_00325188	geneComp_00076460	ENST00000241051.3	ENSG00000121690.5	Series3_A549_Mock	Series3_A549_RSV	DEPDC7	protein_coding	protein_coding	4.87893	5.39175	2.02571	0.990953	0.311668	-1.40789	NA	3.66639	4.89595	0	0.890955	0	-8.93839	NA	0.670504	0.9084	0	-0.9084	6.75e-17	6.75e-17	FALSE	0.999997	TRUE	yes	no	no	0	FALSE	FDR < 0.05 + Log2FC + dIF
isoComp_00325189	geneComp_00076460	ENST00000311388.3	ENSG00000121690.5	Series3_A549_Mock	Series3_A549_RSV	DEPDC7	protein_coding	protein_coding	4.87893	5.39175	2.02571	0.990953	0.311668	-1.40789	NA	0.311327	0	1.17371	0	0.535368	6.88717	NA	0.124261	0	0.5518	0.5518	1.01e-06	6.75e-17	FALSE	0.999996	TRUE	yes	no	no	0	FALSE	FDR < 0.05 + Log2FC + dIF
isoComp_00325227	geneComp_00076466	ENST00000393309.3	ENSG00000121749.11	Series3_A549_Mock	Series3_A549_RSV	TBC1D15	protein_coding	protein_coding	13.5542	9.72826	7.49914	2.34889	1.32955	-0.375015	NA	4.6781	4.87278	0	1.28661	0	-8.93156	NA	0.235202	0.498	0	-0.498	3.79e-17	3.79e-17	FALSE	0.999889	TRUE	yes	no	no	0	TRUE	FDR < 0.05 + Log2FC + dIF
isoComp_00325308	geneComp_00076478	ENST00000326361.3	ENSG00000121864.5	Series3_A549_Mock	Series3_A549_RSV	ZNF639	protein_coding	protein_coding	9.08965	5.9504	2.13433	1.84744	0.20163	-1.47488	NA	1.71013	0	2.13433	0	0.20163	7.74438	NA	0.227139	0	1	1	4.02e-14	4.02e-14	FALSE	0.999993	TRUE	no	no	no	0	FALSE	FDR < 0.05 + Log2FC + dIF
isoComp_00325364	geneComp_00076491	ENST00000356970.2	ENSG00000121940.11	Series3_A549_Mock	Series3_A549_RSV	CLCC1	protein_coding	protein_coding	7.10757	7.37673	5.62882	0.084248	0.954884	-0.389545	NA	3.90669	7.21243	0	0.125766	0	-9.49634	NA	0.569873	0.97765	0	-0.97765	2.41e-29	2.41e-29	TRUE	0.999999	TRUE	yes	yes	yes	1	FALSE	FDR < 0.05 + Log2FC + dIF
isoComp_00325367	geneComp_00076491	ENST00000369971.2	ENSG00000121940.11	Series3_A549_Mock	Series3_A549_RSV	CLCC1	protein_coding	protein_coding	7.10757	7.37673	5.62882	0.084248	0.954884	-0.389545	NA	1.57455	0	5.59537	0	0.921437	9.13067	NA	0.210604	0	0.9949	0.9949	4.98e-26	2.41e-29	TRUE	0.999999	TRUE	yes	yes	yes	1	FALSE	FDR < 0.05 + Log2FC + dIF
isoComp_00325503	geneComp_00076508	ENST00000357121.5	ENSG00000122126.11	Series3_A549_Mock	Series3_A549_RSV	OCRL	protein_coding	protein_coding	14.1335	10.5725	9.52918	0.153688	0.898068	-0.149746	NA	8.78269	5.91379	0	0.710568	0	-9.21038	NA	0.5952	0.5585	0	-0.5585	2.39e-14	7.72e-15	FALSE	1	TRUE	yes	yes	no	0	FALSE	FDR < 0.05 + Log2FC + dIF
isoComp_00325780	geneComp_00076544	ENST00000322231.7	ENSG00000122550.13	Series3_A549_Mock	Series3_A549_RSV	KLHL7	protein_coding	protein_coding	9.88732	6.32352	3.21213	0.53341	0.294773	-0.974993	NA	1.1416	0.0638008	0.981824	0.0638008	0.106294	3.74838	NA	0.139106	0.011	0.31135	0.30035	4.87e-06	4.87e-06	FALSE	1	TRUE	yes	no	no	0	TRUE	FDR < 0.05 + Log2FC + dIF
isoComp_00325875	geneComp_00076556	ENST00000242248.5	ENSG00000122678.10	Series3_A549_Mock	Series3_A549_RSV	POLM	protein_coding	protein_coding	5.93382	9.96603	7.28691	0.835583	1.14487	-0.45118	NA	2.33595	4.70848	0.102089	1.84881	0.0511321	-5.39561	NA	0.366798	0.46015	0.01545	-0.4447	0.000428327	0.000428327	FALSE	1	TRUE	yes	no	no	0	TRUE	FDR < 0.05 + Log2FC + dIF
isoComp_00325947	geneComp_00076571	ENST00000415680.2	ENSG00000122779.12	Series3_A549_Mock	Series3_A549_RSV	TRIM24	protein_coding	protein_coding	5.08734	6.81388	2.64745	0.428683	0.391927	-1.36055	NA	2.78624	4.49373	0.161835	0.266598	0.161835	-4.71202	NA	0.445712	0.6646	0.07175	-0.59285	0.000855599	0.000855599	FALSE	1	TRUE	yes	yes	no	0	TRUE	FDR < 0.05 + Log2FC + dIF
isoComp_00325993	geneComp_00076578	ENST00000462445.1	ENSG00000122862.4	Series3_A549_Mock	Series3_A549_RSV	SRGN	protein_coding	processed_transcript	33.1415	69.6223	86.9103	0.893559	5.93836	0.319937	NA	6.76598	29.5094	10.5401	2.1616	2.37982	-1.48441	NA	0.186417	0.4235	0.11995	-0.30355	2.67e-10	8.23e-11	NA	0.272362	FALSE	NA	NA	NA	0	TRUE	FDR < 0.05 + Log2FC + dIF
isoComp_00326035	geneComp_00076587	ENST00000263559.6	ENSG00000122958.10	Series3_A549_Mock	Series3_A549_RSV	VPS26A	protein_coding	protein_coding	29.0399	12.4817	9.41673	1.58652	1.3414	-0.406141	NA	20.0184	10.3279	0	0.158739	0	-10.0137	NA	0.672329	0.8394	0	-0.8394	6.64e-07	2.57e-38	FALSE	0.998308	TRUE	yes	no	no	0	FALSE	FDR < 0.05 + Log2FC + dIF
isoComp_00326036	geneComp_00076587	ENST00000373382.1	ENSG00000122958.10	Series3_A549_Mock	Series3_A549_RSV	VPS26A	protein_coding	protein_coding	29.0399	12.4817	9.41673	1.58652	1.3414	-0.406141	NA	2.71193	0.501877	9.41673	0.0410642	1.3414	4.20289	NA	0.133586	0.0413	1	0.9587	2.57e-38	2.57e-38	FALSE	0.998258	TRUE	yes	no	no	0	FALSE	FDR < 0.05 + Log2FC + dIF
isoComp_00326139	geneComp_00076602	ENST00000381259.1	ENSG00000123106.6	Series3_A549_Mock	Series3_A549_RSV	CCDC91	protein_coding	protein_coding	12.4548	13.0866	6.45153	3.61564	2.63486	-1.01924	NA	2.559	4.80355	0	0.81096	0	-8.91096	NA	0.189992	0.3789	0	-0.3789	5.59e-10	5.59e-10	FALSE	0.99999	TRUE	no	no	no	0	TRUE	FDR < 0.05 + Log2FC + dIF
isoComp_00326143	geneComp_00076602	ENST00000536442.1	ENSG00000123106.6	Series3_A549_Mock	Series3_A549_RSV	CCDC91	protein_coding	non_stop_decay	12.4548	13.0866	6.45153	3.61564	2.63486	-1.01924	NA	3.1676	5.18501	0	1.90667	0	-9.02098	NA	0.251876	0.38535	0	-0.38535	6.07e-08	5.59e-10	FALSE	0.9999	TRUE	no	no	no	0	TRUE	FDR < 0.05 + Log2FC + dIF
isoComp_00326157	geneComp_00076602	ENST00000545336.1	ENSG00000123106.6	Series3_A549_Mock	Series3_A549_RSV	CCDC91	protein_coding	protein_coding	12.4548	13.0866	6.45153	3.61564	2.63486	-1.01924	NA	2.62856	0.611904	2.93307	0.0838756	0.0615772	2.24256	NA	0.243394	0.04875	0.5503	0.50155	0.00334737	5.59e-10	FALSE	0.99999	TRUE	no	no	no	0	TRUE	FDR < 0.05 + Log2FC + dIF
isoComp_00326542	geneComp_00076648	ENST00000360380.3	ENSG00000123473.11	Series3_A549_Mock	Series3_A549_RSV	STIL	protein_coding	protein_coding	6.55621	2.46001	1.71507	0.281042	0.384898	-0.517867	NA	0.481656	0.096015	1.65416	0.096015	0.394686	3.97245	NA	0.166794	0.04405	0.9613	0.91725	0.00423303	8.46e-08	FALSE	1	TRUE	yes	yes	no	2	FALSE	FDR < 0.05 + Log2FC + dIF
isoComp_00326543	geneComp_00076648	ENST00000371877.3	ENSG00000123473.11	Series3_A549_Mock	Series3_A549_RSV	STIL	protein_coding	protein_coding	6.55621	2.46001	1.71507	0.281042	0.384898	-0.517867	NA	2.998	2.10999	0	0.357257	0	-7.72792	NA	0.468896	0.85225	0	-0.85225	8.46e-08	8.46e-08	FALSE	1	TRUE	yes	yes	no	2	FALSE	FDR < 0.05 + Log2FC + dIF
isoComp_00326873	geneComp_00076705	ENST00000371941.3	ENSG00000124126.9	Series3_A549_Mock	Series3_A549_RSV	PREX1	protein_coding	protein_coding	1.77518	0.93056	0.929876	0.0544809	0.483433	-0.00104847	NA	1.30528	0.93056	0.0340393	0.0544809	0.0340393	-4.41666	NA	0.543958	1	0.0241	-0.9759	4.44e-08	4.44e-08	FALSE	1	TRUE	yes	yes	no	0	TRUE	FDR < 0.05 + Log2FC + dIF
isoComp_00326874	geneComp_00076705	ENST00000396220.1	ENSG00000124126.9	Series3_A549_Mock	Series3_A549_RSV	PREX1	protein_coding	protein_coding	1.77518	0.93056	0.929876	0.0544809	0.483433	-0.00104847	NA	0.425841	0	0.566303	0	0.11986	5.84876	NA	0.431134	0	0.74275	0.74275	0.00523335	4.44e-08	TRUE	1	TRUE	yes	yes	no	1	TRUE	FDR < 0.05 + Log2FC + dIF
isoComp_00326889	geneComp_00076710	ENST00000341724.6	ENSG00000124151.14	Series3_A549_Mock	Series3_A549_RSV	NCOA3	protein_coding	protein_coding	26.343	17.3612	21.8683	2.23493	5.46925	0.332806	NA	0.949369	0	14.929	0	3.56024	10.5449	NA	0.0748592	0	0.6848	0.6848	2.56e-59	8.32e-64	FALSE	1	TRUE	yes	yes	no	0	FALSE	FDR < 0.05 + Log2FC + dIF
isoComp_00326892	geneComp_00076710	ENST00000372004.3	ENSG00000124151.14	Series3_A549_Mock	Series3_A549_RSV	NCOA3	protein_coding	protein_coding	26.343	17.3612	21.8683	2.23493	5.46925	0.332806	NA	13.7663	16.1564	0	1.91077	0	-10.6588	NA	0.55291	0.9319	0	-0.9319	8.32e-64	8.32e-64	FALSE	1	TRUE	yes	yes	no	0	FALSE	FDR < 0.05 + Log2FC + dIF
isoComp_00326945	geneComp_00076719	ENST00000372999.1	ENSG00000124191.13	Series3_A549_Mock	Series3_A549_RSV	TOX2	protein_coding	protein_coding	2.14185	2.95577	3.44852	1.31131	0.274234	0.221751	NA	0.416555	0	3.44852	0	0.274234	8.43401	NA	0.16244	0	1	1	1.31e-08	1.31e-08	FALSE	1	TRUE	yes	yes	no	0	TRUE	FDR < 0.05 + Log2FC + dIF
isoComp_00327664	geneComp_00076850	ENST00000219139.3	ENSG00000125149.7	Series3_A549_Mock	Series3_A549_RSV	C16orf70	protein_coding	protein_coding	11.2592	15.0951	4.88847	0.831081	0.187316	-1.62464	NA	9.02014	14.3476	0	0.492496	0	-10.4876	NA	0.802384	0.95155	0	-0.95155	0.00254052	0.000531337	FALSE	0.999986	TRUE	yes	no	no	1	TRUE	FDR < 0.05 + Log2FC + dIF
isoComp_00327671	geneComp_00076850	ENST00000569600.1	ENSG00000125149.7	Series3_A549_Mock	Series3_A549_RSV	C16orf70	protein_coding	protein_coding	11.2592	15.0951	4.88847	0.831081	0.187316	-1.62464	NA	1.57631	0.281118	3.97295	0.281118	0.52509	3.77416	NA	0.13741	0.01765	0.8098	0.79215	0.000531337	0.000531337	FALSE	0.999987	TRUE	yes	no	no	0	TRUE	FDR < 0.05 + Log2FC + dIF
isoComp_00327760	geneComp_00076866	ENST00000276201.2	ENSG00000125351.6	Series3_A549_Mock	Series3_A549_RSV	UPF3B	protein_coding	protein_coding	11.7368	16.8143	12.4043	1.49142	0.367246	-0.438544	NA	4.21398	4.09916	12.339	1.75749	0.432538	1.58748	NA	0.393265	0.25505	0.9946	0.73955	4.74e-07	4.74e-07	FALSE	0.999998	TRUE	yes	yes	no	0	FALSE	FDR < 0.05 + Log2FC + dIF
isoComp_00327761	geneComp_00076866	ENST00000345865.2	ENSG00000125351.6	Series3_A549_Mock	Series3_A549_RSV	UPF3B	protein_coding	protein_coding	11.7368	16.8143	12.4043	1.49142	0.367246	-0.438544	NA	7.33717	12.2128	0	3.54549	0	-10.2554	NA	0.591976	0.7132	0	-0.7132	1e-06	4.74e-07	FALSE	0.999996	TRUE	yes	yes	no	0	FALSE	FDR < 0.05 + Log2FC + dIF
isoComp_00328189	geneComp_00076926	ENST00000313244.9	ENSG00000125733.13	Series3_A549_Mock	Series3_A549_RSV	TRIP10	protein_coding	protein_coding	50.4654	58.3602	64.9647	8.82752	7.93451	0.154646	NA	8.32001	22.2293	1.32232	4.71578	0.129793	-4.0611	NA	0.153906	0.40235	0.0204	-0.38195	1.39e-05	1.39e-05	FALSE	1	TRUE	yes	yes	no	0	FALSE	FDR < 0.05 + Log2FC + dIF
isoComp_00328325	geneComp_00076938	ENST00000336066.3	ENSG00000125779.17	Series3_A549_Mock	Series3_A549_RSV	PANK2	protein_coding	nonsense_mediated_decay	18.172	15.8975	13.7521	0.205748	1.90255	-0.20901	NA	2.0258	1.90613	7.67188	0.503852	1.50682	2.00327	NA	0.126006	0.12035	0.5842	0.46385	0.0342248	0.0342248	TRUE	0.93873	TRUE	no	yes	no	0	TRUE	FDR < 0.05 + Log2FC + dIF
isoComp_00328438	geneComp_00076964	ENST00000377943.5	ENSG00000125870.6	Series3_A549_Mock	Series3_A549_RSV	SNRPB2	protein_coding	protein_coding	42.6738	72.615	64.3104	0.309044	18.7178	-0.17519	NA	17.958	35.6431	5.87284	7.22536	1.76378	-2.59944	NA	0.407424	0.4913	0.09105	-0.40025	1.39e-05	1e-05	FALSE	0.978893	TRUE	yes	yes	no	0	FALSE	FDR < 0.05 + Log2FC + dIF
isoComp_00328504	geneComp_00076979	ENST00000284165.6	ENSG00000125952.14	Series3_A549_Mock	Series3_A549_RSV	MAX	protein_coding	protein_coding	28.4647	18.3256	17.1517	1.04037	3.50956	-0.0954568	NA	2.06569	7.0961	0.553056	1.05867	0.42693	-3.65771	NA	0.0802531	0.3852	0.0283	-0.3569	2.12e-09	1.82e-19	FALSE	0.688186	FALSE	yes	yes	no	3	TRUE	FDR < 0.05 + Log2FC + dIF
isoComp_00328711	geneComp_00077006	ENST00000372172.4	ENSG00000126107.10	Series3_A549_Mock	Series3_A549_RSV	HECTD3	protein_coding	protein_coding	14.2762	14.2315	14.2979	2.21664	0.277677	0.006716	NA	9.58964	8.21939	2.37728	0.117147	0.493621	-1.78542	NA	0.70889	0.5906	0.1657	-0.4249	0.000518394	6.71e-05	FALSE	1	TRUE	yes	no	no	0	TRUE	FDR < 0.05 + Log2FC + dIF
isoComp_00328714	geneComp_00077006	ENST00000486132.1	ENSG00000126107.10	Series3_A549_Mock	Series3_A549_RSV	HECTD3	protein_coding	processed_transcript	14.2762	14.2315	14.2979	2.21664	0.277677	0.006716	NA	1.65218	2.90232	9.08073	1.84028	0.515622	1.64223	NA	0.102731	0.18835	0.63465	0.4463	0.0236914	6.71e-05	NA	0.999243	TRUE	NA	NA	NA	0	TRUE	FDR < 0.05 + Log2FC + dIF
isoComp_00329080	geneComp_00077055	ENST00000361959.3	ENSG00000126746.13	Series3_A549_Mock	Series3_A549_RSV	ZNF384	protein_coding	protein_coding	22.5275	28.0372	22.4951	1.61761	1.38528	-0.317605	NA	2.47673	9.4893	0	4.08873	0	-9.89168	NA	0.104257	0.33115	0	-0.33115	3.33e-06	7.05e-14	FALSE	1	TRUE	yes	yes	no	1	TRUE	FDR < 0.05 + Log2FC + dIF
isoComp_00329081	geneComp_00077055	ENST00000396795.1	ENSG00000126746.13	Series3_A549_Mock	Series3_A549_RSV	ZNF384	protein_coding	protein_coding	22.5275	28.0372	22.4951	1.61761	1.38528	-0.317605	NA	5.001	5.003	16.0569	0.626891	1.2843	1.68035	NA	0.242794	0.18035	0.713	0.53265	7.05e-14	7.05e-14	FALSE	1	TRUE	yes	yes	no	1	TRUE	FDR < 0.05 + Log2FC + dIF
isoComp_00329567	geneComp_00077119	ENST00000374298.3	ENSG00000127423.6	Series3_A549_Mock	Series3_A549_RSV	AUNIP	protein_coding	protein_coding	3.21576	1.70585	0.859856	0.213881	0.387482	-0.980076	NA	2.78431	1.70585	0.375955	0.213881	0.0434247	-2.15242	NA	0.903598	1	0.5201	-0.4799	2.35e-05	2.35e-05	FALSE	0.999354	TRUE	yes	yes	no	1	TRUE	FDR < 0.05 + Log2FC + dIF
isoComp_00329581	geneComp_00077121	ENST00000247977.4	ENSG00000127452.4	Series3_A549_Mock	Series3_A549_RSV	FBXL12	protein_coding	protein_coding	8.08685	13.006	9.33002	0.748784	1.28528	-0.478786	NA	3.34729	7.45681	0	0.234922	0	-9.54435	NA	0.420173	0.5742	0	-0.5742	3.19e-23	2.68e-33	FALSE	0.999977	TRUE	yes	no	no	0	TRUE	FDR < 0.05 + Log2FC + dIF
isoComp_00329588	geneComp_00077121	ENST00000589626.1	ENSG00000127452.4	Series3_A549_Mock	Series3_A549_RSV	FBXL12	protein_coding	protein_coding	8.08685	13.006	9.33002	0.748784	1.28528	-0.478786	NA	1.02872	0.00501258	6.97047	0.00501258	0.567802	8.86101	NA	0.129567	0.00035	0.753	0.75265	2.68e-33	2.68e-33	FALSE	0.999809	TRUE	yes	no	no	0	TRUE	FDR < 0.05 + Log2FC + dIF
isoComp_00329731	geneComp_00077136	ENST00000397621.1	ENSG00000127585.7	Series3_A549_Mock	Series3_A549_RSV	FBXL16	protein_coding	protein_coding	1.43613	2.26233	1.50128	0.4681	0.529242	-0.588398	NA	0.905027	0.4322	1.50128	0.191176	0.529242	1.773	NA	0.70822	0.21785	1	0.78215	0.00140158	0.00140158	FALSE	1	TRUE	yes	yes	no	0	TRUE	FDR < 0.05 + Log2FC + dIF
isoComp_00329734	geneComp_00077136	ENST00000562648.1	ENSG00000127585.7	Series3_A549_Mock	Series3_A549_RSV	FBXL16	protein_coding	retained_intron	1.43613	2.26233	1.50128	0.4681	0.529242	-0.588398	NA	0.381785	1.567	0	0.677804	0	-7.30104	NA	0.198373	0.65885	0	-0.65885	0.00580067	0.00140158	NA	0.908779	TRUE	NA	NA	NA	2	TRUE	FDR < 0.05 + Log2FC + dIF
isoComp_00329790	geneComp_00077141	ENST00000358026.2	ENSG00000127616.13	Series3_A549_Mock	Series3_A549_RSV	SMARCA4	protein_coding	protein_coding	14.0612	5.96502	4.00603	0.370405	0.577788	-0.573173	NA	4.44303	1.19381	3.3815	0.880834	0.596164	1.49431	NA	0.484263	0.1917	0.84015	0.64845	0.00835406	6.87e-11	FALSE	1	TRUE	yes	yes	no	0	TRUE	FDR < 0.05 + Log2FC + dIF
isoComp_00329805	geneComp_00077141	ENST00000591595.1	ENSG00000127616.13	Series3_A549_Mock	Series3_A549_RSV	SMARCA4	protein_coding	retained_intron	14.0612	5.96502	4.00603	0.370405	0.577788	-0.573173	NA	2.93677	3.2672	0.000943841	0.00295808	0.000943841	-8.2262	NA	0.204114	0.54985	0.0002	-0.54965	6.87e-11	6.87e-11	NA	1	TRUE	NA	NA	NA	1	TRUE	FDR < 0.05 + Log2FC + dIF
isoComp_00329992	geneComp_00077168	ENST00000351870.3	ENSG00000127989.9	Series3_A549_Mock	Series3_A549_RSV	MTERF	protein_coding	protein_coding	7.03556	7.76623	3.97748	0.225386	2.2208	-0.963593	NA	3.83613	4.52076	0	0.176055	0	-8.82361	NA	0.520278	0.58195	0	-0.58195	1.18e-13	1.18e-13	FALSE	0.999426	TRUE	yes	no	no	0	FALSE	FDR < 0.05 + Log2FC + dIF
isoComp_00330049	geneComp_00077180	ENST00000264220.2	ENSG00000128059.4	Series3_A549_Mock	Series3_A549_RSV	PPAT	protein_coding	protein_coding	6.79176	3.89713	2.76371	0.106143	0.274693	-0.494292	NA	6.10835	3.58111	1.16681	0.0444127	0.288035	-1.60954	NA	0.876533	0.91925	0.43685	-0.4824	0.000126195	0.000126195	FALSE	0.999998	TRUE	yes	no	no	0	TRUE	FDR < 0.05 + Log2FC + dIF
isoComp_00330581	geneComp_00077263	ENST00000558629.1	ENSG00000128829.7	Series3_A549_Mock	Series3_A549_RSV	EIF2AK4	protein_coding	retained_intron	10.9175	8.75756	4.48676	0.343215	0.308193	-0.963291	NA	0.402272	4.64275	0	0.266387	0	-8.86194	NA	0.0400327	0.52975	0	-0.52975	2.13e-11	2.13e-11	NA	1	TRUE	NA	NA	NA	1	TRUE	FDR < 0.05 + Log2FC + dIF
isoComp_00330849	geneComp_00077292	ENST00000507699.1	ENSG00000129116.13	Series3_A549_Mock	Series3_A549_RSV	PALLD	protein_coding	retained_intron	33.6388	14.2176	7.63361	1.63395	0.414246	-0.896362	NA	2.40731	9.10093	0	4.94979	0	-9.83145	NA	0.0808184	0.60815	0	-0.60815	0.0110283	0.0110283	NA	0.999871	TRUE	NA	NA	NA	0	TRUE	FDR < 0.05 + Log2FC + dIF
isoComp_00330915	geneComp_00077300	ENST00000570788.1	ENSG00000129194.3	Series3_A549_Mock	Series3_A549_RSV	SOX15	protein_coding	protein_coding	27.5742	1.9882	1.71788	0.958738	0.0505007	-0.209697	NA	1.591	0.524127	1.48599	0.17762	0.181385	1.48585	NA	0.291069	0.28735	0.86885	0.5815	0.00347931	0.00347931	FALSE	0.993666	TRUE	yes	yes	no	1	TRUE	FDR < 0.05 + Log2FC + dIF
isoComp_00331348	geneComp_00077350	ENST00000567957.1	ENSG00000129636.8	Series3_A549_Mock	Series3_A549_RSV	ITFG1	protein_coding	retained_intron	22.6919	19.7646	20.4027	4.84544	4.02816	0.0458168	NA	1.68019	1.30811	10.7155	0.40888	5.64436	3.0245	NA	0.0665204	0.06505	0.48965	0.4246	0.00506834	0.00448853	NA	0.544711	FALSE	NA	NA	NA	0	TRUE	FDR < 0.05 + Log2FC + dIF
isoComp_00331415	geneComp_00077359	ENST00000428278.2	ENSG00000129691.11	Series3_A549_Mock	Series3_A549_RSV	ASH2L	protein_coding	protein_coding	16.2981	9.87456	8.32941	0.905916	0.406173	-0.245231	NA	4.76483	4.33834	0.18227	1.8435	0.094872	-4.49926	NA	0.292906	0.4258	0.02135	-0.40445	0.00246778	0.00246778	FALSE	0.999999	TRUE	yes	yes	no	0	TRUE	FDR < 0.05 + Log2FC + dIF
isoComp_00331436	geneComp_00077363	ENST00000380725.1	ENSG00000129757.8	Series3_A549_Mock	Series3_A549_RSV	CDKN1C	protein_coding	protein_coding	1.03353	2.49099	1.80664	0.401089	0.059097	-0.461223	NA	0.155993	1.72228	0	0.890537	0	-7.43653	NA	0.0605378	0.6507	0	-0.6507	0.0270666	0.0270666	FALSE	0.953828	TRUE	yes	no	no	0	TRUE	FDR < 0.05 + Log2FC + dIF
isoComp_00331463	geneComp_00077367	ENST00000541015.1	ENSG00000129911.4	Series3_A549_Mock	Series3_A549_RSV	KLF16	protein_coding	nonsense_mediated_decay	10.3738	12.398	13.421	0.014353	0.132473	0.114295	NA	1.4661	0	5.8406	0	0.320933	9.19244	NA	0.124127	0	0.4355	0.4355	1.66e-27	1.66e-27	TRUE	0.999394	TRUE	yes	yes	no	0	TRUE	FDR < 0.05 + Log2FC + dIF
isoComp_00331729	geneComp_00077410	ENST00000434536.1	ENSG00000130227.12	Series3_A549_Mock	Series3_A549_RSV	XPO7	protein_coding	protein_coding	20.9754	13.1499	9.38185	0.116892	2.11863	-0.486664	NA	1.63683	0	8.09687	0	1.07098	9.663	NA	0.105547	0	0.88225	0.88225	0.000383194	0.000383194	FALSE	1	TRUE	yes	no	no	0	FALSE	FDR < 0.05 + Log2FC + dIF
isoComp_00332117	geneComp_00077464	ENST00000392991.4	ENSG00000130558.14	Series3_A549_Mock	Series3_A549_RSV	OLFM1	protein_coding	protein_coding	3.59966	4.95437	5.06204	0.903761	0.378451	0.030955	NA	0.199657	0.395865	2.00786	0.0545342	0.0413777	2.31376	NA	0.0570027	0.0806	0.3983	0.3177	1.52e-05	1.52e-05	FALSE	0.990193	TRUE	yes	no	no	0	TRUE	FDR < 0.05 + Log2FC + dIF
isoComp_00332388	geneComp_00077502	ENST00000586748.1	ENSG00000130733.6	Series3_A549_Mock	Series3_A549_RSV	YIPF2	protein_coding	protein_coding	20.9604	25.9579	21.9187	1.27982	3.40708	-0.243909	NA	11.4285	4.1198	15.0365	0.124502	6.40718	1.86528	NA	0.487931	0.15935	0.65645	0.4971	0.0349277	0.000635157	FALSE	0.999972	TRUE	yes	no	no	1	TRUE	FDR < 0.05 + Log2FC + dIF
isoComp_00332783	geneComp_00077554	ENST00000367255.5	ENSG00000131018.18	Series3_A549_Mock	Series3_A549_RSV	SYNE1	protein_coding	protein_coding	2.62672	1.22209	0.752202	0.0660055	0.0923687	-0.692862	NA	0.518599	0.201265	0.579343	0.00792077	0.0758241	1.48006	NA	0.406759	0.1648	0.7694	0.6046	0.00284564	0.00284564	FALSE	1	TRUE	yes	yes	no	0	FALSE	FDR < 0.05 + Log2FC + dIF
isoComp_00332788	geneComp_00077554	ENST00000448038.1	ENSG00000131018.18	Series3_A549_Mock	Series3_A549_RSV	SYNE1	protein_coding	protein_coding	2.62672	1.22209	0.752202	0.0660055	0.0923687	-0.692862	NA	0.326163	0.586341	0.011961	0.0882643	0.00604779	-4.76312	NA	0.13798	0.4851	0.01515	-0.46995	0.0288702	0.00284564	FALSE	1	TRUE	yes	yes	no	0	FALSE	FDR < 0.05 + Log2FC + dIF
isoComp_00333134	geneComp_00077599	ENST00000253688.5	ENSG00000131370.11	Series3_A549_Mock	Series3_A549_RSV	SH3BP5	protein_coding	protein_coding	7.88899	9.49379	3.96653	0.79888	0.802198	-1.25699	NA	2.38786	3.41499	0	0.0776754	0	-8.41996	NA	0.276241	0.36155	0	-0.36155	2.17e-07	2.17e-07	FALSE	1	TRUE	yes	yes	no	0	TRUE	FDR < 0.05 + Log2FC + dIF
isoComp_00334062	geneComp_00077719	ENST00000534343.1	ENSG00000132275.6	Series3_A549_Mock	Series3_A549_RSV	RRP8	protein_coding	protein_coding	4.65923	5.7076	3.08923	0.700753	0.150848	-0.883501	NA	0.571766	1.97564	0	0.998437	0	-7.63346	NA	0.0881878	0.32965	0	-0.32965	0.0126928	0.0126928	FALSE	0.919863	TRUE	yes	no	no	0	TRUE	FDR < 0.05 + Log2FC + dIF
isoComp_00334209	geneComp_00077736	ENST00000575014.1	ENSG00000132361.12	Series3_A549_Mock	Series3_A549_RSV	CLUH	protein_coding	protein_coding	28.6662	36.126	34.1193	1.80024	0.162627	-0.0824283	NA	1.86441	0.691178	17.9501	0.300635	4.3116	4.67887	NA	0.0732388	0.0196	0.5267	0.5071	8.56e-07	1.42e-14	NA	1	TRUE	NA	NA	NA	0	TRUE	FDR < 0.05 + Log2FC + dIF
isoComp_00334251	geneComp_00077740	ENST00000254722.4	ENSG00000132386.6	Series3_A549_Mock	Series3_A549_RSV	SERPINF1	protein_coding	protein_coding	8.82839	3.67537	1.17733	0.305164	0.237661	-1.63409	NA	6.33013	2.47352	0	0.244981	0	-7.95624	NA	0.676055	0.67205	0	-0.67205	2.8e-06	9.05e-08	FALSE	0.999998	TRUE	yes	no	yes	0	TRUE	FDR < 0.05 + Log2FC + dIF
isoComp_00334328	geneComp_00077751	ENST00000444124.2	ENSG00000132437.13	Series3_A549_Mock	Series3_A549_RSV	DDC	protein_coding	protein_coding	1.09288	5.07387	0.739778	0.106497	0.00232419	-2.76139	NA	0.788195	2.89087	0.713033	0.0750695	0.0290689	-2.00435	NA	0.755747	0.5697	0.96375	0.39405	0.0198192	0.0198192	FALSE	0.999999	TRUE	yes	no	no	0	TRUE	FDR < 0.05 + Log2FC + dIF
isoComp_00334329	geneComp_00077751	ENST00000444733.1	ENSG00000132437.13	Series3_A549_Mock	Series3_A549_RSV	DDC	protein_coding	nonsense_mediated_decay	1.09288	5.07387	0.739778	0.106497	0.00232419	-2.76139	NA	0.140823	1.84023	0.0109473	0.118546	0.0109473	-6.4648	NA	0.0700094	0.36235	0.01485	-0.3475	0.0485808	0.0198192	TRUE	0.996419	TRUE	yes	no	no	0	TRUE	FDR < 0.05 + Log2FC + dIF
isoComp_00334476	geneComp_00077770	ENST00000302955.6	ENSG00000132535.14	Series3_A549_Mock	Series3_A549_RSV	DLG4	protein_coding	protein_coding	4.57821	14.644	11.271	1.01563	0.563766	-0.377394	NA	1.55212	10.1612	0.272612	0.455185	0.272612	-5.16952	NA	0.240755	0.69505	0.02305	-0.672	3.88e-21	7.28e-27	FALSE	1	TRUE	yes	yes	no	0	FALSE	FDR < 0.05 + Log2FC + dIF
isoComp_00334478	geneComp_00077770	ENST00000399510.2	ENSG00000132535.14	Series3_A549_Mock	Series3_A549_RSV	DLG4	protein_coding	protein_coding	4.57821	14.644	11.271	1.01563	0.563766	-0.377394	NA	0.972283	0.223385	5.73783	0.0432922	0.534166	4.62223	NA	0.358235	0.01555	0.508	0.49245	7.28e-27	7.28e-27	FALSE	1	TRUE	yes	yes	no	0	FALSE	FDR < 0.05 + Log2FC + dIF
isoComp_00334510	geneComp_00077774	ENST00000254898.5	ENSG00000132561.9	Series3_A549_Mock	Series3_A549_RSV	MATN2	protein_coding	protein_coding	6.1272	7.46303	2.44086	0.529118	0.995693	-1.6084	NA	0.60237	0.0367469	1.96812	0.0350649	0.622668	5.40312	NA	0.262465	0.0046	0.84245	0.83785	6.49e-14	6.49e-14	FALSE	1	TRUE	yes	yes	yes	0	TRUE	FDR < 0.05 + Log2FC + dIF
isoComp_00334519	geneComp_00077774	ENST00000521689.1	ENSG00000132561.9	Series3_A549_Mock	Series3_A549_RSV	MATN2	protein_coding	protein_coding	6.1272	7.46303	2.44086	0.529118	0.995693	-1.6084	NA	1.684	4.03114	0	0.146373	0	-8.65862	NA	0.216253	0.5415	0	-0.5415	4.23e-08	6.49e-14	FALSE	1	TRUE	yes	no	yes	0	TRUE	FDR < 0.05 + Log2FC + dIF
isoComp_00334662	geneComp_00077794	ENST00000216877.6	ENSG00000132670.16	Series3_A549_Mock	Series3_A549_RSV	PTPRA	protein_coding	protein_coding	25.6542	31.8474	26.6057	2.21869	1.24904	-0.259349	NA	15.3384	5.23056	26.4674	3.60541	1.11067	2.33697	NA	0.637649	0.15715	0.99505	0.8379	1.25e-08	1.25e-08	FALSE	1	TRUE	yes	yes	yes	0	TRUE	FDR < 0.05 + Log2FC + dIF
isoComp_00334668	geneComp_00077794	ENST00000425918.2	ENSG00000132670.16	Series3_A549_Mock	Series3_A549_RSV	PTPRA	protein_coding	protein_coding	25.6542	31.8474	26.6057	2.21869	1.24904	-0.259349	NA	3.47526	14.831	0	10.3929	0	-10.5354	NA	0.126484	0.4451	0	-0.4451	0.00506319	1.25e-08	FALSE	1	TRUE	yes	yes	no	0	TRUE	FDR < 0.05 + Log2FC + dIF
isoComp_00334888	geneComp_00077822	ENST00000373458.3	ENSG00000132821.7	Series3_A549_Mock	Series3_A549_RSV	VSTM2L	protein_coding	protein_coding	5.20945	11.0967	4.2124	1.03808	1.02446	-1.3953	NA	2.33031	5.80919	0.476373	1.50095	0.476373	-3.58068	NA	0.287668	0.51535	0.09095	-0.4244	0.0480683	0.0480683	FALSE	0.956024	TRUE	yes	yes	yes	0	TRUE	FDR < 0.05 + Log2FC + dIF
isoComp_00335007	geneComp_00077850	ENST00000255320.6	ENSG00000132967.9	Series3_A549_Mock	Series3_A549_RSV	HMGB1P5	pseudogene	transcribed_processed_pseudogene	1.55039	0.380412	1.49672	0.100268	1.32196	1.94834	NA	1.20593	0	1.38513	0	1.21037	7.12426	NA	0.356706	0	0.9604	0.9604	1.73e-05	1.73e-05	NA	0.997665	TRUE	NA	NA	NA	0	FALSE	FDR < 0.05 + Log2FC + dIF
isoComp_00335008	geneComp_00077850	ENST00000451497.1	ENSG00000132967.9	Series3_A549_Mock	Series3_A549_RSV	HMGB1P5	pseudogene	processed_transcript	1.55039	0.380412	1.49672	0.100268	1.32196	1.94834	NA	0.344466	0.380412	0.111585	0.100268	0.111585	-1.68304	NA	0.643294	1	0.0396	-0.9604	1.97e-05	1.73e-05	NA	0.992443	TRUE	NA	NA	NA	0	FALSE	FDR < 0.05 + Log2FC + dIF
isoComp_00335480	geneComp_00077918	ENST00000433168.1	ENSG00000133519.8	Series3_A549_Mock	Series3_A549_RSV	ZDHHC8P1	pseudogene	processed_transcript	1.48436	12.9863	2.78249	0.387403	0.503607	-2.21848	NA	0.274972	5.51314	0	1.5446	0	-9.10935	NA	0.0729844	0.42845	0	-0.42845	0.00256848	0.00256848	NA	0.68009	FALSE	NA	NA	NA	0	FALSE	FDR < 0.05 + Log2FC + dIF
isoComp_00335654	geneComp_00077940	ENST00000416274.2	ENSG00000133740.6	Series3_A549_Mock	Series3_A549_RSV	E2F5	protein_coding	protein_coding	6.09523	5.36178	3.87047	0.846883	0.454948	-0.46917	NA	2.64481	2.63714	0	0.377994	0	-8.04829	NA	0.3381	0.493	0	-0.493	2.03e-10	2.03e-10	FALSE	0.999855	TRUE	yes	yes	no	0	FALSE	FDR < 0.05 + Log2FC + dIF
isoComp_00335749	geneComp_00077948	ENST00000530691.1	ENSG00000133816.9	Series3_A549_Mock	Series3_A549_RSV	MICAL2	protein_coding	retained_intron	22.2177	5.76189	2.28709	0.175088	0.816998	-1.32924	NA	10.881	4.47586	0	0.406215	0	-8.80924	NA	0.477047	0.7797	0	-0.7797	2.94e-05	2.94e-05	NA	1	TRUE	NA	NA	NA	2	TRUE	FDR < 0.05 + Log2FC + dIF
isoComp_00335976	geneComp_00077972	ENST00000256413.3	ENSG00000134030.9	Series3_A549_Mock	Series3_A549_RSV	CTIF	protein_coding	protein_coding	6.88543	6.64598	3.95226	0.137868	0.920304	-0.748328	NA	4.57617	5.89175	0	0.035161	0	-9.205	NA	0.649041	0.887	0	-0.887	1.66e-16	1.66e-16	FALSE	1	TRUE	yes	yes	no	0	FALSE	FDR < 0.05 + Log2FC + dIF
isoComp_00335977	geneComp_00077972	ENST00000382998.4	ENSG00000134030.9	Series3_A549_Mock	Series3_A549_RSV	CTIF	protein_coding	protein_coding	6.88543	6.64598	3.95226	0.137868	0.920304	-0.748328	NA	1.52204	0.225472	2.48528	0.114675	0.363613	3.40558	NA	0.225771	0.03355	0.64225	0.6087	1.51e-12	1.66e-16	FALSE	1	TRUE	yes	yes	no	0	FALSE	FDR < 0.05 + Log2FC + dIF
isoComp_00336130	geneComp_00077995	ENST00000370021.1	ENSG00000134186.7	Series3_A549_Mock	Series3_A549_RSV	PRPF38B	protein_coding	protein_coding	19.8553	16.8675	15.6492	1.05125	4.43901	-0.108097	NA	3.2487	5.01883	0	1.28173	0	-8.97408	NA	0.131161	0.3035	0	-0.3035	2.23e-06	2.23e-06	FALSE	0.999979	TRUE	yes	yes	no	0	TRUE	FDR < 0.05 + Log2FC + dIF
isoComp_00336144	geneComp_00077998	ENST00000488824.1	ENSG00000134202.6	Series3_A549_Mock	Series3_A549_RSV	GSTM3	protein_coding	processed_transcript	8.32848	2.27655	4.44146	0.0965841	1.09057	0.961106	NA	3.38682	0.498041	2.39539	0.0050544	0.845592	2.24325	NA	0.356488	0.21905	0.5242	0.30515	0.0175461	0.0135223	NA	0.919448	TRUE	NA	NA	NA	1	TRUE	FDR < 0.05 + Log2FC + dIF
isoComp_00336330	geneComp_00078023	ENST00000336399.5	ENSG00000134297.6	Series3_A549_Mock	Series3_A549_RSV	PLEKHA8P1	pseudogene	transcribed_processed_pseudogene	5.15637	3.58201	2.56052	0.277624	0.310377	-0.482734	NA	0.337791	0.160449	1.43529	0.0116428	0.51364	3.08395	NA	0.0975857	0.04535	0.59355	0.5482	0.0170979	0.0170979	NA	0.999908	TRUE	NA	NA	NA	0	FALSE	FDR < 0.05 + Log2FC + dIF
isoComp_00336572	geneComp_00078053	ENST00000397248.2	ENSG00000134470.15	Series3_A549_Mock	Series3_A549_RSV	IL15RA	protein_coding	protein_coding	7.94651	2.21846	6.86787	0.827214	1.1729	1.62592	NA	1.0021	0.210398	3.7381	0.210398	0.672287	4.08798	NA	0.130817	0.0691	0.5434	0.4743	0.00608694	0.00608694	FALSE	0.998983	TRUE	no	yes	no	0	FALSE	FDR < 0.05 + Log2FC + dIF
isoComp_00336673	geneComp_00078065	ENST00000529604.1	ENSG00000134569.5	Series3_A549_Mock	Series3_A549_RSV	LRP4	protein_coding	retained_intron	2.4123	3.59085	1.17804	0.449818	0.0168651	-1.59976	NA	0.276737	2.73736	0	0.716251	0	-8.1019	NA	0.10058	0.7491	0	-0.7491	0.000467165	0.000453701	NA	0.946705	TRUE	NA	NA	NA	0	TRUE	FDR < 0.05 + Log2FC + dIF
isoComp_00336711	geneComp_00078075	ENST00000257075.5	ENSG00000134644.11	Series3_A549_Mock	Series3_A549_RSV	PUM1	protein_coding	protein_coding	19.4054	8.4953	5.66662	0.141007	0.82409	-0.58333	NA	4.04783	6.04581	0	1.71903	0	-9.24218	NA	0.223457	0.7152	0	-0.7152	0.00284008	0.00284008	FALSE	1	TRUE	yes	yes	no	1	FALSE	FDR < 0.05 + Log2FC + dIF
isoComp_00336714	geneComp_00078075	ENST00000373747.3	ENSG00000134644.11	Series3_A549_Mock	Series3_A549_RSV	PUM1	protein_coding	protein_coding	19.4054	8.4953	5.66662	0.141007	0.82409	-0.58333	NA	5.86717	1.74134	5.37917	1.60687	1.11096	1.62161	NA	0.346676	0.2019	0.94065	0.73875	0.0140891	0.00284008	FALSE	1	TRUE	yes	yes	no	1	FALSE	FDR < 0.05 + Log2FC + dIF
isoComp_00336889	geneComp_00078095	ENST00000257209.4	ENSG00000134775.11	Series3_A549_Mock	Series3_A549_RSV	FHOD3	protein_coding	protein_coding	8.92858	3.38549	3.82593	0.635839	0.0735891	0.175956	NA	4.62271	1.14295	3.7716	0.561686	0.127922	1.71367	NA	0.543327	0.3822	0.9855	0.6033	0.0182548	0.00181635	FALSE	1	TRUE	yes	yes	no	0	TRUE	FDR < 0.05 + Log2FC + dIF
isoComp_00336897	geneComp_00078095	ENST00000592128.1	ENSG00000134775.11	Series3_A549_Mock	Series3_A549_RSV	FHOD3	protein_coding	protein_coding	8.92858	3.38549	3.82593	0.635839	0.0735891	0.175956	NA	0.532624	2.04598	0	1.03372	0	-7.68368	NA	0.0709184	0.56695	0	-0.56695	0.00181635	0.00181635	FALSE	0.999991	TRUE	yes	yes	no	0	TRUE	FDR < 0.05 + Log2FC + dIF
isoComp_00337203	geneComp_00078136	ENST00000257497.6	ENSG00000135046.9	Series3_A549_Mock	Series3_A549_RSV	ANXA1	protein_coding	protein_coding	861.392	732.222	657.508	28.4465	81.6363	-0.155272	NA	485.844	186.62	632.297	11.6198	75.6729	1.76044	NA	0.60821	0.25465	0.9622	0.70755	1.26e-269	1.26e-269	FALSE	0.999894	TRUE	yes	no	no	0	FALSE	FDR < 0.05 + Log2FC + dIF
isoComp_00337204	geneComp_00078136	ENST00000376911.1	ENSG00000135046.9	Series3_A549_Mock	Series3_A549_RSV	ANXA1	protein_coding	protein_coding	861.392	732.222	657.508	28.4465	81.6363	-0.155272	NA	238.109	364.431	4.22944	15.8315	1.54509	-6.42567	NA	0.237504	0.4993	0.00625	-0.49305	2.22e-50	1.26e-269	FALSE	0.99989	TRUE	yes	no	no	0	FALSE	FDR < 0.05 + Log2FC + dIF
isoComp_00337439	geneComp_00078168	ENST00000426128.2	ENSG00000135241.12	Series3_A549_Mock	Series3_A549_RSV	PNPLA8	protein_coding	protein_coding	9.1893	5.80223	3.75782	0.360845	0.48189	-0.625363	NA	0.844083	0.634805	2.08108	0.313367	0.214102	1.69731	NA	0.119361	0.11325	0.55565	0.4424	0.00900898	0.00900898	FALSE	1	TRUE	yes	yes	no	0	FALSE	FDR < 0.05 + Log2FC + dIF
isoComp_00337513	geneComp_00078176	ENST00000369408.5	ENSG00000135299.12	Series3_A549_Mock	Series3_A549_RSV	ANKRD6	protein_coding	protein_coding	3.63315	1.80161	1.40152	0.271124	0.114482	-0.360021	NA	0.97965	0.922225	0	0.141996	0	-6.54261	NA	0.393784	0.5116	0	-0.5116	0.000339424	0.000339424	FALSE	1	TRUE	yes	yes	no	0	TRUE	FDR < 0.05 + Log2FC + dIF
isoComp_00337540	geneComp_00078179	ENST00000487999.1	ENSG00000135315.7	Series3_A549_Mock	Series3_A549_RSV	KIAA1009	protein_coding	retained_intron	1.4444	2.271	1.07832	0.115537	0.655112	-1.06757	NA	0.41072	1.65666	0	0.0712247	0	-7.38081	NA	0.226257	0.73295	0	-0.73295	4.21e-05	4.21e-05	NA	0.999998	TRUE	NA	NA	NA	0	TRUE	FDR < 0.05 + Log2FC + dIF
isoComp_00338081	geneComp_00078249	ENST00000493523.2	ENSG00000135631.11	Series3_A549_Mock	Series3_A549_RSV	RAB11FIP5	protein_coding	processed_transcript	13.9345	9.85896	7.0839	0.269154	1.34065	-0.476319	NA	0.906404	4.80081	0	2.71708	0	-8.91014	NA	0.0636408	0.4948	0	-0.4948	0.0202729	0.0202729	NA	1	TRUE	NA	NA	NA	0	TRUE	FDR < 0.05 + Log2FC + dIF
isoComp_00338135	geneComp_00078256	ENST00000418919.2	ENSG00000135677.6	Series3_A549_Mock	Series3_A549_RSV	GNS	protein_coding	protein_coding	26.2769	25.8465	18.2247	2.79915	0.849221	-0.503843	NA	2.14708	8.88879	0	2.271	0	-9.79746	NA	0.0913735	0.3576	0	-0.3576	4.24e-06	1.97e-06	FALSE	0.999995	TRUE	yes	no	no	0	TRUE	FDR < 0.05 + Log2FC + dIF
isoComp_00338237	geneComp_00078266	ENST00000567752.1	ENSG00000135723.9	Series3_A549_Mock	Series3_A549_RSV	FHOD1	protein_coding	retained_intron	13.1747	23.1673	23.2748	1.66393	0.112379	0.00667482	NA	1.81157	8.7522	0.945089	3.14827	0.650156	-3.19759	NA	0.170057	0.36995	0.04045	-0.3295	0.0172086	0.0172086	NA	1	TRUE	NA	NA	NA	3	TRUE	FDR < 0.05 + Log2FC + dIF
isoComp_00338758	geneComp_00078337	ENST00000295956.4	ENSG00000136068.10	Series3_A549_Mock	Series3_A549_RSV	FLNB	protein_coding	protein_coding	117.606	34.9709	34.9909	3.74974	1.02158	0.000823647	NA	50.4715	13.1003	0	8.10707	0	-10.3565	NA	0.427863	0.40415	0	-0.40415	0.00381536	2.22e-12	FALSE	1	TRUE	yes	yes	no	0	TRUE	FDR < 0.05 + Log2FC + dIF
isoComp_00338760	geneComp_00078337	ENST00000357272.4	ENSG00000136068.10	Series3_A549_Mock	Series3_A549_RSV	FLNB	protein_coding	protein_coding	117.606	34.9709	34.9909	3.74974	1.02158	0.000823647	NA	1.99698	0	27.9155	0	5.7216	11.4474	NA	0.0517939	0	0.7937	0.7937	3.83e-07	2.22e-12	TRUE	1	TRUE	yes	yes	no	0	TRUE	FDR < 0.05 + Log2FC + dIF
isoComp_00338929	geneComp_00078363	ENST00000311160.9	ENSG00000136205.12	Series3_A549_Mock	Series3_A549_RSV	TNS3	protein_coding	protein_coding	49.874	43.2651	33.7657	2.77455	1.65953	-0.357552	NA	31.6167	40.6102	0.0467107	2.76566	0.0163315	-9.48436	NA	0.535969	0.9384	0.00135	-0.93705	2.54e-128	2.54e-128	FALSE	1	TRUE	yes	yes	no	0	FALSE	FDR < 0.05 + Log2FC + dIF
isoComp_00338931	geneComp_00078363	ENST00000398879.1	ENSG00000136205.12	Series3_A549_Mock	Series3_A549_RSV	TNS3	protein_coding	protein_coding	49.874	43.2651	33.7657	2.77455	1.65953	-0.357552	NA	4.66931	0	31.1858	0	1.51547	11.6071	NA	0.286969	0	0.9236	0.9236	2.21e-39	2.54e-128	FALSE	1	TRUE	yes	yes	no	0	FALSE	FDR < 0.05 + Log2FC + dIF
isoComp_00339535	geneComp_00078443	ENST00000409400.1	ENSG00000136717.10	Series3_A549_Mock	Series3_A549_RSV	BIN1	protein_coding	protein_coding	16.2478	43.5933	25.1347	4.39257	3.15922	-0.794183	NA	6.61953	22.6926	5.15399	2.71338	1.13625	-2.1363	NA	0.342035	0.51955	0.2141	-0.30545	0.00846545	0.00846545	FALSE	1	TRUE	yes	yes	no	0	TRUE	FDR < 0.05 + Log2FC + dIF
isoComp_00339605	geneComp_00078453	ENST00000259324.5	ENSG00000136802.7	Series3_A549_Mock	Series3_A549_RSV	LRRC8A	protein_coding	protein_coding	31.9752	13.1721	8.31895	0.105839	0.501664	-0.662378	NA	2.28577	0.0218344	8.07878	0.0218344	0.261498	7.98919	NA	0.101933	0.00165	0.97275	0.9711	1.82e-30	1.82e-30	FALSE	1	TRUE	yes	no	no	0	FALSE	FDR < 0.05 + Log2FC + dIF
isoComp_00339655	geneComp_00078461	ENST00000374672.4	ENSG00000136826.10	Series3_A549_Mock	Series3_A549_RSV	KLF4	protein_coding	protein_coding	9.05796	5.90197	4.59122	0.466491	0.0416622	-0.361623	NA	6.36873	2.53861	0.0166238	0.57563	0.0166238	-6.58085	NA	0.641698	0.44055	0.0036	-0.43695	0.000224902	2.19e-05	FALSE	0.999999	TRUE	yes	yes	no	0	TRUE	FDR < 0.05 + Log2FC + dIF
isoComp_00339757	geneComp_00078477	ENST00000259395.4	ENSG00000136870.6	Series3_A549_Mock	Series3_A549_RSV	ZNF189	protein_coding	protein_coding	5.4598	5.04775	3.20763	0.858149	0.4309	-0.652495	NA	1.21659	4.98936	0	0.799757	0	-8.9656	NA	0.217076	0.9901	0	-0.9901	5.47e-08	4.06e-08	FALSE	1	TRUE	yes	no	no	0	TRUE	FDR < 0.05 + Log2FC + dIF
isoComp_00339759	geneComp_00078477	ENST00000374861.3	ENSG00000136870.6	Series3_A549_Mock	Series3_A549_RSV	ZNF189	protein_coding	protein_coding	5.4598	5.04775	3.20763	0.858149	0.4309	-0.652495	NA	2.29435	0.0583917	3.20763	0.0583917	0.4309	5.55604	NA	0.45141	0.0099	1	0.9901	4.06e-08	4.06e-08	FALSE	1	TRUE	yes	no	no	0	TRUE	FDR < 0.05 + Log2FC + dIF
isoComp_00340106	geneComp_00078536	ENST00000373063.3	ENSG00000137166.10	Series3_A549_Mock	Series3_A549_RSV	FOXP4	protein_coding	protein_coding	6.43913	8.53055	4.62795	0.865587	0.850144	-0.880844	NA	1.30218	5.96264	0.226152	1.58159	0.081019	-4.66058	NA	0.202569	0.68725	0.04725	-0.64	8.24e-05	8.24e-05	FALSE	1	TRUE	yes	yes	no	0	TRUE	FDR < 0.05 + Log2FC + dIF
isoComp_00340424	geneComp_00078587	ENST00000360025.3	ENSG00000137486.12	Series3_A549_Mock	Series3_A549_RSV	ARRB1	protein_coding	protein_coding	2.8678	6.27484	1.62245	0.013001	0.0279718	-1.94484	NA	1.30096	3.29009	0	0.506759	0	-8.36636	NA	0.340111	0.5245	0	-0.5245	0.000168835	0.000168835	FALSE	0.999999	TRUE	yes	yes	no	0	TRUE	FDR < 0.05 + Log2FC + dIF
isoComp_00340593	geneComp_00078600	ENST00000361756.3	ENSG00000137522.13	Series3_A549_Mock	Series3_A549_RSV	RNF121	protein_coding	protein_coding	20.6537	10.9207	11.0589	1.26207	1.72096	0.0181188	NA	4.77285	0.913883	6.68641	0.212875	1.3377	2.85761	NA	0.314571	0.08255	0.60035	0.5178	1.94e-17	1.94e-17	FALSE	0.999863	TRUE	no	no	no	0	FALSE	FDR < 0.05 + Log2FC + dIF
isoComp_00340603	geneComp_00078600	ENST00000530137.1	ENSG00000137522.13	Series3_A549_Mock	Series3_A549_RSV	RNF121	protein_coding	protein_coding	20.6537	10.9207	11.0589	1.26207	1.72096	0.0181188	NA	5.31692	4.64239	0	1.28645	0	-8.86183	NA	0.251965	0.44465	0	-0.44465	6.87e-05	1.94e-17	FALSE	0.999478	TRUE	no	no	no	0	FALSE	FDR < 0.05 + Log2FC + dIF
isoComp_00341022	geneComp_00078651	ENST00000560369.1	ENSG00000137821.7	Series3_A549_Mock	Series3_A549_RSV	LRRC49	protein_coding	protein_coding	3.87968	5.36267	2.77444	0.304071	0.056517	-0.94825	NA	0.190135	0	1.75151	0	0.656453	7.46067	NA	0.0477898	0	0.6364	0.6364	0.000359768	0.000359768	FALSE	1	TRUE	yes	yes	no	0	FALSE	FDR < 0.05 + Log2FC + dIF
isoComp_00341223	geneComp_00078672	ENST00000539242.1	ENSG00000137936.12	Series3_A549_Mock	Series3_A549_RSV	BCAR3	protein_coding	protein_coding	18.9915	5.92062	5.9355	0.105094	0.366415	0.00361551	NA	0.212669	3.0904	0.0589632	0.96855	0.0589632	-5.49048	NA	0.0280224	0.51925	0.0106	-0.50865	0.000293359	0.000293359	FALSE	0.999999	TRUE	yes	yes	no	0	TRUE	FDR < 0.05 + Log2FC + dIF
isoComp_00341322	geneComp_00078687	ENST00000507184.1	ENSG00000138002.10	Series3_A549_Mock	Series3_A549_RSV	IFT172	protein_coding	retained_intron	5.57428	10.2197	11.4514	1.98733	2.53709	0.164014	NA	0.97452	6.19828	0.08882	1.85032	0.08882	-5.97325	NA	0.232994	0.59375	0.00635	-0.5874	2.65e-13	2.65e-13	NA	1	TRUE	NA	NA	NA	1	TRUE	FDR < 0.05 + Log2FC + dIF
isoComp_00341425	geneComp_00078703	ENST00000406567.3	ENSG00000138073.9	Series3_A549_Mock	Series3_A549_RSV	PREB	protein_coding	protein_coding	34.8409	40.5729	35.3499	2.46519	2.1922	-0.19876	NA	7.25101	14.0623	0	6.72891	0	-10.4586	NA	0.192278	0.33775	0	-0.33775	2.83e-06	4.78e-10	FALSE	0.999968	TRUE	yes	yes	no	0	TRUE	FDR < 0.05 + Log2FC + dIF
isoComp_00341501	geneComp_00078712	ENST00000473706.1	ENSG00000138092.6	Series3_A549_Mock	Series3_A549_RSV	CENPO	protein_coding	protein_coding	11.1102	11.6006	5.33357	0.29734	0.217178	-1.11957	NA	3.37081	8.75915	0	2.2698	0	-9.77629	NA	0.255294	0.75055	0	-0.75055	0.00621318	0.00621318	FALSE	0.997798	TRUE	yes	no	no	0	FALSE	FDR < 0.05 + Log2FC + dIF
isoComp_00341551	geneComp_00078716	ENST00000487599.1	ENSG00000138107.7	Series3_A549_Mock	Series3_A549_RSV	ACTR1A	protein_coding	protein_coding	64.179	45.3016	47.7319	2.09109	5.10599	0.0753736	NA	3.34084	0	15.5331	0	7.96742	10.6021	NA	0.0602204	0	0.31115	0.31115	1.47e-09	1.47e-09	FALSE	0.999954	TRUE	yes	no	no	0	TRUE	FDR < 0.05 + Log2FC + dIF
isoComp_00341638	geneComp_00078733	ENST00000371728.3	ENSG00000138182.10	Series3_A549_Mock	Series3_A549_RSV	KIF20B	protein_coding	protein_coding	6.49365	3.81809	0.841961	1.08483	0.229314	-2.16777	NA	0.385679	0	0.354839	0	0.354839	5.18919	NA	0.0586939	0	0.33125	0.33125	0.0485603	0.0485603	FALSE	1	TRUE	yes	yes	no	0	TRUE	FDR < 0.05 + Log2FC + dIF
isoComp_00341748	geneComp_00078752	ENST00000358410.3	ENSG00000138346.10	Series3_A549_Mock	Series3_A549_RSV	DNA2	protein_coding	protein_coding	4.60641	3.66507	2.06013	0.0827354	0.952255	-0.828053	NA	3.38953	2.62882	0.0848976	0.0938136	0.0848976	-4.79738	NA	0.576947	0.71705	0.0282	-0.68885	9.62e-09	2.37e-11	FALSE	1	TRUE	yes	no	no	0	TRUE	FDR < 0.05 + Log2FC + dIF
isoComp_00341749	geneComp_00078752	ENST00000399180.2	ENSG00000138346.10	Series3_A549_Mock	Series3_A549_RSV	DNA2	protein_coding	protein_coding	4.60641	3.66507	2.06013	0.0827354	0.952255	-0.828053	NA	0.519026	0	1.3872	0	0.39264	7.12639	NA	0.263094	0	0.74425	0.74425	2.37e-11	2.37e-11	FALSE	1	TRUE	yes	yes	no	0	TRUE	FDR < 0.05 + Log2FC + dIF
isoComp_00342064	geneComp_00078790	ENST00000558934.1	ENSG00000138600.5	Series3_A549_Mock	Series3_A549_RSV	SPPL2A	protein_coding	protein_coding	23.977	21.9344	21.5886	7.38457	8.68224	-0.0229196	NA	2.35138	3.05989	10.8782	0.920238	6.85518	1.8265	NA	0.105757	0.14145	0.44875	0.3073	0.0322323	0.0187474	NA	0.997454	TRUE	NA	NA	NA	0	TRUE	FDR < 0.05 + Log2FC + dIF
isoComp_00342090	geneComp_00078794	ENST00000313182.2	ENSG00000138614.10	Series3_A549_Mock	Series3_A549_RSV	VWA9	protein_coding	protein_coding	22.4857	24.9897	19.3741	0.125498	1.39725	-0.367041	NA	10.579	17.1309	0.0423285	3.60644	0.0423285	-8.35563	NA	0.473892	0.6848	0.00205	-0.68275	3.53e-08	3.53e-08	FALSE	0.999999	TRUE	yes	no	no	0	TRUE	FDR < 0.05 + Log2FC + dIF
isoComp_00342152	geneComp_00078802	ENST00000264344.5	ENSG00000138640.10	Series3_A549_Mock	Series3_A549_RSV	FAM13A	protein_coding	protein_coding	5.03051	10.7055	8.45254	2.11	1.48565	-0.340541	NA	2.05376	1.50785	5.92693	0.763285	0.611035	1.96769	NA	0.489461	0.16115	0.71045	0.5493	0.00424017	0.00424017	FALSE	1	TRUE	yes	yes	no	1	TRUE	FDR < 0.05 + Log2FC + dIF
isoComp_00342153	geneComp_00078802	ENST00000395002.2	ENSG00000138640.10	Series3_A549_Mock	Series3_A549_RSV	FAM13A	protein_coding	protein_coding	5.03051	10.7055	8.45254	2.11	1.48565	-0.340541	NA	0.757678	4.05188	0.115027	2.2148	0.0570806	-5.02183	NA	0.114135	0.35135	0.01525	-0.3361	0.00477351	0.00424017	FALSE	1	TRUE	no	yes	no	0	TRUE	FDR < 0.05 + Log2FC + dIF
isoComp_00342209	geneComp_00078807	ENST00000506675.1	ENSG00000138658.11	Series3_A549_Mock	Series3_A549_RSV	C4orf21	protein_coding	retained_intron	1.29339	2.27909	0.385633	0.342504	0.125935	-2.53254	NA	0.200835	1.77459	0	0.384485	0	-7.47945	NA	0.109782	0.7707	0	-0.7707	0.0161223	0.0161223	NA	0.999999	TRUE	NA	NA	NA	0	TRUE	FDR < 0.05 + Log2FC + dIF
isoComp_00342647	geneComp_00078855	ENST00000374140.2	ENSG00000138835.18	Series3_A549_Mock	Series3_A549_RSV	RGS3	protein_coding	protein_coding	12.5127	7.04322	4.52397	0.961639	0.956273	-0.637507	NA	0.18263	1.36e-05	2.07548	1.36e-05	0.0794639	7.70228	NA	0.0265122	0	0.4841	0.4841	8.11e-10	8.11e-10	FALSE	1	TRUE	yes	yes	no	0	TRUE	FDR < 0.05 + Log2FC + dIF
isoComp_00342650	geneComp_00078855	ENST00000462143.1	ENSG00000138835.18	Series3_A549_Mock	Series3_A549_RSV	RGS3	protein_coding	protein_coding	12.5127	7.04322	4.52397	0.961639	0.956273	-0.637507	NA	2.88377	2.59929	0	0.298439	0	-8.02751	NA	0.216686	0.38195	0	-0.38195	3.5e-05	8.11e-10	FALSE	1	TRUE	yes	yes	no	0	TRUE	FDR < 0.05 + Log2FC + dIF
isoComp_00342663	geneComp_00078855	ENST00000490241.1	ENSG00000138835.18	Series3_A549_Mock	Series3_A549_RSV	RGS3	protein_coding	retained_intron	12.5127	7.04322	4.52397	0.961639	0.956273	-0.637507	NA	0.494205	0.227379	1.61462	0.188795	0.7427	2.77484	NA	0.0461143	0.02915	0.33725	0.3081	0.0395894	8.11e-10	NA	0.960709	TRUE	NA	NA	NA	0	TRUE	FDR < 0.05 + Log2FC + dIF
isoComp_00342711	geneComp_00078863	ENST00000361961.3	ENSG00000139116.13	Series3_A549_Mock	Series3_A549_RSV	KIF21A	protein_coding	protein_coding	10.8613	12.5956	4.84858	1.32163	0.398708	-1.37546	NA	1.6032	0.0222874	3.12417	0.0222874	0.768251	6.60097	NA	0.185657	0.0016	0.66185	0.66025	1.1e-05	1.1e-05	FALSE	1	TRUE	yes	yes	no	0	TRUE	FDR < 0.05 + Log2FC + dIF
isoComp_00342988	geneComp_00078908	ENST00000457368.2	ENSG00000139350.7	Series3_A549_Mock	Series3_A549_RSV	NEDD1	protein_coding	protein_coding	14.4503	5.40453	2.09492	1.08634	0.478913	-1.36307	NA	3.35911	3.45222	0	0.493656	0	-8.43555	NA	0.232124	0.6465	0	-0.6465	1.61e-07	3.56e-08	FALSE	0.999999	TRUE	no	yes	no	0	TRUE	FDR < 0.05 + Log2FC + dIF
isoComp_00343060	geneComp_00078919	ENST00000355312.3	ENSG00000139436.16	Series3_A549_Mock	Series3_A549_RSV	GIT2	protein_coding	protein_coding	10.9464	11.711	10.383	0.483051	0.41537	-0.173487	NA	4.03176	0.932725	6.90595	0.463746	1.63397	2.87502	NA	0.368288	0.07815	0.6599	0.58175	0.000691852	9.58e-30	FALSE	1	TRUE	yes	yes	no	0	TRUE	FDR < 0.05 + Log2FC + dIF
isoComp_00343062	geneComp_00078919	ENST00000360185.4	ENSG00000139436.16	Series3_A549_Mock	Series3_A549_RSV	GIT2	protein_coding	protein_coding	10.9464	11.711	10.383	0.483051	0.41537	-0.173487	NA	2.81266	7.59086	0	0.254876	0	-9.57002	NA	0.262186	0.6484	0	-0.6484	9.58e-30	9.58e-30	FALSE	1	TRUE	yes	yes	no	0	TRUE	FDR < 0.05 + Log2FC + dIF
isoComp_00343120	geneComp_00078929	ENST00000394115.2	ENSG00000139531.8	Series3_A549_Mock	Series3_A549_RSV	SUOX	protein_coding	protein_coding	8.53192	14.6507	10.1521	1.67103	0.373356	-0.528758	NA	1.84178	6.86352	0	1.01372	0	-9.42491	NA	0.200551	0.46665	0	-0.46665	1.2e-19	1.2e-19	FALSE	1	TRUE	yes	yes	no	1	TRUE	FDR < 0.05 + Log2FC + dIF
isoComp_00343184	geneComp_00078940	ENST00000267064.4	ENSG00000139613.7	Series3_A549_Mock	Series3_A549_RSV	SMARCC2	protein_coding	protein_coding	24.995	28.6464	24.1671	0.568515	2.55418	-0.245217	NA	9.68707	3.58698	17.3096	0.585955	2.32517	2.26754	NA	0.388604	0.12485	0.71405	0.5892	9.32e-26	9.32e-26	FALSE	1	TRUE	yes	yes	no	1	TRUE	FDR < 0.05 + Log2FC + dIF
isoComp_00343186	geneComp_00078940	ENST00000394023.3	ENSG00000139613.7	Series3_A549_Mock	Series3_A549_RSV	SMARCC2	protein_coding	protein_coding	24.995	28.6464	24.1671	0.568515	2.55418	-0.245217	NA	8.52893	18.4821	3.25584	0.689129	0.428445	-2.50138	NA	0.327024	0.64495	0.13815	-0.5068	1.46e-17	9.32e-26	FALSE	1	TRUE	yes	yes	no	0	TRUE	FDR < 0.05 + Log2FC + dIF
isoComp_00343205	geneComp_00078942	ENST00000420613.2	ENSG00000139620.8	Series3_A549_Mock	Series3_A549_RSV	KANSL2	protein_coding	protein_coding	12.4461	11.2055	10.7206	0.898653	1.36158	-0.063767	NA	5.36428	5.97823	0.0854121	1.27421	0.0854121	-5.97181	NA	0.436082	0.5278	0.00915	-0.51865	3.2e-11	3.2e-11	FALSE	0.999999	TRUE	yes	yes	no	0	TRUE	FDR < 0.05 + Log2FC + dIF
isoComp_00343420	geneComp_00078962	ENST00000267197.5	ENSG00000139718.6	Series3_A549_Mock	Series3_A549_RSV	SETD1B	protein_coding	protein_coding	4.31676	3.27311	4.6756	0.990485	0.320715	0.513169	NA	0.820294	0	4.0914	0	0.151477	8.67997	NA	0.205657	0	0.87695	0.87695	1.53e-21	1.53e-21	FALSE	1	TRUE	yes	yes	no	0	TRUE	FDR < 0.05 + Log2FC + dIF
isoComp_00343451	geneComp_00078967	ENST00000400330.1	ENSG00000139734.13	Series3_A549_Mock	Series3_A549_RSV	DIAPH3	protein_coding	protein_coding	4.06198	0.960619	0.285848	0.291594	0.0701575	-1.71405	NA	0.116633	0.818858	0	0.31134	0	-6.37305	NA	0.0528694	0.8306	0	-0.8306	0.0165174	0.0165174	FALSE	1	TRUE	yes	yes	no	0	FALSE	FDR < 0.05 + Log2FC + dIF
isoComp_00343513	geneComp_00078983	ENST00000339917.5	ENSG00000139908.10	Series3_A549_Mock	Series3_A549_RSV	TSSK4	protein_coding	protein_coding	1.10969	1.28692	0.71784	0.0107717	0.0749667	-0.833393	NA	0.613692	1.28692	0.276954	0.0107717	0.0586378	-2.17619	NA	0.570021	1	0.3987	-0.6013	2.77e-05	2.77e-05	FALSE	0.999939	TRUE	yes	no	no	0	TRUE	FDR < 0.05 + Log2FC + dIF
isoComp_00343514	geneComp_00078983	ENST00000554420.1	ENSG00000139908.10	Series3_A549_Mock	Series3_A549_RSV	TSSK4	protein_coding	retained_intron	1.10969	1.28692	0.71784	0.0107717	0.0749667	-0.833393	NA	0.495998	0	0.440885	0	0.133604	5.49469	NA	0.429979	0	0.6013	0.6013	2.93e-05	2.77e-05	NA	0.994503	TRUE	NA	NA	NA	1	TRUE	FDR < 0.05 + Log2FC + dIF
isoComp_00343644	geneComp_00079004	ENST00000437176.1	ENSG00000140044.8	Series3_A549_Mock	Series3_A549_RSV	JDP2	protein_coding	protein_coding	9.38211	6.21489	6.24323	0.784318	1.1206	0.006554	NA	1.37931	0.953483	2.99753	0.00993274	0.278958	1.64225	NA	0.19418	0.1561	0.4878	0.3317	0.000245834	0.000245834	FALSE	0.996618	TRUE	yes	yes	no	0	FALSE	FDR < 0.05 + Log2FC + dIF
isoComp_00343994	geneComp_00079043	ENST00000336216.4	ENSG00000140382.10	Series3_A549_Mock	Series3_A549_RSV	HMG20A	protein_coding	protein_coding	13.8801	11.5821	7.44179	0.942478	0.767887	-0.637486	NA	10.8345	9.75474	0	1.11316	0	-9.93144	NA	0.759208	0.83995	0	-0.83995	2.13e-23	2.13e-23	FALSE	0.999907	TRUE	yes	yes	no	1	FALSE	FDR < 0.05 + Log2FC + dIF
isoComp_00343995	geneComp_00079043	ENST00000381714.3	ENSG00000140382.10	Series3_A549_Mock	Series3_A549_RSV	HMG20A	protein_coding	protein_coding	13.8801	11.5821	7.44179	0.942478	0.767887	-0.637486	NA	1.16395	0	4.23017	0	0.881796	8.72798	NA	0.0902857	0	0.5622	0.5622	3.12e-22	2.13e-23	FALSE	0.999906	TRUE	yes	yes	no	1	FALSE	FDR < 0.05 + Log2FC + dIF
isoComp_00344365	geneComp_00079074	ENST00000310775.7	ENSG00000140525.13	Series3_A549_Mock	Series3_A549_RSV	FANCI	protein_coding	protein_coding	27.7111	21.6822	15.3712	0.92008	1.25119	-0.496012	NA	15.5126	2.66949	7.78032	0.360066	1.55629	1.53972	NA	0.548653	0.12405	0.5178	0.39375	0.000489376	0.000489376	FALSE	1	TRUE	yes	no	no	0	TRUE	FDR < 0.05 + Log2FC + dIF
isoComp_00344418	geneComp_00079079	ENST00000268148.8	ENSG00000140543.9	Series3_A549_Mock	Series3_A549_RSV	DET1	protein_coding	protein_coding	2.85422	3.68329	2.77193	0.0420137	0.0110379	-0.408819	NA	0.961802	2.60468	0	0.504321	0	-8.03049	NA	0.261159	0.7057	0	-0.7057	4.23e-05	4.23e-05	FALSE	1	TRUE	yes	no	no	1	FALSE	FDR < 0.05 + Log2FC + dIF
isoComp_00344603	geneComp_00079098	ENST00000268314.4	ENSG00000140691.12	Series3_A549_Mock	Series3_A549_RSV	ARMC5	protein_coding	protein_coding	3.51139	6.63469	5.18887	1.28977	0.406812	-0.354005	NA	1.65292	4.46859	0	1.13967	0	-8.8069	NA	0.431788	0.66525	0	-0.66525	2.67e-14	2.67e-14	FALSE	1	TRUE	no	yes	no	0	TRUE	FDR < 0.05 + Log2FC + dIF
isoComp_00344604	geneComp_00079098	ENST00000408912.3	ENSG00000140691.12	Series3_A549_Mock	Series3_A549_RSV	ARMC5	protein_coding	protein_coding	3.51139	6.63469	5.18887	1.28977	0.406812	-0.354005	NA	0.473831	0.00915953	2.11107	0.00915953	0.946986	6.79058	NA	0.148139	0.0017	0.39495	0.39325	5.25e-06	2.67e-14	FALSE	1	TRUE	no	yes	no	0	TRUE	FDR < 0.05 + Log2FC + dIF
isoComp_00345273	geneComp_00079160	ENST00000576183.1	ENSG00000141179.9	Series3_A549_Mock	Series3_A549_RSV	PCTP	protein_coding	protein_coding	12.7342	5.1917	5.00584	0.809485	0.605042	-0.052494	NA	2.13894	2.72693	0.756396	0.170656	0.337238	-1.8364	NA	0.196333	0.53305	0.1616	-0.37145	0.0127705	0.0127705	FALSE	0.992662	TRUE	yes	no	no	0	TRUE	FDR < 0.05 + Log2FC + dIF
isoComp_00345373	geneComp_00079169	ENST00000269025.4	ENSG00000141294.5	Series3_A549_Mock	Series3_A549_RSV	LRRC46	protein_coding	protein_coding	1.31561	2.78557	1.22629	0.200155	0.20721	-1.17712	NA	1.05585	2.59917	0.145965	0.247636	0.145965	-4.0643	NA	0.675527	0.9315	0.14325	-0.78825	0.0314727	1.46e-05	FALSE	0.999921	TRUE	yes	yes	no	0	TRUE	FDR < 0.05 + Log2FC + dIF
isoComp_00345376	geneComp_00079169	ENST00000584580.1	ENSG00000141294.5	Series3_A549_Mock	Series3_A549_RSV	LRRC46	protein_coding	nonsense_mediated_decay	1.31561	2.78557	1.22629	0.200155	0.20721	-1.17712	NA	0.198648	0	1.06888	0	0.355885	6.75339	NA	0.281129	0	0.84675	0.84675	1.46e-05	1.46e-05	TRUE	0.999511	TRUE	no	no	no	1	TRUE	FDR < 0.05 + Log2FC + dIF
isoComp_00345574	geneComp_00079194	ENST00000269214.5	ENSG00000141446.6	Series3_A549_Mock	Series3_A549_RSV	ESCO1	protein_coding	protein_coding	4.68733	3.00899	1.82724	0.481426	0.534399	-0.716529	NA	3.21658	2.07032	0	0.543741	0	-7.70066	NA	0.657412	0.67645	0	-0.67645	2.24e-06	2.24e-06	FALSE	1	TRUE	yes	yes	no	0	TRUE	FDR < 0.05 + Log2FC + dIF
isoComp_00345575	geneComp_00079194	ENST00000383276.1	ENSG00000141446.6	Series3_A549_Mock	Series3_A549_RSV	ESCO1	protein_coding	nonsense_mediated_decay	4.68733	3.00899	1.82724	0.481426	0.534399	-0.716529	NA	1.35576	0.201295	1.82724	0.201295	0.534399	3.1202	NA	0.307024	0.07965	1	0.92035	0.034907	2.24e-06	TRUE	1	TRUE	yes	yes	no	0	TRUE	FDR < 0.05 + Log2FC + dIF
isoComp_00345621	geneComp_00079199	ENST00000572293.1	ENSG00000141456.10	Series3_A549_Mock	Series3_A549_RSV	PELP1	protein_coding	protein_coding	19.0169	35.8916	32.0328	6.1346	2.95699	-0.164049	NA	4.94976	0.831849	16.5266	0.459497	1.62165	4.29596	NA	0.320118	0.0216	0.5251	0.5035	2.52e-09	2.52e-09	FALSE	1	TRUE	yes	yes	no	0	TRUE	FDR < 0.05 + Log2FC + dIF
isoComp_00345773	geneComp_00079213	ENST00000392467.3	ENSG00000141524.11	Series3_A549_Mock	Series3_A549_RSV	TMC6	protein_coding	protein_coding	12.6104	15.4201	24.9992	4.03908	2.27755	0.696711	NA	3.18893	7.87554	0	1.45097	0	-9.62307	NA	0.245324	0.5219	0	-0.5219	5.67e-25	5.67e-25	FALSE	1	TRUE	yes	yes	no	0	TRUE	FDR < 0.05 + Log2FC + dIF
isoComp_00346001	geneComp_00079230	ENST00000269392.4	ENSG00000141577.9	Series3_A549_Mock	Series3_A549_RSV	AZI1	protein_coding	protein_coding	4.98901	9.38656	7.94543	0.568097	0.168442	-0.240194	NA	1.61834	3.50903	0.0353337	1.10683	0.0353337	-6.27845	NA	0.449255	0.36805	0.00455	-0.3635	3.57e-06	3.57e-06	FALSE	1	TRUE	no	yes	no	0	TRUE	FDR < 0.05 + Log2FC + dIF
isoComp_00346030	geneComp_00079235	ENST00000269445.6	ENSG00000141627.9	Series3_A549_Mock	Series3_A549_RSV	DYM	protein_coding	protein_coding	11.7071	7.23875	6.90478	0.207232	2.09363	-0.0680502	NA	7.85042	6.4692	0.213263	0.0406071	0.0472615	-4.859	NA	0.704137	0.8943	0.0363	-0.858	2.36e-10	2.76e-30	FALSE	1	TRUE	yes	no	no	0	TRUE	FDR < 0.05 + Log2FC + dIF
isoComp_00346032	geneComp_00079235	ENST00000442713.2	ENSG00000141627.9	Series3_A549_Mock	Series3_A549_RSV	DYM	protein_coding	protein_coding	11.7071	7.23875	6.90478	0.207232	2.09363	-0.0680502	NA	3.35363	0	6.47009	0	1.91947	9.33987	NA	0.25048	0	0.93905	0.93905	2.76e-30	2.76e-30	FALSE	0.999991	TRUE	yes	no	no	0	TRUE	FDR < 0.05 + Log2FC + dIF
isoComp_00346093	geneComp_00079240	ENST00000269485.7	ENSG00000141655.11	Series3_A549_Mock	Series3_A549_RSV	TNFRSF11A	protein_coding	protein_coding	3.29296	2.36845	1.82655	0.41587	0.375201	-0.373026	NA	0.656323	1.70479	0.151191	0.288744	0.123581	-3.41119	NA	0.245578	0.7206	0.0719	-0.6487	2.77e-06	2.77e-06	FALSE	0.998846	TRUE	yes	yes	yes	0	TRUE	FDR < 0.05 + Log2FC + dIF
isoComp_00346162	geneComp_00079249	ENST00000269571.5	ENSG00000141736.9	Series3_A549_Mock	Series3_A549_RSV	ERBB2	protein_coding	protein_coding	179.502	30.5648	14.1388	2.43314	0.255372	-1.11166	NA	63.3688	13.7004	0	4.51278	0	-10.4211	NA	0.287145	0.4629	0	-0.4629	8.5e-05	8.5e-05	FALSE	1	TRUE	yes	yes	yes	0	TRUE	FDR < 0.05 + Log2FC + dIF
isoComp_00346182	geneComp_00079249	ENST00000584601.1	ENSG00000141736.9	Series3_A549_Mock	Series3_A549_RSV	ERBB2	protein_coding	protein_coding	179.502	30.5648	14.1388	2.43314	0.255372	-1.11166	NA	2.53279	0.0882732	7.15863	0.0144135	4.97288	6.18875	NA	0.0628408	0.00285	0.5128	0.50995	0.0148782	8.5e-05	FALSE	1	TRUE	yes	yes	no	0	TRUE	FDR < 0.05 + Log2FC + dIF
isoComp_00346190	geneComp_00079250	ENST00000394211.3	ENSG00000141738.9	Series3_A549_Mock	Series3_A549_RSV	GRB7	protein_coding	protein_coding	112.602	20.476	9.08018	0.647138	0.25798	-1.17226	NA	46.6262	8.20923	0	4.38672	0	-9.68286	NA	0.165255	0.39455	0	-0.39455	0.00299823	2.02e-07	FALSE	1	TRUE	yes	yes	no	0	FALSE	FDR < 0.05 + Log2FC + dIF
isoComp_00346313	geneComp_00079269	ENST00000596764.1	ENSG00000141968.3	Series3_A549_Mock	Series3_A549_RSV	VAV1	protein_coding	protein_coding	2.85036	3.52191	4.1409	0.181412	0.494197	0.232977	NA	0.946885	0	3.71048	0	0.436523	8.53934	NA	0.288543	0	0.89625	0.89625	3.33e-22	3.33e-22	FALSE	1	TRUE	yes	no	no	0	TRUE	FDR < 0.05 + Log2FC + dIF
isoComp_00346316	geneComp_00079269	ENST00000599806.1	ENSG00000141968.3	Series3_A549_Mock	Series3_A549_RSV	VAV1	protein_coding	protein_coding	2.85036	3.52191	4.1409	0.181412	0.494197	0.232977	NA	0.62432	3.15692	0	0.185783	0	-8.30694	NA	0.132624	0.896	0	-0.896	7.78e-22	3.33e-22	FALSE	1	TRUE	yes	no	no	0	TRUE	FDR < 0.05 + Log2FC + dIF
isoComp_00346811	geneComp_00079344	ENST00000330966.7	ENSG00000142661.14	Series3_A549_Mock	Series3_A549_RSV	MYOM3	protein_coding	protein_coding	2.15298	1.90715	1.47119	0.10778	0.263389	-0.372206	NA	0.395384	0	1.39589	0	0.289953	7.13534	NA	0.492088	0	0.9438	0.9438	4.12e-12	4.12e-12	FALSE	1	TRUE	yes	yes	no	0	FALSE	FDR < 0.05 + Log2FC + dIF
isoComp_00346813	geneComp_00079344	ENST00000374434.3	ENSG00000142661.14	Series3_A549_Mock	Series3_A549_RSV	MYOM3	protein_coding	protein_coding	2.15298	1.90715	1.47119	0.10778	0.263389	-0.372206	NA	1.58227	1.89347	0.0653515	0.0940948	0.0166099	-4.65885	NA	0.46038	0.9932	0.048	-0.9452	4.88e-12	4.12e-12	FALSE	1	TRUE	yes	yes	no	0	FALSE	FDR < 0.05 + Log2FC + dIF
isoComp_00346874	geneComp_00079355	ENST00000374040.3	ENSG00000142733.10	Series3_A549_Mock	Series3_A549_RSV	MAP3K6	protein_coding	protein_coding	5.9396	7.48732	9.99187	0.875131	1.72996	0.415823	NA	2.56863	4.94953	1.26784	0.272278	0.00148916	-1.9565	NA	0.420606	0.6659	0.1308	-0.5351	7.8e-10	7.8e-10	FALSE	1	TRUE	yes	yes	no	1	TRUE	FDR < 0.05 + Log2FC + dIF
isoComp_00346878	geneComp_00079355	ENST00000493901.1	ENSG00000142733.10	Series3_A549_Mock	Series3_A549_RSV	MAP3K6	protein_coding	protein_coding	5.9396	7.48732	9.99187	0.875131	1.72996	0.415823	NA	1.08673	0.290416	3.70515	0.217705	0.496889	3.62839	NA	0.252796	0.0359	0.39115	0.35525	0.0122443	7.8e-10	FALSE	1	TRUE	yes	yes	no	0	TRUE	FDR < 0.05 + Log2FC + dIF
isoComp_00346894	geneComp_00079359	ENST00000319394.3	ENSG00000142784.11	Series3_A549_Mock	Series3_A549_RSV	WDTC1	protein_coding	protein_coding	6.1205	4.68558	3.87062	0.522635	0.13259	-0.275015	NA	5.29245	0.873601	3.56298	0.188517	0.175052	2.01566	NA	0.852469	0.1933	0.92315	0.72985	0.000290271	0.000290271	FALSE	1	TRUE	yes	no	no	0	TRUE	FDR < 0.05 + Log2FC + dIF
isoComp_00346897	geneComp_00079359	ENST00000491239.2	ENSG00000142784.11	Series3_A549_Mock	Series3_A549_RSV	WDTC1	protein_coding	retained_intron	6.1205	4.68558	3.87062	0.522635	0.13259	-0.275015	NA	0.353367	3.14301	0.307642	0.0421904	0.307642	-3.31126	NA	0.0730633	0.67825	0.07685	-0.6014	0.00100951	0.000290271	NA	0.999999	TRUE	NA	NA	NA	1	TRUE	FDR < 0.05 + Log2FC + dIF
isoComp_00346923	geneComp_00079362	ENST00000271002.10	ENSG00000142856.12	Series3_A549_Mock	Series3_A549_RSV	ITGB3BP	protein_coding	protein_coding	17.6897	14.8727	4.11228	1.60581	1.25846	-1.85212	NA	6.19937	7.44437	0	1.20275	0	-9.54194	NA	0.34852	0.49765	0	-0.49765	6.05e-10	6.05e-10	FALSE	0.54854	FALSE	no	yes	no	0	TRUE	FDR < 0.05 + Log2FC + dIF
isoComp_00346925	geneComp_00079362	ENST00000371092.3	ENSG00000142856.12	Series3_A549_Mock	Series3_A549_RSV	ITGB3BP	protein_coding	protein_coding	17.6897	14.8727	4.11228	1.60581	1.25846	-1.85212	NA	2.49119	0.612602	2.18112	0.377051	0.94348	1.81528	NA	0.146282	0.04445	0.50775	0.4633	0.00157603	6.05e-10	FALSE	0.699942	FALSE	yes	yes	no	0	TRUE	FDR < 0.05 + Log2FC + dIF
isoComp_00347002	geneComp_00079371	ENST00000372217.1	ENSG00000142945.8	Series3_A549_Mock	Series3_A549_RSV	KIF2C	protein_coding	protein_coding	16.4608	11.6228	7.42853	0.33057	1.16267	-0.645106	NA	0.860152	0	5.04862	0	1.35004	8.9826	NA	0.0518796	0	0.66755	0.66755	9.99e-21	9.99e-21	FALSE	1	TRUE	yes	yes	no	0	FALSE	FDR < 0.05 + Log2FC + dIF
isoComp_00347005	geneComp_00079371	ENST00000372224.4	ENSG00000142945.8	Series3_A549_Mock	Series3_A549_RSV	KIF2C	protein_coding	protein_coding	16.4608	11.6228	7.42853	0.33057	1.16267	-0.645106	NA	11.7724	9.59924	0.358789	1.59825	0.358789	-4.70356	NA	0.747776	0.82265	0.05725	-0.7654	0.0109028	9.99e-21	FALSE	1	TRUE	yes	yes	no	0	FALSE	FDR < 0.05 + Log2FC + dIF
isoComp_00347159	geneComp_00079402	ENST00000367843.3	ENSG00000143164.11	Series3_A549_Mock	Series3_A549_RSV	DCAF6	protein_coding	protein_coding	25.6053	27.6534	19.2671	0.0382773	2.93602	-0.521086	NA	4.30386	12.153	0	3.43853	0	-10.2483	NA	0.167345	0.43965	0	-0.43965	4.44e-08	4.44e-08	FALSE	1	TRUE	yes	yes	no	0	FALSE	FDR < 0.05 + Log2FC + dIF
isoComp_00347432	geneComp_00079443	ENST00000368849.3	ENSG00000143367.11	Series3_A549_Mock	Series3_A549_RSV	TUFT1	protein_coding	protein_coding	21.4168	3.67564	2.85717	0.149655	0.137114	-0.362291	NA	8.54031	0	2.85717	0	0.137114	8.16348	NA	0.388039	0	1	1	1.6e-16	1.6e-16	FALSE	0.999994	TRUE	no	yes	no	0	TRUE	FDR < 0.05 + Log2FC + dIF
isoComp_00347658	geneComp_00079467	ENST00000392723.1	ENSG00000143442.17	Series3_A549_Mock	Series3_A549_RSV	POGZ	protein_coding	protein_coding	11.3655	16.5358	12.7617	0.306637	3.01696	-0.373512	NA	2.02144	8.05889	0	1.62524	0	-9.65623	NA	0.151961	0.4857	0	-0.4857	6.02e-09	6.02e-09	FALSE	1	TRUE	yes	yes	no	0	TRUE	FDR < 0.05 + Log2FC + dIF
isoComp_00347689	geneComp_00079470	ENST00000368995.4	ENSG00000143452.11	Series3_A549_Mock	Series3_A549_RSV	HORMAD1	protein_coding	protein_coding	4.57827	9.42122	4.09751	4.71315	1.13654	-1.19918	NA	0.366346	0	3.33503	0	0.374052	8.38587	NA	0.14694	0	0.8543	0.8543	0.00146037	3.03e-05	FALSE	0.997488	TRUE	yes	yes	no	0	TRUE	FDR < 0.05 + Log2FC + dIF
isoComp_00347940	geneComp_00079502	ENST00000468845.1	ENSG00000143578.11	Series3_A549_Mock	Series3_A549_RSV	CREB3L4	protein_coding	processed_transcript	8.47242	15.9468	14.6601	0.346226	2.65212	-0.121291	NA	0.959981	1.31146	8.14931	0.388029	1.35006	2.62631	NA	0.0887694	0.0828	0.55745	0.47465	9.44e-10	9.44e-10	NA	0.0308666	FALSE	NA	NA	NA	1	TRUE	FDR < 0.05 + Log2FC + dIF
isoComp_00347974	geneComp_00079510	ENST00000318967.2	ENSG00000143624.9	Series3_A549_Mock	Series3_A549_RSV	INTS3	protein_coding	protein_coding	10.6469	14.7042	9.34883	0.214092	0.650881	-0.652805	NA	6.60458	11.406	0	0.71108	0	-10.1568	NA	0.632484	0.77515	0	-0.77515	3.13e-21	3.13e-21	FALSE	1	TRUE	yes	yes	no	1	TRUE	FDR < 0.05 + Log2FC + dIF
isoComp_00347981	geneComp_00079510	ENST00000481797.1	ENSG00000143624.9	Series3_A549_Mock	Series3_A549_RSV	INTS3	protein_coding	retained_intron	10.6469	14.7042	9.34883	0.214092	0.650881	-0.652805	NA	0.667375	0.6011	5.42064	0.0395687	1.0832	3.15164	NA	0.0827878	0.0409	0.57455	0.53365	6.18e-15	3.13e-21	NA	1	TRUE	NA	NA	NA	2	TRUE	FDR < 0.05 + Log2FC + dIF
isoComp_00348279	geneComp_00079544	ENST00000367199.2	ENSG00000143845.10	Series3_A549_Mock	Series3_A549_RSV	ETNK2	protein_coding	protein_coding	3.96212	2.46626	2.4766	0.072352	0.11327	0.00601162	NA	0.325885	0	2.21691	0	0.102138	7.7989	NA	0.1321	0	0.8951	0.8951	1.27e-16	1.27e-16	FALSE	0.999986	TRUE	yes	no	no	0	TRUE	FDR < 0.05 + Log2FC + dIF
isoComp_00348281	geneComp_00079544	ENST00000367202.4	ENSG00000143845.10	Series3_A549_Mock	Series3_A549_RSV	ETNK2	protein_coding	protein_coding	3.96212	2.46626	2.4766	0.072352	0.11327	0.00601162	NA	2.9621	2.37913	0.256039	0.0224616	0.00747843	-3.16678	NA	0.640063	0.9652	0.10345	-0.86175	4.27e-15	1.27e-16	FALSE	0.999997	TRUE	yes	no	no	0	TRUE	FDR < 0.05 + Log2FC + dIF
isoComp_00348391	geneComp_00079564	ENST00000416400.1	ENSG00000143952.15	Series3_A549_Mock	Series3_A549_RSV	VPS54	protein_coding	nonsense_mediated_decay	8.45761	18.719	8.93353	1.35761	2.5989	-1.06636	NA	0.578978	11.5638	0.631937	0.594196	0.0203996	-4.17229	NA	0.0398388	0.62335	0.07655	-0.5468	3.91e-07	3.63e-07	NA	0.367771	FALSE	NA	NA	NA	0	TRUE	FDR < 0.05 + Log2FC + dIF
isoComp_00348421	geneComp_00079569	ENST00000488550.1	ENSG00000143995.15	Series3_A549_Mock	Series3_A549_RSV	MEIS1	protein_coding	protein_coding	3.95994	0.768252	0.677675	0.058524	0.192207	-0.178509	NA	0.495266	0.188845	0.538717	0.0644025	0.0532489	1.46442	NA	0.200624	0.2408	0.84025	0.59945	0.044687	0.044687	FALSE	0.999801	TRUE	yes	yes	no	2	TRUE	FDR < 0.05 + Log2FC + dIF
isoComp_00349113	geneComp_00079663	ENST00000273179.5	ENSG00000144677.10	Series3_A549_Mock	Series3_A549_RSV	CTDSPL	protein_coding	protein_coding	9.17968	11.5198	3.65119	3.55097	0.436814	-1.65499	NA	4.74438	4.36276	0	1.24489	0	-8.7724	NA	0.46328	0.3817	0	-0.3817	8.55e-08	8.55e-08	FALSE	0.99958	TRUE	yes	no	no	2	FALSE	FDR < 0.05 + Log2FC + dIF
isoComp_00349163	geneComp_00079671	ENST00000336733.6	ENSG00000144741.13	Series3_A549_Mock	Series3_A549_RSV	SLC25A26	protein_coding	protein_coding	7.92967	9.63868	5.09775	0.142155	0.997902	-0.917643	NA	4.69412	7.09827	0.423331	0.00583483	0.423331	-4.03596	NA	0.565455	0.7366	0.10325	-0.63335	0.028666	2e-08	FALSE	0.754268	TRUE	yes	no	no	0	TRUE	FDR < 0.05 + Log2FC + dIF
isoComp_00349225	geneComp_00079681	ENST00000477909.1	ENSG00000144815.10	Series3_A549_Mock	Series3_A549_RSV	NXPE3	protein_coding	protein_coding	7.86352	9.54396	3.11798	0.990611	0.476731	-1.61087	NA	2.23313	3.37124	0	0.976376	0	-8.40141	NA	0.226225	0.3678	0	-0.3678	0.0078554	0.0078554	FALSE	1	TRUE	yes	no	no	0	FALSE	FDR < 0.05 + Log2FC + dIF
isoComp_00349500	geneComp_00079721	ENST00000273783.3	ENSG00000145191.7	Series3_A549_Mock	Series3_A549_RSV	EIF2B5	protein_coding	protein_coding	21.5868	21.6368	25.7218	1.29778	4.00752	0.249401	NA	12.9172	13.9179	0	1.91921	0	-10.4438	NA	0.608537	0.6402	0	-0.6402	8.31e-27	8.31e-27	FALSE	1	TRUE	yes	yes	no	0	TRUE	FDR < 0.05 + Log2FC + dIF
isoComp_00349502	geneComp_00079721	ENST00000465218.2	ENSG00000145191.7	Series3_A549_Mock	Series3_A549_RSV	EIF2B5	protein_coding	retained_intron	21.5868	21.6368	25.7218	1.29778	4.00752	0.249401	NA	1.23759	0.762915	11.4999	0.0357778	5.60004	3.89642	NA	0.0470571	0.0355	0.42345	0.38795	8.17e-05	8.31e-27	NA	0.953917	TRUE	NA	NA	NA	1	TRUE	FDR < 0.05 + Log2FC + dIF
isoComp_00349590	geneComp_00079740	ENST00000273962.3	ENSG00000145331.9	Series3_A549_Mock	Series3_A549_RSV	TRMT10A	protein_coding	protein_coding	3.9662	1.2958	0.780305	0.00165581	0.260953	-0.724452	NA	0.166069	0	0.535967	0	0.0269927	5.77074	NA	0.123935	0	0.76035	0.76035	4.11e-05	4.11e-05	FALSE	0.99967	TRUE	yes	yes	no	0	FALSE	FDR < 0.05 + Log2FC + dIF
isoComp_00349592	geneComp_00079740	ENST00000394877.3	ENSG00000145331.9	Series3_A549_Mock	Series3_A549_RSV	TRMT10A	protein_coding	protein_coding	3.9662	1.2958	0.780305	0.00165581	0.260953	-0.724452	NA	1.05198	1.0691	0.056226	0.040492	0.056226	-4.02629	NA	0.290214	0.8251	0.054	-0.7711	0.000264109	4.11e-05	FALSE	0.999673	TRUE	yes	yes	no	0	FALSE	FDR < 0.05 + Log2FC + dIF
isoComp_00349617	geneComp_00079744	ENST00000273980.5	ENSG00000145348.12	Series3_A549_Mock	Series3_A549_RSV	TBCK	protein_coding	protein_coding	3.44166	7.72974	1.94262	0.58605	0.107738	-1.98688	NA	0.841996	0.552064	1.45016	0.0337811	0.364953	1.37732	NA	0.367712	0.0715	0.73835	0.66685	1.06e-08	1.06e-08	FALSE	1	TRUE	yes	no	no	0	TRUE	FDR < 0.05 + Log2FC + dIF
isoComp_00349629	geneComp_00079744	ENST00000510927.1	ENSG00000145348.12	Series3_A549_Mock	Series3_A549_RSV	TBCK	protein_coding	retained_intron	3.44166	7.72974	1.94262	0.58605	0.107738	-1.98688	NA	0.754066	4.08089	0	0.618101	0	-8.67627	NA	0.158127	0.5371	0	-0.5371	0.00049545	1.06e-08	NA	1	TRUE	NA	NA	NA	0	TRUE	FDR < 0.05 + Log2FC + dIF
isoComp_00349739	geneComp_00079762	ENST00000502665.1	ENSG00000145476.11	Series3_A549_Mock	Series3_A549_RSV	CYP4V2	protein_coding	processed_transcript	2.86746	3.45772	1.85302	0.186349	1.03098	-0.896344	NA	0.608489	1.68025	0	0.105011	0	-7.40109	NA	0.169892	0.4857	0	-0.4857	1.26e-05	1.26e-05	NA	0.00675425	FALSE	NA	NA	NA	0	TRUE	FDR < 0.05 + Log2FC + dIF
isoComp_00349829	geneComp_00079777	ENST00000320694.8	ENSG00000145675.10	Series3_A549_Mock	Series3_A549_RSV	PIK3R1	protein_coding	protein_coding	5.05227	2.54219	0.691718	0.0964036	0.172042	-1.86277	NA	0.636986	1.40734	0	0.214656	0	-7.14705	NA	0.0830735	0.5576	0	-0.5576	0.0271493	0.0271493	FALSE	0.999962	TRUE	yes	no	no	0	TRUE	FDR < 0.05 + Log2FC + dIF
isoComp_00349851	geneComp_00079779	ENST00000504136.1	ENSG00000145687.11	Series3_A549_Mock	Series3_A549_RSV	SSBP2	protein_coding	retained_intron	3.89552	2.93391	1.65592	0.670155	1.04205	-0.821417	NA	0.195873	0.0576	0.793911	0.0233688	0.607882	3.57194	NA	0.0479673	0.0188	0.4113	0.3925	2.62e-05	2.62e-05	NA	0.149982	FALSE	NA	NA	NA	0	TRUE	FDR < 0.05 + Log2FC + dIF
isoComp_00349860	geneComp_00079779	ENST00000509053.1	ENSG00000145687.11	Series3_A549_Mock	Series3_A549_RSV	SSBP2	protein_coding	protein_coding	3.89552	2.93391	1.65592	0.670155	1.04205	-0.821417	NA	0.359833	0.889423	0	0.0434733	0	-6.49093	NA	0.0904347	0.3234	0	-0.3234	0.035221	2.62e-05	FALSE	0.995873	TRUE	yes	yes	no	0	TRUE	FDR < 0.05 + Log2FC + dIF
isoComp_00349888	geneComp_00079785	ENST00000399004.2	ENSG00000145723.12	Series3_A549_Mock	Series3_A549_RSV	GIN1	protein_coding	protein_coding	1.34984	0.823093	1.34731	0.161431	1.34731	0.704201	NA	0.787669	0.702099	0.154057	0.110185	0.154057	-2.11788	NA	0.602287	0.85985	0.1143	-0.74555	0.000345974	0.000345974	FALSE	0.999997	TRUE	yes	no	no	0	TRUE	FDR < 0.05 + Log2FC + dIF
isoComp_00349893	geneComp_00079785	ENST00000513603.1	ENSG00000145723.12	Series3_A549_Mock	Series3_A549_RSV	GIN1	protein_coding	retained_intron	1.34984	0.823093	1.34731	0.161431	1.34731	0.704201	NA	0.266268	0.120995	1.19325	0.0512465	1.19325	3.19936	NA	0.171058	0.14015	0.8857	0.74555	0.000360808	0.000345974	NA	0.268524	FALSE	NA	NA	NA	0	TRUE	FDR < 0.05 + Log2FC + dIF
isoComp_00350124	geneComp_00079815	ENST00000274599.5	ENSG00000145908.8	Series3_A549_Mock	Series3_A549_RSV	ZNF300	protein_coding	protein_coding	3.42333	4.23149	2.24671	0.127108	1.07938	-0.910352	NA	0.740042	3.63283	0	0.0325	0	-8.50892	NA	0.22029	0.85905	0	-0.85905	1.1e-13	8.18e-14	FALSE	1	TRUE	yes	no	no	0	TRUE	FDR < 0.05 + Log2FC + dIF
isoComp_00350127	geneComp_00079815	ENST00000427179.1	ENSG00000145908.8	Series3_A549_Mock	Series3_A549_RSV	ZNF300	protein_coding	protein_coding	3.42333	4.23149	2.24671	0.127108	1.07938	-0.910352	NA	1.38381	0.589306	2.24671	0.103964	1.07938	1.91286	NA	0.465222	0.13865	1	0.86135	8.18e-14	8.18e-14	FALSE	0.380612	FALSE	yes	no	no	1	TRUE	FDR < 0.05 + Log2FC + dIF
isoComp_00350181	geneComp_00079827	ENST00000356436.4	ENSG00000145979.13	Series3_A549_Mock	Series3_A549_RSV	TBC1D7	protein_coding	protein_coding	16.6109	13.477	15.7311	2.44103	0.494453	0.22296	NA	4.51528	7.57905	0	4.98269	0	-9.56778	NA	0.280096	0.5122	0	-0.5122	0.00706497	3.28e-09	FALSE	0.997216	TRUE	yes	no	no	0	TRUE	FDR < 0.05 + Log2FC + dIF
isoComp_00350188	geneComp_00079827	ENST00000422136.1	ENSG00000145979.13	Series3_A549_Mock	Series3_A549_RSV	TBC1D7	protein_coding	protein_coding	16.6109	13.477	15.7311	2.44103	0.494453	0.22296	NA	1.26861	0.939207	6.95939	0.394333	2.58669	2.87624	NA	0.0790796	0.0666	0.43765	0.37105	0.0119135	3.28e-09	FALSE	0.991039	TRUE	yes	no	no	0	TRUE	FDR < 0.05 + Log2FC + dIF
isoComp_00350248	geneComp_00079840	ENST00000351937.5	ENSG00000146063.14	Series3_A549_Mock	Series3_A549_RSV	TRIM41	protein_coding	protein_coding	12.569	30.8911	23.2561	2.79395	4.45595	-0.409434	NA	4.33401	14.0883	0.963259	0.671873	0.963259	-3.85655	NA	0.313384	0.45785	0.03475	-0.4231	0.0250756	7.19e-23	FALSE	1	TRUE	yes	yes	no	0	TRUE	FDR < 0.05 + Log2FC + dIF
isoComp_00350250	geneComp_00079840	ENST00000508930.1	ENSG00000146063.14	Series3_A549_Mock	Series3_A549_RSV	TRIM41	protein_coding	retained_intron	12.569	30.8911	23.2561	2.79395	4.45595	-0.409434	NA	2.42053	2.58065	11.2295	0.134842	0.46494	2.11719	NA	0.197276	0.0846	0.4973	0.4127	8.33e-09	7.19e-23	NA	0.999998	TRUE	NA	NA	NA	3	TRUE	FDR < 0.05 + Log2FC + dIF
isoComp_00350318	geneComp_00079852	ENST00000607273.1	ENSG00000146143.13	Series3_A549_Mock	Series3_A549_RSV	PRIM2	protein_coding	protein_coding	7.1999	4.43953	1.79064	0.170982	0.132402	-1.30514	NA	5.62167	3.47045	0.525346	0.109898	0.0515654	-2.70073	NA	0.729088	0.78385	0.29285	-0.491	0.00350004	0.00350004	TRUE	0.999172	TRUE	yes	no	no	0	TRUE	FDR < 0.05 + Log2FC + dIF
isoComp_00351158	geneComp_00080001	ENST00000517325.1	ENSG00000147457.9	Series3_A549_Mock	Series3_A549_RSV	CHMP7	protein_coding	nonsense_mediated_decay	19.1816	18.0805	19.0474	0.783664	1.37988	0.0751202	NA	3.54662	0	5.81083	0	0.843271	9.18508	NA	0.178047	0	0.30345	0.30345	7.33e-26	7.33e-26	TRUE	0.999957	TRUE	no	no	no	0	TRUE	FDR < 0.05 + Log2FC + dIF
isoComp_00351367	geneComp_00080027	ENST00000424843.2	ENSG00000147650.7	Series3_A549_Mock	Series3_A549_RSV	LRP12	protein_coding	protein_coding	7.4111	6.1333	6.09349	0.77199	2.83191	-0.00938018	NA	2.21797	5.60743	0.462855	0.707713	0.462855	-3.57044	NA	0.296884	0.9142	0.05185	-0.86235	5.69e-22	5.69e-22	FALSE	1	TRUE	yes	yes	yes	1	FALSE	FDR < 0.05 + Log2FC + dIF
isoComp_00351579	geneComp_00080056	ENST00000382405.3	ENSG00000147996.12	Series3_A549_Mock	Series3_A549_RSV	CBWD5	protein_coding	protein_coding	8.38164	8.69496	8.8976	1.49064	1.71382	0.0331996	NA	4.23733	4.7285	0	0.463942	0	-8.88829	NA	0.50929	0.55085	0	-0.55085	9.09e-17	9.09e-17	FALSE	0.999912	TRUE	yes	yes	no	0	TRUE	FDR < 0.05 + Log2FC + dIF
isoComp_00351589	geneComp_00080056	ENST00000476161.1	ENSG00000147996.12	Series3_A549_Mock	Series3_A549_RSV	CBWD5	protein_coding	nonsense_mediated_decay	8.38164	8.69496	8.8976	1.49064	1.71382	0.0331996	NA	2.10744	1.78394	7.46066	0.447893	0.905804	2.05811	NA	0.227948	0.2023	0.85045	0.64815	1.26e-10	9.09e-17	TRUE	0.91726	TRUE	yes	yes	no	0	TRUE	FDR < 0.05 + Log2FC + dIF
isoComp_00351725	geneComp_00080077	ENST00000409155.3	ENSG00000148218.11	Series3_A549_Mock	Series3_A549_RSV	ALAD	protein_coding	protein_coding	9.06568	10.2573	9.14722	0.387972	1.24489	-0.165077	NA	4.64045	8.77773	0.832955	0.178143	0.430615	-3.38196	NA	0.52569	0.8576	0.08625	-0.77135	9.26e-09	9.26e-09	FALSE	0.999967	TRUE	yes	no	no	0	TRUE	FDR < 0.05 + Log2FC + dIF
isoComp_00351732	geneComp_00080077	ENST00000482847.1	ENSG00000148218.11	Series3_A549_Mock	Series3_A549_RSV	ALAD	protein_coding	retained_intron	9.06568	10.2573	9.14722	0.387972	1.24489	-0.165077	NA	3.26033	0.815761	7.0333	0.478962	0.299252	3.09246	NA	0.350443	0.07785	0.78795	0.7101	0.00118119	9.26e-09	NA	0.999914	TRUE	NA	NA	NA	0	TRUE	FDR < 0.05 + Log2FC + dIF
isoComp_00351735	geneComp_00080078	ENST00000313400.4	ENSG00000148219.12	Series3_A549_Mock	Series3_A549_RSV	ASTN2	protein_coding	protein_coding	1.59331	3.83812	0.545533	0.0900366	0.108972	-2.79221	NA	0.209274	0.0212835	0.545533	0.0212835	0.108972	4.1504	NA	0.42819	0.0054	1	0.9946	7.71e-10	7.71e-10	FALSE	1	TRUE	yes	yes	yes	1	TRUE	FDR < 0.05 + Log2FC + dIF
isoComp_00351746	geneComp_00080080	ENST00000374171.4	ENSG00000148229.8	Series3_A549_Mock	Series3_A549_RSV	POLE3	protein_coding	protein_coding	44.098	19.4362	16.9454	1.64108	3.51902	-0.197739	NA	6.1723	10.1202	0.294959	0.0969305	0.294959	-5.0539	NA	0.137414	0.5249	0.0144	-0.5105	2.66e-13	2.66e-13	FALSE	0.993312	TRUE	yes	yes	no	0	FALSE	FDR < 0.05 + Log2FC + dIF
isoComp_00351759	geneComp_00080082	ENST00000472281.1	ENSG00000148288.7	Series3_A549_Mock	Series3_A549_RSV	GBGT1	protein_coding	processed_transcript	1.18378	0.678601	0.650711	0.0182723	0.0172548	-0.0596485	NA	0.144638	0.0635548	0.57724	0.00991039	0.0907255	2.99706	NA	0.225264	0.09415	0.884	0.78985	0.000682484	0.000682484	NA	0.996088	TRUE	NA	NA	NA	2	TRUE	FDR < 0.05 + Log2FC + dIF
isoComp_00352025	geneComp_00080122	ENST00000437844.2	ENSG00000148516.17	Series3_A549_Mock	Series3_A549_RSV	ZEB1	protein_coding	nonsense_mediated_decay	3.7434	1.58268	1.16795	0.11865	0.238493	-0.43518	NA	0.173319	0	1.16795	0	0.238493	6.88013	NA	0.110776	0	1	1	4.57e-09	4.57e-09	TRUE	1	TRUE	no	no	no	0	TRUE	FDR < 0.05 + Log2FC + dIF
isoComp_00352026	geneComp_00080122	ENST00000446923.2	ENSG00000148516.17	Series3_A549_Mock	Series3_A549_RSV	ZEB1	protein_coding	protein_coding	3.7434	1.58268	1.16795	0.11865	0.238493	-0.43518	NA	0.207661	1.58268	0	0.11865	0	-7.31531	NA	0.255049	1	0	-1	4.57e-09	4.57e-09	FALSE	1	TRUE	yes	yes	no	0	TRUE	FDR < 0.05 + Log2FC + dIF
isoComp_00352062	geneComp_00080128	ENST00000373700.4	ENSG00000148634.11	Series3_A549_Mock	Series3_A549_RSV	HERC4	protein_coding	protein_coding	21.214	15.7426	9.22657	2.16906	1.61183	-0.770162	NA	14.3247	8.34721	0	0.0388495	0	-9.70688	NA	0.650265	0.54015	0	-0.54015	1.99e-09	1.99e-09	FALSE	1	TRUE	yes	no	no	0	FALSE	FDR < 0.05 + Log2FC + dIF
isoComp_00352065	geneComp_00080128	ENST00000395198.3	ENSG00000148634.11	Series3_A549_Mock	Series3_A549_RSV	HERC4	protein_coding	protein_coding	21.214	15.7426	9.22657	2.16906	1.61183	-0.770162	NA	3.22893	0.263132	5.94823	0.263132	0.785837	4.44722	NA	0.174457	0.0194	0.6496	0.6302	0.0102646	1.99e-09	FALSE	1	TRUE	yes	no	no	0	FALSE	FDR < 0.05 + Log2FC + dIF
isoComp_00352089	geneComp_00080130	ENST00000322635.3	ENSG00000148660.16	Series3_A549_Mock	Series3_A549_RSV	CAMK2G	protein_coding	protein_coding	15.3452	15.4428	14.1896	0.258757	0.0337263	-0.122013	NA	0.454971	0.0393657	6.32193	0.0393657	3.27415	7.00299	NA	0.0298673	0.0025	0.445	0.4425	0.000264284	4.65e-19	FALSE	1	TRUE	yes	yes	no	0	TRUE	FDR < 0.05 + Log2FC + dIF
isoComp_00352091	geneComp_00080130	ENST00000351293.3	ENSG00000148660.16	Series3_A549_Mock	Series3_A549_RSV	CAMK2G	protein_coding	protein_coding	15.3452	15.4428	14.1896	0.258757	0.0337263	-0.122013	NA	3.56015	5.24105	0	0.0913003	0	-9.03646	NA	0.232829	0.3394	0	-0.3394	4.65e-19	4.65e-19	FALSE	1	TRUE	yes	yes	no	0	TRUE	FDR < 0.05 + Log2FC + dIF
isoComp_00352657	geneComp_00080199	ENST00000464224.1	ENSG00000149292.12	Series3_A549_Mock	Series3_A549_RSV	TTC12	protein_coding	nonsense_mediated_decay	4.67732	4.97949	3.19178	0.487692	0.153605	-0.64002	NA	0.752018	0.114653	1.53527	0.0806046	0.407127	3.63188	NA	0.225458	0.02485	0.47595	0.4511	0.000289975	1.77e-05	TRUE	1	TRUE	no	yes	no	1	TRUE	FDR < 0.05 + Log2FC + dIF
isoComp_00352667	geneComp_00080199	ENST00000529221.1	ENSG00000149292.12	Series3_A549_Mock	Series3_A549_RSV	TTC12	protein_coding	protein_coding	4.67732	4.97949	3.19178	0.487692	0.153605	-0.64002	NA	0.956049	2.10044	0	0.104503	0	-7.7214	NA	0.203356	0.428	0	-0.428	1.77e-05	1.77e-05	FALSE	1	TRUE	yes	yes	no	0	TRUE	FDR < 0.05 + Log2FC + dIF
isoComp_00352864	geneComp_00080221	ENST00000531099.1	ENSG00000149503.8	Series3_A549_Mock	Series3_A549_RSV	INCENP	protein_coding	processed_transcript	15.2807	9.02655	3.35083	0.277128	0.189837	-1.42696	NA	2.96517	3.21733	0	0.483262	0	-8.3342	NA	0.176386	0.35845	0	-0.35845	0.000113162	0.000113162	NA	0.0200038	FALSE	NA	NA	NA	0	TRUE	FDR < 0.05 + Log2FC + dIF
isoComp_00353023	geneComp_00080237	ENST00000278968.6	ENSG00000149591.12	Series3_A549_Mock	Series3_A549_RSV	TAGLN	protein_coding	protein_coding	7.93036	10.997	4.92523	0.0123174	0.144217	-1.15723	NA	0.624057	0.484733	1.75663	0.197541	0.407528	1.83628	NA	0.089949	0.04405	0.35455	0.3105	0.00050606	1.52e-09	FALSE	0.998654	TRUE	yes	no	no	1	TRUE	FDR < 0.05 + Log2FC + dIF
isoComp_00353024	geneComp_00080237	ENST00000392951.4	ENSG00000149591.12	Series3_A549_Mock	Series3_A549_RSV	TAGLN	protein_coding	protein_coding	7.93036	10.997	4.92523	0.0123174	0.144217	-1.15723	NA	5.86479	4.71197	0	0.381729	0	-8.88324	NA	0.680682	0.42845	0	-0.42845	1.52e-09	1.52e-09	FALSE	0.998694	TRUE	yes	no	no	0	TRUE	FDR < 0.05 + Log2FC + dIF
isoComp_00353059	geneComp_00080244	ENST00000480153.1	ENSG00000149636.11	Series3_A549_Mock	Series3_A549_RSV	DSN1	protein_coding	retained_intron	12.8024	12.1016	5.74281	0.811291	0.0645194	-1.07405	NA	3.22499	1.56238	5.50044	0.961192	0.177854	1.80922	NA	0.322067	0.13505	0.95825	0.8232	0.000854169	0.000854169	NA	0.999022	TRUE	NA	NA	NA	1	TRUE	FDR < 0.05 + Log2FC + dIF
isoComp_00353339	geneComp_00080285	ENST00000279839.6	ENSG00000150316.7	Series3_A549_Mock	Series3_A549_RSV	CWC15	protein_coding	protein_coding	16.3105	25.7039	23.0834	1.72562	1.64546	-0.155068	NA	12.1081	7.75023	22.0207	0.136355	2.12649	1.50534	NA	0.746949	0.3025	0.95225	0.64975	2.43e-37	2.43e-37	FALSE	0.990313	TRUE	yes	yes	no	0	TRUE	FDR < 0.05 + Log2FC + dIF
isoComp_00353343	geneComp_00080285	ENST00000545018.1	ENSG00000150316.7	Series3_A549_Mock	Series3_A549_RSV	CWC15	protein_coding	processed_transcript	16.3105	25.7039	23.0834	1.72562	1.64546	-0.155068	NA	2.82886	11.139	0.879784	0.83033	0.30959	-3.64732	NA	0.173451	0.43315	0.0393	-0.39385	8.77e-21	2.43e-37	NA	0.971452	TRUE	NA	NA	NA	1	TRUE	FDR < 0.05 + Log2FC + dIF
isoComp_00353518	geneComp_00080315	ENST00000280258.5	ENSG00000150687.7	Series3_A549_Mock	Series3_A549_RSV	PRSS23	protein_coding	protein_coding	69.1506	64.3232	13.3259	3.56645	0.502976	-2.27025	NA	47.3859	33.009	12.7477	2.60486	0.609072	-1.37193	NA	0.71591	0.517	0.95625	0.43925	1.17e-09	2.47e-12	FALSE	0.999987	TRUE	yes	no	yes	1	TRUE	FDR < 0.05 + Log2FC + dIF
isoComp_00353519	geneComp_00080315	ENST00000441050.1	ENSG00000150687.7	Series3_A549_Mock	Series3_A549_RSV	PRSS23	protein_coding	protein_coding	69.1506	64.3232	13.3259	3.56645	0.502976	-2.27025	NA	16.315	28.9056	0	6.02117	0	-11.4976	NA	0.206633	0.4456	0	-0.4456	2.47e-12	2.47e-12	FALSE	0.999798	TRUE	yes	no	yes	0	TRUE	FDR < 0.05 + Log2FC + dIF
isoComp_00353752	geneComp_00080351	ENST00000280700.5	ENSG00000151092.12	Series3_A549_Mock	Series3_A549_RSV	NGLY1	protein_coding	protein_coding	15.034	16.3008	14.4301	1.69898	3.36834	-0.175743	NA	5.42461	5.66162	0	0.0341168	0	-9.14762	NA	0.379982	0.35135	0	-0.35135	1.28e-16	1.28e-16	FALSE	1	TRUE	yes	yes	no	0	TRUE	FDR < 0.05 + Log2FC + dIF
isoComp_00353828	geneComp_00080359	ENST00000373827.2	ENSG00000151150.16	Series3_A549_Mock	Series3_A549_RSV	ANK3	protein_coding	protein_coding	2.2888	1.2	0.425853	0.00378775	0.0832578	-1.4731	NA	0.611472	0.711611	0	0.0098371	0	-6.17315	NA	0.35874	0.59305	0	-0.59305	0.0176495	0.0176495	FALSE	1	TRUE	yes	yes	no	0	TRUE	FDR < 0.05 + Log2FC + dIF
isoComp_00353874	geneComp_00080367	ENST00000395510.2	ENSG00000151239.9	Series3_A549_Mock	Series3_A549_RSV	TWF1	protein_coding	protein_coding	30.7432	15.3216	10.8752	1.89992	2.15581	-0.494146	NA	9.12609	8.30667	0.851585	0.336335	0.396473	-3.27094	NA	0.312892	0.5534	0.074	-0.4794	2.92e-05	2.92e-05	FALSE	0.999818	TRUE	yes	no	no	0	TRUE	FDR < 0.05 + Log2FC + dIF
isoComp_00353923	geneComp_00080372	ENST00000345990.4	ENSG00000151292.13	Series3_A549_Mock	Series3_A549_RSV	CSNK1G3	protein_coding	protein_coding	11.1083	5.69813	2.68344	0.498773	0.862433	-1.08357	NA	2.36557	3.01637	0	0.201891	0	-8.24144	NA	0.213324	0.5303	0	-0.5303	7.41e-09	7.41e-09	FALSE	0.999809	TRUE	yes	yes	no	0	TRUE	FDR < 0.05 + Log2FC + dIF
isoComp_00353927	geneComp_00080372	ENST00000395412.1	ENSG00000151292.13	Series3_A549_Mock	Series3_A549_RSV	CSNK1G3	protein_coding	protein_coding	11.1083	5.69813	2.68344	0.498773	0.862433	-1.08357	NA	1.83115	0.323558	1.75374	0.266732	0.375947	2.40262	NA	0.206596	0.0531	0.6786	0.6255	0.0166789	7.41e-09	FALSE	0.999941	TRUE	yes	yes	no	0	TRUE	FDR < 0.05 + Log2FC + dIF
isoComp_00354053	geneComp_00080390	ENST00000553888.1	ENSG00000151445.11	Series3_A549_Mock	Series3_A549_RSV	VIPAS39	protein_coding	protein_coding	11.524	10.0825	9.41374	0.226499	0.204714	-0.0989153	NA	2.97711	0	8.27585	0	0.232673	9.69451	NA	0.273896	0	0.88005	0.88005	1.23e-28	2.84e-45	FALSE	0.999999	TRUE	yes	no	no	1	TRUE	FDR < 0.05 + Log2FC + dIF
isoComp_00354058	geneComp_00080390	ENST00000557658.1	ENSG00000151445.11	Series3_A549_Mock	Series3_A549_RSV	VIPAS39	protein_coding	protein_coding	11.524	10.0825	9.41374	0.226499	0.204714	-0.0989153	NA	5.46278	9.78684	0.322617	0.163792	0.0594672	-4.88038	NA	0.480727	0.9708	0.03415	-0.93665	2.84e-45	2.84e-45	FALSE	0.999999	TRUE	yes	no	no	0	TRUE	FDR < 0.05 + Log2FC + dIF
isoComp_00354195	geneComp_00080408	ENST00000537232.1	ENSG00000151575.10	Series3_A549_Mock	Series3_A549_RSV	TEX9	protein_coding	protein_coding	3.07568	4.50249	1.40481	0.472662	1.07987	-1.67332	NA	1.21801	1.73579	0	0.386058	0	-7.44774	NA	0.420182	0.3989	0	-0.3989	0.0498001	0.00327822	FALSE	0.998119	TRUE	no	yes	no	0	TRUE	FDR < 0.05 + Log2FC + dIF
isoComp_00354469	geneComp_00080451	ENST00000515175.1	ENSG00000151883.12	Series3_A549_Mock	Series3_A549_RSV	PARP8	protein_coding	protein_coding	5.53327	0.550262	0.786065	0.0755985	0.786065	0.506785	NA	0.559937	0	0.639967	0	0.639967	6.0223	NA	0.143914	0	0.8141	0.8141	0.0385507	0.0385507	FALSE	0.527096	FALSE	no	no	no	0	TRUE	FDR < 0.05 + Log2FC + dIF
isoComp_00354656	geneComp_00080487	ENST00000282041.5	ENSG00000152223.8	Series3_A549_Mock	Series3_A549_RSV	EPG5	protein_coding	protein_coding	3.64529	2.60819	0.8498	0.362479	0.0868235	-1.6065	NA	2.29737	0.221511	0.811921	0.0769621	0.0489447	1.82792	NA	0.679729	0.08245	0.95955	0.8771	2.43e-07	2.43e-07	FALSE	1	TRUE	no	yes	no	0	TRUE	FDR < 0.05 + Log2FC + dIF
isoComp_00354663	geneComp_00080487	ENST00000590854.1	ENSG00000152223.8	Series3_A549_Mock	Series3_A549_RSV	EPG5	protein_coding	protein_coding	3.64529	2.60819	0.8498	0.362479	0.0868235	-1.6065	NA	0.750489	2.07257	0	0.300944	0	-7.70222	NA	0.188571	0.79395	0	-0.79395	2.08e-06	2.43e-07	NA	0.999996	TRUE	NA	NA	NA	0	TRUE	FDR < 0.05 + Log2FC + dIF
isoComp_00354708	geneComp_00080493	ENST00000410055.1	ENSG00000152256.9	Series3_A549_Mock	Series3_A549_RSV	PDK1	protein_coding	protein_coding	3.65952	2.88796	2.54013	0.00874062	0.179037	-0.184465	NA	1.05967	0.887967	0	0.00161209	0	-6.48859	NA	0.2318	0.3075	0	-0.3075	0.000268259	0.000268259	TRUE	0.999974	TRUE	yes	no	no	0	TRUE	FDR < 0.05 + Log2FC + dIF
isoComp_00354791	geneComp_00080510	ENST00000338635.6	ENSG00000152422.11	Series3_A549_Mock	Series3_A549_RSV	XRCC4	protein_coding	protein_coding	10.7378	5.04734	1.74201	0.990226	0.418238	-1.52937	NA	4.93259	2.94487	0	0.0727479	0	-8.20695	NA	0.459753	0.60975	0	-0.60975	0.00123777	0.00123777	FALSE	0.999319	TRUE	yes	yes	no	0	FALSE	FDR < 0.05 + Log2FC + dIF
isoComp_00355148	geneComp_00080569	ENST00000305138.4	ENSG00000152942.14	Series3_A549_Mock	Series3_A549_RSV	RAD17	protein_coding	protein_coding	5.17849	3.25808	2.30942	0.406052	0.312668	-0.494676	NA	1.04216	3.0243	0	0.639829	0	-8.24522	NA	0.236823	0.91805	0	-0.91805	0.0322434	0.0322434	FALSE	1	TRUE	yes	yes	no	0	TRUE	FDR < 0.05 + Log2FC + dIF
isoComp_00355447	geneComp_00080612	ENST00000348849.3	ENSG00000153250.13	Series3_A549_Mock	Series3_A549_RSV	RBMS1	protein_coding	protein_coding	21.8483	14.6113	12.4034	2.06978	2.85835	-0.23617	NA	11.5659	11.9037	2.52943	1.31019	1.00029	-2.23005	NA	0.561329	0.81845	0.235	-0.58345	0.00450356	1.62e-11	FALSE	0.999932	TRUE	yes	no	no	0	TRUE	FDR < 0.05 + Log2FC + dIF
isoComp_00355454	geneComp_00080612	ENST00000474820.1	ENSG00000153250.13	Series3_A549_Mock	Series3_A549_RSV	RBMS1	protein_coding	processed_transcript	21.8483	14.6113	12.4034	2.06978	2.85835	-0.23617	NA	0.355299	0	8.04786	0	3.43597	9.65425	NA	0.0268429	0	0.61785	0.61785	1.62e-11	1.62e-11	NA	0.999866	TRUE	NA	NA	NA	0	TRUE	FDR < 0.05 + Log2FC + dIF
isoComp_00355520	geneComp_00080619	ENST00000518721.1	ENSG00000153317.10	Series3_A549_Mock	Series3_A549_RSV	ASAP1	protein_coding	protein_coding	21.3791	13.2251	12.6923	0.484904	2.98783	-0.0592815	NA	5.78245	4.56756	0.151353	2.53274	0.0764341	-4.82629	NA	0.253049	0.3388	0.0111	-0.3277	0.0137757	0.0137757	FALSE	1	TRUE	yes	yes	no	0	FALSE	FDR < 0.05 + Log2FC + dIF
isoComp_00355736	geneComp_00080655	ENST00000389045.3	ENSG00000153827.9	Series3_A549_Mock	Series3_A549_RSV	TRIP12	protein_coding	protein_coding	34.7782	15.7001	13.2166	2.88243	3.29992	-0.248249	NA	6.32841	11.2878	0.114218	1.23905	0.114218	-6.50703	NA	0.179657	0.72905	0.0069	-0.72215	8.69e-10	8.69e-10	FALSE	1	TRUE	yes	yes	no	0	TRUE	FDR < 0.05 + Log2FC + dIF
isoComp_00355750	geneComp_00080656	ENST00000283946.3	ENSG00000153832.7	Series3_A549_Mock	Series3_A549_RSV	FBXO36	protein_coding	protein_coding	1.26139	1.09621	0.979757	0.177381	0.500754	-0.160481	NA	0.796782	0.967967	0	0.134607	0	-6.61171	NA	0.600333	0.88635	0	-0.88635	5.57e-07	5.57e-07	FALSE	0.822045	TRUE	yes	no	no	0	TRUE	FDR < 0.05 + Log2FC + dIF
isoComp_00355751	geneComp_00080656	ENST00000373652.3	ENSG00000153832.7	Series3_A549_Mock	Series3_A549_RSV	FBXO36	protein_coding	protein_coding	1.26139	1.09621	0.979757	0.177381	0.500754	-0.160481	NA	0.394281	0.123107	0.716506	0.0378278	0.237503	2.44838	NA	0.344951	0.1096	0.8222	0.7126	0.0013367	5.57e-07	FALSE	0.631906	FALSE	yes	no	no	0	TRUE	FDR < 0.05 + Log2FC + dIF
isoComp_00355768	geneComp_00080659	ENST00000588760.1	ENSG00000153896.13	Series3_A549_Mock	Series3_A549_RSV	ZNF599	protein_coding	protein_coding	1.15904	2.1101	0.986512	0.566757	0.264384	-1.08917	NA	0.591485	1.45247	0	0.628773	0	-7.19226	NA	0.370249	0.6556	0	-0.6556	0.00311458	0.000108879	FALSE	0.4954	FALSE	yes	no	no	0	TRUE	FDR < 0.05 + Log2FC + dIF
isoComp_00355769	geneComp_00080659	ENST00000588788.1	ENSG00000153896.13	Series3_A549_Mock	Series3_A549_RSV	ZNF599	protein_coding	retained_intron	1.15904	2.1101	0.986512	0.566757	0.264384	-1.08917	NA	0.169407	0	0.60217	0	0.332369	5.93586	NA	0.12428	0	0.56035	0.56035	0.000108879	0.000108879	NA	0.22168	FALSE	NA	NA	NA	0	TRUE	FDR < 0.05 + Log2FC + dIF
isoComp_00355956	geneComp_00080689	ENST00000533169.1	ENSG00000154114.8	Series3_A549_Mock	Series3_A549_RSV	TBCEL	protein_coding	retained_intron	3.55907	4.15522	2.07181	0.381318	0.553711	-1.00055	NA	0.770203	1.53509	0	0.227707	0	-7.27155	NA	0.146442	0.3675	0	-0.3675	0.000114228	0.000114228	NA	0.974758	TRUE	NA	NA	NA	0	TRUE	FDR < 0.05 + Log2FC + dIF
isoComp_00356599	geneComp_00080780	ENST00000338165.4	ENSG00000154920.10	Series3_A549_Mock	Series3_A549_RSV	EME1	protein_coding	protein_coding	9.52978	11.0068	5.71833	0.880143	0.0195977	-0.943516	NA	2.91818	3.54507	0	0.619772	0	-8.47373	NA	0.257312	0.31965	0	-0.31965	5.39e-08	1.98e-10	FALSE	1	TRUE	yes	yes	no	1	FALSE	FDR < 0.05 + Log2FC + dIF
isoComp_00356600	geneComp_00080780	ENST00000393271.2	ENSG00000154920.10	Series3_A549_Mock	Series3_A549_RSV	EME1	protein_coding	protein_coding	9.52978	11.0068	5.71833	0.880143	0.0195977	-0.943516	NA	1.04551	0	2.26111	0	0.642279	7.82725	NA	0.245218	0	0.3958	0.3958	1.98e-10	1.98e-10	FALSE	1	TRUE	yes	yes	no	1	FALSE	FDR < 0.05 + Log2FC + dIF
isoComp_00356621	geneComp_00080784	ENST00000322748.3	ENSG00000154957.9	Series3_A549_Mock	Series3_A549_RSV	ZNF18	protein_coding	protein_coding	4.05059	8.20176	4.98004	0.488523	0.70876	-0.718642	NA	1.06533	0.21978	1.76768	0.0149636	0.516326	2.95167	NA	0.324761	0.0268	0.34725	0.32045	1.2e-09	1.2e-09	FALSE	1	TRUE	yes	yes	no	0	FALSE	FDR < 0.05 + Log2FC + dIF
isoComp_00356623	geneComp_00080784	ENST00000580306.2	ENSG00000154957.9	Series3_A549_Mock	Series3_A549_RSV	ZNF18	protein_coding	protein_coding	4.05059	8.20176	4.98004	0.488523	0.70876	-0.718642	NA	1.7682	5.7392	0.403197	0.595355	0.403197	-3.79846	NA	0.399106	0.7066	0.0709	-0.6357	0.0120456	1.2e-09	FALSE	1	TRUE	yes	yes	no	0	FALSE	FDR < 0.05 + Log2FC + dIF
isoComp_00356975	geneComp_00080833	ENST00000463805.1	ENSG00000155542.7	Series3_A549_Mock	Series3_A549_RSV	SETD9	protein_coding	processed_transcript	3.4808	4.72413	2.13626	0.68216	0.279336	-1.14127	NA	0.794687	1.85088	0	0.0395388	0	-7.53984	NA	0.201533	0.40135	0	-0.40135	0.000493879	0.000493879	NA	0.348522	FALSE	NA	NA	NA	0	TRUE	FDR < 0.05 + Log2FC + dIF
isoComp_00357082	geneComp_00080853	ENST00000286234.5	ENSG00000155792.5	Series3_A549_Mock	Series3_A549_RSV	DEPTOR	protein_coding	protein_coding	1.16586	2.47763	1.41931	0.327359	0.612139	-0.799454	NA	0.855973	2.37878	0.883088	0.310876	0.297597	-1.4194	NA	0.755522	0.9603	0.6533	-0.307	0.00869575	0.00794918	FALSE	0.999993	TRUE	yes	no	no	0	TRUE	FDR < 0.05 + Log2FC + dIF
isoComp_00357084	geneComp_00080853	ENST00000523492.1	ENSG00000155792.5	Series3_A549_Mock	Series3_A549_RSV	DEPTOR	protein_coding	protein_coding	1.16586	2.47763	1.41931	0.327359	0.612139	-0.799454	NA	0.298532	0.0988569	0.536224	0.0164832	0.314542	2.32706	NA	0.236978	0.0397	0.3467	0.307	0.00794918	0.00794918	FALSE	0.999778	TRUE	yes	no	no	0	TRUE	FDR < 0.05 + Log2FC + dIF
isoComp_00357438	geneComp_00080918	ENST00000318842.7	ENSG00000156313.8	Series3_A549_Mock	Series3_A549_RSV	RPGR	protein_coding	protein_coding	4.88575	8.30114	9.22194	2.16104	2.12401	0.151588	NA	2.27808	4.586	0	0.256148	0	-8.84423	NA	0.425067	0.584	0	-0.584	1.6e-07	1.6e-07	FALSE	1	TRUE	yes	yes	no	0	TRUE	FDR < 0.05 + Log2FC + dIF
isoComp_00358279	geneComp_00081033	ENST00000288177.5	ENSG00000157429.11	Series3_A549_Mock	Series3_A549_RSV	ZNF19	protein_coding	protein_coding	1.31661	2.46599	2.09873	0.0943799	0.158329	-0.231633	NA	0.283757	0	1.22148	0	0.248867	6.94425	NA	0.414137	0	0.5763	0.5763	1.79e-09	1.79e-09	FALSE	0.999987	TRUE	yes	yes	no	1	TRUE	FDR < 0.05 + Log2FC + dIF
isoComp_00358289	geneComp_00081033	ENST00000569717.1	ENSG00000157429.11	Series3_A549_Mock	Series3_A549_RSV	ZNF19	protein_coding	nonsense_mediated_decay	1.31661	2.46599	2.09873	0.0943799	0.158329	-0.231633	NA	0.724527	1.43952	0	0.343108	0	-7.17943	NA	0.383655	0.58995	0	-0.58995	0.00255463	1.79e-09	TRUE	0.999981	TRUE	no	no	no	0	TRUE	FDR < 0.05 + Log2FC + dIF
isoComp_00358442	geneComp_00081052	ENST00000372073.1	ENSG00000157600.7	Series3_A549_Mock	Series3_A549_RSV	TMEM164	protein_coding	protein_coding	12.809	14.6878	11.9105	0.629235	0.504336	-0.302154	NA	3.23274	0.126209	6.75726	0.126209	3.16513	5.63468	NA	0.29149	0.00825	0.5796	0.57135	0.0255363	0.0255363	FALSE	0.999806	TRUE	yes	no	no	0	TRUE	FDR < 0.05 + Log2FC + dIF
isoComp_00358448	geneComp_00081053	ENST00000398598.3	ENSG00000157601.9	Series3_A549_Mock	Series3_A549_RSV	MX1	protein_coding	protein_coding	46.4057	2.54197	96.0135	0.166936	10.0658	5.23371	NA	42.2883	1.28001	92.643	0.918834	9.48094	6.16639	NA	0.632831	0.4819	0.96515	0.48325	0.0189433	0.00974429	FALSE	1	TRUE	yes	no	no	0	TRUE	FDR < 0.05 + Log2FC + dIF
isoComp_00358630	geneComp_00081079	ENST00000330852.5	ENSG00000157869.10	Series3_A549_Mock	Series3_A549_RSV	RAB28	protein_coding	protein_coding	6.27642	3.45601	2.38011	0.0808981	0.0350334	-0.536198	NA	2.73393	1.42329	0	0.556713	0	-7.16319	NA	0.423308	0.4158	0	-0.4158	0.0206345	0.0206345	FALSE	0.946683	TRUE	yes	no	no	0	FALSE	FDR < 0.05 + Log2FC + dIF
isoComp_00358637	geneComp_00081080	ENST00000378425.5	ENSG00000157870.10	Series3_A549_Mock	Series3_A549_RSV	FAM213B	protein_coding	protein_coding	10.9297	11.0219	8.85899	0.777408	1.13629	-0.314844	NA	2.37376	5.06178	0	1.95346	0	-8.98635	NA	0.20558	0.44895	0	-0.44895	3.51e-05	1.56e-05	FALSE	0.998671	TRUE	yes	no	no	0	TRUE	FDR < 0.05 + Log2FC + dIF
isoComp_00358643	geneComp_00081080	ENST00000476686.1	ENSG00000157870.10	Series3_A549_Mock	Series3_A549_RSV	FAM213B	protein_coding	processed_transcript	10.9297	11.0219	8.85899	0.777408	1.13629	-0.314844	NA	0.84492	0.521464	5.49984	0.0840562	0.676694	3.37397	NA	0.0945265	0.047	0.64115	0.59415	1.56e-05	1.56e-05	NA	0.0791758	FALSE	NA	NA	NA	1	TRUE	FDR < 0.05 + Log2FC + dIF
isoComp_00358905	geneComp_00081119	ENST00000423968.2	ENSG00000158186.8	Series3_A549_Mock	Series3_A549_RSV	MRAS	protein_coding	protein_coding	3.92373	2.49453	2.72652	0.114749	1.29659	0.127799	NA	1.44343	1.25674	0	0.100635	0	-6.98497	NA	0.297431	0.503	0	-0.503	2.19e-07	2.19e-07	FALSE	0.998366	TRUE	yes	no	no	0	FALSE	FDR < 0.05 + Log2FC + dIF
isoComp_00359445	geneComp_00081209	ENST00000343067.4	ENSG00000159023.14	Series3_A549_Mock	Series3_A549_RSV	EPB41	protein_coding	protein_coding	10.1416	6.26484	3.03842	1.15128	0.986957	-1.04151	NA	0.840821	0.103326	1.73532	0.0425248	0.316143	3.94494	NA	0.143463	0.0158	0.6763	0.6605	0.0373181	0.0373181	FALSE	1	TRUE	yes	yes	no	0	FALSE	FDR < 0.05 + Log2FC + dIF
isoComp_00359512	geneComp_00081215	ENST00000466846.1	ENSG00000159086.10	Series3_A549_Mock	Series3_A549_RSV	PAXBP1	protein_coding	retained_intron	8.86289	9.61021	6.19136	0.884519	2.48634	-0.633484	NA	1.38936	4.419	0.471329	0.239867	0.0259079	-3.20189	NA	0.154506	0.46605	0.09275	-0.3733	0.000205162	0.000205162	NA	0.999796	TRUE	NA	NA	NA	0	TRUE	FDR < 0.05 + Log2FC + dIF
isoComp_00359539	geneComp_00081219	ENST00000381815.4	ENSG00000159131.12	Series3_A549_Mock	Series3_A549_RSV	GART	protein_coding	protein_coding	35.1823	14.2304	10.5669	1.11195	0.477198	-0.429071	NA	18.0794	10.4987	0	0.771366	0	-10.0374	NA	0.515631	0.73805	0	-0.73805	1.72e-39	1.72e-39	FALSE	1	TRUE	yes	no	no	0	TRUE	FDR < 0.05 + Log2FC + dIF
isoComp_00359542	geneComp_00081219	ENST00000424203.1	ENSG00000159131.12	Series3_A549_Mock	Series3_A549_RSV	GART	protein_coding	nonsense_mediated_decay	35.1823	14.2304	10.5669	1.11195	0.477198	-0.429071	NA	1.65598	0.106365	7.36362	0.0694951	0.176906	5.98565	NA	0.0817857	0.0079	0.699	0.6911	2.84e-21	1.72e-39	TRUE	1	TRUE	yes	no	no	0	TRUE	FDR < 0.05 + Log2FC + dIF
isoComp_00359583	geneComp_00081221	ENST00000442660.1	ENSG00000159147.13	Series3_A549_Mock	Series3_A549_RSV	DONSON	protein_coding	nonsense_mediated_decay	8.5627	11.436	5.57914	1.36325	1.09841	-1.03415	NA	0.977387	4.42633	0	1.26284	0	-8.79322	NA	0.112316	0.406	0	-0.406	0.00105679	0.00105679	TRUE	0.894035	TRUE	no	no	no	1	TRUE	FDR < 0.05 + Log2FC + dIF
isoComp_00359912	geneComp_00081279	ENST00000394420.4	ENSG00000159579.9	Series3_A549_Mock	Series3_A549_RSV	RSPRY1	protein_coding	protein_coding	13.9595	7.68261	4.48149	1.12094	1.17736	-0.776278	NA	9.95188	6.31873	0	0.727461	0	-9.30577	NA	0.690735	0.82625	0	-0.82625	2.16e-20	2.16e-20	FALSE	0.999999	TRUE	yes	yes	yes	0	TRUE	FDR < 0.05 + Log2FC + dIF
isoComp_00360215	geneComp_00081313	ENST00000187879.8	ENSG00000159885.9	Series3_A549_Mock	Series3_A549_RSV	ZNF222	protein_coding	protein_coding	2.14552	3.12788	2.11589	0.0120131	0.966747	-0.561722	NA	0.910542	2.46591	0	0.495922	0	-7.95182	NA	0.44838	0.78775	0	-0.78775	0.00196919	0.00196919	FALSE	0.999947	TRUE	yes	no	no	0	FALSE	FDR < 0.05 + Log2FC + dIF
isoComp_00360233	geneComp_00081317	ENST00000291182.4	ENSG00000159917.10	Series3_A549_Mock	Series3_A549_RSV	ZNF235	protein_coding	protein_coding	2.03205	2.54043	3.33477	0.15505	1.50262	0.391167	NA	1.05045	2.00299	0.428148	0.105148	0.00989924	-2.19985	NA	0.600169	0.78885	0.1628	-0.62605	1.15e-07	1.15e-07	FALSE	1	TRUE	yes	no	no	0	TRUE	FDR < 0.05 + Log2FC + dIF
isoComp_00360487	geneComp_00081355	ENST00000461686.1	ENSG00000160200.13	Series3_A549_Mock	Series3_A549_RSV	CBS	protein_coding	retained_intron	11.5085	4.5776	3.22761	0.415262	0.667404	-0.502807	NA	0.988329	0.0404877	1.97617	0.0246453	0.13406	5.29791	NA	0.202988	0.0084	0.63065	0.62225	3.59e-12	3.59e-12	NA	1	TRUE	NA	NA	NA	1	TRUE	FDR < 0.05 + Log2FC + dIF
isoComp_00360763	geneComp_00081392	ENST00000354753.2	ENSG00000160360.7	Series3_A549_Mock	Series3_A549_RSV	GPSM1	protein_coding	protein_coding	3.24987	5.54439	4.73363	0.518342	1.23051	-0.227636	NA	0.756607	5.19149	0	0.388277	0	-9.02278	NA	0.213586	0.938	0	-0.938	7.64e-21	7.64e-21	FALSE	1	TRUE	yes	yes	no	0	FALSE	FDR < 0.05 + Log2FC + dIF
isoComp_00360766	geneComp_00081392	ENST00000440944.1	ENSG00000160360.7	Series3_A549_Mock	Series3_A549_RSV	GPSM1	protein_coding	protein_coding	3.24987	5.54439	4.73363	0.518342	1.23051	-0.227636	NA	2.10701	0	3.37179	0	0.131334	8.40164	NA	0.700667	0	0.77165	0.77165	0.0224669	7.64e-21	FALSE	1	TRUE	yes	yes	no	0	FALSE	FDR < 0.05 + Log2FC + dIF
isoComp_00361043	geneComp_00081426	ENST00000368471.3	ENSG00000160710.11	Series3_A549_Mock	Series3_A549_RSV	ADAR	protein_coding	protein_coding	56.8603	24.608	49.2495	0.609809	1.0232	1.00069	NA	8.15327	0	38.4891	0	0.793075	11.9106	NA	0.163692	0	0.7815	0.7815	2.13e-110	2.13e-110	FALSE	1	TRUE	yes	yes	no	2	TRUE	FDR < 0.05 + Log2FC + dIF
isoComp_00361044	geneComp_00081426	ENST00000368474.4	ENSG00000160710.11	Series3_A549_Mock	Series3_A549_RSV	ADAR	protein_coding	protein_coding	56.8603	24.608	49.2495	0.609809	1.0232	1.00069	NA	23.0726	22.7201	2.38422	0.161008	2.20384	-3.24697	NA	0.390484	0.92365	0.0475	-0.87615	5.57e-05	2.13e-110	FALSE	1	TRUE	yes	yes	no	1	TRUE	FDR < 0.05 + Log2FC + dIF
isoComp_00361270	geneComp_00081451	ENST00000292410.3	ENSG00000160867.10	Series3_A549_Mock	Series3_A549_RSV	FGFR4	protein_coding	protein_coding	26.2103	105.393	36.6005	8.55344	1.29489	-1.52558	NA	6.24493	43.4274	0	30.6059	0	-12.0847	NA	0.126737	0.4385	0	-0.4385	0.0105092	0.0105092	FALSE	1	TRUE	yes	yes	yes	0	FALSE	FDR < 0.05 + Log2FC + dIF
isoComp_00361534	geneComp_00081482	ENST00000341533.4	ENSG00000161048.7	Series3_A549_Mock	Series3_A549_RSV	NAPEPLD	protein_coding	protein_coding	4.31719	4.564	3.02909	0.58551	1.50316	-0.589814	NA	0.658121	1.59364	0.0375766	0.503673	0.00399997	-5.07495	NA	0.145251	0.34065	0.0156	-0.32505	0.000448873	0.000448873	FALSE	0.999769	TRUE	yes	yes	no	2	TRUE	FDR < 0.05 + Log2FC + dIF
isoComp_00361795	geneComp_00081507	ENST00000300658.4	ENSG00000161395.8	Series3_A549_Mock	Series3_A549_RSV	PGAP3	protein_coding	protein_coding	41.1377	12.6938	8.46604	0.694456	1.05332	-0.583795	NA	10.944	6.5316	0.0892718	0.0809664	0.0892718	-6.04212	NA	0.391863	0.51575	0.0094	-0.50635	7.26e-17	7.26e-17	FALSE	0.999961	TRUE	yes	no	yes	0	TRUE	FDR < 0.05 + Log2FC + dIF
isoComp_00361857	geneComp_00081512	ENST00000293217.5	ENSG00000161533.7	Series3_A549_Mock	Series3_A549_RSV	ACOX1	protein_coding	protein_coding	8.63397	6.71456	3.80013	0.343592	0.451829	-0.819599	NA	3.83458	4.67878	0.00619725	0.363377	0.00619725	-8.17732	NA	0.491255	0.7014	0.00145	-0.69995	1.56e-07	1.56e-07	FALSE	1	TRUE	yes	no	no	1	FALSE	FDR < 0.05 + Log2FC + dIF
isoComp_00361859	geneComp_00081512	ENST00000537812.1	ENSG00000161533.7	Series3_A549_Mock	Series3_A549_RSV	ACOX1	protein_coding	protein_coding	8.63397	6.71456	3.80013	0.343592	0.451829	-0.819599	NA	0.842621	0.97368	3.65675	0.764771	0.33241	1.89824	NA	0.118776	0.13955	0.9655	0.82595	0.00134149	1.56e-07	FALSE	1	TRUE	yes	no	no	1	FALSE	FDR < 0.05 + Log2FC + dIF
isoComp_00362035	geneComp_00081540	ENST00000312377.5	ENSG00000161800.8	Series3_A549_Mock	Series3_A549_RSV	RACGAP1	protein_coding	protein_coding	29.6742	10.4397	4.42792	0.651718	0.250885	-1.2355	NA	12.1301	5.13482	0	0.155703	0	-9.00698	NA	0.413969	0.49285	0	-0.49285	1.27e-11	1.27e-11	FALSE	1	TRUE	yes	yes	no	0	FALSE	FDR < 0.05 + Log2FC + dIF
isoComp_00362037	geneComp_00081540	ENST00000434422.1	ENSG00000161800.8	Series3_A549_Mock	Series3_A549_RSV	RACGAP1	protein_coding	protein_coding	29.6742	10.4397	4.42792	0.651718	0.250885	-1.2355	NA	0.402385	0	3.98503	0	0.0718652	8.64206	NA	0.0535265	0	0.9038	0.9038	0.000153049	1.27e-11	FALSE	1	TRUE	yes	yes	no	0	FALSE	FDR < 0.05 + Log2FC + dIF
isoComp_00362038	geneComp_00081540	ENST00000454520.2	ENSG00000161800.8	Series3_A549_Mock	Series3_A549_RSV	RACGAP1	protein_coding	protein_coding	29.6742	10.4397	4.42792	0.651718	0.250885	-1.2355	NA	7.95655	3.38149	0	1.72146	0	-8.40578	NA	0.246633	0.31485	0	-0.31485	0.0102785	1.27e-11	FALSE	1	TRUE	yes	yes	no	0	FALSE	FDR < 0.05 + Log2FC + dIF
isoComp_00362149	geneComp_00081559	ENST00000338784.4	ENSG00000161955.12	Series3_A549_Mock	Series3_A549_RSV	TNFSF13	protein_coding	protein_coding	6.12577	2.52788	3.68283	0.584712	0.640909	0.541107	NA	1.56712	0.833186	0	0.405326	0	-6.39778	NA	0.234983	0.30905	0	-0.30905	0.000373857	0.000373857	FALSE	0.987554	TRUE	yes	no	no	1	TRUE	FDR < 0.05 + Log2FC + dIF
isoComp_00362156	geneComp_00081559	ENST00000483039.1	ENSG00000161955.12	Series3_A549_Mock	Series3_A549_RSV	TNFSF13	protein_coding	protein_coding	6.12577	2.52788	3.68283	0.584712	0.640909	0.541107	NA	0.796112	0.133777	1.36414	0.133777	0.377582	3.25662	NA	0.157327	0.043	0.36355	0.32055	0.00368121	0.000373857	FALSE	0.357596	FALSE	yes	no	no	1	TRUE	FDR < 0.05 + Log2FC + dIF
isoComp_00362404	geneComp_00081586	ENST00000538039.1	ENSG00000162129.8	Series3_A549_Mock	Series3_A549_RSV	CLPB	protein_coding	protein_coding	7.22773	5.61664	5.98333	0.758632	1.03818	0.0910825	NA	2.25454	3.21153	0.16332	0.601954	0.16332	-4.21624	NA	0.320967	0.5677	0.02325	-0.54445	1.87e-11	1.87e-11	FALSE	1	TRUE	yes	no	no	0	TRUE	FDR < 0.05 + Log2FC + dIF
isoComp_00362443	geneComp_00081590	ENST00000301776.5	ENSG00000162174.8	Series3_A549_Mock	Series3_A549_RSV	ASRGL1	protein_coding	protein_coding	6.18845	7.44033	4.42058	1.37586	0.585173	-0.749809	NA	3.3358	3.03447	0	0.689664	0	-8.25005	NA	0.432714	0.4045	0	-0.4045	2.62e-09	2.62e-09	FALSE	0.999735	TRUE	yes	no	no	0	FALSE	FDR < 0.05 + Log2FC + dIF
isoComp_00362553	geneComp_00081601	ENST00000294256.8	ENSG00000162298.12	Series3_A549_Mock	Series3_A549_RSV	SYVN1	protein_coding	protein_coding	19.0636	30.8634	30.8468	3.69866	1.34134	-0.000772948	NA	7.20749	21.9425	1.66035	2.92039	1.66035	-3.71617	NA	0.372551	0.70985	0.0516	-0.65825	0.0402102	2.18e-63	FALSE	1	TRUE	yes	yes	no	0	FALSE	FDR < 0.05 + Log2FC + dIF
isoComp_00362555	geneComp_00081601	ENST00000377190.3	ENSG00000162298.12	Series3_A549_Mock	Series3_A549_RSV	SYVN1	protein_coding	protein_coding	19.0636	30.8634	30.8468	3.69866	1.34134	-0.000772948	NA	8.61455	4.63253	25.8357	0.780798	1.24524	2.47694	NA	0.452065	0.1492	0.83735	0.68815	2.18e-63	2.18e-63	FALSE	1	TRUE	yes	yes	no	0	FALSE	FDR < 0.05 + Log2FC + dIF
isoComp_00362630	geneComp_00081616	ENST00000343744.2	ENSG00000162390.13	Series3_A549_Mock	Series3_A549_RSV	ACOT11	protein_coding	protein_coding	2.18511	2.01465	1.17013	0.0472146	0.28338	-0.778734	NA	0.926246	0	1.17013	0	0.28338	6.8828	NA	0.421657	0	1	1	2.05e-11	2.05e-11	FALSE	1	TRUE	yes	no	no	0	TRUE	FDR < 0.05 + Log2FC + dIF
isoComp_00362633	geneComp_00081616	ENST00000481208.1	ENSG00000162390.13	Series3_A549_Mock	Series3_A549_RSV	ACOT11	protein_coding	processed_transcript	2.18511	2.01465	1.17013	0.0472146	0.28338	-0.778734	NA	0.922312	1.87266	0	0.0287282	0	-7.55663	NA	0.415892	0.93035	0	-0.93035	1.42e-08	2.05e-11	NA	1	TRUE	NA	NA	NA	0	TRUE	FDR < 0.05 + Log2FC + dIF
isoComp_00362657	geneComp_00081624	ENST00000377658.4	ENSG00000162413.12	Series3_A549_Mock	Series3_A549_RSV	KLHL21	protein_coding	protein_coding	8.00678	4.47698	1.74977	0.0864277	0.0173662	-1.35036	NA	6.654	2.34788	0.0144536	0.61944	0.0144536	-6.5913	NA	0.763151	0.52195	0.00835	-0.5136	0.0025489	0.0025489	FALSE	1	TRUE	yes	no	no	0	TRUE	FDR < 0.05 + Log2FC + dIF
isoComp_00362839	geneComp_00081659	ENST00000356575.4	ENSG00000162591.11	Series3_A549_Mock	Series3_A549_RSV	MEGF6	protein_coding	protein_coding	2.53115	11.5283	14.1454	0.0760164	0.34062	0.294917	NA	0.897618	0	5.20501	0	1.66495	9.02653	NA	0.554254	0	0.37105	0.37105	1.37e-10	8.45e-18	FALSE	1	TRUE	yes	no	yes	0	TRUE	FDR < 0.05 + Log2FC + dIF
isoComp_00362842	geneComp_00081659	ENST00000485002.2	ENSG00000162591.11	Series3_A549_Mock	Series3_A549_RSV	MEGF6	protein_coding	nonsense_mediated_decay	2.53115	11.5283	14.1454	0.0760164	0.34062	0.294917	NA	0.424438	4.05641	0	0.245974	0	-8.66761	NA	0.0929292	0.35205	0	-0.35205	8.45e-18	8.45e-18	TRUE	1	TRUE	yes	yes	yes	0	TRUE	FDR < 0.05 + Log2FC + dIF
isoComp_00363049	geneComp_00081701	ENST00000294753.4	ENSG00000162714.8	Series3_A549_Mock	Series3_A549_RSV	ZNF496	protein_coding	protein_coding	5.4309	5.54809	3.12513	0.254004	0.251318	-0.826062	NA	4.26108	4.73029	0.809728	0.707902	0.147192	-2.53176	NA	0.758353	0.84855	0.2646	-0.58395	0.009478	0.009478	FALSE	1	TRUE	yes	yes	no	0	TRUE	FDR < 0.05 + Log2FC + dIF
isoComp_00363052	geneComp_00081701	ENST00000462139.1	ENSG00000162714.8	Series3_A549_Mock	Series3_A549_RSV	ZNF496	protein_coding	processed_transcript	5.4309	5.54809	3.12513	0.254004	0.251318	-0.826062	NA	0.672385	0.776053	2.12346	0.488272	0.459955	1.4405	NA	0.163024	0.1442	0.672	0.5278	0.0394288	0.009478	NA	0.710548	FALSE	NA	NA	NA	2	TRUE	FDR < 0.05 + Log2FC + dIF
isoComp_00363109	geneComp_00081715	ENST00000368011.4	ENSG00000162755.9	Series3_A549_Mock	Series3_A549_RSV	KLHDC9	protein_coding	protein_coding	1.52502	2.25211	1.32542	0.191447	1.32542	-0.760375	NA	0.307361	1.21188	0.0198907	0.0849061	0.0198907	-5.35327	NA	0.203486	0.5388	0.015	-0.5238	0.00046115	0.00046115	FALSE	0.999422	TRUE	yes	no	no	2	TRUE	FDR < 0.05 + Log2FC + dIF
isoComp_00363198	geneComp_00081734	ENST00000294952.8	ENSG00000162869.11	Series3_A549_Mock	Series3_A549_RSV	PPP1R21	protein_coding	protein_coding	7.5481	11.0051	11.4904	0.0705923	2.421	0.0621967	NA	3.70031	6.1327	0	1.92738	0	-9.26273	NA	0.50851	0.5584	0	-0.5584	2.86e-05	9.77e-08	FALSE	1	TRUE	yes	no	no	0	TRUE	FDR < 0.05 + Log2FC + dIF
isoComp_00363463	geneComp_00081781	ENST00000351948.4	ENSG00000163029.11	Series3_A549_Mock	Series3_A549_RSV	SMC6	protein_coding	protein_coding	15.4428	10.4138	6.37762	1.88965	1.56572	-0.706531	NA	9.73006	9.23215	0.0125235	1.77217	0.0125235	-8.68066	NA	0.6033	0.8848	0.0026	-0.8822	1.41e-32	1.41e-32	FALSE	1	TRUE	yes	yes	no	0	FALSE	FDR < 0.05 + Log2FC + dIF
isoComp_00363468	geneComp_00081781	ENST00000448223.2	ENSG00000163029.11	Series3_A549_Mock	Series3_A549_RSV	SMC6	protein_coding	protein_coding	15.4428	10.4138	6.37762	1.88965	1.56572	-0.706531	NA	4.86522	0.0394217	5.69635	0.000846903	1.10098	6.85128	NA	0.343873	0.0039	0.90535	0.90145	1.12e-17	1.41e-32	FALSE	1	TRUE	yes	yes	no	0	FALSE	FDR < 0.05 + Log2FC + dIF
isoComp_00363486	geneComp_00081784	ENST00000366816.1	ENSG00000163041.5	Series3_A549_Mock	Series3_A549_RSV	H3F3A	protein_coding	protein_coding	13.9537	41.9763	26.4987	8.01101	6.68767	-0.663454	NA	2.89765	17.0123	0	8.00701	0	-10.7332	NA	0.2384	0.3828	0	-0.3828	3.37e-08	3.37e-08	FALSE	0.816037	TRUE	yes	yes	no	0	FALSE	FDR < 0.05 + Log2FC + dIF
isoComp_00363496	geneComp_00081786	ENST00000485462.1	ENSG00000163050.12	Series3_A549_Mock	Series3_A549_RSV	ADCK3	protein_coding	processed_transcript	5.69024	12.3039	8.13342	1.81475	1.41818	-0.596585	NA	0.342875	0.192481	3.13416	0.0129965	0.515424	3.95682	NA	0.0501776	0.01585	0.38605	0.3702	7.26e-17	7.26e-17	NA	0.999997	TRUE	NA	NA	NA	0	TRUE	FDR < 0.05 + Log2FC + dIF
isoComp_00363507	geneComp_00081789	ENST00000340539.5	ENSG00000163067.10	Series3_A549_Mock	Series3_A549_RSV	ZNF2	protein_coding	protein_coding	1.85543	1.80101	0.847972	0.206435	0.0636629	-1.07779	NA	1.01077	0.835098	0	0.145701	0	-6.40105	NA	0.487527	0.47925	0	-0.47925	0.00246645	0.00246645	FALSE	0.999967	TRUE	yes	yes	no	0	TRUE	FDR < 0.05 + Log2FC + dIF
isoComp_00364206	geneComp_00081904	ENST00000437379.2	ENSG00000163517.10	Series3_A549_Mock	Series3_A549_RSV	HDAC11	protein_coding	protein_coding	7.69074	7.0286	6.62793	0.658184	0.957957	-0.0845563	NA	0.875435	3.36673	0	1.9827	0	-8.39948	NA	0.112551	0.4566	0	-0.4566	0.0113866	0.00863451	FALSE	0.999971	TRUE	yes	no	no	0	FALSE	FDR < 0.05 + Log2FC + dIF
isoComp_00364303	geneComp_00081917	ENST00000476635.1	ENSG00000163558.8	Series3_A549_Mock	Series3_A549_RSV	PRKCI	protein_coding	retained_intron	12.2988	6.17316	3.06502	0.268103	0.23514	-1.00775	NA	0.529732	2.75102	0	1.16292	0	-8.10906	NA	0.0467959	0.4547	0	-0.4547	0.0137451	0.0137451	NA	0.894163	TRUE	NA	NA	NA	0	TRUE	FDR < 0.05 + Log2FC + dIF
isoComp_00364316	geneComp_00081919	ENST00000448393.2	ENSG00000163565.14	Series3_A549_Mock	Series3_A549_RSV	IFI16	protein_coding	protein_coding	37.2925	1.46644	17.6817	0.421918	3.2397	3.58288	NA	3.14238	0	14.7073	0	3.13301	10.5233	NA	0.0937438	0	0.82705	0.82705	1.52e-20	1.52e-20	FALSE	1	TRUE	yes	yes	no	0	TRUE	FDR < 0.05 + Log2FC + dIF
isoComp_00364627	geneComp_00081964	ENST00000295962.4	ENSG00000163686.9	Series3_A549_Mock	Series3_A549_RSV	ABHD6	protein_coding	protein_coding	3.51741	7.14457	5.50919	0.37641	0.861558	-0.37441	NA	1.09114	2.51555	0	1.00265	0	-7.98045	NA	0.293018	0.34565	0	-0.34565	0.000467165	0.000467165	FALSE	0.999937	TRUE	yes	no	no	0	FALSE	FDR < 0.05 + Log2FC + dIF
isoComp_00364651	geneComp_00081967	ENST00000381793.2	ENSG00000163694.10	Series3_A549_Mock	Series3_A549_RSV	RBM47	protein_coding	protein_coding	19.1965	11.6143	7.51553	1.81069	1.08252	-0.627279	NA	3.36048	5.53199	0	0.0273583	0	-9.11426	NA	0.167731	0.48855	0	-0.48855	6.51e-09	6.51e-09	FALSE	1	TRUE	yes	no	no	0	TRUE	FDR < 0.05 + Log2FC + dIF
isoComp_00365276	geneComp_00082047	ENST00000515119.1	ENSG00000163956.6	Series3_A549_Mock	Series3_A549_RSV	LRPAP1	protein_coding	nonsense_mediated_decay	17.7452	35.8645	18.0289	0.731272	0.174805	-0.991846	NA	3.59462	16.4973	0.541833	0.631122	0.541833	-4.90273	NA	0.149424	0.46055	0.03035	-0.4302	0.00652773	0.00652773	TRUE	0.908526	TRUE	yes	no	yes	0	TRUE	FDR < 0.05 + Log2FC + dIF
isoComp_00365561	geneComp_00082084	ENST00000398965.1	ENSG00000164074.10	Series3_A549_Mock	Series3_A549_RSV	C4orf29	protein_coding	protein_coding	2.44811	2.64888	2.33982	1.06246	0.123969	-0.178266	NA	0.411529	0	0.87405	0	0.0101194	6.46606	NA	0.186906	0	0.37485	0.37485	5.13e-07	5.13e-07	FALSE	0.999752	TRUE	yes	no	no	0	TRUE	FDR < 0.05 + Log2FC + dIF
isoComp_00365562	geneComp_00082084	ENST00000444616.1	ENSG00000164074.10	Series3_A549_Mock	Series3_A549_RSV	C4orf29	protein_coding	protein_coding	2.44811	2.64888	2.33982	1.06246	0.123969	-0.178266	NA	0.67799	0.859312	0	0.271074	0	-6.4418	NA	0.247916	0.3377	0	-0.3377	0.000457361	5.13e-07	FALSE	0.999753	TRUE	yes	no	no	0	TRUE	FDR < 0.05 + Log2FC + dIF
isoComp_00365647	geneComp_00082100	ENST00000296503.5	ENSG00000164104.7	Series3_A549_Mock	Series3_A549_RSV	HMGB2	protein_coding	protein_coding	64.0141	100.889	44.0785	17.0795	7.27388	-1.19444	NA	14.0727	4.80869	25.5892	0.776892	4.53678	2.40939	NA	0.294351	0.0504	0.57935	0.52895	1.97e-15	1.95e-18	FALSE	0.996734	TRUE	yes	yes	no	0	TRUE	FDR < 0.05 + Log2FC + dIF
isoComp_00365649	geneComp_00082100	ENST00000446922.2	ENSG00000164104.7	Series3_A549_Mock	Series3_A549_RSV	HMGB2	protein_coding	protein_coding	64.0141	100.889	44.0785	17.0795	7.27388	-1.19444	NA	37.5625	65.199	11.3123	12.2218	3.0009	-2.5259	NA	0.513596	0.6442	0.25225	-0.39195	1.95e-18	1.95e-18	FALSE	0.996859	TRUE	yes	yes	no	1	TRUE	FDR < 0.05 + Log2FC + dIF
isoComp_00365996	geneComp_00082158	ENST00000329271.3	ENSG00000164284.10	Series3_A549_Mock	Series3_A549_RSV	GRPEL2	protein_coding	protein_coding	4.4346	2.27354	1.56685	0.150308	0.130528	-0.534225	NA	4.07641	2.20486	0.450375	0.189299	0.450375	-2.26633	NA	0.895527	0.9685	0.26535	-0.70315	0.0435502	0.0435502	FALSE	0.989064	TRUE	yes	no	no	0	TRUE	FDR < 0.05 + Log2FC + dIF
isoComp_00366044	geneComp_00082168	ENST00000314970.6	ENSG00000164306.6	Series3_A549_Mock	Series3_A549_RSV	PRIMPOL	protein_coding	protein_coding	5.67461	4.58005	4.13834	0.324146	0.564801	-0.145976	NA	1.92842	2.1203	0.0584251	0.358219	0.0584251	-4.96039	NA	0.309249	0.47085	0.01635	-0.4545	0.000330917	0.000330917	FALSE	0.999999	TRUE	yes	no	no	0	FALSE	FDR < 0.05 + Log2FC + dIF
isoComp_00366210	geneComp_00082196	ENST00000483190.1	ENSG00000164406.7	Series3_A549_Mock	Series3_A549_RSV	LEAP2	protein_coding	retained_intron	1.26161	2.70032	2.98286	0.0726623	0.653797	0.143061	NA	0.435374	0.433712	1.80856	0.0961406	0.0477718	2.0351	NA	0.294171	0.16165	0.6406	0.47895	0.0207797	0.0207797	NA	0.0230811	FALSE	NA	NA	NA	1	TRUE	FDR < 0.05 + Log2FC + dIF
isoComp_00366368	geneComp_00082227	ENST00000347053.3	ENSG00000164597.9	Series3_A549_Mock	Series3_A549_RSV	COG5	protein_coding	protein_coding	13.1952	8.54228	2.69594	0.6635	0.409904	-1.66018	NA	5.89812	7.57086	0	0.274682	0	-9.56622	NA	0.509614	0.88915	0	-0.88915	2.54e-11	2.54e-11	FALSE	1	TRUE	yes	yes	no	0	FALSE	FDR < 0.05 + Log2FC + dIF
isoComp_00366419	geneComp_00082236	ENST00000297164.3	ENSG00000164620.4	Series3_A549_Mock	Series3_A549_RSV	RELL2	protein_coding	protein_coding	3.52559	4.54824	3.77467	0.817459	0.082766	-0.26831	NA	1.03075	0.491561	2.83178	0.00599809	0.837964	2.5023	NA	0.377065	0.11195	0.7457	0.63375	0.0178856	7.51e-12	FALSE	0.999221	TRUE	yes	yes	no	1	TRUE	FDR < 0.05 + Log2FC + dIF
isoComp_00366420	geneComp_00082236	ENST00000444782.1	ENSG00000164620.4	Series3_A549_Mock	Series3_A549_RSV	RELL2	protein_coding	protein_coding	3.52559	4.54824	3.77467	0.817459	0.082766	-0.26831	NA	1.35226	2.91177	0	0.671455	0	-8.1907	NA	0.327271	0.63415	0	-0.63415	7.51e-12	7.51e-12	FALSE	0.999237	TRUE	yes	yes	no	0	TRUE	FDR < 0.05 + Log2FC + dIF
isoComp_00366462	geneComp_00082245	ENST00000405785.1	ENSG00000164654.11	Series3_A549_Mock	Series3_A549_RSV	MIOS	protein_coding	protein_coding	9.30288	6.71523	4.06463	0.495919	1.49754	-0.722913	NA	3.65616	3.99937	0	0.706693	0	-8.64723	NA	0.385449	0.591	0	-0.591	2.1e-09	2.1e-09	FALSE	1	TRUE	yes	no	no	0	TRUE	FDR < 0.05 + Log2FC + dIF
isoComp_00366469	geneComp_00082245	ENST00000493227.1	ENSG00000164654.11	Series3_A549_Mock	Series3_A549_RSV	MIOS	protein_coding	retained_intron	9.30288	6.71523	4.06463	0.495919	1.49754	-0.722913	NA	0.95643	0.862242	2.27215	0.384992	0.769927	1.38759	NA	0.114747	0.12485	0.56605	0.4412	0.00281026	2.1e-09	NA	0.999607	TRUE	NA	NA	NA	0	TRUE	FDR < 0.05 + Log2FC + dIF
isoComp_00366537	geneComp_00082264	ENST00000353047.6	ENSG00000164733.16	Series3_A549_Mock	Series3_A549_RSV	CTSB	protein_coding	protein_coding	298.637	215.984	171.055	3.08079	15.1854	-0.336448	NA	150.621	40.5889	125.065	1.71321	8.90848	1.62328	NA	0.433171	0.1881	0.7416	0.5535	0.00109981	4.05e-07	FALSE	0.999859	TRUE	yes	no	yes	2	TRUE	FDR < 0.05 + Log2FC + dIF
isoComp_00366564	geneComp_00082264	ENST00000533455.1	ENSG00000164733.16	Series3_A549_Mock	Series3_A549_RSV	CTSB	protein_coding	protein_coding	298.637	215.984	171.055	3.08079	15.1854	-0.336448	NA	97.6867	151.239	13.0914	18.4047	7.10981	-3.52913	NA	0.3863	0.69915	0.07345	-0.6257	4.05e-07	4.05e-07	FALSE	0.999873	TRUE	yes	no	yes	0	TRUE	FDR < 0.05 + Log2FC + dIF
isoComp_00366637	geneComp_00082282	ENST00000297423.4	ENSG00000164808.12	Series3_A549_Mock	Series3_A549_RSV	SPIDR	protein_coding	protein_coding	11.6104	17.9892	16.9686	0.844283	2.30761	-0.0842198	NA	4.18619	11.0932	1.73767	0.29888	0.740318	-2.66747	NA	0.395667	0.61725	0.11035	-0.5069	0.000139133	3.33e-14	FALSE	1	TRUE	yes	yes	no	0	TRUE	FDR < 0.05 + Log2FC + dIF
isoComp_00366642	geneComp_00082282	ENST00000518074.1	ENSG00000164808.12	Series3_A549_Mock	Series3_A549_RSV	SPIDR	protein_coding	protein_coding	11.6104	17.9892	16.9686	0.844283	2.30761	-0.0842198	NA	1.17499	0.532721	5.59179	0.010131	0.0594368	3.36761	NA	0.0974694	0.02965	0.33625	0.3066	3.33e-14	3.33e-14	FALSE	1	TRUE	yes	yes	no	0	TRUE	FDR < 0.05 + Log2FC + dIF
isoComp_00367126	geneComp_00082350	ENST00000379644.4	ENSG00000165102.10	Series3_A549_Mock	Series3_A549_RSV	HGSNAT	protein_coding	protein_coding	15.2961	22.2525	21.5293	1.17362	2.23362	-0.0476433	NA	8.65398	11.6822	0	0.554272	0	-10.1913	NA	0.587614	0.5251	0	-0.5251	3.32e-41	3.32e-41	FALSE	1	TRUE	yes	no	yes	0	TRUE	FDR < 0.05 + Log2FC + dIF
isoComp_00367345	geneComp_00082393	ENST00000378617.3	ENSG00000165282.9	Series3_A549_Mock	Series3_A549_RSV	PIGO	protein_coding	protein_coding	15.8244	19.9672	17.9005	0.507609	0.219969	-0.157543	NA	2.99699	7.48423	0	0.760295	0	-9.54964	NA	0.204822	0.3741	0	-0.3741	3.34e-19	3.34e-19	FALSE	1	TRUE	yes	no	no	1	FALSE	FDR < 0.05 + Log2FC + dIF
isoComp_00367550	geneComp_00082437	ENST00000298310.5	ENSG00000165525.13	Series3_A549_Mock	Series3_A549_RSV	NEMF	protein_coding	protein_coding	15.5114	16.3892	17.5555	2.27917	5.26521	0.0991192	NA	10.3253	10.5195	3.32933	1.38311	1.53517	-1.65681	NA	0.691135	0.64255	0.1796	-0.46295	2.97e-12	3.04e-21	FALSE	1	TRUE	yes	yes	no	0	TRUE	FDR < 0.05 + Log2FC + dIF
isoComp_00367563	geneComp_00082437	ENST00000556691.1	ENSG00000165525.13	Series3_A549_Mock	Series3_A549_RSV	NEMF	protein_coding	processed_transcript	15.5114	16.3892	17.5555	2.27917	5.26521	0.0991192	NA	1.43812	0.239375	7.08802	0.148485	2.13573	4.83103	NA	0.0579694	0.0136	0.40355	0.38995	3.04e-21	3.04e-21	NA	0.999859	TRUE	NA	NA	NA	0	TRUE	FDR < 0.05 + Log2FC + dIF
isoComp_00367752	geneComp_00082473	ENST00000356311.5	ENSG00000165698.11	Series3_A549_Mock	Series3_A549_RSV	C9orf9	protein_coding	protein_coding	2.22965	5.82981	4.46348	0.210295	0.358017	-0.384522	NA	0.529795	2.96972	0	0.197533	0	-8.21903	NA	0.228131	0.5113	0	-0.5113	3.65e-09	1.77e-11	FALSE	0.997313	TRUE	yes	yes	no	1	FALSE	FDR < 0.05 + Log2FC + dIF
isoComp_00367905	geneComp_00082494	ENST00000265663.7	ENSG00000165802.15	Series3_A549_Mock	Series3_A549_RSV	NSMF	protein_coding	protein_coding	14.7842	13.1342	17.04	0.79956	0.181707	0.375349	NA	5.94615	8.50631	0	2.30216	0	-9.73408	NA	0.400929	0.63935	0	-0.63935	1.94e-08	1.7e-30	FALSE	1	TRUE	no	yes	no	0	TRUE	FDR < 0.05 + Log2FC + dIF
isoComp_00367906	geneComp_00082494	ENST00000339554.3	ENSG00000165802.15	Series3_A549_Mock	Series3_A549_RSV	NSMF	protein_coding	protein_coding	14.7842	13.1342	17.04	0.79956	0.181707	0.375349	NA	3.17692	1.38355	13.7761	0.163676	0.232965	3.30638	NA	0.205604	0.10645	0.8087	0.70225	1.7e-30	1.7e-30	FALSE	0.999983	TRUE	yes	no	no	0	TRUE	FDR < 0.05 + Log2FC + dIF
isoComp_00367919	geneComp_00082495	ENST00000451119.2	ENSG00000165804.11	Series3_A549_Mock	Series3_A549_RSV	ZNF219	protein_coding	protein_coding	16.9731	51.0827	34.0369	6.63618	5.31312	-0.585593	NA	2.8497	23.9177	0.116341	8.32264	0.116341	-7.56521	NA	0.154324	0.45475	0.00295	-0.4518	2.28e-10	2.28e-10	FALSE	1	TRUE	yes	yes	no	0	FALSE	FDR < 0.05 + Log2FC + dIF
isoComp_00368106	geneComp_00082525	ENST00000360594.5	ENSG00000165929.8	Series3_A549_Mock	Series3_A549_RSV	TC2N	protein_coding	protein_coding	5.7436	7.44712	2.59401	0.675536	0.880836	-1.51788	NA	1.96923	4.61752	0.0197411	0.0213568	0.0197411	-7.28164	NA	0.302349	0.62545	0.0057	-0.61975	1.33e-07	1.33e-07	FALSE	0.999962	TRUE	yes	no	no	0	FALSE	FDR < 0.05 + Log2FC + dIF
isoComp_00368107	geneComp_00082525	ENST00000435962.2	ENSG00000165929.8	Series3_A549_Mock	Series3_A549_RSV	TC2N	protein_coding	protein_coding	5.7436	7.44712	2.59401	0.675536	0.880836	-1.51788	NA	1.17052	0.424517	2.51883	0.309232	0.873177	2.54099	NA	0.286592	0.05365	0.9684	0.91475	9.11e-06	1.33e-07	FALSE	0.999959	TRUE	yes	no	no	0	FALSE	FDR < 0.05 + Log2FC + dIF
isoComp_00368120	geneComp_00082528	ENST00000298894.4	ENSG00000165943.4	Series3_A549_Mock	Series3_A549_RSV	MOAP1	protein_coding	protein_coding	10.4873	10.8893	8.37693	0.430362	1.0331	-0.378021	NA	5.84173	0.942798	4.73583	0.164952	0.848588	2.31642	NA	0.553851	0.0873	0.58675	0.49945	0.00407304	0.00353552	FALSE	0.999726	TRUE	yes	no	no	0	TRUE	FDR < 0.05 + Log2FC + dIF
isoComp_00368121	geneComp_00082528	ENST00000556883.1	ENSG00000165943.4	Series3_A549_Mock	Series3_A549_RSV	MOAP1	protein_coding	protein_coding	10.4873	10.8893	8.37693	0.430362	1.0331	-0.378021	NA	4.64559	9.94651	3.6411	0.595314	1.88169	-1.44731	NA	0.446149	0.9127	0.41325	-0.49945	0.00353552	0.00353552	FALSE	0.999725	TRUE	yes	no	no	1	TRUE	FDR < 0.05 + Log2FC + dIF
isoComp_00368235	geneComp_00082550	ENST00000325486.5	ENSG00000166037.6	Series3_A549_Mock	Series3_A549_RSV	CEP57	protein_coding	protein_coding	11.456	9.03313	4.41319	0.665651	1.14078	-1.03174	NA	0.813045	4.66595	0	0.604074	0	-8.86911	NA	0.0721082	0.5243	0	-0.5243	4.11e-05	4.11e-05	FALSE	0.999993	TRUE	yes	yes	no	0	FALSE	FDR < 0.05 + Log2FC + dIF
isoComp_00368337	geneComp_00082568	ENST00000344051.4	ENSG00000166145.10	Series3_A549_Mock	Series3_A549_RSV	SPINT1	protein_coding	protein_coding	39.881	1.42461	0.892404	0.203183	0.0145779	-0.66881	NA	11.8319	0.256924	0.885562	0.185331	0.00969354	1.74637	NA	0.540049	0.16515	0.99245	0.8273	0.00277218	0.00277218	FALSE	1	TRUE	yes	no	yes	0	TRUE	FDR < 0.05 + Log2FC + dIF
isoComp_00368394	geneComp_00082575	ENST00000393441.4	ENSG00000166167.13	Series3_A549_Mock	Series3_A549_RSV	BTRC	protein_coding	protein_coding	5.14842	3.9344	3.63711	0.148913	0.62269	-0.113056	NA	0.289918	1.91902	0	0.566825	0	-7.59172	NA	0.0752571	0.483	0	-0.483	0.000260492	0.000260492	FALSE	0.999999	TRUE	yes	no	no	0	FALSE	FDR < 0.05 + Log2FC + dIF
isoComp_00368455	geneComp_00082584	ENST00000340912.4	ENSG00000166192.10	Series3_A549_Mock	Series3_A549_RSV	SENP8	protein_coding	protein_coding	1.677	1.35957	0.882958	0.298205	0.138664	-0.617058	NA	1.1231	1.31451	0	0.34326	0	-7.04932	NA	0.621176	0.95755	0	-0.95755	7.18e-07	6.5e-07	FALSE	0.973147	TRUE	yes	no	no	0	FALSE	FDR < 0.05 + Log2FC + dIF
isoComp_00368458	geneComp_00082584	ENST00000544411.1	ENSG00000166192.10	Series3_A549_Mock	Series3_A549_RSV	SENP8	protein_coding	protein_coding	1.677	1.35957	0.882958	0.298205	0.138664	-0.617058	NA	0.371724	0.0450547	0.882958	0.0450547	0.138664	4.01965	NA	0.284763	0.04245	1	0.95755	6.5e-07	6.5e-07	FALSE	0.985712	TRUE	yes	no	no	0	FALSE	FDR < 0.05 + Log2FC + dIF
isoComp_00368478	geneComp_00082587	ENST00000299259.6	ENSG00000166200.10	Series3_A549_Mock	Series3_A549_RSV	COPS2	protein_coding	protein_coding	24.8674	12.0942	5.08473	1.39804	1.13429	-1.24843	NA	9.7897	5.13585	0.047669	1.73374	0.047669	-6.47947	NA	0.365082	0.44725	0.01205	-0.4352	0.0204683	0.0169621	FALSE	0.999983	TRUE	yes	no	no	0	FALSE	FDR < 0.05 + Log2FC + dIF
isoComp_00368485	geneComp_00082588	ENST00000311550.5	ENSG00000166206.9	Series3_A549_Mock	Series3_A549_RSV	GABRB3	protein_coding	protein_coding	19.0626	23.4326	16.3383	1.76838	2.83643	-0.519994	NA	13.9721	22.5429	0.0956753	1.60338	0.0956753	-7.73753	NA	0.491707	0.9623	0.005	-0.9573	2.59e-61	2.59e-61	FALSE	0.999998	TRUE	yes	no	yes	0	TRUE	FDR < 0.05 + Log2FC + dIF
isoComp_00368487	geneComp_00082588	ENST00000541819.2	ENSG00000166206.9	Series3_A549_Mock	Series3_A549_RSV	GABRB3	protein_coding	protein_coding	19.0626	23.4326	16.3383	1.76838	2.83643	-0.519994	NA	0.752097	0	15.385	0	2.66037	10.5882	NA	0.316658	0	0.94175	0.94175	1.94e-57	2.59e-61	FALSE	1	TRUE	yes	no	no	0	TRUE	FDR < 0.05 + Log2FC + dIF
isoComp_00368600	geneComp_00082605	ENST00000369883.3	ENSG00000166275.11	Series3_A549_Mock	Series3_A549_RSV	C10orf32	protein_coding	protein_coding	7.19273	11.3398	3.64363	1.4076	0.361214	-1.63526	NA	2.60177	3.64848	0	0.736373	0	-8.5151	NA	0.311092	0.3186	0	-0.3186	4.16e-06	4.16e-06	FALSE	0.80386	TRUE	yes	no	no	0	TRUE	FDR < 0.05 + Log2FC + dIF
isoComp_00368628	geneComp_00082611	ENST00000299402.6	ENSG00000166313.14	Series3_A549_Mock	Series3_A549_RSV	APBB1	protein_coding	protein_coding	7.29242	13.3155	11.1359	0.410132	0.476005	-0.257676	NA	5.24487	9.03853	0	0.479971	0	-9.82154	NA	0.525339	0.67835	0	-0.67835	7.65e-36	7.65e-36	FALSE	1	TRUE	yes	yes	no	0	TRUE	FDR < 0.05 + Log2FC + dIF
isoComp_00368631	geneComp_00082611	ENST00000524626.1	ENSG00000166313.14	Series3_A549_Mock	Series3_A549_RSV	APBB1	protein_coding	retained_intron	7.29242	13.3155	11.1359	0.410132	0.476005	-0.257676	NA	0.537086	1.04673	7.35275	0.156996	0.776995	2.80064	NA	0.0516551	0.0783	0.6585	0.5802	5.11e-19	7.65e-36	NA	0.999856	TRUE	NA	NA	NA	0	TRUE	FDR < 0.05 + Log2FC + dIF
isoComp_00368649	geneComp_00082613	ENST00000488223.1	ENSG00000166321.9	Series3_A549_Mock	Series3_A549_RSV	NUDT13	protein_coding	processed_transcript	2.55297	7.91082	4.90802	0.689913	1.00318	-0.687571	NA	1.23161	1.17712	4.40134	0.687887	0.496497	1.89375	NA	0.588982	0.1423	0.9143	0.772	0.00535986	0.00535986	NA	0.946173	TRUE	NA	NA	NA	0	TRUE	FDR < 0.05 + Log2FC + dIF
isoComp_00368790	geneComp_00082630	ENST00000299498.6	ENSG00000166394.10	Series3_A549_Mock	Series3_A549_RSV	CYB5R2	protein_coding	protein_coding	9.48971	2.31928	2.01265	0.200792	0.79979	-0.203638	NA	4.20786	1.79174	0	0.0379744	0	-7.49324	NA	0.429351	0.77695	0	-0.77695	6.92e-09	6.92e-09	FALSE	0.999307	TRUE	yes	no	no	0	FALSE	FDR < 0.05 + Log2FC + dIF
isoComp_00369003	geneComp_00082652	ENST00000299575.4	ENSG00000166454.5	Series3_A549_Mock	Series3_A549_RSV	ATMIN	protein_coding	protein_coding	14.8082	9.10559	7.62966	0.769672	1.84105	-0.254828	NA	12.6841	0	4.7552	0	3.08137	8.89639	NA	0.820767	0	0.55835	0.55835	0.000265711	0.000265711	FALSE	1	TRUE	no	yes	no	0	TRUE	FDR < 0.05 + Log2FC + dIF
isoComp_00369008	geneComp_00082652	ENST00000566488.1	ENSG00000166454.5	Series3_A549_Mock	Series3_A549_RSV	ATMIN	protein_coding	protein_coding	14.8082	9.10559	7.62966	0.769672	1.84105	-0.254828	NA	1.38437	8.94634	2.7997	0.610413	1.31508	-1.67249	NA	0.132365	0.98385	0.4338	-0.55005	0.0484688	0.000265711	FALSE	1	TRUE	no	yes	no	0	TRUE	FDR < 0.05 + Log2FC + dIF
isoComp_00369138	geneComp_00082668	ENST00000424697.1	ENSG00000166526.12	Series3_A549_Mock	Series3_A549_RSV	ZNF3	protein_coding	protein_coding	11.0847	10.9645	10.4594	0.826706	0.452317	-0.0679736	NA	2.17064	4.61297	0	0.809673	0	-8.85268	NA	0.199231	0.41755	0	-0.41755	5.6e-13	5.6e-13	FALSE	0.999988	TRUE	yes	yes	no	0	TRUE	FDR < 0.05 + Log2FC + dIF
isoComp_00369146	geneComp_00082668	ENST00000487620.1	ENSG00000166526.12	Series3_A549_Mock	Series3_A549_RSV	ZNF3	protein_coding	retained_intron	11.0847	10.9645	10.4594	0.826706	0.452317	-0.0679736	NA	2.41516	0.240205	4.50596	0.0477954	1.54273	4.17385	NA	0.196649	0.0217	0.438	0.4163	0.000115722	5.6e-13	NA	0.99999	TRUE	NA	NA	NA	1	TRUE	FDR < 0.05 + Log2FC + dIF
isoComp_00369541	geneComp_00082724	ENST00000450168.2	ENSG00000166816.9	Series3_A549_Mock	Series3_A549_RSV	LDHD	protein_coding	protein_coding	1.26249	4.47286	2.62081	0.278029	0.461454	-0.768911	NA	0.399238	1.48313	0.0714662	0.40445	0.0714662	-4.19599	NA	0.208526	0.3385	0.0331	-0.3054	0.0491708	0.0160326	FALSE	1	TRUE	yes	no	no	0	FALSE	FDR < 0.05 + Log2FC + dIF
isoComp_00369553	geneComp_00082727	ENST00000561878.1	ENSG00000166822.8	Series3_A549_Mock	Series3_A549_RSV	TMEM170A	protein_coding	protein_coding	6.54459	4.95307	5.25088	0.501082	0.0214012	0.0840716	NA	1.96632	0.274162	2.26903	0.0905804	0.2333	3.00364	NA	0.269959	0.05405	0.4323	0.37825	7.06e-07	7.06e-07	FALSE	0.802425	TRUE	yes	no	no	1	TRUE	FDR < 0.05 + Log2FC + dIF
isoComp_00369647	geneComp_00082746	ENST00000342556.6	ENSG00000166886.8	Series3_A549_Mock	Series3_A549_RSV	NAB2	protein_coding	protein_coding	7.60163	10.7869	9.42971	0.0929229	1.54321	-0.193808	NA	2.42698	3.24639	0	0.147617	0	-8.34713	NA	0.294424	0.3011	0	-0.3011	1.09e-11	1.09e-11	FALSE	0.999999	TRUE	yes	yes	no	0	TRUE	FDR < 0.05 + Log2FC + dIF
isoComp_00369752	geneComp_00082759	ENST00000498607.1	ENSG00000166922.4	Series3_A549_Mock	Series3_A549_RSV	SCG5	protein_coding	retained_intron	2.809	2.12133	0.481626	0.227551	0.117691	-2.11612	NA	0.330473	0.0943413	0.306005	0.0275867	0.0579297	1.59864	NA	0.164852	0.04355	0.70695	0.6634	0.00155422	0.00155422	NA	0.296697	FALSE	NA	NA	NA	0	FALSE	FDR < 0.05 + Log2FC + dIF
isoComp_00369766	geneComp_00082763	ENST00000319212.4	ENSG00000166938.8	Series3_A549_Mock	Series3_A549_RSV	DIS3L	protein_coding	protein_coding	13.4092	17.8244	11.5825	1.21281	1.40907	-0.621473	NA	5.52743	8.25019	0	2.74125	0	-9.69003	NA	0.386586	0.4545	0	-0.4545	6.79e-07	6.79e-07	FALSE	1	TRUE	yes	no	no	1	FALSE	FDR < 0.05 + Log2FC + dIF
isoComp_00369784	geneComp_00082764	ENST00000563065.1	ENSG00000166946.9	Series3_A549_Mock	Series3_A549_RSV	CCNDBP1	protein_coding	nonsense_mediated_decay	20.0366	16.9409	12.9736	2.35087	2.37942	-0.384671	NA	0.872838	0	5.07712	0	3.44475	8.99071	NA	0.0521388	0	0.3546	0.3546	8.03e-05	7.17e-09	TRUE	0.996304	TRUE	no	no	no	0	TRUE	FDR < 0.05 + Log2FC + dIF
isoComp_00369928	geneComp_00082783	ENST00000377087.3	ENSG00000167065.9	Series3_A549_Mock	Series3_A549_RSV	DUSP18	protein_coding	nonsense_mediated_decay	2.67515	1.95298	1.37529	0.169899	0.0583418	-0.502853	NA	0.140959	0.648536	0	0.134236	0	-6.04119	NA	0.0516	0.32855	0	-0.32855	0.013314	0.00065436	TRUE	0.995441	TRUE	yes	no	no	2	TRUE	FDR < 0.05 + Log2FC + dIF
isoComp_00369931	geneComp_00082783	ENST00000407308.1	ENSG00000167065.9	Series3_A549_Mock	Series3_A549_RSV	DUSP18	protein_coding	protein_coding	2.67515	1.95298	1.37529	0.169899	0.0583418	-0.502853	NA	0.150155	0.0170146	0.484666	0.0170146	0.0342717	4.19464	NA	0.0574878	0.008	0.352	0.344	0.00065436	0.00065436	FALSE	0.99538	TRUE	yes	no	no	1	TRUE	FDR < 0.05 + Log2FC + dIF
isoComp_00370283	geneComp_00082835	ENST00000592688.1	ENSG00000167306.14	Series3_A549_Mock	Series3_A549_RSV	MYO5B	protein_coding	protein_coding	9.91703	4.65005	0.925187	0.216914	0.182731	-2.31702	NA	3.88557	3.88036	0	0.195797	0	-8.60376	NA	0.496935	0.8343	0	-0.8343	5.24e-08	4.24e-08	FALSE	0.999998	TRUE	yes	no	no	0	TRUE	FDR < 0.05 + Log2FC + dIF
isoComp_00370345	geneComp_00082845	ENST00000300797.6	ENSG00000167371.12	Series3_A549_Mock	Series3_A549_RSV	PRRT2	protein_coding	protein_coding	1.14543	5.5244	5.05238	0.429284	0.280748	-0.128609	NA	0.630899	0.358439	5.05238	0.358439	0.280748	3.78032	NA	0.60604	0.0602	1	0.9398	0.012021	0.0119543	FALSE	0.999599	TRUE	yes	yes	no	2	TRUE	FDR < 0.05 + Log2FC + dIF
isoComp_00370346	geneComp_00082845	ENST00000358758.7	ENSG00000167371.12	Series3_A549_Mock	Series3_A549_RSV	PRRT2	protein_coding	protein_coding	1.14543	5.5244	5.05238	0.429284	0.280748	-0.128609	NA	0.431044	5.16596	0	0.0708453	0	-9.01568	NA	0.302669	0.9398	0	-0.9398	0.0119543	0.0119543	FALSE	0.999896	TRUE	yes	yes	no	0	TRUE	FDR < 0.05 + Log2FC + dIF
isoComp_00370623	geneComp_00082876	ENST00000378895.4	ENSG00000167536.9	Series3_A549_Mock	Series3_A549_RSV	DHRS13	protein_coding	protein_coding	4.23078	9.4497	4.3547	1.22035	0.563428	-1.11591	NA	2.80144	8.352	0.913042	1.50798	0.0715879	-3.17938	NA	0.487356	0.8779	0.2154	-0.6625	4.43e-07	4.43e-07	FALSE	0.999988	TRUE	yes	yes	no	0	TRUE	FDR < 0.05 + Log2FC + dIF
isoComp_00370624	geneComp_00082876	ENST00000394901.3	ENSG00000167536.9	Series3_A549_Mock	Series3_A549_RSV	DHRS13	protein_coding	protein_coding	4.23078	9.4497	4.3547	1.22035	0.563428	-1.11591	NA	1.2488	0.956217	3.42469	0.408216	0.651983	1.82976	NA	0.379165	0.1086	0.7801	0.6715	4.85e-05	4.43e-07	FALSE	0.999906	TRUE	yes	yes	no	1	TRUE	FDR < 0.05 + Log2FC + dIF
isoComp_00371081	geneComp_00082937	ENST00000596655.1	ENSG00000167747.9	Series3_A549_Mock	Series3_A549_RSV	C19orf48	protein_coding	protein_coding	73.9276	109.29	65.8635	9.65594	5.69288	-0.730521	NA	23.3923	68.7307	16.0779	9.46793	6.34646	-2.09519	NA	0.264596	0.6261	0.23755	-0.38855	0.00180797	3.1e-63	FALSE	0.45275	FALSE	yes	no	no	2	TRUE	FDR < 0.05 + Log2FC + dIF
isoComp_00371158	geneComp_00082946	ENST00000313234.5	ENSG00000167767.9	Series3_A549_Mock	Series3_A549_RSV	KRT80	protein_coding	protein_coding	26.6716	12.6463	11.2288	1.15443	0.0627521	-0.171367	NA	10.9598	5.03554	0.213487	1.55597	0.213487	-4.49675	NA	0.426971	0.3902	0.0189	-0.3713	0.000132239	8.18e-05	FALSE	1	TRUE	yes	no	no	0	FALSE	FDR < 0.05 + Log2FC + dIF
isoComp_00371262	geneComp_00082964	ENST00000575898.1	ENSG00000167840.9	Series3_A549_Mock	Series3_A549_RSV	ZNF232	protein_coding	protein_coding	3.63267	5.24399	2.0239	0.0444144	0.189214	-1.36917	NA	0.75106	2.09423	0	0.34353	0	-7.71715	NA	0.166335	0.39885	0	-0.39885	0.000501081	0.000501081	FALSE	0.999987	TRUE	yes	yes	no	0	TRUE	FDR < 0.05 + Log2FC + dIF
isoComp_00371338	geneComp_00082978	ENST00000434581.2	ENSG00000167904.10	Series3_A549_Mock	Series3_A549_RSV	TMEM68	protein_coding	protein_coding	7.35769	7.9007	3.28058	0.593183	0.227264	-1.26547	NA	4.41797	6.57104	0.982752	0.594135	0.0635892	-2.72881	NA	0.600943	0.83075	0.30235	-0.5284	2.43e-08	2.43e-08	FALSE	0.994467	TRUE	yes	no	no	0	TRUE	FDR < 0.05 + Log2FC + dIF
isoComp_00371340	geneComp_00082978	ENST00000519460.1	ENSG00000167904.10	Series3_A549_Mock	Series3_A549_RSV	TMEM68	protein_coding	retained_intron	7.35769	7.9007	3.28058	0.593183	0.227264	-1.26547	NA	0.242344	0.171573	1.31704	0.0284307	0.425682	2.86959	NA	0.0591122	0.02155	0.39435	0.3728	6.07e-08	2.43e-08	NA	0.0617667	FALSE	NA	NA	NA	0	TRUE	FDR < 0.05 + Log2FC + dIF
isoComp_00371802	geneComp_00083026	ENST00000294066.2	ENSG00000168067.7	Series3_A549_Mock	Series3_A549_RSV	MAP4K2	protein_coding	protein_coding	5.45893	7.69193	7.27555	0.115252	1.77634	-0.0801826	NA	2.40331	6.5399	0.067285	0.275057	0.067285	-6.40514	NA	0.415614	0.85095	0.01225	-0.8387	3.46e-12	3.46e-12	FALSE	1	TRUE	yes	yes	no	0	TRUE	FDR < 0.05 + Log2FC + dIF
isoComp_00371805	geneComp_00083026	ENST00000435926.1	ENSG00000168067.7	Series3_A549_Mock	Series3_A549_RSV	MAP4K2	protein_coding	nonsense_mediated_decay	5.45893	7.69193	7.27555	0.115252	1.77634	-0.0801826	NA	1.90155	0.832086	5.3174	0.263098	0.0953489	2.66139	NA	0.383269	0.1077	0.7738	0.6661	0.0155701	3.46e-12	TRUE	1	TRUE	no	no	no	0	TRUE	FDR < 0.05 + Log2FC + dIF
isoComp_00372604	geneComp_00083147	ENST00000426813.2	ENSG00000168661.10	Series3_A549_Mock	Series3_A549_RSV	ZNF30	protein_coding	protein_coding	2.65428	3.19473	3.49228	0.0287008	0.366671	0.128092	NA	0.32194	1.04091	0	0.221905	0	-6.7155	NA	0.103202	0.3265	0	-0.3265	0.000260278	0.000260278	FALSE	0.999999	TRUE	yes	no	no	0	TRUE	FDR < 0.05 + Log2FC + dIF
isoComp_00372787	geneComp_00083175	ENST00000562188.1	ENSG00000168803.10	Series3_A549_Mock	Series3_A549_RSV	ADAL	protein_coding	protein_coding	2.62986	3.72042	2.19388	0.179406	0.118995	-0.759288	NA	0.58422	1.30254	0	0.267898	0	-7.03622	NA	0.167469	0.3544	0	-0.3544	0.00429282	0.00429282	FALSE	0.99958	TRUE	yes	no	no	1	FALSE	FDR < 0.05 + Log2FC + dIF
isoComp_00372902	geneComp_00083192	ENST00000503235.1	ENSG00000168884.10	Series3_A549_Mock	Series3_A549_RSV	TNIP2	protein_coding	protein_coding	18.9908	32.0122	23.372	4.32564	2.04436	-0.45367	NA	3.76432	12.5914	0	5.0537	0	-10.2994	NA	0.183159	0.37895	0	-0.37895	1.27e-08	1.27e-08	FALSE	0.999965	TRUE	no	yes	no	0	TRUE	FDR < 0.05 + Log2FC + dIF
isoComp_00373077	geneComp_00083218	ENST00000381525.3	ENSG00000169016.12	Series3_A549_Mock	Series3_A549_RSV	E2F6	protein_coding	protein_coding	9.19527	9.16971	6.8254	0.804891	0.318459	-0.425423	NA	2.52783	7.59422	0.157654	0.605729	0.157654	-5.50324	NA	0.24489	0.8288	0.02205	-0.80675	1.24e-26	1.24e-26	FALSE	0.998378	TRUE	yes	yes	no	0	TRUE	FDR < 0.05 + Log2FC + dIF
isoComp_00373081	geneComp_00083218	ENST00000444832.1	ENSG00000169016.12	Series3_A549_Mock	Series3_A549_RSV	E2F6	protein_coding	nonsense_mediated_decay	9.19527	9.16971	6.8254	0.804891	0.318459	-0.425423	NA	1.03508	0.0266915	5.57748	0.0266915	0.135393	7.25061	NA	0.189986	0.0032	0.8199	0.8167	1.55e-21	1.24e-26	TRUE	0.992551	TRUE	no	no	no	0	TRUE	FDR < 0.05 + Log2FC + dIF
isoComp_00373417	geneComp_00083269	ENST00000542817.1	ENSG00000169246.12	Series3_A549_Mock	Series3_A549_RSV	NPIPB3	protein_coding	protein_coding	1.10807	2.97719	3.04192	1.01455	0.589993	0.0309277	NA	0.157668	1.22363	0	0.73411	0	-6.94677	NA	0.0682523	0.3699	0	-0.3699	0.00195062	0.00195062	FALSE	0.999988	TRUE	yes	yes	no	1	TRUE	FDR < 0.05 + Log2FC + dIF
isoComp_00373906	geneComp_00083354	ENST00000422453.2	ENSG00000169714.12	Series3_A549_Mock	Series3_A549_RSV	CNBP	protein_coding	protein_coding	136.066	91.272	67.1266	6.67333	10.3405	-0.44323	NA	41.2419	13.0387	41.8252	5.83045	2.87923	1.68082	NA	0.308427	0.1483	0.63145	0.48315	0.00305164	0.00305164	FALSE	0.969262	TRUE	yes	no	no	0	FALSE	FDR < 0.05 + Log2FC + dIF
isoComp_00373910	geneComp_00083354	ENST00000502976.1	ENSG00000169714.12	Series3_A549_Mock	Series3_A549_RSV	CNBP	protein_coding	protein_coding	136.066	91.272	67.1266	6.67333	10.3405	-0.44323	NA	64.2166	62.6468	16.3818	17.2225	1.12377	-1.93449	NA	0.464408	0.67615	0.24735	-0.4288	0.0288664	0.00305164	FALSE	0.962014	TRUE	yes	no	no	0	FALSE	FDR < 0.05 + Log2FC + dIF
isoComp_00374137	geneComp_00083383	ENST00000380064.4	ENSG00000169891.13	Series3_A549_Mock	Series3_A549_RSV	REPS2	protein_coding	protein_coding	1.35731	0.256803	0.889569	0.0579944	0.20274	1.75346	NA	0.618418	0	0.634538	0	0.144157	6.01019	NA	0.354948	0	0.71345	0.71345	0.00516401	0.00516401	FALSE	0.999996	TRUE	yes	yes	no	0	TRUE	FDR < 0.05 + Log2FC + dIF
isoComp_00374342	geneComp_00083425	ENST00000341199.6	ENSG00000170085.13	Series3_A549_Mock	Series3_A549_RSV	SIMC1	protein_coding	protein_coding	4.6282	6.42792	3.07045	0.173352	0.325343	-1.06345	NA	1.73451	5.20562	0	0.16408	0	-9.0267	NA	0.28248	0.80975	0	-0.80975	6.71e-18	6.71e-18	FALSE	0.999998	TRUE	no	yes	no	1	TRUE	FDR < 0.05 + Log2FC + dIF
isoComp_00374345	geneComp_00083425	ENST00000443967.1	ENSG00000170085.13	Series3_A549_Mock	Series3_A549_RSV	SIMC1	protein_coding	protein_coding	4.6282	6.42792	3.07045	0.173352	0.325343	-1.06345	NA	2.41998	0.476103	2.93629	0.476103	0.191176	2.59956	NA	0.6175	0.0761	0.9605	0.8844	0.0456442	6.71e-18	FALSE	1	TRUE	no	yes	no	1	TRUE	FDR < 0.05 + Log2FC + dIF
isoComp_00374497	geneComp_00083457	ENST00000404929.1	ENSG00000170264.8	Series3_A549_Mock	Series3_A549_RSV	FAM161A	protein_coding	protein_coding	3.85927	5.29496	3.12481	0.651838	0.778902	-0.758964	NA	1.22653	1.58394	0	0.0946116	0	-7.31645	NA	0.213122	0.30595	0	-0.30595	0.000408033	4.42e-15	FALSE	1	TRUE	yes	yes	no	0	TRUE	FDR < 0.05 + Log2FC + dIF
isoComp_00374499	geneComp_00083457	ENST00000418113.1	ENSG00000170264.8	Series3_A549_Mock	Series3_A549_RSV	FAM161A	protein_coding	nonsense_mediated_decay	3.85927	5.29496	3.12481	0.651838	0.778902	-0.758964	NA	0.706442	0.270557	2.48836	0.00802757	0.47989	3.15462	NA	0.37899	0.05205	0.8083	0.75625	4.42e-15	4.42e-15	NA	0.999988	TRUE	NA	NA	NA	0	TRUE	FDR < 0.05 + Log2FC + dIF
isoComp_00374567	geneComp_00083468	ENST00000302386.5	ENSG00000170296.5	Series3_A549_Mock	Series3_A549_RSV	GABARAP	protein_coding	protein_coding	216.125	458.65	222.746	51.8795	33.1689	-1.04196	NA	60.7841	72.1617	195	9.37912	30.8611	1.43404	NA	0.394718	0.157	0.8742	0.7172	1.62e-218	1.62e-218	FALSE	0.962871	TRUE	yes	no	no	0	TRUE	FDR < 0.05 + Log2FC + dIF
isoComp_00374750	geneComp_00083502	ENST00000502448.1	ENSG00000170448.7	Series3_A549_Mock	Series3_A549_RSV	NFXL1	protein_coding	retained_intron	3.358	2.47737	1.58579	0.336416	0.077067	-0.640351	NA	0.519856	1.23706	0	0.412708	0	-6.96239	NA	0.130761	0.48565	0	-0.48565	0.00209157	0.00209157	NA	0.957247	TRUE	NA	NA	NA	0	TRUE	FDR < 0.05 + Log2FC + dIF
isoComp_00374809	geneComp_00083514	ENST00000348729.3	ENSG00000170482.12	Series3_A549_Mock	Series3_A549_RSV	SLC23A1	protein_coding	protein_coding	2.67557	21.0177	6.05254	1.33646	0.845157	-1.7943	NA	1.49837	15.9697	0	2.24109	0	-10.642	NA	0.334955	0.75615	0	-0.75615	3.18e-13	3.18e-13	FALSE	1	TRUE	yes	no	no	0	FALSE	FDR < 0.05 + Log2FC + dIF
isoComp_00374957	geneComp_00083545	ENST00000276816.4	ENSG00000170631.10	Series3_A549_Mock	Series3_A549_RSV	ZNF16	protein_coding	protein_coding	2.68783	4.22398	1.96448	0.173835	0.175086	-1.10054	NA	0.778574	0	1.74388	0	0.380263	7.4544	NA	0.357292	0	0.87745	0.87745	0.000422831	2.32e-14	FALSE	1	TRUE	yes	yes	no	0	FALSE	FDR < 0.05 + Log2FC + dIF
isoComp_00374958	geneComp_00083545	ENST00000394909.2	ENSG00000170631.10	Series3_A549_Mock	Series3_A549_RSV	ZNF16	protein_coding	protein_coding	2.68783	4.22398	1.96448	0.173835	0.175086	-1.10054	NA	1.59228	3.78725	0	0.0623391	0	-8.56881	NA	0.529545	0.8975	0	-0.8975	2.32e-14	2.32e-14	FALSE	1	TRUE	yes	yes	no	0	FALSE	FDR < 0.05 + Log2FC + dIF
isoComp_00375004	geneComp_00083551	ENST00000548118.2	ENSG00000170653.14	Series3_A549_Mock	Series3_A549_RSV	ATF7	protein_coding	protein_coding	10.3744	15.2305	13.1134	1.9196	1.70191	-0.215763	NA	1.47187	7.18257	1.92109	1.26344	0.356571	-1.89709	NA	0.142047	0.4686	0.1454	-0.3232	2.45e-07	2.45e-07	FALSE	0.40742	FALSE	no	no	no	0	FALSE	FDR < 0.05 + Log2FC + dIF
isoComp_00375012	geneComp_00083551	ENST00000591397.1	ENSG00000170653.14	Series3_A549_Mock	Series3_A549_RSV	ATF7	protein_coding	protein_coding	10.3744	15.2305	13.1134	1.9196	1.70191	-0.215763	NA	2.31019	1.58279	6.0729	0.632233	2.35461	1.9332	NA	0.247663	0.1003	0.4473	0.347	0.00265461	2.45e-07	FALSE	0.406282	FALSE	no	no	no	0	FALSE	FDR < 0.05 + Log2FC + dIF
isoComp_00375112	geneComp_00083576	ENST00000305921.3	ENSG00000170836.7	Series3_A549_Mock	Series3_A549_RSV	PPM1D	protein_coding	protein_coding	4.57955	4.20459	1.95643	0.435951	0.0177673	-1.09982	NA	4.25152	4.20459	0	0.435951	0	-8.71925	NA	0.844518	1	0	-1	6.2e-14	2.25e-14	FALSE	1	TRUE	yes	yes	no	0	TRUE	FDR < 0.05 + Log2FC + dIF
isoComp_00375113	geneComp_00083576	ENST00000392995.3	ENSG00000170836.7	Series3_A549_Mock	Series3_A549_RSV	PPM1D	protein_coding	nonsense_mediated_decay	4.57955	4.20459	1.95643	0.435951	0.0177673	-1.09982	NA	0.324915	0	1.95643	0	0.0177673	7.61943	NA	0.154939	0	1	1	2.25e-14	2.25e-14	TRUE	0.999977	TRUE	yes	yes	no	0	TRUE	FDR < 0.05 + Log2FC + dIF
isoComp_00375487	geneComp_00083642	ENST00000492103.1	ENSG00000171148.9	Series3_A549_Mock	Series3_A549_RSV	TADA3	protein_coding	retained_intron	34.0379	52.9142	45.6646	4.8985	0.482077	-0.212535	NA	4.5848	25.4706	5.98334	2.92325	0.684335	-2.08797	NA	0.119835	0.48035	0.1309	-0.34945	3.99e-22	3.99e-22	NA	0.99979	TRUE	NA	NA	NA	0	TRUE	FDR < 0.05 + Log2FC + dIF
isoComp_00375497	geneComp_00083646	ENST00000307450.6	ENSG00000171160.13	Series3_A549_Mock	Series3_A549_RSV	MORN4	protein_coding	protein_coding	5.96768	8.31554	8.07344	0.776861	0.36109	-0.0425743	NA	3.16892	4.24025	0	1.61478	0	-8.7314	NA	0.556414	0.4961	0	-0.4961	2.11e-05	2.11e-05	FALSE	0.861499	TRUE	yes	no	no	0	TRUE	FDR < 0.05 + Log2FC + dIF
isoComp_00375753	geneComp_00083695	ENST00000270451.5	ENSG00000171425.5	Series3_A549_Mock	Series3_A549_RSV	ZNF581	protein_coding	protein_coding	17.3022	43.9029	29.2572	0.0236545	0.58927	-0.585359	NA	11.7633	40.6098	12.3015	0.307938	6.24798	-1.72218	NA	0.637935	0.925	0.41635	-0.50865	0.00656024	1.52e-05	FALSE	0.949832	TRUE	yes	yes	no	0	FALSE	FDR < 0.05 + Log2FC + dIF
isoComp_00375755	geneComp_00083695	ENST00000587252.1	ENSG00000171425.5	Series3_A549_Mock	Series3_A549_RSV	ZNF581	protein_coding	protein_coding	17.3022	43.9029	29.2572	0.0236545	0.58927	-0.585359	NA	4.59407	0	14.9291	0	7.6853	10.5449	NA	0.3157	0	0.51575	0.51575	1.52e-05	1.52e-05	FALSE	0.949764	TRUE	yes	yes	no	0	FALSE	FDR < 0.05 + Log2FC + dIF
isoComp_00375940	geneComp_00083733	ENST00000307677.4	ENSG00000171552.8	Series3_A549_Mock	Series3_A549_RSV	BCL2L1	protein_coding	protein_coding	95.9039	101.37	123.356	2.82204	1.84215	0.283169	NA	27.4297	40.4269	8.38857	10.7338	3.76859	-2.26746	NA	0.306076	0.39615	0.06755	-0.3286	0.00347498	1.78e-07	FALSE	0.997888	TRUE	yes	yes	no	0	FALSE	FDR < 0.05 + Log2FC + dIF
isoComp_00375942	geneComp_00083733	ENST00000376062.2	ENSG00000171552.8	Series3_A549_Mock	Series3_A549_RSV	BCL2L1	protein_coding	protein_coding	95.9039	101.37	123.356	2.82204	1.84215	0.283169	NA	41.0895	32.4715	102.877	9.05423	3.52865	1.66337	NA	0.416314	0.31805	0.83375	0.5157	1.78e-07	1.78e-07	FALSE	0.997892	TRUE	yes	yes	no	0	FALSE	FDR < 0.05 + Log2FC + dIF
isoComp_00375995	geneComp_00083743	ENST00000361311.4	ENSG00000171603.12	Series3_A549_Mock	Series3_A549_RSV	CLSTN1	protein_coding	protein_coding	64.0915	34.4853	34.7636	5.10764	1.24449	0.0115912	NA	33.4805	30.4276	0	1.56692	0	-11.5716	NA	0.603433	0.89525	0	-0.89525	1.56e-06	1.25e-12	FALSE	1	TRUE	yes	yes	yes	0	TRUE	FDR < 0.05 + Log2FC + dIF
isoComp_00375998	geneComp_00083743	ENST00000435891.1	ENSG00000171603.12	Series3_A549_Mock	Series3_A549_RSV	CLSTN1	protein_coding	protein_coding	64.0915	34.4853	34.7636	5.10764	1.24449	0.0115912	NA	12.7572	3.96129	32.358	3.50452	1.41729	3.02689	NA	0.146535	0.10205	0.93055	0.8285	0.000279591	1.25e-12	FALSE	1	TRUE	yes	yes	no	0	TRUE	FDR < 0.05 + Log2FC + dIF
isoComp_00376381	geneComp_00083804	ENST00000436842.1	ENSG00000171865.5	Series3_A549_Mock	Series3_A549_RSV	RNASEH1	protein_coding	nonsense_mediated_decay	18.3995	11.5842	11.0019	0.395704	0.847819	-0.0743379	NA	6.65945	5.88072	1.70704	0.124804	0.597665	-1.77852	NA	0.347371	0.50865	0.1519	-0.35675	4.85e-05	3.09e-05	TRUE	0.739386	TRUE	yes	no	no	0	TRUE	FDR < 0.05 + Log2FC + dIF
isoComp_00376984	geneComp_00083918	ENST00000372626.3	ENSG00000172465.9	Series3_A549_Mock	Series3_A549_RSV	TCEAL1	protein_coding	protein_coding	15.5868	26.3721	17.786	1.50466	0.491506	-0.568006	NA	3.53838	12.5357	3.05636	0.212948	0.48227	-2.03259	NA	0.206414	0.4764	0.1712	-0.3052	9.37e-08	9.37e-08	FALSE	0.950449	TRUE	yes	yes	no	0	FALSE	FDR < 0.05 + Log2FC + dIF
isoComp_00377249	geneComp_00083959	ENST00000355790.4	ENSG00000172731.9	Series3_A549_Mock	Series3_A549_RSV	LRRC20	protein_coding	protein_coding	10.1433	7.66008	5.73353	0.772431	0.120554	-0.417303	NA	1.17438	0	4.32974	0	1.14652	8.76146	NA	0.319386	0	0.7597	0.7597	0.000697093	0.000697093	FALSE	0.998748	TRUE	yes	no	no	0	TRUE	FDR < 0.05 + Log2FC + dIF
isoComp_00377480	geneComp_00083986	ENST00000311765.2	ENSG00000172840.2	Series3_A549_Mock	Series3_A549_RSV	PDP2	protein_coding	protein_coding	4.13117	1.39573	1.02615	0.0463746	0.14521	-0.440088	NA	2.51779	0	1.02615	0	0.14521	6.69508	NA	0.646541	0	1	1	6.18e-10	6.18e-10	FALSE	1	TRUE	yes	no	no	1	TRUE	FDR < 0.05 + Log2FC + dIF
isoComp_00377486	geneComp_00083986	ENST00000568720.1	ENSG00000172840.2	Series3_A549_Mock	Series3_A549_RSV	PDP2	protein_coding	processed_transcript	4.13117	1.39573	1.02615	0.0463746	0.14521	-0.440088	NA	0.126422	0.499095	0	0.0714614	0	-5.66986	NA	0.0390388	0.35625	0	-0.35625	0.026771	6.18e-10	NA	0.185742	FALSE	NA	NA	NA	0	TRUE	FDR < 0.05 + Log2FC + dIF
isoComp_00377682	geneComp_00084011	ENST00000393177.3	ENSG00000172974.10	Series3_A549_Mock	Series3_A549_RSV	AC007318.5	pseudogene	processed_pseudogene	4.3305	4.4714	4.99203	0.341313	0.768081	0.158564	NA	1.59589	2.2793	0	0.10796	0	-7.83876	NA	0.346778	0.51085	0	-0.51085	4.53e-12	4.53e-12	NA	0.998625	TRUE	NA	NA	NA	0	FALSE	FDR < 0.05 + Log2FC + dIF
isoComp_00378021	geneComp_00084067	ENST00000372017.3	ENSG00000173267.9	Series3_A549_Mock	Series3_A549_RSV	SNCG	protein_coding	protein_coding	16.994	15.521	5.82667	2.23079	0.657765	-1.41193	NA	9.92209	6.16416	0	2.37097	0	-9.2701	NA	0.352694	0.3831	0	-0.3831	3.32e-05	3.32e-05	FALSE	0.991689	TRUE	yes	yes	no	0	TRUE	FDR < 0.05 + Log2FC + dIF
isoComp_00378100	geneComp_00084084	ENST00000308775.2	ENSG00000173402.7	Series3_A549_Mock	Series3_A549_RSV	DAG1	protein_coding	protein_coding	40.5543	21.8674	15.2795	0.749742	1.16281	-0.516905	NA	25.8518	21.4964	0	0.816016	0	-11.0705	NA	0.643078	0.9829	0	-0.9829	1.86e-51	1.86e-51	FALSE	1	TRUE	yes	yes	yes	0	FALSE	FDR < 0.05 + Log2FC + dIF
isoComp_00378120	geneComp_00084084	ENST00000545947.1	ENSG00000173402.7	Series3_A549_Mock	Series3_A549_RSV	DAG1	protein_coding	protein_coding	40.5543	21.8674	15.2795	0.749742	1.16281	-0.516905	NA	3.00514	0.00480682	14.029	0.00480682	0.0683682	9.88896	NA	0.0884551	0.0002	0.92385	0.92365	0.00178895	1.86e-51	FALSE	1	TRUE	yes	yes	yes	0	FALSE	FDR < 0.05 + Log2FC + dIF
isoComp_00378189	geneComp_00084101	ENST00000594396.1	ENSG00000173480.6	Series3_A549_Mock	Series3_A549_RSV	ZNF417	protein_coding	protein_coding	1.96496	2.18237	0.313354	0.0295914	0.0386322	-2.76131	NA	0.44318	1.74707	0	0.00437788	0	-7.45703	NA	0.165992	0.8007	0	-0.8007	0.00486055	0.00480589	NA	0.0213494	FALSE	NA	NA	NA	0	TRUE	FDR < 0.05 + Log2FC + dIF
isoComp_00379250	geneComp_00084287	ENST00000320394.6	ENSG00000174628.12	Series3_A549_Mock	Series3_A549_RSV	IQCK	protein_coding	protein_coding	9.47455	7.64704	4.35303	0.893151	0.592751	-0.811457	NA	1.35113	0.940609	3.80805	0.688706	0.192278	2.00591	NA	0.195873	0.11405	0.8852	0.77115	0.00151452	8.08e-06	FALSE	0.995334	TRUE	no	no	no	1	TRUE	FDR < 0.05 + Log2FC + dIF
isoComp_00379268	geneComp_00084289	ENST00000361451.2	ENSG00000174652.13	Series3_A549_Mock	Series3_A549_RSV	ZNF266	protein_coding	protein_coding	3.91155	5.5733	2.90805	0.513563	0.398333	-0.936114	NA	0.908615	0.178047	2.18202	0.178047	0.186522	3.54309	NA	0.249508	0.0352	0.75575	0.72055	0.00563419	0.00563419	FALSE	0.999999	TRUE	yes	no	no	0	TRUE	FDR < 0.05 + Log2FC + dIF
isoComp_00379349	geneComp_00084304	ENST00000307839.5	ENSG00000174748.14	Series3_A549_Mock	Series3_A549_RSV	RPL15	protein_coding	protein_coding	412.12	739.774	502.861	31.2018	16.2273	-0.556916	NA	79.1441	53.3492	263.364	8.46541	9.75404	2.3033	NA	0.217933	0.07175	0.52365	0.4519	1.72e-39	1.72e-39	FALSE	0.974897	TRUE	yes	yes	no	0	FALSE	FDR < 0.05 + Log2FC + dIF
isoComp_00379352	geneComp_00084304	ENST00000413699.1	ENSG00000174748.14	Series3_A549_Mock	Series3_A549_RSV	RPL15	protein_coding	protein_coding	412.12	739.774	502.861	31.2018	16.2273	-0.556916	NA	248.453	582.209	174.264	3.68936	12.2191	-1.74021	NA	0.595316	0.7882	0.34615	-0.44205	5.75e-18	1.72e-39	FALSE	0.97579	TRUE	yes	yes	no	0	FALSE	FDR < 0.05 + Log2FC + dIF
isoComp_00379906	geneComp_00084395	ENST00000308212.5	ENSG00000175274.14	Series3_A549_Mock	Series3_A549_RSV	TP53I11	protein_coding	protein_coding	21.3675	41.5983	29.248	1.08675	1.09411	-0.50804	NA	2.59839	0.0591617	17.2095	0.0591617	0.216783	7.95985	NA	0.150341	0.0014	0.58895	0.58755	1.18e-74	1.18e-74	FALSE	0.997227	TRUE	yes	no	no	0	FALSE	FDR < 0.05 + Log2FC + dIF
isoComp_00380179	geneComp_00084437	ENST00000527115.1	ENSG00000175536.6	Series3_A549_Mock	Series3_A549_RSV	LIPT2	protein_coding	protein_coding	1.93945	3.57503	2.10846	0.410909	0.76246	-0.758968	NA	0.884594	1.56822	0	0.00397664	0	-7.30216	NA	0.397696	0.4444	0	-0.4444	6.54e-05	6.54e-05	NA	0.0100643	FALSE	NA	NA	NA	0	TRUE	FDR < 0.05 + Log2FC + dIF
isoComp_00380582	geneComp_00084531	ENST00000323146.3	ENSG00000176087.10	Series3_A549_Mock	Series3_A549_RSV	SLC35A4	protein_coding	protein_coding	25.9158	23.6309	16.615	1.63927	0.79557	-0.507931	NA	17.5951	18.9726	0.168726	0.792666	0.168726	-6.73079	NA	0.653335	0.80445	0.01065	-0.7938	2.92e-36	2.92e-36	FALSE	0.999763	TRUE	yes	no	no	0	FALSE	FDR < 0.05 + Log2FC + dIF
isoComp_00380585	geneComp_00084531	ENST00000514199.1	ENSG00000176087.10	Series3_A549_Mock	Series3_A549_RSV	SLC35A4	protein_coding	protein_coding	25.9158	23.6309	16.615	1.63927	0.79557	-0.507931	NA	5.82227	4.53091	15.9452	0.909497	1.41418	1.81297	NA	0.247167	0.19	0.95785	0.76785	0.00175695	2.92e-36	FALSE	0.999756	TRUE	yes	no	no	0	FALSE	FDR < 0.05 + Log2FC + dIF
isoComp_00380642	geneComp_00084541	ENST00000319172.5	ENSG00000176142.8	Series3_A549_Mock	Series3_A549_RSV	TMEM39A	protein_coding	protein_coding	7.96315	7.50019	8.07285	0.0651326	1.22113	0.106015	NA	5.81729	6.07223	0	0.117897	0	-9.24846	NA	0.712149	0.8095	0	-0.8095	4.48e-30	4.48e-30	FALSE	0.999983	TRUE	yes	no	no	0	TRUE	FDR < 0.05 + Log2FC + dIF
isoComp_00380643	geneComp_00084541	ENST00000438581.2	ENSG00000176142.8	Series3_A549_Mock	Series3_A549_RSV	TMEM39A	protein_coding	nonsense_mediated_decay	7.96315	7.50019	8.07285	0.0651326	1.22113	0.106015	NA	0.510325	0.120762	4.19535	0.0216598	1.59017	5.00722	NA	0.086102	0.01605	0.50135	0.4853	1.29e-08	4.48e-30	TRUE	0.998184	TRUE	yes	no	no	0	TRUE	FDR < 0.05 + Log2FC + dIF
isoComp_00380656	geneComp_00084542	ENST00000432887.1	ENSG00000176148.11	Series3_A549_Mock	Series3_A549_RSV	TCP11L1	protein_coding	protein_coding	10.4492	8.64319	7.78303	0.160169	1.72002	-0.151049	NA	2.66427	3.59957	0	0.454741	0	-8.49568	NA	0.234949	0.41755	0	-0.41755	7.57e-09	7.57e-09	FALSE	1	TRUE	yes	yes	no	0	FALSE	FDR < 0.05 + Log2FC + dIF
isoComp_00381028	geneComp_00084624	ENST00000537155.1	ENSG00000176715.11	Series3_A549_Mock	Series3_A549_RSV	ACSF3	protein_coding	retained_intron	8.3735	13.3564	13.5322	1.37637	0.79075	0.0188479	NA	0.873715	0.641031	4.83105	0.33743	2.10227	2.89452	NA	0.0796714	0.04585	0.34915	0.3033	0.0225709	0.0225709	NA	0.484153	FALSE	NA	NA	NA	0	TRUE	FDR < 0.05 + Log2FC + dIF
isoComp_00381449	geneComp_00084701	ENST00000322247.3	ENSG00000177150.8	Series3_A549_Mock	Series3_A549_RSV	FAM210A	protein_coding	protein_coding	7.86074	2.76517	1.50115	0.113448	0.157878	-0.876926	NA	0.331171	0.0684255	1.50115	0.00201387	0.157878	4.26818	NA	0.0885653	0.02475	1	0.97525	7.4e-15	7.4e-15	FALSE	0.987215	TRUE	yes	no	no	0	FALSE	FDR < 0.05 + Log2FC + dIF
isoComp_00381450	geneComp_00084701	ENST00000402563.1	ENSG00000177150.8	Series3_A549_Mock	Series3_A549_RSV	FAM210A	protein_coding	protein_coding	7.86074	2.76517	1.50115	0.113448	0.157878	-0.876926	NA	2.75231	1.99766	0	0.0507948	0	-7.64937	NA	0.354914	0.7244	0	-0.7244	5.19e-07	7.4e-15	FALSE	0.987284	TRUE	yes	no	no	0	FALSE	FDR < 0.05 + Log2FC + dIF
isoComp_00382397	geneComp_00084863	ENST00000534221.1	ENSG00000178105.5	Series3_A549_Mock	Series3_A549_RSV	DDX10	protein_coding	processed_transcript	16.9649	12.8597	17.2005	0.445418	2.10392	0.419309	NA	5.82996	3.13035	11.0243	0.102548	1.68751	1.81299	NA	0.252645	0.24345	0.6385	0.39505	3.12e-13	2.92e-13	NA	0.0706107	FALSE	NA	NA	NA	0	TRUE	FDR < 0.05 + Log2FC + dIF
isoComp_00382839	geneComp_00084968	ENST00000426825.1	ENSG00000178814.11	Series3_A549_Mock	Series3_A549_RSV	OPLAH	protein_coding	protein_coding	2.33042	7.53893	9.40271	0.556522	0.0748561	0.318339	NA	0.433216	2.92371	0	1.15691	0	-8.19658	NA	0.142447	0.37855	0	-0.37855	3.07e-05	3.07e-05	FALSE	1	TRUE	yes	no	no	0	TRUE	FDR < 0.05 + Log2FC + dIF
isoComp_00383200	geneComp_00085038	ENST00000380149.1	ENSG00000179148.5	Series3_A549_Mock	Series3_A549_RSV	ALOXE3	protein_coding	protein_coding	1.45061	0.473106	0.641935	0.120443	0.0177929	0.43239	NA	0.906855	0.177773	0.641935	0.0246273	0.0177929	1.79574	NA	0.754479	0.41595	1	0.58405	0.0333235	0.0333235	FALSE	1	TRUE	yes	yes	no	0	TRUE	FDR < 0.05 + Log2FC + dIF
isoComp_00383202	geneComp_00085038	ENST00000583808.1	ENSG00000179148.5	Series3_A549_Mock	Series3_A549_RSV	ALOXE3	protein_coding	retained_intron	1.45061	0.473106	0.641935	0.120443	0.0177929	0.43239	NA	0.538495	0.295333	0	0.145071	0	-4.93231	NA	0.232912	0.58405	0	-0.58405	0.037481	0.0333235	NA	0.955219	TRUE	NA	NA	NA	0	TRUE	FDR < 0.05 + Log2FC + dIF
isoComp_00383430	geneComp_00085087	ENST00000564592.1	ENSG00000179455.6	Series3_A549_Mock	Series3_A549_RSV	MKRN3	protein_coding	protein_coding	1.1045	3.0653	0.976766	0.308772	0.294974	-1.63995	NA	0.490591	1.40836	0	0.274474	0	-7.14808	NA	0.380033	0.45505	0	-0.45505	0.00511085	0.00511085	FALSE	0.808947	TRUE	no	yes	no	0	TRUE	FDR < 0.05 + Log2FC + dIF
isoComp_00383690	geneComp_00085144	ENST00000393811.2	ENSG00000179912.15	Series3_A549_Mock	Series3_A549_RSV	R3HDM2	protein_coding	retained_intron	11.3243	14.2466	14.3564	0.92226	2.6116	0.0110735	NA	0.810702	0.125624	8.82642	0.122091	1.16239	6.02578	NA	0.0690082	0.0083	0.6206	0.6123	1.78e-08	9.67e-11	NA	1	TRUE	NA	NA	NA	0	TRUE	FDR < 0.05 + Log2FC + dIF
isoComp_00383691	geneComp_00085144	ENST00000402412.1	ENSG00000179912.15	Series3_A549_Mock	Series3_A549_RSV	R3HDM2	protein_coding	protein_coding	11.3243	14.2466	14.3564	0.92226	2.6116	0.0110735	NA	9.30486	13.1335	4.0557	0.591549	1.28152	-1.69278	NA	0.826812	0.92305	0.27535	-0.6477	9.67e-11	9.67e-11	FALSE	1	TRUE	yes	yes	no	0	TRUE	FDR < 0.05 + Log2FC + dIF
isoComp_00384587	geneComp_00085353	ENST00000340622.3	ENSG00000181220.11	Series3_A549_Mock	Series3_A549_RSV	ZNF746	protein_coding	protein_coding	6.98051	9.46445	8.19302	0.805807	0.160152	-0.207887	NA	3.43195	4.82875	0.050527	0.294763	0.050527	-6.32091	NA	0.507143	0.51125	0.0063	-0.50495	5.83e-17	5.83e-17	FALSE	1	TRUE	yes	yes	no	0	FALSE	FDR < 0.05 + Log2FC + dIF
isoComp_00385007	geneComp_00085456	ENST00000346248.5	ENSG00000182022.13	Series3_A549_Mock	Series3_A549_RSV	CHST15	protein_coding	protein_coding	12.7584	5.77832	5.2333	0.171953	0.821447	-0.142669	NA	3.71962	0.0139351	4.62207	0.0139351	0.344471	7.59639	NA	0.317714	0.0025	0.89495	0.89245	4.2e-17	6.24e-28	FALSE	1	TRUE	yes	no	no	0	FALSE	FDR < 0.05 + Log2FC + dIF
isoComp_00385009	geneComp_00085456	ENST00000435907.1	ENSG00000182022.13	Series3_A549_Mock	Series3_A549_RSV	CHST15	protein_coding	protein_coding	12.7584	5.77832	5.2333	0.171953	0.821447	-0.142669	NA	4.3643	5.18474	0	0.050906	0	-9.02091	NA	0.346604	0.89835	0	-0.89835	6.24e-28	6.24e-28	FALSE	1	TRUE	yes	no	no	0	FALSE	FDR < 0.05 + Log2FC + dIF
isoComp_00385278	geneComp_00085495	ENST00000332439.4	ENSG00000182224.7	Series3_A549_Mock	Series3_A549_RSV	CYB5D1	protein_coding	protein_coding	8.19368	8.44465	1.92291	0.388599	0.673761	-2.12897	NA	6.9761	7.2813	0	0.121302	0	-9.51003	NA	0.763435	0.86475	0	-0.86475	1.19e-07	1.19e-07	FALSE	0.997155	TRUE	yes	no	no	0	TRUE	FDR < 0.05 + Log2FC + dIF
isoComp_00385282	geneComp_00085495	ENST00000574357.1	ENSG00000182224.7	Series3_A549_Mock	Series3_A549_RSV	CYB5D1	protein_coding	retained_intron	8.19368	8.44465	1.92291	0.388599	0.673761	-2.12897	NA	0.141879	0.0172473	0.770517	0.0172473	0.575634	4.84025	NA	0.0305898	0.00215	0.3372	0.33505	7.32e-06	1.19e-07	NA	0.508677	FALSE	NA	NA	NA	1	TRUE	FDR < 0.05 + Log2FC + dIF
isoComp_00385536	geneComp_00085552	ENST00000375036.2	ENSG00000182534.9	Series3_A549_Mock	Series3_A549_RSV	MXRA7	protein_coding	protein_coding	28.1472	13.0393	14.1054	0.74444	0.0737065	0.1133	NA	5.0065	4.49863	0.060525	0.365399	0.060525	-5.99841	NA	0.228647	0.34775	0.00425	-0.3435	1.24e-10	1.24e-10	TRUE	0.993574	TRUE	no	yes	no	0	TRUE	FDR < 0.05 + Log2FC + dIF
isoComp_00385879	geneComp_00085628	ENST00000331239.4	ENSG00000182919.10	Series3_A549_Mock	Series3_A549_RSV	C11orf54	protein_coding	protein_coding	7.9274	10.9781	6.75806	1.80423	0.470508	-0.699134	NA	1.33601	5.51639	0	0.683972	0	-9.11019	NA	0.173224	0.50595	0	-0.50595	8.92e-16	8.92e-16	FALSE	0.998193	TRUE	yes	no	no	0	FALSE	FDR < 0.05 + Log2FC + dIF
isoComp_00385891	geneComp_00085628	ENST00000540113.1	ENSG00000182919.10	Series3_A549_Mock	Series3_A549_RSV	C11orf54	protein_coding	protein_coding	7.9274	10.9781	6.75806	1.80423	0.470508	-0.699134	NA	1.6035	0.657571	2.59726	0.428533	0.0979671	1.96554	NA	0.185188	0.055	0.38725	0.33225	0.00228805	8.92e-16	FALSE	0.998272	TRUE	yes	no	no	0	FALSE	FDR < 0.05 + Log2FC + dIF
isoComp_00386357	geneComp_00085713	ENST00000378444.4	ENSG00000183337.12	Series3_A549_Mock	Series3_A549_RSV	BCOR	protein_coding	protein_coding	5.7876	3.94314	3.69005	0.269917	0.769601	-0.0954558	NA	1.41048	1.56956	0.0433074	0.267146	0.0433074	-4.88904	NA	0.25479	0.3953	0.01485	-0.38045	4.8e-05	4.8e-05	FALSE	1	TRUE	yes	yes	no	0	FALSE	FDR < 0.05 + Log2FC + dIF
isoComp_00386516	geneComp_00085749	ENST00000331573.3	ENSG00000183527.7	Series3_A549_Mock	Series3_A549_RSV	PSMG1	protein_coding	protein_coding	24.6248	35.4573	16.9724	4.07754	5.2132	-1.06245	NA	9.1198	1.97369	11.4527	0.310294	2.07901	2.53069	NA	0.442867	0.05745	0.7035	0.64605	4.33e-10	1.02e-23	FALSE	0.984664	TRUE	yes	no	no	0	TRUE	FDR < 0.05 + Log2FC + dIF
isoComp_00386517	geneComp_00085749	ENST00000380900.2	ENSG00000183527.7	Series3_A549_Mock	Series3_A549_RSV	PSMG1	protein_coding	protein_coding	24.6248	35.4573	16.9724	4.07754	5.2132	-1.06245	NA	7.49311	14.8045	0	0.853389	0	-10.5328	NA	0.271671	0.42035	0	-0.42035	1.02e-23	1.02e-23	FALSE	0.977273	TRUE	yes	no	no	0	TRUE	FDR < 0.05 + Log2FC + dIF
isoComp_00386519	geneComp_00085749	ENST00000431628.1	ENSG00000183527.7	Series3_A549_Mock	Series3_A549_RSV	PSMG1	protein_coding	nonsense_mediated_decay	24.6248	35.4573	16.9724	4.07754	5.2132	-1.06245	NA	3.53792	14.4512	0	3.95778	0	-10.498	NA	0.121092	0.4	0	-0.4	2.23e-12	1.02e-23	TRUE	0.562263	FALSE	yes	no	no	0	TRUE	FDR < 0.05 + Log2FC + dIF
isoComp_00386800	geneComp_00085810	ENST00000333607.6	ENSG00000183773.11	Series3_A549_Mock	Series3_A549_RSV	AIFM3	protein_coding	protein_coding	1.465	6.69248	3.76535	0.44869	0.567188	-0.828084	NA	0.217586	3.43037	0	0.853639	0	-8.42642	NA	0.0645265	0.52345	0	-0.52345	0.000577993	2.44e-05	FALSE	1	TRUE	yes	yes	no	0	FALSE	FDR < 0.05 + Log2FC + dIF
isoComp_00386801	geneComp_00085810	ENST00000399167.2	ENSG00000183773.11	Series3_A549_Mock	Series3_A549_RSV	AIFM3	protein_coding	protein_coding	1.465	6.69248	3.76535	0.44869	0.567188	-0.828084	NA	0.624192	0.121179	2.1296	0.0407955	0.336076	4.02773	NA	0.583731	0.0178	0.5925	0.5747	2.44e-05	2.44e-05	FALSE	1	TRUE	yes	yes	no	0	FALSE	FDR < 0.05 + Log2FC + dIF
isoComp_00387504	geneComp_00085961	ENST00000570010.1	ENSG00000184517.7	Series3_A549_Mock	Series3_A549_RSV	ZFP1	protein_coding	protein_coding	5.49787	2.73442	1.00949	0.0831194	0.0225287	-1.42865	NA	1.98061	1.32146	0	0.0492036	0	-7.05687	NA	0.349767	0.4843	0	-0.4843	0.00262635	0.00068571	FALSE	0.999879	TRUE	yes	no	no	0	FALSE	FDR < 0.05 + Log2FC + dIF
isoComp_00387670	geneComp_00085997	ENST00000330125.5	ENSG00000184708.13	Series3_A549_Mock	Series3_A549_RSV	EIF4ENIF1	protein_coding	protein_coding	7.78668	5.84791	5.14683	0.847643	0.780999	-0.1839	NA	3.67566	4.12043	0	0.36707	0	-8.69015	NA	0.498229	0.7104	0	-0.7104	3.52e-14	1.13e-14	FALSE	1	TRUE	yes	yes	no	0	FALSE	FDR < 0.05 + Log2FC + dIF
isoComp_00387676	geneComp_00085997	ENST00000397525.1	ENSG00000184708.13	Series3_A549_Mock	Series3_A549_RSV	EIF4ENIF1	protein_coding	protein_coding	7.78668	5.84791	5.14683	0.847643	0.780999	-0.1839	NA	1.71826	0	4.07522	0	0.266593	8.67427	NA	0.217161	0	0.8024	0.8024	1.13e-14	1.13e-14	FALSE	1	TRUE	yes	yes	no	0	FALSE	FDR < 0.05 + Log2FC + dIF
isoComp_00387978	geneComp_00086060	ENST00000348031.2	ENSG00000185019.12	Series3_A549_Mock	Series3_A549_RSV	UBOX5	protein_coding	protein_coding	1.9188	2.90169	2.3405	0.0943616	0.0480247	-0.308886	NA	0.871346	1.08262	0	0.295686	0	-6.77165	NA	0.431437	0.37685	0	-0.37685	0.00260568	0.00260568	FALSE	0.999998	TRUE	yes	no	no	0	FALSE	FDR < 0.05 + Log2FC + dIF
isoComp_00388432	geneComp_00086144	ENST00000335858.7	ENSG00000185379.16	Series3_A549_Mock	Series3_A549_RSV	RAD51D	protein_coding	protein_coding	6.67581	5.33116	2.21105	0.598648	0.0688245	-1.26591	NA	1.08953	1.7602	0	0.199895	0	-7.46777	NA	0.148912	0.3301	0	-0.3301	0.000196791	0.000196791	FALSE	0.995698	TRUE	yes	no	no	0	TRUE	FDR < 0.05 + Log2FC + dIF
isoComp_00388633	geneComp_00086169	ENST00000330045.7	ENSG00000185515.10	Series3_A549_Mock	Series3_A549_RSV	BRCC3	protein_coding	protein_coding	6.47197	2.73406	1.08503	0.538339	0.0718551	-1.32535	NA	2.12882	0.858233	0	0.122819	0	-6.44001	NA	0.343167	0.31735	0	-0.31735	0.041991	0.000828905	FALSE	0.998971	TRUE	yes	no	no	0	FALSE	FDR < 0.05 + Log2FC + dIF
isoComp_00388634	geneComp_00086169	ENST00000340647.4	ENSG00000185515.10	Series3_A549_Mock	Series3_A549_RSV	BRCC3	protein_coding	protein_coding	6.47197	2.73406	1.08503	0.538339	0.0718551	-1.32535	NA	3.40824	1.47817	0	0.148665	0	-7.2174	NA	0.455933	0.5513	0	-0.5513	0.000896938	0.000828905	FALSE	0.999062	TRUE	yes	no	no	0	FALSE	FDR < 0.05 + Log2FC + dIF
isoComp_00388636	geneComp_00086169	ENST00000369462.1	ENSG00000185515.10	Series3_A549_Mock	Series3_A549_RSV	BRCC3	protein_coding	protein_coding	6.47197	2.73406	1.08503	0.538339	0.0718551	-1.32535	NA	0.659809	0.064227	1.00326	0.064227	0.153619	3.77092	NA	0.154852	0.02925	0.9193	0.89005	0.000828905	0.000828905	FALSE	0.999549	TRUE	yes	no	no	0	FALSE	FDR < 0.05 + Log2FC + dIF
isoComp_00388896	geneComp_00086215	ENST00000331057.4	ENSG00000185716.7	Series3_A549_Mock	Series3_A549_RSV	C16orf52	protein_coding	nonsense_mediated_decay	5.22658	6.15196	4.56156	0.679718	1.06927	-0.430703	NA	0.242717	0	1.57409	0	0.344508	7.30751	NA	0.0644102	0	0.3839	0.3839	2.09e-05	5.04e-12	TRUE	0.0680158	FALSE	no	no	yes	0	TRUE	FDR < 0.05 + Log2FC + dIF
isoComp_00388900	geneComp_00086215	ENST00000568049.1	ENSG00000185716.7	Series3_A549_Mock	Series3_A549_RSV	C16orf52	protein_coding	retained_intron	5.22658	6.15196	4.56156	0.679718	1.06927	-0.430703	NA	1.37878	3.08617	0	0.352963	0	-8.27434	NA	0.230553	0.50145	0	-0.50145	5.04e-12	5.04e-12	NA	0.00123482	FALSE	NA	NA	NA	0	TRUE	FDR < 0.05 + Log2FC + dIF
isoComp_00389113	geneComp_00086250	ENST00000543654.1	ENSG00000185864.12	Series3_A549_Mock	Series3_A549_RSV	NPIPB4	protein_coding	protein_coding	1.05574	3.83118	2.7196	1.29731	0.938262	-0.49286	NA	0.154647	1.09405	0	0.0287432	0	-6.78666	NA	0.10006	0.3254	0	-0.3254	0.0114453	0.0114453	FALSE	0.043436	FALSE	yes	no	no	0	TRUE	FDR < 0.05 + Log2FC + dIF
isoComp_00389178	geneComp_00086266	ENST00000546744.1	ENSG00000185920.11	Series3_A549_Mock	Series3_A549_RSV	PTCH1	protein_coding	retained_intron	1.10408	1.41038	0.635883	0.000363687	0.136044	-1.13694	NA	0.0857342	0.793856	0.000132266	0.0892265	0.000132266	-6.30991	NA	0.0767408	0.56285	0.00015	-0.5627	0.00777769	0.00777769	NA	0.987015	TRUE	NA	NA	NA	1	TRUE	FDR < 0.05 + Log2FC + dIF
isoComp_00389211	geneComp_00086277	ENST00000375512.3	ENSG00000185963.9	Series3_A549_Mock	Series3_A549_RSV	BICD2	protein_coding	protein_coding	17.7079	5.44497	2.0066	0.109581	0.374836	-1.43565	NA	13.6585	4.1814	0	0.523298	0	-8.71129	NA	0.704116	0.7702	0	-0.7702	0.000111783	0.000104697	FALSE	1	TRUE	yes	yes	no	0	TRUE	FDR < 0.05 + Log2FC + dIF
isoComp_00389553	geneComp_00086347	ENST00000380333.1	ENSG00000186312.6	Series3_A549_Mock	Series3_A549_RSV	CA5BP1	pseudogene	processed_transcript	9.93374	11.8486	10.9428	1.61481	2.16541	-0.114636	NA	2.01274	0.631926	9.56358	0.114522	2.28471	3.89858	NA	0.210012	0.05565	0.8666	0.81095	6.47e-18	3.86e-21	NA	0.981674	TRUE	NA	NA	NA	0	FALSE	FDR < 0.05 + Log2FC + dIF
isoComp_00389554	geneComp_00086347	ENST00000380334.2	ENSG00000186312.6	Series3_A549_Mock	Series3_A549_RSV	CA5BP1	pseudogene	processed_transcript	9.93374	11.8486	10.9428	1.61481	2.16541	-0.114636	NA	3.82998	9.03087	0	1.71963	0	-9.82032	NA	0.356992	0.75645	0	-0.75645	3.86e-21	3.86e-21	NA	0.981338	TRUE	NA	NA	NA	0	FALSE	FDR < 0.05 + Log2FC + dIF
isoComp_00389624	geneComp_00086366	ENST00000304449.5	ENSG00000186416.8	Series3_A549_Mock	Series3_A549_RSV	NKRF	protein_coding	protein_coding	6.58619	5.28884	4.08457	0.14321	0.849049	-0.371964	NA	5.55379	3.56684	0	0.21202	0	-8.48254	NA	0.79628	0.67385	0	-0.67385	1.82e-14	1.82e-14	FALSE	1	TRUE	yes	yes	no	0	FALSE	FDR < 0.05 + Log2FC + dIF
isoComp_00389715	geneComp_00086385	ENST00000457752.2	ENSG00000186493.7	Series3_A549_Mock	Series3_A549_RSV	C5orf38	protein_coding	protein_coding	4.51838	6.99327	6.6749	0.113973	1.94942	-0.0671223	NA	1.77494	2.68388	0.605867	0.434111	0.605867	-2.12899	NA	0.38706	0.38285	0.07025	-0.3126	0.0413364	0.0413364	FALSE	0.146043	FALSE	no	no	no	0	TRUE	FDR < 0.05 + Log2FC + dIF
isoComp_00389867	geneComp_00086406	ENST00000393605.3	ENSG00000186635.10	Series3_A549_Mock	Series3_A549_RSV	ARAP1	protein_coding	protein_coding	18.0613	33.6815	28.795	2.87297	1.43037	-0.226065	NA	1.40467	0.364636	13.2461	0.143908	7.59654	5.14502	NA	0.0681816	0.01055	0.4743	0.46375	0.00608822	0.00608822	FALSE	1	TRUE	yes	yes	no	0	FALSE	FDR < 0.05 + Log2FC + dIF
isoComp_00389980	geneComp_00086431	ENST00000336307.1	ENSG00000186792.11	Series3_A549_Mock	Series3_A549_RSV	HYAL3	protein_coding	protein_coding	1.59844	3.02216	0.852544	0.112948	0.22476	-1.81368	NA	0.459739	0.190577	0.513764	0.00768745	0.13888	1.38476	NA	0.39485	0.06325	0.6015	0.53825	0.00243643	0.00243643	FALSE	0.999982	TRUE	yes	no	yes	0	TRUE	FDR < 0.05 + Log2FC + dIF
isoComp_00389982	geneComp_00086431	ENST00000415204.1	ENSG00000186792.11	Series3_A549_Mock	Series3_A549_RSV	HYAL3	protein_coding	protein_coding	1.59844	3.02216	0.852544	0.112948	0.22476	-1.81368	NA	0.98672	2.61116	0.265529	0.00927772	0.0796487	-3.24993	NA	0.510594	0.8651	0.30825	-0.55685	0.0027599	0.00243643	FALSE	0.922921	TRUE	yes	no	no	0	TRUE	FDR < 0.05 + Log2FC + dIF
isoComp_00390016	geneComp_00086437	ENST00000541517.1	ENSG00000186815.8	Series3_A549_Mock	Series3_A549_RSV	TPCN1	protein_coding	protein_coding	14.1316	32.7785	32.5627	1.96971	0.900091	-0.00952882	NA	3.8895	20.1946	0	5.80699	0	-10.9805	NA	0.244835	0.60765	0	-0.60765	6.74e-10	6.74e-10	FALSE	1	TRUE	yes	yes	no	0	FALSE	FDR < 0.05 + Log2FC + dIF
isoComp_00390024	geneComp_00086437	ENST00000550785.1	ENSG00000186815.8	Series3_A549_Mock	Series3_A549_RSV	TPCN1	protein_coding	protein_coding	14.1316	32.7785	32.5627	1.96971	0.900091	-0.00952882	NA	4.21898	4.19427	17.3484	1.50851	3.83733	2.0457	NA	0.333598	0.1312	0.5299	0.3987	0.0176281	6.74e-10	FALSE	1	TRUE	yes	yes	no	0	FALSE	FDR < 0.05 + Log2FC + dIF
isoComp_00390059	geneComp_00086445	ENST00000334538.9	ENSG00000186866.12	Series3_A549_Mock	Series3_A549_RSV	POFUT2	protein_coding	nonsense_mediated_decay	8.56273	10.403	8.74358	0.541511	0.763763	-0.250438	NA	1.74183	3.15037	0	0.670728	0	-8.30395	NA	0.201714	0.30705	0	-0.30705	6.11e-06	6.11e-06	TRUE	0.999985	TRUE	yes	no	yes	0	TRUE	FDR < 0.05 + Log2FC + dIF
isoComp_00390087	geneComp_00086448	ENST00000334463.3	ENSG00000186871.5	Series3_A549_Mock	Series3_A549_RSV	ERCC6L	protein_coding	protein_coding	4.63238	2.77947	0.823577	0.192805	0.202624	-1.74261	NA	4.05814	2.77947	0	0.192805	0	-8.12385	NA	0.768241	1	0	-1	6.96e-09	2.22e-09	FALSE	1	TRUE	yes	yes	no	0	FALSE	FDR < 0.05 + Log2FC + dIF
isoComp_00390088	geneComp_00086448	ENST00000373657.1	ENSG00000186871.5	Series3_A549_Mock	Series3_A549_RSV	ERCC6L	protein_coding	protein_coding	4.63238	2.77947	0.823577	0.192805	0.202624	-1.74261	NA	0.574236	0	0.823577	0	0.202624	6.38124	NA	0.231759	0	1	1	2.22e-09	2.22e-09	FALSE	1	TRUE	yes	yes	no	0	FALSE	FDR < 0.05 + Log2FC + dIF
isoComp_00390134	geneComp_00086459	ENST00000396000.2	ENSG00000186951.12	Series3_A549_Mock	Series3_A549_RSV	PPARA	protein_coding	protein_coding	2.32111	2.45297	0.363626	0.237387	0.0100392	-2.72073	NA	0.462454	0	0.363626	0	0.0100392	5.22352	NA	0.266653	0	1	1	2.03e-06	2.03e-06	FALSE	0.999999	TRUE	yes	no	no	0	TRUE	FDR < 0.05 + Log2FC + dIF
isoComp_00390215	geneComp_00086475	ENST00000459956.1	ENSG00000187051.4	Series3_A549_Mock	Series3_A549_RSV	RPS19BP1	protein_coding	retained_intron	61.4372	82.9768	62.8322	13.5034	0.798665	-0.401148	NA	15.7191	34.8349	3.82542	1.43883	1.60258	-3.18349	NA	0.230759	0.42835	0.06055	-0.3678	1.83e-05	1.83e-05	NA	0.24185	FALSE	NA	NA	NA	1	TRUE	FDR < 0.05 + Log2FC + dIF
isoComp_00390232	geneComp_00086481	ENST00000461445.1	ENSG00000187091.9	Series3_A549_Mock	Series3_A549_RSV	PLCD1	protein_coding	retained_intron	6.23338	5.38748	7.16682	0.527631	0.378368	0.411059	NA	0.426039	0.143203	2.35522	0.0279368	1.31225	3.94846	NA	0.107029	0.0263	0.33925	0.31295	0.012753	3.61e-09	NA	0.999999	TRUE	NA	NA	NA	3	TRUE	FDR < 0.05 + Log2FC + dIF
isoComp_00390233	geneComp_00086481	ENST00000463876.1	ENSG00000187091.9	Series3_A549_Mock	Series3_A549_RSV	PLCD1	protein_coding	protein_coding	6.23338	5.38748	7.16682	0.527631	0.378368	0.411059	NA	1.60809	5.01583	1.63234	0.38206	1.31095	-1.61361	NA	0.46541	0.93305	0.2187	-0.71435	0.0123531	3.61e-09	FALSE	1	TRUE	yes	yes	no	0	TRUE	FDR < 0.05 + Log2FC + dIF
isoComp_00390392	geneComp_00086508	ENST00000446176.2	ENSG00000187239.12	Series3_A549_Mock	Series3_A549_RSV	FNBP1	protein_coding	protein_coding	6.09649	4.84202	2.8048	0.312846	0.440424	-0.785553	NA	3.29752	3.01923	0	0.0942	0	-8.24281	NA	0.467539	0.6249	0	-0.6249	1.14e-09	1.14e-09	FALSE	1	TRUE	yes	yes	no	0	TRUE	FDR < 0.05 + Log2FC + dIF
isoComp_00390692	geneComp_00086577	ENST00000261862.6	ENSG00000187720.10	Series3_A549_Mock	Series3_A549_RSV	THSD4	protein_coding	protein_coding	12.678	18.0665	17.4836	0.542326	0.102042	-0.0472884	NA	10.1183	17.8233	0	0.539914	0	-10.8004	NA	0.677071	0.98655	0	-0.98655	2.97e-30	2.97e-30	FALSE	1	TRUE	yes	yes	yes	0	FALSE	FDR < 0.05 + Log2FC + dIF
isoComp_00390693	geneComp_00086577	ENST00000355327.3	ENSG00000187720.10	Series3_A549_Mock	Series3_A549_RSV	THSD4	protein_coding	protein_coding	12.678	18.0665	17.4836	0.542326	0.102042	-0.0472884	NA	2.45422	0	17.2446	0	0.227143	10.7528	NA	0.314102	0	0.9863	0.9863	2.97e-30	2.97e-30	FALSE	1	TRUE	yes	yes	yes	0	FALSE	FDR < 0.05 + Log2FC + dIF
isoComp_00391000	geneComp_00086651	ENST00000390645.2	ENSG00000188042.5	Series3_A549_Mock	Series3_A549_RSV	ARL4C	protein_coding	protein_coding	39.335	38.7627	43.8065	3.52716	4.649	0.176433	NA	18.9816	12.2413	31.699	0.598442	0.876672	1.37196	NA	0.494839	0.317	0.7297	0.4127	5.19e-07	5.19e-07	FALSE	0.999652	TRUE	yes	no	no	1	TRUE	FDR < 0.05 + Log2FC + dIF
isoComp_00391063	geneComp_00086670	ENST00000380060.3	ENSG00000188158.10	Series3_A549_Mock	Series3_A549_RSV	NHS	protein_coding	protein_coding	2.25987	1.36381	1.74415	0.138399	0.566938	0.352586	NA	1.81631	1.25322	0	0.13763	0	-6.98097	NA	0.808904	0.91815	0	-0.91815	3.93e-11	3.93e-11	FALSE	1	TRUE	yes	yes	no	0	TRUE	FDR < 0.05 + Log2FC + dIF
isoComp_00391064	geneComp_00086670	ENST00000398097.3	ENSG00000188158.10	Series3_A549_Mock	Series3_A549_RSV	NHS	protein_coding	protein_coding	2.25987	1.36381	1.74415	0.138399	0.566938	0.352586	NA	0.387549	0.110591	1.60878	0.000769227	0.505419	3.74671	NA	0.16689	0.08185	0.92605	0.8442	3.87e-09	3.93e-11	FALSE	1	TRUE	yes	yes	no	0	TRUE	FDR < 0.05 + Log2FC + dIF
isoComp_00391401	geneComp_00086754	ENST00000344894.5	ENSG00000188566.7	Series3_A549_Mock	Series3_A549_RSV	NDOR1	protein_coding	protein_coding	6.21963	7.13765	7.00197	1.18854	0.861913	-0.0276494	NA	3.67038	4.06607	0.770734	0.173175	0.296448	-2.38428	NA	0.547792	0.58175	0.10645	-0.4753	6.11e-05	6.11e-05	FALSE	1	TRUE	yes	no	no	0	FALSE	FDR < 0.05 + Log2FC + dIF
isoComp_00391461	geneComp_00086764	ENST00000340087.5	ENSG00000188613.5	Series3_A549_Mock	Series3_A549_RSV	NANOS1	protein_coding	protein_coding	1.21814	2.77809	0.622311	0.120126	0.440564	-2.14057	NA	0.283551	0.0195853	0.622311	0.00235247	0.440564	4.41768	NA	0.339341	0.0071	1	0.9929	1.2e-08	1.2e-08	FALSE	0.797176	TRUE	yes	no	no	0	TRUE	FDR < 0.05 + Log2FC + dIF
isoComp_00391462	geneComp_00086764	ENST00000425699.1	ENSG00000188613.5	Series3_A549_Mock	Series3_A549_RSV	NANOS1	protein_coding	protein_coding	1.21814	2.77809	0.622311	0.120126	0.440564	-2.14057	NA	0.934588	2.75851	0	0.122478	0	-8.11297	NA	0.660659	0.9929	0	-0.9929	2.08e-08	1.2e-08	FALSE	0.999913	TRUE	yes	yes	no	0	TRUE	FDR < 0.05 + Log2FC + dIF
isoComp_00391624	geneComp_00086805	ENST00000340381.6	ENSG00000188807.8	Series3_A549_Mock	Series3_A549_RSV	TMEM201	protein_coding	protein_coding	3.09413	3.54718	2.84073	0.376649	0.0981164	-0.319405	NA	0.979012	1.87659	0	0.274146	0	-7.55964	NA	0.338149	0.52675	0	-0.52675	2.88e-08	2.88e-08	FALSE	1	TRUE	yes	yes	no	1	FALSE	FDR < 0.05 + Log2FC + dIF
isoComp_00391625	geneComp_00086805	ENST00000377376.4	ENSG00000188807.8	Series3_A549_Mock	Series3_A549_RSV	TMEM201	protein_coding	protein_coding	3.09413	3.54718	2.84073	0.376649	0.0981164	-0.319405	NA	0.548993	0.0782189	1.16337	0.0782189	0.0753105	3.73343	NA	0.166141	0.01995	0.4091	0.38915	3.9e-06	2.88e-08	FALSE	1	TRUE	yes	yes	no	1	FALSE	FDR < 0.05 + Log2FC + dIF
isoComp_00391802	geneComp_00086851	ENST00000237283.8	ENSG00000189007.11	Series3_A549_Mock	Series3_A549_RSV	ADAT2	protein_coding	protein_coding	2.53675	2.07058	0.99656	0.629266	0.0799474	-1.04755	NA	1.35856	0.91897	0	0.29578	0	-6.53756	NA	0.496669	0.44115	0	-0.44115	0.00519868	0.00519868	FALSE	0.973955	TRUE	yes	no	no	0	TRUE	FDR < 0.05 + Log2FC + dIF
isoComp_00391861	geneComp_00086867	ENST00000413364.2	ENSG00000189067.8	Series3_A549_Mock	Series3_A549_RSV	LITAF	protein_coding	protein_coding	116.454	113.595	93.725	7.95032	4.39111	-0.277366	NA	15.2076	7.13318	79.448	5.70959	5.19712	3.47556	NA	0.141143	0.0596	0.84695	0.78735	0.000851546	0.000128572	FALSE	0.836604	TRUE	yes	yes	no	0	TRUE	FDR < 0.05 + Log2FC + dIF
isoComp_00392055	geneComp_00086906	ENST00000476844.1	ENSG00000189283.5	Series3_A549_Mock	Series3_A549_RSV	FHIT	protein_coding	protein_coding	1.62461	3.68826	2.95586	0.200454	0.854513	-0.318393	NA	0.557363	1.72989	0.16265	0.197736	0.16265	-3.33308	NA	0.276432	0.4675	0.0774	-0.3901	0.00175695	0.00175695	FALSE	0.944905	TRUE	yes	no	no	0	FALSE	FDR < 0.05 + Log2FC + dIF
isoComp_00392131	geneComp_00086929	ENST00000326004.4	ENSG00000189403.10	Series3_A549_Mock	Series3_A549_RSV	HMGB1	protein_coding	protein_coding	121.09	179.036	78.0947	7.42117	8.50283	-1.19685	NA	44.1822	90.3951	0	0.685732	0	-13.1422	NA	0.258194	0.5059	0	-0.5059	4.03e-67	4.03e-67	FALSE	0.939206	TRUE	yes	no	no	1	TRUE	FDR < 0.05 + Log2FC + dIF
isoComp_00392136	geneComp_00086929	ENST00000405805.1	ENSG00000189403.10	Series3_A549_Mock	Series3_A549_RSV	HMGB1	protein_coding	protein_coding	121.09	179.036	78.0947	7.42117	8.50283	-1.19685	NA	28.0105	2.64014	26.4326	0.0533219	5.1965	3.31873	NA	0.350031	0.01475	0.3352	0.32045	1.58e-60	4.03e-67	FALSE	0.997407	TRUE	yes	yes	no	0	TRUE	FDR < 0.05 + Log2FC + dIF
isoComp_00392137	geneComp_00086929	ENST00000468384.1	ENSG00000189403.10	Series3_A549_Mock	Series3_A549_RSV	HMGB1	protein_coding	processed_transcript	121.09	179.036	78.0947	7.42117	8.50283	-1.19685	NA	3.59404	4.9053	26.7931	1.08401	4.8285	2.44705	NA	0.0460041	0.0272	0.354	0.3268	1.18e-07	4.03e-67	NA	0.0377702	FALSE	NA	NA	NA	0	TRUE	FDR < 0.05 + Log2FC + dIF
isoComp_00392155	geneComp_00086935	ENST00000340901.4	ENSG00000189431.5	Series3_A549_Mock	Series3_A549_RSV	RASSF10	pseudogene	processed_pseudogene	3.98613	4.90427	5.97713	1.06729	1.15693	0.284887	NA	2.48721	2.58352	0	0.606775	0	-8.01877	NA	0.492806	0.58125	0	-0.58125	0.00497715	0.00497715	NA	1	TRUE	NA	NA	NA	0	FALSE	FDR < 0.05 + Log2FC + dIF
isoComp_00392156	geneComp_00086935	ENST00000529419.1	ENSG00000189431.5	Series3_A549_Mock	Series3_A549_RSV	RASSF10	pseudogene	processed_pseudogene	3.98613	4.90427	5.97713	1.06729	1.15693	0.284887	NA	1.49892	2.32076	5.97713	1.67407	1.15693	1.36107	NA	0.507194	0.41875	1	0.58125	0.00527068	0.00497715	NA	1	TRUE	NA	NA	NA	0	FALSE	FDR < 0.05 + Log2FC + dIF
isoComp_00392180	geneComp_00086943	ENST00000412504.2	ENSG00000196083.5	Series3_A549_Mock	Series3_A549_RSV	IL1RAP	protein_coding	protein_coding	9.42247	0.792393	0.979903	0.170072	0.239633	0.302979	NA	0.0949442	0	0.979903	0	0.239633	6.62922	NA	0.0777833	0	1	1	6.04e-08	6.04e-08	FALSE	1	TRUE	yes	no	yes	0	FALSE	FDR < 0.05 + Log2FC + dIF
isoComp_00392260	geneComp_00086958	ENST00000409140.3	ENSG00000196141.8	Series3_A549_Mock	Series3_A549_RSV	SPATS2L	protein_coding	protein_coding	99.1774	27.4589	29.8328	0.643455	1.81509	0.119584	NA	22.2791	2.1836	18.2819	0.718903	5.16894	3.05983	NA	0.243255	0.08015	0.62565	0.5455	0.0282988	3.36e-13	FALSE	1	TRUE	yes	yes	no	0	TRUE	FDR < 0.05 + Log2FC + dIF
isoComp_00392396	geneComp_00086981	ENST00000501580.3	ENSG00000196205.7	Series3_A549_Mock	Series3_A549_RSV	EEF1A1P5	pseudogene	pseudogene	133.811	42.3325	35.3761	5.5815	8.98113	-0.258924	NA	18.6569	21.7155	0	2.64326	0	-11.0852	NA	0.145133	0.5137	0	-0.5137	2.73e-58	1.16e-64	NA	0.999955	TRUE	NA	NA	NA	0	TRUE	FDR < 0.05 + Log2FC + dIF
isoComp_00392477	geneComp_00086995	ENST00000360117.3	ENSG00000196247.7	Series3_A549_Mock	Series3_A549_RSV	ZNF107	protein_coding	protein_coding	2.1956	0.919352	2.06569	0.133492	0.647634	1.1593	NA	0.863014	0	1.43754	0	0.0194827	7.17746	NA	0.360698	0	0.7685	0.7685	0.0383238	0.0383238	FALSE	0.0325853	FALSE	no	no	no	0	TRUE	FDR < 0.05 + Log2FC + dIF
isoComp_00392514	geneComp_00087002	ENST00000371459.1	ENSG00000196284.9	Series3_A549_Mock	Series3_A549_RSV	SUPT3H	protein_coding	protein_coding	3.75709	3.71848	1.86247	0.161259	0.299561	-0.993647	NA	2.04181	2.84126	0	0.0879518	0	-8.15546	NA	0.511841	0.7645	0	-0.7645	1.51e-10	1.51e-10	FALSE	0.998908	TRUE	yes	no	no	0	FALSE	FDR < 0.05 + Log2FC + dIF
isoComp_00392515	geneComp_00087002	ENST00000371460.1	ENSG00000196284.9	Series3_A549_Mock	Series3_A549_RSV	SUPT3H	protein_coding	protein_coding	3.75709	3.71848	1.86247	0.161259	0.299561	-0.993647	NA	0.434538	0	1.70157	0	0.138665	7.41918	NA	0.185276	0	0.9256	0.9256	1.42e-08	1.51e-10	FALSE	0.999104	TRUE	yes	no	no	0	FALSE	FDR < 0.05 + Log2FC + dIF
isoComp_00392552	geneComp_00087005	ENST00000357084.3	ENSG00000196296.9	Series3_A549_Mock	Series3_A549_RSV	ATP2A1	protein_coding	protein_coding	1.19328	5.1961	3.4538	0.628612	0.312202	-0.58785	NA	0.189773	2.069	0.10142	0.146024	0.10142	-4.22181	NA	0.153685	0.40065	0.0323	-0.36835	7.33e-05	2.55e-14	FALSE	1	TRUE	yes	no	no	0	FALSE	FDR < 0.05 + Log2FC + dIF
isoComp_00392553	geneComp_00087005	ENST00000395503.4	ENSG00000196296.9	Series3_A549_Mock	Series3_A549_RSV	ATP2A1	protein_coding	protein_coding	1.19328	5.1961	3.4538	0.628612	0.312202	-0.58785	NA	0.385159	0	1.652	0	0.192012	7.37677	NA	0.47213	0	0.47715	0.47715	2.55e-14	2.55e-14	FALSE	1	TRUE	yes	no	no	0	FALSE	FDR < 0.05 + Log2FC + dIF
isoComp_00392640	geneComp_00087021	ENST00000304116.5	ENSG00000196357.7	Series3_A549_Mock	Series3_A549_RSV	ZNF565	protein_coding	protein_coding	2.06539	3.70953	1.71051	0.353838	0.401787	-1.11228	NA	1.04735	3.09869	0.0671679	0.15247	0.0343415	-5.33216	NA	0.390847	0.83905	0.0366	-0.80245	2.39e-08	6.18e-10	FALSE	0.999996	TRUE	yes	no	no	0	FALSE	FDR < 0.05 + Log2FC + dIF
isoComp_00392641	geneComp_00087021	ENST00000355114.5	ENSG00000196357.7	Series3_A549_Mock	Series3_A549_RSV	ZNF565	protein_coding	protein_coding	2.06539	3.70953	1.71051	0.353838	0.401787	-1.11228	NA	0.410472	0	1.59855	0	0.322648	7.32961	NA	0.342004	0	0.9422	0.9422	6.18e-10	6.18e-10	FALSE	0.999999	TRUE	yes	no	no	0	FALSE	FDR < 0.05 + Log2FC + dIF
isoComp_00392701	geneComp_00087036	ENST00000536790.1	ENSG00000196387.5	Series3_A549_Mock	Series3_A549_RSV	ZNF140	protein_coding	nonsense_mediated_decay	4.34762	4.80317	1.11204	0.787421	0.415939	-2.10086	NA	2.48012	2.40878	0	0.813576	0	-7.91813	NA	0.538184	0.4868	0	-0.4868	0.00708714	3.28e-05	TRUE	0.999409	TRUE	yes	no	no	1	TRUE	FDR < 0.05 + Log2FC + dIF
isoComp_00392879	geneComp_00087072	ENST00000354464.6	ENSG00000196497.11	Series3_A549_Mock	Series3_A549_RSV	IPO4	protein_coding	protein_coding	13.9184	21.8545	8.53705	0.66307	0.158192	-1.35509	NA	6.7269	19.5846	0.662816	1.20941	0.662816	-4.8641	NA	0.465547	0.8953	0.07625	-0.81905	0.000694318	0.000694318	FALSE	1	TRUE	yes	no	no	0	TRUE	FDR < 0.05 + Log2FC + dIF
isoComp_00392897	geneComp_00087072	ENST00000561462.1	ENSG00000196497.11	Series3_A549_Mock	Series3_A549_RSV	IPO4	protein_coding	protein_coding	13.9184	21.8545	8.53705	0.66307	0.158192	-1.35509	NA	1.8912	0.824502	5.35477	0.395634	2.09215	2.68453	NA	0.149553	0.0383	0.632	0.5937	0.0181887	0.000694318	NA	1	TRUE	NA	NA	NA	0	TRUE	FDR < 0.05 + Log2FC + dIF
isoComp_00393095	geneComp_00087092	ENST00000348261.5	ENSG00000196557.6	Series3_A549_Mock	Series3_A549_RSV	CACNA1H	protein_coding	protein_coding	3.05351	18.1749	11.5429	2.25853	3.15874	-0.654486	NA	1.27057	0.0412808	7.97057	0.0412808	0.343129	7.28193	NA	0.587303	0.0026	0.7552	0.7526	0.0285802	1.02e-10	FALSE	1	TRUE	yes	yes	no	0	TRUE	FDR < 0.05 + Log2FC + dIF
isoComp_00393101	geneComp_00087092	ENST00000565831.1	ENSG00000196557.6	Series3_A549_Mock	Series3_A549_RSV	CACNA1H	protein_coding	protein_coding	3.05351	18.1749	11.5429	2.25853	3.15874	-0.654486	NA	0.617094	5.4592	0	0.00233579	0	-9.09518	NA	0.153827	0.30505	0	-0.30505	1.02e-10	1.02e-10	FALSE	1	TRUE	yes	yes	no	0	TRUE	FDR < 0.05 + Log2FC + dIF
isoComp_00393322	geneComp_00087133	ENST00000174621.6	ENSG00000196689.6	Series3_A549_Mock	Series3_A549_RSV	TRPV1	protein_coding	protein_coding	1.47443	1.73362	6.18177	0.428587	1.46665	1.82826	NA	0.883263	0.0444448	5.80206	0.0444448	1.62426	6.73811	NA	0.523153	0.02055	0.9285	0.90795	1.03e-08	1.03e-08	FALSE	1	TRUE	yes	yes	no	1	TRUE	FDR < 0.05 + Log2FC + dIF
isoComp_00393339	geneComp_00087136	ENST00000369888.1	ENSG00000196700.3	Series3_A549_Mock	Series3_A549_RSV	ZNF512B	protein_coding	protein_coding	6.09472	10.4625	6.048	0.641148	0.151209	-0.789698	NA	3.15402	10.3324	0	0.510966	0	-10.0143	NA	0.464002	0.9883	0	-0.9883	1.92e-05	7.19e-28	FALSE	1	TRUE	no	yes	no	0	FALSE	FDR < 0.05 + Log2FC + dIF
isoComp_00393340	geneComp_00087136	ENST00000450537.1	ENSG00000196700.3	Series3_A549_Mock	Series3_A549_RSV	ZNF512B	protein_coding	protein_coding	6.09472	10.4625	6.048	0.641148	0.151209	-0.789698	NA	2.18784	0.0214805	6.048	0.0214805	0.151209	7.58824	NA	0.426698	0.00195	1	0.99805	7.19e-28	7.19e-28	FALSE	1	TRUE	no	yes	no	0	FALSE	FDR < 0.05 + Log2FC + dIF
isoComp_00393791	geneComp_00087226	ENST00000485586.1	ENSG00000197037.6	Series3_A549_Mock	Series3_A549_RSV	ZSCAN25	protein_coding	retained_intron	3.63598	4.01623	2.22621	0.127017	0.126157	-0.848373	NA	0.471614	0.608052	1.52913	0.156902	0.247513	1.31632	NA	0.135667	0.1503	0.6954	0.5451	0.00131944	0.00131944	NA	0.999517	TRUE	NA	NA	NA	1	TRUE	FDR < 0.05 + Log2FC + dIF
isoComp_00393833	geneComp_00087234	ENST00000373330.1	ENSG00000197056.5	Series3_A549_Mock	Series3_A549_RSV	ZMYM1	protein_coding	protein_coding	3.70304	1.62573	0.454852	0.385585	0.1246	-1.81509	NA	0.885602	0	0.454852	0	0.1246	5.5387	NA	0.268565	0	1	1	9.95e-06	9.95e-06	FALSE	1	TRUE	yes	no	no	0	FALSE	FDR < 0.05 + Log2FC + dIF
isoComp_00393860	geneComp_00087242	ENST00000358431.3	ENSG00000197077.8	Series3_A549_Mock	Series3_A549_RSV	KIAA1671	protein_coding	protein_coding	4.70161	2.05245	1.00945	1.72284	0.079362	-1.01657	NA	2.71085	0	0.995739	0	0.0656506	6.65211	NA	0.643808	0	0.9874	0.9874	0.00342739	0.00342739	FALSE	1	TRUE	yes	yes	no	0	TRUE	FDR < 0.05 + Log2FC + dIF
isoComp_00394157	geneComp_00087288	ENST00000449399.3	ENSG00000197249.8	Series3_A549_Mock	Series3_A549_RSV	SERPINA1	protein_coding	protein_coding	40.8559	10.6609	4.08426	0.392595	2.29889	-1.38201	NA	2.70893	5.43928	0	0.882036	0	-9.08992	NA	0.0311915	0.50785	0	-0.50785	3.87e-07	3.87e-07	FALSE	0.999998	TRUE	yes	no	yes	0	TRUE	FDR < 0.05 + Log2FC + dIF
isoComp_00394166	geneComp_00087290	ENST00000355150.5	ENSG00000197256.6	Series3_A549_Mock	Series3_A549_RSV	KANK2	protein_coding	protein_coding	10.0572	11.9879	8.73398	0.583996	0.425812	-0.456418	NA	2.62624	8.27222	0	3.7026	0	-9.69387	NA	0.236618	0.6766	0	-0.6766	0.014033	5.23e-38	FALSE	1	TRUE	yes	yes	no	0	FALSE	FDR < 0.05 + Log2FC + dIF
isoComp_00394167	geneComp_00087290	ENST00000432929.2	ENSG00000197256.6	Series3_A549_Mock	Series3_A549_RSV	KANK2	protein_coding	protein_coding	10.0572	11.9879	8.73398	0.583996	0.425812	-0.456418	NA	2.54828	0.00902551	8.5769	0.00902551	0.43519	8.81806	NA	0.3222	0.0007	0.98195	0.98125	5.23e-38	5.23e-38	FALSE	1	TRUE	yes	yes	no	0	FALSE	FDR < 0.05 + Log2FC + dIF
isoComp_00394220	geneComp_00087301	ENST00000558825.1	ENSG00000197299.6	Series3_A549_Mock	Series3_A549_RSV	BLM	protein_coding	retained_intron	5.85883	5.14153	1.78723	0.146182	0.25216	-1.51923	NA	0.59904	2.93926	0	0.121873	0	-8.20421	NA	0.0837245	0.57145	0	-0.57145	4.24e-07	4.24e-07	NA	0.999674	TRUE	NA	NA	NA	0	TRUE	FDR < 0.05 + Log2FC + dIF
isoComp_00394384	geneComp_00087329	ENST00000355085.3	ENSG00000197405.3	Series3_A549_Mock	Series3_A549_RSV	C5AR1	protein_coding	protein_coding	1.10185	3.94895	4.47085	0.253327	1.38649	0.178655	NA	0.537597	0	2.76986	0	0.353452	8.11887	NA	0.588447	0	0.6583	0.6583	1.56e-08	1.56e-08	FALSE	0.99999	TRUE	yes	no	no	0	TRUE	FDR < 0.05 + Log2FC + dIF
isoComp_00394707	geneComp_00087387	ENST00000354817.3	ENSG00000197601.8	Series3_A549_Mock	Series3_A549_RSV	FAR1	protein_coding	protein_coding	15.9553	8.60314	4.67935	0.537126	1.54578	-0.877151	NA	13.5914	8.01984	1.42335	0.584852	1.42335	-2.48598	NA	0.8186	0.9316	0.22865	-0.70295	0.0443428	0.0299601	FALSE	0.999996	TRUE	yes	no	no	0	TRUE	FDR < 0.05 + Log2FC + dIF
isoComp_00394710	geneComp_00087387	ENST00000532502.1	ENSG00000197601.8	Series3_A549_Mock	Series3_A549_RSV	FAR1	protein_coding	protein_coding	15.9553	8.60314	4.67935	0.537126	1.54578	-0.877151	NA	0.536023	0.451575	3.256	0.0209088	0.122425	2.82289	NA	0.0734612	0.05255	0.77135	0.7188	0.0299601	0.0299601	FALSE	0.171517	FALSE	yes	no	no	0	TRUE	FDR < 0.05 + Log2FC + dIF
isoComp_00394972	geneComp_00087440	ENST00000588268.1	ENSG00000197808.7	Series3_A549_Mock	Series3_A549_RSV	ZNF461	protein_coding	protein_coding	2.91485	3.61122	2.0202	0.393906	1.08981	-0.834854	NA	0.682024	1.52219	0.0273733	0.264342	0.0273733	-5.35744	NA	0.23481	0.4347	0.0088	-0.4259	0.00515465	0.00515465	FALSE	0.999999	TRUE	yes	no	no	0	TRUE	FDR < 0.05 + Log2FC + dIF
isoComp_00395103	geneComp_00087464	ENST00000415901.2	ENSG00000197885.6	Series3_A549_Mock	Series3_A549_RSV	NKIRAS1	protein_coding	protein_coding	5.45024	6.22823	2.74925	0.480449	0.145544	-1.17686	NA	0.160351	2.57536	0	0.501526	0	-8.01422	NA	0.0284959	0.4222	0	-0.4222	0.00120893	0.00120893	FALSE	0.910232	TRUE	yes	no	no	0	FALSE	FDR < 0.05 + Log2FC + dIF
isoComp_00395348	geneComp_00087501	ENST00000442668.2	ENSG00000198000.7	Series3_A549_Mock	Series3_A549_RSV	NOL8	protein_coding	protein_coding	12.3295	9.83808	6.50703	0.65026	0.231674	-0.595627	NA	6.81292	7.35802	0	1.15664	0	-9.52513	NA	0.54358	0.7434	0	-0.7434	1.62e-15	1.62e-15	FALSE	1	TRUE	yes	yes	no	1	TRUE	FDR < 0.05 + Log2FC + dIF
isoComp_00395420	geneComp_00087510	ENST00000455093.2	ENSG00000198040.6	Series3_A549_Mock	Series3_A549_RSV	ZNF84	protein_coding	retained_intron	3.38533	2.563	2.80503	0.52613	0.202862	0.129701	NA	1.64524	0.326512	1.67511	0.133324	0.446343	2.32411	NA	0.439961	0.12185	0.6119	0.49005	0.0363892	0.0363892	NA	0.313695	FALSE	NA	NA	NA	0	TRUE	FDR < 0.05 + Log2FC + dIF
isoComp_00395431	geneComp_00087510	ENST00000543310.1	ENSG00000198040.6	Series3_A549_Mock	Series3_A549_RSV	ZNF84	protein_coding	protein_coding	3.38533	2.563	2.80503	0.52613	0.202862	0.129701	NA	0.530629	0.778705	0	0.261087	0	-6.30141	NA	0.147663	0.33905	0	-0.33905	0.0401325	0.0363892	FALSE	0.452525	FALSE	yes	no	no	0	TRUE	FDR < 0.05 + Log2FC + dIF
isoComp_00395575	geneComp_00087539	ENST00000595981.1	ENSG00000198131.9	Series3_A549_Mock	Series3_A549_RSV	ZNF544	protein_coding	protein_coding	10.4039	3.40982	1.94312	0.0956104	0.312421	-0.80814	NA	1.62018	0.169611	0.664102	0.00859177	0.00838503	1.90809	NA	0.159629	0.04985	0.3501	0.30025	0.00540251	0.00540251	FALSE	0.912236	TRUE	yes	no	no	0	TRUE	FDR < 0.05 + Log2FC + dIF
isoComp_00395580	geneComp_00087539	ENST00000596929.1	ENSG00000198131.9	Series3_A549_Mock	Series3_A549_RSV	ZNF544	protein_coding	protein_coding	10.4039	3.40982	1.94312	0.0956104	0.312421	-0.80814	NA	2.40532	1.61039	0.120766	0.209862	0.120766	-3.63128	NA	0.216088	0.47435	0.05355	-0.4208	0.0112791	0.00540251	FALSE	0.786468	TRUE	yes	no	no	0	TRUE	FDR < 0.05 + Log2FC + dIF
isoComp_00395719	geneComp_00087568	ENST00000389924.2	ENSG00000198231.8	Series3_A549_Mock	Series3_A549_RSV	DDX42	protein_coding	protein_coding	47.8265	55.7161	41.2058	0.628391	1.19059	-0.435156	NA	21.0885	32.6927	0	1.12077	0	-11.6752	NA	0.443486	0.58705	0	-0.58705	1.05e-49	1.05e-49	FALSE	1	TRUE	yes	yes	no	0	FALSE	FDR < 0.05 + Log2FC + dIF
isoComp_00395725	geneComp_00087568	ENST00000578681.1	ENSG00000198231.8	Series3_A549_Mock	Series3_A549_RSV	DDX42	protein_coding	protein_coding	47.8265	55.7161	41.2058	0.628391	1.19059	-0.435156	NA	5.08335	0.586427	13.0663	0.341555	4.72726	4.45446	NA	0.118441	0.01055	0.31405	0.3035	0.000339991	1.05e-49	FALSE	1	TRUE	yes	yes	no	0	FALSE	FDR < 0.05 + Log2FC + dIF
isoComp_00395826	geneComp_00087585	ENST00000392658.5	ENSG00000198324.10	Series3_A549_Mock	Series3_A549_RSV	FAM109A	protein_coding	protein_coding	3.60462	5.16925	2.98543	0.0977448	0.515579	-0.789981	NA	2.5637	2.64621	0	0.872141	0	-8.05322	NA	0.719079	0.5089	0	-0.5089	0.00153428	0.00153428	FALSE	0.994044	TRUE	yes	yes	no	0	FALSE	FDR < 0.05 + Log2FC + dIF
isoComp_00396079	geneComp_00087635	ENST00000354525.4	ENSG00000198513.7	Series3_A549_Mock	Series3_A549_RSV	ATL1	protein_coding	protein_coding	2.42328	2.71524	2.05875	0.228255	0.402084	-0.397619	NA	1.04436	1.61922	0	0.0117799	0	-7.34804	NA	0.362277	0.60095	0	-0.60095	5.46e-07	3.69e-16	FALSE	0.999999	TRUE	yes	no	no	0	FALSE	FDR < 0.05 + Log2FC + dIF
isoComp_00396082	geneComp_00087635	ENST00000441560.2	ENSG00000198513.7	Series3_A549_Mock	Series3_A549_RSV	ATL1	protein_coding	protein_coding	2.42328	2.71524	2.05875	0.228255	0.402084	-0.397619	NA	0.835682	0.0285079	2.01612	0.0285079	0.359453	5.71742	NA	0.438779	0.0097	0.9827	0.973	3.69e-16	3.69e-16	FALSE	0.999999	TRUE	yes	no	no	0	FALSE	FDR < 0.05 + Log2FC + dIF
isoComp_00396428	geneComp_00087695	ENST00000547691.2	ENSG00000198707.10	Series3_A549_Mock	Series3_A549_RSV	CEP290	protein_coding	protein_coding	4.01426	6.57571	2.96985	0.976737	1.08049	-1.1441	NA	0.8135	5.64369	0	0.582903	0	-9.14305	NA	0.182261	0.86415	0	-0.86415	7.03e-12	7.03e-12	FALSE	1	TRUE	yes	yes	no	0	TRUE	FDR < 0.05 + Log2FC + dIF
isoComp_00396431	geneComp_00087695	ENST00000552810.1	ENSG00000198707.10	Series3_A549_Mock	Series3_A549_RSV	CEP290	protein_coding	protein_coding	4.01426	6.57571	2.96985	0.976737	1.08049	-1.1441	NA	3.02498	0.841887	2.96847	0.403718	1.0791	1.80584	NA	0.780014	0.1216	0.99965	0.87805	2.22e-10	7.03e-12	FALSE	1	TRUE	yes	yes	no	0	TRUE	FDR < 0.05 + Log2FC + dIF
isoComp_00396513	geneComp_00087713	ENST00000361125.1	ENSG00000198742.5	Series3_A549_Mock	Series3_A549_RSV	SMURF1	protein_coding	protein_coding	14.8033	8.88169	8.30321	0.0496995	0.936601	-0.0970532	NA	0.740927	0.594089	8.30321	0.594089	0.936601	3.78257	NA	0.0958449	0.06725	1	0.93275	0.0231505	0.0231505	FALSE	1	TRUE	yes	yes	no	0	FALSE	FDR < 0.05 + Log2FC + dIF
isoComp_00396514	geneComp_00087713	ENST00000361368.2	ENSG00000198742.5	Series3_A549_Mock	Series3_A549_RSV	SMURF1	protein_coding	protein_coding	14.8033	8.88169	8.30321	0.0496995	0.936601	-0.0970532	NA	13.8437	8.23126	0	0.700134	0	-9.68672	NA	0.890949	0.92635	0	-0.92635	0.0235982	0.0231505	FALSE	1	TRUE	yes	yes	no	0	FALSE	FDR < 0.05 + Log2FC + dIF
isoComp_00396660	geneComp_00087746	ENST00000378945.3	ENSG00000198814.8	Series3_A549_Mock	Series3_A549_RSV	GK	protein_coding	protein_coding	2.73569	2.68722	1.43658	0.0115908	0.206053	-0.898828	NA	1.65411	1.8252	0.0807585	0.381206	0.0807585	-4.33776	NA	0.386341	0.6798	0.06565	-0.61415	0.0202601	0.0202601	FALSE	0.999998	TRUE	yes	no	no	0	FALSE	FDR < 0.05 + Log2FC + dIF
isoComp_00396669	geneComp_00087747	ENST00000361776.1	ENSG00000198815.4	Series3_A549_Mock	Series3_A549_RSV	FOXJ3	protein_coding	protein_coding	11.0613	9.23974	7.23985	0.405236	0.961879	-0.351462	NA	3.4026	4.7574	0	2.35616	0	-8.89706	NA	0.334422	0.5271	0	-0.5271	0.0110158	0.0110158	FALSE	1	TRUE	yes	yes	no	0	TRUE	FDR < 0.05 + Log2FC + dIF
isoComp_00396981	geneComp_00087809	ENST00000409618.1	ENSG00000198925.6	Series3_A549_Mock	Series3_A549_RSV	ATG9A	protein_coding	protein_coding	25.817	26.8844	27.958	1.1764	0.54806	0.0564694	NA	11.7214	15.542	0.0718443	1.71364	0.0718443	-7.57	NA	0.467302	0.582	0.0026	-0.5794	3.01e-14	3.01e-14	FALSE	1	TRUE	yes	yes	no	0	TRUE	FDR < 0.05 + Log2FC + dIF
isoComp_00397992	geneComp_00088638	ENST00000368693.1	ENSG00000203780.6	Series3_A549_Mock	Series3_A549_RSV	FANK1	protein_coding	protein_coding	3.54227	3.38218	2.80222	0.370557	0.300571	-0.270503	NA	1.09007	1.5222	0	0.317942	0	-7.25946	NA	0.140362	0.46595	0	-0.46595	0.00246611	0.00246611	FALSE	0.999777	TRUE	yes	no	no	0	FALSE	FDR < 0.05 + Log2FC + dIF
isoComp_00398005	geneComp_00088641	ENST00000368836.2	ENSG00000203791.9	Series3_A549_Mock	Series3_A549_RSV	METTL10	protein_coding	protein_coding	6.47676	8.10138	3.93634	1.07753	2.10402	-1.03943	NA	1.93996	4.919	0.124766	1.40708	0.124766	-5.19277	NA	0.283798	0.5946	0.0681	-0.5265	0.0286407	0.0286407	FALSE	0.989973	TRUE	yes	no	no	0	TRUE	FDR < 0.05 + Log2FC + dIF
isoComp_00398207	geneComp_00088708	ENST00000373327.4	ENSG00000204104.7	Series3_A549_Mock	Series3_A549_RSV	TRAF3IP1	protein_coding	protein_coding	7.83168	6.13877	3.51199	0.422772	0.643787	-0.803908	NA	0.429222	0.0169837	2.84869	0.0169837	0.12249	6.72712	NA	0.110455	0.0026	0.83275	0.83015	0.000103593	6.11e-19	FALSE	1	TRUE	yes	yes	no	0	FALSE	FDR < 0.05 + Log2FC + dIF
isoComp_00398208	geneComp_00088708	ENST00000391993.3	ENSG00000204104.7	Series3_A549_Mock	Series3_A549_RSV	TRAF3IP1	protein_coding	protein_coding	7.83168	6.13877	3.51199	0.422772	0.643787	-0.803908	NA	6.92597	5.82051	0	0.274745	0	-9.18748	NA	0.822418	0.94955	0	-0.94955	6.11e-19	6.11e-19	FALSE	1	TRUE	yes	yes	no	0	FALSE	FDR < 0.05 + Log2FC + dIF
isoComp_00398792	geneComp_00088807	ENST00000494577.1	ENSG00000204516.5	Series3_A549_Mock	Series3_A549_RSV	MICB	protein_coding	retained_intron	3.50626	0.944812	1.3019	0.243065	0.548304	0.458374	NA	0.117026	0.0123579	0.453119	0.000527229	0.268687	4.37253	NA	0.0637735	0.01385	0.3174	0.30355	0.0025172	0.0025172	NA	0.956729	TRUE	NA	NA	NA	0	TRUE	FDR < 0.05 + Log2FC + dIF
isoComp_00398793	geneComp_00088807	ENST00000538442.1	ENSG00000204516.5	Series3_A549_Mock	Series3_A549_RSV	MICB	protein_coding	protein_coding	3.50626	0.944812	1.3019	0.243065	0.548304	0.458374	NA	1.71941	0.64476	0	0.312898	0	-6.03289	NA	0.568541	0.63955	0	-0.63955	0.00772214	0.0025172	FALSE	0.99988	TRUE	yes	no	no	0	TRUE	FDR < 0.05 + Log2FC + dIF
isoComp_00398969	geneComp_00088839	ENST00000376659.5	ENSG00000204599.10	Series3_A549_Mock	Series3_A549_RSV	TRIM39	protein_coding	protein_coding	1.17222	0.871081	0.24096	0.346045	0.0659922	-1.81182	NA	0.171465	0	0.24096	0	0.0659922	4.64939	NA	0.22236	0	1	1	0.000561094	0.000561094	FALSE	0.999999	TRUE	yes	no	no	0	TRUE	FDR < 0.05 + Log2FC + dIF
isoComp_00399057	geneComp_00088852	ENST00000376840.4	ENSG00000204634.8	Series3_A549_Mock	Series3_A549_RSV	TBC1D8	protein_coding	protein_coding	26.9919	73.8071	84.3176	2.11042	6.56466	0.192048	NA	12.165	49.0618	18.8935	6.3487	8.92583	-1.37624	NA	0.427429	0.6677	0.21715	-0.45055	0.0255533	0.0255533	FALSE	1	TRUE	yes	yes	no	0	FALSE	FDR < 0.05 + Log2FC + dIF
isoComp_00399174	geneComp_00088875	ENST00000522066.1	ENSG00000204764.8	Series3_A549_Mock	Series3_A549_RSV	RANBP17	protein_coding	nonsense_mediated_decay	1.99413	2.2795	1.78152	0.0654349	0.311205	-0.353849	NA	0.332319	0.129701	0.756992	0.0849772	0.0863942	2.45687	NA	0.360373	0.05585	0.447	0.39115	0.00788823	0.00788823	TRUE	1	TRUE	yes	no	no	0	TRUE	FDR < 0.05 + Log2FC + dIF
isoComp_00399270	geneComp_00088893	ENST00000434055.1	ENSG00000204843.8	Series3_A549_Mock	Series3_A549_RSV	DCTN1	protein_coding	nonsense_mediated_decay	48.7031	32.0721	25.7713	3.06177	0.964966	-0.315446	NA	8.37941	16.5663	4.53287	4.49987	0.482999	-1.86745	NA	0.170833	0.50775	0.17545	-0.3323	0.00399967	0.00179025	TRUE	1	TRUE	yes	yes	no	1	TRUE	FDR < 0.05 + Log2FC + dIF
isoComp_00399480	geneComp_00088958	ENST00000564318.1	ENSG00000205084.6	Series3_A549_Mock	Series3_A549_RSV	TMEM231	protein_coding	retained_intron	4.18471	4.81468	1.62364	0.534502	0.458082	-1.56234	NA	0.747941	2.37204	0.0550933	0.230733	0.0550933	-5.19354	NA	0.159767	0.49345	0.04725	-0.4462	0.000279877	0.000279877	NA	0.870018	TRUE	NA	NA	NA	0	TRUE	FDR < 0.05 + Log2FC + dIF
isoComp_00399574	geneComp_00088992	ENST00000496398.1	ENSG00000205246.4	Series3_A549_Mock	Series3_A549_RSV	RPSAP58	protein_coding	protein_coding	8.0059	12.9895	11.1781	0.732748	0.304274	-0.216496	NA	1.39291	6.03166	0	2.63266	0	-9.2388	NA	0.213704	0.4773	0	-0.4773	0.00140523	0.000578008	FALSE	0.999566	TRUE	yes	yes	no	0	FALSE	FDR < 0.05 + Log2FC + dIF
isoComp_00399768	geneComp_00089026	ENST00000458059.3	ENSG00000205423.7	Series3_A549_Mock	Series3_A549_RSV	CNEP1R1	protein_coding	protein_coding	7.62847	9.01157	6.08859	0.41466	1.64377	-0.564902	NA	1.98871	0.00884535	2.51892	0.00884535	1.48452	7.06817	NA	0.30802	0.00095	0.51725	0.5163	0.0219391	0.0219391	FALSE	0.265724	FALSE	yes	no	no	0	TRUE	FDR < 0.05 + Log2FC + dIF
isoComp_00400028	geneComp_00089078	ENST00000590444.1	ENSG00000205744.5	Series3_A549_Mock	Series3_A549_RSV	DENND1C	protein_coding	retained_intron	3.94093	3.87279	1.62651	0.330765	0.357084	-1.24647	NA	0.623559	1.44628	0	0.293464	0	-7.18615	NA	0.140354	0.3827	0	-0.3827	0.0151701	1.82e-07	NA	0.9992	TRUE	NA	NA	NA	1	TRUE	FDR < 0.05 + Log2FC + dIF
isoComp_00400030	geneComp_00089078	ENST00000590867.1	ENSG00000205744.5	Series3_A549_Mock	Series3_A549_RSV	DENND1C	protein_coding	nonsense_mediated_decay	3.94093	3.87279	1.62651	0.330765	0.357084	-1.24647	NA	0.233169	0.0228704	0.820395	0.0228704	0.0300552	4.65893	NA	0.213537	0.00645	0.53415	0.5277	1.82e-07	1.82e-07	TRUE	0.999178	TRUE	yes	no	no	0	TRUE	FDR < 0.05 + Log2FC + dIF
isoComp_00400248	geneComp_00089151	ENST00000447898.1	ENSG00000206195.6	Series3_A549_Mock	Series3_A549_RSV	AP000525.9	processed_transcript	lincRNA	3.24273	6.0301	3.66202	0.103898	0.707518	-0.717998	NA	0.668223	2.12816	0	0.0363171	0	-7.74022	NA	0.18167	0.35295	0	-0.35295	6.81e-07	6.81e-07	NA	0.0164391	FALSE	NA	NA	NA	0	FALSE	FDR < 0.05 + Log2FC + dIF
isoComp_00400341	geneComp_00089180	ENST00000383790.3	ENSG00000206562.7	Series3_A549_Mock	Series3_A549_RSV	METTL6	protein_coding	protein_coding	9.82316	10.2728	4.12576	0.0201758	0.320863	-1.314	NA	4.6008	4.49748	0	0.432931	0	-8.81618	NA	0.43631	0.4377	0	-0.4377	1.47e-08	1.47e-08	FALSE	0.994163	TRUE	yes	no	no	0	FALSE	FDR < 0.05 + Log2FC + dIF
isoComp_00401260	geneComp_00089910	ENST00000349556.4	ENSG00000213066.7	Series3_A549_Mock	Series3_A549_RSV	FGFR1OP	protein_coding	protein_coding	5.71964	4.85259	1.106	0.220702	0.475999	-2.12339	NA	4.82513	3.64702	0.190115	0.109407	0.190115	-4.19177	NA	0.744347	0.7521	0.12015	-0.63195	0.000466059	0.000429135	FALSE	0.999948	TRUE	yes	yes	no	0	TRUE	FDR < 0.05 + Log2FC + dIF
isoComp_00401360	geneComp_00089967	ENST00000309784.4	ENSG00000213186.3	Series3_A549_Mock	Series3_A549_RSV	TRIM59	protein_coding	protein_coding	3.73997	4.03815	0.448607	0.1862	0.14953	-3.14193	NA	2.05685	2.29615	0	0.0575904	0	-7.84934	NA	0.505741	0.56915	0	-0.56915	0.0235534	0.0235534	FALSE	0.999632	TRUE	yes	no	no	1	TRUE	FDR < 0.05 + Log2FC + dIF
isoComp_00401596	geneComp_00090075	ENST00000535538.1	ENSG00000213462.4	Series3_A549_Mock	Series3_A549_RSV	ERV3-1	protein_coding	processed_transcript	2.54729	3.54485	1.28109	1.01358	0.794416	-1.4612	NA	0.913741	2.5118	0.137142	1.03177	0.137142	-4.09917	NA	0.365358	0.68105	0.0661	-0.61495	0.0087143	0.0087143	NA	0.00107134	FALSE	NA	NA	NA	0	FALSE	FDR < 0.05 + Log2FC + dIF
isoComp_00402321	geneComp_00090307	ENST00000346498.2	ENSG00000214050.3	Series3_A549_Mock	Series3_A549_RSV	FBXO16	protein_coding	protein_coding	3.72264	5.61513	4.20248	0.0343878	1.86704	-0.417216	NA	0.908692	3.34797	0	0.0237934	0	-8.39145	NA	0.242476	0.5963	0	-0.5963	6.59e-14	6.59e-14	FALSE	0.99488	TRUE	yes	yes	no	0	FALSE	FDR < 0.05 + Log2FC + dIF
isoComp_00402322	geneComp_00090307	ENST00000380254.2	ENSG00000214050.3	Series3_A549_Mock	Series3_A549_RSV	FBXO16	protein_coding	protein_coding	3.72264	5.61513	4.20248	0.0343878	1.86704	-0.417216	NA	1.29471	0.65541	3.78488	0.142126	1.49278	2.51174	NA	0.374404	0.1166	0.92545	0.80885	5.43e-12	6.59e-14	FALSE	0.985039	TRUE	yes	yes	no	0	FALSE	FDR < 0.05 + Log2FC + dIF
isoComp_00402751	geneComp_00090455	ENST00000563800.1	ENSG00000214575.5	Series3_A549_Mock	Series3_A549_RSV	CPEB1	protein_coding	protein_coding	1.19374	1.30619	0.519545	0.443699	0.0879147	-1.31355	NA	0.130372	0.132834	0.442605	0.063234	0.0109743	1.66392	NA	0.238153	0.13355	0.87335	0.7398	0.0423041	0.00120893	FALSE	1	TRUE	yes	yes	no	0	FALSE	FDR < 0.05 + Log2FC + dIF
isoComp_00402754	geneComp_00090455	ENST00000568128.1	ENSG00000214575.5	Series3_A549_Mock	Series3_A549_RSV	CPEB1	protein_coding	protein_coding	1.19374	1.30619	0.519545	0.443699	0.0879147	-1.31355	NA	0.853123	0.956555	0	0.377896	0	-6.59478	NA	0.552919	0.71675	0	-0.71675	0.00120893	0.00120893	FALSE	0.999999	TRUE	yes	yes	no	0	FALSE	FDR < 0.05 + Log2FC + dIF
isoComp_00403282	geneComp_00090653	ENST00000454115.2	ENSG00000215447.3	Series3_A549_Mock	Series3_A549_RSV	BX322557.10	processed_transcript	antisense	3.23641	4.01354	1.42409	0.313457	0.409332	-1.48833	NA	0.567009	1.84981	0	0.726492	0	-7.53901	NA	0.167043	0.4495	0	-0.4495	0.0196662	0.0196662	NA	0.0197397	FALSE	NA	NA	NA	0	FALSE	FDR < 0.05 + Log2FC + dIF
isoComp_00403305	geneComp_00090665	ENST00000400448.1	ENSG00000215492.5	Series3_A549_Mock	Series3_A549_RSV	HNRNPA1P7	pseudogene	processed_pseudogene	2.4018	1.83024	1.32901	0.0949459	0.199003	-0.45873	NA	0.554784	1.36933	0	0.344829	0	-7.10783	NA	0.260522	0.7404	0	-0.7404	0.00278289	0.00278289	NA	0.997538	TRUE	NA	NA	NA	0	TRUE	FDR < 0.05 + Log2FC + dIF
isoComp_00403306	geneComp_00090665	ENST00000521273.1	ENSG00000215492.5	Series3_A549_Mock	Series3_A549_RSV	HNRNPA1P7	pseudogene	processed_pseudogene	2.4018	1.83024	1.32901	0.0949459	0.199003	-0.45873	NA	1.84701	0.460911	1.32901	0.249883	0.199003	1.50764	NA	0.739478	0.2596	1	0.7404	0.00284866	0.00278289	NA	0.999593	TRUE	NA	NA	NA	1	TRUE	FDR < 0.05 + Log2FC + dIF
isoComp_00403400	geneComp_00090712	ENST00000486084.1	ENSG00000215845.6	Series3_A549_Mock	Series3_A549_RSV	TSTD1	protein_coding	retained_intron	19.1875	0.482644	0.350417	0.243472	0.0443375	-0.450879	NA	0.670673	0.0299936	0.332359	0.0299936	0.0262799	3.09767	NA	0.251255	0.1254	0.95425	0.82885	0.004132	0.004132	NA	0.668397	FALSE	NA	NA	NA	1	TRUE	FDR < 0.05 + Log2FC + dIF
isoComp_00404158	geneComp_00091274	ENST00000481726.1	ENSG00000221887.4	Series3_A549_Mock	Series3_A549_RSV	HMSD	protein_coding	processed_transcript	2.45986	4.26524	1.14807	0.426674	0.387566	-1.88428	NA	0.427191	2.23494	0	0.265052	0	-7.81053	NA	0.318082	0.523	0	-0.523	0.000274124	0.000274124	NA	0.482695	FALSE	NA	NA	NA	0	TRUE	FDR < 0.05 + Log2FC + dIF
isoComp_00404363	geneComp_00091316	ENST00000428471.1	ENSG00000222020.2	Series3_A549_Mock	Series3_A549_RSV	AC062017.1	protein_coding	protein_coding	1.50425	8.26513	2.95767	1.61678	0.83906	-1.47945	NA	0.284417	2.65742	0	0.635262	0	-8.0593	NA	0.176342	0.34995	0	-0.34995	0.0161788	0.0161788	NA	0.0904834	FALSE	NA	NA	NA	0	TRUE	FDR < 0.05 + Log2FC + dIF
isoComp_00404711	geneComp_00091604	ENST00000413453.2	ENSG00000223572.5	Series3_A549_Mock	Series3_A549_RSV	CKMT1A	protein_coding	protein_coding	3.6266	0.955183	1.12865	0.257954	0.240509	0.238445	NA	0.232977	0	1.012	0	0.357156	6.67525	NA	0.560226	0	0.86865	0.86865	0.00738264	0.00738264	FALSE	0.999993	TRUE	yes	no	no	0	FALSE	FDR < 0.05 + Log2FC + dIF
isoComp_00404712	geneComp_00091604	ENST00000434505.1	ENSG00000223572.5	Series3_A549_Mock	Series3_A549_RSV	CKMT1A	protein_coding	protein_coding	3.6266	0.955183	1.12865	0.257954	0.240509	0.238445	NA	2.87198	0.820517	0	0.123288	0	-6.37594	NA	0.340793	0.889	0	-0.889	0.0210969	0.00738264	FALSE	0.999993	TRUE	yes	no	no	0	FALSE	FDR < 0.05 + Log2FC + dIF
isoComp_00404838	geneComp_00091668	ENST00000596048.1	ENSG00000223802.3	Series3_A549_Mock	Series3_A549_RSV	CERS1	protein_coding	protein_coding	1.53114	2.26399	1.63015	0.678517	0.278997	-0.471396	NA	0.162356	0.924723	0.0724151	0.462524	0.0724151	-3.50356	NA	0.0877286	0.38145	0.03795	-0.3435	0.0301191	0.0301191	NA	0.998196	TRUE	NA	NA	NA	0	TRUE	FDR < 0.05 + Log2FC + dIF
isoComp_00406069	geneComp_00092410	ENST00000301411.3	ENSG00000225950.3	Series3_A549_Mock	Series3_A549_RSV	NTF4	protein_coding	protein_coding	3.78004	2.64499	0.881226	0.0903426	0.0231285	-1.57484	NA	1.60572	2.13661	0	0.0331013	0	-7.74592	NA	0.32015	0.8083	0	-0.8083	1.19e-06	1.19e-06	FALSE	0.950762	TRUE	yes	no	yes	0	TRUE	FDR < 0.05 + Log2FC + dIF
isoComp_00406253	geneComp_00092532	ENST00000442222.1	ENSG00000226287.3	Series3_A549_Mock	Series3_A549_RSV	TMEM191A	processed_transcript	processed_transcript	4.06894	4.56556	5.15389	0.641958	1.8088	0.174508	NA	0.788998	0.312198	2.41144	0.0580477	0.965475	2.90984	NA	0.259843	0.0716	0.45865	0.38705	5.86e-06	5.86e-06	NA	0.778175	TRUE	NA	NA	NA	0	TRUE	FDR < 0.05 + Log2FC + dIF
isoComp_00407177	geneComp_00093129	ENST00000333432.6	ENSG00000228049.5	Series3_A549_Mock	Series3_A549_RSV	POLR2J2	protein_coding	protein_coding	8.63616	2.55336	18.1422	0.41808	2.60053	2.82404	NA	0.805155	1.64064	0.222002	0.14566	0.222002	-2.83081	NA	0.195161	0.65065	0.0107	-0.63995	2.04e-18	2.04e-18	FALSE	0.607651	FALSE	no	no	no	0	TRUE	FDR < 0.05 + Log2FC + dIF
isoComp_00407179	geneComp_00093129	ENST00000591000.1	ENSG00000228049.5	Series3_A549_Mock	Series3_A549_RSV	POLR2J2	protein_coding	protein_coding	8.63616	2.55336	18.1422	0.41808	2.60053	2.82404	NA	7.7853	0.651983	17.8868	0.350588	2.35394	4.75677	NA	0.790747	0.2393	0.9876	0.7483	9.13e-09	2.04e-18	TRUE	0.971549	TRUE	yes	no	no	0	TRUE	FDR < 0.05 + Log2FC + dIF
isoComp_00407598	geneComp_00093378	ENST00000573318.1	ENSG00000228782.3	Series3_A549_Mock	Series3_A549_RSV	MRPL45P2	pseudogene	transcribed_unprocessed_pseudogene	4.04643	9.85025	3.05749	0.342351	0.320219	-1.68456	NA	2.66802	6.69792	0	0.81387	0	-9.38972	NA	0.504137	0.67795	0	-0.67795	5.01e-09	2.9e-09	NA	0.12087	FALSE	NA	NA	NA	0	FALSE	FDR < 0.05 + Log2FC + dIF
isoComp_00407599	geneComp_00093378	ENST00000575291.1	ENSG00000228782.3	Series3_A549_Mock	Series3_A549_RSV	MRPL45P2	pseudogene	processed_transcript	4.04643	9.85025	3.05749	0.342351	0.320219	-1.68456	NA	0.795222	1.17397	3.05749	0.46535	0.320219	1.37343	NA	0.299989	0.12095	1	0.87905	2.9e-09	2.9e-09	NA	0.113553	FALSE	NA	NA	NA	0	FALSE	FDR < 0.05 + Log2FC + dIF
isoComp_00408780	geneComp_00094215	ENST00000433793.1	ENSG00000231234.1	Series3_A549_Mock	Series3_A549_RSV	SKP1P1	pseudogene	processed_pseudogene	1.15838	1.61094	0.437725	0.429881	0.40712	-1.85615	NA	0.224181	0.0335983	0.205298	0.0119475	0.174694	2.30399	NA	0.209027	0.0246	0.7249	0.7003	0.0428686	0.037935	NA	0.000338291	FALSE	NA	NA	NA	0	TRUE	FDR < 0.05 + Log2FC + dIF
isoComp_00408781	geneComp_00094215	ENST00000438081.1	ENSG00000231234.1	Series3_A549_Mock	Series3_A549_RSV	SKP1P1	pseudogene	processed_pseudogene	1.15838	1.61094	0.437725	0.429881	0.40712	-1.85615	NA	0.934198	1.57734	0.232426	0.441828	0.232426	-2.71099	NA	0.790973	0.9754	0.2751	-0.7003	0.037935	0.037935	NA	0.965429	TRUE	NA	NA	NA	0	TRUE	FDR < 0.05 + Log2FC + dIF
isoComp_00410230	geneComp_00095170	ENST00000483273.1	ENSG00000233954.4	Series3_A549_Mock	Series3_A549_RSV	RP11-169K16.7	pseudogene	processed_pseudogene	26.1025	21.4086	27.7808	2.78327	5.9902	0.375744	NA	18.8038	11.0905	27.7808	1.05112	5.9902	1.32398	NA	0.712861	0.52045	1	0.47955	4.17e-40	4.17e-40	NA	0.798793	TRUE	NA	NA	NA	0	FALSE	FDR < 0.05 + Log2FC + dIF
isoComp_00410231	geneComp_00095170	ENST00000538385.1	ENSG00000233954.4	Series3_A549_Mock	Series3_A549_RSV	RP11-169K16.7	pseudogene	processed_pseudogene	26.1025	21.4086	27.7808	2.78327	5.9902	0.375744	NA	7.2987	10.3181	0	1.73215	0	-10.0124	NA	0.287139	0.47955	0	-0.47955	9.33e-36	4.17e-40	NA	0.79667	TRUE	NA	NA	NA	0	FALSE	FDR < 0.05 + Log2FC + dIF
isoComp_00410499	geneComp_00095366	ENST00000411573.2	ENSG00000234494.3	Series3_A549_Mock	Series3_A549_RSV	AC003665.1	antisense	antisense	1.45365	0.854651	0.242246	0.0173408	0.0722476	-1.77729	NA	0.444608	0.0509635	0.242246	0.0509635	0.0722476	2.04881	NA	0.407237	0.05845	1	0.94155	0.0114866	0.00904615	NA	0.015663	FALSE	NA	NA	NA	1	TRUE	FDR < 0.05 + Log2FC + dIF
isoComp_00410501	geneComp_00095366	ENST00000451140.2	ENSG00000234494.3	Series3_A549_Mock	Series3_A549_RSV	AC003665.1	antisense	antisense	1.45365	0.854651	0.242246	0.0173408	0.0722476	-1.77729	NA	0.570917	0.803687	0	0.0336227	0	-6.3464	NA	0.379516	0.94155	0	-0.94155	0.00904615	0.00904615	NA	0.0199968	FALSE	NA	NA	NA	0	TRUE	FDR < 0.05 + Log2FC + dIF
isoComp_00410503	geneComp_00095367	ENST00000424500.1	ENSG00000234498.2	Series3_A549_Mock	Series3_A549_RSV	RPL13AP20	pseudogene	processed_pseudogene	1.92507	3.15342	1.74475	0.237606	0.198239	-0.850221	NA	1.15389	0.44517	1.74475	0.057979	0.198239	1.94679	NA	0.706373	0.1434	1	0.8566	4.33e-11	4.33e-11	NA	0.998723	TRUE	NA	NA	NA	0	FALSE	FDR < 0.05 + Log2FC + dIF
isoComp_00410504	geneComp_00095367	ENST00000459725.1	ENSG00000234498.2	Series3_A549_Mock	Series3_A549_RSV	RPL13AP20	pseudogene	processed_pseudogene	1.92507	3.15342	1.74475	0.237606	0.198239	-0.850221	NA	0.771186	2.70825	0	0.295585	0	-8.08653	NA	0.293627	0.8566	0	-0.8566	4.69e-11	4.33e-11	NA	0.99879	TRUE	NA	NA	NA	0	FALSE	FDR < 0.05 + Log2FC + dIF
isoComp_00410878	geneComp_00095582	ENST00000414429.1	ENSG00000235109.3	Series3_A549_Mock	Series3_A549_RSV	ZSCAN31	protein_coding	protein_coding	10.3484	2.23671	0.427553	0.38349	0.0625875	-2.36028	NA	0.432282	0.0287584	0.427553	0.0287584	0.0625875	3.49687	NA	0.209145	0.0155	1	0.9845	8.12e-07	8.12e-07	FALSE	0.999974	TRUE	yes	yes	no	0	FALSE	FDR < 0.05 + Log2FC + dIF
isoComp_00411098	geneComp_00095720	ENST00000438509.1	ENSG00000235501.1	Series3_A549_Mock	Series3_A549_RSV	RP4-639F20.1	antisense	antisense	2.06655	3.76453	4.12416	0.125362	0.571132	0.131295	NA	1.15184	2.33258	0.14661	0.24472	0.14661	-3.90286	NA	0.576249	0.61815	0.04125	-0.5769	1.82e-08	1.82e-08	NA	0.12806	FALSE	NA	NA	NA	0	FALSE	FDR < 0.05 + Log2FC + dIF
isoComp_00411099	geneComp_00095720	ENST00000452846.1	ENSG00000235501.1	Series3_A549_Mock	Series3_A549_RSV	RP4-639F20.1	antisense	antisense	2.06655	3.76453	4.12416	0.125362	0.571132	0.131295	NA	0.868937	1.35699	3.59587	0.117999	0.336062	1.39935	NA	0.389783	0.3619	0.87745	0.51555	4.11e-06	1.82e-08	NA	0.0162407	FALSE	NA	NA	NA	0	FALSE	FDR < 0.05 + Log2FC + dIF
isoComp_00412921	geneComp_00096971	ENST00000470236.1	ENSG00000239213.1	Series3_A549_Mock	Series3_A549_RSV	RP11-85F14.5	antisense	antisense	1.82952	2.37401	1.07585	0.502098	0.104817	-1.13456	NA	0.476955	0.724713	0	0.152191	0	-6.19911	NA	0.206315	0.30535	0	-0.30535	0.0381951	0.028754	NA	0.00420558	FALSE	NA	NA	NA	0	FALSE	FDR < 0.05 + Log2FC + dIF
isoComp_00413777	geneComp_00097478	ENST00000354433.3	ENSG00000241322.4	Series3_A549_Mock	Series3_A549_RSV	CDRT1	protein_coding	protein_coding	2.01115	2.84998	3.43839	0.780109	1.45534	0.269916	NA	0.802994	1.08189	0	0.0940459	0	-6.77068	NA	0.395529	0.4201	0	-0.4201	0.00233146	0.00176136	FALSE	0.99631	TRUE	yes	no	no	0	TRUE	FDR < 0.05 + Log2FC + dIF
isoComp_00413778	geneComp_00097478	ENST00000395906.3	ENSG00000241322.4	Series3_A549_Mock	Series3_A549_RSV	CDRT1	protein_coding	protein_coding	2.01115	2.84998	3.43839	0.780109	1.45534	0.269916	NA	0.218618	0.0326805	1.00263	0.0326805	0.0753079	4.56839	NA	0.187529	0.009	0.34395	0.33495	0.00176136	0.00176136	FALSE	1	TRUE	yes	no	no	0	TRUE	FDR < 0.05 + Log2FC + dIF
isoComp_00414053	geneComp_00097609	ENST00000460723.1	ENSG00000241878.5	Series3_A549_Mock	Series3_A549_RSV	PISD	protein_coding	retained_intron	16.7469	18.8736	17.1958	0.905821	0.504106	-0.134238	NA	5.66282	7.51311	0.741837	0.821178	0.617621	-3.32284	NA	0.301394	0.3969	0.0442	-0.3527	0.0034142	0.0034142	NA	0.999101	TRUE	NA	NA	NA	1	TRUE	FDR < 0.05 + Log2FC + dIF
isoComp_00414072	geneComp_00097621	ENST00000370647.4	ENSG00000241935.4	Series3_A549_Mock	Series3_A549_RSV	HOGA1	protein_coding	protein_coding	2.0801	5.00205	0.969512	0.5536	0.150057	-2.35527	NA	1.04868	2.50131	0	0.251809	0	-7.97229	NA	0.34996	0.50065	0	-0.50065	0.0010253	0.0010253	FALSE	0.98012	TRUE	yes	no	no	0	TRUE	FDR < 0.05 + Log2FC + dIF
isoComp_00414140	geneComp_00097652	ENST00000447432.2	ENSG00000242071.2	Series3_A549_Mock	Series3_A549_RSV	RPL7AP6	pseudogene	processed_pseudogene	10.5159	12.0984	12.5234	0.214611	1.99328	0.0497598	NA	6.54036	4.41269	12.5234	0.0266837	1.99328	1.50278	NA	0.690949	0.3649	1	0.6351	2.18e-33	2.18e-33	NA	0.999551	TRUE	NA	NA	NA	0	FALSE	FDR < 0.05 + Log2FC + dIF
[truncated: 1,950 more rows]

## Sheet: 5B_Significant_genes
iso_ref	gene_ref	isoform_id	gene_id	condition_1	condition_2	gene_name	gene_biotype	iso_biotype	gene_overall_mean	gene_value_1	gene_value_2	gene_stderr_1	gene_stderr_2	gene_log2_fold_change	gene_q_value	iso_overall_mean	iso_value_1	iso_value_2	iso_stderr_1	iso_stderr_2	iso_log2_fold_change	iso_q_value	IF_overall	IF1	IF2	dIF	isoform_switch_q_value	gene_switch_q_value	PTC	codingPotentialValue	codingPotential	domain_identified	idr_identified	signal_peptide_identified	IR	switchConsequencesGene	Significance Criteria
[truncated: 642 more rows]
