# Supplementary material for: Genome-wide bioinformatic analyses predict key host and viral factors in SARS-CoV-2 pathogenesis
Source: Commun Biol. 2021 May 17;4:590. doi: 10.1038/s42003-021-02095-0 (PMC8128904; doi:10.1038/s42003-021-02095-0)
Supplement: Supplementary file 11 — Supplementary Data 9 [file 42003_2021_2095_MOESM11_ESM.zip]

Archive with 23 entries (20 files):
- DETE/
- DETE/result_series9.ods
- __MACOSX/
- __MACOSX/DETE/
- __MACOSX/DETE/._result_series9.ods
- DETE/result_series8_rsv.ods
- __MACOSX/DETE/._result_series8_rsv.ods
- DETE/gene_count_matrix.csv
- __MACOSX/DETE/._gene_count_matrix.csv
- DETE/result_series1.ods
- __MACOSX/DETE/._result_series1.ods
- DETE/result_series2.ods
- __MACOSX/DETE/._result_series2.ods
- DETE/result_series3.ods
- __MACOSX/DETE/._result_series3.ods
- DETE/result_series8_hpiv.ods
- __MACOSX/DETE/._result_series8_hpiv.ods
- DETE/result_series7.ods
- __MACOSX/DETE/._result_series7.ods
- DETE/result_series4.ods
- __MACOSX/DETE/._result_series4.ods
- DETE/result_series5.ods
- __MACOSX/DETE/._result_series5.ods
