# Supplementary material for: Genome-wide bioinformatic analyses predict key host and viral factors in SARS-CoV-2 pathogenesis
Source: Commun Biol. 2021 May 17;4:590. doi: 10.1038/s42003-021-02095-0 (PMC8128904; doi:10.1038/s42003-021-02095-0)
Supplement: Supplementary file 11 — Supplementary Data 9 [file 42003_2021_2095_MOESM11_ESM.zip › DETE/result_series9.ods]

## Sheet: result_series9
genes_id	baseMean	log2FoldChange	lfcSE	stat	pvalue	padj
ALINE	2.93339359801955	0.262091897575748	0.969011544336314	0.270473452156091	0.786796038164514	NA
Alu	0.0301652649808642	0	7.28100799514409	0	1	NA
AluJb	15089.3939064946	0.247838667731201	0.173941166425557	1.42484193261559	0.154202897991902	0.367128121943014
AluJo	7220.09725919944	0.268975894494525	0.168540467044515	1.59591283453299	0.11050825562365	0.296813157878085
AluJr	7808.69859383194	0.283938786758849	0.155722435929233	1.82336466203163	0.0682481787586028	0.220162680830041
AluJr4	1488.96835848173	0.438731385043519	0.136314439403589	3.21852466226677	0.00128851889671874	0.0153166976911497
AluSc	5056.66866377992	0.12783515152073	0.190231568218588	0.671997569687488	0.501585243505199	0.737505301523393
AluSc5	626.127318214076	0.317643446284533	0.207007147971698	1.53445641562079	0.124917407734335	0.320532640853779
AluSc8	2703.8726018849	0.269592365722607	0.214698610399639	1.25567820499997	0.209232664353291	0.441522329352847
AluSg	5502.29637875261	0.227149639541568	0.212927619434749	1.06679274461704	0.286065435575878	0.530103973826411
AluSg4	778.954692555926	0.367188712930465	0.212656347551605	1.72667647666318	0.0842257826026871	0.251130127135744
AluSg7	1516.75137219367	0.118919196401053	0.221737520071613	0.536306153160939	0.591746978719347	0.810583278044971
AluSp	7180.86539696933	0.170770415960747	0.243559685630927	0.701144015350392	0.483213144007815	0.721032199971284
AluSq	2918.58104062666	0.196258873756993	0.20522516358379	0.956309988160216	0.338915645170669	0.588316073678077
AluSq10	115.695127200697	0.398005534261645	0.268626826429051	1.48162988616018	0.138438802349554	0.342464040345697
AluSq2	7160.42031011693	0.169594807213568	0.212988440716262	0.796262964521622	0.425879207099205	0.670987563030019
AluSq4	114.674468913683	0.650620174595419	0.269522225604084	2.41397596482878	0.0157795032319587	0.0863932229419784
AluSx	15756.0759536296	0.24783470245197	0.185830145013876	1.33366253593282	0.182314478063682	0.406711147874313
AluSx1	17172.4124365046	0.124467419571595	0.162023377726165	0.76820654721788	0.442364484401182	0.685940216043038
AluSx3	3897.62568184818	0.143312558078476	0.204982891772612	0.69914399606311	0.484462045766631	0.722177837971296
AluSx4	640.570619661032	0.409316894675219	0.20185438992096	2.02778297185162	0.0425824030171728	0.163308715586233
AluSz	14175.6964135546	0.286076831567063	0.229155088127282	1.24839833976614	0.211885216718542	0.444906513916809
AluSz6	5018.18462605573	0.182519520915162	0.170799587306593	1.06861804406781	0.285241814473118	0.529518542253987
AluY	11840.1479039335	0.14813957149639	0.229137873779268	0.646508449489651	0.517950126838783	0.7514325996122
AluYa5	237.31802101241	0.0592898710639094	0.424638164575508	0.139624452086587	0.888956719895595	1
AluYa8	3.53794200583421	0.599102424629529	1.01728430428407	0.588923295195397	0.55591273002099	NA
AluYb10	1.09497825042037	2.93751738775613	1.86214112371169	1.57749450369312	0.114681785794129	NA
AluYb11	0	NA	NA	NA	NA	NA
AluYb8	324.065276350388	0.15087895518849	0.312102393451887	0.483427741516981	0.628792054586131	0.838260528874713
AluYb8a1	0.0697913752614316	0	7.28100831165896	0	1	NA
AluYb9	33.7389337813199	0.705616959119156	0.42687745706287	1.65297311311343	0.0983363356825614	0.276290412983991
AluYc	178.391793709898	0.539973481977986	0.275374756606828	1.96086775938197	0.0498944511573496	0.181166807858832
AluYc3	112.383743207869	0.175512875361459	0.316715016593087	0.554166572995042	0.579464852611336	0.801069618774707
AluYc5	0.793893955353856	1.79866288532985	1.60718883235413	1.11913600264087	0.263082122598155	NA
AluYd8	21.7097290888102	0.349836605665966	0.442454650448659	0.790672231179454	0.429135284492576	0.673839198366104
AluYe5	1.82407251825053	0.434167935947929	1.58066013095054	0.27467507242486	0.783565884108747	NA
AluYe6	0.193171215208806	0.961114148541808	7.274141611524	0.132127500380137	0.894883444440328	NA
AluYf1	2.96930146180786	0.507859141167995	1.06670576695946	0.476100492655625	0.634002786043443	NA
AluYf4	73.0933236926777	-0.267863738857113	0.434401679733908	-0.616626848729481	0.537480881143374	0.767442150867163
AluYf5	13.4014775099015	0.257817701617078	0.644235635363071	0.400191618508933	0.689015387438544	0.880872518842188
AluYg6	41.9449712935549	-0.0472437026110888	0.458473758514556	-0.103045597994872	0.91792678158033	1
AluYh3	12.5398345578445	-1.27325166196226	0.703602908820498	-1.80961682505933	0.0703552289313846	0.224064237332807
AluYh7	0.624491614567715	-0.78744140422596	2.16659058484279	-0.363447256595135	0.71627080602537	NA
AluYh9	9.24369061138671	-0.640067741299542	0.819629534781755	-0.780923227064986	0.434847650127225	0.679086210238698
AluYi6	0.307056259703258	0.961109515321495	7.27414163529092	0.132126863004511	0.894883948572768	NA
AluYi6_4d	0.0671250256870842	0	7.28100831216822	0	1	NA
AluYj4	6.08244341390865	0.502779744098228	0.741885766505061	0.67770506835138	0.497958712221761	0.734109122966396
AluYk11	9.39018364370916	0.407402510556054	0.811535067639745	0.50201467170228	0.615657200568019	0.828790545338652
AluYk12	6.33464942491577	0.431010678699642	0.739768930456024	0.582628792525728	0.560143218375058	0.785211637710226
AluYk2	8.70582787985071	0.662447359486592	0.694377568176276	0.954016071150533	0.340075507437358	0.589647536575899
AluYk3	13.6069064636973	0.878483718205389	0.464461555764362	1.89140243643992	0.0585706435943485	0.20008560372138
AluYk4	97.6150428012154	0.310136478523171	0.318302998807248	0.974343564733355	0.329885980635946	0.578456608568406
AluYm1	6.6212514537833	0.0681772648286274	0.970317963572461	0.0702628080568727	0.943984484187276	1
AmnL2-1	0.213324828375687	0	7.28100778269875	0	1	NA
AmnSINE1	49.0668016261869	1.00408145309153	0.623206078951299	1.61115478010284	0.107145991054639	0.290986739519716
AmnSINE2	0.950751009133379	-0.745419091953715	1.98267576614951	-0.375966209241245	0.706942017275337	NA
Arthur1	28.2085706943022	0.612382680061658	0.369683390645235	1.65650579809069	0.0976194318579172	0.275068299471991
Arthur1A	45.6186159499579	1.41681150799761	0.447439856904294	3.16648480490789	0.00154293406893272	0.0174881126289139
Arthur1B	29.2506269255251	0.368338223923789	0.319742653299087	1.15198338452282	0.24932790111719	0.489351773737652
Arthur1C	53.4652023772034	0.405839951002516	0.365718566611265	1.1097056262771	0.267125897652837	0.509175309260506
Arthur2	0.550183264710048	0.419359672688499	3.68537797646966	0.113790139129831	0.909404155653083	NA
BLACKJACK	29.2042317411365	0.923218060206168	0.334022337293163	2.76394108156869	0.00571078499910261	0.0440000791332883
Chap1_Mam	0	NA	NA	NA	NA	NA
Chap1a_Mam	0.454495085264922	0	7.28100832223886	0	1	NA
Charlie1	784.06518615265	0.305200886924016	0.222168592025148	1.37373552283875	0.169523804527492	0.389601408552729
Charlie10	120.541452975073	0.147619872393289	0.279520087448207	0.528119011914099	0.597416736015269	0.814917355460743
Charlie10a	38.9061035876183	-0.821861888011626	0.333066089837929	-2.46756398530858	0.0136035906469593	0.0783029098212734
Charlie10b	5.01436167472888	0.600762055836001	0.714504686598983	0.840809118685572	0.400454877872155	0.648040805433683
Charlie11	47.2947965809322	0.0734580865323076	0.342582764463058	0.214424349828109	0.830216154804666	0.970525271309815
Charlie12	27.6391986476368	0.000234735770008062	0.390286324113483	0.000601445030238385	0.999520116325133	1
Charlie13a	15.1139978555944	1.98136299598125	0.515982153574708	3.83998357744437	0.00012304254090293	0.0026647381805093
Charlie13b	18.6369278404041	0.875166079497862	0.369202004575739	2.37042613163366	0.0177675939281839	0.0932687323612139
Charlie14a	96.1214085875922	0.962138127612329	0.371395434861748	2.59060299965853	0.00958079461298794	0.0625641450059581
Charlie15a	172.935064730145	0.546361617802607	0.137908673113502	3.96176400996144	7.43980561187209e-05	0.00181693275224606
Charlie15b	0.764935419142601	-1.39804020309578	1.89132634146925	-0.739185074750097	0.459794622577086	NA
Charlie16	0.339378005056043	-1.33249024589576	5.92857057147888	-0.224757423367126	0.822167989858764	NA
Charlie16a	47.0793804279618	0.646186727494289	0.299166466579507	2.15995707969014	0.0307759923423903	0.133365670501241
Charlie17	8.90336847023291	-0.345503553170062	0.65311090209211	-0.529012074462868	0.596797073822908	0.814396467504631
Charlie17a	29.6185236275308	0.92065067092117	0.359697001616036	2.55951722362126	0.010481766169896	0.0663414541917552
Charlie17b	0.279853794301592	-1.84079130337549	7.2662561117059	-0.253334217109412	0.800009956856415	NA
Charlie18a	210.178773846354	-0.363893140100723	0.23174771327221	-1.57021243041693	0.116365698631686	0.307009718415373
Charlie19a	43.9486532117528	0.505688521404307	0.312792147710938	1.61669186744302	0.105944810268437	0.289023795927973
Charlie1a	449.001385808339	0.467407864810412	0.190955099207332	2.44773701645389	0.0143756539603535	0.0812137046115745
Charlie1b	190.38353051943	0.271493634218298	0.222407686512658	1.22070256867155	0.222198654857406	0.45649534388274
Charlie1b_Mars	0.0470713646120365	-0.773169101538817	7.27822782385477	-0.106230406666402	0.915399546405068	NA
Charlie20a	21.6266384542516	0.473643995940456	0.375333166030221	1.26192950372608	0.206974154439423	0.438578476342286
Charlie21a	26.4705697003981	-0.360108556356989	0.433303650360199	-0.831076673500524	0.405930316374118	0.653648973709206
Charlie22a	41.406280020485	0.635137710283197	0.288792961924921	2.19928389545836	0.027857742099238	0.12589018394538
Charlie23a	11.2646717104535	0.837365164700245	0.435383834420694	1.92328032990571	0.0544448535302283	0.191592863288611
Charlie24	28.5327822977891	0.204914032639853	0.342503651584021	0.598282767766595	0.549651272782808	0.776242692756093
Charlie25	15.6748474737176	1.08460290198901	0.503065986019367	2.15598536202217	0.0310848081779942	0.134075566307958
Charlie26a	8.96746271104921	0.223701770827205	0.626918691529274	0.356827406567697	0.721221017632942	0.903173270752286
Charlie29a	0.82520850399952	-0.850328433208946	1.79117334143497	-0.474732631140948	0.634977556480837	NA
Charlie29b	10.1414038656639	-0.112184578089743	0.600055366920968	-0.186957044756369	0.851694312362675	0.982765502518232
Charlie2a	79.153944113713	0.919322571272613	0.3307576791487	2.7794443764352	0.00544519782483035	0.0428050088903746
Charlie2b	99.2007211040056	0.826330784501045	0.293823283072816	2.81233936214735	0.00491825828870479	0.0397812454675822
Charlie3	70.1702008509322	0.510140630486573	0.284456138973486	1.79338942139731	0.0729106778986689	0.229320770121974
Charlie30a	0.682384535046025	-1.61370932638455	3.49219473167734	-0.462090304342642	0.644016562831252	NA
Charlie30b	0	NA	NA	NA	NA	NA
Charlie31a	0.0376358455226381	0	7.28100831172603	0	1	NA
Charlie32a	0	NA	NA	NA	NA	NA
Charlie4	2.57306739664892	0.0855888322760418	1.1707816909278	0.0731040064422391	0.941723353511608	NA
Charlie4a	160.601730696391	0.185385492765778	0.206052039899589	0.899702292955305	0.368278702824541	0.618010176145105
Charlie4z	148.580637351419	0.984031093541603	0.184530236348823	5.33262793681932	9.68015223020234e-08	9.11080193849155e-06
Charlie5	47.2194381821441	0.517049537801689	0.361303334143233	1.43106771773303	0.152410808251314	0.364549166634946
Charlie6	230.603475000378	0.287696192611645	0.214444724204871	1.34158671274558	0.179730036806207	0.403994033890048
Charlie7	61.7655993674457	0.292134817469057	0.277115217899159	1.05419983674575	0.29179143478082	0.537600440645656
Charlie7a	16.8918707957537	-0.02237524411882	0.377949031544833	-0.0592017501073178	0.952791415705443	1
Charlie8	502.661849181715	0.367169078975473	0.20128765906529	1.82410129205377	0.0681367602482258	0.220088164662081
Charlie9	126.067027389758	0.216717025198063	0.301577120405128	0.71861229030549	0.472379838628976	0.711834720145741
Cheshire	79.4624353728361	0.884209355474122	0.332630427638236	2.65823352888142	0.00785514417140957	0.0545043994147625
Cheshire_Mars	8.20731402574012	1.38668059025955	0.566413625852476	2.44817660975675	0.0143581257361051	0.0811830459361909
CheshMITE	0	NA	NA	NA	NA	NA
CR1_Mam	165.704114242741	0.345996715675882	0.177823056451721	1.94573596124089	0.0516864645624372	0.185090472197988
CR1-11_Crp	0	NA	NA	NA	NA	NA
CR1-13_AMi	0	NA	NA	NA	NA	NA
CR1-16_AMi	0.0261043728480118	0	7.28100831156304	0	1	NA
CR1-3_Croc	1.03404080964583	-0.770950566301433	1.68185946187003	-0.458391788243845	0.64667099025706	NA
CR1-L3A_Croc	0.0392629186026564	0	7.28100832234839	0	1	NA
CR1-L3B_Croc	0	NA	NA	NA	NA	NA
DNA1_Mam	1.65486827096869	-2.32169093730224	1.49433529913847	-1.55366130923947	0.120265226674184	NA
ENSG00000000003.10	957.946071745777	-0.136407298522828	0.160212862239556	-0.851412905406227	0.394540025321248	0.642853684991048
ENSG00000000005.5	0	NA	NA	NA	NA	NA
ENSG00000000419.8	1142.22111364505	-0.0213027625279964	0.178383871190903	-0.11942090047591	0.90494190359722	1
ENSG00000000457.9	267.198021090381	-0.24046027479638	0.184757932348573	-1.30148823241167	0.193091389874386	0.421689120382641
ENSG00000000460.12	426.97797775298	-0.352476759687221	0.160468762911022	-2.19654438217776	0.0280530021206098	0.126339132757135
ENSG00000000938.8	0	NA	NA	NA	NA	NA
ENSG00000000971.11	1526.76761686459	0.476946438787768	0.241918472191272	1.97151724077801	0.048664742949179	0.178294241300663
ENSG00000001036.9	1466.98850359979	-0.0538360151193344	0.0983073296435518	-0.547629717077415	0.583946180147162	0.804447623924292
ENSG00000001084.6	2609.78429346014	0.0335274447233148	0.219834864348802	0.152511954018896	0.878783162784475	0.996681733798367
ENSG00000001167.10	740.156222676898	-0.0277982171253358	0.162073250490932	-0.171516379421854	0.863817752358479	0.988970198086554
ENSG00000001460.13	399.211670087341	-0.117191533443987	0.105391061478051	-1.11196843262076	0.266151723283875	0.508162287322726
ENSG00000001461.12	1173.62886815417	0.399351055366539	0.122768687578486	3.25287386583189	0.00114244197167842	0.0140735291624754
ENSG00000001497.12	1809.22880521115	-0.277184470876703	0.189910893571706	-1.45955013777051	0.144413751560295	0.352419401475242
ENSG00000001561.6	135.580247223758	0.346484854838705	0.483760551232832	0.716232139962036	0.473848020584805	0.713165941046764
ENSG00000001617.7	1640.85555576285	-0.131629109682702	0.179403158196574	-0.733705643790699	0.463128158059732	0.703817737400277
ENSG00000001626.10	1905.63229783144	1.83989606230411	0.81279158003307	2.26367510134548	0.0235941049696214	0.113007307381498
ENSG00000001629.5	1469.88576451024	0.59116737297723	0.269532456907276	2.19330680898517	0.0282852814011573	0.126938982516279
ENSG00000001630.11	3140.48858115076	0.279073762166109	0.341897021660172	0.81625093079487	0.41435663278444	0.661161254029175
ENSG00000001631.10	710.383496865497	0.15461839274632	0.249604048877466	0.619454666066832	0.53561687799048	0.766013789228103
ENSG00000002016.12	235.949899293972	-0.00563894622159711	0.167674167973668	-0.0336303814102282	0.973171895103358	1
ENSG00000002079.8	122.063864454487	-0.0151352381191691	0.41003274466359	-0.0369122669253813	0.970554958821712	1
ENSG00000002330.9	976.819107799297	-0.896760419511298	0.434704634901103	-2.06291892819434	0.0391203314344675	0.154400288689475
ENSG00000002549.8	1723.6083917246	0.841037718269799	0.117804783155655	7.13924932197822	9.38419870823915e-13	3.15713567920466e-10
ENSG00000002586.13	0	NA	NA	NA	NA	NA
ENSG00000002587.5	509.092043182961	-0.27047520655807	0.174201239260539	-1.55265948569712	0.120504506157977	0.313332569744412
ENSG00000002726.15	12.97075216759	-6.54117133830152	7.21142748020798	-0.90705638464146	0.364376980925114	0.613997239101188
ENSG00000002745.8	0.885755353868952	-0.379853259666667	7.17885177815592	-0.0529128155037967	0.957801373406052	NA
ENSG00000002746.10	189.367244495754	-0.341232413858546	0.662700973747977	-0.514911592673041	0.606614799638165	0.822462102927982
ENSG00000002822.11	632.168802280463	-0.375019568773529	0.288359327246854	-1.3005286576095	0.193419840807035	0.422075749683257
ENSG00000002834.13	12027.4255364032	-0.140323550664323	0.127128811665886	-1.10379031177539	0.269684108453048	0.512399806060792
ENSG00000002919.10	500.456215093579	0.0610250332872869	0.241964421021277	0.252206638602957	0.800881347042083	0.953352952142165
ENSG00000002933.3	3.34093049744789	0	7.28100835559533	0	1	NA
ENSG00000003056.3	2887.2266711206	0.612557011670811	0.19504210165171	3.14063992585901	0.00168579155607901	0.0186825725319385
ENSG00000003096.9	59.8564626676293	-0.179639219856534	0.296755597370837	-0.605343998388176	0.544950452632526	0.773241578113619
ENSG00000003137.4	504.520692325135	0.251677388645744	0.31579865394666	0.796955229227335	0.425477033425837	0.670779197277828
ENSG00000003147.13	336.945558183773	-0.02994368765086	0.188876239374888	-0.158536022053185	0.874034438070406	0.994348797576981
ENSG00000003249.9	1015.59064655897	-0.8071560256379	0.299915120581221	-2.69128153350078	0.00711780998988344	0.0511080173221712
ENSG00000003393.10	1030.42168813722	0.404627764728089	0.159913924858327	2.53028474591292	0.011396999222879	0.0696927752541644
ENSG00000003400.10	317.353032324558	0.194569364785441	0.155373655525522	1.25226740741438	0.210472440932714	0.443179965460241
ENSG00000003402.15	4059.55098103763	0.068872806805024	0.0664867587882994	1.0358875670917	0.300254598560419	0.546505513529029
ENSG00000003436.10	1640.30086596966	0.18558898715012	0.234714129401164	0.790702236902487	0.42911777043887	0.673839198366104
ENSG00000003509.11	536.826487071986	-0.246933864069246	0.124909440910971	-1.9769031249227	0.0480525815394743	0.176915098788634
ENSG00000003756.12	1517.65076472808	-0.112412141775696	0.0980388881236942	-1.14660767708695	0.251543802147529	0.492166270059634
ENSG00000003987.9	28.3339655500964	0.1089830805758	0.735909372529649	0.148093073201632	0.882269315953956	0.998707574092676
ENSG00000003989.12	297.523112468253	0.968823294574606	0.342539863621395	2.82835195977492	0.00467883354108156	0.0384808858227832
ENSG00000004059.6	2708.1518895471	-0.663596257698412	0.255852899036812	-2.59366323460315	0.00949594496849451	0.0622419799026649
ENSG00000004139.9	37.9895326574369	0	1.50813262170724	0	1	1
ENSG00000004142.7	1661.24151316005	-0.27656242840843	0.117263559058697	-2.35846865495525	0.0183505094557362	0.0954608080537936
ENSG00000004399.8	1094.0856624819	0.473267770732029	0.77836988878243	0.608024253703263	0.543171388068012	0.771783535671093
ENSG00000004455.12	2980.72134639654	-0.266243314658912	0.143516702335758	-1.85513818479493	0.0635764961916132	0.210444134043587
ENSG00000004468.8	376.729718771158	5.06301595415988	1.05788116130104	4.78599689584521	1.70140685957378e-06	9.5941434512859e-05
ENSG00000004478.5	4941.39854200414	0.264084361273191	0.187557271530542	1.40801984971395	0.159125192370869	0.374594025664466
ENSG00000004487.11	2265.10755687192	-0.0765549042004697	0.0925400835701873	-0.827262103587862	0.408088518320856	0.65569106586471
ENSG00000004534.10	1200.66330759685	-0.0682817315112599	0.131304902690985	-0.520024234525008	0.603046684099333	0.819332261999045
ENSG00000004660.10	377.493639761784	-0.254806270407528	0.218011823420043	-1.16877271337983	0.242495216862303	0.481334815523784
ENSG00000004700.11	1643.6577638884	0.314680951632477	0.191486297134135	1.64336015862296	0.10030843820008	0.27969684975681
ENSG00000004766.11	458.916004158761	0.500155857061512	0.258486561242356	1.93493949804442	0.0529977205172498	0.188094674509475
ENSG00000004776.7	8.65415812115425	0	1.64149881224475	0	1	1
ENSG00000004777.14	127.56784334149	-1.20389426542127	0.437045054250608	-2.75462278708441	0.00587598371268413	0.0448408565450158
ENSG00000004779.5	1307.55325077628	-0.37991917226564	0.170947314175841	-2.22243428682855	0.0262539703648159	0.121569464577279
ENSG00000004799.7	768.617058243472	0.53064509916084	0.62576335587313	0.847996441754613	0.39643995237393	0.644536976393309
ENSG00000004809.9	0.21382310595773	0	7.28100832233051	0	1	NA
ENSG00000004838.9	11.4568920435953	3.2639240041445	1.35184720798183	2.41441783130003	0.0157603773385938	0.0863612027542769
ENSG00000004846.12	2.29907923128935	0	7.28100835560333	0	1	NA
ENSG00000004848.6	42.0728169235993	0	1.45220817984933	0	1	1
ENSG00000004864.9	890.915864096042	-0.0954128646317002	0.160424449989993	-0.59475263675613	0.552008831429882	0.778359951090937
ENSG00000004866.14	493.990276999067	-0.0142545493969967	0.139024502485957	-0.10253264095253	0.918333905633728	1
ENSG00000004897.7	2503.70585234427	0.294955261719008	0.220327990368301	1.33870989893731	0.180665132457734	0.405118598270962
ENSG00000004939.9	0	NA	NA	NA	NA	NA
ENSG00000004948.9	0.562439802362417	2.47031664206108	7.25404406420537	0.340543374178095	0.73344736460347	NA
ENSG00000004961.10	848.889814328271	0.328324072486922	0.0910824623647679	3.60469034282414	0.000312525330956586	0.0054400595744477
ENSG00000004975.7	861.573925323914	-0.655961777657656	0.185008080067416	-3.54558448160008	0.000391743392633017	0.00647255615617957
ENSG00000005001.5	556.746836014441	-0.341890142251714	0.252711076545634	-1.35288942188482	0.176090959272949	0.3984095371938
ENSG00000005007.8	1982.79616395215	-0.0376473601787746	0.100262586397098	-0.375487622368618	0.707297850100362	0.894154288251434
ENSG00000005020.8	1006.11369769073	0.579992480764716	0.222357321113801	2.60838041158034	0.00909717927606304	0.0602352423528395
ENSG00000005022.5	8465.5949785052	-0.0772050876530795	0.136133021155667	-0.56712976027173	0.570626024904215	0.793650853126749
ENSG00000005059.11	401.315515501305	-0.530438878948189	0.175410272667707	-3.0239898204425	0.00249464832338553	0.0245353189184586
ENSG00000005073.5	7.31382659161864	0.756940883197511	0.970946638125148	0.779590611343099	0.435631883924252	0.679821253280065
ENSG00000005075.11	1076.74474943821	-0.848917463122669	0.289129594331504	-2.93611404631702	0.0033235210915338	0.030276315153641
ENSG00000005100.8	1098.69284819206	0.573699906585411	0.109698746660396	5.22977631058505	1.69715265906613e-07	1.45887840688799e-05
ENSG00000005102.8	0.710000757250229	4.59391733506199	7.22270554433572	0.636038297126026	0.524751460812684	NA
ENSG00000005108.11	302.84064712612	-1.94255091126436	1.08519661048662	-1.79004513328998	0.0734466560529919	0.230369079058832
ENSG00000005156.7	842.077004724917	-0.00224302171365847	0.147688334648558	-0.0151875347433229	0.987882566350424	1
ENSG00000005175.5	1057.5435763441	-0.0701262365089306	0.238636122241567	-0.293862621677799	0.768862881227881	0.934436769298372
ENSG00000005187.7	234.488132849121	-2.11623492228632	0.599054116148342	-3.53262729566536	0.000411452086175285	0.00671293023205546
ENSG00000005189.15	117.683766902809	-1.01644719483571	0.279098064844463	-3.64189982973247	0.000270633386052279	0.0048868843705194
ENSG00000005194.10	1264.64861594375	-0.0566465879066987	0.164722324490989	-0.343891382553903	0.730927972805617	0.909836535682318
ENSG00000005206.12	618.979877121808	-0.236617533499217	0.252406485099994	-0.937446331481846	0.348529018006584	0.598613390402471
ENSG00000005238.15	930.010364580169	0.306236620988594	0.167142870650473	1.83218476382993	0.0669238980563594	0.217466448421938
ENSG00000005243.5	120.786648227388	-0.0599125593353602	0.305087627032039	-0.196378200971974	0.844314157166356	0.979145941509142
ENSG00000005249.8	107.327348569564	0	1.44368684258205	0	1	1
ENSG00000005302.13	728.188775488963	0.402268279763259	0.0864319222877421	4.65416328962417	3.25298940153917e-06	0.000163176303836077
ENSG00000005339.8	1534.56827599076	0.53792437720179	0.202712025018223	2.65363821980187	0.00796291506159334	0.0550213745031413
ENSG00000005379.11	1.37727009884498	0.61991445929905	3.23354270563854	0.191713707141725	0.84796646840586	NA
ENSG00000005381.6	0	NA	NA	NA	NA	NA
ENSG00000005421.4	21.0379039822352	0	1.48833048678568	0	1	1
ENSG00000005436.9	364.604856938877	0.0483563539674416	0.193441306603069	0.249979463107464	0.802603230598046	0.95390405887804
ENSG00000005448.12	917.59417111309	-0.251554936257349	0.334210334702789	-0.75268449277924	0.451639530687098	0.693830077019504
ENSG00000005469.7	407.867138339808	0.152131211201232	0.219525119654094	0.69300138153185	0.488308684512087	0.725191614439808
ENSG00000005471.11	1.19980786370268	0	7.28100832217392	0	1	NA
ENSG00000005483.15	1340.64521665161	0.400099786072216	0.275386089550098	1.45286854076712	0.146260257077419	0.355112684121697
ENSG00000005486.12	262.558648783139	-0.0147542710331258	0.228868130939434	-0.0644662538753822	0.948598976704083	1
ENSG00000005513.9	18.3184026846187	1.72457555554571	1.35020623829659	1.27726824734673	0.201507559727348	0.431975437222375
ENSG00000005700.10	2132.86990290294	0.481671998723528	0.237118805201796	2.03135301020773	0.0422191975107782	0.162553907069419
ENSG00000005801.12	507.978304909075	-0.0956348637587939	0.127478875338107	-0.75020165894267	0.453133259826379	0.695088669856089
ENSG00000005810.13	1054.9540448472	1.01491781357631	0.311891332605517	3.25407508152844	0.00113762208435167	0.0140367857115811
ENSG00000005812.6	419.546722214849	0.450023674941672	0.221917119281286	2.02789075668946	0.0425713987351423	0.163308715586233
ENSG00000005844.13	10.0756178469853	0	1.69183398491628	0	1	1
ENSG00000005882.7	411.623774053305	-0.17651465261236	0.281144927424213	-0.627842210170918	0.530107311575145	0.761139296046567
ENSG00000005884.13	18073.0408174489	0.142529096242177	0.12479014559089	1.14215025206751	0.253391570372154	0.494492420509235
ENSG00000005889.11	699.490287073925	0.477465215866744	0.187501663247527	2.54645856253781	0.0108822130558294	0.0677204707334125
ENSG00000005893.11	2996.36961104361	0.31381164605137	0.161404585284552	1.94425483946523	0.0518647276330839	0.185335338415411
ENSG00000005955.8	1342.58216411701	-0.195263571154226	0.131869929329629	-1.48072856447914	0.138678919026605	0.342797282362066
ENSG00000005961.13	37.8669007565796	4.96585343443113	1.32423926115968	3.74996692824405	0.000176857893764559	0.0035214572255386
ENSG00000005981.8	42.5860222964316	0	1.45141236776008	0	1	1
ENSG00000006007.7	2429.36671579981	0.28552121493033	0.105675343759439	2.70187164548331	0.00689503743563833	0.0500717772540419
ENSG00000006015.13	672.477571936136	-0.965961336284661	0.355755399560697	-2.71524012700151	0.00662277309770933	0.0485999300634533
ENSG00000006016.6	67.8267623299899	0.591682933713542	0.280791162988321	2.10719927014994	0.0351003101803381	0.144070751482738
ENSG00000006025.7	377.20375906128	-0.62013394681813	0.209705179630632	-2.95717038515888	0.00310476501119278	0.0287260690675224
ENSG00000006042.7	563.920223337796	-0.287509797714998	0.129221610446256	-2.22493588125164	0.0260855428334669	0.121076878522702
ENSG00000006047.8	17.770109306802	-2.62678599184646	1.38684257600637	-1.89407654285514	0.0582148507789898	0.199393783263196
ENSG00000006059.3	0.557945781482553	4.45438107859286	7.2236597431851	0.616637720622871	0.537473708517408	NA
ENSG00000006062.9	1012.07804102682	-0.234667945683124	0.213486568241528	-1.09921644071599	0.271673669220808	0.514277096187973
ENSG00000006071.7	82.9062759447935	0	1.43453480877917	0	1	1
ENSG00000006074.4	0	NA	NA	NA	NA	NA
ENSG00000006075.11	25.762192203719	0	4.55969530770058	0	1	1
ENSG00000006114.11	1098.0183107283	0.0763450103776773	0.127673647502806	0.597969995147191	0.549859953941705	0.776481204317882
ENSG00000006116.3	0	NA	NA	NA	NA	NA
ENSG00000006118.10	3818.95521401843	-0.336296863159209	0.258724363331367	-1.29982680729797	0.193660335432846	0.422255629223834
ENSG00000006125.12	4235.13260722666	0.894778673776767	0.310606182074386	2.88074972558813	0.00396730528443749	0.0344828632584538
ENSG00000006128.7	3.22964860090549	5.17914181572212	7.21956945664101	0.717375440021291	0.473142469673181	NA
ENSG00000006194.6	810.777287912408	-0.228359137371139	0.128313263936341	-1.77970016789872	0.0751250429808061	0.233872840409137
ENSG00000006210.6	371.241698122462	2.44498768686606	0.608101254528082	4.02069173293106	5.8027498411215e-05	0.00148985602170795
ENSG00000006282.15	2349.99548977059	-0.301278247960716	0.162569359399908	-1.85322897914357	0.0638495457155248	0.210954315195908
ENSG00000006283.13	222.346097458871	0	1.4372103499687	0	1	1
ENSG00000006327.9	4939.16783215179	-0.914786622063074	0.36343851817073	-2.51703266529758	0.0118347856351387	0.0713306261851127
ENSG00000006377.9	1.8905886723521	0	7.28100835566317	0	1	NA
ENSG00000006432.11	833.73695447348	0.540994007205521	0.308268832487621	1.7549422782702	0.0792691815158281	0.242024650120224
ENSG00000006451.3	1712.71020034486	-0.0565418554747772	0.129402139024654	-0.436946837980821	0.662149902814384	0.862084789647944
ENSG00000006453.9	2397.35494431694	0.008739709334273	0.150430012217047	0.0580981760585313	0.953670427235386	1
ENSG00000006459.6	303.060871539417	0.651664009389127	0.214157336541852	3.04292171312923	0.00234293277023103	0.0235052170413975
ENSG00000006468.9	177.110149685006	-0.0575774111480208	0.317142630895711	-0.181550525028452	0.855935478757227	0.98443994599241
ENSG00000006530.11	393.509894390456	-0.134986270523157	0.296157694093018	-0.455791874449023	0.648539647726128	0.852377679209591
ENSG00000006534.11	3469.97873376355	-0.701454152599135	0.258140560839954	-2.71733411563335	0.00658101355836738	0.0483673512483701
ENSG00000006555.6	151.968812354036	-0.459240310035094	0.157849934255598	-2.90934749007543	0.00362184048338195	0.0321825926011985
ENSG00000006576.12	426.480266883326	0.69260874911346	0.250738778846978	2.76227216347795	0.00574006079685002	0.0441663274167722
ENSG00000006606.4	13.8169073069383	-0.0212959192476676	1.13614968269503	-0.0187439380321368	0.985045376921587	1
ENSG00000006607.9	779.03775430537	0.247128866825987	0.138614916992679	1.78284467637086	0.0746115909083759	0.232645569414372
ENSG00000006611.11	243.782186592642	0	1.44086650340554	0	1	1
ENSG00000006625.13	1178.35628745739	-0.270122556271412	0.137979121799457	-1.9577060119575	0.0502645193953956	0.182036296763614
ENSG00000006634.3	498.473893036883	-0.291787225810044	0.209270457368496	-1.39430681941048	0.163224972509083	0.380254165302021
ENSG00000006638.7	6.49422853805377	-5.48151684308199	1.68562373898377	-3.25192195405761	0.00114627492375357	0.0141029398406074
ENSG00000006652.9	957.316651843193	0.77290478554181	0.145377803563404	5.31652540206883	1.05767462927812e-07	9.78123461663693e-06
ENSG00000006659.8	0	NA	NA	NA	NA	NA
ENSG00000006695.6	372.496118156775	0.0187544191513748	0.135526433924409	0.138382001269473	0.8899385210615	1
ENSG00000006704.6	406.472020744101	-0.65268764207602	0.132625794133514	-4.92127226336501	8.59834156572829e-07	5.50011979715971e-05
ENSG00000006712.10	2304.84332635908	-0.399013391878935	0.243710875455867	-1.63724081304362	0.101580162381026	0.281633093000989
ENSG00000006715.11	1444.59379089611	0.59466069919092	0.133375882172406	4.45853245358289	8.25227039577259e-06	0.000334774536866342
ENSG00000006740.12	171.430688633545	-0.423979308868097	0.263042489546339	-1.61182822440329	0.106999324520093	0.290687697017174
ENSG00000006744.14	2520.89352354604	-0.0649576209033648	0.135929222272438	-0.47787826500745	0.632736852024441	0.840713830251484
ENSG00000006747.10	63.556026459564	1.74819905135543	1.6014722455114	1.09161994924063	0.275000183889621	0.517461773214868
ENSG00000006756.11	788.3127065136	0.324315529987656	0.127361638282462	2.54641455905576	0.0108835851083883	0.0677204707334125
ENSG00000006757.7	395.241839545816	-0.298411318795054	0.150885285374512	-1.97773638466049	0.0479584533633881	0.176735278655296
ENSG00000006788.8	0	NA	NA	NA	NA	NA
ENSG00000006831.9	2308.63122060532	0.266920605186708	0.0696560322464591	3.83198118782135	0.000127115461365548	0.00272578552532133
ENSG00000006837.7	58.3709865471606	1.23378859804547	0.559459448363915	2.2053226586012	0.0274314609396131	0.12471344299037
ENSG00000007001.8	0.77486394607036	0	4.09529784257174	0	1	NA
ENSG00000007038.6	12.6070213831749	-0.425865312272655	1.43701282354997	-0.296354566426627	0.766959318406724	0.933810043142682
ENSG00000007047.10	658.773085062192	-0.291111473614982	0.162602193462642	-1.79032931484941	0.0734009862719049	0.230368208299062
ENSG00000007062.7	207.94915660198	0.883039526705419	2.63539920481148	0.335068601786493	0.737573337314648	0.914548581054891
ENSG00000007080.6	1278.42795071707	-0.349422698071236	0.328108957681974	-1.06495933710508	0.286894331283329	0.530833404734648
ENSG00000007129.13	0	NA	NA	NA	NA	NA
ENSG00000007168.8	3315.53895449073	0.494045293490287	0.089217076397702	5.53756425830394	3.06707179840787e-08	3.49986970773876e-06
ENSG00000007171.12	6.75509936054928	0	2.45723515300582	0	1	1
ENSG00000007174.13	3.14633914046027	-1.46726112022284	2.78317058551316	-0.527190509938615	0.598061298234493	NA
ENSG00000007202.10	5261.43928665238	0.503279285468986	0.109116143071124	4.61232656602369	3.9818675014372e-06	0.000189971101602797
ENSG00000007216.10	0.428884785860225	0	7.28100832221828	0	1	NA
ENSG00000007237.14	17.1211435764591	1.33692579723621	1.09160402910277	1.22473512518553	0.220675035228156	0.454616441899332
ENSG00000007255.6	502.578766619458	-0.333432083893661	0.385449663427744	-0.865047023075598	0.387012980019431	0.635404651166946
ENSG00000007264.9	1.45387490461507	0	7.28100832205049	0	1	NA
ENSG00000007306.10	9.68370485148437	1.80872569731107	2.88084282664187	0.62784601804169	0.530104816834654	0.761139296046567
ENSG00000007312.8	0.188740030286817	0	7.28100832231764	0	1	NA
ENSG00000007314.7	2.323498945131	3.08008686522105	5.21917604199772	0.590148107754208	0.555091358497244	NA
ENSG00000007341.14	195.350605796041	-0.0254485114459687	0.167309024733057	-0.152104834073189	0.87910425153493	0.996917606799621
ENSG00000007350.12	0	NA	NA	NA	NA	NA
ENSG00000007372.16	37.5630170047634	0.914253865277132	0.391717590908907	2.33396172777377	0.0195977260294772	0.0995342082283158
ENSG00000007376.3	770.000075422956	-0.626692786565915	0.384882576409371	-1.62827008801601	0.103467629069358	0.284734259360205
ENSG00000007384.11	804.566909057024	-0.329685161133065	0.166050121024936	-1.9854557111919	0.0470937929296944	0.174537736265361
ENSG00000007392.12	956.597378486576	-0.72354290022723	0.168294826072366	-4.29925813593407	1.71370779850214e-05	0.000584608046716297
ENSG00000007402.7	30.8585617728219	-0.798546990694824	0.649039692310787	-1.23035154884248	0.218565488522871	0.452457922506555
ENSG00000007516.9	46.0424744789363	-0.427070943834941	1.0357508534493	-0.412329801527743	0.680097708136345	0.873995428007409
ENSG00000007520.3	1274.99152707217	-0.509845656738716	0.362649212187677	-1.40589208415228	0.159756172241753	0.375535741350841
ENSG00000007541.10	811.323091042596	-0.473318002092412	0.296110806529495	-1.59844893078992	0.109943102365303	0.295980210917218
ENSG00000007545.11	600.330362963567	0.0926673194329995	0.211871516618412	0.437375070099189	0.661839360809855	0.862084789647944
ENSG00000007866.14	518.350436187508	-0.58686489625622	0.185370622341131	-3.16590023189453	0.00154603810410364	0.0174987479845558
ENSG00000007908.11	3.30985789494733	0	2.739906397062	0	1	NA
ENSG00000007923.11	1528.73435908411	-0.0449753773340461	0.13707836211496	-0.328099757249271	0.742836237530849	0.917216973970951
ENSG00000007933.8	0.860242913015941	-3.4685134740424	7.22793585920367	-0.479876072727704	0.631315516006135	NA
ENSG00000007944.10	133.262901535205	0.624909896695909	0.342120814333488	1.82657666682264	0.0677634442903684	0.219295955093882
ENSG00000007952.13	13.7107187857472	-0.0972750918587475	0.97186334034007	-0.100091327474817	0.920271820429562	1
ENSG00000007968.6	150.301538369289	-1.77801590686713	0.415535970864366	-4.27884956185295	1.87861776029924e-05	0.000626623390713145
ENSG00000008018.8	3454.3752346365	-0.442160807780993	0.235936296456603	-1.87406861267877	0.0609209687903895	0.205133885074525
ENSG00000008056.8	4.48290127585334	-0.680237430734154	2.55052757414852	-0.266704597758073	0.789696613613869	0.947147584597717
ENSG00000008083.9	736.960883023474	0.322795608949331	0.194458023404953	1.65997577933372	0.096919325169124	0.273967096084115
ENSG00000008086.6	141.620202771456	1.04099764229108	0.482557366634822	2.15725158140391	0.0309860673863759	0.133767949758928
ENSG00000008118.5	3.76840646725603	1.34566355272943	2.27709957858708	0.590955075212127	0.554550522340012	NA
ENSG00000008128.18	488.305676905681	-0.573914784910337	0.230501373832164	-2.48985407491854	0.0127795553609358	0.0748401751974611
ENSG00000008130.11	967.94492463945	0.0850866918391894	0.102964675918099	0.826367791482877	0.408595488398324	0.656045730693368
ENSG00000008196.8	0	NA	NA	NA	NA	NA
ENSG00000008197.4	0	NA	NA	NA	NA	NA
ENSG00000008226.15	9.28555360962155	-0.390640305872936	0.720441259215123	-0.542223673167351	0.587664428966621	0.807428249713117
ENSG00000008256.11	1428.20954746574	0.213634224118964	0.185786050931253	1.14989377861321	0.250187623618548	0.490489076445221
ENSG00000008277.10	55.4763687492983	0.336917995626835	0.900068955071001	0.374324648937878	0.708162795687969	0.894583350872933
ENSG00000008282.3	2064.84206981348	0.428293584033048	0.217845522315318	1.96604263186607	0.0492936862687819	0.179620485557935
ENSG00000008283.11	861.944838813009	-0.200788161970364	0.122456985196688	-1.63966278973683	0.101075299834335	0.280751932479343
ENSG00000008294.16	3248.50402571909	0.667430542561447	0.236955825315659	2.8166876322721	0.00485216915380318	0.0394902689277227
ENSG00000008300.10	520.732704583606	0.875646526235327	0.281008565914618	3.11608481892821	0.00183269550210217	0.0198233854393124
ENSG00000008311.10	87.5723434927622	0.195337695386475	1.04760530601251	0.186461155041288	0.85208313840314	0.982897746492106
ENSG00000008323.11	143.743252804086	-0.83602803934037	0.340059663787086	-2.45847458069539	0.0139528653682777	0.0796321327672426
ENSG00000008324.6	208.296566935421	-0.159685504371203	0.2355261707009	-0.677994737892594	0.497775029641601	0.734004696848527
ENSG00000008382.11	159.933246440295	-0.544113656573731	0.335529476211256	-1.62165679962838	0.104876853574772	0.287343729823719
ENSG00000008394.8	8163.16846736365	-0.128519909920472	0.133810363680463	-0.96046304924016	0.336822219290426	0.58609630836731
ENSG00000008405.7	385.828046814967	0.219982411884694	0.398817179377075	0.551587101208355	0.581231275792644	0.80248821089237
ENSG00000008438.4	1.36387848754117	0	3.7958330817494	0	1	NA
ENSG00000008441.12	418.242306031963	0.498605311317809	0.224991092128209	2.21611134290456	0.026683877603743	0.122715650172481
ENSG00000008513.10	1539.68604401857	0.346937646179835	0.153013667268903	2.26736377457142	0.0233680125298094	0.112278241482138
ENSG00000008516.12	35.6830269329101	-0.0415638024711465	0.500904897041594	-0.0829774328752373	0.933869483677557	1
ENSG00000008517.12	878.013027862184	0.526035637961552	0.351995997309271	1.49443641968282	0.135061588431457	0.336928761833676
ENSG00000008710.13	1186.47658150776	-0.219780997238784	0.252981341545722	-0.868763664133949	0.384976411310965	0.633214915296232
ENSG00000008735.10	111.240786352904	2.17989902845386	0.446062404772302	4.88698219157611	1.02393351695208e-06	6.28302349568743e-05
ENSG00000008838.13	2242.99646912152	-0.16453840663132	0.15312366704361	-1.07454588704736	0.282578090030892	0.526139911333283
ENSG00000008853.12	1234.66117122556	-0.0638044218852604	0.149009533613113	-0.42819019923196	0.668512651170262	0.866293791173405
ENSG00000008869.7	787.08200116161	0.313997920691543	0.244106065021555	1.28631757127303	0.198332252599782	0.42796165486891
ENSG00000008952.12	3300.76042886819	0.0757373572733031	0.165253727233965	0.458309525243415	0.646730081776673	0.851574279437075
ENSG00000008988.5	17160.7246966171	-0.366275288736554	0.292160126792942	-1.25367993489453	0.209958363910836	0.442567653192666
ENSG00000009307.11	8895.72515593201	0.237857257426008	0.0840830668269289	2.82883660649055	0.00467175437503504	0.0384478882834495
ENSG00000009335.13	2913.77817556254	0.417944505638679	0.140669828526525	2.9711026878793	0.0029673254486838	0.0278238450168991
ENSG00000009413.11	392.883893523054	0.514804313406061	0.336217264054913	1.53116561355987	0.125728466939908	0.321918327699569
ENSG00000009694.9	1.57917276671353	0.612137461171907	2.2206821965713	0.275652888160692	0.78281468387007	NA
ENSG00000009709.7	69.8419036947086	0	1.46465772966587	0	1	1
ENSG00000009724.12	22.7881619948564	-0.299242866956512	0.527009431602663	-0.567813114931357	0.570161873542277	0.793436645159782
ENSG00000009765.10	9.19823332626699	0.869458046674198	2.10160024655234	0.413712383266293	0.679084757041754	0.873326360255436
ENSG00000009780.11	167.37771327525	-0.316422106285744	0.153468159300728	-2.06180948365778	0.0392258778175961	0.154691704497727
ENSG00000009790.10	101.061375511599	-0.489494879031067	0.220857317007348	-2.21633987799816	0.026668233869661	0.122701543857273
ENSG00000009830.7	899.243672059655	0.116163022308119	0.140245711401587	0.828282170964159	0.407510717483427	0.65511259105735
ENSG00000009844.11	1022.27753936121	0.177229695380869	0.190268911228039	0.93146954085661	0.351610733377488	0.601730820215288
ENSG00000009950.11	53.478069224797	0	1.49556140430307	0	1	1
ENSG00000009954.6	996.598393951217	0.00691519605689541	0.446850687366374	0.0154754065561628	0.987652904869272	1
ENSG00000010017.9	650.838922743798	-0.0695019837886227	0.192900495525991	-0.360299664337866	0.718623050306585	0.901279935429754
ENSG00000010030.9	55.5464315627768	3.9119447326443	1.65423011416456	2.36481291154583	0.0180391811695722	0.0941424290349995
ENSG00000010072.11	354.055063930208	0.0961222144089409	0.180754031878769	0.531784621398707	0.59487517516337	0.813364974905981
ENSG00000010165.15	1145.24702220594	0.349555112646194	0.121843238527412	2.86889216727076	0.00411912204097863	0.0352373644829531
ENSG00000010219.9	440.538914135252	-0.618424517674773	0.219999753281337	-2.81102368730354	0.00493841500704807	0.0398540428474419
ENSG00000010244.12	4045.59465338716	-0.226789958343877	0.14590685264068	-1.55434754598117	0.120101537971889	0.312735990929174
ENSG00000010256.6	3274.40438445349	-0.196010534886997	0.241410046259189	-0.811940256523336	0.416825913509557	0.663107913740406
ENSG00000010270.9	1228.3915985323	-0.134429713724679	0.145528326897859	-0.923735719294229	0.35562393005821	0.605065784532499
ENSG00000010278.7	5388.42306396824	-0.560636124871065	0.132464422607404	-4.23235245989537	2.31259617448412e-05	0.000738554650617161
ENSG00000010282.10	0.334126150096336	3.71831445491399	7.23053727643359	0.514251474372873	0.607076183615213	NA
ENSG00000010292.8	3549.29857294272	-0.149275336419384	0.170090547323742	-0.877622764863353	0.380148471013268	0.628204362710188
ENSG00000010295.15	21.1913570292975	-0.898116917872767	0.652479985299891	-1.37646661676523	0.168677215843367	0.388634662694275
ENSG00000010310.4	94.3462231857782	-0.95665295652887	0.27587959686041	-3.46764663793865	0.000525037196349148	0.00806062219697949
ENSG00000010318.15	57.8796662309634	-0.147581112028422	0.267976625641021	-0.5507238240477	0.581823010409937	0.802770132234274
ENSG00000010319.2	6.871890376514	0	1.72454512937789	0	1	1
ENSG00000010322.11	1062.68096108474	-0.0479397932092221	0.137960657471736	-0.347488871738986	0.728224077351298	0.908789742987713
ENSG00000010327.6	1.33364165567825	5.56112406434056	7.21810973294397	0.770440498979835	0.441038637629051	NA
ENSG00000010361.9	237.875233006477	-0.617226806580462	0.369542376741988	-1.67024635177742	0.0948706327001081	0.270486653401112
ENSG00000010379.11	3.60227963930915	4.71015022564834	2.16934237375084	2.1712341411118	0.029913477804949	NA
ENSG00000010404.13	985.763620245189	0.227745621970781	0.174429616059096	1.30565913699897	0.191668500011598	0.419661965970187
ENSG00000010438.12	281.542747511142	-0.382672468527038	0.379331859919048	-1.00880655953524	0.313067414596559	0.560999291275154
ENSG00000010539.7	213.317217106452	0.372075308449456	0.171858399141145	2.16501090612323	0.030386850078055	0.132589133625467
ENSG00000010610.5	0	NA	NA	NA	NA	NA
ENSG00000010626.10	195.583200044993	-0.297658504605424	0.33420274934718	-0.890652471252435	0.373115640229619	0.621896943819894
ENSG00000010671.11	0.10975286089068	-1.6581329337556	7.26914957035068	-0.228105491255644	0.819564231219582	NA
ENSG00000010704.14	604.654063288034	-0.297972779034839	0.14961716117577	-1.99156819106319	0.0464184563540647	0.172855599014669
ENSG00000010803.12	464.119700042377	-0.28986656188488	0.108899272859411	-2.66178601815917	0.00777272733954072	0.0540903097633588
ENSG00000010810.13	284.288324568938	0.251598811921124	0.137457413864184	1.83037644058777	0.0671936681133517	0.218125111611351
ENSG00000010818.4	808.034121175877	0.531397869938444	0.211551132614775	2.511912195271	0.012007896145129	0.0719415763200955
ENSG00000010932.11	0.0437535196266813	0	7.28100832235795	0	1	NA
ENSG00000011007.8	1342.4601079977	0.331372281397405	0.0740510660895755	4.47491574255747	7.64414511686573e-06	0.00031871838390043
ENSG00000011009.6	1451.53424932029	-0.359113763175201	0.288453337458855	-1.2449631068194	0.213145311883641	0.446064400556145
ENSG00000011021.17	525.627431437665	0.365235264835073	0.156743594526898	2.3301447560742	0.0197985016198543	0.100292876975134
ENSG00000011028.9	1953.46900957246	0.0192587970507414	0.198177306305544	0.0971796287363433	0.922583745378058	1
ENSG00000011052.17	2633.47979610506	-0.251259586894383	0.56308109683238	-0.446222734714142	0.655436362118987	0.85726454414021
ENSG00000011083.4	0.807008505011911	2.08108341267987	7.26155272372205	0.286589313864152	0.774426797666308	NA
ENSG00000011105.7	496.220350878672	0.187732420263676	0.150703217070665	1.24570944079878	0.21287108641774	0.445681707003149
ENSG00000011114.10	866.639788531802	0.577819757441797	0.187083242056014	3.08857036628002	0.00201122058602053	0.0210487368714423
ENSG00000011132.7	274.504848426075	-0.355953038060787	0.191195597181137	-1.86172193977648	0.0626422944071115	0.208554698987539
ENSG00000011143.12	280.397350656272	-0.233286975293144	0.136613066721062	-1.70764759837704	0.0877017507719633	0.256855854993715
ENSG00000011198.3	312.082044119272	-0.0329975998904626	0.122466571624561	-0.269441688884877	0.787589808835981	0.945737842450247
ENSG00000011201.6	25.2860657380147	1.13064213964952	1.61277808676053	0.701052518589558	0.483270240508347	0.721046258163343
ENSG00000011243.13	1327.93736362689	-0.219438564996962	0.242676640252849	-0.904242636490786	0.365866756557074	0.615179493382006
ENSG00000011258.11	382.510772899437	0.250930463479187	0.251541554738138	0.997570615083508	0.318487616007966	0.566687543687415
ENSG00000011260.9	1274.78576788437	-0.075723433344968	0.140606269795927	-0.538549479015919	0.59019775544676	0.809145781776895
ENSG00000011275.14	1127.31779717792	0.158348760663625	0.107785967354513	1.46910367416204	0.14180467136459	0.347748467052563
ENSG00000011295.11	1117.09955864681	0.340495166849853	0.094939005061265	3.58646234632571	0.000335194438806898	0.00574244871329148
ENSG00000011304.12	6539.74045526719	-0.18087066537987	0.102720540510372	-1.7608032870661	0.0782717033135692	0.240143985339257
ENSG00000011332.15	49.0305451898434	-0.762546104775293	0.568945483869949	-1.34027973926162	0.180154415911311	0.40424943855536
ENSG00000011347.5	80.3471452550984	0.19393080027194	0.25826602291785	0.750895522689899	0.452715535104033	0.694775673942658
ENSG00000011376.5	656.191361036263	0.135616974168789	0.121522317894435	1.11598409673684	0.264428942030645	0.506458769713779
ENSG00000011405.9	1271.48879540386	0.779849918214454	0.331968444924872	2.34916881449664	0.0188153740720051	0.0970511219315451
ENSG00000011422.7	2054.30941925312	0.110704003863353	0.175989700988225	0.629036831369809	0.529324943807201	0.76056352257498
ENSG00000011426.6	3237.58575763465	-0.588636200209581	0.361514831440988	-1.62824910353828	0.1034720767244	0.284734259360205
ENSG00000011451.13	982.20203286707	-0.295482009171961	0.135000532641001	-2.18874698781908	0.0286152347208391	0.127853403568941
ENSG00000011454.12	1152.97735347294	-0.13802214035756	0.170114711243566	-0.811347468708589	0.417166157262392	0.66331186657929
ENSG00000011465.12	1.73331275412043	5.19142436220002	7.21951563468528	0.719082085958573	0.472090344266806	NA
ENSG00000011478.7	371.327484319011	0.07742167619398	0.251215126183395	0.30818875188853	0.757938710896077	0.927367573721793
ENSG00000011485.10	1864.76493733745	-0.218787366292139	0.102539659000488	-2.13368533136138	0.0328685476107484	0.138493623305665
ENSG00000011523.9	446.583382391811	-0.399464389230587	0.146433993364228	-2.72794847735247	0.00637295612190204	0.0473554808860147
ENSG00000011566.10	778.047190253508	0.453436975514191	0.289729804915012	1.56503393100065	0.117574953530503	0.308623685687661
ENSG00000011590.9	16.3827648240102	3.84488117528849	1.33425111388168	2.88167732092256	0.00395564593014405	0.0343968444897063
ENSG00000011600.7	0	NA	NA	NA	NA	NA
ENSG00000011638.6	552.207405630075	0.190668081870273	0.153285536588181	1.24387522863638	0.213545487542923	0.44642484624531
ENSG00000011677.8	4.79741610326468	0	7.23370597691069	0	1	1
ENSG00000012048.15	1084.71056634247	-0.410338314739744	0.243470550402729	-1.68537145071959	0.0919169282184333	0.26493289868151
ENSG00000012061.11	2838.06079542344	-0.15838143728643	0.248209290876215	-0.638096328817186	0.523410976202231	0.756038076736556
ENSG00000012124.10	67.2946331009169	3.61668625256983	1.16847555066318	3.09521773948726	0.00196668462216924	0.020833831179364
ENSG00000012171.13	303.538556413309	-0.455355373571708	0.231895776149044	-1.96362081765147	0.0495740813763209	0.180238317476458
ENSG00000012174.7	862.791662913823	0.70584816156999	0.245527382255046	2.87482461258344	0.00404251984539134	0.0348263530874708
ENSG00000012211.8	169.562184108534	-0.450528053596777	0.184158020455263	-2.44642102734929	0.0144282402256841	0.0812989464405933
ENSG00000012223.8	0	NA	NA	NA	NA	NA
ENSG00000012232.4	1541.5745972605	0.149447517762648	0.139371600815276	1.07229533770461	0.283587400216228	0.527164041194556
ENSG00000012504.9	27.0304616709849	0	1.51050527978739	0	1	1
ENSG00000012660.9	3039.23866161173	0.0997600938195988	0.220745375560303	0.451923822034254	0.651323862283502	0.853858531479852
ENSG00000012779.6	80.1571600366549	2.70704078046474	1.37689610401875	1.96604578411086	0.0492933221741385	0.179620485557935
ENSG00000012817.11	159.423207839881	0	1.43043234181401	0	1	1
ENSG00000012822.11	1169.54390234684	-0.0433413041194807	0.135444727366655	-0.319992553140542	0.748973975734203	0.921309285034452
ENSG00000012963.9	717.200723310879	-0.411125549157265	0.152411344966889	-2.69747340164593	0.00698678660750549	0.0505155475891823
ENSG00000012983.7	1141.28988991832	0.365584119844119	0.268466098441378	1.36175152828076	0.173276313420875	0.394612301452645
ENSG00000013016.10	459.415322878216	-0.492192870510628	0.145715302351641	-3.37777064294088	0.000730760032651858	0.0101706993702822
ENSG00000013275.3	5250.93725542327	-0.344876299531898	0.254969609205076	-1.35261728096586	0.176177928805049	0.39844806235302
ENSG00000013288.4	946.086918136015	0.291216229601491	0.101948769765256	2.85649577010136	0.00428345711786721	0.0361050102552669
ENSG00000013293.5	0	NA	NA	NA	NA	NA
ENSG00000013297.6	13.3333352665922	2.6939355043606	1.38861832561176	1.94001148816307	0.052378293736123	0.186695809474789
ENSG00000013306.11	3716.83833122218	-0.209305108160777	0.275260698395344	-0.760388640227026	0.447022311506364	0.689926944904191
ENSG00000013364.14	6365.3687902691	-0.398868857313922	0.230799207438185	-1.72820722281185	0.0839510792649975	0.250743710197729
ENSG00000013374.11	1909.97711569086	-0.0020056053138837	0.127834751144986	-0.0156890461781319	0.987482465806702	1
ENSG00000013375.11	955.070553334099	0.204524164219375	0.160100858686958	1.27747075122987	0.201436100196172	0.43192053002396
ENSG00000013392.6	148.04244900093	-0.0191180665889427	0.215383984263106	-0.0887627121132123	0.929270492099977	1
ENSG00000013441.11	1273.48216195156	-0.00955263588861381	0.208061343042767	-0.0459125936077912	0.963379916515704	1
ENSG00000013503.5	310.652681005365	0.0531646371518189	0.155181440380188	0.342596621229755	0.73190194427869	0.910381967259631
ENSG00000013523.5	464.084857245065	0.367795430696063	0.163466002213106	2.24998119313262	0.0244501391821946	0.115771794676574
ENSG00000013561.13	966.147067246749	0.347905365603351	0.149281850471787	2.33052688256367	0.0197783208969525	0.100216664674691
ENSG00000013563.9	306.137864199936	-0.338070916916647	0.234119431665068	-1.44401049717348	0.148736022584147	0.359153144608484
ENSG00000013573.12	930.851365807991	-0.90305393646068	0.22112698189945	-4.08387040199063	4.42917388473604e-05	0.00121899111442672
ENSG00000013583.4	647.930682188619	-0.29888136114241	0.219678723306848	-1.36053850206026	0.173659577536488	0.395174266643673
ENSG00000013588.5	12977.82353966	-0.410330437889798	0.178435511772568	-2.2996007566745	0.021470849192377	0.105794157533072
ENSG00000013619.9	40.271092557157	0.473958369991196	0.502434955713329	0.943322841298524	0.345515796082867	0.595534822804079
ENSG00000013725.10	3.09223569764137	-0.440971767478851	2.44078928859454	-0.180667692020548	0.856628419456883	NA
ENSG00000013810.14	1847.63173724956	-1.1532685417913	0.325508126408329	-3.54297926296501	0.000395633811390714	0.00651140563541144
ENSG00000014123.9	651.469986144728	0.370004497891853	0.264415938500685	1.39932751402917	0.161714792519586	0.378247591860365
ENSG00000014138.4	809.634766309855	-0.619489511917154	0.234413194998509	-2.64272457837152	0.00822419043446281	0.0561899957799975
ENSG00000014164.6	588.765991950487	-0.468626240649794	0.269473905776245	-1.73904126004287	0.0820275056308896	0.24704471637221
ENSG00000014216.11	6890.4887791904	-0.137990911606278	0.154461662546084	-0.893366737944495	0.371660809089211	0.620778060105071
ENSG00000014257.11	24.7762280775931	-0.511235454937812	1.15262104360456	-0.443541663389244	0.657373990583578	0.858647746051098
ENSG00000014641.13	3557.3115055086	-0.403317588914898	0.107201736707105	-3.76222999088938	0.000168405075160454	0.00340096586251839
ENSG00000014824.9	948.202621740463	0.434356964014317	0.214465274615312	2.0253020671688	0.0428363563996271	0.16398331920516
ENSG00000014914.15	276.021273677256	-0.84607122088749	0.313374763283903	-2.69987031508657	0.00693665095539264	0.0502990970243689
ENSG00000014919.8	934.427207297872	0.237991787012681	0.0963504949509188	2.47006294190719	0.0135089280861123	0.0778958964965452
ENSG00000015133.14	430.617497730019	-0.103900763355164	0.183061881715115	-0.567571808951776	0.57032575396515	0.793535400928995
ENSG00000015153.10	234.880235013631	-0.237951855345904	0.194949440554632	-1.22058239648665	0.222244174785083	0.45649534388274
ENSG00000015171.14	1493.12403528707	0.238452428869591	0.207940794826246	1.14673231420915	0.251492270862421	0.492164144151883
ENSG00000015285.6	5.78702965753916	-4.00316103045094	1.76471200381542	-2.26845004839081	0.02330179027539	0.112047272953101
ENSG00000015413.5	7.73412483204145	0	2.61760738360333	0	1	1
ENSG00000015475.14	1234.85967464908	-0.416646398559668	0.184339799304216	-2.26020859376155	0.0238083077533166	0.113721181862293
ENSG00000015479.13	6524.76803331729	0.27455449961497	0.236726074517361	1.15979830348107	0.246130934990262	0.485518897539929
ENSG00000015520.10	172.359025988421	3.79826147950574	4.18841631398979	0.906849079643567	0.364486611702043	0.614102829634495
ENSG00000015532.5	1282.90055843592	-0.25825065268932	0.162840482219585	-1.58591186398648	0.112759304149465	0.300953672803791
ENSG00000015568.8	0	NA	NA	NA	NA	NA
ENSG00000015592.12	0.104643610367693	0	7.28100832234089	0	1	NA
ENSG00000015676.13	1827.95037293522	0.0534537685268434	0.102741214562259	0.520275809027463	0.602871354118888	0.819300925667146
ENSG00000016082.10	52.2358239594547	0.00391447663548872	0.24422782178403	0.0160279717801778	0.98721207630544	1
ENSG00000016391.6	214.555626561452	1.252511992919	0.76198598197634	1.64374676509192	0.100228521729893	0.279580762828315
ENSG00000016402.8	34.2178785822534	-0.631178747730165	1.07886425734547	-0.58504000242178	0.558520819503415	0.783737248650741
ENSG00000016490.11	0	NA	NA	NA	NA	NA
ENSG00000016602.8	72.827702377122	-0.478892937158085	2.38786241961011	-0.200552985475721	0.841048123198261	0.976787632891821
ENSG00000016864.12	738.558535184322	-0.173558062105484	0.0749847380609121	-2.31457849415302	0.0206360109445123	0.103037482487274
ENSG00000017260.15	3437.10540143582	0.551033392592779	0.199108759840013	2.76749949643372	0.00564881327246827	0.0436535815388806
ENSG00000017373.11	72.2520434007031	-0.0569454795060869	0.835952668575725	-0.0681204590244435	0.945689744238282	1
ENSG00000017427.11	0.0714569652586043	0	7.28100832233452	0	1	NA
ENSG00000017483.10	1052.16197388574	-0.133882632783235	1.96748080716211	-0.0680477452668763	0.945747627110766	1
ENSG00000017621.11	18.7696257150291	-5.66517301088292	1.64258418202241	-3.44893922204203	0.000562793360689236	0.00846811685453317
ENSG00000017797.7	1682.2465029145	0.064952615515892	0.0967692708513693	0.671211170079545	0.50208601379306	0.737907990294793
ENSG00000018189.8	332.986997734875	0.120783787080024	0.152575295963883	0.7916339687692	0.428574134263963	0.673439127226019
ENSG00000018236.10	2116.72358928262	-0.124357476092703	0.371822368868857	-0.334453993370595	0.738037001899383	0.91476627299857
ENSG00000018280.12	15.9674545935477	-1.39891888388883	0.982448066883774	-1.4239112794288	0.154472156258423	0.367606178254815
ENSG00000018408.10	2985.14033377669	0.357265733222499	0.106693340331553	3.34852889704535	0.000812418081588497	0.0109783338130446
ENSG00000018510.8	1622.50483502989	0.272372602304163	0.19912993137755	1.36781346942638	0.171370470472272	0.392022507658318
ENSG00000018607.5	0.958660871766789	0	7.28100835569347	0	1	NA
ENSG00000018610.9	473.534933892525	-0.199617575376491	0.118422342814365	-1.68564116054861	0.0918649362333592	0.26493289868151
ENSG00000018625.10	1.41779508219147	0	7.28100849273288	0	1	NA
ENSG00000018699.7	732.112890294025	0.191060634743411	0.13870208011489	1.37748932521524	0.168361012894609	0.388095504384229
ENSG00000018869.12	31.5580198915309	0.578698256518309	0.4153084505142	1.39341796633758	0.163493435869074	0.3807407476092
ENSG00000019102.7	27.3114312531817	-2.17821465054494	0.331710195138265	-6.56661954462088	5.14703289721673e-11	1.16783782469058e-08
ENSG00000019144.12	337.981787846532	0.0354347564466551	0.207782798729651	0.170537487526866	0.864587455349993	0.989483578665361
ENSG00000019169.9	8.88436561796319	-1.20227604279658	1.20924093300156	-0.994240279157858	0.320105902698658	0.568252045065403
ENSG00000019186.5	13363.5443809798	-0.567125957307662	0.314303392434414	-1.80439018782149	0.0711701601899138	0.225634787936916
ENSG00000019485.8	138.645542616366	-0.217079733267382	0.169534514411774	-1.28044566040474	0.200388444136445	0.430811631873863
ENSG00000019505.3	707.352135183894	0	1.43360519931485	0	1	1
ENSG00000019549.4	1099.19478837921	0.0860105288976509	0.386880691692923	0.222317967126464	0.824066366313689	0.966800606575431
ENSG00000019582.10	3375.65947648907	-0.302778382086802	0.200768706491697	-1.50809549644294	0.131530087688367	0.33138109761951
ENSG00000019991.11	0.0833664594683717	0	7.28100832233184	0	1	NA
ENSG00000019995.6	717.39104166635	0.076892969314276	0.133295180449251	0.576862337071153	0.564032454826422	0.788254316949906
ENSG00000020129.11	575.309434935659	-0.00823513768046466	0.199122006963605	-0.0413572452690769	0.96701109694657	1
ENSG00000020181.13	132.837862593546	0	1.45238367950724	0	1	1
ENSG00000020219.8	0.0642447873979871	0	7.28100832233298	0	1	NA
ENSG00000020256.15	627.943703899051	-0.0541310721009368	0.104846514622822	-0.516288713036092	0.605652778200336	0.821824691841069
ENSG00000020426.6	686.376734102204	-0.227666447463278	0.131933043022634	-1.72562113514065	0.0844155945062803	0.251414231354065
ENSG00000020577.9	625.378455863586	0.540781762388203	0.109814732598118	4.9244919110013	8.45798273283473e-07	5.44264442514345e-05
ENSG00000020633.14	138.604491104086	0.450155866104547	0.204340351583313	2.20297098745576	0.027596793573548	0.125260336107724
ENSG00000020922.8	505.25612386816	-0.164253874631601	0.201786012703759	-0.814000298785536	0.415644779798344	0.662034960910298
ENSG00000021300.9	325.389353526237	0	1.43276723125765	0	1	1
ENSG00000021355.8	2936.56160882753	-0.726756774955643	0.138214054056884	-5.25819736577972	1.4547434484505e-07	1.29029131407339e-05
ENSG00000021461.12	0	NA	NA	NA	NA	NA
ENSG00000021488.8	11.0707831216053	1.32953125225568	1.5067902391138	0.882359878464323	0.3775822251469	0.626084462890165
ENSG00000021574.7	500.527455384965	0.370352746062452	0.237921371132561	1.55661824030135	0.119561150529324	0.311939661756744
ENSG00000021645.13	54.3698480241024	0.892531763406053	0.702753878531399	1.27004886158899	0.204067225816491	0.435385731721184
ENSG00000021762.15	276.866383371697	-0.196537494637325	0.166130765671896	-1.18302888596493	0.236797699554607	0.473959740630737
ENSG00000021776.6	1538.22088270022	0.136428625935557	0.224357142462755	0.608086840641614	0.543129879516073	0.771783535671093
ENSG00000021826.10	882.218303011548	0.339180425497751	0.21404049566975	1.58465539166516	0.113044652291252	0.301550280267834
ENSG00000021852.8	1.18973871459249	0	7.28100625706698	0	1	NA
ENSG00000022267.12	738.529260417141	-0.617781890263276	0.22329688846566	-2.76663904503212	0.00566374263353423	0.0437097320380705
ENSG00000022277.8	1798.52586473775	-0.174462095926146	0.133799678319911	-1.30390519705893	0.192265908082853	0.420545304833619
ENSG00000022355.10	0	NA	NA	NA	NA	NA
ENSG00000022556.11	662.138896575012	-0.428326186825405	0.117789696238648	-3.63636379499269	0.000276513745440219	0.00496376514698712
ENSG00000022567.5	796.68470055693	-0.0565449825367839	0.141969489311484	-0.398289680487072	0.690416666381614	0.882101616850616
ENSG00000022840.11	2667.57640090102	0.113949014714462	0.0932242003329903	1.22231152755877	0.221589841613122	0.455817265380229
ENSG00000022976.11	374.714537130096	-0.396349826094783	0.160544635494362	-2.46878274614602	0.0135573500101829	0.078128934066361
ENSG00000023041.7	994.667676990256	-0.193199043953967	0.120495271155039	-1.60337449015225	0.108851999574792	0.29411991899982
ENSG00000023171.10	1663.65745378704	0.129065735633255	0.156915688679388	0.822516452749115	0.410783026712078	0.658204072937493
ENSG00000023191.12	3353.89794814438	-0.237976910550758	0.231131187993069	-1.02961834193443	0.30318920159389	0.550133056602341
ENSG00000023228.9	2449.61521944172	0.125450803360202	0.1386100630882	0.905062739062283	0.365432150580709	0.614872601041767
ENSG00000023287.8	1271.92434917821	0.666316002822037	0.265398300716704	2.51062648488201	0.0120517138887177	0.0720923032221176
ENSG00000023318.7	1855.61525559051	0.0404475178118381	0.108912813703368	0.371375198532655	0.710358095557775	0.895774687774258
ENSG00000023330.10	1302.87396701958	-0.0609330523734774	0.107720632637055	-0.565658136995724	0.571626198513752	0.794341405184364
ENSG00000023445.9	1824.54626713954	1.78151789128248	0.224361408534876	7.94039359494194	2.01540682946904e-15	1.22895729573217e-12
ENSG00000023516.7	822.460377433393	0.836229077753866	0.30580028885749	2.73455947631092	0.00624638095737931	0.0467770860726587
ENSG00000023572.4	319.690209219747	-0.66721816740563	0.234612272822664	-2.84391843349968	0.00445624541509176	0.0371125551791232
ENSG00000023608.4	667.680265375081	0.18518378006737	0.162197863019897	1.14171528908894	0.25357238355228	0.494597952844426
ENSG00000023697.8	854.355829820013	-0.217725742303452	0.0821420733810928	-2.65059954468555	0.00803490458270763	0.055322898067175
ENSG00000023734.6	3915.80033667949	0.401684447617149	0.146309591064656	2.7454416671812	0.00604295093865354	0.0456508330104322
ENSG00000023839.6	5899.18607030903	0.925615142891727	0.347451599554401	2.6640117474745	0.00772148661599669	0.0538917688929279
ENSG00000023892.9	208.796935260682	-0.847971982833976	0.658740423258019	-1.28726271061377	0.198002736041481	0.427554883011388
ENSG00000023902.9	47.0826803636317	-0.681264805705174	0.382946954178115	-1.779005677607	0.0752388311394663	0.234097557585768
ENSG00000023909.5	1966.16611146742	0.129996207360181	0.210312587134735	0.618109496588999	0.53650316271516	0.76660707484336
ENSG00000024048.6	969.197911710138	0.346927272338431	0.109712983520656	3.16213506556509	0.0015661690342661	0.0176447207653778
ENSG00000024422.7	4926.7909212332	-0.155981154855023	0.16201316192567	-0.962768413387214	0.335663755430688	0.584543227105669
ENSG00000024526.12	503.876522139764	0.040076891200256	0.258339083399172	0.155132900035614	0.876716545670347	0.995656498409119
ENSG00000024862.12	243.699204093635	-0.0274749294207201	0.145746593664763	-0.188511640168526	0.85047559156129	0.982030310558935
ENSG00000025039.10	141.473227064771	0.645545197161791	0.285580456160763	2.26046700057931	0.0237922822672164	0.113705315669898
ENSG00000025156.8	248.478530909748	-0.000372068865689654	0.163793479982557	-0.0022715731159096	0.998187548440803	1
ENSG00000025293.11	928.615580237913	0.300653660397247	0.0941364658924567	3.19380653976026	0.0014041017816798	0.0163279130309403
ENSG00000025423.7	12.704076548046	0	1.69967806116422	0	1	1
ENSG00000025434.14	293.555341450041	-0.230046609293467	0.288595471604618	-0.797124805924314	0.42537855105399	0.670779197277828
ENSG00000025708.8	1202.26709713517	-0.23169506643966	0.414994749992792	-0.558308427862483	0.576633790916767	0.798538025034839
ENSG00000025770.14	639.022494396554	-0.57552889983808	0.346354530442043	-1.66167567984039	0.0965778200018944	0.273436303206176
ENSG00000025772.7	1145.60633491872	-0.165132274980059	0.177653701986787	-0.929517781691599	0.352620814352603	0.602459500084261
ENSG00000025796.9	2340.01916596385	0.291409178170646	0.147496187369814	1.97570651395891	0.0481880267345897	0.177146376351177
ENSG00000025800.9	1869.26244402707	0.13549909768778	0.108225250081516	1.25201002155894	0.210566212276946	0.443306061173905
ENSG00000026025.9	22673.9380605636	-0.246471629769864	0.146132793661424	-1.68662778281592	0.0916749462689041	0.26470157243935
ENSG00000026036.16	239.63700192018	-0.687448482055457	0.62735320694499	-1.09579177159723	0.273169910239262	0.515592034347115
ENSG00000026103.15	415.048337377234	0.241240994385254	0.258930278663212	0.931683214611739	0.351500263628754	0.601651284577885
ENSG00000026297.11	543.239353100228	-0.489885382072257	0.265454577712957	-1.84545840683141	0.0649708835941717	0.213538294016014
ENSG00000026508.12	17907.0470966415	0.227619252633507	0.0689254454627113	3.30239799112578	0.000958619484326566	0.0123468924076992
ENSG00000026559.9	158.376140670116	-0.045232236998235	0.33944759156268	-0.133252490583315	0.893993699458482	1
ENSG00000026652.9	248.120016302271	-0.467011671822657	0.123733956046526	-3.77432102507941	0.000160444045228576	0.00327826665397404
ENSG00000026751.12	125.388273516669	0.555337434500359	0.279966040960496	1.98358855450872	0.04730172617429	0.175042401448686
ENSG00000026950.12	448.296637062095	0.121505758448999	0.166040553516572	0.73178362680459	0.464300644168848	0.70433790481744
ENSG00000027001.7	457.554854818758	-0.0979808322269507	0.0991252639244363	-0.988454692051483	0.32293001348151	0.571317936864741
ENSG00000027075.9	344.819271316655	0.164220376197281	0.134210219440718	1.22360560083742	0.221101045742379	0.45516762305563
ENSG00000027644.4	0	NA	NA	NA	NA	NA
ENSG00000027697.8	1493.60527924163	0.300326329528	0.173331438680868	1.73267084040622	0.0831541901684038	0.249054138565781
ENSG00000027847.9	710.975126763286	-0.427481514311129	0.261824427151131	-1.63270294892835	0.102531486932529	0.283104132519377
ENSG00000027869.7	49.6086907265439	-0.138526524983787	0.559599553624931	-0.247545810368236	0.804485842843586	0.955036335791622
ENSG00000028116.12	783.910088957426	-0.194933628683596	0.159320506404786	-1.22353131484736	0.221129084034083	0.45516762305563
ENSG00000028137.12	26.6413986706361	5.81618910853864	1.28511324474947	4.52581835281957	6.01622397992903e-06	0.000264402203874674
ENSG00000028203.13	2478.66165662755	0.0359317934880731	0.204190100065553	0.17597226053828	0.860315735234891	0.987316411317911
ENSG00000028277.16	94.433405453082	-0.668525277446989	0.307485259442312	-2.17417016561866	0.0296923580578559	0.130787129296375
ENSG00000028310.13	710.054471024843	0.0432792841392698	0.109067192676422	0.396813038616201	0.691505335037008	0.882863046123537
ENSG00000028528.10	2476.06780183951	-0.119576064230486	0.118075032942109	-1.01271252059793	0.311197495621644	0.558998134223064
ENSG00000028839.5	353.128106438411	-0.249830787230447	0.213904746239854	-1.16795345415248	0.242825540554945	0.481823751560772
ENSG00000029153.10	1343.93253350252	0.130489539460903	0.234289636969526	0.556958221237399	0.577555974251155	0.799169617258161
ENSG00000029363.11	3135.95054393388	0.506668066037119	0.211254190993359	2.39838113343298	0.0164677203687712	0.0887909996009483
ENSG00000029364.7	1613.65949096176	0.556820185760999	0.131337500062676	4.23961309980226	2.23905361789359e-05	0.000721810787173641
ENSG00000029534.15	73.5400053094494	-3.82758803004701	1.14067365215241	-3.35555048792832	0.000792071972011645	0.0107879227808093
ENSG00000029559.5	0	NA	NA	NA	NA	NA
ENSG00000029639.6	259.051000666901	-0.37840927544142	0.127724780054633	-2.96269271538036	0.00304960841683405	0.0284043002566505
ENSG00000029725.12	1546.13563642847	0.303574680934996	0.123336707700414	2.46134899005398	0.0138415652988591	0.079135793635112
ENSG00000029993.10	1703.6813410682	-0.358183519527908	0.182241841852753	-1.96542965043841	0.0493645305355324	0.179777917943233
ENSG00000030066.9	1463.16961908725	0.425216926852997	0.231511711187954	1.83669726542595	0.0662545991926839	0.215938866552003
ENSG00000030110.8	837.322650730911	-0.168378824033465	0.171871202145267	-0.979680260170346	0.327243973031788	0.575945850615069
ENSG00000030304.8	0	NA	NA	NA	NA	NA
ENSG00000030419.12	188.308746694731	0.568613199311766	0.463136336720592	1.22774473568203	0.219542807286751	0.453518822632476
ENSG00000030582.12	9385.80524395623	0.0729266221018674	0.23718107029595	0.307472354395193	0.758483862525168	0.927685571609227
ENSG00000031003.6	482.842865427234	0.912332712448229	0.266963675849473	3.41744137866399	0.000632127057191871	0.00919010352955793
ENSG00000031081.6	112.603251773158	0.171337519183974	0.193145308732115	0.887091280180213	0.375029758322166	0.623733320233948
ENSG00000031544.10	13.6350243813441	0	1.68989274816592	0	1	1
ENSG00000031691.6	218.253033710531	-0.423685946149361	0.32609633821439	-1.29926618762217	0.193852593937082	0.422453167913144
ENSG00000031698.8	3126.54216977561	-0.142493911428679	0.197169047031137	-0.722699194291772	0.469864710683457	0.709359388747876
ENSG00000031823.10	1040.53299081427	-0.350876067838986	0.173960622866204	-2.01698558017265	0.043697018148207	0.166145735605215
ENSG00000032219.14	481.295899414345	0.472061352356594	0.270892543041362	1.74261479129943	0.081400924569503	0.245954822100451
ENSG00000032389.8	823.150571767442	-0.150854593943394	0.144837191959219	-1.04154597243137	0.297622228512815	0.543623460668406
ENSG00000032444.11	1452.2541249106	0.0808977378627852	0.22239775136606	0.363752499141189	0.716042836285122	0.899715713285733
ENSG00000032742.13	287.478371944172	-0.312015260394479	0.209694897192262	-1.48794875112484	0.136764409554974	0.339829864210646
ENSG00000033011.7	712.903297904699	-0.138177887866258	0.175172498259141	-0.788810396834353	0.430222831958946	0.674914823222763
ENSG00000033030.9	688.511382741129	-0.0276062886546998	0.190649187198831	-0.144801501964489	0.884867596329097	0.999966491409606
ENSG00000033050.3	2178.70180256873	-0.0971054531900889	0.125506442017014	-0.773708915889155	0.439102946311479	0.682950053760177
ENSG00000033100.10	1381.93105518198	-0.24662739006732	0.16933751938228	-1.45642496103039	0.145275179472822	0.353682401230171
ENSG00000033122.14	8.59188399379775	0.184293605617927	0.60544439321867	0.304393942172267	0.760827782418357	0.929515650760846
ENSG00000033170.12	706.879192736756	0.187082409069716	0.168328551945294	1.11141221680869	0.266390956130547	0.508420063280063
ENSG00000033178.8	1287.73588513594	0.476502888077782	0.240930684126911	1.97775924558776	0.0479558730918066	0.176735278655296
ENSG00000033327.8	333.955517374546	0.0513674020606555	0.195701457143409	0.262478383198821	0.792952648999742	0.948784707580165
ENSG00000033627.10	1671.39056965556	0.47218449462139	0.128667102689931	3.6698152422013	0.000242725838695891	0.00450306660976223
ENSG00000033800.9	794.648386092491	-0.276998365497213	0.174069147133047	-1.59131224607824	0.111539322183065	0.298555115741859
ENSG00000033867.12	1179.34666085192	0.727561927231708	0.26777027002093	2.71711242317842	0.00658542344329585	0.0483815390244849
ENSG00000034053.10	585.069150771963	-0.146032179257638	0.114036375139529	-1.28057542235064	0.200342837346358	0.430775733899667
ENSG00000034063.9	786.901118434639	-0.903327156324128	0.283168428645802	-3.19007016652285	0.00142238254759694	0.0164671591257119
ENSG00000034152.14	1381.26618086129	0.361112108580046	0.228644134811621	1.57936309574512	0.114252797067923	0.30365225131931
ENSG00000034239.6	0.869005333188553	1.66556508336566	7.17940245259435	0.231992160122433	0.816544103026688	NA
ENSG00000034510.4	48085.979818601	-0.453883275446476	0.366674392380559	-1.237837397097	0.215776358791086	0.448874636363589
ENSG00000034533.7	126.635710623997	-0.330288901513474	0.190864270938016	-1.73049099179352	0.0835425893068373	0.24994887230057
ENSG00000034677.7	1412.17781922196	0.395631947189941	0.262580781457241	1.50670565071178	0.131886122510243	0.33174944388909
ENSG00000034693.10	289.697448885918	-0.0572420918047977	0.207143742480568	-0.276339951761601	0.782286973029661	0.942732126139599
ENSG00000034713.3	1239.17720510341	-0.0046473320331083	0.128659316602764	-0.0361212242985633	0.971185698826636	1
ENSG00000034971.10	0	NA	NA	NA	NA	NA
ENSG00000035115.17	464.079666998433	-0.197519217958653	0.144424191305446	-1.36763250099088	0.171427137821467	0.3921061704736
ENSG00000035141.3	1663.72451028908	-0.0101778952311592	0.126298774443965	-0.0805858590154004	0.935771312497037	1
ENSG00000035403.12	7157.65582921542	0.465425897180401	0.222990592893457	2.08719969367846	0.0368700871695935	0.148247684100614
ENSG00000035499.8	420.974964280537	-0.689036219441465	0.284848691877828	-2.41895518248331	0.0155651578234395	0.0857489905727767
ENSG00000035664.7	112.777534548798	0.350726975518788	0.467136876401269	0.750801303079989	0.45277224508978	0.694775673942658
ENSG00000035681.3	941.791415642793	0.291285638960523	0.141779299151166	2.05450048564532	0.0399272764251371	0.156494064218136
ENSG00000035687.9	1456.52511438149	0.275436399920039	0.240152241700842	1.1469241260015	0.251412980561877	0.492058323942218
ENSG00000035720.3	0	NA	NA	NA	NA	NA
ENSG00000035862.8	3792.2110864881	-0.0645047860402293	0.264567905288679	-0.243811833373537	0.807376555147759	0.956747783870209
ENSG00000035928.10	1234.17798876833	0.32340543473638	0.194455246277643	1.6631355590922	0.0962853033515825	0.272902346231444
ENSG00000036054.8	661.231892783696	0.51236958830901	0.230422572639341	2.22360848783237	0.0261747969929822	0.121289198224664
ENSG00000036257.8	1789.61492720558	0.286479881171462	0.0996443734756731	2.87502315664017	0.00403997867181592	0.0348263530874708
ENSG00000036448.5	23.6069122007103	-0.481434599444597	0.586553566788917	-0.820785392338856	0.411768520616345	0.658701356188452
ENSG00000036473.6	0.101875704785793	0	7.28100831414976	0	1	NA
ENSG00000036530.4	1.24700026881919	0	6.33521931758294	0	1	NA
ENSG00000036549.8	702.823393220026	0.406757552148672	0.229506448098762	1.77231426619279	0.0763424043866704	0.236321731156023
ENSG00000036565.10	0	NA	NA	NA	NA	NA
ENSG00000036672.11	32.9105244593827	0.493893967747381	0.415638749965781	1.18827700205537	0.23472429528011	0.471594700498045
ENSG00000036828.9	19.6745126367662	1.69527008382538	7.27001042868267	0.233186747179475	0.815616396435204	0.962511203123081
ENSG00000037042.8	448.397306098869	-0.555252609593583	0.215395999962106	-2.57782228867419	0.00994251161969482	0.064184360793975
ENSG00000037241.3	842.923176523656	-0.21359678613609	0.207092333818007	-1.03140846499803	0.302349312908762	0.549221945893566
ENSG00000037280.11	106.394735741857	0	1.43439734045502	0	1	1
ENSG00000037474.10	2347.3166865767	0.0803992112162084	0.105184474225614	0.764363864611402	0.444650436481936	0.687953057966382
ENSG00000037637.6	428.830554762758	0.258996097764183	0.1106400463519	2.34088927385682	0.0192378716256928	0.0984496692977037
ENSG00000037749.7	790.10423826944	0.451445592580156	0.239843025315906	1.88225441196608	0.0598014810236497	0.202623076786678
ENSG00000037757.9	534.077409505554	-0.458534490800548	0.143720228330327	-3.19046592207363	0.00142043591630773	0.0164590059589744
ENSG00000037897.12	388.489854798447	-0.687901752112555	0.260692305013153	-2.63874974014998	0.00832123841829377	0.0565709462844994
ENSG00000037965.4	55.0095099160257	1.11609165700256	1.34233690209753	0.831454201444178	0.405717090484025	0.653575298160223
ENSG00000038002.4	364.002132522072	-0.131308546977225	0.145179104431853	-0.904458995604708	0.365752067680687	0.615145672871337
ENSG00000038210.9	438.036349510977	0.498035451917283	0.178413051453219	2.79147432242573	0.00524685205344291	0.0416355527120095
ENSG00000038219.8	1711.29020495526	0.261502704485983	0.244954211087093	1.06755749707445	0.285720164623556	0.529916904837357
ENSG00000038274.12	1253.49467508198	0.0441973837984235	0.200712204936769	0.2202027714874	0.825713238268228	0.967521913068392
ENSG00000038295.3	14.5335603675391	1.79280609089851	1.24915290406039	1.43521748624285	0.151225132226904	0.362825034445293
ENSG00000038358.10	1494.71670614229	-0.0681131552172604	0.175537187393378	-0.388026925967653	0.697996107659468	0.887707285990125
ENSG00000038382.13	3539.80852613044	0.634921334245818	0.239389356863463	2.65225381180145	0.00799564125369182	0.0551693591878672
ENSG00000038427.11	3269.62514388514	0.70206776371793	0.278681604998835	2.5192468793226	0.0117606164655589	0.071091979272754
ENSG00000038532.10	583.444512612343	0.146781237396897	0.117169824984038	1.25272216986662	0.210306834803388	0.442926850244847
ENSG00000038945.10	0.0439166588343662	0	7.28100832235788	0	1	NA
ENSG00000039068.14	7129.06192946715	0.249651161638019	0.196753626133841	1.26885164224722	0.204493982338495	0.436105838223718
ENSG00000039123.11	1740.27867940574	0.169644903198077	0.170884655365395	0.992745093673467	0.320834193437579	0.56918243627125
ENSG00000039139.9	112.240724075925	-0.463568727165715	0.349708889294501	-1.3255846258324	0.184977321438723	0.41020035474061
ENSG00000039319.12	839.763792368227	0.390994973208064	0.296864264297062	1.31708332807889	0.187810694745392	0.414463972615521
ENSG00000039523.13	1344.14118396069	0.183235510304983	0.175086448388718	1.04654307624182	0.295310367662088	0.541272891620357
ENSG00000039537.9	0.524591647445089	0	7.28100835573941	0	1	NA
ENSG00000039560.9	3907.86632557621	0.233348867152333	0.195542367953402	1.19334172739454	0.232735566696972	0.469052790018385
ENSG00000039600.6	2.03781336009614	2.59857588772946	5.7370164411161	0.452949004835679	0.650585462435788	NA
ENSG00000039650.5	785.409883102384	-0.549545472174411	0.253964835448616	-2.16386442321302	0.0304747560588409	0.132753843579868
ENSG00000039987.2	0.436593297230478	4.0991163636099	7.22654732286834	0.56723026647017	0.570557747323539	NA
ENSG00000040199.14	441.663754047137	0.462937202897907	0.20988034245098	2.20571968528225	0.0274036327272894	0.124621617108446
ENSG00000040275.12	1349.89555291159	-0.445725214846566	0.233168182027777	-1.91160393742516	0.0559270139269973	0.194771340845529
ENSG00000040341.13	818.465658058145	0.197090511252071	0.23842193599904	0.82664588065783	0.408437804291665	0.656008467786918
ENSG00000040487.8	312.301721117923	-0.571953508341148	0.313133713866612	-1.82654720016762	0.0677678782973459	0.219295955093882
ENSG00000040531.10	478.140822877299	-0.0139577867715671	0.163017861797032	-0.0856212111832595	0.931767536291698	1
ENSG00000040608.9	181.741222208184	-0.337575951435173	0.307563140464884	-1.09758260019365	0.272386794126352	0.514977571338775
ENSG00000040633.8	1478.45133075714	0.0011269809623235	0.124892974597526	0.00902357371145373	0.992800327557911	1
ENSG00000040731.6	16.1000371540506	1.72709673873546	0.923413219508012	1.87034006255146	0.0614366095335606	0.206258106249435
ENSG00000040933.11	648.874265357665	0.188458484825948	0.170764555847334	1.103615934178	0.269759776154454	0.512493672680543
ENSG00000041353.5	976.051969226308	0.842088202478024	0.371484204987065	2.26682101465753	0.0234011618367597	0.112329714379262
ENSG00000041357.11	4964.58329893748	-0.359973300886452	0.207548139863523	-1.73440870693015	0.082845591282285	0.248549843785624
ENSG00000041515.11	2.72811750766319	0.271670834779862	3.60787574701838	0.0752993877365029	0.939976508616704	NA
ENSG00000041802.6	1097.15145825713	0.231897418799718	0.105188646997068	2.2045860025767	0.0274831588826418	0.124861205885213
ENSG00000041880.10	350.071343871631	-0.476508879939581	0.163494941463127	-2.91451757268617	0.00356238752467033	0.0318380912568676
ENSG00000041982.10	1317.93975742424	-0.0095123430370789	0.306380782095288	-0.0310474533422937	0.975231695601067	1
ENSG00000041988.11	243.740432974683	-0.436729212785267	0.325441228682307	-1.34196031201566	0.179608864406155	0.403820544879179
ENSG00000042062.7	23.9493834695144	0.957592398337022	1.21575417605934	0.78765297886197	0.430899716657859	0.675576372893595
ENSG00000042088.9	416.854262792015	0.0367986756931705	0.0979128517147341	0.375830905225621	0.707042610308074	0.894078313456124
ENSG00000042286.10	1189.52874439788	-0.0733760228263662	0.294080911589896	-0.249509641512167	0.802966583849729	0.954112913118522
ENSG00000042304.6	0.0731944313906103	0	7.28100832234905	0	1	NA
ENSG00000042317.12	184.249437126598	-0.222458368952921	0.175868479322142	-1.26491324545679	0.205902428677455	0.437378147414641
ENSG00000042429.6	596.873562200861	-0.0189155814665309	0.188819921772442	-0.100177890600586	0.920203098448689	1
ENSG00000042445.9	1647.79026328325	-0.0432890851670021	0.111997154976774	-0.386519507356946	0.699111958225162	0.888367520242745
ENSG00000042493.11	2789.0570097549	-0.33005412310285	0.285917007322318	-1.15437037549423	0.248348355203121	0.488214936034505
ENSG00000042753.7	2540.37961226627	-0.277695830978029	0.315376351049946	-0.880522049460996	0.378576565737034	0.626987313463481
ENSG00000042781.8	1.05234831135658	0	5.59658444069361	0	1	NA
ENSG00000042813.3	0	NA	NA	NA	NA	NA
ENSG00000042832.7	11.6298053374699	0.655600933474442	1.44164214086436	0.454759829010939	0.649282033141334	0.852931218034661
ENSG00000042980.8	316.315810731491	0.177864662913218	1.03539813414009	0.171783835655584	0.863607473887308	0.988942056218489
ENSG00000043039.5	164.108335624134	-0.647473903965923	0.14330322039888	-4.51820902673157	6.23649018382577e-06	0.000272853437123301
ENSG00000043093.9	781.431872829897	0.148483490664492	0.236046485913652	0.62904342799159	0.529320625253427	0.76056352257498
ENSG00000043143.16	1260.46004462269	0.673409228204594	0.147734516391692	4.55823895899295	5.15843272341766e-06	0.00023572950288536
ENSG00000043355.6	115.338060726687	0	1.43479097298017	0	1	1
ENSG00000043462.7	0.327493131843484	1.8299363463092	7.26732062869573	0.251803441709111	0.801192996923842	NA
ENSG00000043514.11	433.130018525081	0.0239831170125187	0.125622926632851	0.190913535095488	0.848593335742025	0.981420683201933
ENSG00000043591.4	20.242978527377	0.962378195943154	0.8606400945803	1.11821213304322	0.26347640355944	0.505328785399582
ENSG00000044012.3	0.201555463031315	0	7.2810083223165	0	1	NA
ENSG00000044090.4	793.671558306819	0.0104657249448924	0.126718062964483	0.0825906323065074	0.934177050163111	1
ENSG00000044115.16	10821.8430202107	0.0342277802443592	0.0852256933895888	0.401613397123038	0.68796856869272	0.879937774049622
ENSG00000044446.7	773.964919063006	-0.078934536672744	0.104446913284199	-0.755738338173423	0.449806093165955	0.692245297248673
ENSG00000044459.10	289.045173891331	-0.574208495666475	0.284076471969642	-2.0213166253622	0.0432469992222841	0.164948924125182
ENSG00000044524.6	40.6346934282489	3.18266864247944	7.23824965178359	0.439701418932848	0.660153374763091	0.860811275932489
ENSG00000044574.7	26387.6639808307	0.621142157122724	0.101689314856615	6.1082342623564	1.00739417110051e-09	1.66587139497325e-07
ENSG00000046604.8	6518.54057629042	0.558820715922846	0.255204698125776	2.18969603626746	0.028546288745995	0.127728441252144
ENSG00000046647.9	271.566976527888	-0.368835068325313	0.193103758925854	-1.91003567396601	0.0561286202628091	0.195299173892331
ENSG00000046651.10	868.754505194404	-0.287826742223108	0.122774744692223	-2.34434812260978	0.0190603715945883	0.0978299191613374
ENSG00000046653.10	22.5663133670685	2.75764739282627	0.712853791244767	3.86846142462248	0.000109524258928062	0.00244804910018703
ENSG00000046774.9	0.0957526153721262	0	7.28100832231566	0	1	NA
ENSG00000046889.14	0.607437556465894	0	7.28100835573227	0	1	NA
ENSG00000047056.10	418.160108162304	0.434154937603279	0.143300757381753	3.02967650370954	0.0024481580739661	0.0242985292458293
ENSG00000047188.11	888.270905347159	0.234619515244177	0.258930041973625	0.906111602407555	0.364876784830716	0.614255948788005
ENSG00000047230.10	661.45174229287	0.158246594061602	0.117853878708784	1.34273556199731	0.179357615222619	0.403435751681726
ENSG00000047249.12	929.055667141425	0.156030352332158	0.131731665147983	1.18445593287596	0.236232630397121	0.473342802561945
ENSG00000047315.10	2678.9219692193	0.168587173309495	0.219875834766974	0.766738070548609	0.443237263599564	0.686516574670056
ENSG00000047346.8	411.596150182655	0.332620300630902	0.279931151818047	1.18822181265164	0.23474603218047	0.471594700498045
ENSG00000047365.7	272.499679673435	0.577119476203944	0.227439583106561	2.53746277724027	0.0111659241610963	0.068783786474198
ENSG00000047410.9	4057.80846257506	-0.0366349073503638	0.190723668958737	-0.192083696535273	0.847676645396208	0.981109692840327
ENSG00000047457.9	1338.23900011588	2.58871599897227	0.995395446256123	2.6006910205476	0.00930362068074715	0.0612281788679322
ENSG00000047578.8	767.052644713145	0.0321401930074805	0.164655628725688	0.195196442758876	0.845239163766973	0.979646101982956
ENSG00000047579.15	207.477178595273	-0.137696405055026	0.274999993724367	-0.500714211626635	0.616572268978562	0.829507355528039
ENSG00000047597.5	3.07384354220766	-1.51613430116784	1.51326789385356	-1.00189418365771	0.316394702052777	NA
ENSG00000047617.10	1.11632946801018	3.9193184800849	7.22829967509893	0.542218593065078	0.587667928179889	NA
ENSG00000047621.7	403.384748124166	0.337309766634728	0.146500629450445	2.30244585228096	0.0213100417043405	0.105210904359532
ENSG00000047634.10	252.174799485127	-0.050545734041807	0.303344470076611	-0.166628170373574	0.867662626816614	0.99120079837671
ENSG00000047644.13	1428.20285221695	0.148595914241907	0.155521422553133	0.955469103885929	0.339340522409899	0.588824411687792
ENSG00000047648.17	1.22735581781995	-0.998143587663575	2.14493317466468	-0.465349503403348	0.641681189639294	NA
ENSG00000047662.4	1.64407151276406	2.91977660012299	7.24320610709686	0.403105552562174	0.686870576015148	NA
ENSG00000047849.17	7362.8566438568	0.162222881588184	0.103028759770616	1.57453978820436	0.115362710549634	0.305312975851756
ENSG00000047932.9	1382.06850049359	0.203914105582514	0.257803131228695	0.790968304421498	0.428962487550299	0.673723842528089
ENSG00000047936.6	53.1776296075667	0.989013454933984	0.5224682946922	1.89296358263545	0.0583627126118393	0.199689919550205
ENSG00000048028.7	594.845480197745	0.302714282524318	0.152097650198404	1.99026271694166	0.0465620027429726	0.17312583070191
ENSG00000048052.17	557.212277840132	1.35889439833279	0.260167411166091	5.22315378487306	1.7590118547436e-07	1.49233036180921e-05
ENSG00000048140.13	1659.20666633503	-0.038454483648169	0.149310418271218	-0.257547223384758	0.79675636540629	0.951257999565084
ENSG00000048162.15	1454.5162889229	-0.456188011204336	0.218858978531822	-2.08439248992476	0.0371244804049803	0.148902360974796
ENSG00000048342.11	331.58819805862	-0.308653979025522	0.143577568476305	-2.14973677504826	0.0315760417903144	0.135350377872576
ENSG00000048392.7	755.438104983137	0.710230805088074	0.299159526388294	2.37408720913079	0.0175923948077958	0.0926532793210581
ENSG00000048405.5	291.99211511301	0.783181243846324	0.2363701957204	3.31336715891517	0.000921798842262933	0.0119993734550211
ENSG00000048462.6	0	NA	NA	NA	NA	NA
ENSG00000048471.9	342.095127625924	0.448219827086331	0.190580700428152	2.35186367811313	0.0186796193720378	0.0964784046602895
ENSG00000048540.10	7.5039211849693	-0.221840477925777	0.730521039474013	-0.303674317286611	0.761376026359436	0.929882356033778
ENSG00000048544.5	942.133768520354	0.0163669015266903	0.125777082360965	0.130126261632619	0.896466532988823	1
ENSG00000048545.9	0.307199092896984	0	7.28100832232417	0	1	NA
ENSG00000048649.9	1204.84335917033	0.381881794183837	0.170511586865511	2.2396237182699	0.0251153615790414	0.117920127644811
ENSG00000048707.9	1189.75262146334	0.413120994318962	0.14785031151572	2.79418413180034	0.00520308432501762	0.0414230046650628
ENSG00000048740.13	191.895806840413	0.81775074156901	0.175166733598467	4.66841348679556	3.03534542309458e-06	0.000154241393856366
ENSG00000048828.12	4087.19429329701	0.430420930051579	0.196777941905815	2.18734338759166	0.0287174656118298	0.128141757714071
ENSG00000048991.12	1030.89771090865	0.229053463633718	0.173858593726651	1.3174698973687	0.187681164949114	0.414231712662829
ENSG00000049089.9	31.8548632960791	-0.618610581577569	1.77921476018775	-0.347687415493501	0.728074948696452	0.90866175080997
ENSG00000049130.9	311.400760347747	0.931463028009147	0.350220909554325	2.65964424909548	0.00782232257302295	0.0543932707789215
ENSG00000049167.9	276.508647007104	0.428104585329685	0.191471457081466	2.2358663367122	0.0253605279880152	0.118928138099048
ENSG00000049192.10	49.6452647046472	1.04818759086317	0.530137875824981	1.97719808121994	0.0480192444253448	0.176856540094251
ENSG00000049239.8	1024.06132147882	0.0945699865063643	0.118864109274631	0.795614311868216	0.426256245429335	0.671310582490929
ENSG00000049245.8	2137.11633993144	0.249785043298404	0.0896649509400089	2.78576010670574	0.00534023765897014	0.0421906803261537
ENSG00000049246.10	121.23311657458	0.353379370462466	0.284495424767162	1.2421267257696	0.21418980928329	0.44712387330136
ENSG00000049247.9	0	NA	NA	NA	NA	NA
ENSG00000049249.4	55.0971806290641	1.98832255669453	0.884128343690228	2.2489071534519	0.0245184037950672	0.116010575473605
ENSG00000049283.13	277.926938872321	-1.02837893242325	0.24450930582357	-4.20588872460053	2.6005817333379e-05	0.000808043811506727
ENSG00000049319.2	1.75246388095612	0	3.33861710039887	0	1	NA
ENSG00000049323.11	1036.88630721587	0.117175912478054	0.257831164248392	0.454467607977628	0.649492301015124	0.852934179928378
ENSG00000049449.4	4234.37137708629	0.29026809388054	0.154479707803225	1.87900467969736	0.0602438542425163	0.203732812449605
ENSG00000049540.12	4.08345275749016	0	2.00466212234224	0	1	1
ENSG00000049541.6	565.197081031166	-0.856101200439326	0.160495275071954	-5.33412089580529	9.60085440881828e-08	9.11080193849155e-06
ENSG00000049618.17	968.309631419859	0.186720836221578	0.20599706579263	0.906424737183119	0.364711084430531	0.614239499062583
ENSG00000049656.9	2962.29378623653	0.397333165962588	0.144509354091867	2.7495325023043	0.00596803437661958	0.045277704040038
ENSG00000049759.12	1982.30543482204	0.510062036199347	0.120915419649417	4.21833739384294	2.46110361520313e-05	0.000775824149328896
ENSG00000049768.10	0.67391618292951	-2.83482625310117	7.23824148155499	-0.391645713993527	0.695320005877287	NA
ENSG00000049769.8	33.8376090710948	-0.0177446826435921	0.67673265310499	-0.026221111929764	0.979080976785889	1
ENSG00000049860.9	2780.5070466242	0.246640976784541	0.0994162222895263	2.48089266625176	0.0131053829213464	0.0763359214758905
ENSG00000049883.10	267.158233891751	-0.119243456580369	0.130963835806829	-0.910506750552514	0.362555323283294	0.611878742711202
ENSG00000050030.9	0.816777719212507	0	7.28100831128815	0	1	NA
ENSG00000050130.13	1319.82894556853	0.207706435099645	0.208255279044118	0.997364561671659	0.318587586320616	0.566794271688019
ENSG00000050165.13	1771.53205942124	0.303173606735009	0.116959421391739	2.5921264240832	0.00953847123282598	0.062437062926644
ENSG00000050327.10	248.815408602981	-0.24682953535222	0.204634543595446	-1.20619681807091	0.227741610534846	0.462474976206311
ENSG00000050344.8	1391.83375884351	-0.133053237753326	0.137919679734385	-0.964715390940359	0.334687384188215	0.583363548697154
ENSG00000050393.7	651.05974237651	-0.235671522650791	0.1136005573234	-2.07456308493169	0.0380270463682698	0.151649653746995
ENSG00000050405.9	4024.70471620187	0.385056225837784	0.204799817354777	1.88015902949145	0.060086407488791	0.203411878787089
ENSG00000050426.11	574.924113402036	0.150149257997707	0.116000261077507	1.29438724191649	0.195531695240908	0.424973264561799
ENSG00000050438.12	25.586284917698	-0.0697370395847395	1.03997062312477	-0.0670567399059821	0.946536532891592	1
ENSG00000050555.13	55.7602985927506	0	1.46291071905622	0	1	1
ENSG00000050628.16	0.646903299869291	2.12108853774036	7.23128527005124	0.293321098328808	0.769276728389433	NA
ENSG00000050730.11	12.0880892648546	4.57795188733939	1.46304089530645	3.12906624963513	0.00175362765463466	0.0191915515563018
ENSG00000050748.13	973.819004393949	-0.0174870244237963	0.130047804999416	-0.134466125159704	0.893033995991369	1
ENSG00000050767.11	1.79432513809978	1.7496677857769	7.17377478332309	0.243897785841335	0.807309984050623	NA
ENSG00000050820.12	1773.51560076459	-0.237344680199582	0.212967323980965	-1.11446524172317	0.265079647875491	0.507107761666124
ENSG00000051009.6	555.207381747094	-0.381801233113589	0.172529698094932	-2.21295949236235	0.0269004384901554	0.123073448126237
ENSG00000051108.10	1722.88198919703	0.931871491989401	0.0868914980770794	10.7245416710707	7.80731635955558e-27	1.2695347010334e-23
ENSG00000051128.14	1262.40065947447	-0.483283680525325	0.325416297091478	-1.48512439249307	0.137510875610614	0.341076613167651
ENSG00000051180.12	251.032054099924	-1.07016338222022	0.277810806808921	-3.85213014033785	0.000117094759536895	0.00256726971106005
ENSG00000051341.9	483.798568735418	-0.116760746529206	0.282900719054611	-0.412726934450338	0.679806688758068	0.873901583714902
ENSG00000051382.4	721.357550562382	0.525062945146493	0.204097300234817	2.57261092891675	0.0100934604367846	0.0647448039128789
ENSG00000051523.6	5096.83962967223	-0.565015606026854	0.438588225512098	-1.28825986007066	0.197655520836159	0.427162717695865
ENSG00000051596.5	561.202510474527	-0.76367082258046	0.21242671996886	-3.59498476788799	0.000324410556844815	0.00558627145892373
ENSG00000051620.6	1470.61734452247	-0.563132596936999	0.132550185873288	-4.24844818758179	2.15256416883085e-05	0.000701218441175232
ENSG00000051825.10	600.253100781156	0.253982988259502	0.203635595962451	1.24724259066344	0.21230856055802	0.445029212822929
ENSG00000052126.10	794.827989752396	0.0541234684360638	0.282300842950039	0.191722659665039	0.847959455401835	0.981157071469165
ENSG00000052344.11	1737.99267271295	-0.299103795332972	0.117146692719163	-2.55324148202815	0.0106725473222658	0.0670487494846661
ENSG00000052723.7	488.690914676587	0.591951168324717	0.13502627379877	4.38397025757302	1.16535690791718e-05	0.000438142761930403
ENSG00000052749.9	1217.51037726454	0.00727257002124987	0.221274942598291	0.0328666677566502	0.973780913704394	1
ENSG00000052795.8	262.518866144828	0.601007202903597	0.272874625319292	2.20250308067434	0.0276297917583168	0.125323134955843
ENSG00000052802.8	3466.7547299606	-0.17721693305807	0.171341443235203	-1.03429111901901	0.301000087402296	0.547433563750677
ENSG00000052841.10	1560.69421507078	0.106823156848678	0.155404131772856	0.68738942542927	0.49183735953502	0.728055105189414
ENSG00000052850.5	93.7025529256071	0	1.43734592687034	0	1	1
ENSG00000053108.12	156.906852701301	1.53824511142985	0.977373921134506	1.57385528523649	0.11552090938831	0.305555299351251
ENSG00000053254.11	450.05906444812	0.298449079368354	0.141994172004655	2.1018403442542	0.0355672637276933	0.145133146131239
ENSG00000053328.8	0	NA	NA	NA	NA	NA
ENSG00000053371.8	773.14888920396	-0.537880869710405	0.273309783660752	-1.96802640032109	0.0490650001737899	0.179108701495978
ENSG00000053372.4	1391.10017199669	-0.414454486734353	0.266842683324739	-1.55317913000438	0.120380345789038	0.313197558317533
ENSG00000053438.7	19.1282310760158	0.272747668628141	0.575464537976056	0.473960862275564	0.635527816714308	0.842955680052562
ENSG00000053501.8	209.635328615152	-0.268287825792521	0.355850319541537	-0.753934480480928	0.450888564956168	0.693108077774804
ENSG00000053524.7	20.7328886938699	-0.565323924798891	0.600830552119438	-0.940904091519154	0.346754010696973	0.596421140030859
ENSG00000053702.10	20.0933691436104	-0.0964613363698518	0.517836123252233	-0.186277727718246	0.852226972479968	0.982947447334296
ENSG00000053747.11	21436.2626652888	0.534905038929433	0.195335985259109	2.73838452356791	0.00617418390635764	0.0464265320095402
ENSG00000053770.7	565.667574917099	0.120277262918692	0.223306832321371	0.538618821772527	0.590149897657093	0.809145781776895
ENSG00000053900.6	404.476616423889	-0.195352102428036	0.161405278494018	-1.21032040742879	0.226155969882074	0.460933929424369
ENSG00000053918.11	47.5533995197127	0.984742797805041	0.614243309100346	1.60318034110514	0.108894844429553	0.29411991899982
ENSG00000054116.7	1464.50895293378	-0.211247646889552	0.190534295926811	-1.10871192958719	0.267554473881808	0.509763262610646
ENSG00000054118.9	3688.78067465653	-0.0768926654113505	0.137533295852323	-0.5590840016945	0.576104392614073	0.798177010300938
ENSG00000054148.13	2106.54634119158	-0.536908186643597	0.362034726577777	-1.48302951962331	0.138066567958133	0.34183208669234
ENSG00000054179.7	55.8956131229594	-0.243214554436226	0.444525177302368	-0.547133361291684	0.584287113954467	0.80477126100046
ENSG00000054219.9	308.912845681513	0.991906221388106	0.812497454785872	1.22081148137198	0.222157405668965	0.45649534388274
ENSG00000054267.16	1070.48065147003	0.385443572381647	0.274381931492693	1.40477024228511	0.160089610593897	0.376093013667073
ENSG00000054277.8	1223.82691395791	-0.13958234284843	0.135006324736997	-1.03389484248495	0.301185326384524	0.547668369559335
ENSG00000054282.11	690.247223369276	-0.216279237319951	0.16841381306401	-1.28421317340371	0.199067377109872	0.429310535979766
ENSG00000054356.9	5.30947698051956	2.02251638513367	1.28116474577134	1.57865441724749	0.114415345551352	0.303967781064107
ENSG00000054392.8	127.872698425009	0.484598970000216	0.191208680616563	2.53439837792719	0.0112640593171228	0.0691450489853732
ENSG00000054523.12	1405.931855557	0.632365751161568	0.141608948123837	4.4655776314966	7.98530097837519e-06	0.000328036164191653
ENSG00000054598.5	415.157238616872	-0.413193953422045	0.153237013820182	-2.69643699731002	0.00700856542638508	0.0506136703053486
ENSG00000054611.9	657.498924007394	-0.0412640369159039	0.199977127586007	-0.206343782481608	0.836522380844635	0.974711594275268
ENSG00000054654.11	1424.55845396439	0.0309164272380493	0.311227351873741	0.0993371149801497	0.920870610645163	1
ENSG00000054690.9	204.905776353029	0.0542854079483628	0.191365870964571	0.283673403594589	0.776660678635908	0.939377662072924
ENSG00000054793.9	1567.73697039814	0.323907471359255	0.169299024549026	1.91322703850226	0.0557189934996532	0.194324346766529
ENSG00000054796.8	0	NA	NA	NA	NA	NA
ENSG00000054803.3	0	NA	NA	NA	NA	NA
ENSG00000054938.11	3.49527960035243	0	1.67752855619453	0	1	NA
ENSG00000054965.6	1165.51560407958	0.0439053512883342	0.182868536879412	0.240092429444474	0.810258603022452	0.958797824182966
ENSG00000054967.8	263.015909803444	-0.42537475362621	0.218523656577683	-1.94658445812247	0.0515845733846261	0.1848613003589
ENSG00000054983.12	639.497224519331	0.493052463241212	0.169803880682449	2.90365839260924	0.00368830351743293	0.0325655504686284
ENSG00000055044.6	2743.12892490049	-0.342060081972658	0.14455185057163	-2.36634868816956	0.0179645159550548	0.0938783073998352
ENSG00000055070.12	2622.49098643055	0.0054084014816338	0.144622394980018	0.0373967080435991	0.970168697437085	1
ENSG00000055118.10	24.6627931078494	0	1.47866219171008	0	1	1
ENSG00000055130.11	1986.73389873696	0.163696189781902	0.0852527540539436	1.92012787854717	0.05484174865188	0.192400594174353
ENSG00000055147.13	478.254649473346	0.211983032939396	0.152790506072966	1.38740971797137	0.165316863379902	0.383570505961001
ENSG00000055163.14	760.126174139614	-0.195896247164769	0.286719089914641	-0.683234057498887	0.494458955160926	0.730771611910562
ENSG00000055208.13	1456.00534747845	0.46783234170081	0.204224870845246	2.29077065768016	0.021976681548355	0.107476437857908
ENSG00000055211.8	835.272428355739	-0.0718983823553157	0.0976766904644389	-0.736085365028739	0.461678748618475	0.702575515525314
ENSG00000055332.12	3052.92703263687	1.31584850157373	0.207696220107216	6.33544751509907	2.3665336579813e-10	4.76063621321537e-08
ENSG00000055483.15	1312.41139588215	0.261403321079056	0.130530835038017	2.00261739690029	0.045218371110882	0.169913206868507
ENSG00000055609.13	1217.23682734142	0.576431073945303	0.286263137158805	2.01364059538524	0.0440472810702969	0.166859754518483
ENSG00000055732.8	228.358115003449	0.0394484856507753	0.227462433207946	0.173428574971374	0.862314565831639	0.988463230583809
ENSG00000055813.5	19.7711554694432	0	1.58293070222398	0	1	1
ENSG00000055917.11	2049.53884905825	0.329824390389217	0.177518915600736	1.85796758206341	0.0631736180461507	0.20971534687556
ENSG00000055950.12	1103.99639396165	-0.377422877171605	0.280440681186307	-1.34582071179919	0.178360344165179	0.40178158129179
ENSG00000055955.11	16.196599568678	-1.91027926358427	0.978095342912648	-1.95306038151219	0.050812440787158	0.182832962765962
ENSG00000055957.6	0.929522951564342	0	7.28100831148637	0	1	NA
ENSG00000056050.6	350.780031777147	-0.232743787910117	0.237695287793863	-0.979168708266359	0.327496627177643	0.576183309226221
ENSG00000056097.11	2693.56899375213	0.709832560230768	0.26523299688697	2.6762603769593	0.00744487815726775	0.0526156854338158
ENSG00000056277.11	213.945927457386	0.135509321165293	0.226143366489742	0.599218642884402	0.549027092359302	0.775866573957638
ENSG00000056291.13	8.5392181283192	-0.25459438537283	7.16202185977591	-0.0355478369596593	0.971642902080735	1
ENSG00000056487.11	23.7378522825056	0	1.45098425004687	0	1	1
ENSG00000056558.6	340.470521513166	1.16407786657394	0.248405033191706	4.686208856628	2.78312256357915e-06	0.000144050585101114
ENSG00000056586.11	1126.50464716386	0.800240625572363	0.171100734281362	4.67701456065307	2.91081596322375e-06	0.000148687832173783
ENSG00000056661.9	1254.19214856999	-0.120311592600256	0.184779908322911	-0.651107545686224	0.514977065923381	0.748918264381267
ENSG00000056736.5	110.533593992511	0.243165328152624	0.262457653188046	0.926493570291892	0.354189537003897	0.603870723945569
ENSG00000056972.14	792.571362314445	-0.0916446152065108	0.0612707166408264	-1.49573271263887	0.134723322048088	0.336472057228253
ENSG00000056998.14	188.859847223158	3.38026651369798	1.17368318066806	2.88005022937616	0.00397611818974767	0.0345440757954346
ENSG00000057019.11	13015.3184816505	0.398818840957216	0.20139004699649	1.98033044286527	0.0476664101911214	0.175975226102126
ENSG00000057149.10	172.676430954066	1.03524090921337	0.658453374784755	1.57223115387902	0.115896952850147	0.306124954176434
ENSG00000057252.8	1392.4676255723	0.121455773565281	0.147450706328407	0.82370425065832	0.410107623625317	0.657573050360557
ENSG00000057294.9	996.594780232478	0.485770207481839	0.199402983067271	2.43612307102727	0.0148456325866375	0.0829321814575613
ENSG00000057468.6	2.06696906517742	2.69969969088002	2.36465523729495	1.14168849999814	0.253583522656101	NA
ENSG00000057593.9	17.3335168182595	0	2.36763418125941	0	1	1
ENSG00000057608.12	6161.39029695741	0.059716137190117	0.0970027205390402	0.615613014338947	0.538149959771221	0.767846261924923
ENSG00000057657.10	190.149058013535	-0.0450678857236768	0.177774101759226	-0.253512099218569	0.799872512655896	0.953038550372748
ENSG00000057663.8	791.204374541293	0.180810745882083	0.140584584032393	1.28613494236623	0.19839597116187	0.428051811729497
ENSG00000057704.6	307.395127241791	0.0517018104432791	0.18832911603519	0.274529034764961	0.783678093875338	0.943165308274416
ENSG00000057757.5	547.21626521541	0.0267406086327513	0.114732814097857	0.233068532686246	0.815708189349852	0.962550479705374
ENSG00000057935.9	1107.42647062694	-0.46888356718158	0.111647721845983	-4.19966981349067	2.67304494450315e-05	0.000819441728754509
ENSG00000058056.4	376.006718734081	0.517147128501067	0.142021562043013	3.641328267777	0.000271235026821955	0.00489150561772349
ENSG00000058063.11	1025.46462723609	0.595061699236301	0.220440249389432	2.69942399758884	0.0069459619125188	0.0503479029713891
ENSG00000058085.10	58495.4383023491	0.571971118068951	0.167119755940831	3.42252245911285	0.00062042972035007	0.00910024083815057
ENSG00000058091.12	240.816746139104	0.807686934917704	0.184676387017647	4.37352575476	1.22255814109382e-05	0.000455262919984042
ENSG00000058262.5	6984.40048823178	0.141117060135355	0.17810887232438	0.792307863688825	0.428181187607926	0.673146915387807
ENSG00000058272.11	1358.42067960676	0.371140205591018	0.165425224505667	2.24355267886189	0.0248611968491878	0.117093056750712
ENSG00000058335.11	9.13599805180009	0	1.8602745186827	0	1	1
ENSG00000058404.15	3.06879855192286	1.21633906242225	3.1771869611345	0.382835217851933	0.701841947085001	NA
ENSG00000058453.12	301.999212002017	-0.63440846020523	0.16980929644891	-3.73600546891203	0.000186966603213361	0.00368513063485083
ENSG00000058600.11	949.60723353674	0.0927183376851685	0.0990072367915874	0.936480409814313	0.34902589435791	0.599051749342586
ENSG00000058668.10	1950.26479934529	0.366392052536939	0.170063712485698	2.15443992831658	0.0312056881519693	0.134268133548353
ENSG00000058673.11	2895.9825766451	0.172476132615461	0.176812235961386	0.975476225825956	0.329324088959312	0.57809258474801
ENSG00000058729.6	567.129536545602	-0.114988743017044	0.160836726319747	-0.714940832533757	0.474645604536896	0.713985911852136
ENSG00000058799.9	554.082028819912	-0.187160519379002	0.199813615308992	-0.936675506769533	0.348925498981707	0.599051749342586
ENSG00000058804.10	1161.44410562311	0.342772226986929	0.167034180128482	2.05210829737524	0.0401591387509479	0.157259737998645
ENSG00000058866.10	220.36787776295	0.531060550781081	0.522150887230555	1.01706338870318	0.309123275412177	0.556501750449102
ENSG00000059122.12	1007.62669928784	-0.129468320317144	0.219554301688898	-0.589687012831098	0.555400503739575	0.781139543712724
ENSG00000059145.14	619.312850563314	0.0253525227664195	0.2159515368435	0.117399131013328	0.906543772662167	1
ENSG00000059377.11	249.154661588043	-0.956874554094649	0.445409929860839	-2.14830090203335	0.0316898592904882	0.1355612484909
ENSG00000059378.8	1213.43610122448	0.844862690898595	0.152486502883642	5.54057359124619	3.0148250971649e-08	3.46048718358699e-06
ENSG00000059573.4	1831.32690329338	-0.0726624722198678	0.0758329117338652	-0.958191773973759	0.337966064473146	0.587111016345096
ENSG00000059588.5	726.28236042931	0.363032131304876	0.168025889723952	2.16057258736316	0.0307283708565963	0.133274661152426
ENSG00000059691.7	493.86615120325	-0.414446384739356	0.100741481583981	-4.113959594627	3.88929541378808e-05	0.00110790980159484
ENSG00000059728.6	582.943002200898	-0.0751463623798598	0.0960615180436389	-0.782273317247831	0.434053964569658	0.678226698482363
ENSG00000059758.3	557.82155595029	0.596989073497441	0.330143414287283	1.80827194383455	0.0705641862272341	0.224546471926291
ENSG00000059769.15	240.275919718436	0.199773888155159	0.182844439026044	1.09258935748494	0.274574137517167	0.517158797815876
ENSG00000059804.11	611.27383534654	0.941135864310607	0.293671960078943	3.20471816259753	0.00135194790674631	0.0158441798824869
ENSG00000059915.12	27.1782224120316	-0.921523378344843	0.556800519541378	-1.65503325877619	0.0979177516543176	0.275670045885255
ENSG00000060069.12	592.886491776144	-0.162358872737694	0.139576585667289	-1.16322427548638	0.244738519768526	0.484289903279915
ENSG00000060138.8	4741.48404324097	0.00214850814746943	0.101151946220536	0.0212404034499263	0.98305388425173	1
ENSG00000060140.4	119.099221043306	-0.510729583231592	0.208623706984547	-2.4480898677034	0.0143615829716086	0.0811830459361909
ENSG00000060237.12	4559.93845131422	0.46686518774536	0.284295960698874	1.64218016533785	0.100552671977363	0.280061270289976
ENSG00000060303.5	0.106483014384891	0	7.28100832230203	0	1	NA
ENSG00000060339.9	2649.2082380735	-0.122003960315161	0.129154378824707	-0.944636654408357	0.344844407072408	0.594797924087678
ENSG00000060491.12	1792.87790445542	-0.0886983315759305	0.278751001992621	-0.318199148852848	0.750333878356971	0.922342507772431
ENSG00000060558.3	600.490029503114	-0.309392543922143	0.121801229821347	-2.54014302134672	0.0110807146252685	0.068480345250425
ENSG00000060566.9	7.53678562640993	0	1.520102797909	0	1	1
ENSG00000060642.6	297.567368619625	-0.153022803098184	0.137086387045755	-1.1162509013175	0.264314751771737	0.506458769713779
ENSG00000060656.15	994.485550556691	-0.0577016836106333	0.166862854253919	-0.345803048069809	0.729490734293993	0.909236133629969
ENSG00000060688.8	780.825965241776	-0.184354688271778	0.122045995470182	-1.51053451251352	0.13090708984321	0.330366017086207
ENSG00000060709.9	1.36302494493513	0	7.28100703576599	0	1	NA
ENSG00000060718.14	41.5671183840611	-1.06297609424057	0.969550834974131	-1.09635932010613	0.272921558989729	0.515244249697016
ENSG00000060749.10	1088.74010137563	0.75095181482757	0.274962243020395	2.73110884817691	0.00631216202945678	0.047047065577078
ENSG00000060762.14	221.647900791373	-0.265005980752339	0.171770811142921	-1.54278820126105	0.122882173135754	0.317505276006086
ENSG00000060971.13	1339.73348774977	-0.396420613740728	0.208789612457488	-1.89866061378625	0.0576091132571251	0.198187942951089
ENSG00000060982.10	275.472219300018	0.130370555999582	0.277773803835625	0.469340716076774	0.638826116343143	0.845298308713713
ENSG00000061273.13	1462.32483213532	-0.283362068029658	0.156135371012395	-1.81484865467904	0.0695471709393154	0.222471138776862
ENSG00000061337.11	1.60299801473052	4.26588888114808	4.22576448199822	1.0094951811254	0.312737211532022	NA
ENSG00000061455.10	8.25523489112001	-2.85604637095553	1.5006120870386	-1.90325427578811	0.0570073740452183	0.196841617216461
ENSG00000061492.7	0	NA	NA	NA	NA	NA
ENSG00000061656.5	145.283360585642	-0.265825600605852	0.287830860319626	-0.923547948648251	0.355721724992421	0.605065784532499
ENSG00000061676.10	4791.97756877312	0.698943286227209	0.249819192833075	2.79779659161028	0.00514525040181882	0.041029534569142
ENSG00000061794.8	1760.17787234053	0.179645290482899	0.106630919182557	1.68473920941579	0.0920388980920149	0.265163888744941
ENSG00000061918.8	114.369458819776	-0.442033799226504	0.28924513162826	-1.5282324606058	0.126454832033861	0.32335383796052
ENSG00000061936.5	1130.46207346021	-0.410792187140846	0.136170579775414	-3.01674699350157	0.00255502969347651	0.0249531003047083
ENSG00000061938.12	708.023655733902	-0.487800158988385	0.237244945576254	-2.05610348327357	0.0397725425754929	0.15618466960668
ENSG00000061987.10	835.086372479977	0.371199196564012	0.217220906940172	1.70885575331039	0.0874776722586386	0.256491633175479
ENSG00000062038.9	6869.94585515662	-0.261944325490414	0.173503909051334	-1.50973154969617	0.131111937426025	0.330540986433336
ENSG00000062096.10	0	NA	NA	NA	NA	NA
ENSG00000062194.11	1547.87686715825	0.379356792283423	0.118199636169785	3.2094582062715	0.00132985378348853	0.0156510475737103
ENSG00000062282.10	91.3886798153348	-1.0679441031978	0.281254635577138	-3.7970720056093	0.000146415269721419	0.00306545188634554
ENSG00000062370.12	136.06705461304	0.291243920219764	0.346005712670068	0.841731536662454	0.399938241537245	0.647688182182444
ENSG00000062485.14	4152.56568352365	-0.0324497665515549	0.107483930781298	-0.301903422359775	0.762725686760466	0.930831592079365
ENSG00000062524.11	4.56331538850676	0	3.62933206325506	0	1	1
ENSG00000062582.9	1615.7975884145	-0.445662017983671	0.280141621874682	-1.59084542668577	0.111644366798881	0.298717449514385
ENSG00000062598.13	855.659184758699	-0.173068065329479	0.16546766341593	-1.045932853324	0.295592034807617	0.541454487752878
ENSG00000062650.13	1135.66109330719	0.459731148955423	0.186765850617711	2.46153752109877	0.0138342926550043	0.0791173952453397
ENSG00000062716.6	8365.91654620377	-0.315232154453225	0.112154948781107	-2.8106843066592	0.00494362657575812	0.0398540428474419
ENSG00000062725.5	755.050850108003	0.565707428234309	0.20962522128244	2.69866109036612	0.00696190347834709	0.0504259920463945
ENSG00000062822.8	1247.23510191329	-0.640122673692935	0.290816689897046	-2.20112082948042	0.0277274710677312	0.125649359717751
ENSG00000063015.15	0.41459611554166	0	7.28100832219233	0	1	NA
ENSG00000063046.13	9751.13348554496	0.218419485980171	0.125264059788758	1.74367241767916	0.0812162276255184	0.24566303668528
ENSG00000063127.11	51.2184184367618	-0.865120886453583	0.760837269543895	-1.1370642857338	0.255511412574812	0.49649414395263
ENSG00000063169.6	308.069689394429	-0.51660484268446	0.20272041604303	-2.54836119996322	0.0108230346182756	0.0676349881758281
ENSG00000063176.11	349.757903163695	-0.0841256786728689	0.285842159096901	-0.294308155727127	0.76852244112346	0.93439955097776
ENSG00000063177.8	16786.3504371383	-0.397908916281731	0.349080885076957	-1.13987598087478	0.254337973077912	0.495299088689551
ENSG00000063180.4	308.140071358925	-0.518770319567436	0.372992319406815	-1.39083378551188	0.164275835402661	0.381745191879497
ENSG00000063241.3	1004.03403299089	-0.352572131792529	0.427366102750191	-0.824988527456091	0.409378104068328	0.656751478637481
ENSG00000063244.8	5326.64364812519	-0.434795622984893	0.105923860698822	-4.10479395403803	4.04675404410382e-05	0.00114195895803319
ENSG00000063245.10	2815.99462373854	-0.176716810687567	0.290784835273101	-0.60772361296488	0.543370799318426	0.771954452646556
ENSG00000063322.9	1965.54670762969	-0.27616772651225	0.112702855929605	-2.45040575267007	0.0142695313508322	0.0809187344518423
ENSG00000063438.12	44.5941732148857	2.00462972092536	0.516994099408086	3.87747118046509	0.00010554782563423	0.00238650605052228
ENSG00000063515.2	0	NA	NA	NA	NA	NA
ENSG00000063587.12	8.00122763837696	0.527633869144432	0.930877104191143	0.566813671502753	0.570840781069557	0.793702163389645
ENSG00000063601.12	289.986017340994	0.48983940877985	0.240620659271474	2.03573296766343	0.0417771767285482	0.161389693790215
ENSG00000063660.4	3889.39219586732	-0.0745482031485579	0.258163670921105	-0.288763337159627	0.772762490140142	0.936694898130487
ENSG00000063761.11	148.623267653698	-0.0339976939486511	0.259554069272888	-0.130985016123584	0.895787160675725	1
ENSG00000063854.8	934.760167709278	-0.482162229037298	0.202245214889405	-2.38404764879585	0.0171233850905677	0.0911425568118517
ENSG00000063978.11	1683.19341489277	0.0115360595110156	0.104927784360407	0.109942848610921	0.912454700220373	1
ENSG00000064012.17	1208.70449641622	-0.244483801736942	0.155310042201886	-1.57416608913891	0.115449056845237	0.30546753583967
ENSG00000064042.13	2114.04511061789	2.45679058008837	0.44899036949888	5.47181130595386	4.45458998811699e-08	4.82671795059248e-06
ENSG00000064102.10	928.740452687169	-0.214178544696142	0.149979348695012	-1.42805357244004	0.15327643932639	0.365949280727127
ENSG00000064115.6	3038.96044704962	0.429414939484435	0.162950203378968	2.63525255311132	0.00840747016307527	0.0570031151119138
ENSG00000064195.7	7.41465068302638	0.761719475718479	1.99827684051792	0.38118816185702	0.703063632672129	0.890894257051188
ENSG00000064199.2	313.958384283135	-0.540744412209329	0.212293070991803	-2.54715996939065	0.0108603635534014	0.0676962504475974
ENSG00000064201.11	0	NA	NA	NA	NA	NA
ENSG00000064205.6	323.073361017326	2.74299589221174	1.22109047725424	2.24634942562133	0.0246816350382076	0.116500421988521
ENSG00000064218.4	0.217179643593613	2.14912464408487	7.26015362358164	0.296016414460476	0.76721754594281	NA
ENSG00000064225.8	54.6400862947133	-0.147078175683933	0.315765521394165	-0.465782885460562	0.641370916690921	0.847617385532674
ENSG00000064270.8	219.201306198742	0.592487870162654	0.3135908407434	1.88936599282715	0.0588428044005802	0.200640713450356
ENSG00000064300.4	30.127136153267	0.660560819925693	1.00335341101899	0.658353091414557	0.510311270164811	0.744501219792595
ENSG00000064309.10	162.128724598771	0.500014231382161	0.258284043777386	1.93590832817037	0.0528789295725521	0.187809711093777
ENSG00000064313.7	819.55083586621	0.539711979037778	0.295951443614212	1.82365043551307	0.0682049364994129	0.220162601474449
ENSG00000064393.11	1922.90360164704	0.240126060349232	0.232974514912624	1.03069668559795	0.302683079518079	0.54959029891061
ENSG00000064419.9	1672.05152360414	0.253506292944786	0.197764012535191	1.28186260834324	0.199890846773751	0.430149698904607
ENSG00000064489.17	67.2200048102456	0.115297804519826	1.13351440952172	0.101717105271273	0.918981224525112	1
ENSG00000064490.9	681.635551371703	-0.632406912750202	0.385312898862044	-1.64128144844854	NA	NA
ENSG00000064545.10	490.020314015868	-0.342746788703274	0.35488288152107	-0.965802540923421	0.334142996821382	0.582831169837814
ENSG00000064547.9	177.144356322928	-0.392403080086701	0.249706121938571	-1.5714595903389	0.116075933692569	0.30641094347174
ENSG00000064601.12	2764.51978442928	-0.201214689778554	0.172850583617181	-1.16409609714823	0.244385070122643	0.483804364413599
ENSG00000064607.12	1657.38917187324	-0.00895709643236554	0.112913836021948	-0.0793268278532707	0.936772667994445	1
ENSG00000064651.9	2059.651779966	0.570927757530547	0.26235974308885	2.1761256159532	0.0295458689810706	0.130259498740992
ENSG00000064652.6	422.184837001429	-0.241256850094654	0.106259151877162	-2.27045714023345	0.0231798609417388	0.111598476821157
ENSG00000064655.14	340.722563904758	-0.445919865517642	0.157972839031864	-2.82276287652016	0.00476117715709066	0.0389865085465003
ENSG00000064666.10	3560.71986851024	-0.0437202606032955	0.183636867546753	-0.238079973740375	0.811819066849405	0.959596889473736
ENSG00000064687.8	609.474690652246	-0.799221071696977	0.249182330092159	-3.20737458150179	0.0013395245423675	0.0157458689127813
ENSG00000064692.14	1.15555058960366	0	7.28100835558751	0	1	NA
ENSG00000064703.7	425.299054363121	0.131369504642201	0.120688897983186	1.08849701039198	0.276375755658065	0.518799434358425
ENSG00000064726.5	1667.80275430072	0.578076437127613	0.168982168218124	3.42093158836395	0.000624070284479329	0.00913461295149505
ENSG00000064763.6	96.0486375303904	0.66201986524496	0.392106699396063	1.68836662639182	0.091340872767766	0.264128881317561
ENSG00000064787.8	136.948921240414	-1.56389021247447	0.358817924052616	-4.35845064486006	1.30986453377333e-05	0.000475966231797373
ENSG00000064835.6	0.625771897735843	0	7.28100835569977	0	1	NA
ENSG00000064886.9	6.92241036943778	-0.958807822546102	1.88685191559617	-0.508152131399861	0.611346657993771	0.825836437343887
ENSG00000064932.11	1678.6318753631	0.205987591235362	0.129438221926529	1.59139694728102	0.111520270913871	0.298555115741859
ENSG00000064933.12	416.396670146956	-0.12742341792169	0.199064949174934	-0.64010976542994	0.522101240694016	0.754872666691045
ENSG00000064961.14	1330.66798571903	-0.390644327945897	0.297214430966389	-1.31435181890637	0.188727836507738	0.415460996590196
ENSG00000064989.8	16.2221475083436	0.842245319672278	0.494805969482282	1.70217291548347	0.0887229584157766	0.258781926392683
ENSG00000064995.12	499.70625156128	-0.16742982437541	0.112674461179717	-1.48596072812239	0.137289508969537	0.340713966030596
ENSG00000064999.12	810.839972152291	0.616809171058698	0.188307612077828	3.27554029416383	0.00105460069001519	0.0133193678085867
ENSG00000065000.11	3098.72877843141	0.127984299348678	0.0945553204702119	1.35353884596053	0.175883548684329	0.398109921420181
ENSG00000065029.10	411.045251788312	-0.477733182778898	0.146803577150583	-3.25423393660814	0.00113698608630624	0.0140367857115811
ENSG00000065054.9	935.481408724031	-0.586937113535736	0.356564390980787	-1.64609009868112	0.0997452106427059	0.278723799981544
ENSG00000065057.3	563.060558410707	-0.786672987826497	0.371473344934752	-2.11771045904969	0.0341995965356811	0.142010088069545
ENSG00000065060.12	705.03891065554	0.695446461887337	0.194318209170683	3.57890526500518	0.0003450365034542	0.00586471889538485
ENSG00000065135.7	1818.37333861468	0.338266453095272	0.15640502387273	2.16275951193566	0.0305596811696444	0.1329725073671
ENSG00000065150.14	3262.26471511595	0.490549324400214	0.15533226671583	3.1580645462262	0.00158820388516332	0.0178414636794426
ENSG00000065154.7	2729.05691823392	-0.0598757127485704	0.259602602395553	-0.230643730825697	0.817591591125127	0.963734729831134
ENSG00000065183.11	1193.13499457251	0.341774179350351	0.207091027087758	1.65035725669331	0.0988698879433511	0.27705884506131
ENSG00000065243.14	1167.55173567927	0.727991635299063	0.344757908104457	2.11160242647281	0.0347205642694871	0.143204897609491
ENSG00000065268.6	868.435411435165	-0.472572478236083	0.339290456859768	-1.39282572993617	0.163672495753742	0.380886576772623
ENSG00000065308.4	1127.50453022557	0.255965130405453	0.205311572890205	1.24671554945583	0.212501815254831	0.445288631148407
ENSG00000065320.4	47.4386505238514	0.558009571272277	0.625963383722975	0.891441234075807	0.372692504895472	0.621717475975148
ENSG00000065325.8	475.227054086358	0	1.43734679909751	0	1	1
ENSG00000065328.12	645.857162712081	-1.37169709161997	0.29627383644792	-4.62982863443323	3.65968474395826e-06	0.000178528571022144
ENSG00000065357.15	1564.65030686095	-0.167386925587094	0.115047118456035	-1.45494235608396	0.145685220496108	0.354060992345317
ENSG00000065361.10	852.478986616331	-0.581584484570253	0.187996045445743	-3.09359956583823	0.00197744187859542	0.0209001764995498
ENSG00000065371.13	0.114183255017593	0	7.28100832233972	0	1	NA
ENSG00000065413.12	45.794238883716	-0.209207791782704	1.09740645225379	-0.190638383210747	0.848808916193455	0.981420683201933
ENSG00000065427.10	4425.14397915994	-0.172332302810811	0.145285077457581	-1.18616657558053	0.235556523130736	0.472704487668807
ENSG00000065457.6	455.199083825455	0.42281264082539	0.166080721447179	2.54582613286553	0.0109019473380128	0.0677856702191534
ENSG00000065485.13	737.283326647463	-0.190154524662654	0.161040252393517	-1.18078878936424	0.237686638672443	0.47510544769672
ENSG00000065491.8	432.398237490332	-0.0261847240747792	0.151232956164898	-0.173141653372354	0.862540084689635	0.988518230015121
ENSG00000065518.7	2027.05167290897	-0.384514051597327	0.162435509655827	-2.36717976513907	0.0179242242853374	0.0937410310190619
ENSG00000065526.6	2015.04700503386	0.549342199099573	0.219947804590519	2.49760255676248	0.0125036291556277	0.0738448292111872
ENSG00000065534.14	602.837213126767	-0.552528671868775	0.427082707554067	-1.29372756633755	0.195759540006433	0.425275381506328
ENSG00000065548.13	2455.02433881816	0.017731717677291	0.199635201161176	0.0888205966390429	0.929224488633111	1
ENSG00000065559.10	965.970586640083	0.129877913503499	0.169146431102898	0.767843061521585	0.44258042806139	0.686164936656753
ENSG00000065600.8	389.094744942592	0.0986493540759436	0.131794107592812	0.748511112353583	0.454151924881811	0.696046808256877
ENSG00000065609.10	5.17633035705052	0	2.64108702267118	0	1	1
ENSG00000065613.9	2663.26432690102	0.320050254824717	0.222435156250077	1.43884743859866	0.150193752335391	0.361417029142987
ENSG00000065615.9	466.641361482638	0.523842403836633	0.259738909378767	2.01680373991536	0.0437159985167647	0.166185520954146
ENSG00000065618.12	18152.2995118063	0.146131608981918	0.163668220404809	0.892852678549832	0.37193607153262	0.62099671120185
ENSG00000065621.10	210.545368678614	-0.488191548822442	0.356734280087012	-1.36850192446705	0.171155020025367	0.391621471125116
ENSG00000065665.16	263.065919027403	-0.040162164643098	0.157186649109331	-0.255506207878783	0.798332149504187	0.951829393697445
ENSG00000065675.10	163.669404843551	-0.22653956838848	0.228892776570452	-0.989719167999835	0.322311403365255	0.570748390683638
ENSG00000065717.10	89.323913058953	-0.756609672312698	0.779377075764853	-0.970787691657711	0.331654013040247	0.580048083317701
ENSG00000065802.7	1001.63192633195	0.21583085235395	0.259289280587136	0.832394042149453	0.405186563850036	0.652990206508569
ENSG00000065809.9	3138.35825924006	0.175472556482073	0.221836763442157	0.790998542168267	0.428944842200233	0.673723842528089
ENSG00000065833.7	1603.33172211634	0.0591821658037065	0.156797088225738	0.377444291047695	0.705843457181266	0.89322235121939
ENSG00000065882.11	917.727682993916	-0.0444652314838906	0.153403205965313	-0.289858554155283	0.771924450014396	0.936326385330338
ENSG00000065883.10	1071.04766157467	0.329630216176564	0.139965256532489	2.35508600021784	0.0185184193074227	0.0960211529471495
ENSG00000065911.7	2830.88401554041	0.353189229011682	0.194568578246147	1.81524289376708	0.0694865905865537	0.222359849090657
ENSG00000065923.5	399.525529987608	0.848232533946624	0.15041285150618	5.63936209873511	1.70681278722021e-08	2.09465647276906e-06
ENSG00000065970.4	525.472135218362	0.4841810243335	0.134479643822091	3.60040382746733	0.000317723333773928	0.00550109619514699
ENSG00000065978.13	17581.774976105	-0.280959057084135	0.147158260329497	-1.90923062324228	0.0562323474885389	0.195546182814781
ENSG00000065989.11	89.287070412533	-0.0203486378133852	0.374915093610107	-0.0542753230269965	0.956715809938361	1
ENSG00000066027.7	799.982161592754	0.133017094883752	0.136464268563453	0.974739367924006	0.329689559657201	0.578347807638592
ENSG00000066032.14	7.98841665571167	0	1.52450944245969	0	1	1
ENSG00000066044.9	1615.74306462553	-0.169695679137336	0.0860728122178169	-1.97153636281689	0.0486625580029466	0.178294241300663
ENSG00000066056.9	0	NA	NA	NA	NA	NA
ENSG00000066084.8	1593.26229739718	0.500132470052224	0.13584411196933	3.68166468757322	0.000231716035924029	0.00435150517796476
ENSG00000066117.10	1346.85188300681	-0.0984007474004842	0.165473336747379	-0.594662253960033	0.552069257710204	0.778361808215261
ENSG00000066135.8	1092.42710462408	0.0830770314803475	0.12416472721134	0.669087214591489	0.503439845292587	0.738983573468777
ENSG00000066136.15	900.823874725774	-0.459412761689725	0.164705672600365	-2.78929531956331	0.00528228736816456	0.0418316856392025
ENSG00000066185.8	8.98263046781758	3.21094968771988	1.36833649399487	2.34660823694432	0.0189451627707686	0.0975106129294286
ENSG00000066230.6	38.733005054972	-0.517903963608206	0.678257267790708	-0.763580411449445	0.44511732625711	0.688347946366698
ENSG00000066248.10	301.28107181171	-0.726320910493057	0.233678132689374	-3.10821086309581	0.0018822372078089	0.0201978039654683
ENSG00000066279.12	1468.66589707508	-0.180093332613951	0.34182601546182	-0.526856717943595	0.598293092392707	0.815714830589115
ENSG00000066294.10	0.0223980567782512	0	7.28100832235756	0	1	NA
ENSG00000066322.8	2832.30298294143	-0.0915118421905091	0.152110573772513	-0.601613943862761	0.547431144986212	0.774733386431387
ENSG00000066336.7	0.403968263400965	0	7.28100835574694	0	1	NA
ENSG00000066379.10	142.700479818597	-0.461951428817147	0.337129030909368	-1.37025111000107	0.170608528781436	0.391030447846321
ENSG00000066382.12	0	NA	NA	NA	NA	NA
ENSG00000066405.8	29.2802351514902	0	1.97038833855898	0	1	1
ENSG00000066422.4	773.318550103993	0.471497665129062	0.256607042483675	1.83743072896784	0.0661463339109429	0.215730137657401
ENSG00000066427.17	425.62064891231	-0.298203484674134	0.173280521929414	-1.72092905396262	0.0852636986501485	0.253003429403946
ENSG00000066455.8	1447.88979693843	0.0261423189082858	0.135345824048659	0.193152017005616	0.846839915910996	0.980702787830889
ENSG00000066468.16	208.700841874452	0.154877986438491	0.28023403659612	0.552673716297015	0.580486854342899	0.801639898748888
ENSG00000066557.5	417.346440659558	0.310885865478197	0.381354002164173	0.815215950832895	0.414948709050442	0.661510960759909
ENSG00000066583.7	406.01698029857	0.0231815861327191	0.193596970196737	0.119741471724281	0.904687947001718	1
ENSG00000066629.12	584.200727019273	-0.0331621818199818	0.191694349768566	-0.172995092761048	0.862655284878482	0.988518230015121
ENSG00000066651.13	308.352396098578	-0.0502853945623295	0.230096444946292	-0.218540510584885	0.827007998131888	0.968225059551661
ENSG00000066654.8	983.644606986372	0.0893850021992523	0.220323688860946	0.405698554982284	0.684964104150998	0.877543423715675
ENSG00000066697.10	940.211239540867	0.0728950870996664	0.152785912512297	0.477106075429563	0.633286588665414	0.841149084788526
ENSG00000066735.10	94.9293410929757	0.194829757407211	0.561394081032698	0.347046333386373	0.728556510365765	0.90903019290026
ENSG00000066739.7	670.351880913636	0.485240464939773	0.256693196749694	1.89035187174414	0.0587109156320951	0.200284282644942
ENSG00000066777.4	1510.36651163429	0.505368230818809	0.228324562989165	2.21337653821674	0.0268716968047541	0.123028488913929
ENSG00000066813.10	0	NA	NA	NA	NA	NA
ENSG00000066827.11	214.73006313485	0.0907305785078943	0.163902994425719	0.55356266568402	0.57987818263231	0.801300402075226
ENSG00000066855.11	624.024483860284	0.264735151690662	0.173676247141587	1.52430258050683	0.127433142848532	0.324762873120112
ENSG00000066923.13	120.646922245909	-1.94809410908741	0.667135072470647	-2.9200894833379	0.00349930891473511	0.0315213471700785
ENSG00000066926.6	762.953563652484	0.248497020402135	0.134866432490674	1.84254166001847	0.0653959585863779	0.21439370629973
ENSG00000066933.11	775.613493967352	0.351248750090995	0.248358903452921	1.41427887306475	0.157280037593506	0.371955565817729
ENSG00000067048.12	212.23420370237	0	1.45140861233802	0	1	1
ENSG00000067057.12	10668.8204925801	0.0505931976766008	0.114303225394383	0.442622660052137	0.658038691687376	0.859400909637626
ENSG00000067064.6	3387.59865627357	-0.0794179776537482	0.112868850605258	-0.703630605148103	0.481662846640132	0.720070639215882
ENSG00000067066.12	1826.85978688466	0.613224131855601	0.0937193724786367	6.54319502614452	6.02182166753237e-11	1.3506184620524e-08
ENSG00000067082.10	4760.09410482882	0.394541625358455	0.119490799685221	3.30185776978489	0.000960467594232683	0.0123522299407641
ENSG00000067113.12	582.359636045938	-0.5736514421047	0.14363852616441	-3.99371573506744	6.50458407177931e-05	0.0016378229948626
ENSG00000067141.12	1855.94877219383	0.30544887166336	0.238091664442734	1.28290451653685	0.199525530314938	0.429641162581446
ENSG00000067167.3	9090.83519084868	0.924373300408084	0.293160360856005	3.15313195040758	0.00161528775223952	0.0180832529600973
ENSG00000067177.10	575.210382542946	0.39173020708043	0.301750436087684	1.29819267921986	0.19422113312634	0.422972876193557
ENSG00000067182.3	5271.24619038045	-0.296644389264934	0.184374007853367	-1.60892737929121	0.107632221883034	0.291913781266297
ENSG00000067191.11	262.379144396579	-0.779292187889917	0.186312828614812	-4.18270815640422	2.88057070170878e-05	0.000873636163857816
ENSG00000067208.10	349.364513673626	0.582252455285268	0.321624123894679	1.81035069208906	0.0702414205750419	0.223884488677033
ENSG00000067221.9	270.244006241537	-0.174189457916993	0.315111745125226	-0.552786307117082	0.58040974583684	0.801637554538098
ENSG00000067225.13	91790.1371354741	-0.01743448898872	0.178737261917941	-0.0975425538113272	0.92229554227261	1
ENSG00000067248.5	1269.13328837913	0.328704964516659	0.197143497424783	1.6673386077168	0.0954470938388735	0.271243986359161
ENSG00000067334.9	1769.00707152426	0.00624371735926082	0.139336425085817	0.0448103742823552	0.964258455918987	1
ENSG00000067365.10	352.262073484295	-0.198705578678158	0.197549815828907	-1.00585048811309	0.314487496345743	0.562525851699926
ENSG00000067369.9	1286.27591885403	0.196747529967161	0.160958697261384	1.22234792723042	0.221576082196705	0.455817265380229
ENSG00000067445.16	23.947721594895	0.0103255792360379	0.555946413865166	0.0185729757014714	0.985181761383163	1
ENSG00000067533.5	548.738004082936	0.34360846060383	0.145036051448753	2.36912448437167	0.0178302510489236	0.093405571072574
ENSG00000067560.6	8241.22334599389	0.422098030147251	0.0945156244241481	4.4659074382564	7.97300782188196e-06	0.000328036164191653
ENSG00000067596.6	1680.7390586634	0.228759353678729	0.12072575836754	1.89486781256978	0.0581099164005231	0.199139234057501
ENSG00000067601.6	34.7049021210355	-0.522494705816943	0.372973905898908	-1.40088809847883	0.161247538295066	0.377676535200052
ENSG00000067606.11	593.633622947386	0.0538271547176467	0.195149426584046	0.2758253286205	0.782682228648933	0.942732126139599
ENSG00000067646.7	22.9878795208319	0	1.4447453467749	0	1	1
ENSG00000067704.8	3681.73381636529	0.182733261409787	0.238108288709843	0.76743763268344	0.442821360886299	0.686280195485347
ENSG00000067715.9	249.893162644852	0.0285071568391994	0.384426929634506	0.074154942439393	0.940887097814788	1
ENSG00000067798.9	445.700846290467	0.998917841738914	0.33101821460624	3.01771261417493	0.00254690309701069	0.0248986573807463
ENSG00000067829.14	1001.65176375038	-0.248438951599011	0.272786014708376	-0.91074665929852	0.362428873308327	0.611792710488625
ENSG00000067836.8	537.482005057818	-0.633353871548516	0.291756765301058	-2.17082839842624	0.0299441464090911	0.131303399748448
ENSG00000067840.8	9.14237532059072	0	1.68586038367707	0	1	1
ENSG00000067842.13	0.0464415255737403	0	7.28100832234904	0	1	NA
ENSG00000067900.6	1588.09978399904	0.586505364188158	0.288867237471716	2.03036304608821	0.0423196500439574	0.162696006423151
ENSG00000067955.9	737.365749375449	0.128552171124896	0.190576725208645	0.674542869724286	0.49996624032157	0.735917689983798
ENSG00000067992.8	237.248814693176	0.0481902570633807	0.183294863504894	0.262911115684887	0.792619088553717	0.948784707580165
ENSG00000068001.9	128.314311848134	-0.717123396932319	0.248733863509554	-2.8830951556573	0.00393788466095584	0.0343188670787098
ENSG00000068024.12	471.018256998975	0.738657976785829	0.157735837044118	4.68287987452863	2.82872300978095e-06	0.000145638184933656
ENSG00000068028.13	252.913072676532	0.254525406464376	0.114440826521929	2.22407871561119	0.0261431486524823	0.121257808537407
ENSG00000068078.13	559.266148236719	0.17342808833465	0.378938197545743	0.4576685313275	0.647190599629886	0.851619400560018
ENSG00000068079.3	1218.56430058193	1.24644106349899	0.38382088180266	3.24745505675702	0.00116442052607574	0.0142186093399974
ENSG00000068097.10	598.689808601068	-0.142896172984892	0.153316585688726	-0.932033363141869	0.351319283697573	0.601499796682525
ENSG00000068120.10	2195.44526427804	0.113290302985043	0.19822973868385	0.571510126266804	0.567653898108074	0.79107488314404
ENSG00000068137.10	609.275897529781	-0.739526234010409	0.305174410158944	-2.42329045094326	0.015380623879666	0.0850481703638172
ENSG00000068305.13	723.020888085268	0.291074227486606	0.205689924229811	1.41511174442068	0.15703573527623	0.371648065790792
ENSG00000068308.9	766.259198638524	-0.0418776588559994	0.147031668360682	-0.284820673824293	0.775781532537411	0.938779847714883
ENSG00000068323.12	606.355985169314	0.284476129194875	0.260107201750627	1.09368801509622	0.274091832406438	0.516549538897703
ENSG00000068354.11	86.3059645934636	0.484251299109855	0.250682472292985	1.93173178276257	0.0533926197732996	0.189083518990271
ENSG00000068366.15	2553.63911188157	0.5945494964062	0.295828903934481	2.00977486817136	0.0444550218556621	0.167824098380594
ENSG00000068383.14	365.676265995612	0.177513278159139	0.160986024046286	1.10266266410866	0.27017368623398	0.513068564896704
ENSG00000068394.9	539.196952317153	-0.0498929488563107	0.195694196566751	-0.254953645696347	0.798758901676554	0.952060500178034
ENSG00000068400.9	1032.50791381058	-0.40832926312025	0.138416738496957	-2.94999916595511	0.00317774787312705	0.0291525125756127
ENSG00000068438.10	808.078434846376	-0.0631827111290681	0.126642437883095	-0.498906308068647	0.617845389914742	0.830304207534874
ENSG00000068489.8	1001.01892142997	-0.436552927292296	0.276751123961996	-1.57742061185719	0.114698775792193	0.30438150578445
ENSG00000068615.12	50.5521599352433	0.497909039518626	0.539429103658562	0.923029618056691	0.355991770584233	0.605356637857093
ENSG00000068650.14	1015.677862853	0.396783786436862	0.280506054574374	1.41452842092454	0.157206808665721	0.371877755606389
ENSG00000068654.11	2214.92471103328	0.223581144002498	0.104892525794101	2.13152598156877	0.0330458343339616	0.138880759284642
ENSG00000068697.6	4011.5497463258	0.115181780511777	0.102979522503255	1.11849208184215	0.263356886435754	0.505198871905315
ENSG00000068724.11	1553.68328074605	-0.0203049877508063	0.115211183965494	-0.176241464169725	0.860104246884011	0.987301256781477
ENSG00000068745.10	1441.03767601997	-0.0489384620807218	0.101590820249171	-0.481721300809374	0.630003942270601	0.838933999383399
ENSG00000068781.16	0.312186134981463	0	7.28100832228313	0	1	NA
ENSG00000068784.8	459.337686416565	0.215955478510068	0.191797915767571	1.12595320781156	0.260185325885894	0.501877843417502
ENSG00000068793.13	4125.43137003712	0.245601184751359	0.0956543435290339	2.56759051068927	0.010240805057343	0.0653944718762638
ENSG00000068796.12	991.169729917196	0.498871553568938	0.202645703022907	2.46179191627145	0.0138244846300513	0.0791173952453397
ENSG00000068831.14	11.8009712216671	-1.60222415772707	2.15807144966606	-0.742433323037103	0.457824836046377	0.699349909632576
ENSG00000068878.10	2307.45297906408	0.251574119077416	0.114104764103675	2.20476437643601	0.0274706330391705	0.124861205885213
ENSG00000068885.10	697.939157152123	0.35521053040133	0.352359214533901	1.00809207124383	0.313410263641123	0.561319364334946
ENSG00000068903.15	977.077210277206	-0.289350785157694	0.253713934421846	-1.1404607548145	0.254094393903118	0.495071783148432
ENSG00000068912.9	1650.29094625373	0.389472688299756	0.203501583082321	1.91385581576633	0.0556385813421613	0.194113291208581
ENSG00000068971.9	381.685272570328	-0.301860047846346	0.142777323518711	-2.11420161414349	0.0344980510775028	0.142715680405717
ENSG00000068976.9	19.6512246595082	3.22379721145034	1.36903828576157	2.35478966876152	0.0185331926026519	0.0960271341623863
ENSG00000068985.4	0.183855757234399	0	7.28100835574991	0	1	NA
ENSG00000069011.11	690.754586705491	-0.833877326773045	0.300211352588269	-2.77763422196989	0.00547562197500948	0.042823972584513
ENSG00000069018.13	0	NA	NA	NA	NA	NA
ENSG00000069020.14	765.220018188844	0.108703157805811	0.231218010040321	0.470132745225406	0.638260180611236	0.845081524963567
ENSG00000069122.14	1.16118011476512	0	7.28100835577421	0	1	NA
ENSG00000069188.12	338.398993651589	0.302562393398156	0.252053455250923	1.2003897867496	0.229987993543438	0.46529349072194
ENSG00000069206.11	0.0596178810891457	0	7.28100831417473	0	1	NA
ENSG00000069248.9	1167.98978785457	0.397114238196299	0.156962803484253	2.52998945852887	0.0114065953621119	0.0697296037910053
ENSG00000069275.12	6733.03886547795	0.089771013833202	0.121388729929715	0.739533347825455	0.459583197752759	0.701051199011068
ENSG00000069329.11	4392.55049008939	0.138230086013936	0.0995347264117441	1.38876240481258	0.164905010825616	0.382751454292881
ENSG00000069345.7	1940.09778317701	0.0161440187491377	0.10355781931913	0.155893768865366	0.876116756984703	0.995385706660762
ENSG00000069399.8	1175.47125968603	-0.11176525578076	0.23510621349675	-0.475381973612981	0.63451474065856	0.842180950834263
ENSG00000069424.10	386.892106023747	5.31300633518503	1.05736936509556	5.02474018121841	5.04114546129646e-07	3.6137705213952e-05
ENSG00000069431.6	22.295865565338	0.304780609776389	1.20440721160119	0.253054454374447	0.800226133707411	0.953227064711111
ENSG00000069482.6	81.7768481209825	0.0747877529773276	0.402452114893427	0.185830190001939	0.852577928675952	0.98304829022069
ENSG00000069493.10	37.6519266315268	-0.984541953679144	0.65680328313127	-1.49899060946437	0.133876068205972	0.334993393655064
ENSG00000069509.5	488.408094576718	-0.0071750842120725	0.128971798968406	-0.0556329699163938	0.955634198972869	1
ENSG00000069535.12	256.443093531377	0.954540982540806	1.50890597782656	0.63260467952797	0.526991830468539	0.759131226039613
ENSG00000069667.11	65.3369848932062	0.666796419951074	0.314159724729184	2.12247582189561	0.033797800955086	0.141008443454478
ENSG00000069696.6	4.40257697352299	-2.86072630916746	2.75500249143854	-1.03837521674026	0.299095403033468	0.545189033105284
ENSG00000069702.6	199.533855455065	0.691172584346743	0.236989545339306	2.91646867104272	0.00354018274607129	0.0317024258485952
ENSG00000069712.9	102.96318583899	0.640372540866495	0.270098685692936	2.37088358732152	0.0177456193449234	0.0932086864811548
ENSG00000069764.5	7.14052762123983	-0.754998567797018	1.51691592553622	-0.49771945503844	0.618681793546814	0.830684499929745
ENSG00000069812.7	1835.71351361814	-0.590272562636176	0.60507960688177	-0.975528766666091	0.329298039503919	0.57809258474801
ENSG00000069849.6	3096.49613574682	0.0608515181619939	0.0997220742027878	0.610211115728004	0.541721967314931	0.770906526057355
ENSG00000069869.11	2647.01916504638	0.462679162244519	0.24896656624853	1.85839877705769	0.0631124058341157	0.209565801218869
ENSG00000069943.5	332.576000480723	-0.0605779174491115	0.171127836433086	-0.353992189183077	0.723344736863487	0.904783708360078
ENSG00000069956.7	2439.76901632341	0.492798833514445	0.285588770779913	1.72555395707143	0.0844276887462233	0.251414231354065
ENSG00000069966.14	867.192936929386	0.0796628661502241	0.0981010109488743	0.812049390517909	0.416763291470001	0.663107913740406
ENSG00000069974.11	314.985883045118	-0.111414644577784	0.137451335417484	-0.810575206413105	0.417609659898962	0.663746623247409
ENSG00000069998.8	693.682329299951	-0.17287433396185	0.166229307687651	-1.03997505834943	0.298351488553694	0.54432506546311
ENSG00000070010.14	1791.6247639061	-0.277431624386111	0.229608421905687	-1.20828156948035	0.226938975271114	0.461806259721061
ENSG00000070018.4	1346.63339267457	0.742924505393609	0.245412955506414	3.02724240397404	0.00246795961137399	0.0244061786027904
ENSG00000070019.3	1.31182724965043	3.6038017493089	7.23195635430232	0.498316302360562	0.618261119174787	NA
ENSG00000070031.3	0.684562128356376	0	7.28100832217252	0	1	NA
ENSG00000070047.7	1641.95614587395	-0.339581021941605	0.110862416612021	-3.06308514931637	0.0021906771569779	0.0223690300549871
ENSG00000070061.10	1457.56892521744	0.419130286513965	0.131932703236378	3.17684907708613	0.00148884493004867	0.0170407250483828
ENSG00000070081.11	1097.99707910219	-0.356531049377931	0.182144471632398	-1.95740801893498	0.0502995164532031	0.182063737778764
ENSG00000070087.9	4050.8744289031	0.067678195654124	0.149278323142088	0.453369211480931	0.650282902722999	0.853613876948125
ENSG00000070159.9	1141.55044498735	0.465879544261055	0.0941193164805809	4.94988235870984	7.42583536543556e-07	4.91187544019472e-05
ENSG00000070182.13	251.708245001388	-0.0206064824411369	0.186687738860413	-0.110379409847287	0.912108481900884	1
ENSG00000070190.8	666.855959551357	0.14753981734298	0.11411475459243	1.29290745854847	0.196043067572694	0.425482535510537
ENSG00000070193.4	0	NA	NA	NA	NA	NA
ENSG00000070214.11	1428.61569208768	0.368892578317123	0.155560329407704	2.37137951379816	0.017721823667035	0.0931338392714391
ENSG00000070269.9	370.420987216066	0.314400041497807	0.155137792716458	2.02658575961841	0.0427047941105406	0.163680740027299
ENSG00000070366.9	1207.91337500496	0.0697136817091321	0.111689607925796	0.624173394497441	0.532513717524846	0.763216360190914
ENSG00000070367.11	1271.47731287504	0.74954509397217	0.260799821882741	2.87402456244459	0.00405277443001215	0.0348531456380904
ENSG00000070371.11	203.365504680264	-0.453567051344756	0.136282745728049	-3.32813261812208	0.000874302356791643	0.0115506173920618
ENSG00000070388.7	2.47903942497426	4.08838803610045	1.91254965262125	2.13766373620528	0.0325440447462004	NA
ENSG00000070404.5	2982.69725774929	-0.109086982353025	0.333232917718776	-0.327359563094203	0.743395946967192	0.917533368315288
ENSG00000070413.14	1626.59150570757	-0.0946997723975257	0.15981794317686	-0.592547811059785	0.553483814745838	0.779496240152005
ENSG00000070423.13	810.99170909388	-0.778157177099893	0.351858421618425	-2.21156331435991	0.0269968525933236	0.123293537711435
ENSG00000070444.10	681.090994726152	-0.296426652341862	0.167325463684871	-1.7715573339162	0.0764680674525925	0.236431849184351
ENSG00000070476.10	495.226759826731	-0.251312541776076	0.144498229223168	-1.7392084534679	0.0819981030518799	0.246994286022126
ENSG00000070495.10	1162.38788760824	0.354474286519584	0.246166169127769	1.43997970060459	0.149873142256131	0.360977469246808
ENSG00000070501.7	502.378644960153	-0.0288699851843507	0.126774306905113	-0.227727414877205	0.819858158361932	0.96490453098216
ENSG00000070526.10	419.268270338253	-0.592198890651483	1.02167907650192	-0.579632982872747	0.562162145764966	0.786736710199512
ENSG00000070540.8	573.319484827052	-0.277866668638324	0.136262913338275	-2.03919512529807	0.0414305572348322	0.160562952000651
ENSG00000070601.5	0.762568161712588	0	7.2810083555526	0	1	NA
ENSG00000070610.10	1014.00121789924	-0.0901634461212922	0.109824908851812	-0.820974468032117	0.411660811508724	0.658655793825631
ENSG00000070614.10	3990.21996789868	0.175086146375905	0.149146001895623	1.17392450451629	0.240425266298736	0.478872745033208
ENSG00000070669.12	1436.81239571475	0.36621334690069	0.196453369825238	1.86412351809728	0.0623043605700728	0.207748630861899
ENSG00000070718.7	546.241460724049	0.133571380769616	0.116208470269805	1.14941174648887	0.250386238697125	0.490688628672994
ENSG00000070729.9	9.83471564885917	0.781021477542533	1.67753297637582	0.465577421452464	0.641518007555004	0.847754360112474
ENSG00000070731.5	914.212275099196	-0.516847320321818	0.282509939924251	-1.82948366510715	0.0673271841845346	0.218413191187502
ENSG00000070748.13	0	NA	NA	NA	NA	NA
ENSG00000070756.9	21162.4586187496	-0.129957998427548	0.111058874045982	-1.17017212306457	0.241931708833323	0.480798730427109
ENSG00000070759.12	44.6092844809965	-0.0454327452587228	0.355536809584328	-0.127786333324642	0.89831806581546	1
ENSG00000070761.3	943.735134821256	-0.221442191472237	0.112167106093471	-1.97421685540951	0.0483570902201787	0.177634017595321
ENSG00000070770.4	1680.27282120557	0.111756549065825	0.0853368514598736	1.30959306740271	0.190333534947395	0.417723345791083
ENSG00000070778.8	497.634395248482	0.312591305777329	0.153919641107192	2.03087340594588	0.042267838158522	0.162612840297169
ENSG00000070785.12	441.483132774128	-0.160630338498827	0.204517792440226	-0.785410093577915	0.432213164668972	0.676976680220392
ENSG00000070808.11	6.4461188070387	0	1.92243933312148	0	1	1
ENSG00000070814.13	2809.37734149082	-0.566907778125394	0.276556499058278	-2.04988051286378	0.0403760922766935	0.157714172456715
ENSG00000070831.11	4848.45607276212	-0.153983581242017	0.111771035010631	-1.37766981604287	0.168305254617264	0.388058659263462
ENSG00000070882.8	1284.52409374948	0.1198466884094	0.182157142394181	0.657930218020532	0.510582972267017	0.744600399358199
ENSG00000070886.6	1.66823188564038	5.63942080584937	7.21785490252971	0.781315346734508	0.434617046105657	NA
ENSG00000070915.5	0.380155183876426	0	7.28100832225391	0	1	NA
ENSG00000070950.5	439.947436854159	-0.112571569384943	0.129980007495495	-0.866068340462625	0.386452685700566	0.634751789231915
ENSG00000070961.10	2243.60117113281	0.556932742487325	0.256740040172987	2.16924770328801	0.0300638832632139	0.131600391859633
ENSG00000070985.9	0	NA	NA	NA	NA	NA
ENSG00000071051.9	1048.31519819478	-0.26407672283736	0.186367607288792	-1.41696685748694	0.156492617570409	0.37054842826373
ENSG00000071054.11	6615.78387014811	0.255947966228294	0.184650553467539	1.3861207639071	0.165710031049115	0.384162983944563
ENSG00000071073.8	148.206801470821	0.464058045694532	0.28622945765479	1.62127982736918	0.104957639318656	0.287468554561877
ENSG00000071082.6	13051.7475825134	-0.426164389805978	0.285327411677051	-1.49359778403743	0.135280778988028	0.337252192584034
ENSG00000071127.12	8075.50716637745	0.278594360348245	0.106965843975262	2.60451701210974	0.00920038533618514	0.0607948252844499
ENSG00000071189.17	697.257487245821	0.564529432361111	0.268803445237429	2.10015698222347	0.0357150341162559	0.145577845071234
ENSG00000071203.5	0	NA	NA	NA	NA	NA
ENSG00000071205.7	330.173854193724	0.0901912028860039	0.125874074483016	0.716519293241545	0.473670758789357	0.713064150305256
ENSG00000071242.7	288.177864480651	0.85948036585536	0.2242917375241	3.83197515585258	0.000127118578795798	0.00272578552532133
ENSG00000071243.11	147.792879880514	0.14933693214246	0.244436386094409	0.610943953674643	0.541236685023658	0.770574135890381
ENSG00000071246.6	243.772506646533	-0.716973749076	0.893534609792692	-0.802401766219603	0.422320591740017	0.667861391249125
ENSG00000071282.7	529.810356628942	-1.14165402875896	0.248629741884936	-4.59178383126547	4.39473441644233e-06	0.000206637235344673
ENSG00000071462.7	1639.60346277238	0.0348067663633167	0.206890330569859	0.168237762815908	0.866396233884069	0.990333882712193
ENSG00000071537.9	2584.35071923347	1.52908128548208	0.273634238958036	5.5880480867622	2.29636064017483e-08	2.73224909583729e-06
ENSG00000071539.9	960.198726305033	-0.591529775229191	0.126943128400204	-4.65980146136244	3.16514526777651e-06	0.000159179071160111
ENSG00000071553.12	1190.08389506589	-0.200089048702016	0.195296193742027	-1.02454146631408	0.305579595528583	0.552825389166441
ENSG00000071564.10	1624.33506923199	-0.295866115877846	0.130712053286755	-2.26349528171497	0.0236051751383553	0.113032584656375
ENSG00000071575.7	147.159489795067	0.373167759012296	0.179697123910865	2.07664847878923	0.0378340150236942	0.151074536415553
ENSG00000071626.12	2853.5201515058	-0.320050672430884	0.17801154069116	-1.79792091674637	0.0721895409437689	0.227750123271748
ENSG00000071655.13	1461.2540779537	-0.403732816993383	0.330524798446112	-1.2214902448816	0.2219004569016	0.456384820725657
ENSG00000071677.1	0.0447901028958478	0	7.28100832234262	0	1	NA
ENSG00000071794.11	1168.30126630907	0.384565623575506	0.274674869068609	1.40007575093974	0.161490635677902	0.378064915532539
ENSG00000071859.10	2157.72901195349	-0.463273794233756	0.322982727798116	-1.43436089413218	0.151469301206438	0.363009146946845
ENSG00000071889.12	477.305920971167	-0.394595719902908	0.294957958394674	-1.33780326542304	0.180960577146059	0.405405710889903
ENSG00000071894.10	1728.37179124857	-0.230444711057586	0.19287985236734	-1.19475781544412	0.232181666395762	0.468372799675869
ENSG00000071909.14	34.7982792677515	0.407652508350912	0.561986205647525	0.725378139631046	0.468220080253386	0.708411136387092
ENSG00000071967.7	1370.66561706673	0.269421858921739	0.216750618303156	1.24300387713273	0.213866404748257	0.446711106385435
ENSG00000071991.4	25.2902927025165	0	1.47330455979516	0	1	1
ENSG00000071994.6	1002.29473120826	-0.10608263593362	0.123492335095209	-0.859022026361662	0.39032836394592	0.638722361533459
ENSG00000072041.12	394.940732950837	0.393829623273354	0.154961799754015	2.54146263078072	0.0110389745948168	0.0683386774329505
ENSG00000072042.8	3362.80739914552	-0.228122275086415	0.0727153577988257	-3.13719524997097	0.00170572494796206	0.0188044129432676
ENSG00000072062.9	1064.26260379866	-0.310120975241534	0.123755147755821	-2.50592384127267	0.0122131923029858	0.0726409262694267
ENSG00000072071.12	192.192078618348	0.547374337631383	0.32173433451045	1.70132397732516	0.0888821679499909	0.259099840187032
ENSG00000072080.6	0	NA	NA	NA	NA	NA
ENSG00000072110.9	12470.4629763985	0.0638305135220107	0.141609577616418	0.450749974658566	0.652169759697325	0.854538579168272
ENSG00000072121.11	729.74749531333	0.67244062971746	0.155096526898721	4.33562661371887	1.45345483137365e-05	0.000514723486834737
ENSG00000072133.6	98.5341492909122	0.156499624769833	0.471842942618283	0.331677366840346	0.740132892772261	0.915919148697687
ENSG00000072134.11	1194.49678945619	-0.0291138837788265	0.113771499823831	-0.255897863910625	0.798029704075368	0.951829393697445
ENSG00000072135.8	836.100563418642	-0.340248459457812	0.160459039304714	-2.12046925453464	0.0339664917005255	0.141379725373796
ENSG00000072163.14	44.498919259114	0	1.61182273061394	0	1	1
ENSG00000072182.8	4.27833327332732	5.78329185819157	1.93785835153886	2.98437285346426	0.00284160272721573	0.0269523969017656
ENSG00000072195.10	287.110309108076	-0.765560126227413	0.207253922125065	-3.69382696538521	0.000220904149556707	0.0042053684588293
ENSG00000072201.9	46.3673264383671	-0.383407489699273	0.973584385670577	-0.393810228822839	0.693721151927017	0.884446572824807
ENSG00000072210.14	3787.30954528061	-0.0218915798575761	0.086089446199366	-0.254288775500769	0.799272470719885	0.952498089724998
ENSG00000072274.8	5350.99959284589	1.89267647827903	0.235817569805951	8.02601977382969	1.00686000206215e-15	6.77477904146161e-13
ENSG00000072310.12	3870.68516587515	-0.794242601122143	0.154166669488182	-5.15184380488304	2.57937829200825e-07	2.07125138320811e-05
ENSG00000072315.3	0.0794084425345305	1.82993434698702	7.26732067879659	0.25180316486186	0.801193210923006	NA
ENSG00000072364.8	2365.54560348594	0.891452919868424	0.31146764801336	2.86210438083825	0.00420838284571606	0.0356815495510085
ENSG00000072401.10	520.654732375283	0.195150697173684	0.337883297167536	0.577568346259273	0.563555582826965	0.787782798746512
ENSG00000072415.4	938.316389028908	0.383350604659863	0.220171081972511	1.7411487522586	0.0816575075926004	0.246349779608586
ENSG00000072422.12	534.820154985761	0.0646138099774033	0.233941430968371	0.276196523676643	0.782397127134279	0.942732126139599
ENSG00000072444.10	0	NA	NA	NA	NA	NA
ENSG00000072501.13	2008.30060985443	0.151619520843417	0.384106780700388	0.394732736992954	0.693040139980462	0.884044276954813
ENSG00000072506.8	1384.97055150114	-0.598485169402956	0.26617459925131	-2.24846837784808	0.0245463393004901	0.11605377185526
ENSG00000072518.16	1194.22139471629	-0.105555452154789	0.106656269758431	-0.989678828950844	0.322331126189396	0.570748390683638
ENSG00000072571.15	1112.1890795571	-0.504171680375245	0.334057260540373	-1.50923730727987	0.131238149441898	0.330816433285074
ENSG00000072609.13	700.405090744964	-0.288275426856248	0.122228936921145	-2.35848755718319	0.0183495749346101	0.0954608080537936
ENSG00000072657.4	63.7809731783608	0.530007537337882	7.2520600751861	0.0730837212933982	0.941739495539923	1
ENSG00000072682.14	2842.23667885717	0.186469106699449	0.121309678964461	1.53713296656303	0.124260751484905	0.319472299484927
ENSG00000072694.14	0.472301164307533	0.84962889975897	7.27473612704802	0.116791713805259	0.90702511023864	NA
ENSG00000072736.14	845.320006956609	0.0624371154383851	0.126761838861894	0.492554510087296	0.622327397105184	0.833686289970716
ENSG00000072756.12	464.372665217458	0.0655214719462312	0.236466770890322	0.277085324502618	0.781714590171057	0.942358376863085
ENSG00000072778.15	7285.20391225777	-0.36871627219442	0.134011004099775	-2.75138802720932	0.00593433037213165	0.0450935083869873
ENSG00000072786.8	1030.70897638053	0.489813274449902	0.18541345613587	2.64173531230102	0.00824824879757146	0.056236225991269
ENSG00000072803.13	1350.49388078969	0.525278421452249	0.243273242356408	2.15921165996008	0.0308337498800293	0.133461223557075
ENSG00000072818.7	52.5797496327175	-0.0642032364139308	0.414530096996388	-0.154881966060212	0.876914371075785	0.995718816142354
ENSG00000072832.10	164.799194249857	0.0232643185091412	0.189297986020812	0.122897865942343	0.902187975548307	1
ENSG00000072840.8	590.891589680725	-0.00996728731142421	0.149851701624288	-0.0665143418685659	0.946968339835476	1
ENSG00000072849.6	1266.4917134706	0.137442319717915	0.167411848809603	0.820983226069186	0.411655822798947	0.658655793825631
ENSG00000072858.6	68.0521064335463	0.415528642850265	0.329303472531139	1.26184106003004	0.20700598406767	0.438578476342286
ENSG00000072864.8	717.552115466367	-0.134075247340469	0.157650599784179	-0.85045821280741	0.395070383388282	0.643221392662124
ENSG00000072952.14	12.2521782010738	-0.30637239659023	1.38168968452438	-0.221737485646564	0.824518247089763	0.966992700773082
ENSG00000072954.2	134.008308169664	0.0262919409901848	0.214972250367967	0.122303883153202	0.902658356776665	1
ENSG00000072958.4	1075.72444447273	-0.268034022906686	0.155811754054396	-1.72024263851821	0.0853883454214114	0.253180790792889
ENSG00000073008.10	3832.85957274794	0.241623740108061	0.110153619656715	2.19351611741005	0.028270214646893	0.126926281575584
ENSG00000073009.8	139.466212722124	-0.0800652989801402	0.190299427864616	-0.420733261673813	0.673949869983146	0.869887664255309
ENSG00000073050.7	928.610077437904	-0.513546798254884	0.199308035162546	-2.57664874291727	0.00997632722953785	0.064265243590035
ENSG00000073060.11	3115.22066589271	-0.15552409581857	0.214780205210369	-0.724108144259572	0.468999344997591	0.708851677954746
ENSG00000073067.9	7.22945561521072	0.544302380314963	1.69443241559968	0.321229914692305	0.748036163812225	0.920736117105151
ENSG00000073111.9	1686.80147030285	-0.311086585137981	0.21670643078687	-1.43552078269396	0.151138750419688	0.362749660703758
ENSG00000073146.11	0.490659942542128	-2.88144159024639	7.23731744103624	-0.398136687207937	0.690529432482501	NA
ENSG00000073150.9	205.319781083354	0.015243573987016	0.2290565133547	0.0665494019958772	0.946940427745902	1
ENSG00000073169.9	646.562893789448	-0.581853764611556	0.342621345269472	-1.69824143371432	0.0894622033610218	0.26035435856579
ENSG00000073282.8	1992.83115390917	0.229655407991233	0.233337706134698	0.984219017987007	0.325007836898931	0.57345853344867
ENSG00000073331.13	345.588786595909	-0.182342857835986	0.151135701352468	-1.20648434621505	0.227630791273622	0.462394298367914
ENSG00000073350.9	1543.35267729621	-0.576126026707767	0.230295267169036	-2.50168418044342	0.0123604131592899	0.0731540012063157
ENSG00000073417.10	1805.62581286757	0.196692377820221	0.209024244277396	0.941002698037222	0.346703476545863	0.596421140030859
ENSG00000073464.7	181.787624090804	0.11335716185806	0.243742240847724	0.465069827305309	0.64188145249242	0.847998301585249
ENSG00000073536.13	676.568782749523	0.094069614716834	0.194980527415056	0.482456458416422	0.629481722407059	0.838780679949132
ENSG00000073578.12	2921.56832841168	-0.13860671167083	0.126047528950344	-1.0996384683228	0.271489674141217	0.514205675278514
ENSG00000073584.14	3841.53399977084	-0.143875341736121	0.147723137032764	-0.973952656476623	0.330080046823003	0.578744896545714
ENSG00000073598.5	1.60471101657175	0.876789267424806	2.99273093999514	0.292972968504222	0.769542813579389	NA
ENSG00000073605.14	1654.86546871976	-0.14935850806633	0.265910078039881	-0.561688030657977	0.574328590782629	0.796584858668451
ENSG00000073614.7	1368.66057115054	0.567200756545985	0.121711221894493	4.66021742052407	3.15875544095122e-06	0.000159179071160111
ENSG00000073670.9	46.2462856867761	0	1.44512456658808	0	1	1
ENSG00000073711.6	396.639581885	0.192175132834355	0.160059344060881	1.20064925894772	0.229887284596146	0.46513797017053
ENSG00000073712.9	993.958727474983	0.0707659798431371	0.218904395579969	0.323273453032537	0.746488156957254	0.919440989355147
ENSG00000073734.8	4.87829173394169	3.21166623625553	4.02339202059978	0.798248398319574	0.424726356444869	0.670090992343849
ENSG00000073737.12	283.004623319979	-1.6848900353912	0.330992167687351	-5.09042267423897	3.57266242879304e-07	2.69163559741462e-05
ENSG00000073754.5	0	NA	NA	NA	NA	NA
ENSG00000073756.7	2937.39835607076	0.725777429343027	0.327537504735688	2.21586053154037	0.0267010553193602	0.122736794451514
ENSG00000073792.11	1458.92114314376	0.0985761616754798	0.126954779008745	0.776466726539612	0.437473459577832	0.681427245395799
ENSG00000073803.9	744.852025772089	0.148323725620888	0.112362110448198	1.32005108331664	0.186817963166437	0.412886953818856
ENSG00000073849.10	483.755153083101	0.177791396716026	0.160844698685973	1.10536062530192	0.269003358022545	0.511454986367916
ENSG00000073861.2	0.122632400215703	0	7.28100832234392	0	1	NA
ENSG00000073905.8	6.75071069433165	1.15611718689069	0.608569222908646	1.89972996229591	0.0574685662120607	0.197809866377834
ENSG00000073910.15	15.9116633722896	2.19409756359017	1.70902212300317	1.28383215995742	0.199200688305731	0.429455643675806
ENSG00000073921.13	3408.30251329205	0.254269496173143	0.184959858674936	1.37472799771121	0.16921578785494	0.389284092008187
ENSG00000073969.14	803.696188508592	0.293060134540556	0.139987651175721	2.0934713317869	0.0363071006114093	0.146831182223923
ENSG00000074047.16	539.069590032323	-0.894468446836693	0.490742596850925	-1.82268352610199	0.0683513367961789	0.220306722110564
ENSG00000074054.13	1824.16982198624	0.0492104589133663	0.153348545313238	0.320905938904386	0.748281673184059	0.920776349084024
ENSG00000074071.9	2320.97235219934	-0.750121830409305	0.301696125227075	-2.48634890436434	0.0129061362131255	0.0754230116581964
ENSG00000074181.4	1199.16988968042	-0.0559980454843946	0.272492567951612	-0.205503019423042	0.837179139283664	0.975101566575666
ENSG00000074201.4	2058.01404975701	-0.169444133972246	0.105899239766232	-1.6000505229904	0.109587375747591	0.295396941975789
ENSG00000074211.9	958.620669820625	1.26796529788554	0.237801293822959	5.33203700241233	9.71171425821884e-08	9.11080193849155e-06
ENSG00000074219.9	576.489875197875	-0.361646518494987	0.18841654970703	-1.91939890130306	0.0549338698873572	0.192549776021556
ENSG00000074266.13	472.388589616773	-0.0140968013127598	0.131008415265079	-0.107602258101029	0.914311205688075	1
ENSG00000074276.6	43.1032166720756	0.787546547718908	0.669952143870709	1.17552657294115	0.23978411242472	0.477976032867868
ENSG00000074317.6	10.9382507058142	-2.47145740339877	1.03671774939326	-2.38392504116496	0.0171290910004976	0.0911480645466893
ENSG00000074319.8	1652.41378402492	-0.152180244435179	0.099768231161417	-1.52533770182779	0.127174888643101	0.324302613969267
ENSG00000074356.12	803.344018598764	0.122667638038481	0.135157056185443	0.90759329553741	0.36409313782704	0.613677930242639
ENSG00000074370.13	298.179956863883	0	1.43062762394546	0	1	1
ENSG00000074410.9	18289.2168431186	0.0901938736716658	0.17238928506751	0.523198838236057	0.600835889819985	0.817694986613012
ENSG00000074416.9	2564.83616827649	0.319652664686177	0.148119972613639	2.15806591809174	0.0309227071162994	0.133644416587283
ENSG00000074527.7	1863.91735207059	-0.165762152999695	0.215384321925317	-0.769611044657057	0.441530651462665	0.68536979912068
ENSG00000074582.8	673.922261597677	-0.143341541144769	0.254079600670326	-0.56415997493147	0.572645264521627	0.795181639849333
ENSG00000074590.9	704.705743135852	0.604048159005852	0.23510154423676	2.56930749207476	0.0101901992055321	0.0651725195337753
ENSG00000074603.14	944.026569553116	0.588795083928119	0.198938096699845	2.95968994222602	0.00307948801908253	0.0285870835948418
ENSG00000074621.9	290.243407187216	0.00589870681112143	0.211872965362306	0.0278407714784873	0.977789147617155	1
ENSG00000074657.9	1588.15635267039	0.319126322097169	0.224274912320634	1.4229247435439	0.154757972465611	0.368037824092532
ENSG00000074660.11	9.6074994866278	1.91847280641499	1.16301866224148	1.64956321742724	0.099032303337399	0.277367207553132
ENSG00000074695.5	3541.02340234933	0.63578278534635	0.201943520160755	3.1483198116	0.00164211927436143	0.0183310488561868
ENSG00000074696.8	4258.61376291456	-0.035531064840157	0.126660504136427	-0.280522054466847	0.779077007422062	0.940993829239781
ENSG00000074706.9	2.68061937847815	0.531469890862366	3.36273676692882	0.158046831405051	0.874419896301324	NA
ENSG00000074755.10	1352.2070859835	0.16606440573038	0.179659190016799	0.92433014818141	0.355314450728134	0.604890148059509
ENSG00000074771.3	0	NA	NA	NA	NA	NA
ENSG00000074800.9	51119.4496057602	0.0404867123237983	0.213151337141208	0.189943506181135	0.849353399999108	0.981420683201933
ENSG00000074803.13	0	NA	NA	NA	NA	NA
ENSG00000074842.3	2127.02292336238	-0.182748559188314	0.337165745007559	-0.542014015048346	0.587808851090161	0.807535396981146
ENSG00000074855.6	263.307390799614	-0.719603359270956	0.197870441508787	-3.63674004961978	0.000276110326663517	0.00496376514698712
ENSG00000074935.9	154.505592670172	0.0425153608052954	0.260456064321684	0.163234290267035	0.870333968544972	0.992857452687404
ENSG00000074964.12	421.460628564879	-0.913963947037226	0.176411289906406	-5.18086992914187	2.20853461946527e-07	1.81072000124478e-05
ENSG00000074966.6	10.7888745753857	1.22917518787293	0.775961629714654	1.58406697032808	0.113178479802889	0.301770033562947
ENSG00000075035.5	0	NA	NA	NA	NA	NA
ENSG00000075043.13	2.02985283648628	0	5.16786153570849	0	1	NA
ENSG00000075073.10	10.1846874607124	0.719472786616356	0.973417242460279	0.73912065169291	0.459833737606204	0.701278372665093
ENSG00000075089.5	442.180832010344	0.324333041596869	0.331389401138785	0.978706743433351	0.327724899173128	0.576428335818031
ENSG00000075131.5	360.025789287987	-0.167564583168135	0.146628043630127	-1.14278673451322	0.253127147830124	0.494196981545046
ENSG00000075142.9	1599.30199738455	-0.0649768327354268	0.17451654403242	-0.372324773537551	0.709651055777827	0.895348148080174
ENSG00000075151.15	2313.36410339355	0.34156689878735	0.187280488361821	1.82382533159275	0.0681784829409816	0.220113623035634
ENSG00000075188.4	812.657819193792	-0.279654844094305	0.121179520235233	-2.30777315796794	0.0210117566097149	0.104299772761477
ENSG00000075213.6	805.597952119229	0.258902518081621	0.164353764982334	1.57527585759565	0.115192784090285	0.30519440542481
ENSG00000075218.14	594.230633612233	-1.13968902670776	0.379981918590417	-2.99932436505284	0.00270579075942659	0.0259961078723245
ENSG00000075223.9	3890.01884604725	0.47597604051455	0.321027069959441	1.48266637008114	0.138163073877928	0.341936099568731
ENSG00000075234.12	351.455837023353	-0.0730411068425822	0.170874689225129	-0.427454219076003	0.66904852345822	0.866587709143063
ENSG00000075239.9	1215.76444466597	-0.453276020099614	0.121660455855104	-3.72574652062343	0.000194738024478737	0.00380372679845204
ENSG00000075240.12	502.908369682406	-0.396880494959522	0.200693221916922	-1.97754807645578	0.0479797118091255	0.176772035483136
ENSG00000075275.12	3122.87371800443	0.269001480880711	0.217002304129789	1.23962499826648	0.215114130001566	0.448070241110222
ENSG00000075290.7	2.07218933885727	2.73334511875704	3.44807761422649	0.792715659148586	0.427943504828904	NA
ENSG00000075292.14	2705.60959513438	0.0874592272145311	0.158199829925024	0.552840210106301	0.580372831746403	0.801637554538098
ENSG00000075303.8	241.800268963533	0.160577265892713	0.262432944332252	0.611879222333514	0.540617669480013	0.769949097479271
ENSG00000075336.7	601.230165289559	-0.0734765037475287	0.103345705381242	-0.710977814476897	0.477097983840596	0.716152076982623
ENSG00000075340.18	272.740058891192	0	1.45563120935879	0	1	1
ENSG00000075388.2	0	NA	NA	NA	NA	NA
ENSG00000075391.12	913.792254363018	0.352585308295401	0.176804919550919	1.99420530373793	0.0461296227874202	0.172326680598862
ENSG00000075399.8	365.469911027938	-0.410981907882285	0.199674122158874	-2.05826325133549	0.0395648697912461	0.155651069402537
ENSG00000075407.13	496.489820948598	0.43286779800627	0.227840944888575	1.89986834112702	0.057450399601618	0.197782224316579
ENSG00000075413.13	1790.76606819346	-0.289411985929029	0.085572717607871	-3.38205907232294	0.000719446718836465	0.010114239066755
ENSG00000075415.8	8454.58055299602	-0.118004018356678	0.104177744194283	-1.13271811814825	0.257332646579429	0.498444239585363
ENSG00000075420.8	3766.342558028	0.729294005021682	0.247257556897256	2.94953171168285	0.00318255910027575	0.0291829303212785
ENSG00000075426.7	3945.59398600215	0.309929728739903	0.115571253415848	2.68171988777102	0.00732447608745659	0.0520285773187261
ENSG00000075429.4	0	NA	NA	NA	NA	NA
ENSG00000075461.5	252.793571186912	0	1.43817239705288	0	1	1
ENSG00000075539.9	1098.66631248993	0.565171721005299	0.208825394090048	2.70643196182161	0.00680105171138086	0.0496136575244074
ENSG00000075568.12	1460.43104139454	0.293100632214815	0.2306768044259	1.27061163754316	0.203866844770685	0.435197210722758
ENSG00000075618.13	5236.07068852966	-0.211721197516281	0.170591712557906	-1.24109896279055	0.21456919268128	0.447596175570305
ENSG00000075624.9	95024.2831215553	-0.216902810363509	0.168991629891901	-1.28351215088141	0.199312705334996	0.429492046028894
ENSG00000075643.5	462.95537557326	0.041133952548954	0.121037542547496	0.33984457783264	0.733973575463615	0.912172879308422
ENSG00000075651.11	772.798145744025	-0.376393318434157	0.22209216785743	-1.69476178320606	0.0901206199731961	0.261801943953696
ENSG00000075673.7	68.8688077224867	0.854270633038051	1.27558799044259	0.669707334530209	0.503044375189443	0.738704462151685
ENSG00000075702.12	904.551686197877	-0.961182715515488	0.334137870430501	-2.8766051398996	0.00401978255267599	0.0347285769832961
ENSG00000075711.16	1785.08702419834	0.231229032530832	0.186496731042832	1.23985568668078	0.215028776750941	0.447988097452607
ENSG00000075785.8	6816.65226271967	-0.258091140960814	0.0867897291741002	-2.9737521181001	0.0029418262126862	0.0276494810057439
ENSG00000075790.6	859.822248504849	0.0138188591677662	0.179377686893115	0.0770377821629531	0.938593488443239	1
ENSG00000075826.12	186.089953511174	-0.250029166602072	0.190089864291769	-1.31532087485897	0.188402085366581	0.415097708581547
ENSG00000075856.7	1425.25073178973	0.188304838095277	0.120380798542065	1.56424313824	0.117760480034376	0.308976771132281
ENSG00000075884.8	0.438421877442567	0	7.28100760288223	0	1	NA
ENSG00000075886.10	8.9561287527346	1.30442638060367	1.4843845291588	0.878765815043143	0.379528265067109	0.627551481760401
ENSG00000075891.17	11.3134958000233	0	1.7849569302844	0	1	1
ENSG00000075914.8	704.898331236947	-0.0347170171637514	0.219850693494967	-0.157911792825644	0.874526305329659	0.994348797576981
ENSG00000075945.8	587.23404787622	0.22582191005383	0.178777637053186	1.26314405859749	0.206537412693648	0.437966152346354
ENSG00000075975.11	670.062211724819	-0.0590520029996212	0.085078311918258	-0.694089970383492	0.4876257880028	0.724734709520804
ENSG00000076003.4	1757.89930430415	-0.315963288038077	0.179779419529193	-1.75750532995113	0.0788317141619951	0.241269814674729
ENSG00000076043.5	1804.08372143793	-0.242633246420858	0.126226905633805	-1.92219911596945	0.0545807080304308	0.191932484375166
ENSG00000076053.6	529.704656587842	0.685723254620932	0.244469755450879	2.8049410584808	0.0050325781660132	0.0403951862416354
ENSG00000076067.7	1154.88952225578	0.263968105614557	0.141590256473209	1.8643098203901	0.0622782085263664	0.207732424440169
ENSG00000076108.7	3294.86140918832	0.220031202415967	0.145661525032306	1.51056500587349	0.130899315435208	0.330366017086207
ENSG00000076201.10	909.350823076672	0.0277371762270982	0.170802871609316	0.162392915094206	0.870996449723559	0.99303264525012
ENSG00000076242.10	1055.83501180104	-0.0914309113490455	0.112606387560636	-0.811951376202457	0.416819532686624	0.663107913740406
ENSG00000076248.6	1184.63236692916	-0.3156671452722	0.11068304997047	-2.85199174902046	0.00434462283279573	0.036476356436756
ENSG00000076258.5	44.9114851871211	-0.233066288740724	0.257611905184209	-0.904718625383663	0.365614471264779	0.615055793725675
ENSG00000076321.6	401.912351633699	0.392702977742755	0.230328655017538	1.70496796290003	0.0882003996248079	0.257797243540874
ENSG00000076344.11	107.978628840274	-1.21515462560658	0.477110322508476	-2.5469049154454	0.0108683042150563	0.0676962504475974
ENSG00000076351.8	49.6020873058571	-0.419618755769297	0.502413408425235	-0.835206124543034	0.403601661919933	0.651312076369372
ENSG00000076356.6	725.33403531297	0.291417771465491	0.224594361167949	1.29752933221494	0.194449119372684	0.423327643235432
ENSG00000076382.12	2083.00237720832	-0.402709380355933	0.175709096606453	-2.29190968557483	0.021910855249331	0.107208254383199
ENSG00000076513.12	834.996255198832	0.295713255214102	0.117229911522833	2.52250685318061	0.0116521679676723	0.0707872831734712
ENSG00000076554.11	1541.06574290166	0.182677333140387	0.214230718086465	0.852713069218474	0.393818441530319	0.642308529720922
ENSG00000076555.11	372.608239626114	-1.30191634200996	0.358141273964429	-3.6352033028711	0.000277761502718591	0.00497622304901974
ENSG00000076604.10	1695.2931332558	-0.189460347523387	0.246614245506792	-0.768245756177005	0.442341194305154	0.685940216043038
ENSG00000076641.4	58.6928700661768	0.486700445407317	0.4554666519088	1.06857536850968	0.2852610524355	0.529518542253987
ENSG00000076650.2	452.782951980018	-0.402081449590351	0.144686519706282	-2.77898349069829	0.00545292964123095	0.0428050088903746
ENSG00000076662.5	191.274145825935	-0.192930695084607	0.322419823256811	-0.598383477590755	0.549584087733792	0.776203988415568
ENSG00000076685.14	2903.28780663449	-0.084785869907073	0.163002788149277	-0.520149813814391	0.602959161176218	0.819300925667146
ENSG00000076706.10	1551.94207196336	-0.309884272992045	0.152576563531506	-2.03100833981003	0.0422541486053684	0.162592230671771
ENSG00000076716.7	152.918838873029	0.464051071245607	0.215274858979946	2.15562129941442	0.0311132480049197	0.134160138168752
ENSG00000076770.10	75.2067369032858	0.519587146152321	0.574962802104722	0.903688280790182	0.366160715000769	0.615567677419662
ENSG00000076826.5	305.426272186747	-0.480303439194079	0.253554966146695	-1.89427738881753	0.058188200657195	0.199337492876377
ENSG00000076864.15	807.484738825854	-0.900510189657368	0.186681678932629	-4.82377378865524	1.4086717489318e-06	8.22976402302579e-05
ENSG00000076924.7	875.298862050873	-0.292284286211907	0.243520589684734	-1.20024465524785	0.230044337116062	0.465310993069941
ENSG00000076928.13	2240.47652830962	-0.299764740796864	0.142921798123524	-2.09740392811028	0.0359578336610018	0.145933426679878
ENSG00000076944.10	1314.0979449036	-0.0668152512324053	0.230833400271168	-0.289452267972984	0.772235301825276	0.936463081506221
ENSG00000076984.13	573.477793618126	-0.145335858847136	0.230749355364879	-0.629842968000145	0.528797330004375	0.760238700702154
ENSG00000077009.9	0	NA	NA	NA	NA	NA
ENSG00000077044.5	2603.77653796588	0.188206774995311	0.198408753382977	0.948581006564896	0.342833754840458	0.592534548999279
ENSG00000077063.6	63.5292565664071	-0.387256220582723	0.302819913224805	-1.27883340451008	0.200955727934368	0.431380541164282
ENSG00000077080.5	0	NA	NA	NA	NA	NA
ENSG00000077092.14	429.431061540713	-1.15011233654769	0.288102114618415	-3.99203018024005	6.55100328433829e-05	0.00164474048190348
ENSG00000077097.9	3330.3336909203	0.437603268307511	0.165930240394575	2.63727255060265	0.00835756516865912	0.0567238570621301
ENSG00000077147.10	4127.25469847307	0.693265616222797	0.206725805468847	3.35355140907782	0.000797815916114271	0.0108410737960569
ENSG00000077150.13	2586.33100786771	-0.423515967978172	0.230188699595639	-1.83986428839531	0.0657881641187785	0.215029220510842
ENSG00000077152.5	959.200123982619	-0.798129089239319	0.197959255035292	-4.03178466749145	5.53548944332914e-05	0.00143444894432512
ENSG00000077157.16	383.261841034374	0.223959255397377	0.259507175394696	0.863017583451198	0.388127799399891	0.636378266506183
ENSG00000077232.12	3665.22138429103	0.538164376822782	0.186470806081082	2.88605164600821	0.00390108135736053	0.0340285205749558
ENSG00000077235.13	3001.26808940687	0.0218642657847225	0.0905134232266014	0.241558268434782	0.809122461483315	0.958003464952334
ENSG00000077238.9	1860.83972821666	-0.13972912554513	0.108778014544525	-1.28453461970421	0.198954958330607	0.429115519167143
ENSG00000077254.10	889.329743567636	0.151687986557173	0.240167388699315	0.631592771103003	0.527653011434919	0.759482015519416
ENSG00000077264.10	8.15894153652755	0.477027899285916	1.29559163116171	0.368193100211819	0.712729254766288	0.897565556900459
ENSG00000077274.7	2.93758454325435	0	7.28100651290216	0	1	NA
ENSG00000077279.12	0	NA	NA	NA	NA	NA
ENSG00000077312.4	1935.34761700983	-0.696186969940306	0.268615497558623	-2.59176025310442	0.00954862885039623	0.062440480816951
ENSG00000077327.11	0.139934825444145	0	7.28100832230173	0	1	NA
ENSG00000077348.4	840.05456690484	-0.275803718162814	0.37376692477344	-0.73790295470899	0.46057342334092	0.701738831080766
ENSG00000077380.11	2948.4251967629	-0.260487291461753	0.0926215020257589	-2.81238465976625	0.00491756563625726	0.0397812454675822
ENSG00000077420.11	186.917256797707	0	1.43084694345998	0	1	1
ENSG00000077454.11	581.87620225607	-0.693156530444617	0.173784547939532	-3.98859702236472	6.64652184905458e-05	0.00165848568849875
ENSG00000077458.8	244.332713710412	0.544200952010958	0.273878398282397	1.98701670312031	0.0469205458883093	0.174060952836232
ENSG00000077463.10	494.579014363387	-0.178312850564107	0.345791630507496	-0.515665605620381	0.606087980657598	0.822033416735366
ENSG00000077498.8	0	NA	NA	NA	NA	NA
ENSG00000077514.4	584.055125812547	-0.285550061468571	0.154635947360995	-1.84659560950572	0.0648057709965328	0.213203235929041
ENSG00000077522.8	6.07395719811831	3.11360333538605	7.23946662087309	0.430087394340461	0.667132069365062	0.86556663346606
ENSG00000077549.13	4189.83950541645	-0.367769193580073	0.17202371029404	-2.1378982754845	0.0325250002543709	0.137440253987236
ENSG00000077585.9	412.54111097122	-0.0313655933193465	0.164954257438388	-0.190147219031688	0.849193769552876	0.981420683201933
ENSG00000077616.6	10.3935830526295	0.473405110819454	0.909543074683825	0.520486741085923	0.602724366788667	0.819300925667146
ENSG00000077684.11	747.204877277024	0.0747605750486521	0.15055410435721	0.496569491531578	0.619492671683585	0.831393927902648
ENSG00000077713.14	880.707248969219	-0.202641768587102	0.184178457738842	-1.10024685337761	0.271224581403782	0.514075304218747
ENSG00000077721.11	2009.81052508308	0.236261365374219	0.102352171256555	2.30831805982903	0.020981452687761	0.104175848930351
ENSG00000077782.15	2149.27833928809	0.44737982262791	0.157345784659661	2.84329080436183	0.00446503102017795	0.0371254538945285
ENSG00000077800.7	0.129026909793476	0	7.28100710171861	0	1	NA
ENSG00000077809.8	1189.62302267735	0.507216711591702	0.247423297039804	2.0499957670118	0.040364843885279	0.157714172456715
ENSG00000077935.12	0.80954984447885	0	7.28100835555537	0	1	NA
ENSG00000077942.13	1197.3780709575	0.325593295915299	0.226373095567904	1.43830385452158	0.15034785870956	0.361645759923643
ENSG00000077943.7	0	NA	NA	NA	NA	NA
ENSG00000077984.4	0.3127836274716	0	7.28100835570523	0	1	NA
ENSG00000078018.15	466.13201946799	0.621552721751916	0.308413269643597	2.01532418650528	0.0438706922962004	0.166416955438522
ENSG00000078043.11	296.6078420564	0.288617446711028	0.158322203897433	1.82297517092426	0.0683071515057269	0.220273912961701
ENSG00000078053.12	0.313480761507909	1.76861568120625	7.26888277901816	0.243313275915167	0.807762720682451	NA
ENSG00000078061.8	1051.98161971219	0.382613991223099	0.238723736726046	1.60274799846225	0.108990301824667	0.294196609176602
ENSG00000078070.7	472.310616101421	0.0584707952296289	0.139471769736031	0.419230324102811	0.675047812281711	0.870371875317366
ENSG00000078081.3	434.030599881605	2.98857359536522	0.79334443040069	3.76705688077472	0.000165183375842922	0.00336102524799056
ENSG00000078098.9	81.3734338813629	0.933741946435591	0.362809580590982	2.57364192234013	0.0100634364326273	0.0646159378446386
ENSG00000078114.14	420.706275178535	0.0797456485126256	0.308992649618351	0.258082671581743	0.796343104755261	0.95098182393448
ENSG00000078124.7	158.654857026695	0.687468496289784	0.225185516892719	3.05289836476163	0.00226642685746059	0.0228906766405944
ENSG00000078140.9	1576.41958740939	0.176594222098306	0.104422796609313	1.69114626147214	0.0908088715615193	0.263176697156464
ENSG00000078142.7	656.288050895778	0.428980399954709	0.17195697047462	2.49469619504621	0.0126065013044394	0.0742010263033754
ENSG00000078177.9	253.253962113892	0.823581326670294	0.306524325738313	2.68683839263513	0.00721318426009443	0.0515382147444974
ENSG00000078237.4	578.272379472779	0.191546331596836	0.195609813406954	0.979226595336174	0.327468030553695	0.576183309226221
ENSG00000078246.11	661.499017276763	-0.0276679877767329	0.161455715481868	-0.171365799557837	0.863936144958919	0.988970198086554
ENSG00000078269.9	1327.56762227702	0.0283574614562511	0.125793728888771	0.225428260269836	0.821646128854403	0.965423587922546
ENSG00000078295.11	0	NA	NA	NA	NA	NA
ENSG00000078304.15	2022.13435399129	0.097799458479033	0.101970421106766	0.959096347916755	0.337510210064874	0.586606994655374
ENSG00000078319.7	189.606126454141	-0.130995255829579	0.209732966497173	-0.624581142475494	0.532245999457538	0.763138779678928
ENSG00000078328.15	0.0297781659504489	1.08451205137121	7.27353375077063	0.149103872826094	0.881471669980583	NA
ENSG00000078369.13	8043.31584130875	0.464663647733163	0.0833337914299978	5.57593312100159	2.46206509282261e-08	2.8941130214607e-06
ENSG00000078399.11	8.48789401165969	0.680886178385111	1.11941526420268	0.608251647229487	0.543020584988756	0.771737849591085
ENSG00000078401.6	1781.96663419669	0.134549151379148	0.168833374194983	0.796934563564187	0.425489036005531	0.670779197277828
ENSG00000078403.12	917.190675378505	0.078399428760477	0.22416777951881	0.349735492445731	0.726537214648275	0.90755186073633
ENSG00000078487.13	82.6531339400295	0.418665612720406	0.345348329790541	1.21229951502685	0.225397749468411	0.460342162861632
ENSG00000078549.10	0	NA	NA	NA	NA	NA
ENSG00000078579.8	0.613900160798027	0	7.28100835573769	0	1	NA
ENSG00000078589.8	0	NA	NA	NA	NA	NA
ENSG00000078596.6	98.2195523702872	1.2369109617052	1.54324336614843	0.801500909601987	0.422841717695189	0.668414649820659
ENSG00000078618.15	4030.29491089567	0.320561695986446	0.0723619617475089	4.42997520029895	9.4243925447584e-06	0.000371511458032062
ENSG00000078668.9	2837.24314374835	-0.321724176810381	0.132481297775423	-2.4284497677231	0.0151635254998132	0.0841768193352194
ENSG00000078674.13	2423.97191309179	0.0910381963144356	0.182349811614	0.499250289916099	0.617603070208042	0.830264464965176
ENSG00000078687.12	151.688737209035	-0.209936196836039	0.192226839250523	-1.09212739310787	0.274777110528526	0.517404747987918
ENSG00000078699.17	511.127627599271	0.0658393612493619	0.291346442862935	0.225983061960143	0.821214594187567	0.965423587922546
ENSG00000078725.8	24.755442948758	1.34384334144589	0.889306697455583	1.51111348344817	0.130759539951729	0.330164454332051
ENSG00000078747.8	1739.72830872136	0.610031351015123	0.178352966637255	3.42035998905385	0.000625383184210526	0.00913461295149505
ENSG00000078795.12	0.638416262606375	1.08450199744965	7.27353379814729	0.149102489593971	0.881472761439926	NA
ENSG00000078804.8	513.999502836639	-0.217852362434101	0.174458102850479	-1.24873742677813	0.211761127040102	0.444885322128931
ENSG00000078808.12	3479.83433320422	-0.171917158227692	0.236561277131094	-0.726734148177691	0.467388830229759	0.707482603698184
ENSG00000078814.11	11.6047169837973	2.66395841052915	1.10892148493107	2.40229668802452	0.0162924884226975	0.0882136099992425
ENSG00000078898.6	0	NA	NA	NA	NA	NA
ENSG00000078900.10	14.335894253467	-3.60699552245878	1.02211359770343	-3.52895757434719	0.000417200008616354	0.00679534538241312
ENSG00000078902.11	1396.88246397275	-0.110851580022034	0.17345085958722	-0.639095016800953	0.52276112149707	0.755546830884551
ENSG00000078967.8	237.823973779746	-0.72155057359624	0.291697591719541	-2.47362540548498	0.0133749853801942	0.0774019278854519
ENSG00000079101.12	1.9604175514227	0	4.4223573476362	0	1	NA
ENSG00000079102.12	0.225997719431207	0	7.28100747579267	0	1	NA
ENSG00000079112.5	217.186196667049	0	1.44259104541494	0	1	1
ENSG00000079134.7	546.730151423535	-0.351602891071435	0.143283494149247	-2.45389668334859	0.0141317577113814	0.0803242028028505
ENSG00000079150.13	176.387228357327	0.308646793071365	0.272480213540097	1.13273103048984	0.257327222437415	0.498444239585363
ENSG00000079156.12	134.966686564681	-0.0512905747059291	0.203403994187846	-0.252161098953453	0.800916545196842	0.953352952142165
ENSG00000079215.9	53.3670718144914	0.413411816785342	0.454935705955357	0.908725807566993	0.363494877952775	0.61293428564574
ENSG00000079246.11	9014.24219618672	-0.155239478108329	0.0898921447286863	-1.72695265617341	0.0841761664999028	0.251036151140548
ENSG00000079257.3	660.566348568388	-0.717275179163386	0.234641745191409	-3.05689500637778	0.0022364259687569	0.0226723700364047
ENSG00000079263.14	30.9138809919705	-3.3073506840165	1.57553879974301	-2.09918707464137	0.0358004129531247	0.14571828492998
ENSG00000079277.15	630.061650909153	-0.109299703057368	0.0992173950381526	-1.10161835044488	0.270627627116919	0.513442575394501
ENSG00000079308.12	403.560862585618	-0.459254077419452	0.417444587643461	-1.10015578357839	0.271264252124955	0.514100558635805
ENSG00000079313.7	574.846097154222	-0.256994069365789	0.180672555604121	-1.42243003375067	0.154901449430094	0.368070139153609
ENSG00000079332.10	2505.18518844417	-0.0887566815226235	0.113968454193391	-0.778782884709604	0.436107621465828	0.680400417179396
ENSG00000079335.13	93.7264474132382	0.402630310636492	0.335086563784427	1.20157103910474	0.229529767700453	0.464655499236325
ENSG00000079337.11	173.984155247788	0.0173712150265919	0.349568949353981	0.049693243804104	0.960366840472828	1
ENSG00000079385.17	860.285892432024	-0.522005939638128	0.172684151853639	-3.02289430752489	0.0025036967062055	0.0245764478919014
ENSG00000079387.9	563.616615502186	-0.00439549192762784	0.258950154564934	-0.0169742780614005	0.986457135949292	1
ENSG00000079393.16	6.1186877077721	-0.641746062180917	2.28001207622816	-0.28146608032119	0.77835294085324	0.940824173036119
ENSG00000079432.3	2056.08033701165	0.186540373221391	0.183467523681145	1.01674873829761	0.309272973703214	0.556719883382917
ENSG00000079435.5	140.584223962503	-0.771835484605237	0.242960952008065	-3.1767881967289	0.00148915748683943	0.0170407250483828
ENSG00000079459.8	7276.65356108785	-0.331868147491918	0.116608073780703	-2.84601345972011	0.0044270323608048	0.0369639206060694
ENSG00000079462.3	1501.59263078266	-0.584096918159504	0.344199573302246	-1.69697165093985	0.0897020203073288	0.260857752944398
ENSG00000079482.11	198.010056671926	0.538599690662255	0.267229191032579	2.01549721638229	0.0438525774328205	0.166380583987289
ENSG00000079557.3	0.0833664594683717	0	7.28100832233184	0	1	NA
ENSG00000079616.8	1844.64767969398	-0.977442795724518	0.264609766321556	-3.69390294739432	0.00022083811743202	0.0042053684588293
ENSG00000079689.9	11.8790992836637	0	7.28100835549007	0	1	1
ENSG00000079691.15	1067.36290729156	0.143128943095477	0.201818813544576	0.709195245882585	0.47820332330588	0.716845774576909
ENSG00000079739.11	1645.27201999618	0.59017796968967	0.0948235120444772	6.22396235875387	4.84753427307846e-10	8.8401809598673e-08
ENSG00000079785.10	3580.57376979983	0.0104376395287738	0.12855679755807	0.0811908800392995	0.935290152246551	1
ENSG00000079805.12	2851.84292114744	-0.159317506152529	0.103103080338876	-1.54522547366082	0.122291734768184	0.31631476942359
ENSG00000079819.12	2532.6958085103	-0.0942983977989637	0.259701931433536	-0.363102412363449	0.716528382625754	0.899715713285733
ENSG00000079841.14	0.704373514749653	0	7.28100835567493	0	1	NA
ENSG00000079931.10	96.1666415065172	1.05772085635523	0.704883036089747	1.50056222408587	0.133468828114445	0.334444334520617
ENSG00000079950.9	823.415126288793	0.130233000261276	0.145938682910703	0.892381633599931	0.372188412060469	0.621258552997085
ENSG00000079974.13	62.2212670423937	0.178008061914901	0.233514777934657	0.762298915252003	0.445881621174594	0.689202160486364
ENSG00000079999.9	1348.43991072111	-0.164955240777294	0.176112266018279	-0.936648221652958	0.34893953858716	0.599051749342586
ENSG00000080007.6	44.2657642865672	-3.46837255495873	5.5883701986136	-0.620641158636769	0.534835752576576	0.765457682266887
ENSG00000080031.5	306.383275030574	2.55063914144435	0.519584211457633	4.90900047614771	9.15417559922962e-07	5.74358290893144e-05
ENSG00000080166.11	0.313498663713469	0	7.28100718609635	0	1	NA
ENSG00000080189.10	1229.78079334613	-0.273237951677003	0.241756108557348	-1.13022150012059	0.258382902410084	0.499834001658369
ENSG00000080200.5	354.910436357149	0.379075078096964	0.329209954822487	1.15146906265749	0.24953931574596	0.489569743429611
ENSG00000080224.13	4.1876455916063	0	4.19538693849626	0	1	1
ENSG00000080293.5	2.64846104337914	0	2.85558989662261	0	1	NA
ENSG00000080298.11	121.93997309055	0.372872338234434	0.264094425424435	1.41189022689585	0.157982285819311	0.372893231304248
ENSG00000080345.13	1531.70672987804	0.660471520910768	0.255340135926204	2.586634171377	0.00969184294002316	0.0629969791101506
ENSG00000080371.4	953.423323441483	0.117394496898568	0.184456978405605	0.636432939069553	0.524494277362461	0.75699772194837
ENSG00000080493.9	80.9415355261706	0.740425237392334	0.465193780882135	1.59164904566928	0.111463583320888	0.298555115741859
ENSG00000080503.15	1011.08592626218	0.129981585807447	0.284545287849946	0.456804562780154	0.647811525906316	0.852098273982646
ENSG00000080511.2	0.434661893473451	0	7.28100835574979	0	1	NA
ENSG00000080546.9	238.10046644889	0.087107364342831	0.231375100297998	0.376476830180264	0.706562437481679	0.893586936456024
ENSG00000080561.9	165.455299332458	0.48699405236114	0.146491621169087	3.32438161633171	0.000886148467101418	0.0116518969262466
ENSG00000080572.8	0	NA	NA	NA	NA	NA
ENSG00000080573.6	15.7229470533495	1.71501417892371	1.77880415997205	0.964138839742009	0.334976322427588	0.583710750091939
ENSG00000080603.12	2673.65962742123	0.118078455268018	0.121901569910111	0.968637691500508	0.332725990674668	0.581346906879906
ENSG00000080608.9	1497.00154130988	-0.100753349699191	0.111273918235012	-0.905453418890118	0.365225226716195	0.614630431126615
ENSG00000080618.9	3.80136185215087	0	4.59099606535822	0	1	NA
ENSG00000080644.11	24.9137753554208	-0.648960993834683	0.822748832842223	-0.788771697910306	0.430245454001978	0.674914823222763
ENSG00000080709.10	7.36512044485853	0	2.29870482898012	0	1	1
ENSG00000080802.14	592.693745306982	0.0238787300065854	0.130614249863394	0.182818720251118	0.85494025952335	0.98398308859733
ENSG00000080815.14	2170.60120611559	0.227438179236116	0.0729203667377519	3.11899390267833	0.00181469716560451	0.0196723254402449
ENSG00000080819.2	621.243872562481	0.0338767458979958	0.178797984675834	0.189469394520387	0.849724940260992	0.981512032162004
ENSG00000080822.12	1154.63050883401	0.0991488292766001	0.196558757202819	0.504423362701126	0.613963904063936	0.827195861354663
ENSG00000080823.17	318.08150167564	-0.729574155034361	0.180655731244153	-4.03847777211316	5.37991902306749e-05	0.0014053327964808
ENSG00000080824.14	43574.7603054861	0.599700490698659	0.111191602195474	5.39339733269056	6.91378363890771e-08	6.84815533736072e-06
ENSG00000080839.7	458.88421708971	-0.606221674688588	0.228046355770035	-2.65832651717491	0.00785297692826852	0.0545043994147625
ENSG00000080845.13	1550.5997372303	-0.0155696805680055	0.130230299685016	-0.119554977648546	0.904835686454797	1
ENSG00000080854.10	28.3067252839394	0	1.56490916974263	0	1	1
ENSG00000080910.7	0.431201725396998	0	7.28100832230329	0	1	NA
ENSG00000080947.10	64.6606772210828	-0.695388664753575	0.423416920782274	-1.64232611079601	0.100522438678091	0.280053447447973
ENSG00000080986.8	407.98833026469	-0.950810597310543	0.236589609782711	-4.01881806299012	5.84908127520788e-05	0.0014997782250083
ENSG00000081014.6	575.02699795722	0.662141156136489	0.16920717734078	3.91319781195184	9.10818623362734e-05	0.00212847949672779
ENSG00000081019.9	202.839699615406	0.357585370015696	0.228029320137889	1.56815522582563	0.116844910736872	0.307816220225271
ENSG00000081026.14	322.86974905534	-0.035401948904931	0.219738778766224	-0.161109245731244	0.872007358334375	0.993836784252009
ENSG00000081041.8	1780.13946932143	0.454211604717821	0.155784375313893	2.91564288011952	0.0035495653735544	0.031742744791094
ENSG00000081051.3	3.16486754812869	1.6842993225924	2.49556456017119	0.674917150801685	0.499728403358504	NA
ENSG00000081052.10	364.268911526298	1.69329738767547	0.754215262403112	2.24511153789201	0.0247609730986918	0.116790154236107
ENSG00000081059.15	213.495633770504	-0.367293915857554	0.256679430675653	-1.43094409587372	0.152446237831863	0.364589219121602
ENSG00000081087.10	744.177813004233	0.674049059272326	0.192449118453635	3.50247932902181	0.000460949548771744	0.00731739164482796
ENSG00000081138.9	0.712846700486826	0	7.28100835564296	0	1	NA
ENSG00000081148.11	4.97751822169708	1.41030263105655	3.32592126904415	0.424033678783342	0.671541251754864	0.868030236187908
ENSG00000081154.7	1946.90745657989	0.0897082625793761	0.188909917950557	0.474873228216928	0.634877334461524	0.84241214336598
ENSG00000081177.14	704.132890931031	-0.0300267378121238	0.11936189572359	-0.251560497008674	0.80138079561275	0.95346768623469
ENSG00000081181.3	179.774341214925	-0.446415874170525	0.413601237059604	-1.07933882728255	0.280436710138201	0.523557557349557
ENSG00000081189.9	28.1782440350248	-0.166013096559838	0.938449897499922	-0.176901395590863	0.859585842388392	0.986988632440908
ENSG00000081237.14	0	NA	NA	NA	NA	NA
ENSG00000081248.6	0	NA	NA	NA	NA	NA
ENSG00000081277.7	3235.8474444742	0.0385364490650417	0.230353071031139	0.167292968539726	0.867139536468639	0.990893287368971
ENSG00000081307.8	587.918704071459	0.229299832352784	0.168367831046197	1.36189811870813	0.173230040000932	0.39460346616769
ENSG00000081320.6	397.20886690787	0.00162568887161692	0.138357374429599	0.0117499257146147	0.99062513139913	1
ENSG00000081377.12	398.319153975439	0.146726776659981	0.206788648981114	0.70954947180578	0.477983562659364	0.716681516687581
ENSG00000081386.8	232.488089049617	0.291505893260713	0.232751323082598	1.25243495675968	0.210411415249424	0.4430992818651
ENSG00000081479.8	4.61700150942073	0	7.28100835545541	0	1	1
ENSG00000081665.9	90.264740415295	0.481929471664095	0.258178477133166	1.86665239107256	0.061950146228099	0.207220587473636
ENSG00000081692.8	512.988842209332	-0.664354936077738	0.358890283760314	-1.85113659003772	0.064149905297032	0.211688591816427
ENSG00000081721.7	561.55283959452	-0.0623070222434927	0.147762440153728	-0.421670230802024	0.673265736194478	0.869373380669323
ENSG00000081760.12	1266.96207592891	0.087019353891069	0.118755601211335	0.732759996189244	0.463704824168463	0.703983301842386
ENSG00000081791.4	968.960057713734	-0.0657337940626909	0.113705901292276	-0.578103628005421	0.563194157786924	0.787503231880777
ENSG00000081800.4	0	NA	NA	NA	NA	NA
ENSG00000081803.11	53.3007057110143	0.165116556320238	0.320782396820023	0.514730726988355	0.606741198555374	0.822519175170975
ENSG00000081818.1	0	NA	NA	NA	NA	NA
ENSG00000081842.13	0.437813552422147	0	7.28100832227365	0	1	NA
ENSG00000081853.13	15.2895116948015	-1.33493724372414	0.744655441133396	-1.79269118304206	0.0730223171226193	0.229545491568592
ENSG00000081870.7	584.723475489	-0.519475586457483	0.189969726531839	-2.73451773575312	0.0062471729772638	0.0467770860726587
ENSG00000081913.9	432.10299934452	-0.307811520200334	0.152003108727445	-2.0250343744763	0.0428638346596694	0.16400039327728
ENSG00000081923.6	1027.85749290853	0.294342895055433	0.20448565543784	1.43943052839179	0.150028580006035	0.361153180564737
ENSG00000081985.6	11.413654653585	0.795581665607035	0.816167670793086	0.974777235214367	0.329670771636643	0.578347807638592
ENSG00000082014.12	356.490462975417	-0.311985117338568	0.298285286590973	-1.04592861721129	0.295593990744168	0.541454487752878
ENSG00000082068.4	573.798685629221	-0.0556153327747773	0.152953224702084	-0.36361007022312	0.71614920586822	0.899715713285733
ENSG00000082074.11	1018.56428473181	0.247083911089897	0.26137006878558	0.945341263588206	0.344484678467062	0.594351276741223
ENSG00000082126.13	1.28863396079438	-1.50719566471926	7.17046438372221	-0.210194986553558	0.833515492314263	NA
ENSG00000082146.8	514.685657651723	-0.345484991107736	0.135385941235556	-2.55185278437907	0.0107151783483808	0.0672399517966673
ENSG00000082153.13	5618.33967484622	0.205136194052535	0.15769473175838	1.30084367286819	0.193311969655025	0.421981929061248
ENSG00000082175.10	0	NA	NA	NA	NA	NA
ENSG00000082196.16	6.47231865069701	1.03725808279468	1.29096279189931	0.803476358345407	0.421699456080068	0.667365895092488
ENSG00000082212.7	1249.75675919114	0.230393147591453	0.237402857626715	0.970473354426577	0.331810600270278	0.580267094736864
ENSG00000082213.13	490.186942974775	0.356790625735519	0.206924951999643	1.7242513398584	0.0846624795624608	0.251725990747787
ENSG00000082258.8	725.910026471925	0.556972975415406	0.260791027722623	2.13570604893586	0.0327033810588969	0.13793404718017
ENSG00000082269.12	555.483407079949	0.78099471377105	0.269517527836423	2.89775110376144	0.00375848732862879	0.0330071265715722
ENSG00000082293.8	0	NA	NA	NA	NA	NA
ENSG00000082397.11	36.1847452774102	-0.53173687332297	0.445849546480217	-1.19263746598106	0.233011386062963	0.469350811252061
ENSG00000082438.11	545.955822436661	0.403340216311882	0.209857165677938	1.92197495381634	0.0546089093580612	0.191997053748441
ENSG00000082458.7	546.69000542837	-0.467143453725422	0.147246248003788	-3.17253213619001	0.00151115833858603	0.0171865827340172
ENSG00000082482.9	2.26402433476951	0	7.28100835573525	0	1	NA
ENSG00000082497.7	112.10254938786	0.189791884886898	0.237391311137855	0.799489602113888	0.424006573447587	0.669659268934258
ENSG00000082512.10	303.033078161208	-0.511370761968238	0.181280100138493	-2.82088746408218	0.00478909999460777	0.0391330436326555
ENSG00000082515.12	816.612498451646	-0.328807835083646	0.189282490282444	-1.73712758424197	0.0823646534279413	0.24752525525018
ENSG00000082516.8	885.19503978556	0.21210401114018	0.156041975519783	1.35927535160748	0.174059351588521	0.395714799900596
ENSG00000082556.6	8.28075000015839	0	7.2810083556455	0	1	1
ENSG00000082641.11	8927.1154531679	0.221646609903091	0.0964705070780503	2.2975582550195	0.0215869438830008	0.106129008815569
ENSG00000082684.10	2.88803231532938	-0.660433930309139	2.18783705172587	-0.301866142082271	0.762754107122747	NA
ENSG00000082701.10	1909.00716098934	0.457739144632855	0.0906619180406765	5.04885793864944	4.44459082287498e-07	3.2240632240431e-05
ENSG00000082781.7	6883.58261566066	0.210860179550904	0.117135653110395	1.80013662750639	0.0718390673519692	0.226987794335348
ENSG00000082805.15	1562.65887472769	0.316473555755413	0.167511601405656	1.88926350831678	0.0588565286624218	0.200640713450356
ENSG00000082898.12	5533.33468410952	0.497221282436295	0.215303553710864	2.30939654207484	0.0209215867409432	0.103984442709125
ENSG00000082929.4	0	NA	NA	NA	NA	NA
ENSG00000082996.15	1130.89530136313	-0.042542297250941	0.246574241183278	-0.172533420550281	0.863018189494271	0.988671957499436
ENSG00000083067.18	0.406976622569161	-1.330392516422	6.94489660605586	-0.191564049385835	0.848083705341316	NA
ENSG00000083093.5	503.151001359837	-0.0839305689284542	0.229423002387891	-0.365833277635129	0.714489486633309	0.898940370052641
ENSG00000083097.10	323.029804135648	0.190838972938757	0.209121916309006	0.912572801105965	0.361467264609107	0.610782017173321
ENSG00000083099.6	747.917190694428	-0.0568986660854925	0.111596324466236	-0.509861470417042	0.61014851679887	0.825074706049643
ENSG00000083123.10	231.92553973447	0.151560850353361	0.179478269164996	0.844452373306707	0.398416666573639	0.64640429158156
ENSG00000083168.5	1185.25318574055	0.626837801739881	0.232406078806377	2.69716611957519	0.00699323743134375	0.0505255924189854
ENSG00000083223.13	946.82248633934	0.273717883673798	0.213476921233793	1.28218957858227	0.199776151094586	0.429983679275165
ENSG00000083290.15	514.017038287318	0.165331164887262	0.150370171014362	1.09949442613503	0.271552463881503	0.514205675278514
ENSG00000083307.6	590.674605786512	-0.242477155508615	0.129344640955085	-1.87465946573555	0.0608395866568055	0.204998605269504
ENSG00000083312.13	5074.05697474724	0.691072166999428	0.211023321305591	3.27486157797062	0.00105713758607699	0.0133255334089924
ENSG00000083444.12	3588.03145502446	-0.0222338191301204	0.206644275248057	-0.107594653195356	0.914317238501395	1
ENSG00000083454.17	129.618168731348	1.16942130676622	0.415204818466544	2.81649261943826	0.00485511584838319	0.0394902689277227
ENSG00000083457.7	429.693640364411	0.206001217911092	0.255886707407691	0.805048531039487	0.420791674867494	0.666469801273491
ENSG00000083520.10	1012.74702440419	0.38552138530749	0.212680615203901	1.8126775914104	0.069881562644512	0.223163290496975
ENSG00000083535.11	251.362980496871	0.24056420582102	0.308503433867484	0.779778049162181	0.43552152897544	0.679703398776115
ENSG00000083544.9	262.304505450334	-0.196112347928858	0.163883361373288	-1.19665807611891	0.231439854041607	0.467455322628494
ENSG00000083622.8	0.173958015116299	0	7.2810083557752	0	1	NA
ENSG00000083635.7	214.453746303725	0.0439989769430565	0.180483760960962	0.243783577584985	0.807398439860131	0.956747783870209
ENSG00000083642.14	597.055574325418	0.309444121505754	0.259765881061449	1.19124236116503	0.233558454074957	0.470128544910731
ENSG00000083720.8	328.992981254544	-0.0792287223152489	0.124834151462109	-0.634671853713823	0.52564245433631	0.75785881568379
ENSG00000083750.8	221.015166397717	0.288691395768083	0.190478477818899	1.51561162748561	0.129617585188517	0.328300615236699
ENSG00000083782.3	0	NA	NA	NA	NA	NA
ENSG00000083799.13	731.768683949847	0.506809920189428	0.194993868640657	2.59910695511867	0.00934666463363035	0.0614492813328939
ENSG00000083807.5	275.654220435146	-0.450758486029203	0.412847269131872	-1.09182867305154	0.274908413512058	0.517404747987918
ENSG00000083812.7	219.65470158788	-0.229697063848736	0.160436458863133	-1.43170115743261	0.15222936503084	0.364268065530333
ENSG00000083814.8	53.0647731945036	0.301971753386157	0.25659644796809	1.17683528270707	0.239261257044293	0.477177525419591
ENSG00000083817.8	116.580884460518	0.166861632504428	0.197461685020595	0.845032961645317	0.398092435801311	0.646072626726261
ENSG00000083828.11	113.318883460414	0.279665211898629	0.239024142665121	1.17002913923405	0.241989242624897	0.480799927842339
ENSG00000083838.11	277.648572812838	-0.61121296476941	0.291731078354411	-2.09512462030828	0.0361599158536011	0.146387642749236
ENSG00000083842.8	46.162088934042	-0.148903885279808	1.090034807413	-0.136604706810422	0.89134325588631	1
ENSG00000083844.6	101.677991659574	0.446675526665764	0.230987700062557	1.93376325468756	0.053142242586597	0.188413952905937
ENSG00000083845.4	14272.1321708252	-0.127600496176709	0.360162109837885	-0.354286285789875	0.723124344450609	0.904566019184867
ENSG00000083857.9	8520.52315010377	0.987611152672634	0.343897317352395	2.8718198800621	0.00408115508654213	0.0350200436251964
ENSG00000083896.8	744.098727738197	0.320252560342596	0.226698494618603	1.41268057770471	0.15774966481153	0.372666772870682
ENSG00000083937.4	1403.80755352842	0.246105761248183	0.211912122918205	1.16135763192357	0.245496491262987	0.48490464966238
ENSG00000084070.7	396.83670194014	0.0612685985064159	0.127095224118863	0.482068456397038	0.62975731692507	0.838933999383399
ENSG00000084072.12	823.607349493234	-0.139656539871216	0.229686158600662	-0.60803202388014	0.543166234689782	0.771783535671093
ENSG00000084073.4	1485.69572278541	0.721749936323413	0.197941267421234	3.64628329264698	0.000266060652690205	0.00483140703677828
ENSG00000084090.9	2716.86008745652	0.0375854479152093	0.100642634497158	0.373454531501466	0.708810179990529	0.894863680263664
ENSG00000084092.6	683.618553249163	-0.350324078561905	0.0696623842993708	-5.02888441280452	4.93341653624719e-07	3.55224195098861e-05
ENSG00000084093.11	717.249790554625	0.845448657977152	0.277415264757467	3.04759241967558	0.00230682577928661	0.0232145907329652
ENSG00000084110.6	8.66961235653877	1.86379301135506	1.87820151619575	0.992328562874407	0.321037274328214	0.569490939451494
ENSG00000084112.10	1928.12481332777	0.56165651755627	0.216706050172861	2.59178974056447	0.00954781050851288	0.062440480816951
ENSG00000084207.11	17566.7522218807	-0.352750166656458	0.336293131454762	-1.0489365784264	0.294207308980824	0.539961175709444
ENSG00000084234.12	12800.2529950681	0.22321665246318	0.157040862667403	1.4213921693485	0.155202781694472	0.368561747499602
ENSG00000084444.9	161.101119973326	0.105722683738264	0.182568467341563	0.57908512503679	0.562531736404017	0.786880669353493
ENSG00000084453.12	1.24076829800435	0	7.28100835548098	0	1	NA
ENSG00000084463.3	1857.39734123422	-0.0715695032577149	0.143717398490733	-0.497987745459572	0.618492679624663	0.830584209124618
ENSG00000084623.7	4650.96672621354	-0.266710351203003	0.240564025146275	-1.10868759799322	0.267564973897312	0.509763262610646
ENSG00000084628.5	16.6466755187945	0	1.49634786619921	0	1	1
ENSG00000084636.13	1055.15706300179	-0.34921673834196	0.183600598609521	-1.90204575032279	0.0571651737507734	0.197078451483894
ENSG00000084652.11	1746.46335430195	0.0375958377582914	0.0969100548797834	0.387945686388569	0.698056227776757	0.887707285990125
ENSG00000084674.9	0	NA	NA	NA	NA	NA
ENSG00000084676.11	713.720213843665	0.500770708616575	0.187986545606457	2.66386462393389	0.00772486432601442	0.0538917688929279
ENSG00000084693.11	842.987439604936	-0.0089995425384349	0.151785658140312	-0.0592911257143652	0.952720229335269	1
ENSG00000084710.9	196.373302466785	0.666614676429244	0.406178085942413	1.64118818690715	0.100758357129843	0.280186981237308
ENSG00000084731.9	2137.89414921	0.0152609646484749	0.154710796435271	0.0986418853764996	0.921422612453813	1
ENSG00000084733.6	5512.51863067991	0.427688312040073	0.170375689495386	2.51026606734087	0.0120640225307423	0.0721438160105344
ENSG00000084734.4	32.4754712103237	-4.77353116653091	1.93922892828659	-2.4615614468729	0.0138333699521125	0.0791173952453397
ENSG00000084754.6	6093.49703101535	-0.13967219840698	0.142049504599463	-0.983264241581223	0.32547740438661	0.573975652218339
ENSG00000084764.6	464.098775341123	-0.193637776649022	0.122702045864517	-1.57811367597594	0.114539496914227	0.304124262251641
ENSG00000084774.9	2534.49491706358	0.191005577032334	0.141678142476534	1.348165452296	0.17760517357968	0.400694849353716
ENSG00000085063.10	10171.8041979178	0.0853929610206913	0.105531006852414	0.809174133438471	0.418414991211591	0.664053007199005
ENSG00000085117.7	1017.83830456466	-0.258150735164159	0.204667049191466	-1.26132045282315	0.207193415200698	0.438880276900915
ENSG00000085185.11	507.482467241821	0.200299651938762	0.197507068191838	1.01413915852476	0.310516355162957	0.558288550474043
ENSG00000085224.16	684.43397749079	0.560470871773413	0.299511842474972	1.87128117253076	0.0613061187547342	0.205935868081792
ENSG00000085231.9	766.64767763133	-0.0154622744838931	0.232363328744301	-0.0665435228848363	0.946945108222765	1
ENSG00000085265.6	0	NA	NA	NA	NA	NA
ENSG00000085274.11	420.605354645791	0.283588226023173	0.16410879983687	1.72805008814317	0.0839792447565401	0.250755470992252
ENSG00000085276.13	385.212737875778	0.0873811835631059	0.434422491757665	0.201143322965538	0.840586507356939	0.976680035611286
ENSG00000085365.13	999.192078557115	0.541906652899096	0.291163621824287	1.86117568363718	0.0627193710912388	0.208668898227339
ENSG00000085377.9	1508.68374507161	-0.131891211602783	0.0972159537419315	-1.35668279254761	0.174882022309457	0.39685062821323
ENSG00000085382.7	151.591644260979	0.512274004807495	0.236375885043978	2.16720079001369	0.0302195471824146	0.132095435522056
ENSG00000085415.11	782.414459352812	0.119004389241112	0.12062306989506	0.986580671049442	0.323848249747475	0.572395914612544
ENSG00000085433.11	503.634960575852	0.357541489342654	0.144148625023949	2.48036697736972	0.0131247225465211	0.0764257568040186
ENSG00000085449.10	1411.81320356057	0.444701543481857	0.208217849017004	2.1357513084555	0.0326996898530957	0.13793404718017
ENSG00000085465.11	42.9698138788914	1.29763876859372	0.459999589390513	2.82095636283731	0.00478807155106288	0.0391330436326555
ENSG00000085491.11	1161.38351169801	0.574788174372148	0.360853599067416	1.5928569809408	0.111192278848274	0.298157886102291
ENSG00000085511.15	571.375614252719	0.0816230679011175	0.114420343763238	0.713361498633619	0.475622091214989	0.714898618539369
ENSG00000085514.11	58.1613125538201	1.84241498950149	1.0026648055472	1.83751836038167	0.066133408543667	0.215724038935569
ENSG00000085552.12	282.022328159034	-0.238181835387168	0.448078617315607	-0.531562601255313	0.595028972900694	0.813366048911471
ENSG00000085563.10	16.7705279332454	0	7.27435983377065	0	1	1
ENSG00000085644.9	274.822931948639	0.162197126161017	0.224232440488991	0.723343713368628	0.469468742822345	0.709195300684881
ENSG00000085662.9	27801.8298743695	-0.340612447797067	0.214487292086638	-1.5880309014274	0.112279351681489	0.299918821267748
ENSG00000085719.7	1910.95016990223	0.473844995914909	0.213956171016553	2.21468253831412	0.0267818622308844	0.122953321840353
ENSG00000085721.8	1224.63326455411	0.287715271329349	0.207627163757863	1.38573039347051	0.1658292438244	0.384318041961423
ENSG00000085733.11	7196.1640198684	0.148662590784779	0.0817438322099954	1.81863985044001	0.0689663938952527	0.221484734048398
ENSG00000085741.8	11.9314560655112	0	1.48444319515474	0	1	1
ENSG00000085760.10	1332.25471614186	-0.101185363511751	0.106596677893486	-0.949235618889154	0.342500789520048	0.592402698093802
ENSG00000085788.9	1222.5018912087	0.118362046415965	0.180654813089801	0.655183465037983	0.512349638887716	0.746358977500262
ENSG00000085831.11	192.692397378115	-0.636046927608666	0.235041951111843	-2.70609959030678	0.00680786261509231	0.0496419369238775
ENSG00000085832.12	949.921425958703	0.252470258975473	0.211498448544076	1.19372156492608	0.232586902006954	0.468886897217612
ENSG00000085840.8	435.902687856861	-0.587902207376521	0.292071875528795	-2.01286825823995	0.0441284906487205	0.16699913309746
ENSG00000085871.4	755.132609159943	-0.964383472868892	0.219238947278008	-4.3987780676852	1.08862079827034e-05	0.000417333155926308
ENSG00000085872.10	904.581920573897	-0.321000889739318	0.166293871107029	-1.93032303356939	0.0535668248035143	0.189425417250992
ENSG00000085978.17	1384.92990079174	0.0857177067648198	0.111380409858916	0.769594104325859	0.441540703364222	0.68536979912068
ENSG00000085982.9	1353.74466581169	-0.0207293676695163	0.090830951881424	-0.228219205459584	0.819475831576164	0.964772296366308
ENSG00000085998.9	1419.79781982762	0.204042466445671	0.175404400309001	1.16326880104615	0.244720459746019	0.484289903279915
ENSG00000085999.7	223.366386341122	-1.14352172663178	0.278888323506905	-4.10028541981419	4.12640895367268e-05	0.00115356186121798
ENSG00000086015.16	1124.9748685918	-0.0714772220111907	0.133418482037241	-0.535737035227543	0.592140303915166	0.810784236124943
ENSG00000086061.11	8217.40623999118	0.543275661266208	0.116822921039305	4.65042010962408	3.31259549127779e-06	0.000165740194413599
ENSG00000086062.8	8480.85921935205	0.152311148252873	0.136739401423723	1.11387900390829	0.265331097941687	0.50743954857749
ENSG00000086065.9	2105.20096902486	-0.0391445394992205	0.189973697410192	-0.206052416902217	0.836749966933881	0.974892650154098
ENSG00000086102.14	1111.11418538902	0.0920538320521249	0.0943589808014415	0.975570436118134	0.329277380971415	0.57809258474801
ENSG00000086159.8	5.68524532434163	2.82676157668468	1.86480345972775	1.51584959902282	0.129557387131314	0.328190743229045
ENSG00000086189.5	720.666122852256	-0.116499758740278	0.153701176532718	-0.757962699885246	0.44847331286972	0.691073185977007
ENSG00000086200.12	606.688783256969	0.575830832126272	0.136865451997253	4.2072767358254	2.58466552044355e-05	0.000804379239241069
ENSG00000086205.12	2.00102007503213	-1.65805565887914	7.26914686845404	-0.228094945512054	0.819572429431896	NA
ENSG00000086232.8	4621.23956880044	-0.236261046080718	0.110164202093799	-2.14462630864021	0.0319827370844457	0.136179053470514
ENSG00000086288.7	2.98126835199495	1.90944682184237	1.7167171150573	1.11226643288788	0.266023611852989	NA
ENSG00000086289.7	1983.56720304489	0.521470785574995	0.181391176522419	2.8748409684114	0.00404231045164705	0.0348263530874708
ENSG00000086300.11	211.528700006886	0.28581427889382	0.252274925302731	1.13294763064875	0.257236246118429	0.498444239585363
ENSG00000086475.10	1319.90055361359	-0.125523630792314	0.0954856125238819	-1.31458161574781	0.188650552048239	0.415384588368009
ENSG00000086504.11	2070.29203674433	-0.591506541065925	0.319972496027778	-1.84861682928702	0.0645131608551552	0.212535084883782
ENSG00000086506.2	27.8038605910428	1.91808655044984	0.952259634308055	2.01424746082363	0.0439835590300468	0.166747850661221
ENSG00000086544.2	1062.74175383928	-0.113737560423174	0.157171434282583	-0.723652875869812	0.469278870703515	0.709078411339453
ENSG00000086548.8	572.370895582574	-0.587686953799436	0.428897627050974	-1.37022663855771	0.170616165272566	0.391030447846321
ENSG00000086570.8	1923.90057985098	0.452813301035134	1.29712416868847	0.349090173451147	0.727021613542059	0.907811655791016
ENSG00000086589.7	1088.73844225695	-0.122858248419685	0.112127460674614	-1.09570169234646	0.273209341859719	0.515592034347115
ENSG00000086598.6	6417.36038685851	0.297162430800191	0.134597826524016	2.20778030726349	0.0272595914785939	0.124192483894887
ENSG00000086619.9	247.333142955885	0.853643446158834	0.25378487869865	3.36364975933996	0.000769190908308264	0.0105533383576596
ENSG00000086666.14	1990.60080881107	0.08343797216796	0.216890194218816	0.384701449821107	0.700458620918277	0.889383723970481
ENSG00000086696.6	51.6033185806298	-0.116798846738555	0.386676012974539	-0.302058681737379	0.762607329285857	0.930831592079365
ENSG00000086712.8	870.891351685944	0.338668927673796	0.180376170880848	1.87757022460307	0.060439982205484	0.204148411420393
ENSG00000086717.14	19.6663704404372	0	1.45763110454975	0	1	1
ENSG00000086730.12	18.6618610225522	1.04925765502367	0.782784852332567	1.34041640164223	0.180110006310429	0.40424943855536
ENSG00000086758.11	5187.06635897023	0.239393363847748	0.19022814930424	1.25845393924784	0.208227635164357	0.440120622608173
ENSG00000086827.4	510.300897554091	0.145470604972774	0.14235438711421	1.02189056425823	0.306832698853641	0.554079865563229
ENSG00000086848.10	297.682478674979	0.0239146983996416	0.35743785966918	0.0669058907799398	0.946656623384979	1
ENSG00000086967.9	0.0731944313906103	0	7.28100832234905	0	1	NA
ENSG00000086991.8	0.867973637763999	-1.10998356986341	7.18430558747794	-0.154501163174084	0.877214594151299	NA
ENSG00000087008.11	246.007282126852	-0.170224994236349	0.187016853853299	-0.91021205163615	0.362710689612054	0.612035081840194
ENSG00000087053.14	825.005963760378	0.356271249372355	0.183379281178972	1.94281080764323	0.0520390215979856	0.185807397702012
ENSG00000087074.7	3973.43805342727	-0.111474289000415	0.23546059698807	-0.473430758378921	0.635905889902582	0.843056740153454
ENSG00000087076.4	277.437794555427	-0.336996690137781	0.366524426128247	-0.919438558836637	0.357866228768997	0.607591031233745
ENSG00000087077.7	1267.77776089432	-0.268160564624116	0.257935094711398	-1.03964357748277	0.298505523119328	0.544460661833017
ENSG00000087085.9	31.2198169423472	0.337296864276883	0.945495967242486	0.356740669408248	0.721285956324124	0.903192765561999
ENSG00000087086.9	124347.265992838	-0.298474512274115	0.291548189846049	-1.02375704144047	0.305950045574085	0.553187846486945
ENSG00000087087.14	2230.53334748078	-0.417164292002347	0.12197482187625	-3.42008527321797	0.000626015089658968	0.00913644909836607
ENSG00000087088.15	2485.67983610172	-0.285282971621466	0.269656996578558	-1.05794759728534	0.290079333664763	0.535102858555543
ENSG00000087095.8	432.142918328079	0.0524286288584128	0.138343448615613	0.378974424759973	0.704706855840187	0.892319681430366
ENSG00000087111.16	1202.14365393882	0.45144687460315	0.145489269895956	3.10295649243406	0.00191597805270362	0.0204074671083001
ENSG00000087116.9	2.96770965141717	0	2.84760411383377	0	1	NA
ENSG00000087128.5	84.5944266568306	-0.337003698617844	0.53574509384221	-0.629037395752801	0.529324574326729	0.76056352257498
ENSG00000087152.11	1611.04958695064	-0.185836768359814	0.153404242336183	-1.21141870348381	0.225734974717724	0.460561698604966
ENSG00000087157.14	546.557468396997	0.00966555912248292	0.130015904824104	0.07434135950951	0.940738767932479	1
ENSG00000087191.8	3926.88176966234	-0.367391902859468	0.245207689522733	-1.49828866939104	0.134058266627841	0.335240158491486
ENSG00000087206.12	842.40918589799	-0.124064107361624	0.112550325130567	-1.10229896908516	0.270331717411872	0.513130622748818
ENSG00000087237.6	1.06863501675676	0	7.28100835565104	0	1	NA
ENSG00000087245.8	718.72310623643	0.370109982460082	0.183866850828176	2.01292392181096	0.0441226335216365	0.16699913309746
ENSG00000087250.4	0.455806668245054	0	7.2810076415757	0	1	NA
ENSG00000087253.7	451.647394615946	0.328276707525679	0.184722842051278	1.7771311001947	0.0755466722881599	0.234586603494409
ENSG00000087258.9	5.90991479187552	0.920711595941524	0.918033751439803	1.00291693469605	0.31590094106629	0.564484895881549
ENSG00000087263.12	1342.93050429468	0.00758529253178883	0.103269164200243	0.073451669629868	0.941446702180451	1
ENSG00000087266.11	591.209308827418	-0.267669893894157	0.169820802841616	-1.57619025122499	0.114981964548559	0.304739496704221
ENSG00000087269.11	1285.706373238	0.110240155061843	0.111889748991599	0.985256969967106	0.324497863284325	0.572921354168208
ENSG00000087274.12	2832.53971142831	0.0812057318040566	0.0804407863511092	1.00950942286427	0.312730384853768	0.56077081415655
ENSG00000087299.7	249.033655365663	0.0333925178687366	0.163259677014684	0.204536224004248	0.837934487606566	0.97557372653144
ENSG00000087301.4	70.4209231084359	-0.189261907805912	0.357255037622471	-0.52976693923044	0.596273530060466	0.81404081662841
ENSG00000087302.4	3631.64983956876	-0.340812607675366	0.225075548948184	-1.51421426835586	0.129971503996612	0.32885554427981
ENSG00000087303.12	104.450164634145	-0.302984718715443	0.249797434583314	-1.21292165878665	0.225159773991943	0.460153191234266
ENSG00000087338.4	493.043660634874	0.598229795150423	0.199013486748291	3.00597615229491	0.00264729758955124	0.0256185890518641
ENSG00000087365.10	5545.20563309264	-0.270809565094621	0.134307055620817	-2.01634652656809	0.0437637529146528	0.166213139361516
ENSG00000087448.5	642.420206282849	0.154802131719836	0.126950243920298	1.21939215663914	0.222695385441125	0.45698339006338
ENSG00000087460.19	16316.4488549844	-0.262555636111158	0.149853721755454	-1.75207951484596	0.0797601361816554	0.242778315645348
ENSG00000087470.13	2006.07927690474	0.0627064149673439	0.133626660281346	0.469265750078	0.638879693379278	0.845298308713713
ENSG00000087494.11	6517.29959033411	-0.0548746859002819	0.0954484831215587	-0.574914174700881	0.565349342927411	0.789537508452432
ENSG00000087495.12	83.1008744337779	-0.463169660764102	0.259526812201004	-1.78466978743366	0.0743148942871208	0.232091314376534
ENSG00000087502.13	1085.55162656257	0.153813760810937	0.191643826905373	0.802602219412395	0.422204685140569	0.667832098047774
ENSG00000087510.5	365.110182460076	0.0834713467715551	0.18295149344958	0.456248512639548	0.648211283708215	0.852098273982646
ENSG00000087586.13	1646.00800207974	-0.667185669785569	0.167853023351199	-3.97482068815415	7.04323007956462e-05	0.00173967782965246
ENSG00000087589.12	5.67940994875924	3.40144221009269	2.38565397175823	1.42579026562927	0.153928891605098	0.366741692538495
ENSG00000087842.6	1302.56623001159	-0.708690170107091	0.203166494429748	-3.48822364679894	0.000486241177921574	0.00760698153525093
ENSG00000087884.10	228.194782763183	-0.508507710114184	0.325232171138538	-1.56352217043614	0.117929825140669	0.309130128690204
ENSG00000087903.8	166.770757746966	-0.422543003309527	0.174161624915243	-2.42615446149611	0.0152597740094961	0.0845680119986645
ENSG00000087916.7	428.857020536215	-0.0980989050658489	0.601734670036958	-0.163026845469655	0.870497297798232	0.99292767708756
ENSG00000087995.11	469.351933972914	0.00906184085375267	0.10963546780878	0.0826542818201666	0.934126438244406	1
ENSG00000088002.7	494.915723778801	-0.705266366283397	0.490476339168722	-1.43792128174564	0.150456390559054	0.361692195266579
ENSG00000088035.11	246.711473587712	0.174530152519341	0.229902781532295	0.759147633430543	0.447764247569493	0.690307637103857
ENSG00000088038.13	807.232624556101	-0.035723185404182	0.141140350610665	-0.253103986561039	0.800187858330314	0.953227064711111
ENSG00000088053.7	0.105976003007978	0	7.28100832231044	0	1	NA
ENSG00000088179.4	350.975753563791	0.612505291122295	0.215779712025826	2.83856756213015	0.00453165247460158	0.0375323152533534
ENSG00000088205.8	2274.01518007699	0.304113625203646	0.121547985199273	2.50200465853105	0.0123492299909076	0.0731099893242051
ENSG00000088247.11	2952.04037314946	-0.165972442871535	0.113746592439504	-1.45914210977183	0.144525998234415	0.352448969105438
ENSG00000088256.4	1364.27641579333	-0.202116529281181	0.133145155951302	-1.51801639223815	0.129010266331939	0.327265236281368
ENSG00000088280.14	158.156482529444	-0.693473213268408	0.233539083119762	-2.96940967654987	0.00298372514408591	0.0279196314437858
ENSG00000088298.8	1102.41871453745	-0.243907495145949	0.217056983156496	-1.12370259458593	0.261139215353288	0.503182310511303
ENSG00000088305.14	250.138623437409	-0.307186826420987	0.26516737411354	-1.15846388511376	0.246674781481573	0.486345863499033
ENSG00000088320.3	0	NA	NA	NA	NA	NA
ENSG00000088325.11	3363.75549328832	-0.421574437813429	0.165676271347155	-2.54456739269602	0.0109413196316849	0.0679497040016126
ENSG00000088340.11	479.155995671989	-0.345372012836755	0.269343283109259	-1.282274459752	0.199746384063333	0.429967037201083
ENSG00000088356.4	588.592898477757	-0.0657706681761004	0.28248118097817	-0.232832034857512	0.815891836224632	0.962661591501466
ENSG00000088367.16	2242.41643389585	0.0167757028586043	0.163522796455917	0.102589383389898	0.918288869206699	1
ENSG00000088386.11	11.6013146467975	2.89683906508928	4.75541541109352	0.609166353444428	0.542414179892131	0.771269248140724
ENSG00000088387.13	1278.74130762692	0.542237096805282	0.310805242717691	1.74462017456315	0.0810510066884887	0.245399042520068
ENSG00000088448.10	651.13975188868	0.191910972394522	0.119332118950637	1.60820887186213	0.107789440770078	0.292124355242574
ENSG00000088451.6	206.462555665854	0.130165502946935	0.25713876250309	0.506207238768098	0.612711173857552	0.826672660911854
ENSG00000088538.12	71.3847760716026	-0.971920442384356	0.794405513530563	-1.22345631523234	0.221157394259746	0.45516762305563
ENSG00000088543.10	119.971892685216	-0.382268968250031	0.251671666607496	-1.51891936586653	0.128782793754956	0.326822558790539
ENSG00000088682.9	1238.62051656853	-0.414730420306675	0.121326159106727	-3.41830997832749	0.000630112993861202	0.00917635509659994
ENSG00000088726.11	1402.8602661869	-0.0716165546556756	1.10688444519951	-0.0647010218331931	0.948412049223983	1
ENSG00000088727.8	118.780692888764	0.2055985717551	0.268708774277719	0.765135311668712	0.44419097472206	0.687405701463364
ENSG00000088756.8	2.03712651378003	1.36700938779655	2.46129058094132	0.555403493753157	0.578618703416568	NA
ENSG00000088766.7	898.136613258522	-0.127167544706518	0.186240290709551	-0.68281435892323	0.494724155194671	0.73093521938385
ENSG00000088782.4	0	NA	NA	NA	NA	NA
ENSG00000088808.12	338.275304367832	-0.462616879780965	0.184169609668067	-2.51190671802341	0.0120080825129171	0.0719415763200955
ENSG00000088812.13	2275.52380090467	0.643079530547034	0.150562382020295	4.27118329238675	1.9443851296086e-05	0.000645251480170961
ENSG00000088826.13	2195.76724995169	-0.0905000060040899	0.211855311897086	-0.427178366186317	0.669249417327087	0.866675330521865
ENSG00000088827.8	0.255455198735458	0	7.28100832229159	0	1	NA
ENSG00000088832.10	7422.2809092446	-0.309294249750554	0.159003472483744	-1.94520437144652	0.0517503859318313	0.185149483074408
ENSG00000088833.13	2626.92165089578	-0.197528086732713	0.190628679282225	-1.03619291429005	0.300112151782464	0.546327868059634
ENSG00000088836.8	371.157722274417	-0.422617952867567	0.130079582127216	-3.24891843866975	0.00115844688677279	0.0141989787070336
ENSG00000088854.11	546.093702118177	0.273839201798413	0.17599631101181	1.55593716836506	0.119723033951861	0.312195050314402
ENSG00000088876.7	410.058351504034	-0.332956044834009	0.130703205022131	-2.54742066024801	0.010852252725559	0.0676962504475974
ENSG00000088881.16	140.903605138498	0	1.45149855644945	0	1	1
ENSG00000088882.7	3.42479328903122	0	6.18302452827952	0	1	NA
ENSG00000088888.13	1251.36554940393	0.186165277443838	0.227874620374223	0.816963631746752	0.413949211875848	0.660673235018275
ENSG00000088899.10	338.090191121465	-0.918319220419117	0.21552093799721	-4.26092809799763	2.03579726373904e-05	0.000669890590342998
ENSG00000088926.9	0.34490797842738	0	7.28100832228288	0	1	NA
ENSG00000088930.6	3195.12938634445	0.381645635120237	0.19515354324974	1.9556172476553	0.0505102595564705	0.182258404620431
ENSG00000088970.11	293.092690050147	-0.39602477929431	0.14111139735176	-2.80646912103852	0.00500877128396935	0.0402225842399049
ENSG00000088986.6	6821.53450824737	-0.243813334756112	0.188967944283148	-1.29023647730847	0.196968564638199	0.426408952060241
ENSG00000088992.13	2356.78901875683	2.39114400840483	1.23377818138998	1.93806637568429	0.0526151250606204	0.187213518473356
ENSG00000089006.12	3405.16589233286	-0.185095323661949	0.086175494765802	-2.14788814575396	0.0317226423179961	0.135602911245014
ENSG00000089009.11	21161.2801497674	-0.503614953530632	0.233871417647059	-2.15338393463134	0.03128851713167	0.134537865753697
ENSG00000089012.10	0	NA	NA	NA	NA	NA
ENSG00000089022.9	724.012710472285	-0.246731441502092	0.0920036258383889	-2.68175780306196	0.00732364606164813	0.0520285773187261
ENSG00000089041.12	1.06813169411015	-3.27195168898916	3.90657736039945	-0.837549442168118	0.402283797722244	NA
ENSG00000089048.10	838.81272576334	0.170765631684131	0.210849225628775	0.809894516685509	0.418000803580593	0.663924741863409
ENSG00000089050.10	598.718486501356	0.0851327003828773	0.16870255068364	0.504631969332359	0.613817351392709	0.827169749842951
ENSG00000089053.8	2120.95175330452	-0.120215315963604	0.146501438756268	-0.820574302779402	0.411888789921323	0.658705833353898
ENSG00000089057.10	1607.99807724504	0.0776823774518223	0.251955582642866	0.308317746473325	0.757840563632624	0.92730563229218
ENSG00000089060.7	475.791496739151	-0.258750817049093	0.172227486098651	-1.50237817964132	0.132999468369519	0.333575658906739
ENSG00000089063.10	2191.04417464772	-0.14250568465539	0.147432670782503	-0.966581449681653	0.333753311684389	0.582411766311705
ENSG00000089091.12	116.860413770201	0.0517158936306353	0.241813152832131	0.213867165722524	0.830650645768684	0.970684276613028
ENSG00000089094.12	210.131721051497	0.0404340924465747	0.307127864303778	0.131652308846134	0.895259309094725	1
ENSG00000089101.13	0.66056403014991	0	7.28100835564534	0	1	NA
ENSG00000089116.3	6.41302735227092	-0.114182607261358	2.30489047019942	-0.0495392769147414	0.960489537157907	1
ENSG00000089123.11	219.929436136394	0.207142240698182	0.151112637713856	1.37078039158063	0.170443425285926	0.390818161880642
ENSG00000089127.8	3470.97142053038	2.55144220745529	0.315078971984776	8.0977863783895	5.59682361426751e-16	4.20041612250776e-13
ENSG00000089154.6	4172.30767067123	0.430689544830739	0.112675941066695	3.82237362078747	0.000132173222857063	0.0028125366386149
ENSG00000089157.11	45660.3881411647	-0.438032533258798	0.307934437587008	-1.42248634706546	0.154885112209118	0.368070139153609
ENSG00000089159.11	5111.41679815877	0.0894854092414999	0.167252909295659	0.535030509294839	0.592628760526845	0.81122167689655
ENSG00000089163.4	23.4984737566845	-1.14415948848379	0.426088066307041	-2.68526527485353	0.00724722598034942	0.0516760813583161
ENSG00000089169.10	17.5269418574909	0	1.46385228017619	0	1	1
ENSG00000089177.13	829.244814463912	0.266387186603794	0.242854247596324	1.09690149231644	0.272684456330631	0.515109408864482
ENSG00000089195.10	914.029938463213	0.00957159974910693	0.138631453904112	0.0690434925087589	0.944955000061471	1
ENSG00000089199.5	388.215391514105	0.92899748476456	0.396568496704169	2.3425902271243	0.019150402946533	0.0981565045168634
ENSG00000089220.4	4212.49359134559	-0.51535242004438	0.165621698180429	-3.11162381322133	0.00186061432233117	0.0200475799401702
ENSG00000089225.15	0	NA	NA	NA	NA	NA
ENSG00000089234.11	634.540689012873	-0.0463371785148501	0.100457472295601	-0.461261640931005	0.644610902107446	0.850097704768929
ENSG00000089248.6	3570.15625578691	-0.626836183315815	0.175693196227055	-3.56778860409444	0.000360006759967361	0.00606109741781115
ENSG00000089250.14	189.538400126229	0.476469613897438	0.208464650765576	2.28561347042593	0.0222768814178668	0.1084552862043
ENSG00000089280.14	6538.83404127783	-0.727983940478916	0.131278742528918	-5.54532993274638	2.93400391617387e-08	3.38764606013614e-06
ENSG00000089289.11	1467.59548359767	-0.289532567356284	0.124676726902409	-2.32226634873818	0.0202185983385582	0.101699723025833
ENSG00000089327.10	5349.42134702655	-0.686807184325554	0.400211078212427	-1.71611237598227	0.0861414765194816	0.254485788239916
ENSG00000089335.16	594.964487536141	0.720811610136065	0.230613438363964	3.12562708942593	0.00177426385791562	0.0193428810868231
ENSG00000089351.10	3824.21102512045	-0.307182668739762	0.161900112835338	-1.8973592010537	0.0577805464590226	0.198638443103402
ENSG00000089356.12	3078.66836060436	-0.416761603370132	0.238121602857835	-1.75020493045711	0.080082958367207	0.243291104876119
ENSG00000089472.12	0.437335073921228	0	7.28100650215633	0	1	NA
ENSG00000089486.12	473.306876486908	0.232889712412372	0.129362265363758	1.80029092531352	0.0718147130531529	0.226987794335348
ENSG00000089505.13	34.0315814318183	0.0648103855679821	0.841691566274085	0.0770001603495663	0.938623417407376	1
ENSG00000089558.4	7.2085246965586	0	1.80863987053617	0	1	1
ENSG00000089597.12	8961.90277719155	0.0599184586072655	0.132535222655441	0.452094601018166	0.651200832962203	0.853784979748134
ENSG00000089639.6	246.037155949004	0.0258186025322343	0.17667678638825	0.146134662397002	0.883815083493513	0.999450021851337
ENSG00000089682.12	416.604812695982	0.250801367641379	0.197804218626341	1.2679272938822	0.204823916052187	0.436276506268566
ENSG00000089685.10	1934.94348361375	-0.687218748155164	0.384297240714539	-1.7882479376573	0.0737360153123344	0.230837617004585
ENSG00000089692.4	22.3056459475856	4.94603415942869	1.35677155459076	3.6454435845838	0.000266930970521761	0.00484072865036349
ENSG00000089693.6	5704.11554790224	-0.280575607013849	0.242615256487215	-1.15646316343109	0.247491758556824	0.487002408114287
ENSG00000089723.5	332.75269627642	-0.0669866036316994	0.181137757070973	-0.369810274317644	0.711523859328141	0.896839032818941
ENSG00000089737.11	3508.28084429206	-0.0350659140461695	0.103241304262908	-0.339650048946232	0.734120082754706	0.912265096472305
ENSG00000089775.7	298.814977834622	-0.380791970220138	0.194734287597949	-1.95544387645963	0.0505307015991751	0.182289809632964
ENSG00000089818.12	613.711216060386	-0.0140474401568866	0.164243607228712	-0.0855280786504237	0.931841573716062	1
ENSG00000089820.11	28.7464469701135	1.83999213198974	1.50191974017174	1.22509351383806	0.220539988733489	0.454604477562806
ENSG00000089847.8	42.1001167478675	1.51625435975815	0.646414789453164	2.34563686428157	0.0189946034474809	0.097637635397969
ENSG00000089876.7	1166.88496182927	0.20090618192711	0.0841701221791145	2.38690614585994	0.0169908282559388	0.0907091742156317
ENSG00000089902.8	1074.81693384126	0.158199584864983	0.187217677779206	0.845003456626329	0.39810890910553	0.646072626726261
ENSG00000089916.13	793.658689981892	0.825726465986256	0.155276790568999	5.3177713356932	1.05045966080975e-07	9.76077112446697e-06
ENSG00000090006.13	1930.08913696879	-0.0957850144923498	0.223826533651082	-0.427943072386881	0.668692567133428	0.866293791173405
ENSG00000090013.5	4274.69722907227	-0.270510708349316	0.310656085483949	-0.870772281598496	0.383878502708143	0.632161947529081
ENSG00000090020.6	941.945815993633	0.152350956838696	0.143719068244435	1.06006084439387	0.289116919716625	0.534287191441472
[truncated: 56,986 more rows]

## Sheet: TEs
genes_id	baseMean	log2FoldChange	lfcSE	stat	pvalue	padj
ALINE	2.93339359801955	0.262091897575748	0.969011544336314	0.270473452156091	0.786796038164514	NA
Alu	0.0301652649808642	0	7.28100799514409	0	1	NA
AluYa8	3.53794200583421	0.599102424629529	1.01728430428407	0.588923295195397	0.55591273002099	NA
AluYb10	1.09497825042037	2.93751738775613	1.86214112371169	1.57749450369312	0.114681785794129	NA
AluYb11	0	NA	NA	NA	NA	NA
AluYb8a1	0.0697913752614316	0	7.28100831165896	0	1	NA
AluYc5	0.793893955353856	1.79866288532985	1.60718883235413	1.11913600264087	0.263082122598155	NA
AluYe5	1.82407251825053	0.434167935947929	1.58066013095054	0.27467507242486	0.783565884108747	NA
AluYe6	0.193171215208806	0.961114148541808	7.274141611524	0.132127500380137	0.894883444440328	NA
AluYf1	2.96930146180786	0.507859141167995	1.06670576695946	0.476100492655625	0.634002786043443	NA
AluYh7	0.624491614567715	-0.78744140422596	2.16659058484279	-0.363447256595135	0.71627080602537	NA
AluYi6	0.307056259703258	0.961109515321495	7.27414163529092	0.132126863004511	0.894883948572768	NA
AluYi6_4d	0.0671250256870842	0	7.28100831216822	0	1	NA
AmnL2-1	0.213324828375687	0	7.28100778269875	0	1	NA
AmnSINE2	0.950751009133379	-0.745419091953715	1.98267576614951	-0.375966209241245	0.706942017275337	NA
Arthur2	0.550183264710048	0.419359672688499	3.68537797646966	0.113790139129831	0.909404155653083	NA
Chap1_Mam	0	NA	NA	NA	NA	NA
Chap1a_Mam	0.454495085264922	0	7.28100832223886	0	1	NA
Charlie15b	0.764935419142601	-1.39804020309578	1.89132634146925	-0.739185074750097	0.459794622577086	NA
Charlie16	0.339378005056043	-1.33249024589576	5.92857057147888	-0.224757423367126	0.822167989858764	NA
Charlie17b	0.279853794301592	-1.84079130337549	7.2662561117059	-0.253334217109412	0.800009956856415	NA
Charlie1b_Mars	0.0470713646120365	-0.773169101538817	7.27822782385477	-0.106230406666402	0.915399546405068	NA
Charlie29a	0.82520850399952	-0.850328433208946	1.79117334143497	-0.474732631140948	0.634977556480837	NA
Charlie30a	0.682384535046025	-1.61370932638455	3.49219473167734	-0.462090304342642	0.644016562831252	NA
Charlie30b	0	NA	NA	NA	NA	NA
Charlie31a	0.0376358455226381	0	7.28100831172603	0	1	NA
Charlie32a	0	NA	NA	NA	NA	NA
Charlie4	2.57306739664892	0.0855888322760418	1.1707816909278	0.0731040064422391	0.941723353511608	NA
CheshMITE	0	NA	NA	NA	NA	NA
CR1-11_Crp	0	NA	NA	NA	NA	NA
CR1-13_AMi	0	NA	NA	NA	NA	NA
CR1-16_AMi	0.0261043728480118	0	7.28100831156304	0	1	NA
CR1-3_Croc	1.03404080964583	-0.770950566301433	1.68185946187003	-0.458391788243845	0.64667099025706	NA
CR1-L3A_Croc	0.0392629186026564	0	7.28100832234839	0	1	NA
CR1-L3B_Croc	0	NA	NA	NA	NA	NA
DNA1_Mam	1.65486827096869	-2.32169093730224	1.49433529913847	-1.55366130923947	0.120265226674184	NA
ERV24_Prim-int	0.78023596843841	0.880560840409357	1.92822393223697	0.45666938662451	0.647908697954423	NA
ERV24B_Prim-int	1.85616331928005	2.14915492138868	1.30847772624247	1.64248491073697	0.100489550742366	NA
ERVL47-int	0.0854700284157092	-1.11106007292172	7.27502734037772	-0.152722460128107	0.87861714792244	NA
Eulor1	0.0963540300387225	-0.268101536598749	7.26875046303243	-0.03688412994259	0.970577393608445	NA
Eulor10	0.0893413886115153	0	7.28100831153201	0	1	NA
Eulor11	0.038956176286387	0	7.28100832233262	0	1	NA
Eulor12	0	NA	NA	NA	NA	NA
Eulor2C	0	NA	NA	NA	NA	NA
Eulor3	0	NA	NA	NA	NA	NA
Eulor5A	1.18796171402034	0.93019913227513	1.41949562763716	0.655302569563743	0.512272966747145	NA
Eulor5B	0	NA	NA	NA	NA	NA
Eulor6A	0.674220106083628	0	7.28100660050162	0	1	NA
Eulor6B	0.22956828617053	0	7.28100744228677	0	1	NA
Eulor6C	0	NA	NA	NA	NA	NA
Eulor6D	0.484194328654207	-0.447786275213071	2.5198636666373	-0.177702580160073	0.858956558827083	NA
Eulor6E	0.14347341095861	0.961113220140847	7.27414161630179	0.132127372663042	0.894883545458199	NA
Eulor7	0	NA	NA	NA	NA	NA
Eulor8	0.129399888202702	0	7.28100831213883	0	1	NA
Eulor9A	1.73983273808209	0.512983994890636	1.16826832394201	0.439097752098345	0.660590707835614	NA
Eulor9B	0.020971114476313	0	7.28100832235578	0	1	NA
Eulor9C	0.0196554697774443	0	7.28100831419535	0	1	NA
EuthAT-2	1.49646460739173	-1.77638819832387	1.6750245248928	-1.06051473988869	0.288910487825844	NA
EuthAT-N1	0	NA	NA	NA	NA	NA
EuthAT-N1a	0.0106629812783027	0	7.28100832237252	0	1	NA
Eutr10	0.146877429343908	0.961117831248514	7.27414146167208	0.132128009375774	0.894883041850108	NA
Eutr11	3.54090745382788	-0.298076230574993	0.813832764412925	-0.36626226370969	0.714169385299545	NA
Eutr15	0.0458929143842224	-0.773169101539893	7.27822782388	-0.106230406666182	0.915399546405243	NA
Eutr16	0.0101640642818105	0	7.28100831420633	0	1	NA
Eutr18	0.0455311914791571	0	7.28100831153662	0	1	NA
Eutr2	0	NA	NA	NA	NA	NA
Eutr2B	0	NA	NA	NA	NA	NA
Eutr5	0	NA	NA	NA	NA	NA
EUTREP15	0.0549525480158069	0	7.28100831418018	0	1	NA
EUTREP16	0.457726273757862	0.901512994882413	3.04036723447445	0.296514508070025	0.766837189029866	NA
EUTREP2	0.97813795566007	0.746954027881276	1.81933452969871	0.410564421049589	0.681391956888042	NA
EUTREP4	0	NA	NA	NA	NA	NA
EUTREP7	0.0406562571272418	0	7.28100832234713	0	1	NA
EUTREP8	0.0668364711118812	0	7.28100831418512	0	1	NA
EutTc1-N1	0.0964218018056369	2.0222193921868	7.26281990807837	0.278434467297957	0.780678864076033	NA
EutTc1-N2	0.0633146358548432	0.530003950548103	7.27671023814573	0.0728356541902321	0.941936898352229	NA
FordPrefect_a	3.61704776513003	1.26130363589443	0.911715403572279	1.38344008552712	0.16652996654868	NA
HAL1M8	1.06464112868038	0.236387597346775	1.53541451324763	0.153956860057797	0.877643750641754	NA
HAL1N1_MD	0	NA	NA	NA	NA	NA
hAT-1_Mam	0.689938498595133	0.819181014643483	1.84470704552282	0.444071060839535	0.656991208418415	NA
hAT-4b_Ther	0	NA	NA	NA	NA	NA
hAT-5_Mam	0.161153231409673	-0.681785923321145	7.27922279003905	-0.0936619118532965	0.925377727162118	NA
hAT-N1_Mam	0.0694823872177142	1.69527580625023	7.27001034564236	0.233187536970478	0.81561578317527	NA
hAT-N1a_Mam	0	NA	NA	NA	NA	NA
Helitron1Na_Mam	2.22401052388975	0.449295226258256	1.13657743944849	0.395305423690506	0.692617497175148	NA
Helitron1Nb_Mam	2.0997608574931	1.53075657982691	1.43156539199506	1.06928861817036	0.284939637680252	NA
HERV-Fc1_LTR1	1.02256435585495	-0.765092245025125	2.18885567933169	-0.349539831360068	0.726684073128922	NA
HERV-Fc1_LTR2	0	NA	NA	NA	NA	NA
HERV-Fc1_LTR3	0.110757412385879	1.08451205069413	7.27353375076032	0.149103872733218	0.881471670053869	NA
HERV-Fc2_LTR	0	NA	NA	NA	NA	NA
HERV-Fc2-int	0.167435209299125	0	7.2810076302141	0	1	NA
HERV1_LTRb	2.41320759648123	-0.662295400170474	1.33888339150756	-0.494662495906189	0.620838379267042	NA
HERV1_LTRc	1.68610321895405	0.473829928059736	1.66157587748819	0.28516899798523	0.775514670674376	NA
HERV1_LTRe	2.26705723926604	0.441651638981276	0.894812811588187	0.49356874785621	0.621610776633183	NA
HERV9N-int	0.528386129936711	0.883933325413913	2.73294072650246	0.323436698367456	0.746364540512379	NA
HERV9NC-int	1.21233092311879	0.539229280723409	1.82108563873316	0.296103197595103	0.767151272103158	NA
HERVIP10B3-int	3.59299073406012	2.18367601233601	1.2472157397451	1.75084064668901	0.0799733629069136	NA
HERVKC4-int	2.88541560120731	2.72954634221304	1.37187169298484	1.98965133267984	0.0466293572541068	NA
HERVL32-int	1.64432318305003	1.6013473296814	1.37522643371819	1.16442448342986	0.244252030334756	NA
L1M2a1	3.71253080693874	-0.947964093725466	0.98237252864455	-0.964974147875898	0.334557760560376	NA
L1M4a1	0.654795812409324	0.893170950076113	2.48861241739642	0.358903195946658	0.719667508686351	NA
L1M4a2	0.39847624083566	1.10859663545607	3.79353483643697	0.292233150150086	0.770108367159922	NA
L1M6B	0.308935644457086	0	4.39514022543358	0	1	NA
L1M8	0.256642986558832	0	7.2810083120953	0	1	NA
L1MEi	2.05737123006138	1.53050917560981	1.48164952770553	1.03297652176891	0.301614886066518	NA
L1MEj	2.23153062209307	0.15612969253562	0.919075505867778	0.1698768942691	0.865106952691156	NA
L1P	0	NA	NA	NA	NA	NA
L1P3b	1.68271405720047	1.564981931826	1.31834164426084	1.18708374163773	0.235194590688242	NA
L1P4c	0.725211824248363	-0.79430229851851	1.80334075010488	-0.440461570267469	0.659602839888475	NA
L1P4d	1.76717804129153	-0.209778885121401	1.37844981974407	-0.152184636768533	0.879041310903932	NA
L2-1_AMi	1.53062351243607	1.27983056280593	1.47822128645361	0.865790916782396	0.386604831224152	NA
L2-1_Crp	0	NA	NA	NA	NA	NA
L2-2_Mam	0	NA	NA	NA	NA	NA
L4_B_Mam	0.181082866100728	-0.158438854233815	7.27492366035436	-0.0217787651982175	0.982624433086733	NA
LTR06	0.0204757817799377	0	7.28100835583431	0	1	NA
LTR101_Mam	1.10865397903632	-0.59595960257954	1.45383499562065	-0.409922449504059	0.681862836648646	NA
LTR102_Mam	0.0385843110421257	0.961113217766516	7.27414161634334	0.13212737233588	0.894883545716967	NA
LTR103_Mam	0.387569543853737	0	3.01958767402663	0	1	NA
LTR103b_Mam	0.523376312396928	0	5.63491602982633	0	1	NA
LTR104_Mam	0.825181568933847	-0.736577472758697	2.12830918785523	-0.346085745887782	0.729278275421661	NA
LTR105_Mam	0.0393330773662647	0	7.28100831418599	0	1	NA
LTR106_Mam	0.0362823758483277	-0.681786114655947	7.27922279224822	-0.0936619381099303	0.925377706304045	NA
LTR107_Mam	0.0694523619866807	0.961113218276862	7.27414161634071	0.132127372406087	0.894883545661437	NA
LTR108c_Mam	0	NA	NA	NA	NA	NA
LTR108d_Mam	0	NA	NA	NA	NA	NA
LTR108e_Mam	0.185750051820822	1.89427923414438	7.2657492600381	0.260713543276671	0.794313421145778	NA
LTR10B2	0.337929433414232	0	7.28100702355078	0	1	NA
LTR11	1.91091888569785	0.924444175840201	1.20856501581814	0.764910587134943	0.44432478914648	NA
LTR16	0.616595502434854	1.51101406387974	2.53715223317246	0.595555144119343	0.551472449971691	NA
LTR18C	0.200085766987299	-0.681793906944797	7.27922238506506	-0.0936630138328578	0.925376851757884	NA
LTR1A1	0	NA	NA	NA	NA	NA
LTR1A2	1.68135254096267	0	1.63130584593261	0	1	NA
LTR1B0	3.46684869334655	-0.9878255431087	1.00358041320731	-0.984301337599583	0.324967372037289	NA
LTR1C1	0	NA	NA	NA	NA	NA
LTR1D1	0.546080345638203	-1.3732878731343	2.34504113724983	-0.585613553348934	0.558135238362496	NA
LTR1E	0	NA	NA	NA	NA	NA
LTR1F	0	NA	NA	NA	NA	NA
LTR1F1	0	NA	NA	NA	NA	NA
LTR1F2	0	NA	NA	NA	NA	NA
LTR22	2.65327624926057	1.06545007868621	1.02923832302797	1.03518306192846	0.300583427480347	NA
LTR22B1	0.0302577991606163	0	7.28100778278081	0	1	NA
LTR22B2	0	NA	NA	NA	NA	NA
LTR22C0	0	NA	NA	NA	NA	NA
LTR22C2	0.0251743690580683	0	7.28100832236094	0	1	NA
LTR22E	0.0860889576472645	0.961113218571132	7.27414161633457	0.132127372446652	0.894883545629352	NA
LTR26C	0	NA	NA	NA	NA	NA
LTR26D	0	NA	NA	NA	NA	NA
LTR27D	0	NA	NA	NA	NA	NA
LTR28B	0.0789031624584393	0	7.28100831415278	0	1	NA
LTR28C	0	NA	NA	NA	NA	NA
LTR37-int	0.51891083235967	0	5.58430663601832	0	1	NA
LTR38-int	1.23123234970926	-0.699092192141999	1.53001890198652	-0.456917356533521	0.647730448150846	NA
LTR38A1	0.0111990283891256	0	7.28100831420633	0	1	NA
LTR39-int	1.77537635052457	1.26035880960056	1.3464261161422	0.936077215444803	0.349233433174728	NA
LTR41C	0.172733185043556	0	7.28100798687575	0	1	NA
LTR47A2	0.297118237989709	0	5.16077213087489	0	1	NA
LTR47B3	0.335234122806336	2.66169707147856	4.88219793270333	0.545184178963581	0.585626851590641	NA
LTR47B4	0.0558276781968778	0	7.28100832233416	0	1	NA
LTR5	3.52421743368164	2.41174199505526	1.14859400815492	2.09973409048984	0.0357522389704684	NA
LTR53-int	0.308438889303452	0	5.97352120452586	0	1	NA
LTR53B	0.136387664267579	0	7.28100798430149	0	1	NA
LTR59	2.52502344249171	0.940118901352836	1.36969334209351	0.686371812186738	0.49247867490855	NA
LTR60B	1.40807630026103	-0.634076944208219	1.35896866524275	-0.466586876081471	0.64079547836386	NA
LTR75B	3.31599401861666	1.37805424447336	0.847846603442195	1.62535798206723	0.104086303434967	NA
LTR7A	0	NA	NA	NA	NA	NA
LTR81AB	0.61139922749367	0.143013420017892	3.26007172949746	0.0438681820169453	0.965009477946169	NA
LTR89B	0.0796164262684912	0.961109513703287	7.2741416353568	0.132126862780854	0.89488394874967	NA
LTR8B	0.580682523472369	0.821644652133805	2.16675420113624	0.37920528858462	0.704535424623249	NA
LTR91	0.0229207673328353	0	7.28100832236217	0	1	NA
LTR91A	0.0519823746321233	0	7.2810079843237	0	1	NA
LTR9A1	0.0411023608098861	0	7.28100831171303	0	1	NA
LTR9C	0.071840030820649	0	7.28100831151458	0	1	NA
LTR9D	0.268474782525312	0	7.28100763349812	0	1	NA
MADE1	0.155000831708548	-1.31730804547693	7.2619552849465	-0.18139853438751	0.856054769185104	NA
MADE2	0.211017697200798	1.70283373486356	7.26990051959964	0.234230678985596	0.814805899005727	NA
MamGypLTR3a	0.125949515513904	0	7.28100831413922	0	1	NA
MamGypLTR4	0	NA	NA	NA	NA	NA
MamGypsy2-I	0.553493168929269	0	2.34324634218621	0	1	NA
MamGypsy2-LTR	0	NA	NA	NA	NA	NA
MamRep1894	1.36372886499592	1.35500406321964	1.48068705299907	0.915118465090336	0.360129442238053	NA
MamRep605	1.05090111855445	-1.59306829932695	1.84914108949277	-0.861517981715467	0.388952821852464	NA
MamRTE1	1.0482846646444	0.74717108457701	1.6291860910239	0.458616169566875	0.646509823008642	NA
MamRTE2	0	NA	NA	NA	NA	NA
MamTip1	1.29546920450079	1.40743089128022	1.50303635392355	0.93639178294407	0.349071507115702	NA
MamTip1b	0.0094914054956338	0	7.28100832237312	0	1	NA
MamTip2	2.84108327509928	-0.371430940808157	0.993315504964114	-0.373930477226947	0.708456041015487	NA
MamTip2b	1.7279494313862	3.18232490481881	1.57263431196885	2.02356318986499	0.0430151157089367	NA
MamTip3	0	NA	NA	NA	NA	NA
MamTip3B	0.11435789356423	0	7.28100831148167	0	1	NA
MARE10	0	NA	NA	NA	NA	NA
MARE4	0	NA	NA	NA	NA	NA
MARE6	0	NA	NA	NA	NA	NA
MARE8	0.0166365956605837	0	7.28100832237252	0	1	NA
MER101B	3.26147910398619	-0.066231259302404	1.28349595115368	-0.051602234695693	0.958845638684632	NA
MER121	2.52064399481996	3.61278967490794	1.23622074251804	2.92244706034385	0.00347292654662799	NA
MER121B	0	NA	NA	NA	NA	NA
MER123	0.0854638774587566	0	7.28100831154771	0	1	NA
MER125	0.0523891622548031	-0.681785924677485	7.27922279010148	-0.0936619120388236	0.925377727014736	NA
MER127	1.79866665809649	0.724404337778369	1.14359446225662	0.633445125598913	0.526443004631854	NA
MER129	1.39480789528052	1.68631376055188	1.35959955952245	1.24030178499336	0.214863792441381	NA
MER130	0	NA	NA	NA	NA	NA
MER132	0	NA	NA	NA	NA	NA
MER133A	0	NA	NA	NA	NA	NA
MER133B	0	NA	NA	NA	NA	NA
MER134	0	NA	NA	NA	NA	NA
MER135	1.92676334562568	0.563046234972616	1.39941570059637	0.402343803011979	0.687431022001757	NA
MER45R	2.61210577445471	-0.244018013814861	1.02896126365389	-0.237149854357336	0.812540537094066	NA
MER47C	0.711290965660683	2.63754064689036	1.76418274458888	1.49504956614061	0.134901506751231	NA
MER4CL34	0.81615481783092	0.910910131261335	2.17686821473671	0.418449828563235	0.675618261496614	NA
MER57E2	2.20723852521604	-0.43357554816021	1.01049325142816	-0.429073175449145	0.667869972846303	NA
MER66D	3.40223054024097	1.71073988545866	0.900868499327214	1.8989895714372	0.0575658471616053	NA
MER68C	0.0094914054956338	0	7.28100832237312	0	1	NA
MER6C	1.2822935940339	-0.271729040990871	1.51971441961699	-0.178802699693639	0.858092625397735	NA
MER74C	2.57983175614166	0.726459793950058	0.931207524123538	0.780126636792169	0.435316339163154	NA
MER75A	0	NA	NA	NA	NA	NA
MER75B	0.76524311417967	-0.116698422019516	1.802082727551	-0.0647575276292157	0.948367058473443	NA
MER83A-int	1.14657909938356	0.433910125068305	1.57884260081662	0.274827981487118	0.783448399442383	NA
MER88	3.32399275114095	2.61230136011889	1.13176669542689	2.30816242488347	0.0209901042102515	NA
MER91C	3.72042600067437	1.94518360203568	0.937197157522929	2.07553297235442	0.037937166262683	NA
MER92-int	1.8754029513003	1.93258049652183	1.15198190065891	1.67761359394312	0.0934225572710476	NA
MER92A	1.71565841993132	-0.0839482780225189	1.50204044807066	-0.0558894922772212	0.955429841694877	NA
MER92D	0.0385843110421257	0.961113217766516	7.27414161634334	0.13212737233588	0.894883545716967	NA
MER94B	0.714517883800545	1.80190018719958	1.67973054724766	1.07273168911056	0.283391517924581	NA
MER97a	3.44483092412793	-0.101235464144264	1.47099886873765	-0.0688208987075161	0.945132182763116	NA
MER97b	2.56955780633185	0.825373209963803	1.15475473800171	0.714760617819244	0.474756973854651	NA
MER9B	2.86126505344797	1.37651968179807	0.724748472387135	1.89930677227117	0.0575241529675476	NA
Merlin1_HS	2.8655505394377	1.88186111164627	1.12777915745773	1.66864327931757	0.0951880963098791	NA
MERX	3.09026925146302	1.10628060224475	0.977573497034359	1.1316597735115	0.25777749965437	NA
MLT1C2-int	1.79358029265145	1.49091692104374	1.37990367128073	1.08044999957133	0.279941840912652	NA
MLT1E-int	0	NA	NA	NA	NA	NA
MLT1E1-int	0.201490718810381	0	7.28100831161865	0	1	NA
MLT1K-int	2.41949325927662	4.23815365259804	1.25996562203899	3.36370578567014	0.000769034788828326	NA
MLT1L-int	2.13689269105851	2.82496582259532	1.52114714754792	1.85712856717981	0.0632928647800208	NA
MLT1M-int	0.0694523619866807	0.961113218276862	7.27414161634071	0.132127372406087	0.894883545661437	NA
MLT1N2-int	1.05664881545999	-0.827597538244479	1.66454978774489	-0.497190017587698	0.619055060203079	NA
MLT1O	0.834858436620685	-0.796671684021625	1.71277168784104	-0.465135948753236	0.641834103692701	NA
MLT1O-int	0	NA	NA	NA	NA	NA
MLT2B5	3.56374170539552	0.647543718836364	1.15027428911613	0.562947224817077	0.573470821395303	NA
MSTA1	0.376247441883591	-0.774845183073943	4.88425888777756	-0.15864130073304	0.873951487541463	NA
MSTA1-int	0	NA	NA	NA	NA	NA
MSTB2-int	1.6495369628418	1.42634764224563	1.42567236318254	1.0004736565571	0.317081340108586	NA
OldhAT1	1.06104920272698	1.70561490676518	1.71012154818333	0.997364724499879	0.318587507313628	NA
Penelope1_Vert	0.0862621763835293	1.50245870781224	7.27181496870032	0.206613990355804	0.836311333298256	NA
Ricksha_a	1.29536913778154	1.33343281913561	1.50896065991256	0.883676330708903	0.376870961019029	NA
Tigger17b	0.0738151098232951	-0.681787029041852	7.27922279949149	-0.093662063632601	0.92537760658978	NA
Tigger17c	0.104940538169805	0	7.28100831211441	0	1	NA
Tigger18a	0.622720304579953	-0.359303299429313	2.15978997192981	-0.166360296185776	0.86787341755947	NA
Tigger19a	1.32830928247989	-0.0655659191499103	1.39149168301104	-0.0471191599277351	0.962418256883041	NA
Tigger1a_Mars	0.738030950331347	1.82151004813393	1.97681346420253	0.921437495807802	0.35682206006979	NA
Tigger21a	0.381103888489388	-1.1476648073424	3.39077570520502	-0.338466742456801	0.735011485380699	NA
Tigger22N1	0.106893276592115	-0.681786113249139	7.27922279218347	-0.0936619379175	0.92537770645691	NA
Tigger23a	0	NA	NA	NA	NA	NA
Tigger2a_Car	0	NA	NA	NA	NA	NA
Tigger2b	0.190590233063422	0	7.28100831143689	0	1	NA
Tigger5b	0.0174406017279488	0	7.28100832237252	0	1	NA
Tigger6	0.0219065870739983	0	7.28100832236094	0	1	NA
UCON100	0	NA	NA	NA	NA	NA
UCON105	0.0774817032493024	1.27168211148178	7.2727033913715	0.174856864503856	0.861192105143051	NA
UCON13	0	NA	NA	NA	NA	NA
UCON14	0.977705064792278	0.435932550507308	1.68872373773817	0.258143200551669	0.79629639189087	NA
UCON2	0	NA	NA	NA	NA	NA
UCON21	0	NA	NA	NA	NA	NA
UCON23	0.0931239567508665	0	7.28100831154322	0	1	NA
UCON26	0	NA	NA	NA	NA	NA
UCON33	0	NA	NA	NA	NA	NA
UCON34	0.0366721764694874	0	7.28100831155146	0	1	NA
UCON35	0	NA	NA	NA	NA	NA
UCON37	0.0385843110421257	0.961113217766516	7.27414161634334	0.13212737233588	0.894883545716967	NA
UCON38	0.129690763116068	0.961122754371231	7.27414143639642	0.132128686632655	0.894882506173659	NA
UCON39	0	NA	NA	NA	NA	NA
UCON4	0	NA	NA	NA	NA	NA
UCON40	0	NA	NA	NA	NA	NA
UCON44	0.0151288995803082	0	7.28100799515432	0	1	NA
UCON55	0.0554050573443464	0	7.2810083223442	0	1	NA
UCON58	0	NA	NA	NA	NA	NA
UCON59	0	NA	NA	NA	NA	NA
UCON7	0	NA	NA	NA	NA	NA
UCON73	0.28509669868359	1.54558294962067	7.25670231258606	0.212986957855499	0.831337135421896	NA
UCON78	1.93337287543074	1.35776710384648	1.42776818573733	0.950971675521193	0.34161875456945	NA
UCON8	0.0638014351505054	0	7.28100761905643	0	1	NA
UCON86	0	NA	NA	NA	NA	NA
UCON89	0	NA	NA	NA	NA	NA
UCON99	0	NA	NA	NA	NA	NA
X1_DNA	0.772650608649526	-0.381862779662856	2.43023533893772	-0.157129959203775	0.875142426819268	NA
X1_LINE	0.425328872069719	0	3.78816504806485	0	1	NA
X1_LR	0	NA	NA	NA	NA	NA
X10b_DNA	0.0146388862781221	0	7.28100832237252	0	1	NA
X11_DNA	0	NA	NA	NA	NA	NA
X12_DNA	0.300058429328656	0.259837157573304	5.14672067992888	0.0504859645068001	0.959735133842914	NA
X12_LINE	0	NA	NA	NA	NA	NA
X13_LINE	0.0788813061540696	-0.77316934786181	7.27822641784029	-0.106230461031911	0.915399503271734	NA
X15_LINE	0	NA	NA	NA	NA	NA
X17_LINE	0	NA	NA	NA	NA	NA
X2_LINE	0.0952554255566671	0	7.28100778275731	0	1	NA
X20_LINE	0.0611596250620053	0	7.28100831155322	0	1	NA
X24_DNA	0.0145845065422271	0	7.28100832237252	0	1	NA
X24_LINE	0.0094914054956338	0	7.28100832237312	0	1	NA
X26_DNA	0.0440682047307295	0	7.28100831417981	0	1	NA
X2a_DNA	0	NA	NA	NA	NA	NA
X2b_DNA	0	NA	NA	NA	NA	NA
X30_DNA	0.00589127523771064	0	7.28100835584589	0	1	NA
X33a_DNA	0	NA	NA	NA	NA	NA
X34_DNA	0.0116103813934351	0	7.28100832237252	0	1	NA
X4a_DNA	0.0587291183874623	0	7.28100831167953	0	1	NA
X4b_DNA	0.26544330255087	0	7.28100707539244	0	1	NA
X5a_DNA	0.858415215855675	2.18539441901682	1.97842293567204	1.10461437724612	0.269326718594648	NA
X5A_LINE	0.10895766256562	0	7.28100835577245	0	1	NA
X5B_LINE	0.157207196382978	1.83299686676497	7.26724433522786	0.252227224269803	0.800865436259862	NA
X6a_DNA	0	NA	NA	NA	NA	NA
X6A_LINE	0.984937505996585	1.54880262453728	1.93958628463444	0.798522157434823	0.424567540222662	NA
X6b_DNA	0.154251736091712	0.648127032865526	7.26930282298122	0.089159448801133	0.928955192149351	NA
X6B_LINE	0.622158839391019	0.998901831536211	2.53265633066337	0.394408755519771	0.693279280646443	NA
X7D_LINE	0	NA	NA	NA	NA	NA
X8_LINE	1.40800912711275	1.35661240490145	1.52768207635679	0.888020109613835	0.374529934238533	NA
X9_LINE	0.517571540770026	2.28863861389743	2.85229054083212	0.802386215967239	0.422329584029235	NA
X9a_DNA	0.0365311212994588	0	7.28100832234618	0	1	NA
X9b_DNA	0.368199712330712	-0.77859687030702	3.27570315446377	-0.237688469801067	0.812122727187337	NA
Zaphod4a	0	NA	NA	NA	NA	NA
Zaphod5a	0	NA	NA	NA	NA	NA
Zaphod5b	0	NA	NA	NA	NA	NA
MER20	1102.32307306341	0.457744366975455	0.0957565299944379	4.78029401234614	1.75039021520942e-06	9.75867550553755e-05
THE1B-int	732.596904699184	0.485799644639665	0.101620221460817	4.78054109365408	1.7482401773397e-06	9.75867550553755e-05
Charlie4z	148.580637351419	0.984031093541603	0.184530236348823	5.33262793681932	9.68015223020234e-08	9.11080193849155e-06
HSMAR1	844.964611887634	0.476536669413966	0.0889375118144319	5.35810660419936	8.40986164428222e-08	8.20508151324395e-06
L1PA4	2143.68159853394	0.698565920571526	0.144748097712599	4.82608014620371	1.39246490717005e-06	8.15950982991269e-05
LTR12	229.507056293659	0.703223604302745	0.130846653478827	5.37441031624502	7.68337135713817e-08	7.5339510196903e-06
MER5A	700.422151609716	0.745461136096105	0.127108004296287	5.86478515041781	4.4971462476792e-09	6.405314943866e-07
HERVK3-int	553.068298227508	0.494398809370182	0.0998228136371025	4.95276371559238	7.31667982442527e-07	4.87270899023926e-05
L1PA7	1715.02544927863	0.796006127840978	0.145532895850533	5.46959588200939	4.51062855695699e-08	4.82671795059248e-06
MER5B	537.847676021728	0.708201100380881	0.141949547093641	4.98910433235616	6.06598809282092e-07	4.16780372025404e-05
MIRb	6618.17431860905	0.535926239776211	0.0897574716072424	5.9708259399429	2.3605548164407e-09	3.68492049065659e-07
MLT1H	949.855688262561	0.776659087390818	0.114147370058462	6.80400334228502	1.01751176409922e-11	2.75759820178723e-09
THE1A	537.282206274132	0.966037313298948	0.118375270172359	8.16080345069003	3.32803343876818e-16	2.59759665962734e-13
MamGypLTR1b	90.6786018851931	1.16589303564623	0.225087117230484	5.1797412930229	2.22193834223263e-07	1.81408714945545e-05
ERV3-16A3_I-int	473.497665900352	0.997572885989572	0.144854992322105	6.88670007155384	5.71014335676476e-12	1.63855922530222e-09
MIRc	3047.93355216169	0.64479709304455	0.0986570091749863	6.53574539139823	6.32935114427418e-11	1.40346169179798e-08
MIR3	2986.04680799133	0.644833921416061	0.122572325065891	5.26084433063841	1.43395399208055e-07	1.2776595546789e-05
HAL1-2a_MD	134.470574849833	1.56575752219564	0.296136552323047	5.28728220110973	1.24147039943027e-07	1.12147171935767e-05
L3	2184.19938450306	0.527427971758917	0.0912845915619813	5.77784227035511	7.56646894191271e-09	1.01126375659961e-06
ERVL-E-int	274.16251856579	0.960939871747474	0.138062000128678	6.96020534869733	3.39777103507094e-12	1.00455615465665e-09
MER89	112.508976207343	0.0319928884990486	0.219312724357894	0.14587794024591	0.884017746412353	0.999469163088489
L1MEg2	39.8754920514943	0.0400049955497128	0.266217182237518	0.150272026822147	0.88055000172316	0.997571538761265
LTR10A	73.07216232949	0.061022873934768	0.385595062643322	0.158256367486776	0.874254788494752	0.994348797576981
MLT1A	457.156015053852	0.0296086051761858	0.18612260984212	0.159081184179083	0.873604912283833	0.994348797576981
MER70A	18.217066061419	0.0632446100471824	0.382914158454739	0.165166548822346	0.868812893788339	0.991760032554806
LTR24B	32.7714239324184	0.0683673365436073	0.412492880333662	0.165741858352332	0.868360103401503	0.991682287701918
MER6A	75.74150187684	0.0375829210456484	0.21447151989793	0.175235019845687	0.860894968185494	0.987806863119108
LTR40A1	26.6730248062455	-0.0842516947961311	0.476399458028352	-0.17685094593688	0.859625470626415	0.986988632440908
MER136	8.57804613231069	0.113110792051912	0.628928073893209	0.179846943946595	0.857272728492222	0.985330903638377
LTR88a	7.24051993695686	-0.107272482696607	0.586040896182242	-0.183046069643659	0.854761870886546	0.983858225019725
Charlie29b	10.1414038656639	-0.112184578089743	0.600055366920968	-0.186957044756369	0.851694312362675	0.982765502518232
X32_DNA	5.65686918041079	0.115776376214821	0.617624308746394	0.187454370845304	0.85130439626789	0.982464081167219
L1P4e	7.18332392139258	0.151360760691963	0.796859964514154	0.189946499300223	0.84935105453074	0.981420683201933
LTR7C	234.117695344224	0.0500277590938938	0.26119572551165	0.191533605674043	0.84810755434958	0.981212066170007
MamRep1527	27.0267735709304	-0.0731945409887584	0.381054919827571	-0.192083967901213	0.847676432835254	0.981109692840327
MER50B	25.9625464941785	-0.059775977882155	0.30965830138467	-0.193038512498649	0.846928806679991	0.980702787830889
LTR37B	34.0429076380145	0.0763117560395371	0.391182693384669	0.195079581305751	0.845330647236654	0.979646101982956
MER31A	131.608567539608	0.0394734800359085	0.201073590591363	0.196313598020585	0.844364718791285	0.979145941509142
L1MD3	800.336066866171	0.0399688598425363	0.202572252148081	0.197306686472137	0.843587547151213	0.978535477800596
LTR16D1	7.49112820173273	0.0918184645564927	0.457792174004369	0.200568008302423	0.841036375383853	0.976787632891821
MER65A	73.728558770478	0.047497248927553	0.233973059391417	0.203003068178436	0.839132634085163	0.976359651590835
Tigger3d	73.4648201590061	-0.0957177691782575	0.465271721374578	-0.205724450425384	0.837006158384227	0.975016486690432
MER34B	109.107610239849	-0.0567629519978007	0.265782994998665	-0.213568787567037	0.830883341707387	0.970839918966242
Charlie11	47.2947965809322	0.0734580865323076	0.342582764463058	0.214424349828109	0.830216154804666	0.970525271309815
LTR16B	33.2394107125112	-0.0680893925989358	0.314009451458655	-0.216838672475121	0.828334072614714	0.969141321613542
MER70C	4.40476754061405	0.220503299986546	1.01329667994624	0.217609811963703	0.827733138853434	0.968841505515389
MER68	386.762430744935	0.0283591964858966	0.130119447980847	0.217947408523213	0.827470088241905	0.968591711569543
LTR42	96.4546018371453	-0.0548663964588773	0.235998446838407	-0.232486260794951	0.81616035720941	0.962730075478292
MIR1_Amn	4.6221075646241	-0.171847638904578	0.729582987826901	-0.235542277947618	0.81378786866152	0.960934504156868
LTR68	6.32746415555264	0.165716032060748	0.688400568817075	0.240726169569425	0.80976735492574	0.958565299482284
HERVK14-int	66.5619738488822	-0.0537013887133022	0.221751844059782	-0.242168848430522	0.8086493320661	0.957706628830165
L1PA6	26374.8299597258	-0.0497838654849939	0.204769435825676	-0.243121563939726	0.807911226689217	0.957006724117447
MER66C	27.0906315562442	0.0979230576403407	0.401561563784456	0.243855653707192	0.807342615660636	0.956747783870209
LTR14	22.0421922062328	0.0933206783338476	0.382248387733857	0.244136224843472	0.807125317823651	0.956726088165451
LTR14C	4.57619927752622	0.22942680066867	0.9375577884865	0.244706836726335	0.806683434021695	0.956539490038
LTR3B	41.1717845084266	-0.0877165292144364	0.357540187960458	-0.245333342007801	0.80619833724321	0.956252107775028
MER70-int	46.7926845397272	0.0744070672762221	0.301143861916889	0.24708146731796	0.80484517609416	0.955288559679157
LTR52	79.867386115443	0.094436546098169	0.376323379461918	0.250945200994947	0.801856476921538	0.95346768623469
LTR41B	321.902021506653	0.0795517007511783	0.312296473545783	0.254731345019546	0.798930604834887	0.952206993167795
MER61D	14.1621241975571	-0.160649523038948	0.628527766850242	-0.255596540856127	0.798262389699073	0.951829393697445
X7A_LINE	7.75925426952406	-0.154555122713521	0.593389546404393	-0.260461485461006	0.794507820429411	0.949720111494676
LTR85c	17.2110775061413	0.150296677881501	0.567912088821417	0.264647787641588	0.791280803017679	0.94811027862535
L1M2c	17.2159483244891	-0.127850251575307	0.481230621043045	-0.265673558549117	0.79049062897443	0.947632280095135
LTR31	12.5617269742444	0.199381086790746	0.748241669301416	0.26646616323426	0.789880215454243	0.947147584597717
L1MB1	199.309339855918	-0.0591957644212023	0.219968934016387	-0.269109657170009	0.787845299134951	0.945755723610192
MER6	64.6214500682383	0.103438793846919	0.384377373908599	0.269107395149422	0.787847039782897	0.945755723610192
MamRep434	130.32826059269	0.0770036662138544	0.265668111762548	0.289849111746914	0.771931674038094	0.936326385330338
MER39B	115.312630736868	0.061774328974817	0.210714759794909	0.293165647413321	0.769395540439619	0.934703970900155
L2d	143.184496774544	0.0760482961190024	0.255651867377999	0.297468181629042	0.766109096519419	0.933501111551357
MER57E3	20.1430932921363	0.154795074363284	0.517938643779074	0.29886759024938	0.765041076738054	0.932723931920628
MLT1H2	250.873125431282	0.0711469818782783	0.230143547179746	0.309141762826447	0.757213691887304	0.926887320105198
L2d2	72.6318294013664	-0.0954717668233198	0.305117059281737	-0.312902094193179	0.75435504648195	0.924722328307721
MER66A	31.8659157748792	-0.127135881138772	0.403026693925734	-0.315452755499615	0.752417916789892	0.923910035847557
LTR51	17.4249013811019	-0.174754607096383	0.552186351805364	-0.316477592256719	0.751640030598486	0.923192038589303
MER67A	32.7207481456767	0.120126458293338	0.373829170389011	0.321340515424019	0.747952356248965	0.920725751184272
L1MEg1	48.3839457299803	-0.0811983581117371	0.246087921872894	-0.329956697971048	0.741432681424123	0.916808157951148
LTR33B	96.8479500966738	0.0682199781317898	0.204073734356919	0.334290830452856	0.738160109083121	0.914812207592185
Kanga11a	7.6322478959935	-0.201133091174281	0.594704519892785	-0.33820676394143	0.735207379001327	0.913008438010113
MER113B	11.4292333584498	0.195050356317438	0.575665729586554	0.338825721756137	0.734741023076612	0.91254835489116
L1MA5	232.804838310879	0.0783789878474341	0.226912151630789	0.345415559652202	0.729781981294078	0.909236133629969
Charlie26a	8.96746271104921	0.223701770827205	0.626918691529274	0.356827406567697	0.721221017632942	0.903173270752286
LTR45B	75.9567578272669	0.131942597596487	0.36306226691494	0.363415892038706	0.716294232010267	0.899715713285733
HERVK11-int	55.2188392399337	-0.13498639760978	0.366505593575239	-0.36830651421441	0.712644695763381	0.897565556900459
MLT1A1	303.277744891252	0.0873234448183594	0.236688916404936	0.368937617125102	0.712174223756822	0.897502424272735
HERVL66-int	18.5093194402339	0.158238030385046	0.426325942312994	0.371166787379955	0.710513308872523	0.895796743298413
Ricksha_b	8.50339762026036	0.193308504908256	0.516698201581404	0.374122658675057	0.708313061599284	0.894583350872933
LTR18B	34.9784201437521	0.0997794704476154	0.266062429498694	0.375022774300064	0.707643529247903	0.894258674063489
MER57B2	68.420807123484	-0.083952486936111	0.223745209184045	-0.375214679421603	0.70750081380933	0.894166024474205
Ricksha	8.13962058638832	-0.232064392929354	0.614966171938641	-0.377361233054147	0.705905172446194	0.89322235121939
LTR13	780.547850156647	0.0755979100529423	0.198189453487826	0.381442648549339	0.702874819792259	0.890828550182278
MER57D	11.5850952157461	-0.227646977119411	0.592798537507	-0.384020814350816	0.700963020496498	0.889593751635268
MER101	10.2646697814428	0.227668091898441	0.58752731017921	0.387502143226323	0.698384498565168	0.887963557731292
PRIMAX-int	8.50560248706042	0.213908837479309	0.534971762836094	0.399850706783654	0.689266480529739	0.881038231662084
AluYf5	13.4014775099015	0.257817701617078	0.644235635363071	0.400191618508933	0.689015387438544	0.880872518842188
Tigger6b	5.26639217794084	0.343762921509881	0.853054230357968	0.402978977509586	0.686963689828688	0.879022462728892
LTR49-int	288.050483183187	-0.146091820164886	0.361913629434834	-0.403664875492598	0.686459171965638	0.878698361490783
MamRep1879	13.2923733912919	0.258368629366869	0.638499150786066	0.404649918561031	0.68573485986534	0.8779967396597
MER110	10.9224635493002	0.269961320422729	0.665035240816087	0.405935360795994	0.684790095433661	0.877543423715675
HERV16-int	117.462640049544	0.0740649397069331	0.179488154986812	0.412645278527573	0.679866522400852	0.873901583714902
MER61C	23.5300540013072	0.200928426069983	0.481792180412644	0.417043767497206	0.676646394573236	0.871166607106595
LTR7	282.216362499599	-0.147599652421941	0.35178376182875	-0.419574944717867	0.674795995062474	0.870280641641027
LTR69	5.96910887596996	-0.457156601467206	1.06966560795879	-0.42738272415768	0.669100588396212	0.866597622552455
ERVL-int	69.7067007148448	0.160708645486969	0.371031561166456	0.433140094556189	0.664912996157179	0.864156606768019
LTR4	23.9085874232609	-0.183239574538258	0.42225963012189	-0.433950019056675	0.664324736172458	0.863770789384042
LTR48B	240.355465460244	0.0970684305282198	0.223743272672622	0.433838431738008	0.664405771399266	0.863770789384042
MSTB1-int	11.3443208348689	-0.278899253003136	0.626317099419346	-0.445300396974155	0.656102681029798	0.85777767572468
MSTB2	70.0095340969567	0.136995825809956	0.306034459326612	0.44764836649898	0.654406991094749	0.85643485025029
LTR22C	63.4156418057254	0.113113933657724	0.251728605558764	0.449348747658792	0.653180097415676	0.855402902071953
MamGypLTR2b	7.15476694087846	-0.322040918306596	0.705832153235239	-0.456257081560389	0.64820512253546	0.852098273982646
MER4B	133.654083759245	0.0984645627033021	0.215144971636143	0.457666112084771	0.647192337974914	0.851619400560018
MER57F	90.582153766336	0.217356909718935	0.462176540252768	0.470289793592858	0.638147988446408	0.845081524963567
AluYb8	324.065276350388	0.15087895518849	0.312102393451887	0.483427741516981	0.628792054586131	0.838260528874713
MER84-int	5.85941023425412	0.347070403746595	0.716381982151473	0.484476735029343	0.628047571486507	0.837652876583236
LTR41	224.017763517235	-0.145566511563433	0.296611846614905	-0.490764321198621	0.623593147563922	0.834428617532703
AluYk11	9.39018364370916	0.407402510556054	0.811535067639745	0.50201467170228	0.615657200568019	0.828790545338652
THE1D-int	217.753416612487	0.0683394635004018	0.135343064036717	0.504935099458528	0.613604420512108	0.82706646253524
MER61F	7.69049719615732	0.387200855045716	0.765512374940546	0.505806134193178	0.612992751841052	0.8267436803065
LTR10B1	62.9402448737963	-0.137024766920177	0.27056305980327	-0.506442997132754	0.612545696646954	0.826654967748254
LTR88b	31.0397166633669	0.273543567501061	0.535503241697651	0.510815894659897	0.609479978219354	0.824399196935689
MER106B	12.5991025129512	0.252056139787725	0.490788838414013	0.513573496500544	0.607550213450161	0.822929842777523
MER73	8.16590360913976	-0.431943097071588	0.840375235011574	-0.513988369809159	0.607260121944023	0.822879636075952
MER65B	7.9169641070447	-0.226141007720304	0.434139845776867	-0.520894384424997	0.602440347562285	0.819192734067698
HERV1_LTRd	9.3233054514492	-0.79212802652078	1.51057257474802	-0.524389254619506	0.600007828731577	0.817137964966447
Charlie10	120.541452975073	0.147619872393289	0.279520087448207	0.528119011914099	0.597416736015269	0.814917355460743
Charlie17	8.90336847023291	-0.345503553170062	0.65311090209211	-0.529012074462868	0.596797073822908	0.814396467504631
Tigger17a	9.73754968020583	0.284974670894726	0.537485645139673	0.530199594113201	0.595973552437139	0.813972977441443
AluSg7	1516.75137219367	0.118919196401053	0.221737520071613	0.536306153160939	0.591746978719347	0.810583278044971
LTR60	7.18955658313575	0.338282676629981	0.613985019812615	0.550962426955015	0.581659431538893	0.802770132234274
X7B_LINE	19.9249852957162	0.207642549256042	0.376534195410943	0.551457349124491	0.581320196571397	0.802554195252418
AluYc3	112.383743207869	0.175512875361459	0.316715016593087	0.554166572995042	0.579464852611336	0.801069618774707
HERVK11D-int	5.00327452823703	-0.711723058935696	1.26169971687511	-0.564098611909373	0.57268702269181	0.795181639849333
MER102b	296.257572088429	0.0695930987389353	0.122721575626892	0.567081202986817	0.570659013059518	0.793650853126749
MER54A	163.658193792689	-0.117120910998161	0.205299129068485	-0.570489078690105	0.568346027388976	0.791474167316664
LTR10B	5.03651510311922	0.486350224532946	0.85043096288669	0.57188677947718	0.567398681154797	0.790775692120102
MLT-int	50.7809769217019	0.152389833338567	0.265116855225713	0.574802508157495	0.565424870268913	0.789537508452432
AluYk12	6.33464942491577	0.431010678699642	0.739768930456024	0.582628792525728	0.560143218375058	0.785211637710226
LTR45C	45.6454804539146	0.181138184133924	0.308667188482391	0.58683977725173	0.557311319149016	0.782801775560173
L1M2a	23.9163805669784	0.211673167922107	0.358696877787009	0.590117118465125	0.555112132909058	0.780857601017589
Helitron2Na_Mam	24.1032663134538	-0.288272500730406	0.488038543672381	-0.590675684263008	0.554737743256482	0.780601253635518
MER63A	86.4741149300258	0.119106123079852	0.200609065762298	0.593722535057221	0.552697708114496	0.778827941273957
Charlie24	28.5327822977891	0.204914032639853	0.342503651584021	0.598282767766595	0.549651272782808	0.776242692756093
LTR27	50.8741746306753	0.232051357323234	0.386331093846214	0.600654104780928	0.548070393450985	0.775188285547193
LTR27B	23.0668035755128	0.202391950354345	0.335092873463326	0.603987629645894	0.545851866586774	0.773916344983658
MER95	9.36550497511275	-0.363329978342899	0.597837056721731	-0.607740812078858	0.543359390378	0.771954452646556
HERVK14C-int	6.30514148907997	0.530229915896484	0.865589976531228	0.612564759612088	0.540164165688035	0.769619370928475
MER31B	126.669443112881	0.134435196978122	0.218544057896374	0.61514002381097	0.538462252154327	0.768056573559019
MER54B	18.0371919655802	-0.311898118277913	0.506747727803173	-0.615489919668783	0.538231224377785	0.767846261924923
AluYf4	73.0933236926777	-0.267863738857113	0.434401679733908	-0.616626848729481	0.537480881143374	0.767442150867163
LTR72	30.7325959784249	0.291637058251321	0.471481467136152	0.618554659258968	0.536209779067907	0.766459843294507
L1M1	1151.71709677872	0.154485012353069	0.245162989386122	0.630131867537971	0.528608311374744	0.760236885735716
LTR18A	19.0389868586198	0.312013330092182	0.493464392573273	0.632291477942559	0.527196431191047	0.759225847938255
LTR81A	11.1492312612992	-0.340890678247267	0.536601268770676	-0.635277436127256	0.525247487066516	0.757457262222226
MLT1A1-int	20.0265431048809	0.242756835566571	0.378455020018688	0.641441710971579	0.521235740329255	0.754236040121969
MER87	11.9678059396429	0.310533973515555	0.483977343143668	0.641629154576714	0.521113998479374	0.754115800380304
AluY	11840.1479039335	0.14813957149639	0.229137873779268	0.646508449489651	0.517950126838783	0.7514325996122
L4_A_Mam	5.45888961036188	-0.798457197620111	1.23166433859754	-0.648274998794954	0.516807101391331	0.750463123322175
LTR73	38.0012392066839	-0.199918091803157	0.308220333923917	-0.648620709925343	0.516583565971914	0.750286201921098
Tigger11a	26.8261146618843	0.290048950411732	0.44414449548864	0.653050872762985	0.51372348223326	0.747675940115073
MER34C2	77.6411768575924	-0.192707682516786	0.29406212296671	-0.655329834977087	0.512255415799008	0.7462774323194
LTR25-int	15516.9452015379	-0.231703731776169	0.350084892525305	-0.661850130420641	0.508067274841351	0.742393045827413
MLT1E2-int	9.49081863118229	0.379350612862488	0.570188313491656	0.665307590293219	0.505853776784732	0.740523608900085
LTR38	8.26368692899318	0.434870319325636	0.649620302069805	0.6694223039829	0.503226127800036	0.738860152879015
MER45C	24.9456634631257	-0.243438928919681	0.36335541320204	-0.669974686146533	0.502873927257898	0.738565327606757
MLT1D-int	171.69059332693	0.197803461353406	0.295055108101234	0.670394973421506	0.502606038113198	0.73839418925635
AluSc	5056.66866377992	0.12783515152073	0.190231568218588	0.671997569687488	0.501585243505199	0.737505301523393
MER102a	342.398861047622	-0.0995791482412098	0.14783603300425	-0.673578330110813	0.500579433905103	0.736414844224236
PABL_A-int	38.8831448524331	0.209042582725006	0.308624948511517	0.677335334467313	0.498193216855372	0.734228036732473
AluYj4	6.08244341390865	0.502779744098228	0.741885766505061	0.67770506835138	0.497958712221761	0.734109122966396
LTR45	24.3483838619179	0.234705818307647	0.338665491172538	0.693031396541293	0.488289848504016	0.725191614439808
MER9a2	97.1634837257194	0.266623196391531	0.384481274118073	0.693462112044635	0.488019594871088	0.725099090437793
L1PB1	7638.68105602061	0.178180554754156	0.256888097599915	0.693611562461955	0.487925840653105	0.725014996090773
AluSx3	3897.62568184818	0.143312558078476	0.204982891772612	0.69914399606311	0.484462045766631	0.722177837971296
AluSp	7180.86539696933	0.170770415960747	0.243559685630927	0.701144015350392	0.483213144007815	0.721032199971284
Mam_R4	24.8577912163891	0.324803333296304	0.463120451322974	0.701336622834198	0.48309296360035	0.721032199971284
Tigger9a	17.6861827737742	0.330703680665997	0.471002046256625	0.702127906437615	0.482599400363673	0.720722646509747
LTR16A1	120.436674400871	0.159639120862694	0.22687676460717	0.703638035120537	0.481658218383926	0.720070639215882
LTR1B	209.794548263138	-0.145827469860368	0.203862357865032	-0.715323178773952	0.474409369237974	0.713790579222807
Charlie9	126.067027389758	0.216717025198063	0.301577120405128	0.71861229030549	0.472379838628976	0.711834720145741
MamGypLTR1a	7.92476579170807	0.394343435158626	0.542103239060691	0.727432353737471	0.466961140856562	0.707164357123329
LTR72B	4.1382575691552	0.613990879133669	0.840768159160943	0.730273705591337	0.465222897454869	0.70529829834798
MER97d	18.4601044569429	0.29032856119681	0.396300536726742	0.732596941691749	0.463804296970736	0.703983301842386
MER11D	165.763474034675	0.223190721223236	0.303562363180002	0.735238449474354	0.462194286302549	0.702844040592724
MLT1E3	154.818908418445	0.113857962639949	0.153138552583543	0.743496400606466	0.457181199896931	0.698807516339403
MER67D	28.8081914621817	-0.273407100025918	0.366989971217176	-0.744998832309025	0.456272425788603	0.697855764572269
LTR1	139.085366495748	0.215708748207931	0.288756956194373	0.747025287462615	0.455048296738544	0.696794207400663
MLT1F1-int	19.8082473789464	0.313969038270569	0.419041350608674	0.749255503817263	0.453703221257652	0.695616481213213
PrimLTR79	4.19193202381716	-0.668245550405781	0.886609343890785	-0.753709122298735	0.451023903050433	0.693156904447698
LTR64	36.1235813632008	0.271824877804554	0.357828481447453	0.759651318712791	0.447463034919469	0.690096436575912
MER89-int	12.6166157843678	0.419854946523698	0.549667944318396	0.763833785221604	0.444966300539285	0.68822347990037
AluSx1	17172.4124365046	0.124467419571595	0.162023377726165	0.76820654721788	0.442364484401182	0.685940216043038
MLT1A-int	55.8563486982378	0.211573944466654	0.272654232876987	0.775978946793424	0.437761416721261	0.681618139521382
MER87B	16.5963569479476	0.369009063497954	0.475288595272237	0.776389476138371	0.437519056510984	0.681427245395799
HUERS-P3b-int	140.054819086637	-0.161671917847803	0.208147298671109	-0.776718789434107	0.437324698854996	0.681318710479643
MER34A	43.4255651895613	0.234491139209854	0.301697401476505	0.77723950575065	0.437017478352038	0.681003198776818
AluYh9	9.24369061138671	-0.640067741299542	0.819629534781755	-0.780923227064986	0.434847650127225	0.679086210238698
L1PB4	3888.77846367965	0.115143758030734	0.147436061497302	0.780974185429126	0.434817677722486	0.679086210238698
UCON29	13.8208442637166	0.433449547214504	0.553583199503137	0.782988984498703	0.433633580726815	0.677841228929131
LTR34	22.9169076063584	0.326307304379389	0.413968402859092	0.788242054528154	0.430555134468342	0.675192665665896
LTR26E	34.2469565795358	-0.26558466575069	0.336628359492933	-0.788955114033597	0.430138241444825	0.674864316580597
AluYd8	21.7097290888102	0.349836605665966	0.442454650448659	0.790672231179454	0.429135284492576	0.673839198366104
LTR30	48.5755715529954	0.363823440127565	0.457013662179728	0.796088761093723	0.425980446132482	0.671038705528629
AluSq2	7160.42031011693	0.169594807213568	0.212988440716262	0.796262964521622	0.425879207099205	0.670987563030019
L1MEh	8.14156283669878	-0.740970640382185	0.91640820135797	-0.808559590894304	0.418768516140097	0.664379904541739
Tigger12A	34.2057303420509	0.233504572095798	0.287175049873097	0.813108841450483	0.416155657737759	0.662623039529733
LTR16D2	7.52263626252097	0.443659835107995	0.54459422229693	0.814661296325869	0.415266213417577	0.661800851226493
MER57E1	20.2161927720683	0.395981447022039	0.48491952375501	0.816592089251692	0.414161577377407	0.660904061119181
L1MC5a	192.537227754609	-0.150495979506902	0.18398156742033	-0.817994876427344	0.413360112878426	0.659948934920367
LTR47B2	132.057620342012	0.405635670052957	0.494895896629395	0.819638378122822	0.412422288501132	0.659044805136564
LTR43	44.0293306933993	0.270151592129365	0.329258718873675	0.82048424732228	0.411940105797039	0.658705833353898
LOR1a	81.6512839119008	0.235284553866779	0.284468779720739	0.827101498089725	0.408179535185682	0.655755579621127
L1M3de	10.3944410109933	0.475550901961488	0.572823019205334	0.830188183814976	0.406432394913335	0.65407961418094
Charlie21a	26.4705697003981	-0.360108556356989	0.433303650360199	-0.831076673500524	0.405930316374118	0.653648973709206
LTR7Y	313.43723966363	-0.276224912645576	0.329828892039751	-0.837479430432324	0.402323134358858	0.650093683400497
Charlie10b	5.01436167472888	0.600762055836001	0.714504686598983	0.840809118685572	0.400454877872155	0.648040805433683
LTR1B1	30.5686021036392	1.14853548178087	1.36430453139208	0.841846857027552	0.399873680043569	0.647656635165239
LTR9B	74.9994078450488	0.168002859236876	0.199508196485627	0.842084997991445	0.399740377925209	0.647656635165239
LTR8	552.488719524199	-0.224522984058255	0.266117574635816	-0.843698445566839	0.398837936388934	0.646765116991379
MER46C	451.561645172175	-0.16174566109403	0.18916048098586	-0.855071102859594	0.392511786047388	0.641303062977701
Tigger3	93.5431182731484	0.188735773110934	0.220486667565921	0.855996306690543	0.391999822334731	0.640734841113889
Eulor2A	10.5322875178358	0.440118873954766	0.513707266070828	0.856750338224891	0.391582876968407	0.640214216865063
MER1B	525.848169827205	0.116423966226716	0.132240383479395	0.880396465614133	0.378644570519501	0.627014807372359
Tigger20a	4.13416636272956	0.740203554253973	0.840537690784258	0.880631008424299	0.378517569570755	0.626942817675421
LTR14A	10.3838390340551	0.941928643493174	1.06721750044477	0.88260232155172	0.377451173801954	0.625973547033615
L1MA2	10925.9714259997	-0.312962659682885	0.354005772470564	-0.884060893975699	0.376663341929079	0.625359211277322
LTR19C	37.5725906455374	-0.301532358125734	0.336247033526696	-0.896758418842064	0.36984784036475	0.619149091932635
MLT1G1	226.337062928359	0.162462797347461	0.1812203493549	0.89649312522456	0.36998945038772	0.619149091932635
Charlie4a	160.601730696391	0.185385492765778	0.206052039899589	0.899702292955305	0.368278702824541	0.618010176145105
LTR35B	11.910942604541	0.472182637887989	0.524600988650219	0.900079580678831	0.368077901720526	0.617816642186809
MER34B-int	427.502832280297	0.390480200687797	0.429564516697115	0.909014095694322	0.363342685360324	0.612748890852177
MER5C	22.20990502165	0.288793306905945	0.316174402856379	0.913398758080766	0.361032858509793	0.610420401516785
LTR9	156.33763783161	0.143669601827798	0.157160475141713	0.914158612069919	0.36063350812216	0.610165754269288
MER44C	86.7419441264279	0.203575298035031	0.222143540558408	0.916413313316693	0.359450155168058	0.608955624048821
MER74B	114.574881707643	0.199294225986808	0.216527618853888	0.920410186200267	0.357358447604643	0.607098675614609
MER75	53.6014981342661	0.334921643083924	0.361756116269628	0.925821646189657	0.354538675987961	0.604254798196619
L1M	7.05290685292748	0.507026527147169	0.540651041636909	0.937807362050137	0.348343417003244	0.598399955628514
MER83B-int	4.04614155678251	0.880940459971942	0.939228646492528	0.937940365492196	0.348275057542953	0.598335199668572
AluYk2	8.70582787985071	0.662447359486592	0.694377568176276	0.954016071150533	0.340075507437358	0.589647536575899
L1ME4c	9.38033544296924	0.585293392203624	0.612896367547413	0.954963062590426	0.339596376684153	0.589130876443624
MLT1E3-int	19.4628514799878	0.37241979079118	0.389886633374922	0.955200201575145	0.339476463911028	0.588975214750235
AluSq	2918.58104062666	0.196258873756993	0.20522516358379	0.956309988160216	0.338915645170669	0.588316073678077
LTR2C	83.1687392760738	-0.300551926873133	0.313639516367938	-0.958271873243639	0.337925682992809	0.587111016345096
MLT2F	197.097644428481	0.139780413289087	0.143702907026917	0.972704144829196	0.330700364664956	0.579363998537195
AluYk4	97.6150428012154	0.310136478523171	0.318302998807248	0.974343564733355	0.329885980635946	0.578456608568406
MER66B	129.543039730187	0.152042611651297	0.155985949376359	0.974719917141076	0.329699210517216	0.578347807638592
MamRep1151	17.0039446278221	0.454448261026575	0.46442337297326	0.978521511777448	0.327816457212175	0.576485447871411
LTR10D	25.6228879278062	0.567186578742422	0.571779504761973	0.991967312606871	0.321213471006628	0.569648137758096
MER119	51.5216563998644	0.247169342566707	0.248466643563393	0.994778771999006	0.319843872895071	0.567941895695835
HAL1ME	39.8701727774765	0.281745446498812	0.282515095780804	0.997275723338376	0.318630694085991	0.566796296875845
MLT1C-int	35.9543667979248	-0.276148368349864	0.276403167539048	-0.999078161109899	0.317756829534702	0.565994908883918
MLT2B2	84.3273250032041	0.248410862164368	0.245601990169042	1.01143668255046	0.31180747166501	0.559820611337687
LTR38B	7.86376531092589	0.640679353018263	0.632023850517405	1.01369489852918	0.310728359078466	0.558513303356751
Helitron3Na_Mam	33.9702961827913	0.339106887143742	0.331887272784859	1.02175321246369	0.306897718803228	0.554079865563229
LTR76	60.2446085750091	0.299970173208807	0.293573341446036	1.02178955259106	0.306880515131455	0.554079865563229
HAL1b	758.844124085499	-0.250620668947615	0.242458707269287	-1.03366330609551	0.301293592920366	0.547814189214974
Tigger13a	101.794721757605	0.267368619472259	0.257445097850887	1.03854616655828	0.299015853618943	0.545145879815606
LTR80B	4.96704762872292	0.714820887647214	0.688155315697366	1.03874935111534	0.298921322528653	0.545075391692516
MLT1G-int	28.3152453123616	0.370247056647596	0.354812432107079	1.04350079970101	0.296716410631962	0.542677600586885
MER52C	199.238673944944	-0.41178450025755	0.391954599962377	-1.05059233976863	0.293445860772921	0.539375464742297
Tigger17	17.5308561208928	0.397993025163497	0.377675328879936	1.05379672626173	0.291975992662788	0.537838907281128
Charlie7	61.7655993674457	0.292134817469057	0.277115217899159	1.05419983674575	0.29179143478082	0.537600440645656
MER4B-int	80.2803552498715	0.287103975383277	0.271006742419205	1.05939790582469	0.289418603020786	0.534540956057227
MLT1E1A-int	8.58696350929429	0.737850981288821	0.6942281089587	1.0628365111801	0.287856098784938	0.532411000529905
AluSg	5502.29637875261	0.227149639541568	0.212927619434749	1.06679274461704	0.286065435575878	0.530103973826411
AluSz6	5018.18462605573	0.182519520915162	0.170799587306593	1.06861804406781	0.285241814473118	0.529518542253987
LTR46	42.756657652097	0.504144665087352	0.468655460327622	1.07572557617257	0.282050005448266	0.525357174142041
LTR33	430.95159489974	0.116627485519363	0.108331145772055	1.07658314410119	0.281666537921318	0.525043862672781
MLT1E2	663.397795119781	0.131340844833822	0.121055878124794	1.08496048988572	0.277939154802283	0.520382529999707
MER92C	8.1385387737852	-0.761490609827793	0.701751535447401	-1.08512852678307	0.277864734302589	0.520293115866656
MER41D	15.9183042497067	0.476383072203038	0.438519664084799	1.08634369497948	0.277326962136924	0.519718277105163
LTR15	128.74156676883	-0.234692155831239	0.215818644236555	-1.08745079305566	0.27683763396518	0.519334486356296
LTR1C	776.125837667111	0.609766941009477	0.559876944830014	1.08910885979527	0.276105883350093	0.518550873896194
MER21-int	43.9599743547105	0.378686685171959	0.347679842283862	1.089182170253	0.276073559901163	0.518550873896194
MLT1G1-int	9.49598201680252	0.792521365922072	0.727685691381583	1.08909846010218	0.276110468906957	0.518550873896194
MER63B	94.5375485585077	0.297361540731265	0.272342117426855	1.091867624225	0.274891290019461	0.517404747987918
LTR86B2	5.26652214963036	0.780694945386441	0.713557135928553	1.09408890483664	0.27391598807992	0.516367759192685
LTR5A	180.622122556341	0.185985587693144	0.168890001560657	1.10122319838068	0.27079952755332	0.513519065223318
MER58B	294.473703294343	0.150622362798895	0.136043736646756	1.1071613182016	0.268224188355792	0.510470943859023
LTR37A	39.0076645733609	0.363058729604026	0.327872803480085	1.10731578145693	0.268157423536604	0.510394035738125
MLT1L	801.53218486987	0.180916807926337	0.163301781933583	1.10786793496177	0.267918855417523	0.510265646522239
Arthur1C	53.4652023772034	0.405839951002516	0.365718566611265	1.1097056262771	0.267125897652837	0.509175309260506
LTR3	197.548748628672	0.428067335932834	0.385248851146918	1.11114500318026	0.266505939444123	0.508563953952795
MLT1F	466.919460850717	0.181890757887295	0.1629717081643	1.11608793904229	0.264384494300047	0.506458769713779
LTR86A1	30.4733926347189	-0.372064610302469	0.332409318214702	-1.11929657177105	0.263013637877358	0.504965876816074
LTR10G	7.62330853808119	0.834468332808063	0.744452685132114	1.12091520317369	0.262323958834869	0.504117797243313
L1M3b	22.0920693271344	0.317223618319362	0.282486793957443	1.1229679585204	0.261451102935396	0.503373988315578
LTR81	13.4268722016983	-1.08907126527318	0.965506759661033	-1.12797891301717	0.259328824777837	0.500944064317596
LTR40c	39.5251336242776	0.347131421033729	0.306616001620484	1.13213732877319	0.257576703272416	0.498570996027642
LTR2	105.102918339848	0.301905286560872	0.266204691165105	1.13410956523537	0.256748591813035	0.49800549423934
MER83B	19.4269772752878	0.425336317577041	0.374871684731269	1.1346184171844	0.256535233083335	0.497839085346108
L1PA11	559.286931121547	0.174633103274638	0.153363349135368	1.13868863883831	0.254833043034596	0.495796087417039
MLT2B3	498.717971654668	0.14248318485413	0.125146319345	1.13853276388685	0.254898085838555	0.495796087417039
MER66-int	50.2832985017947	0.28273566041479	0.247843059990087	1.14078506142596	0.253959378652527	0.494858134176829
LTR48	58.5525699169572	0.319410141977408	0.278449808915801	1.14710131503086	0.251339750451344	0.491964344523732
MamGypLTR3	12.9045210632828	0.562390775161989	0.489128661968739	1.14978086317488	0.250234139087386	0.490489076445221
Arthur1B	29.2506269255251	0.368338223923789	0.319742653299087	1.15198338452282	0.24932790111719	0.489351773737652
MER4E	51.7874025122452	0.329234506273097	0.285629975500182	1.15266090576298	0.249049593679511	0.489100716733927
X7C_LINE	10.8418867044429	0.547404055511757	0.469257070091711	1.16653342144589	0.243398844051793	0.482470707434238
L1ME3D	479.20393682849	0.231867660212396	0.196045817668468	1.18272178906925	0.236919425836829	0.47410611797293
LTR53	28.8512812940235	0.404660577117349	0.342077049212376	1.18295155447894	0.236828347845893	0.473972466822248
LTR47A	31.7423288150888	0.369657476610781	0.312096986001746	1.1844314209709	0.236242328343561	0.473342802561945
MER49	327.73728599207	0.261310975533074	0.2200412313707	1.1875545955878	0.235008935113536	0.471879949667672
MamGypLTR1c	17.4524859730592	0.480776880421173	0.40443996277912	1.18874721755363	0.234539153996253	0.471470331918089
MSTB	645.031268303666	0.257853468797072	0.21611382657561	1.19313730584868	0.23281560318565	0.469117189690374
L1MA1	285.06642395853	0.290659282244426	0.242954851416926	1.19635101151216	0.23155960991213	0.467648796130759
L5	41.9326664906101	0.446400012384198	0.369668846753119	1.20756730329057	0.227213742319746	0.462024428516202
Charlie1b	190.38353051943	0.271493634218298	0.222407686512658	1.22070256867155	0.222198654857406	0.45649534388274
ORSL-2b	14.5612792854863	0.59626410735032	0.485794243815548	1.22740051974909	0.219672091158666	0.45360285206334
MER102c	167.218962599328	0.329186092970719	0.267999230766709	1.22830984264008	0.219330677526905	0.453507464262574
MSTA	1148.36072910597	0.200263254748065	0.161869630511611	1.23718855794695	0.216017088391872	0.448992484638964
L1ME3Cz	27.7601586266233	0.557016481223233	0.449046479670575	1.2404428192642	0.21481165153248	0.44783282513939
Tigger4	146.302262129407	0.227578487627079	0.183426804319122	1.24070464222417	0.214714878766817	0.447746213070483
MLT1-int	23.1396180370117	-0.470361378005057	0.378353624645361	-1.24317925709298	0.213801784671536	0.446671758489902
MER9a3	230.031288452585	0.34247954246619	0.274752247668587	1.24650315101079	0.212579733113732	0.445310610010548
MER63C	49.8467204499627	0.31991599043055	0.256303725588394	1.24819094882886	0.21196113780668	0.444922297979963
AluSz	14175.6964135546	0.286076831567063	0.229155088127282	1.24839833976614	0.211885216718542	0.444906513916809
MER5C1	10.6387620971428	0.635107245262788	0.507486905918784	1.25147513730025	0.210761179078598	0.443491374359644
LTR23-int	9.96926739290447	0.724906009935255	0.578133517647725	1.25387300304731	0.209888169114577	0.442522727599432
AluSc8	2703.8726018849	0.269592365722607	0.214698610399639	1.25567820499997	0.209232664353291	0.441522329352847
Charlie20a	21.6266384542516	0.473643995940456	0.375333166030221	1.26192950372608	0.206974154439423	0.438578476342286
L1MEb	54.882935534652	0.319045255527265	0.252522810001489	1.2634314322947	0.206434173957263	0.43781953163425
MER74A	109.854696145783	0.261669271377652	0.207108933361649	1.2634378784653	0.206431858606182	0.43781953163425
MER48	26.8975625489097	0.59842593264332	0.47209189441118	1.26760476027599	0.204939131131488	0.436426636010992
MER99	30.7187394236734	0.535534282321116	0.420946942885878	1.27221325958484	0.203297357701642	0.434495218053904
L1ME2	856.331457202538	0.247541311571845	0.193465025503713	1.2795145320315	0.200715925550444	0.431067744831758
LTR16C	258.544260752218	0.237322525603417	0.184871169612264	1.28371841916271	0.199240497236551	0.429492046028894
PRIMA4_LTR	24.1506339163856	-0.582148212095608	0.453536633314455	-1.28357484122342	0.199290757377223	0.429492046028894
MER113	121.940179097982	0.254799348625364	0.198180980310579	1.28569022227086	0.19855119499395	0.428321506186466
LTR52-int	8.16922557410379	0.686162726109929	0.532003777091487	1.28977040325022	0.197130386928585	0.426637609729887
ORSL	10.5378368600111	0.598533110550966	0.463320458461024	1.29183397715496	0.196414645991176	0.425943430454081
LTR78B	66.3358418661636	0.287372467842677	0.22188111715478	1.2951641470338	0.19526361004005	0.424634057007604
HERVH48-int	67.6640912468312	0.508034630627729	0.390767418039633	1.30009465266166	0.193568530180371	0.422221117374237
LTR35	38.1659039124533	-0.436761220400554	0.335401792078157	-1.30220300164281	0.192846999365108	0.421249691997241
THE1D	620.021959912851	0.200622247362604	0.15311365893756	1.31028315014285	0.190100065495674	0.417492693080145
L4_C_Mam	9.0402290270029	0.689333012755014	0.525465325410098	1.31185252274643	0.189569899324367	0.416703553623564
MER113A	73.603214725106	0.376886104133578	0.286381805481066	1.31602670602793	0.188165079244457	0.415008575231513
MER47B	26.0975451592902	0.497771640625343	0.377557774846361	1.31839859695089	0.187370250235191	0.413779503490186
LTR21A	95.7511614220688	-0.427100372862611	0.321519912847474	-1.32837922566004	0.184052858852975	0.409045949293633
HERVFH19-int	24.9149531429475	0.734312483421174	0.552707974463585	1.32857226120872	0.183989128617126	0.408997478549326
MER65C	311.195385124592	-0.243381705544873	0.182597991654898	-1.33288270774004	0.182570298135971	0.407049157624222
AluSx	15756.0759536296	0.24783470245197	0.185830145013876	1.33366253593282	0.182314478063682	0.406711147874313
PABL_B	37.4690444057	0.406297993580094	0.304354704887045	1.33494894955175	0.181893055401251	0.40631333860038
Charlie6	230.603475000378	0.287696192611645	0.214444724204871	1.34158671274558	0.179730036806207	0.403994033890048
FordPrefect	14.086220178106	0.67295980291958	0.501554353004353	1.34174850420198	0.179677554249447	0.40392259401722
MER84	30.8164398206588	0.351968332924241	0.259619993008513	1.35570581004021	0.17519279008685	0.39704261474619
MER6B	13.1356019643558	0.682344141337973	0.5032176698453	1.35596220527737	0.175111193627514	0.396984650654454
MER34A1	64.2648172629525	0.339593827560346	0.249545065084883	1.36085170606293	0.173560557936358	0.395041078620337
MamRep605b	4.72163255116489	1.41309910563672	1.03682541806323	1.36290939729889	0.172911066693161	0.394129425032933
MER30B	4.91795120857524	1.04220195306713	0.763929933538823	1.36426379869584	0.17248455517613	0.393464008084152
MER97c	4.87938339701003	0.924906451164938	0.676974805228274	1.36623467228306	0.171865318087338	0.392556239241276
MER30	150.998487721835	0.241935595424808	0.176624762537864	1.3697716670557	0.170758189065526	0.391086401127029
Charlie1	784.06518615265	0.305200886924016	0.222168592025148	1.37373552283875	0.169523804527492	0.389601408552729
Kanga1c	7.43584119193	0.878731520438275	0.635203386690189	1.38338607578436	0.166546517725785	0.385323950721276
LTR16D	14.8577368610377	0.598152124949311	0.431989817468178	1.38464403734093	0.166161338885383	0.384934845740291
MER110-int	10.2291885872355	0.855977382418889	0.61661133368016	1.38819599262003	0.165077372234306	0.38306038344726
L1M4b	390.173237561649	0.272543282580076	0.194517098791772	1.40112763491209	0.161175909106256	0.377652163456438
L1ME3C	718.517753804659	0.36081324345973	0.256499374410463	1.40668274255647	0.159521485279712	0.375153896256302
MER61-int	65.9734702192112	0.310931789671312	0.220717485956298	1.4087320192333	0.15891442326406	0.374278472076235
LTR55	12.4291799661421	0.807412650486492	0.56906945154921	1.41882971979681	0.15594866586009	0.369794245001049
AluJb	15089.3939064946	0.247838667731201	0.173941166425557	1.42484193261559	0.154202897991902	0.367128121943014
MER58D	18.0007545093797	0.557741663019412	0.391220343757548	1.42564585896142	0.15397059181045	0.366756829148595
MER105	15.7762608818609	0.591092398961546	0.413818740368987	1.42838480063636	0.153181131571346	0.365853539822726
MER44D	18.0132480370072	0.62979872587975	0.440608644135095	1.42938349999018	0.152894038194023	0.365391471804038
Charlie5	47.2194381821441	0.517049537801689	0.361303334143233	1.43106771773303	0.152410808251314	0.364549166634946
Ricksha_c	34.6269646965658	0.442801664672337	0.309339737202814	1.43144126479302	0.152303789085518	0.364337849261457
LTR33A	292.380443799225	0.265957725677535	0.185644234584546	1.43262044346663	0.151966336180314	0.363842836550488
MLT1C	1576.57756406224	0.20099540869208	0.140138862845248	1.43425888159257	0.151498399570757	0.363034295815325
MER3	387.489414146736	0.266422165390899	0.184016522994384	1.44781653873022	0.147668366102371	0.357377516608838
MLT1H1	187.67225891589	0.369033228766569	0.253488600243293	1.45581784905664	0.145442980201447	0.353868936742001
MER72B	5.66990231134675	1.20109768280081	0.821385543930226	1.46228247097424	0.143663819997654	0.350984364544162
MER4A	363.633451527998	0.255566261459178	0.174523148217159	1.46436884774263	0.143093195084826	0.35007240668132
MER50C	6.0273417311795	-1.40640283734629	0.958938445105817	-1.46662472917237	0.142478169095663	0.349005336877186
HERV1_I-int	7.20796965629594	-1.1369646414588	0.773443968536779	-1.47000259580502	0.141561050946946	0.347513836175939
MER44B	95.743248601376	0.318971907864632	0.216390067679955	1.47405983687014	0.140465481031311	0.345744687012514
LTR43B	7.85015658440768	0.927345441667086	0.627419906912968	1.47802999466468	0.139399750013451	0.344099597977542
AluSq10	115.695127200697	0.398005534261645	0.268626826429051	1.48162988616018	0.138438802349554	0.342464040345697
HERVE-int	248.195388204079	0.235612248047641	0.158835871203852	1.48336925570958	0.137976331138772	0.34176157591873
Kanga1a	19.694636444599	0.609532326314354	0.410929775937748	1.48330046155305	0.137994599785617	0.34176157591873
Zaphod2	24.9172235668164	0.558818119848442	0.376723739354953	1.48336316900358	0.137977947420103	0.34176157591873
LTR32	54.8518150637704	0.481091984340897	0.321356550759729	1.49706605701216	0.134376070718315	0.335839112284571
LTR75_1	13.9597183421768	0.936946518995353	0.624501262027295	1.50031165021793	0.133533693031513	0.334444334520617
L1MC4	2805.61884294082	0.237610946474137	0.157906044999795	1.50476155915656	0.132385390039381	0.332462820571228
MER57A-int	404.461705620944	-0.308164571014339	0.204054048494459	-1.51021052161436	0.13098971477802	0.330489048935028
MER11A	151.38271855481	0.262879610891644	0.173993706297084	1.51085701021158	0.130824885855791	0.330286712084883
MER51B	31.5404337149598	0.472800050245851	0.311717046102645	1.51676033170853	0.129327205719984	0.327777862737245
LTR5_Hs	1542.93561762366	0.356585922557601	0.23470645587112	1.51928467938439	0.128690854405465	0.326716711164953
MLT1F2-int	15.9691375203983	0.661021043661928	0.43311135601401	1.52621498947847	0.126956331633504	0.324041713428981
AluSc5	626.127318214076	0.317643446284533	0.207007147971698	1.53445641562079	0.124917407734335	0.320532640853779
Eulor2B	25.0186786080591	0.637371969562821	0.415209239348226	1.53506210642936	0.124768573180449	0.320301166750441
L1MC2	447.149627325427	0.286284238947397	0.185705820601613	1.54160078569401	0.123170634521595	0.317871788311054
L1MEa	22.6860562165294	0.804749149890758	0.520953916795675	1.54476072440471	0.12240415060762	0.316563577310336
MER57B1	49.8185461592976	0.485432249837277	0.314098332924838	1.54547859365251	0.122230542805704	0.31631476942359
MER104	53.4032233817422	0.54055404339903	0.349432147542905	1.54694995065575	0.121875314793744	0.315865721552707
MER67B	81.5287995498346	0.35335435705425	0.228131732532335	1.54890489425519	0.121404584248428	0.314980613307127
L1MA4	734.27266309846	0.222415756433377	0.142727197961147	1.55832777221565	0.119155568714488	0.311464516051681
Charlie18a	210.178773846354	-0.363893140100723	0.23174771327221	-1.57021243041693	0.116365698631686	0.307009718415373
MER52-int	13.6968477875531	0.985321417716358	0.624806822215105	1.57700169505694	0.114795135050415	0.30451297855339
Zaphod	23.4573602742189	0.591061777341879	0.373595622100473	1.58208967765399	0.113629099731781	0.302594476327098
MER4A1	299.309915085885	0.260807255181762	0.16472498019272	1.58328903653004	0.113355600623878	0.30204941075703
L1MD	294.092032060912	0.379424157515194	0.239382607431094	1.58501138235121	0.11296374816794	0.301375665573013
AluJo	7220.09725919944	0.268975894494525	0.168540467044515	1.59591283453299	0.11050825562365	0.296813157878085
Tigger2b_Pri	52.1497497751559	0.455468759685235	0.285196130731883	1.59703695318864	0.110257470303252	0.296506893333428
LTR12D	82.2345094162856	0.412362491777332	0.257893794775651	1.59896244163632	0.10982894819789	0.295802935291294
L1ME4b	28.7807665363443	0.644402112270184	0.402949178212381	1.59921436030462	0.109772980590441	0.295757982996759
Tigger4b	243.709184336137	0.45871165223416	0.286667000724593	1.60015506170818	0.109564188517898	0.295375243237046
MSTB1	453.160146114731	0.318390754315096	0.197892726522529	1.60890579411391	0.107636942356942	0.291913781266297
AmnSINE1	49.0668016261869	1.00408145309153	0.623206078951299	1.61115478010284	0.107145991054639	0.290986739519716
MER34	48.5942010127172	0.526939170943033	0.326267101164918	1.61505456437878	0.106298879122251	0.289491978829375
Charlie19a	43.9486532117528	0.505688521404307	0.312792147710938	1.61669186744302	0.105944810268437	0.289023795927973
MER4D	65.7947827080448	0.397248657799824	0.245434844766135	1.61855036589587	0.105544041750452	0.288361927566027
MLT1E	16.5316930966846	0.776264128207408	0.479450543605493	1.6190702848512	0.105432141464008	0.288298399157396
L1P5	5.1062951514306	1.20437373413799	0.743045107871914	1.62086220793153	0.105047193481944	0.287475632021586
MLT1E1	49.7658558856089	0.402276082781836	0.247212416056135	1.62724870052841	0.103684288279766	0.285077006792036
Tigger10	254.803286577796	0.362606513625132	0.221988610821761	1.63344647404581	0.102375129483329	0.282792454927549
HUERS-P1-int	46.9079197200534	0.5533218089952	0.337670076699244	1.63864626206732	0.101286951702409	0.281059767999018
MER63D	24.323366084161	0.687965493083512	0.418841411260294	1.64254410998527	0.100477292598355	0.280007627887989
MER52A	175.676034309653	0.309652249338773	0.188057800902931	1.64658018892078	0.099644365258108	0.278521773281974
LTR83	10.9337132182091	0.872372510030692	0.529262688360215	1.64827887779793	0.099295457074459	0.277819622388719
AluYb9	33.7389337813199	0.705616959119156	0.42687745706287	1.65297311311343	0.0983363356825614	0.276290412983991
Arthur1	28.2085706943022	0.612382680061658	0.369683390645235	1.65650579809069	0.0976194318579172	0.275068299471991
LTR16A	329.935701972967	0.245618145197077	0.147609287895883	1.66397486701735	0.096117452066522	0.27257061926925
L1ME3G	11.5051531499941	1.1188643332067	0.672101238030813	1.66472589231475	0.0959674548208163	0.272419689543001
HERVP71A-int	19.0126420323133	0.917322027504293	0.550811263255424	1.66540172414541	0.0958326356760045	0.272126040413573
Tigger6a	115.253478841783	0.394859414962279	0.236484789284271	1.66970322343916	0.0949780956801017	0.27068985941454
MER103C	276.021788786829	0.36236546723026	0.216979966216518	1.67004112660183	0.0949112269484279	0.270562859232239
LTR66	24.3607649458993	0.454957913856031	0.270927308933113	1.67926192323548	0.0931010083483692	0.267029948560538
LTR88c	5.89939094940766	1.08959553592245	0.648722348751507	1.6796022798034	0.0930347238299707	0.267029948560538
MER57C1	45.7349835077269	0.469248212448	0.278964849352038	1.68210515962115	0.0925484500564768	0.26635662329676
HERVE_a-int	27.2162997156126	0.626226283402899	0.371909122417466	1.68381533459661	0.0922173627047458	0.265599616008517
L1MA9	778.281267026163	0.364449762586848	0.215330563138976	1.69251293116077	0.0905482166704275	0.262731204742015
L1HS	793.40757420167	0.334081612738406	0.197050836312823	1.69540824586019	0.0899980027487046	0.261562559969537
LTR35A	8.87527131946077	-1.72802345199512	1.01160565172568	-1.70819869288721	0.0875994809887379	0.256694499554474
Kanga1b	5.51152993000697	1.33215160081643	0.779416780764875	1.70916463911533	0.08742045689972	0.256362394872894
MER65-int	428.23556552742	-0.53088111611972	0.310604425040779	-1.70918722761281	0.0874162739851143	0.256362394872894
L1ME4a	1795.42593561469	0.386223983050077	0.225392371586894	1.71356279864679	0.0866090507281111	0.25517850506674
Tigger17d	4.89615735251065	1.2501029401405	0.729539682349099	1.7135502980663	0.0866113482835554	0.25517850506674
LTR24C	5.20131248791891	1.17655046107203	0.686526579038488	1.71377263021607	0.0865704918917863	0.255169424066041
Tigger4a	137.464168710462	0.590618177398074	0.344022225636005	1.71680238480575	0.0860152850816514	0.254189952718198
AluSg4	778.954692555926	0.367188712930465	0.212656347551605	1.72667647666318	0.0842257826026871	0.251130127135744
MSTB-int	123.554375310247	0.357086736095603	0.20600424734382	1.73339501830575	0.0830254824346925	0.248859637288503
LTR90B	7.30345876166286	1.17633779999325	0.675611010394021	1.7411465797563	0.0816578883056596	0.246349779608586
MER21A	313.047051631149	0.289802735468401	0.166313960076278	1.74250396861145	0.0814202976320086	0.245962399212733
L1MD1	469.621235482934	0.35313423484784	0.202453254330276	1.74427541812564	0.0811110759220606	0.245535281487305
MER61A	27.610218781557	0.778583850763148	0.4460869215604	1.74536354493354	0.0809216071520951	0.245385908028291
HERVK22-int	167.963496077335	0.401123247758931	0.228336153316119	1.75672245473803	0.078965128205072	0.241501060355393
L1ME3B	649.018095161179	0.297446258958401	0.168475511891529	1.76551627959978	0.0774770366537079	0.238571996391959
MamRep488	8.98935771785927	1.30381873577589	0.736583390497476	1.77008978561858	0.0767121848537242	0.236886352753714
HERV35I-int	13.2971800143124	1.01730135087341	0.574154959661322	1.77182367539504	0.0764238312165995	0.236332522746356
ERV3-16A3_LTR	37.4318410690153	0.554802480529198	0.312963114710326	1.77274079420738	0.0762716680221334	0.236198866547515
MLT1C2	55.7436833689018	0.622005305313039	0.348858896249146	1.78297102926342	0.0745910193971232	0.232645569414372
X3_LINE	5.82331670665459	1.03546970647609	0.579894387795624	1.78561774052042	0.0741611724656838	0.23175960255011
LTR12F	34.4634974570846	0.614352830943922	0.343854465279386	1.78666526969412	0.0739916055703727	0.231452099951055
MER61E	15.6537255050078	0.764368399387426	0.426738537475656	1.791186715662	0.0732633372560076	0.230059140630267
Charlie3	70.1702008509322	0.510140630486573	0.284456138973486	1.79338942139731	0.0729106778986689	0.229320770121974
LTR70	41.1342660321776	0.47807766514123	0.265389138573591	1.80142136830012	0.0716364906556695	0.226591480331347
L1MB7	2317.62362975966	0.302728853936384	0.167850836113836	1.80355880819726	0.0713004984714401	0.225918681383121
MSTD-int	45.0830413057149	0.522587017718674	0.28977278984448	1.80343716191967	0.0713195857797378	0.225918681383121
MER4D0	69.4084267826645	0.433564028366024	0.23995733283421	1.80683800426128	0.0707875411819489	0.225075890370479
AluYh3	12.5398345578445	-1.27325166196226	0.703602908820498	-1.80961682505933	0.0703552289313846	0.224064237332807
MER44A	211.800679236776	0.417998999245477	0.23067561779774	1.81206407177366	0.0699762970210508	0.223331286190998
LTR87	69.3936293723727	0.404366896557798	0.222513390324842	1.81726994482207	0.0691757896337287	0.221851533974485
MamRep38	133.60152282555	0.444739165829671	0.244214740937354	1.8210987761126	0.0685918433031719	0.220717783373152
AluJr	7808.69859383194	0.283938786758849	0.155722435929233	1.82336466203163	0.0682481787586028	0.220162680830041
Charlie8	502.661849181715	0.367169078975473	0.20128765906529	1.82410129205377	0.0681367602482258	0.220088164662081
LTR13A	200.547729072131	0.357905428443282	0.193738595502231	1.84736256353815	0.064694611096968	0.212917177658144
MER90	48.8835555273583	0.577196998194805	0.311407433096635	1.85351066432538	0.063809199044933	0.210903642877709
MLT1G3-int	11.3400667876617	0.86789843562628	0.465089735026591	1.86608813367308	0.0620290358931715	0.207220587473636
MER70B	18.8395793433131	0.964620200885751	0.515612851546626	1.87082264918783	0.0613696671816984	0.206075772795815
LTR29	36.7669765761175	-0.515307345403551	0.275241876773094	-1.87219819689126	0.061179188463386	0.20570331208195
MLT2C1	113.873244564701	0.344109529956115	0.183775683340811	1.8724432073963	0.0611453121064639	0.2056408954039
MER2	577.502645326446	0.320070756818248	0.170756553696183	1.87442736392848	0.0608715448391012	0.205038227938094
HERVI-int	184.844846116276	0.347056026200131	0.184173248824187	1.88439976172344	0.0595109220529672	0.202081964132462
LTR33C	23.2483364731265	0.707434626124831	0.375391350137489	1.88452564467916	0.0594939093319138	0.20207217629132
LTR27E	4.22541545617731	1.18866512300386	0.63030437986605	1.88585889765906	0.0593139715794529	0.201636503036562
Tigger1a_Art	8.4247389583001	1.13184371240478	0.600112173583121	1.88605357836156	0.0592877350162757	0.20161756245601
MER2B	57.1024048735531	0.556759182053818	0.294431557223897	1.8909630044528	0.0586292829214001	0.200163439340415
AluYk3	13.6069064636973	0.878483718205389	0.464461555764362	1.89140243643992	0.0585706435943485	0.20008560372138
MER107	18.4423148659775	1.31307428766844	0.692943197043261	1.89492341258452	0.0581025489079857	0.199139234057501
MER11B	4665.76420291846	-1.35638127154192	0.714985168992424	-1.89707609383474	0.0578178958627359	0.198661842220385
L1PB	46.0678290967859	0.684568870034328	0.359617474864412	1.90360290553854	0.0569619201312506	0.196796746636492
MER96	6.0468999197752	1.15821049569028	0.607853516318085	1.90541053822611	0.0567267264291292	0.196448294962949
LTR12C	1113.09194428685	0.201999140517205	0.105925683899815	1.90698925020165	0.0565219795478645	0.196138371955598
LTR6B	60.0340993233469	-0.372059955755435	0.195070093951216	-1.90731417727456	0.0564799154078975	0.196066996860755
LTR43-int	14.6094800734893	1.32442898743057	0.692795805609135	1.91171623255727	0.0559126011223646	0.194755906051535
L1MA10	86.7852469462494	0.502113473069611	0.262174955105702	1.91518473939348	0.055468947967678	0.193746215333596
LTR8A	258.955706263552	0.331564026123858	0.172629960417472	1.92066328070767	0.0547741716811913	0.192311899253792
LTR54	33.8798581806256	0.674376228430199	0.350916934152573	1.92175458861439	0.0546366448456133	0.192059962326149
Tigger9b	33.8718147592594	0.682973510240146	0.355156852849115	1.92301937794876	0.0544776162832674	0.191673589350054
Charlie23a	11.2646717104535	0.837365164700245	0.435383834420694	1.92328032990571	0.0544448535302283	0.191592863288611
LTR12B	46.7723267050975	0.590523821741467	0.306516263459503	1.92656603299449	0.0540337351613665	0.190661894069393
LTR40b	79.6563355971161	0.56885027797392	0.292884849541086	1.94223183228917	0.0521090411177614	0.185989339552017
CR1_Mam	165.704114242741	0.345996715675882	0.177823056451721	1.94573596124089	0.0516864645624372	0.185090472197988
MER51E	8.15142084095385	1.32768543275564	0.681080704923892	1.94938048186815	0.0512500036600484	0.184034104051992
HERV9-int	165.395640323861	0.486813893563389	0.249065468573116	1.95456197261034	0.0506347934361148	0.182597805270543
LTR22B	9.63231066540396	1.32957275048948	0.679252874666762	1.9574046722169	0.0502999096162156	0.182063737778764
L1MDb	117.666809844	0.757388743798384	0.386445260800728	1.95988622613471	0.0500090898834955	0.18148175021325
AluYc	178.391793709898	0.539973481977986	0.275374756606828	1.96086775938197	0.0498944511573496	0.181166807858832
LTR61	38.6648910538164	0.591803581127004	0.300629645142255	1.96854698360492	0.0490051357554124	0.179037111775952
MARNA	547.685772023613	0.304113620148794	0.154276749517023	1.9712213350414	0.0486985646005128	0.178317712713418
L1M4c	1079.33856391599	0.623925200962057	0.316222893622614	1.97305512518224	0.0484892821720476	0.177952108900351
LTR19A	129.084892904941	-0.651717450875958	0.32962901794489	-1.97712402548527	0.0480276126663986	0.176856540094251
MLT1I	377.839114715351	0.314415982360798	0.158962825798105	1.97792144661627	0.0479375691046066	0.176731058615062
L1MA8	334.841418272498	0.478291247722132	0.241766657033975	1.97831766212046	0.0478928818447571	0.176660454335869
PABL_A	41.8154666194555	0.637518785321038	0.320675202442761	1.98805140049715	0.0468060055284386	0.173700290160156
LTR7B	249.181260215367	-0.516903036256724	0.259360223356735	-1.99299271710509	0.0462622445773366	0.172537304747242
MER83C	4.99377204113068	2.48347905812734	1.24386599626202	1.99658087413799	0.0458707322298293	0.171667740314664
LTR10E	42.8101513770075	0.705029102735678	0.352837427297114	1.99816983174519	0.0456982510205471	0.171252155207209
HERVL74-int	194.720395215537	0.39616376157409	0.198081709258502	2.00000173189684	0.0455000768831136	0.170703250784084
LTR84a	29.2097561438376	0.765613568361554	0.38251631342029	2.00151873658872	0.0453365166615617	0.170256245114906
LTR23	27.6693532033006	0.865142365983227	0.431454433316494	2.00517667493429	0.0449441627428082	0.169075659841993
LTR57-int	16.9454899104142	1.08162274090872	0.538010975706931	2.01041017701823	0.044387794248941	0.167693906907955
MLT1F1	339.606579870275	0.2779047314693	0.137471083997498	2.02155044819722	0.043222815601041	0.164888915116933
AluSx4	640.570619661032	0.409316894675219	0.20185438992096	2.02778297185162	0.0425824030171728	0.163308715586233
MER31-int	142.67057211337	0.472266347785226	0.23266340723838	2.02982649223114	0.0423741790751297	0.162852660051965
MER4C	56.0836790977372	0.624519471961871	0.306401894309476	2.03823632804008	0.0415263040632464	0.160822874164539
L1P4b	4.19676578303624	2.63469491206011	1.28805569390415	2.04548213600472	0.0408073486185954	0.158936884949032
MER39	188.297219841229	0.38493730344506	0.187780648314026	2.04993063396675	0.0403712003102706	0.157714172456715
L1ME3F	441.804499271467	0.488972916058456	0.237777336089055	2.05643197161281	0.0397408972159883	0.15609181307882
L1MB3	1398.04911170897	0.351731004545019	0.170926221643454	2.05779429957047	0.0396098835131018	0.155702590046566
MER51D	9.38400408873735	1.74405539422212	0.844451736729256	2.06531092111578	0.0388935908941916	0.153847686827156
MER45B	24.2933921369795	0.805009583253479	0.384965757999582	2.09111996723187	0.0365173112320103	0.147284831891928
L1M2b	7.33479177360023	1.31505486273302	0.62858067215569	2.09210197033755	0.0364293949490621	0.147179099959128
LTR89	70.5799551158066	0.535164989309714	0.255626733443765	2.09354077369003	0.0363009082572658	0.146831182223923
HERVFH21-int	58.8319002366665	0.925352955885244	0.441436407041717	2.0962316227755	0.0360616490183285	0.146141424152574
MLT1J1	125.634229986511	0.550469540088559	0.26168839596597	2.10353056755387	0.0354194161414362	0.144833146003983
HUERS-P2-int	16.8651647477972	2.26556122264744	1.07604825772957	2.10544574220835	0.0352525256136543	0.144404960066138
LTR86A2	9.85811203402585	1.31885760886983	0.626041087902308	2.10666301997679	0.0351467998465858	0.14417059184495
L1MC4a	1674.04266184033	0.414789013979259	0.196831998295489	2.10732511772078	0.035089407560723	0.144070751482738
L1ME3E	376.095299243493	0.62369755436952	0.295754289197925	2.10883688639298	0.0349586634878509	0.143700948101629
Tigger16a	7.25190071553928	1.32200749436341	0.626543280359017	2.11000187186731	0.034858194642649	0.143529848504328
L2c	8932.65225182637	0.202869703861995	0.0960377176318665	2.11239613835513	0.0346524859512985	0.143075319163709
MLT1B	886.714554028517	0.311804263869864	0.14677653588517	2.12434679691448	0.0336411552908277	0.140535188008975
MER58C	97.079300643812	0.490599866851356	0.23078746645217	2.12576477567525	0.0335228503396122	0.140251153232602
MER91B	31.5293976485967	0.735162284941451	0.345753724938629	2.12625991251994	0.0334816239482654	0.140138766216753
L1MB5	1042.85144441212	0.351804013760263	0.16469526132332	2.13609068611647	0.0326720227818442	0.137903781211794
HERVL18-int	109.587056477349	0.448434266967372	0.209757126845731	2.13787380534241	0.0325269867735897	0.137440253987236
MER126	4.95563869433545	1.53397279944995	0.71606150796692	2.14223608221211	0.0321744893467622	0.136721855842737
L1M4	958.276631201852	0.419083434234404	0.195113271724427	2.14789814414216	0.0317218478558454	0.135602911245014
L1ME1	1804.94424879191	0.39166693335167	0.182230030142111	2.14929961349527	0.0316106571413664	0.135385934553388
Tigger12c	32.3137776046296	0.657410523260518	0.305884401020214	2.14921232030094	0.0316175730927992	0.135385934553388
LTR84b	25.0616838147933	0.867742805768394	0.402805172254013	2.15424941271903	0.0312206176985481	0.134275493310948
Charlie25	15.6748474737176	1.08460290198901	0.503065986019367	2.15598536202217	0.0310848081779942	0.134075566307958
Charlie16a	47.0793804279618	0.646186727494289	0.299166466579507	2.15995707969014	0.0307759923423903	0.133365670501241
HERV30-int	7.90961413864426	1.14808077486495	0.531510941028488	2.16003225191073	0.0307701729146779	0.133365670501241
LTR38C	6.2260248282732	1.93942010283232	0.895354626844133	2.16609156270093	0.0303041908202485	0.132346838736685
MER41E	29.9179962197078	0.942887101196452	0.434671540837625	2.16919446665286	0.0300679230639985	0.131600391859633
MLT1J1-int	10.9219045585287	1.42682938396221	0.657157229948002	2.17121461796153	0.0299149528697903	0.131283982261133
MLT1K	1002.44885255841	0.315590239914297	0.145366339477107	2.17099942840617	0.0299312155852721	0.131283982261133
MER51C	44.1115224212693	0.686931661807182	0.316048648596472	2.17349975979252	0.0297427238760351	0.130861278690659
LTR12E	16.0661315119083	-0.991316456907309	0.455870768340837	-2.17455587362017	0.0296634140844353	0.13069610089366
MER101-int	153.040897059803	0.564443541468162	0.259273216067326	2.1770221777231	0.0294789127592495	0.130052458664082
LTR71A	9.64237094884538	1.55486001442444	0.712927888772492	2.18094990939627	0.0291871216043727	0.129302820062905
L1MA4A	409.639765824913	0.445125262856083	0.203883894953626	2.18322915087202	0.029018939039791	0.128838807163468
L1MA7	343.166673486351	0.457829480644173	0.209393486869919	2.18645521161119	0.0287823180429191	0.128300468732333
MER1A	330.968463360347	0.346392360431231	0.158443055508252	2.18622620802203	0.0287990597574754	0.128300468732333
MLT1A0	1232.40253810775	0.25084404040377	0.114205193029005	2.19643287446712	0.0280609748049722	0.126339132757135
MER68-int	102.519331043272	0.38456349196614	0.175049643049191	2.19688246869531	0.0280288412221411	0.126281869953276
Charlie22a	41.406280020485	0.635137710283197	0.288792961924921	2.19928389545836	0.027857742099238	0.12589018394538
MER67C	59.7437117119816	0.588829512696456	0.267638617780867	2.20009174153847	0.0278003866963726	0.125834814951268
LTR81C	9.07034522055397	1.32690270128083	0.60038236293238	2.21009607077728	0.0270984955082541	0.123652489248591
MER41G	19.6961751822465	0.936145741344049	0.422796020296358	2.21417822402363	0.0268165212297053	0.122953321840353
L1ME5	181.2797395272	0.395811376113652	0.17787141536492	2.22526691712442	0.0260633249551685	0.121002536247966
L1MCc	138.367346185926	0.432173023833308	0.193526850579395	2.2331424427124	0.025539552493935	0.119366056961474
Zaphod3	26.4522274772116	0.839111872205731	0.375628037276702	2.23389041534088	0.0254902843696684	0.119221457072229
LTR65	27.7887852002578	0.760951065437626	0.340595945498011	2.23417534910753	0.0254715377405301	0.119190915091358
MER11C	292.906233024186	0.337512411626045	0.150456980996922	2.24324859763702	0.0248807880456224	0.117157050466754
MLT1F-int	54.6347754183815	0.566546994133086	0.252499809756155	2.24375216234901	0.024848351882677	0.117060813685823
FRAM	439.165243489307	0.400169371074503	0.177511653186691	2.25432732944942	0.0241755832582655	0.114832726055515
MER76-int	10.1317844249814	1.27918561538449	0.566533086697985	2.25791863779779	0.0239507324193374	0.114157772848936
MLT1M	81.0243132328278	0.567805746016656	0.250281712543142	2.26866653678815	0.023288612031943	0.112011507660662
LTR81B	6.54078495697467	1.58633932419617	0.698560909491115	2.27086758311709	0.0231549951837255	0.111526625007495
L1M3d	14.395946435323	0.974463635605541	0.428512459856239	2.27406137952783	0.0229622963364768	0.110824459167369
LOR1b	33.5298495868536	0.860879424685952	0.37648313672337	2.28663475389205	0.0222171509333594	0.108282067750747
L1MEe	304.366620985323	0.592858374560434	0.25916273559591	2.2875911276258	0.0221613430700916	0.108162653158253
HERVIP10FH-int	178.168125650194	0.508175504652548	0.222010794722752	2.28896754902012	0.0220812379291027	0.107817765798574
MER9a1	24.8385222430107	0.978557467771409	0.427314648016053	2.29001620308285	0.0220203773845337	0.107636178332767
L1M3e	18.5035559739405	0.993651573884507	0.431563006321776	2.30244844745482	0.0213098955028126	0.105210904359532
Tigger7	326.884031492653	0.36132383923044	0.156701626449083	2.3058078427019	0.02112137181385	0.104609835845029
MLT1J-int	48.8534792961468	0.720254946319645	0.311558213428994	2.31178288767468	0.0207896509069024	0.103530942672741
L1MC	270.710409142439	0.58506584733106	0.252765853034965	2.31465540264305	0.0206317982641385	0.103037482487274
MLT1I-int	35.9684695231315	0.951804651334302	0.40948661623379	2.32438525119191	0.0201048553284	0.101316160250145
Tigger8	41.0516061358279	0.778868881975255	0.333040110041095	2.33866389810869	0.0193528349766693	0.0988047799319067
Looper	30.6690319029739	0.945091691038521	0.403995556741192	2.33936159759293	0.0193167272494637	0.0986720677536088
L1MDa	376.800353421077	0.541333612868412	0.231200021033337	2.34140814714872	0.0192111524961881	0.098364528642907
MER4D1	99.2887370564077	0.50746985163337	0.215909322583342	2.35038415924576	0.0187540441887451	0.0967859466424184
MER4E1	93.1348913310863	0.499777166445919	0.212306755138541	2.35403327661331	0.0185709485126831	0.096146170954626
THE1-int	22.6290183807526	1.69334444818804	0.719040765470646	2.35500479180714	0.018522466842455	0.0960211529471495
MSTD	375.957066000906	0.320091550370708	0.135700246975283	2.35881332204952	0.018333475750866	0.0954230761074017
LTR79	80.4081746448144	0.44054784872019	0.186113795253371	2.36708863048243	0.0179286387415128	0.0937410310190619
MER115	60.3593158382341	0.580271129400231	0.244993153143386	2.36851978087983	0.0178594253380307	0.0935044181972074
Charlie13b	18.6369278404041	0.875166079497862	0.369202004575739	2.37042613163366	0.0177675939281839	0.0932687323612139
MER8	137.995140867512	0.532484117872504	0.224580064516861	2.37102130600076	0.0177390084836288	0.0931990502264537
FLAM_C	1368.10607733865	0.92782179795973	0.389582171059044	2.38158177371806	0.0172384629436946	0.0914246870027448
L1MD2	1120.09228318498	0.446284273536673	0.187367604407128	2.38186465023564	0.0172252272611902	0.0914246870027448
MER83	39.83368599236	0.669838032056053	0.280714791200013	2.386187165958	0.0170240844049478	0.0908046138387626
LTR22A	55.2016654122778	0.558584639498087	0.233274970835265	2.39453310184979	0.0166415412298326	0.0893332583267467
MSTC-int	9.12593443902518	1.45296819037747	0.605395755944883	2.40003035387937	0.0163937123769689	0.0885387516224175
L1ME3	474.956302858809	0.407224960024716	0.169654499239	2.40031924795016	0.0163807785100947	0.0884933917684049
L1P4a	24.6255276019951	1.28934637112929	0.536591459519489	2.40284549493926	0.0162680591660116	0.0882136099992425
L1MC3	2354.67613682165	0.519624753349222	0.216075535216339	2.40482918544648	0.0161800266071509	0.0878955621340021
MER41A	135.994864127381	0.395447196314763	0.163956023249492	2.41191014808289	0.0158691918035358	0.0867139567802839
MLT2C2	26.5587184368599	0.967414657837317	0.400870162037274	2.41328676826629	0.0158093753958439	0.0864687084893243
AluSq4	114.674468913683	0.650620174595419	0.269522225604084	2.41397596482878	0.0157795032319587	0.0863932229419784
MER112	78.8316702990385	0.666870004018324	0.275700100164618	2.41882394536724	0.0155707742803548	0.0857557207260975
MamSINE1	104.855832070333	0.381445350605434	0.15765437013739	2.41950381884765	0.0155416975410134	0.0856923266792299
LTR26	63.2437424876905	1.12322027828522	0.462275109415041	2.4297658589201	0.0151085796569572	0.0839925113521957
MLT1H-int	49.2200221930565	0.61984331299318	0.254721440940207	2.43341632610614	0.014957091993995	0.0833641062778707
L1M7	184.967918699494	0.479391844625777	0.19590359045904	2.44708044146853	0.0144018691998229	0.0812441959225629
LTR86C	6.71726278473464	1.768421168554	0.722623086335155	2.44722484237626	0.0143961000533886	0.0812351360155498
Charlie1a	449.001385808339	0.467407864810412	0.190955099207332	2.44773701645389	0.0143756539603535	0.0812137046115745
Cheshire_Mars	8.20731402574012	1.38668059025955	0.566413625852476	2.44817660975675	0.0143581257361051	0.0811830459361909
Tigger3a	384.413365342269	0.347438571953006	0.141834041802565	2.44961341817111	0.0143009662572152	0.0810028315172833
L1ME2z	292.625855852521	0.653863088400276	0.266302853367581	2.45533639663162	0.0140752805029658	0.0800731628146856
Charlie10a	38.9061035876183	-0.821861888011626	0.333066089837929	-2.46756398530858	0.0136035906469593	0.0783029098212734
Tigger2a	162.745552677021	0.460087252462768	0.186164805448722	2.47139759501694	0.0134586091388833	0.0777277899110057
MER85	10.4508057983431	1.43130386761174	0.579034547294223	2.47187991511059	0.0134404655436731	0.0776706477287573
L1PA10	944.151021074022	0.391976865835091	0.157105448358482	2.49499218474385	0.0125959904387575	0.0741985330179903
MER21B	296.243387808494	0.354472539831697	0.141380355205614	2.50722626432912	0.0121682791149753	0.0725006504948131
MLT2A2	246.659798203224	0.400516252388349	0.159445387058708	2.51193377103397	0.0120071620372516	0.0719415763200955
L1M3c	32.5653333251171	0.901851724411918	0.35795080773236	2.51948509384628	0.0117526616474182	0.071087478222172
MamGypLTR2c	16.7189378301013	1.27860523591824	0.507362696232454	2.52010099562471	0.0117321166446316	0.0710706379020202
Tigger3c	134.299054544844	0.62257240051945	0.24699912712995	2.52054494181231	0.0117173274308879	0.0710504071345296
MER82	261.107041362438	0.411040257855365	0.163014704015979	2.52149191287109	0.0116858361590245	0.0709360085980072
MLT1B-int	84.4613721070576	0.687498667154015	0.272266609437413	2.52509357858681	0.0115667484676384	0.0704658017012262
MER20B	259.388243613954	0.406210495910468	0.160475014917043	2.5313005648914	0.0113640422259302	0.0695360159971057
MER131	21.1525900770432	1.15230625436381	0.454447720876589	2.53561895335532	0.0112248798737423	0.0689884086721208
HSMAR2	505.977276611903	0.498461949977515	0.196516210812254	2.53649278050517	0.0111969051402612	0.0688576142457977
L1M3a	82.2101394254697	0.492723262609686	0.193985336397706	2.54000261957694	0.0110851638585362	0.068480345250425
L1PBa1	89.1307260876658	0.56588916213381	0.221808789093939	2.55124769602412	0.0107338010044161	0.0673035536629727
HAL1	1752.16829251707	0.348406009951542	0.136253357009776	2.55704532789269	0.0105565460714279	0.0666633927157839
Charlie17a	29.6185236275308	0.92065067092117	0.359697001616036	2.55951722362126	0.010481766169896	0.0663414541917552
MER110A	20.5268058225968	1.16967468288042	0.456780378622832	2.56069379864109	0.0104463381926725	0.0662676843802398
L1MEg	656.412689784931	0.499174760548509	0.194167416372966	2.57084720944976	0.0101450074548823	0.0649260513175199
L1MA3	471.792544626971	0.592005045337681	0.230263560933884	2.5709888396439	0.0101408594880196	0.0649207976344244
HERVH-int	3111.08514285865	0.574572464743907	0.223250437662137	2.57366780894492	0.0100626836022891	0.0646159378446386
L1MB2	585.727862696722	0.506548767027224	0.196788883071386	2.57407206708659	0.0100509335334972	0.0645781580635929
L1ME3A	931.529300343034	0.372016733291061	0.144162176492229	2.58054326275459	0.00986449953796345	0.063927591990794
Charlie14a	96.1214085875922	0.962138127612329	0.371395434861748	2.59060299965853	0.00958079461298794	0.0625641450059581
Tigger5	88.4702778992312	0.596563349972381	0.23016958072747	2.59184271043504	0.00954634063515404	0.062440480816951
LTR71B	44.8054359466692	1.10188804342259	0.424231560154411	2.59737404501808	0.00939395657613154	0.0616770776144195
Kanga2_a	78.856265843826	0.579940396753794	0.22306198915222	2.59990686426649	0.00932490647340211	0.0613268958596209
LTR90A	14.2554131989098	1.10885907039107	0.426407132071189	2.60047027122882	0.00930960849570981	0.0612469287177295
MER51-int	30.020391743987	0.989890822838941	0.380241194000651	2.60332346536143	0.00923248011296368	0.0609243775597769
LTR10F	21.8285041446826	1.22234503815891	0.468468586267867	2.60923586765321	0.00907446704449409	0.0601052530343562
L1MCb	37.3864717541982	0.971748939003694	0.372098737082351	2.61153517107646	0.00901367158268777	0.0598040712658914
MamGypLTR1d	7.40418409150548	1.72878406587081	0.66074858650714	2.61640221587085	0.00888618126109582	0.0593009763843238
LTR49	80.7124333553734	0.534800766437325	0.204345188164921	2.61714391828842	0.00886689474416164	0.0591925135623763
Tigger19b	7.24425388220222	-1.75985363537732	0.671435941154526	-2.62102983696594	0.00876645891572768	0.0587431019308359
LTR16A2	57.4977414482204	0.646044543420425	0.246094532028601	2.62518853261373	0.00866010006665217	0.0582242462527968
LTR50	192.976413269547	-0.419805174715827	0.159834029524923	-2.62650685816794	0.00862662540763449	0.0580653127213425
L1PA15	629.474787298256	0.465381218135588	0.177162548431437	2.62686003478717	0.00861767728289889	0.0580317645210784
LTR16B2	37.2198335640929	0.712066441272397	0.271044850309891	2.62711665784566	0.00861118065610468	0.0580213978392854
MER77B	91.9251946929349	0.539461103486827	0.204920890609239	2.63253347124827	0.00847506717829857	0.0572833273147374
L1M5	2146.65526922266	0.573965663132734	0.217496965951579	2.63895940167053	0.00831609392767887	0.0565709462844994
Ricksha_0	12.4120279528919	1.60675144641623	0.607288448243861	2.64577969672004	0.00815028769446324	0.0558681011723968
LTR16E1	52.1162050306041	0.714483327498074	0.269102065706538	2.65506444784127	0.00792932577510236	0.0548281126327329
Cheshire	79.4624353728361	0.884209355474122	0.332630427638236	2.65823352888142	0.00785514417140957	0.0545043994147625
HERVK-int	578.416716009719	0.712436599273113	0.265630518015786	2.68205853979013	0.00731706544684918	0.0520191425300979
MER91A	66.952529350956	0.60386517574091	0.224389879537027	2.69114265307703	0.00712077390387389	0.0511080173221712
LTR36	21.7680014646784	1.32231834021185	0.490907275915307	2.69362139264764	0.00706804017639756	0.0508362211434005
MamRep4096	39.3900496882574	1.12256538055468	0.416568976034699	2.69478872680421	0.00704332749620082	0.0506958500307513
MER57A1	38.5857610869257	0.904958807702357	0.334971265076895	2.70160130748713	0.00690064542182266	0.0500752302402475
LTR47B	85.0753669369695	0.685109339151534	0.253475728232681	2.70285973307325	0.00687457501443172	0.0499816218240272
L1M6	170.650356751752	0.64769816315307	0.239595136780085	2.70330262899938	0.00686542075231466	0.0499496477031753
MER72	58.0356714010537	0.727555437018382	0.269038296945303	2.70428204935559	0.00684521588934907	0.0498930385140364
L1PA8A	143.17636493644	0.594461534788767	0.218909515611308	2.71555822107013	0.00661641417174633	0.0485909257558473
BLACKJACK	29.2042317411365	0.923218060206168	0.334022337293163	2.76394108156869	0.00571078499910261	0.0440000791332883
MER81	5.51069917624836	1.9718868157824	0.710736274543729	2.77442827446551	0.00552988264921898	0.043110107924175
Charlie2a	79.153944113713	0.919322571272613	0.3307576791487	2.7794443764352	0.00544519782483035	0.0428050088903746
LTR40a	40.4256877036496	0.881695031352618	0.317325678824022	2.77851775065949	0.00546075295972166	0.0428050088903746
MamRep1161	33.4777768727507	1.042572556721	0.373643441317506	2.79028732056631	0.00526612856095475	0.0417375981356255
Charlie2b	99.2007211040056	0.826330784501045	0.293823283072816	2.81233936214735	0.00491825828870479	0.0397812454675822
LTR17	119.659739585141	0.463544648332146	0.164357051445299	2.82035144982156	0.00479710784561616	0.0391820700676049
LTR57	231.08931629507	1.27514570287404	0.451020758115692	2.82724393485	0.0046950548014834	0.0385745702489876
L1MEd	485.618803225096	0.428640293886655	0.151263672452349	2.83372925526244	0.00460082935699836	0.0379763042483541
L1MEf	563.273120140043	0.648113311021445	0.227723345217221	2.84605564002769	0.00442644598489731	0.0369639206060694
Kanga1d	11.8335546431512	1.7016482354489	0.593652380290182	2.86640514204141	0.00415162557081997	0.0354067612602317
MLT2A1	119.0016382484	0.512862077338931	0.17854381127339	2.87247188060541	0.00407274322168678	0.0349786260936505
LTR78	136.302750400128	0.542415988098662	0.188496584706532	2.87759053535714	0.00400724904090733	0.0346717204954018
Plat_L3	150.262086078022	0.528058278796293	0.183522689199407	2.87734601699591	0.00401035582217608	0.0346717204954018
MER65D	28.5011808894701	1.06585946337548	0.370343287385784	2.87803100442101	0.00400165807812169	0.0346680718526002
MLT1G	125.756500229206	0.582690543490712	0.201076955022609	2.89784845521057	0.00375732093748818	0.0330071265715722
LTR85b	21.0553936357298	1.84991913453558	0.636864372810402	2.90473013331256	0.00367569873530652	0.0325426086306879
MER58A	701.770446006041	0.506071253725785	0.171520363076342	2.95050246308386	0.00317257514877709	0.0291187482963722
MER106A	32.472996638034	0.911936536180952	0.306714952516213	2.97323794845883	0.0029467591056777	0.0276633168689945
L1M3	244.49814329814	0.671863336519514	0.223920371868284	3.00045650564891	0.00269575250522302	0.0259251940041482
L1MB4	796.480775321654	0.563845487325726	0.187726191727922	3.00355257908244	0.00266847435115768	0.0257135506242666
MER34C	36.413426325018	0.916646821466517	0.304368737899737	3.01163262624058	0.00259846863558447	0.0252761308505283
LTR28	35.5656727272814	1.02336548700693	0.338854850083523	3.02007035388363	0.00252715975504145	0.0247552551707449
L1MB8	1332.24329119098	0.521322133209256	0.172257163481911	3.02641772726044	0.00247470156813091	0.0244253169949107
LTR10C	96.4197472427788	0.648809052496775	0.213705842272872	3.03599118113177	0.00239746376462395	0.0239170298768441
THE1B	935.785550988155	0.387463462164071	0.127509928817054	3.03869248268492	0.00237607261133429	0.0237527738799565
L1P2	375.899093128278	0.424093258460914	0.139293886465791	3.04459347944942	0.00232995009907183	0.0233990305111625
THE1C-int	118.244019139665	0.57417303682956	0.187830919641383	3.05686112768762	0.00223667874340589	0.0226723700364047
Tigger15a	213.350093420262	0.568167459389125	0.185788946503264	3.05813381303147	0.00222720098141697	0.0226233070017643
LTR82A	63.5911819765262	0.806819118946549	0.263127730251634	3.06626412265622	0.00216751753238118	0.0222253124589354
MER41C	26.8128727118935	1.12182881394283	0.365145017700734	3.07228295488412	0.00212428255337305	0.0218854939091702
LTR5B	261.268923550683	0.445715037573362	0.144836478733399	3.07736725907146	0.00208837827377717	0.0216183157857898
MER47A	149.805030038809	0.780456769425346	0.253536896849392	3.07827688641689	0.00208201368521756	0.0215638710401541
HERV4_I-int	78.9434967870803	0.732306228623035	0.237145714070127	3.08800111144527	0.00201507717287724	0.0210606324983147
MST-int	322.236377485683	0.399087138999557	0.128720116136729	3.10042556654966	0.00193242776198069	0.0205602305995252
MLT1G3	134.409917905279	0.823862739477779	0.265281831309431	3.1056131338177	0.001898849667292	0.0203026046892431
L1PBa	160.532061663278	0.774224648529368	0.248891852583912	3.11068699313226	0.00186652674840153	0.0200819864181456
LTR85a	13.6091141005058	1.44352336614365	0.462417948047726	3.1216854195172	0.00179818971751523	0.019537902742831
THE1C	326.701800667324	0.391985609182958	0.125527909614277	3.12269685990514	0.00179202217178346	0.019491487535123
L4	404.500549258429	0.549084551678642	0.174771421283878	3.1417296240143	0.00167953052922379	0.0186418209894639
L1P3	318.66856143838	0.544151492827644	0.17226329431582	3.15883598411871	0.00158400608340474	0.0178148188504188
MER124	58.9277882370982	1.03431760286547	0.327355707081625	3.1596137794157	0.00157978403116705	0.0177775811996324
L1PB2	152.707560791124	0.835248394566247	0.263999913201914	3.16382071659027	0.00155712683635195	0.0175844608479617
Arthur1A	45.6186159499579	1.41681150799761	0.447439856904294	3.16648480490789	0.00154293406893272	0.0174881126289139
L1MC1	1007.1170911148	0.534406728061303	0.168721897070675	3.16738216757631	0.00153818031223049	0.0174604493499439
MER53	47.3582233622123	1.12045359470012	0.352693435170631	3.17684845525422	0.00148884812219786	0.0170407250483828
L1P1	280.587590352603	0.672479785411595	0.211196413472509	3.18414396511109	0.00145182786920927	0.01672344581575
LTR16E2	91.008391544524	0.748014285371221	0.23480302697311	3.18570972024515	0.00144399402314654	0.0166528696061811
L1PA17	261.81052885867	0.513466296665571	0.160644974721799	3.19627985596673	0.00139212014022947	0.0162175762962971
MER45A	44.2483712117148	0.906561993795063	0.283310063356497	3.19989337143421	0.00137478438639186	0.0160539603421091
LTR46-int	128.154150527623	0.731525699895378	0.228410233778251	3.20268355666398	0.00136153500325706	0.01592783724134
HERV17-int	135.840383773763	0.650170118654142	0.202927662170352	3.20395017466047	0.00135555933802212	0.0158769684050574
AluJr4	1488.96835848173	0.438731385043519	0.136314439403589	3.21852466226677	0.00128851889671874	0.0153166976911497
Tigger12	80.1502308657849	0.634930941922878	0.196138374824313	3.23715816699106	0.00120726478915434	0.0146046855739421
L1PBb	24.4508408062932	1.7727016867076	0.546865647250627	3.24156709352631	0.00118874448348115	0.0144343317399923
MLT1J	1117.79614811842	0.419254091532999	0.128431620815264	3.26441486038749	0.00109690424202805	0.0136579018112973
L1PA2	1491.3336073657	0.583957290826904	0.176781081600162	3.30327931892441	0.000955611509582366	0.0123244199514083
LOR1-int	170.582689199845	0.87678479548292	0.265232804604116	3.30571777043794	0.000947334561757072	0.0122419465586528
MamRep137	156.015210232696	0.412922989981587	0.124808531634801	3.30845163045289	0.000938133885861254	0.0121633265879141
L1MC5	1455.12855656989	0.642527714522377	0.194003017140918	3.31194702016239	0.000926490898179223	0.0120524112641141
L1PB3	146.655114526761	0.708811666301763	0.213836746574149	3.31473274662818	0.000917307794396974	0.0119648576150188
MER50	109.720125596534	0.572666267186212	0.172428812094443	3.32117504163137	0.000896392994105356	0.011754916998641
LTR54B	117.428132767568	-0.978093695772903	0.294369216461535	-3.3226765608513	0.000891582274094087	0.0117154511208067
MLT2B4	198.328760652737	0.56644608358118	0.170189961126613	3.32831666351796	0.000873724915513357	0.0115506173920618
MIR	4571.44336599339	0.364804112837923	0.10921926591938	3.34010771604345	0.000837459010226993	0.0112388842273448
L1MCa	261.980455129315	0.718645296261994	0.214684481251372	3.34744873999784	0.000815590697014022	0.0109983560959465
Tigger16b	92.7752593284184	0.962393552913577	0.287439936534934	3.34815532077816	0.000813514044608688	0.0109855360224563
HERVL40-int	89.8543258730807	0.577374888526167	0.171647012372528	3.36373398258213	0.000768956228199759	0.0105533383576596
MLT2B1	131.321535821369	0.640834071987746	0.189938648023031	3.37390035497168	0.000741111897394577	0.0102451530031149
L1PA8	454.531189760826	0.584578495724469	0.173101995606025	3.37707542699248	0.000732609574932847	0.0101819164071685
LTR39	714.239827148535	0.849609611429378	0.251262885503331	3.38135737686621	0.000721286659072879	0.0101182362174616
Tigger2	411.530812249361	0.495358115525461	0.146443335962191	3.38259240183762	0.000718051174513555	0.0101091865572027
MER4-int	317.884434389549	0.78143624137052	0.229491746563479	3.40507339837762	0.000661462725721025	0.00948355780087756
MLT1J2	273.747782844966	0.742042815345563	0.216574731342271	3.42626681675459	0.000611938939641552	0.00903234835796187
L1PA5	1749.33574465264	0.584298398559974	0.168603894480929	3.46550950296147	0.000529227823497065	0.00808678349248099
LFSINE_Vert	47.6879895368122	0.908076779916938	0.261608016198292	3.47113514758905	0.000518263089348554	0.00798430651394317
L1PA12	311.780331165376	0.818100121504824	0.234542412067718	3.48806902040651	0.000486522469942764	0.00760698153525093
MER117	193.519922386756	0.640270430413187	0.18315255762204	3.49583122794535	0.000472587507533135	0.00744260301592669
MER57-int	88.4522451813672	0.911664101076243	0.260657420247876	3.49755667883648	0.000469540928234869	0.00740675192614956
MER90a	89.4596397669072	0.691257029732177	0.196974452088189	3.50937404523247	0.000449162743890599	0.00718992011610932
LTR19-int	39.4241224018211	1.02093745333879	0.290844893876271	3.51024712771168	0.00044769040258347	0.00718133976767223
L1PREC2	954.661854770854	0.569700726204984	0.162105307483126	3.51438663576321	0.000440770760584516	0.00711913392067015
L1PA3	2725.56933821029	0.61340598201958	0.174176865432366	3.52174199769239	0.00042872116780615	0.00696059295448274
Tigger14a	50.1049252704441	0.886515765695859	0.249356382958956	3.55521585281328	0.000377668905802364	0.00628349097160092
L1MA5A	156.746601817594	0.878458765792101	0.24522974401893	3.58218685627421	0.000340729929715772	0.00581176846026561
L2	4460.82737837973	0.430965500900943	0.120026498789841	3.59058628924549	0.000329934977131814	0.00566228778256209
MER41-int	106.144501519468	0.807974721496642	0.22361057734327	3.61331172745151	0.000302310888634899	0.00529057611653164
L1PA13	536.611872459896	0.542160545576458	0.149149782895085	3.63500727290918	0.000277972793698125	0.00497622304901974
L2b	6596.99920906631	0.299760414266692	0.0818150008913621	3.66388084093195	0.000248422390531099	0.00457739953393139
MamGyp-int	626.699679114611	0.903078782722115	0.24632110031959	3.66626643657573	0.000246117499674238	0.00454781002203775
MLT1J2-int	16.2943492139467	2.14142337253283	0.579918677467643	3.69262701088346	0.000221949430330731	0.00421681057531725
MLT1A0-int	56.8280296468996	0.948751681406452	0.256491851186658	3.69895447756745	0.000216489421651555	0.00414152753400666
Harlequin-int	451.536961710595	0.805789240355813	0.217109171643259	3.71144726064285	0.000206077608099363	0.00397351024391588
PRIMA4-int	70.8738091448783	0.910393277416	0.245152778803159	3.7135751911953	0.00020435171186348	0.00394412952877556
LTR19B	42.446175846045	0.952792985376768	0.25560161923384	3.72764847199616	0.000193274702539716	0.00378271742292625
HERVIP10F-int	253.732484499565	0.55592170165369	0.148094835841908	3.75382232941019	0.000174158329334579	0.00347869545214316
Kanga1	51.4805085327393	0.969426219925239	0.257660357248874	3.76241898550529	0.000168277826936766	0.00340096586251839
MLT1N2	99.295481128181	0.726946925740705	0.192554554343353	3.77527775554169	0.000159829470262831	0.00326913255056459
HERV3-int	194.412709390459	0.776046569244449	0.204880698941113	3.78779735355891	0.000151988732720371	0.00314502241948314
ORSL-2a	51.7153490838417	1.00610642913722	0.264482584218557	3.80405549994858	0.000142346265773406	0.00298988448227823
LTR16B1	51.2904406979621	0.913518615478798	0.239624845966329	3.81228670923032	0.000137687030166748	0.00290766993467938
Charlie13a	15.1139978555944	1.98136299598125	0.515982153574708	3.83998357744437	0.00012304254090293	0.0026647381805093
MER94	23.4287858406696	1.38399099747618	0.35906199092695	3.85446255089069	0.000115984134440724	0.00254577999476024
ERVL-B4-int	421.029635934141	0.521277880592237	0.134906670625394	3.86398892045681	0.000111550283383802	0.00247350077235015
Tigger3b	502.422231829807	0.442405457204605	0.11440781210786	3.86691650730564	0.000110220142258163	0.00246078448041594
THE1A-int	1034.25187717234	1.02170197329606	0.261466915457931	3.9075764958892	9.32265302185875e-05	0.00216035730483756
L1MEc	911.833549523847	0.561079641306086	0.14309510255202	3.92102616581243	8.81726870376073e-05	0.0020804276205137
MER50-int	38.374964342485	1.34738539679994	0.342529964471805	3.93362781816084	8.36733113279395e-05	0.00199111868773425
L1M2	378.916082355847	0.684524170804631	0.173558735306751	3.94404908283521	8.01172490394256e-05	0.00192666981712936
MLT1F2	347.898556074428	0.481975685198092	0.121930172730827	3.95288282140058	7.72152553010661e-05	0.0018740065630469
Charlie15a	172.935064730145	0.546361617802607	0.137908673113502	3.96176400996144	7.43980561187209e-05	0.00181693275224606
LTR1D	75.7610149572137	0.875176997276574	0.218505832831463	4.00527979475775	6.19441161104268e-05	0.00157384835633172
L2a	12517.2521634893	0.345207495249095	0.0856925641973585	4.02844165631511	5.61477905435095e-05	0.00145062285193561
MER41B	161.189838573316	0.603023949769797	0.14858335990447	4.05848912124148	4.93912339100461e-05	0.00130769490812311
MLT2D	138.086596803527	0.722271591165158	0.177817246556606	4.06187591559197	4.86799515944181e-05	0.00129648626886347
HUERS-P3-int	129.546894339088	0.898473036404836	0.220232679969741	4.07965355790195	4.51028680709366e-05	0.00123655880665502
FAM	630.381506566633	0.900297101752452	0.220349144704609	4.08577534058212	4.39298697978377e-05	0.00121245197930015
L1P4	268.788665375632	1.12551668406942	0.275346306245079	4.0876403951743	4.35782954492609e-05	0.00120616067957649
MLT1D	2371.0073981988	0.423651177451039	0.103217685455679	4.10444368695857	4.05288976165284e-05	0.00114195895803319
MER21C	846.398713005043	0.589762062710127	0.142503368987683	4.13858329736121	3.49456997706156e-05	0.00101623761493893
HERVK9-int	350.894996805621	0.742245162746012	0.179092974470294	4.14446834076749	3.40603006071758e-05	0.000997925894516249
L1MA6	217.722457799314	0.941407806241821	0.227023525231555	4.14674120350137	3.37240881143727e-05	0.00099315149173046
HERVL-int	281.099880581714	0.584110468865784	0.139009741339707	4.20193911042792	2.64638322834567e-05	0.000818365704195071
MSTC	242.310838197125	0.680020266395353	0.161259532221618	4.21693066466795	2.47650079511143e-05	0.000776912540434234
L1PA16	689.714292035018	0.686673487225052	0.162581853000405	4.22355554788358	2.40478065090744e-05	0.000760526496615185
MLT1E1A	164.075085923523	0.716140702185864	0.168987102835949	4.23784235700571	2.25678132996259e-05	0.000725478980091597
L3b	166.28501145178	0.893261527578575	0.210232249666434	4.24892721737923	2.14796687329849e-05	0.000700890929743704
MER33	202.58957343389	0.769331470205226	0.178655635163722	4.30622560268084	1.66063696788356e-05	0.000570493118913942
LTR14B	90.3743923091717	0.798445549361097	0.18444901516105	4.32881438084092	1.49914216969348e-05	0.000527076777607726
Tigger1	2507.19870998709	0.755719534984295	0.166806809558352	4.53050769920716	5.88421102110566e-06	0.000260359659081258
L1M3f	78.0641047251533	1.2206728909332	0.269379163543352	4.53143025197919	5.85856805598389e-06	0.000259814178355486
MER77	445.789776552142	0.517659110978972	0.11372730571656	4.55175744925429	5.31996466762091e-06	0.000240854920091153
MSTA-int	521.62677275709	0.784348622270844	0.169680293501177	4.62250863719423	3.79127021104018e-06	0.000184014942603949
FLAM_A	289.964847814371	1.25966070877866	0.270926477280399	4.64945590192338	3.32811828839238e-06	0.000166090977394886
L1PA15-16	43.4579771959297	1.69040885239641	0.359397000045793	4.70345843783066	2.55791185786477e-06	0.000133100090886707
MER5A1	344.391737461797	0.620129501838856	0.131194225382685	4.72680485768317	2.2808026259803e-06	0.000119960381781007
LTR67B	284.751539829737	0.808188303170594	0.169831782655452	4.7587576985529	1.94788092419274e-06	0.000104707990285876
LTR56	36.5104408765044	1.68490187665662	0.353036141611498	4.77260449586145	1.81858697927e-06	0.000100313958770823
AluYa5	237.31802101241	0.0592898710639094	0.424638164575508	0.139624452086587	0.888956719895595	1
AluYg6	41.9449712935549	-0.0472437026110888	0.458473758514556	-0.103045597994872	0.91792678158033	1
AluYm1	6.6212514537833	0.0681772648286274	0.970317963572461	0.0702628080568727	0.943984484187276	1
Charlie12	27.6391986476368	0.000234735770008062	0.390286324113483	0.000601445030238385	0.999520116325133	1
Charlie7a	16.8918707957537	-0.02237524411882	0.377949031544833	-0.0592017501073178	0.952791415705443	1
HAL1-3A_ME	219.506903216944	0.0273079868379879	0.270998187899244	0.100768152915254	0.919734508414727	1
HERV-Fc1-int	18.7348433439359	-0.0385516633812491	0.468395244943899	-0.0823058384930157	0.934403511729397	1
HERV1_LTRa	6.23607207879938	-0.0254322492813572	0.7427398546037	-0.0342411264505618	0.972684871590167	1
HERV15-int	47.3225222407694	-0.0115966280604259	0.27182443030468	-0.0426621994477377	0.965970812589375	1
HERVK13-int	144.052924855097	0.00793656180605719	0.205160925338994	0.0386845681893048	0.969141877000976	1
HERVS71-int	138.582778929559	-0.0251358624409341	0.194067447388024	-0.129521270976872	0.896945194906728	1
L1PA14	538.211746447273	-0.0466686728400092	0.375366631386603	-0.12432824054609	0.901055388045489	1
LTR21B	15.9500053282945	0.0532772252922216	0.756342819380593	0.070440577905999	0.94384299494372	1
LTR24	34.2727336164254	0.0446626094627544	0.32711043295211	0.136536792971361	0.891396940298921	1
LTR25	108.278515565248	-0.0218647955598032	0.239366830638269	-0.0913442998827407	0.927219018879604	1
LTR26B	25.2170348523369	0.03724108877235	0.444194708644791	0.0838395596515999	0.933183994672086	1
LTR2B	171.549428416626	-0.0297246394571212	0.367170264699371	-0.0809560095544745	0.935476936911156	1
LTR3A	101.456592627786	-0.00786125994563023	0.210363272705606	-0.0373699260546859	0.970190051446085	1
LTR44	9.61358766566918	-0.0566277296241871	0.414554505006684	-0.136598997092732	0.891347769274781	1
LTR58	21.9006682928041	0.00935207525860508	0.319322154442915	0.0292872734587445	0.976635476858424	1
LTR62	32.0950611011818	0.0346834328228388	0.378464129833884	0.0916425893203197	0.92698201241901	1
LTR6A	97.7244933439414	-0.0239328890202112	0.286853757215701	-0.0834323707401007	0.933507750102687	1
LTR75	29.1199159566125	0.00397584572687511	0.293735584625621	0.0135354581976933	0.989200596638988	1
LTR77	9.42286456130835	0.0209113851465689	0.53900809681819	0.038796050133589	0.969052994002216	1
LTR80A	4.50551602619886	-0.0820095237532895	0.774207955569	-0.105926996956544	0.915640274092739	1
LTR82B	35.3279472395923	0.0502648225627189	0.392843979206954	0.127951108387075	0.898187664762124	1
LTR86B1	9.64997184160898	0.0479206089169145	0.506484467373734	0.0946141728005924	0.924621292072551	1
MER34-int	36.1510394722349	-0.0150834346036669	0.269065266093451	-0.0560586463747729	0.955295087516557	1
MER34D	12.7730575094639	-0.0749368994512456	0.831498167300256	-0.0901227475877113	0.928189672811985	1
MER51A	186.004956596102	-0.0157245848090006	0.338706528778853	-0.0464253962440371	0.96297119505664	1
MER52D	58.0750577630009	-0.0036427051375275	0.299537752006738	-0.0121610885877436	0.990297094337683	1
MER57C2	12.2546982686026	0.0235293684826777	0.549314991667546	0.0428340184404035	0.965833846071597	1
MER61B	8.1115552306188	0.0354452225420055	0.686927520988084	0.0515996541978995	0.958847694884679	1
MER68B	46.7010100525778	-0.0359341471656112	0.293659883897668	-0.122366551020409	0.902608727817075	1
MER76	70.9657573889452	-0.0380265190484191	0.412054801109222	-0.0922851012682159	0.926471525318765	1
MER92B	137.000849259999	0.0268606958746492	0.18990687530705	0.141441408222949	0.887521244028819	1
MER96B	63.2554597111969	0.00700933467769496	0.246402474423165	0.0284466894827416	0.977305886429981	1
MLT1H1-int	6.44236742002408	0.0681079035875408	0.950616380627937	0.0716460445827281	0.942883595925616	1
MLT1H2-int	7.74638428645383	0.000946171909660401	0.719804441904726	0.00131448467747249	0.998951193272466	1
MLT2E	11.276456931282	0.0567137523707799	0.486240789415451	0.116637175665497	0.907147576851008	1
PABL_B-int	63.6690292209964	0.0202982570831821	0.386546746134324	0.0525117784231161	0.958120910459749	1
PRIMA41-int	28.9444629174944	0.00833892326008591	0.389543107167177	0.0214069331651841	0.982921042967986	1

## Sheet: TEs diff
genes_id	baseMean	log2FoldChange	lfcSE	stat	pvalue	padj
MLT1J2-int	16.2943492139467	2.14142337253283	0.579918677467643	3.69262701088346	0.000221949430330731	0.00421681057531725
Charlie13a	15.1139978555944	1.98136299598125	0.515982153574708	3.83998357744437	0.00012304254090293	0.0026647381805093
MER81	5.51069917624836	1.9718868157824	0.710736274543729	2.77442827446551	0.00552988264921898	0.043110107924175
LTR85b	21.0553936357298	1.84991913453558	0.636864372810402	2.90473013331256	0.00367569873530652	0.0325426086306879
L1PBb	24.4508408062932	1.7727016867076	0.546865647250627	3.24156709352631	0.00118874448348115	0.0144343317399923
Kanga1d	11.8335546431512	1.7016482354489	0.593652380290182	2.86640514204141	0.00415162557081997	0.0354067612602317
L1PA15-16	43.4579771959297	1.69040885239641	0.359397000045793	4.70345843783066	2.55791185786477e-06	0.000133100090886707
LTR56	36.5104408765044	1.68490187665662	0.353036141611498	4.77260449586145	1.81858697927e-06	0.000100313958770823
HAL1-2a_MD	134.470574849833	1.56575752219564	0.296136552323047	5.28728220110973	1.24147039943027e-07	1.12147171935767e-05
LTR85a	13.6091141005058	1.44352336614365	0.462417948047726	3.1216854195172	0.00179818971751523	0.019537902742831
Arthur1A	45.6186159499579	1.41681150799761	0.447439856904294	3.16648480490789	0.00154293406893272	0.0174881126289139
MER94	23.4287858406696	1.38399099747618	0.35906199092695	3.85446255089069	0.000115984134440724	0.00254577999476024
MER50-int	38.374964342485	1.34738539679994	0.342529964471805	3.93362781816084	8.36733113279395e-05	0.00199111868773425
LTR57	231.08931629507	1.27514570287404	0.451020758115692	2.82724393485	0.0046950548014834	0.0385745702489876
FLAM_A	289.964847814371	1.25966070877866	0.270926477280399	4.64945590192338	3.32811828839238e-06	0.000166090977394886
L1M3f	78.0641047251533	1.2206728909332	0.269379163543352	4.53143025197919	5.85856805598389e-06	0.000259814178355486
MamGypLTR1b	90.6786018851931	1.16589303564623	0.225087117230484	5.1797412930229	2.22193834223263e-07	1.81408714945545e-05
L1P4	268.788665375632	1.12551668406942	0.275346306245079	4.0876403951743	4.35782954492609e-05	0.00120616067957649
MER41C	26.8128727118935	1.12182881394283	0.365145017700734	3.07228295488412	0.00212428255337305	0.0218854939091702
MER53	47.3582233622123	1.12045359470012	0.352693435170631	3.17684845525422	0.00148884812219786	0.0170407250483828
MER65D	28.5011808894701	1.06585946337548	0.370343287385784	2.87803100442101	0.00400165807812169	0.0346680718526002
MamRep1161	33.4777768727507	1.042572556721	0.373643441317506	2.79028732056631	0.00526612856095475	0.0417375981356255
MER124	58.9277882370982	1.03431760286547	0.327355707081625	3.1596137794157	0.00157978403116705	0.0177775811996324
LTR28	35.5656727272814	1.02336548700693	0.338854850083523	3.02007035388363	0.00252715975504145	0.0247552551707449
THE1A-int	1034.25187717234	1.02170197329606	0.261466915457931	3.9075764958892	9.32265302185875e-05	0.00216035730483756
LTR19-int	39.4241224018211	1.02093745333879	0.290844893876271	3.51024712771168	0.00044769040258347	0.00718133976767223
ORSL-2a	51.7153490838417	1.00610642913722	0.264482584218557	3.80405549994858	0.000142346265773406	0.00298988448227823
ERV3-16A3_I-int	473.497665900352	0.997572885989572	0.144854992322105	6.88670007155384	5.71014335676476e-12	1.63855922530222e-09
Charlie4z	148.580637351419	0.984031093541603	0.184530236348823	5.33262793681932	9.68015223020234e-08	9.11080193849155e-06
Kanga1	51.4805085327393	0.969426219925239	0.257660357248874	3.76241898550529	0.000168277826936766	0.00340096586251839
THE1A	537.282206274132	0.966037313298948	0.118375270172359	8.16080345069003	3.32803343876818e-16	2.59759665962734e-13
Tigger16b	92.7752593284184	0.962393552913577	0.287439936534934	3.34815532077816	0.000813514044608688	0.0109855360224563
ERVL-E-int	274.16251856579	0.960939871747474	0.138062000128678	6.96020534869733	3.39777103507094e-12	1.00455615465665e-09
LTR19B	42.446175846045	0.952792985376768	0.25560161923384	3.72764847199616	0.000193274702539716	0.00378271742292625
MLT1A0-int	56.8280296468996	0.948751681406452	0.256491851186658	3.69895447756745	0.000216489421651555	0.00414152753400666
L1MA6	217.722457799314	0.941407806241821	0.227023525231555	4.14674120350137	3.37240881143727e-05	0.00099315149173046
BLACKJACK	29.2042317411365	0.923218060206168	0.334022337293163	2.76394108156869	0.00571078499910261	0.0440000791332883
Charlie2a	79.153944113713	0.919322571272613	0.3307576791487	2.7794443764352	0.00544519782483035	0.0428050088903746
MER34C	36.413426325018	0.916646821466517	0.304368737899737	3.01163262624058	0.00259846863558447	0.0252761308505283
LTR16B1	51.2904406979621	0.913518615478798	0.239624845966329	3.81228670923032	0.000137687030166748	0.00290766993467938
MER106A	32.472996638034	0.911936536180952	0.306714952516213	2.97323794845883	0.0029467591056777	0.0276633168689945
MER57-int	88.4522451813672	0.911664101076243	0.260657420247876	3.49755667883648	0.000469540928234869	0.00740675192614956
PRIMA4-int	70.8738091448783	0.910393277416	0.245152778803159	3.7135751911953	0.00020435171186348	0.00394412952877556
LFSINE_Vert	47.6879895368122	0.908076779916938	0.261608016198292	3.47113514758905	0.000518263089348554	0.00798430651394317
MER45A	44.2483712117148	0.906561993795063	0.283310063356497	3.19989337143421	0.00137478438639186	0.0160539603421091
MamGyp-int	626.699679114611	0.903078782722115	0.24632110031959	3.66626643657573	0.000246117499674238	0.00454781002203775
FAM	630.381506566633	0.900297101752452	0.220349144704609	4.08577534058212	4.39298697978377e-05	0.00121245197930015
HUERS-P3-int	129.546894339088	0.898473036404836	0.220232679969741	4.07965355790195	4.51028680709366e-05	0.00123655880665502
L3b	166.28501145178	0.893261527578575	0.210232249666434	4.24892721737923	2.14796687329849e-05	0.000700890929743704
Tigger14a	50.1049252704441	0.886515765695859	0.249356382958956	3.55521585281328	0.000377668905802364	0.00628349097160092
LTR40a	40.4256877036496	0.881695031352618	0.317325678824022	2.77851775065949	0.00546075295972166	0.0428050088903746
L1MA5A	156.746601817594	0.878458765792101	0.24522974401893	3.58218685627421	0.000340729929715772	0.00581176846026561
LOR1-int	170.582689199845	0.87678479548292	0.265232804604116	3.30571777043794	0.000947334561757072	0.0122419465586528
LTR1D	75.7610149572137	0.875176997276574	0.218505832831463	4.00527979475775	6.19441161104268e-05	0.00157384835633172
LTR39	714.239827148535	0.849609611429378	0.251262885503331	3.38135737686621	0.000721286659072879	0.0101182362174616
L1PB2	152.707560791124	0.835248394566247	0.263999913201914	3.16382071659027	0.00155712683635195	0.0175844608479617
Charlie2b	99.2007211040056	0.826330784501045	0.293823283072816	2.81233936214735	0.00491825828870479	0.0397812454675822
MLT1G3	134.409917905279	0.823862739477779	0.265281831309431	3.1056131338177	0.001898849667292	0.0203026046892431
L1PA12	311.780331165376	0.818100121504824	0.234542412067718	3.48806902040651	0.000486522469942764	0.00760698153525093
LTR67B	284.751539829737	0.808188303170594	0.169831782655452	4.7587576985529	1.94788092419274e-06	0.000104707990285876
MER41-int	106.144501519468	0.807974721496642	0.22361057734327	3.61331172745151	0.000302310888634899	0.00529057611653164
LTR82A	63.5911819765262	0.806819118946549	0.263127730251634	3.06626412265622	0.00216751753238118	0.0222253124589354
Harlequin-int	451.536961710595	0.805789240355813	0.217109171643259	3.71144726064285	0.000206077608099363	0.00397351024391588
LTR14B	90.3743923091717	0.798445549361097	0.18444901516105	4.32881438084092	1.49914216969348e-05	0.000527076777607726
L1PA7	1715.02544927863	0.796006127840978	0.145532895850533	5.46959588200939	4.51062855695699e-08	4.82671795059248e-06
MSTA-int	521.62677275709	0.784348622270844	0.169680293501177	4.62250863719423	3.79127021104018e-06	0.000184014942603949
MER4-int	317.884434389549	0.78143624137052	0.229491746563479	3.40507339837762	0.000661462725721025	0.00948355780087756
MER47A	149.805030038809	0.780456769425346	0.253536896849392	3.07827688641689	0.00208201368521756	0.0215638710401541
MLT1H	949.855688262561	0.776659087390818	0.114147370058462	6.80400334228502	1.01751176409922e-11	2.75759820178723e-09
HERV3-int	194.412709390459	0.776046569244449	0.204880698941113	3.78779735355891	0.000151988732720371	0.00314502241948314
L1PBa	160.532061663278	0.774224648529368	0.248891852583912	3.11068699313226	0.00186652674840153	0.0200819864181456
MER33	202.58957343389	0.769331470205226	0.178655635163722	4.30622560268084	1.66063696788356e-05	0.000570493118913942
Tigger1	2507.19870998709	0.755719534984295	0.166806809558352	4.53050769920716	5.88421102110566e-06	0.000260359659081258
LTR16E2	91.008391544524	0.748014285371221	0.23480302697311	3.18570972024515	0.00144399402314654	0.0166528696061811
MER5A	700.422151609716	0.745461136096105	0.127108004296287	5.86478515041781	4.4971462476792e-09	6.405314943866e-07
HERVK9-int	350.894996805621	0.742245162746012	0.179092974470294	4.14446834076749	3.40603006071758e-05	0.000997925894516249
MLT1J2	273.747782844966	0.742042815345563	0.216574731342271	3.42626681675459	0.000611938939641552	0.00903234835796187
HERV4_I-int	78.9434967870803	0.732306228623035	0.237145714070127	3.08800111144527	0.00201507717287724	0.0210606324983147
LTR46-int	128.154150527623	0.731525699895378	0.228410233778251	3.20268355666398	0.00136153500325706	0.01592783724134
MER72	58.0356714010537	0.727555437018382	0.269038296945303	2.70428204935559	0.00684521588934907	0.0498930385140364
MLT1N2	99.295481128181	0.726946925740705	0.192554554343353	3.77527775554169	0.000159829470262831	0.00326913255056459
MLT2D	138.086596803527	0.722271591165158	0.177817246556606	4.06187591559197	4.86799515944181e-05	0.00129648626886347
L1MCa	261.980455129315	0.718645296261994	0.214684481251372	3.34744873999784	0.000815590697014022	0.0109983560959465
MLT1E1A	164.075085923523	0.716140702185864	0.168987102835949	4.23784235700571	2.25678132996259e-05	0.000725478980091597
L1PB3	146.655114526761	0.708811666301763	0.213836746574149	3.31473274662818	0.000917307794396974	0.0119648576150188
MER5B	537.847676021728	0.708201100380881	0.141949547093641	4.98910433235616	6.06598809282092e-07	4.16780372025404e-05
LTR12	229.507056293659	0.703223604302745	0.130846653478827	5.37441031624502	7.68337135713817e-08	7.5339510196903e-06
L1PA4	2143.68159853394	0.698565920571526	0.144748097712599	4.82608014620371	1.39246490717005e-06	8.15950982991269e-05
MER90a	89.4596397669072	0.691257029732177	0.196974452088189	3.50937404523247	0.000449162743890599	0.00718992011610932
L1PA16	689.714292035018	0.686673487225052	0.162581853000405	4.22355554788358	2.40478065090744e-05	0.000760526496615185
LTR47B	85.0753669369695	0.685109339151534	0.253475728232681	2.70285973307325	0.00687457501443172	0.0499816218240272
L1M2	378.916082355847	0.684524170804631	0.173558735306751	3.94404908283521	8.01172490394256e-05	0.00192666981712936
MSTC	242.310838197125	0.680020266395353	0.161259532221618	4.21693066466795	2.47650079511143e-05	0.000776912540434234
L1P1	280.587590352603	0.672479785411595	0.211196413472509	3.18414396511109	0.00145182786920927	0.01672344581575
L1M3	244.49814329814	0.671863336519514	0.223920371868284	3.00045650564891	0.00269575250522302	0.0259251940041482
HERV17-int	135.840383773763	0.650170118654142	0.202927662170352	3.20395017466047	0.00135555933802212	0.0158769684050574
LTR10C	96.4197472427788	0.648809052496775	0.213705842272872	3.03599118113177	0.00239746376462395	0.0239170298768441
L1MEf	563.273120140043	0.648113311021445	0.227723345217221	2.84605564002769	0.00442644598489731	0.0369639206060694
L1M6	170.650356751752	0.64769816315307	0.239595136780085	2.70330262899938	0.00686542075231466	0.0499496477031753
MIR3	2986.04680799133	0.644833921416061	0.122572325065891	5.26084433063841	1.43395399208055e-07	1.2776595546789e-05
MIRc	3047.93355216169	0.64479709304455	0.0986570091749863	6.53574539139823	6.32935114427418e-11	1.40346169179798e-08
L1MC5	1455.12855656989	0.642527714522377	0.194003017140918	3.31194702016239	0.000926490898179223	0.0120524112641141
MLT2B1	131.321535821369	0.640834071987746	0.189938648023031	3.37390035497168	0.000741111897394577	0.0102451530031149
MER117	193.519922386756	0.640270430413187	0.18315255762204	3.49583122794535	0.000472587507533135	0.00744260301592669
Tigger12	80.1502308657849	0.634930941922878	0.196138374824313	3.23715816699106	0.00120726478915434	0.0146046855739421
MER5A1	344.391737461797	0.620129501838856	0.131194225382685	4.72680485768317	2.2808026259803e-06	0.000119960381781007
L1PA3	2725.56933821029	0.61340598201958	0.174176865432366	3.52174199769239	0.00042872116780615	0.00696059295448274
MER41B	161.189838573316	0.603023949769797	0.14858335990447	4.05848912124148	4.93912339100461e-05	0.00130769490812311
L1PA8A	143.17636493644	0.594461534788767	0.218909515611308	2.71555822107013	0.00661641417174633	0.0485909257558473
MER21C	846.398713005043	0.589762062710127	0.142503368987683	4.13858329736121	3.49456997706156e-05	0.00101623761493893
L1PA8	454.531189760826	0.584578495724469	0.173101995606025	3.37707542699248	0.000732609574932847	0.0101819164071685
L1PA5	1749.33574465264	0.584298398559974	0.168603894480929	3.46550950296147	0.000529227823497065	0.00808678349248099
HERVL-int	281.099880581714	0.584110468865784	0.139009741339707	4.20193911042792	2.64638322834567e-05	0.000818365704195071
L1PA2	1491.3336073657	0.583957290826904	0.176781081600162	3.30327931892441	0.000955611509582366	0.0123244199514083
MLT1G	125.756500229206	0.582690543490712	0.201076955022609	2.89784845521057	0.00375732093748818	0.0330071265715722
HERVL40-int	89.8543258730807	0.577374888526167	0.171647012372528	3.36373398258213	0.000768956228199759	0.0105533383576596
THE1C-int	118.244019139665	0.57417303682956	0.187830919641383	3.05686112768762	0.00223667874340589	0.0226723700364047
MER50	109.720125596534	0.572666267186212	0.172428812094443	3.32117504163137	0.000896392994105356	0.011754916998641
L1PREC2	954.661854770854	0.569700726204984	0.162105307483126	3.51438663576321	0.000440770760584516	0.00711913392067015
Tigger15a	213.350093420262	0.568167459389125	0.185788946503264	3.05813381303147	0.00222720098141697	0.0226233070017643
MLT2B4	198.328760652737	0.56644608358118	0.170189961126613	3.32831666351796	0.000873724915513357	0.0115506173920618
L1MB4	796.480775321654	0.563845487325726	0.187726191727922	3.00355257908244	0.00266847435115768	0.0257135506242666
L1MEc	911.833549523847	0.561079641306086	0.14309510255202	3.92102616581243	8.81726870376073e-05	0.0020804276205137
HERVIP10F-int	253.732484499565	0.55592170165369	0.148094835841908	3.75382232941019	0.000174158329334579	0.00347869545214316
L4	404.500549258429	0.549084551678642	0.174771421283878	3.1417296240143	0.00167953052922379	0.0186418209894639
Charlie15a	172.935064730145	0.546361617802607	0.137908673113502	3.96176400996144	7.43980561187209e-05	0.00181693275224606
L1P3	318.66856143838	0.544151492827644	0.17226329431582	3.15883598411871	0.00158400608340474	0.0178148188504188
LTR78	136.302750400128	0.542415988098662	0.188496584706532	2.87759053535714	0.00400724904090733	0.0346717204954018
L1PA13	536.611872459896	0.542160545576458	0.149149782895085	3.63500727290918	0.000277972793698125	0.00497622304901974
MIRb	6618.17431860905	0.535926239776211	0.0897574716072424	5.9708259399429	2.3605548164407e-09	3.68492049065659e-07
L1MC1	1007.1170911148	0.534406728061303	0.168721897070675	3.16738216757631	0.00153818031223049	0.0174604493499439
Plat_L3	150.262086078022	0.528058278796293	0.183522689199407	2.87734601699591	0.00401035582217608	0.0346717204954018
L3	2184.19938450306	0.527427971758917	0.0912845915619813	5.77784227035511	7.56646894191271e-09	1.01126375659961e-06
L1MB8	1332.24329119098	0.521322133209256	0.172257163481911	3.02641772726044	0.00247470156813091	0.0244253169949107
ERVL-B4-int	421.029635934141	0.521277880592237	0.134906670625394	3.86398892045681	0.000111550283383802	0.00247350077235015
MER77	445.789776552142	0.517659110978972	0.11372730571656	4.55175744925429	5.31996466762091e-06	0.000240854920091153
L1PA17	261.81052885867	0.513466296665571	0.160644974721799	3.19627985596673	0.00139212014022947	0.0162175762962971
MLT2A1	119.0016382484	0.512862077338931	0.17854381127339	2.87247188060541	0.00407274322168678	0.0349786260936505
MER58A	701.770446006041	0.506071253725785	0.171520363076342	2.95050246308386	0.00317257514877709	0.0291187482963722
Tigger2	411.530812249361	0.495358115525461	0.146443335962191	3.38259240183762	0.000718051174513555	0.0101091865572027
HERVK3-int	553.068298227508	0.494398809370182	0.0998228136371025	4.95276371559238	7.31667982442527e-07	4.87270899023926e-05
THE1B-int	732.596904699184	0.485799644639665	0.101620221460817	4.78054109365408	1.7482401773397e-06	9.75867550553755e-05
MLT1F2	347.898556074428	0.481975685198092	0.121930172730827	3.95288282140058	7.72152553010661e-05	0.0018740065630469
HSMAR1	844.964611887634	0.476536669413966	0.0889375118144319	5.35810660419936	8.40986164428222e-08	8.20508151324395e-06
LTR17	119.659739585141	0.463544648332146	0.164357051445299	2.82035144982156	0.00479710784561616	0.0391820700676049
MER20	1102.32307306341	0.457744366975455	0.0957565299944379	4.78029401234614	1.75039021520942e-06	9.75867550553755e-05
LTR5B	261.268923550683	0.445715037573362	0.144836478733399	3.07736725907146	0.00208837827377717	0.0216183157857898
Tigger3b	502.422231829807	0.442405457204605	0.11440781210786	3.86691650730564	0.000110220142258163	0.00246078448041594
AluJr4	1488.96835848173	0.438731385043519	0.136314439403589	3.21852466226677	0.00128851889671874	0.0153166976911497
L2	4460.82737837973	0.430965500900943	0.120026498789841	3.59058628924549	0.000329934977131814	0.00566228778256209
L1MEd	485.618803225096	0.428640293886655	0.151263672452349	2.83372925526244	0.00460082935699836	0.0379763042483541
L1P2	375.899093128278	0.424093258460914	0.139293886465791	3.04459347944942	0.00232995009907183	0.0233990305111625
MLT1D	2371.0073981988	0.423651177451039	0.103217685455679	4.10444368695857	4.05288976165284e-05	0.00114195895803319
MLT1J	1117.79614811842	0.419254091532999	0.128431620815264	3.26441486038749	0.00109690424202805	0.0136579018112973
MamRep137	156.015210232696	0.412922989981587	0.124808531634801	3.30845163045289	0.000938133885861254	0.0121633265879141
MST-int	322.236377485683	0.399087138999557	0.128720116136729	3.10042556654966	0.00193242776198069	0.0205602305995252
THE1C	326.701800667324	0.391985609182958	0.125527909614277	3.12269685990514	0.00179202217178346	0.019491487535123
THE1B	935.785550988155	0.387463462164071	0.127509928817054	3.03869248268492	0.00237607261133429	0.0237527738799565
MIR	4571.44336599339	0.364804112837923	0.10921926591938	3.34010771604345	0.000837459010226993	0.0112388842273448
L2a	12517.2521634893	0.345207495249095	0.0856925641973585	4.02844165631511	5.61477905435095e-05	0.00145062285193561
L2b	6596.99920906631	0.299760414266692	0.0818150008913621	3.66388084093195	0.000248422390531099	0.00457739953393139
LTR54B	117.428132767568	-0.978093695772903	0.294369216461535	-3.3226765608513	0.000891582274094087	0.0117154511208067

## Sheet: up
genes_id	baseMean	log2FoldChange	lfcSE	stat	pvalue	padj
MLT1J2-int	16.2943492139467	2.14142337253283	0.579918677467643	3.69262701088346	0.000221949430330731	0.00421681057531725
Charlie13a	15.1139978555944	1.98136299598125	0.515982153574708	3.83998357744437	0.00012304254090293	0.0026647381805093
MER81	5.51069917624836	1.9718868157824	0.710736274543729	2.77442827446551	0.00552988264921898	0.043110107924175
LTR85b	21.0553936357298	1.84991913453558	0.636864372810402	2.90473013331256	0.00367569873530652	0.0325426086306879
L1PBb	24.4508408062932	1.7727016867076	0.546865647250627	3.24156709352631	0.00118874448348115	0.0144343317399923
Kanga1d	11.8335546431512	1.7016482354489	0.593652380290182	2.86640514204141	0.00415162557081997	0.0354067612602317
L1PA15-16	43.4579771959297	1.69040885239641	0.359397000045793	4.70345843783066	2.55791185786477e-06	0.000133100090886707
LTR56	36.5104408765044	1.68490187665662	0.353036141611498	4.77260449586145	1.81858697927e-06	0.000100313958770823
HAL1-2a_MD	134.470574849833	1.56575752219564	0.296136552323047	5.28728220110973	1.24147039943027e-07	1.12147171935767e-05
LTR85a	13.6091141005058	1.44352336614365	0.462417948047726	3.1216854195172	0.00179818971751523	0.019537902742831
Arthur1A	45.6186159499579	1.41681150799761	0.447439856904294	3.16648480490789	0.00154293406893272	0.0174881126289139
MER94	23.4287858406696	1.38399099747618	0.35906199092695	3.85446255089069	0.000115984134440724	0.00254577999476024
MER50-int	38.374964342485	1.34738539679994	0.342529964471805	3.93362781816084	8.36733113279395e-05	0.00199111868773425
LTR57	231.08931629507	1.27514570287404	0.451020758115692	2.82724393485	0.0046950548014834	0.0385745702489876
FLAM_A	289.964847814371	1.25966070877866	0.270926477280399	4.64945590192338	3.32811828839238e-06	0.000166090977394886
L1M3f	78.0641047251533	1.2206728909332	0.269379163543352	4.53143025197919	5.85856805598389e-06	0.000259814178355486
MamGypLTR1b	90.6786018851931	1.16589303564623	0.225087117230484	5.1797412930229	2.22193834223263e-07	1.81408714945545e-05
L1P4	268.788665375632	1.12551668406942	0.275346306245079	4.0876403951743	4.35782954492609e-05	0.00120616067957649
MER41C	26.8128727118935	1.12182881394283	0.365145017700734	3.07228295488412	0.00212428255337305	0.0218854939091702
MER53	47.3582233622123	1.12045359470012	0.352693435170631	3.17684845525422	0.00148884812219786	0.0170407250483828
MER65D	28.5011808894701	1.06585946337548	0.370343287385784	2.87803100442101	0.00400165807812169	0.0346680718526002
MamRep1161	33.4777768727507	1.042572556721	0.373643441317506	2.79028732056631	0.00526612856095475	0.0417375981356255
MER124	58.9277882370982	1.03431760286547	0.327355707081625	3.1596137794157	0.00157978403116705	0.0177775811996324
LTR28	35.5656727272814	1.02336548700693	0.338854850083523	3.02007035388363	0.00252715975504145	0.0247552551707449
THE1A-int	1034.25187717234	1.02170197329606	0.261466915457931	3.9075764958892	9.32265302185875e-05	0.00216035730483756
LTR19-int	39.4241224018211	1.02093745333879	0.290844893876271	3.51024712771168	0.00044769040258347	0.00718133976767223
ORSL-2a	51.7153490838417	1.00610642913722	0.264482584218557	3.80405549994858	0.000142346265773406	0.00298988448227823
ERV3-16A3_I-int	473.497665900352	0.997572885989572	0.144854992322105	6.88670007155384	5.71014335676476e-12	1.63855922530222e-09
Charlie4z	148.580637351419	0.984031093541603	0.184530236348823	5.33262793681932	9.68015223020234e-08	9.11080193849155e-06
Kanga1	51.4805085327393	0.969426219925239	0.257660357248874	3.76241898550529	0.000168277826936766	0.00340096586251839
THE1A	537.282206274132	0.966037313298948	0.118375270172359	8.16080345069003	3.32803343876818e-16	2.59759665962734e-13
Tigger16b	92.7752593284184	0.962393552913577	0.287439936534934	3.34815532077816	0.000813514044608688	0.0109855360224563
ERVL-E-int	274.16251856579	0.960939871747474	0.138062000128678	6.96020534869733	3.39777103507094e-12	1.00455615465665e-09
LTR19B	42.446175846045	0.952792985376768	0.25560161923384	3.72764847199616	0.000193274702539716	0.00378271742292625
MLT1A0-int	56.8280296468996	0.948751681406452	0.256491851186658	3.69895447756745	0.000216489421651555	0.00414152753400666
L1MA6	217.722457799314	0.941407806241821	0.227023525231555	4.14674120350137	3.37240881143727e-05	0.00099315149173046
BLACKJACK	29.2042317411365	0.923218060206168	0.334022337293163	2.76394108156869	0.00571078499910261	0.0440000791332883
Charlie2a	79.153944113713	0.919322571272613	0.3307576791487	2.7794443764352	0.00544519782483035	0.0428050088903746
MER34C	36.413426325018	0.916646821466517	0.304368737899737	3.01163262624058	0.00259846863558447	0.0252761308505283
LTR16B1	51.2904406979621	0.913518615478798	0.239624845966329	3.81228670923032	0.000137687030166748	0.00290766993467938
MER106A	32.472996638034	0.911936536180952	0.306714952516213	2.97323794845883	0.0029467591056777	0.0276633168689945
MER57-int	88.4522451813672	0.911664101076243	0.260657420247876	3.49755667883648	0.000469540928234869	0.00740675192614956
PRIMA4-int	70.8738091448783	0.910393277416	0.245152778803159	3.7135751911953	0.00020435171186348	0.00394412952877556
LFSINE_Vert	47.6879895368122	0.908076779916938	0.261608016198292	3.47113514758905	0.000518263089348554	0.00798430651394317
MER45A	44.2483712117148	0.906561993795063	0.283310063356497	3.19989337143421	0.00137478438639186	0.0160539603421091
MamGyp-int	626.699679114611	0.903078782722115	0.24632110031959	3.66626643657573	0.000246117499674238	0.00454781002203775
FAM	630.381506566633	0.900297101752452	0.220349144704609	4.08577534058212	4.39298697978377e-05	0.00121245197930015
HUERS-P3-int	129.546894339088	0.898473036404836	0.220232679969741	4.07965355790195	4.51028680709366e-05	0.00123655880665502
L3b	166.28501145178	0.893261527578575	0.210232249666434	4.24892721737923	2.14796687329849e-05	0.000700890929743704
Tigger14a	50.1049252704441	0.886515765695859	0.249356382958956	3.55521585281328	0.000377668905802364	0.00628349097160092
LTR40a	40.4256877036496	0.881695031352618	0.317325678824022	2.77851775065949	0.00546075295972166	0.0428050088903746
L1MA5A	156.746601817594	0.878458765792101	0.24522974401893	3.58218685627421	0.000340729929715772	0.00581176846026561
LOR1-int	170.582689199845	0.87678479548292	0.265232804604116	3.30571777043794	0.000947334561757072	0.0122419465586528
LTR1D	75.7610149572137	0.875176997276574	0.218505832831463	4.00527979475775	6.19441161104268e-05	0.00157384835633172
LTR39	714.239827148535	0.849609611429378	0.251262885503331	3.38135737686621	0.000721286659072879	0.0101182362174616
L1PB2	152.707560791124	0.835248394566247	0.263999913201914	3.16382071659027	0.00155712683635195	0.0175844608479617
Charlie2b	99.2007211040056	0.826330784501045	0.293823283072816	2.81233936214735	0.00491825828870479	0.0397812454675822
MLT1G3	134.409917905279	0.823862739477779	0.265281831309431	3.1056131338177	0.001898849667292	0.0203026046892431
L1PA12	311.780331165376	0.818100121504824	0.234542412067718	3.48806902040651	0.000486522469942764	0.00760698153525093
LTR67B	284.751539829737	0.808188303170594	0.169831782655452	4.7587576985529	1.94788092419274e-06	0.000104707990285876
MER41-int	106.144501519468	0.807974721496642	0.22361057734327	3.61331172745151	0.000302310888634899	0.00529057611653164
LTR82A	63.5911819765262	0.806819118946549	0.263127730251634	3.06626412265622	0.00216751753238118	0.0222253124589354
Harlequin-int	451.536961710595	0.805789240355813	0.217109171643259	3.71144726064285	0.000206077608099363	0.00397351024391588
LTR14B	90.3743923091717	0.798445549361097	0.18444901516105	4.32881438084092	1.49914216969348e-05	0.000527076777607726
L1PA7	1715.02544927863	0.796006127840978	0.145532895850533	5.46959588200939	4.51062855695699e-08	4.82671795059248e-06
MSTA-int	521.62677275709	0.784348622270844	0.169680293501177	4.62250863719423	3.79127021104018e-06	0.000184014942603949
MER4-int	317.884434389549	0.78143624137052	0.229491746563479	3.40507339837762	0.000661462725721025	0.00948355780087756
MER47A	149.805030038809	0.780456769425346	0.253536896849392	3.07827688641689	0.00208201368521756	0.0215638710401541
MLT1H	949.855688262561	0.776659087390818	0.114147370058462	6.80400334228502	1.01751176409922e-11	2.75759820178723e-09
HERV3-int	194.412709390459	0.776046569244449	0.204880698941113	3.78779735355891	0.000151988732720371	0.00314502241948314
L1PBa	160.532061663278	0.774224648529368	0.248891852583912	3.11068699313226	0.00186652674840153	0.0200819864181456
MER33	202.58957343389	0.769331470205226	0.178655635163722	4.30622560268084	1.66063696788356e-05	0.000570493118913942
Tigger1	2507.19870998709	0.755719534984295	0.166806809558352	4.53050769920716	5.88421102110566e-06	0.000260359659081258
LTR16E2	91.008391544524	0.748014285371221	0.23480302697311	3.18570972024515	0.00144399402314654	0.0166528696061811
MER5A	700.422151609716	0.745461136096105	0.127108004296287	5.86478515041781	4.4971462476792e-09	6.405314943866e-07
HERVK9-int	350.894996805621	0.742245162746012	0.179092974470294	4.14446834076749	3.40603006071758e-05	0.000997925894516249
MLT1J2	273.747782844966	0.742042815345563	0.216574731342271	3.42626681675459	0.000611938939641552	0.00903234835796187
HERV4_I-int	78.9434967870803	0.732306228623035	0.237145714070127	3.08800111144527	0.00201507717287724	0.0210606324983147
LTR46-int	128.154150527623	0.731525699895378	0.228410233778251	3.20268355666398	0.00136153500325706	0.01592783724134
MER72	58.0356714010537	0.727555437018382	0.269038296945303	2.70428204935559	0.00684521588934907	0.0498930385140364
MLT1N2	99.295481128181	0.726946925740705	0.192554554343353	3.77527775554169	0.000159829470262831	0.00326913255056459
MLT2D	138.086596803527	0.722271591165158	0.177817246556606	4.06187591559197	4.86799515944181e-05	0.00129648626886347
L1MCa	261.980455129315	0.718645296261994	0.214684481251372	3.34744873999784	0.000815590697014022	0.0109983560959465
MLT1E1A	164.075085923523	0.716140702185864	0.168987102835949	4.23784235700571	2.25678132996259e-05	0.000725478980091597
L1PB3	146.655114526761	0.708811666301763	0.213836746574149	3.31473274662818	0.000917307794396974	0.0119648576150188
MER5B	537.847676021728	0.708201100380881	0.141949547093641	4.98910433235616	6.06598809282092e-07	4.16780372025404e-05
LTR12	229.507056293659	0.703223604302745	0.130846653478827	5.37441031624502	7.68337135713817e-08	7.5339510196903e-06
L1PA4	2143.68159853394	0.698565920571526	0.144748097712599	4.82608014620371	1.39246490717005e-06	8.15950982991269e-05
MER90a	89.4596397669072	0.691257029732177	0.196974452088189	3.50937404523247	0.000449162743890599	0.00718992011610932
L1PA16	689.714292035018	0.686673487225052	0.162581853000405	4.22355554788358	2.40478065090744e-05	0.000760526496615185
LTR47B	85.0753669369695	0.685109339151534	0.253475728232681	2.70285973307325	0.00687457501443172	0.0499816218240272
L1M2	378.916082355847	0.684524170804631	0.173558735306751	3.94404908283521	8.01172490394256e-05	0.00192666981712936
MSTC	242.310838197125	0.680020266395353	0.161259532221618	4.21693066466795	2.47650079511143e-05	0.000776912540434234
L1P1	280.587590352603	0.672479785411595	0.211196413472509	3.18414396511109	0.00145182786920927	0.01672344581575
L1M3	244.49814329814	0.671863336519514	0.223920371868284	3.00045650564891	0.00269575250522302	0.0259251940041482
HERV17-int	135.840383773763	0.650170118654142	0.202927662170352	3.20395017466047	0.00135555933802212	0.0158769684050574
LTR10C	96.4197472427788	0.648809052496775	0.213705842272872	3.03599118113177	0.00239746376462395	0.0239170298768441
L1MEf	563.273120140043	0.648113311021445	0.227723345217221	2.84605564002769	0.00442644598489731	0.0369639206060694
L1M6	170.650356751752	0.64769816315307	0.239595136780085	2.70330262899938	0.00686542075231466	0.0499496477031753
MIR3	2986.04680799133	0.644833921416061	0.122572325065891	5.26084433063841	1.43395399208055e-07	1.2776595546789e-05
MIRc	3047.93355216169	0.64479709304455	0.0986570091749863	6.53574539139823	6.32935114427418e-11	1.40346169179798e-08
L1MC5	1455.12855656989	0.642527714522377	0.194003017140918	3.31194702016239	0.000926490898179223	0.0120524112641141
MLT2B1	131.321535821369	0.640834071987746	0.189938648023031	3.37390035497168	0.000741111897394577	0.0102451530031149
MER117	193.519922386756	0.640270430413187	0.18315255762204	3.49583122794535	0.000472587507533135	0.00744260301592669
Tigger12	80.1502308657849	0.634930941922878	0.196138374824313	3.23715816699106	0.00120726478915434	0.0146046855739421
MER5A1	344.391737461797	0.620129501838856	0.131194225382685	4.72680485768317	2.2808026259803e-06	0.000119960381781007
L1PA3	2725.56933821029	0.61340598201958	0.174176865432366	3.52174199769239	0.00042872116780615	0.00696059295448274
MER41B	161.189838573316	0.603023949769797	0.14858335990447	4.05848912124148	4.93912339100461e-05	0.00130769490812311
L1PA8A	143.17636493644	0.594461534788767	0.218909515611308	2.71555822107013	0.00661641417174633	0.0485909257558473
MER21C	846.398713005043	0.589762062710127	0.142503368987683	4.13858329736121	3.49456997706156e-05	0.00101623761493893
L1PA8	454.531189760826	0.584578495724469	0.173101995606025	3.37707542699248	0.000732609574932847	0.0101819164071685
L1PA5	1749.33574465264	0.584298398559974	0.168603894480929	3.46550950296147	0.000529227823497065	0.00808678349248099
HERVL-int	281.099880581714	0.584110468865784	0.139009741339707	4.20193911042792	2.64638322834567e-05	0.000818365704195071
L1PA2	1491.3336073657	0.583957290826904	0.176781081600162	3.30327931892441	0.000955611509582366	0.0123244199514083
MLT1G	125.756500229206	0.582690543490712	0.201076955022609	2.89784845521057	0.00375732093748818	0.0330071265715722
HERVL40-int	89.8543258730807	0.577374888526167	0.171647012372528	3.36373398258213	0.000768956228199759	0.0105533383576596
THE1C-int	118.244019139665	0.57417303682956	0.187830919641383	3.05686112768762	0.00223667874340589	0.0226723700364047
MER50	109.720125596534	0.572666267186212	0.172428812094443	3.32117504163137	0.000896392994105356	0.011754916998641
L1PREC2	954.661854770854	0.569700726204984	0.162105307483126	3.51438663576321	0.000440770760584516	0.00711913392067015
Tigger15a	213.350093420262	0.568167459389125	0.185788946503264	3.05813381303147	0.00222720098141697	0.0226233070017643
MLT2B4	198.328760652737	0.56644608358118	0.170189961126613	3.32831666351796	0.000873724915513357	0.0115506173920618
L1MB4	796.480775321654	0.563845487325726	0.187726191727922	3.00355257908244	0.00266847435115768	0.0257135506242666
L1MEc	911.833549523847	0.561079641306086	0.14309510255202	3.92102616581243	8.81726870376073e-05	0.0020804276205137
HERVIP10F-int	253.732484499565	0.55592170165369	0.148094835841908	3.75382232941019	0.000174158329334579	0.00347869545214316
L4	404.500549258429	0.549084551678642	0.174771421283878	3.1417296240143	0.00167953052922379	0.0186418209894639
Charlie15a	172.935064730145	0.546361617802607	0.137908673113502	3.96176400996144	7.43980561187209e-05	0.00181693275224606
L1P3	318.66856143838	0.544151492827644	0.17226329431582	3.15883598411871	0.00158400608340474	0.0178148188504188
LTR78	136.302750400128	0.542415988098662	0.188496584706532	2.87759053535714	0.00400724904090733	0.0346717204954018
L1PA13	536.611872459896	0.542160545576458	0.149149782895085	3.63500727290918	0.000277972793698125	0.00497622304901974
MIRb	6618.17431860905	0.535926239776211	0.0897574716072424	5.9708259399429	2.3605548164407e-09	3.68492049065659e-07
L1MC1	1007.1170911148	0.534406728061303	0.168721897070675	3.16738216757631	0.00153818031223049	0.0174604493499439
Plat_L3	150.262086078022	0.528058278796293	0.183522689199407	2.87734601699591	0.00401035582217608	0.0346717204954018
L3	2184.19938450306	0.527427971758917	0.0912845915619813	5.77784227035511	7.56646894191271e-09	1.01126375659961e-06
L1MB8	1332.24329119098	0.521322133209256	0.172257163481911	3.02641772726044	0.00247470156813091	0.0244253169949107
ERVL-B4-int	421.029635934141	0.521277880592237	0.134906670625394	3.86398892045681	0.000111550283383802	0.00247350077235015
MER77	445.789776552142	0.517659110978972	0.11372730571656	4.55175744925429	5.31996466762091e-06	0.000240854920091153
L1PA17	261.81052885867	0.513466296665571	0.160644974721799	3.19627985596673	0.00139212014022947	0.0162175762962971
MLT2A1	119.0016382484	0.512862077338931	0.17854381127339	2.87247188060541	0.00407274322168678	0.0349786260936505
MER58A	701.770446006041	0.506071253725785	0.171520363076342	2.95050246308386	0.00317257514877709	0.0291187482963722
Tigger2	411.530812249361	0.495358115525461	0.146443335962191	3.38259240183762	0.000718051174513555	0.0101091865572027
HERVK3-int	553.068298227508	0.494398809370182	0.0998228136371025	4.95276371559238	7.31667982442527e-07	4.87270899023926e-05
THE1B-int	732.596904699184	0.485799644639665	0.101620221460817	4.78054109365408	1.7482401773397e-06	9.75867550553755e-05
MLT1F2	347.898556074428	0.481975685198092	0.121930172730827	3.95288282140058	7.72152553010661e-05	0.0018740065630469
HSMAR1	844.964611887634	0.476536669413966	0.0889375118144319	5.35810660419936	8.40986164428222e-08	8.20508151324395e-06
LTR17	119.659739585141	0.463544648332146	0.164357051445299	2.82035144982156	0.00479710784561616	0.0391820700676049
MER20	1102.32307306341	0.457744366975455	0.0957565299944379	4.78029401234614	1.75039021520942e-06	9.75867550553755e-05
LTR5B	261.268923550683	0.445715037573362	0.144836478733399	3.07736725907146	0.00208837827377717	0.0216183157857898
Tigger3b	502.422231829807	0.442405457204605	0.11440781210786	3.86691650730564	0.000110220142258163	0.00246078448041594
AluJr4	1488.96835848173	0.438731385043519	0.136314439403589	3.21852466226677	0.00128851889671874	0.0153166976911497
L2	4460.82737837973	0.430965500900943	0.120026498789841	3.59058628924549	0.000329934977131814	0.00566228778256209
L1MEd	485.618803225096	0.428640293886655	0.151263672452349	2.83372925526244	0.00460082935699836	0.0379763042483541
L1P2	375.899093128278	0.424093258460914	0.139293886465791	3.04459347944942	0.00232995009907183	0.0233990305111625
MLT1D	2371.0073981988	0.423651177451039	0.103217685455679	4.10444368695857	4.05288976165284e-05	0.00114195895803319
MLT1J	1117.79614811842	0.419254091532999	0.128431620815264	3.26441486038749	0.00109690424202805	0.0136579018112973
MamRep137	156.015210232696	0.412922989981587	0.124808531634801	3.30845163045289	0.000938133885861254	0.0121633265879141
MST-int	322.236377485683	0.399087138999557	0.128720116136729	3.10042556654966	0.00193242776198069	0.0205602305995252
THE1C	326.701800667324	0.391985609182958	0.125527909614277	3.12269685990514	0.00179202217178346	0.019491487535123
THE1B	935.785550988155	0.387463462164071	0.127509928817054	3.03869248268492	0.00237607261133429	0.0237527738799565
MIR	4571.44336599339	0.364804112837923	0.10921926591938	3.34010771604345	0.000837459010226993	0.0112388842273448
L2a	12517.2521634893	0.345207495249095	0.0856925641973585	4.02844165631511	5.61477905435095e-05	0.00145062285193561
L2b	6596.99920906631	0.299760414266692	0.0818150008913621	3.66388084093195	0.000248422390531099	0.00457739953393139

## Sheet: down
genes_id	baseMean	log2FoldChange	lfcSE	stat	pvalue	padj
LTR54B	117.428132767568	-0.978093695772903	0.294369216461535	-3.3226765608513	0.000891582274094087	0.0117154511208067
