# Supplementary material for: Genome-wide bioinformatic analyses predict key host and viral factors in SARS-CoV-2 pathogenesis
Source: Commun Biol. 2021 May 17;4:590. doi: 10.1038/s42003-021-02095-0 (PMC8128904; doi:10.1038/s42003-021-02095-0)
Supplement: Supplementary file 11 — Supplementary Data 9 [file 42003_2021_2095_MOESM11_ESM.zip › DETE/result_series8_rsv.ods]

## Sheet: result_series8_rsv
genes_id	baseMean	log2FoldChange	lfcSE	stat	pvalue	padj
ALINE	2.93339359801955	-0.0132340102392396	1.17935757794758	-0.0112213721153771	0.991046828334535	NA
Alu	0.0301652649808642	0	8.4119877386995	0	1	NA
AluJb	15089.3939064946	-0.563803093938099	0.200686681854191	-2.80936975353317	0.00496385998675338	0.0145720522104589
AluJo	7220.09725919944	-0.46136868162918	0.194387390592085	-2.37344963695379	0.0176227961862776	0.0433552546701614
AluJr	7808.69859383194	-0.57269677705682	0.179590176650277	-3.18890925850614	0.0014281069868653	0.00496251211827308
AluJr4	1488.96835848173	-0.258983998531654	0.155472708549811	-1.66578430997541	0.0957563823046358	0.180211103092739
AluSc	5056.66866377992	-0.683284407533853	0.219851260265997	-3.10793946192143	0.00188396655007036	0.00632991455364567
AluSc5	626.127318214076	-0.624102823256976	0.236101594340397	-2.64336556049335	0.00820863567454582	0.0225477996645614
AluSc8	2703.8726018849	-0.544474034612449	0.247647023168215	-2.19858905488483	0.0279071559291242	0.0642077521052382
AluSg	5502.29637875261	-0.509462155462448	0.245739643087714	-2.07317854401132	0.0381556664211303	0.0836980378616824
AluSg4	778.954692555926	-0.810691282755089	0.242409865723187	-3.34429987136264	0.000824905211942296	0.00306239617730066
AluSg7	1516.75137219367	-0.512488248269595	0.258688824017113	-1.98109930035359	0.0475801387472502	0.100560889539774
AluSp	7180.86539696933	-0.8527117419188	0.281116080522185	-3.03330830571788	0.00241888335605535	0.00788077736532597
AluSq	2918.58104062666	-0.522453930596797	0.237026634805515	-2.20419924969817	0.0275103345279367	0.0634247733045653
AluSq10	115.695127200697	-0.945228511122042	0.292057832370765	-3.23644294504686	0.00121029418386957	0.0042822370221921
AluSq2	7160.42031011693	-0.591896147210711	0.245754696302098	-2.40848356559222	0.0160189474947102	0.0399988624688704
AluSq4	114.674468913683	-0.638050701141746	0.29563764555929	-2.15821872053769	0.030910830571856	0.0700967010936364
AluSx	15756.0759536296	-0.492485738359058	0.214520830754471	-2.29574786106777	0.0216903021579401	0.0517488396902297
AluSx1	17172.4124365046	-0.502028957254255	0.187006103414739	-2.68455921003211	0.00726255179976863	0.0202715299821395
AluSx3	3897.62568184818	-0.705880296685989	0.236189078313477	-2.98862378280305	0.00280236960228106	0.00893039017255715
AluSx4	640.570619661032	-0.150206253532262	0.232002892751144	-0.647432675304525	0.517351954082382	0.668974752197028
AluSz	14175.6964135546	-0.364448992254892	0.264521253435548	-1.37776827956734	0.168274842536285	0.283087042262471
AluSz6	5018.18462605573	-0.331778158071313	0.19694741293453	-1.6846027735414	0.0920652358926441	0.174630922987427
AluY	11840.1479039335	-0.68297882001449	0.264423369299319	-2.58289886338064	0.00979740389218939	0.0263074097333735
AluYa5	237.31802101241	-1.40396590628549	0.483109512032735	-2.90610280136723	0.00365961194564399	0.0112363434859948
AluYa8	3.53794200583421	-1.93932661048022	1.0040595337735	-1.93148567913276	0.0534230186365952	0.110766137676019
AluYb10	1.09497825042037	-2.82792187950392	2.23240679902696	-1.26675921285338	0.205241400275817	NA
AluYb11	0	NA	NA	NA	NA	NA
AluYb8	324.065276350388	-0.296122832318276	0.361704883509732	-0.818686298744176	0.412965415718609	0.567097627362905
AluYb8a1	0.0697913752614316	0	8.41198773869951	0	1	NA
AluYb9	33.7389337813199	-1.15366356266244	0.485705220866468	-2.37523401664156	0.0175378272420827	0.0431830254444604
AluYc	178.391793709898	-0.565013065902428	0.314864742545836	-1.79446279483063	0.0727393318783564	0.143243232987961
AluYc3	112.383743207869	-0.55263045868693	0.351008705616974	-1.57440670229407	0.11539345533844	0.209403932291611
AluYc5	0.793893955353856	0.00975459255686129	1.98364992591565	0.00491749699854858	0.996076420880256	NA
AluYd8	21.7097290888102	-1.4706009396655	0.59226605936755	-2.48300728432063	0.0130278423530003	0.033528853383142
AluYe5	1.82407251825053	-0.269549858279083	1.4053270707143	-0.191805782366433	0.84789434139173	NA
AluYe6	0.193171215208806	0	8.41198773869951	0	1	NA
AluYf1	2.96930146180786	-0.321218685925467	1.16149798868887	-0.276555524894251	0.782121419069629	NA
AluYf4	73.0933236926777	-1.28514241835159	0.490879916098166	-2.6180382945115	0.00884368798080756	0.0240502124480085
AluYf5	13.4014775099015	-0.186249888447211	0.644695403444448	-0.288895945980262	0.772661006159288	0.886180545412211
AluYg6	41.9449712935549	-0.990498588825549	0.547845943137269	-1.80798744835712	0.07060845411411	0.139888369211537
AluYh3	12.5398345578445	-2.00417071592122	0.724857342518656	-2.7649174511461	0.00569372023929774	0.0164399356859414
AluYh7	0.624491614567715	-2.03447615129832	2.49086755864083	-0.816774117210972	0.414057526155208	NA
AluYh9	9.24369061138671	-2.23382713678988	0.776477815427336	-2.87687180806382	0.00401638722049688	0.0121726779201468
AluYi6	0.307056259703258	-2.15204345112161	8.40085772308615	-0.256169491504141	0.797819965052608	NA
AluYi6_4d	0.0671250256870842	0	8.41198773869951	0	1	NA
AluYj4	6.08244341390865	-1.70284109353477	0.862375892220623	-1.9745926444557	0.0483143944633029	0.101814510414322
AluYk11	9.39018364370916	0.0603269497827892	0.728166723952461	0.0828477157749489	0.93397262780717	1
AluYk12	6.33464942491577	-0.223876766646046	0.71216334118104	-0.314361542781424	0.753246461075858	0.871782668029076
AluYk2	8.70582787985071	-1.88058154572393	0.717782019588866	-2.61998976625396	0.0087932405692692	0.0239388005957345
AluYk3	13.6069064636973	-0.299587919813826	0.512142217103556	-0.584970170020662	0.558567774577462	0.707108512424867
AluYk4	97.6150428012154	-1.18087624122728	0.346807067966268	-3.40499473713763	0.000661653289313675	0.00252357587389167
AluYm1	6.6212514537833	-0.591702325095457	0.785101295358978	-0.753663671927721	0.451051200902997	0.60492481491259
AmnL2-1	0.213324828375687	0.00975426661057297	8.4119877386995	0.00115956738330684	0.999074799294986	NA
AmnSINE1	49.0668016261869	-0.137352875107236	0.693339065546612	-0.198103470484459	0.842964109592235	0.937745933929405
AmnSINE2	0.950751009133379	-1.8636368190275	2.2023871461143	-0.846189473233863	0.397447053428036	NA
Arthur1	28.2085706943022	-0.113276412230129	0.433012023404068	-0.261601078278661	0.793629012615567	0.901832889469166
Arthur1A	45.6186159499579	-0.141215209049	0.389246194024431	-0.362791496016881	0.716760644915422	0.843162338071755
Arthur1B	29.2506269255251	0.376309808066427	0.359294037465441	1.04735890058465	0.294934079766706	0.441439710588737
Arthur1C	53.4652023772034	-0.0454272828765692	0.395107577581403	-0.114974466333058	0.908465360721225	0.986207760654194
Arthur2	0.550183264710048	0.00975452208309258	4.28766002830956	0.00227502227757978	0.99818479641507	NA
BLACKJACK	29.2042317411365	0.22871036976161	0.378537225089833	0.604195187692131	0.545713880001447	0.695236317169204
Chap1_Mam	0	NA	NA	NA	NA	NA
Chap1a_Mam	0.454495085264922	0	8.4119877386995	0	1	NA
Charlie1	784.06518615265	-0.337447779670088	0.255477536006074	-1.3208510812554	0.186551023600508	0.30761429397658
Charlie10	120.541452975073	0.126568365052042	0.345731310945442	0.366088812453596	0.714298805308541	0.841456487676294
Charlie10a	38.9061035876183	0.131401015908478	0.389945786358372	0.336972524143949	0.736137612583437	0.857041486450133
Charlie10b	5.01436167472888	0.24625266162077	0.956038944178103	0.257575973364214	0.796734174630191	0.904013743077876
Charlie11	47.2947965809322	-0.390231718412642	0.357613101804149	-1.09121202898868	0.275179596082562	0.418949011277769
Charlie12	27.6391986476368	0.343395515390536	0.454995920583958	0.754722185090825	0.450415692275387	0.604554094541565
Charlie13a	15.1139978555944	0.5243271535527	0.673479920320925	0.778534203815385	0.436254150648438	0.591083267758728
Charlie13b	18.6369278404041	0.0464815358788287	0.400951746900177	0.115928004399993	0.907709601024847	0.985567639571397
Charlie14a	96.1214085875922	0.115804338887653	0.41618476877085	0.278252227321214	0.780818745558275	0.892042587452716
Charlie15a	172.935064730145	-0.179029094646492	0.151108637850826	-1.184770752968	0.236108099282391	0.37140240760366
Charlie15b	0.764935419142601	-0.183434034942827	2.019183856259	-0.0908456326917553	0.927615250290666	NA
Charlie16	0.339378005056043	-2.39134954128515	6.81835493880504	-0.350722360855014	0.725796648345283	NA
Charlie16a	47.0793804279618	-0.217996730666895	0.343831305382645	-0.634022345418168	0.526066239282376	0.677037046779831
Charlie17	8.90336847023291	0.36532276889184	0.707764737968081	0.516164128126309	0.605739781955277	0.750782872076225
Charlie17a	29.6185236275308	-0.223541238732082	0.444999534165017	-0.502340388179345	0.615428103725109	0.758833932228159
Charlie17b	0.279853794301592	-2.15210601021665	8.40085625924242	-0.256176982893732	0.79781418073387	NA
Charlie18a	210.178773846354	-0.0566324692403395	0.296422942173084	-0.191052921967394	0.848484130980294	0.942537246285526
Charlie19a	43.9486532117528	-0.146439524736008	0.340059057949835	-0.430629684205061	0.666737653808634	0.80255605456958
Charlie1a	449.001385808339	-0.0570774014017151	0.21939340749826	-0.260160057007036	0.794740313514436	0.902638776362275
Charlie1b	190.38353051943	0.145526121121866	0.263336945997587	0.552623258276868	0.580521412381137	0.727680610618071
Charlie1b_Mars	0.0470713646120365	0	8.4119877386995	0	1	NA
Charlie20a	21.6266384542516	0.00422417288336223	0.458452025566562	0.00921399110003262	0.992648402780255	1
Charlie21a	26.4705697003981	0.426716261283871	0.588342409030885	0.72528557305049	0.468276854548453	0.622080305920726
Charlie22a	41.406280020485	0.705567217487626	0.354630234688237	1.98958562601947	0.0466366008524892	0.0989393307805146
Charlie23a	11.2646717104535	-0.348443941780172	0.51202926729801	-0.680515673681933	0.496178000902093	0.648750277320362
Charlie24	28.5327822977891	0.190784089237003	0.433238155393405	0.440367698139975	0.659670816223645	0.796640996430604
Charlie25	15.6748474737176	-0.16166233171579	0.520704644591771	-0.310468388163759	0.756204795178742	0.874054893128675
Charlie26a	8.96746271104921	0.35701466893005	0.873229847957897	0.408843868272426	0.682654244226133	0.815117292627441
Charlie29a	0.82520850399952	-0.215476704004895	1.9141450768427	-0.112570727585766	0.910370893501972	NA
Charlie29b	10.1414038656639	-0.0261388063673926	0.581040959066145	-0.0449861682890707	0.964118333899348	1
Charlie2a	79.153944113713	-0.0892508199945863	0.386491886807446	-0.230925468402011	0.817372704492675	0.919504468448439
Charlie2b	99.2007211040056	-0.35847377886812	0.329010116680612	-1.08955245049838	0.275910338393849	0.419682018263133
Charlie3	70.1702008509322	-0.137865005811206	0.266677030912117	-0.516973679134139	0.605174532756385	0.750450594480558
Charlie30a	0.682384535046025	0.00975453098889904	4.06916361138771	0.0023971832839556	0.998087326300177	NA
Charlie30b	0	NA	NA	NA	NA	NA
Charlie31a	0.0376358455226381	-2.15207461212997	8.40085735922469	-0.256173211864722	0.797817092453132	NA
Charlie32a	0	NA	NA	NA	NA	NA
Charlie4	2.57306739664892	-1.7644409194147	1.3239670648922	-1.33269245603051	0.182632749948616	NA
Charlie4a	160.601730696391	-0.0963501068156436	0.255764513014646	-0.376714133168765	0.706386058616574	0.834949136473449
Charlie4z	148.580637351419	0.244262101624992	0.213212088584122	1.14562970255141	0.251948401881285	0.390975771042907
Charlie5	47.2194381821441	-0.00149290457044102	0.42076229644278	-0.00354809492928044	0.99716903577549	1
Charlie6	230.603475000378	-0.0736135818434609	0.249995303344579	-0.294459859279821	0.768406532056308	0.883055584023526
Charlie7	61.7655993674457	-0.193954067153971	0.345733373308482	-0.560993187605625	0.57480218126639	0.722409235964222
Charlie7a	16.8918707957537	-0.0729578935238233	0.529755411376687	-0.137719958979231	0.890461744725941	0.97316881038073
Charlie8	502.661849181715	-0.320315262600033	0.231196565753824	-1.38546721728168	0.16590964994922	0.280046174110126
Charlie9	126.067027389758	0.158585077318513	0.363860600901133	0.435840200686094	0.662952674371079	0.799142773288718
Cheshire	79.4624353728361	-0.502961124504061	0.392817369731188	-1.2803943085517	0.200406494611467	0.325414918070686
Cheshire_Mars	8.20731402574012	-0.067341086380998	0.778700748315128	-0.0864787744543763	0.931085828384057	1
CheshMITE	0	NA	NA	NA	NA	NA
CR1_Mam	165.704114242741	0.176785029744835	0.190896708573979	0.926076887681511	0.354406024174915	0.505547193843522
CR1-11_Crp	0	NA	NA	NA	NA	NA
CR1-13_AMi	0	NA	NA	NA	NA	NA
CR1-16_AMi	0.0261043728480118	0	8.4119877386995	0	1	NA
CR1-3_Croc	1.03404080964583	-0.994096810207964	1.92733252353848	-0.515788945637079	0.606001824086046	NA
CR1-L3A_Croc	0.0392629186026564	0	8.41198773869951	0	1	NA
CR1-L3B_Croc	0	NA	NA	NA	NA	NA
DNA1_Mam	1.65486827096869	1.95570651035243	1.42851535512607	1.369048294325	0.170984179221711	NA
ENSG00000000003.10	957.946071745777	-0.049426620152021	0.181957352682057	-0.271638487939459	0.785900002688128	0.895654937315722
ENSG00000000005.5	0	NA	NA	NA	NA	NA
ENSG00000000419.8	1142.22111364505	0.512426827359226	0.207477359799613	2.46979635683692	0.0135189987419426	0.0345639498333923
ENSG00000000457.9	267.198021090381	0.31405515234498	0.213636929277757	1.47004150175116	0.141550514152847	0.2465084938738
ENSG00000000460.12	426.97797775298	-0.735950073408936	0.171481927864081	-4.29170631900208	1.77305351734946e-05	0.000103979681309176
ENSG00000000938.8	0	NA	NA	NA	NA	NA
ENSG00000000971.11	1526.76761686459	0.216484605054335	0.281314791430841	0.769545760296632	0.441569390030654	0.596126053243522
ENSG00000001036.9	1466.98850359979	-0.124243300478189	0.109820061227782	-1.13133519585726	0.257914035909056	0.39864105787397
ENSG00000001084.6	2609.78429346014	-0.120032570048245	0.253092744116905	-0.474263181534754	0.635312243380367	0.776408963570832
ENSG00000001167.10	740.156222676898	0.239395121469699	0.190995751076681	1.25340548216481	0.21005817736936	0.33815182130623
ENSG00000001460.13	399.211670087341	0.845244544208421	0.142772662584449	5.9202127977999	3.21525320421647e-09	4.79039531598711e-08
ENSG00000001461.12	1173.62886815417	0.226198681675014	0.156985711902377	1.44088706503225	0.149616590946276	0.257865892073675
ENSG00000001497.12	1809.22880521115	-1.2583565533528	0.217199022723879	-5.79356452700307	6.89079924006593e-09	9.63259283890961e-08
ENSG00000001561.6	135.580247223758	0.0764012820713838	0.505080855724857	0.151265448304783	0.879766323874284	0.96588218460684
ENSG00000001617.7	1640.85555576285	-0.0979704454665483	0.270117231625722	-0.362696022304483	0.716831971426049	0.843162338071755
ENSG00000001626.10	1905.63229783144	-2.24893837473462	0.865591056566751	-2.59815343247044	0.00937266037161021	0.0253081873145738
ENSG00000001629.5	1469.88576451024	0.861961668938498	0.312071122927083	2.76206802107704	0.0057436510928256	0.0165557116604873
ENSG00000001630.11	3140.48858115076	0.659746731803551	0.395101219799315	1.66981699560092	0.0949555767317416	0.179070990078538
ENSG00000001631.10	710.383496865497	0.739303741162448	0.289362740565789	2.55493758359108	0.0106206840779655	0.0282105811763261
ENSG00000002016.12	235.949899293972	-0.844844581922148	0.182374838577131	-4.63246239729963	3.61341981075077e-06	2.54096486030622e-05
ENSG00000002079.8	122.063864454487	2.47017579445409	0.546212597738108	4.52237060200224	6.11508702492579e-06	4.06124599489072e-05
ENSG00000002330.9	976.819107799297	-2.30395899139605	0.50059612806756	-4.60243070654576	4.17588516929701e-06	2.8902161039845e-05
ENSG00000002549.8	1723.6083917246	2.20237173598961	0.135203865176071	16.2892660880777	1.17632366862212e-59	6.79007630776361e-57
ENSG00000002586.13	0	NA	NA	NA	NA	NA
ENSG00000002587.5	509.092043182961	-0.16531185980869	0.255930521167278	-0.645924757448688	0.518328085265149	0.669991563614825
ENSG00000002726.15	12.97075216759	0	8.4119877386995	0	1	1
ENSG00000002745.8	0.885755353868952	0	8.41198773869951	0	1	NA
ENSG00000002746.10	189.367244495754	0.167409295977001	0.188352662286664	0.888807696926585	0.374106438586186	0.527919359722044
ENSG00000002822.11	632.168802280463	-1.39866855981912	0.331550097797804	-4.21857381164792	2.45852488879666e-05	0.000139442948703983
ENSG00000002834.13	12027.4255364032	0.202289241523648	0.146003236699121	1.38551203450728	0.165895955227794	0.280046174110126
ENSG00000002919.10	500.456215093579	-0.21180162430203	0.277911331685895	-0.762119424987735	0.445988730302926	0.600487192156616
ENSG00000002933.3	3.34093049744789	0	8.41198773869951	0	1	1
ENSG00000003056.3	2887.2266711206	1.1700650632561	0.224409290966731	5.21397780909866	1.84833588801175e-07	1.80395796838171e-06
ENSG00000003096.9	59.8564626676293	-1.21186464588266	0.396317190639546	-3.05781498886547	0.0022295718223383	0.00734693190779654
ENSG00000003137.4	504.520692325135	0.314810566822637	0.341889986304616	0.920794932385496	0.357157501252422	0.508691229072
ENSG00000003147.13	336.945558183773	-0.111150902530261	0.235213416564309	-0.472553411934608	0.636531826956963	0.777453146727013
ENSG00000003249.9	1015.59064655897	-1.59151268959168	0.340322389938255	-4.67648540514901	2.91833359613349e-06	2.103428242693e-05
ENSG00000003393.10	1030.42168813722	0.792969218426878	0.18501807241562	4.28590141532538	1.81999689995363e-05	0.00010648536741895
ENSG00000003400.10	317.353032324558	1.40656436177146	0.148828576845599	9.45090245155469	3.35921846904354e-21	2.4237960975031e-19
ENSG00000003402.15	4059.55098103763	1.03257365931944	0.0770882200938216	13.3947010070115	6.49370194835833e-41	1.59990561539858e-38
ENSG00000003436.10	1640.30086596966	1.23740925563469	0.255067706300815	4.85129722449204	1.22656571245762e-06	9.7483505463341e-06
ENSG00000003509.11	536.826487071986	-0.101894995641508	0.129192959969337	-0.788703932982817	0.430285068681476	0.584917860487947
ENSG00000003756.12	1517.65076472808	0.342528880639331	0.114611403275945	2.98861082622502	0.00280248842716489	0.00893039017255715
ENSG00000003987.9	28.3339655500964	1.63753381605496	0.925442743602418	1.76945989082006	0.0768171585715674	0.149974589739213
ENSG00000003989.12	297.523112468253	-0.553515917888731	0.303023156592195	-1.82664560726508	0.0677530713813684	0.134980064748262
ENSG00000004059.6	2708.1518895471	-1.91386948672425	0.295941482872964	-6.46705378423003	9.99320890659354e-11	2.04344938805576e-09
ENSG00000004139.9	37.9895326574369	0.257105458306035	0.615525106809332	0.417701009206238	0.676165734348934	0.810123610472095
ENSG00000004142.7	1661.24151316005	0.0460086456202141	0.133037753978919	0.34583149703132	0.729469352805757	0.852073851453209
ENSG00000004399.8	1094.0856624819	-1.18359642482771	0.547888480735303	-2.1602871139748	0.0307504499001704	0.0698270584841118
ENSG00000004455.12	2980.72134639654	-0.0408927167614823	0.165822926436628	-0.246604722520743	0.805214149368113	0.910338078325909
ENSG00000004468.8	376.729718771158	1.72069298779082	0.158954342212382	10.8250769613564	2.6185907271855e-27	3.02305076921878e-25
ENSG00000004478.5	4941.39854200414	0.119438793527712	0.216225149050279	0.552381598774798	0.580686935172591	0.727767875390313
ENSG00000004487.11	2265.10755687192	-0.162818948678387	0.108141189850751	-1.50561454800987	0.132166151660218	0.233527441139705
ENSG00000004534.10	1200.66330759685	-0.169186258570682	0.152598029380351	-1.108705395854	0.26755729341032	0.409985043202324
ENSG00000004660.10	377.493639761784	-1.74872909625873	0.223731304702407	-7.816202111657	5.44409378746094e-15	2.18662081089609e-13
ENSG00000004700.11	1643.6577638884	0.535475529442538	0.22083407865876	2.4247866665089	0.0153173848367601	0.0384992692034168
ENSG00000004766.11	458.916004158761	0.658279869637307	0.303759891152007	2.16710595707941	0.0302267758052116	0.0687693188730506
ENSG00000004776.7	8.65415812115425	-3.31646400572519	1.1635220499936	-2.85036627001907	0.00436689095997193	0.0130955614405033
ENSG00000004777.14	127.56784334149	-1.4181702248058	0.44618030650318	-3.17846889281226	0.00148055104085362	0.00512184463670645
ENSG00000004779.5	1307.55325077628	-0.491558192032353	0.198024047533369	-2.48231564880786	0.0130531590432704	0.0335811756209337
ENSG00000004799.7	768.617058243472	-1.99007150290682	0.537895759176573	-3.69973450981148	0.000215825127757043	0.000939723072430072
ENSG00000004809.9	0.21382310595773	0	8.4119877386995	0	1	NA
ENSG00000004838.9	11.4568920435953	-3.44004534633753	1.49504010469483	-2.30097195087601	0.0213932165763955	0.0511487756796352
ENSG00000004846.12	2.29907923128935	0	8.4119877386995	0	1	NA
ENSG00000004848.6	42.0728169235993	-1.31228375492521	0.384146258861542	-3.41610447753494	0.000635238698832675	0.00243755506790437
ENSG00000004864.9	890.915864096042	0.0335972871055764	0.184244006665236	0.182352130273747	0.855306390379165	0.947303053825463
ENSG00000004866.14	493.990276999067	0.218540104860133	0.153952866989942	1.41952604802359	0.155745708303953	0.266136390498584
ENSG00000004897.7	2503.70585234427	0.648055195205849	0.25354805780591	2.55594620133881	0.0105899490384886	0.0281511500558666
ENSG00000004939.9	0	NA	NA	NA	NA	NA
ENSG00000004948.9	0.562439802362417	0	8.41198773869951	0	1	NA
ENSG00000004961.10	848.889814328271	0.196251295196785	0.103860783921355	1.8895610815473	0.0588166863451921	0.120161140078058
ENSG00000004975.7	861.573925323914	-0.167504237285623	0.202326866976704	-0.82788924569721	0.407733225940125	0.561707082418571
ENSG00000005001.5	556.746836014441	6.11319616704718	1.2240018352012	4.99443382455574	5.90086201345679e-07	5.08163321644789e-06
ENSG00000005007.8	1982.79616395215	-0.00114093704209802	0.118186430716923	-0.00965370588803694	0.992297576754243	1
ENSG00000005020.8	1006.11369769073	1.14062943229404	0.254827342048024	4.47608731122378	7.60234049408245e-06	4.92118183280832e-05
ENSG00000005022.5	8465.5949785052	-0.614338229094715	0.156714384398592	-3.9201138520392	8.8507145872625e-05	0.000425537807725998
ENSG00000005059.11	401.315515501305	0.314291124070255	0.19627402304657	1.60128742047379	0.109313273922391	0.200408566197865
ENSG00000005073.5	7.31382659161864	-1.07249434679256	1.04967983451943	-1.02173473427121	0.306906466754436	0.454777126876916
ENSG00000005075.11	1076.74474943821	-1.16178300229937	0.330330806393097	-3.51702892922688	0.000436406215777477	0.00175143320964489
ENSG00000005100.8	1098.69284819206	-0.110684648847392	0.124982525824571	-0.885600991955888	0.375832576861849	0.529604906907995
ENSG00000005102.8	0.710000757250229	0	8.4119877386995	0	1	NA
ENSG00000005108.11	302.84064712612	-1.40140496335306	0.441117536731665	-3.17694230371427	0.0014883664262228	0.00514359680276759
ENSG00000005156.7	842.077004724917	-0.214319803891741	0.163489195839539	-1.31091111428605	0.189887795441242	0.31176782863059
ENSG00000005175.5	1057.5435763441	0.768823323212812	0.273035691061235	2.81583451681555	0.00486507190460915	0.0143249998007247
ENSG00000005187.7	234.488132849121	-1.83574242205652	0.173233839613321	-10.596904312426	3.0800737541055e-26	3.30993244969114e-24
ENSG00000005189.15	117.683766902809	-1.07923490574627	0.274117589920779	-3.93712386738178	8.24640456119474e-05	0.000399856910081988
ENSG00000005194.10	1264.64861594375	-0.685715905017489	0.190349247371001	-3.60240933173217	0.000315281384045224	0.00131251386809513
ENSG00000005206.12	618.979877121808	-1.56126894723248	0.292215818374286	-5.34286253194112	9.14901472660363e-08	9.71806227768523e-07
ENSG00000005238.15	930.010364580169	1.38486795665173	0.199509288846875	6.94137082366438	3.88313210984495e-12	1.0488090643743e-10
ENSG00000005243.5	120.786648227388	-1.34589421889855	0.350481224530423	-3.84013215173449	0.000122968098415933	0.000571371778357197
ENSG00000005249.8	107.327348569564	0.560027914532632	0.300760114082178	1.86204183437573	0.0625971936902474	0.12645246516589
ENSG00000005302.13	728.188775488963	0.342390664326203	0.0963199624865892	3.55472173666881	0.000378379309274148	0.00154307573380412
ENSG00000005339.8	1534.56827599076	0.312237815410809	0.232877838826984	1.34077942746105	0.179992077490038	0.298946065564883
ENSG00000005379.11	1.37727009884498	-1.12713876311701	3.83880967448636	-0.29361673505416	0.769050786449599	NA
ENSG00000005381.6	0	NA	NA	NA	NA	NA
ENSG00000005421.4	21.0379039822352	-0.526572344576915	0.582836152435646	-0.903465480609589	0.366278900849643	0.519111373824295
ENSG00000005436.9	364.604856938877	0.207322530692995	0.221050231834774	0.937897820654449	0.348296923283653	0.499123474329667
ENSG00000005448.12	917.59417111309	-1.87129028642454	0.380997960075997	-4.91154935856161	9.03595342738474e-07	7.40789697230467e-06
ENSG00000005469.7	407.867138339808	-0.477723748034187	0.266033504035539	-1.79572775905086	0.0725378248249565	0.14289017891367
ENSG00000005471.11	1.19980786370268	0	8.4119877386995	0	1	NA
ENSG00000005483.15	1340.64521665161	0.683185446688508	0.3172942994275	2.1531601668268	0.0313060930083745	0.0708419575546809
ENSG00000005486.12	262.558648783139	0.278350600072684	0.256647994009973	1.0845617599562	0.278115799369493	0.422219389924039
ENSG00000005513.9	18.3184026846187	-0.0499645612788239	0.632732380290077	-0.0789663415928192	0.937059394951725	1
ENSG00000005700.10	2132.86990290294	0.994410570582751	0.274279568762695	3.62553643739724	0.000288362231581742	0.00121294652605579
ENSG00000005801.12	507.978304909075	0.0465454623001607	0.144775691236596	0.321500535777757	0.747831106302625	0.867104674049124
ENSG00000005810.13	1054.9540448472	1.06288416012647	0.362322713529001	2.93352892446087	0.00335132426359895	0.0104268195951231
ENSG00000005812.6	419.546722214849	0.447315358905874	0.262614956384567	1.70331257999958	0.0885095876084463	0.169045112351431
ENSG00000005844.13	10.0756178469853	-6.45134255317448	1.61124857956197	-4.00393994757054	6.2296184620667e-05	0.000313701350421569
ENSG00000005882.7	411.623774053305	-2.12899057169135	0.299449342088415	-7.10968525375071	1.16307888595573e-12	3.36643019096901e-11
ENSG00000005884.13	18073.0408174489	1.15931981678084	0.144351370263817	8.03123527446996	9.6496099670608e-16	4.33224600365621e-14
ENSG00000005889.11	699.490287073925	-0.0789331795195821	0.219043223186902	-0.360354355506499	0.71858215590735	0.844300575606416
ENSG00000005893.11	2996.36961104361	0.772665605374118	0.188335958514966	4.10259204597256	4.08547238760988e-05	0.000216183338519859
ENSG00000005955.8	1342.58216411701	0.328555052173956	0.154075440786337	2.13242974024379	0.0329715346765634	0.0740055455027897
ENSG00000005961.13	37.8669007565796	-2.05851776176241	0.949423194980348	-2.16817723923947	0.0301452038704789	0.0686375930217096
ENSG00000005981.8	42.5860222964316	-1.98899184254375	0.388864741359579	-5.11486805306566	3.13960344601825e-07	2.88053625885135e-06
ENSG00000006007.7	2429.36671579981	-0.150206632455335	0.12135163001909	-1.23778009765263	0.215797610011537	0.345628596405826
ENSG00000006015.13	672.477571936136	-2.43220879246615	0.409992816866332	-5.93232050028602	2.98682852817609e-09	4.50805644450426e-08
ENSG00000006016.6	67.8267623299899	-0.58091608207883	0.332106902716174	-1.74918400469169	0.0802592180679318	0.155821351395966
ENSG00000006025.7	377.20375906128	-1.26501327930023	0.240255700090201	-5.26527894582854	1.39976655917153e-07	1.40834082644135e-06
ENSG00000006042.7	563.920223337796	-0.881130842602532	0.153693067909434	-5.73305520273533	9.8637512353789e-09	1.3302894940478e-07
ENSG00000006047.8	17.770109306802	-2.62484706692936	0.916970922141424	-2.86251941424652	0.00420287511319148	0.0126694547764559
ENSG00000006059.3	0.557945781482553	0	8.4119877386995	0	1	NA
ENSG00000006062.9	1012.07804102682	-0.325127600906368	0.222886760825371	-1.45871203701103	0.14464438168756	0.250794995247855
ENSG00000006071.7	82.9062759447935	-1.14285500130066	0.255368884113989	-4.47531031537313	7.63004124388574e-06	4.93584996153156e-05
ENSG00000006074.4	0	NA	NA	NA	NA	NA
ENSG00000006075.11	25.762192203719	9.63707142040045	5.13947587988455	1.87510782142574	0.0607778917611737	0.123344625540029
ENSG00000006114.11	1098.0183107283	0.69772735145449	0.144319318957977	4.83460812102123	1.33408180120032e-06	1.05241915773722e-05
ENSG00000006116.3	0	NA	NA	NA	NA	NA
ENSG00000006118.10	3818.95521401843	1.35353614466541	0.298534295235187	4.53393853325659	5.78938830555044e-06	3.8716654067208e-05
ENSG00000006125.12	4235.13260722666	0.742357283236635	0.35836858697602	2.07149094595813	0.0383129396992723	0.0840065466403733
ENSG00000006128.7	3.22964860090549	0	8.41198773869951	0	1	1
ENSG00000006194.6	810.777287912408	-0.0922980574141986	0.143267734309135	-0.644234780840767	0.519423200188909	0.670880124882785
ENSG00000006210.6	371.241698122462	1.09943063291284	0.563935922674972	1.94956658851915	0.0512277989368927	0.106894776071271
ENSG00000006282.15	2349.99548977059	-1.698300101387	0.184398203335038	-9.20996013340386	3.26246076598727e-20	2.20439782124551e-18
ENSG00000006283.13	222.346097458871	-2.08306159802713	0.242260439319117	-8.59843895223529	8.08077019562207e-18	4.41231892600413e-16
ENSG00000006327.9	4939.16783215179	0.368184712094121	0.419671507302182	0.877316438423378	0.380314786004223	0.534021380431146
ENSG00000006377.9	1.8905886723521	0	8.4119877386995	0	1	NA
ENSG00000006432.11	833.73695447348	0.482950275543178	0.358419244757523	1.34744515705317	0.177836905290311	0.296075968102367
ENSG00000006451.3	1712.71020034486	0.591210759373647	0.155011246989162	3.81398621620652	0.000136743098111524	0.000628725719423558
ENSG00000006453.9	2397.35494431694	-0.626082816400837	0.173546509742038	-3.60757941678835	0.000309066952798771	0.00129036570518569
ENSG00000006459.6	303.060871539417	2.62849337839595	0.262875183611438	9.99901680442073	1.53917581910667e-23	1.3944380750409e-21
ENSG00000006468.9	177.110149685006	0.0665611175469129	0.291426046844075	0.228397970146182	0.819336867343446	0.92104733646448
ENSG00000006530.11	393.509894390456	0.622623645678093	0.342405595215524	1.81838046567606	0.0690060019139754	0.137163346779619
ENSG00000006534.11	3469.97873376355	-1.83063643529192	0.234121170161542	-7.81918369034628	5.31669794812475e-15	2.13970614832598e-13
ENSG00000006555.6	151.968812354036	0	1.67326567698472	0	1	1
ENSG00000006576.12	426.480266883326	0.378748781225211	0.288902772461038	1.31099046921154	0.189860983612091	0.311749142710912
ENSG00000006606.4	13.8169073069383	-0.602909309706339	0.855775741790508	-0.704517878065689	0.481110320368312	0.634502476363221
ENSG00000006607.9	779.03775430537	-0.325893960114943	0.162584785336453	-2.00445545652096	0.0450212938763702	0.0960774479966522
ENSG00000006611.11	243.782186592642	-4.0870218879735	0.29715108603817	-13.7540196889891	4.81766638769642e-43	1.33330567165248e-40
ENSG00000006625.13	1178.35628745739	-0.496753080425658	0.162774419613271	-3.05178836825757	0.0022748242496632	0.00747410543437074
ENSG00000006634.3	498.473893036883	0.091255448550369	0.234025859049904	0.389937457855499	0.696582794616518	0.826521117479621
ENSG00000006638.7	6.49422853805377	-2.35933974880672	1.64551147774715	-1.43380327680051	0.15162840963154	0.260555308308752
ENSG00000006652.9	957.316651843193	1.60090091189626	0.168821157455103	9.48282156116607	2.47498474076318e-21	1.82489477071673e-19
ENSG00000006659.8	0	NA	NA	NA	NA	NA
ENSG00000006695.6	372.496118156775	0.0372479101207515	0.146888345114445	0.253579751965553	0.799820241022649	0.906319385797328
ENSG00000006704.6	406.472020744101	-0.45541390191834	0.155564128384842	-2.92749946049077	0.00341699653692392	0.010605865883465
ENSG00000006712.10	2304.84332635908	-0.88883558894681	0.279594350006348	-3.17901842053185	0.0014777469976913	0.00511301979694421
ENSG00000006715.11	1444.59379089611	0.479427051925511	0.154314120891765	3.10682553971699	0.00189107965377535	0.00635170112140039
ENSG00000006740.12	171.430688633545	-0.251749848219565	0.242197635381596	-1.03943974441748	0.298600267881934	0.445771167665611
ENSG00000006744.14	2520.89352354604	-0.545999959992	0.15691067712873	-3.47968646865287	0.000502000890596732	0.00197929820310808
ENSG00000006747.10	63.556026459564	-0.357746423064146	1.5811718653794	-0.226253977127467	0.821003891181411	0.922320327148069
ENSG00000006756.11	788.3127065136	-0.392949843901595	0.144585497886087	-2.71776803100395	0.0065723898405255	0.0185908843617817
ENSG00000006757.7	395.241839545816	-1.09520729283256	0.2060872085028	-5.31429049279241	1.07073692356829e-07	1.11104766650489e-06
ENSG00000006788.8	0	NA	NA	NA	NA	NA
ENSG00000006831.9	2308.63122060532	0.57169503565861	0.0803798853561408	7.11241417085369	1.14030451089751e-12	3.30999598184805e-11
ENSG00000006837.7	58.3709865471606	0.0650754100016825	0.612836761551668	0.106187184066627	0.915433839087615	0.991025069718523
ENSG00000007001.8	0.77486394607036	0	4.73707506614248	0	1	NA
ENSG00000007038.6	12.6070213831749	4.61609865806624	2.03885353650731	2.26406584652172	0.0235700651997573	0.0555707815650248
ENSG00000007047.10	658.773085062192	0.0434773392172689	0.200452155166936	0.216896342077546	0.828289128352571	0.926916581639763
ENSG00000007062.7	207.94915660198	0	3.19697762954037	0	1	1
ENSG00000007080.6	1278.42795071707	-1.81947086306053	0.37901563731856	-4.80051661174941	1.58256846729983e-06	1.218933692141e-05
ENSG00000007129.13	0	NA	NA	NA	NA	NA
ENSG00000007168.8	3315.53895449073	0.0301773769444848	0.103259108992252	0.292249054238393	0.770096208004498	0.884393684078836
ENSG00000007171.12	6.75509936054928	5.82691737770541	2.60295725036793	2.23857590318926	0.0251835235807104	0.0588937060887941
ENSG00000007174.13	3.14633914046027	0	3.55738215851864	0	1	1
ENSG00000007202.10	5261.43928665238	-0.0867944956906214	0.12546582912387	-0.691777962945837	0.489076777823166	0.642288328477185
ENSG00000007216.10	0.428884785860225	-3.30506901323579	8.37694748903719	-0.394543360521371	0.693179920852728	NA
ENSG00000007237.14	17.1211435764591	-0.926331578929949	1.0684264728776	-0.867005453763281	0.385939021505653	0.539742908173799
ENSG00000007255.6	502.578766619458	-2.99246048107663	0.407741535728939	-7.33911122330686	2.15016878186229e-13	7.12128850819078e-12
ENSG00000007264.9	1.45387490461507	3.25470692856588	8.34203050523331	0.390157639261096	0.69641998331382	NA
ENSG00000007306.10	9.68370485148437	0	3.38130381332685	0	1	1
ENSG00000007312.8	0.188740030286817	0	8.41198773869951	0	1	NA
ENSG00000007314.7	2.323498945131	2.25980794175729	6.01941655700125	0.375419763752498	0.707348308653803	NA
ENSG00000007341.14	195.350605796041	-0.140421769382502	0.196443622963957	-0.714819688538662	0.474720467675938	0.628450141436143
ENSG00000007350.12	0	NA	NA	NA	NA	NA
ENSG00000007372.16	37.5630170047634	-0.536761915261937	0.35596270475474	-1.50791616113763	0.131575985852849	0.232627079914685
ENSG00000007376.3	770.000075422956	-2.27305467322668	0.444421593841369	-5.11463597792239	3.14346575890859e-07	2.88277070936134e-06
ENSG00000007384.11	804.566909057024	0.115666616322688	0.196169987737723	0.589624425512697	0.55544247245164	0.70478609916722
ENSG00000007392.12	956.597378486576	-0.906583529049554	0.190198164814295	-4.76652090694314	1.87434288664307e-06	1.41878416406332e-05
ENSG00000007402.7	30.8585617728219	0.300645059813221	0.512632891884379	0.586472433924566	0.557558080790796	0.706184308583565
ENSG00000007516.9	46.0424744789363	-0.726191858833166	0.875958893416336	-0.82902504248908	0.407090236877885	0.561050825816488
ENSG00000007520.3	1274.99152707217	-2.15144015785435	0.418092219430887	-5.14585074264937	2.66311109874916e-07	2.48856769324835e-06
ENSG00000007541.10	811.323091042596	-1.72122934189686	0.341429733242146	-5.04124033238823	4.62524150092589e-07	4.09123266388817e-06
ENSG00000007545.11	600.330362963567	0.516199998449313	0.243302375558664	2.1216397795707	0.0338679992017365	0.0756852180319625
ENSG00000007866.14	518.350436187508	0.0425556930592385	0.234982305612257	0.181101691671455	0.856287756792503	0.947991984861825
ENSG00000007908.11	3.30985789494733	0	3.17587231786996	0	1	1
ENSG00000007923.11	1528.73435908411	-0.464569506824279	0.160262166156417	-2.89880960657213	0.00374582279789991	0.0114592456065978
ENSG00000007933.8	0.860242913015941	0	8.4119877386995	0	1	NA
ENSG00000007944.10	133.262901535205	-0.618722975724966	0.407732030146363	-1.51747454204877	0.129146916285382	0.22929564546213
ENSG00000007952.13	13.7107187857472	-0.187097480749526	0.999191357287609	-0.187248898206464	0.851465487555634	0.944515052504796
ENSG00000007968.6	150.301538369289	-2.35934526715238	0.33459453573604	-7.05135623916364	1.77182226227149e-12	4.97168405064873e-11
ENSG00000008018.8	3454.3752346365	-0.892108450014808	0.272486048501486	-3.27396009785046	0.00106051585626324	0.00382463438844809
ENSG00000008056.8	4.48290127585334	2.6874021736522	3.17550561345671	0.846291111016747	0.397390365420786	0.551595846966413
ENSG00000008083.9	736.960883023474	0.797826191902474	0.229850256764449	3.47106939593324	0.000518390011420589	0.0020383482679506
ENSG00000008086.6	141.620202771456	1.23841562829814	0.526196794842077	2.35352180103988	0.0185965173463561	0.0454024700844028
ENSG00000008118.5	3.76840646725603	4.3245758952346	2.82584749591995	1.53036421869141	0.125926600602005	0.224922209527213
ENSG00000008128.18	488.305676905681	0.789504943398254	0.266139808696758	2.96650451228747	0.00301205941189232	0.00950376952966743
ENSG00000008130.11	967.94492463945	-0.139798907848327	0.124526203227775	-1.12264651314083	0.261587652579399	0.402741385140895
ENSG00000008196.8	0	NA	NA	NA	NA	NA
ENSG00000008197.4	0	NA	NA	NA	NA	NA
ENSG00000008226.15	9.28555360962155	-0.581973114895767	1.05117023703543	-0.55364306787936	0.579823145281458	0.727226657817314
ENSG00000008256.11	1428.20954746574	0.255174195054188	0.214927585156807	1.18725660490727	0.235126419428119	0.370303948527151
ENSG00000008277.10	55.4763687492983	-0.322886587553826	0.399885351962829	-0.807447899676606	0.419408479777132	0.573528463309692
ENSG00000008282.3	2064.84206981348	0.179079488336679	0.253519666185825	0.706373162409491	0.479956106067243	0.63322361463309
ENSG00000008283.11	861.944838813009	-0.524025751911693	0.144014278239996	-3.63870692764516	0.000274010410681579	0.00115909387081238
ENSG00000008294.16	3248.50402571909	1.67670454836061	0.273190945941154	6.13748212842227	8.38396477849879e-10	1.44646661332204e-08
ENSG00000008300.10	520.732704583606	-0.536415906465168	0.274648235438875	-1.95310159414642	0.0508075581238024	0.106171400162927
ENSG00000008311.10	87.5723434927622	2.6491681323666	1.48914497431887	1.77898604773409	0.0752420494226412	0.147326528831714
ENSG00000008323.11	143.743252804086	0.199733364506591	0.417807866531805	0.478050751328749	0.632614083391947	0.774259546057279
ENSG00000008324.6	208.296566935421	-0.379350601624832	0.277026376036208	-1.36936636522744	0.170884782551257	0.286724597267557
ENSG00000008382.11	159.933246440295	-2.09979413858292	0.379213709564747	-5.53723160745697	3.07290076511743e-08	3.68059682106728e-07
ENSG00000008394.8	8163.16846736365	-0.132326066715897	0.154344093514721	-0.85734454557068	0.391254496858179	0.545176536314628
ENSG00000008405.7	385.828046814967	0.536598682068124	0.458356454586501	1.17070170322399	0.241718700367955	0.378522997633429
ENSG00000008438.4	1.36387848754117	3.46343233074781	4.2529266534068	0.814364463109991	0.415436190471136	NA
ENSG00000008441.12	418.242306031963	-0.745113763752974	0.279625861830482	-2.66468115243462	0.00770613490463628	0.0213533182661318
ENSG00000008513.10	1539.68604401857	2.00719178567534	0.178720730991808	11.2308839301208	2.87586961844721e-29	3.79746365369209e-27
ENSG00000008516.12	35.6830269329101	1.07376041389915	0.645923698553668	1.66236417134636	0.0964397782006689	0.181227126684784
ENSG00000008517.12	878.013027862184	1.35743805140983	0.401706956906528	3.37917486384406	0.000727037484797516	0.00274663868963376
ENSG00000008710.13	1186.47658150776	-0.48147796521206	0.292689280327585	-1.64501400486269	0.0999669230060077	0.186709045529294
ENSG00000008735.10	111.240786352904	-0.372334690243296	0.392875825649087	-0.947715959942676	0.343274073757164	0.494366459486007
ENSG00000008838.13	2242.99646912152	-0.194889625281056	0.178625424189583	-1.09105199422346	0.275250004666626	0.418993056380337
ENSG00000008853.12	1234.66117122556	-1.47985698122891	0.176040640844475	-8.40633716243004	4.23013952290784e-17	2.19132073798223e-15
ENSG00000008869.7	787.08200116161	0.587623045669789	0.283105099971465	2.07563567639374	0.0379276592000983	0.0832782860935281
ENSG00000008952.12	3300.76042886819	-0.0399676645308027	0.190193267957646	-0.210142372335193	0.833556555401808	0.931022948296258
ENSG00000008988.5	17160.7246966171	-1.47807780864267	0.3372909898004	-4.38220365601038	1.1748490900361e-05	7.19474876204891e-05
ENSG00000009307.11	8895.72515593201	0.181439437062699	0.0979267911478909	1.85280692786804	0.0639100369040403	0.128615845758773
ENSG00000009335.13	2913.77817556254	0.571774593986302	0.163904587085701	3.48845998853795	0.000485811524693001	0.00192259554032766
ENSG00000009413.11	392.883893523054	0.620673772222959	0.388465532909073	1.59775763778826	0.110096925794987	0.201530143321204
ENSG00000009694.9	1.57917276671353	3.79694171160057	2.47264988340254	1.53557595723002	0.124642414642999	NA
ENSG00000009709.7	69.8419036947086	-0.107948907221528	0.422747591518158	-0.255350732653179	0.798452219298473	0.905378581494474
ENSG00000009724.12	22.7881619948564	-0.839928617855718	0.743523525030302	-1.12965977481545	0.258619613100145	0.399487120075099
ENSG00000009765.10	9.19823332626699	0	2.7232387627666	0	1	1
ENSG00000009780.11	167.37771327525	-0.0385713539707234	0.191899608678125	-0.200997564489147	0.840700478463543	0.935846149451703
ENSG00000009790.10	101.061375511599	-0.808568750757425	0.356339883673931	-2.26909416487689	0.0232626001476434	0.0549878602880681
ENSG00000009830.7	899.243672059655	-0.667887506176541	0.15919669864494	-4.19536027983938	2.72438187500432e-05	0.00015242505405902
ENSG00000009844.11	1022.27753936121	0.501829132415454	0.223355175028477	2.24677638362967	0.0246543217890075	0.0578100351791223
ENSG00000009950.11	53.478069224797	-1.70607644941423	0.626054005475285	-2.72512664162099	0.0064276827378314	0.0182342396934798
ENSG00000009954.6	996.598393951217	0.456396295088752	0.514577134660361	0.886934658280122	0.375114080698308	0.528823413340831
ENSG00000010017.9	650.838922743798	0.86954918622832	0.231824318427792	3.7508971971772	0.000176202937940788	0.000786876205839466
ENSG00000010030.9	55.5464315627768	6.43384028722113	1.84381301378713	3.48942123692155	0.000484067686368795	0.00191691350044132
ENSG00000010072.11	354.055063930208	0.246258185678408	0.206930913183166	1.19005025344102	0.234026640974208	0.36894578444026
ENSG00000010165.15	1145.24702220594	-0.463827835675204	0.138167774169946	-3.35698999612381	0.000787959635471699	0.00294254131523748
ENSG00000010219.9	440.538914135252	-1.10602819162245	0.249562263343234	-4.43187273911392	9.34181514156172e-06	5.86490650419426e-05
ENSG00000010244.12	4045.59465338716	0.500396405354846	0.168773493750541	2.96489925186041	0.00302782070198766	0.00953968139869139
ENSG00000010256.6	3274.40438445349	-0.935283724487115	0.278681985312946	-3.35609681923587	0.000790508892126763	0.0029507690832495
ENSG00000010270.9	1228.3915985323	0.660493481899869	0.166385707927726	3.96965274317174	7.19774542524565e-05	0.000355801445623288
ENSG00000010278.7	5388.42306396824	0.847574492205657	0.155414011615943	5.45365558351437	4.93447327970894e-08	5.59748251936888e-07
ENSG00000010282.10	0.334126150096336	0	8.4119877386995	0	1	NA
ENSG00000010292.8	3549.29857294272	-0.651280698807412	0.191687683570344	-3.3976136947182	0.000679763349778347	0.00258581415092674
ENSG00000010295.15	21.1913570292975	2.42450661412076	0.864994874014552	2.80291442984895	0.00506431041060209	0.0148367551080908
ENSG00000010310.4	94.3462231857782	2.93228391582383	0.357145473399582	8.21033481934442	2.20572554599018e-16	1.06608309104401e-14
ENSG00000010318.15	57.8796662309634	-0.605450450914318	0.376320556699536	-1.60886892872484	0.107645004847588	0.19808288850859
ENSG00000010319.2	6.871890376514	-1.42719055577286	1.33634918218652	-1.06797727330345	0.285530763552609	0.430660295012944
ENSG00000010322.11	1062.68096108474	-0.673881150807296	0.164892366559712	-4.0867941000972	4.37374952576808e-05	0.000229097385711933
ENSG00000010327.6	1.33364165567825	0	8.41198773869951	0	1	NA
ENSG00000010361.9	237.875233006477	-2.64253328032408	0.401460949042433	-6.58229221703148	4.63249958890903e-11	1.00960506143181e-09
ENSG00000010379.11	3.60227963930915	3.7763498187468	2.50186982533433	1.50941099353247	0.13119378539091	0.232093524190241
ENSG00000010404.13	985.763620245189	0.699158616436607	0.198498729936855	3.52223219090126	0.000427929163276118	0.00172151590714206
ENSG00000010438.12	281.542747511142	-1.3479642800797	0.452591219395283	-2.97832618556044	0.00289827362574989	0.00919645391252161
ENSG00000010539.7	213.317217106452	0.332734815372171	0.200733520303014	1.65759468010075	0.0973993041747206	0.182724314443484
ENSG00000010610.5	0	NA	NA	NA	NA	NA
ENSG00000010626.10	195.583200044993	-1.71525294417017	0.339883526949908	-5.04659039984295	4.49764135605107e-07	3.9923483443014e-06
ENSG00000010671.11	0.10975286089068	0	8.41198773869951	0	1	NA
ENSG00000010704.14	604.654063288034	-0.570564151167317	0.163323075610616	-3.49346930330665	0.000476787795576452	0.00189281663077836
ENSG00000010803.12	464.119700042377	0.225302686351143	0.121612578287138	1.85262650890587	0.0639359101832473	0.128655098947425
ENSG00000010810.13	284.288324568938	1.4415889252518	0.248000348016992	5.81285041242373	6.14179407406701e-09	8.68318164299341e-08
ENSG00000010818.4	808.034121175877	1.65325392853331	0.250177046222112	6.60833579058857	3.88664323625633e-11	8.61930332624441e-10
ENSG00000010932.11	0.0437535196266813	0	8.4119877386995	0	1	NA
ENSG00000011007.8	1342.4601079977	0.683259902792081	0.0948484072020149	7.20370455285375	5.85982648057774e-13	1.80466576809622e-11
ENSG00000011009.6	1451.53424932029	-0.708055539746592	0.333848448246789	-2.12088911440193	0.03393113494148	0.0757889131257846
ENSG00000011021.17	525.627431437665	0.673810908669884	0.174591916956981	3.85934767435945	0.000113690096035925	0.000533042703693154
ENSG00000011028.9	1953.46900957246	-0.397931937159804	0.220904045463746	-1.80137912967787	0.071643143352033	0.141514120565225
ENSG00000011052.17	2633.47979610506	-1.49266655978459	0.649854059639652	-2.29692580609912	0.0216230025663455	0.0516169056237015
ENSG00000011083.4	0.807008505011911	0	8.41198773869951	0	1	NA
ENSG00000011105.7	496.220350878672	0.467563426467001	0.172952882818678	2.70341505065971	0.00686309884081496	0.0193009126193696
ENSG00000011114.10	866.639788531802	-0.0334103286665425	0.219919071254834	-0.151921015653198	0.879249232593566	0.965616016856263
ENSG00000011132.7	274.504848426075	-0.0380998316230017	0.217241486604515	-0.175380090693091	0.860780983454256	0.951436601856129
ENSG00000011143.12	280.397350656272	-0.895923905842306	0.160962695928308	-5.56603441980957	2.60601789528883e-08	3.20057018471248e-07
ENSG00000011198.3	312.082044119272	0.167069737604273	0.160525784895733	1.04076574185755	0.297984283237484	0.445082990451337
ENSG00000011201.6	25.2860657380147	2.73017754451794	2.26227775349571	1.20682685417351	0.227498831824119	0.360398251340287
ENSG00000011243.13	1327.93736362689	-0.650912507861444	0.280589434654759	-2.31980405342894	0.0203514797118077	0.049023601361351
ENSG00000011258.11	382.510772899437	0.0754787906465092	0.287461903030682	0.262569717415573	0.792882243266449	0.90137996701418
ENSG00000011260.9	1274.78576788437	0.0805649643424738	0.15916940242312	0.50615861538707	0.612745304738557	0.756495562920622
ENSG00000011275.14	1127.31779717792	0.234865649582068	0.120048066838392	1.95643008477799	0.0504145110354062	0.105524696067998
ENSG00000011295.11	1117.09955864681	-0.124112713130736	0.111045579519969	-1.11767360454377	0.263706420035269	0.40536108985563
ENSG00000011304.12	6539.74045526719	-0.173470559379742	0.118745944211021	-1.4608546046126	0.144055346811366	0.250073051351609
ENSG00000011332.15	49.0305451898434	-1.46137337454724	0.584274113218556	-2.5011776860985	0.0123781057067807	0.0321219319958987
ENSG00000011347.5	80.3471452550984	-0.265303779180443	0.381737807621175	-0.694989529157989	0.487061863551771	0.640173757682417
ENSG00000011376.5	656.191361036263	0.147050859756775	0.14534324507422	1.01174884103959	0.311658156432373	0.459694074206267
ENSG00000011405.9	1271.48879540386	0.926481801354886	0.383434771026837	2.41626965356786	0.015680444074805	0.0392895958877943
ENSG00000011422.7	2054.30941925312	3.27786474927723	0.204768239697485	16.0076814359482	1.12940690532627e-57	5.85061736110426e-55
ENSG00000011426.6	3237.58575763465	0.675635108081197	0.416125387371038	1.62363347343373	0.104454057018696	0.193479904093583
ENSG00000011451.13	982.20203286707	-0.448196804432381	0.158306516940217	-2.83119616990651	0.00463742690936178	0.0137941601663481
ENSG00000011454.12	1152.97735347294	0.235765094656983	0.19766773393062	1.19273434246853	0.232973431275164	0.367543513357187
ENSG00000011465.12	1.73331275412043	0	8.41198773869951	0	1	NA
ENSG00000011478.7	371.327484319011	-1.05832684856258	0.283737718256328	-3.72994769629638	0.000191519523273372	0.000845741842337035
ENSG00000011485.10	1864.76493733745	-0.365781449058762	0.116136416343244	-3.14958443334162	0.0016350285475702	0.00557792667115176
ENSG00000011523.9	446.583382391811	-0.722996159114649	0.144702852053371	-4.99641955120544	5.84045233965228e-07	5.04250677854679e-06
ENSG00000011566.10	778.047190253508	0.818827158488535	0.333288606663812	2.45681113040412	0.0140176361264489	0.0356494823258812
ENSG00000011590.9	16.3827648240102	3.98159208106898	0.944529145279761	4.21542532696508	2.49307876187675e-05	0.000141164995028576
ENSG00000011600.7	0	NA	NA	NA	NA	NA
ENSG00000011638.6	552.207405630075	0.30544551468893	0.190797703549779	1.60088674552228	0.109402005802346	0.200530640829686
ENSG00000011677.8	4.79741610326468	0	8.3574016029161	0	1	1
ENSG00000012048.15	1084.71056634247	-0.676849555031289	0.272739309209344	-2.48167217623832	0.0130767518353405	0.0336290246091376
ENSG00000012061.11	2838.06079542344	-0.698457284351967	0.28642819451295	-2.43850744351351	0.0147480549585982	0.0372723235337203
ENSG00000012124.10	67.2946331009169	-0.286312422244424	0.471691708566372	-0.606990576778681	0.543857165782376	0.693614438501442
ENSG00000012171.13	303.538556413309	-1.20497484674003	0.246948598663967	-4.87945610244052	1.06378796582955e-06	8.58295058852013e-06
ENSG00000012174.7	862.791662913823	0.493638296916862	0.276930467063831	1.78253516902884	0.0746620013732462	0.146417823116258
ENSG00000012211.8	169.562184108534	0.313148691611047	0.216729703937013	1.44488127802757	0.148491235922329	0.256232357306014
ENSG00000012223.8	0	NA	NA	NA	NA	NA
ENSG00000012232.4	1541.5745972605	-0.296435538996316	0.163866583991474	-1.80900542243402	0.0704501609474341	0.139642234377952
ENSG00000012504.9	27.0304616709849	-3.01623550098026	0.805280539786375	-3.7455710798381	0.000179983876557924	0.000801104705463703
ENSG00000012660.9	3039.23866161173	1.06272372479104	0.254688560353671	4.17264019756245	3.01090215217518e-05	0.000166200153498347
ENSG00000012779.6	80.1571600366549	-1.41052221900514	1.30747097158711	-1.0788172354549	0.280669209921498	0.424873373898098
ENSG00000012817.11	159.423207839881	-0.0274364189870875	0.206370175646823	-0.132947597205332	0.894234823854848	0.976236147538068
ENSG00000012822.11	1169.54390234684	0.392290717404903	0.15917820132592	2.4644751237117	0.0137214087967793	0.0350105609903174
ENSG00000012963.9	717.200723310879	-0.351334469383527	0.17086316009314	-2.05623300652996	0.0397600622283937	0.0865408895927858
ENSG00000012983.7	1141.28988991832	1.21818970902742	0.312562342330836	3.89742954939212	9.72190911877007e-05	0.000463235212090829
ENSG00000013016.10	459.415322878216	0.11136250975432	0.161610098709038	0.689081379467604	0.490772057141227	0.643961022954096
ENSG00000013275.3	5250.93725542327	-1.11721690286558	0.293035640982879	-3.81256320602604	0.000137533042706387	0.000631926327449883
ENSG00000013288.4	946.086918136015	-0.161642238440229	0.123011731136627	-1.31403921355026	0.188833008315234	0.310641907580219
ENSG00000013293.5	0	NA	NA	NA	NA	NA
ENSG00000013297.6	13.3333352665922	0.239617913050293	1.43961933145776	0.166445328854855	0.867806504160957	0.956689665151359
ENSG00000013306.11	3716.83833122218	-1.59690721572587	0.318141892550865	-5.01948109669511	5.18112433975831e-07	4.54118243106885e-06
ENSG00000013364.14	6365.3687902691	-0.605176641102695	0.266430614290184	-2.27142305967724	0.0231213797742362	0.0546916327805753
ENSG00000013374.11	1909.97711569086	0.355973639903139	0.143554710353392	2.47970713762599	0.0131490331796148	0.0337719193144874
ENSG00000013375.11	955.070553334099	1.29245226385277	0.187878345649158	6.87919759665267	6.01906237023419e-12	1.57721293211208e-10
ENSG00000013392.6	148.04244900093	0.107061117554769	0.236888664959085	0.451946983504935	0.651307176184215	0.789421876118149
ENSG00000013441.11	1273.48216195156	1.07332566221627	0.240016822473954	4.47187680910466	7.75360914843072e-06	5.00147399826775e-05
ENSG00000013503.5	310.652681005365	0.601792933666327	0.189126936633907	3.18195252552109	0.00146285795225717	0.00506931718858518
ENSG00000013523.5	464.084857245065	-0.839217144320825	0.189327870422853	-4.43261281313987	9.30979623511358e-06	5.84662149014609e-05
ENSG00000013561.13	966.147067246749	0.495049437211315	0.175201998430982	2.82559241130079	0.00471932727912349	0.0139883463937987
ENSG00000013563.9	306.137864199936	-0.126704102004323	0.284815958842249	-0.444863070592546	0.656418711789946	0.793729185677057
ENSG00000013573.12	930.851365807991	-1.15867016265475	0.242680998668652	-4.77445769966009	1.80192151322891e-06	1.36829462450453e-05
ENSG00000013583.4	647.930682188619	-0.546240043631441	0.252550552010166	-2.16289388118009	0.0305493425066527	0.0694406353129955
ENSG00000013588.5	12977.82353966	0.47052891632662	0.206066866642195	2.28337977858237	0.0224080073455561	0.0532410881338668
ENSG00000013619.9	40.271092557157	1.88772121843228	0.456487622234273	4.135317424803	3.54464333564005e-05	0.000191733411807057
ENSG00000013725.10	3.09223569764137	-3.54785361049895	3.10777053463885	-1.14160732620217	0.2536172774063	0.393086831564215
ENSG00000013810.14	1847.63173724956	-2.18621403165113	0.372190675343624	-5.87390866155558	4.25637948773149e-09	6.17312525417367e-08
ENSG00000014123.9	651.469986144728	0.469041185219664	0.3109192327586	1.50856278995076	0.131410549269857	0.232432194665631
ENSG00000014138.4	809.634766309855	-1.34260954082225	0.264548033736372	-5.07510686002749	3.87278293407914e-07	3.47896103233441e-06
ENSG00000014164.6	588.765991950487	-0.688383061204245	0.308303990725912	-2.23280619749172	0.0255617274207143	0.0596194388225226
ENSG00000014216.11	6890.4887791904	-0.300274024806371	0.179188924228452	-1.6757398711962	0.0937891564090902	0.177251854717759
ENSG00000014257.11	24.7762280775931	3.45367960367132	1.79088348194684	1.92847811624064	0.0537956836657559	0.111378786339339
ENSG00000014641.13	3557.3115055086	-0.603431054023077	0.122658279259984	-4.91961127829012	8.67162570477381e-07	7.1448961710255e-06
ENSG00000014824.9	948.202621740463	0.203790599068401	0.25097712402677	0.811988741438698	0.416798091756477	0.570808829159172
ENSG00000014914.15	276.021273677256	-0.0567934278932753	0.308549890949939	-0.184065622964325	0.853961974565487	0.946280922123
ENSG00000014919.8	934.427207297872	-0.831882979789303	0.108523771888381	-7.66544477135305	1.78212540300947e-14	6.76772171372188e-13
ENSG00000015133.14	430.617497730019	-0.394008485195391	0.219845496738204	-1.79220630415998	0.0730999252031178	0.143801147894702
ENSG00000015153.10	234.880235013631	0.0836995026737523	0.219048198833494	0.382105413874574	0.702383176275286	0.831687217810902
ENSG00000015171.14	1493.12403528707	0.062311629839788	0.239413309189997	0.260268027916267	0.794657032983065	0.902594930980877
ENSG00000015285.6	5.78702965753916	-5.05198650826552	2.05482123182264	-2.45860147346461	0.0139479353315966	0.0355123046634212
ENSG00000015413.5	7.73412483204145	-7.6888830481924	2.80486469635856	-2.74126700591817	0.00612027501533168	0.0174842990098256
ENSG00000015475.14	1234.85967464908	-0.158487671330089	0.20852621999513	-0.760037137458258	0.447232386465486	0.601480222591015
ENSG00000015479.13	6524.76803331729	0.181463703188456	0.273280525930649	0.664019884221483	0.506677584660644	0.658724547777733
ENSG00000015520.10	172.359025988421	-3.48832048665823	4.88097921464604	-0.714676365797881	0.474809044947099	0.628483457647162
ENSG00000015532.5	1282.90055843592	-0.910910107116802	0.189244732354625	-4.8133974234477	1.48385781356584e-06	1.15390220967939e-05
ENSG00000015568.8	0	NA	NA	NA	NA	NA
ENSG00000015592.12	0.104643610367693	0	8.4119877386995	0	1	NA
ENSG00000015676.13	1827.95037293522	-0.365075871020381	0.118874712296928	-3.0710978303652	0.00213273259471791	0.00706354042804686
ENSG00000016082.10	52.2358239594547	0	1.68451133936385	0	1	1
ENSG00000016391.6	214.555626561452	-1.7756113819806	0.522791030001933	-3.39640751291015	0.000682766265980568	0.00259585763393776
ENSG00000016402.8	34.2178785822534	0	2.07290805128496	0	1	1
ENSG00000016490.11	0	NA	NA	NA	NA	NA
ENSG00000016602.8	72.827702377122	0	3.21887151241606	0	1	1
ENSG00000016864.12	738.558535184322	-0.518212700370007	0.0952021682101061	-5.44328674559532	5.23063445874985e-08	5.89701495368992e-07
ENSG00000017260.15	3437.10540143582	1.16354346627589	0.232056249854336	5.01405787177145	5.32939457598055e-07	4.65297141825994e-06
ENSG00000017373.11	72.2520434007031	0.021183403563934	0.583375224624284	0.036311798427122	0.971033742360448	1
ENSG00000017427.11	0.0714569652586043	0	8.41198773869951	0	1	NA
ENSG00000017483.10	1052.16197388574	2.2900117147929	2.63857540771481	0.867897012947683	0.385450714342482	0.5392093049343
ENSG00000017621.11	18.7696257150291	-3.74187167989252	1.54790516476435	-2.41737786336683	0.0156327793523088	0.0391944702475422
ENSG00000017797.7	1682.2465029145	0.188356823441633	0.114608226071978	1.64348432828318	0.100282765217657	0.187137365627341
ENSG00000018189.8	332.986997734875	0.0481951279464903	0.193782692042258	0.248707082343455	0.803587370035897	0.909058493579441
ENSG00000018236.10	2116.72358928262	-0.0815266099366404	0.423619843665029	-0.192452292204485	0.847387934610093	0.94152661513104
ENSG00000018280.12	15.9674545935477	-3.47580440351493	1.04313532804501	-3.33207428611309	0.000862012430344857	0.00317738316552767
ENSG00000018408.10	2985.14033377669	-0.142300644168749	0.117523268428305	-1.21082953249857	0.225960744152532	0.358439456196106
ENSG00000018510.8	1622.50483502989	0.303922731554344	0.229532223491174	1.32409614184751	0.185471116767401	0.306083399122023
ENSG00000018607.5	0.958660871766789	0	8.4119877386995	0	1	NA
ENSG00000018610.9	473.534933892525	0.0579432344714447	0.124930653959799	0.463803179082774	0.642788765468521	0.782935736976707
ENSG00000018625.10	1.41779508219147	2.50399061917021	8.35082499859871	0.299849490270768	0.764291963367269	NA
ENSG00000018699.7	732.112890294025	-0.113013244437881	0.157454517393963	-0.717751680347878	0.472910411515779	0.626752102063322
ENSG00000018869.12	31.5580198915309	-0.289861761336914	0.742455057992819	-0.390409841264381	0.696233511832374	0.826391260181508
ENSG00000019102.7	27.3114312531817	-1.89313122404947	1.64765175031191	-1.14898747486602	0.250561145389834	0.389271518018365
ENSG00000019144.12	337.981787846532	-0.505262715399498	0.255526167858692	-1.9773423584504	0.0480029447278508	0.101242665449083
ENSG00000019169.9	8.88436561796319	4.95642494935659	1.79998525167313	2.75359197790619	0.00589452045038218	0.0169398288277484
ENSG00000019186.5	13363.5443809798	-0.814445196061793	0.360540825446104	-2.25895415603508	0.023886236713602	0.0562243551584412
ENSG00000019485.8	138.645542616366	-0.943205185613971	0.159052445997122	-5.93015203067696	3.02654321371025e-09	4.55627813312878e-08
ENSG00000019505.3	707.352135183894	-0.72780379717093	0.192255906178903	-3.78559916122251	0.000153338672688001	0.00069459668258199
ENSG00000019549.4	1099.19478837921	2.38028305359838	0.802298336256743	2.9668303497973	0.00300886932013745	0.00949518695325475
ENSG00000019582.10	3375.65947648907	4.03415757658567	1.24248354706079	3.2468498968287	0.00116689914608309	0.00414977353429267
ENSG00000019991.11	0.0833664594683717	0	8.41198773869951	0	1	NA
ENSG00000019995.6	717.39104166635	0.447417037373444	0.153794245120022	2.90919232396685	0.0036236386708048	0.0111411310403697
ENSG00000020129.11	575.309434935659	-0.188640790096712	0.236303219754463	-0.798299702783247	0.424696590478372	0.578918103868468
ENSG00000020181.13	132.837862593546	-0.509308576637735	0.350582777626447	-1.45274842103172	0.146293617540119	0.253218810414927
ENSG00000020219.8	0.0642447873979871	0	8.41198773869951	0	1	NA
ENSG00000020256.15	627.943703899051	-0.0761942958769963	0.123815667697225	-0.615384929016573	0.538300541944017	0.687873867735292
ENSG00000020426.6	686.376734102204	0.839459523664793	0.154597387483579	5.42997224810126	5.63628159204564e-08	6.30159363608733e-07
ENSG00000020577.9	625.378455863586	2.18823337377559	0.140205404992942	15.6073396306351	6.48867484335759e-55	3.12120709191318e-52
ENSG00000020633.14	138.604491104086	-0.305980105404637	0.210079778675146	-1.45649480085271	0.145255885836398	0.251681360339001
ENSG00000020922.8	505.25612386816	0.061967362542631	0.225284509831255	0.275062686684701	0.783268077932227	0.89399918200489
ENSG00000021300.9	325.389353526237	-2.40611470950509	0.427194819648191	-5.63235928630081	1.77760869649593e-08	2.27010293902069e-07
ENSG00000021355.8	2936.56160882753	0.176122223523567	0.161153660290673	1.09288379305748	0.2744448249795	0.418034455492594
ENSG00000021461.12	0	NA	NA	NA	NA	NA
ENSG00000021488.8	11.0707831216053	1.28087172957979	1.08438808096453	1.18119310979561	0.237526017833632	0.373065236592774
ENSG00000021574.7	500.527455384965	0.330357577268287	0.269459869479866	1.22599917347979	0.220198986063081	0.351174622310738
ENSG00000021645.13	54.3698480241024	-0.0983947280485983	0.49442841686608	-0.199007024459214	0.842257249773954	0.937166008546742
ENSG00000021762.15	276.866383371697	-0.24837416707412	0.183641087863562	-1.35249779863345	0.176216122529208	0.293906903612449
ENSG00000021776.6	1538.22088270022	0.612734939715996	0.25731108003505	2.38130025194614	0.0172516440939901	0.0426133959690527
ENSG00000021826.10	882.218303011548	-0.884457951955401	0.239351253067593	-3.69523008808159	0.000219687750748882	0.000953861733771579
ENSG00000021852.8	1.18973871459249	0	8.4119877386995	0	1	NA
ENSG00000022267.12	738.529260417141	0.936554346627343	0.267005259061513	3.5076250929259	0.000452125730298593	0.00180726917145683
ENSG00000022277.8	1798.52586473775	-0.540785525727459	0.1540923152087	-3.5094905608695	0.000448965994286455	0.00179541963233754
ENSG00000022355.10	0	NA	NA	NA	NA	NA
ENSG00000022556.11	662.138896575012	-0.389215649131624	0.133543054305522	-2.91453307815747	0.00356221056392354	0.0109907361061312
ENSG00000022567.5	796.68470055693	-0.922255885573379	0.140680460602254	-6.55567860401649	5.53894107396866e-11	1.19172765194237e-09
ENSG00000022840.11	2667.57640090102	0.0372367383034994	0.10938612050137	0.340415567649948	0.733543596718044	0.854927638383997
ENSG00000022976.11	374.714537130096	-0.876243465703759	0.185530712008045	-4.72290251150313	2.32502317196008e-06	1.71494863611207e-05
ENSG00000023041.7	994.667676990256	0.0546746097823758	0.135825171970922	0.402536650526611	0.687289121038136	0.818684976808532
ENSG00000023171.10	1663.65745378704	0.547145698764687	0.120562564460051	4.53827190235312	5.67171001258918e-06	3.80303874491667e-05
ENSG00000023191.12	3353.89794814438	-1.05299270948381	0.266955371373152	-3.94445222835368	7.99825955151351e-05	0.000389201068465022
ENSG00000023228.9	2449.61521944172	0.256406931113776	0.159646157990179	1.60609521921316	0.108252990159257	0.199092868474053
ENSG00000023287.8	1271.92434917821	1.12519558369235	0.305340752794937	3.685048829522	0.000228658798193969	0.000987937061572446
ENSG00000023318.7	1855.61525559051	1.1278685789633	0.129423019498484	8.71459021226522	2.91812262776331e-18	1.67010853962329e-16
ENSG00000023330.10	1302.87396701958	0.295147405284359	0.122918030051163	2.40117259576571	0.0163426262300485	0.0407064576162829
ENSG00000023445.9	1824.54626713954	2.77719796487989	0.216276605012294	12.8409541324269	9.66755783804228e-38	1.89624923302882e-35
ENSG00000023516.7	822.460377433393	0.384816236812201	0.355211264016838	1.08334469031354	0.278655455789185	0.422723583427123
ENSG00000023572.4	319.690209219747	0.0753380652548509	0.264120286886858	0.285241494104251	0.775459132497236	0.888381108808714
ENSG00000023608.4	667.680265375081	0.918932825899517	0.192563401546781	4.77210528334106	1.82310155157117e-06	1.38362586951136e-05
ENSG00000023697.8	854.355829820013	-0.731876172658249	0.100358145205129	-7.29264347365444	3.0393162121306e-13	9.85606828790923e-12
ENSG00000023734.6	3915.80033667949	0.46324764674348	0.169845743971899	2.72746102381066	0.00638237972108984	0.0181252765680599
ENSG00000023839.6	5899.18607030903	0.193261766104544	0.323102675453148	0.598143502939107	0.549744185127954	0.699057544584577
ENSG00000023892.9	208.796935260682	-4.29144510870139	1.52427284064566	-2.81540482403635	0.00487158244279059	0.0143386626007719
ENSG00000023902.9	47.0826803636317	-0.467085972612441	0.411187793313524	-1.13594318753596	0.255980342014454	0.396319323298185
ENSG00000023909.5	1966.16611146742	-0.0225886235783657	0.2391238505473	-0.0944641177643532	0.924740484825633	0.997465670845289
ENSG00000024048.6	969.197911710138	1.01440253840925	0.131435597360138	7.71786760043209	1.18291980323845e-14	4.56950837185973e-13
ENSG00000024422.7	4926.7909212332	-0.159418170074188	0.187635766813541	-0.849615042917732	0.395539145761131	0.549592665874287
ENSG00000024526.12	503.876522139764	-0.264881073678472	0.28110622520851	-0.942281066461609	0.346048759076679	0.496888633946422
ENSG00000024862.12	243.699204093635	0.3513786202996	0.162580667791656	2.16125708592786	0.0306754859064952	0.0696869982031665
ENSG00000025039.10	141.473227064771	0.651630833053129	0.270217846067922	2.41150184022019	0.0158869716791636	0.0397331627672868
ENSG00000025156.8	248.478530909748	0.234429875517103	0.190774594613545	1.22883173198188	0.219134901528588	0.349808977210972
ENSG00000025293.11	928.615580237913	0.0413070120457094	0.112750195638734	0.366358672920287	0.714097453480685	0.841415540223392
ENSG00000025423.7	12.704076548046	-0.532782536834189	1.12455167908076	-0.473773279383388	0.635661591072315	0.776671976077047
ENSG00000025434.14	293.555341450041	-2.06101608294771	0.311708107717221	-6.61200665597523	3.79144948747191e-11	8.44598940124175e-10
ENSG00000025708.8	1202.26709713517	0.139693740929355	0.47916046041957	0.291538539734757	0.770639472876294	0.884766111866782
ENSG00000025770.14	639.022494396554	-1.58248294316231	0.396700419564907	-3.98911335888664	6.63207242060269e-05	0.000331079216984028
ENSG00000025772.7	1145.60633491872	0.053122995214403	0.20510077511588	0.259009236724673	0.795628113749832	0.903393128798993
ENSG00000025796.9	2340.01916596385	0.748759245834559	0.174006402618182	4.3030557184585	1.68458463487816e-05	9.93393560374884e-05
ENSG00000025800.9	1869.26244402707	0.26048788093932	0.126849521502511	2.05351882966436	0.0400222854477358	0.0870085260842145
ENSG00000026025.9	22673.9380605636	0.114130189129301	0.168244644154743	0.678358527860951	0.497544397596364	0.64985062481506
ENSG00000026036.16	239.63700192018	-2.29433877467852	0.731341184993169	-3.13716610216605	0.00170589453939968	0.00578743700747134
ENSG00000026103.15	415.048337377234	0.893534299987202	0.311799234196729	2.86573603135737	0.00416040997565435	0.0125508082332604
ENSG00000026297.11	543.239353100228	-1.95796996836519	0.311883466123272	-6.2778895999293	3.43199458075409e-10	6.31480751502504e-09
ENSG00000026508.12	17907.0470966415	1.33662994983981	0.0801684461270671	16.6727685818089	2.06790493150608e-62	1.39259611104058e-59
ENSG00000026559.9	158.376140670116	-0.044590954715886	0.390993492251915	-0.11404526059773	0.909201914704779	0.986604698828051
ENSG00000026652.9	248.120016302271	1.1592060828969	0.145237056665678	7.98147600557124	1.4459369001073e-15	6.28220713825112e-14
ENSG00000026751.12	125.388273516669	1.28539844309944	0.520391542637169	2.47006021002086	0.0135090312536419	0.0345524786175837
ENSG00000026950.12	448.296637062095	0.932176982590976	0.163183479452774	5.71244703028135	1.11363085556756e-08	1.48310376895394e-07
ENSG00000027001.7	457.554854818758	-0.661181481453554	0.121162529455451	-5.45697984702981	4.84301297067477e-08	5.50487540447426e-07
ENSG00000027075.9	344.819271316655	0.214059109206717	0.176152745767316	1.21519030699341	0.224293516487454	0.356330657874688
ENSG00000027644.4	0	NA	NA	NA	NA	NA
ENSG00000027697.8	1493.60527924163	1.60077397850692	0.20240930130184	7.90859890435462	2.60301799033207e-15	1.09105337051201e-13
ENSG00000027847.9	710.975126763286	-1.45478504943023	0.303765730389076	-4.78916778257664	1.67474411287938e-06	1.28159701468859e-05
ENSG00000027869.7	49.6086907265439	-0.932372047015717	0.656485924773566	-1.42024681997152	0.155535837375741	0.265890211753436
ENSG00000028116.12	783.910088957426	0.175792165200176	0.185991227033835	0.945163747794387	0.34457528416314	0.495502756695333
ENSG00000028137.12	26.6413986706361	2.66085463712934	0.958434278927076	2.77625153402072	0.00549896476090331	0.0159459717331031
ENSG00000028203.13	2478.66165662755	0.714129852456303	0.235682768009732	3.03004695034307	0.00244515724957788	0.00795227171816194
ENSG00000028277.16	94.433405453082	2.20075731454161	0.418342800504428	5.26065540482109	1.43542825612249e-07	1.44133092993887e-06
ENSG00000028310.13	710.054471024843	0.260584014679065	0.130156220302867	2.00208652396866	0.0452754266228708	0.0965891704394783
ENSG00000028528.10	2476.06780183951	0.27665856665008	0.135978962901436	2.03456888291327	0.041894271031169	0.09042726692601
ENSG00000028839.5	353.128106438411	0.499823392786139	0.251437244752267	1.9878653748318	0.0468265810897216	0.0993215136751333
ENSG00000029153.10	1343.93253350252	2.59475966229739	0.273519216473536	9.48657171423434	2.38757478108042e-21	1.7668927949512e-19
ENSG00000029363.11	3135.95054393388	0.339459095198932	0.243915511021079	1.39170770148191	0.164010929212695	0.277467158171502
ENSG00000029364.7	1613.65949096176	0.0325536249131477	0.150320656350217	0.216561221215695	0.828550309497616	0.927090896322609
ENSG00000029534.15	73.5400053094494	-0.2759681881188	0.404535520101543	-0.68218530736072	0.495121783974541	0.647775249426089
ENSG00000029559.5	0	NA	NA	NA	NA	NA
ENSG00000029639.6	259.051000666901	-0.252030698200446	0.175351271622192	-1.43729039355623	0.15063549731747	0.25920185267906
ENSG00000029725.12	1546.13563642847	0.290957715269727	0.141121062338667	2.06175967249649	0.0392306222409886	0.0856098791461107
ENSG00000029993.10	1703.6813410682	-1.52400940283948	0.21132233405478	-7.21177631155836	5.5226644924439e-13	1.71126366166939e-11
ENSG00000030066.9	1463.16961908725	0.60491119389885	0.265629598289631	2.27727330762019	0.0227699098687126	0.0539803437077682
ENSG00000030110.8	837.322650730911	0.216949372529088	0.205902599733564	1.05365047750644	0.29204296977204	0.43808613887025
ENSG00000030304.8	0	NA	NA	NA	NA	NA
ENSG00000030419.12	188.308746694731	-0.473245374605336	0.746418512446092	-0.634021486222871	0.526066799997515	0.677037046779831
ENSG00000030582.12	9385.80524395623	-0.546570848636869	0.27410400537962	-1.99402722291451	0.0461490795816506	0.0981375221322019
ENSG00000031003.6	482.842865427234	0.209948158874438	0.304263985174482	0.690019749639584	0.490181767609443	0.643353618593749
ENSG00000031081.6	112.603251773158	1.91338635939872	0.220986152631438	8.6583993459078	4.78434836458916e-18	2.67751218863698e-16
ENSG00000031544.10	13.6350243813441	1.38308141495214	1.24633938107724	1.10971492672944	0.267121888647214	0.40955175808907
ENSG00000031691.6	218.253033710531	0.580264998995464	0.368282895355755	1.5755958430677	0.115118974757114	0.209068284375814
ENSG00000031698.8	3126.54216977561	0.0526340789659302	0.228061839649398	0.230788627535607	0.817479016671586	0.919572860457464
ENSG00000031823.10	1040.53299081427	-0.517106593186308	0.199314828604849	-2.59442108149162	0.0094750363216773	0.0255607102158962
ENSG00000032219.14	481.295899414345	0.967523256519669	0.308873737100872	3.13242318884398	0.00173369784824653	0.00586796743644241
ENSG00000032389.8	823.150571767442	-0.542400074129152	0.16313019176559	-3.32495210272635	0.000884337260522905	0.00324605117629801
ENSG00000032444.11	1452.2541249106	-0.830046972618701	0.257635628104771	-3.2217864381752	0.00127394052559821	0.00448699798442478
ENSG00000032742.13	287.478371944172	-0.00450504871250775	0.230146552571284	-0.0195746956110168	0.984382649942564	1
ENSG00000033011.7	712.903297904699	-0.780993552752207	0.198965590520281	-3.92526944337443	8.66327117719303e-05	0.000417618868033478
ENSG00000033030.9	688.511382741129	0.698014104955585	0.217527071936207	3.20886085002003	0.00133261969438428	0.00466278415061405
ENSG00000033050.3	2178.70180256873	-0.562349595025386	0.144720497619093	-3.88576327664034	0.000102008872829232	0.000483095465956159
ENSG00000033100.10	1381.93105518198	0.705573689964628	0.19765222646633	3.56977354912227	0.000357289951356489	0.00146952949659103
ENSG00000033122.14	8.59188399379775	1.59975428215855	1.02911900630079	1.55448910414058	0.120067793684614	0.216331903666303
ENSG00000033170.12	706.879192736756	0.723599860326428	0.184270103192609	3.9268435182352	8.60679360738013e-05	0.000415491161887457
ENSG00000033178.8	1287.73588513594	1.34229886913984	0.281948213730271	4.76079933751227	1.92827699347791e-06	1.45361866041919e-05
ENSG00000033327.8	333.955517374546	0.447171394937597	0.196891730555064	2.27115376393392	0.0231376712714492	0.054723761729933
ENSG00000033627.10	1671.39056965556	-0.0744819786127385	0.146920530043636	-0.50695419211064	0.612186960200939	0.756182775043866
ENSG00000033800.9	794.648386092491	0.21655041884115	0.194375724270531	1.11408160486006	0.265244179443417	0.40714985317509
ENSG00000033867.12	1179.34666085192	0.641076748971048	0.310555349971958	2.06429143477623	0.0389900926330281	0.0851873524577558
ENSG00000034053.10	585.069150771963	-0.42238016322348	0.125616111324449	-3.36246806854681	0.000772490597188573	0.00289709068776699
ENSG00000034063.9	786.901118434639	-0.261199054524822	0.320907104872554	-0.81393976811001	0.41567945709888	0.569771583203756
ENSG00000034152.14	1381.26618086129	0.214733996444547	0.264350492620676	0.812307911045485	0.416614972276067	0.570635409145313
ENSG00000034239.6	0.869005333188553	0	8.41198773869951	0	1	NA
ENSG00000034510.4	48085.979818601	-1.52530763599882	0.42339647949206	-3.60255153238095	0.000315108905925792	0.00131233667829701
ENSG00000034533.7	126.635710623997	-0.549506420716614	0.211002465561313	-2.60426540161418	0.00920714291135256	0.0249278890696939
ENSG00000034677.7	1412.17781922196	-0.354218473537787	0.301409676581265	-1.17520604366623	0.239912292906311	0.376286627869435
ENSG00000034693.10	289.697448885918	0.603466283702497	0.257385351750818	2.34460228446384	0.0190473852556469	0.046346419886768
ENSG00000034713.3	1239.17720510341	0.0758837701833835	0.150342445172298	0.504739497195339	0.613741815736925	0.757401863254114
ENSG00000034971.10	0	NA	NA	NA	NA	NA
ENSG00000035115.17	464.079666998433	-0.309191517199126	0.198433940495429	-1.55815843009099	0.119195696497707	0.215086696708037
ENSG00000035141.3	1663.72451028908	-0.706849840587482	0.142986291763436	-4.94347976907415	7.67403171136316e-07	6.41184709117742e-06
ENSG00000035403.12	7157.65582921542	1.09621967898098	0.257442990483794	4.25810653038537	2.0616570354533e-05	0.000118936770666085
ENSG00000035499.8	420.974964280537	-0.619832491693824	0.318527885225773	-1.94592850561415	0.0516633282407758	0.107670127960429
ENSG00000035664.7	112.777534548798	-1.10643387455787	0.322732487423773	-3.42833125784773	0.0006073039404628	0.00234326995973452
ENSG00000035681.3	941.791415642793	0.484101694289621	0.160647128545141	3.01344753979584	0.00258297694176948	0.00833608357101737
ENSG00000035687.9	1456.52511438149	1.05771411893824	0.277650098953887	3.80952185114802	0.000139235801339069	0.000638298364976902
ENSG00000035720.3	0	NA	NA	NA	NA	NA
ENSG00000035862.8	3792.2110864881	0.762054520277866	0.30144753077074	2.52798395239612	0.0114719595430649	0.0301153844397791
ENSG00000035928.10	1234.17798876833	-0.107241538533153	0.224865024916106	-0.476915156428456	0.633422538824663	0.774967331912716
ENSG00000036054.8	661.231892783696	0.851709029709408	0.271139361209832	3.14122238065715	0.00168244230721636	0.00571651226584126
ENSG00000036257.8	1789.61492720558	-0.0362601100694835	0.115561758548815	-0.313772570829878	0.753693778354431	0.872057252892037
ENSG00000036448.5	23.6069122007103	-0.0225456126737238	0.670629373379161	-0.0336185881034724	0.973181299482912	1
ENSG00000036473.6	0.101875704785793	0	8.4119877386995	0	1	NA
ENSG00000036530.4	1.24700026881919	-4.53739732617305	7.25130008962257	-0.625735698439314	0.531488314110271	NA
ENSG00000036549.8	702.823393220026	0.854612194388685	0.268611559586483	3.1815912751645	0.00146468361617337	0.00507390313744007
ENSG00000036565.10	0	NA	NA	NA	NA	NA
ENSG00000036672.11	32.9105244593827	0.216961394140644	0.558433920880405	0.388517577511393	0.69763304873151	0.827566231197387
ENSG00000036828.9	19.6745126367662	0	8.4119877386995	0	1	1
ENSG00000037042.8	448.397306098869	-1.13769740983225	0.23980208427632	-4.74431827090085	2.09209697544341e-06	1.56023016592408e-05
ENSG00000037241.3	842.923176523656	-0.780544832313082	0.23810332621577	-3.27817693569618	0.00104479883635943	0.00377536592576814
ENSG00000037280.11	106.394735741857	-0.35634237372904	0.223318840054416	-1.59566641866047	0.110563289945948	0.202169434861693
ENSG00000037474.10	2347.3166865767	0.659041190838929	0.123717375886779	5.32698973054564	9.98538069755583e-08	1.04851687231144e-06
ENSG00000037637.6	428.830554762758	-0.000775290453392178	0.138880139277123	-0.00558244294272453	0.995545878098913	1
ENSG00000037749.7	790.10423826944	0.740160196308053	0.281018134452177	2.63385207417641	0.00844222593788093	0.0230952323118495
ENSG00000037757.9	534.077409505554	-0.863022283792037	0.176473156356963	-4.89038843985059	1.00637182931497e-06	8.16207549885603e-06
ENSG00000037897.12	388.489854798447	-1.1760343588099	0.290647128888256	-4.04626174463965	5.2042040827418e-05	0.000266921896632731
ENSG00000037965.4	55.0095099160257	-0.99516964563128	0.275365944201592	-3.61398955312618	0.00030152121572626	0.00126303817568269
ENSG00000038002.4	364.002132522072	0.419475081805762	0.166031395829287	2.52648048708248	0.0115211788389906	0.0302210303926418
ENSG00000038210.9	438.036349510977	1.07202491577154	0.212990656049155	5.03320162328686	4.82355336149602e-07	4.25546936953293e-06
ENSG00000038219.8	1711.29020495526	0.662356819099897	0.282766937499586	2.3424125357685	0.019159524137475	0.0465760442587679
ENSG00000038274.12	1253.49467508198	0.535067505697913	0.232814862197792	2.29825321565312	0.0215473815075816	0.0514812018056784
ENSG00000038295.3	14.5335603675391	-0.222978616027653	1.42643288746638	-0.156319037500394	0.875781551045408	0.96290692113036
ENSG00000038358.10	1494.71670614229	-0.685062449012853	0.201595475995144	-3.39820348463253	0.000678299479499317	0.00258073152247169
ENSG00000038382.13	3539.80852613044	1.18780721686255	0.276208771643725	4.30039643489191	1.70492835766082e-05	0.000100421771457205
ENSG00000038427.11	3269.62514388514	-0.0964452455897866	0.321615541525871	-0.299877441034759	0.764270642332532	0.879904250458408
ENSG00000038532.10	583.444512612343	0.197050024587137	0.136339117814422	1.44529338128292	0.148375496199932	0.25608280635599
ENSG00000038945.10	0.0439166588343662	0	8.41198773869951	0	1	NA
ENSG00000039068.14	7129.06192946715	-0.345132701159677	0.231461569330766	-1.49110153429606	0.135934839579366	0.238538310086157
ENSG00000039123.11	1740.27867940574	0.364797317105459	0.197775914421361	1.84449819470059	0.0651105686803093	0.13069337496754
ENSG00000039139.9	112.240724075925	-0.489165899363372	0.378091555526668	-1.29377631479228	0.195742696164861	0.319562803282319
ENSG00000039319.12	839.763792368227	0.76004916431792	0.341354633909576	2.22656758929265	0.0259761870849598	0.0604535085448039
ENSG00000039523.13	1344.14118396069	-0.216511271544014	0.205745705227567	-1.05232462230275	0.29265063871512	0.438769636657631
ENSG00000039537.9	0.524591647445089	0	8.41198773869951	0	1	NA
ENSG00000039560.9	3907.86632557621	1.50509653682724	0.224946312253238	6.6909144753298	2.21780258450986e-11	5.25278612131919e-10
ENSG00000039600.6	2.03781336009614	1.99669083135835	6.60914206452985	0.302110442151675	0.76256787247174	NA
ENSG00000039650.5	785.409883102384	-1.01650016730427	0.290496677761909	-3.49918000830767	0.000466691398726242	0.00185711371449011
ENSG00000039987.2	0.436593297230478	0	8.41198773869951	0	1	NA
ENSG00000040199.14	441.663754047137	0.22484490147606	0.235002927610837	0.956774895368121	0.338680886099792	0.489055506960581
ENSG00000040275.12	1349.89555291159	0.196558684005405	0.26553198967669	0.740244835451781	0.459151446883545	0.613102226132734
ENSG00000040341.13	818.465658058145	0.370776382490101	0.271988195629434	1.36320762609588	0.172817084496752	0.289456438243067
ENSG00000040487.8	312.301721117923	-0.53931712683116	0.361295249425353	-1.49273240566809	0.135507247183554	0.237994689633082
ENSG00000040531.10	478.140822877299	-0.141651441576614	0.184155957754395	-0.769192826036789	0.441778848586875	0.596329129284468
ENSG00000040608.9	181.741222208184	-1.97194229210232	0.36110321618363	-5.46088266103822	4.73773120012521e-08	5.41076220667776e-07
ENSG00000040633.8	1478.45133075714	-0.304295583619306	0.143543953312118	-2.11987740756766	0.0340163851300516	0.0759709295580844
ENSG00000040731.6	16.1000371540506	-0.00399922798860919	1.1155551363773	-0.00358496667551229	0.997139616565552	1
ENSG00000040933.11	648.874265357665	-0.029734017773545	0.195833540260076	-0.151833121813847	0.879318557555351	0.965639659634221
ENSG00000041353.5	976.051969226308	0.578707689577528	0.42834532381366	1.35103071611744	0.176685593488635	0.294544025517855
ENSG00000041357.11	4964.58329893748	-0.358104738455336	0.238881255057212	-1.49909099552232	0.133850027255514	0.235794719669359
ENSG00000041515.11	2.72811750766319	0	4.36025110710519	0	1	NA
ENSG00000041802.6	1097.15145825713	0.0554896498798159	0.122915764216711	0.451444533851516	0.651669192597908	0.789642021901383
ENSG00000041880.10	350.071343871631	0.355421209946828	0.165214607676101	2.15126988434111	0.0314549038514884	0.07110701829603
ENSG00000041982.10	1317.93975742424	4.20354013478751	0.396889441411191	10.5912117990372	3.27326682865353e-26	3.49893173223742e-24
ENSG00000041988.11	243.740432974683	-1.34544055753346	0.368747431726586	-3.64867777175751	0.000263593473508861	0.00112184094065715
ENSG00000042062.7	23.9493834695144	2.33546548664659	1.82313058664948	1.2810193102726	0.200186883546538	0.325189001229454
ENSG00000042088.9	416.854262792015	-0.181661259043428	0.124124973661565	-1.4635351266115	0.143321009183889	0.249119362345532
ENSG00000042286.10	1189.52874439788	-0.589116892933285	0.317041377678469	-1.85817036642688	0.0631448247766885	0.127388274447699
ENSG00000042304.6	0.0731944313906103	0	8.4119877386995	0	1	NA
ENSG00000042317.12	184.249437126598	-1.07055472279501	0.199534187608432	-5.36526965943239	8.08283701105368e-08	8.6860402199105e-07
ENSG00000042429.6	596.873562200861	0.519517528158098	0.223603725705596	2.32338493698496	0.0201584825766695	0.0486108645853968
ENSG00000042445.9	1647.79026328325	-0.0673302533357039	0.132815364081005	-0.506946269368645	0.612192519359376	0.756182775043866
ENSG00000042493.11	2789.0570097549	-1.61041134183599	0.331053594822493	-4.86450341280685	1.14744527621449e-06	9.18820329582298e-06
ENSG00000042753.7	2540.37961226627	-1.86131681701177	0.364076021910032	-5.1124399987861	3.18024016052966e-07	2.90725755489506e-06
ENSG00000042781.8	1.05234831135658	-2.73622543345792	6.3403849615784	-0.4315550948466	0.666064801488803	NA
ENSG00000042813.3	0	NA	NA	NA	NA	NA
ENSG00000042832.7	11.6298053374699	5.60499068636135	2.01673269414682	2.77924322971942	0.00544857104302268	0.0158248247242937
ENSG00000042980.8	316.315810731491	0	2.04784373129939	0	1	1
ENSG00000043039.5	164.108335624134	1.85074024750214	1.38706499820515	1.33428516320214	0.182110418159144	0.301592863838605
ENSG00000043093.9	781.431872829897	0.701973619975091	0.276565033005226	2.5381864523771	0.0111428601264168	0.0293954686185457
ENSG00000043143.16	1260.46004462269	0.319142851742739	0.157690349310333	2.02385785267473	0.0429847796154917	0.0923459700735623
ENSG00000043355.6	115.338060726687	0.00915464439870481	0.239532774374278	0.0382187549182743	0.969513267557192	1
ENSG00000043462.7	0.327493131843484	0	8.41198773869951	0	1	NA
ENSG00000043514.11	433.130018525081	-0.220237995827242	0.154756113301591	-1.42312953671845	0.154698607390427	0.264750187641575
ENSG00000043591.4	20.242978527377	-0.0244496872433892	0.467966904889271	-0.0522466161344773	0.95833218932619	1
ENSG00000044012.3	0.201555463031315	0	8.41198773869951	0	1	NA
ENSG00000044090.4	793.671558306819	-0.641904111771636	0.148543584090502	-4.32131832352011	1.55099726933208e-05	9.2161170095047e-05
ENSG00000044115.16	10821.8430202107	0.537063956112543	0.0992700000660925	5.41013353233578	6.29777723365539e-08	6.93751327434787e-07
ENSG00000044446.7	773.964919063006	-0.661183820867638	0.114133920813796	-5.79305272396914	6.91183969473356e-09	9.65030389445073e-08
ENSG00000044459.10	289.045173891331	0.110527736988265	0.27672169251694	0.399418404762392	0.689584934905964	0.820969354509368
ENSG00000044524.6	40.6346934282489	4.43004796685837	8.33483832901456	0.531509765634787	0.595065575852388	0.741008453226114
ENSG00000044574.7	26387.6639808307	1.54746805151274	0.117882988062916	13.1271532639369	2.30146713261439e-39	4.89437268212721e-37
ENSG00000046604.8	6518.54057629042	1.52814996986573	0.296153500313306	5.15999293693667	2.46959159245666e-07	2.33145602534588e-06
ENSG00000046647.9	271.566976527888	-1.40925646317258	0.239084907262132	-5.89437651799355	3.76098718387714e-09	5.53591865771853e-08
ENSG00000046651.10	868.754505194404	0.048228481465063	0.146796372873423	0.328540007637985	0.742503399726312	0.862610476404294
ENSG00000046653.10	22.5663133670685	0.706337036098132	0.802408596108137	0.880271023421267	0.378712506101605	0.53258588060495
ENSG00000046774.9	0.0957526153721262	0	8.4119877386995	0	1	NA
ENSG00000046889.14	0.607437556465894	0	8.41198773869951	0	1	NA
ENSG00000047056.10	418.160108162304	0.398235296381099	0.180257172333319	2.20926186307145	0.027156432183652	0.0627448992916652
ENSG00000047188.11	888.270905347159	0.198823494699576	0.30090881706922	0.660743332934109	0.508776929114311	0.660804905104238
ENSG00000047230.10	661.45174229287	-0.19128653343796	0.133889141426686	-1.42869340560155	0.153092374003509	0.262691118735595
ENSG00000047249.12	929.055667141425	0.304268811647682	0.158611249290991	1.91833059135336	0.0550691058345726	0.113526647466925
ENSG00000047315.10	2678.9219692193	0.59223205038626	0.254662197425699	2.32555933457321	0.0200420711038696	0.0483994695806212
ENSG00000047346.8	411.596150182655	0.661517265545616	0.329714183886115	2.0063354804721	0.044820466965819	0.0957196505402158
ENSG00000047365.7	272.499679673435	1.70788317833451	0.325159818277637	5.25244228324744	1.50095506405577e-07	1.4989518121166e-06
ENSG00000047410.9	4057.80846257506	0.358888724115495	0.219598296987375	1.63429648152567	0.10219661212466	0.189907850878818
ENSG00000047457.9	1338.23900011588	0.259737235278587	0.539036076982683	0.481855011880645	0.629908946723253	0.771883935867646
ENSG00000047578.8	767.052644713145	0.237426997009106	0.186197630026001	1.27513436651128	0.202261687239598	0.327873936235385
ENSG00000047579.15	207.477178595273	-0.639984420573699	0.304377002869853	-2.10260438383825	0.0355003664084	0.0787814523646483
ENSG00000047597.5	3.07384354220766	0.303962353087172	1.38295140491772	0.219792504643543	0.826032757334371	0.92584409411519
ENSG00000047617.10	1.11632946801018	0	8.41198773869951	0	1	NA
ENSG00000047621.7	403.384748124166	0.538515634877361	0.176406399107479	3.05269898145396	0.00226793314483842	0.00745752821047697
ENSG00000047634.10	252.174799485127	1.3419490375205	0.341900559075407	3.92496883055558	8.67409686584327e-05	0.000418040980392728
ENSG00000047644.13	1428.20285221695	-0.432656108958911	0.174011038143842	-2.48637163236315	0.0129053118856882	0.0332770920263635
ENSG00000047648.17	1.22735581781995	0.400785480397431	2.41597565224786	0.165889701754459	0.868243752012263	NA
ENSG00000047662.4	1.64407151276406	0	8.41198773869951	0	1	NA
ENSG00000047849.17	7362.8566438568	0.220383965201122	0.119977717412602	1.83687412924538	0.0662284792827507	0.13256850955607
ENSG00000047932.9	1382.06850049359	0.715360110932003	0.298459271385184	2.39684332006821	0.0165369932644349	0.0411297396185372
ENSG00000047936.6	53.1776296075667	2.61958336517315	0.668693480569747	3.91746508869981	8.94850003007345e-05	0.000429523749364633
ENSG00000048028.7	594.845480197745	0.219824087532795	0.169145710074439	1.29961373206599	0.193733390796801	0.316897068599123
ENSG00000048052.17	557.212277840132	2.13637028288683	0.456403352031111	4.68088210434792	2.85643179540698e-06	2.06249076349561e-05
ENSG00000048140.13	1659.20666633503	-0.488865224541027	0.172739455394245	-2.83007274409477	0.0046537421773831	0.0138345794170725
ENSG00000048162.15	1454.5162889229	-0.87879935153773	0.251992753060737	-3.48739930360583	0.000487742553079228	0.00192870198846416
ENSG00000048342.11	331.58819805862	-0.724879413031906	0.150447032027269	-4.81817024413298	1.4488072823051e-06	1.13012561870308e-05
ENSG00000048392.7	755.438104983137	0.269798108976664	0.344561257464649	0.7830192836011	0.433615788191614	0.588455684075716
ENSG00000048405.5	291.99211511301	0.678971838477583	0.281179925530736	2.41472372964038	0.0157471486815454	0.0394273943255994
ENSG00000048462.6	0	NA	NA	NA	NA	NA
ENSG00000048471.9	342.095127625924	0.921018551847477	0.228840893373922	4.02471139781189	5.70452305712421e-05	0.000289860360470524
ENSG00000048540.10	7.5039211849693	0.324133278632945	0.77156776900523	0.420096965754343	0.67441461919784	0.808377250172291
ENSG00000048544.5	942.133768520354	0.298882813979642	0.151318643788823	1.97518829468731	0.0482467837709191	0.101693247003013
ENSG00000048545.9	0.307199092896984	0	8.41198773869951	0	1	NA
ENSG00000048649.9	1204.84335917033	0.80364623878904	0.19787488019498	4.06138585148934	4.8782268771584e-05	0.000251993908461343
ENSG00000048707.9	1189.75262146334	-0.256392432175387	0.175733728297689	-1.45898248821685	0.144569927598602	0.250707832384081
ENSG00000048740.13	191.895806840413	0	1.67661894044804	0	1	1
ENSG00000048828.12	4087.19429329701	0.0344374245665617	0.227654868189403	0.151270319147802	0.879762481714364	0.96588218460684
ENSG00000048991.12	1030.89771090865	0.168557156837058	0.200677629851062	0.8399399422953	0.400942060981896	0.554734451309222
ENSG00000049089.9	31.8548632960791	-4.49972753292648	2.13639342034234	-2.10622607712648	0.0351847190157099	0.0781826746892199
ENSG00000049130.9	311.400760347747	0.911394668401529	0.409499316722664	2.22563171947556	0.0260388597468834	0.0605854063648837
ENSG00000049167.9	276.508647007104	0.448869440836408	0.214518742199772	2.09244859555626	0.0363984055596348	0.0804636160981839
ENSG00000049192.10	49.6452647046472	1.5650695326814	0.847509730820057	1.8466685110117	0.0647951981088174	0.130150863729612
ENSG00000049239.8	1024.06132147882	-0.166436551486649	0.132654659248362	-1.2546604275319	0.209602057029717	0.337552041305012
ENSG00000049245.8	2137.11633993144	-0.178366687305115	0.108000607912488	-1.65153410478618	0.0986295627538412	0.184586665707814
ENSG00000049246.10	121.23311657458	-1.21539370220229	0.355852862325783	-3.41543888184211	0.00063679318208807	0.00244166495686568
ENSG00000049247.9	0	NA	NA	NA	NA	NA
ENSG00000049249.4	55.0971806290641	4.68693512461713	0.88262376108837	5.31022994309334	1.09487008880223e-07	1.13028412897657e-06
ENSG00000049283.13	277.926938872321	-3.11059320990109	0.710292765061691	-4.37931140919185	1.19054901320948e-05	7.28188776044012e-05
ENSG00000049319.2	1.75246388095612	3.30430219200909	3.70933618413155	0.890806879717403	0.373032783710153	NA
ENSG00000049323.11	1036.88630721587	2.14073873850292	0.301820662180481	7.0927507846458	1.31472092709138e-12	3.77291291051521e-11
ENSG00000049449.4	4234.37137708629	0.338227839631366	0.175839865440185	1.92349919504699	0.0544173874908332	0.112401030516031
ENSG00000049540.12	4.08345275749016	-5.9730869231095	2.04462383270461	-2.92136227093096	0.00348504327171796	0.0107955119930264
ENSG00000049541.6	565.197081031166	-0.700870067430337	0.171934043741159	-4.07638913259945	4.57404487528652e-05	0.000238291461102149
ENSG00000049618.17	968.309631419859	0.104120377004061	0.238070280530227	0.437351427369117	0.661856504342767	0.798202421038498
ENSG00000049656.9	2962.29378623653	-0.288175350676874	0.16654947323516	-1.73026876086233	0.0835822681633803	0.161127153025264
ENSG00000049759.12	1982.30543482204	0.778446798001579	0.141555773966456	5.49922321208913	3.81467992282246e-08	4.4496523372276e-07
ENSG00000049768.10	0.67391618292951	0	8.41198773869951	0	1	NA
ENSG00000049769.8	33.8376090710948	-0.768092530511686	0.419866184906529	-1.82937459153249	0.0673435112768312	0.134308090654079
ENSG00000049860.9	2780.5070466242	0.199709787535884	0.11494745930008	1.73740062418017	0.0823164811625803	0.159218752410494
ENSG00000049883.10	267.158233891751	-0.158487956574509	0.137793567506499	-1.15018399946016	0.250068094967576	0.388654952121697
ENSG00000050030.9	0.816777719212507	0	8.41198773869951	0	1	NA
ENSG00000050130.13	1319.82894556853	0.580079128324503	0.240059178537101	2.41640053864823	0.0156748079840785	0.0392803455348969
ENSG00000050165.13	1771.53205942124	0.461423426176823	0.151335712081185	3.04900555084639	0.00229600239294157	0.0075302169390582
ENSG00000050327.10	248.815408602981	0.0625554674651912	0.40777204130344	0.153407936613882	0.8780765864588	0.964801461159452
ENSG00000050344.8	1391.83375884351	2.04433502662228	0.155751234591563	13.1256425156647	2.34782948952538e-39	4.9409582475918e-37
ENSG00000050393.7	651.05974237651	0.114535457358212	0.128945041840354	0.888250185687776	0.374406188788032	0.528258134791857
ENSG00000050405.9	4024.70471620187	1.51017883866099	0.260606585160509	5.79486062384366	6.83779433819316e-09	9.57338593309192e-08
ENSG00000050426.11	574.924113402036	-0.426304485641364	0.137459134575213	-3.10131798049482	0.00192661278897165	0.00645281136863299
ENSG00000050438.12	25.586284917698	-1.87390875572031	1.19125894069853	-1.57304905902448	0.115707458993171	0.209822977653625
ENSG00000050555.13	55.7602985927506	-1.85626034757971	0.424007483678193	-4.3778952472182	1.19830916934741e-05	7.32066530037063e-05
ENSG00000050628.16	0.646903299869291	0	8.41198773869951	0	1	NA
ENSG00000050730.11	12.0880892648546	8.08030261539365	1.63993701173421	4.92720303132182	8.34150656078107e-07	6.90386960456616e-06
ENSG00000050748.13	973.819004393949	0.472428120630076	0.149617889846435	3.15756438695244	0.00159093098641738	0.00544864870632145
ENSG00000050767.11	1.79432513809978	0	8.41198773869951	0	1	NA
ENSG00000050820.12	1773.51560076459	0.00692173915498047	0.2460401816237	0.0281325558666948	0.977556428516402	1
ENSG00000051009.6	555.207381747094	-0.440311179861247	0.196886750520374	-2.23636775302299	0.0253276916527157	0.0591692130503949
ENSG00000051108.10	1722.88198919703	1.20512323523205	0.106772916894436	11.2867876076058	1.52509221100303e-29	2.04049257873471e-27
ENSG00000051128.14	1262.40065947447	-0.720986524147444	0.37703943512421	-1.91223107447614	0.0558465620250158	0.114789713357554
ENSG00000051180.12	251.032054099924	-1.03372360064669	0.310838596902296	-3.32559601976202	0.000882297046080564	0.00324031664859546
ENSG00000051341.9	483.798568735418	-0.113983477058074	0.303746511498684	-0.375258555219877	0.707468185827332	0.83584676948945
ENSG00000051382.4	721.357550562382	0.68883623840556	0.238272670706593	2.8909578104901	0.00384069676489744	0.0117069397618019
ENSG00000051523.6	5096.83962967223	-2.10709086934682	0.505107953166764	-4.17156541712807	3.02514180290225e-05	0.000166849412623626
ENSG00000051596.5	561.202510474527	-0.748770224848583	0.245535772502335	-3.04953619270064	0.00229195015365102	0.00752158361008958
ENSG00000051620.6	1470.61734452247	-0.00929376594937808	0.156849992475763	-0.0592525750411764	0.952750934339138	1
ENSG00000051825.10	600.253100781156	-0.28752881353361	0.212834048643275	-1.35095307995352	0.176710463244512	0.294561178954528
ENSG00000052126.10	794.827989752396	0.754312995322149	0.330893725290889	2.27962314685487	0.0226300489286665	0.0536802722209522
ENSG00000052344.11	1737.99267271295	2.83574650711346	1.29083629266929	2.1968289265012	0.0280326663472996	0.064474494332251
ENSG00000052723.7	488.690914676587	0.0169129048233629	0.171667947492198	0.0985210405928085	0.921518565256994	0.995318875909493
ENSG00000052749.9	1217.51037726454	-0.342334002139434	0.254470492863136	-1.34527975439398	0.178534909046393	0.297016379044432
ENSG00000052795.8	262.518866144828	1.4760593088019	0.329713550322346	4.47679298396692	7.57726583551597e-06	4.91124484038913e-05
ENSG00000052802.8	3466.7547299606	1.45001778095594	0.200398555802666	7.23566981382734	4.63237104301096e-13	1.44872743315713e-11
ENSG00000052841.10	1560.69421507078	0.650186852903311	0.178962084545168	3.63309834346063	0.000280038223745483	0.00118088337180755
ENSG00000052850.5	93.7025529256071	0.386489593979966	0.24546737081853	1.57450496451397	0.115370754708362	0.20940035552718
ENSG00000053108.12	156.906852701301	-1.63818034892066	0.269328681537804	-6.08245783392631	1.18354028680097e-09	1.96960991880066e-08
ENSG00000053254.11	450.05906444812	0.00998610431741789	0.161821158845303	0.0617107452985451	0.950793182769774	1
ENSG00000053328.8	0	NA	NA	NA	NA	NA
ENSG00000053371.8	773.14888920396	-2.15183865759462	0.314758164948245	-6.83648240848157	8.11613192879002e-12	2.07820295763428e-10
ENSG00000053372.4	1391.10017199669	-1.33322231123409	0.308101607040183	-4.32721634931364	1.51005621014608e-05	9.00462385288701e-05
ENSG00000053438.7	19.1282310760158	0.412725848321289	0.717533640648667	0.575200694350964	0.565155573247067	0.713035536520982
ENSG00000053501.8	209.635328615152	-1.97350814040217	0.407045784356661	-4.84836894582097	1.24480725482764e-06	9.87709130679816e-06
ENSG00000053524.7	20.7328886938699	3.13789832813787	0.833097394842246	3.76654440112858	0.00016552265781297	0.000743949778819896
ENSG00000053702.10	20.0933691436104	0.244421883487877	0.597787131481933	0.408877793809224	0.682629346086519	0.815117292627441
ENSG00000053747.11	21436.2626652888	1.1303173944292	0.229442361751417	4.92636750162906	8.3772372174902e-07	6.92493140363971e-06
ENSG00000053770.7	565.667574917099	0.469230714142201	0.257693713646882	1.82088537396449	0.0686242829385077	0.136471738183549
ENSG00000053900.6	404.476616423889	0.116403335289311	0.192688837640188	0.604100043961412	0.545777130320977	0.695273054030815
ENSG00000053918.11	47.5533995197127	-1.38124741906904	0.614437183049415	-2.24798800784483	0.0245769546141396	0.0576515583254577
ENSG00000054116.7	1464.50895293378	-0.740257906677722	0.220841991436189	-3.35197985611181	0.000802358566228992	0.00298968095048401
ENSG00000054118.9	3688.78067465653	0.153016060822975	0.159256958707494	0.960812400694015	0.336646502303097	0.486848195134536
ENSG00000054148.13	2106.54634119158	-2.63894333146499	0.41675065194609	-6.332187650198	2.41709261219479e-10	4.58952274851235e-09
ENSG00000054179.7	55.8956131229594	-7.68116113255416	1.27850387416216	-6.00792949304738	1.87907519388244e-09	2.97515330266512e-08
ENSG00000054219.9	308.912845681513	2.76361172137405	1.59167427785848	1.73629225515434	0.0825121719583107	0.159525304589278
ENSG00000054267.16	1070.48065147003	0.947454194268202	0.317629198962247	2.98289388180844	0.00285536977134367	0.00907456905623031
ENSG00000054277.8	1223.82691395791	0.107104935209593	0.151820654683196	0.705470118233176	0.480517721550995	0.63384039752512
ENSG00000054282.11	690.247223369276	-0.127144019573138	0.192312457808628	-0.661132518516612	0.50852733264808	0.660565659454071
ENSG00000054356.9	5.30947698051956	5.19079587605956	1.34539744776655	3.85818769366379	0.000114230912153661	0.000535081641140835
ENSG00000054392.8	127.872698425009	-0.493178178541218	0.176007423600975	-2.80203055332085	0.00507820639930835	0.0148709963596502
ENSG00000054523.12	1405.931855557	0.679558456044219	0.165187407666465	4.11386355439597	3.89091474267303e-05	0.000207958070228104
ENSG00000054598.5	415.157238616872	0.0194153988579103	0.201305978909283	0.0964472042167196	0.92316540329137	0.996490645513916
ENSG00000054611.9	657.498924007394	-0.607734143210792	0.231886051091092	-2.62083096568864	0.00877157417629761	0.0238926942272807
ENSG00000054654.11	1424.55845396439	-0.012474583777226	0.360137041695531	-0.0346384357423925	0.972368052587435	1
ENSG00000054690.9	204.905776353029	-0.171790547095276	0.2235399645555	-0.768500377267548	0.44218996661513	0.596684737879072
ENSG00000054793.9	1567.73697039814	0.154837831922162	0.189910772084212	0.815318848019333	0.414889822749575	0.569082700048181
ENSG00000054796.8	0	NA	NA	NA	NA	NA
ENSG00000054803.3	0	NA	NA	NA	NA	NA
ENSG00000054938.11	3.49527960035243	-0.744300514290557	1.21067609364153	-0.614780880038535	0.538699437824752	0.688209481622199
ENSG00000054965.6	1165.51560407958	0.12405351883351	0.2093951875721	0.59243729653909	0.553557797488238	0.702791942603837
ENSG00000054967.8	263.015909803444	1.06718901029579	0.24850739987524	4.29439530103152	1.75170121805375e-05	0.000102966597929415
ENSG00000054983.12	639.497224519331	0.234952411877143	0.18880327163133	1.24442976992436	0.213341432005817	0.342400456848866
ENSG00000055044.6	2743.12892490049	0.236349872744008	0.166359826006027	1.42071483493524	0.155399678006105	0.265760409582253
ENSG00000055070.12	2622.49098643055	-0.60324994310026	0.167121842315328	-3.60964153304413	0.000306620439076474	0.0012817406850118
ENSG00000055118.10	24.6627931078494	-1.69414899891158	0.552833155780654	-3.06448515469243	0.00218044995573643	0.00720857968511587
ENSG00000055130.11	1986.73389873696	0.0654743315966048	0.098197136142698	0.666764166130659	0.504922785099757	0.656981711043369
ENSG00000055147.13	478.254649473346	0.140767233703301	0.185071489216828	0.760610044793986	0.446890018306661	0.60113360380853
ENSG00000055163.14	760.126174139614	-1.51416828951725	0.207300348818573	-7.3042245135942	2.7887039887392e-13	9.10180721882036e-12
ENSG00000055208.13	1456.00534747845	1.15851669065508	0.238351167804194	4.8605454771961	1.17062747233183e-06	9.34789993024507e-06
ENSG00000055211.8	835.272428355739	1.03943740184621	0.117917239610017	8.8149740045128	1.19712835193684e-18	7.1134070865235e-17
ENSG00000055332.12	3052.92703263687	1.92913550139331	0.238333136274312	8.09428152354339	5.76033283920237e-16	2.65093403987256e-14
ENSG00000055483.15	1312.41139588215	0.0828219863200178	0.149134647382237	0.555350401625603	0.578655010597028	0.725941826818912
ENSG00000055609.13	1217.23682734142	1.01877172888745	0.330744519937846	3.08023766827308	0.00206835472278062	0.00687285698426595
ENSG00000055732.8	228.358115003449	-0.211907621129293	0.282311534682538	-0.750616234535315	0.452883647959443	0.606979457325502
ENSG00000055813.5	19.7711554694432	-3.6149948094481	0.997351109114343	-3.62459596867371	0.000289413539472865	0.00121711526602213
ENSG00000055917.11	2049.53884905825	0.120378226051107	0.204362194327455	0.589043518774427	0.555832080643333	0.705014786868236
ENSG00000055950.12	1103.99639396165	-1.57396367630579	0.323382519668836	-4.86718848599989	1.1319705890436e-06	9.0714802897453e-06
ENSG00000055955.11	16.196599568678	-3.66470834413099	1.14130037248938	-3.21099373352311	0.00132276819266733	0.00463312860548856
ENSG00000055957.6	0.929522951564342	0	8.41198773869951	0	1	NA
ENSG00000056050.6	350.780031777147	-0.613677149993486	0.267941147732572	-2.29034306670205	0.022001437115287	0.0523983300766407
ENSG00000056097.11	2693.56899375213	0.812401694574123	0.306135739132944	2.65373032523108	0.00796074203175848	0.021951339648727
ENSG00000056277.11	213.945927457386	0.947135959553837	0.231658296173175	4.08850438425831	4.34163342788394e-05	0.000227769462850011
ENSG00000056291.13	8.5392181283192	0	8.3935651357405	0	1	1
ENSG00000056487.11	23.7378522825056	0.0107740339031496	0.445301727914017	0.0241949070209535	0.980697140551117	1
ENSG00000056558.6	340.470521513166	2.28338196807989	0.259645405896307	8.79423211898381	1.44029553700797e-18	8.45880544598022e-17
ENSG00000056586.11	1126.50464716386	0.669041157397846	0.199753887009144	3.34932735184882	0.000810080241435431	0.00301622762950977
ENSG00000056661.9	1254.19214856999	-0.17700677137765	0.208356382517636	-0.849538512997877	0.395581709388463	0.549614006930411
ENSG00000056736.5	110.533593992511	-2.16481369971603	0.284037711621691	-7.62157140105166	2.50605951981283e-14	9.35858049515315e-13
ENSG00000056972.14	792.571362314445	0.594335989875737	0.104095556499402	5.70952315221207	1.13293145468599e-08	1.50781384578531e-07
ENSG00000056998.14	188.859847223158	-1.47558313416789	0.403388654487603	-3.65796885398828	0.00025422193047178	0.00108607436272391
ENSG00000057019.11	13015.3184816505	0.455331176855204	0.232319328610517	1.95993669393977	0.0500031900873927	0.104804901891855
ENSG00000057149.10	172.676430954066	2.29715709147236	0.874487607433813	2.62686065753793	0.00861766151214225	0.02352758007701
ENSG00000057252.8	1392.4676255723	1.10698104826476	0.167270782712813	6.61789841783272	3.64341236648724e-11	8.15147951718069e-10
ENSG00000057294.9	996.594780232478	-0.544511724225512	0.250232899487737	-2.17601972138838	0.0295537859343671	0.0674813672278502
ENSG00000057468.6	2.06696906517742	0	2.98939451208868	0	1	NA
ENSG00000057593.9	17.3335168182595	-5.1534424573869	2.53017103535526	-2.03679608428658	0.0416704808779238	0.0900201801942572
ENSG00000057608.12	6161.39029695741	0.0234271494454166	0.112156594877828	0.208878929241172	0.834542753371244	0.93166089663255
ENSG00000057657.10	190.149058013535	1.21195731735186	0.225657993797971	5.37077059382576	7.8400893699385e-08	8.456874591655e-07
ENSG00000057663.8	791.204374541293	0.668432014503809	0.168121376640097	3.97588949045273	7.01166821897374e-05	0.000347794581458204
ENSG00000057704.6	307.395127241791	3.20337225434669	0.34771899765693	9.21253160147216	3.185223245011e-20	2.15943171875695e-18
ENSG00000057757.5	547.21626521541	-0.297505757647325	0.140126462057965	-2.12312330788927	0.0337435203558746	0.0754282298904332
ENSG00000057935.9	1107.42647062694	-0.200959573847006	0.124366379402474	-1.61586736554146	0.10612299275704	0.19599623573183
ENSG00000058056.4	376.006718734081	-0.254795602146847	0.122559989455064	-2.07894601884138	0.037622312317677	0.082770725879781
ENSG00000058063.11	1025.46462723609	0.683191486310877	0.260858655329941	2.61901022776782	0.00881853034752946	0.0239914851348152
ENSG00000058085.10	58495.4383023491	4.53381726675013	0.200455444211498	22.6175811017962	2.91003124189964e-113	1.46978402950246e-109
ENSG00000058091.12	240.816746139104	3.95821414108175	1.24436539953523	3.18090983770534	0.00146813313844667	0.00508323801131757
ENSG00000058262.5	6984.40048823178	0.28963439650723	0.20577492327592	1.40753009111253	0.159270260877888	0.270853289605722
ENSG00000058272.11	1358.42067960676	0.442914196054681	0.191985263876555	2.30702183652737	0.0210536027983538	0.0504741826670394
ENSG00000058335.11	9.13599805180009	4.85740326284076	1.83587911428653	2.64581868437915	0.00814934844378047	0.0224055029459006
ENSG00000058404.15	3.06879855192286	-1.94253757051732	3.52406830629501	-0.55122018124546	0.581482747225287	0.728358605133144
ENSG00000058453.12	301.999212002017	-1.16053832580789	0.202796589641324	-5.72267180557857	1.04861713649466e-08	1.40392392369793e-07
ENSG00000058600.11	949.60723353674	-0.176607608280353	0.114239650467094	-1.54593967644556	0.122119137170011	0.219271303497007
ENSG00000058668.10	1950.26479934529	1.99830886990557	0.2016766997769	9.90847664661383	3.82432527039448e-23	3.34471183713332e-21
ENSG00000058673.11	2895.9825766451	0.678610538039272	0.204925641492663	3.31149646816438	0.000927984113561501	0.00339147305468216
ENSG00000058729.6	567.129536545602	0.50862457630442	0.190319093709589	2.67248317754465	0.00752921495015646	0.0209175920844349
ENSG00000058799.9	554.082028819912	-0.0520314557655148	0.232732534776068	-0.223567606547055	0.823093771887053	0.923677357853365
ENSG00000058804.10	1161.44410562311	-0.245839619647731	0.191814064443249	-1.28165585960182	0.199963395580217	0.324956602389568
ENSG00000058866.10	220.36787776295	0.75913362575789	0.19857420071079	3.82292172417462	0.000131879654529546	0.000608580324454186
ENSG00000059122.12	1007.62669928784	-0.288440068599219	0.254452851773672	-1.1335698011975	0.256975046420059	0.397474706404994
ENSG00000059145.14	619.312850563314	-0.973662219877721	0.231752986835788	-4.20129308006556	2.65394750496225e-05	0.000149145205682204
ENSG00000059377.11	249.154661588043	-1.45633534407319	0.332987977759829	-4.37353730867602	1.22249340819779e-05	7.44814062901688e-05
ENSG00000059378.8	1213.43610122448	2.2465048396838	0.177918173344338	12.6266181664083	1.50613211222037e-36	2.84377449188674e-34
ENSG00000059573.4	1831.32690329338	-0.0172348909631789	0.0890004658791866	-0.193649446583508	0.846450378187967	0.940691841714698
ENSG00000059588.5	726.28236042931	-0.359087711095143	0.194218563799001	-1.84888459718386	0.0644744782661068	0.129617747219059
ENSG00000059691.7	493.86615120325	-0.542915863250378	0.124339989151834	-4.36638178074323	1.26321606856641e-05	7.6684958633555e-05
ENSG00000059728.6	582.943002200898	3.64166767192749	0.154677514217677	23.5436138881995	1.45945330474189e-122	9.82844503856677e-119
ENSG00000059758.3	557.82155595029	1.32639767974825	0.386775373079004	3.42937470188236	0.00060497369211412	0.00233517071107787
ENSG00000059769.15	240.275919718436	0.0544836068034013	0.214591715951063	0.253894268760245	0.799577242616503	0.906094852624031
ENSG00000059804.11	611.27383534654	1.40943486593857	0.329018413158036	4.28375680379195	1.83763772150621e-05	0.00010736204420934
ENSG00000059915.12	27.1782224120316	0.00974903528727945	0.579562080668303	0.0168213822340441	0.986579111753707	1
ENSG00000060069.12	592.886491776144	0.124433730976412	0.162766826261046	0.764490737055008	0.444574854622592	0.599022661593986
ENSG00000060138.8	4741.48404324097	0.676460972145468	0.119302780135163	5.6701190984743	1.42698286910191e-08	1.8611578376027e-07
ENSG00000060140.4	119.099221043306	1.36665087620035	0.378800547988033	3.60783764294747	0.000308759592912765	0.00128934891600177
ENSG00000060237.12	4559.93845131422	0.684174660362783	0.32833363160562	2.08377879846492	0.0371802927179232	0.0819231599716656
ENSG00000060303.5	0.106483014384891	0	8.4119877386995	0	1	NA
ENSG00000060339.9	2649.2082380735	0.12507111163566	0.149115644507736	0.838752446455555	0.401608240809504	0.555414771602966
ENSG00000060491.12	1792.87790445542	-0.266973099384138	0.319827605782274	-0.834740637010188	0.403863756042423	0.557669295559091
ENSG00000060558.3	600.490029503114	3.52870566628022	1.25224640937315	2.81790040671518	0.00483388010932169	0.0142526094350009
ENSG00000060566.9	7.53678562640993	-1.73618138473711	0.82851602329539	-2.09553145131885	0.0361237756191048	0.0799615031042812
ENSG00000060642.6	297.567368619625	-0.750207121968757	0.154531326451534	-4.85472518223706	1.20553810844558e-06	9.60011289118094e-06
ENSG00000060656.15	994.485550556691	-0.877286261364781	0.201922872928618	-4.3446601597973	1.39491441220971e-05	8.36990076325296e-05
ENSG00000060688.8	780.825965241776	-0.714831900435973	0.139460775802552	-5.12568423861365	2.96459101825689e-07	2.73736893701298e-06
ENSG00000060709.9	1.36302494493513	0	8.41198773869951	0	1	NA
ENSG00000060718.14	41.5671183840611	0.0837315434771515	1.05456960649454	0.0793987831258294	0.936715436512467	1
ENSG00000060749.10	1088.74010137563	0.252577362079502	0.315945087555396	0.799434370174267	0.424038587671968	0.57820341385563
ENSG00000060762.14	221.647900791373	-0.183618948120181	0.249393018444937	-0.736263385659777	0.461570424076478	0.615324328075745
ENSG00000060971.13	1339.73348774977	-1.00056313589631	0.2425108739713	-4.12584854242338	3.69370306682984e-05	0.000198626252486461
ENSG00000060982.10	275.472219300018	1.47732665468229	0.32411123904079	4.55808523966786	5.16220874686976e-06	3.48803021113745e-05
ENSG00000061273.13	1462.32483213532	-0.182142520766052	0.181719415454416	-1.00232834400539	0.31618503745816	0.464708737943199
ENSG00000061337.11	1.60299801473052	2.0022183226346	4.90850785837033	0.407907734979028	0.68334141379924	NA
ENSG00000061455.10	8.25523489112001	1.10399541712623	1.17456254839362	0.939920499454116	0.347258341416791	0.498342113343048
ENSG00000061492.7	0	NA	NA	NA	NA	NA
ENSG00000061656.5	145.283360585642	-0.214897043304713	0.330662839603795	-0.64989777370268	0.515758256342429	0.667426598314508
ENSG00000061676.10	4791.97756877312	0.584215773534476	0.288906809277871	2.02215993106821	0.0431598322554103	0.0926235490817988
ENSG00000061794.8	1760.17787234053	-0.0784329535782444	0.122741531510984	-0.63900908366314	0.522817022616877	0.674059105405286
ENSG00000061918.8	114.369458819776	5.2667562270599	1.23404948182504	4.26786470447757	1.97352955907185e-05	0.000114408085170527
ENSG00000061936.5	1130.46207346021	-0.447082769367238	0.1566362743532	-2.85427351495292	0.00431353761971618	0.01296242756673
ENSG00000061938.12	708.023655733902	-0.78160454637336	0.276949176528426	-2.8221948740589	0.00476961849648636	0.0140857480608849
ENSG00000061987.10	835.086372479977	0.699883992243301	0.247563189028778	2.82709232737321	0.00469727825944514	0.0139373054303966
ENSG00000062038.9	6869.94585515662	5.10202873742836	0.763014455993016	6.68667375480899	2.28300048565562e-11	5.39455658616381e-10
ENSG00000062096.10	0	NA	NA	NA	NA	NA
ENSG00000062194.11	1547.87686715825	1.03498955629748	0.134914550926668	7.67144499380237	1.70069410085254e-14	6.47064461761277e-13
ENSG00000062282.10	91.3886798153348	-1.77396449351256	0.337178990647127	-5.26119521891887	1.4312197548517e-07	1.43783852348428e-06
ENSG00000062370.12	136.06705461304	-0.00557130891234735	0.370504555144364	-0.0150370861437224	0.988002593258356	1
ENSG00000062485.14	4152.56568352365	0.0570698433162108	0.124113663823681	0.459819181530938	0.645646013883765	0.785072911134137
ENSG00000062524.11	4.56331538850676	3.1126699278514	4.06076795267091	0.7665224814937	0.443365480290243	0.597751938492078
ENSG00000062582.9	1615.7975884145	-1.6800865764147	0.32050207040153	-5.24204593845482	1.58805818294942e-07	1.57658670614875e-06
ENSG00000062598.13	855.659184758699	0.39214871199985	0.191596706968556	2.04674035480269	0.0406835847344019	0.0882657283493473
ENSG00000062650.13	1135.66109330719	0.492323529673939	0.21892746057372	2.24879751669233	0.024525381450432	0.0575410848267422
ENSG00000062716.6	8365.91654620377	-0.190567791877588	0.1275318636197	-1.49427591245637	0.135103518258628	0.237409444148827
ENSG00000062725.5	755.050850108003	0.407480191510761	0.240760569989124	1.69247062145254	0.09055627705291	0.172286323128349
ENSG00000062822.8	1247.23510191329	-1.68039136921828	0.331024148598946	-5.07634073323806	3.84773032410208e-07	3.45799358264388e-06
ENSG00000063015.15	0.41459611554166	-3.03026777000048	8.38128453179643	-0.361551711853288	0.717687055042303	NA
ENSG00000063046.13	9751.13348554496	-0.512295534291405	0.14401646728078	-3.55720108932136	0.000374827228296909	0.00153013426819205
ENSG00000063127.11	51.2184184367618	-0.857756184060617	0.366186991146265	-2.34239938828959	0.019160199170154	0.0465760442587679
ENSG00000063169.6	308.069689394429	0.309781472864919	0.226601778599339	1.36707432209812	0.171602010907817	0.287683630102949
ENSG00000063176.11	349.757903163695	-1.13062201011953	0.322147657894995	-3.50963908136828	0.000448715317524668	0.00179541963233754
ENSG00000063177.8	16786.3504371383	-2.01546013632855	0.402977825829942	-5.00141696922818	5.6910476355953e-07	4.92614547480428e-06
ENSG00000063180.4	308.140071358925	-2.44852588165021	0.388496326266968	-6.30257152024554	2.92747378215619e-10	5.48134873224296e-09
ENSG00000063241.3	1004.03403299089	-2.56863107167138	0.491276527674483	-5.22848320034809	1.70906360122627e-07	1.68184178936066e-06
ENSG00000063244.8	5326.64364812519	-0.239022230271648	0.121633627885029	-1.96509990228671	0.0494026759299005	0.103695922050298
ENSG00000063245.10	2815.99462373854	-1.44385372414583	0.335267709391588	-4.30656959707215	1.65805778115267e-05	9.78607693620434e-05
ENSG00000063322.9	1965.54670762969	-0.398379478763509	0.120957305363307	-3.29355451137853	0.000989291566616278	0.00359536922474342
ENSG00000063438.12	44.5941732148857	-0.626432395133211	0.361165484011318	-1.73447470166773	0.0828338906879303	0.159989779499833
ENSG00000063515.2	0	NA	NA	NA	NA	NA
ENSG00000063587.12	8.00122763837696	1.07245448954958	0.98790465713576	1.08558501248385	0.277662633546379	0.421749610080599
ENSG00000063601.12	289.986017340994	0.45889467463852	0.275957692745381	1.66291676841178	0.0963290973206681	0.181069664418446
ENSG00000063660.4	3889.39219586732	-1.51342208969535	0.298674509958205	-5.06712839306953	4.03861890024713e-07	3.61828016149413e-06
ENSG00000063761.11	148.623267653698	-1.19950714819114	0.294849028452968	-4.06820790451571	4.73761016431948e-05	0.000245672325846372
ENSG00000063854.8	934.760167709278	-0.610064120269374	0.228259388125842	-2.6726792062241	0.00752481706176005	0.0209082490852343
ENSG00000063978.11	1683.19341489277	0.309559836128756	0.121305436533185	2.55190406115122	0.0107136015368798	0.0284143582673056
ENSG00000064012.17	1208.70449641622	0.803979308034718	0.172442853344306	4.66229415973222	3.12703792332484e-06	2.23023420887539e-05
ENSG00000064042.13	2114.04511061789	0.58126392871831	0.371959708964522	1.56270669835843	0.118121598163862	0.213434455567884
ENSG00000064102.10	928.740452687169	0.0329932741915573	0.176217649072669	0.187230248304762	0.851480109452549	0.944515052504796
ENSG00000064115.6	3038.96044704962	-0.398491895364225	0.191153925681282	-2.08466498369824	0.0370997212728825	0.0817902301261507
ENSG00000064195.7	7.41465068302638	0	2.83040727502357	0	1	1
ENSG00000064199.2	313.958384283135	-1.26172848872201	0.23115307247157	-5.45841106601424	4.80414391236303e-08	5.47423121610097e-07
ENSG00000064201.11	0	NA	NA	NA	NA	NA
ENSG00000064205.6	323.073361017326	-2.79655073618537	0.411989996243335	-6.7879093222779	1.13770116155529e-11	2.82718038953277e-10
ENSG00000064218.4	0.217179643593613	0	8.4119877386995	0	1	NA
ENSG00000064225.8	54.6400862947133	0.624140384102896	0.385898715878855	1.61736838818306	0.105798785162409	0.195466336294028
ENSG00000064270.8	219.201306198742	0.675837504190915	0.529190621675714	1.27711542213435	0.201561500898103	0.326915003840023
ENSG00000064300.4	30.127136153267	1.26811943654065	1.13454578951433	1.117733147715	0.263680981126448	0.405357818491272
ENSG00000064309.10	162.128724598771	-0.724559756267251	0.227571119481892	-3.18388272605438	0.00145313871699837	0.00503995905571127
ENSG00000064313.7	819.55083586621	0.98915532889323	0.342057936983478	2.89177715803451	0.003830695473397	0.0116835055327656
ENSG00000064393.11	1922.90360164704	0.811018697722351	0.26746367933737	3.03225731333546	0.00242732193027223	0.00790317243469617
ENSG00000064419.9	1672.05152360414	0.799477652311939	0.228017334853638	3.50621435350569	0.000454529013658783	0.00181371709716539
ENSG00000064489.17	67.2200048102456	1.91110523487314	1.32943061657704	1.43753664993347	0.150565566739202	0.259103589849413
ENSG00000064490.9	681.635551371703	-2.64985006441443	0.445481221723363	-5.94828678560989	NA	NA
ENSG00000064545.10	490.020314015868	-1.59318812371415	0.409479142160781	-3.89076746450883	9.99276617011758e-05	0.000474462643795266
ENSG00000064547.9	177.144356322928	-0.286107622296497	0.330193112966335	-0.866485735351082	0.386223845615585	0.539900886891658
ENSG00000064601.12	2764.51978442928	-0.359291174895527	0.197695257332113	-1.81739906027156	0.069156031539074	0.137420999821374
ENSG00000064607.12	1657.38917187324	-0.249563823301096	0.131956359885327	-1.89126028876497	0.0585896069405676	0.119757773069637
ENSG00000064651.9	2059.651779966	-1.06925831990039	0.296739287164422	-3.6033594678952	0.000314130619662005	0.001308802002275
ENSG00000064652.6	422.184837001429	0.315128431994813	0.124191989703515	2.5374296099702	0.0111669822407349	0.0294487067236089
ENSG00000064655.14	340.722563904758	-0.799577789024751	0.220614457651456	-3.62432180346035	0.000289720691783103	0.00121815341021728
ENSG00000064666.10	3560.71986851024	0.520369172268074	0.213992541834289	2.43171639444815	0.0150274687486386	0.0378600762100942
ENSG00000064687.8	609.474690652246	-1.02555841683126	0.288699292959132	-3.55234128327582	0.00038181928545194	0.00155584812908139
ENSG00000064692.14	1.15555058960366	0	8.41198773869951	0	1	NA
ENSG00000064703.7	425.299054363121	-0.183618023651719	0.147967822783643	-1.24093211751993	0.214630826807996	0.344005283141764
ENSG00000064726.5	1667.80275430072	0.264032593502403	0.195455193017972	1.3508599563181	0.176740297655567	0.294586604532252
ENSG00000064763.6	96.0486375303904	0.384261039939277	0.568919203869916	0.675422867298991	0.499407141161999	0.651525408297551
ENSG00000064787.8	136.948921240414	-9.55127051957211	1.23401895401621	-7.73997067750602	9.94397451356489e-15	3.87086930823799e-13
ENSG00000064835.6	0.625771897735843	0	8.41198773869951	0	1	NA
ENSG00000064886.9	6.92241036943778	4.7639415818603	2.37088389888026	2.00935253898778	0.0444997597368411	0.0951419045914176
ENSG00000064932.11	1678.6318753631	1.18172142289284	0.149897008746168	7.88355573455064	3.18194141580119e-15	1.32001565551194e-13
ENSG00000064933.12	416.396670146956	-0.247057150001999	0.226551560377533	-1.09051180044973	0.275487758064072	0.419165474933608
ENSG00000064961.14	1330.66798571903	-2.13669256543165	0.342494148344348	-6.23862502691111	4.41433728378503e-10	8.00564238279254e-09
ENSG00000064989.8	16.2221475083436	1.49358277363057	0.925176464024075	1.6143761019754	0.106445872118479	0.196395064329646
ENSG00000064995.12	499.70625156128	-0.0679239723201368	0.142937858814761	-0.475199313067663	0.634644916678627	0.775801074752709
ENSG00000064999.12	810.839972152291	0.527238738437023	0.224769081116189	2.34569067871252	0.0189918614653947	0.0462391633146985
ENSG00000065000.11	3098.72877843141	0.359511278178581	0.110471283194569	3.25434147031122	0.00113655574698443	0.00405399642590508
ENSG00000065029.10	411.045251788312	-0.715794552623491	0.17562422311227	-4.07571654945292	4.58728697978656e-05	0.000238919718619819
ENSG00000065054.9	935.481408724031	-3.02604877476863	0.412927875920347	-7.32827438211593	2.33135033931583e-13	7.68356784750371e-12
ENSG00000065057.3	563.060558410707	-3.36297459176786	0.421145252874151	-7.98530808270276	1.40171782983582e-15	6.10321235262353e-14
ENSG00000065060.12	705.03891065554	0.54815046760464	0.218497230755948	2.50872958759327	0.0121166200363147	0.0315535027834063
ENSG00000065135.7	1818.37333861468	0.460256037664951	0.183305913768289	2.51086300601707	0.0120436424912038	0.0313917828989537
ENSG00000065150.14	3262.26471511595	0.273784072425303	0.179919000984102	1.52170738458855	0.128082416462056	0.227806062134247
ENSG00000065154.7	2729.05691823392	0.421832928120729	0.30315789998008	1.39146275966566	0.164085144831227	0.277522995481397
ENSG00000065183.11	1193.13499457251	0.41761670534946	0.241475673132644	1.72943593005355	0.083731104106615	0.161367880975479
ENSG00000065243.14	1167.55173567927	0.654828029115691	0.399557616493713	1.63888260937705	0.101237710211069	0.188524791169161
ENSG00000065268.6	868.435411435165	-2.06808363230676	0.389178027645343	-5.31397839908731	1.07257338420964e-07	1.11238193435254e-06
ENSG00000065308.4	1127.50453022557	1.24516269309868	0.234010396296797	5.32097168674261	1.03214467142642e-07	1.07820159239028e-06
ENSG00000065320.4	47.4386505238514	0.550851800784889	0.734941510798234	0.749517876853355	0.453545127899443	0.607624152450428
ENSG00000065325.8	475.227054086358	-2.12529809400155	0.231445749244088	-9.18270523845379	4.20394861957508e-20	2.82167355353074e-18
ENSG00000065328.12	645.857162712081	-0.620204736258577	0.324924925487265	-1.9087631868454	0.0562926478060783	0.115580164695747
ENSG00000065357.15	1564.65030686095	-0.296180539764234	0.157202051447565	-1.88407553868993	0.0595547584542308	0.121362193368048
ENSG00000065361.10	852.478986616331	-2.11229859978811	0.235188824709532	-8.98128813049212	2.67615023229686e-19	1.67907649512713e-17
ENSG00000065371.13	0.114183255017593	0	8.4119877386995	0	1	NA
ENSG00000065413.12	45.794238883716	0.636613357564919	1.122970708753	0.566901124493125	0.570781360147448	0.71829424561224
ENSG00000065427.10	4425.14397915994	-0.534481380681861	0.167861134077528	-3.184068686412	0.00145220549154935	0.00503758714728218
ENSG00000065457.6	455.199083825455	-0.109794570463271	0.181230113897119	-0.605829616846122	0.544627900685288	0.694246796488414
ENSG00000065485.13	737.283326647463	0.541160207774191	0.188793219287367	2.86641760661159	0.0041514620897707	0.0125312996563032
ENSG00000065491.8	432.398237490332	0.899298099682456	0.179009151934813	5.02375487489009	5.06709025533632e-07	4.44895369094131e-06
ENSG00000065518.7	2027.05167290897	-0.687549487005207	0.185307059554763	-3.7103253845654	0.000206993028650573	0.00090477718689475
ENSG00000065526.6	2015.04700503386	0.694864944589188	0.254468619798651	2.73065081713809	0.00632094042214485	0.0179659481357052
ENSG00000065534.14	602.837213126767	-0.943954635430416	0.432451129532036	-2.18280071658476	0.0290504888933271	0.0664523354972698
ENSG00000065548.13	2455.02433881816	0.780728987779794	0.23106174256863	3.37887604888941	0.000727828155794903	0.00274898340465964
ENSG00000065559.10	965.970586640083	0.573647429436059	0.195682399056072	2.93152287688216	0.00337304522003774	0.0104839434739112
ENSG00000065600.8	389.094744942592	0.844237403520264	0.158043180625616	5.3418148140169	9.20206360889889e-08	9.76414343963152e-07
ENSG00000065609.10	5.17633035705052	1.09072354652221	2.64793002917092	0.411915547052322	0.680401324988582	0.813525949502535
ENSG00000065613.9	2663.26432690102	0.656639531947186	0.258352695655492	2.54163994798336	0.0110333766059057	0.0291496413716639
ENSG00000065615.9	466.641361482638	1.13667084505152	0.299104989235323	3.80024033687128	0.000144555820691495	0.00065984212504073
ENSG00000065618.12	18152.2995118063	3.64505106570225	0.339843407228721	10.7256783217485	7.71191374206386e-27	8.56064798521517e-25
ENSG00000065621.10	210.545368678614	-3.05876201753861	0.48833666647299	-6.26363373373233	3.76108304655543e-10	6.87026770249181e-09
ENSG00000065665.16	263.065919027403	-0.0628278625004168	0.175020653206472	-0.358973991636854	0.719614545963905	0.844910366252616
ENSG00000065675.10	163.669404843551	-0.233811850106201	0.247507695787644	-0.944664970364419	0.344829946127906	0.49573752235267
ENSG00000065717.10	89.323913058953	-2.38492069013083	0.771700957384875	-3.0904726336129	0.00199838219252534	0.00665985672993448
ENSG00000065802.7	1001.63192633195	-0.152461065127341	0.29773941177032	-0.51206208886095	0.608607556242541	0.753089879265515
ENSG00000065809.9	3138.35825924006	0.535672825969287	0.245466432261693	2.18226509031672	0.0290899738759075	0.0665275913759292
ENSG00000065833.7	1603.33172211634	0.348808947916582	0.179011573859719	1.94852735158859	0.0513518953427073	0.107065257131962
ENSG00000065882.11	917.727682993916	-0.337789109349355	0.177655611503297	-1.90137033382188	0.0572535224519179	0.117299758046455
ENSG00000065883.10	1071.04766157467	0.300264477368712	0.16201189211792	1.85334837735347	0.0638324413556461	0.128510639905525
ENSG00000065911.7	2830.88401554041	1.71647700188639	0.223218569078068	7.6896694077726	1.47515692782214e-14	5.66589266402867e-13
ENSG00000065923.5	399.525529987608	1.01567186410902	0.137128323785926	7.40672558423893	1.29455947865589e-13	4.44040494860527e-12
ENSG00000065970.4	525.472135218362	-0.029739502583609	0.153488437752243	-0.193757282432008	0.846365936745991	0.940680917438443
ENSG00000065978.13	17581.774976105	-0.328967821125141	0.170072655396117	-1.93427814929414	0.053078938310986	0.110131846636218
ENSG00000065989.11	89.287070412533	0.306224998986259	0.350664551361488	0.873270474010881	0.382515670038862	0.53632896674267
ENSG00000066027.7	799.982161592754	0.147695110318525	0.157366729447049	0.93854089004386	0.347966513550657	0.49895008524864
ENSG00000066032.14	7.98841665571167	0.408610936540551	0.790946814208547	0.5166098771754	0.605428519334235	0.750697578026057
ENSG00000066044.9	1615.74306462553	-0.339554279639391	0.101179630736983	-3.35595492063084	0.000790914595331138	0.00295139408375969
ENSG00000066056.9	0	NA	NA	NA	NA	NA
ENSG00000066084.8	1593.26229739718	0.959992935698319	0.15722683340263	6.10578305828971	1.02297880686232e-09	1.73092469305188e-08
ENSG00000066117.10	1346.85188300681	-0.214855512099271	0.189785219832467	-1.13209823340793	0.257593137516907	0.398297425168688
ENSG00000066135.8	1092.42710462408	0.442347671025653	0.146913907008544	3.01093123198968	0.00260447830370306	0.00839474715534668
ENSG00000066136.15	900.823874725774	-0.614403032591426	0.186276171255348	-3.29834475580454	0.000972566429545545	0.00353967926069332
ENSG00000066185.8	8.98263046781758	1.3910233969048	1.68401559665645	0.826015744549293	0.408795160539578	0.56274793052474
ENSG00000066230.6	38.733005054972	0.347103994423838	0.877145034178004	0.395720184118831	0.692311463689962	0.82284789392448
ENSG00000066248.10	301.28107181171	0.462877111749736	0.182604530284457	2.53486105207071	0.0112491935982961	0.0296229742265872
ENSG00000066279.12	1468.66589707508	-0.157029592252755	0.382440671726885	-0.410598568252948	0.68136691372757	0.814242198662393
ENSG00000066294.10	0.0223980567782512	0	8.4119877386995	0	1	NA
ENSG00000066322.8	2832.30298294143	-0.017361990545412	0.176857964445014	-0.0981691189305186	0.921798003514666	0.99546103618809
ENSG00000066336.7	0.403968263400965	0	8.41198773869951	0	1	NA
ENSG00000066379.10	142.700479818597	-1.1846501247339	0.393813463544181	-3.00815039199644	0.00262843029851032	0.0084584544951902
ENSG00000066382.12	0	NA	NA	NA	NA	NA
ENSG00000066405.8	29.2802351514902	1.01841411646979	1.75465080350093	0.580408429094733	0.561639222226712	0.709973545654252
ENSG00000066422.4	773.318550103993	0.506907060641693	0.29853710949469	1.69797001618892	0.0895134210748763	0.170607513771295
ENSG00000066427.17	425.62064891231	0.120255664308851	0.197914381838839	0.607614581575858	0.543443127482261	0.693173906466578
ENSG00000066455.8	1447.88979693843	0.770461087215894	0.158137623335346	4.87209223817698	1.10422591217248e-06	8.87730843757288e-06
ENSG00000066468.16	208.700841874452	-1.94259513992843	0.45334676463984	-4.28500938232508	1.82731476444441e-05	0.000106821235338018
ENSG00000066557.5	417.346440659558	0.232548722927993	0.444658768251176	0.522982429521399	0.600986480519543	0.746462854672378
ENSG00000066583.7	406.01698029857	0.0905470313314791	0.21867460200881	0.414072006989779	0.678821372910788	0.812054593813907
ENSG00000066629.12	584.200727019273	-0.0342826224263599	0.184651216076741	-0.185661503643236	0.852710219010505	0.945412389126837
ENSG00000066651.13	308.352396098578	0.695633244022069	0.270549208947438	2.57118934750689	0.0101349897350108	0.0271067177332142
ENSG00000066654.8	983.644606986372	0.0969984661555679	0.2552571495443	0.380002935583726	0.703943236046314	0.83287465237254
ENSG00000066697.10	940.211239540867	1.01665135621935	0.176250979149359	5.76820260021261	8.01214507028885e-09	1.09890948306209e-07
ENSG00000066735.10	94.9293410929757	-1.96266766202856	0.59580649313506	-3.29413607378	0.000987246932907676	0.00358858398444293
ENSG00000066739.7	670.351880913636	0.227648913863758	0.295379546280127	0.770699653143429	0.440884977588089	0.595520438738528
ENSG00000066777.4	1510.36651163429	0.676846585472469	0.265236418532655	2.55186142693726	0.0107149125667038	0.0284143582673056
ENSG00000066813.10	0	NA	NA	NA	NA	NA
ENSG00000066827.11	214.73006313485	-0.0245541804692037	0.183598266075805	-0.133738629421836	0.893609257676779	0.975764124572693
ENSG00000066855.11	624.024483860284	0.493730167375499	0.19980386550385	2.47107415129556	0.0134707883492534	0.0344814783727283
ENSG00000066923.13	120.646922245909	-1.24842676655086	0.533673373935255	-2.33930869989837	0.0193194627760011	0.0469294505198983
ENSG00000066926.6	762.953563652484	-0.420292104484213	0.150829982059705	-2.78652890323784	0.00532758668052726	0.0155269390834358
ENSG00000066933.11	775.613493967352	0.187543951730093	0.284663711076858	0.658826342917507	0.510007289103793	0.661828002033828
ENSG00000067048.12	212.23420370237	1.13809326605523	0.337262233853562	3.37450550881837	0.000739484358796876	0.00278571741576977
ENSG00000067057.12	10668.8204925801	1.1568788486804	0.131951816423504	8.76743405310429	1.82784026060976e-18	1.06420336556481e-16
ENSG00000067064.6	3387.59865627357	0.796319659512004	0.131055780377774	6.07618875883671	1.2307253000437e-09	2.03806092104777e-08
ENSG00000067066.12	1826.85978688466	2.08517420116994	0.112581923519641	18.5213943409499	1.3879542275034e-76	1.86938928388341e-73
ENSG00000067082.10	4760.09410482882	1.66541479988682	0.143424946401179	11.6117512446435	3.5918290638085e-31	5.29676807124986e-29
ENSG00000067113.12	582.359636045938	-0.325468112576166	0.145172340286939	-2.24194300328055	0.0249650562509661	0.0584572359107869
ENSG00000067141.12	1855.94877219383	0.0745252612165368	0.262809139788869	0.283571801484559	0.776738549515064	0.889140966392024
ENSG00000067167.3	9090.83519084868	-0.715742520487367	0.338212440136168	-2.11625131292983	0.0343234391617056	0.0765635907457148
ENSG00000067177.10	575.210382542946	0.577983159144708	0.344560782944278	1.67744905327249	0.0934547040017319	0.176757309053483
ENSG00000067182.3	5271.24619038045	-0.511382291461524	0.211538888537999	-2.41743867993172	0.0156301672915491	0.0391944702475422
ENSG00000067191.11	262.379144396579	0.282581776397274	0.21859140153931	1.29273967048725	0.196101112301885	0.319992793137467
ENSG00000067208.10	349.364513673626	1.14516641285072	0.385659985405084	2.96936798264895	0.00298413006176037	0.00943184912980987
ENSG00000067221.9	270.244006241537	-0.604626529894023	0.362851348115621	-1.66632019705591	0.0956496560614518	0.180104408621914
ENSG00000067225.13	91790.1371354741	-0.405962555553672	0.206354707211115	-1.96730455554059	0.0491481101814304	0.103259075498694
ENSG00000067248.5	1269.13328837913	0.236684978069789	0.229031525015394	1.03341659212146	0.301408985021055	0.448836568466159
ENSG00000067334.9	1769.00707152426	0.546595702840687	0.162294466883102	3.36792568063575	0.000757360089458489	0.00284668760694509
ENSG00000067365.10	352.262073484295	-0.861563786606088	0.220312032272051	-3.91065244018171	9.20471447242104e-05	0.000440625369819449
ENSG00000067369.9	1286.27591885403	0.358539475852327	0.18658863222034	1.92155048025076	0.0546623447036379	0.112849514674898
ENSG00000067445.16	23.947721594895	0.29426145072047	0.482687509674712	0.609631376040321	0.542106022350427	0.691730434506769
ENSG00000067533.5	548.738004082936	0.483417385178291	0.169426941233515	2.85324979403373	0.00432745906388913	0.0129965297261412
ENSG00000067560.6	8241.22334599389	-0.163227659896018	0.109652575633702	-1.48858938290045	0.136595529099756	0.23946888878882
ENSG00000067596.6	1680.7390586634	0.40015691030369	0.135750812758548	2.94773123027577	0.00320115247402746	0.0100066352209155
ENSG00000067601.6	34.7049021210355	-1.69277546658842	0.41363297976447	-4.09245768447263	4.26825151124299e-05	0.000224572219914087
ENSG00000067606.11	593.633622947386	-0.913200589706499	0.232362979827516	-3.93006059047949	8.49244585444502e-05	0.000410461444012806
ENSG00000067646.7	22.9878795208319	1.14666804831843	0.413540591621473	2.77280651899828	0.00555751527345958	0.0160972732716421
ENSG00000067704.8	3681.73381636529	0.218527647051216	0.275199759622766	0.794069178515145	0.427155159466191	0.581406433112946
ENSG00000067715.9	249.893162644852	1.34500612489987	0.420035953366054	3.20212142346709	0.00136419481871047	0.00476007390715156
ENSG00000067798.9	445.700846290467	2.87416204331515	0.37674913224881	7.62884847579958	2.36859832032283e-14	8.87806899174067e-13
ENSG00000067829.14	1001.65176375038	-1.07003748441432	0.313453150965622	-3.41370785751544	0.000640852532396868	0.00245443482692207
ENSG00000067836.8	537.482005057818	-2.36719501301458	0.34205545500186	-6.92050069191767	4.50050120658628e-12	1.19952013029898e-10
ENSG00000067840.8	9.14237532059072	0.0067537687062808	1.18334339524475	0.0057073616444903	0.99544620898347	1
ENSG00000067842.13	0.0464415255737403	0	8.41198773869951	0	1	NA
ENSG00000067900.6	1588.09978399904	0.991549386948897	0.334748604872923	2.96207175329471	0.00305576563172672	0.00961165079523196
ENSG00000067955.9	737.365749375449	0.749998693769807	0.223490750983317	3.35583772693033	0.000791249810288556	0.00295209970771185
ENSG00000067992.8	237.248814693176	-0.309104456024558	0.182465681201974	-1.69404160819922	0.0902573768027734	0.171798547535937
ENSG00000068001.9	128.314311848134	-1.07369814545911	0.320127524717511	-3.35397009803068	0.000796609708283077	0.00297045144637191
ENSG00000068024.12	471.018256998975	0.177277973948192	0.156398866339222	1.1334990981564	0.257004719702482	0.397478860303855
ENSG00000068028.13	252.913072676532	-0.17336787147009	0.168849450565527	-1.02676005689938	0.304533461974352	0.452422202534586
ENSG00000068078.13	559.266148236719	-2.89571307609564	0.499201357040126	-5.80069151507312	6.60419980021746e-09	9.26431973237145e-08
ENSG00000068079.3	1218.56430058193	0.92708316864448	0.398542436829189	2.32618432310589	0.0200087196242129	0.0483247056267751
ENSG00000068097.10	598.689808601068	0.305728980902594	0.170355511556162	1.79465271249414	0.0727090490596176	0.14319954359051
ENSG00000068120.10	2195.44526427804	-0.774739201467124	0.226548137186913	-3.41975533803629	0.00062677479659046	0.00240873715341774
ENSG00000068137.10	609.275897529781	-1.00539037893865	0.353980498975676	-2.84024227845312	0.00450792820892722	0.0134465781197338
ENSG00000068305.13	723.020888085268	0.614613858975296	0.238195430647353	2.58029239815783	0.00987166909527381	0.026485701292406
ENSG00000068308.9	766.259198638524	-0.13846917506753	0.162849675613512	-0.850288307581009	0.395164815586332	0.549148078779108
ENSG00000068323.12	606.355985169314	0.581207212060044	0.299063582676438	1.94342355849078	0.0519650031097658	0.10823185132233
ENSG00000068354.11	86.3059645934636	0.644204880840745	0.266559412815103	2.41674032080643	0.0156601848170949	0.0392534384441401
ENSG00000068366.15	2553.63911188157	2.04165481047142	0.342293093027264	5.96463922895693	2.45175137749156e-09	3.77536075300777e-08
ENSG00000068383.14	365.676265995612	-0.360108312973983	0.187663785394693	-1.91890146634635	0.0549968050334301	0.113423892618455
ENSG00000068394.9	539.196952317153	-0.429996698856192	0.215447578560631	-1.99582980569532	0.045952451318738	0.0978578448395133
ENSG00000068400.9	1032.50791381058	0.551494021176443	0.152299989310649	3.62110347921004	0.000293349145276994	0.00123187129121412
ENSG00000068438.10	808.078434846376	0.101009749528818	0.152513611576002	0.662299898907589	0.507779041617624	0.659805761371292
ENSG00000068489.8	1001.01892142997	-0.344403046473652	0.313244082993657	-1.09947183417548	0.271562312893463	0.414785923292253
ENSG00000068615.12	50.5521599352433	-1.32644246701697	0.446699134947346	-2.96943146570751	0.00298351355478155	0.00943137605183096
ENSG00000068650.14	1015.677862853	0.273349750997349	0.325388796461676	0.840071182443259	0.400868476599301	0.554731020424527
ENSG00000068654.11	2214.92471103328	-0.326859797028784	0.119445309365241	-2.73648081088986	0.00621002166770273	0.0176979923476652
ENSG00000068697.6	4011.5497463258	0.290946974511359	0.11864181493885	2.4523139220461	0.0141940771017035	0.0360254949353914
ENSG00000068724.11	1553.68328074605	0.268449896085856	0.128841468142935	2.08356750318959	0.0371995255402978	0.0819565991810945
ENSG00000068745.10	1441.03767601997	-0.622647456812747	0.120919340133442	-5.14927931400898	2.61489236620494e-07	2.45285597582991e-06
ENSG00000068781.16	0.312186134981463	0	8.41198773869951	0	1	NA
ENSG00000068784.8	459.337686416565	0.263455631328432	0.218689315371441	1.20470280352269	0.22831805336619	0.361469291760609
ENSG00000068793.13	4125.43137003712	0.474332173206502	0.110810709699108	4.28056254214499	1.86421486861276e-05	0.000108741447218255
ENSG00000068796.12	991.169729917196	0.748256380017165	0.232448309689687	3.21902267655148	0.00128628312705483	0.00452534727968483
ENSG00000068831.14	11.8009712216671	3.95922879449401	2.29260395463497	1.72695715127317	0.0841753591435341	0.162069453995694
ENSG00000068878.10	2307.45297906408	0.65852444066682	0.132987524433397	4.95177606675897	7.35392001763977e-07	6.16478199653014e-06
ENSG00000068885.10	697.939157152123	-0.00268039791077113	0.404027801846903	-0.00663419175244482	0.994706719655764	1
ENSG00000068903.15	977.077210277206	-0.443724319681562	0.29212609227031	-1.51894791811673	0.128775606101962	0.22879725354656
ENSG00000068912.9	1650.29094625373	1.03844934957567	0.233195589930229	4.45312602132127	8.46290491084297e-06	5.38846731527767e-05
ENSG00000068971.9	381.685272570328	1.49800281067613	0.18389501771678	8.14596735286887	3.76261648906902e-16	1.78441645372445e-14
ENSG00000068976.9	19.6512246595082	-0.87755704369874	1.65634553724541	-0.529815200974409	0.596240064778079	0.742058647736803
ENSG00000068985.4	0.183855757234399	0	8.4119877386995	0	1	NA
ENSG00000069011.11	690.754586705491	-1.12644520379625	0.349328417802955	-3.22460225503797	0.0012614779708065	0.00445008546258141
ENSG00000069018.13	0	NA	NA	NA	NA	NA
ENSG00000069020.14	765.220018188844	0.457586667652036	0.277567750629972	1.64855847487141	0.0992381217950813	0.185536532910053
ENSG00000069122.14	1.16118011476512	0	8.4119877386995	0	1	NA
ENSG00000069188.12	338.398993651589	0.834677270483646	0.307932080571503	2.71058887055398	0.00671638471642241	0.0189406924100896
ENSG00000069206.11	0.0596178810891457	0	8.41198773869951	0	1	NA
ENSG00000069248.9	1167.98978785457	-0.403579745122113	0.181786339175799	-2.22007741039235	0.0264135133304186	0.0613581936086521
ENSG00000069275.12	6733.03886547795	-0.57080248715076	0.138864024519908	-4.11051378587207	3.94779708516095e-05	0.000210441542246719
ENSG00000069329.11	4392.55049008939	0.230752988238124	0.115681308668587	1.99473009852614	0.0460723248124257	0.0980201324963602
ENSG00000069345.7	1940.09778317701	0.447012778937835	0.121380141517727	3.68275051708149	0.000230730941372858	0.000995399788288671
ENSG00000069399.8	1175.47125968603	-0.114551830442704	0.261431641835682	-0.438171254398897	0.661262144752127	0.797866645391019
ENSG00000069424.10	386.892106023747	-0.610515580216683	0.178321070967378	-3.42368726760491	0.000617776702592663	0.00237822841510663
ENSG00000069431.6	22.295865565338	2.20624015957996	1.92707088375086	1.14486715469735	0.252264191724496	0.39137563088696
ENSG00000069482.6	81.7768481209825	-0.499348867610307	0.472365583326885	-1.05712373050843	0.29045512222628	0.436092808734953
ENSG00000069493.10	37.6519266315268	0.0766468042172609	0.835686802465521	0.0917171409086878	0.926922778318668	0.999019519358338
ENSG00000069509.5	488.408094576718	0.254351217804841	0.153195209124541	1.66030791209707	0.0968525248431708	0.181918144236387
ENSG00000069535.12	256.443093531377	2.05552468593784	2.15153111139339	0.955377626218304	0.339386764323929	0.489829318448089
ENSG00000069667.11	65.3369848932062	-0.0757986965080454	0.4675742164083	-0.162110513899371	0.871218826819523	0.959146738656099
ENSG00000069696.6	4.40257697352299	-2.65405009208879	2.95710703325965	-0.897515734884715	0.36944378098964	0.522716766393564
ENSG00000069702.6	199.533855455065	0.482359953788566	0.228470446528476	2.11125754388739	0.0347501811474514	0.0773788063178618
ENSG00000069712.9	102.96318583899	0.0949193662994967	0.319829371337995	0.296781267781645	0.766633507640386	0.881782084682102
ENSG00000069764.5	7.14052762123983	-1.72431241914226	1.70627485289266	-1.01057131341942	0.312221651499805	0.460261140658948
ENSG00000069812.7	1835.71351361814	-2.37946830184977	0.833366517849907	-2.85524826217979	0.00430031991433154	0.0129284766710179
ENSG00000069849.6	3096.49613574682	0.411638388592468	0.118087355455877	3.48588032142253	0.000490520402120674	0.00193781456473289
ENSG00000069869.11	2647.01916504638	0.908214372282463	0.28353111500024	3.20322646874822	0.00135897067705795	0.00474512350304214
ENSG00000069943.5	332.576000480723	0.49949287978091	0.196438741793125	2.54274118853266	0.0109986663543871	0.0290693427992782
ENSG00000069956.7	2439.76901632341	1.9621387144065	0.330612383876859	5.9348615178835	2.94093623559318e-09	4.44395921972243e-08
ENSG00000069966.14	867.192936929386	-0.0940063572691434	0.103986469924379	-0.904024892252871	0.365982202323913	0.518727264876526
ENSG00000069974.11	314.985883045118	0.676950967855629	0.146244384775714	4.6289022918304	3.67609155422658e-06	2.58242652592203e-05
ENSG00000069998.8	693.682329299951	-0.778159848442716	0.189902412444178	-4.0976827962702	4.17306596464398e-05	0.000220241514325241
ENSG00000070010.14	1791.6247639061	-0.841653589766368	0.265177570467878	-3.17392450757189	0.00150392801355376	0.00519027291729186
ENSG00000070018.4	1346.63339267457	-0.0371746784849311	0.278618019801432	-0.133425248343324	0.893857078631673	0.975981979116667
ENSG00000070019.3	1.31182724965043	0	8.41198773869951	0	1	NA
ENSG00000070031.3	0.684562128356376	0	8.4119877386995	0	1	NA
ENSG00000070047.7	1641.95614587395	-0.123265183457612	0.127357495491752	-0.967867521119676	0.333110536842905	0.482805952782639
ENSG00000070061.10	1457.56892521744	-0.285767277473805	0.153791870307015	-1.85814293631599	0.0631487189325202	0.127388274447699
ENSG00000070081.11	1097.99707910219	1.30665051953984	0.204353627596511	6.39406569341543	1.61531975442686e-10	3.168379126086e-09
ENSG00000070087.9	4050.8744289031	0.0972655866957128	0.173270090479157	0.561352432071438	0.574557304692778	0.722191328731923
ENSG00000070159.9	1141.55044498735	0.240352100995233	0.108557414975297	2.21405512511445	0.026824987080327	0.0621354292574922
ENSG00000070182.13	251.708245001388	-1.00382383903485	0.219026351134582	-4.58311903492401	4.58091088945539e-06	3.1340380189525e-05
ENSG00000070190.8	666.855959551357	3.85008565172736	1.23819287312113	3.10943935739382	0.00187442758271226	0.00629891225108713
ENSG00000070193.4	0	NA	NA	NA	NA	NA
ENSG00000070214.11	1428.61569208768	0.588145987704279	0.178285616709886	3.29889756985464	0.000970653224875807	0.00353335263102089
ENSG00000070269.9	370.420987216066	-0.444618113240525	0.176697528659514	-2.51626673340338	0.011860538327463	0.0309824742474444
ENSG00000070366.9	1207.91337500496	-0.158717314944486	0.127115247981783	-1.24860956859583	0.211807910868433	0.340398951815683
ENSG00000070367.11	1271.47731287504	1.14290989328074	0.301953072097643	3.7850580069977	0.000153672729861327	0.000695641981041537
ENSG00000070371.11	203.365504680264	-0.450235545918466	0.1827451923437	-2.46373401206463	0.0137498106497202	0.0350785988832298
ENSG00000070388.7	2.47903942497426	-1.93615860715156	2.2096687770965	-0.876221190804746	0.380909798621649	NA
ENSG00000070404.5	2982.69725774929	-0.716939701875885	0.384759336031057	-1.8633458235774	0.0624136269820951	0.126119474486824
ENSG00000070413.14	1626.59150570757	-0.671343568513438	0.188490660975395	-3.56168080179353	0.00036848821816553	0.00150767383214656
ENSG00000070423.13	810.99170909388	-1.35081894647737	0.407199944533036	-3.3173357821216	0.000908803226755739	0.00332739245925085
ENSG00000070444.10	681.090994726152	0.346932871569284	0.188259673109552	1.84284220746201	0.0653520523003925	0.131034886127911
ENSG00000070476.10	495.226759826731	-0.152599830669624	0.174731793487059	-0.873337517026778	0.38247913714141	0.536314964441138
ENSG00000070495.10	1162.38788760824	0.280810143919846	0.281573047834567	0.997290564844226	0.318623492152592	0.46764623406893
ENSG00000070501.7	502.378644960153	-0.67895425708482	0.151908217885899	-4.46950314165883	7.84015076713872e-06	5.04762797796378e-05
ENSG00000070526.10	419.268270338253	0	2.03999933662057	0	1	1
ENSG00000070540.8	573.319484827052	1.17115808419595	0.16227321742116	7.2171988872098	5.30693340778859e-13	1.65456752527088e-11
ENSG00000070601.5	0.762568161712588	0	8.4119877386995	0	1	NA
ENSG00000070610.10	1014.00121789924	-0.26994302730719	0.124454694531431	-2.16900638681024	0.0300821990223708	0.0685252753240452
ENSG00000070614.10	3990.21996789868	1.11939557588926	0.174204258334124	6.42576471203282	1.31208218557801e-10	2.62455409853788e-09
ENSG00000070669.12	1436.81239571475	0.513900425754912	0.213142926122418	2.41106019844991	0.0159062228077784	0.039761620809892
ENSG00000070718.7	546.241460724049	0.0159044693200669	0.128058640492145	0.124196768440959	0.901159480840649	0.981089258456537
ENSG00000070729.9	9.83471564885917	2.81058207871133	2.29078276707556	1.22690903699234	0.219856781590764	0.350684237997648
ENSG00000070731.5	914.212275099196	-0.78106748011256	0.439924832812268	-1.77545667317642	0.0758225134557429	0.148319349278309
ENSG00000070748.13	0	NA	NA	NA	NA	NA
ENSG00000070756.9	21162.4586187496	0.119547305807924	0.1284544712192	0.930658969464158	0.352030000290853	0.503010262103126
ENSG00000070759.12	44.6092844809965	0.35742511366073	0.465637987615924	0.767602994529621	0.442723082806351	0.597124937708573
ENSG00000070761.3	943.735134821256	-0.020660557685137	0.126689761920245	-0.163079931416585	0.870455500667942	0.958563854790932
ENSG00000070770.4	1680.27282120557	0.228037777683436	0.099010186490144	2.30317491328164	0.0212690037104098	0.0509120476257593
ENSG00000070778.8	497.634395248482	0.098683433005386	0.178711918103798	0.552192791910326	0.580816272338616	0.727839669399396
ENSG00000070785.12	441.483132774128	-0.578931746079361	0.239720408112839	-2.41502903585435	0.0157339553706958	0.0394079109033915
ENSG00000070808.11	6.4461188070387	3.07541203567795	1.60530505497806	1.9157804469257	0.0553930475844624	0.114078057120173
ENSG00000070814.13	2809.37734149082	-1.13945093954947	0.318018232774772	-3.58297362263646	0.000339704922451633	0.00140291466645346
ENSG00000070831.11	4848.45607276212	0.266319332598857	0.130562292595006	2.03978750147226	0.0413714952107524	0.0894699548001318
ENSG00000070882.8	1284.52409374948	0.750661330243855	0.215075067372863	3.49022943204513	0.000482606027447788	0.00191253228178259
ENSG00000070886.6	1.66823188564038	0	8.41198773869951	0	1	NA
ENSG00000070915.5	0.380155183876426	-1.89313900874532	8.33651482650419	-0.227089982821897	0.820353773138384	NA
ENSG00000070950.5	439.947436854159	-0.159304933996742	0.145259455663349	-1.09669235141528	0.272775901092708	0.416176000002819
ENSG00000070961.10	2243.60117113281	0.54957137004424	0.292634708336625	1.87801157684978	0.060379581388177	0.122708850496463
ENSG00000070985.9	0	NA	NA	NA	NA	NA
ENSG00000071051.9	1048.31519819478	0.0634665865376425	0.223805909421075	0.283578689686136	0.776733270121588	0.889140966392024
ENSG00000071054.11	6615.78387014811	1.96970551538728	0.213539345422021	9.22408707160981	2.85986622496118e-20	1.9519553156382e-18
ENSG00000071073.8	148.206801470821	0.347192119756071	0.286300274894563	1.21268524762658	0.225250182197545	0.357593071737938
ENSG00000071082.6	13051.7475825134	-1.5820873650504	0.329489797384361	-4.80162778213385	1.5738102964169e-06	1.21496711572452e-05
ENSG00000071127.12	8075.50716637745	0.464260380213874	0.123777948689453	3.75075193222551	0.000176305061230731	0.000787158265645185
ENSG00000071189.17	697.257487245821	0.557764937718816	0.310266917980771	1.79769387387083	0.0722255327682718	0.142371429589688
ENSG00000071203.5	0	NA	NA	NA	NA	NA
ENSG00000071205.7	330.173854193724	0.791774284024699	0.152720876049459	5.18445352401123	2.1664916028338e-07	2.07740970591491e-06
ENSG00000071242.7	288.177864480651	4.72606215342823	1.15158649206557	4.10395761498663	4.06141903526427e-05	0.000215418348042646
ENSG00000071243.11	147.792879880514	0.578680260501399	0.297962797927057	1.94212252176214	0.0521222696397993	0.108492294821025
ENSG00000071246.6	243.772506646533	-1.61079124865109	0.960270545144416	-1.67743481958914	0.0934574852897741	0.176757309053483
ENSG00000071282.7	529.810356628942	-1.1957820143481	0.223411783254344	-5.35236770831715	8.68107660267536e-08	9.27275708699606e-07
ENSG00000071462.7	1639.60346277238	-0.83413604382105	0.237132388869898	-3.51759642702667	0.000435474100296733	0.00174838697303158
ENSG00000071537.9	2584.35071923347	1.51554879750951	0.315611711244553	4.80194094044621	1.57135043172962e-06	1.21353183380098e-05
ENSG00000071539.9	960.198726305033	-0.74150417976422	0.139944613908542	-5.29855461424771	1.1672296551466e-07	1.19460692618677e-06
ENSG00000071553.12	1190.08389506589	0.452120746432622	0.224839870353846	2.01085664086662	0.0443406013351186	0.0948653149182889
ENSG00000071564.10	1624.33506923199	-0.4814324318157	0.153006459043151	-3.14648436952537	0.00165246093626382	0.00562694560851812
ENSG00000071575.7	147.159489795067	2.25741857328355	0.461049235256832	4.89626356722191	9.767604046312e-07	7.95376677153522e-06
ENSG00000071626.12	2853.5201515058	-0.663784163115582	0.205042536514781	-3.2372998032422	0.00120666570604062	0.0042708947545793
ENSG00000071655.13	1461.2540779537	-2.15072106939523	0.380936418817997	-5.64587937291132	1.64339047022785e-08	2.10882087712267e-07
ENSG00000071677.1	0.0447901028958478	0	8.4119877386995	0	1	NA
ENSG00000071794.11	1168.30126630907	-0.13182723026845	0.311929615706508	-0.422618512736814	0.672573617448685	0.806936563532025
ENSG00000071859.10	2157.72901195349	-1.22744659743283	0.371243049952092	-3.30631535752987	0.000945316301123114	0.00345107069598668
ENSG00000071889.12	477.305920971167	-1.42230462128293	0.337365526647034	-4.21591570252821	2.48766680030438e-05	0.000140937555711019
ENSG00000071894.10	1728.37179124857	-1.14954458430913	0.219957717919614	-5.2262070873514	1.73022567309345e-07	1.70018235766085e-06
ENSG00000071909.14	34.7982792677515	0	1.77906333251652	0	1	1
ENSG00000071967.7	1370.66561706673	0.375145640761681	0.248442556430819	1.50998945652108	0.131046114535548	0.231933828467952
ENSG00000071991.4	25.2902927025165	-0.476994430950964	0.548897872561339	-0.869003971039549	0.384844958756723	0.538697616695217
ENSG00000071994.6	1002.29473120826	-0.242921118854477	0.145970345305891	-1.6641812989167	0.0960762041216521	0.180661536845657
ENSG00000072041.12	394.940732950837	2.11462150228897	0.233227538770826	9.06677450456155	1.22592278280309e-19	7.93824294261888e-18
ENSG00000072042.8	3362.80739914552	0.577283414073455	0.0850934823802385	6.78410846431076	1.1680555244395e-11	2.8954878233437e-10
ENSG00000072062.9	1064.26260379866	-0.153206303749316	0.146377477650555	-1.04665216403758	0.295260033783451	0.441796656978748
ENSG00000072071.12	192.192078618348	-0.69850223545933	0.364141778751379	-1.91821503661143	0.0550837503768923	0.113545251389078
ENSG00000072080.6	0	NA	NA	NA	NA	NA
ENSG00000072110.9	12470.4629763985	1.06372047406383	0.16392964880107	6.48888399288077	8.64745159160185e-11	1.7918406615911e-09
ENSG00000072121.11	729.74749531333	0.619162818000137	0.175691072603762	3.52415640034563	0.000424833408116367	0.00171110632858352
ENSG00000072133.6	98.5341492909122	0.358053753014976	0.504220815301926	0.710112994443862	0.477634068811877	0.631066711935541
ENSG00000072134.11	1194.49678945619	0.690844911695556	0.13090824761018	5.27732151569826	1.31085777441028e-07	1.32615220913424e-06
ENSG00000072135.8	836.100563418642	-1.22120608184763	0.182937733447	-6.67552865577312	2.46342521882293e-11	5.77361713409278e-10
ENSG00000072163.14	44.498919259114	-1.75097964311095	0.887405390130483	-1.97314515168032	0.0484790273235247	0.102097549152212
ENSG00000072182.8	4.27833327332732	0	2.51315542622595	0	1	1
ENSG00000072195.10	287.110309108076	-0.762190280700903	0.258855196575213	-2.94446582794192	0.00323512669560139	0.0101097083729675
ENSG00000072201.9	46.3673264383671	0.823218819853608	1.42663723627066	0.577034440798394	0.563916189917482	0.711919313096321
ENSG00000072210.14	3787.30954528061	-0.723757531699252	0.0956309712326291	-7.56823362107931	3.78333154906452e-14	1.37968677411102e-12
ENSG00000072274.8	5350.99959284589	0.859832704970676	0.27157781171763	3.16606389724017	0.00154516847527449	0.00531444308920164
ENSG00000072310.12	3870.68516587515	-1.07415247274597	0.178108879479902	-6.03087547281533	1.63073813769009e-09	2.62098668223969e-08
ENSG00000072315.3	0.0794084425345305	0	8.41198773869951	0	1	NA
ENSG00000072364.8	2365.54560348594	1.33838442619796	0.361102345573352	3.70638530213061	0.000210238381706321	0.000917969748349428
ENSG00000072401.10	520.654732375283	0.829550146300193	0.389596096183092	2.12925682373969	0.0332330178834501	0.0745262138194409
ENSG00000072415.4	938.316389028908	0.724917045757339	0.254415713092571	2.84934069891184	0.00438099387382377	0.0131260891640014
ENSG00000072422.12	534.820154985761	-1.45863369873341	0.265004334352522	-5.50418808166761	3.7087345120242e-08	4.34111027499565e-07
ENSG00000072444.10	0	NA	NA	NA	NA	NA
ENSG00000072501.13	2008.30060985443	0.216777600230512	0.441941465555232	0.490512018278628	0.623771627495651	0.766408696119604
ENSG00000072506.8	1384.97055150114	-1.4127031832838	0.305850316544089	-4.61893647600707	3.85711908580617e-06	2.69544714252999e-05
ENSG00000072518.16	1194.22139471629	0.366369272384573	0.126724077840587	2.8910786223708	0.00383922059604427	0.0117053651393553
ENSG00000072571.15	1112.1890795571	0.165529567605784	0.374133755341108	0.442434196975534	0.658175037588684	0.795519610194686
ENSG00000072609.13	700.405090744964	0.837603884272179	0.144550846366276	5.79452770653298	6.85137128497135e-09	9.58575166691663e-08
ENSG00000072657.4	63.7809731783608	0.79066362476028	8.36419188763952	0.0945295893950868	0.924688478739656	0.997465670845289
ENSG00000072682.14	2842.23667885717	2.43353234162478	0.14356351826267	16.9509104476827	1.89496438777233e-64	1.47246021254479e-61
ENSG00000072694.14	0.472301164307533	-3.30508152498043	8.37694730943543	-0.394544862572757	0.693178812130857	NA
ENSG00000072736.14	845.320006956609	-0.00376237309608404	0.140874837618835	-0.0267072044921456	0.978693266829491	1
ENSG00000072756.12	464.372665217458	0.282577359797105	0.267136364234799	1.05780192302361	0.290145755921257	0.435855060367101
ENSG00000072778.15	7285.20391225777	-0.133056977146986	0.154456508287264	-0.861452706800294	0.388988757794414	0.542730654262469
ENSG00000072786.8	1030.70897638053	0.980820618620669	0.216097274422098	4.53879217701217	5.65773620805266e-06	3.79618879479535e-05
ENSG00000072803.13	1350.49388078969	0.573051863529012	0.281132134869281	2.03837196980511	0.0415127473200309	0.0897178042476021
ENSG00000072818.7	52.5797496327175	-1.36926499896163	0.440757033013309	-3.10662087363739	0.00189238925658446	0.00635504324314756
ENSG00000072832.10	164.799194249857	-0.505317937053145	0.176742923342491	-2.85905612228639	0.00424903604273781	0.0127933346008095
ENSG00000072840.8	590.891589680725	-0.121375589247542	0.167034655060015	-0.726649144777366	0.467440914319985	0.621378391367724
ENSG00000072849.6	1266.4917134706	-0.0832990821847798	0.190024050590019	-0.438360733423684	0.661124806285726	0.797796228729574
ENSG00000072858.6	68.0521064335463	0.767795559793273	0.393479974687647	1.95129513364121	0.0510219476317807	0.10655327765194
ENSG00000072864.8	717.552115466367	0.169972313689842	0.183143853574933	0.928080906740878	0.353365602927378	0.504454866869829
ENSG00000072952.14	12.2521782010738	1.6314985942915	2.12225037557612	0.768758772794941	0.442036527415135	0.596557378982497
ENSG00000072954.2	134.008308169664	-0.0607899546109455	0.295195387644618	-0.205931248099749	0.836844616090242	0.932993310461407
ENSG00000072958.4	1075.72444447273	-0.446036800613695	0.179966816942268	-2.47843912667956	0.0131958626148209	0.033874969810321
ENSG00000073008.10	3832.85957274794	0.616865717383675	0.126619144402791	4.87182029457844	1.10574723426142e-06	8.88600293308806e-06
ENSG00000073009.8	139.466212722124	-0.0208787471162555	0.202754298943856	-0.102975607545747	0.917982330376607	0.992918333869083
ENSG00000073050.7	928.610077437904	-1.24540201829499	0.22137999285786	-5.62563040235806	1.84831714751365e-08	2.35148308131097e-07
ENSG00000073060.11	3115.22066589271	-0.585870144310776	0.247061927125438	-2.37134936623934	0.0177232694166416	0.0435565331859213
ENSG00000073067.9	7.22945561521072	-5.11217854495992	2.1747740558932	-2.35067111045717	0.0187395893273313	0.0456965507761104
ENSG00000073111.9	1686.80147030285	-1.19117933894024	0.243945512048164	-4.88297295957246	1.04498205830776e-06	8.44470900959664e-06
ENSG00000073146.11	0.490659942542128	0	8.4119877386995	0	1	NA
ENSG00000073150.9	205.319781083354	-0.180353235381213	0.253051606832812	-0.712713258921807	0.476023210174547	0.629349971543509
ENSG00000073169.9	646.562893789448	-2.02607354704216	0.396667581839631	-5.10773665356218	3.26040620985982e-07	2.97590152898859e-06
ENSG00000073282.8	1992.83115390917	-1.67258796672761	0.30201416398571	-5.53811100994175	3.05751448841481e-08	3.66839723048443e-07
ENSG00000073331.13	345.588786595909	0.243512882762869	0.156759213670398	1.55341990471373	0.120322850636777	0.21671414383657
ENSG00000073350.9	1543.35267729621	-2.39320648894245	0.265139464800137	-9.02621754459093	1.77708075705277e-19	1.1358040157434e-17
ENSG00000073417.10	1805.62581286757	0.0634133227956326	0.233532078411771	0.271540095163373	0.785975666171877	0.895654937315722
ENSG00000073464.7	181.787624090804	0.284589574086944	0.214589854256557	1.32620237369982	0.184772673267715	0.305254911932917
ENSG00000073536.13	676.568782749523	-1.13861228131452	0.221651678535752	-5.13694409551185	2.79241979263e-07	2.5973875262663e-06
ENSG00000073578.12	2921.56832841168	-0.49017767422063	0.144919750545903	-3.38240765923322	0.000718534298944586	0.00271964540575718
ENSG00000073584.14	3841.53399977084	-0.736486857985418	0.169672885499156	-4.34062788417117	1.42076151580692e-05	8.51740204861938e-05
ENSG00000073598.5	1.60471101657175	0	3.48763751784377	0	1	NA
ENSG00000073605.14	1654.86546871976	-0.510806810224834	0.304403361524595	-1.67805903215547	0.093335575387652	0.176609406158727
ENSG00000073614.7	1368.66057115054	0.880801728872321	0.137789609366536	6.39236683318613	1.63337461352097e-10	3.20068548176181e-09
ENSG00000073670.9	46.2462856867761	-1.13542804956591	0.336008761172889	-3.37916203614017	0.000727071410788564	0.00274663868963376
ENSG00000073711.6	396.639581885	0.73037495842447	0.212548033956911	3.43628188333436	0.000589757015359042	0.00228210323334586
ENSG00000073712.9	993.958727474983	1.79644253523537	0.2431741186994	7.38747422975569	1.49644122691168e-13	5.09824656109557e-12
ENSG00000073734.8	4.87829173394169	0	4.74380663039583	0	1	1
ENSG00000073737.12	283.004623319979	2.92588275553897	0.680117673702461	4.30202429472372	1.69244748969683e-05	9.97447976497815e-05
ENSG00000073754.5	0	NA	NA	NA	NA	NA
ENSG00000073756.7	2937.39835607076	1.51282605568454	0.378555808264991	3.99630919049472	6.43376933367474e-05	0.000322694741430563
ENSG00000073792.11	1458.92114314376	1.47692114383312	0.166764672125457	8.8563190573243	8.26999550468743e-19	4.98742445317015e-17
ENSG00000073803.9	744.852025772089	0.755005713888761	0.137589381366152	5.48738359306627	4.07930661126393e-08	4.72017362356044e-07
ENSG00000073849.10	483.755153083101	0.169604092385928	0.200086072705721	0.847655661847965	0.396629765676835	0.550755323383358
ENSG00000073861.2	0.122632400215703	2.38560309370263	8.35267662308008	0.28560941616137	0.775177290699838	NA
ENSG00000073905.8	6.75071069433165	-0.784519450712438	0.835331961405007	-0.939170876920472	0.347643018941781	0.498752443664309
ENSG00000073910.15	15.9116633722896	0	2.36501048630649	0	1	1
ENSG00000073921.13	3408.30251329205	1.35332788075804	0.214775385648218	6.30113118723329	2.95481162772372e-10	5.5222996591029e-09
ENSG00000073969.14	803.696188508592	0.330362842779604	0.160594606390763	2.05712290222099	0.0396744052322229	0.086400656512751
ENSG00000074047.16	539.069590032323	0.0342172364165955	0.315899618609772	0.108316801923284	0.913744395022669	0.989726464327846
ENSG00000074054.13	1824.16982198624	0.62992801081893	0.178949353780454	3.52014688799472	0.000431307867360215	0.00173372718748079
ENSG00000074071.9	2320.97235219934	-2.01223353262137	0.346901031492969	-5.80059829733355	6.6078724616875e-09	9.26431973237145e-08
ENSG00000074181.4	1199.16988968042	-1.15617297652452	0.31881635104397	-3.62645445485656	0.000287339472461085	0.0012088961603772
ENSG00000074201.4	2058.01404975701	0.184039866402261	0.121927670864374	1.50941837154403	0.131191901109616	0.232093524190241
ENSG00000074211.9	958.620669820625	0.662677556910166	0.243432989327065	2.72221755458059	0.00648454379171236	0.0183792421750792
ENSG00000074219.9	576.489875197875	-0.0536368215375368	0.210433899343252	-0.254886792027963	0.798810537860453	0.905632395981747
ENSG00000074266.13	472.388589616773	0.0972878809457553	0.148059573722198	0.657086053268634	0.511125586068372	0.662875222450848
ENSG00000074276.6	43.1032166720756	-0.619493475531477	0.552969607636722	-1.12030293704398	0.262584690909945	0.403913393517102
ENSG00000074317.6	10.9382507058142	-2.32117528672464	1.03048726516727	-2.25250264140612	0.0242905259855878	0.057089517971944
ENSG00000074319.8	1652.41378402492	0.477622185203119	0.113981721000046	4.19034017921987	2.78536547501899e-05	0.000155449554397261
ENSG00000074356.12	803.344018598764	0.332973900639989	0.153251625636349	2.17272671175511	0.0298008921079938	0.0679764506331488
ENSG00000074370.13	298.179956863883	-0.951980541298474	0.168558245797533	-5.64778386719783	1.62529327632068e-08	2.09012094599025e-07
ENSG00000074410.9	18289.2168431186	0.488777418099896	0.197953322605722	2.46915490816706	0.0135432576271368	0.0346128316054454
ENSG00000074416.9	2564.83616827649	-0.438730733701205	0.169376549576865	-2.59026845686276	0.00959011118595577	0.0258366470582563
ENSG00000074527.7	1863.91735207059	0.682921435238526	0.250722579660199	2.72381305331208	0.00645330237086341	0.0183009640368548
ENSG00000074582.8	673.922261597677	-1.75384297795241	0.294585621656328	-5.95359328161131	2.62318227571261e-09	4.01182070524011e-08
ENSG00000074590.9	704.705743135852	-0.233138319765242	0.266154527752418	-0.875950981311549	0.381056682567421	0.534840083222843
ENSG00000074603.14	944.026569553116	0.474786227480758	0.231157576224326	2.05395053554292	0.0399804794373314	0.0869363498086757
ENSG00000074621.9	290.243407187216	-0.717121327835356	0.24659530267662	-2.90808997597077	0.00363643694177324	0.0111702806043249
ENSG00000074657.9	1588.15635267039	0.0192634796436654	0.260796871997621	0.0738639213580795	0.941118663982599	1
ENSG00000074660.11	9.6074994866278	5.71745716096108	1.64948110831039	3.46621560692966	0.00052783981533626	0.00207348780657952
ENSG00000074695.5	3541.02340234933	1.67314860811052	0.233328091733045	7.17079797671685	7.45618658636213e-13	2.24496777353613e-11
ENSG00000074696.8	4258.61376291456	0.537349290732246	0.143240560204354	3.7513766349813	0.000175866281096299	0.000785720140864335
ENSG00000074706.9	2.68061937847815	0	4.17407214219844	0	1	NA
ENSG00000074755.10	1352.2070859835	0.17047127211164	0.206596813900671	0.825139889105937	0.409292175600685	0.563252084502846
ENSG00000074771.3	0	NA	NA	NA	NA	NA
ENSG00000074800.9	51119.4496057602	-0.821263772822168	0.246102349612133	-3.33708221037512	0.000846629015603198	0.00312809912257341
ENSG00000074803.13	0	NA	NA	NA	NA	NA
ENSG00000074842.3	2127.02292336238	-0.499504358352413	0.389130756307669	-1.28364142452281	0.199267448424725	0.324142856867205
ENSG00000074855.6	263.307390799614	0.503724368002586	0.234070902470508	2.15201617409944	0.0313960805059093	0.0710058227315443
ENSG00000074935.9	154.505592670172	0.487851549879775	0.300250939617712	1.62481273331208	0.104202467039318	0.193102407044152
ENSG00000074964.12	421.460628564879	-0.0213086660422109	0.205932082346799	-0.103474241601297	0.917586591965216	0.992664091966439
ENSG00000074966.6	10.7888745753857	2.39446570903873	0.901008190152132	2.65754044770052	0.00787131444000142	0.0217394621505603
ENSG00000075035.5	0	NA	NA	NA	NA	NA
ENSG00000075043.13	2.02985283648628	2.26010773384798	5.89302655295604	0.383522407974604	0.70133245891859	NA
ENSG00000075073.10	10.1846874607124	0.261659599756154	1.1941169131236	0.219123937430632	0.826553504485073	0.926001706040056
ENSG00000075089.5	442.180832010344	0.740934840099305	0.384251867718414	1.92825306093834	0.0538236571729742	0.111402453218481
ENSG00000075131.5	360.025789287987	0.0384785453885895	0.147583951579357	0.260723100152927	0.794306050667879	0.902297730764304
ENSG00000075142.9	1599.30199738455	-0.695208751741503	0.20353314088064	-3.41570295988898	0.000636176010990471	0.00243976156986342
ENSG00000075151.15	2313.36410339355	0.458208074981322	0.21759436216052	2.10579019801671	0.03522258065602	0.0782495928077384
ENSG00000075188.4	812.657819193792	-0.84794893386034	0.141559452672849	-5.99005518776617	2.09769843077946e-09	3.29035725132278e-08
ENSG00000075213.6	805.597952119229	1.09054506174528	0.203021155740438	5.37158335922166	7.80482735486707e-08	8.43664671216584e-07
ENSG00000075218.14	594.230633612233	-0.788632142686128	0.419112286427351	-1.88167268826377	0.0598804702034021	0.121860144208372
ENSG00000075223.9	3890.01884604725	1.47263239747653	0.37154230443141	3.96356587099867	7.38384772283359e-05	0.00036402117019133
ENSG00000075234.12	351.455837023353	-0.708747001815772	0.187299802823575	-3.78402428155981	0.000154312758657276	0.000697913736994167
ENSG00000075239.9	1215.76444466597	-0.625273847207489	0.134480330033363	-4.64955616224595	3.32650095167797e-06	2.35642702407959e-05
ENSG00000075240.12	502.908369682406	-0.104003122768779	0.232988689635123	-0.446387002440572	0.655317719923442	0.792824953327342
ENSG00000075275.12	3122.87371800443	0.0372178332585245	0.250944016533395	0.148311299757855	0.882097098064675	0.967428894859162
ENSG00000075290.7	2.07218933885727	2.51974083326292	3.9453036662156	0.638668413496268	0.523038665162155	NA
ENSG00000075292.14	2705.60959513438	0.22027473485254	0.181507261730357	1.213586347745	0.224905722945452	0.357130418978776
ENSG00000075303.8	241.800268963533	-0.0622431756996256	0.292160139571285	-0.213044721949275	0.831292080233782	0.929110085027833
ENSG00000075336.7	601.230165289559	-0.960236920913634	0.127708949848741	-7.51894774838365	5.52188465266094e-14	1.9710006296415e-12
ENSG00000075340.18	272.740058891192	-0.226144467680603	0.354285353478895	-0.638311647546203	0.52327083144455	0.674469861405783
ENSG00000075388.2	0	NA	NA	NA	NA	NA
ENSG00000075391.12	913.792254363018	1.45584834989958	0.210124175218415	6.92851428630851	4.25283230067963e-12	1.13801286053815e-10
ENSG00000075399.8	365.469911027938	0.776925472673111	0.230265387646191	3.37404366594113	0.000740726167545213	0.00278935522141956
ENSG00000075407.13	496.489820948598	0.364727993819922	0.264355740088039	1.37968630338216	0.167683251851349	0.282402862383528
ENSG00000075413.13	1790.76606819346	0.433617410651723	0.100360065964154	4.32061703513227	1.55593505778766e-05	9.23459341142308e-05
ENSG00000075415.8	8454.58055299602	-0.365041128037802	0.120617679103461	-3.02643137184463	0.00247458988297222	0.00803635097342676
ENSG00000075420.8	3766.342558028	1.65970369587994	0.285613715965834	5.8110083763571	6.2097656076393e-09	8.77313948049908e-08
ENSG00000075426.7	3945.59398600215	0.995584770567752	0.132628162992205	7.50658644519012	6.06890667510452e-14	2.15483517675108e-12
ENSG00000075429.4	0	NA	NA	NA	NA	NA
ENSG00000075461.5	252.793571186912	-2.32767927722935	0.245332843506635	-9.48784208408035	2.35866262052595e-21	1.75191400450315e-19
ENSG00000075539.9	1098.66631248993	1.18637620137087	0.246054939722216	4.82159066877596	1.42417960404183e-06	1.11478886247412e-05
ENSG00000075568.12	1460.43104139454	0.955479109474504	0.267985586988985	3.56541230522885	0.000363284622231507	0.00148873006550571
ENSG00000075618.13	5236.07068852966	-0.514115866447152	0.197646298631363	-2.60119147187293	0.00929005868614381	0.025115356033208
ENSG00000075624.9	95024.2831215553	-0.493628786978539	0.195169575158083	-2.52923021725445	0.0114313018387796	0.0300437870494165
ENSG00000075643.5	462.95537557326	-0.119627200763543	0.135403296934961	-0.883488094244887	0.376972612371354	0.530878132422868
ENSG00000075651.11	772.798145744025	0.920853025759987	0.248165954330931	3.71063399184895	0.000206740833357401	0.000903957736293451
ENSG00000075673.7	68.8688077224867	0	2.22187752976561	0	1	1
ENSG00000075702.12	904.551686197877	-1.73752512555523	0.358945448212715	-4.84063841513197	1.29422673649762e-06	1.02337623316874e-05
ENSG00000075711.16	1785.08702419834	0.430369656905536	0.221302726919749	1.94471013934502	0.0518098745237055	0.107942136227949
ENSG00000075785.8	6816.65226271967	0.634785285959622	0.101821641658374	6.23428649961683	4.53841821330114e-10	8.20122210763175e-09
ENSG00000075790.6	859.822248504849	0.55421575821281	0.209710379220002	2.64276742178505	0.00822314992822602	0.0225845973355017
ENSG00000075826.12	186.089953511174	-0.148317380498122	0.211580413365702	-0.700997687540034	0.483304458349541	0.636726440954403
ENSG00000075856.7	1425.25073178973	0.0963495992753096	0.137085568430259	0.702842760026389	0.482153746051957	0.635666414218722
ENSG00000075884.8	0.438421877442567	0.790639071747387	8.39268603379725	0.0942057249089853	0.924945737181833	NA
ENSG00000075886.10	8.9561287527346	-2.02784901881812	0.899683597837508	-2.25395797332783	0.0241988120005148	0.0569004421376165
ENSG00000075891.17	11.3134958000233	1.01470741559667	1.42941315462977	0.709876925583134	0.477780460491948	0.63121884928844
ENSG00000075914.8	704.898331236947	-0.922290271539669	0.257041304005402	-3.58810143415816	0.000333094707342874	0.00137645988391247
ENSG00000075945.8	587.23404787622	0.941888698419652	0.213555740399269	4.41050517611316	1.03129740711758e-05	6.4029814124144e-05
ENSG00000075975.11	670.062211724819	0.300362300305144	0.105282208674037	2.85292552358102	0.00433187726216193	0.013007865090288
ENSG00000076003.4	1757.89930430415	-1.02725503079596	0.200879030310898	-5.11379923133883	3.15742944566147e-07	2.89163858072071e-06
ENSG00000076043.5	1804.08372143793	-0.114768118235065	0.148776562598298	-0.771412621925831	0.440462396018972	0.595118622801276
ENSG00000076053.6	529.704656587842	0.761021971128158	0.285879999734347	2.66203292232872	0.00776702812746625	0.0215043537425244
ENSG00000076067.7	1154.88952225578	1.03051891620239	0.165110082910174	6.24140511614323	4.33657466998475e-10	7.87876061669981e-09
ENSG00000076108.7	3294.86140918832	1.2130669363561	0.168261403754148	7.20941885239793	5.61911715379144e-13	1.73709109614449e-11
ENSG00000076201.10	909.350823076672	-0.296504696402936	0.198028315658692	-1.49728434247742	0.134319287232526	0.236409230572036
ENSG00000076242.10	1055.83501180104	-0.251893002486537	0.123413820323442	-2.04104371638749	0.0412464820059658	0.0892664891233558
ENSG00000076248.6	1184.63236692916	-1.31406119904546	0.118361348347538	-11.1021141393815	1.22511131534987e-28	1.51846158920328e-26
ENSG00000076258.5	44.9114851871211	0.258836777437197	0.480320220263582	0.538883783187718	0.589967047615027	0.736520068155867
ENSG00000076321.6	401.912351633699	0.741248641974582	0.272006676050662	2.72511194481316	0.00642796887080943	0.0182342396934798
ENSG00000076344.11	107.978628840274	-1.891791064871	0.430884130708388	-4.39048674584705	1.1309720923719e-05	6.94906549900273e-05
ENSG00000076351.8	49.6020873058571	-1.34346055395927	0.510480468992323	-2.63175701239115	0.00849445913089513	0.0232224029528382
ENSG00000076356.6	725.33403531297	1.77095758560428	0.269341553820021	6.57513688655582	4.86084281748712e-11	1.05708942348431e-09
ENSG00000076382.12	2083.00237720832	-0.902898086316737	0.189100629120668	-4.77469636412783	1.79978595148024e-06	1.36747181563578e-05
ENSG00000076513.12	834.996255198832	0.809193010743481	0.145936886283655	5.54481482612055	2.94265422060179e-08	3.55140043123165e-07
ENSG00000076554.11	1541.06574290166	0.616679082517973	0.24698105093448	2.49686799932505	0.0125295587495796	0.0324698147021237
ENSG00000076555.11	372.608239626114	0.0949417373246936	0.18685068774426	0.508115535837037	0.611372320618677	0.755539209289157
ENSG00000076604.10	1695.2931332558	-0.344143476962176	0.285978405032398	-1.20338973470108	0.228825538419588	0.362159212901758
ENSG00000076641.4	58.6928700661768	1.52341255179824	0.643767930070257	2.36640018963354	0.0179620167945204	0.0440503308205505
ENSG00000076650.2	452.782951980018	-0.029346946821317	0.146459951473035	-0.200375232451993	0.841187128322331	0.936181543188236
ENSG00000076662.5	191.274145825935	-1.93069590515887	0.373214864603113	-5.17314846827452	2.30181966853729e-07	2.19046927760051e-06
ENSG00000076685.14	2903.28780663449	0.922508634323585	0.188751248374494	4.88743063830376	1.02160469918548e-06	8.26571074795527e-06
ENSG00000076706.10	1551.94207196336	-0.223401115911427	0.206600108037683	-1.08132138958359	0.279554175991117	0.42362983930007
ENSG00000076716.7	152.918838873029	0	1.68067474949848	0	1	1
ENSG00000076770.10	75.2067369032858	4.56606243096826	1.37847851674832	3.31239288497518	0.000925015408931261	0.00338184696102755
ENSG00000076826.5	305.426272186747	-1.77095777048196	0.304883879407123	-5.80863040028802	6.29859621551771e-09	8.88000972380352e-08
ENSG00000076864.15	807.484738825854	-3.5851265223862	0.177195894305438	-20.2325597691694	5.06064229161079e-91	1.02240156217413e-87
ENSG00000076924.7	875.298862050873	-1.22663210492818	0.280787404882933	-4.36854390046304	1.25077676760186e-05	7.61357126720711e-05
ENSG00000076928.13	2240.47652830962	-0.424515813672169	0.164643174877066	-2.57839909846942	0.0099259283569337	0.0266100757159145
ENSG00000076944.10	1314.0979449036	-0.822031737327048	0.269103310263171	-3.0547068949956	0.00225280569972343	0.00741502664573355
ENSG00000076984.13	573.477793618126	-0.756965046518386	0.266133224663721	-2.84430870093303	0.00445079032065338	0.0133036420843557
ENSG00000077009.9	0	NA	NA	NA	NA	NA
ENSG00000077044.5	2603.77653796588	0.366789968636957	0.209729949213295	1.74886786561862	0.0803138623737964	0.155897479010166
ENSG00000077063.6	63.5292565664071	-1.5638185118548	0.360301721301711	-4.34030263914639	1.42286614309012e-05	8.52495987213808e-05
ENSG00000077080.5	0	NA	NA	NA	NA	NA
ENSG00000077092.14	429.431061540713	1.00137989757425	0.254999815012873	3.92698283927658	8.60181158350813e-05	0.000415349903015331
ENSG00000077097.9	3330.3336909203	0.193410785912365	0.190934695205479	1.01296825966711	0.311075321960672	0.45916963027482
ENSG00000077147.10	4127.25469847307	0.598676963963145	0.238757523920693	2.50746847316947	0.0121599428641236	0.0316348487715546
ENSG00000077150.13	2586.33100786771	0.782117962643717	0.263485608030906	2.96835173840681	0.00299401501318869	0.00945996192733206
ENSG00000077152.5	959.200123982619	-1.16931966887726	0.214906121851598	-5.44107193784233	5.29609207500953e-08	5.95751381912124e-07
ENSG00000077157.16	383.261841034374	-0.150095871168648	0.281378396789485	-0.533430685799746	0.593735480556941	0.739990000844657
ENSG00000077232.12	3665.22138429103	1.06667509105535	0.21555893311294	4.94841515334683	7.48201920586777e-07	6.26696658441735e-06
ENSG00000077235.13	3001.26808940687	0.162374352387721	0.103834508599826	1.56378023623635	0.11786918720487	0.213092723856823
ENSG00000077238.9	1860.83972821666	2.00901140904437	0.135392318622398	14.8384445254047	8.26502382187577e-50	3.21112069756454e-47
ENSG00000077254.10	889.329743567636	1.01164798793425	0.279383209624872	3.62100496050779	0.000293460887372848	0.00123208443632453
ENSG00000077264.10	8.15894153652755	2.32115008006342	1.42660614075456	1.62704338201973	0.103727884436785	0.192346438666945
ENSG00000077274.7	2.93758454325435	0	8.41198773869951	0	1	NA
ENSG00000077279.12	0	NA	NA	NA	NA	NA
ENSG00000077312.4	1935.34761700983	-1.48718038347921	0.307924542005198	-4.82969098141617	1.36745102588335e-06	1.0741295908212e-05
ENSG00000077327.11	0.139934825444145	0	8.41198773869951	0	1	NA
ENSG00000077348.4	840.05456690484	-2.49451216699287	0.421113229314684	-5.92361387233646	3.14942465964315e-09	4.71666615261457e-08
ENSG00000077380.11	2948.4251967629	0.350710813598477	0.108177299850923	3.24200006916224	0.00118693993612908	0.00421214606176284
ENSG00000077420.11	186.917256797707	0.218933404982429	0.175051230445616	1.25068189709438	0.211050557722656	0.339451828490631
ENSG00000077454.11	581.87620225607	-0.629426340555928	0.205550033050245	-3.06215635782491	0.0021974863272833	0.00725658977935674
ENSG00000077458.8	244.332713710412	0.453892678556303	0.319669124792292	1.41988275799617	0.155641816355002	0.266026363436557
ENSG00000077463.10	494.579014363387	-0.962924439379921	0.397605829329179	-2.42180664454674	0.0154435652910434	0.038782641339335
ENSG00000077498.8	0	NA	NA	NA	NA	NA
ENSG00000077514.4	584.055125812547	-0.72618790470132	0.169109329273776	-4.29419185694762	1.75330809319556e-05	0.000102971172694273
ENSG00000077522.8	6.07395719811831	3.71585235258419	8.33850071413234	0.445625956029056	0.655867458077758	0.793252529666244
ENSG00000077549.13	4189.83950541645	-0.396323527305857	0.19908563915385	-1.99071881322181	0.0465118092268233	0.0987575493231226
ENSG00000077585.9	412.54111097122	0.602169583908417	0.192230068236863	3.13254627349157	0.00173297108123494	0.00586649040787359
ENSG00000077616.6	10.3935830526295	0.486490054135627	1.04545769611115	0.465336910278868	0.6416902064211	0.781957128917636
ENSG00000077684.11	747.204877277024	-0.893300660344186	0.140564526997977	-6.35509313354031	2.08300379223768e-10	4.00027810024504e-09
ENSG00000077713.14	880.707248969219	0.575456998071416	0.213682173336734	2.6930510350275	0.00708014304282754	0.0198308789538673
ENSG00000077721.11	2009.81052508308	0.375300497331273	0.118606346086756	3.1642530919615	0.00155481524062348	0.00534034891300851
ENSG00000077782.15	2149.27833928809	0.40803104548892	0.15015947008812	2.71731809688374	0.00658133211275735	0.0186039810653472
ENSG00000077800.7	0.129026909793476	0	8.41198773869951	0	1	NA
ENSG00000077809.8	1189.62302267735	0.120463206704765	0.286074860328164	0.421089803440183	0.673689506992925	0.807878012893769
ENSG00000077935.12	0.80954984447885	0	8.4119877386995	0	1	NA
ENSG00000077942.13	1197.3780709575	-1.69905784181486	0.262396619086163	-6.47515142432889	9.47169050450087e-11	1.95062755619196e-09
ENSG00000077943.7	0	NA	NA	NA	NA	NA
ENSG00000077984.4	0.3127836274716	2.31196434629065	8.35390696852857	0.276752465044253	0.781970183330626	NA
ENSG00000078018.15	466.13201946799	2.60805913648316	0.407130849595023	6.40594820824169	1.4943769013662e-10	2.95409946558722e-09
ENSG00000078043.11	296.6078420564	-0.296758449445009	0.195570907661438	-1.51739567501901	0.129166815241224	0.229310823226576
ENSG00000078053.12	0.313480761507909	0.790656357455278	8.39268745452162	0.0942077685770733	0.924944113790353	NA
ENSG00000078061.8	1051.98161971219	-0.952349338275502	0.272634910794921	-3.49313055873417	0.00047739304347618	0.00189447488849917
ENSG00000078070.7	472.310616101421	-0.434685334217471	0.158501470722674	-2.74246877480417	0.00609792472977535	0.0174375616865749
ENSG00000078081.3	434.030599881605	5.70604925305367	0.931411422847568	6.12623928919488	8.99804517964936e-10	1.53796537025767e-08
ENSG00000078098.9	81.3734338813629	5.52891876918368	1.26328095649776	4.37663430351369	1.20525938210053e-05	7.35645175123172e-05
ENSG00000078114.14	420.706275178535	-0.259708760171193	0.359426875676056	-0.722563552552101	0.469948067279178	0.623685265929267
ENSG00000078124.7	158.654857026695	0.934096208602953	0.249015117225284	3.75116265635341	0.0001760164601261	0.000786217232794073
ENSG00000078140.9	1576.41958740939	0.248633416309863	0.124729012318262	1.9933888009587	0.0462188892361584	0.0982595200713573
ENSG00000078142.7	656.288050895778	0.9754496313821	0.204168281083424	4.77767470150531	1.77333959591654e-06	1.34911701985252e-05
ENSG00000078177.9	253.253962113892	0.984662485619035	0.346405854365612	2.84251109849829	0.00447596726698481	0.0133670312926673
ENSG00000078237.4	578.272379472779	0.499099866287368	0.232376680646963	2.14780529998887	0.0317292258178931	0.0716389751004575
ENSG00000078246.11	661.499017276763	0.464726051088623	0.179046519526356	2.59556037346046	0.0094436810380984	0.0254863328897545
ENSG00000078269.9	1327.56762227702	-0.00690110737110585	0.12744301123202	-0.0541505360269763	0.956815229352698	1
ENSG00000078295.11	0	NA	NA	NA	NA	NA
ENSG00000078304.15	2022.13435399129	-0.266730929371204	0.117669451851262	-2.26678143880843	0.023403580545472	0.0552427313658338
ENSG00000078319.7	189.606126454141	-1.04675823170074	0.228059091559109	-4.58985530699371	4.43553372942598e-06	3.04282132209145e-05
ENSG00000078328.15	0.0297781659504489	0	8.41198773869951	0	1	NA
ENSG00000078369.13	8043.31584130875	0.397679289829822	0.0969133603030073	4.10345166637961	4.07031518180736e-05	0.000215663723100063
ENSG00000078399.11	8.48789401165969	-1.97449630933044	1.23121298336812	-1.60370003890715	0.10878018732941	0.199769586566953
ENSG00000078401.6	1781.96663419669	-0.833595284773814	0.188828866057133	-4.41455431142396	1.0121830312481e-05	6.29591557275411e-05
ENSG00000078403.12	917.190675378505	0.236507349825644	0.25861266756184	0.914523453376812	0.360441859928268	0.51238438616175
ENSG00000078487.13	82.6531339400295	-1.0463445680089	0.36406557319767	-2.87405523905658	0.00405238079985107	0.0122652058875492
ENSG00000078549.10	0	NA	NA	NA	NA	NA
ENSG00000078579.8	0.613900160798027	0	8.4119877386995	0	1	NA
ENSG00000078589.8	0	NA	NA	NA	NA	NA
ENSG00000078596.6	98.2195523702872	-3.43060779697742	2.28105219095362	-1.50395848485309	0.132592056539895	0.234034362945614
ENSG00000078618.15	4030.29491089567	0.368993194927953	0.0835904472154742	4.41429860970579	1.01338002115865e-05	6.30142091950392e-05
ENSG00000078668.9	2837.24314374835	-0.836812686629778	0.152291925576336	-5.49479352541462	3.91167804595104e-08	4.54704439369096e-07
ENSG00000078674.13	2423.97191309179	-0.0965734118900227	0.208737342840659	-0.46265517504332	0.643611553049902	0.783481027283484
ENSG00000078687.12	151.688737209035	0.378310173310587	0.176613346491194	2.14202482896415	0.0321914841031847	0.0724960336798613
ENSG00000078699.17	511.127627599271	-0.0272205825939884	0.335654057939792	-0.0810971354288559	0.935364703782698	1
ENSG00000078725.8	24.755442948758	-4.02490664961708	1.67999652716813	-2.39578272009979	0.0165849184355517	0.0412184902390762
ENSG00000078747.8	1739.72830872136	1.07814126925117	0.208080498216096	5.18136624284461	2.20266514461748e-07	2.11002579026585e-06
ENSG00000078795.12	0.638416262606375	1.99414021189325	8.35999523781633	0.238533654047167	0.811467216356105	NA
ENSG00000078804.8	513.999502836639	1.94860553806703	0.216760172639359	8.98968437946887	2.47941416664628e-19	1.56536263777359e-17
ENSG00000078808.12	3479.83433320422	-0.84297726432183	0.273140581802323	-3.0862395428736	0.00202705447918302	0.00674894226152513
ENSG00000078814.11	11.6047169837973	-1.48657578356101	0.793257567219119	-1.87401399620103	0.0609284960336173	0.123600603009054
ENSG00000078898.6	0	NA	NA	NA	NA	NA
ENSG00000078900.10	14.335894253467	-1.4086457181612	0.850080737375026	-1.65707285935095	0.0975047455583139	0.182854207232397
ENSG00000078902.11	1396.88246397275	-0.497098872394193	0.201590195203984	-2.46588814446651	0.0136674007042896	0.0348903836781353
ENSG00000078967.8	237.823973779746	-0.972561803518029	0.321196743110254	-3.02793170970661	0.00246233724846472	0.00800041804932981
ENSG00000079101.12	1.9604175514227	0	5.1141314290991	0	1	NA
ENSG00000079102.12	0.225997719431207	0	8.4119877386995	0	1	NA
ENSG00000079112.5	217.186196667049	-2.67320620900673	0.284242227821131	-9.40467653064181	5.21904886265775e-21	3.6996647077991e-19
ENSG00000079134.7	546.730151423535	-0.520347300861557	0.161980648078302	-3.2124041176204	0.00131629077591954	0.00461444083739414
ENSG00000079150.13	176.387228357327	-0.708268739476917	0.176824468832581	-4.00549055316271	6.18889073725534e-05	0.000312117223077308
ENSG00000079156.12	134.966686564681	1.06634385397705	0.265491501709335	4.01648959424885	5.90714709833359e-05	0.000299028045170718
ENSG00000079215.9	53.3670718144914	6.05623188827791	1.2934045428799	4.682395714177	2.83541446874069e-06	2.05024618868891e-05
ENSG00000079246.11	9014.24219618672	-0.280176873374729	0.103615021706051	-2.70401789973632	0.00685065987149701	0.019274279179295
ENSG00000079257.3	660.566348568388	-0.383376055697533	0.228180114407074	-1.68014665385604	0.0929287856024482	0.175938548920088
ENSG00000079263.14	30.9138809919705	4.92405147322919	1.74461024256124	2.82243641192904	0.00476602723998054	0.0140772284060858
ENSG00000079277.15	630.061650909153	0.239284723040211	0.122177637473759	1.95849852712698	0.0501715436999772	0.105070560523545
ENSG00000079308.12	403.560862585618	0.400919116752191	0.437278378482984	0.916850995796016	0.359220725825364	0.510900128394919
ENSG00000079313.7	574.846097154222	-0.33040353183001	0.211643361107588	-1.56113345630554	0.118492265652181	0.213970257684217
ENSG00000079332.10	2505.18518844417	0.630202100166972	0.131802300256926	4.78141958781071	1.7406162824763e-06	1.32700644357995e-05
ENSG00000079335.13	93.7264474132382	0.954182487789982	0.339539626954326	2.81022423317422	0.00495069945986925	0.014537778067474
ENSG00000079337.11	173.984155247788	1.12173788358002	0.470513794838067	2.38407012905132	0.0171223390860931	0.042350956973107
ENSG00000079385.17	860.285892432024	2.27847517419639	0.211723756898565	10.7615470628928	5.22849455007556e-27	5.90118856956294e-25
ENSG00000079387.9	563.616615502186	0.362431951026357	0.293992713576251	1.23279229140608	0.217653268075259	0.348021288082664
ENSG00000079393.16	6.1186877077721	-1.84150465313383	2.6433333808247	-0.696660007584547	0.486015592355799	0.639218900167778
ENSG00000079432.3	2056.08033701165	0.137798872089438	0.210487371787563	0.654665745118968	0.512682984531492	0.664340602686789
ENSG00000079435.5	140.584223962503	-1.41873400306719	0.307898419800499	-4.60779890973929	4.06953942529083e-06	2.82144492138472e-05
ENSG00000079459.8	7276.65356108785	0.0567334871380942	0.13494539429711	0.420418106402237	0.674180043198097	0.808276549166457
ENSG00000079462.3	1501.59263078266	-2.77900989833942	0.393571986100746	-7.06099518380876	1.6531432561622e-12	4.66458843634707e-11
ENSG00000079482.11	198.010056671926	-0.882433991527754	0.284277881509184	-3.10412469251234	0.00190842881582678	0.00639827204881321
ENSG00000079557.3	0.0833664594683717	0	8.41198773869951	0	1	NA
ENSG00000079616.8	1844.64767969398	-1.95011277892967	0.300134633813472	-6.49746000370497	8.16873997068575e-11	1.70841670422116e-09
ENSG00000079689.9	11.8790992836637	-3.63716423010278	8.37122041435754	-0.434484346376145	0.663936759596792	0.799899478450354
ENSG00000079691.15	1067.36290729156	0.519290345957513	0.232449482834803	2.23399226199424	0.0254835822088782	0.0594577677983562
ENSG00000079739.11	1645.27201999618	0.349340571595937	0.110287870280703	3.16753393375718	0.00153737766946798	0.00529305403140109
ENSG00000079785.10	3580.57376979983	0.409618388195303	0.148252143831313	2.76298458564878	0.00572754712628537	0.0165234377541544
ENSG00000079805.12	2851.84292114744	-0.329521147000799	0.119961837691983	-2.74688312000425	0.00601645710386207	0.017238758029971
ENSG00000079819.12	2532.6958085103	0.853735729970907	0.297124278372331	2.87332874529047	0.00406171220749436	0.0122879262845176
ENSG00000079841.14	0.704373514749653	4.13626534546702	8.33612996197379	0.496185323925498	0.619763664498906	NA
ENSG00000079931.10	96.1666415065172	-0.143511848699016	0.575097050078474	-0.249543705152779	0.802940238087793	0.908479033943083
ENSG00000079950.9	823.415126288793	0.834569352653003	0.178270279637822	4.68148338774435	2.84806480161528e-06	2.05792035719004e-05
ENSG00000079974.13	62.2212670423937	-0.692229025010489	0.279081244223995	-2.4803853334368	0.0131240468181746	0.033733475555672
ENSG00000079999.9	1348.43991072111	-0.860523791771108	0.202001435483941	-4.25998849814867	2.04437423714592e-05	0.000117984462698557
ENSG00000080007.6	44.2657642865672	2.67247942482767	6.45590004556742	0.413959232014842	0.678903963739463	0.812072041410797
ENSG00000080031.5	306.383275030574	2.55668502058725	0.383114924075367	6.67341536422188	2.49917739633453e-11	5.85062351542833e-10
ENSG00000080166.11	0.313498663713469	0	8.4119877386995	0	1	NA
ENSG00000080189.10	1229.78079334613	-0.957368732047159	0.276304289641778	-3.46490723429725	0.000530414406708809	0.002082791498297
ENSG00000080200.5	354.910436357149	0.691931488388755	0.383972178151442	1.80203548007025	0.0715398235695938	0.141337674122482
ENSG00000080224.13	4.1876455916063	0	4.85245463758586	0	1	1
ENSG00000080293.5	2.64846104337914	-5.45341909385431	3.12403754501573	-1.74563173946325	0.0808749633425553	NA
ENSG00000080298.11	121.93997309055	0.843203504214103	0.300599738304146	2.80507065299222	0.00503055514861229	0.0147442776247518
ENSG00000080345.13	1531.70672987804	0.518913335505856	0.292250898454251	1.77557481687977	0.0758030238306638	0.14829558346576
ENSG00000080371.4	953.423323441483	1.04277050266624	0.215961144491598	4.82850980032107	1.37558565441176e-06	1.08009937722817e-05
ENSG00000080493.9	80.9415355261706	-0.048425619726504	0.487427111601779	-0.0993494587680364	0.920860810207596	0.994821183285603
ENSG00000080503.15	1011.08592626218	0.655444546338869	0.329272780130358	1.99058223421742	0.0465268350028751	0.0987686926093397
ENSG00000080511.2	0.434661893473451	0	8.4119877386995	0	1	NA
ENSG00000080546.9	238.10046644889	-0.61829286385988	0.289765140583082	-2.13377241519016	0.0328614149781116	0.0737993738108924
ENSG00000080561.9	165.455299332458	0.252123333721341	0.16817684973852	1.49915600222825	0.133833166083782	0.235792400313129
ENSG00000080572.8	0	NA	NA	NA	NA	NA
ENSG00000080573.6	15.7229470533495	2.03788397766717	1.98687529097922	1.02567281747352	0.305045831291644	0.452941101146678
ENSG00000080603.12	2673.65962742123	0.0585437613209844	0.140344281430952	0.41714390300817	0.676573154011351	0.810483689919439
ENSG00000080608.9	1497.00154130988	0.551263651505222	0.127575375008262	4.32108196013157	1.55265983824545e-05	9.22057222577098e-05
ENSG00000080618.9	3.80136185215087	0	5.3085815821583	0	1	1
ENSG00000080644.11	24.9137753554208	0.501167516951138	0.606593285946271	0.826200237560045	0.408690513514501	0.56271890169246
ENSG00000080709.10	7.36512044485853	2.98900947029625	2.44732131005138	1.22133920790053	0.221957614160409	0.35328209870659
ENSG00000080802.14	592.693745306982	0.502860313708045	0.154029103892182	3.26470972693601	0.00109576307885	0.0039293044873991
ENSG00000080815.14	2170.60120611559	0.612087735910147	0.0842924671745732	7.2614761013281	3.82888660965717e-13	1.21627352476264e-11
ENSG00000080819.2	621.243872562481	0.213859344921112	0.21050881623504	1.01591633427045	0.309669229783115	0.457617792817988
ENSG00000080822.12	1154.63050883401	1.25210021563319	0.229274424682266	5.46114211111151	4.73081151448403e-08	5.40591544271046e-07
ENSG00000080823.17	318.08150167564	0.00401333518274048	0.202205192924303	0.019847834393862	0.984164759058569	1
ENSG00000080824.14	43574.7603054861	1.33005845465171	0.12831651665877	10.3654501328828	3.56077957546006e-25	3.56130840410988e-23
ENSG00000080839.7	458.88421708971	-0.470577715077082	0.246863355916422	-1.90622748900975	0.0566206972302908	0.116203570311211
ENSG00000080845.13	1550.5997372303	0.487001948198112	0.150987948706093	3.22543588658252	0.00125781004463065	0.00443869630247563
ENSG00000080854.10	28.3067252839394	-0.749818632072797	0.791382577239224	-0.947479327493633	0.343394585366259	0.494433904826956
ENSG00000080910.7	0.431201725396998	0	8.4119877386995	0	1	NA
ENSG00000080947.10	64.6606772210828	-0.282089307839038	0.3708266293759	-0.760704020403803	0.446833872928516	0.60113360380853
ENSG00000080986.8	407.98833026469	-0.890268186833654	0.255637156960015	-3.4825461111387	0.000496669676408964	0.00195980810009576
ENSG00000081014.6	575.02699795722	1.1662766854612	0.197085216360255	5.91762643083965	3.26620772281677e-09	4.85914540677961e-08
ENSG00000081019.9	202.839699615406	0.436855825254512	0.272817137894237	1.60127706282098	0.109315566970275	0.200408566197865
ENSG00000081026.14	322.86974905534	0.0578821608755024	0.248900512137753	0.232551393238869	0.816109775049646	0.918431260429816
ENSG00000081041.8	1780.13946932143	2.58249587554113	0.166232165790275	15.5354763217085	1.99583781107179e-54	9.16407074933713e-52
ENSG00000081051.3	3.16486754812869	3.10853880288009	3.03947666116571	1.02272172133998	0.30643943824114	0.454251667091185
ENSG00000081052.10	364.268911526298	-0.717134004198402	0.352769884757669	-2.03286628248051	0.0420660343456728	0.0907290531555374
ENSG00000081059.15	213.495633770504	0.170454905174483	0.157864155854428	1.07975685963611	0.280250466498803	0.424430297951673
ENSG00000081087.10	744.177813004233	1.27563465488541	0.227055989615864	5.61815020622684	1.93012673632787e-08	2.44325504097945e-07
ENSG00000081138.9	0.712846700486826	-3.84379078074246	8.36565073215394	-0.459473016960724	0.64589452452676	NA
ENSG00000081148.11	4.97751822169708	0	4.13692174691294	0	1	1
ENSG00000081154.7	1946.90745657989	0.0132881043312044	0.219147811493677	0.0606353503630029	0.951649619789951	1
ENSG00000081177.14	704.132890931031	-0.277823009694971	0.144277668145897	-1.92561339024436	0.0541526654992651	0.111968713650768
ENSG00000081181.3	179.774341214925	1.44998064806449	0.51638550748876	2.80794218086388	0.00498591777853334	0.0146283033516859
ENSG00000081189.9	28.1782440350248	0	1.966917720345	0	1	1
ENSG00000081237.14	0	NA	NA	NA	NA	NA
ENSG00000081248.6	0	NA	NA	NA	NA	NA
ENSG00000081277.7	3235.8474444742	0	1.68691647658701	0	1	1
ENSG00000081307.8	587.918704071459	0.230656960238597	0.197362397524765	1.16869759960052	0.242525489423642	0.379354479933868
ENSG00000081320.6	397.20886690787	-0.145988760400701	0.180745039884149	-0.807705486658304	0.419260144359509	0.573407234686051
ENSG00000081377.12	398.319153975439	0.537459218844634	0.237516988927499	2.26282431952138	0.023646521125683	0.05572502814676
ENSG00000081386.8	232.488089049617	-0.219988025067686	0.26001376491702	-0.846062996464408	0.397517602074678	0.551734550337642
ENSG00000081479.8	4.61700150942073	-5.28425725863283	8.34265144749518	-0.63340261688859	0.526470756544186	0.67734118922895
ENSG00000081665.9	90.264740415295	0.126035274103799	0.551771840777939	0.228419184868338	0.819320376277273	0.92104733646448
ENSG00000081692.8	512.988842209332	-1.87448265281123	0.412115865337834	-4.54843603576051	5.40460649200282e-06	3.64207021207248e-05
ENSG00000081721.7	561.55283959452	-0.00551620409991634	0.163075713993548	-0.0338260306506129	0.973015878362302	1
ENSG00000081760.12	1266.96207592891	0.162863426082027	0.139254984876518	1.16953390376972	0.24218858973599	0.379032928843149
ENSG00000081791.4	968.960057713734	-0.335487822174548	0.129426977116173	-2.59210119597723	0.00953917075368527	0.0257165554759412
ENSG00000081800.4	0	NA	NA	NA	NA	NA
ENSG00000081803.11	53.3007057110143	2.14928860634002	0.472549898255429	4.54827863528236	5.4086494641224e-06	3.64357936391013e-05
ENSG00000081818.1	0	NA	NA	NA	NA	NA
ENSG00000081842.13	0.437813552422147	0	8.4119877386995	0	1	NA
ENSG00000081853.13	15.2895116948015	-0.258088078611307	0.71963076741365	-0.358639583378118	0.719864730819248	0.845154995161626
ENSG00000081870.7	584.723475489	-0.51152972732107	0.21441629050594	-2.38568499676053	0.017047345920783	0.0422050122219357
ENSG00000081913.9	432.10299934452	-0.192132243148425	0.167567249070292	-1.14659782394487	0.251547876248536	0.39068432840169
ENSG00000081923.6	1027.85749290853	0.420784125071732	0.237736355375516	1.7699612009576	0.0767336043393944	0.149854906570206
ENSG00000081985.6	11.413654653585	0.294282073070478	1.40808862864967	0.208993998731946	0.834452923493228	0.93161209180668
ENSG00000082014.12	356.490462975417	-2.4021508587189	0.328965334966177	-7.30213978006492	2.8322679678742e-13	9.21422057245771e-12
ENSG00000082068.4	573.798685629221	-0.429262071723208	0.175552359785165	-2.44520821166132	0.0144768538742583	0.0366603006795738
ENSG00000082074.11	1018.56428473181	0.645987056830718	0.295385798052838	2.18692659257492	0.0287478832753544	0.0658741118588046
ENSG00000082126.13	1.28863396079438	0	8.4119877386995	0	1	NA
ENSG00000082146.8	514.685657651723	-0.160215643229693	0.145200186334745	-1.10341210486005	0.269848242306759	0.41269826187157
ENSG00000082153.13	5618.33967484622	1.19999532453991	0.182840113617935	6.56308564239594	5.27055554164067e-11	1.13640377382888e-09
ENSG00000082175.10	0	NA	NA	NA	NA	NA
ENSG00000082196.16	6.47231865069701	-1.42218295815428	1.67607343520133	-0.848520672355532	0.396148064708756	0.550173874428474
ENSG00000082212.7	1249.75675919114	1.17889625180156	0.274768641485567	4.29050507884643	1.78267208716509e-05	0.000104483098859867
ENSG00000082213.13	490.186942974775	0.770031768354677	0.24404249789764	3.15531833589761	0.00160323072936772	0.00548333679116573
ENSG00000082258.8	725.910026471925	0.827103879508535	0.301925426065825	2.73943102535595	0.00615456273222501	0.0175647168920952
ENSG00000082269.12	555.483407079949	1.26252133328336	0.31642123414551	3.99000192478476	6.60727590736633e-05	0.000330331094176001
ENSG00000082293.8	0	NA	NA	NA	NA	NA
ENSG00000082397.11	36.1847452774102	4.76839077856702	1.30713221446711	3.64797893112213	0.000264311306560699	0.00112418554240964
ENSG00000082438.11	545.955822436661	0.370154086365818	0.266328356011941	1.38984106652625	0.164577144679558	0.278168832423752
ENSG00000082458.7	546.69000542837	-0.490804399007633	0.174144485637549	-2.81837462272079	0.00482674575243124	0.0142357291147983
ENSG00000082482.9	2.26402433476951	0	8.4119877386995	0	1	NA
ENSG00000082497.7	112.10254938786	-0.448005260029092	0.305061437189601	-1.46857388517005	0.141948402405191	0.247073625725173
ENSG00000082512.10	303.033078161208	-0.33326956891096	0.151864528701077	-2.19451883702845	0.0281981312551197	0.0648034177849144
ENSG00000082515.12	816.612498451646	-0.613582090127326	0.215978391618967	-2.84094202909808	0.00449804881714239	0.0134264979987056
ENSG00000082516.8	885.19503978556	-0.0812807393295753	0.178494045845309	-0.455369471539778	0.648843454347912	0.78758617569039
ENSG00000082556.6	8.28075000015839	0	8.4119877386995	0	1	1
ENSG00000082641.11	8927.1154531679	0.629807935881358	0.112059881094711	5.62028024417638	1.90647952735561e-08	2.42090546141831e-07
ENSG00000082684.10	2.88803231532938	-3.11577818491041	2.87004442637923	-1.08562019328781	0.277647062039948	NA
ENSG00000082701.10	1909.00716098934	0.297623937824192	0.107949613682909	2.75706348239868	0.00583230272971255	0.016777732030241
ENSG00000082781.7	6883.58261566066	-0.494593111086485	0.132731140499353	-3.72627786686499	0.000194328173138832	0.000856459878255631
ENSG00000082805.15	1562.65887472769	0.386519027078889	0.193797589367267	1.994447032808	0.0461032229520086	0.0980652151294409
ENSG00000082898.12	5533.33468410952	0.459479022434223	0.248209004899988	1.85117789187126	0.0641439652088614	0.129022354551436
ENSG00000082929.4	0	NA	NA	NA	NA	NA
ENSG00000082996.15	1130.89530136313	0.795229110309172	0.284908321338666	2.79117544399097	0.00525169972398435	0.0153368154847725
ENSG00000083067.18	0.406976622569161	-1.18917384049593	8.02177895832578	-0.148243157368689	0.882150873407652	NA
ENSG00000083093.5	503.151001359837	-0.00719790272776765	0.266241632794643	-0.0270352260546701	0.978431637963526	1
ENSG00000083097.10	323.029804135648	0.0972134700987924	0.26850243606613	0.362058056243667	0.717308646541449	0.843673900336316
ENSG00000083099.6	747.917190694428	0.1868855248669	0.129843932158592	1.43930888228675	0.150063027357869	0.258414877404622
ENSG00000083123.10	231.92553973447	-0.205571250124199	0.222336041612668	-0.924597058727549	0.355175543576102	0.506358867184249
ENSG00000083168.5	1185.25318574055	0.446269104973739	0.266683520771457	1.67340337971683	0.0942479129735617	0.177969023815765
ENSG00000083223.13	946.82248633934	1.12944578645314	0.249755090524182	4.52221327734574	6.1196351419142e-06	4.06293094880357e-05
ENSG00000083290.15	514.017038287318	-0.419012039003467	0.172334472052075	-2.43138841587568	0.0150410804987467	0.0378849207475601
ENSG00000083307.6	590.674605786512	0	1.67187311788676	0	1	1
ENSG00000083312.13	5074.05697474724	0.924329250638458	0.243060543655513	3.80287658678365	0.000143025615448916	0.000653743554053042
ENSG00000083444.12	3588.03145502446	0.4370750905554	0.238401160291481	1.83335974548534	0.0667490898291772	0.133320006111603
ENSG00000083454.17	129.618168731348	-0.756242584127215	0.323936633658861	-2.33453862746385	0.0195675358959313	0.0474292654715658
ENSG00000083457.7	429.693640364411	-1.34593963561404	0.286471441505485	-4.6983379164805	2.62287218157609e-06	1.91368315942151e-05
ENSG00000083520.10	1012.74702440419	0.714631760921337	0.248559281442419	2.87509585952391	0.00403904850737342	0.0122303502689546
ENSG00000083535.11	251.362980496871	0.790420067738403	0.365479369951664	2.16269407447796	0.0305647171584798	0.0694677669875991
ENSG00000083544.9	262.304505450334	-0.483771547091245	0.192058886364001	-2.5188709371894	0.0117731802071954	0.0308100465966281
ENSG00000083622.8	0.173958015116299	-1.81623250963978	8.40525574141591	-0.216082956368657	0.828923084738836	NA
ENSG00000083635.7	214.453746303725	-0.130643431356749	0.224044473548264	-0.583113831319771	0.559816673287358	0.708279813731202
ENSG00000083642.14	597.055574325418	0.44159073672789	0.297892740441638	1.48238166553912	0.138238769616677	0.241699512121655
ENSG00000083720.8	328.992981254544	0.337823539038142	0.246292440059785	1.37163584459247	0.170176829396355	0.285721140554687
ENSG00000083750.8	221.015166397717	0.0040255694894226	0.211573133449211	0.0190268462909019	0.984819689040834	1
ENSG00000083782.3	0	NA	NA	NA	NA	NA
ENSG00000083799.13	731.768683949847	1.4071696063054	0.23068096066735	6.10006825979274	1.06023179069745e-09	1.78647730337452e-08
ENSG00000083807.5	275.654220435146	-2.50595167390174	0.444090256428725	-5.64288821388257	1.67220926121075e-08	2.14227290451748e-07
ENSG00000083812.7	219.65470158788	-0.404237844460112	0.187377747632411	-2.1573417845385	0.0309790435585946	0.0702277397906516
ENSG00000083814.8	53.0647731945036	-0.617789417941157	0.376927204765803	-1.63901520009682	0.101210094109824	0.188508115727923
ENSG00000083817.8	116.580884460518	-0.250516020483814	0.238889650021157	-1.04866837245409	0.294330775567982	0.440751358816027
ENSG00000083828.11	113.318883460414	-0.231056274434628	0.270192249221773	-0.855155079763145	0.392465300509497	0.546530203867526
ENSG00000083838.11	277.648572812838	-1.42616859216546	0.3273752616831	-4.35637251523909	1.32235652551668e-05	7.99342011950377e-05
ENSG00000083842.8	46.162088934042	-1.29615151388146	1.16607251015314	-1.11155310033957	0.26633034701373	0.40846215749779
ENSG00000083844.6	101.677991659574	0.0524978622088309	0.285490672574904	0.183886435712036	0.854102546088187	0.946285137720995
ENSG00000083845.4	14272.1321708252	-2.26871877362542	0.41572354483528	-5.45727756296397	4.83490257092431e-08	5.50224959996971e-07
ENSG00000083857.9	8520.52315010377	0.248896837979433	0.39741852916606	0.626283929191011	0.531128725447667	0.681468700627113
ENSG00000083896.8	744.098727738197	0.545477001447188	0.266761026469255	2.04481519908252	0.0408730807351302	0.0885619578067847
ENSG00000083937.4	1403.80755352842	0.567948580044313	0.244132290847767	2.32639679934215	0.0199973922202333	0.0483031223129333
ENSG00000084070.7	396.83670194014	0.212394760673699	0.159485183403968	1.33175230538948	0.182941595265483	0.302625812588926
ENSG00000084072.12	823.607349493234	-1.27999341934659	0.265424034818371	-4.8224472972935	1.41807504774357e-06	1.11087127528357e-05
ENSG00000084073.4	1485.69572278541	0.587523258526731	0.230676092739807	2.54696206940454	0.0108665243773129	0.0287652505234345
ENSG00000084090.9	2716.86008745652	-0.460210724096533	0.114899953707351	-4.00531688001098	6.19343981482411e-05	0.000312234333304232
ENSG00000084092.6	683.618553249163	-0.741636343903823	0.0836255673573987	-8.86853587174148	7.41138916818785e-19	4.49646532627325e-17
ENSG00000084093.11	717.249790554625	0.455915647152892	0.323851816368544	1.40779092198779	0.159192989253106	0.270744672268751
ENSG00000084110.6	8.66961235653877	1.90005006468644	2.51288288671314	0.756123603982086	0.449575091173377	0.603691899671505
ENSG00000084112.10	1928.12481332777	1.30022400241627	0.251384692609998	5.17224811469908	2.31294176308509e-07	2.20001706401168e-06
ENSG00000084207.11	17566.7522218807	-2.01863962257492	0.388402918906101	-5.19728231770303	2.02223127887752e-07	1.96041931512296e-06
ENSG00000084234.12	12800.2529950681	1.2670209697894	0.182105401836127	6.95762430446501	3.46058574019449e-12	9.3970717351007e-11
ENSG00000084444.9	161.101119973326	1.4380978409538	0.199276247876174	7.21660436846143	5.33017580387962e-13	1.65925333999661e-11
ENSG00000084453.12	1.24076829800435	-1.75939408722528	8.31738085061549	-0.211532226168901	0.832471988245546	NA
ENSG00000084463.3	1857.39734123422	0.427431155996621	0.164911198873452	2.59188677856026	0.00954511793218312	0.0257291551145958
ENSG00000084623.7	4650.96672621354	-0.911389144886995	0.277966626443599	-3.27877183152389	0.0010425989670367	0.00376876488299204
ENSG00000084628.5	16.6466755187945	-1.38163212754598	0.599382427909339	-2.30509281422405	0.0211613758559635	0.0506844429659787
ENSG00000084636.13	1055.15706300179	-1.25029736061328	0.240431604820531	-5.20022050157074	1.99052238488401e-07	1.93339056451018e-06
ENSG00000084652.11	1746.46335430195	0.57406664959828	0.109895380107322	5.22375598535311	1.7532979686939e-07	1.7195086825982e-06
ENSG00000084674.9	0	NA	NA	NA	NA	NA
ENSG00000084676.11	713.720213843665	0.888225072024463	0.203050111234112	4.37441312701553	1.21759598835315e-05	7.42502014871676e-05
ENSG00000084693.11	842.987439604936	-1.01292109392563	0.162713534759984	-6.22518031717379	4.81002479047946e-10	8.66877170758755e-09
ENSG00000084710.9	196.373302466785	1.50385793378324	0.372030623853646	4.04229608360102	5.29303375726877e-05	0.000270927694446671
ENSG00000084731.9	2137.89414921	0.594505061894672	0.172041948942149	3.45558199933309	0.000549106141644032	0.00214867158234251
ENSG00000084733.6	5512.51863067991	0.182163608575398	0.196620695011807	0.926472203571753	0.354200636036541	0.505355250859
ENSG00000084734.4	32.4754712103237	7.30443522492099	2.22550595420413	3.28214589186896	0.00103020288752447	0.00372795789658907
ENSG00000084754.6	6093.49703101535	-0.50486250854161	0.163634631668217	-3.0853035411554	0.00203344511180808	0.00676910390407952
ENSG00000084764.6	464.098775341123	0.711367575342643	0.142156177197514	5.00412707605563	5.61157317258689e-07	4.86778071300013e-06
ENSG00000084774.9	2534.49491706358	-1.00753443142995	0.161912055356533	-6.22272646228435	4.88588796320778e-10	8.78199239507889e-09
ENSG00000085063.10	10171.8041979178	0.849892249044236	0.123594305231186	6.87646770985518	6.13548341087591e-12	1.60563693458453e-10
ENSG00000085117.7	1017.83830456466	2.24013798017546	0.265012375298982	8.45295612194783	2.84018435249176e-17	1.47887228024204e-15
ENSG00000085185.11	507.482467241821	0.733329989567402	0.219486874027864	3.34111091068847	0.000834438823640528	0.00308984009420997
ENSG00000085224.16	684.43397749079	0.682537980239347	0.342149335541276	1.9948540281675	0.0460588027181944	0.0980201324963602
ENSG00000085231.9	766.64767763133	0.875317557229427	0.267655538542287	3.27031363519173	0.00107428302981939	0.00386587442546049
ENSG00000085265.6	0	NA	NA	NA	NA	NA
ENSG00000085274.11	420.605354645791	-0.167530702150151	0.190748809738256	-0.878279148268526	0.379792248782617	0.533584339510099
ENSG00000085276.13	385.212737875778	0.00769092385532855	0.720693711864883	0.0106715567635901	0.991485491227297	1
ENSG00000085365.13	999.192078557115	0.909545204421428	0.336657648399903	2.70169178910503	0.0068987679833625	0.0193846744878821
ENSG00000085377.9	1508.68374507161	0.0194543172620258	0.120009668462036	0.162106249532553	0.871222184877398	0.959146738656099
ENSG00000085382.7	151.591644260979	0.338878370928397	0.28626140952101	1.18380738603722	0.236489317793585	0.37178380572592
ENSG00000085415.11	782.414459352812	0.242216057418967	0.141433209520316	1.71258262638927	0.0867893517855016	0.166357236634012
ENSG00000085433.11	503.634960575852	1.07180056777404	0.192621063073339	5.56429577676023	2.63213177161235e-08	3.23067789683379e-07
ENSG00000085449.10	1411.81320356057	0.763795423881481	0.240930195350628	3.1701938512519	0.00152337269602449	0.00525110025213832
ENSG00000085465.11	42.9698138788914	-1.12435301033588	0.61261756229768	-1.835326114581	0.0664573839421812	0.132911935500031
ENSG00000085491.11	1161.38351169801	0.657919824672336	0.418372132665485	1.57257086049368	0.115818219365436	0.209967290545577
ENSG00000085511.15	571.375614252719	0.22457654225859	0.136771145558003	1.64198772586393	0.100592547811945	0.187565412408373
ENSG00000085514.11	58.1613125538201	-0.438361594754464	0.414110702964447	-1.05856137408769	0.289799585798749	0.435529348500493
ENSG00000085552.12	282.022328159034	-5.02150024956461	1.36637893597562	-3.67504219902158	0.000237810104968689	0.00102179445994947
ENSG00000085563.10	16.7705279332454	3.20277137204481	8.3347666277808	0.384266472605193	0.700780954937583	0.830444117575574
ENSG00000085644.9	274.822931948639	-0.531137001932298	0.251351542542855	-2.11312409925529	0.0345901475018075	0.0770649261114928
ENSG00000085662.9	27801.8298743695	0.114683134224794	0.243933490651621	0.470140995885559	0.638254286300967	0.779038868181394
ENSG00000085719.7	1910.95016990223	0.123949550122294	0.248639238081699	0.498511623018914	0.618123478977143	0.761506716615356
ENSG00000085721.8	1224.63326455411	0.691091026471304	0.240948248366832	2.86821353197452	0.00412796830234108	0.0124659706445735
ENSG00000085733.11	7196.1640198684	0.639640941063268	0.0950120802541765	6.73220646629459	1.67109279522921e-11	4.04324404095998e-10
ENSG00000085741.8	11.9314560655112	-0.53799537482018	0.624872300623292	-0.860968511940032	0.389255385738166	0.542952675922962
ENSG00000085760.10	1332.25471614186	0.0258787556885555	0.122280744794974	0.211633939030597	0.832392629495804	0.92997999743979
ENSG00000085788.9	1222.5018912087	0.262358795022161	0.210403416648162	1.24693219911385	0.212422359102109	0.341196447840667
ENSG00000085831.11	192.692397378115	-0.359950887621231	0.239212682715529	-1.50473162014275	0.13239309019037	0.233805734363291
ENSG00000085832.12	949.921425958703	0.744996058394298	0.247594554845901	3.00893555134106	0.0026216472262711	0.0084393146769208
ENSG00000085840.8	435.902687856861	-1.09706893714307	0.316308304399386	-3.46835325498714	0.000523658434446364	0.00205826290877819
ENSG00000085871.4	755.132609159943	-0.614894677978613	0.2506887206872	-2.45282147634339	0.0141740663795707	0.0359828580193799
ENSG00000085872.10	904.581920573897	-0.616306349080759	0.193589795137483	-3.18356837271858	0.00145471752814438	0.00504456886733623
ENSG00000085978.17	1384.92990079174	0.312278600459795	0.124540029149143	2.50745565577013	0.0121603838815965	0.0316348487715546
ENSG00000085982.9	1353.74466581169	-0.247768614308506	0.101628144742968	-2.43799210282888	0.0147690966532606	0.0373114992729554
ENSG00000085998.9	1419.79781982762	-0.300784095558324	0.201729009362902	-1.49103044975165	0.135953500652175	0.238550336431812
ENSG00000085999.7	223.366386341122	-1.04093629280651	0.305697893347823	-3.40511438075935	0.000661363462612249	0.00252294675890394
ENSG00000086015.16	1124.9748685918	-0.406597220997392	0.150414432565847	-2.70317956901772	0.00686796319250312	0.0193115463295951
ENSG00000086061.11	8217.40623999118	1.26607635953288	0.133976003893547	9.45002330819524	3.38755259157405e-21	2.43554181521603e-19
ENSG00000086062.8	8480.85921935205	1.01784589278229	0.158035542724377	6.4406137710266	1.18991320546472e-10	2.3944040328689e-09
ENSG00000086065.9	2105.20096902486	1.03685655069383	0.220788008886906	4.69616332843934	2.650935992836e-06	1.93067266990864e-05
ENSG00000086102.14	1111.11418538902	0.170950070748637	0.106670995023146	1.60259188274697	0.109024787039497	0.200057018397725
ENSG00000086159.8	5.68524532434163	-5.46640837162534	2.23275807523898	-2.44827616222606	0.0143541588268525	0.0363952147061873
ENSG00000086189.5	720.666122852256	0.187321826408126	0.182251804245968	1.02781877624276	0.304035082308743	0.45191441788431
ENSG00000086200.12	606.688783256969	0.0573405899769145	0.156603622638532	0.366151108197965	0.714252322624858	0.841456487676294
ENSG00000086205.12	2.00102007503213	0	8.41198773869951	0	1	NA
ENSG00000086232.8	4621.23956880044	-0.412952772056928	0.125846190226975	-3.2814086092883	0.00103289991207305	0.00373637903735216
ENSG00000086288.7	2.98126835199495	-0.538021635506869	2.11550637816181	-0.254322861448597	0.799246139425435	0.905821258544377
ENSG00000086289.7	1983.56720304489	0.509070872592135	0.188566290938474	2.69969181691247	0.00694037339077059	0.0194803341256381
ENSG00000086300.11	211.528700006886	-0.0137791799809578	0.298561790273445	-0.0461518534181409	0.96318921695743	1
ENSG00000086475.10	1319.90055361359	-0.776119818467274	0.107764150708652	-7.20202231784457	5.93259790042195e-13	1.82429642895319e-11
ENSG00000086504.11	2070.29203674433	-1.90617780743924	0.3683443345458	-5.17498880440151	2.27924647578235e-07	2.17410843013365e-06
ENSG00000086506.2	27.8038605910428	-2.93122885828542	0.763002093138312	-3.84170487164583	0.000122182693293657	0.000568114373443443
ENSG00000086544.2	1062.74175383928	0.547303955724593	0.187447173664401	2.91977704985014	0.00350281884140202	0.0108389414998997
ENSG00000086548.8	572.370895582574	-1.60045498801628	0.506946826704472	-3.15704705840732	0.00159375623736198	0.00545594720519063
ENSG00000086570.8	1923.90057985098	-1.32062717608487	1.69659191961262	-0.778400015241383	0.436333229794995	0.59115076727121
ENSG00000086589.7	1088.73844225695	0.0705171044545877	0.126861613668725	0.555858485599353	0.578307600045008	0.725682166151968
ENSG00000086598.6	6417.36038685851	0.84773015510781	0.155958582421884	5.43561080091517	5.46090375232532e-08	6.11566732307253e-07
ENSG00000086619.9	247.333142955885	1.21477122215119	0.257622326122638	4.71531811871349	2.41333390540934e-06	1.77361167300782e-05
ENSG00000086666.14	1990.60080881107	0.684137528945651	0.249604285937402	2.74088854835299	0.00612732876222265	0.017499591393718
ENSG00000086696.6	51.6033185806298	0	1.7170595787415	0	1	1
ENSG00000086712.8	870.891351685944	0.461006459099648	0.211427939044851	2.18044247691339	0.0292246784026426	0.0668129656861591
ENSG00000086717.14	19.6663704404372	-0.703977864724914	0.461556418226157	-1.52522603288765	0.127202729506922	0.22670048908154
ENSG00000086730.12	18.6618610225522	2.19806803100363	0.792345463652657	2.77412837182242	0.00553498324046842	0.0160389079757865
ENSG00000086758.11	5187.06635897023	0.393112819815447	0.219199203105858	1.79340442047867	0.0729082812740325	0.143505772017122
ENSG00000086827.4	510.300897554091	-0.0279266779380762	0.169731318498417	-0.1645346196868	0.869310295530632	0.957824820059193
ENSG00000086848.10	297.682478674979	0.35586975399462	0.416604844830024	0.85421415139763	0.392986343603386	0.547061469015311
ENSG00000086967.9	0.0731944313906103	0	8.4119877386995	0	1	NA
ENSG00000086991.8	0.867973637763999	0	8.4119877386995	0	1	NA
ENSG00000087008.11	246.007282126852	-0.465144353447259	0.226854399250858	-2.05040922716644	0.0403245135194693	0.0875901673619866
ENSG00000087053.14	825.005963760378	0.593542094421724	0.21618546656384	2.7455226470853	0.00604145975002686	0.0172858817915016
ENSG00000087074.7	3973.43805342727	2.24025314247013	0.273919003662638	8.17852398889877	2.87341801690012e-16	1.37563185297235e-14
ENSG00000087076.4	277.437794555427	-1.02085662974586	0.370814115840407	-2.7530144785136	0.0059049284717702	0.0169649132416344
ENSG00000087077.7	1267.77776089432	-1.34979795333249	0.299590436672953	-4.50547743887428	6.62238753079159e-06	4.36088967681169e-05
ENSG00000087085.9	31.2198169423472	3.26793926821293	0.947248375054608	3.44992860824336	0.000560734821341932	0.00218824137445838
ENSG00000087086.9	124347.265992838	-2.1621459448625	0.336520216440695	-6.42501056171622	1.31860361649695e-10	2.63238625139209e-09
ENSG00000087087.14	2230.53334748078	-0.453692539575884	0.140121702572299	-3.23784632392538	0.00120435664434913	0.00426346894792106
ENSG00000087088.15	2485.67983610172	-1.64591015717904	0.309595519284827	-5.31632421871328	1.05884413288596e-07	1.10040267575592e-06
ENSG00000087095.8	432.142918328079	0.590568028823159	0.158151844532485	3.73418362946664	0.000188325056477402	0.000833639595971288
ENSG00000087111.16	1202.14365393882	0.112570079482569	0.164870521558219	0.682778694569835	0.494746694366924	0.647452226084659
ENSG00000087116.9	2.96770965141717	2.49779376552376	3.14036178886081	0.795384077842142	0.426390118947287	NA
ENSG00000087128.5	84.5944266568306	0	1.77506445783966	0	1	1
ENSG00000087152.11	1611.04958695064	0.307871581184829	0.176726625293942	1.74207808626888	0.0814947815150944	0.157810703627859
ENSG00000087157.14	546.557468396997	0.282724732717808	0.144702237506494	1.95383801653461	0.0507203767746725	0.106000183301821
ENSG00000087191.8	3926.88176966234	-1.0314372157396	0.282105043842004	-3.65621685345429	0.00025596484675639	0.00109259619670808
ENSG00000087206.12	842.40918589799	-0.0377691774173466	0.12561881852079	-0.300664962957726	0.763669988708618	0.879513440991917
ENSG00000087237.6	1.06863501675676	4.50879511610845	8.33453447768872	0.54097743889336	0.588523133350583	NA
ENSG00000087245.8	718.72310623643	0.753964731255705	0.23907118078317	3.1537248813755	0.00161200975915085	0.00551149655849123
ENSG00000087250.4	0.455806668245054	0.790641968780399	8.39268604071154	0.0942060700168128	0.924945463044778	NA
ENSG00000087253.7	451.647394615946	0.735608704461174	0.225958512918049	3.2555033884825	0.00113191545778983	0.00404101219185861
ENSG00000087258.9	5.90991479187552	0.482639000721843	1.04077855495009	0.463728809962832	0.642842053406406	0.782935736976707
ENSG00000087263.12	1342.93050429468	0.241468701558224	0.121232695952981	1.99177870012784	0.0463953442651434	0.09855169174521
ENSG00000087266.11	591.209308827418	0.965033074960498	0.219901700852491	4.38847481042375	1.14148352617669e-05	7.0052830131676e-05
ENSG00000087269.11	1285.706373238	-0.256906538271514	0.131638001413413	-1.9516137856324	0.0509840752938468	0.106485193131561
ENSG00000087274.12	2832.53971142831	0.0287367184325071	0.09483688018829	0.30301206002826	0.761880670835696	0.878356496835563
ENSG00000087299.7	249.033655365663	0.198755698727461	0.168611724032073	1.17877745375318	0.238486804403436	0.37439963550879
ENSG00000087301.4	70.4209231084359	-0.605700863931338	0.407665012136626	-1.48578083941219	0.137337099844431	0.240372643867022
ENSG00000087302.4	3631.64983956876	-0.83900749872483	0.259414598337126	-3.23423394096921	0.00121969503472033	0.00431247791152517
ENSG00000087303.12	104.450164634145	2.43678123363196	0.280633972587402	8.68312988326116	3.85024297815088e-18	2.16675372945911e-16
ENSG00000087338.4	493.043660634874	-0.14638545295188	0.221226442326654	-0.661699620589356	0.5081637479266	0.660220720216148
ENSG00000087365.10	5545.20563309264	-0.221350025286264	0.154639153996593	-1.43139702698543	0.152316459985961	0.2616263765598
ENSG00000087448.5	642.420206282849	-0.0195652844576427	0.148263609790513	-0.131962822740436	0.89501369767935	0.976822523592237
ENSG00000087460.19	16316.4488549844	-0.503576078618838	0.173349921163844	-2.90496860476144	0.0036728993962766	0.0112737141450891
ENSG00000087470.13	2006.07927690474	0.632529204034587	0.155318317727592	4.07247009424839	4.6517174370001e-05	0.000241963561739735
ENSG00000087494.11	6517.29959033411	1.25256061841561	0.156510816371405	8.00302910338952	1.21395233591149e-15	5.36662561103278e-14
ENSG00000087495.12	83.1008744337779	0	1.68829754624525	0	1	1
ENSG00000087502.13	1085.55162656257	0.396810660095321	0.222174336656618	1.78603283379489	0.0740939420380178	0.145388491743791
ENSG00000087510.5	365.110182460076	0.174125227036696	0.212054914777517	0.821132710927186	0.411570679504284	0.565605226720975
ENSG00000087586.13	1646.00800207974	-0.332418441538566	0.185029493633545	-1.79657002249019	0.0724039070311203	0.142674444171269
ENSG00000087589.12	5.67940994875924	1.70888903222459	2.9699603043007	0.575391202956485	0.565026752317261	0.712917529169724
ENSG00000087842.6	1302.56623001159	-1.26466634512625	0.222397924610492	-5.68650245878504	1.29667520002468e-08	1.70440657554317e-07
ENSG00000087884.10	228.194782763183	-1.51227374571281	0.367528868030836	-4.11470738017219	3.87670890619514e-05	0.000207299303300618
ENSG00000087903.8	166.770757746966	-0.684173697970092	0.193399162850302	-3.53762491981243	0.000403743149822758	0.001635617175831
ENSG00000087916.7	428.857020536215	4.12963712719301	1.40754589699814	2.93392715363687	0.00334702752507238	0.0104207115255104
ENSG00000087995.11	469.351933972914	-0.195071235049731	0.120302985292241	-1.62149953781997	0.104910549022851	0.194200877291077
ENSG00000088002.7	494.915723778801	-2.52183051602066	0.569790906515444	-4.42588761453375	9.60465221121053e-06	6.01869691758953e-05
ENSG00000088035.11	246.711473587712	-0.443550577579789	0.272774809210365	-1.62606869330709	0.103935043017754	0.192677525609073
ENSG00000088038.13	807.232624556101	-0.16314384983793	0.157057666229289	-1.03875126731958	0.298920431114539	0.446150226788344
ENSG00000088053.7	0.105976003007978	0	8.4119877386995	0	1	NA
ENSG00000088179.4	350.975753563791	-0.10141392611918	0.243934416349498	-0.415742590311153	0.677598372273822	0.811233556784023
ENSG00000088205.8	2274.01518007699	0.45931518950925	0.140818141786783	3.26176147250055	0.00110722267430034	0.00396476775769051
ENSG00000088247.11	2952.04037314946	-0.258308530334654	0.131209013126756	-1.96867977419442	0.0489898753330387	0.102990889839061
ENSG00000088256.4	1364.27641579333	-0.376027237286806	0.154858625659554	-2.42819691628593	0.0151741019901496	0.0381866445574231
ENSG00000088280.14	158.156482529444	-0.0244965743159787	0.261429622709006	-0.0937023664806552	0.925345590371158	0.997905250468053
ENSG00000088298.8	1102.41871453745	-1.0921242363429	0.245847805257082	-4.44227775473071	8.90115536722039e-06	5.62320331094289e-05
ENSG00000088305.14	250.138623437409	-0.099248030176034	0.241992226193886	-0.410129001815602	0.681711319046648	0.814417466660719
ENSG00000088320.3	0	NA	NA	NA	NA	NA
ENSG00000088325.11	3363.75549328832	-0.657339100732543	0.186474063488827	-3.52509667261007	0.000423328273359434	0.00170674538149684
ENSG00000088340.11	479.155995671989	0.256507823488958	0.304167786870134	0.843310286498141	0.39905493133522	0.553105006185293
ENSG00000088356.4	588.592898477757	-1.2645760650646	0.328096197942083	-3.85428442327707	0.000116068601926749	0.000542808788131045
ENSG00000088367.16	2242.41643389585	-0.432824870053537	0.165788581444201	-2.61070374258081	0.00903561312406423	0.0245193407582901
ENSG00000088386.11	11.6013146467975	0	5.67041564721436	0	1	1
ENSG00000088387.13	1278.74130762692	0.533636891202121	0.3621508113622	1.47352118084422	0.140610556869237	0.245125125587126
ENSG00000088448.10	651.13975188868	0.263594009803764	0.13475600278503	1.95608362044	0.0504553043462262	0.105588203201451
ENSG00000088451.6	206.462555665854	0.896560663603429	0.305268092428929	2.93696159487144	0.00331445147650651	0.0103288389911863
ENSG00000088538.12	71.3847760716026	0.928879909287323	0.793660108367886	1.17037494954548	0.241850112084954	0.378606277806393
ENSG00000088543.10	119.971892685216	-0.81507781455147	0.256929077058422	-3.17238447233488	0.00151192700457452	0.00521609652893084
ENSG00000088682.9	1238.62051656853	-1.04604286422658	0.138030244291748	-7.57835987028765	3.49950596766929e-14	1.28313101751039e-12
ENSG00000088726.11	1402.8602661869	2.90098674193216	1.81339149284246	1.59975755559817	0.109652378102523	0.200880213529677
ENSG00000088727.8	118.780692888764	-0.693618994659447	0.295156700357788	-2.35000253702066	0.0187732831117689	0.0457621427011422
ENSG00000088756.8	2.03712651378003	0	3.21513983855099	0	1	NA
ENSG00000088766.7	898.136613258522	-0.0545084709088867	0.215397890075136	-0.253059446821288	0.800222275834872	0.90667324539801
ENSG00000088782.4	0	NA	NA	NA	NA	NA
ENSG00000088808.12	338.275304367832	-0.618051499240457	0.22384583834258	-2.76105869922215	0.00576143202729564	0.016601016510005
ENSG00000088812.13	2275.52380090467	0.315566003690843	0.173850209693794	1.81516032823116	0.0694992743480943	0.138021610110542
ENSG00000088826.13	2195.76724995169	0.849667412427509	0.22083588418679	3.84750610416572	0.000119326305062883	0.000555984626657157
ENSG00000088827.8	0.255455198735458	0	8.41198773869951	0	1	NA
ENSG00000088832.10	7422.2809092446	-0.228672298719231	0.18377231470535	-1.24432398365266	0.213380347500639	0.342435710585067
ENSG00000088833.13	2626.92165089578	-0.325833717317489	0.219299550013341	-1.48579291338111	0.13733390518933	0.240372643867022
ENSG00000088836.8	371.157722274417	-0.259054300515814	0.180536681497594	-1.43491227581507	0.151312097120119	0.260121161320462
ENSG00000088854.11	546.093702118177	1.01295925784272	0.208984270351362	4.8470598104807	1.25304659561915e-06	9.9314634646111e-06
ENSG00000088876.7	410.058351504034	0.239551662383858	0.148334615000137	1.61494107348872	0.106323456397374	0.19622296424556
ENSG00000088881.16	140.903605138498	-0.978981422333759	0.347806737521169	-2.81472817148683	0.00488185079954217	0.0143605171379078
ENSG00000088882.7	3.42479328903122	4.62239835996256	7.05315559169037	0.655365998930806	0.512232137278464	0.663798965326287
ENSG00000088888.13	1251.36554940393	0.391050804367197	0.260278162170836	1.50243416929665	0.132985017372093	0.234564021823676
ENSG00000088899.10	338.090191121465	-0.818531452801946	0.238014317426945	-3.43900090402411	0.000583865284268803	0.0022623380011666
ENSG00000088926.9	0.34490797842738	0	8.41198773869951	0	1	NA
ENSG00000088930.6	3195.12938634445	0.514598398348091	0.224341517031033	2.2938170569512	0.0218010092472897	0.0519761375764684
ENSG00000088970.11	293.092690050147	0.0562323374901792	0.160282512947699	0.350832642039547	0.725713906989548	0.849652182597928
ENSG00000088986.6	6821.53450824737	-0.467432423799501	0.218310750704661	-2.14113332619089	0.0322632878631178	0.0726416853792416
ENSG00000088992.13	2356.78901875683	-1.21102219490746	0.326493305238055	-3.7091792556802	0.000207932182061474	0.000908489159642723
ENSG00000089006.12	3405.16589233286	-0.130073638410257	0.0974884642517891	-1.33424646093828	0.182123097501905	0.301592863838605
ENSG00000089009.11	21161.2801497674	-1.07104614533175	0.270045142144742	-3.96617445818625	7.30354132095909e-05	0.00036032587376639
ENSG00000089012.10	0	NA	NA	NA	NA	NA
ENSG00000089022.9	724.012710472285	0.209715660198881	0.105173222109674	1.99400242753988	0.0461517892282359	0.0981375221322019
ENSG00000089041.12	1.06813169411015	-3.89717371156974	4.53762803316434	-0.858857024658327	0.390419401844698	NA
ENSG00000089048.10	838.81272576334	0.767985443812993	0.243202541313078	3.15780188671777	0.00158963549006232	0.00544513492806527
ENSG00000089050.10	598.718486501356	0.315488726379	0.19101864563912	1.65161220426111	0.0986136305089025	0.184573946374964
ENSG00000089053.8	2120.95175330452	-0.84850398703222	0.169546854310967	-5.00453983932946	5.59956308710176e-07	4.85944901412014e-06
ENSG00000089057.10	1607.99807724504	-0.0717259871935762	0.285533469332214	-0.251199928895635	0.801659539534148	0.907716283218272
ENSG00000089060.7	475.791496739151	1.23276020274011	0.195893075879216	6.29302591328041	3.11336340358743e-10	5.80091269884284e-09
ENSG00000089063.10	2191.04417464772	-0.153746445439063	0.169747229433292	-0.905737583772955	0.365074764547198	0.517586348641897
ENSG00000089091.12	116.860413770201	0.221817316922737	0.263628791291662	0.841400196981263	0.400123775168884	0.55404028802262
ENSG00000089094.12	210.131721051497	-0.0867920343881737	0.355988419943903	-0.243805779979727	0.807381243618004	0.911971556793835
ENSG00000089101.13	0.66056403014991	0	8.4119877386995	0	1	NA
ENSG00000089116.3	6.41302735227092	0	3.12372112660788	0	1	1
ENSG00000089123.11	219.929436136394	0.0497441399627666	0.182580188633327	0.272450917786414	0.785275326116763	0.895224223932505
ENSG00000089127.8	3470.97142053038	2.36347260142314	0.356372712342029	6.63202461796458	3.31113338041253e-11	7.50783700162451e-10
ENSG00000089154.6	4172.30767067123	-0.066009321731796	0.129722438565928	-0.508850453795998	0.610857051139071	0.755040991383459
ENSG00000089157.11	45660.3881411647	-1.76131363620519	0.355541079805072	-4.9538962900457	7.27419870125957e-07	6.1106293705425e-06
ENSG00000089159.11	5111.41679815877	0.768504325852168	0.194073019327172	3.95987205494344	7.49899292747051e-05	0.000368528713485008
ENSG00000089163.4	23.4984737566845	0.633094065785037	0.469854981498694	1.34742439840833	0.177843587048706	0.296075968102367
ENSG00000089169.10	17.5269418574909	-1.04346206785672	0.473092452615933	-2.20561977280967	0.0274106334521879	0.0632237729917288
ENSG00000089177.13	829.244814463912	0.523988085498379	0.278410524876884	1.88206996028649	0.0598265173777708	0.1218054147519
ENSG00000089195.10	914.029938463213	0.703254057957278	0.159082413701302	4.4206901416377	9.83861694142572e-06	6.14434553532068e-05
ENSG00000089199.5	388.215391514105	-0.430185828124729	0.214986623470243	-2.00098881121445	0.0453935956769115	0.096800381408132
ENSG00000089220.4	4212.49359134559	-1.14399636011853	0.191359478436179	-5.97825814256735	2.25536144390347e-09	3.50500517316783e-08
ENSG00000089225.15	0	NA	NA	NA	NA	NA
ENSG00000089234.11	634.540689012873	0.0758014942662519	0.118800838061672	0.638055214954811	0.523437738220424	0.674641953765054
ENSG00000089248.6	3570.15625578691	-0.679579205401202	0.201075992137726	-3.37971330230079	0.00072561477861325	0.00274318775679706
ENSG00000089250.14	189.538400126229	0.110029908991608	0.271852402927902	0.404741351581098	0.685667642874757	0.817629633478208
ENSG00000089280.14	6538.83404127783	0.122596045157229	0.150972153236863	0.812044092428661	0.416766331431737	0.570804026433149
ENSG00000089289.11	1467.59548359767	-0.426604522272493	0.141176726366958	-3.02177655801161	0.00251295968718043	0.00813741377786606
ENSG00000089327.10	5349.42134702655	-1.24434038288735	0.462049006101386	-2.69309178562394	0.00707927770706839	0.0198308789538673
ENSG00000089335.16	594.964487536141	-0.398345521281055	0.246813212709435	-1.61395541554744	0.106537097287972	0.196527481419731
ENSG00000089351.10	3824.21102512045	-0.536321424562084	0.17902299759726	-2.99582417767701	0.00273704198986742	0.00874528852147579
ENSG00000089356.12	3078.66836060436	0	1.6883329050189	0	1	1
ENSG00000089472.12	0.437335073921228	0	8.4119877386995	0	1	NA
ENSG00000089486.12	473.306876486908	0.105654393423705	0.188930433910723	0.559223790665885	0.576008998579563	0.723700858103415
ENSG00000089505.13	34.0315814318183	0.601758602337169	0.685865468932618	0.877371189533218	0.380285056492805	0.534016750978254
ENSG00000089558.4	7.2085246965586	4.59268514966628	1.76958271469121	2.59534923772562	0.00944948486234867	0.0254985899123855
ENSG00000089597.12	8961.90277719155	0.278066932376197	0.152755547764103	1.82033933592782	0.0687073445500508	0.13662347263235
ENSG00000089639.6	246.037155949004	0.353029550363109	0.220444245027109	1.60144598158911	0.109278175327501	0.200387873623882
ENSG00000089682.12	416.604812695982	0.280961906365583	0.227385131782966	1.23562127463001	0.216599372898386	0.346637922264424
ENSG00000089685.10	1934.94348361375	-2.26689028856206	0.435744874439518	-5.20233380020332	1.96801334038922e-07	1.91244701856101e-06
ENSG00000089692.4	22.3056459475856	-1.32302021116872	1.0308118607661	-1.2834739893131	0.199326066606832	0.324187082423419
ENSG00000089693.6	5704.11554790224	-0.995362026607683	0.279868413200538	-3.55653578488853	0.000375777314130268	0.0015337028439139
ENSG00000089723.5	332.75269627642	1.35515789829428	0.225762826962975	6.00257321599061	1.94214635545597e-09	3.06301192968595e-08
ENSG00000089737.11	3508.28084429206	0.310725783517775	0.119543536151448	2.59926879797266	0.00934225872869408	0.0252362151485234
ENSG00000089775.7	298.814977834622	-0.158650318185931	0.214502070349307	-0.739621384201913	0.459529762461913	0.613323630244964
ENSG00000089818.12	613.711216060386	1.05388695330565	0.19620057650217	5.37147735289146	7.80941773920149e-08	8.43709446979078e-07
ENSG00000089820.11	28.7464469701135	-1.9200199457505	1.45351594502076	-1.32094866404996	0.186518481924598	0.307585739149674
ENSG00000089847.8	42.1001167478675	-0.394861078495577	0.551462853700564	-0.716024798127165	0.473976036867172	0.627711430536052
ENSG00000089876.7	1166.88496182927	0.156991262304757	0.0991583899094001	1.58323730798976	0.113367385973197	0.206450450587389
ENSG00000089902.8	1074.81693384126	1.4199299955714	0.219536357342573	6.4678580475656	9.94018068647055e-11	2.036728908811e-09
ENSG00000089916.13	793.658689981892	0.911679847073695	0.182249546006971	5.00237101846512	5.66294696477702e-07	4.90392274022247e-06
ENSG00000090006.13	1930.08913696879	-0.592002825973164	0.258438187200957	-2.29069408195791	0.0219811131512141	0.0523622720190991
ENSG00000090013.5	4274.69722907227	-1.35378121730426	0.356563777829747	-3.7967435322347	0.00014660932934832	0.000668309630149843
ENSG00000090020.6	941.945815993633	0.659945345650834	0.175056600620069	3.76989695511759	0.000163314962760663	0.00073517205718665
[truncated: 56,986 more rows]

## Sheet: TEs
genes_id	baseMean	log2FoldChange	lfcSE	stat	pvalue	padj
ALINE	2.93339359801955	-0.0132340102392396	1.17935757794758	-0.0112213721153771	0.991046828334535	NA
Alu	0.0301652649808642	0	8.4119877386995	0	1	NA
AluYb10	1.09497825042037	-2.82792187950392	2.23240679902696	-1.26675921285338	0.205241400275817	NA
AluYb11	0	NA	NA	NA	NA	NA
AluYb8a1	0.0697913752614316	0	8.41198773869951	0	1	NA
AluYc5	0.793893955353856	0.00975459255686129	1.98364992591565	0.00491749699854858	0.996076420880256	NA
AluYe5	1.82407251825053	-0.269549858279083	1.4053270707143	-0.191805782366433	0.84789434139173	NA
AluYe6	0.193171215208806	0	8.41198773869951	0	1	NA
AluYf1	2.96930146180786	-0.321218685925467	1.16149798868887	-0.276555524894251	0.782121419069629	NA
AluYh7	0.624491614567715	-2.03447615129832	2.49086755864083	-0.816774117210972	0.414057526155208	NA
AluYi6	0.307056259703258	-2.15204345112161	8.40085772308615	-0.256169491504141	0.797819965052608	NA
AluYi6_4d	0.0671250256870842	0	8.41198773869951	0	1	NA
AmnL2-1	0.213324828375687	0.00975426661057297	8.4119877386995	0.00115956738330684	0.999074799294986	NA
AmnSINE2	0.950751009133379	-1.8636368190275	2.2023871461143	-0.846189473233863	0.397447053428036	NA
Arthur2	0.550183264710048	0.00975452208309258	4.28766002830956	0.00227502227757978	0.99818479641507	NA
Chap1_Mam	0	NA	NA	NA	NA	NA
Chap1a_Mam	0.454495085264922	0	8.4119877386995	0	1	NA
Charlie15b	0.764935419142601	-0.183434034942827	2.019183856259	-0.0908456326917553	0.927615250290666	NA
Charlie16	0.339378005056043	-2.39134954128515	6.81835493880504	-0.350722360855014	0.725796648345283	NA
Charlie17b	0.279853794301592	-2.15210601021665	8.40085625924242	-0.256176982893732	0.79781418073387	NA
Charlie1b_Mars	0.0470713646120365	0	8.4119877386995	0	1	NA
Charlie29a	0.82520850399952	-0.215476704004895	1.9141450768427	-0.112570727585766	0.910370893501972	NA
Charlie30a	0.682384535046025	0.00975453098889904	4.06916361138771	0.0023971832839556	0.998087326300177	NA
Charlie30b	0	NA	NA	NA	NA	NA
Charlie31a	0.0376358455226381	-2.15207461212997	8.40085735922469	-0.256173211864722	0.797817092453132	NA
Charlie32a	0	NA	NA	NA	NA	NA
Charlie4	2.57306739664892	-1.7644409194147	1.3239670648922	-1.33269245603051	0.182632749948616	NA
CheshMITE	0	NA	NA	NA	NA	NA
CR1-11_Crp	0	NA	NA	NA	NA	NA
CR1-13_AMi	0	NA	NA	NA	NA	NA
CR1-16_AMi	0.0261043728480118	0	8.4119877386995	0	1	NA
CR1-3_Croc	1.03404080964583	-0.994096810207964	1.92733252353848	-0.515788945637079	0.606001824086046	NA
CR1-L3A_Croc	0.0392629186026564	0	8.41198773869951	0	1	NA
CR1-L3B_Croc	0	NA	NA	NA	NA	NA
DNA1_Mam	1.65486827096869	1.95570651035243	1.42851535512607	1.369048294325	0.170984179221711	NA
ERV24_Prim-int	0.78023596843841	-1.67526305270767	2.22459530503168	-0.753064186064989	0.451411344354526	NA
ERV24B_Prim-int	1.85616331928005	-2.38984288821428	1.66643593761419	-1.43410426663972	0.151542510523174	NA
ERVL47-int	0.0854700284157092	0	8.41198773869951	0	1	NA
Eulor1	0.0963540300387225	0	8.4119877386995	0	1	NA
Eulor10	0.0893413886115153	0	8.41198773869951	0	1	NA
Eulor11	0.038956176286387	0	8.41198773869951	0	1	NA
Eulor12	0	NA	NA	NA	NA	NA
Eulor2C	0	NA	NA	NA	NA	NA
Eulor3	0	NA	NA	NA	NA	NA
Eulor5A	1.18796171402034	-1.53351251900917	1.90018933346722	-0.807031432078936	0.419648374306942	NA
Eulor5B	0	NA	NA	NA	NA	NA
Eulor6A	0.674220106083628	1.16569300856849	8.38379495573455	0.139041211613978	0.889417583158941	NA
Eulor6B	0.22956828617053	0.406137194355592	8.35828723084708	0.0485909592645612	0.961245274917553	NA
Eulor6C	0	NA	NA	NA	NA	NA
Eulor6D	0.484194328654207	0.757344827559319	2.94672367722344	0.257012502873337	0.797169121305057	NA
Eulor6E	0.14347341095861	0	8.4119877386995	0	1	NA
Eulor7	0	NA	NA	NA	NA	NA
Eulor8	0.129399888202702	0.232315349812407	8.37900490486278	0.0277258877933801	0.977880776164263	NA
Eulor9A	1.73983273808209	-2.45183891636271	1.73585072137607	-1.41247106457348	0.157811304739397	NA
Eulor9B	0.020971114476313	0	8.4119877386995	0	1	NA
Eulor9C	0.0196554697774443	0	8.4119877386995	0	1	NA
EuthAT-2	1.49646460739173	-1.84753187068912	2.04934269580956	-0.90152412013223	0.367309715271011	NA
EuthAT-N1	0	NA	NA	NA	NA	NA
EuthAT-N1a	0.0106629812783027	0	8.4119877386995	0	1	NA
Eutr10	0.146877429343908	-0.854465262192429	8.40525531138331	-0.10165845420962	0.919027779977258	NA
Eutr15	0.0458929143842224	0	8.4119877386995	0	1	NA
Eutr16	0.0101640642818105	0	8.41198773869951	0	1	NA
Eutr18	0.0455311914791571	0	8.4119877386995	0	1	NA
Eutr2	0	NA	NA	NA	NA	NA
Eutr2B	0	NA	NA	NA	NA	NA
Eutr5	0	NA	NA	NA	NA	NA
EUTREP15	0.0549525480158069	0	8.41198773869951	0	1	NA
EUTREP16	0.457726273757862	1.54713756562972	3.44316008763075	0.449336518272176	0.653188918069888	NA
EUTREP2	0.97813795566007	0.847451832799961	1.9054724220244	0.444746312255528	0.656503096763162	NA
EUTREP4	0	NA	NA	NA	NA	NA
EUTREP7	0.0406562571272418	0	8.4119877386995	0	1	NA
EUTREP8	0.0668364711118812	0.00975426661057129	8.41198773869951	0.00115956738330664	0.999074799294986	NA
EutTc1-N1	0.0964218018056369	0	8.41198773869951	0	1	NA
EutTc1-N2	0.0633146358548432	0	8.4119877386995	0	1	NA
HAL1M8	1.06464112868038	-1.0151450955773	2.04592894840814	-0.496178079090746	0.619768775520342	NA
HAL1N1_MD	0	NA	NA	NA	NA	NA
hAT-1_Mam	0.689938498595133	-3.18717817533189	2.07508244175711	-1.53592845816433	0.124555927609112	NA
hAT-4b_Ther	0	NA	NA	NA	NA	NA
hAT-5_Mam	0.161153231409673	-2.15207226937258	8.40085738653848	-0.256172932160598	0.797817308420791	NA
hAT-N1_Mam	0.0694823872177142	0	8.4119877386995	0	1	NA
hAT-N1a_Mam	0	NA	NA	NA	NA	NA
Helitron1Na_Mam	2.22401052388975	1.71375551236349	1.51077058282629	1.13435853983698	0.256644182790463	NA
Helitron1Nb_Mam	2.0997608574931	-0.0881074239247477	1.2436225897281	-0.0708473974761197	0.943519208839867	NA
HERV-Fc1_LTR1	1.02256435585495	-2.40993156412027	2.55759083348572	-0.942266265802882	0.346056334736895	NA
HERV-Fc1_LTR2	0	NA	NA	NA	NA	NA
HERV-Fc1_LTR3	0.110757412385879	0	8.41198773869951	0	1	NA
HERV-Fc2_LTR	0	NA	NA	NA	NA	NA
HERV-Fc2-int	0.167435209299125	0.00975426661057337	8.4119877386995	0.00115956738330688	0.999074799294986	NA
HERV1_LTRb	2.41320759648123	-0.665844547903702	1.073038084265	-0.620522754660461	0.534913677821608	NA
HERV1_LTRc	1.68610321895405	-2.12192318741217	1.85519164759616	-1.14377573344599	0.252716656042706	NA
HERV1_LTRe	2.26705723926604	-1.12813185840046	1.54670565419989	-0.729377212359156	0.465770953073297	NA
HERV9N-int	0.528386129936711	0	3.19156291449331	0	1	NA
HERV9NC-int	1.21233092311879	0.342640996024412	1.81243697014608	0.189049882378417	0.850053721138911	NA
HERVKC4-int	2.88541560120731	-0.273737973602949	1.15704396986479	-0.236583898911756	0.812979612441758	NA
HERVL32-int	1.64432318305003	-0.983178701739018	1.46445011878934	-0.671363735182602	0.501988841401368	NA
L1M4a1	0.654795812409324	1.22287528785435	2.82191629223232	0.43334924257692	0.664761069116679	NA
L1M4a2	0.39847624083566	-1.15961267153442	4.38630394539456	-0.264371253330942	0.791493860266537	NA
L1M6B	0.308935644457086	-2.13195962181236	5.06436734727711	-0.420972547135354	0.673775128559725	NA
L1M8	0.256642986558832	-0.715375660592487	8.35430065836839	-0.0856296283610411	0.931760844930086	NA
L1MEi	2.05737123006138	-0.407015813388633	1.54633108264229	-0.263213886054172	0.792385728544475	NA
L1MEj	2.23153062209307	-0.31938938082897	1.09462226304681	-0.291780453962237	0.770454490742652	NA
L1P	0	NA	NA	NA	NA	NA
L1P3b	1.68271405720047	1.12053141705743	1.62508125471192	0.689523316947047	0.490494005125725	NA
L1P4c	0.725211824248363	0	2.11132225086511	0	1	NA
L1P4d	1.76717804129153	-3.93783489904451	1.68173041493376	-2.3415375401887	0.0192044945190502	NA
L2-1_AMi	1.53062351243607	-3.70772750047755	1.64561862406462	-2.25309038574174	0.0242534505480193	NA
L2-1_Crp	0	NA	NA	NA	NA	NA
L2-2_Mam	0	NA	NA	NA	NA	NA
L4_B_Mam	0.181082866100728	0.790656358180048	8.39268745459282	0.0942077686626313	0.92494411372239	NA
LTR06	0.0204757817799377	0	8.41198773869951	0	1	NA
LTR101_Mam	1.10865397903632	-2.12309337238812	1.74434945015209	-1.21712617400315	0.223556213540933	NA
LTR102_Mam	0.0385843110421257	0	8.41198773869951	0	1	NA
LTR103_Mam	0.387569543853737	-0.215954425937519	3.3827126130804	-0.0638406068261484	0.94909714461603	NA
LTR103b_Mam	0.523376312396928	-2.04464547321356	6.47324451405147	-0.315860998109255	0.752108016488196	NA
LTR104_Mam	0.825181568933847	-0.0720968015603362	2.38145586828152	-0.030274254719808	0.975848328916119	NA
LTR105_Mam	0.0393330773662647	0	8.41198773869951	0	1	NA
LTR106_Mam	0.0362823758483277	0	8.4119877386995	0	1	NA
LTR107_Mam	0.0694523619866807	0	8.41198773869951	0	1	NA
LTR108c_Mam	0	NA	NA	NA	NA	NA
LTR108d_Mam	0	NA	NA	NA	NA	NA
LTR108e_Mam	0.185750051820822	0	8.4119877386995	0	1	NA
LTR10B2	0.337929433414232	1.16569332319339	8.38379658989132	0.139041222040014	0.889417574920192	NA
LTR11	1.91091888569785	0.94432468265179	1.69420278184167	0.557385864769547	0.577263821063755	NA
LTR16	0.616595502434854	0	2.98106509573797	0	1	NA
LTR18C	0.200085766987299	0	8.41198773869951	0	1	NA
LTR1A1	0	NA	NA	NA	NA	NA
LTR1A2	1.68135254096267	-1.32528007100605	1.61626007659509	-0.819967089577542	0.412234868758724	NA
LTR1C1	0	NA	NA	NA	NA	NA
LTR1D1	0.546080345638203	-0.873225899548592	2.72983646708167	-0.319882128500581	0.749057686031223	NA
LTR1E	0	NA	NA	NA	NA	NA
LTR1F	0	NA	NA	NA	NA	NA
LTR1F1	0	NA	NA	NA	NA	NA
LTR1F2	0	NA	NA	NA	NA	NA
LTR22	2.65327624926057	0.626757421223754	1.16431871796464	0.538303998341104	0.590367191433407	NA
LTR22B1	0.0302577991606163	0	8.4119877386995	0	1	NA
LTR22B2	0	NA	NA	NA	NA	NA
LTR22C0	0	NA	NA	NA	NA	NA
LTR22C2	0.0251743690580683	0	8.4119877386995	0	1	NA
LTR22E	0.0860889576472645	0.00975426661057097	8.4119877386995	0.0011595673833066	0.999074799294986	NA
LTR26C	0	NA	NA	NA	NA	NA
LTR26D	0	NA	NA	NA	NA	NA
LTR27D	0	NA	NA	NA	NA	NA
LTR28B	0.0789031624584393	0	8.41198773869951	0	1	NA
LTR28C	0	NA	NA	NA	NA	NA
LTR37-int	0.51891083235967	1.30114737880661	6.37280337610677	0.204171900812904	0.83821916873681	NA
LTR38-int	1.23123234970926	-0.925920231485061	1.2886239388617	-0.718534091724981	0.472428035130076	NA
LTR38A1	0.0111990283891256	0	8.41198773869951	0	1	NA
LTR39-int	1.77537635052457	-0.926870938490646	1.22778778365607	-0.754911354249375	0.450302172608054	NA
LTR41C	0.172733185043556	0	8.4119877386995	0	1	NA
LTR47A2	0.297118237989709	0	5.96569433661256	0	1	NA
LTR47B3	0.335234122806336	0	5.69947467742765	0	1	NA
LTR47B4	0.0558276781968778	0	8.4119877386995	0	1	NA
LTR53-int	0.308438889303452	2.15908050426441	6.83573222375238	0.315852118484421	0.75211475665904	NA
LTR53B	0.136387664267579	0.731823746200254	8.39419242283629	0.0871821503888018	0.930526727254393	NA
LTR59	2.52502344249171	-0.319473220221299	1.2387488059734	-0.257899921824957	0.79648414519547	NA
LTR60B	1.40807630026103	0.809455751239073	1.81685373380198	0.445526096118476	0.655939605240436	NA
LTR7A	0	NA	NA	NA	NA	NA
LTR81AB	0.61139922749367	0	3.80071742813147	0	1	NA
LTR89B	0.0796164262684912	0	8.4119877386995	0	1	NA
LTR8B	0.580682523472369	0.978492600322199	2.46446342203829	0.397040829079507	0.691337352616191	NA
LTR91	0.0229207673328353	0	8.4119877386995	0	1	NA
LTR91A	0.0519823746321233	0.00975426661057289	8.41198773869951	0.00115956738330683	0.999074799294986	NA
LTR9A1	0.0411023608098861	0	8.41198773869951	0	1	NA
LTR9C	0.071840030820649	0	8.4119877386995	0	1	NA
LTR9D	0.268474782525312	1.5349937554244	8.3715086606463	0.183359274612026	0.854516128233852	NA
MADE1	0.155000831708548	0	8.41198773869951	0	1	NA
MADE2	0.211017697200798	0	8.4119877386995	0	1	NA
MamGypLTR3a	0.125949515513904	0	8.41198773869951	0	1	NA
MamGypLTR4	0	NA	NA	NA	NA	NA
MamGypsy2-I	0.553493168929269	-2.0520052867927	2.68613725251326	-0.763924213058271	0.444912407289602	NA
MamGypsy2-LTR	0	NA	NA	NA	NA	NA
MamRep1894	1.36372886499592	-0.889450217615353	2.10989624466871	-0.421561116980428	0.673345392430885	NA
MamRep605	1.05090111855445	-0.103078456087094	2.06733103682942	-0.0498606436273414	0.960233440106942	NA
MamRTE1	1.0482846646444	-2.32851155933755	1.81179741181201	-1.28519421882205	0.198724423346801	NA
MamRTE2	0	NA	NA	NA	NA	NA
MamTip1	1.29546920450079	-2.2294793584031	1.7364914050622	-1.28389887327041	0.199177341554448	NA
MamTip1b	0.0094914054956338	0	8.4119877386995	0	1	NA
MamTip2	2.84108327509928	1.17314405177527	1.31515490970485	0.892019672449499	0.372382388077997	NA
MamTip2b	1.7279494313862	0.390793571001286	2.01709323813344	0.193740955357579	0.846378721636244	NA
MamTip3	0	NA	NA	NA	NA	NA
MamTip3B	0.11435789356423	0.00975426661057161	8.4119877386995	0.00115956738330667	0.999074799294986	NA
MARE10	0	NA	NA	NA	NA	NA
MARE4	0	NA	NA	NA	NA	NA
MARE6	0	NA	NA	NA	NA	NA
MARE8	0.0166365956605837	0.00975426661057273	8.4119877386995	0.00115956738330681	0.999074799294986	NA
MER121	2.52064399481996	1.62715126011303	1.29414328235979	1.25731924918393	0.20863805644988	NA
MER121B	0	NA	NA	NA	NA	NA
MER123	0.0854638774587566	0	8.41198773869951	0	1	NA
MER125	0.0523891622548031	0	8.4119877386995	0	1	NA
MER127	1.79866665809649	-0.896414987009205	1.96052258053637	-0.457232676587667	0.647503813778002	NA
MER129	1.39480789528052	1.77010880271196	1.66987215170918	1.06002654209197	0.289132524457874	NA
MER130	0	NA	NA	NA	NA	NA
MER132	0	NA	NA	NA	NA	NA
MER133A	0	NA	NA	NA	NA	NA
MER133B	0	NA	NA	NA	NA	NA
MER134	0	NA	NA	NA	NA	NA
MER135	1.92676334562568	-1.78568734015508	2.01215395562896	-0.88745065215296	0.374836323281227	NA
MER45R	2.61210577445471	-1.11725220816279	1.0971744568394	-1.01829950669944	0.308535642775661	NA
MER47C	0.711290965660683	1.96415897458014	2.0731559382884	0.94742461881654	0.343422451116758	NA
MER4CL34	0.81615481783092	-0.422308841149272	2.27961749484419	-0.185254255200448	0.853029615981372	NA
MER57E2	2.20723852521604	0.440821841762662	1.61995720520283	0.272119436456019	0.78553018513529	NA
MER68C	0.0094914054956338	0	8.4119877386995	0	1	NA
MER6C	1.2822935940339	-0.206284341512033	1.62525589725768	-0.126924222739385	0.899000374713558	NA
MER74C	2.57983175614166	-0.810442733603639	1.51014486143795	-0.536665557257825	0.591498651457462	NA
MER75A	0	NA	NA	NA	NA	NA
MER75B	0.76524311417967	-2.8219994981429	2.16433018307656	-1.30386736746954	0.192278808253162	NA
MER83A-int	1.14657909938356	0.143617688098159	1.45243706786336	0.0988804894035308	0.921233160178743	NA
MER92-int	1.8754029513003	-2.75054414954339	1.63434778016494	-1.68296135187689	0.092382573384277	NA
MER92A	1.71565841993132	0.0950493973238254	1.39063595625042	0.0683495899100062	0.945507349354309	NA
MER92D	0.0385843110421257	0	8.41198773869951	0	1	NA
MER94B	0.714517883800545	-3.04450116460557	2.05618208457484	-1.48065737341306	0.138697898350062	NA
MER97b	2.56955780633185	0.0823298590727495	1.16418993881916	0.0707185797845467	0.943621733329378	NA
MER9B	2.86126505344797	-1.25203879566494	1.40702700916248	-0.889847023199792	0.373548033293754	NA
Merlin1_HS	2.8655505394377	1.42168812020533	1.55279545405783	0.91556689999968	0.359894098755698	NA
MLT1C2-int	1.79358029265145	0.950917754159489	1.32499581342631	0.717676044349535	0.47295705738577	NA
MLT1E-int	0	NA	NA	NA	NA	NA
MLT1E1-int	0.201490718810381	0.00975426661057209	8.41198773869951	0.00115956738330673	0.999074799294986	NA
MLT1K-int	2.41949325927662	-1.02507399843349	1.12417109838845	-0.911848738953504	0.361848349299092	NA
MLT1L-int	2.13689269105851	0.26141744015434	1.43413400777929	0.182282435767029	0.855361081991199	NA
MLT1M-int	0.0694523619866807	0	8.41198773869951	0	1	NA
MLT1N2-int	1.05664881545999	-1.07050860877872	1.8145836206782	-0.589947245516645	0.555226018055641	NA
MLT1O	0.834858436620685	-0.710724972000783	1.80989569092285	-0.3926883607521	0.694549668296176	NA
MLT1O-int	0	NA	NA	NA	NA	NA
MSTA1	0.376247441883591	0	5.65151621204431	0	1	NA
MSTA1-int	0	NA	NA	NA	NA	NA
MSTB2-int	1.6495369628418	-0.217547531694859	1.80275996394082	-0.120674707696138	0.903948692901361	NA
OldhAT1	1.06104920272698	-0.146735302169965	2.06938384496161	-0.0709077257596392	0.943471194588354	NA
Penelope1_Vert	0.0862621763835293	0	8.41198773869951	0	1	NA
Ricksha_a	1.29536913778154	-0.499035364895618	1.48713438563455	-0.335568439353034	0.737196326994405	NA
Tigger17b	0.0738151098232951	0	8.41198773869951	0	1	NA
Tigger17c	0.104940538169805	0	8.41198773869951	0	1	NA
Tigger18a	0.622720304579953	-1.83849836201872	2.5436741992454	-0.722772736604445	0.469819519774715	NA
Tigger19a	1.32830928247989	0.271960262842858	1.51272848562448	0.179781279606557	0.857324280857797	NA
Tigger1a_Mars	0.738030950331347	-0.288737588357303	2.26387948408756	-0.127541059666291	0.898512177598672	NA
Tigger21a	0.381103888489388	0.433380694002225	3.82531044295626	0.113292947190791	0.909798308568016	NA
Tigger22N1	0.106893276592115	0.66997885742428	8.3958423370471	0.0797988850347943	0.936397211111233	NA
Tigger23a	0	NA	NA	NA	NA	NA
Tigger2a_Car	0	NA	NA	NA	NA	NA
Tigger2b	0.190590233063422	-1.81623283268624	8.40525573659583	-0.216082994926437	0.828923054684089	NA
Tigger5b	0.0174406017279488	0	8.4119877386995	0	1	NA
Tigger6	0.0219065870739983	0	8.4119877386995	0	1	NA
UCON100	0	NA	NA	NA	NA	NA
UCON105	0.0774817032493024	0	8.41198773869951	0	1	NA
UCON13	0	NA	NA	NA	NA	NA
UCON14	0.977705064792278	-0.882209171164545	2.32078606741539	-0.380133776030052	0.703846114690918	NA
UCON2	0	NA	NA	NA	NA	NA
UCON21	0	NA	NA	NA	NA	NA
UCON23	0.0931239567508665	-2.15207538640811	8.40085735010104	-0.256173304309497	0.797817021073846	NA
UCON26	0	NA	NA	NA	NA	NA
UCON33	0	NA	NA	NA	NA	NA
UCON34	0.0366721764694874	0	8.4119877386995	0	1	NA
UCON35	0	NA	NA	NA	NA	NA
UCON37	0.0385843110421257	0	8.41198773869951	0	1	NA
UCON38	0.129690763116068	0	8.4119877386995	0	1	NA
UCON39	0	NA	NA	NA	NA	NA
UCON4	0	NA	NA	NA	NA	NA
UCON40	0	NA	NA	NA	NA	NA
UCON44	0.0151288995803082	0	8.4119877386995	0	1	NA
UCON55	0.0554050573443464	0.00975426661057321	8.41198773869951	0.00115956738330686	0.999074799294986	NA
UCON58	0	NA	NA	NA	NA	NA
UCON59	0	NA	NA	NA	NA	NA
UCON7	0	NA	NA	NA	NA	NA
UCON73	0.28509669868359	-2.15207461567439	8.40085735909737	-0.256173212290515	0.797817092124365	NA
UCON78	1.93337287543074	2.61035253126642	1.62511062322096	1.60626144089362	0.108216478685631	NA
UCON8	0.0638014351505054	0.00975426661057113	8.41198773869951	0.00115956738330662	0.999074799294986	NA
UCON86	0	NA	NA	NA	NA	NA
UCON89	0	NA	NA	NA	NA	NA
UCON99	0	NA	NA	NA	NA	NA
X1_DNA	0.772650608649526	0.0097545664951886	3.04602823291795	0.00320238873355556	0.997444867839079	NA
X1_LINE	0.425328872069719	-1.15914488857283	4.36179952174131	-0.265749235560941	0.790432341815332	NA
X1_LR	0	NA	NA	NA	NA	NA
X10b_DNA	0.0146388862781221	0	8.4119877386995	0	1	NA
X11_DNA	0	NA	NA	NA	NA	NA
X12_DNA	0.300058429328656	-1.81830992629444	5.9542483176105	-0.305380264527521	0.760076550985028	NA
X12_LINE	0	NA	NA	NA	NA	NA
X13_LINE	0.0788813061540696	0	8.4119877386995	0	1	NA
X15_LINE	0	NA	NA	NA	NA	NA
X17_LINE	0	NA	NA	NA	NA	NA
X2_LINE	0.0952554255566671	-2.15210225014512	8.40085639427416	-0.256176531194123	0.797814529503898	NA
X20_LINE	0.0611596250620053	0	8.4119877386995	0	1	NA
X24_DNA	0.0145845065422271	0	8.4119877386995	0	1	NA
X24_LINE	0.0094914054956338	0	8.4119877386995	0	1	NA
X26_DNA	0.0440682047307295	0	8.4119877386995	0	1	NA
X2a_DNA	0	NA	NA	NA	NA	NA
X2b_DNA	0	NA	NA	NA	NA	NA
X30_DNA	0.00589127523771064	0	8.4119877386995	0	1	NA
X33a_DNA	0	NA	NA	NA	NA	NA
X34_DNA	0.0116103813934351	0	8.4119877386995	0	1	NA
X4a_DNA	0.0587291183874623	0	8.4119877386995	0	1	NA
X4b_DNA	0.26544330255087	0.790630000660501	8.39268486463581	0.0942046571999829	0.924946585318555	NA
X5a_DNA	0.858415215855675	-0.875700214569859	2.59298804173953	-0.337718570419008	0.735575278995377	NA
X5A_LINE	0.10895766256562	-2.324285838552	8.39696116258672	-0.276800832294905	0.781933042053731	NA
X5B_LINE	0.157207196382978	0	8.4119877386995	0	1	NA
X6a_DNA	0	NA	NA	NA	NA	NA
X6A_LINE	0.984937505996585	0.00975458072021381	2.5222482166054	0.00386741505296498	0.996914256931216	NA
X6b_DNA	0.154251736091712	-1.8162328340058	8.40525573670871	-0.216082995080527	0.82892305456398	NA
X6B_LINE	0.622158839391019	-0.0719639934170617	2.95759061977178	-0.0243319656669099	0.980587815758943	NA
X7D_LINE	0	NA	NA	NA	NA	NA
X8_LINE	1.40800912711275	2.23106648809011	2.05907717801356	1.08352737425922	0.278574407153381	NA
X9_LINE	0.517571540770026	0.0097545560873613	3.378194153042	0.00288750605958438	0.997696106697359	NA
X9a_DNA	0.0365311212994588	0	8.41198773869951	0	1	NA
X9b_DNA	0.368199712330712	-2.01549100029413	3.73096277322215	-0.540206676614333	0.589054508751566	NA
Zaphod4a	0	NA	NA	NA	NA	NA
Zaphod5a	0	NA	NA	NA	NA	NA
Zaphod5b	0	NA	NA	NA	NA	NA
MER68	386.762430744935	-0.822550887890188	0.142065349288006	-5.78994731658772	7.04085050817662e-09	9.81686009777035e-08
MER9a2	97.1634837257194	-1.97681882457329	0.370102430901563	-5.34127489991838	9.22951711172529e-08	9.7881330293011e-07
ERV3-16A3_I-int	473.497665900352	0.81939352423848	0.167624806060756	4.88825934236422	1.01731458493576e-06	8.23759781942172e-06
MER39	188.297219841229	0.903345225446296	0.183924722978843	4.91149428318132	9.03849232130427e-07	7.40789697230467e-06
MER51A	186.004956596102	-2.06877368512265	0.382656297856069	-5.4063495014024	6.43222260005658e-08	7.06629694083655e-07
MER31B	126.669443112881	1.13103646292222	0.20904571877959	5.41047417533932	6.28580876748324e-08	6.93047300442316e-07
LTR3A	101.456592627786	1.40587157970494	0.224425435156046	6.26431482121188	3.74468259417958e-10	6.84649976924979e-09
LTR41	224.017763517235	-1.44925908126436	0.329334552404235	-4.40056796556682	1.079679026045e-05	6.66038331700368e-05
MER52C	199.238673944944	-1.94751590231676	0.441961553372984	-4.40652786979684	1.05040798661072e-05	6.50329576115011e-05
LTR48	58.5525699169572	1.51425146845114	0.258117230982808	5.86652608462237	4.45020284585152e-09	6.44497835804575e-08
MER92B	137.000849259999	1.23417772523752	0.209239961996857	5.89838438823678	3.67078029033176e-09	5.41714932107908e-08
LTR13	780.547850156647	-1.00368051654606	0.225237885835112	-4.45609100274018	8.34676119249455e-06	5.32626709955677e-05
MER89	112.508976207343	1.31099970494307	0.221193474208357	5.9269366315398	3.08638006718127e-09	4.62567778169609e-08
MER20B	259.388243613954	0.836274167536886	0.186080048964172	4.49416351829261	6.98439453928576e-06	4.57244727405024e-05
L1MA2	10925.9714259997	-1.83783513100862	0.408524893658253	-4.49871026108397	6.83669582064209e-06	4.48592938176136e-05
LTR40b	79.6563355971161	-1.21411570661952	0.269457161472839	-4.50578377647574	6.61283985089767e-06	4.35694837294194e-05
LTR40A1	26.6730248062455	-2.45583898349719	0.486105604032886	-5.0520688573075	4.37050074351859e-07	3.89317577254436e-06
MER76	70.9657573889452	-2.72624794968113	0.492803790312275	-5.53211643918888	3.16389750863377e-08	3.77779086092955e-07
MamRep38	133.60152282555	1.50502202066472	0.250390871336589	6.01069045620911	1.84734838462238e-09	2.92721407172753e-08
HUERS-P3-int	129.546894339088	1.33461200375368	0.221841574553583	6.0160590116589	1.78714444868246e-09	2.84073007842106e-08
LTR1B	209.794548263138	-1.09916365340155	0.214674695424972	-5.12013607950224	3.05315264066762e-07	2.81399830289269e-06
LTR10A	73.07216232949	-1.65363375858758	0.357168281821318	-4.62984492955298	3.65939676409654e-06	2.57240058542249e-05
LTR25-int	15516.9452015379	-2.07792038862062	0.404198623868866	-5.14083983941212	2.73513130505818e-07	2.55114763416853e-06
L1PA14	538.211746447273	-1.99681849554663	0.429027231655592	-4.65429312689783	3.25094045503869e-06	2.30613588529307e-05
MER4-int	317.884434389549	1.15106833462473	0.24654359766196	4.66882265668478	3.02930727614545e-06	2.16717758144357e-05
LTR25	108.278515565248	-1.0812106037495	0.230972056789008	-4.68113164328437	2.85295654594122e-06	2.06071795129248e-05
Tigger3c	134.299054544844	1.30005467547656	0.277139041194883	4.69098352174196	2.71894871001371e-06	1.9738023998709e-05
LTR67B	284.751539829737	1.69609533127673	0.174220488115494	9.73533795951922	2.13108122247704e-22	1.76451778433211e-20
LTR39	714.239827148535	3.28146841795241	0.275370866773125	11.9165417039413	9.70541471394633e-33	1.6204834170732e-30
THE1A	537.282206274132	0.707954861510927	0.124053975253711	5.70682930605846	1.15100105487899e-08	1.52683350700724e-07
LTR21A	95.7511614220688	-2.38122224286845	0.386083662153868	-6.16763276017477	6.93199063992732e-10	1.21252819825499e-08
MLT1E2	663.397795119781	-0.722397904375102	0.13622745865653	-5.30288028198839	1.13989680689319e-07	1.17018979622271e-06
MLT1J1	125.634229986511	-1.40012046192812	0.290546000008342	-4.81892871313982	1.44331108278683e-06	1.12674662785649e-05
Ricksha_c	34.6269646965658	-0.0326079997937647	0.346834238123109	-0.0940160924429566	0.925096373436886	0.997689747106465
MER44C	86.7419441264279	0.0232477004515336	0.241445998957903	0.096285300033433	0.923293985713755	0.996490645513916
Tigger4b	243.709184336137	-0.0333170056343396	0.333836632562056	-0.0998003286177599	0.920502847155173	0.994700418328838
Tigger8	41.0516061358279	0.039072468208912	0.391416016102537	0.0998233761560652	0.920484549253143	0.994700418328838
LTR10B	5.03651510311922	-0.126593700473587	1.18143091594987	-0.107152859100361	0.914667713019637	0.990514140551872
THE1D-int	217.753416612487	-0.017238295703097	0.155644624830055	-0.110754198687678	0.91181126597211	0.988692733277937
L1PBb	24.4508408062932	-0.0486237894761934	0.424121718742075	-0.114645837096976	0.908725846464331	0.986352993935361
Arthur1C	53.4652023772034	-0.0454272828765692	0.395107577581403	-0.114974466333058	0.908465360721225	0.986207760654194
Charlie13b	18.6369278404041	0.0464815358788287	0.400951746900177	0.115928004399993	0.907709601024847	0.985567639571397
LTR47A	31.7423288150888	-0.0375290289309488	0.320962112499111	-0.116926663520302	0.906918168644154	0.985131875967409
LTR55	12.4291799661421	-0.0630885591085101	0.528958232975496	-0.119269453003169	0.905061883693064	0.98385607943239
MamGypLTR1d	7.40418409150548	0.0913886585355776	0.765170571289217	0.119435668287137	0.904930204320923	0.983801179470555
Tigger4a	137.464168710462	-0.0486274086119384	0.402806037859563	-0.120721647744745	0.903911511976838	0.982922884787559
HERV35I-int	13.2971800143124	-0.0863059410209432	0.705734049543862	-0.122292442991415	0.902667416697255	0.982233179751075
Eutr11	3.54090745382788	-0.179627377615704	1.46364489614676	-0.122726064285536	0.902324023568092	0.982011266739226
L1MA10	86.7852469462494	-0.0387784774932694	0.312380340970996	-0.124138661775998	0.901205487226472	0.981089258456537
MER61F	7.69049719615732	0.104570578836173	0.839389587576546	0.124579313805983	0.900856605986807	0.98090615357421
LTR70	41.1342660321776	-0.0547421946646381	0.431362549702141	-0.126905302053778	0.899015350142224	0.979708027343619
MER41C	26.8128727118935	-0.0488858165014451	0.374276686967799	-0.130614110372445	0.896080579895057	0.977535804639986
MER41D	15.9183042497067	-0.066878145625116	0.512386698157548	-0.130522798241246	0.896152818040527	0.977535804639986
HERVIP10F-int	253.732484499565	-0.0236869372067311	0.180991488999197	-0.130873210324471	0.895875607442024	0.977499184335235
MER6B	13.1356019643558	-0.0794477658371277	0.605523112898683	-0.131205174740243	0.895613002497811	0.977318218076228
L1MC	270.710409142439	0.0387299207827109	0.293168326813214	0.132108134612328	0.894898761819081	0.976802619538111
Charlie7a	16.8918707957537	-0.0729578935238233	0.529755411376687	-0.137719958979231	0.890461744725941	0.97316881038073
L1M3d	14.395946435323	-0.0803367265175903	0.581074574924469	-0.138255449445595	0.890038533494775	0.972864172060538
L1PA15	629.474787298256	0.0278240167651737	0.200956327993346	0.138458027388393	0.889878439346748	0.972758875561262
LTR82B	35.3279472395923	0.0525678121347829	0.379361986243416	0.138569002802123	0.88979073913369	0.972751206857032
MER57E3	20.1430932921363	0.0753698469854807	0.535813651048995	0.140664290351551	0.888135156712502	0.971805023518137
MLT1I-int	35.9684695231315	-0.0563280936474374	0.397706908048153	-0.141632173109292	0.887370552630994	0.971366887451451
MER57-int	88.4522451813672	0.0377362678306189	0.26407432315365	0.142900178176968	0.886369017852476	0.97095446877805
L1PA16	689.714292035018	0.0268024979750123	0.186550892752157	0.143673919645192	0.885757966604555	0.970442960917127
MamGypLTR3	12.9045210632828	0.0715307858862782	0.479042057158503	0.149320471589847	0.881300762367469	0.967068527872262
MER92C	8.1385387737852	0.09408812643392	0.616517832144101	0.152612173611758	0.878704124309227	0.965174763411043
L1MEa	22.6860562165294	0.0606270956191832	0.395773174433892	0.153186470270259	0.878251226903651	0.964939609372115
LTR37B	34.0429076380145	0.0667042376461433	0.429473421727692	0.155316334542437	0.876571938774484	0.963408926072294
LTR86B2	5.26652214963036	-0.114749788081888	0.737023078578498	-0.155693615867778	0.876274529602791	0.963186851010076
MER66-int	50.2832985017947	-0.0471131978030917	0.295826715277131	-0.159259442673918	0.873464472927687	0.960882262268339
L1MEc	911.833549523847	0.0263286127902766	0.164419945586594	0.160130285266457	0.872778444798244	0.960353735111674
MER58D	18.0007545093797	-0.0737092895341511	0.44826362407257	-0.164432904156904	0.869390362322715	0.957860800022131
LTR38B	7.86376531092589	-0.102655565452563	0.616212228360247	-0.166591250105068	0.867691678892266	0.956615279053776
HAL1	1752.16829251707	-0.0262198395269474	0.156295353417593	-0.167758279140217	0.866773445678945	0.955915930075426
MER83	39.83368599236	-0.0540090690011843	0.311552439884958	-0.173354665497492	0.862372657214579	0.952622603406754
L1M5	2146.65526922266	0.0439403800199056	0.251161409482448	0.17494877143129	0.861119887126188	0.951707061247833
X7A_LINE	7.75925426952406	0.115821763672794	0.64955428992686	0.178309597009721	0.858479842268116	0.949620469412108
L1MA5A	156.746601817594	-0.051280924741024	0.286431814168286	-0.179033620584112	0.857911302759237	0.949051353901307
L3b	166.28501145178	0.0418028543948699	0.233503386767073	0.179024617045789	0.85791837233577	0.949051353901307
L1ME3F	441.804499271467	-0.0508056017535903	0.275190324094776	-0.184619869614648	0.853527200148129	0.94609986915313
MER34A1	64.2648172629525	-0.0496680818516381	0.266564698680774	-0.186326554481688	0.852188684615281	0.945041606942723
L2a	12517.2521634893	0.0184801881882126	0.0983631861686792	0.187877079912008	0.850973010358791	0.944159905995862
HERVL66-int	18.5093194402339	-0.0980611607893476	0.518657194019516	-0.189067387708224	0.850040001305796	0.943487427006977
MLT1G-int	28.3152453123616	0.0788677568406393	0.415216732817943	0.18994358995455	0.849353334352555	0.943139794103808
Charlie18a	210.178773846354	-0.0566324692403395	0.296422942173084	-0.191052921967394	0.848484130980294	0.942537246285526
MER21B	296.243387808494	0.0291715249816353	0.150011536125861	0.194461877632932	0.845814243147076	0.940227293980342
AmnSINE1	49.0668016261869	-0.137352875107236	0.693339065546612	-0.198103470484459	0.842964109592235	0.937745933929405
LTR43B	7.85015658440768	-0.111795112614241	0.56298082069188	-0.198577124664477	0.84259354910902	0.937436944360897
MER41-int	106.144501519468	-0.0488067954481454	0.240758045378791	-0.202721347780326	0.839352836499713	0.934706501808163
Tigger9b	33.8718147592594	-0.0921457542049629	0.446821314499044	-0.206225064057816	0.836615110332116	0.932943372194058
FordPrefect_a	3.61704776513003	-0.232835234951054	1.07172846311879	-0.217252077334487	0.828011901861331	0.926776978022408
MamRep434	130.32826059269	-0.0704288304098606	0.322051639546828	-0.218688004535434	0.826893093820008	0.926191782139248
HERVL-int	281.099880581714	0.0350735395622594	0.159663972995171	0.219670968373812	0.826127416277859	0.925898823425141
PRIMA41-int	28.9444629174944	-0.0890378941155646	0.404781407381253	-0.219965375118384	0.825898120924374	0.92579591283555
LTR13A	200.547729072131	-0.0453524742929772	0.204931840778387	-0.2213051623443	0.824854830665065	0.925088383697474
LTR54	33.8798581806256	0.0829591955813507	0.367488875797717	0.22574614102609	0.821398868911679	0.922390158891815
MLT2E	11.276456931282	-0.15305964876135	0.678015655423645	-0.225746481717614	0.821398603918152	0.922390158891815
MER2B	57.1024048735531	0.0834163768109622	0.367202326372439	0.227167342960557	0.820293620423543	0.92179681754407
Charlie2a	79.153944113713	-0.0892508199945863	0.386491886807446	-0.230925468402011	0.817372704492675	0.919504468448439
MIRc	3047.93355216169	-0.0270739556793479	0.115369807074646	-0.234671066597438	0.814464046180461	0.917202738293414
L1MDa	376.800353421077	-0.0621223760224665	0.26441511678927	-0.234942603799675	0.814253281832651	0.917016503309273
L1MB4	796.480775321654	0.0511021726500682	0.217134010839189	0.235348540988887	0.813938222694295	0.916763891012591
MER30B	4.91795120857524	-0.189847195042986	0.803315574993546	-0.236329533439597	0.813176971530527	0.916008606402633
L1MB2	585.727862696722	-0.0530996850610282	0.224475486664369	-0.236550038715014	0.81300588347328	0.915918020621797
LTR1D	75.7610149572137	0.0575526833690332	0.243163445257472	0.236683121955662	0.812902629703166	0.915903844062967
L1MC4a	1674.04266184033	0.0543853241758683	0.228262554641566	0.238257756561377	0.811681183347356	0.915191145617069
MER34	48.5942010127172	-0.0837344211104004	0.347211665144613	-0.241162465194034	0.809429200859292	0.913569728768731
LTR51	17.4249013811019	-0.1233709454948	0.509330068795769	-0.242221995230895	0.808608152702841	0.912949061643875
MLT1M	81.0243132328278	0.0605581788525244	0.247718048432167	0.244464136690093	0.806871374231061	0.911497560589919
LTR68	6.32746415555264	0.184211567908542	0.752031185148662	0.24495203330182	0.806493571895598	0.911190024774404
L4	404.500549258429	0.0489277051925193	0.199219602966347	0.245596841194309	0.805994334718508	0.911118148182521
MER126	4.95563869433545	0.212762147504305	0.859485904997648	0.247545825088181	0.804485831453166	0.909667389760358
MLT2A2	246.659798203224	0.0453127672183439	0.181003440187326	0.250342022071228	0.802322861886635	0.908034775569754
MER31A	131.608567539608	-0.051812588613953	0.205406493652002	-0.252244160799187	0.800852345979256	0.907160761711268
MER4E	51.7874025122452	0.0793436894901698	0.314591031680049	0.252212178670323	0.800877065083511	0.907160761711268
MER70C	4.40476754061405	-0.243675173915244	0.965661969979637	-0.252340033563072	0.800778246764733	0.907160761711268
HERV30-int	7.90961413864426	0.257474742057877	1.01163217738435	0.25451418787765	0.79909834455896	0.905755377868305
LTR85a	13.6091141005058	0.114338413805688	0.446938725037411	0.255825703615451	0.798085425570821	0.90516588181706
MER87B	16.5963569479476	-0.132036482990715	0.515610484875269	-0.256077963625306	0.797890637273307	0.904995763801517
MER4D0	69.4084267826645	0.0638722836527596	0.248964661359899	0.256551605773588	0.797524937728904	0.904663602184294
Charlie10b	5.01436167472888	0.24625266162077	0.956038944178103	0.257575973364214	0.796734174630191	0.904013743077876
Charlie1a	449.001385808339	-0.0570774014017151	0.21939340749826	-0.260160057007036	0.794740313514436	0.902638776362275
Arthur1	28.2085706943022	-0.113276412230129	0.433012023404068	-0.261601078278661	0.793629012615567	0.901832889469166
L1ME3C	718.517753804659	0.0776141207301035	0.296501303623461	0.261766541265089	0.793501436016527	0.901789363325752
MSTA-int	521.62677275709	-0.0487152923611374	0.184259942768773	-0.264383520526053	0.791484408614156	0.900173855689384
THE1B-int	732.596904699184	0.031625835317886	0.119552161909937	0.264535871310391	0.791367027639943	0.900123187670857
MER82	261.107041362438	0.0493837277583618	0.186328916820593	0.265035232324734	0.790982320544657	0.899938943625821
LTR6B	60.0340993233469	0.110856667899036	0.413074905879496	0.268369407875324	0.788414985043989	0.897826951290441
MER5A1	344.391737461797	0.039312561387049	0.146457524574487	0.268422954035762	0.788373772837516	0.897826951290441
L1PA15-16	43.4579771959297	0.080608091021691	0.295353413819532	0.272920803518947	0.784914094484779	0.895081494647859
LTR16D	14.8577368610377	-0.123283751843648	0.448583803750719	-0.274828807488908	0.783447764813581	0.89399918200489
L1ME3	474.956302858809	-0.054554999025341	0.197136922089731	-0.276736587175228	0.781982376076025	0.892917534836598
Charlie14a	96.1214085875922	0.115804338887653	0.41618476877085	0.278252227321214	0.780818745558275	0.892042587452716
MER66D	3.40223054024097	0.366655445000073	1.31623833713515	0.278563110232844	0.780580126214114	0.891870845487148
MER91B	31.5293976485967	-0.101370706760331	0.362633788291398	-0.279540158786509	0.779830323554936	0.891417450875884
Ricksha_0	12.4120279528919	-0.18401592837287	0.657932752973293	-0.279688049487239	0.779716847696278	0.891338169750914
Eulor2B	25.0186786080591	0.127557190844874	0.45249572547972	0.281897007335578	0.778022484320891	0.890156770344034
MER76-int	10.1317844249814	-0.155722742917957	0.550768995213963	-0.282736944655829	0.777378493512615	0.889671880384941
MER53	47.3582233622123	0.119847889242862	0.420672079717181	0.284896229204078	0.775723644985249	0.888532985578692
MER67A	32.7207481456767	-0.100267927192104	0.350627446656204	-0.285967137337136	0.774903291546274	0.887945731898892
AluYf5	13.4014775099015	-0.186249888447211	0.644695403444448	-0.288895945980262	0.772661006159288	0.886180545412211
Kanga2_a	78.856265843826	-0.0735143195614839	0.253647838633658	-0.289828290899258	0.771947603338192	0.885764606704236
L1ME3E	376.095299243493	0.0992200899624762	0.341301157657207	0.290711261114825	0.771272158282575	0.885240962037432
Charlie6	230.603475000378	-0.0736135818434609	0.249995303344579	-0.294459859279821	0.768406532056308	0.883055584023526
L1P4a	24.6255276019951	-0.145859010760657	0.490267692422423	-0.297508918117702	0.766078000396492	0.881332147486494
Tigger12c	32.3137776046296	0.114663722118385	0.381724835850704	0.300383185345665	0.763884887984671	0.879710790170114
MER57D	11.5850952157461	-0.184757229880996	0.613717729317075	-0.301045938637927	0.763379464420053	0.879279094622482
L1MA9	778.281267026163	0.0748082322342088	0.248321092940829	0.301256052590081	0.763219250055426	0.879194806070804
LTR81C	9.07034522055397	0.189109507908944	0.626915315610569	0.301650802269466	0.7629182762012	0.878948331095623
MER94	23.4287858406696	0.153924676979307	0.509823857239577	0.301917367721328	0.762715055692528	0.878914685726451
PABL_A-int	38.8831448524331	-0.0928437798678216	0.303848494940964	-0.305559452864365	0.759940096632812	0.87706768193503
MLT1A1-int	20.0265431048809	-0.144291131238868	0.471664677028751	-0.305918883194368	0.759666408081869	0.877002310998743
Charlie25	15.6748474737176	-0.16166233171579	0.520704644591771	-0.310468388163759	0.756204795178742	0.874054893128675
AluYk12	6.33464942491577	-0.223876766646046	0.71216334118104	-0.314361542781424	0.753246461075858	0.871782668029076
MLT1G1-int	9.49598201680252	0.234657536416064	0.745913210077886	0.31459093798803	0.753072260511937	0.871630987059447
L1MC1	1007.1170911148	-0.0615509430005901	0.195496887881222	-0.314843595044779	0.752880409665565	0.871515030258096
LTR88c	5.89939094940766	-0.299362164394049	0.94793594989519	-0.315804210640126	0.752151121928647	0.87091409424143
MamRep1161	33.4777768727507	-0.147298482151204	0.464732641399639	-0.316953166249704	0.751279139298856	0.870203672242563
LTR33C	23.2483364731265	-0.150024105533651	0.462992760586342	-0.324031212375023	0.745914403920136	0.865577754302039
Kanga1b	5.51152993000697	-0.296550829716972	0.908126631332529	-0.326552288508302	0.74400653495048	0.863909651451494
L1MA3	471.792544626971	-0.0860673311760675	0.262840308954913	-0.327451034882292	0.743326771787039	0.863396378378566
LTR77	9.42286456130835	-0.225422180863512	0.682638322086532	-0.330221983691881	0.741232237085519	0.861602500337248
Charlie10a	38.9061035876183	0.131401015908478	0.389945786358372	0.336972524143949	0.736137612583437	0.857041486450133
L1M4	958.276631201852	0.0770576371257109	0.225507864745655	0.341707093952676	0.732571332935742	0.854166251474623
Ricksha	8.13962058638832	0.258412147335219	0.75597093952395	0.341828149502607	0.73248022402395	0.85413335504685
Tigger17d	4.89615735251065	0.240570260630296	0.700300528550219	0.343524316807716	0.731204050430672	0.853360027199518
LTR48B	240.355465460244	0.0893696972578299	0.259718284126011	0.344102447613851	0.730769242251922	0.853106839027434
MER61B	8.1115552306188	-0.215040104859181	0.621410772831965	-0.346051459454389	0.729304041959225	0.851979273719337
LFSINE_Vert	47.6879895368122	0.101901753752854	0.294192379472293	0.346377951514721	0.729058692891388	0.851840424063658
MER83B-int	4.04614155678251	0.359438205560566	1.03704484570622	0.346598516977142	0.728892960211222	0.851745299042589
MLT1E2-int	9.49081863118229	0.254510300180291	0.733677934690638	0.346896489789635	0.728669083841715	0.851729680748539
L1MA6	217.722457799314	0.0871837237017853	0.250502730833961	0.348035023057583	0.727813881173361	0.85122286912964
MER110-int	10.2291885872355	-0.210304537333008	0.595097981693166	-0.35339480859043	0.723792477222064	0.848090674940109
MER106A	32.472996638034	0.12737755082214	0.360104902882067	0.353723456144823	0.723546142190403	0.847900389250158
MSTC-int	9.12593443902518	0.246482062354986	0.692097433565116	0.356137807194738	0.72173736488881	0.846517270412112
MER3	387.489414146736	0.0789355825991486	0.221359569508283	0.356594398762575	0.721395471313019	0.846312798730441
MER11B	4665.76420291846	0.295787226799488	0.823778651674518	0.359061534549643	0.719549056395106	0.844906216306425
HERVIP10B3-int	3.59299073406012	-0.314935717339472	0.871498928321428	-0.361372466568676	0.717821027789233	0.843883516114394
Arthur1A	45.6186159499579	-0.141215209049	0.389246194024431	-0.362791496016881	0.716760644915422	0.843162338071755
Charlie10	120.541452975073	0.126568365052042	0.345731310945442	0.366088812453596	0.714298805308541	0.841456487676294
MER65B	7.9169641070447	-0.39080205211927	1.06734785577936	-0.366143099462088	0.71425829837554	0.841456487676294
MER45C	24.9456634631257	-0.130720237810519	0.355815146578342	-0.367382443011704	0.71333376583358	0.840711823074077
MER46C	451.561645172175	-0.0910952529144702	0.246417481878314	-0.369678531815591	0.711622029503926	0.839258481094992
LTR14C	4.57619927752622	-0.373468886540258	1.00849944828675	-0.370321359297432	0.711143060905415	0.838863972643901
LTR90A	14.2554131989098	0.230263736065918	0.618852543466164	0.372081747901078	0.709831985367681	0.837855550384626
MER74B	114.574881707643	-0.0678117712496603	0.181664300577525	-0.373280666779777	0.708939563961119	0.836997779961809
Charlie4a	160.601730696391	-0.0963501068156436	0.255764513014646	-0.376714133168765	0.706386058616574	0.834949136473449
MER61A	27.610218781557	-0.157857793596162	0.412954112052724	-0.382264733511134	0.702265010512475	0.831644783551203
MER45B	24.2933921369795	0.173819166879235	0.452045769061261	0.384516743161197	0.700595488720424	0.830300384737416
L1PB2	152.707560791124	-0.111599767996283	0.287735831551613	-0.387854954992854	0.69812337440866	0.828002027308803
MamRep605b	4.72163255116489	-0.339498203881317	0.868945514040831	-0.390701371254636	0.696017985156771	0.826183980853246
HERV16-int	117.462640049544	-0.0921228755311151	0.231817191576761	-0.397394493930838	0.691076575149735	0.822105637858453
MER72B	5.66990231134675	-0.412102221231022	1.03675758649156	-0.397491396832307	0.691005129453996	0.822069051369631
FordPrefect	14.086220178106	0.261881628751986	0.658621087069566	0.397621081215586	0.690909518552804	0.822052120337003
LOR1b	33.5298495868536	-0.162438459343121	0.401126683714252	-0.404955506422594	0.685510216666055	0.817606779857003
MER51E	8.15142084095385	-0.289002905233367	0.710492689826012	-0.406764079872713	0.684181271083029	0.81643333408152
Charlie26a	8.96746271104921	0.35701466893005	0.873229847957897	0.408843868272426	0.682654244226133	0.815117292627441
LTR27B	23.0668035755128	-0.156673523716473	0.382602969803776	-0.409493746995288	0.682177354710141	0.814829673478124
LTR22A	55.2016654122778	0.0969086283588649	0.236573183310323	0.409634883391436	0.682073803740282	0.814754156977764
L1ME3B	649.018095161179	-0.0797270627708738	0.194053426434857	-0.410851095162897	0.681181724339904	0.814169932960958
L4_C_Mam	9.0402290270029	-0.442797286018881	1.07563407013127	-0.411661640621743	0.680587444599729	0.813700328041681
Kanga1a	19.694636444599	0.21607333696796	0.521494900778265	0.414334515343291	0.678629139679978	0.812012827542214
LOR1a	81.6512839119008	-0.113946468216723	0.274157257317033	-0.415624482575549	0.677684808724281	0.811238146036419
Tigger1	2507.19870998709	0.0805099551085852	0.192762226353295	0.417664584144336	0.676192369617925	0.810123610472095
LTR86A2	9.85811203402585	-0.271172202678525	0.648073480279568	-0.418428173548385	0.675634091389526	0.809598786971684
LTR71B	44.8054359466692	-0.126196163022801	0.29935741024988	-0.421556837084682	0.673348516952889	0.807578515167659
LTR22C	63.4156418057254	-0.113566986705619	0.265743755851654	-0.427355240546141	0.669120603284415	0.803939550886413
MER105	15.7762608818609	0.232182144443775	0.541170313865632	0.429037104391916	0.667896222565606	0.803366799272528
L1MC5a	192.537227754609	-0.0951662020666167	0.221587564004399	-0.429474472063456	0.667577967685985	0.803136883294227
Charlie19a	43.9486532117528	-0.146439524736008	0.340059057949835	-0.430629684205061	0.666737653808634	0.80255605456958
L1MEe	304.366620985323	-0.131535800765982	0.30346196530835	-0.433450698285458	0.664687375718813	0.800612833222869
Charlie9	126.067027389758	0.158585077318513	0.363860600901133	0.435840200686094	0.662952674371079	0.799142773288718
MLT1E1A	164.075085923523	-0.0858761123247825	0.196527450931353	-0.436967517350944	0.662134905375423	0.79839519506414
PrimLTR79	4.19193202381716	0.478007156653293	1.08852668500849	0.439132235558897	0.660565722790181	0.797407343303658
Charlie24	28.5327822977891	0.190784089237003	0.433238155393405	0.440367698139975	0.659670816223645	0.796640996430604
MIRb	6618.17431860905	-0.0458136577969035	0.103895768739773	-0.440957878772258	0.659243490972503	0.796382220050077
LTR1C	776.125837667111	0.28513393764226	0.645279723022662	0.441876487775901	0.658578585670489	0.795912135329358
Tigger2	411.530812249361	0.0734259211487505	0.163732366183158	0.448450864422328	0.653827839847926	0.79154385477275
ORSL	10.5378368600111	0.26252519934811	0.578059194620259	0.454149335900746	0.649721345709125	0.78828399030196
LTR71A	9.64237094884538	0.378552893704359	0.821454890842266	0.460832235494047	0.644918972421348	0.784519388236302
MER110	10.9224635493002	-0.310719124943473	0.671713319563198	-0.462576989161876	0.643667605671141	0.783481027283484
MER84-int	5.85941023425412	0.361607013469981	0.778717110955866	0.464362485917527	0.642388062501839	0.782571516324448
MER21-int	43.9599743547105	-0.167950500515762	0.353710026582278	-0.474825387729557	0.634911435915151	0.77603701009098
MER104	53.4032233817422	-0.195796962745091	0.410793856454922	-0.476630698508455	0.633625119411402	0.775121301088014
L1MEg1	48.3839457299803	-0.138296871587493	0.285285333491827	-0.48476684691348	0.627841742397282	0.770098155646426
Ricksha_b	8.50339762026036	-0.287004387560905	0.591064119086809	-0.485572340280654	0.627270411339517	0.769677747967948
L1M2b	7.33479177360023	-0.329738876189095	0.67143985999879	-0.491092197281361	0.623361239943026	0.766137433420669
LTR80A	4.50551602619886	-0.501010560843406	1.01296641995533	-0.494597403204636	0.620884335601067	0.763743681937918
MER2	577.502645326446	0.0989402759702538	0.199171806329585	0.496758440833387	0.61935940532345	0.762503259192368
HERVK11-int	55.2188392399337	0.190839272889315	0.383610790873804	0.497481503204365	0.618849543383538	0.762168820103489
LTR85b	21.0553936357298	0.280490270283859	0.563120217657774	0.498100159590296	0.618413448088347	0.761771043944203
Charlie17a	29.6185236275308	-0.223541238732082	0.444999534165017	-0.502340388179345	0.615428103725109	0.758833932228159
MER124	58.9277882370982	0.21190826033783	0.418525544713026	0.506320971359421	0.612631343250518	0.756401089512328
LTR12D	82.2345094162856	-0.131714590088303	0.259727595783973	-0.507125897387722	0.612066485070565	0.756119554719373
MLT2A1	119.0016382484	0.102707642272822	0.20011830326761	0.513234624698349	0.607787208356901	0.752397363384465
MLT1A0-int	56.8280296468996	0.169094507245383	0.327660493598792	0.516066204345138	0.605808170863266	0.750790023342529
Charlie17	8.90336847023291	0.36532276889184	0.707764737968081	0.516164128126309	0.605739781955277	0.750782872076225
Charlie3	70.1702008509322	-0.137865005811206	0.266677030912117	-0.516973679134139	0.605174532756385	0.750450594480558
L1PA6	26374.8299597258	0.123100586346339	0.236434547373792	0.520653972584313	0.602607843521794	0.74814024842812
MER66C	27.0906315562442	-0.20694503670446	0.39636580251509	-0.522106184214974	0.601596400902971	0.747114094384235
MER57B2	68.420807123484	-0.131571254045521	0.248026438502926	-0.530472698151366	0.595784233470652	0.741537017546056
MER67D	28.8081914621817	-0.218535705455219	0.411878976834178	-0.530582325747597	0.595708246030932	0.741488121160922
Tigger3b	502.422231829807	-0.0724871819093396	0.13331231519963	-0.543739577253554	0.58662069349809	0.733384769229079
L1M3b	22.0920693271344	-0.211013303913733	0.38715687908049	-0.545033073969645	0.58573077060198	0.732634890940552
MLT1J1-int	10.9219045585287	-0.352092092782543	0.644756873283116	-0.546085055270031	0.585007472184225	0.731911441697913
Zaphod	23.4573602742189	0.250856561380932	0.456629535033532	0.549365606327919	0.582754572290106	0.729454189837485
Charlie1b	190.38353051943	0.145526121121866	0.263336945997587	0.552623258276868	0.580521412381137	0.727680610618071
Tigger5	88.4702778992312	0.149582314052626	0.26951417623244	0.555007221303342	0.578889721115263	0.72619118507865
MER103C	276.021788786829	-0.138615359605363	0.248606348288559	-0.557569670121503	0.577138272173857	0.724590304645788
MER91C	3.72042600067437	0.613395812204188	1.1001501851037	0.557556432303257	0.577147313882098	0.724590304645788
Charlie7	61.7655993674457	-0.193954067153971	0.345733373308482	-0.560993187605625	0.57480218126639	0.722409235964222
LTR43-int	14.6094800734893	-0.307894747168794	0.546775348162974	-0.563110147893905	0.573359881767034	0.720920140114268
HERVK14-int	66.5619738488822	-0.136674138663545	0.239323260538392	-0.571085895938728	0.567941418696012	0.715388769992863
L1ME4a	1795.42593561469	-0.149658789111478	0.261676494902204	-0.571922935483407	0.567374185049279	0.715164752966719
L1MA8	334.841418272498	-0.161357709097662	0.281765957987303	-0.572665733824853	0.566871042853371	0.714664316927716
MER30	150.998487721835	0.121242203074809	0.211226947406264	0.573990225033254	0.565974415998378	0.713801181497923
LTR45	24.3483838619179	-0.267928128913028	0.463896766607452	-0.577559811145975	0.563561346685561	0.711646345839639
MLT1H1-int	6.44236742002408	0.533501558429973	0.92370046206105	0.577569872856373	0.563554551901663	0.711646345839639
Helitron3Na_Mam	33.9702961827913	0.211141929986522	0.364907980268073	0.578616915506781	0.562847688402611	0.71103828458083
L1HS	793.40757420167	0.132281300521063	0.227978931766391	0.580234758958391	0.561756316551188	0.709988292979896
MER63A	86.4741149300258	-0.13959547419399	0.240269875811842	-0.580994490975261	0.561244166463668	0.709696181702791
LTR86A1	30.4733926347189	-0.223328408200375	0.383052819464209	-0.583022488942263	0.559878161115822	0.708279813731202
AluYk3	13.6069064636973	-0.299587919813826	0.512142217103556	-0.584970170020662	0.558567774577462	0.707108512424867
MER34B-int	427.502832280297	-0.293805850727921	0.501195422571133	-0.586210163733532	0.557734292439495	0.706318931245228
L1PA13	536.611872459896	-0.0995205168858139	0.169673128218248	-0.586542594757859	0.557510946379263	0.70616888085895
Tigger20a	4.13416636272956	-0.744492749800483	1.26199281033847	-0.589934224427796	0.555234748042585	0.70456677436746
MER11A	151.38271855481	-0.104058593050246	0.174952854945752	-0.594780765838384	0.551990026126409	0.701286284607713
Mam_R4	24.8577912163891	-0.375233709043378	0.623452899446951	-0.60186376449005	0.547264826092681	0.696904587554392
BLACKJACK	29.2042317411365	0.22871036976161	0.378537225089833	0.604195187692131	0.545713880001447	0.695236317169204
MLT1E	16.5316930966846	-0.295849817641371	0.488258081458978	-0.605929177367293	0.544561783451396	0.694206316952837
MER106B	12.5991025129512	-0.356217548632014	0.583775828597034	-0.610195782665579	0.541732123125	0.691296998704799
MER9a1	24.8385222430107	0.24361586498822	0.396299905043005	0.614726024125046	0.538735670369342	0.688212250930876
MamGypLTR2b	7.15476694087846	0.483499897065588	0.784936498686794	0.615973263919423	0.537912165684048	0.687551530008529
HERVK13-int	144.052924855097	0.134210649325006	0.217421502913381	0.617283237980718	0.53704792092159	0.686964310023877
L1PA8A	143.17636493644	-0.146763908827971	0.237430445032479	-0.618134329015366	0.536486794823147	0.686424491185057
MER41B	161.189838573316	0.105078419270329	0.169854650287214	0.61863728248033	0.536155335270415	0.686087296584
LTR40a	40.4256877036496	-0.225702049270085	0.361358505053434	-0.62459315641875	0.532238112408855	0.68241458304221
MER136	8.57804613231069	-0.411857427905859	0.659310602067889	-0.624678909476191	0.532181817995458	0.682385711409129
MLT1H2-int	7.74638428645383	-0.423852084253089	0.677515480921741	-0.625597637527706	0.531578888747665	0.681823992196797
Tigger2a	162.745552677021	-0.132152834940752	0.210465141846369	-0.627908421230237	0.530063934006786	0.680498855255462
MLT2C2	26.5587184368599	0.220607936730792	0.348650566752908	0.632747965349325	0.526898241701266	0.677675399611069
Charlie16a	47.0793804279618	-0.217996730666895	0.343831305382645	-0.634022345418168	0.526066239282376	0.677037046779831
HERV1_LTRa	6.23607207879938	-0.71745987907231	1.12829642612034	-0.635878890035399	0.524855362821178	0.676037800132372
MamRep1879	13.2923733912919	0.351167834976648	0.550603150981282	0.637787550526725	0.523611984702804	0.674737398070593
L1ME3A	931.529300343034	-0.10579363068514	0.165671329037002	-0.638575372697782	0.52309920658321	0.674377721306911
LTR81A	11.1492312612992	0.351269477262162	0.547573445620517	0.641502030588971	0.521196562032178	0.672657049712746
LTR35B	11.910942604541	0.330476185752203	0.514345595792626	0.642517771038609	0.520537054496619	0.671975087028447
MER84	30.8164398206588	0.267463716339245	0.415781762608436	0.64327909589226	0.520043017908523	0.671380221790906
AluSx4	640.570619661032	-0.150206253532262	0.232002892751144	-0.647432675304525	0.517351954082382	0.668974752197028
LTR38	8.26368692899318	-0.466422110550782	0.715405924302516	-0.651968476505866	0.514421508546765	0.6661203776233
LTR87	69.3936293723727	0.174823067744901	0.268166023453963	0.651921020766129	0.514452123548797	0.6661203776233
ERV3-16A3_LTR	37.4318410690153	0.216418771343203	0.330818731624593	0.654191406515611	0.512988497333034	0.664651228860341
L1MCa	261.980455129315	-0.158753291132765	0.241657549183238	-0.656934954729633	0.511222741243686	0.662958664955785
LTR7Y	313.43723966363	0.254610537605849	0.385468141840614	0.660522907003628	0.508918323395563	0.660903573154244
MER4B	133.654083759245	0.135638879913159	0.204743369700189	0.662482404738081	0.507662107608864	0.659696247508965
LTR12C	1113.09194428685	-0.0777959870261556	0.116221140716536	-0.669378966223539	0.503253765598292	0.655105401184426
MLT1E1	49.7658558856089	-0.191162147468536	0.284718052631487	-0.671408594227633	0.501960271487617	0.653842899088609
L1MB3	1398.04911170897	0.132123152413872	0.196753623613565	0.671515726050207	0.501892044650491	0.653796181447795
LTR10E	42.8101513770075	-0.225486188540611	0.335197944191717	-0.672695618955357	0.501140955350323	0.653032433460615
Eulor2A	10.5322875178358	0.463984360743931	0.688649559534767	0.673759758239569	0.500464062879275	0.652478469711142
L1M4b	390.173237561649	-0.149519040326884	0.220966863659137	-0.676658200469062	0.498622843046747	0.650793569853968
MER90a	89.4596397669072	-0.154770799789178	0.228615046998187	-0.676993058074629	0.498410358861749	0.650687203882644
L1M7	184.967918699494	-0.148711878233697	0.218964143963749	-0.679160868723409	0.497035938484987	0.649354440326707
Charlie23a	11.2646717104535	-0.348443941780172	0.51202926729801	-0.680515673681933	0.496178000902093	0.648750277320362
MER34C	36.413426325018	-0.260219086339526	0.379248320760361	-0.686144333659298	0.492622096634691	0.645466257105562
LTR9	156.33763783161	0.15436606755778	0.224262318179328	0.688328154328375	0.491246155913232	0.644423592320764
MSTB-int	123.554375310247	-0.151582615502296	0.220237802087393	-0.688267927057072	0.491284075084117	0.644423592320764
MARNA	547.685772023613	-0.125305606652895	0.181560951866278	-0.69015724672552	0.490095306016513	0.643281930057927
HERVP71A-int	19.0126420323133	0.389739049711061	0.563979728915097	0.691051521409794	0.489533164063538	0.642627583728113
LTR88b	31.0397166633669	-0.268868371002572	0.385774212820773	-0.696957863089428	0.48582916422909	0.639094062047161
MLT1-int	23.1396180370117	-0.308882284953424	0.439824265365901	-0.702285683797954	0.482501019492867	0.635984573404821
MER63C	49.8467204499627	-0.285373115732148	0.401866325573055	-0.710119503855445	0.477630032525042	0.631066711935541
ERVL-E-int	274.16251856579	0.111572293905506	0.156636526171686	0.712300614884765	0.476278643368035	0.62964647506638
L1MA5	232.804838310879	-0.190789505939686	0.266808119987103	-0.715081332415629	0.474558788195322	0.628318447992011
LTR49	80.7124333553734	-0.146423567144714	0.204136601312622	-0.717282281585929	0.473199937769639	0.626894390066
Tigger16a	7.25190071553928	0.628075882938159	0.872232581662582	0.720078447128138	0.471476696828012	0.625312784665104
MER5C	22.20990502165	-0.300394539310143	0.414639093400901	-0.724472303965081	0.468775824526487	0.622415745459294
MER50-int	38.374964342485	-0.25500275070862	0.351879550510706	-0.724687610685297	0.468643697443901	0.622303078773405
MER4B-int	80.2803552498715	-0.210348897673048	0.290131681893623	-0.725011816359209	0.468444781329118	0.622139752642136
L1MEg	656.412689784931	0.160908377886127	0.221905513381103	0.725121135723117	0.468377719065727	0.62213248246449
Charlie21a	26.4705697003981	0.426716261283871	0.588342409030885	0.72528557305049	0.468276854548453	0.622080305920726
LTR84a	29.2097561438376	0.275718958562198	0.377309415547893	0.730750273384578	0.464931701988955	0.618612695948555
MER66A	31.8659157748792	0.355183944110873	0.485634981951899	0.731380475688328	0.464546787488213	0.618346970156791
ORSL-2b	14.5612792854863	0.404452376532097	0.552484484798215	0.732061058112457	0.464131301065955	0.617995431057502
MER97c	4.87938339701003	-0.572591107409055	0.779137928053879	-0.734903393599726	0.462398331458737	0.616175284642231
Tigger10	254.803286577796	-0.1935285121877	0.262680941948978	-0.736743635650925	0.461278265502751	0.615047835134114
MER113B	11.4292333584498	-0.430121167636773	0.58243121458308	-0.73849264405354	0.46021513556429	0.61399500652482
LTR10B1	62.9402448737963	0.240191029811483	0.323191147673624	0.743185670586624	0.457369277588353	0.611314263367647
LTR16E1	52.1162050306041	-0.224777367510663	0.302484644773406	-0.743103398451997	0.457419082281281	0.611314263367647
LTR16A2	57.4977414482204	-0.213722465804956	0.287280057198683	-0.743951626468611	0.456905740666027	0.611032414025005
LTR86C	6.71726278473464	0.601665054791795	0.805828534231885	0.746641536298167	0.455279968814339	0.609463371982248
Kanga1d	11.8335546431512	0.5265284471814	0.704836812511094	0.7470217755874	0.455050416570275	0.609236816830303
MER4D1	99.2887370564077	0.184026966596583	0.245389410896022	0.749938499483825	0.453291745823008	0.607365243458166
MamRep1151	17.0039446278221	-0.662612891805278	0.879622864312306	-0.753292028536926	0.451274447946588	0.605103714864599
AluYm1	6.6212514537833	-0.591702325095457	0.785101295358978	-0.753663671927721	0.451051200902997	0.60492481491259
Charlie12	27.6391986476368	0.343395515390536	0.454995920583958	0.754722185090825	0.450415692275387	0.604554094541565
L1M2	378.916082355847	-0.149040608803701	0.197282640238381	-0.75546742796838	0.449968568826104	0.604034219002909
Kanga11a	7.6322478959935	0.456324339068044	0.599163901818805	0.76160185498966	0.446297667374182	0.600702982942078
MER88	3.32399275114095	0.793484180958815	1.04037688958285	0.762689164766983	0.445648794013428	0.600149485765451
MLT2D	138.086596803527	0.15026591969713	0.196790054943912	0.763584926788896	0.44511463459263	0.599590009512929
MER41E	29.9179962197078	-0.289130410773866	0.374080050582994	-0.772910531644933	0.439575331468211	0.594228198170108
Charlie13a	15.1139978555944	0.5243271535527	0.673479920320925	0.778534203815385	0.436254150648438	0.591083267758728
L1MCc	138.367346185926	-0.159794908040353	0.204629348019131	-0.780899267808902	0.434861742760297	0.589789996575341
L1PA10	944.151021074022	0.143302464892616	0.182988003697613	0.783124915278178	0.433553761426372	0.588411033326414
LTR17	119.659739585141	-0.144174240604833	0.183912081034905	-0.783930233367702	0.433081048516335	0.587966966143103
L1ME2z	292.625855852521	0.241417824712663	0.307122413307465	0.786063843770907	0.431830085123111	0.586623400332316
HERVE_a-int	27.2162997156126	-0.353246235252163	0.446062632867243	-0.791920706250451	0.428406912632398	0.582796098303975
MLT1A-int	55.8563486982378	0.220620053824637	0.277946681538999	0.793749551543688	0.427341247006062	0.581555961032434
LTR10C	96.4197472427788	0.196663890862221	0.247559516330652	0.794410547318839	0.426956465934827	0.581292639752093
ERVL-B4-int	421.029635934141	-0.125583280147779	0.157983143447487	-0.794915694214696	0.426662544302367	0.580931620335674
L1M3c	32.5653333251171	0.326820550775459	0.411053823179979	0.795079700870125	0.426567141783028	0.580849699964102
FRAM	439.165243489307	-0.16101397685116	0.201907042072853	-0.797465879337988	0.425180511563569	0.579499553067448
MLT1E3-int	19.4628514799878	-0.391894571375326	0.489940162100455	-0.799882519724876	0.423778866451945	0.577940086332432
MLT2B5	3.56374170539552	0.70353635543744	0.87843583389603	0.800896694203745	0.423191454062984	0.577361516158164
MST-int	322.236377485683	-0.121174329735022	0.149791553932623	-0.808953018736469	0.418542170561219	0.572688103881685
L1MB5	1042.85144441212	-0.150743009944687	0.186103236569989	-0.809996713238225	0.41794206477193	0.572104040557442
MER97d	18.4601044569429	-0.385822346481997	0.472077340740902	-0.817286307104824	0.413764830045475	0.567694510314451
MER11D	165.763474034675	-0.150997922311781	0.18458335245031	-0.818047349922468	0.413330150649163	0.567328557209391
LTR46-int	128.154150527623	-0.181312598429235	0.221532379130702	-0.81844739419452	0.413101768690328	0.567207763548369
AluYb8	324.065276350388	-0.296122832318276	0.361704883509732	-0.818686298744176	0.412965415718609	0.567097627362905
MER115	60.3593158382341	0.219282689325354	0.267578595154121	0.81950758878546	0.412496874039039	0.566608263952319
L1MEg2	39.8754920514943	0.294959989673207	0.358035965505697	0.823827822036256	0.410037396660328	0.563917190982389
MER102a	342.398861047622	-0.15621954112932	0.189114480633687	-0.826058060735795	0.408771156795113	0.56274793052474
L1PBa	160.532061663278	-0.226844474083313	0.274546443071404	-0.826251731931253	0.408661308031573	0.562717039678426
MER68B	46.7010100525778	0.258028573392474	0.311478491068403	0.828399330263255	0.407444385712156	0.561397109991666
L1M2a1	3.71253080693874	0.816227094261994	0.980444867988923	0.832506876124742	0.405122898576544	0.55905677565075
MER83C	4.99377204113068	1.05458477242769	1.26681841605944	0.832467194239308	0.405145287942515	0.55905677565075
MER70A	18.217066061419	-0.404265895119028	0.48484273712929	-0.833808293205856	0.404389021269896	0.55812757184832
MER34B	109.107610239849	-0.23738330542625	0.284581663932001	-0.834148279781552	0.404197431803245	0.557969726096445
L1ME5	181.2797395272	0.180782820709669	0.214835994294287	0.841492233661873	0.400072234046575	0.554024219922062
L1MD2	1120.09228318498	0.183229062191522	0.217178140309849	0.843680961307194	0.398847709193822	0.553010793277248
MER52-int	13.6968477875531	0.443078209806512	0.524809172437319	0.844265369350859	0.398521133180215	0.55268097500498
MER34A	43.4255651895613	0.277812587411922	0.326400227902631	0.851140911258176	0.394691081681024	0.548640699270794
L1MA7	343.166673486351	-0.207052027273645	0.24269090852824	-0.853151148220914	0.39357549015564	0.547474775570462
MER73	8.16590360913976	0.630087481190091	0.734720382165271	0.85758813350622	0.391119929834277	0.545064216213141
LTR34	22.9169076063584	0.305147711752168	0.353455925735461	0.863326060009392	0.38795821992362	0.541629460100677
MER47B	26.0975451592902	0.356097877141683	0.410190403779128	0.868128249371305	0.385324127781729	0.539181559327764
MER83B	19.4269772752878	0.385366614582805	0.443085781381507	0.869733651531905	0.384445977542534	0.538236276366223
HERVK14C-int	6.30514148907997	0.630881213125899	0.723843866770517	0.871570848476789	0.383442539692982	0.537181168394517
L1PB3	146.655114526761	0.209424438724647	0.239616520114773	0.873998331268376	0.382119162497195	0.535884592526088
L1ME1	1804.94424879191	-0.185010266226989	0.210742567817513	-0.877896991305495	0.379999622121654	0.533752694359405
L2d2	72.6318294013664	-0.272844243042906	0.310829653463935	-0.877793479490411	0.380055803664294	0.533752694359405
LTR16D1	7.49112820173273	-0.696504668240368	0.789794502301436	-0.881880876874649	0.37784122937364	0.531767771301682
MER68-int	102.519331043272	-0.214749326494665	0.243505987786044	-0.881905732368906	0.377827786897268	0.531767771301682
L1MC4	2805.61884294082	0.161185747454339	0.182540467972331	0.883013773574696	0.37722882973258	0.531164904313306
MER48	26.8975625489097	0.410895782754744	0.463131599033643	0.887211720409722	0.374964923465893	0.528751053869019
HERVK11D-int	5.00327452823703	0.926194238734068	1.04368785218216	0.887424565493953	0.374850362572625	0.528716829484877
LTR16B1	51.2904406979621	0.243539623099075	0.274044742708867	0.888685623711457	0.37417205949144	0.527964668103476
L1ME4b	28.7807665363443	-0.381272385662463	0.427956926873134	-0.890912990819493	0.372975850455355	0.526665719247885
X7C_LINE	10.8418867044429	0.516017365809631	0.579064304417048	0.891122733474502	0.372863330165625	0.526559335896555
LTR29	36.7669765761175	0.360461854261391	0.402423011153745	0.895728733871227	0.370397660141267	0.523772935384196
LTR53	28.8512812940235	0.341485719129036	0.378845618428745	0.90138489801028	0.367383708174409	0.520093410149785
MER44D	18.0132480370072	0.556036648530849	0.616718685199186	0.901604997343743	0.367266735420299	0.519964250574373
LTR16B	33.2394107125112	-0.322438684153707	0.357585920825143	-0.901709674166332	0.367211112608829	0.519944275743102
MLT1E1A-int	8.58696350929429	-0.692370616560305	0.765804844174883	-0.904108431576063	0.365937907942431	0.51870087379225
Tigger2b_Pri	52.1497497751559	-0.300592387948917	0.331706277180579	-0.906200481051726	0.364829748459791	0.517281567184419
LTR15	128.74156676883	0.22713448990301	0.250166114806033	0.907934674042963	0.363912736715504	0.516301195215121
THE1-int	22.6290183807526	-0.420573637308385	0.462423831667151	-0.909498188690049	0.363087213489797	0.515455763764625
L1PA8	454.531189760826	-0.181121506114507	0.198500816294724	-0.912447160144607	0.3615333732684	0.513610768591625
FLAM_A	289.964847814371	-0.278333069144549	0.304440984677343	-0.914243098509014	0.360589122389434	0.512521601212447
MER63D	24.323366084161	-0.413418024033191	0.446534402802722	-0.925836892831387	0.354530751259992	0.505653707568345
CR1_Mam	165.704114242741	0.176785029744835	0.190896708573979	0.926076887681511	0.354406024174915	0.505547193843522
MSTB2	70.0095340969567	-0.27965719705494	0.298826425637767	-0.935851628443118	0.349349585194551	0.500241666289993
L1ME4c	9.38033544296924	-0.716392506091836	0.764499730926418	-0.937073588271528	0.348720706240165	0.499624454164247
MER41A	135.994864127381	-0.173407915539292	0.183402235691751	-0.945506006975527	0.344400605526921	0.495367039261027
L1MD	294.092032060912	-0.262001760138893	0.276957369903124	-0.946000318498611	0.344148423777394	0.495132095620722
L1MB8	1332.24329119098	0.188090418012128	0.198531855275709	0.947406741104188	0.343431557405352	0.494433904826956
HERVI-int	184.844846116276	0.195180070809084	0.205051170806067	0.951860309023451	0.341167831232193	0.491662293628932
Tigger14a	50.1049252704441	0.301855134369362	0.316559937650321	0.95354812301864	0.340312425881095	0.490757427005801
MLT1E3	154.818908418445	-0.177839508645116	0.186394239746836	-0.954104101535863	0.340030950165671	0.490513765526388
PRIMA4-int	70.8738091448783	0.248860485928588	0.260746473423176	0.954415538823807	0.33987334377289	0.490321419897436
LTR45C	45.6454804539146	-0.287990006805358	0.301610299121862	-0.954841421675058	0.339657896718856	0.490080594730113
THE1C	326.701800667324	-0.134484249903576	0.140642827313655	-0.956211222941748	0.338965530999817	0.489405972914485
LTR52-int	8.16922557410379	0.689467612462885	0.717766345080832	0.960573893145184	0.336766460574861	0.486917111786583
Tigger19b	7.24425388220222	0.852999997422048	0.880414020539164	0.968862350578733	0.332613872394068	0.482259083104446
MLT1G	125.756500229206	0.228091823735411	0.234757921284279	0.971604376489619	0.331247404447048	0.480796650759286
L1ME3G	11.5051531499941	-0.682653853385927	0.701358092235341	-0.973331399385726	0.330388621610973	0.480100792807775
L1P4e	7.18332392139258	0.738458917569247	0.758628296266187	0.973413358299171	0.330347902407152	0.480099663658131
MER101-int	153.040897059803	0.291288022833583	0.298954230894886	0.974356582817526	0.329879519086799	0.479636986262008
MER110A	20.5268058225968	-0.449508334580667	0.459488971588344	-0.978278832301075	0.327936436214197	0.477705661607572
MER4D	65.7947827080448	0.267859310570006	0.273383612488314	0.9797928563895	0.327188379051734	0.476822247852714
MLT1C-int	35.9543667979248	0.322136463064228	0.328104791595938	0.981809687988157	0.32619361446132	0.47578439051058
MER99	30.7187394236734	-0.4164629563075	0.422853882016924	-0.984886207786621	0.324679968834264	0.474254181292853
Tigger13a	101.794721757605	0.293522474565778	0.294702951112363	0.995994351118204	0.319252889850944	0.468399864463226
Tigger17a	9.73754968020583	0.508795939575504	0.509194525057499	0.999217223551353	0.317689474096622	0.466444799794626
MER91A	66.952529350956	-0.258623719962252	0.258546823366786	-1.00029741845003	0.317166596151417	0.465744784274392
MSTD-int	45.0830413057149	-0.285705535956707	0.284454172715138	-1.00439917344022	0.315186248271954	0.463510538203399
LTR66	24.3607649458993	-0.489432819707296	0.485575633326049	-1.0079435336465	0.313481570805836	0.461527541887122
MER74A	109.854696145783	0.2156677310016	0.213798061932598	1.00874502346795	0.313096933115041	0.461109297253475
LTR18A	19.0389868586198	-0.739298440473106	0.729916936587832	-1.01285283765182	0.311130458347007	0.459183917743048
MSTD	375.957066000906	-0.145720489484415	0.142885517020708	-1.01984086647001	0.307803938159783	0.455660383185429
MER44B	95.743248601376	0.245426103114537	0.240124215197576	1.02207977197385	0.306743146156981	0.454629958325056
L1PA12	311.780331165376	-0.274395756757185	0.268295169070491	-1.02273834339929	0.306431576949099	0.454251667091185
MER47A	149.805030038809	0.299911066464609	0.293040197277639	1.02344684876273	0.306096618313794	0.453920799668939
MLT1J2-int	16.2943492139467	-0.50465957317197	0.492622165675739	-1.0244353752936	0.305629680339894	0.453517181924854
LTR16A1	120.436674400871	-0.24241244123572	0.236531891061619	-1.02486155311957	0.305428517827417	0.45331856785684
THE1D	620.021959912851	-0.171302449017049	0.167028104423271	-1.02559057117086	0.305084613705677	0.452941244172237
HERVK9-int	350.894996805621	0.17140931501992	0.166749623850739	1.02794423796333	0.303976058603456	0.451893179688419
MER51-int	30.020391743987	-0.33766320237199	0.323663314117683	-1.04325447971288	0.296830447483297	0.443719240140957
Arthur1B	29.2506269255251	0.376309808066427	0.359294037465441	1.04735890058465	0.294934079766706	0.441439710588737
L2c	8932.65225182637	-0.116046524459622	0.11066370799365	-1.04864120824761	0.294343282341525	0.440751358816027
X3_LINE	5.82331670665459	0.804981091601696	0.766982973754541	1.04954232251225	0.29392858707456	0.440260916716142
MER54A	163.658193792689	-0.22906466352461	0.216846020753188	-1.056347092416	0.290809668280857	0.436527805058189
HUERS-P1-int	46.9079197200534	0.342356911300437	0.323212135057184	1.05923285101862	0.28949374742777	0.435199209709297
HERVL74-int	194.720395215537	-0.232700552947357	0.219579280215428	-1.05975642473668	0.289255425584455	0.434905660719115
LTR72B	4.1382575691552	-0.872561166761626	0.821247016425495	-1.06248321066599	0.288016375961113	0.433526660970225
MLT1H2	250.873125431282	-0.278000907555945	0.261371890943766	-1.06362205420076	0.287499947491685	0.433007413088901
MER96	6.0468999197752	-0.833742446324401	0.783502375075075	-1.06412242368061	0.287273243908424	0.432739733188272
LTR5A	180.622122556341	-0.206517987003132	0.190871471523789	-1.08197409154146	0.279264040408984	0.423253669045964
LTR75_1	13.9597183421768	-0.580915123554497	0.535671593205329	-1.08446132093442	0.27816030771903	0.422246051307203
MER70-int	46.7926845397272	-0.315379679389992	0.290663433524899	-1.08503390180649	0.27790664032254	0.422019532053238
MamRep488	8.98935771785927	0.730841618143126	0.673462969409275	1.0851994116086	0.277833344765876	0.421939943193641
MER52D	58.0750577630009	-0.32013456615237	0.294880238781037	-1.08564265776414	0.277637119265677	0.421749610080599
MER57C1	45.7349835077269	0.371811500272304	0.342175604277843	1.0866101955369	0.277209117289512	0.421340339798376
L1PBa1	89.1307260876658	0.279935793673859	0.257411181505372	1.08750440457466	0.276813953064728	0.420929722547547
Charlie2b	99.2007211040056	-0.35847377886812	0.329010116680612	-1.08955245049838	0.275910338393849	0.419682018263133
MLT1J	1117.79614811842	-0.158724534156025	0.145561131179492	-1.09043212889229	0.275522835453473	0.419187276501734
Charlie11	47.2947965809322	-0.390231718412642	0.357613101804149	-1.09121202898868	0.275179596082562	0.418949011277769
LTR24B	32.7714239324184	-0.445503799905662	0.40566623116134	-1.09820282213354	0.272115934194783	0.415348913458537
L1MEf	563.273120140043	-0.288985690957199	0.261409702507156	-1.10548953686709	0.268947525699343	0.411663524638521
MER57B1	49.8185461592976	0.356360589847083	0.321609882609344	1.10805236131363	0.267839203109771	0.410261096273616
LTR27E	4.22541545617731	-1.87751264004242	1.6908040136201	-1.11042594228444	0.266815524390733	0.409113087375985
MER11C	292.906233024186	-0.191345207667244	0.171582576279781	-1.1151785444417	0.264773918405372	0.406630746753609
MER50B	25.9625464941785	0.444995431353416	0.395680935875343	1.12463197239709	0.260745019467339	0.401940456912761
L1PA11	559.286931121547	-0.187562834503428	0.166264161489353	-1.12810140696159	0.259277095033504	0.400288487770279
MER101B	3.26147910398619	1.6020602452254	1.41632263616063	1.13114074739939	0.257995856268323	0.398676019901249
MLT1H	949.855688262561	0.143112402933817	0.12632271697313	1.13291105798696	0.257251605787973	0.397830235129702
LTR10G	7.62330853808119	0.794494250656843	0.7000613480505	1.13489232460743	0.256420436244237	0.39684863439883
L1MA1	285.06642395853	-0.321183063677829	0.281851155968722	-1.13954850592656	0.254474449000529	0.394169078674975
Charlie4z	148.580637351419	0.244262101624992	0.213212088584122	1.14562970255141	0.251948401881285	0.390975771042907
LTR85c	17.2110775061413	0.783945625568054	0.681366063914337	1.15054985430946	0.249917472983086	0.38851051913491
LTR16E2	91.008391544524	0.2409936211939	0.208475026200943	1.15598316779494	0.247688041981454	0.38572645362989
LTR28	35.5656727272814	-0.369711242922695	0.318409170842695	-1.16111995751952	0.245593119650614	0.383114647231978
L1MEh	8.14156283669878	0.749710385773843	0.641779304093489	1.16817476193441	0.24273627852696	0.379625409125265
HERV1_LTRd	9.3233054514492	0.97209816508698	0.82211410807201	1.18243703099404	0.237032337026667	0.372376695563744
Charlie15a	172.935064730145	-0.179029094646492	0.151108637850826	-1.184770752968	0.236108099282391	0.37140240760366
MER65D	28.5011808894701	0.449599842479503	0.379380628490406	1.18508908656856	0.235982225574878	0.371333351763319
L1M	7.05290685292748	-1.18557649344281	0.98971788571223	-1.19789336997748	0.230958531187484	0.36507747481267
MamRep1527	27.0267735709304	-0.468400993626025	0.390071832932028	-1.20080701573663	0.229826069786112	0.363486463745798
MLT1F2-int	15.9691375203983	0.599513414957972	0.497334979260024	1.20545193875158	0.228028881143797	0.361124675530934
MER117	193.519922386756	0.258357851682693	0.213910873214224	1.20778269846973	0.227130858192264	0.359871753435676
LTR50	192.976413269547	-0.211312677282958	0.174312455404315	-1.21226378684657	0.225411421263907	0.357770148032972
L1ME3Cz	27.7601586266233	-0.619113166608084	0.508318269474387	-1.21796363378452	0.223237792636878	0.355003545332508
MER41G	19.6961751822465	0.591922538848502	0.48599395039625	1.21796277168858	0.223238120258066	0.355003545332508
L1PA3	2725.56933821029	0.245846726896411	0.200848915876412	1.22403810756782	0.220937852248844	0.352047386556016
MER58C	97.079300643812	-0.353079027290687	0.28752435243707	-1.22799694807752	0.219448113648662	0.350115315489529
Tigger12A	34.2057303420509	0.480184831306493	0.390967678744196	1.22819572412959	0.219373503453117	0.350051567037622
LTR24C	5.20131248791891	1.45554870105849	1.18434277872842	1.22899276054289	0.219074520332087	0.349767862673395
HAL1b	758.844124085499	0.345259392756403	0.277906474701754	1.24235821827085	0.214104424069095	0.343406770361061
MER102b	296.257572088429	-0.155344430414078	0.125011387456886	-1.24264223903325	0.213999697527974	0.343266049159004
L1MB1	199.309339855918	-0.316524286701048	0.253096478926601	-1.25060723105848	0.211077811116282	0.339468636999064
LTR83	10.9337132182091	-0.673915994348799	0.532806236458548	-1.26484254168678	0.205927777936487	0.332695633558644
MER33	202.58957343389	-0.268010296072798	0.211731242675123	-1.26580419916596	0.205583191352515	0.332245197575783
MER51D	9.38400408873735	1.20749357023407	0.953076016889554	1.26694361083057	0.205175453450533	0.331772025457109
MER97a	3.44483092412793	-1.35866592514752	1.07069074857685	-1.26896204805491	0.204454600329198	0.33079172663176
L1MA4	734.27266309846	0.210663820944255	0.165737481061743	1.27106928134002	0.203704002501034	0.329762176484646
Cheshire	79.4624353728361	-0.502961124504061	0.392817369731188	-1.2803943085517	0.200406494611467	0.325414918070686
HSMAR2	505.977276611903	0.294757721630961	0.229001958383901	1.28714061535154	0.198045281204253	0.322696089698324
MER119	51.5216563998644	-0.401323754362508	0.307790686732027	-1.30388530797852	0.192272690327331	0.31486464802489
L1P5	5.1062951514306	0.98448904920962	0.752699903463684	1.30794363687217	0.190892427254989	0.313061101374506
Tigger15a	213.350093420262	0.279088711207695	0.213255373772138	1.3087065815556	0.190633761450386	0.312687657918498
L1M3	244.49814329814	0.34069476548339	0.259409397253209	1.31334781658213	0.189065772877052	0.310822345954519
LTR16B2	37.2198335640929	0.504277937364264	0.383926751266442	1.3134743429595	0.189023160910503	0.310804547651151
THE1C-int	118.244019139665	0.296748269789287	0.225907649892094	1.31358220906211	0.188986839003821	0.310804547651151
L1MEb	54.882935534652	-0.350016092216347	0.266187579725282	-1.31492270442362	0.188535881350877	0.310254167217706
MIR	4571.44336599339	-0.166228896608009	0.126158894794661	-1.3176153522791	0.187632443687987	0.309066885054078
Charlie1	784.06518615265	-0.337447779670088	0.255477536006074	-1.3208510812554	0.186551023600508	0.30761429397658
LTR36	21.7680014646784	0.577812309280144	0.434888934999911	1.32864339093903	0.183965649423132	0.304095730264731
MER21C	846.398713005043	0.214689083070001	0.160965356886244	1.33375955685747	0.182282669271244	0.301729556259496
LTR90B	7.30345876166286	-0.946949871014524	0.709191526627962	-1.33525265807538	0.181793667537633	0.301269581270019
L1MA4A	409.639765824913	-0.311155193432055	0.232568564574435	-1.33790735648828	0.180926638771249	0.3001035207796
LTR64	36.1235813632008	-0.453702276318651	0.337777435076025	-1.3431988913544	0.179207580564102	0.297838988987871
LTR16D2	7.52263626252097	1.3337363763758	0.983208628066922	1.35651410931782	0.174935649249037	0.292350477440508
MER77B	91.9251946929349	0.327603170782494	0.241058757002547	1.3590179210085	0.174140909963843	0.291190928985227
MER44A	211.800679236776	-0.371912197150525	0.270792100405058	-1.37342336277243	0.169620770924649	0.285087027009239
AluSz	14175.6964135546	-0.364448992254892	0.264521253435548	-1.37776827956734	0.168274842536285	0.283087042262471
Charlie8	502.661849181715	-0.320315262600033	0.231196565753824	-1.38546721728168	0.16590964994922	0.280046174110126
L1P1	280.587590352603	0.331554854946978	0.23904315668162	1.38700835259038	0.165439215899953	0.279345464172733
MamGypLTR2c	16.7189378301013	0.784610497552572	0.56442471771797	1.39010655083434	0.164496524354362	0.278055830114723
LTR80B	4.96704762872292	1.4712143372952	1.05317180484195	1.39693669212497	0.162432609521589	0.275419723891284
LTR38C	6.2260248282732	-1.01409126415913	0.721448011080899	-1.40563318296461	0.159833077237089	0.271696058849046
MLT2F	197.097644428481	0.271316507006784	0.192198484406402	1.41164748434274	0.158053783458331	0.269169736762089
MER70B	18.8395793433131	-0.805256047885197	0.567198336666186	-1.41970805594784	0.155692691835672	0.266090808997215
LTR57-int	16.9454899104142	-0.806017733766715	0.565333085349954	-1.42573954126136	0.153943538264641	0.263841205301418
LTR1B0	3.46684869334655	1.44098905875469	1.00656943728574	1.43158435511453	0.152262809655434	0.261578702675912
MIR1_Amn	4.6221075646241	1.4650638620948	1.02229038490786	1.43311908604799	0.15182380791314	0.260846703909275
MERX	3.09026925146302	-1.50721148208941	1.05011011676189	-1.4352889835373	0.151204765707791	0.259982117582511
MER51B	31.5404337149598	-0.521531449871415	0.36320580061028	-1.43591167595646	0.151027475638851	0.259777376431106
LTR33A	292.380443799225	0.297873156788785	0.206979084747241	1.43914616857323	0.150109113532774	0.258472208361258
L3	2184.19938450306	0.151516766317874	0.104944199059067	1.4437841031365	0.148799715029007	0.256633143480539
MLT1G3-int	11.3400667876617	-0.879375925992437	0.608275618725005	-1.44568662448723	0.148265117603615	0.256017108627849
Tigger3a	384.413365342269	0.242906073765574	0.16736584989046	1.45134789399722	0.146683011160674	0.253718910486224
HERV1_I-int	7.20796965629594	1.40398439280906	0.960790465375534	1.4612805220338	0.143938472987526	0.249956074416966
MLT1D-int	171.69059332693	0.489755709257974	0.333997590510067	1.46634503713048	0.142554311767568	0.248000065499024
Tigger1a_Art	8.4247389583001	-1.09366534030512	0.736036729631946	-1.48588419065989	0.137309755960676	0.240372643867022
L1PA2	1491.3336073657	0.301242170997071	0.202548963454671	1.48725604840968	0.136947197945238	0.23989805255247
HERVS71-int	138.582778929559	0.356543225528402	0.239616876383082	1.48797209491366	0.136758252943859	0.239712561532603
LTR88a	7.24051993695686	-1.05880094446412	0.710203456886242	-1.4908417217599	0.136003055010975	0.238616562777831
Zaphod3	26.4522274772116	-0.584473367400464	0.391414653637519	-1.49323322969337	0.135376146630978	0.237805781269947
Kanga1c	7.43584119193	1.47243736679157	0.984432023617917	1.49572274313078	0.134725921080362	0.2369148923551
ERVL-int	69.7067007148448	0.545589192246791	0.3630075992855	1.50296906544288	0.132847021303569	0.23438200780683
MER5B	537.847676021728	0.253581387363759	0.168491135507312	1.50501322577148	0.132320676472171	0.23375459132647
L1MDb	117.666809844	0.64877045437784	0.429580164693115	1.51024304122913	0.130981419722471	0.231859951165607
MER4A1	299.309915085885	0.27920327543635	0.184385201094233	1.51423907005237	0.129965215767424	0.230521747057617
L1MC2	447.149627325427	-0.326612914156109	0.215457677480445	-1.51590288160306	0.129543911570802	0.229879283747466
LTR79	80.4081746448144	-0.328354353457894	0.216452074362981	-1.51698409185609	0.129270700517969	0.229454925545996
LTR35A	8.87527131946077	-0.955424201271075	0.62699321789362	-1.52381903664096	0.127553922765641	0.227085997676616
L1ME2	856.331457202538	-0.344458508803952	0.224166533988137	-1.53661879262576	0.124386687824162	0.222703319222931
ORSL-2a	51.7153490838417	0.572059800878728	0.370301159982835	1.54485014550115	0.122382514720769	0.219679604167365
HERV17-int	135.840383773763	0.347286727593938	0.224793814005692	1.54491229720914	0.122367478560978	0.219672131630303
LTR35	38.1659039124533	-0.585624902207611	0.378430971307709	-1.54750785905266	0.121740830850736	0.218722099215421
Kanga1	51.4805085327393	0.434733801506815	0.279911321505324	1.55311260426651	0.120396235416154	0.216807660585842
MER58A	701.770446006041	0.311051090343731	0.19843503191716	1.56752105381062	0.116992948987436	0.211698033891014
MLT1B	886.714554028517	-0.264005609796498	0.168411242372598	-1.56762461981251	0.116968762951056	0.21167322804552
LTR12E	16.0661315119083	-0.774022036867812	0.493026744019226	-1.5699392502684	0.116429245075805	0.210885784316522
MLT1I	377.839114715351	-0.307045007740789	0.195475839880704	-1.57075681541092	0.116239146491815	0.210579221357079
L1M2a	23.9163805669784	0.645786891984743	0.410761920909438	1.57216835132856	0.11591151314512	0.210079869029413
AluYc3	112.383743207869	-0.55263045868693	0.351008705616974	-1.57440670229407	0.11539345533844	0.209403932291611
MLT1B-int	84.4613721070576	0.520443601094293	0.327731219668601	1.58801960222331	0.112281906621734	0.204807251109465
LTR75B	3.31599401861666	-2.04278892513057	1.2845844427158	-1.59023327482607	0.111782232681374	0.204078840309217
MER131	21.1525900770432	1.07662073908046	0.6740159744142	1.59732228900979	0.110193884890294	0.201652813083207
PABL_A	41.8154666194555	-0.534428964435698	0.333543415447525	-1.60227706404769	0.109094355231287	0.200134677465154
L1MC5	1455.12855656989	0.360716823103718	0.223833207611671	1.61154292945453	0.107061438246793	0.197314562753143
HERVL40-int	89.8543258730807	-0.364680689195463	0.226285874931175	-1.61159281067093	0.107050576168641	0.197312543594112
MER5A	700.422151609716	0.242436824094647	0.14990797760865	1.61723764113177	0.105826994094773	0.195485303254704
X7B_LINE	19.9249852957162	-0.853687269487049	0.522842277509515	-1.63278163646878	0.102514930581501	0.19044681770465
MLT1L	801.53218486987	-0.312525989905193	0.190723537735422	-1.63863356152055	0.101289598322297	0.188586651451973
L2	4460.82737837973	0.225765620234142	0.137500700095497	1.6419234234978	0.100605874864844	0.187572950340942
LTR33B	96.8479500966738	-0.381521066763325	0.23139063313818	-1.64881811155896	0.099184903330949	0.18545419731561
Tigger12	80.1502308657849	-0.411561000575628	0.247936390722558	-1.65994592151729	0.0969253321381377	0.182021052722327
AluJr4	1488.96835848173	-0.258983998531654	0.155472708549811	-1.66578430997541	0.0957563823046358	0.180211103092739
L1ME3D	479.20393682849	-0.339957533276112	0.203098998964594	-1.67385134840264	0.0941598178026449	0.177835916524898
MamSINE1	104.855832070333	0.326601725609761	0.193942035921329	1.68401720678154	0.092178343404713	0.174747027475407
MER81	5.51069917624836	-1.68451023572971	1.00025193175288	-1.68408596100156	0.0921650571250851	0.174747027475407
AluSz6	5018.18462605573	-0.331778158071313	0.19694741293453	-1.6846027735414	0.0920652358926441	0.174630922987427
Tigger9a	17.6861827737742	-0.805958745638453	0.475955411638211	-1.69334926325218	0.0903890062661895	0.171984280805785
MER90	48.8835555273583	0.562881972297465	0.331005219707436	1.70052294883741	0.0890326035214637	0.169851339843638
MER5C1	10.6387620971428	1.07331366884479	0.62909326810525	1.70612804692295	0.0879842416574172	0.16820076023891
HERVL18-int	109.587056477349	-0.584392194631436	0.341739306004148	-1.71005261719687	0.0872561436049313	0.166982653144873
LTR14A	10.3838390340551	-1.08811445295753	0.634063878045349	-1.71609594968869	0.0861444824441081	0.165277965699745
MamGypLTR1b	90.6786018851931	-0.433813038365853	0.252544811531073	-1.71776658461453	0.0858391987728417	0.164754829261611
LTR7B	249.181260215367	-0.502834003628034	0.292412191262375	-1.71960683806392	0.0855039323517675	0.164173726031435
LTR75	29.1199159566125	0.586327667901716	0.337473735216783	1.73740237155072	0.0823161729486698	0.159218752410494
L1PA17	261.81052885867	0.324610929218908	0.186524061483473	1.74031664674893	0.0818034325920997	0.15837803053744
THE1B	935.785550988155	-0.249581582112307	0.143193160304645	-1.74297139319587	0.0813386118979708	0.157583810526918
MLT1F1-int	19.8082473789464	0.86233054903677	0.493160812837433	1.74857881362328	0.0803638511538776	0.155949561508192
L1M3a	82.2101394254697	-0.460674401173074	0.261914667671636	-1.75887209856695	0.0785992352334909	0.152995505291667
LTR5B	261.268923550683	-0.269941500190403	0.153359479855411	-1.76018789607859	0.0783759535506003	0.15261970020075
MER66B	129.543039730187	-0.424896166289425	0.240960839772966	-1.76334115821377	0.0778429675338533	0.151698801300901
HUERS-P3b-int	140.054819086637	0.497674632630794	0.282004003200305	1.76477860946286	0.077600981006936	0.151285594835774
MER45A	44.2483712117148	-0.503799070944104	0.284798714346971	-1.76896539754152	0.0768996492697291	0.150120782360304
MLT1J-int	48.8534792961468	0.616772564797623	0.346117760903704	1.78197317348652	0.0747536065356823	0.146540569846729
AluYc	178.391793709898	-0.565013065902428	0.314864742545836	-1.79446279483063	0.0727393318783564	0.143243232987961
MER72	58.0356714010537	0.53764794799878	0.298536318443615	1.80094653408251	0.0717113074649694	0.141607227515861
L1M2c	17.2159483244891	-0.905080994244581	0.501806224858382	-1.80364640653872	0.0712867561595838	0.140961763207602
AluYg6	41.9449712935549	-0.990498588825549	0.547845943137269	-1.80798744835712	0.07060845411411	0.139888369211537
LTR78	136.302750400128	-0.42129668117765	0.232967933567537	-1.80838914062616	0.0705459568673442	0.139797936889746
MER75	53.6014981342661	-0.769478290620905	0.422127434584631	-1.82285780922546	0.0683249294213674	0.135943327663964
MER20	1102.32307306341	0.202938709740107	0.111120339782573	1.82629669903091	0.0678055821975473	0.135069628982158
L1M3de	10.3944410109933	1.3468784957359	0.735953009760435	1.83011480063698	0.0672327742132788	0.134100477582276
L1MCb	37.3864717541982	-0.727534126784169	0.397505246593809	-1.83025037535567	0.0672125081563463	0.134073292089521
MER21A	313.047051631149	-0.328382345409607	0.178842198433527	-1.83615694889627	0.066334447729485	0.132754318720038
HERVK22-int	167.963496077335	0.439073789326566	0.238577347683871	1.8403833959474	0.0657119694201829	0.131638960654036
MLT2B4	198.328760652737	-0.327874114252255	0.177186899207765	-1.85044219249979	0.0642498425609606	0.129222455874474
LTR43	44.0293306933993	-0.622363406085759	0.332180961417793	-1.87356735747115	0.0609900807035728	0.123700692747142
MER61C	23.5300540013072	-0.756148097711319	0.403163187285745	-1.875538545079	0.0607186719073254	0.123261588479069
Tigger7	326.884031492653	0.327592229137905	0.174004426609606	1.88266606500125	0.0597456370712098	0.121689797938265
MER57E1	20.2161927720683	-0.853137008378253	0.451734564560267	-1.88858031974756	0.058948086109276	0.120368726871407
Plat_L3	150.262086078022	-0.364582569821305	0.192970163268381	-1.88932093773609	0.0588488376471537	0.120202514102259
LTR3B	41.1717845084266	-0.753784096818495	0.398325243481572	-1.89238344582439	0.0584399100386266	0.11952434728795
MER102c	167.218962599328	-0.545076594620727	0.286593391763792	-1.90191613025738	0.0571821200673349	0.117165352101457
MER34C2	77.6411768575924	0.626818015964417	0.328411653323551	1.90863512186907	0.0563091778601173	0.115599463500452
HERVFH21-int	58.8319002366665	0.616851710050574	0.322476309181018	1.91285899921508	0.055766105679237	0.114641475918934
L1P2	375.899093128278	-0.294678336526712	0.153040946399503	-1.92548689392885	0.0541684740369774	0.111989938699248
AluYa8	3.53794200583421	-1.93932661048022	1.0040595337735	-1.93148567913276	0.0534230186365952	0.110766137676019
MER63B	94.5375485585077	-0.629342931779119	0.32467113374868	-1.93840125086784	0.0525742879444165	0.109252493225626
LTR18B	34.9784201437521	-0.839134258564257	0.432357269839839	-1.94083531630011	0.0522782558303205	0.108738556835166
UCON29	13.8208442637166	-1.23828601589095	0.635336135828675	-1.94902500591414	0.0512924385372982	0.106974412694233
AluYj4	6.08244341390865	-1.70284109353477	0.862375892220623	-1.9745926444557	0.0483143944633029	0.101814510414322
AluSg7	1516.75137219367	-0.512488248269595	0.258688824017113	-1.98109930035359	0.0475801387472502	0.100560889539774
MER1B	525.848169827205	-0.298559508660243	0.150682177624183	-1.98138567790599	0.047548038658	0.100524594496397
Charlie22a	41.406280020485	0.705567217487626	0.354630234688237	1.98958562601947	0.0466366008524892	0.0989393307805146
LTR9B	74.9994078450488	0.582441286333541	0.291985649550984	1.99475997272202	0.0460690649015302	0.0980201324963602
LTR23-int	9.96926739290447	1.15205002793267	0.573359526834509	2.00929778614317	0.0445055625577731	0.0951419045914176
L1P3	318.66856143838	0.415659786439127	0.205077011906457	2.02684729299998	0.0426780321727386	0.0917748040431973
L1MEd	485.618803225096	-0.346084365295734	0.170553369383426	-2.02918515504487	0.0424394350171139	0.0913784403336622
LTR84b	25.0616838147933	-0.845232926477424	0.416340577858629	-2.03014784392317	0.0423415135303249	0.0912356653000377
LTR40c	39.5251336242776	-0.66028414463303	0.324339155748613	-2.03578301580337	0.041772148646101	0.0902012311989289
MER34-int	36.1510394722349	-1.07888937692576	0.528893166504595	-2.03990039057611	0.041360247856291	0.0894552068772773
LTR24	34.2727336164254	-0.696036109025847	0.340905595131417	-2.04172685625042	0.0411786332275931	0.0891291972463106
HAL1-2a_MD	134.470574849833	0.711247270127113	0.347678058312614	2.0457065182054	0.040785254058485	0.0884008676905453
LTR42	96.4546018371453	-0.510655579898132	0.249377995712361	-2.04771707479411	0.0405877297874625	0.0880766815140822
LTR12	229.507056293659	0.376169162502064	0.183268555308751	2.05255703504802	0.0401155581352595	0.0872019174743541
HERV-Fc1-int	18.7348433439359	-1.43444563300278	0.697282016413565	-2.05719579630173	0.0396673957503007	0.0863950405717255
AluSg	5502.29637875261	-0.509462155462448	0.245739643087714	-2.07317854401132	0.0381556664211303	0.0836980378616824
LTR81	13.4268722016983	-1.24127334141617	0.595849503642319	-2.08319942171386	0.0372330498103437	0.0820215140462733
LTR26	63.2437424876905	-1.07702476135995	0.513541177570994	-2.0972510256221	0.0359713597151732	0.0796939774455143
MER107	18.4423148659775	1.24107852873013	0.590945758590911	2.10015641992158	0.0357150835640992	0.0791782983919122
MER57F	90.582153766336	-1.06324175031734	0.504861244219827	-2.1060078635277	0.0352036692956088	0.0782161806641576
LTR37A	39.0076645733609	-0.891519108918897	0.421357554651743	-2.11582561906537	0.0343596413562118	0.0766288709213944
LTR56	36.5104408765044	0.72804275447681	0.343459849411401	2.11973176988368	0.034028672167296	0.0759899705754263
LTR69	5.96910887596996	-1.76427375616153	0.828553095777622	-2.12934302599607	0.033225890487689	0.0745185019452466
MER65A	73.728558770478	-0.548385521781211	0.255336228957831	-2.14769961951532	0.0317376256227642	0.0716419274253301
MER39B	115.312630736868	-0.443089927572493	0.206277701657297	-2.14802629665047	0.0317116664935239	0.0716073318619273
AluSq4	114.674468913683	-0.638050701141746	0.29563764555929	-2.15821872053769	0.030910830571856	0.0700967010936364
LTR6A	97.7244933439414	-0.669418926122571	0.308627667943238	-2.1690178673342	0.0300813274410653	0.0685252753240452
HAL1ME	39.8701727774765	-0.696611340227062	0.320729326239581	-2.17196022700681	0.029858663023909	0.0681005383915142
HUERS-P2-int	16.8651647477972	-1.12969169132006	0.51623134556599	-2.1883438520795	0.0286445648848075	0.0656935962482291
L1PB	46.0678290967859	-0.855887958219964	0.390845116299859	-2.18983920362797	0.0285359004287277	0.0655051467289611
MER113A	73.603214725106	-0.783909623848666	0.357575313483743	-2.19229234873986	0.0283584038769686	0.0651347014013639
AluSc8	2703.8726018849	-0.544474034612449	0.247647023168215	-2.19858905488483	0.0279071559291242	0.0642077521052382
MER54B	18.0371919655802	-1.07903927409961	0.489977032019767	-2.20222419334969	0.0276494759076786	0.0637019456908235
AluSq	2918.58104062666	-0.522453930596797	0.237026634805515	-2.20419924969817	0.0275103345279367	0.0634247733045653
LTR26E	34.2469565795358	-0.746879955819001	0.338196759211825	-2.20841842943623	0.0272151182652239	0.0628445575851319
LTR89	70.5799551158066	0.65848248272694	0.29752623577933	2.21319132076583	0.0268844582217532	0.0622446378012926
LTR31	12.5617269742444	-1.25974254710958	0.563667130634824	-2.23490510381688	0.0254235794259564	0.0593314745457546
Tigger3	93.5431182731484	0.58806393002479	0.263098312761606	2.23514899754464	0.0254075685492235	0.0593078113691465
L2d	143.184496774544	0.627146749424193	0.280436730267985	2.23632171443766	0.0253307050545556	0.0591694108240476
LTR47B	85.0753669369695	-0.579522901049697	0.25789222959063	-2.2471514631116	0.0246303489090424	0.0577672322973512
MER50	109.720125596534	-0.408322285286875	0.180851618898277	-2.25777511848839	0.0239596832109325	0.0563775308537701
LTR58	21.9006682928041	1.15924765690137	0.513201754644311	2.25885365046115	0.023892489945382	0.0562325226428882
MER58B	294.473703294343	-0.352792623009594	0.155595833905927	-2.26736548243889	0.0233679082853989	0.0551907705272288
MamGypLTR1a	7.92476579170807	-1.42073211623357	0.623094601737112	-2.2801226527605	0.0226004150607842	0.0536225702258395
L1PB4	3888.77846367965	-0.390174691072484	0.170425806143444	-2.28941085802511	0.0220554918555425	0.0525023096450484
MamRep137	156.015210232696	0.375524926074522	0.163848507091414	2.2919032510013	0.0219112266315831	0.0522026596769604
AluSx	15756.0759536296	-0.492485738359058	0.214520830754471	-2.29574786106777	0.0216903021579401	0.0517488396902297
HERVFH19-int	24.9149531429475	1.5512230854969	0.675684609595333	2.29577981127307	0.0216884743425853	0.0517488396902297
HERV9-int	165.395640323861	0.595665026172866	0.25871740478247	2.30237709238659	0.0213139156750284	0.0510074672331911
Zaphod2	24.9172235668164	1.14952514614641	0.495694744643703	2.3190182235494	0.0203940482344964	0.0491027239282006
L1MD1	469.621235482934	-0.531643939433529	0.22851917393097	-2.32647409969251	0.0199932726197604	0.0482989461601124
MER61-int	65.9734702192112	-0.55542701426745	0.238693611068112	-2.32694545858187	0.0199681683167261	0.0482498390746105
MLT1F-int	54.6347754183815	0.688958549957843	0.295716715316876	2.32979237991193	0.0198171271113728	0.0479515473699335
Helitron2Na_Mam	24.1032663134538	-1.42878753085616	0.612960646580548	-2.33096127594287	0.0197554016914349	0.0478272474981498
MamRep4096	39.3900496882574	-0.76706815176848	0.326439447461524	-2.34980226113418	0.0187833866315946	0.0457812474506099
AluJo	7220.09725919944	-0.46136868162918	0.194387390592085	-2.37344963695379	0.0176227961862776	0.0433552546701614
AluYb9	33.7389337813199	-1.15366356266244	0.485705220866468	-2.37523401664156	0.0175378272420827	0.0431830254444604
MER95	9.36550497511275	-1.31454022685173	0.553349392321353	-2.37560616329063	0.0175201516207073	0.0431552820279382
HAL1-3A_ME	219.506903216944	-0.743560296604026	0.310334118025188	-2.39599919382269	0.0165751267747425	0.041204292633213
MLT2B2	84.3273250032041	-0.666051614953339	0.276719595417774	-2.40695500420842	0.0160861516672498	0.0401468217583011
AluSq2	7160.42031011693	-0.591896147210711	0.245754696302098	-2.40848356559222	0.0160189474947102	0.0399988624688704
Harlequin-int	451.536961710595	0.586906202437854	0.243583134412502	2.40946978473453	0.0159757188600494	0.0399007847854591
HERVH48-int	67.6640912468312	0.963554881745194	0.396389019409141	2.43083141702935	0.0150642219206242	0.0379290223656991
MER50C	6.0273417311795	-1.88616069370126	0.772623835220286	-2.44124062411754	0.0146368984934126	0.0370191863122703
FAM	630.381506566633	0.619370146924329	0.250546011310196	2.47208144997167	0.0134328907449271	0.0344105959427644
L1PA7	1715.02544927863	0.413907084965024	0.167199416892449	2.47552947646504	0.0133038779268936	0.0341175737188413
AluYd8	21.7097290888102	-1.4706009396655	0.59226605936755	-2.48300728432063	0.0130278423530003	0.033528853383142
LTR27	50.8741746306753	-1.03014329320589	0.414692615289309	-2.48411294348036	0.0129874609058045	0.0334419669487595
LTR2C	83.1687392760738	-0.928831007776927	0.372033030649771	-2.49663586632264	0.0125377628497143	0.0324827420944829
LTR2B	171.549428416626	-1.07438775668537	0.427229942613918	-2.51477635231264	0.0119107914133628	0.0310856115390996
L4_A_Mam	5.45888961036188	-2.29142057384986	0.910844207311354	-2.51571076091455	0.0118792627340993	0.0310273749213973
HERV4_I-int	78.9434967870803	0.650103818382219	0.258264670627307	2.51719995926334	0.0118291673643495	0.0309245171146419
LTR81B	6.54078495697467	-1.89487274104001	0.750447784496344	-2.52498945321258	0.0115701761591839	0.0303377376955214
MER77	445.789776552142	0.327124595886126	0.128808436877799	2.53962088055204	0.0110972689241629	0.0292992843798827
LTR44	9.61358766566918	1.89283859282442	0.743247332852737	2.54671427552833	0.0108742428274101	0.0287735995526413
MSTC	242.310838197125	0.473230999458244	0.184292091394731	2.56783129366437	0.0102336948242165	0.0273299850011429
MER57A-int	404.461705620944	-0.623587201128075	0.241691141554871	-2.58009953164337	0.00987718425912399	0.0264969796291438
AluY	11840.1479039335	-0.68297882001449	0.264423369299319	-2.58289886338064	0.00979740389218939	0.0263074097333735
MER51C	44.1115224212693	0.941753426020058	0.363498480921091	2.59080429616567	0.00957519266191847	0.0257998956186635
LTR14	22.0421922062328	-1.04830291947816	0.402911891787444	-2.60181677643604	0.00927313802007187	0.0250763227706481
LTR19C	37.5725906455374	-0.821027237234677	0.314436213505841	-2.61110903251424	0.00902491150225541	0.0244935904191384
MLT1C	1576.57756406224	-0.420892711220049	0.160899927615109	-2.61586638016937	0.00890013792330005	0.0241907017979861
AluYf4	73.0933236926777	-1.28514241835159	0.490879916098166	-2.6180382945115	0.00884368798080756	0.0240502124480085
AluYk2	8.70582787985071	-1.88058154572393	0.717782019588866	-2.61998976625396	0.0087932405692692	0.0239388005957345
MER8	137.995140867512	-0.672425985059675	0.255704487620566	-2.62969958531769	0.0085460350813871	0.0233539221898098
AluSc5	626.127318214076	-0.624102823256976	0.236101594340397	-2.64336556049335	0.00820863567454582	0.0225477996645614
L1PA5	1749.33574465264	0.516894073285903	0.195351887925779	2.64596405376071	0.00814584720778994	0.0223996939075786
LTR78B	66.3358418661636	0.687756756882296	0.259296581630726	2.65239422963838	0.00799231641943895	0.0220254765546208
LTR33	430.95159489974	-0.298041952469967	0.111811048034605	-2.66558589431811	0.00768542959444827	0.0213047110450931
PABL_B-int	63.6690292209964	-0.781334054628231	0.292225296667598	-2.6737385966862	0.00750108955482476	0.020850923538267
MER6A	75.74150187684	0.738254953222719	0.275985651457473	2.67497585227353	0.00747346329599098	0.0207922731416226
AluSx1	17172.4124365046	-0.502028957254255	0.187006103414739	-2.68455921003211	0.00726255179976863	0.0202715299821395
HERVIP10FH-int	178.168125650194	0.649299161708338	0.241349812082645	2.69028244151273	0.00713915679124441	0.0199795518289944
L1PA4	2143.68159853394	0.451953243561168	0.165738704640766	2.72690223168308	0.00639319788381001	0.0181483457702141
LTR8	552.488719524199	-0.839774182629384	0.306872478982562	-2.73655749584864	0.00620857444593664	0.0176963642115206
MamGyp-int	626.699679114611	0.769346266739725	0.27979346412553	2.74969348960401	0.00596510336296969	0.0171134597049243
LTR12F	34.4634974570846	-1.02756464735911	0.372194408100489	-2.76082774215585	0.00576550770386104	0.0166026784233809
AluYh3	12.5398345578445	-2.00417071592122	0.724857342518656	-2.7649174511461	0.00569372023929774	0.0164399356859414
LTR12B	46.7723267050975	-0.731733351359951	0.264595481655716	-2.76547939058182	0.00568391965839333	0.0164186772745954
MSTA	1148.36072910597	-0.510119175797471	0.184139116403542	-2.77029229726258	0.00560060074839889	0.0162034851668198
LTR49-int	288.050483183187	-1.16311910550735	0.418923652605764	-2.7764464915566	0.00549566802286061	0.0159386995500794
Tigger16b	92.7752593284184	0.953635074405075	0.340735619347807	2.79875369716381	0.00513002522087984	0.0150075151371902
AluJb	15089.3939064946	-0.563803093938099	0.200686681854191	-2.80936975353317	0.00496385998675338	0.0145720522104589
LTR23	27.6693532033006	1.85091509875479	0.654957752804576	2.8260068543796	0.00471322554779614	0.0139784638494018
LTR76	60.2446085750091	-0.871669376945754	0.307346226421202	-2.83611543598774	0.00456659371353883	0.0136095136147846
MLT1A1	303.277744891252	-0.76334161699093	0.268632080948575	-2.8415876997843	0.00448895035544112	0.0134038226472032
MER96B	63.2554597111969	-0.841854074331343	0.295928713930169	-2.84478671620219	0.00444411694679727	0.0132856606505098
MER101	10.2646697814428	2.1233905450278	0.740716144492602	2.86667242345898	0.00414812127892125	0.0125230864013816
AluYh9	9.24369061138671	-2.23382713678988	0.776477815427336	-2.87687180806382	0.00401638722049688	0.0121726779201468
LTR2	105.102918339848	-0.877179142982298	0.303567482648745	-2.88956885410969	0.00385770514401876	0.0117481484812498
MLT2B1	131.321535821369	0.535726809861153	0.184959515347283	2.89645444223436	0.00377405435698917	0.0115246705221058
AluYa5	237.31802101241	-1.40396590628549	0.483109512032735	-2.90610280136723	0.00365961194564399	0.0112363434859948
MER87	11.9678059396429	-1.58143098895077	0.54258918597851	-2.91460100904666	0.0035614353769512	0.0109907361061312
L1P4	268.788665375632	0.95081973908921	0.325719859633651	2.91913345461536	0.00351005918963263	0.010853034252854
LTR30	48.5755715529954	-1.3411463238351	0.459427703037097	-2.91916729219703	0.00350967818309125	0.010853034252854
MER57A1	38.5857610869257	-1.10778634617244	0.378719125978216	-2.92508687886063	0.00344360068890508	0.0106802371381562
L1MD3	800.336066866171	-0.681810427843796	0.230831324727955	-2.95371708604688	0.00313971695104851	0.00983589728051372
LTR19-int	39.4241224018211	1.13961480790381	0.385505172881067	2.95615957468721	0.00311495884297816	0.00976894031429489
MLT1D	2371.0073981988	0.343664011214795	0.116077789875054	2.96063537723035	0.00307005163755369	0.00964171111908473
LTR5_Hs	1542.93561762366	-0.798281287617219	0.268910848572247	-2.96857226793046	0.00299186740036423	0.00945482513523518
LTR82A	63.5911819765262	-1.01062699308053	0.339583376281778	-2.97607911242964	0.00291959534663197	0.00925538753930734
AluSx3	3897.62568184818	-0.705880296685989	0.236189078313477	-2.98862378280305	0.00280236960228106	0.00893039017255715
LTR19A	129.084892904941	-1.13308200612214	0.378265806771662	-2.99546505615329	0.00274026696807272	0.00875420834218426
LTR16A	329.935701972967	0.503833905156714	0.168113928760055	2.99697894679402	0.00272669543466266	0.00871636516874838
LTR1B1	30.5686021036392	-1.26409024323388	0.421543951598492	-2.99871517178804	0.0027112063641533	0.0086750874524848
AluSp	7180.86539696933	-0.8527117419188	0.281116080522185	-3.03330830571788	0.00241888335605535	0.00788077736532597
L1M4c	1079.33856391599	-1.11118155271169	0.362192202005869	-3.06793339712402	0.00215544652392116	0.00713175337746137
MSTB	645.031268303666	-0.750024499383049	0.244054382228222	-3.07318595361947	0.00211786471362068	0.00702120459620586
MLT1G3	134.409917905279	-0.889689511076984	0.288251853189349	-3.08650057660707	0.00202527553818074	0.00674413082213047
MLT1H-int	49.2200221930565	0.89474441352745	0.288471013547912	3.10167875282499	0.0019242665591	0.00644602176977241
FLAM_C	1368.10607733865	-1.3848676884597	0.446271288908595	-3.10319691828383	0.00191442211580165	0.00641623590005652
AluSc	5056.66866377992	-0.683284407533853	0.219851260265997	-3.10793946192143	0.00188396655007036	0.00632991455364567
MLT1F2	347.898556074428	-0.418660830904886	0.134525764198073	-3.11212378833587	0.00185746594310806	0.00624606931568111
HERVK-int	578.416716009719	0.94917777583916	0.303735282781398	3.12501651815767	0.00177795075652427	0.00600667878495983
HSMAR1	844.964611887634	-0.315605443110871	0.0999707946437678	-3.1569764373234	0.00159414227353563	0.00545594720519063
L1PB1	7638.68105602061	-0.93898623744757	0.296717425935387	-3.16458069318801	0.00155306590049296	0.00533615482783321
LTR8A	258.955706263552	-0.566138187370852	0.178512477311737	-3.17142082109029	0.00151695215428942	0.0052316463593563
LTR62	32.0950611011818	-1.25456055883433	0.395029442151323	-3.17586596078007	0.00149389960172435	0.00516183575399984
LTR72	30.7325959784249	-1.52446156813029	0.478555989069288	-3.18554485358153	0.00144481705127582	0.00501626377159743
AluJr	7808.69859383194	-0.57269677705682	0.179590176650277	-3.18890925850614	0.0014281069868653	0.00496251211827308
L1P4b	4.19676578303624	-4.38470636146465	1.37226882991811	-3.19522404493172	0.00139722329185676	0.00486775343427868
MLT1A	457.156015053852	-0.674015719056676	0.210092764529181	-3.20818149338532	0.00133577173795896	0.00467138591344726
LTR26B	25.2170348523369	-1.35576943823523	0.422222205646842	-3.21103300608788	0.00132258742968666	0.00463312860548856
MER4E1	93.1348913310863	-0.729873331015291	0.227136330548005	-3.21337114698626	0.00131186646560718	0.00460052737452907
LTR61	38.6648910538164	-1.22886472281446	0.380909608689208	-3.22613211843944	0.00125475421734106	0.00442868613783044
AluSq10	115.695127200697	-0.945228511122042	0.292057832370765	-3.23644294504686	0.00121029418386957	0.0042822370221921
MER52A	175.676034309653	-0.711025057387877	0.218630216798324	-3.25218109280734	0.00114523030420572	0.00408061513860107
LTR7	282.216362499599	-1.29529707790477	0.39783134966883	-3.25589493885544	0.0011303556940512	0.00403687044138525
L1M3f	78.0641047251533	0.850210204677072	0.26065806843941	3.26178356867055	0.00110713637787042	0.00396476775769051
LTR1	139.085366495748	-0.871131381668637	0.266537200176341	-3.26832945304557	0.00108184355494176	0.00388466559519975
Tigger4	146.302262129407	-0.726307439774946	0.221927068550935	-3.27273029161041	0.0010651406269346	0.00383720329635516
MLT1J2	273.747782844966	-0.789849577743913	0.240975112462809	-3.27772262318506	0.00104648173327785	0.00378009484309179
MER61E	15.6537255050078	1.36749395241365	0.409731304464662	3.33753837579085	0.00084524048754292	0.00312501472632373
AluSg4	778.954692555926	-0.810691282755089	0.242409865723187	-3.34429987136264	0.000824905211942296	0.00306239617730066
MLT1F	466.919460850717	-0.611219884050195	0.182606195961287	-3.34720232702167	0.000816316064738048	0.00303441277937494
HERVK3-int	553.068298227508	0.346157954395974	0.103169761071591	3.35522686880869	0.000792999214065947	0.00295753426652655
LTR47B2	132.057620342012	-0.792272824885364	0.235775785717794	-3.36028071107207	0.000778633155189644	0.00291363690207379
Tigger11a	26.8261146618843	-1.70244509535051	0.506589768115636	-3.36059905371382	0.000777736371969562	0.00291082028953336
LTR41B	321.902021506653	-1.19987543040776	0.356861992874472	-3.36229538131235	0.000772973898635176	0.00289836519564337
LTR54B	117.428132767568	-1.24821139482863	0.367518164743702	-3.39632571821068	0.000682970348267218	0.00259585763393776
AluYk4	97.6150428012154	-1.18087624122728	0.346807067966268	-3.40499473713763	0.000661653289313675	0.00252357587389167
MER65-int	428.23556552742	-1.30880392132363	0.382812656303644	-3.41891496995203	0.000628713699893874	0.00241526960999352
MLT1G1	226.337062928359	-0.700930512728385	0.20464235723742	-3.42514874335222	0.000614462913572126	0.00236727579002625
MLT1K	1002.44885255841	-0.57358168690575	0.166620082993372	-3.44245229387243	0.000576465531825251	0.00224140360651762
MLT2B3	498.717971654668	0.505339600132773	0.146515401572314	3.44905446601365	0.000562553219823727	0.0021936426751783
LTR46	42.756657652097	-1.68124296420079	0.48618142100429	-3.45805679025722	0.000544086681063694	0.00212944270002515
MER1A	330.968463360347	-0.618785727661051	0.178696009804947	-3.46278424647801	0.000534616894916724	0.00209481480372432
MLT-int	50.7809769217019	1.20783778853236	0.347091460892078	3.47988332939113	0.000501632181108613	0.00197823052019077
MER4A	363.633451527998	-0.595170480271701	0.170554007169679	-3.48963058768584	0.000483688669943117	0.00191607101938447
LTR21B	15.9500053282945	-2.34599120642262	0.671299662322151	-3.49470041189564	0.000474594149151439	0.00188447830096433
LTR57	231.08931629507	1.66740011237225	0.475519297196914	3.5064825385662	0.000454071227801533	0.00181224832383927
LTR7C	234.117695344224	-0.980867574787487	0.278470516190326	-3.52233905479994	0.000427756684881995	0.00172150763041254
LTR32	54.8518150637704	-1.23982212576558	0.349054544846608	-3.55194379809729	0.000382396528459513	0.00155788607873917
LTR45B	75.9567578272669	-1.49079091419213	0.417664797210131	-3.56934777398081	0.000357871092539149	0.00147102129858971
THE1A-int	1034.25187717234	1.07289778844137	0.30054369241555	3.56985628218715	0.000357177131314227	0.00146952949659103
MER49	327.73728599207	-0.90067934315579	0.249939544800463	-3.60358879534184	0.000313853457730902	0.00130818679730502
HERV15-int	47.3225222407694	1.71508780560443	0.471991389331694	3.63372689496066	0.000279356558658564	0.00117897135887428
HERVH-int	3111.08514285865	0.949807943376015	0.258226629281216	3.67819518079852	0.000234890187893996	0.00101161510680503
Tigger6a	115.253478841783	1.00578256835285	0.271602856056492	3.70313693661472	0.000212949860040641	0.000928404407078349
MLT1F1	339.606579870275	-0.586383882912382	0.158191068530077	-3.70680777594527	0.000209888126329245	0.000916638524909152
MLT1H1	187.67225891589	-1.053965965892	0.283910935311408	-3.71231197817708	0.000205374618516536	0.000898480601535204
MER67B	81.5287995498346	0.928180769530679	0.249062525307613	3.72669781768373	0.000194004819750105	0.000855221333932221
LTR16C	258.544260752218	-0.720450300981442	0.193062428358542	-3.73169604830347	0.000190194906374965	0.000840627366767318
MER65C	311.195385124592	-0.869327326147658	0.2322202555114	-3.74354650602381	0.000181441001227883	0.000806386975931465
MER6	64.6214500682383	-1.57121119537133	0.414356590085278	-3.7919300258938	0.000149481036992926	0.000679246984249807
MIR3	2986.04680799133	0.542911040811242	0.142456155955242	3.81107462271984	0.000138363987702764	0.000635310828081579
L1PREC2	954.661854770854	0.72714431825076	0.190389287372722	3.81925017045335	0.000133857953929909	0.000616723430614813
MER61D	14.1621241975571	-2.39608785815642	0.613454860985766	-3.90589106149739	9.38788010195191e-05	0.000448482718608972
MER9a3	230.031288452585	-1.17716051049059	0.301059737644103	-3.91005625561984	9.22746284865687e-05	0.000441550051945558
L1MC3	2354.67613682165	-0.980956052234364	0.249160807212164	-3.93703995106689	8.24928773559236e-05	0.000399856910081988
LTR4	23.9085874232609	-2.00077221812994	0.491828998608365	-4.0680240973817	4.74134790741847e-05	0.000245803058182128
L1M1	1151.71709677872	-1.16653995282837	0.282928426435567	-4.1230920749988	3.73820183284876e-05	0.00020064530188375
MLT1C2	55.7436833689018	-1.35502707384357	0.327904251199312	-4.13238641733845	3.59016189892758e-05	0.000193884097417894
Tigger3d	73.4648201590061	-2.13256069989568	0.511669060862657	-4.16785157246025	3.0748403998538e-05	0.000169207878552966
LTR3	197.548748628672	-1.82109967272543	0.436143006162124	-4.17546457697522	2.97378528271719e-05	0.000164465874806284
HERV3-int	194.412709390459	0.913750820748853	0.215812499244437	4.2340032386813	2.2956763522197e-05	0.00013117069965014
LTR52	79.867386115443	-1.81892115304074	0.429599617162149	-4.23399155952741	2.2957956440276e-05	0.00013117069965014
L5	41.9326664906101	-1.77480376898079	0.416493545184258	-4.26129957955438	2.03241571917722e-05	0.000117518302159523
AluYk11	9.39018364370916	0.0603269497827892	0.728166723952461	0.0828477157749489	0.93397262780717	1
Charlie20a	21.6266384542516	0.00422417288336223	0.458452025566562	0.00921399110003262	0.992648402780255	1
Charlie29b	10.1414038656639	-0.0261388063673926	0.581040959066145	-0.0449861682890707	0.964118333899348	1
Charlie5	47.2194381821441	-0.00149290457044102	0.42076229644278	-0.00354809492928044	0.99716903577549	1
Cheshire_Mars	8.20731402574012	-0.067341086380998	0.778700748315128	-0.0864787744543763	0.931085828384057	1
HERVE-int	248.195388204079	-0.0171050230346864	0.223072951623458	-0.0766790545882013	0.938878867491213	1
L1M3e	18.5035559739405	-0.0389868512350341	0.533303477834385	-0.07310443838347	0.941723009792055	1
L1M6	170.650356751752	0.00508390327044317	0.278609238990235	0.0182474324572609	0.985441463295603	1
L1MB7	2317.62362975966	0.00138199822181867	0.193408282486361	0.00714549658397449	0.994298767112125	1
L2b	6596.99920906631	-0.00785586210193414	0.0937991915809943	-0.0837519169357736	0.933253678362039	1
Looper	30.6690319029739	-0.00964149314678758	0.433516298624193	-0.0222402091395083	0.982256343258946	1
LOR1-int	170.582689199845	-0.0178896842673748	0.311147286843173	-0.0574958710033417	0.95415019513164	1
LTR10D	25.6228879278062	0.0104314219847492	0.41059498968952	0.0254056241471361	0.979731425136436	1
LTR10F	21.8285041446826	-0.0125914687824187	0.420165688796702	-0.0299678653401685	0.976092681397778	1
LTR14B	90.3743923091717	0.00172134009856883	0.199518218228926	0.00862748331379834	0.993116349661104	1
LTR19B	42.446175846045	0.00759850865459063	0.302852211720143	0.0250898238828521	0.979983316993837	1
LTR22B	9.63231066540396	-0.0461115644717976	0.623133326220087	-0.0739995158845207	0.941010770474312	1
LTR5	3.52421743368164	-0.0123883813193651	0.931572057721487	-0.0132983607834541	0.989389755978393	1
LTR60	7.18955658313575	0.0323504074963168	0.775880150654312	0.041695109056515	0.966741752979862	1
LTR65	27.7887852002578	0.00560908451598143	0.371169065224378	0.0151119396563683	0.987942875581844	1
LTR73	38.0012392066839	-0.00642336277632412	0.31410084529976	-0.0204500015598303	0.983684396699464	1
LTR86B1	9.64997184160898	0.0456180331805029	0.658175268878609	0.0693098561090366	0.944742980565618	1
MamGypLTR1c	17.4524859730592	0.0370514587611459	0.507491690739744	0.0730089958855049	0.941798958935843	1
MER112	78.8316702990385	-0.000111944005695932	0.331678362558998	-0.000337507713292632	0.999730707811525	1
MER113	121.940179097982	0.0134386728859755	0.23260937012606	0.057773566381666	0.953928993971313	1
MER31-int	142.67057211337	0.0244039447803135	0.286655897003416	0.0851332382672828	0.93215546590204	1
MER34D	12.7730575094639	0.0269275225515338	0.55128769046723	0.0488447738216539	0.961043000386444	1
MER4C	56.0836790977372	-0.0199319778279992	0.302769501238922	-0.0658321850332951	0.947511431856178	1
MER57C2	12.2546982686026	-0.0518050783584276	0.610432754595191	-0.0848661510517766	0.932367802220451	1
MER67C	59.7437117119816	0.00342483260425156	0.318887332445967	0.0107399456039285	0.991430927954393	1
MER85	10.4508057983431	0.00223757230680444	0.865405100884996	0.00258557790393911	0.997937009608283	1
MER89-int	12.6166157843678	0.0341964585086713	0.523677116771018	0.0653006545703695	0.94793462118682	1
MLT1A0	1232.40253810775	-0.00626275414322893	0.131125277498123	-0.047761608308654	0.961906233748979	1
MLT1N2	99.295481128181	-0.00130711391224714	0.220323003021966	-0.00593271648588063	0.995266404880468	1
MLT2C1	113.873244564701	0.0124558301035406	0.183186922388233	0.0679951927853375	0.94578946103127	1
MSTB1	453.160146114731	0.0178902233669789	0.220019781868514	0.0813118857543013	0.935193921826057	1
MSTB1-int	11.3443208348689	-0.0264970106318971	0.524212755694113	-0.0505462912607159	0.959687061434006	1
PABL_B	37.4690444057	0.00690256314910893	0.341208448323286	0.0202297545181792	0.983860092065925	1
PRIMA4_LTR	24.1506339163856	-0.0374892882102642	0.453578066027342	-0.0826523392954463	0.93412798286976	1
PRIMAX-int	8.50560248706042	-0.0461972823538696	0.699832367150203	-0.0660119258873238	0.947368330680687	1
Tigger17	17.5308561208928	0.0224786156238423	0.386285362821901	0.0581917354041867	0.953595903760351	1
Tigger6b	5.26639217794084	-0.0389594078662924	0.793295364730483	-0.0491108477351669	0.960830958597699	1
X32_DNA	5.65686918041079	-0.0414681901521661	0.81506430226454	-0.0508772007766168	0.959423373120667	1

## Sheet: TEs diff
genes_id	baseMean	log2FoldChange	lfcSE	stat	pvalue	padj
LTR39	714.239827148535	3.28146841795241	0.275370866773125	11.9165417039413	9.70541471394633e-33	1.6204834170732e-30
MER101	10.2646697814428	2.1233905450278	0.740716144492602	2.86667242345898	0.00414812127892125	0.0125230864013816
LTR44	9.61358766566918	1.89283859282442	0.743247332852737	2.54671427552833	0.0108742428274101	0.0287735995526413
LTR23	27.6693532033006	1.85091509875479	0.654957752804576	2.8260068543796	0.00471322554779614	0.0139784638494018
HERV15-int	47.3225222407694	1.71508780560443	0.471991389331694	3.63372689496066	0.000279356558658564	0.00117897135887428
LTR67B	284.751539829737	1.69609533127673	0.174220488115494	9.73533795951922	2.13108122247704e-22	1.76451778433211e-20
LTR57	231.08931629507	1.66740011237225	0.475519297196914	3.5064825385662	0.000454071227801533	0.00181224832383927
LTR48	58.5525699169572	1.51425146845114	0.258117230982808	5.86652608462237	4.45020284585152e-09	6.44497835804575e-08
MamRep38	133.60152282555	1.50502202066472	0.250390871336589	6.01069045620911	1.84734838462238e-09	2.92721407172753e-08
LTR3A	101.456592627786	1.40587157970494	0.224425435156046	6.26431482121188	3.74468259417958e-10	6.84649976924979e-09
MER61E	15.6537255050078	1.36749395241365	0.409731304464662	3.33753837579085	0.00084524048754292	0.00312501472632373
HUERS-P3-int	129.546894339088	1.33461200375368	0.221841574553583	6.0160590116589	1.78714444868246e-09	2.84073007842106e-08
MER89	112.508976207343	1.31099970494307	0.221193474208357	5.9269366315398	3.08638006718127e-09	4.62567778169609e-08
Tigger3c	134.299054544844	1.30005467547656	0.277139041194883	4.69098352174196	2.71894871001371e-06	1.9738023998709e-05
MER92B	137.000849259999	1.23417772523752	0.209239961996857	5.89838438823678	3.67078029033176e-09	5.41714932107908e-08
MLT-int	50.7809769217019	1.20783778853236	0.347091460892078	3.47988332939113	0.000501632181108613	0.00197823052019077
MER4-int	317.884434389549	1.15106833462473	0.24654359766196	4.66882265668478	3.02930727614545e-06	2.16717758144357e-05
Zaphod2	24.9172235668164	1.14952514614641	0.495694744643703	2.3190182235494	0.0203940482344964	0.0491027239282006
LTR19-int	39.4241224018211	1.13961480790381	0.385505172881067	2.95615957468721	0.00311495884297816	0.00976894031429489
MER31B	126.669443112881	1.13103646292222	0.20904571877959	5.41047417533932	6.28580876748324e-08	6.93047300442316e-07
THE1A-int	1034.25187717234	1.07289778844137	0.30054369241555	3.56985628218715	0.000357177131314227	0.00146952949659103
Tigger6a	115.253478841783	1.00578256835285	0.271602856056492	3.70313693661472	0.000212949860040641	0.000928404407078349
HERVH48-int	67.6640912468312	0.963554881745194	0.396389019409141	2.43083141702935	0.0150642219206242	0.0379290223656991
Tigger16b	92.7752593284184	0.953635074405075	0.340735619347807	2.79875369716381	0.00513002522087984	0.0150075151371902
L1P4	268.788665375632	0.95081973908921	0.325719859633651	2.91913345461536	0.00351005918963263	0.010853034252854
HERVH-int	3111.08514285865	0.949807943376015	0.258226629281216	3.67819518079852	0.000234890187893996	0.00101161510680503
HERVK-int	578.416716009719	0.94917777583916	0.303735282781398	3.12501651815767	0.00177795075652427	0.00600667878495983
MER51C	44.1115224212693	0.941753426020058	0.363498480921091	2.59080429616567	0.00957519266191847	0.0257998956186635
MER67B	81.5287995498346	0.928180769530679	0.249062525307613	3.72669781768373	0.000194004819750105	0.000855221333932221
HERV3-int	194.412709390459	0.913750820748853	0.215812499244437	4.2340032386813	2.2956763522197e-05	0.00013117069965014
MER39	188.297219841229	0.903345225446296	0.183924722978843	4.91149428318132	9.03849232130427e-07	7.40789697230467e-06
MLT1H-int	49.2200221930565	0.89474441352745	0.288471013547912	3.10167875282499	0.0019242665591	0.00644602176977241
L1M3f	78.0641047251533	0.850210204677072	0.26065806843941	3.26178356867055	0.00110713637787042	0.00396476775769051
MER20B	259.388243613954	0.836274167536886	0.186080048964172	4.49416351829261	6.98439453928576e-06	4.57244727405024e-05
ERV3-16A3_I-int	473.497665900352	0.81939352423848	0.167624806060756	4.88825934236422	1.01731458493576e-06	8.23759781942172e-06
MamGyp-int	626.699679114611	0.769346266739725	0.27979346412553	2.74969348960401	0.00596510336296969	0.0171134597049243
MER6A	75.74150187684	0.738254953222719	0.275985651457473	2.67497585227353	0.00747346329599098	0.0207922731416226
L1PREC2	954.661854770854	0.72714431825076	0.190389287372722	3.81925017045335	0.000133857953929909	0.000616723430614813
THE1A	537.282206274132	0.707954861510927	0.124053975253711	5.70682930605846	1.15100105487899e-08	1.52683350700724e-07
MLT1F-int	54.6347754183815	0.688958549957843	0.295716715316876	2.32979237991193	0.0198171271113728	0.0479515473699335
LTR78B	66.3358418661636	0.687756756882296	0.259296581630726	2.65239422963838	0.00799231641943895	0.0220254765546208
HERV4_I-int	78.9434967870803	0.650103818382219	0.258264670627307	2.51719995926334	0.0118291673643495	0.0309245171146419
HERVIP10FH-int	178.168125650194	0.649299161708338	0.241349812082645	2.69028244151273	0.00713915679124441	0.0199795518289944
FAM	630.381506566633	0.619370146924329	0.250546011310196	2.47208144997167	0.0134328907449271	0.0344105959427644
Harlequin-int	451.536961710595	0.586906202437854	0.243583134412502	2.40946978473453	0.0159757188600494	0.0399007847854591
MIR3	2986.04680799133	0.542911040811242	0.142456155955242	3.81107462271984	0.000138363987702764	0.000635310828081579
MLT2B1	131.321535821369	0.535726809861153	0.184959515347283	2.89645444223436	0.00377405435698917	0.0115246705221058
L1PA5	1749.33574465264	0.516894073285903	0.195351887925779	2.64596405376071	0.00814584720778994	0.0223996939075786
MLT2B3	498.717971654668	0.505339600132773	0.146515401572314	3.44905446601365	0.000562553219823727	0.0021936426751783
LTR16A	329.935701972967	0.503833905156714	0.168113928760055	2.99697894679402	0.00272669543466266	0.00871636516874838
MSTC	242.310838197125	0.473230999458244	0.184292091394731	2.56783129366437	0.0102336948242165	0.0273299850011429
L1PA4	2143.68159853394	0.451953243561168	0.165738704640766	2.72690223168308	0.00639319788381001	0.0181483457702141
L1PA7	1715.02544927863	0.413907084965024	0.167199416892449	2.47552947646504	0.0133038779268936	0.0341175737188413
HERVK3-int	553.068298227508	0.346157954395974	0.103169761071591	3.35522686880869	0.000792999214065947	0.00295753426652655
MLT1D	2371.0073981988	0.343664011214795	0.116077789875054	2.96063537723035	0.00307005163755369	0.00964171111908473
MER77	445.789776552142	0.327124595886126	0.128808436877799	2.53962088055204	0.0110972689241629	0.0292992843798827
L1P4b	4.19676578303624	-4.38470636146465	1.37226882991811	-3.19522404493172	0.00139722329185676	0.00486775343427868
MER76	70.9657573889452	-2.72624794968113	0.492803790312275	-5.53211643918888	3.16389750863377e-08	3.77779086092955e-07
LTR40A1	26.6730248062455	-2.45583898349719	0.486105604032886	-5.0520688573075	4.37050074351859e-07	3.89317577254436e-06
MER61D	14.1621241975571	-2.39608785815642	0.613454860985766	-3.90589106149739	9.38788010195191e-05	0.000448482718608972
LTR21A	95.7511614220688	-2.38122224286845	0.386083662153868	-6.16763276017477	6.93199063992732e-10	1.21252819825499e-08
LTR21B	15.9500053282945	-2.34599120642262	0.671299662322151	-3.49470041189564	0.000474594149151439	0.00188447830096433
L4_A_Mam	5.45888961036188	-2.29142057384986	0.910844207311354	-2.51571076091455	0.0118792627340993	0.0310273749213973
AluYh9	9.24369061138671	-2.23382713678988	0.776477815427336	-2.87687180806382	0.00401638722049688	0.0121726779201468
Tigger3d	73.4648201590061	-2.13256069989568	0.511669060862657	-4.16785157246025	3.0748403998538e-05	0.000169207878552966
LTR25-int	15516.9452015379	-2.07792038862062	0.404198623868866	-5.14083983941212	2.73513130505818e-07	2.55114763416853e-06
MER51A	186.004956596102	-2.06877368512265	0.382656297856069	-5.4063495014024	6.43222260005658e-08	7.06629694083655e-07
AluYh3	12.5398345578445	-2.00417071592122	0.724857342518656	-2.7649174511461	0.00569372023929774	0.0164399356859414
LTR4	23.9085874232609	-2.00077221812994	0.491828998608365	-4.0680240973817	4.74134790741847e-05	0.000245803058182128
L1PA14	538.211746447273	-1.99681849554663	0.429027231655592	-4.65429312689783	3.25094045503869e-06	2.30613588529307e-05
MER9a2	97.1634837257194	-1.97681882457329	0.370102430901563	-5.34127489991838	9.22951711172529e-08	9.7881330293011e-07
MER52C	199.238673944944	-1.94751590231676	0.441961553372984	-4.40652786979684	1.05040798661072e-05	6.50329576115011e-05
LTR81B	6.54078495697467	-1.89487274104001	0.750447784496344	-2.52498945321258	0.0115701761591839	0.0303377376955214
MER50C	6.0273417311795	-1.88616069370126	0.772623835220286	-2.44124062411754	0.0146368984934126	0.0370191863122703
AluYk2	8.70582787985071	-1.88058154572393	0.717782019588866	-2.61998976625396	0.0087932405692692	0.0239388005957345
L1MA2	10925.9714259997	-1.83783513100862	0.408524893658253	-4.49871026108397	6.83669582064209e-06	4.48592938176136e-05
LTR3	197.548748628672	-1.82109967272543	0.436143006162124	-4.17546457697522	2.97378528271719e-05	0.000164465874806284
LTR52	79.867386115443	-1.81892115304074	0.429599617162149	-4.23399155952741	2.2957956440276e-05	0.00013117069965014
L5	41.9326664906101	-1.77480376898079	0.416493545184258	-4.26129957955438	2.03241571917722e-05	0.000117518302159523
Tigger11a	26.8261146618843	-1.70244509535051	0.506589768115636	-3.36059905371382	0.000777736371969562	0.00291082028953336
LTR46	42.756657652097	-1.68124296420079	0.48618142100429	-3.45805679025722	0.000544086681063694	0.00212944270002515
LTR10A	73.07216232949	-1.65363375858758	0.357168281821318	-4.62984492955298	3.65939676409654e-06	2.57240058542249e-05
MER87	11.9678059396429	-1.58143098895077	0.54258918597851	-2.91460100904666	0.0035614353769512	0.0109907361061312
MER6	64.6214500682383	-1.57121119537133	0.414356590085278	-3.7919300258938	0.000149481036992926	0.000679246984249807
LTR72	30.7325959784249	-1.52446156813029	0.478555989069288	-3.18554485358153	0.00144481705127582	0.00501626377159743
LTR45B	75.9567578272669	-1.49079091419213	0.417664797210131	-3.56934777398081	0.000357871092539149	0.00147102129858971
AluYd8	21.7097290888102	-1.4706009396655	0.59226605936755	-2.48300728432063	0.0130278423530003	0.033528853383142
LTR41	224.017763517235	-1.44925908126436	0.329334552404235	-4.40056796556682	1.079679026045e-05	6.66038331700368e-05
Helitron2Na_Mam	24.1032663134538	-1.42878753085616	0.612960646580548	-2.33096127594287	0.0197554016914349	0.0478272474981498
AluYa5	237.31802101241	-1.40396590628549	0.483109512032735	-2.90610280136723	0.00365961194564399	0.0112363434859948
MLT1J1	125.634229986511	-1.40012046192812	0.290546000008342	-4.81892871313982	1.44331108278683e-06	1.12674662785649e-05
FLAM_C	1368.10607733865	-1.3848676884597	0.446271288908595	-3.10319691828383	0.00191442211580165	0.00641623590005652
LTR26B	25.2170348523369	-1.35576943823523	0.422222205646842	-3.21103300608788	0.00132258742968666	0.00463312860548856
MLT1C2	55.7436833689018	-1.35502707384357	0.327904251199312	-4.13238641733845	3.59016189892758e-05	0.000193884097417894
LTR30	48.5755715529954	-1.3411463238351	0.459427703037097	-2.91916729219703	0.00350967818309125	0.010853034252854
MER95	9.36550497511275	-1.31454022685173	0.553349392321353	-2.37560616329063	0.0175201516207073	0.0431552820279382
MER65-int	428.23556552742	-1.30880392132363	0.382812656303644	-3.41891496995203	0.000628713699893874	0.00241526960999352
LTR7	282.216362499599	-1.29529707790477	0.39783134966883	-3.25589493885544	0.0011303556940512	0.00403687044138525
AluYf4	73.0933236926777	-1.28514241835159	0.490879916098166	-2.6180382945115	0.00884368798080756	0.0240502124480085
LTR1B1	30.5686021036392	-1.26409024323388	0.421543951598492	-2.99871517178804	0.0027112063641533	0.0086750874524848
LTR62	32.0950611011818	-1.25456055883433	0.395029442151323	-3.17586596078007	0.00149389960172435	0.00516183575399984
LTR54B	117.428132767568	-1.24821139482863	0.367518164743702	-3.39632571821068	0.000682970348267218	0.00259585763393776
LTR32	54.8518150637704	-1.23982212576558	0.349054544846608	-3.55194379809729	0.000382396528459513	0.00155788607873917
LTR61	38.6648910538164	-1.22886472281446	0.380909608689208	-3.22613211843944	0.00125475421734106	0.00442868613783044
LTR40b	79.6563355971161	-1.21411570661952	0.269457161472839	-4.50578377647574	6.61283985089767e-06	4.35694837294194e-05
LTR41B	321.902021506653	-1.19987543040776	0.356861992874472	-3.36229538131235	0.000772973898635176	0.00289836519564337
AluYk4	97.6150428012154	-1.18087624122728	0.346807067966268	-3.40499473713763	0.000661653289313675	0.00252357587389167
MER9a3	230.031288452585	-1.17716051049059	0.301059737644103	-3.91005625561984	9.22746284865687e-05	0.000441550051945558
L1M1	1151.71709677872	-1.16653995282837	0.282928426435567	-4.1230920749988	3.73820183284876e-05	0.00020064530188375
LTR49-int	288.050483183187	-1.16311910550735	0.418923652605764	-2.7764464915566	0.00549566802286061	0.0159386995500794
AluYb9	33.7389337813199	-1.15366356266244	0.485705220866468	-2.37523401664156	0.0175378272420827	0.0431830254444604
LTR19A	129.084892904941	-1.13308200612214	0.378265806771662	-2.99546505615329	0.00274026696807272	0.00875420834218426
L1M4c	1079.33856391599	-1.11118155271169	0.362192202005869	-3.06793339712402	0.00215544652392116	0.00713175337746137
MER57A1	38.5857610869257	-1.10778634617244	0.378719125978216	-2.92508687886063	0.00344360068890508	0.0106802371381562
LTR1B	209.794548263138	-1.09916365340155	0.214674695424972	-5.12013607950224	3.05315264066762e-07	2.81399830289269e-06
LTR25	108.278515565248	-1.0812106037495	0.230972056789008	-4.68113164328437	2.85295654594122e-06	2.06071795129248e-05
LTR2B	171.549428416626	-1.07438775668537	0.427229942613918	-2.51477635231264	0.0119107914133628	0.0310856115390996
MLT1H1	187.67225891589	-1.053965965892	0.283910935311408	-3.71231197817708	0.000205374618516536	0.000898480601535204
LTR14	22.0421922062328	-1.04830291947816	0.402911891787444	-2.60181677643604	0.00927313802007187	0.0250763227706481
LTR27	50.8741746306753	-1.03014329320589	0.414692615289309	-2.48411294348036	0.0129874609058045	0.0334419669487595
LTR12F	34.4634974570846	-1.02756464735911	0.372194408100489	-2.76082774215585	0.00576550770386104	0.0166026784233809
LTR82A	63.5911819765262	-1.01062699308053	0.339583376281778	-2.97607911242964	0.00291959534663197	0.00925538753930734
LTR13	780.547850156647	-1.00368051654606	0.225237885835112	-4.45609100274018	8.34676119249455e-06	5.32626709955677e-05
L1MC3	2354.67613682165	-0.980956052234364	0.249160807212164	-3.93703995106689	8.24928773559236e-05	0.000399856910081988
LTR7C	234.117695344224	-0.980867574787487	0.278470516190326	-3.52233905479994	0.000427756684881995	0.00172150763041254
AluSq10	115.695127200697	-0.945228511122042	0.292057832370765	-3.23644294504686	0.00121029418386957	0.0042822370221921
L1PB1	7638.68105602061	-0.93898623744757	0.296717425935387	-3.16458069318801	0.00155306590049296	0.00533615482783321
LTR2C	83.1687392760738	-0.928831007776927	0.372033030649771	-2.49663586632264	0.0125377628497143	0.0324827420944829
MER49	327.73728599207	-0.90067934315579	0.249939544800463	-3.60358879534184	0.000313853457730902	0.00130818679730502
MLT1G3	134.409917905279	-0.889689511076984	0.288251853189349	-3.08650057660707	0.00202527553818074	0.00674413082213047
LTR2	105.102918339848	-0.877179142982298	0.303567482648745	-2.88956885410969	0.00385770514401876	0.0117481484812498
LTR76	60.2446085750091	-0.871669376945754	0.307346226421202	-2.83611543598774	0.00456659371353883	0.0136095136147846
LTR1	139.085366495748	-0.871131381668637	0.266537200176341	-3.26832945304557	0.00108184355494176	0.00388466559519975
MER65C	311.195385124592	-0.869327326147658	0.2322202555114	-3.74354650602381	0.000181441001227883	0.000806386975931465
AluSp	7180.86539696933	-0.8527117419188	0.281116080522185	-3.03330830571788	0.00241888335605535	0.00788077736532597
MER96B	63.2554597111969	-0.841854074331343	0.295928713930169	-2.84478671620219	0.00444411694679727	0.0132856606505098
LTR8	552.488719524199	-0.839774182629384	0.306872478982562	-2.73655749584864	0.00620857444593664	0.0176963642115206
MER68	386.762430744935	-0.822550887890188	0.142065349288006	-5.78994731658772	7.04085050817662e-09	9.81686009777035e-08
LTR19C	37.5725906455374	-0.821027237234677	0.314436213505841	-2.61110903251424	0.00902491150225541	0.0244935904191384
AluSg4	778.954692555926	-0.810691282755089	0.242409865723187	-3.34429987136264	0.000824905211942296	0.00306239617730066
LTR5_Hs	1542.93561762366	-0.798281287617219	0.268910848572247	-2.96857226793046	0.00299186740036423	0.00945482513523518
LTR47B2	132.057620342012	-0.792272824885364	0.235775785717794	-3.36028071107207	0.000778633155189644	0.00291363690207379
MLT1J2	273.747782844966	-0.789849577743913	0.240975112462809	-3.27772262318506	0.00104648173327785	0.00378009484309179
PABL_B-int	63.6690292209964	-0.781334054628231	0.292225296667598	-2.6737385966862	0.00750108955482476	0.020850923538267
MamRep4096	39.3900496882574	-0.76706815176848	0.326439447461524	-2.34980226113418	0.0187833866315946	0.0457812474506099
MLT1A1	303.277744891252	-0.76334161699093	0.268632080948575	-2.8415876997843	0.00448895035544112	0.0134038226472032
MSTB	645.031268303666	-0.750024499383049	0.244054382228222	-3.07318595361947	0.00211786471362068	0.00702120459620586
HAL1-3A_ME	219.506903216944	-0.743560296604026	0.310334118025188	-2.39599919382269	0.0165751267747425	0.041204292633213
LTR12B	46.7723267050975	-0.731733351359951	0.264595481655716	-2.76547939058182	0.00568391965839333	0.0164186772745954
MER4E1	93.1348913310863	-0.729873331015291	0.227136330548005	-3.21337114698626	0.00131186646560718	0.00460052737452907
Tigger4	146.302262129407	-0.726307439774946	0.221927068550935	-3.27273029161041	0.0010651406269346	0.00383720329635516
MLT1E2	663.397795119781	-0.722397904375102	0.13622745865653	-5.30288028198839	1.13989680689319e-07	1.17018979622271e-06
LTR16C	258.544260752218	-0.720450300981442	0.193062428358542	-3.73169604830347	0.000190194906374965	0.000840627366767318
MER52A	175.676034309653	-0.711025057387877	0.218630216798324	-3.25218109280734	0.00114523030420572	0.00408061513860107
AluSx3	3897.62568184818	-0.705880296685989	0.236189078313477	-2.98862378280305	0.00280236960228106	0.00893039017255715
MLT1G1	226.337062928359	-0.700930512728385	0.20464235723742	-3.42514874335222	0.000614462913572126	0.00236727579002625
AluSc	5056.66866377992	-0.683284407533853	0.219851260265997	-3.10793946192143	0.00188396655007036	0.00632991455364567
AluY	11840.1479039335	-0.68297882001449	0.264423369299319	-2.58289886338064	0.00979740389218939	0.0263074097333735
L1MD3	800.336066866171	-0.681810427843796	0.230831324727955	-2.95371708604688	0.00313971695104851	0.00983589728051372
MLT1A	457.156015053852	-0.674015719056676	0.210092764529181	-3.20818149338532	0.00133577173795896	0.00467138591344726
MER8	137.995140867512	-0.672425985059675	0.255704487620566	-2.62969958531769	0.0085460350813871	0.0233539221898098
MLT2B2	84.3273250032041	-0.666051614953339	0.276719595417774	-2.40695500420842	0.0160861516672498	0.0401468217583011
AluSc5	626.127318214076	-0.624102823256976	0.236101594340397	-2.64336556049335	0.00820863567454582	0.0225477996645614
MER57A-int	404.461705620944	-0.623587201128075	0.241691141554871	-2.58009953164337	0.00987718425912399	0.0264969796291438
MER1A	330.968463360347	-0.618785727661051	0.178696009804947	-3.46278424647801	0.000534616894916724	0.00209481480372432
MLT1F	466.919460850717	-0.611219884050195	0.182606195961287	-3.34720232702167	0.000816316064738048	0.00303441277937494
MER4A	363.633451527998	-0.595170480271701	0.170554007169679	-3.48963058768584	0.000483688669943117	0.00191607101938447
AluSq2	7160.42031011693	-0.591896147210711	0.245754696302098	-2.40848356559222	0.0160189474947102	0.0399988624688704
MLT1F1	339.606579870275	-0.586383882912382	0.158191068530077	-3.70680777594527	0.000209888126329245	0.000916638524909152
MLT1K	1002.44885255841	-0.57358168690575	0.166620082993372	-3.44245229387243	0.000576465531825251	0.00224140360651762
AluJr	7808.69859383194	-0.57269677705682	0.179590176650277	-3.18890925850614	0.0014281069868653	0.00496251211827308
LTR8A	258.955706263552	-0.566138187370852	0.178512477311737	-3.17142082109029	0.00151695215428942	0.0052316463593563
AluJb	15089.3939064946	-0.563803093938099	0.200686681854191	-2.80936975353317	0.00496385998675338	0.0145720522104589
MER61-int	65.9734702192112	-0.55542701426745	0.238693611068112	-2.32694545858187	0.0199681683167261	0.0482498390746105
L1MD1	469.621235482934	-0.531643939433529	0.22851917393097	-2.32647409969251	0.0199932726197604	0.0482989461601124
MSTA	1148.36072910597	-0.510119175797471	0.184139116403542	-2.77029229726258	0.00560060074839889	0.0162034851668198
AluSx1	17172.4124365046	-0.502028957254255	0.187006103414739	-2.68455921003211	0.00726255179976863	0.0202715299821395
AluJo	7220.09725919944	-0.46136868162918	0.194387390592085	-2.37344963695379	0.0176227961862776	0.0433552546701614
MLT1C	1576.57756406224	-0.420892711220049	0.160899927615109	-2.61586638016937	0.00890013792330005	0.0241907017979861
MLT1F2	347.898556074428	-0.418660830904886	0.134525764198073	-3.11212378833587	0.00185746594310806	0.00624606931568111
HSMAR1	844.964611887634	-0.315605443110871	0.0999707946437678	-3.1569764373234	0.00159414227353563	0.00545594720519063
LTR33	430.95159489974	-0.298041952469967	0.111811048034605	-2.66558589431811	0.00768542959444827	0.0213047110450931

## Sheet: up
genes_id	baseMean	log2FoldChange	lfcSE	stat	pvalue	padj
LTR39	714.239827148535	3.28146841795241	0.275370866773125	11.9165417039413	9.70541471394633e-33	1.6204834170732e-30
MER101	10.2646697814428	2.1233905450278	0.740716144492602	2.86667242345898	0.00414812127892125	0.0125230864013816
LTR44	9.61358766566918	1.89283859282442	0.743247332852737	2.54671427552833	0.0108742428274101	0.0287735995526413
LTR23	27.6693532033006	1.85091509875479	0.654957752804576	2.8260068543796	0.00471322554779614	0.0139784638494018
HERV15-int	47.3225222407694	1.71508780560443	0.471991389331694	3.63372689496066	0.000279356558658564	0.00117897135887428
LTR67B	284.751539829737	1.69609533127673	0.174220488115494	9.73533795951922	2.13108122247704e-22	1.76451778433211e-20
LTR57	231.08931629507	1.66740011237225	0.475519297196914	3.5064825385662	0.000454071227801533	0.00181224832383927
LTR48	58.5525699169572	1.51425146845114	0.258117230982808	5.86652608462237	4.45020284585152e-09	6.44497835804575e-08
MamRep38	133.60152282555	1.50502202066472	0.250390871336589	6.01069045620911	1.84734838462238e-09	2.92721407172753e-08
LTR3A	101.456592627786	1.40587157970494	0.224425435156046	6.26431482121188	3.74468259417958e-10	6.84649976924979e-09
MER61E	15.6537255050078	1.36749395241365	0.409731304464662	3.33753837579085	0.00084524048754292	0.00312501472632373
HUERS-P3-int	129.546894339088	1.33461200375368	0.221841574553583	6.0160590116589	1.78714444868246e-09	2.84073007842106e-08
MER89	112.508976207343	1.31099970494307	0.221193474208357	5.9269366315398	3.08638006718127e-09	4.62567778169609e-08
Tigger3c	134.299054544844	1.30005467547656	0.277139041194883	4.69098352174196	2.71894871001371e-06	1.9738023998709e-05
MER92B	137.000849259999	1.23417772523752	0.209239961996857	5.89838438823678	3.67078029033176e-09	5.41714932107908e-08
MLT-int	50.7809769217019	1.20783778853236	0.347091460892078	3.47988332939113	0.000501632181108613	0.00197823052019077
MER4-int	317.884434389549	1.15106833462473	0.24654359766196	4.66882265668478	3.02930727614545e-06	2.16717758144357e-05
Zaphod2	24.9172235668164	1.14952514614641	0.495694744643703	2.3190182235494	0.0203940482344964	0.0491027239282006
LTR19-int	39.4241224018211	1.13961480790381	0.385505172881067	2.95615957468721	0.00311495884297816	0.00976894031429489
MER31B	126.669443112881	1.13103646292222	0.20904571877959	5.41047417533932	6.28580876748324e-08	6.93047300442316e-07
THE1A-int	1034.25187717234	1.07289778844137	0.30054369241555	3.56985628218715	0.000357177131314227	0.00146952949659103
Tigger6a	115.253478841783	1.00578256835285	0.271602856056492	3.70313693661472	0.000212949860040641	0.000928404407078349
HERVH48-int	67.6640912468312	0.963554881745194	0.396389019409141	2.43083141702935	0.0150642219206242	0.0379290223656991
Tigger16b	92.7752593284184	0.953635074405075	0.340735619347807	2.79875369716381	0.00513002522087984	0.0150075151371902
L1P4	268.788665375632	0.95081973908921	0.325719859633651	2.91913345461536	0.00351005918963263	0.010853034252854
HERVH-int	3111.08514285865	0.949807943376015	0.258226629281216	3.67819518079852	0.000234890187893996	0.00101161510680503
HERVK-int	578.416716009719	0.94917777583916	0.303735282781398	3.12501651815767	0.00177795075652427	0.00600667878495983
MER51C	44.1115224212693	0.941753426020058	0.363498480921091	2.59080429616567	0.00957519266191847	0.0257998956186635
MER67B	81.5287995498346	0.928180769530679	0.249062525307613	3.72669781768373	0.000194004819750105	0.000855221333932221
HERV3-int	194.412709390459	0.913750820748853	0.215812499244437	4.2340032386813	2.2956763522197e-05	0.00013117069965014
MER39	188.297219841229	0.903345225446296	0.183924722978843	4.91149428318132	9.03849232130427e-07	7.40789697230467e-06
MLT1H-int	49.2200221930565	0.89474441352745	0.288471013547912	3.10167875282499	0.0019242665591	0.00644602176977241
L1M3f	78.0641047251533	0.850210204677072	0.26065806843941	3.26178356867055	0.00110713637787042	0.00396476775769051
MER20B	259.388243613954	0.836274167536886	0.186080048964172	4.49416351829261	6.98439453928576e-06	4.57244727405024e-05
ERV3-16A3_I-int	473.497665900352	0.81939352423848	0.167624806060756	4.88825934236422	1.01731458493576e-06	8.23759781942172e-06
MamGyp-int	626.699679114611	0.769346266739725	0.27979346412553	2.74969348960401	0.00596510336296969	0.0171134597049243
MER6A	75.74150187684	0.738254953222719	0.275985651457473	2.67497585227353	0.00747346329599098	0.0207922731416226
L1PREC2	954.661854770854	0.72714431825076	0.190389287372722	3.81925017045335	0.000133857953929909	0.000616723430614813
THE1A	537.282206274132	0.707954861510927	0.124053975253711	5.70682930605846	1.15100105487899e-08	1.52683350700724e-07
MLT1F-int	54.6347754183815	0.688958549957843	0.295716715316876	2.32979237991193	0.0198171271113728	0.0479515473699335
LTR78B	66.3358418661636	0.687756756882296	0.259296581630726	2.65239422963838	0.00799231641943895	0.0220254765546208
HERV4_I-int	78.9434967870803	0.650103818382219	0.258264670627307	2.51719995926334	0.0118291673643495	0.0309245171146419
HERVIP10FH-int	178.168125650194	0.649299161708338	0.241349812082645	2.69028244151273	0.00713915679124441	0.0199795518289944
FAM	630.381506566633	0.619370146924329	0.250546011310196	2.47208144997167	0.0134328907449271	0.0344105959427644
Harlequin-int	451.536961710595	0.586906202437854	0.243583134412502	2.40946978473453	0.0159757188600494	0.0399007847854591
MIR3	2986.04680799133	0.542911040811242	0.142456155955242	3.81107462271984	0.000138363987702764	0.000635310828081579
MLT2B1	131.321535821369	0.535726809861153	0.184959515347283	2.89645444223436	0.00377405435698917	0.0115246705221058
L1PA5	1749.33574465264	0.516894073285903	0.195351887925779	2.64596405376071	0.00814584720778994	0.0223996939075786
MLT2B3	498.717971654668	0.505339600132773	0.146515401572314	3.44905446601365	0.000562553219823727	0.0021936426751783
LTR16A	329.935701972967	0.503833905156714	0.168113928760055	2.99697894679402	0.00272669543466266	0.00871636516874838
MSTC	242.310838197125	0.473230999458244	0.184292091394731	2.56783129366437	0.0102336948242165	0.0273299850011429
L1PA4	2143.68159853394	0.451953243561168	0.165738704640766	2.72690223168308	0.00639319788381001	0.0181483457702141
L1PA7	1715.02544927863	0.413907084965024	0.167199416892449	2.47552947646504	0.0133038779268936	0.0341175737188413
HERVK3-int	553.068298227508	0.346157954395974	0.103169761071591	3.35522686880869	0.000792999214065947	0.00295753426652655
MLT1D	2371.0073981988	0.343664011214795	0.116077789875054	2.96063537723035	0.00307005163755369	0.00964171111908473
MER77	445.789776552142	0.327124595886126	0.128808436877799	2.53962088055204	0.0110972689241629	0.0292992843798827

## Sheet: down
genes_id	baseMean	log2FoldChange	lfcSE	stat	pvalue	padj
L1P4b	4.19676578303624	-4.38470636146465	1.37226882991811	-3.19522404493172	0.00139722329185676	0.00486775343427868
MER76	70.9657573889452	-2.72624794968113	0.492803790312275	-5.53211643918888	3.16389750863377e-08	3.77779086092955e-07
LTR40A1	26.6730248062455	-2.45583898349719	0.486105604032886	-5.0520688573075	4.37050074351859e-07	3.89317577254436e-06
MER61D	14.1621241975571	-2.39608785815642	0.613454860985766	-3.90589106149739	9.38788010195191e-05	0.000448482718608972
LTR21A	95.7511614220688	-2.38122224286845	0.386083662153868	-6.16763276017477	6.93199063992732e-10	1.21252819825499e-08
LTR21B	15.9500053282945	-2.34599120642262	0.671299662322151	-3.49470041189564	0.000474594149151439	0.00188447830096433
L4_A_Mam	5.45888961036188	-2.29142057384986	0.910844207311354	-2.51571076091455	0.0118792627340993	0.0310273749213973
AluYh9	9.24369061138671	-2.23382713678988	0.776477815427336	-2.87687180806382	0.00401638722049688	0.0121726779201468
Tigger3d	73.4648201590061	-2.13256069989568	0.511669060862657	-4.16785157246025	3.0748403998538e-05	0.000169207878552966
LTR25-int	15516.9452015379	-2.07792038862062	0.404198623868866	-5.14083983941212	2.73513130505818e-07	2.55114763416853e-06
MER51A	186.004956596102	-2.06877368512265	0.382656297856069	-5.4063495014024	6.43222260005658e-08	7.06629694083655e-07
AluYh3	12.5398345578445	-2.00417071592122	0.724857342518656	-2.7649174511461	0.00569372023929774	0.0164399356859414
LTR4	23.9085874232609	-2.00077221812994	0.491828998608365	-4.0680240973817	4.74134790741847e-05	0.000245803058182128
L1PA14	538.211746447273	-1.99681849554663	0.429027231655592	-4.65429312689783	3.25094045503869e-06	2.30613588529307e-05
MER9a2	97.1634837257194	-1.97681882457329	0.370102430901563	-5.34127489991838	9.22951711172529e-08	9.7881330293011e-07
MER52C	199.238673944944	-1.94751590231676	0.441961553372984	-4.40652786979684	1.05040798661072e-05	6.50329576115011e-05
LTR81B	6.54078495697467	-1.89487274104001	0.750447784496344	-2.52498945321258	0.0115701761591839	0.0303377376955214
MER50C	6.0273417311795	-1.88616069370126	0.772623835220286	-2.44124062411754	0.0146368984934126	0.0370191863122703
AluYk2	8.70582787985071	-1.88058154572393	0.717782019588866	-2.61998976625396	0.0087932405692692	0.0239388005957345
L1MA2	10925.9714259997	-1.83783513100862	0.408524893658253	-4.49871026108397	6.83669582064209e-06	4.48592938176136e-05
LTR3	197.548748628672	-1.82109967272543	0.436143006162124	-4.17546457697522	2.97378528271719e-05	0.000164465874806284
LTR52	79.867386115443	-1.81892115304074	0.429599617162149	-4.23399155952741	2.2957956440276e-05	0.00013117069965014
L5	41.9326664906101	-1.77480376898079	0.416493545184258	-4.26129957955438	2.03241571917722e-05	0.000117518302159523
Tigger11a	26.8261146618843	-1.70244509535051	0.506589768115636	-3.36059905371382	0.000777736371969562	0.00291082028953336
LTR46	42.756657652097	-1.68124296420079	0.48618142100429	-3.45805679025722	0.000544086681063694	0.00212944270002515
LTR10A	73.07216232949	-1.65363375858758	0.357168281821318	-4.62984492955298	3.65939676409654e-06	2.57240058542249e-05
MER87	11.9678059396429	-1.58143098895077	0.54258918597851	-2.91460100904666	0.0035614353769512	0.0109907361061312
MER6	64.6214500682383	-1.57121119537133	0.414356590085278	-3.7919300258938	0.000149481036992926	0.000679246984249807
LTR72	30.7325959784249	-1.52446156813029	0.478555989069288	-3.18554485358153	0.00144481705127582	0.00501626377159743
LTR45B	75.9567578272669	-1.49079091419213	0.417664797210131	-3.56934777398081	0.000357871092539149	0.00147102129858971
AluYd8	21.7097290888102	-1.4706009396655	0.59226605936755	-2.48300728432063	0.0130278423530003	0.033528853383142
LTR41	224.017763517235	-1.44925908126436	0.329334552404235	-4.40056796556682	1.079679026045e-05	6.66038331700368e-05
Helitron2Na_Mam	24.1032663134538	-1.42878753085616	0.612960646580548	-2.33096127594287	0.0197554016914349	0.0478272474981498
AluYa5	237.31802101241	-1.40396590628549	0.483109512032735	-2.90610280136723	0.00365961194564399	0.0112363434859948
MLT1J1	125.634229986511	-1.40012046192812	0.290546000008342	-4.81892871313982	1.44331108278683e-06	1.12674662785649e-05
FLAM_C	1368.10607733865	-1.3848676884597	0.446271288908595	-3.10319691828383	0.00191442211580165	0.00641623590005652
LTR26B	25.2170348523369	-1.35576943823523	0.422222205646842	-3.21103300608788	0.00132258742968666	0.00463312860548856
MLT1C2	55.7436833689018	-1.35502707384357	0.327904251199312	-4.13238641733845	3.59016189892758e-05	0.000193884097417894
LTR30	48.5755715529954	-1.3411463238351	0.459427703037097	-2.91916729219703	0.00350967818309125	0.010853034252854
MER95	9.36550497511275	-1.31454022685173	0.553349392321353	-2.37560616329063	0.0175201516207073	0.0431552820279382
MER65-int	428.23556552742	-1.30880392132363	0.382812656303644	-3.41891496995203	0.000628713699893874	0.00241526960999352
LTR7	282.216362499599	-1.29529707790477	0.39783134966883	-3.25589493885544	0.0011303556940512	0.00403687044138525
AluYf4	73.0933236926777	-1.28514241835159	0.490879916098166	-2.6180382945115	0.00884368798080756	0.0240502124480085
LTR1B1	30.5686021036392	-1.26409024323388	0.421543951598492	-2.99871517178804	0.0027112063641533	0.0086750874524848
LTR62	32.0950611011818	-1.25456055883433	0.395029442151323	-3.17586596078007	0.00149389960172435	0.00516183575399984
LTR54B	117.428132767568	-1.24821139482863	0.367518164743702	-3.39632571821068	0.000682970348267218	0.00259585763393776
LTR32	54.8518150637704	-1.23982212576558	0.349054544846608	-3.55194379809729	0.000382396528459513	0.00155788607873917
LTR61	38.6648910538164	-1.22886472281446	0.380909608689208	-3.22613211843944	0.00125475421734106	0.00442868613783044
LTR40b	79.6563355971161	-1.21411570661952	0.269457161472839	-4.50578377647574	6.61283985089767e-06	4.35694837294194e-05
LTR41B	321.902021506653	-1.19987543040776	0.356861992874472	-3.36229538131235	0.000772973898635176	0.00289836519564337
AluYk4	97.6150428012154	-1.18087624122728	0.346807067966268	-3.40499473713763	0.000661653289313675	0.00252357587389167
MER9a3	230.031288452585	-1.17716051049059	0.301059737644103	-3.91005625561984	9.22746284865687e-05	0.000441550051945558
L1M1	1151.71709677872	-1.16653995282837	0.282928426435567	-4.1230920749988	3.73820183284876e-05	0.00020064530188375
LTR49-int	288.050483183187	-1.16311910550735	0.418923652605764	-2.7764464915566	0.00549566802286061	0.0159386995500794
AluYb9	33.7389337813199	-1.15366356266244	0.485705220866468	-2.37523401664156	0.0175378272420827	0.0431830254444604
LTR19A	129.084892904941	-1.13308200612214	0.378265806771662	-2.99546505615329	0.00274026696807272	0.00875420834218426
L1M4c	1079.33856391599	-1.11118155271169	0.362192202005869	-3.06793339712402	0.00215544652392116	0.00713175337746137
MER57A1	38.5857610869257	-1.10778634617244	0.378719125978216	-2.92508687886063	0.00344360068890508	0.0106802371381562
LTR1B	209.794548263138	-1.09916365340155	0.214674695424972	-5.12013607950224	3.05315264066762e-07	2.81399830289269e-06
LTR25	108.278515565248	-1.0812106037495	0.230972056789008	-4.68113164328437	2.85295654594122e-06	2.06071795129248e-05
LTR2B	171.549428416626	-1.07438775668537	0.427229942613918	-2.51477635231264	0.0119107914133628	0.0310856115390996
MLT1H1	187.67225891589	-1.053965965892	0.283910935311408	-3.71231197817708	0.000205374618516536	0.000898480601535204
LTR14	22.0421922062328	-1.04830291947816	0.402911891787444	-2.60181677643604	0.00927313802007187	0.0250763227706481
LTR27	50.8741746306753	-1.03014329320589	0.414692615289309	-2.48411294348036	0.0129874609058045	0.0334419669487595
LTR12F	34.4634974570846	-1.02756464735911	0.372194408100489	-2.76082774215585	0.00576550770386104	0.0166026784233809
LTR82A	63.5911819765262	-1.01062699308053	0.339583376281778	-2.97607911242964	0.00291959534663197	0.00925538753930734
LTR13	780.547850156647	-1.00368051654606	0.225237885835112	-4.45609100274018	8.34676119249455e-06	5.32626709955677e-05
L1MC3	2354.67613682165	-0.980956052234364	0.249160807212164	-3.93703995106689	8.24928773559236e-05	0.000399856910081988
LTR7C	234.117695344224	-0.980867574787487	0.278470516190326	-3.52233905479994	0.000427756684881995	0.00172150763041254
AluSq10	115.695127200697	-0.945228511122042	0.292057832370765	-3.23644294504686	0.00121029418386957	0.0042822370221921
L1PB1	7638.68105602061	-0.93898623744757	0.296717425935387	-3.16458069318801	0.00155306590049296	0.00533615482783321
LTR2C	83.1687392760738	-0.928831007776927	0.372033030649771	-2.49663586632264	0.0125377628497143	0.0324827420944829
MER49	327.73728599207	-0.90067934315579	0.249939544800463	-3.60358879534184	0.000313853457730902	0.00130818679730502
MLT1G3	134.409917905279	-0.889689511076984	0.288251853189349	-3.08650057660707	0.00202527553818074	0.00674413082213047
LTR2	105.102918339848	-0.877179142982298	0.303567482648745	-2.88956885410969	0.00385770514401876	0.0117481484812498
LTR76	60.2446085750091	-0.871669376945754	0.307346226421202	-2.83611543598774	0.00456659371353883	0.0136095136147846
LTR1	139.085366495748	-0.871131381668637	0.266537200176341	-3.26832945304557	0.00108184355494176	0.00388466559519975
MER65C	311.195385124592	-0.869327326147658	0.2322202555114	-3.74354650602381	0.000181441001227883	0.000806386975931465
AluSp	7180.86539696933	-0.8527117419188	0.281116080522185	-3.03330830571788	0.00241888335605535	0.00788077736532597
MER96B	63.2554597111969	-0.841854074331343	0.295928713930169	-2.84478671620219	0.00444411694679727	0.0132856606505098
LTR8	552.488719524199	-0.839774182629384	0.306872478982562	-2.73655749584864	0.00620857444593664	0.0176963642115206
MER68	386.762430744935	-0.822550887890188	0.142065349288006	-5.78994731658772	7.04085050817662e-09	9.81686009777035e-08
LTR19C	37.5725906455374	-0.821027237234677	0.314436213505841	-2.61110903251424	0.00902491150225541	0.0244935904191384
AluSg4	778.954692555926	-0.810691282755089	0.242409865723187	-3.34429987136264	0.000824905211942296	0.00306239617730066
LTR5_Hs	1542.93561762366	-0.798281287617219	0.268910848572247	-2.96857226793046	0.00299186740036423	0.00945482513523518
LTR47B2	132.057620342012	-0.792272824885364	0.235775785717794	-3.36028071107207	0.000778633155189644	0.00291363690207379
MLT1J2	273.747782844966	-0.789849577743913	0.240975112462809	-3.27772262318506	0.00104648173327785	0.00378009484309179
PABL_B-int	63.6690292209964	-0.781334054628231	0.292225296667598	-2.6737385966862	0.00750108955482476	0.020850923538267
MamRep4096	39.3900496882574	-0.76706815176848	0.326439447461524	-2.34980226113418	0.0187833866315946	0.0457812474506099
MLT1A1	303.277744891252	-0.76334161699093	0.268632080948575	-2.8415876997843	0.00448895035544112	0.0134038226472032
MSTB	645.031268303666	-0.750024499383049	0.244054382228222	-3.07318595361947	0.00211786471362068	0.00702120459620586
HAL1-3A_ME	219.506903216944	-0.743560296604026	0.310334118025188	-2.39599919382269	0.0165751267747425	0.041204292633213
LTR12B	46.7723267050975	-0.731733351359951	0.264595481655716	-2.76547939058182	0.00568391965839333	0.0164186772745954
MER4E1	93.1348913310863	-0.729873331015291	0.227136330548005	-3.21337114698626	0.00131186646560718	0.00460052737452907
Tigger4	146.302262129407	-0.726307439774946	0.221927068550935	-3.27273029161041	0.0010651406269346	0.00383720329635516
MLT1E2	663.397795119781	-0.722397904375102	0.13622745865653	-5.30288028198839	1.13989680689319e-07	1.17018979622271e-06
LTR16C	258.544260752218	-0.720450300981442	0.193062428358542	-3.73169604830347	0.000190194906374965	0.000840627366767318
MER52A	175.676034309653	-0.711025057387877	0.218630216798324	-3.25218109280734	0.00114523030420572	0.00408061513860107
AluSx3	3897.62568184818	-0.705880296685989	0.236189078313477	-2.98862378280305	0.00280236960228106	0.00893039017255715
MLT1G1	226.337062928359	-0.700930512728385	0.20464235723742	-3.42514874335222	0.000614462913572126	0.00236727579002625
AluSc	5056.66866377992	-0.683284407533853	0.219851260265997	-3.10793946192143	0.00188396655007036	0.00632991455364567
AluY	11840.1479039335	-0.68297882001449	0.264423369299319	-2.58289886338064	0.00979740389218939	0.0263074097333735
L1MD3	800.336066866171	-0.681810427843796	0.230831324727955	-2.95371708604688	0.00313971695104851	0.00983589728051372
MLT1A	457.156015053852	-0.674015719056676	0.210092764529181	-3.20818149338532	0.00133577173795896	0.00467138591344726
MER8	137.995140867512	-0.672425985059675	0.255704487620566	-2.62969958531769	0.0085460350813871	0.0233539221898098
MLT2B2	84.3273250032041	-0.666051614953339	0.276719595417774	-2.40695500420842	0.0160861516672498	0.0401468217583011
AluSc5	626.127318214076	-0.624102823256976	0.236101594340397	-2.64336556049335	0.00820863567454582	0.0225477996645614
MER57A-int	404.461705620944	-0.623587201128075	0.241691141554871	-2.58009953164337	0.00987718425912399	0.0264969796291438
MER1A	330.968463360347	-0.618785727661051	0.178696009804947	-3.46278424647801	0.000534616894916724	0.00209481480372432
MLT1F	466.919460850717	-0.611219884050195	0.182606195961287	-3.34720232702167	0.000816316064738048	0.00303441277937494
MER4A	363.633451527998	-0.595170480271701	0.170554007169679	-3.48963058768584	0.000483688669943117	0.00191607101938447
AluSq2	7160.42031011693	-0.591896147210711	0.245754696302098	-2.40848356559222	0.0160189474947102	0.0399988624688704
[truncated: 14 more rows]
