# Supplementary material for: Genome-wide bioinformatic analyses predict key host and viral factors in SARS-CoV-2 pathogenesis
Source: Commun Biol. 2021 May 17;4:590. doi: 10.1038/s42003-021-02095-0 (PMC8128904; doi:10.1038/s42003-021-02095-0)
Supplement: Supplementary file 11 — Supplementary Data 9 [file 42003_2021_2095_MOESM11_ESM.zip › DETE/gene_count_matrix.csv]

gene_id	Series1_NHBE_Mock_1	Series1_NHBE_Mock_2	Series1_NHBE_Mock_3	Series1_NHBE_SARS-CoV-2_1	Series1_NHBE_SARS-CoV-2_2	Series1_NHBE_SARS-CoV-2_3	Series2_A549_Mock_1	Series2_A549_Mock_2	Series2_A549_Mock_3	Series2_A549_SARS-CoV-2_1	Series2_A549_SARS-CoV-2_2	Series2_A549_SARS-CoV-2_3	Series3_A549_Mock_1	Series3_A549_Mock_2	Series3_A549_RSV_1	Series3_A549_RSV_2	Series4_A549_IAV_1	Series4_A549_IAV_2	Series4_A549_Mock_1	Series4_A549_Mock_2	Series5_A549_Mock_1	Series5_A549_Mock_2	Series5_A549_Mock_3	Series5_A549_SARS-CoV-2_1	Series5_A549_SARS-CoV-2_2	Series5_A549_SARS-CoV-2_3	Series7_Calu3_Mock_1	Series7_Calu3_Mock_2	Series7_Calu3_Mock_3	Series7_Calu3_SARS-CoV-2_1	Series7_Calu3_SARS-CoV-2_2	Series7_Calu3_SARS-CoV-2_3	Series8_A549_HPIV3_1	Series8_A549_HPIV3_2	Series8_A549_HPIV3_3	Series8_A549_Mock_1	Series8_A549_Mock_2	Series8_A549_Mock_3	Series8_A549_RSV_1	Series8_A549_RSV_2	Series8_A549_RSV_3	Series9_NHBE_IAV_1	Series9_NHBE_IAV_2	Series9_NHBE_IAV_3	Series9_NHBE_IAV_4	Series9_NHBE_Mock_1	Series9_NHBE_Mock_2	Series9_NHBE_Mock_3	Series9_NHBE_Mock_4
ENSG00000242268.2	0	0	0	0	0	0	0	0	0	0	0	0	0	0	0	0	0	0	0	0	0	0	0	0	0	0	0	0	0	0	0	0	0	0	0	0	0	0	0	0	0	0	0	0	0	0	0	0	0
ENSG00000167578.12	240	305	393	354	277	787	959	583	452	1309	837	890	2591	1587	1014	660	114	21	229	407	811	752	740	942	552	1602	309	606	1080	632	415	677	205	360	317	403	271	389	657	417	493	769	115	118	89	187	227	295	413
ENSG00000270112.2	0	0	0	0	0	0	0	0	0	0	0	0	0	0	0	0	0	0	0	0	0	0	0	0	0	0	0	0	0	0	0	0	0	0	0	0	0	0	0	0	0	0	0	0	0	0	0	0	0
ENSG00000078237.4	497	566	1147	584	603	1508	1134	643	375	1687	1210	904	450	599	113	68	665	130	216	528	925	795	800	863	647	1265	181	401	761	455	289	411	932	677	744	58	251	437	747	310	644	2381	507	592	342	265	288	754	1485
ENSG00000263642.1	0	0	0	0	0	0	0	0	0	0	0	0	0	1	0	0	0	0	0	0	0	0	0	0	0	0	0	0	0	1	0	0	0	0	0	0	0	0	0	0	0	0	0	0	0	0	0	0	0
ENSG00000225275.4	0	0	0	0	0	0	0	0	0	0	0	0	0	0	0	0	0	0	0	0	0	0	0	0	0	0	0	0	0	0	0	0	0	0	0	0	0	0	0	0	0	0	0	0	0	0	0	0	0
ENSG00000269416.1	0	0	0	0	0	0	0	0	0	0	0	0	0	0	0	0	0	0	0	0	0	0	0	0	0	0	5	9	21	0	0	0	0	0	0	0	0	0	0	0	0	0	0	0	0	0	0	0	0
ENSG00000236850.4	236	236	311	207	287	817	207	111	65	288	201	217	208	210	57	41	124	24	55	142	173	214	192	135	133	356	125	214	556	199	99	196	213	144	156	35	52	89	176	89	153	295	91	76	46	90	83	98	182
ENSG00000060642.6	236	227	284	209	259	557	700	432	258	918	782	533	718	651	197	148	179	72	145	303	639	601	497	790	858	1354	163	371	837	443	257	440	393	278	399	65	160	337	249	119	189	466	124	119	62	128	118	132	269
ENSG00000231981.3	0	0	0	0	0	0	0	0	0	0	0	0	0	0	7	0	0	0	0	0	0	0	0	0	0	0	0	0	0	0	0	0	0	0	0	0	0	0	0	0	0	0	0	0	0	0	0	0	0
ENSG00000201788.1	0	0	0	0	0	0	0	0	0	0	0	0	0	0	0	0	0	0	0	0	0	0	0	0	0	0	0	0	0	0	0	0	0	0	0	0	0	0	0	0	0	0	0	0	0	0	0	0	0
ENSG00000263089.1	5	0	2	8	4	2	7	6	9	19	10	4	3	8	4	0	6	6	10	0	11	12	10	12	18	22	4	3	9	10	0	6	9	13	5	0	4	15	8	7	4	0	0	0	0	0	0	0	5
ENSG00000167700.4	236	273	317	353	206	616	1979	1087	848	2161	2027	1495	3643	2548	1223	719	40	60	289	546	1545	1285	1403	582	506	982	832	2063	3712	679	344	997	252	569	366	1000	425	698	240	181	341	767	163	383	168	312	290	572	1040
ENSG00000172137.14	0	0	0	3	0	17	201	65	64	181	157	127	47	34	19	7	184	35	51	142	93	95	90	87	70	141	2014	4128	8037	4708	2421	4752	137	169	128	53	34	62	349	140	331	0	6	0	2	6	8	25	49
ENSG00000240423.1	0	0	0	0	0	0	0	0	0	0	0	0	0	0	0	0	0	0	0	0	0	0	0	0	0	0	0	0	0	0	0	0	0	0	0	0	0	0	0	0	0	0	0	0	0	0	0	0	0
ENSG00000271616.1	0	0	0	0	0	0	0	0	0	0	0	0	0	0	0	0	0	0	0	0	0	0	0	0	0	0	0	0	0	0	0	0	0	0	0	0	0	0	0	0	0	0	0	0	0	0	0	0	0
ENSG00000234881.1	0	0	0	0	0	0	0	0	0	0	0	0	0	0	0	0	0	0	0	0	0	0	3	0	0	0	0	0	0	0	0	0	0	0	0	0	0	0	0	0	0	0	0	0	0	0	0	0	0
ENSG00000236040.1	0	0	0	0	0	0	0	0	0	0	0	0	0	0	0	0	0	0	0	0	0	0	0	0	0	0	0	0	0	0	0	0	0	0	0	0	0	0	0	0	0	0	0	0	0	0	0	0	0
ENSG00000231105.1	0	0	0	0	6	0	37	22	20	41	39	37	64	68	20	29	7	0	6	8	25	29	27	77	99	207	0	0	0	26	13	29	17	19	21	4	6	7	4	0	6	0	0	0	0	0	0	0	0
ENSG00000182141.5	66	125	232	111	106	296	88	35	23	118	85	50	43	40	16	15	40	10	17	51	46	46	50	43	109	122	37	26	73	118	89	115	66	48	86	4	13	29	40	32	38	120	32	54	37	12	21	73	127
ENSG00000136895.14	56	38	70	54	39	80	163	83	71	202	174	138	135	171	38	15	110	10	49	48	167	175	155	188	295	393	0	15	43	4	8	2	114	64	75	6	32	75	41	35	45	37	4	18	0	16	13	14	37
ENSG00000270677.1	0	0	0	0	0	0	0	0	0	0	0	0	0	0	0	0	0	0	0	0	0	0	0	0	0	0	0	0	0	0	0	0	0	0	0	0	0	0	0	0	0	0	0	0	0	0	0	0	0
ENSG00000264981.1	0	0	0	0	0	0	0	0	0	0	0	0	0	0	0	0	0	0	0	0	0	0	0	0	0	0	0	0	0	0	0	0	0	0	0	0	0	0	0	0	0	0	0	0	0	0	0	0	0
ENSG00000185105.4	0	0	0	0	0	0	5	0	5	7	7	5	11	13	2	10	0	0	2	3	3	11	14	0	3	0	0	2	0	0	4	2	4	4	4	0	2	8	3	0	3	0	0	0	0	0	2	0	0
ENSG00000233540.1	0	0	0	0	0	0	0	0	0	0	0	3	0	6	0	0	0	0	0	0	2	0	0	0	0	0	0	0	0	0	0	0	0	0	0	0	0	0	0	0	0	0	0	0	0	0	0	0	0
ENSG00000252650.1	0	0	0	0	0	0	0	0	0	0	0	0	0	0	0	0	0	0	0	0	0	0	0	0	0	0	0	0	0	0	0	0	0	0	0	0	0	0	0	0	0	0	0	0	0	0	0	0	0
ENSG00000102174.7	222	176	379	133	137	381	91	52	35	113	84	32	44	35	13	0	27	16	16	33	74	64	69	90	76	170	19	17	46	20	10	21	51	47	50	7	26	45	71	20	76	540	122	159	58	50	84	124	297
ENSG00000207754.1	0	0	0	0	0	0	0	0	0	0	0	0	0	0	0	0	0	0	0	0	0	0	0	0	0	0	0	0	0	0	0	0	0	0	0	0	0	0	0	0	0	0	0	0	0	0	0	0	0
ENSG00000232001.1	0	0	0	0	0	0	0	0	0	0	0	0	0	0	0	0	0	0	0	0	0	0	0	0	0	0	0	0	0	0	0	0	0	0	0	0	0	0	0	0	0	0	0	0	0	0	0	0	0
ENSG00000166391.10	0	0	0	0	0	0	0	0	0	0	0	0	0	0	0	0	0	0	0	0	0	0	0	0	0	0	0	0	0	0	0	0	0	0	0	0	0	0	0	0	0	0	0	0	0	0	0	0	0
ENSG00000270469.1	0	0	2	0	0	0	0	0	0	0	0	0	0	0	0	0	4	0	0	0	0	0	0	0	2	0	0	3	1	5	0	1	0	0	0	0	0	0	0	0	0	0	0	0	2	0	0	0	0
ENSG00000244078.1	0	0	0	0	0	0	0	0	0	0	0	0	0	0	0	0	0	0	0	0	0	0	4	0	0	0	0	0	0	0	0	0	0	0	0	0	0	0	0	0	0	0	0	0	0	0	0	0	0
ENSG00000234253.1	0	0	0	0	0	0	0	0	0	0	0	0	0	0	0	0	0	0	0	0	0	0	0	0	0	0	0	0	0	0	0	0	0	0	0	0	0	0	0	0	0	0	0	0	0	0	0	0	0
ENSG00000255420.1	0	0	0	0	0	0	0	0	0	0	0	0	0	0	0	0	0	0	0	0	0	0	0	0	0	0	0	0	0	0	0	0	0	0	0	0	0	0	0	0	0	0	0	0	0	0	0	0	0
ENSG00000227959.1	14	6	14	0	11	28	5	0	3	10	14	4	0	4	0	0	0	0	0	0	6	6	14	7	13	21	8	20	41	18	19	16	0	0	0	0	0	6	3	0	6	36	0	7	0	0	7	0	19
ENSG00000252943.1	0	0	0	0	0	0	0	0	0	0	0	0	0	0	0	0	0	0	0	0	0	0	0	0	0	0	0	0	0	0	0	0	0	0	0	0	0	0	0	0	0	0	0	0	0	0	0	0	0
ENSG00000269148.1	5	8	0	5	8	16	16	4	10	10	24	15	35	24	14	0	0	0	0	0	11	12	12	13	7	32	0	0	0	0	0	7	0	7	12	0	4	0	10	8	11	0	0	0	0	0	0	0	3
ENSG00000179262.5	1489	1613	1904	1686	1352	4573	2772	1591	1334	3182	2854	2315	5706	3830	1354	756	843	239	527	1073	1960	1802	1925	2189	1904	3953	1161	2501	4876	3165	1537	3045	1248	1435	1235	1332	750	1203	1577	922	1474	2976	704	725	402	978	992	830	1292
ENSG00000251538.1	0	0	0	0	0	0	0	0	0	0	0	0	0	0	0	0	0	0	0	0	0	0	0	0	0	0	0	0	0	0	0	0	0	0	0	0	0	0	0	0	0	0	0	0	0	0	0	0	0
ENSG00000273406.1	0	0	0	0	0	0	0	0	0	0	0	0	0	0	0	0	0	0	0	0	0	0	0	0	0	0	0	0	0	0	0	0	0	0	0	0	0	0	0	0	0	0	0	0	0	0	0	0	0
ENSG00000236667.1	0	0	0	0	0	0	0	0	0	0	0	0	0	0	0	0	0	0	0	0	0	0	0	0	0	0	0	0	0	0	0	0	0	0	0	0	0	0	0	0	0	0	0	0	0	0	0	0	0
ENSG00000166368.2	0	0	0	0	0	0	0	0	0	0	0	0	0	0	0	0	0	0	0	0	0	0	0	0	0	0	0	0	0	3	0	0	0	0	0	0	0	0	0	0	0	0	0	0	0	0	0	0	0
ENSG00000078668.9	2273	1717	2436	1708	1777	5612	7492	3869	3150	10719	7397	5283	5578	5189	1586	1030	2911	778	1398	3140	6871	5943	5314	4974	4626	7915	2358	4341	9807	2852	1410	2636	3952	3233	3421	1200	1723	2460	2855	1148	2243	4920	1157	1142	593	1156	1259	1648	3171
ENSG00000234900.1	0	0	0	0	0	0	0	0	0	0	0	0	0	0	0	0	0	0	0	0	0	0	0	0	0	0	0	0	0	0	0	0	0	0	0	0	0	0	0	0	0	0	0	0	0	0	0	0	0
ENSG00000182648.7	7	0	0	0	0	0	31	13	7	37	34	9	50	28	27	6	0	0	9	24	13	23	28	33	69	98	11	29	23	19	0	0	0	8	9	7	10	12	8	7	0	8	0	0	0	0	0	5	4
ENSG00000258630.1	0	0	0	0	0	0	0	0	0	0	0	0	0	0	0	0	0	0	0	0	0	0	0	0	0	0	0	0	0	0	0	5	0	0	0	0	0	0	0	0	0	0	0	0	0	0	0	0	0
ENSG00000101199.8	1034	1154	1160	1453	1009	2760	5467	3161	2392	5694	5516	4166	6225	4806	2266	1731	490	197	660	1057	4908	4480	4291	2951	3342	6416	1246	2874	5914	2703	1454	3140	1351	1835	1652	1450	1233	1803	2676	1406	2326	4614	1199	856	380	928	1032	1392	2527
ENSG00000249830.1	0	0	0	0	0	0	0	0	0	0	0	0	0	0	0	0	0	0	0	0	0	0	0	0	0	0	0	0	0	0	0	0	0	0	0	0	0	0	0	0	0	0	0	0	0	0	0	0	0
ENSG00000226753.1	0	0	0	0	0	0	0	0	0	0	0	0	0	0	0	0	0	0	0	0	0	0	0	0	0	0	0	0	0	0	0	0	0	0	0	0	0	0	0	0	0	0	0	0	0	0	0	0	0
ENSG00000214062.5	0	0	0	0	0	0	0	2	0	3	0	0	0	0	0	0	0	0	0	0	1	0	0	0	0	0	0	0	0	0	0	2	3	0	2	0	0	3	0	0	0	0	2	0	0	0	0	0	0
ENSG00000095587.8	68	103	100	39	42	123	22	6	17	29	17	14	34	25	8	8	13	0	0	0	24	11	21	26	22	41	17	35	50	49	24	27	5	15	8	5	0	0	12	0	0	48	21	56	43	11	13	32	30
ENSG00000064601.12	3025	2904	3572	2399	2350	6571	4822	2986	2176	5238	4785	3748	10675	8200	3060	2046	1150	309	804	1543	4175	4319	3811	2985	3464	6639	2912	6350	13110	4966	2658	5771	2234	2135	2342	1382	1308	2235	3390	1831	3104	3268	776	917	464	849	871	1120	1800
ENSG00000269113.3	53	59	43	52	29	133	46	23	16	22	15	8	58	16	12	5	4	0	0	6	27	40	38	123	109	188	4	16	33	29	30	48	28	26	18	0	3	24	31	13	18	18	4	18	8	10	9	0	11
ENSG00000185652.7	0	0	3	0	0	0	0	0	0	0	0	0	0	0	0	0	0	0	0	0	0	0	0	0	0	0	0	0	0	0	0	0	0	0	0	0	0	0	0	0	0	0	0	0	0	0	0	0	0
ENSG00000239986.2	0	0	0	0	0	0	0	0	0	0	0	0	0	0	0	0	0	0	0	0	0	0	0	0	0	0	0	0	0	0	0	0	0	0	0	0	0	0	0	0	0	0	0	0	0	0	0	0	0
ENSG00000264085.1	1	1	1	1	1	1	1	1	1	1	1	1	1	1	1	0	1	0	1	1	1	1	1	1	1	1	1	1	1	1	1	1	1	1	1	0	1	1	1	1	1	1	1	1	0	1	0	0	1
ENSG00000008517.12	885	737	925	1604	1691	4746	658	441	296	1046	966	708	1463	994	501	376	88	29	26	63	422	478	394	1334	1400	2744	849	1919	3694	5000	2450	4967	513	382	472	355	122	184	1919	1163	1857	1061	240	188	137	184	200	137	189
ENSG00000266644.1	0	2	1	0	0	3	6	2	1	3	4	3	7	5	5	2	2	0	0	3	2	2	2	0	8	17	0	0	0	0	0	0	6	3	2	0	4	0	6	0	4	0	0	0	0	0	0	0	0
ENSG00000236893.1	0	0	0	0	0	0	0	0	0	0	0	0	0	0	0	0	0	0	0	0	0	0	0	0	0	0	0	0	0	0	0	0	0	0	0	0	0	0	0	0	0	0	0	0	0	0	0	0	0
ENSG00000254465.1	0	0	0	0	0	0	0	0	0	0	0	0	0	0	0	0	0	0	0	0	0	0	0	0	0	0	0	0	0	0	0	0	0	0	0	0	0	0	0	0	0	0	0	0	0	0	0	0	0
ENSG00000088179.4	228	251	401	165	175	470	818	399	307	1294	837	566	499	519	146	47	450	81	230	423	730	738	652	764	942	1424	273	310	1055	726	487	598	846	477	610	49	174	408	424	162	344	433	108	185	153	96	72	120	261
ENSG00000166634.2	0	0	0	0	0	6	0	0	0	0	0	0	0	0	0	0	0	0	0	0	0	0	0	0	0	0	0	0	0	0	0	0	0	0	0	0	0	0	0	0	0	0	0	0	5	0	0	0	0
ENSG00000070081.11	591	610	1000	433	559	1270	1514	862	562	3303	2024	1531	3629	4762	1587	575	1500	201	392	980	1333	1296	1414	1799	1783	3061	983	1258	2730	1065	738	957	4078	2240	2959	247	365	720	2632	1175	2397	1081	220	234	134	269	292	326	637
ENSG00000261789.1	0	0	0	0	0	0	0	0	0	0	0	0	0	0	0	0	0	0	0	0	0	0	0	0	0	0	0	0	0	0	0	0	0	0	0	0	0	0	0	0	0	3	0	0	0	0	0	0	0
ENSG00000196167.5	0	4	16	9	3	16	37	11	19	36	22	23	57	101	18	7	15	0	11	13	23	22	23	34	7	63	0	7	7	6	5	0	12	16	8	22	9	16	0	6	5	0	0	0	2	0	0	0	0
ENSG00000251909.1	0	0	0	0	0	0	0	0	0	0	0	0	0	0	0	0	0	0	0	0	0	0	0	0	0	0	0	0	0	0	0	0	0	0	0	0	0	0	0	0	0	0	0	0	0	0	0	0	0
ENSG00000254092.1	0	0	0	0	0	0	0	0	0	0	0	0	0	0	0	0	0	0	0	0	0	0	0	0	0	0	0	0	0	0	0	0	0	0	0	0	0	0	0	0	0	0	0	0	0	0	0	0	0
ENSG00000161558.6	91	70	95	99	53	197	438	232	206	452	416	294	1212	869	273	112	85	31	101	145	362	371	398	230	252	460	106	193	418	157	69	175	126	99	110	52	95	170	86	43	87	118	24	44	17	36	45	32	72
ENSG00000260900.1	0	0	0	0	0	0	0	0	0	0	0	0	0	0	0	0	0	0	0	0	0	0	0	0	0	0	0	0	0	0	0	0	0	0	0	0	0	0	0	0	0	0	0	0	0	0	0	0	0
ENSG00000134318.9	1065	1132	1891	1038	1076	2643	5922	2822	2387	8826	5925	4584	1869	1879	590	325	4416	685	1343	2798	5107	5108	5603	5884	7792	10582	529	479	1799	1456	844	1174	6691	4064	4907	271	1478	2760	3269	1306	2970	3148	642	678	462	372	368	411	925
ENSG00000203909.3	0	0	0	0	0	0	0	0	0	0	0	0	0	0	0	0	0	0	0	0	0	0	0	0	0	0	0	0	0	0	0	0	0	0	0	0	0	0	0	0	0	0	0	0	0	0	0	0	0
ENSG00000264438.1	0	0	0	0	0	0	0	0	0	0	0	0	0	0	0	0	0	0	0	0	0	0	0	0	0	0	0	0	0	0	0	0	0	0	0	0	0	0	0	0	0	0	0	0	0	0	0	0	0
ENSG00000219747.1	2	3	7	3	3	8	9	5	0	7	7	6	10	8	1	2	9	2	2	5	14	10	7	8	5	27	2	7	8	13	4	9	2	5	4	2	4	5	4	0	0	7	2	3	0	0	0	0	4
ENSG00000207000.1	0	0	0	0	0	0	0	0	0	0	0	0	0	0	0	0	0	0	0	0	0	0	0	0	0	0	0	0	0	0	0	0	0	0	0	0	0	0	0	0	0	0	0	0	0	0	0	0	0
ENSG00000254131.1	0	0	0	0	0	5	3	2	0	0	0	0	7	0	0	0	0	0	0	0	0	0	0	0	0	0	0	5	5	2	0	5	0	0	0	0	0	0	0	0	0	0	0	0	0	0	0	0	0
ENSG00000118972.1	0	0	0	0	0	0	0	0	0	0	0	0	0	0	0	0	0	0	0	0	0	0	0	0	0	0	0	0	0	0	0	0	0	0	0	0	0	0	0	0	0	0	0	0	0	0	0	0	0
ENSG00000264104.1	0	0	0	0	0	0	0	0	0	0	0	0	0	0	0	0	0	0	0	0	0	0	0	0	2	0	0	0	0	0	0	0	0	0	0	0	0	0	0	0	0	0	0	0	0	0	0	0	0
ENSG00000179833.4	770	904	1162	769	741	2303	733	391	349	973	758	598	525	614	197	67	407	80	209	342	617	601	573	1188	1675	2083	389	611	1417	2477	1429	2319	700	490	574	39	187	415	800	434	800	1713	288	459	258	318	294	239	642
ENSG00000165312.5	153	173	278	118	111	378	325	188	114	327	277	182	101	131	25	8	89	23	31	90	272	314	244	401	596	1056	114	123	460	1262	1062	1526	703	512	610	6	76	102	407	195	340	215	47	135	74	45	47	120	240
ENSG00000221372.1	0	0	0	0	0	0	0	0	0	0	0	0	0	0	0	0	0	0	0	0	0	0	0	0	0	0	0	0	0	0	0	0	0	0	0	0	0	0	0	0	0	0	0	0	0	0	0	0	0
ENSG00000159618.11	0	0	0	0	0	0	9	0	0	0	8	4	191	141	0	0	0	0	0	0	40	10	49	0	0	0	31	60	103	27	29	52	0	0	0	12	6	28	0	0	0	0	0	0	0	0	0	0	0
ENSG00000158966.9	266	218	293	219	208	693	174	87	64	266	198	152	110	121	18	12	112	48	53	85	150	160	153	205	254	420	77	89	280	94	59	120	184	104	141	0	41	110	130	62	81	298	89	79	45	57	40	37	119
ENSG00000234892.1	0	0	0	0	0	0	0	0	0	0	0	0	0	0	0	0	0	0	0	0	0	0	0	0	0	0	0	0	0	0	0	0	0	0	0	0	0	0	0	0	0	0	0	0	0	0	0	0	0
ENSG00000227535.2	0	0	0	0	0	0	0	0	0	0	0	0	0	0	0	0	0	0	0	0	0	0	0	0	0	0	0	0	0	1	0	0	0	0	0	0	0	0	0	0	0	0	0	0	0	0	0	0	0
ENSG00000252628.1	1	0	0	0	0	0	0	0	0	0	0	0	0	0	0	0	0	0	0	0	0	0	0	0	0	0	0	0	0	0	0	0	0	0	0	0	0	0	0	0	0	0	0	0	0	0	0	0	0
ENSG00000166007.11	0	0	0	0	0	0	0	0	0	0	0	0	0	0	0	0	0	0	0	0	0	0	0	0	0	0	0	0	0	0	0	0	0	0	0	0	0	0	0	0	0	0	0	0	0	0	0	0	0
ENSG00000265191.1	0	0	0	0	0	0	0	0	0	0	0	0	0	0	0	0	0	0	0	0	0	0	0	0	0	0	0	0	0	0	0	0	0	0	0	0	0	0	0	0	0	0	0	0	0	0	0	0	0
ENSG00000167768.4	0	0	0	0	0	0	0	0	0	0	0	0	0	0	0	0	0	0	0	0	0	0	0	0	0	0	0	0	0	0	0	0	0	0	0	0	0	0	0	0	0	0	0	0	0	0	0	0	0
ENSG00000171551.7	0	0	0	0	0	0	0	8	0	8	10	11	16	10	10	0	0	0	0	0	0	0	0	0	0	0	0	7	0	0	0	7	0	0	0	0	0	0	0	0	0	0	0	0	0	0	0	0	0
ENSG00000136231.9	682	601	1049	672	601	1927	2034	1091	859	3033	1998	1527	824	1176	429	189	1177	263	507	1019	2011	2219	1997	2901	4300	6166	1242	1413	4777	2869	1741	2328	2316	1298	1796	15	554	933	1666	729	1450	1331	292	360	225	262	226	307	717
ENSG00000264172.1	0	0	0	0	0	0	0	0	0	0	0	0	0	0	0	0	0	0	0	0	0	0	0	0	0	0	0	0	0	0	0	0	0	0	0	0	0	0	0	0	0	0	0	0	0	0	0	0	0
ENSG00000147257.9	0	0	0	6	0	0	0	0	0	0	0	0	0	0	0	0	0	0	0	0	0	0	0	0	0	0	53	66	152	37	38	42	0	0	0	0	0	0	0	0	0	11	3	0	2	0	5	0	0
ENSG00000199903.1	0	0	0	0	0	0	0	0	0	0	0	0	0	0	0	0	0	0	0	0	0	0	0	0	0	0	0	0	0	0	0	0	0	0	0	0	0	0	0	0	0	0	0	0	0	0	0	0	0
ENSG00000174123.6	0	0	0	0	0	0	6	0	5	16	14	7	19	37	0	7	19	0	7	12	0	5	2	6	0	0	0	0	0	4	8	6	0	0	0	0	0	0	6	0	0	8	0	0	0	0	0	0	0
ENSG00000200058.1	0	0	0	0	0	0	0	0	0	0	0	0	0	0	0	0	0	0	0	0	0	0	0	0	0	0	0	0	0	0	0	0	0	0	0	0	0	0	0	0	0	0	0	0	0	0	0	0	0
ENSG00000218358.2	0	0	0	0	0	0	21	16	19	47	32	34	24	32	11	0	18	0	6	16	29	29	38	35	64	88	7	23	45	43	19	31	51	21	51	6	21	22	50	19	30	0	0	4	0	0	0	0	0
ENSG00000264091.1	0	0	1	0	0	0	4	1	0	2	1	3	1	0	0	0	1	1	0	1	3	5	2	3	4	7	1	0	3	2	0	2	4	4	0	0	0	3	0	0	3	1	0	1	0	0	1	1	1
ENSG00000238921.2	0	0	0	0	0	0	0	0	0	0	0	0	0	0	0	0	0	0	0	0	0	0	0	0	0	0	0	0	0	0	0	0	0	0	0	0	0	0	0	0	0	0	0	0	0	0	0	0	0
ENSG00000269349.1	0	0	0	2	3	0	0	0	0	0	0	0	0	0	0	0	0	0	0	0	0	0	0	0	0	0	0	0	0	0	0	0	0	0	0	0	0	0	0	0	0	0	0	0	0	0	0	0	0
ENSG00000231078.1	0	0	0	0	0	0	0	0	0	0	0	0	0	0	0	0	0	0	0	0	0	0	0	0	0	0	0	0	0	0	0	0	0	0	0	0	0	0	0	0	0	0	0	0	0	0	0	0	0
ENSG00000200291.1	0	0	0	0	0	0	0	0	0	0	0	0	0	0	0	0	0	0	0	0	0	0	0	0	0	0	0	0	0	0	0	0	0	0	0	0	0	0	0	0	0	0	0	0	0	0	0	0	0
ENSG00000187522.9	477	354	645	459	358	1158	2363	1194	920	3415	2294	1922	1178	946	315	133	1351	246	493	1038	2115	1930	1967	1225	1223	2083	696	994	2603	974	434	911	1669	1308	1590	161	610	1154	1536	562	1202	1495	381	509	274	303	331	517	1042
ENSG00000246526.2	0	0	0	0	0	6	0	0	0	0	0	0	0	0	0	0	0	0	0	0	0	0	0	0	0	0	0	0	26	37	13	45	0	0	0	0	0	0	0	0	0	0	0	0	0	0	0	0	7
ENSG00000241670.2	0	0	1	0	0	0	0	0	0	0	1	0	0	0	0	0	0	0	0	0	0	0	1	0	0	0	0	0	0	0	0	1	0	0	0	0	0	0	0	0	0	0	0	0	0	0	0	0	0
ENSG00000259659.1	4	1	2	1	2	8	7	0	5	3	5	4	5	2	3	0	0	0	0	4	5	5	1	10	5	10	2	0	5	0	0	3	2	6	7	0	0	3	4	0	0	1	0	2	0	2	0	0	9
ENSG00000202175.1	0	0	0	0	0	0	0	0	0	0	0	0	0	0	0	0	0	0	0	0	0	0	0	0	0	0	0	0	0	0	0	0	0	0	0	0	0	0	0	0	0	0	0	0	0	0	0	0	0
ENSG00000219607.2	4	2	8	3	5	0	106	40	55	100	89	85	69	74	17	14	0	0	8	16	55	79	53	37	62	68	12	40	26	5	9	15	14	25	15	22	22	22	45	23	20	21	3	12	4	0	12	12	20
ENSG00000174442.7	214	206	306	209	188	554	3405	1606	1087	5549	3160	2588	767	875	126	80	1850	388	654	1448	2902	2779	2441	2470	2497	3961	823	1011	2731	1193	763	1186	2378	1901	2313	106	905	1383	1346	533	1078	1530	336	348	191	307	312	352	757
ENSG00000120662.11	183	189	302	165	193	451	360	169	108	533	323	261	455	505	188	111	258	34	80	160	351	369	283	423	382	822	137	254	500	293	166	326	331	217	181	5	108	169	181	72	162	490	96	115	67	92	139	150	306
ENSG00000235523.1	0	0	0	0	0	0	0	0	0	0	0	0	0	0	0	0	0	0	0	0	0	0	0	0	0	0	0	4	8	7	2	10	0	0	0	0	0	0	0	0	0	0	0	0	0	0	0	0	0
ENSG00000249848.1	0	0	0	0	0	0	0	0	0	0	0	0	0	0	0	0	0	0	0	0	0	0	0	0	0	0	0	0	0	0	0	0	0	0	0	0	0	0	0	0	0	0	0	0	0	0	0	0	0
ENSG00000022567.5	163	163	196	195	129	430	2077	1128	907	2821	2523	1946	3641	2823	1042	653	436	134	379	732	2157	2058	1708	1182	1030	1628	669	1320	3369	1577	797	1747	840	841	894	274	715	1263	883	440	678	549	131	136	53	135	135	137	227
ENSG00000257086.1	92	140	159	69	87	297	117	73	33	117	113	92	211	219	77	35	22	12	28	39	71	49	74	53	65	110	28	50	105	77	30	85	28	38	33	18	11	21	36	27	59	169	31	61	10	65	47	41	87
ENSG00000125744.7	169	201	136	152	118	380	352	212	167	459	386	295	508	394	170	152	89	29	85	102	351	366	321	417	442	795	96	148	341	198	114	233	116	137	134	136	88	152	175	113	127	435	97	69	20	77	71	94	169
ENSG00000201398.1	0	0	0	0	0	0	0	0	0	0	0	0	0	0	0	0	0	0	0	0	0	0	0	0	0	0	0	0	0	0	0	0	0	0	0	0	0	0	0	0	0	0	0	0	0	0	0	0	0
ENSG00000272905.1	0	0	0	0	0	0	2	2	2	8	0	0	39	26	12	2	0	2	3	6	3	12	4	8	6	18	3	7	9	2	10	3	15	7	0	0	0	3	4	5	2	0	0	0	0	0	0	0	0
ENSG00000196739.10	1898	2137	2487	2396	1974	6117	2268	1286	1070	2256	2091	1671	5833	4649	1495	831	351	115	451	845	2329	2167	2436	1859	2355	3777	111	249	685	205	132	272	832	1071	879	196	648	1021	2444	1400	2419	2253	472	629	355	588	554	607	1206
ENSG00000260812.1	0	0	0	0	0	0	0	0	0	0	0	0	0	0	0	0	0	0	0	0	0	0	0	0	0	0	0	0	0	0	0	0	0	0	0	0	0	0	0	0	0	0	0	0	0	0	0	0	0
ENSG00000225630.1	2084	2369	3333	825	1380	4790	112	43	15	182	110	50	467	274	317	101	253	27	18	92	501	513	356	219	340	1277	2	5	23	2	4	2	1416	125	683	15	85	118	134	90	187	764	169	193	60	44	28	43	77
ENSG00000230231.1	0	0	0	0	0	0	0	0	0	0	0	0	0	0	0	0	0	0	0	0	0	0	0	0	0	0	0	0	0	0	0	0	0	0	0	0	0	0	0	0	0	0	0	0	0	0	0	0	0
ENSG00000231880.1	0	0	0	0	0	0	0	0	0	0	0	0	0	0	0	0	0	0	0	0	0	0	0	0	0	0	0	0	0	0	0	0	0	0	0	0	0	0	0	0	0	0	0	0	0	0	0	0	0
ENSG00000227489.1	0	0	0	0	0	0	0	0	0	0	0	0	0	0	0	0	0	0	0	0	0	0	0	0	0	0	0	0	0	0	0	0	0	0	0	0	0	0	0	0	0	0	0	0	0	0	0	0	0
ENSG00000226688.2	56	83	92	65	74	232	212	123	97	281	219	190	54	108	30	11	74	0	39	127	184	177	191	188	151	306	15	22	133	40	24	81	212	105	187	4	79	46	131	79	129	128	39	46	36	7	32	30	47
ENSG00000013392.6	88	60	55	75	103	263	291	129	100	368	291	198	370	391	135	92	111	22	45	84	261	277	210	370	509	848	189	294	644	423	185	451	260	140	216	23	57	114	191	51	125	223	53	32	25	38	40	59	106
ENSG00000258279.2	19	24	22	12	12	68	7	0	0	15	8	6	15	13	0	8	3	0	0	8	10	9	13	30	23	45	0	8	18	14	7	12	5	16	10	9	9	0	5	0	10	0	0	0	0	8	4	0	0
ENSG00000250929.2	0	0	0	0	0	0	0	0	0	0	0	0	0	0	0	0	0	0	0	0	0	0	0	0	0	0	0	0	0	0	0	0	0	0	0	0	0	0	0	0	0	0	0	0	0	0	0	0	0
ENSG00000204581.2	0	0	0	0	0	0	4	0	0	0	0	0	0	0	0	0	0	0	0	0	0	0	0	0	0	7	0	0	0	0	0	0	0	0	0	0	0	0	0	0	0	0	0	0	0	0	0	0	0
ENSG00000265515.1	0	0	0	0	0	0	0	0	0	0	0	1	2	0	0	0	0	0	0	0	0	0	0	0	0	0	0	0	0	0	0	0	0	2	0	0	0	0	0	0	0	0	0	0	0	0	0	0	0
ENSG00000244265.1	0	0	0	0	0	0	0	5	0	7	0	12	0	0	0	0	0	0	0	1	0	5	7	0	0	0	0	0	0	3	0	0	0	6	0	0	0	0	4	4	2	0	0	0	0	0	0	0	0
ENSG00000232638.1	0	0	0	0	0	0	0	0	0	0	0	0	0	0	0	0	0	0	0	0	0	0	0	0	0	0	0	0	0	0	0	0	0	0	0	0	0	0	0	0	0	0	0	0	0	0	0	0	0
ENSG00000225488.1	0	0	0	0	0	0	0	0	0	0	0	0	0	0	0	0	0	0	0	0	0	0	0	0	0	0	0	0	0	0	0	0	0	0	0	0	0	0	0	0	0	0	0	0	0	0	0	0	0
ENSG00000237786.1	0	0	7	5	0	0	0	0	0	0	0	3	0	0	0	0	0	0	0	0	0	0	0	0	0	0	0	0	0	0	0	0	0	0	0	0	0	0	0	0	0	0	0	3	0	0	0	0	0
ENSG00000272911.1	0	0	0	3	0	0	0	3	0	0	0	0	0	0	0	0	0	0	0	0	0	0	5	0	0	0	0	0	3	0	0	0	0	0	0	0	0	0	4	1	2	0	0	0	0	0	0	0	0
ENSG00000184178.11	556	445	602	444	442	1318	543	287	261	805	575	385	251	241	67	58	236	55	84	186	496	478	453	317	241	422	206	278	809	245	108	215	418	278	371	77	123	238	194	117	191	1111	253	354	216	291	259	347	637
ENSG00000230039.1	0	0	0	0	0	2	0	0	0	0	2	0	0	0	0	0	0	0	0	0	0	4	4	0	2	0	0	0	0	0	0	0	2	0	0	0	0	0	0	0	0	1	0	0	0	0	0	0	0
ENSG00000105281.8	2967	2968	3743	2658	2408	7304	13025	7477	5213	12618	12085	9059	12496	9990	2433	1780	1205	851	2476	4499	11167	9950	9554	18501	14426	28922	2935	6410	14368	12727	6918	13949	4760	8777	7258	1007	3645	5747	13128	7168	11979	9314	2191	1450	752	1966	1955	1927	3680
ENSG00000244661.1	0	0	0	0	0	0	0	0	0	0	0	0	0	0	0	0	0	0	0	0	0	0	0	0	0	0	0	0	0	0	0	0	0	0	0	0	0	0	0	0	0	0	0	0	0	0	0	0	0
ENSG00000069399.8	350	433	454	682	476	1596	2631	1360	1152	3228	3041	2128	6521	4287	2766	1538	297	165	309	582	2705	2986	2372	1981	2598	4888	153	359	862	1232	938	2117	1337	1071	1485	692	632	1263	1921	1198	1826	964	167	177	91	182	159	237	442
ENSG00000256014.1	0	0	0	0	0	0	0	0	0	0	0	0	0	0	0	0	0	0	0	0	0	0	0	0	0	0	0	0	0	0	0	0	0	0	0	0	0	0	0	0	0	0	0	0	0	0	0	0	0
ENSG00000164182.6	2723	2049	2736	2169	2496	6931	1086	651	481	1770	1362	940	2109	1250	660	357	810	55	257	858	869	731	1025	843	733	1359	489	736	1630	747	408	708	773	990	647	471	338	487	858	470	952	1177	336	312	151	444	474	589	842
ENSG00000232879.2	0	3	0	0	0	2	0	0	0	0	0	0	0	0	0	0	0	0	0	0	0	0	0	0	0	0	0	0	2	3	0	3	0	0	0	0	0	0	0	0	0	0	0	0	0	0	0	0	0
ENSG00000173566.9	110	133	112	110	101	302	865	595	326	898	793	649	872	735	215	224	39	30	147	212	749	559	527	358	541	926	155	351	631	161	107	193	156	194	179	505	161	258	197	110	154	318	49	74	28	96	112	147	256
ENSG00000153015.11	1649	1542	2582	1336	1611	3783	943	517	343	1607	1149	694	716	891	252	107	881	93	270	740	875	873	1091	934	933	1406	437	753	1525	825	493	756	973	740	780	115	330	513	728	380	699	1572	395	293	178	288	325	443	836
ENSG00000254978.2	1	1	3	0	0	12	11	10	5	20	11	10	7	7	9	2	0	0	2	0	7	16	7	10	16	26	5	3	10	3	0	4	6	9	4	2	1	5	14	4	6	5	5	5	3	2	2	3	4
ENSG00000214866.3	0	0	0	0	0	0	0	0	0	0	0	0	0	0	0	0	0	0	0	0	0	0	0	0	0	0	0	0	0	0	0	0	0	0	0	0	0	0	0	0	0	0	0	0	0	0	0	0	0
ENSG00000261949.1	0	0	0	0	0	0	2	0	0	0	0	0	0	0	0	0	0	0	0	0	0	0	0	0	0	0	0	0	0	5	0	7	0	0	0	0	0	0	0	0	0	0	0	0	0	0	0	0	0
ENSG00000202290.1	3	2	0	2	1	9	0	0	1	1	1	0	0	1	0	0	0	0	1	0	0	0	0	0	2	0	0	0	0	3	0	0	0	0	0	0	0	0	0	0	0	0	0	0	0	0	0	0	0
ENSG00000254578.1	0	0	0	0	0	0	0	0	0	0	0	0	0	0	0	0	0	0	0	0	0	0	0	0	0	0	0	0	0	0	0	0	0	0	0	0	0	0	0	0	0	0	0	0	0	0	0	0	0
ENSG00000240710.1	0	0	14	0	0	0	0	0	0	0	0	0	7	2	0	0	0	0	0	0	0	3	0	5	9	16	0	0	0	0	0	0	0	2	0	0	3	0	0	0	0	0	0	0	0	0	0	0	0
ENSG00000268889.1	0	0	0	0	0	2	0	0	0	11	0	7	18	0	0	0	0	0	0	7	0	10	0	0	0	7	0	0	0	0	0	0	0	0	0	0	0	0	0	0	0	0	0	0	0	0	0	0	0
ENSG00000229827.1	0	3	0	0	0	0	0	0	0	0	0	0	0	0	0	0	0	0	0	0	0	0	0	0	0	0	0	0	0	3	0	1	0	0	0	0	0	0	0	0	0	0	0	0	0	0	0	0	0
ENSG00000268234.1	0	0	0	0	0	0	0	0	0	0	0	0	0	0	0	0	0	0	0	0	0	0	0	0	0	0	0	0	0	0	0	0	0	0	0	0	0	0	0	0	0	0	0	0	0	0	0	0	0
ENSG00000241244.1	0	0	0	0	0	0	0	0	0	0	0	0	0	0	0	0	0	0	0	0	0	0	0	0	0	0	0	0	0	0	0	0	0	0	0	0	0	0	0	0	0	0	0	0	0	0	0	0	0
ENSG00000036448.5	64	43	63	29	33	102	39	27	13	70	46	36	60	24	19	18	49	10	12	34	26	30	41	54	43	122	0	0	5	2	0	0	22	28	24	0	8	29	17	11	22	0	8	10	10	15	6	13	16
ENSG00000257246.1	2	0	7	0	0	0	4	0	0	0	0	1	6	4	0	0	0	0	0	0	0	0	0	0	2	0	0	0	2	0	0	2	0	2	1	2	0	0	2	0	0	0	0	1	0	0	0	0	0
ENSG00000215861.4	0	0	0	0	0	0	0	0	0	0	0	0	0	0	0	0	0	0	0	0	0	0	0	0	0	0	0	0	0	0	0	0	0	0	0	0	0	0	0	0	0	0	0	0	0	0	0	0	0
ENSG00000185269.7	0	0	0	0	0	0	45	36	17	45	45	51	27	26	19	39	0	0	8	19	58	37	35	76	121	139	0	10	15	0	0	0	15	22	12	20	10	21	25	13	30	0	0	0	0	0	0	0	0
ENSG00000262521.1	0	0	0	0	0	0	0	0	0	0	0	0	4	7	0	0	0	0	0	0	0	3	0	0	4	9	0	0	0	7	0	0	0	0	0	0	0	0	0	0	0	0	0	0	0	0	0	0	0
ENSG00000089116.3	19	17	25	26	6	28	0	0	0	0	0	0	0	0	0	0	0	0	0	0	0	0	0	0	0	0	0	0	0	0	0	0	0	0	0	0	0	0	0	0	0	25	6	13	15	20	14	6	22
ENSG00000264583.1	0	0	0	0	0	0	0	0	0	0	0	0	0	0	0	0	0	0	0	0	0	0	0	0	0	0	0	0	0	0	0	0	0	0	0	0	0	0	0	0	0	0	0	0	0	0	0	0	0
ENSG00000267552.2	0	0	0	0	0	0	0	0	0	0	0	0	0	0	0	0	0	5	0	0	0	1	0	0	0	0	0	0	0	0	0	0	0	0	0	0	0	0	0	0	0	0	0	0	0	0	0	1	0
ENSG00000224695.1	0	0	0	0	0	0	0	0	0	0	0	0	0	0	0	0	0	0	0	0	0	0	0	0	0	0	0	0	0	0	0	0	0	0	0	0	0	0	0	0	0	0	0	0	0	0	0	0	0
ENSG00000255189.1	0	0	0	0	0	0	0	0	0	0	0	0	0	0	0	0	0	0	0	0	0	0	0	0	0	0	0	0	2	0	0	0	0	0	0	0	0	0	0	0	0	0	0	0	0	0	0	0	0
ENSG00000164114.14	345	457	1157	434	350	997	592	319	183	1101	590	413	643	978	181	99	595	78	191	517	414	468	514	670	815	1011	151	158	389	199	199	193	625	469	507	33	167	311	268	122	290	1714	340	567	438	256	271	328	698
ENSG00000238698.1	0	0	0	0	0	0	0	0	0	0	0	0	0	0	0	0	0	0	0	0	0	0	0	0	0	0	0	0	0	0	0	0	0	0	0	0	0	0	0	0	0	0	0	0	0	0	0	0	0
ENSG00000231699.1	0	0	0	0	0	0	0	0	0	0	0	0	0	0	0	0	0	0	0	0	0	0	0	0	0	1	0	1	0	0	0	0	0	0	0	0	0	0	0	0	0	0	0	0	0	0	0	0	0
ENSG00000251710.1	0	0	0	0	0	0	0	0	0	0	0	0	0	0	0	0	0	0	0	0	0	0	0	0	0	0	0	0	0	0	0	0	0	0	0	0	0	0	0	0	0	0	0	0	0	0	0	0	0
ENSG00000268895.1	40	48	51	60	48	103	144	78	115	128	276	189	186	149	91	27	37	12	16	84	147	139	152	87	132	208	0	0	0	0	0	0	67	65	117	27	25	49	67	36	59	83	40	10	5	31	33	26	106
ENSG00000224570.1	0	0	0	0	0	0	0	0	0	0	0	0	0	0	0	0	0	0	0	0	0	0	0	0	0	0	0	0	7	0	0	3	0	0	0	0	0	0	0	0	0	0	0	0	0	0	0	0	0
ENSG00000114861.14	895	788	1042	798	773	2386	800	397	329	1022	717	555	502	570	194	98	219	38	80	157	808	815	769	1531	1703	2790	284	405	908	930	542	973	1068	530	789	99	174	361	934	378	801	1416	294	202	116	296	363	273	581
ENSG00000268397.1	23	42	12	6	8	0	12	14	32	16	8	9	102	59	31	35	10	2	6	16	17	13	5	76	35	46	0	10	52	13	21	11	22	164	4	0	7	7	18	2	167	52	1	20	2	4	6	2	5
ENSG00000138193.10	158	140	263	92	119	323	1608	760	681	2022	1459	1349	518	522	122	71	627	141	273	568	1560	1385	1409	1275	1281	2153	50	46	125	54	52	58	1020	865	1086	84	546	950	1074	427	888	172	55	58	31	46	59	42	119
ENSG00000162290.12	58	56	70	85	57	201	159	73	68	217	141	112	36	40	9	7	116	18	26	61	146	155	115	179	172	233	20	40	118	198	83	191	231	109	192	5	58	86	193	104	168	126	27	45	26	28	19	20	26
ENSG00000152942.14	265	262	540	245	266	640	664	311	187	1038	568	424	292	381	86	60	654	108	162	350	520	476	473	836	962	1714	152	191	370	357	260	360	805	445	574	0	152	345	399	151	330	677	103	241	139	105	90	190	395
ENSG00000133134.7	122	97	88	84	59	163	73	45	34	45	50	34	222	162	67	58	18	3	17	29	53	40	42	455	268	592	20	78	190	133	90	108	91	75	55	9	24	41	68	24	58	38	12	20	9	16	13	21	41
ENSG00000100968.9	626	700	820	707	613	1824	12	0	0	0	9	6	105	96	43	32	0	0	0	0	6	9	7	0	25	36	69	131	216	175	118	200	0	0	6	0	0	6	9	0	7	345	94	77	40	210	146	170	314
ENSG00000224560.3	0	0	0	0	0	0	0	0	0	0	0	0	0	0	0	0	0	0	0	0	0	0	0	0	0	0	0	0	0	0	0	0	0	0	0	0	0	0	0	0	0	0	0	0	0	0	0	0	0
ENSG00000227233.1	0	0	0	0	0	0	0	0	0	0	0	0	0	0	0	0	0	0	0	0	0	0	0	0	0	0	0	0	0	0	0	0	0	0	0	0	0	0	0	0	0	0	0	0	0	0	0	0	0
ENSG00000085721.8	621	528	855	580	562	1582	2338	1239	1014	3721	2452	1773	1555	1182	350	224	1303	265	564	1117	2395	2221	2124	3797	3081	6112	876	1229	3069	2443	1181	2182	2468	1893	2223	60	672	1115	1995	765	1658	2803	712	853	547	406	489	822	1864
ENSG00000171195.6	0	0	0	0	0	0	0	0	0	0	0	0	0	0	0	0	0	0	0	0	0	0	0	0	0	0	0	0	0	0	0	0	0	0	0	0	0	0	0	0	0	0	0	0	0	0	0	0	0
ENSG00000273311.1	63	75	135	73	83	228	30	16	10	27	30	42	36	42	10	5	0	6	2	13	27	18	24	20	15	17	31	62	127	39	20	63	13	17	18	0	11	12	16	12	21	300	58	36	20	95	90	92	180
ENSG00000235215.2	0	0	0	0	0	2	0	0	0	0	0	0	0	0	0	0	0	0	0	0	0	0	0	0	0	0	0	0	0	0	0	0	0	0	0	0	0	0	0	0	0	0	0	0	0	0	0	0	0
ENSG00000136169.12	192	221	301	183	198	539	195	104	54	330	210	172	175	221	88	23	143	24	43	126	188	205	204	427	434	786	60	117	325	255	144	176	209	150	219	16	59	95	128	73	107	341	61	72	37	96	83	102	221
ENSG00000121644.14	501	417	896	361	370	1142	2207	1197	773	3211	1962	1597	1022	1086	290	144	1000	236	491	813	1723	1773	1724	2240	2545	3855	858	1135	3169	2053	1434	1982	1531	1261	1407	95	478	1027	1203	530	1154	2297	413	617	311	311	357	586	1191
ENSG00000138495.2	623	557	804	771	620	1746	2163	1427	977	3303	2657	1763	5713	3487	1334	1067	1127	242	341	834	1718	1362	1613	1057	973	2198	664	1453	2670	1477	608	1360	1392	1113	1305	630	607	884	1246	678	1422	1225	295	402	215	315	367	599	1035
ENSG00000135903.14	0	0	0	0	0	0	0	0	0	0	0	0	0	0	0	0	0	0	0	0	0	0	0	0	0	0	0	0	0	0	0	0	0	0	0	0	0	0	0	0	0	0	0	0	0	0	0	0	0
ENSG00000253309.2	34	33	45	18	26	74	13	7	12	33	27	17	29	20	15	6	13	0	8	18	21	19	22	37	36	53	7	5	16	15	16	4	34	18	16	0	0	11	17	0	3	67	12	10	5	17	10	13	27
ENSG00000251286.2	0	0	0	0	0	0	0	0	0	0	0	0	0	0	0	0	0	0	0	0	0	0	0	0	0	0	0	0	0	0	0	0	0	0	0	0	0	0	0	0	0	5	0	0	0	0	0	0	0
ENSG00000111863.8	168	129	244	113	153	350	11	6	8	32	13	25	4	0	0	0	8	0	0	7	18	19	11	37	36	86	6	15	35	41	25	20	17	5	14	0	5	0	20	5	0	280	67	81	34	52	59	84	181
ENSG00000101323.4	0	0	0	0	0	0	0	0	0	0	0	0	77	77	0	0	0	0	0	0	23	0	10	0	0	0	0	0	0	0	0	0	0	0	0	0	0	10	0	0	0	0	0	0	0	0	0	0	0
ENSG00000169992.5	281	307	364	318	547	737	1650	1045	779	2412	2141	1687	3590	2873	1733	1086	193	77	320	656	2138	2168	1944	1421	1645	3129	172	555	1110	713	200	887	760	921	943	299	458	765	755	307	721	261	42	88	39	105	64	93	191
ENSG00000263711.1	0	0	0	0	0	0	1197	694	499	1725	1151	911	1535	1453	403	271	732	205	372	781	956	959	936	1419	1591	2900	0	0	0	0	0	0	1090	793	849	59	335	615	905	477	912	0	0	0	0	0	0	0	0
ENSG00000262662.1	0	1	0	0	0	0	0	0	0	1	0	0	0	0	0	4	2	0	0	0	0	0	0	0	0	0	0	3	5	5	0	10	0	0	0	0	0	2	0	0	0	0	0	0	0	0	0	0	0
ENSG00000254988.1	0	0	0	0	0	0	0	0	0	0	0	0	0	0	0	0	0	0	0	0	0	0	0	0	0	0	0	0	0	0	0	0	0	0	0	0	0	0	0	0	0	0	0	0	0	0	0	0	0
ENSG00000103037.7	112	155	199	155	155	409	699	349	282	889	668	557	691	592	138	89	170	58	155	228	661	585	603	575	512	1135	238	537	992	394	191	394	320	364	293	63	134	259	195	98	192	387	73	102	40	132	111	174	308
ENSG00000127564.12	90	279	440	384	24	795	3032	1852	1255	2989	2876	2371	1843	886	321	259	111	116	456	716	2070	1782	1927	794	810	1582	1193	3059	5573	1774	1029	2197	342	822	524	882	606	818	453	299	447	745	144	88	39	380	372	217	346
ENSG00000123444.9	342	302	507	251	285	707	1024	555	549	1298	1022	879	277	366	216	178	218	126	221	337	742	962	771	478	481	907	276	682	1235	357	200	513	318	385	359	5	257	412	467	197	396	355	102	139	70	149	159	112	250
ENSG00000266135.1	0	0	0	0	0	0	0	0	0	0	0	0	0	0	0	0	0	0	0	0	0	0	0	0	0	0	0	0	0	0	0	0	0	0	0	0	0	0	0	0	0	0	0	0	0	0	0	0	0
ENSG00000226086.5	2	0	5	3	0	0	0	0	0	0	0	5	4	0	0	0	0	0	0	1	3	2	2	0	2	4	0	0	0	0	0	0	0	0	0	0	0	0	0	0	0	0	0	3	0	0	0	0	0
ENSG00000235023.1	0	0	0	0	0	0	0	0	0	0	0	0	46	64	7	12	0	0	0	0	0	0	0	3	0	6	0	0	0	0	0	0	0	0	0	0	0	0	0	0	0	0	0	0	0	0	0	0	0
ENSG00000176973.7	378	500	580	572	334	1151	1552	708	685	1466	1405	919	1504	1260	633	456	151	93	270	552	1307	1067	926	572	914	1500	573	1280	2476	609	448	963	302	506	427	610	287	494	585	342	504	912	283	138	93	355	431	585	1041
ENSG00000252189.1	0	0	0	0	0	0	0	0	0	0	0	0	0	0	0	0	0	0	0	0	0	0	0	0	0	0	0	0	0	0	0	0	0	0	0	0	0	0	0	0	0	0	0	0	0	0	0	0	0
ENSG00000211682.2	0	0	0	0	0	0	0	0	0	0	0	0	0	0	0	0	0	0	0	0	0	0	0	0	0	0	0	0	0	0	0	0	0	0	0	0	0	0	0	0	0	0	0	0	0	0	0	0	0
ENSG00000231630.1	0	0	0	0	0	0	0	0	0	0	0	0	0	0	0	0	0	0	0	0	0	0	0	0	0	0	0	0	0	0	0	0	0	0	0	0	0	0	0	0	0	0	0	0	0	0	0	0	0
ENSG00000249514.1	0	0	0	0	0	0	0	0	0	0	0	0	0	0	0	0	0	0	0	0	0	0	2	0	0	0	0	0	0	0	0	0	0	0	0	0	0	0	0	0	0	0	0	0	0	0	0	0	0
ENSG00000231827.2	0	0	0	0	0	0	0	0	0	0	0	0	0	0	0	0	0	0	0	0	0	0	0	0	0	0	0	0	0	0	0	0	0	0	0	0	0	0	0	0	0	0	0	0	0	0	0	0	0
ENSG00000159479.12	600	396	593	459	446	1430	1414	787	569	1699	1389	1017	1067	858	331	247	449	158	250	421	1112	1000	904	1472	1314	2432	413	948	1921	1228	605	1249	754	683	831	256	306	430	871	439	692	1769	414	313	174	383	393	562	1029
ENSG00000112511.13	297	256	268	311	231	760	591	348	240	596	566	491	876	620	234	170	44	57	133	182	455	345	369	382	406	826	479	982	2287	1358	823	1505	145	232	180	46	124	194	298	148	284	569	114	101	63	137	144	142	264
ENSG00000211950.2	0	0	0	0	0	0	0	0	0	0	0	0	0	0	0	0	0	0	0	0	0	0	0	0	0	0	0	0	0	0	0	0	0	0	0	0	0	0	0	0	0	0	0	0	0	0	0	0	0
ENSG00000202534.1	0	0	0	0	0	0	0	0	0	0	0	0	0	0	0	0	0	0	0	0	0	0	0	0	0	0	0	0	0	0	0	0	0	0	0	0	0	0	0	0	0	0	0	0	0	0	0	0	0
ENSG00000231062.1	0	0	0	0	0	0	0	0	0	0	0	0	0	0	0	0	0	0	0	0	0	0	0	0	0	0	0	0	0	0	0	0	0	0	0	0	0	0	0	0	0	0	0	0	0	2	0	0	8
ENSG00000259221.1	0	0	0	0	0	0	0	0	0	0	0	0	0	0	0	0	0	0	0	0	0	0	0	0	0	0	0	0	0	0	0	0	0	0	0	0	0	0	0	0	0	0	0	0	0	0	0	0	0
ENSG00000159915.8	19	21	0	10	8	14	73	29	20	88	78	66	33	33	10	6	11	0	16	11	68	64	59	64	91	163	26	37	142	81	78	106	36	33	29	6	16	22	25	5	16	31	0	0	0	0	6	4	8
ENSG00000200606.1	0	0	0	0	0	0	0	0	0	0	0	0	0	0	0	0	0	0	0	0	0	0	0	0	0	0	0	0	0	0	0	0	0	0	0	0	0	0	0	0	0	0	0	0	0	0	0	0	0
ENSG00000178297.8	7	13	8	9	6	11	48	13	8	34	24	31	58	35	27	11	0	0	0	5	21	22	23	19	15	66	0	4	36	5	9	8	0	10	0	0	9	7	13	0	8	5	2	0	2	0	0	0	10
ENSG00000253946.1	0	0	0	0	0	0	0	0	0	0	0	0	0	0	0	0	0	0	0	0	0	0	0	0	0	0	0	0	0	0	0	0	0	0	0	0	0	0	0	0	0	0	0	0	0	0	0	0	0
ENSG00000143248.8	90	54	89	61	58	158	32	26	14	52	42	32	16	7	0	3	50	8	11	35	39	8	63	106	111	110	34	25	122	138	73	108	27	14	20	0	19	8	35	10	45	100	20	30	35	21	11	25	49
ENSG00000226644.1	0	0	0	3	0	0	13	8	19	24	28	24	40	51	23	6	0	0	3	8	15	15	18	14	7	9	0	0	6	0	0	0	5	4	6	10	0	4	0	3	0	0	0	0	2	0	0	3	0
ENSG00000144504.11	182	138	166	112	104	333	1180	628	454	1158	1093	882	1133	973	344	170	243	75	191	377	847	776	801	783	751	1339	145	243	640	172	124	190	333	344	363	118	181	333	259	195	270	201	45	58	33	61	58	78	120
ENSG00000164116.12	34	29	16	42	32	126	0	0	0	0	0	0	0	0	0	0	0	0	0	0	0	0	0	0	0	0	202	262	859	250	203	284	0	0	0	0	0	0	0	0	0	42	0	55	49	38	30	24	62
ENSG00000259677.1	5	0	0	0	0	6	0	0	0	6	1	2	6	2	0	0	4	0	0	2	2	0	3	0	0	2	2	2	13	0	0	4	4	0	4	2	0	0	2	0	0	8	0	0	0	0	0	0	0
ENSG00000138669.5	106	81	137	80	76	279	60	42	17	68	67	53	20	35	0	0	57	0	19	42	79	72	69	143	259	308	10	0	62	69	30	49	75	51	42	0	21	21	12	9	50	159	40	58	25	25	25	36	53
ENSG00000273305.1	0	0	0	0	0	0	0	0	0	0	0	0	0	0	0	0	0	0	0	0	0	0	0	0	0	0	7	0	53	18	18	30	3	0	0	0	0	0	0	0	0	4	0	4	7	0	3	0	0
ENSG00000210117.1	112	179	420	104	85	282	57	30	16	168	88	59	107	142	83	13	13	5	14	39	52	84	126	41	52	100	24	44	68	33	22	57	37	35	24	20	11	35	24	16	36	39	12	19	10	15	20	5	8
ENSG00000142507.5	3219	2599	3795	3071	2922	8490	8151	4938	3407	9085	8567	6068	8080	5592	2559	2019	2699	1066	1633	3593	7846	6083	7292	5231	4597	8369	1456	3120	6386	2043	1108	2199	3390	4394	3704	3708	2218	3673	3983	2602	3856	4641	1266	992	609	1287	1342	1623	2849
ENSG00000174013.7	333	240	362	296	227	693	602	284	172	788	598	369	118	183	44	37	308	60	116	247	510	513	487	689	768	1322	262	463	1022	751	429	629	567	397	488	41	126	319	517	155	412	1721	336	477	342	214	228	425	941
ENSG00000170419.6	0	0	0	0	0	0	0	0	0	0	0	0	0	0	0	0	0	0	0	0	0	0	0	0	0	0	0	0	0	0	0	0	0	0	0	0	0	0	0	0	0	0	0	0	0	0	0	0	0
ENSG00000227863.2	0	0	0	0	0	0	0	0	0	0	0	0	0	0	0	0	0	0	0	0	0	0	0	0	0	0	0	0	0	0	0	0	0	0	0	0	0	0	0	0	0	0	0	0	0	0	0	0	0
ENSG00000251332.1	0	0	2	2	4	2	1	0	0	0	0	0	0	0	0	0	0	0	0	0	0	3	0	0	0	0	2	2	3	0	0	0	0	0	0	0	0	0	0	0	0	0	0	0	0	0	0	0	0
ENSG00000259235.1	0	0	0	0	0	0	0	0	0	0	0	0	0	0	0	0	0	0	0	0	0	0	0	0	0	0	0	0	0	0	0	0	0	0	0	0	0	0	0	0	0	0	0	0	0	0	0	0	0
ENSG00000258507.1	0	0	0	0	0	0	0	0	0	0	0	0	0	0	0	0	0	0	0	0	0	0	0	0	0	0	0	0	0	0	0	0	0	0	0	0	0	0	0	0	0	0	0	0	0	0	0	0	0
ENSG00000244019.1	0	0	0	0	0	0	0	0	0	0	0	0	0	0	0	0	0	0	0	0	0	0	0	0	0	0	0	1	0	0	0	0	0	0	0	0	0	0	0	0	0	0	0	0	0	0	0	2	2
ENSG00000222054.1	0	0	0	0	0	0	0	0	0	0	0	0	0	0	0	0	0	0	0	0	0	0	0	0	0	0	0	0	0	0	0	0	0	0	0	0	0	0	0	0	0	0	0	0	0	0	0	0	0
ENSG00000171115.3	0	0	0	0	0	8	0	0	0	0	0	0	0	0	0	0	4	0	0	0	0	0	0	0	0	0	0	0	0	0	0	0	0	0	0	0	0	0	0	0	0	22	4	6	0	0	0	0	0
ENSG00000106069.16	7	4	17	0	4	24	32	17	12	40	22	15	122	103	32	14	17	0	11	8	38	56	37	24	39	19	89	128	394	215	163	249	44	30	27	0	10	23	14	10	11	13	4	4	0	3	0	1	5
ENSG00000251234.1	0	0	0	0	0	0	0	0	0	0	0	0	0	0	0	0	0	0	0	0	0	0	0	0	0	0	0	0	0	0	0	0	0	0	0	0	0	0	0	0	0	0	0	0	0	0	0	0	0
ENSG00000232301.1	0	0	0	0	0	0	0	0	0	0	0	0	0	0	0	0	0	0	0	0	0	0	0	0	0	0	0	0	0	0	0	0	0	0	0	0	0	0	0	0	0	0	0	0	0	0	0	0	0
ENSG00000214925.3	0	0	0	0	0	0	0	0	0	0	0	0	0	0	0	0	0	0	0	0	0	0	0	0	0	0	0	0	0	0	0	0	0	0	0	0	0	0	0	0	0	0	0	0	0	0	0	0	0
ENSG00000227851.1	0	0	0	0	0	0	0	0	0	0	0	0	0	0	0	0	0	0	0	0	0	0	0	0	0	0	0	0	0	0	0	0	0	0	0	0	0	0	0	0	0	0	0	0	0	0	0	0	0
ENSG00000225715.1	0	0	0	0	0	16	3	0	0	3	0	0	0	0	0	0	0	0	0	0	0	3	0	0	5	3	0	0	1	0	0	0	0	0	0	0	0	0	0	0	0	0	0	0	0	0	0	0	0
ENSG00000254768.1	0	0	0	0	0	0	0	0	0	0	0	0	0	0	0	0	0	0	0	0	0	0	0	0	0	0	0	0	0	0	0	0	0	0	0	0	0	0	0	0	0	0	0	0	0	0	0	0	0
ENSG00000176928.4	110	124	274	96	75	201	38	20	9	38	34	30	5	4	4	0	17	0	4	10	14	26	19	82	73	106	38	37	125	184	98	151	49	42	52	0	5	20	74	31	61	160	36	104	78	25	18	47	85
ENSG00000233714.1	0	0	0	0	0	0	0	0	0	0	0	0	0	4	0	0	0	0	0	0	0	0	0	0	0	0	0	0	0	0	0	0	0	0	0	0	0	0	0	0	0	0	0	0	0	0	0	0	0
ENSG00000201529.1	0	0	0	0	1	0	0	0	0	0	0	0	0	0	0	0	0	0	0	0	0	0	0	0	0	0	0	0	0	0	0	0	0	0	0	0	0	0	0	0	0	0	0	0	0	0	0	0	0
ENSG00000240250.2	0	0	0	0	0	0	4	6	2	8	0	5	5	2	0	0	0	0	0	0	0	2	3	3	8	2	2	4	11	9	3	7	2	6	1	0	0	4	0	0	2	0	0	0	0	0	0	0	0
ENSG00000101158.8	1413	1065	1753	1186	1257	3669	3120	1898	1447	3836	3431	2747	2812	2258	838	667	1399	273	663	1198	2574	2308	2053	1995	1721	3258	1797	3481	7870	3383	1782	3254	1667	1241	1501	547	680	1231	1355	657	1155	4479	1054	892	509	843	880	1155	2155
ENSG00000129455.11	308	329	399	365	285	963	0	0	0	0	0	0	2	0	0	0	0	0	0	0	0	0	0	0	0	0	18	28	48	55	37	84	0	0	0	0	0	0	0	0	0	396	61	446	236	300	365	560	937
ENSG00000216902.3	0	0	0	0	0	0	0	0	0	0	0	0	0	0	0	0	0	0	0	0	0	0	0	0	0	0	0	0	0	0	0	0	0	0	0	0	0	0	0	0	0	0	0	0	0	0	0	0	0
ENSG00000265875.1	0	0	0	0	0	0	0	0	0	0	0	0	0	0	0	0	0	0	0	0	0	0	0	0	0	0	0	0	0	0	0	0	0	0	0	0	0	0	0	0	0	0	0	0	0	0	0	0	0
ENSG00000196532.4	0	10	0	9	2	0	10	13	3	18	20	15	4	4	8	7	11	26	23	12	9	9	5	4	0	7	3	26	13	4	0	26	13	3	3	12	0	5	0	0	0	4	2	0	2	5	0	0	0
ENSG00000150773.6	9	0	6	0	13	41	17	10	4	13	18	10	7	36	0	0	8	0	0	5	24	15	14	11	28	0	4	15	35	9	12	7	27	16	12	0	0	14	13	6	0	22	8	4	0	4	4	11	21
ENSG00000143033.13	385	339	640	350	372	980	730	348	297	1228	832	566	498	421	142	48	377	90	158	351	621	644	603	546	628	1044	496	594	1428	1202	731	1110	749	521	639	17	190	348	376	218	378	900	219	236	145	186	220	306	613
ENSG00000256150.1	0	0	0	0	0	0	0	0	0	0	0	0	0	0	0	0	0	0	0	0	0	0	0	0	0	0	0	0	0	0	0	0	0	0	0	0	0	0	0	0	0	0	0	0	0	0	0	0	0
ENSG00000257941.1	0	0	0	0	0	0	1	1	0	1	0	0	1	1	1	2	2	1	0	0	2	2	0	4	3	8	0	1	1	1	0	1	0	1	2	0	1	0	0	0	2	0	0	0	0	0	0	1	1
ENSG00000106410.10	0	0	0	0	0	0	0	0	0	0	0	0	0	0	0	0	0	0	0	0	0	0	0	0	0	0	0	0	0	0	0	0	0	0	0	0	0	0	0	0	0	0	0	0	0	0	0	0	0
ENSG00000033030.9	473	415	573	389	394	1098	1258	825	605	1979	1493	1198	1369	1191	463	222	1008	182	296	703	1314	1117	1199	2152	1856	3615	305	537	1410	1485	768	1277	1410	872	1192	36	389	663	1089	528	969	1204	230	271	119	216	275	280	483
ENSG00000083857.9	20564	18300	26972	19934	20737	58812	14024	6409	5465	13089	10236	8529	5246	5129	1339	926	6270	1106	2681	5093	11532	10563	9815	8405	10281	12305	2539	3955	13758	4862	2674	5097	9824	5665	7440	91	4137	7122	8258	3516	6439	30813	7830	9943	6868	4923	4765	3924	8977
ENSG00000161896.6	26	16	34	11	20	27	0	0	0	0	0	0	0	0	0	0	0	0	0	0	0	0	0	0	0	0	0	0	0	0	0	0	0	0	0	0	0	0	0	0	0	0	0	0	0	0	0	0	0
ENSG00000251249.1	0	0	0	0	0	0	0	0	0	0	0	0	0	0	0	0	0	0	0	0	0	0	0	0	0	0	0	0	0	0	0	0	0	0	0	0	0	0	0	0	0	0	0	0	0	0	0	0	0
ENSG00000267083.1	0	0	0	0	0	0	0	0	0	1	0	0	0	6	0	0	0	0	0	0	0	0	0	0	0	3	0	0	0	0	0	0	0	0	0	0	0	0	0	0	0	0	0	0	0	0	0	0	0
ENSG00000259847.1	0	0	0	0	0	0	0	0	0	0	0	0	0	0	0	0	0	0	0	0	0	0	0	0	0	0	0	0	0	0	0	0	0	0	0	0	0	0	0	0	0	0	0	0	0	0	0	0	0
ENSG00000226668.1	0	0	0	0	0	0	0	0	0	0	0	0	0	0	0	0	0	0	0	0	0	0	0	0	0	0	0	0	0	0	0	0	0	0	0	0	0	0	0	0	0	0	0	0	0	0	0	0	0
ENSG00000268140.1	0	0	0	0	0	0	0	0	0	0	0	0	0	0	0	0	0	0	0	0	0	0	0	0	0	0	0	0	0	0	0	0	0	0	0	0	0	0	0	0	0	0	0	0	0	0	0	0	0
ENSG00000250006.2	0	0	0	0	0	0	0	0	0	0	0	0	0	0	0	0	0	0	0	0	0	0	0	0	0	0	0	0	0	0	0	0	0	0	0	0	0	0	0	0	0	0	0	0	0	0	0	0	0
ENSG00000236313.1	0	0	0	0	0	0	0	0	0	0	0	0	0	4	0	4	0	0	0	0	0	0	0	0	0	2	0	0	0	0	0	0	0	0	0	0	0	0	0	0	0	0	0	0	0	0	0	0	0
ENSG00000269774.1	0	0	0	0	0	0	0	0	0	0	0	0	0	0	0	0	0	0	0	0	0	0	0	0	0	0	0	0	0	0	0	0	0	0	0	0	0	0	0	0	0	0	0	0	0	0	0	0	0
ENSG00000273085.1	0	0	0	0	0	0	0	0	0	0	0	0	0	0	0	0	0	0	0	0	0	0	0	0	0	0	0	0	0	0	0	0	0	0	0	0	0	0	0	0	0	0	0	0	0	0	0	0	0
ENSG00000245667.2	0	0	0	0	0	0	0	0	0	0	0	0	0	0	0	0	0	0	0	0	0	0	0	0	0	0	0	0	0	0	0	0	0	0	0	0	0	0	0	0	0	0	0	0	0	0	0	0	0
ENSG00000203818.6	1	1	0	1	1	1	0	0	0	0	0	0	0	0	0	0	0	0	0	0	0	0	0	0	0	0	0	0	0	0	0	1	0	0	0	0	0	0	0	0	0	1	1	0	0	1	1	0	1
ENSG00000258517.1	0	0	0	0	0	0	0	0	0	0	0	0	0	0	0	0	0	0	0	0	0	0	0	0	0	0	0	0	0	0	0	0	0	0	0	0	0	0	0	0	0	0	0	0	0	0	0	0	0
ENSG00000166986.8	2371	1975	3181	2344	2345	6635	6981	4127	3265	7970	7149	5609	4779	3552	1521	1303	2270	766	1488	2680	6736	6052	5446	13613	9761	22067	1633	3189	7451	7089	3489	6916	5292	4591	4861	985	1929	2825	5096	2556	4232	6791	1752	1325	742	1412	1372	1608	2878
ENSG00000202050.1	0	0	0	0	0	0	0	0	0	0	0	0	0	0	0	0	0	0	0	0	0	0	0	0	0	0	0	0	0	0	0	0	0	0	0	0	0	0	0	0	0	0	0	0	0	0	0	0	0
ENSG00000259799.1	0	0	0	0	0	7	4	0	0	0	0	0	13	7	0	0	0	0	0	0	4	4	4	4	0	11	0	9	6	5	11	0	0	0	0	0	0	0	0	2	0	0	0	0	0	0	0	0	0
ENSG00000150316.7	585	484	663	485	553	1918	759	455	325	1350	925	729	1453	1141	500	313	554	81	198	520	710	567	662	695	602	1179	447	608	1217	603	322	630	633	437	489	197	197	272	545	275	459	1343	311	352	159	427	507	573	939
ENSG00000253046.1	0	0	0	0	0	0	0	0	0	0	0	0	0	0	0	0	0	0	0	0	0	0	0	0	0	0	0	0	0	0	0	0	0	0	0	0	0	0	0	0	0	0	0	0	0	0	0	0	0
ENSG00000174132.8	263	434	690	393	371	954	401	228	182	535	404	332	652	497	179	110	150	42	71	183	299	303	308	167	300	438	332	684	1406	460	286	547	264	269	260	8	106	229	277	153	288	843	170	459	257	266	267	432	773
ENSG00000231952.3	0	0	0	1	0	0	20	6	0	12	6	10	20	16	9	0	8	3	0	5	19	15	20	9	12	30	4	4	22	8	4	8	10	6	7	0	3	4	15	13	21	0	0	0	0	0	0	0	0
ENSG00000168404.8	243	201	364	334	292	983	1307	788	526	1739	1435	1232	1449	1227	1216	750	1155	179	311	570	1031	962	912	994	1472	2303	408	741	1831	1792	954	1720	2800	1742	2108	272	364	539	3011	1424	2582	1189	277	229	151	196	184	228	497
ENSG00000196748.5	0	0	0	0	0	0	8	11	7	11	7	11	38	18	5	0	0	0	0	0	5	7	18	17	17	29	0	0	0	0	0	0	0	0	0	0	0	0	0	0	0	0	0	0	0	0	0	0	0
ENSG00000160229.7	4	16	21	7	9	5	0	0	0	0	0	0	0	0	0	0	0	0	0	0	0	0	0	0	3	0	0	16	30	8	3	12	0	0	0	0	0	0	0	0	0	27	3	3	0	1	4	4	7
ENSG00000111641.6	1332	1272	1805	1492	1372	4349	4406	2691	2032	5490	5116	3890	5053	3316	1641	1096	1794	413	892	1540	4627	4074	3877	3179	2364	5255	665	1450	3494	1649	876	1649	3487	2948	3128	1182	1316	1807	2511	1233	2249	4504	1104	923	554	967	1074	1128	2218
ENSG00000235653.1	0	0	0	0	0	0	0	0	0	0	0	0	0	0	0	0	0	0	0	0	0	0	0	0	0	0	0	0	0	0	0	0	0	0	0	0	0	0	0	0	0	0	0	0	0	0	0	0	0
ENSG00000203780.6	407	321	438	299	297	911	78	37	47	93	81	70	179	126	53	31	37	0	20	39	103	101	103	66	139	225	26	100	109	19	13	34	43	17	35	0	22	35	38	10	54	226	60	63	30	53	68	71	106
ENSG00000211978.2	0	0	0	0	0	0	0	0	0	0	0	0	0	0	0	0	0	0	0	0	0	0	0	0	0	0	0	0	0	0	0	0	0	0	0	0	0	0	0	0	0	0	0	0	0	0	0	0	0
ENSG00000165476.8	1537	1593	2582	1292	1382	4281	1652	851	673	2523	1549	1294	1442	1208	410	212	1549	256	447	861	1445	1635	1551	1962	2799	3949	1417	1834	5014	2400	1431	2188	1907	984	1337	88	432	981	1198	447	1009	4342	722	1043	887	679	840	1055	2353
ENSG00000254030.1	0	0	0	0	0	0	0	0	0	0	0	0	0	0	0	0	0	0	0	0	0	0	0	0	0	0	0	0	0	0	0	0	0	0	0	0	0	0	0	0	0	0	0	0	0	0	0	0	0
ENSG00000221923.4	218	193	416	204	261	750	0	9	6	0	14	0	0	6	0	0	0	0	0	0	0	0	0	0	0	0	0	0	0	0	0	0	0	0	0	0	0	0	0	0	11	432	101	97	48	36	72	112	242
ENSG00000109805.5	243	216	406	114	134	518	3325	1828	1019	5372	3340	2354	1230	880	179	98	2222	331	675	1488	2489	2451	2333	1129	1358	2101	968	1620	3956	1080	683	1050	2132	1420	1678	414	714	1251	1136	446	1014	972	142	66	33	278	292	140	379
ENSG00000127329.10	215	181	259	179	158	500	131	63	69	164	138	82	66	71	21	18	14	0	10	0	56	57	54	22	112	112	566	740	2262	757	443	719	0	14	14	0	0	22	50	4	26	428	72	74	40	62	32	42	115
ENSG00000239893.1	0	0	0	0	0	0	0	0	0	0	0	0	0	0	0	0	0	0	0	0	0	0	0	0	0	0	0	0	0	0	0	0	0	0	0	0	0	0	0	0	0	0	0	0	0	0	0	0	0
ENSG00000270720.1	3	0	5	0	0	2	4	0	0	0	0	2	2	6	2	0	8	0	0	0	2	0	3	3	0	0	0	2	7	0	6	0	2	0	2	0	2	0	0	2	3	6	4	0	0	0	0	0	2
ENSG00000262358.1	0	0	0	0	2	0	7	0	3	3	3	4	0	0	0	2	0	0	2	0	6	2	0	0	0	3	0	0	3	3	0	1	0	3	1	1	0	4	0	0	0	0	0	0	2	0	0	0	0
ENSG00000250594.2	0	0	0	0	0	0	0	0	0	0	0	0	0	0	0	0	0	0	0	0	0	0	0	0	0	0	0	0	0	0	0	0	0	0	0	0	0	0	0	0	0	0	0	0	0	0	0	0	0
ENSG00000271148.1	0	0	0	0	0	0	0	0	0	0	0	0	0	0	0	0	0	0	0	0	0	0	0	0	0	0	0	0	0	0	0	0	0	0	0	0	0	0	0	0	0	0	0	0	0	0	0	0	0
ENSG00000144199.7	105	79	81	94	91	220	324	262	153	419	335	252	406	407	136	116	117	33	75	185	396	342	307	555	481	830	124	281	451	230	181	241	109	142	140	212	103	133	65	36	60	167	26	67	30	51	40	67	102
ENSG00000143183.12	2344	2027	2816	1962	1866	5360	3760	2113	1313	5836	3801	2906	4023	3875	1415	584	2345	443	787	1809	3360	3249	3255	3450	3718	5966	2120	3169	7987	3705	2295	3376	3381	2569	2801	377	999	1749	2861	1280	2479	4229	923	1101	605	992	1060	1487	2968
ENSG00000248315.1	0	0	0	0	0	0	0	0	0	0	0	0	0	0	0	0	0	0	0	0	0	0	0	0	0	0	0	0	0	0	0	0	0	0	0	0	0	0	0	0	0	0	0	0	0	0	0	0	0
ENSG00000229941.1	0	0	0	0	0	0	0	0	0	0	0	0	0	0	0	0	0	0	0	0	0	0	0	0	0	0	0	0	0	0	0	0	0	0	0	0	0	0	0	0	0	0	0	0	0	0	0	0	0
ENSG00000184361.8	7	12	0	0	8	0	28	14	12	31	33	24	0	23	7	8	18	5	5	8	30	25	35	40	15	33	0	8	20	20	13	28	10	20	24	4	11	10	10	5	17	0	0	0	0	0	0	0	0
ENSG00000125522.3	0	0	0	0	0	0	0	0	2	0	0	0	0	0	0	0	0	0	0	0	0	3	0	0	0	0	0	0	0	0	0	0	0	0	0	0	0	0	0	0	0	0	0	0	0	0	0	0	0
ENSG00000108774.10	3536	2903	4529	2964	3000	8954	6573	3961	2877	7573	6975	5463	2317	1957	820	588	3474	689	1300	2594	6826	6406	5898	3802	3918	7850	3873	7225	17712	6298	2835	6082	4144	3768	4404	340	1980	3237	4514	2804	4246	5538	1298	1198	645	1049	1037	1250	2356
ENSG00000236347.1	0	0	0	2	0	0	0	0	0	0	0	0	0	0	0	0	0	0	0	0	0	0	0	0	0	0	0	0	0	0	0	0	0	0	0	0	0	0	0	0	0	0	0	0	0	0	0	0	3
ENSG00000212475.1	0	0	0	0	0	0	0	0	0	0	0	0	0	0	0	0	0	0	0	0	0	0	0	0	0	0	0	0	0	0	0	0	0	0	0	0	0	0	0	0	0	0	0	0	0	0	0	0	0
ENSG00000212025.2	0	0	0	0	0	0	0	0	0	0	0	0	0	0	0	0	0	0	0	0	0	0	0	0	0	0	0	0	0	0	0	0	0	0	0	0	0	0	0	0	0	0	0	0	0	0	0	0	0
ENSG00000228318.1	0	0	0	0	0	0	0	0	0	0	0	0	0	0	0	0	0	0	0	0	0	0	0	0	0	0	0	5	0	18	4	17	7	4	13	0	0	0	3	3	0	0	0	0	0	0	0	0	0
ENSG00000189002.9	0	0	0	0	0	0	0	0	0	0	0	0	0	0	0	0	0	0	0	0	0	0	0	0	0	0	0	0	0	0	0	0	0	0	0	0	0	0	0	0	0	0	0	0	0	0	0	0	0
ENSG00000235944.3	27	30	53	36	19	113	98	47	37	120	98	88	107	90	35	20	17	4	13	25	63	65	48	86	55	167	63	127	263	92	52	101	25	37	35	18	34	33	32	19	38	51	11	15	0	12	32	25	26
ENSG00000222129.1	0	0	0	0	0	0	0	0	0	0	0	0	0	0	0	0	0	0	0	0	0	0	0	0	0	0	0	0	0	0	0	0	0	0	0	0	0	0	1	0	0	0	0	0	0	0	0	0	0
ENSG00000166126.6	10	3	6	9	3	19	46	23	22	39	32	29	103	62	22	16	2	0	3	0	35	30	24	11	8	20	111	391	656	168	120	387	1	7	3	6	3	17	2	4	4	11	11	26	9	24	8	61	59
ENSG00000231302.1	0	0	0	0	0	1	0	0	0	0	0	0	0	0	0	0	0	0	0	0	0	0	0	0	0	0	0	0	0	0	0	0	0	0	0	0	0	0	0	0	0	0	0	0	0	0	0	0	0
ENSG00000268442.1	2	0	0	3	0	12	0	4	0	0	0	3	0	0	2	4	0	0	0	0	0	0	0	0	2	0	0	2	3	0	2	2	2	0	1	0	0	2	0	0	0	4	0	0	0	0	0	0	1
ENSG00000244031.3	0	0	0	0	0	0	0	0	0	0	0	0	0	0	0	0	0	0	0	0	0	0	0	0	0	0	0	0	0	0	0	0	0	0	0	0	0	0	0	0	0	0	0	0	0	0	0	0	0
ENSG00000268957.1	0	0	0	0	0	0	0	0	0	0	0	0	0	0	0	0	0	0	0	0	0	0	0	0	0	0	0	0	0	0	0	0	0	0	0	0	0	0	0	0	0	0	0	0	0	0	0	0	0
ENSG00000231392.1	0	0	0	0	0	0	0	0	0	0	0	0	0	0	0	0	0	0	0	0	0	0	0	0	0	0	0	0	0	0	0	0	0	0	0	0	0	0	0	0	0	0	0	0	0	0	0	0	0
ENSG00000237211.2	0	0	0	0	0	0	0	0	0	0	0	0	0	0	0	0	0	0	0	0	0	0	0	0	0	0	0	0	0	0	0	0	0	0	0	0	0	0	0	0	0	0	0	0	0	0	0	0	0
ENSG00000227879.2	0	0	0	0	0	0	0	0	0	0	0	0	0	3	0	0	0	0	0	0	0	0	0	0	0	0	0	0	0	0	0	0	0	0	0	0	0	0	0	0	0	0	0	0	0	0	0	0	0
ENSG00000117139.12	4273	3909	5919	3773	4024	11202	1752	830	758	2415	1665	1492	1988	1992	785	541	1184	209	470	894	1795	1592	1514	3266	3891	5940	857	1353	3518	3213	2087	3194	1942	1195	1602	100	412	880	2141	827	1634	7967	1878	2093	1246	1430	1440	1620	3456
ENSG00000254312.1	0	0	0	0	0	0	0	0	0	0	0	0	0	0	0	0	0	0	0	0	0	0	0	0	0	0	0	0	0	0	0	0	0	0	0	0	0	0	0	0	0	0	0	0	0	0	0	0	0
ENSG00000259981.1	0	0	0	0	0	0	0	0	0	0	0	0	0	0	0	0	0	0	0	0	0	0	0	0	0	0	0	0	0	0	0	0	0	0	0	0	0	0	0	0	0	0	0	0	0	0	0	0	0
ENSG00000205220.7	145	173	186	217	104	413	917	493	380	1001	1011	715	2229	1481	980	635	63	26	116	345	596	443	439	547	361	690	372	989	1992	1369	737	1503	388	769	554	734	194	260	567	363	513	370	84	80	48	129	104	188	248
ENSG00000244025.2	0	0	0	0	0	0	0	0	0	0	0	0	0	0	0	0	0	0	0	0	0	0	0	2	0	0	0	0	0	0	0	0	0	0	0	0	0	0	0	0	0	0	0	0	0	0	0	0	0
ENSG00000268434.1	29	0	0	0	0	1	2	0	0	4	2	2	0	1	2	5	8	0	0	0	2	0	3	4	3	2	2	0	1	0	0	0	6	0	0	0	1	1	1	0	0	0	6	0	2	0	2	0	0
ENSG00000001460.13	661	700	943	641	647	1827	411	216	169	532	443	352	342	286	95	85	227	31	125	191	382	400	306	805	744	1351	173	390	850	729	361	670	362	263	289	43	114	187	466	206	396	1437	322	364	196	387	331	404	710
ENSG00000198231.8	5107	4145	5788	4051	4266	11766	7736	4192	3471	10409	8535	6575	7292	6158	1965	1319	3466	677	1640	3104	8177	7824	7961	9687	8905	17592	1067	1894	4463	2426	1172	2205	6556	4882	5725	477	2151	3600	5162	2459	4432	4787	1303	1343	744	1301	1268	1308	2710
ENSG00000198018.6	1027	1043	1625	932	930	2874	548	305	204	618	508	395	83	158	60	47	153	29	108	215	478	436	422	470	568	834	67	113	346	70	44	80	580	487	490	15	115	233	1419	551	1161	2119	546	362	208	248	231	340	765
ENSG00000117360.8	1328	992	1484	1108	1133	3274	2065	1207	1044	2917	2397	1825	2520	1652	695	439	1069	184	524	1200	1894	1903	1936	1989	1769	3701	543	883	1940	1008	556	909	1951	1439	1757	150	598	1031	1718	828	1523	1511	364	269	172	378	423	452	895
ENSG00000221190.1	0	0	0	0	0	0	0	0	0	0	0	0	0	0	0	0	0	0	0	0	0	0	0	0	0	0	0	0	0	0	0	0	0	0	0	0	0	0	0	0	0	0	0	0	0	0	0	0	0
ENSG00000234479.2	0	0	0	0	0	0	0	0	0	0	0	0	0	0	0	0	0	0	0	0	0	0	0	0	0	0	0	0	0	0	0	1	0	0	0	0	0	0	0	0	0	0	0	0	0	0	0	0	0
ENSG00000218476.2	0	0	0	0	0	0	0	0	0	0	0	0	0	0	0	0	0	0	0	0	0	0	0	0	0	0	0	0	0	0	0	0	0	0	0	0	0	0	0	0	0	0	0	0	0	0	0	0	0
ENSG00000107625.8	1082	924	1503	823	899	2801	2010	941	753	3249	2125	1682	1383	1385	363	253	988	175	404	885	1782	1632	1522	2789	2958	4737	792	1272	2890	2203	1297	2003	1448	1001	1361	172	473	772	1120	405	881	1680	383	521	266	287	325	492	909
ENSG00000196772.3	0	0	0	0	0	0	0	0	0	0	0	0	0	0	0	0	0	0	0	0	0	0	0	0	0	0	0	0	0	0	0	0	0	0	0	0	0	0	0	0	0	0	0	0	0	0	0	0	0
ENSG00000234206.1	0	0	0	0	0	0	0	0	0	0	0	0	0	6	0	0	0	0	0	0	0	0	0	0	0	0	0	0	0	0	0	0	0	0	0	0	0	0	0	0	0	0	0	0	0	0	0	0	0
ENSG00000080031.5	17	23	0	20	17	34	357	196	181	462	454	310	436	345	166	141	52	31	29	59	254	194	151	330	558	833	601	1123	2428	2819	1544	3063	99	113	127	17	42	116	654	395	524	58	18	23	8	0	0	0	17
ENSG00000268947.1	12	11	27	6	24	44	36	16	13	29	13	10	55	56	19	14	0	0	0	9	28	14	21	13	12	17	12	11	35	25	13	29	12	9	5	4	5	14	5	0	5	12	3	0	0	0	0	5	3
ENSG00000231982.1	0	0	0	0	0	0	27	16	10	19	15	21	21	17	0	5	0	0	0	5	18	15	19	6	6	21	12	12	53	10	7	31	9	11	12	15	5	8	0	0	5	0	0	0	0	0	0	0	5
ENSG00000253833.1	6	2	10	3	7	24	4	2	4	5	3	5	6	0	0	0	11	10	0	0	10	8	13	2	3	21	3	0	5	2	5	0	13	3	3	0	2	5	2	2	8	18	16	3	2	2	0	0	5
ENSG00000258509.1	2	0	2	2	0	2	0	0	0	0	0	0	2	0	0	0	0	0	0	0	0	0	0	0	0	0	0	0	0	0	0	0	0	0	0	0	0	0	0	0	0	0	0	0	0	0	0	0	0
ENSG00000212336.1	0	0	0	0	0	0	0	0	0	0	0	0	0	0	0	0	0	0	0	0	0	0	0	0	0	0	0	0	0	0	0	0	0	0	0	0	0	0	0	0	0	0	0	0	0	0	0	0	0
ENSG00000250420.4	0	0	16	0	0	17	28	0	0	23	16	11	30	26	0	0	8	0	6	10	28	30	28	21	27	49	0	0	0	0	0	0	8	0	10	3	0	0	5	0	0	0	0	0	0	0	6	0	0
ENSG00000228382.1	0	0	0	0	0	0	0	0	0	0	0	0	0	0	0	0	0	0	0	0	0	0	0	0	0	2	0	0	0	0	0	0	0	0	0	0	0	0	0	0	0	0	0	0	0	0	0	0	0
ENSG00000106125.14	7	3	88	68	8	193	238	155	114	306	238	195	265	249	0	18	138	34	72	123	211	217	254	169	184	281	149	304	732	257	142	234	208	152	161	0	4	116	116	0	81	154	1	4	8	1	38	42	1
ENSG00000257802.1	0	0	0	0	0	0	7	0	0	0	0	0	0	3	0	2	0	0	0	0	2	3	3	0	0	0	0	0	0	0	3	0	0	0	0	0	0	0	0	0	0	4	0	0	0	0	0	0	0
ENSG00000200693.1	6	4	8	4	6	2	4	6	2	2	2	2	10	2	0	2	0	0	1	0	3	4	0	7	9	6	0	0	0	4	0	3	0	3	2	8	0	2	2	0	1	0	0	2	0	0	2	0	0
ENSG00000076984.13	504	567	646	626	431	1325	1009	688	453	1168	1087	894	1569	1277	534	321	98	60	249	482	937	970	1030	647	696	1282	375	760	1600	787	451	925	320	543	352	306	316	516	533	360	492	1583	303	324	170	357	366	378	637
ENSG00000234595.1	0	0	0	0	0	0	0	0	0	0	0	0	0	0	0	0	0	0	0	0	0	0	0	0	0	0	0	0	0	0	0	0	0	0	0	0	0	0	0	0	0	0	0	0	0	0	0	0	0
ENSG00000271824.1	0	0	1	0	0	3	3	4	0	0	2	0	0	0	0	0	0	0	0	0	0	6	0	0	1	0	17	51	105	5	0	9	0	0	0	0	0	5	0	0	2	0	0	0	0	0	0	0	0
ENSG00000218018.2	0	12	0	0	5	7	0	0	0	7	6	7	0	6	0	0	0	0	0	0	0	2	6	0	2	10	0	0	5	5	0	8	6	0	3	0	0	0	0	0	0	0	0	0	0	0	0	0	0
ENSG00000260347.1	0	0	0	0	0	0	0	0	0	0	0	0	0	0	0	0	0	0	0	0	0	0	0	0	0	0	0	0	0	0	0	0	0	0	0	0	0	0	0	0	0	0	0	0	0	0	0	0	0
ENSG00000105053.6	447	413	620	402	374	1286	1551	942	739	1716	1605	1220	1767	1403	569	430	650	131	285	603	1449	1276	1156	1205	1315	2388	613	1160	2615	1282	702	1548	1015	893	1015	356	426	609	1209	554	1065	896	220	201	107	219	212	287	524
ENSG00000121542.7	278	247	450	323	324	636	823	389	243	1092	767	599	658	532	165	108	348	74	132	373	708	686	642	773	999	1461	220	432	948	562	321	549	559	448	390	134	177	300	368	166	306	996	182	258	134	195	188	293	601
ENSG00000125843.6	107	77	158	78	91	242	801	485	369	874	820	682	1006	743	302	277	59	51	173	285	742	649	706	425	425	766	97	194	535	153	89	203	203	330	251	181	178	304	202	130	183	426	126	105	54	87	75	140	261
ENSG00000234238.1	0	0	0	0	0	0	0	0	0	0	0	0	0	0	0	0	0	0	0	0	0	0	0	0	0	0	0	0	0	0	0	0	0	0	0	0	0	0	0	0	0	0	0	0	0	0	0	0	0
ENSG00000233508.1	0	0	0	0	0	0	0	0	0	0	0	0	0	0	0	0	0	0	0	0	0	0	0	0	0	0	0	0	0	0	0	0	0	0	0	0	0	0	0	0	0	0	0	0	0	0	0	0	0
ENSG00000169583.12	127	211	250	265	121	431	19	18	12	18	30	12	79	60	38	13	0	8	0	13	16	7	12	8	33	28	14	67	105	20	38	42	0	0	0	9	4	6	0	4	0	511	114	524	278	546	688	775	1443
ENSG00000235976.2	0	0	0	0	0	0	0	0	0	0	0	0	0	0	0	0	0	0	0	0	0	0	0	0	0	0	0	0	0	0	0	0	0	0	0	0	0	0	0	0	0	0	0	0	0	0	0	0	0
ENSG00000267717.1	0	0	0	0	0	0	0	0	0	0	0	0	0	0	0	0	0	0	0	0	0	0	0	0	0	0	0	0	0	0	0	0	0	0	0	0	0	0	0	0	0	0	0	0	0	0	0	0	0
ENSG00000232002.1	0	0	0	0	0	0	0	0	0	0	0	0	0	0	0	0	0	0	0	0	0	0	0	0	0	0	0	0	0	0	0	0	0	0	0	0	0	0	0	0	0	0	0	0	0	0	0	0	0
ENSG00000221539.1	15	12	20	6	13	32	5	3	3	3	8	1	13	11	5	4	1	1	0	3	8	1	4	3	6	7	5	18	13	7	4	8	2	6	2	7	3	5	4	4	4	8	3	7	1	10	5	4	13
ENSG00000254920.1	0	0	0	0	0	0	0	0	0	0	0	0	0	0	0	0	0	0	0	0	0	0	0	0	0	0	0	0	0	0	0	0	0	0	0	0	0	0	0	0	0	0	0	0	0	0	0	0	0
ENSG00000231378.1	0	0	0	0	0	0	0	0	0	0	0	0	0	0	0	0	0	0	2	0	0	0	0	0	0	0	0	0	0	0	0	0	0	2	0	0	0	0	0	0	0	0	0	0	0	0	0	0	0
ENSG00000253156.1	0	0	0	0	0	0	0	0	0	0	0	0	0	0	0	0	0	0	0	0	0	0	0	0	0	0	0	0	0	0	0	0	0	0	0	0	0	0	0	0	0	0	0	0	0	0	0	0	0
ENSG00000257323.1	0	0	0	0	0	0	0	0	0	0	0	0	0	0	0	0	0	0	0	0	0	0	0	0	0	0	0	0	0	0	0	0	0	0	0	0	0	0	0	0	0	0	0	0	0	0	0	0	0
ENSG00000117394.15	13442	13540	17591	12086	10430	29375	11943	7024	5593	12194	11550	8844	4509	4353	1643	1159	961	479	1571	3022	5788	5887	5641	7811	16344	18341	4574	8331	20336	12515	7629	13140	2263	2919	2613	537	1874	3106	7856	4007	6148	21169	4974	7729	3765	8532	8049	7535	13640
ENSG00000173436.9	814	726	1087	700	547	2095	2177	1239	724	2673	2025	1392	2079	1571	486	408	675	134	325	563	1502	1059	1086	1163	935	1487	811	1758	3342	932	534	1070	800	626	627	565	270	497	760	391	616	3388	943	919	437	682	795	1379	2215
ENSG00000226235.1	0	0	0	0	0	0	0	0	0	0	0	0	0	0	0	0	7	0	0	0	0	0	0	0	0	0	0	0	0	13	0	0	0	0	0	0	0	0	0	0	0	0	0	0	0	0	0	0	0
ENSG00000261654.1	0	0	0	2	0	0	5	0	7	14	7	3	6	0	3	4	10	11	3	4	8	12	4	7	29	19	0	2	4	0	4	0	8	6	6	0	4	4	20	2	19	21	0	10	5	0	5	2	6
ENSG00000151422.8	720	773	1255	631	653	1897	675	288	249	1012	557	437	351	395	135	58	408	70	219	332	527	517	526	865	1113	1438	254	338	1002	761	434	682	737	548	597	21	173	395	600	261	592	2257	402	488	336	281	298	352	602
ENSG00000108270.6	1769	1377	1951	1660	1625	4844	6102	3330	2718	7323	6499	4616	5380	3654	1662	1082	2614	591	1316	2777	5330	4766	5527	5243	5036	10161	2951	5984	12155	5855	3315	5585	5772	4827	5347	2254	1940	2950	5217	2424	4814	3158	869	677	402	744	784	835	1600
ENSG00000264799.1	0	0	0	0	0	0	0	0	0	0	0	0	0	0	0	0	0	0	0	0	0	0	0	0	0	0	0	0	0	0	0	0	0	0	0	0	0	0	0	0	0	0	0	0	0	0	0	0	0
ENSG00000234707.2	0	0	0	0	0	0	0	0	0	0	0	0	0	0	0	0	0	0	0	0	0	0	0	0	0	0	0	0	0	0	0	0	0	0	0	0	0	0	0	0	0	0	0	0	0	0	0	0	0
ENSG00000251615.3	68	63	105	54	83	157	43	18	14	35	20	24	164	125	40	28	18	4	18	8	50	52	63	46	47	75	13	29	26	17	21	24	49	18	33	12	14	32	29	14	19	49	10	16	10	21	36	19	50
ENSG00000254227.1	0	0	0	0	0	0	0	0	0	0	0	0	0	0	0	0	0	0	0	0	0	0	0	0	0	0	0	0	0	0	0	0	0	0	0	0	0	0	0	0	0	0	0	0	0	0	0	0	0
ENSG00000259443.1	0	0	0	0	0	0	0	0	0	0	0	0	0	0	0	0	0	0	0	0	0	0	0	0	0	0	0	0	0	0	0	0	0	0	0	0	0	0	0	0	0	0	0	0	0	0	0	0	0
ENSG00000241537.1	0	0	0	0	0	0	3	0	0	0	0	0	0	0	0	0	0	0	0	0	2	2	0	0	0	2	0	0	0	0	0	0	0	0	0	0	2	0	0	0	0	0	0	0	0	0	0	0	0
ENSG00000122026.6	10280	9100	13504	8904	9675	26280	14528	7582	5298	24565	16027	10749	17846	17890	5882	3860	9109	1724	3713	8882	12266	10122	11074	18610	18274	30000	4124	8367	16217	9474	6886	9595	7671	7531	7408	6610	2947	5104	8926	3509	7352	23677	6652	6243	3415	5502	5846	9060	15968
ENSG00000172288.6	0	0	0	0	0	0	0	0	0	0	0	0	0	0	0	0	0	0	0	0	0	0	0	0	0	0	0	0	0	0	0	0	0	0	0	0	0	0	0	0	0	0	0	0	0	0	0	0	0
ENSG00000200670.1	0	0	0	0	0	0	0	0	0	0	0	0	0	0	0	0	0	0	0	0	0	0	0	0	0	0	0	0	0	0	0	0	0	0	0	0	0	0	0	0	0	0	0	0	0	0	0	0	0
ENSG00000270369.1	0	0	0	0	0	0	0	0	0	0	0	0	0	0	0	0	0	0	0	0	0	0	0	0	0	0	0	0	0	0	0	0	0	0	0	0	0	0	0	0	0	0	0	0	0	0	0	0	0
ENSG00000258678.1	0	0	0	0	0	0	0	0	0	0	0	0	0	0	0	0	0	0	0	0	0	0	0	0	0	0	0	0	0	0	0	0	0	0	0	0	0	0	0	0	0	0	0	0	0	0	0	0	0
ENSG00000267182.1	0	0	0	0	0	0	0	0	0	0	0	0	0	0	0	0	0	0	0	0	0	0	0	0	0	0	0	0	0	0	0	0	0	0	0	0	0	0	0	0	0	0	0	0	0	0	0	0	0
ENSG00000238211.1	0	0	0	0	0	0	0	0	0	0	0	0	0	0	0	0	0	0	0	0	0	0	0	0	0	0	0	0	0	0	0	0	0	0	0	0	0	0	0	0	0	0	0	0	0	0	0	0	0
ENSG00000248122.1	0	0	0	0	0	0	0	0	0	0	0	0	0	0	0	0	0	0	0	0	0	0	0	0	0	0	0	2	0	0	0	0	0	0	0	0	0	0	0	0	0	0	0	0	0	0	0	0	0
ENSG00000099822.2	13	6	27	9	13	34	1395	746	657	1455	1298	1077	3085	2472	1726	1079	228	112	249	479	1131	1098	1005	832	1902	2404	12	6	24	13	0	21	241	283	264	265	299	499	475	268	444	74	17	26	16	21	24	14	46
ENSG00000261840.1	0	26	0	3	0	3	55	32	23	22	56	58	109	89	48	13	0	0	12	19	42	27	47	21	13	24	13	23	35	13	37	21	20	29	17	17	12	17	7	24	14	5	0	7	10	5	9	0	10
ENSG00000164266.6	20	19	19	15	18	35	10	7	5	3	0	0	8	8	8	10	0	0	0	0	0	0	0	0	5	0	924	1663	3539	1717	961	2016	0	7	8	0	0	0	0	0	0	35	6	4	0	0	3	3	5
ENSG00000169255.9	108	70	141	78	108	271	5	0	0	0	0	6	0	0	0	0	0	0	0	0	0	0	0	0	0	0	445	580	1607	1220	656	890	0	0	0	0	0	0	7	0	4	458	70	84	57	53	51	92	219
ENSG00000234769.4	4	4	12	0	0	12	69	27	11	44	47	14	69	45	10	7	0	0	0	0	56	38	26	35	26	52	0	12	13	19	0	5	5	14	18	0	9	16	13	10	19	8	0	10	0	5	14	12	28
ENSG00000252705.1	0	0	0	0	0	0	0	0	0	0	0	0	0	0	0	0	0	0	0	0	0	0	0	0	0	0	0	0	0	0	0	0	0	0	0	0	0	0	0	0	0	0	0	0	0	0	0	0	0
ENSG00000158882.8	537	388	617	512	511	1457	585	313	220	707	608	496	406	324	80	96	136	40	81	125	507	418	394	301	334	738	224	508	1144	515	292	498	359	376	352	98	147	215	413	177	377	1442	358	284	162	354	342	439	852
ENSG00000199812.1	0	0	0	0	0	0	0	0	0	0	0	0	0	0	0	0	0	0	0	0	0	0	0	0	0	0	0	0	0	0	0	0	0	0	0	0	0	0	0	0	0	0	0	0	0	0	0	0	0
ENSG00000261399.1	0	0	0	0	0	0	7	0	0	0	0	0	0	0	0	0	0	0	0	0	0	0	0	0	0	0	0	0	0	0	0	0	0	0	0	0	0	0	0	0	0	0	0	0	0	0	0	0	0
ENSG00000165272.10	3302	3576	4649	2490	1991	6322	257	132	84	303	281	190	5037	4367	1051	663	88	41	127	248	487	392	454	67	100	259	87	165	390	172	74	181	139	131	110	63	198	476	71	43	82	4315	886	2062	1247	1249	1312	1711	2869
ENSG00000262262.1	0	0	0	0	0	0	0	0	0	0	0	0	0	0	0	0	0	0	0	0	0	0	0	0	0	0	0	0	0	0	0	0	0	0	0	0	0	0	0	0	0	0	0	0	0	0	0	0	0
ENSG00000241815.1	0	0	0	0	0	0	0	0	0	0	0	0	0	0	0	0	0	0	0	0	0	0	0	0	0	0	0	0	0	0	0	0	0	0	0	0	0	0	0	0	0	0	0	0	0	0	0	0	0
ENSG00000206344.6	0	0	0	0	0	0	0	0	2	0	2	0	0	0	0	0	0	0	0	0	0	0	0	0	0	0	0	0	0	0	0	0	0	0	0	0	0	0	0	0	0	0	0	0	0	0	0	0	0
ENSG00000240877.2	0	0	0	0	0	0	16	3	0	7	10	2	6	3	1	0	2	0	2	3	9	3	3	2	0	0	0	2	6	0	0	2	0	3	0	5	2	8	4	0	2	0	0	0	0	0	0	0	0
ENSG00000253713.1	0	0	0	0	0	0	0	0	0	0	0	0	0	0	0	0	0	0	0	0	0	0	0	0	0	0	0	0	0	0	0	0	0	0	0	0	0	0	0	0	0	0	0	0	0	0	0	0	0
ENSG00000248548.1	0	0	0	0	0	0	0	0	0	0	0	0	0	0	0	0	0	0	0	0	0	0	0	0	0	0	0	0	0	0	0	0	0	0	0	0	0	0	0	0	0	0	0	0	0	0	0	0	0
ENSG00000009724.12	69	69	83	50	55	166	25	9	9	40	34	25	56	55	19	8	20	7	0	10	18	29	31	28	21	67	0	0	30	10	13	15	15	10	12	0	7	13	0	0	18	59	13	12	10	20	10	22	34
ENSG00000237424.1	13	23	71	26	21	67	117	64	39	84	97	75	123	106	37	29	30	17	18	26	91	82	73	71	77	186	47	82	166	127	54	112	38	49	48	29	31	54	46	24	50	24	3	17	8	20	9	3	19
ENSG00000228045.1	0	0	0	0	0	0	0	0	0	0	0	0	0	0	0	0	1	0	0	0	0	0	0	2	0	0	0	0	0	0	0	2	0	0	0	0	0	0	0	0	0	0	0	0	0	0	0	0	0
ENSG00000251108.1	0	0	0	0	0	0	0	0	0	0	0	0	0	0	0	0	0	0	0	0	0	0	0	0	0	0	0	0	0	0	0	0	0	0	0	0	0	0	0	0	0	0	0	0	0	0	0	0	0
ENSG00000263392.1	0	0	0	0	0	0	0	0	0	0	0	0	0	0	0	0	0	0	0	0	0	0	0	0	0	0	0	0	0	0	0	0	0	0	0	0	0	0	0	0	0	0	0	0	0	0	0	0	0
ENSG00000253222.1	0	0	0	0	0	0	3	2	0	0	0	0	0	2	0	0	0	0	0	0	0	2	2	4	2	1	0	0	0	2	0	0	0	0	0	0	3	0	0	0	2	0	0	0	0	0	0	0	0
ENSG00000164871.13	0	0	0	0	0	0	0	0	0	0	0	0	0	0	0	0	0	0	0	0	0	0	0	0	0	0	0	0	0	0	0	0	0	0	0	0	0	0	0	0	0	0	0	0	0	0	0	0	0
ENSG00000105048.12	310	293	370	359	315	947	2631	1603	1373	3691	3417	2641	7481	5097	2365	1636	1209	250	564	1199	2866	2559	2550	3434	4368	7863	1009	2452	4128	1249	854	1578	1967	1424	1783	2376	674	1260	1588	1107	1492	249	49	53	46	146	106	115	228
ENSG00000228166.1	0	4	0	0	0	2	0	0	0	0	0	0	0	0	0	0	0	0	0	0	0	0	0	0	0	4	0	0	0	0	0	0	2	0	2	0	0	0	2	0	0	0	0	0	0	0	0	0	0
ENSG00000260414.1	0	0	0	0	0	0	0	0	0	0	0	0	0	0	0	0	0	0	0	0	0	0	0	0	0	0	0	0	0	0	0	0	0	0	0	0	0	0	0	0	0	0	0	0	0	0	0	0	0
ENSG00000215326.3	0	0	0	0	0	0	0	0	0	0	0	0	0	0	0	0	0	0	0	0	0	0	0	0	0	0	0	0	0	0	0	0	0	0	0	0	0	0	0	0	0	0	0	0	0	0	0	0	0
ENSG00000202160.1	0	0	0	0	0	0	0	0	0	0	0	0	0	0	0	0	0	0	0	0	0	0	0	0	0	0	0	0	0	0	0	0	0	0	0	0	0	0	0	0	0	0	0	0	0	0	0	0	0
ENSG00000235604.1	0	0	0	0	0	0	0	0	0	0	0	0	0	0	0	0	0	0	0	0	0	0	0	0	0	0	0	0	0	0	0	0	0	0	0	0	0	0	0	0	0	0	0	0	0	0	0	0	0
ENSG00000242524.1	0	0	0	0	0	0	0	0	0	0	0	0	0	0	0	0	0	0	0	0	0	0	0	0	0	0	0	0	0	0	0	0	0	0	0	0	0	0	0	0	0	0	0	0	0	0	0	0	0
ENSG00000258743.1	0	0	0	0	0	2	0	0	0	0	0	0	0	0	0	0	0	0	0	0	0	0	0	0	0	0	0	0	0	0	0	0	0	0	0	0	0	0	0	0	0	0	0	0	0	0	0	0	0
ENSG00000178075.15	89	74	146	58	59	189	25	18	9	52	24	25	31	7	9	3	22	9	13	21	39	35	51	71	83	106	119	122	245	258	136	221	41	35	30	3	8	23	38	30	38	118	26	44	5	20	10	36	41
ENSG00000206047.2	0	0	0	0	0	0	0	0	0	0	0	0	0	0	0	0	0	0	0	0	0	0	0	0	0	0	0	0	0	0	0	0	0	0	0	0	0	0	0	0	0	0	0	0	0	0	0	0	0
ENSG00000231496.1	0	0	0	0	0	0	0	0	0	0	0	0	0	0	0	0	0	0	0	0	0	0	0	0	0	0	0	0	0	0	0	0	0	0	0	0	0	0	0	0	0	0	0	0	0	0	0	0	0
ENSG00000228391.1	0	0	0	0	0	0	0	0	0	0	0	0	0	0	0	0	0	0	0	0	0	0	0	0	0	0	0	0	0	0	0	0	0	0	0	0	0	0	0	0	0	0	0	0	0	0	0	0	0
ENSG00000227964.1	0	0	0	0	0	0	0	0	0	0	0	0	0	0	0	0	0	0	0	0	0	0	0	0	0	0	0	0	0	0	0	0	0	0	0	0	0	0	0	0	0	0	0	0	0	0	0	0	0
ENSG00000256632.3	0	0	0	0	0	0	0	0	0	0	0	0	0	0	0	0	0	0	0	0	0	0	0	0	0	0	0	0	0	0	0	0	0	0	0	0	0	0	0	0	0	0	0	0	0	0	0	0	0
ENSG00000143196.4	0	0	0	0	0	0	0	0	0	0	0	0	0	0	0	0	0	0	0	0	0	2	0	0	0	9	0	0	0	0	0	0	0	0	0	0	0	0	0	0	0	0	0	0	0	0	0	0	0
ENSG00000197421.5	0	0	0	2	0	0	13	0	0	0	0	0	24	0	13	0	0	0	0	0	0	0	0	0	0	0	0	0	0	0	0	0	0	0	0	0	0	3	0	0	0	0	0	0	0	0	0	0	0
ENSG00000272734.1	98	106	92	92	56	209	166	84	18	57	158	107	717	710	127	126	42	24	77	103	134	137	173	225	284	554	14	31	51	163	92	149	48	63	49	21	45	37	112	52	92	459	114	59	70	78	74	54	162
ENSG00000252148.1	0	0	0	0	0	0	0	0	0	0	0	0	0	0	0	0	0	0	0	0	0	0	0	0	0	0	0	0	1	0	0	1	0	0	0	0	0	0	0	0	0	0	0	0	0	0	0	0	0
ENSG00000263631.1	0	0	0	0	0	0	0	0	0	0	0	0	0	0	0	0	0	0	0	0	0	0	0	0	0	0	0	0	0	0	0	0	0	0	0	0	0	0	0	0	0	0	0	0	0	0	0	0	0
ENSG00000228316.1	0	0	0	0	0	0	0	0	0	0	0	0	0	0	0	0	0	0	0	0	0	0	0	0	0	0	0	0	0	0	0	0	0	0	0	0	0	0	0	0	0	0	0	0	0	0	0	0	0
ENSG00000229406.1	0	0	0	0	0	0	0	0	0	0	0	0	0	0	0	0	0	0	0	0	0	0	0	0	0	0	0	0	0	0	0	0	0	0	0	0	0	0	0	0	0	0	0	0	0	0	0	0	0
ENSG00000221523.1	0	0	0	0	0	0	0	0	0	0	0	0	0	0	0	0	0	0	0	0	0	0	0	0	0	0	0	0	0	0	0	0	0	0	0	0	0	0	0	0	0	0	0	0	0	0	0	0	0
ENSG00000152049.5	11	22	21	10	27	15	21	13	6	25	14	6	60	72	0	4	18	6	30	51	15	22	19	18	15	5	0	0	11	10	17	24	15	16	7	0	6	17	12	8	18	14	0	12	4	0	0	0	14
ENSG00000248921.1	0	0	0	0	0	0	0	0	0	0	0	0	0	0	0	0	0	0	0	0	0	0	0	0	0	0	0	0	0	0	0	0	0	0	0	0	0	0	0	0	0	0	0	0	0	0	0	0	0
ENSG00000123364.3	0	0	0	0	0	0	404	234	134	400	348	316	494	357	90	86	74	53	84	162	322	303	303	187	199	364	0	0	0	0	0	0	130	149	164	46	111	212	174	74	115	0	0	0	0	0	0	0	0
ENSG00000225082.2	0	0	0	0	0	0	0	0	0	0	0	0	0	0	0	0	0	0	0	0	0	0	0	0	0	0	0	0	0	0	0	0	0	0	0	0	0	0	0	0	0	0	0	0	0	0	0	0	0
ENSG00000255153.1	2	3	7	6	5	3	28	13	15	32	28	19	40	52	18	6	13	6	5	19	21	37	19	21	14	37	21	68	98	69	26	58	11	12	11	17	8	11	6	0	17	8	3	2	3	2	0	4	1
ENSG00000196227.6	237	222	378	164	219	551	550	345	243	859	560	453	283	288	60	27	383	52	145	430	477	499	549	571	633	1038	329	356	1180	649	334	584	544	390	451	28	153	249	435	176	386	841	101	173	139	101	126	166	370
ENSG00000220537.1	0	0	0	0	0	0	0	0	0	0	0	0	0	0	0	0	0	0	0	0	0	0	0	0	0	0	0	0	0	0	0	0	0	0	0	0	0	0	0	0	0	0	0	0	0	0	0	0	0
ENSG00000249996.1	0	0	0	0	0	0	4	3	0	25	0	0	0	0	0	0	0	0	0	0	11	8	11	4	0	3	0	0	14	0	5	0	4	0	0	0	0	0	0	0	5	4	0	0	0	0	0	0	4
ENSG00000248842.1	0	0	0	0	0	0	0	0	0	0	0	0	0	0	0	0	0	0	0	0	0	0	0	0	0	0	0	0	0	0	0	0	0	0	0	0	0	0	0	0	0	0	0	0	0	0	0	0	0
ENSG00000072694.14	0	0	0	0	0	0	2	0	3	0	0	2	0	3	0	0	5	0	0	0	3	0	3	0	0	0	0	0	0	0	0	0	0	0	0	0	3	0	0	0	0	2	0	0	0	0	0	0	0
ENSG00000230080.2	0	0	0	0	0	0	0	0	0	0	0	0	0	0	0	0	0	0	0	0	0	0	0	0	0	0	0	0	0	0	0	0	0	0	0	0	0	0	0	0	0	0	0	0	0	0	0	0	0
ENSG00000253829.1	0	0	0	0	0	0	0	3	0	0	0	0	0	0	0	0	0	0	0	0	0	0	0	0	7	0	0	0	0	0	0	0	0	0	2	0	0	0	0	0	0	0	0	0	0	0	0	0	0
ENSG00000248449.1	5	0	3	2	2	0	3	0	0	0	0	0	0	0	0	0	0	0	0	3	0	0	3	0	5	0	3	4	6	17	3	9	0	0	0	0	0	0	0	0	0	0	0	0	3	0	0	2	3
ENSG00000223498.1	0	0	0	0	0	0	0	0	0	0	0	0	0	0	0	0	0	0	0	0	0	0	0	0	0	0	0	0	0	0	0	0	0	0	0	0	0	0	0	0	0	0	0	0	0	0	0	0	0
ENSG00000212211.1	0	0	0	0	0	0	0	0	0	0	0	0	0	0	0	0	0	0	0	0	0	0	0	0	0	0	0	0	0	0	0	0	0	0	0	0	0	0	0	0	0	0	0	0	0	0	0	0	0
ENSG00000175309.10	342	333	401	319	276	782	892	506	349	901	797	600	2455	1948	680	436	117	49	160	263	786	654	642	847	905	1887	214	414	1058	991	521	1066	265	344	307	69	115	305	324	173	239	472	135	127	55	164	137	170	318
ENSG00000248935.1	0	0	0	0	0	0	0	0	0	0	0	0	0	0	0	0	0	0	0	0	0	0	0	0	0	0	0	0	0	0	0	0	0	0	0	0	0	0	0	0	0	0	0	0	0	0	0	0	0
ENSG00000188186.6	436	519	676	518	318	1010	3103	1825	1310	3528	3396	2165	5274	3918	957	979	490	231	427	881	2451	1901	1882	1358	1133	1910	329	735	1292	364	204	428	681	877	750	2641	463	923	697	414	636	1557	439	407	181	343	354	671	1191
ENSG00000223700.1	0	0	0	0	0	0	0	0	0	0	0	0	0	0	0	0	0	0	0	0	0	0	0	0	0	0	0	0	0	0	0	0	0	0	0	0	0	0	0	0	0	0	0	0	0	0	0	0	0
ENSG00000238731.1	0	0	0	0	0	0	0	0	0	0	0	0	0	0	0	0	0	0	0	0	0	0	0	0	0	0	0	0	0	0	0	0	0	0	0	0	0	0	0	0	1	0	0	0	0	0	0	0	0
ENSG00000128965.7	21	28	23	40	19	34	208	143	97	214	154	139	161	149	234	118	9	19	28	41	170	109	121	793	599	1378	0	50	116	522	160	462	109	191	117	38	64	78	219	177	214	245	54	11	8	29	34	19	52
ENSG00000236690.2	0	0	0	0	0	0	0	0	0	0	0	0	0	0	0	0	0	0	0	0	0	0	0	0	0	0	0	0	0	0	0	0	0	0	0	0	0	0	0	0	0	0	0	0	0	0	0	0	0
ENSG00000181649.5	208	360	374	501	154	764	1208	609	521	1258	1121	881	2217	1290	2097	892	307	133	196	544	618	695	618	366	279	721	1465	4040	7123	3289	1792	4677	554	693	702	397	281	371	1245	710	1159	4375	862	692	469	964	1004	1265	2421
ENSG00000255560.1	0	0	0	0	0	0	0	0	0	0	0	0	0	0	0	0	0	0	0	0	0	0	0	0	0	0	0	0	0	0	0	0	0	0	0	0	0	0	0	0	0	0	0	0	0	0	0	0	0
ENSG00000112305.10	632	514	936	452	506	1394	1284	673	460	1720	1212	914	900	881	231	149	554	113	192	504	1109	1088	1088	810	1640	2069	856	1266	3140	1305	892	1345	935	726	819	103	266	535	821	460	786	2294	402	519	288	391	384	551	1239
ENSG00000223922.1	0	0	0	3	0	2	6	8	0	9	3	0	7	7	2	0	2	0	0	0	6	6	0	0	2	7	0	3	0	2	0	0	0	0	2	0	3	0	2	2	3	3	3	0	0	4	4	0	0
ENSG00000062582.9	1015	469	1297	946	841	2117	3045	1957	1502	3600	3538	2233	4112	3049	1509	911	694	220	644	1571	3121	3251	3014	1922	2391	4082	1741	4225	8904	2936	1688	2937	1560	1654	1686	1747	998	1400	1457	795	1136	1725	363	351	212	419	497	538	1151
ENSG00000254425.1	0	0	0	0	0	0	0	0	0	0	0	0	0	0	0	0	0	0	0	0	0	0	0	0	0	0	0	0	0	0	0	0	0	0	0	0	0	0	0	0	0	0	0	0	0	0	0	0	0
ENSG00000173838.7	17	0	0	0	9	16	18	14	0	19	23	5	16	10	0	0	15	0	4	0	28	31	23	44	73	109	0	0	9	20	0	11	0	17	10	14	5	7	11	7	6	0	0	0	0	0	0	4	0
ENSG00000186648.10	0	0	0	0	0	0	142	46	60	115	127	88	432	288	152	109	44	11	19	59	72	134	77	61	84	184	0	0	14	12	0	0	28	27	27	7	28	36	0	0	0	0	0	0	0	0	0	0	0
ENSG00000268575.1	224	302	549	240	340	664	230	287	110	423	586	190	704	632	109	59	61	15	40	145	361	135	248	90	192	767	54	100	247	224	34	192	88	58	118	35	45	85	77	31	47	164	30	53	28	42	52	72	74
ENSG00000228790.1	0	0	0	0	0	0	0	0	0	0	0	0	0	0	0	0	0	0	0	0	0	0	0	0	0	0	0	0	0	0	0	0	0	0	0	0	0	0	0	0	0	0	0	0	0	0	0	0	0
ENSG00000260799.1	5	0	7	0	0	0	1	2	0	0	1	2	4	0	0	0	0	0	0	0	0	3	3	1	3	0	0	3	7	7	0	0	2	2	4	0	0	2	0	0	0	4	2	0	0	0	0	0	3
ENSG00000261527.1	0	0	0	0	0	0	6	0	0	0	3	0	0	7	0	8	0	0	0	0	0	0	0	0	0	0	0	0	3	0	0	0	0	0	0	0	0	0	0	0	0	0	0	0	0	0	0	0	0
ENSG00000249234.1	0	0	0	0	0	0	0	0	0	0	0	0	0	0	0	0	0	0	0	0	0	0	0	0	0	0	0	0	0	0	0	0	0	0	0	0	0	0	0	0	0	0	0	0	0	0	0	0	0
ENSG00000252293.1	0	0	0	0	0	0	0	0	0	0	0	0	0	0	0	0	0	0	0	0	0	0	0	0	0	0	0	0	0	0	0	0	0	0	0	0	0	0	0	0	0	0	0	0	0	0	0	0	0
ENSGR0000167393.12	0	0	0	0	0	0	0	0	0	0	0	0	0	0	0	0	0	0	0	0	0	0	0	0	0	0	0	0	0	0	0	0	0	0	0	0	0	0	0	0	0	0	0	0	0	0	0	0	0
ENSG00000234363.1	0	0	0	0	0	0	0	0	0	0	0	0	0	0	0	0	0	0	0	0	0	0	0	0	0	0	0	0	0	0	0	0	0	0	0	0	0	0	0	0	0	7	0	0	0	0	0	0	0
ENSG00000182463.11	157	130	202	121	154	381	0	0	0	0	0	0	0	0	0	0	0	0	0	0	0	0	0	0	0	0	0	0	0	0	0	0	0	0	0	0	0	0	7	0	12	72	18	13	15	17	10	0	20
ENSG00000223905.1	0	0	0	0	0	0	0	0	0	0	0	0	0	0	0	0	0	0	0	0	0	0	0	0	0	0	0	0	0	0	0	0	0	0	0	0	0	0	0	0	0	0	0	0	0	0	0	0	0
ENSG00000257497.1	31	13	24	9	28	48	8	9	9	23	10	16	27	12	7	0	24	4	2	8	23	19	11	9	13	23	19	28	64	35	25	39	27	13	20	0	7	6	34	10	22	31	6	7	8	0	0	0	10
ENSG00000201300.1	0	0	0	0	0	0	0	0	0	0	0	0	0	0	0	0	0	0	0	0	0	0	0	0	0	0	0	0	0	0	0	0	0	0	0	0	0	0	0	0	0	0	0	0	0	0	0	0	0
ENSG00000225378.1	0	0	0	0	0	0	0	0	0	0	0	0	0	0	0	0	0	0	0	0	0	0	0	0	0	0	0	0	0	0	0	0	0	0	0	0	0	0	0	0	0	0	0	0	0	0	0	0	0
ENSG00000270930.1	0	0	0	0	0	0	0	0	0	0	0	0	0	0	0	0	0	0	0	0	0	0	0	0	0	0	0	0	0	0	0	0	0	0	0	0	0	0	0	0	0	0	0	0	0	0	0	0	0
ENSG00000139988.5	7	0	5	2	2	17	0	1	3	3	5	4	24	22	4	2	0	0	0	3	2	2	1	4	2	8	8	6	23	14	9	16	4	2	4	6	1	3	0	3	3	4	3	5	8	4	0	16	19
ENSG00000232140.1	0	0	0	0	0	0	0	0	0	0	0	0	0	0	0	0	0	0	0	0	0	0	0	0	0	0	0	0	0	0	0	0	0	0	0	0	0	0	0	0	0	0	0	0	0	0	0	0	0
ENSG00000254418.1	0	0	0	0	0	0	0	0	0	0	0	0	0	0	0	0	0	0	0	0	0	0	0	0	0	0	0	0	0	0	0	0	0	0	0	0	0	0	0	0	0	0	0	0	0	0	1	0	0
ENSG00000254562.1	0	0	0	0	0	0	0	0	0	0	0	0	0	0	0	0	0	0	0	0	0	0	0	0	0	0	0	0	0	0	0	0	0	0	0	0	0	0	0	0	0	0	0	0	0	0	0	0	0
ENSG00000104998.2	100	82	91	69	75	192	482	284	226	480	437	368	585	475	142	88	105	49	96	182	381	304	363	453	446	720	174	461	970	344	204	444	167	256	213	63	110	161	242	120	182	123	27	42	8	40	35	58	82
ENSG00000230806.1	0	0	0	0	0	0	0	0	0	0	0	0	0	0	0	0	0	0	0	0	0	0	0	0	0	0	0	0	0	0	0	0	0	0	0	0	0	0	0	0	0	0	0	0	0	0	0	0	0
ENSG00000135476.7	91	85	151	99	89	292	3406	1963	1482	3646	3328	2552	1262	854	258	190	456	278	730	1194	2792	2588	2456	910	1102	1927	481	866	2155	449	236	534	976	1364	1225	133	918	1352	990	534	794	400	95	62	23	135	161	78	146
ENSG00000082068.4	745	548	1005	634	637	1764	1097	568	444	1502	1117	875	1030	827	315	182	565	94	227	540	1122	1072	1038	1234	1088	2070	332	519	1260	702	471	633	954	579	744	228	282	437	608	255	582	1087	242	294	190	254	260	340	606
ENSG00000137948.14	0	0	0	0	0	0	0	0	0	0	0	0	0	0	0	0	0	0	0	0	0	0	0	0	0	0	0	0	0	0	0	0	0	0	0	0	0	0	0	0	0	0	0	0	0	0	0	0	0
ENSG00000186723.2	0	0	3	0	0	0	0	0	0	0	0	0	0	0	0	0	0	0	0	0	0	0	0	0	0	0	18	27	87	54	15	53	0	0	0	0	0	0	0	0	0	0	0	0	0	0	0	0	0
ENSG00000141433.8	0	0	0	0	0	0	0	0	0	0	0	0	0	0	0	0	0	0	0	0	0	0	0	0	0	0	0	0	0	0	0	0	0	0	0	0	0	0	0	0	0	0	0	0	0	0	0	0	0
ENSG00000237552.1	0	0	0	0	0	0	0	0	0	0	0	0	0	0	0	0	0	0	0	0	0	0	0	0	0	0	0	0	0	0	0	0	0	0	0	0	0	0	0	0	0	0	0	0	0	0	0	0	0
ENSG00000235204.1	3	0	0	0	0	0	8	3	7	10	5	2	12	3	0	3	0	0	0	0	4	0	2	0	8	3	0	3	0	0	0	0	3	3	4	0	0	0	3	2	3	0	0	0	0	0	0	0	0
ENSG00000229119.3	282	328	470	218	165	785	358	193	96	332	276	245	1433	951	286	250	235	145	59	134	459	330	389	554	518	1021	155	304	471	290	167	203	110	137	95	380	72	125	133	74	108	433	96	81	52	97	121	286	460
ENSG00000235795.1	1	3	0	0	0	0	0	1	0	6	4	3	4	3	2	0	2	0	1	1	5	2	2	6	7	7	5	7	23	3	1	2	4	1	4	0	0	7	3	5	3	8	0	0	0	4	0	0	3
ENSG00000154016.9	0	0	0	0	0	0	0	0	11	0	0	0	0	0	0	0	0	0	0	0	0	0	10	5	0	0	0	0	0	0	0	0	0	0	0	0	0	0	6	0	0	0	0	0	0	0	0	0	0
ENSG00000244657.1	0	0	0	0	1	0	0	0	0	0	0	0	0	0	0	0	0	0	0	0	0	0	0	0	0	0	0	1	0	0	0	0	0	0	0	0	0	0	0	0	0	0	0	0	0	0	0	0	0
ENSG00000241231.1	0	0	0	0	0	0	0	0	0	0	0	0	0	0	0	0	0	0	0	0	0	0	0	0	0	0	0	0	0	0	0	0	0	0	0	0	0	0	0	0	0	0	0	0	0	0	0	0	0
ENSG00000255774.1	0	0	0	0	0	0	211	135	89	183	159	112	29	34	5	0	11	0	9	35	165	127	120	14	24	42	0	0	4	5	0	11	34	50	34	13	57	83	0	0	0	0	0	0	0	0	0	0	0
ENSG00000226544.4	0	0	2	0	0	2	0	0	0	0	0	0	0	0	0	0	0	0	0	0	0	0	0	2	0	3	0	2	4	2	2	2	0	0	0	0	0	0	0	0	0	0	2	0	0	0	0	0	3
ENSG00000140284.6	40	23	54	25	27	77	3956	2170	1585	5845	4673	3482	3321	2948	1086	570	1091	228	369	937	3402	3060	2830	2552	2195	4292	229	411	819	242	197	257	3218	1968	2338	321	1076	1947	1281	572	1127	7	0	2	2	3	10	4	14
ENSG00000121068.9	0	0	10	6	0	0	284	170	149	245	262	239	356	244	88	73	78	14	67	75	247	230	227	98	97	187	12	10	28	12	0	8	65	93	106	49	70	75	175	104	142	0	4	0	0	0	0	0	0
ENSG00000079819.12	1548	1388	1877	1322	1569	4360	4468	2502	2077	6155	4606	3731	1333	1157	519	269	3468	421	1196	2854	4721	4646	4749	5396	5087	9893	4569	6254	16950	10718	5280	8920	5214	3429	4557	83	1206	1987	3570	1601	3249	1788	496	368	216	509	469	359	793
ENSG00000213753.6	394	409	614	479	363	1115	2215	1355	939	2628	2324	1823	1713	1293	363	189	341	159	492	894	1590	1567	1508	1106	1171	2023	489	916	2138	972	516	1043	629	981	777	275	571	968	1135	524	920	1124	260	230	157	263	244	295	503
ENSG00000044524.6	0	0	0	0	0	0	0	0	0	0	0	0	0	0	0	0	0	0	0	0	0	0	0	0	0	0	352	278	1349	333	179	294	0	0	0	0	0	0	8	0	20	0	0	6	0	0	0	0	0
ENSG00000260494.1	0	0	0	0	0	0	0	0	0	0	0	0	0	0	0	0	0	0	0	0	0	0	0	0	0	0	0	0	0	0	6	0	0	0	0	0	0	0	0	0	0	0	0	0	0	0	0	0	0
ENSG00000224565.1	0	0	0	0	0	0	0	0	0	0	0	0	0	0	0	0	0	0	0	0	0	0	0	0	0	0	0	0	0	0	0	0	0	0	0	0	0	0	0	0	0	0	0	0	0	0	0	0	0
ENSG00000221725.1	0	0	0	0	0	0	0	0	0	0	0	0	0	0	0	0	0	0	0	0	0	0	0	0	0	0	0	0	0	0	0	0	0	0	0	0	0	0	0	0	0	0	0	0	0	0	0	0	0
ENSG00000254146.1	0	0	0	0	0	0	0	0	0	0	0	0	0	0	0	0	0	0	0	0	0	0	0	0	0	0	0	0	0	0	0	0	0	0	0	0	0	0	0	0	0	0	0	0	0	0	0	0	0
ENSG00000253346.1	0	0	0	0	0	0	0	0	0	0	0	0	0	0	0	0	0	0	0	0	0	0	0	0	0	0	0	0	0	0	0	0	0	0	0	0	0	0	0	0	0	0	0	0	0	0	0	0	0
ENSG00000255513.1	1	2	1	1	12	1	1	1	1	1	1	1	2	1	1	1	1	1	1	1	1	1	1	1	1	1	1	1	1	1	1	1	1	1	1	1	1	1	1	1	1	1	1	1	1	1	1	1	1
ENSG00000189295.9	0	0	0	0	0	0	0	0	0	0	0	0	0	0	0	0	0	0	0	0	0	0	0	0	0	0	0	0	0	0	0	0	0	0	0	0	0	0	0	0	0	0	0	0	0	0	0	0	0
ENSG00000244544.1	0	0	0	0	0	0	0	0	0	0	0	0	0	0	0	0	0	0	0	0	0	0	0	0	0	0	0	0	0	0	0	0	0	0	0	0	0	0	0	0	0	0	0	0	0	0	0	0	0
ENSG00000222348.1	0	0	0	0	0	0	1	1	0	3	2	0	1	1	0	0	0	0	0	0	0	0	0	0	0	1	0	0	0	1	0	2	0	1	0	0	0	1	0	0	0	0	0	0	0	0	0	0	0
ENSG00000251943.1	0	0	0	0	0	0	0	0	0	0	0	0	0	0	0	0	0	0	0	0	0	0	2	0	1	0	0	0	0	0	0	0	0	0	0	0	0	0	0	0	0	0	0	0	0	0	0	0	0
ENSG00000196352.9	651	506	739	567	766	1805	2303	1216	996	3824	2795	2124	3907	4649	2276	1088	1296	189	315	920	1572	1502	1452	4499	4713	9003	1741	2964	6864	7024	4305	6790	4853	2571	3694	122	464	784	7056	3180	5987	1221	248	389	230	330	295	309	697
ENSG00000269560.1	0	1	0	0	0	0	2	2	0	8	0	6	0	2	0	0	0	0	0	0	2	0	0	0	6	0	0	0	3	0	2	3	0	1	0	0	0	1	0	0	0	0	0	0	0	0	0	2	0
ENSG00000261798.1	2	0	0	0	1	7	18	9	8	8	8	10	24	25	8	2	5	0	0	7	15	8	10	8	5	19	6	22	5	12	0	7	0	3	8	4	5	6	7	2	10	0	0	0	0	0	0	0	0
ENSG00000259478.2	0	0	0	0	0	0	0	0	0	0	0	0	0	0	0	0	0	0	0	0	0	0	0	0	0	0	0	0	0	4	0	0	0	0	0	0	0	0	0	0	0	0	0	0	0	0	0	0	0
ENSG00000213509.4	0	0	2	0	0	0	0	0	0	2	0	0	0	0	2	0	0	0	0	0	0	0	2	0	3	0	0	1	0	0	0	2	0	0	0	0	0	0	0	1	0	0	0	0	0	0	2	0	0
ENSG00000119772.12	365	351	462	326	302	891	1034	688	443	1193	1114	787	822	719	294	163	177	50	145	351	1067	1003	1098	913	1149	1936	264	391	1138	671	346	684	656	517	664	218	319	510	469	272	448	244	76	90	35	101	83	99	191
ENSG00000223561.2	0	0	0	0	0	0	0	0	0	0	0	0	0	0	0	0	0	0	0	0	0	0	0	0	0	0	0	0	0	0	0	0	0	0	0	0	0	0	0	0	0	0	0	0	0	0	0	0	0
ENSG00000229642.1	0	0	0	0	0	0	0	0	0	0	0	0	0	0	0	0	0	0	0	0	0	0	0	0	0	0	0	0	6	7	0	0	0	0	3	0	0	0	0	0	0	0	0	0	0	0	0	0	0
ENSG00000136643.7	836	732	1123	641	787	1910	1134	582	422	1664	1142	879	519	623	231	89	433	49	229	507	1056	969	1021	1471	1707	2826	386	630	1557	1168	664	982	1974	1090	1569	43	300	480	1356	578	1199	1233	301	275	126	143	184	284	521
ENSG00000225485.3	1640	1594	1959	1530	1307	3704	462	263	250	466	522	439	67	88	45	23	142	58	122	211	313	331	327	300	385	525	637	715	2426	1491	627	1555	249	289	248	0	114	167	311	155	326	1697	361	521	378	662	552	451	885
ENSG00000138735.11	213	208	357	122	165	345	106	48	31	149	75	95	20	76	0	0	37	0	0	27	96	81	67	216	261	395	376	295	1080	503	306	476	63	38	67	0	15	53	41	23	34	380	61	135	83	70	62	55	133
ENSG00000251838.1	0	0	0	0	0	0	0	0	0	0	0	0	0	0	0	0	0	0	0	0	0	0	0	0	0	0	0	0	0	0	0	0	0	0	0	0	0	0	0	0	0	0	0	0	0	0	0	0	0
ENSG00000182872.11	950	932	1232	1136	889	2635	2844	1628	1262	2951	2913	2299	2796	2054	727	552	940	280	586	1001	2433	2591	2484	1492	1548	2861	800	1411	3330	1337	685	1502	1334	1442	1474	627	799	1249	1511	815	1452	2159	495	479	322	533	560	625	1129
ENSG00000252130.1	0	0	0	0	0	0	0	0	0	0	0	0	0	0	0	0	0	0	0	0	0	0	0	0	0	0	0	0	0	0	0	0	0	0	0	0	0	0	0	0	0	0	0	1	0	2	0	0	0
ENSG00000271180.1	0	0	0	0	0	0	0	0	0	0	0	0	0	0	0	0	0	0	0	0	0	3	0	0	2	0	0	0	0	0	0	0	0	0	0	0	0	0	0	0	0	0	0	0	0	0	0	0	0
ENSG00000131845.10	372	302	479	283	343	919	129	41	35	200	110	81	28	16	7	0	33	4	6	25	97	113	121	132	145	246	84	113	363	275	118	352	69	61	66	4	14	35	45	14	26	737	142	228	76	91	123	74	289
ENSG00000133195.7	665	621	844	465	516	1485	1102	543	469	1332	1022	867	1170	1068	284	211	256	80	209	405	1158	1010	1008	1222	1122	2013	961	1832	4061	2826	1443	2552	672	639	611	92	323	631	812	438	696	699	158	487	206	148	181	225	451
ENSG00000167755.9	2225	2240	2871	2101	1786	6893	0	0	0	0	0	0	0	0	0	0	0	0	0	0	0	0	0	0	0	0	4453	8699	18465	6058	3340	6933	0	0	0	0	0	0	0	0	0	2543	450	939	504	1362	1616	980	2196
ENSG00000166896.3	19	22	26	28	17	37	187	97	73	228	146	97	93	102	33	15	133	23	44	73	145	120	108	102	83	163	77	138	274	103	89	84	60	53	58	15	28	68	50	19	18	73	19	21	23	31	26	39	59
ENSG00000259177.1	0	0	0	0	0	0	0	0	0	0	0	0	0	0	0	0	0	0	0	0	0	0	0	0	0	0	0	0	0	0	0	0	0	0	0	0	0	0	0	0	0	0	0	0	0	0	0	0	0
ENSG00000270081.1	87	78	132	88	107	235	364	206	143	479	353	287	672	718	138	83	78	39	102	160	260	230	222	305	248	482	198	418	761	302	204	322	218	240	184	91	69	165	223	82	161	188	39	30	21	29	50	83	151
ENSG00000167676.3	107	144	109	95	90	156	50	28	15	17	46	20	139	142	25	22	8	0	0	15	50	53	40	0	9	42	9	19	72	34	15	50	4	7	7	6	4	29	4	13	4	68	12	35	22	24	18	14	59
ENSG00000232177.1	0	0	0	0	0	0	0	0	0	0	0	0	0	0	0	0	0	0	0	0	0	0	0	0	0	0	0	0	0	0	0	0	0	0	0	0	0	0	0	0	0	0	0	0	0	0	0	0	0
ENSG00000225765.1	0	0	0	0	0	0	0	0	0	0	0	0	0	0	0	0	0	0	0	0	0	0	0	0	0	0	0	0	0	0	0	0	0	0	0	0	0	0	0	0	0	0	0	0	0	0	0	0	0
ENSG00000201683.1	0	0	0	0	0	0	0	0	0	0	0	0	0	0	0	0	0	0	0	0	0	0	0	0	0	0	0	0	0	0	0	0	0	0	0	0	0	0	0	0	0	0	0	0	0	0	0	0	0
ENSG00000229625.3	0	0	0	0	0	0	0	0	0	0	0	0	0	0	0	0	0	0	0	0	0	0	0	0	0	0	0	0	0	0	0	0	0	0	0	0	0	0	0	0	0	0	0	0	0	0	0	0	0
ENSG00000233290.1	0	0	0	0	0	0	0	0	0	0	0	0	0	0	0	0	0	0	0	0	0	0	0	0	0	0	0	0	0	0	0	0	0	0	0	0	0	0	0	0	0	0	0	0	0	0	0	0	0
ENSG00000223608.1	0	0	0	0	0	0	0	0	0	0	0	0	0	0	0	0	0	0	0	0	0	0	0	0	0	0	0	0	0	0	0	0	0	0	0	0	0	0	0	0	0	0	0	0	0	0	0	0	0
ENSG00000228696.4	0	0	0	0	0	0	0	0	7	12	8	7	20	15	5	0	0	0	0	7	23	22	10	0	13	33	8	9	31	0	11	13	10	0	7	0	0	0	0	9	0	0	0	0	0	0	0	0	0
ENSG00000102007.6	4551	4336	4480	4165	4483	11559	4765	2704	1874	5262	4437	3274	6708	5468	1880	1265	1842	425	905	1949	4082	4069	3229	4827	6217	11286	1702	4009	8540	3694	1855	3807	4743	2872	4038	1573	1269	2237	2798	1512	2331	5264	1437	781	521	1945	1966	1518	2587
ENSG00000245750.3	0	0	0	0	0	0	0	6	8	16	9	0	19	33	0	0	18	2	0	0	14	9	6	16	18	29	0	4	0	0	0	0	9	0	0	0	0	4	0	0	0	0	0	0	0	0	0	0	0
ENSG00000199077.1	0	0	0	0	0	0	0	0	0	0	0	0	0	0	0	0	0	0	0	0	0	0	0	0	0	0	0	0	0	0	0	0	0	0	0	0	0	0	0	0	0	0	0	0	0	0	0	0	0
ENSG00000213187.3	0	0	0	0	0	0	0	0	0	0	0	0	0	0	0	0	0	0	0	0	0	0	0	0	0	0	0	0	0	0	0	0	0	0	0	0	0	0	0	0	0	0	0	0	0	0	0	0	0
ENSG00000109956.8	0	0	0	0	0	0	0	0	0	0	0	0	12	6	0	0	0	0	0	0	0	5	0	0	0	11	6	0	38	0	0	4	0	0	0	0	0	0	0	0	0	17	0	0	0	0	0	0	0
ENSG00000235594.1	0	0	0	0	0	0	0	0	0	0	0	0	0	0	0	0	0	0	0	0	0	0	0	0	0	0	0	0	0	0	0	0	0	0	0	0	0	0	0	0	0	0	0	0	0	0	0	0	0
ENSG00000227076.1	0	0	0	0	0	0	3	2	0	0	0	4	0	0	3	0	0	0	0	0	6	0	0	0	7	0	0	0	14	4	0	6	7	0	0	0	0	0	7	0	0	0	1	0	0	0	0	0	0
ENSG00000242411.2	3	0	0	0	0	0	0	0	0	0	0	0	0	0	2	0	0	0	0	0	0	0	0	0	0	0	0	0	0	0	0	0	0	0	0	0	0	0	0	0	0	2	0	1	0	0	0	0	3
ENSG00000270507.1	0	0	0	0	0	0	0	0	0	0	0	0	0	0	0	0	0	0	0	0	0	0	0	0	0	0	0	0	0	0	0	0	0	0	0	0	0	0	0	0	0	0	0	0	0	0	0	0	0
ENSG00000140511.7	75	104	111	94	65	173	513	293	202	413	414	345	465	304	185	184	59	34	55	88	581	556	475	662	718	1136	196	388	675	768	404	731	262	401	306	69	103	136	704	498	674	201	49	36	14	54	48	40	90
ENSG00000255555.1	0	0	0	0	0	0	0	0	0	0	0	0	0	0	0	0	0	0	0	0	0	0	0	0	0	0	0	0	0	0	0	0	0	0	0	0	0	0	0	0	0	0	0	0	0	0	0	0	0
ENSG00000164611.8	1849	1519	2113	1242	1426	3927	3705	2066	1439	5303	4172	2919	4021	2877	910	534	3989	948	987	2665	4650	4369	3989	2814	2820	5286	2232	4420	8283	3828	2142	3795	2747	2309	2614	2301	1108	1831	1779	843	1516	1190	302	258	126	558	608	372	777
ENSG00000236434.2	2	0	0	3	0	0	0	0	0	0	0	2	0	0	0	0	0	0	0	0	0	0	2	0	0	3	0	0	7	4	0	5	0	0	0	0	0	0	0	0	0	0	0	0	0	0	0	0	0
ENSG00000048162.15	1168	899	1217	998	1098	3161	3003	1705	1224	3718	3328	2362	5261	3486	1443	979	1206	332	523	972	2707	2213	2387	2308	1543	3323	860	1861	3870	1671	694	1442	1811	1756	1620	892	738	1074	1393	738	1322	2712	621	635	344	629	757	1135	1888
ENSG00000064102.10	1081	949	1706	1047	1097	3003	1581	845	513	2773	1708	1361	1612	1572	487	222	945	170	310	850	1370	1283	1387	1453	1473	2591	581	901	2087	1028	735	907	1947	1270	1498	96	457	845	1009	391	874	1963	475	585	398	482	522	818	1503
ENSG00000263716.1	0	0	0	0	0	0	0	0	0	0	0	0	0	0	0	0	0	0	0	0	0	0	0	0	0	0	0	0	0	0	0	0	0	0	0	0	0	0	0	0	0	0	0	0	0	0	0	0	0
ENSG00000115685.10	1938	1860	2898	1640	1729	5223	2903	1765	1305	3877	2993	2274	3332	2566	1011	629	1324	209	509	1165	2610	2123	2323	2186	2119	3955	1224	2183	4747	1735	901	1772	1525	1278	1305	1163	657	1137	1603	835	1423	3483	909	1039	594	1035	1028	1396	2415
ENSG00000071189.17	403	445	989	494	398	1196	1360	722	428	2075	1335	1038	526	802	114	55	748	110	268	608	1330	1373	1357	1587	1843	2560	798	969	3294	1616	933	1489	1587	806	1230	28	349	797	1148	406	885	1425	291	473	261	193	191	320	708
ENSG00000264530.1	0	0	0	0	0	0	1	2	0	2	0	0	0	0	0	0	0	0	0	0	0	0	0	0	0	0	0	0	0	0	0	0	0	0	0	0	0	0	0	0	0	0	0	0	0	2	0	0	0
ENSG00000203645.2	0	0	0	0	0	0	0	5	0	6	0	0	0	9	0	0	0	0	0	0	4	0	0	0	0	6	20	20	42	10	15	20	0	0	0	0	0	0	0	0	0	0	0	0	0	0	0	0	0
ENSG00000255248.2	164	193	345	168	206	456	129	69	70	261	145	100	279	302	108	31	89	18	34	69	132	110	133	238	411	727	0	9	0	0	22	7	379	265	299	18	24	82	307	110	255	381	72	117	79	40	35	64	157
ENSG00000130649.5	54	76	72	82	72	173	2	3	2	9	2	0	45	59	25	22	12	3	0	4	2	3	0	5	10	19	23	41	98	77	23	63	0	0	5	0	0	5	7	4	3	57	21	20	23	28	27	24	57
ENSG00000167332.7	0	0	0	0	0	0	0	0	0	5	5	0	0	0	0	0	0	0	0	0	0	0	0	0	0	2	0	0	0	0	0	0	0	0	0	0	2	0	0	0	0	0	0	0	0	0	0	0	0
ENSG00000255236.2	0	0	0	0	0	0	4	11	0	4	9	6	58	29	20	8	0	0	0	0	4	4	4	0	7	14	0	0	6	0	0	0	0	0	3	0	0	0	0	0	0	0	0	0	0	0	0	0	0
ENSG00000235382.1	0	0	0	0	0	0	0	0	0	0	0	0	0	0	0	0	0	0	0	0	0	0	0	0	0	0	0	0	0	0	0	0	0	0	0	0	0	0	0	0	0	0	0	0	0	0	0	0	0
ENSG00000255535.2	0	0	0	0	0	0	0	0	0	0	2	0	0	0	0	0	0	0	0	0	2	0	0	2	0	0	0	0	0	0	0	0	0	0	0	0	0	0	0	0	0	0	0	0	0	0	0	0	0
ENSG00000128564.5	0	0	0	0	0	0	54	25	22	64	51	52	109	66	65	13	17	0	12	28	59	56	57	57	64	98	15	25	43	20	8	15	20	67	34	25	23	30	18	17	10	38	4	15	0	0	6	8	17
ENSG00000259716.1	0	41	0	0	0	0	0	0	0	0	0	0	0	0	0	0	0	0	0	0	0	0	0	0	0	31	14	0	0	0	0	107	0	0	0	0	0	0	0	0	0	0	0	0	0	0	0	0	0
ENSG00000100029.13	2400	2210	3078	2566	2213	7009	4273	2733	1915	5075	4824	3511	3673	2483	1129	787	1201	399	826	1661	4291	4134	4121	3089	3098	5783	1678	3613	7601	2712	1268	2655	2396	2687	2755	2603	1330	2137	2437	1465	2357	5068	1316	1039	519	1206	1154	1422	2684
ENSG00000211685.2	0	0	0	0	0	0	0	0	0	0	0	0	0	0	0	0	0	0	0	0	0	0	0	0	0	0	0	0	0	0	0	0	0	0	0	0	0	0	0	0	0	0	0	0	0	0	0	0	0
ENSG00000207620.1	0	0	0	0	0	0	0	0	0	0	0	0	0	0	0	0	0	0	0	0	0	0	0	0	0	0	0	0	0	0	0	0	0	0	0	0	0	0	0	0	0	0	0	0	0	0	0	0	0
ENSG00000259248.1	0	6	0	0	0	12	41	26	20	42	40	39	84	109	10	9	17	6	18	20	22	22	27	28	45	31	11	19	47	37	12	19	25	24	15	0	10	23	12	6	11	0	0	7	7	0	9	4	12
ENSG00000119471.10	804	718	1086	693	631	1850	1945	1131	869	3414	2384	1661	1009	1106	310	136	1302	232	361	893	1723	1603	1588	1738	1968	3264	510	751	1778	930	507	827	1569	1016	1407	220	471	868	1105	478	937	1454	365	452	213	302	331	507	923
ENSG00000229086.3	0	0	0	0	0	0	0	0	0	0	0	0	0	0	0	0	0	0	0	0	0	0	0	0	0	0	0	0	0	0	0	0	0	0	0	0	0	0	0	0	0	0	0	0	0	0	0	0	0
ENSG00000228929.1	18	15	31	16	12	46	25	13	11	24	20	13	44	19	29	6	1	3	0	2	59	40	42	76	67	99	21	33	45	32	18	32	5	8	13	9	1	6	9	2	8	65	31	38	4	3	2	12	18
ENSG00000264054.1	0	0	0	0	0	0	0	0	0	0	0	0	0	0	0	0	0	0	0	0	0	0	0	0	0	0	0	0	0	0	0	0	0	0	0	0	0	0	0	0	0	0	0	0	0	0	0	0	0
ENSG00000231061.1	0	0	0	0	0	0	0	0	0	0	0	0	0	0	0	0	0	0	0	0	0	0	0	0	0	0	0	0	0	0	0	0	0	0	0	0	0	0	0	0	0	0	0	0	0	0	0	0	0
ENSG00000218806.2	0	0	0	0	0	0	0	0	0	0	0	0	0	0	0	0	0	0	0	0	0	0	0	0	0	0	0	0	0	0	0	0	0	0	0	0	0	0	0	0	0	0	0	0	0	0	0	0	0
ENSG00000236461.1	0	0	0	0	0	0	0	0	0	0	0	0	0	0	0	0	0	0	0	0	0	0	0	0	0	0	0	0	0	0	0	0	0	0	0	0	0	0	0	0	0	0	0	0	0	0	0	0	0
ENSG00000175894.10	0	0	0	0	0	0	11	0	0	0	0	0	0	0	0	0	0	0	0	0	0	0	0	0	0	0	0	0	0	0	0	0	0	0	0	0	0	0	0	4	0	0	0	0	0	0	0	0	0
ENSG00000229107.2	0	0	0	0	0	0	0	0	0	0	0	0	0	0	0	0	0	0	0	0	0	0	0	0	0	0	0	0	0	0	0	0	0	0	0	0	0	0	0	0	0	0	0	0	0	0	0	0	0
ENSG00000211779.3	0	0	0	0	0	0	0	0	0	0	0	0	0	0	0	0	0	0	0	0	0	0	0	0	0	0	0	0	0	0	0	0	0	0	0	0	0	0	0	0	0	0	0	0	0	0	0	0	0
ENSG00000132300.14	1342	1086	1816	1052	1192	2961	4498	2298	1696	7297	4823	3668	3361	3284	1096	544	2274	445	988	2004	4248	3975	4020	3952	3957	6257	807	1411	3281	1832	1008	1637	2988	2398	2777	328	1132	1967	2130	879	1875	2445	582	659	365	465	538	852	1541
ENSG00000213777.5	2	5	3	0	4	0	0	0	0	0	0	3	0	0	0	0	0	0	0	0	0	0	0	0	0	0	0	0	7	0	0	0	0	0	0	0	0	3	0	0	0	2	0	0	2	0	0	0	0
ENSG00000223985.1	0	0	0	0	0	0	0	0	0	0	0	0	0	0	0	0	0	0	0	0	0	0	0	0	0	0	0	0	0	0	0	0	0	0	0	0	0	0	0	0	0	0	0	0	0	0	0	0	0
ENSG00000255521.1	7	17	17	0	6	0	12	0	6	3	11	10	13	17	5	6	3	8	0	0	9	17	18	4	12	16	23	30	61	88	36	58	7	14	10	0	0	0	13	3	13	11	4	6	0	0	0	0	0
ENSG00000182667.10	504	403	604	391	400	1289	0	3	0	0	0	0	0	0	0	0	4	0	0	0	0	0	0	0	3	6	0	0	0	0	0	0	0	0	0	0	0	0	0	0	0	613	141	105	52	170	183	168	424
ENSG00000100197.16	8	4	7	11	16	40	38	8	5	13	14	18	42	58	26	22	2	0	3	0	24	20	20	29	11	25	12	3	36	12	0	13	4	4	5	12	2	8	3	9	8	31	3	3	0	9	2	18	17
ENSG00000260933.1	0	0	0	0	0	0	0	0	0	0	0	0	0	0	0	0	0	0	0	0	0	0	0	0	0	0	0	0	0	0	0	0	0	0	0	0	0	0	0	0	0	0	0	0	0	0	0	0	0
ENSG00000263878.1	0	0	0	0	0	0	0	0	0	0	0	0	0	0	0	0	0	0	0	0	0	0	0	0	0	0	0	0	0	0	0	0	0	0	0	3	0	0	0	0	0	0	0	0	0	0	0	0	0
ENSG00000226806.1	0	0	0	0	0	0	0	0	0	0	0	0	0	0	0	0	0	0	0	0	0	0	0	0	0	0	0	0	0	0	0	0	0	0	0	0	0	0	0	0	0	0	0	0	0	0	0	0	0
ENSG00000197919.3	7	3	13	0	7	10	4	0	3	2	0	2	33	22	9	5	4	0	0	2	0	0	8	5	2	5	0	0	0	2	0	0	10	3	2	0	0	0	0	3	4	9	0	5	3	2	3	0	3
ENSG00000198780.7	259	265	401	159	193	567	698	286	234	1001	598	420	204	219	32	23	662	77	177	368	508	562	581	891	1028	1525	97	87	350	335	193	212	889	521	774	16	205	399	271	110	278	741	98	176	148	73	68	141	325
ENSG00000248309.1	0	0	0	0	0	0	0	0	0	0	0	0	0	0	0	0	0	0	0	0	0	0	0	0	0	0	0	0	0	0	0	0	0	0	0	0	0	0	0	0	0	0	0	0	0	0	0	0	0
ENSG00000250694.1	0	0	0	0	0	0	0	0	0	0	0	0	0	0	0	0	0	0	0	0	0	0	0	0	0	0	0	0	0	0	0	0	0	0	0	0	0	0	0	0	0	0	0	0	0	0	0	0	0
ENSG00000242976.2	0	0	0	0	0	0	0	0	0	0	0	0	0	0	0	0	0	0	0	0	0	0	0	0	0	0	0	0	0	0	0	0	0	0	0	0	0	0	0	0	0	0	0	0	0	0	0	0	0
ENSG00000119574.8	235	236	267	282	139	627	1037	630	372	1083	1023	805	1115	736	311	187	83	58	177	417	986	936	958	427	492	942	275	667	1480	442	267	648	245	416	382	224	266	480	307	192	315	638	157	180	84	228	202	239	451
ENSG00000225675.2	0	0	0	0	0	0	13	16	5	12	12	15	6	11	0	0	2	0	5	9	0	18	0	10	17	10	3	0	10	0	3	5	8	0	3	0	0	0	0	0	4	0	0	0	0	0	0	0	0
ENSG00000206617.1	0	0	0	0	0	0	0	0	0	0	0	0	0	0	0	0	0	0	0	0	0	0	0	0	0	0	0	0	0	0	0	0	0	0	0	0	0	0	0	0	0	0	0	0	0	0	0	0	0
ENSG00000207249.1	0	0	0	0	0	0	0	0	0	0	0	0	0	0	0	0	0	0	0	0	0	0	0	0	0	0	0	0	0	0	0	0	0	0	0	0	0	0	0	0	0	0	0	0	0	0	0	0	0
ENSG00000229117.4	9110	6660	11246	6272	7322	23003	12656	8040	6783	18759	17696	10145	20003	12471	4417	4902	1791	577	1966	4727	14827	13639	19868	18072	16665	36131	6047	11658	21324	8867	5429	8359	6891	9534	10473	8598	4499	8447	9119	5443	8406	8540	3181	2691	1494	1752	1760	4118	6181
ENSG00000201699.1	0	0	0	0	0	0	0	0	0	0	0	0	0	0	0	0	0	0	0	0	0	0	0	0	0	0	0	0	0	0	0	0	0	0	0	0	0	0	0	0	0	0	0	0	0	0	0	0	0
ENSG00000251905.1	0	0	0	0	0	0	0	0	0	0	0	0	0	0	0	0	0	0	0	0	0	0	0	0	0	0	0	0	0	0	0	0	0	0	0	0	0	0	0	0	0	0	0	0	0	0	0	0	0
ENSG00000223015.1	0	0	0	0	0	0	0	0	0	0	0	0	0	0	0	0	0	0	0	0	0	0	0	0	0	0	0	0	0	0	0	0	0	0	0	0	0	0	0	0	0	0	0	0	0	0	0	0	0
ENSG00000225716.1	0	0	0	0	0	0	0	0	0	0	0	0	0	0	0	0	0	0	0	0	0	0	0	0	0	0	0	0	0	0	0	0	0	0	0	0	0	0	0	0	0	0	0	0	0	0	0	0	0
ENSG00000057149.10	280	272	524	442	499	838	0	0	0	30	15	16	81	53	69	21	0	0	0	0	0	0	8	60	63	160	0	24	72	27	6	44	41	10	10	0	0	20	46	30	45	701	113	774	458	213	223	242	369
ENSG00000254866.2	0	0	0	0	0	0	0	0	0	0	0	3	2	2	0	0	0	0	0	0	0	0	0	0	0	1	2	0	2	0	9	2	0	0	0	0	0	0	0	0	0	0	0	0	0	0	0	0	0
ENSG00000200034.1	0	0	0	0	0	0	0	0	0	0	0	0	0	0	0	0	0	0	0	0	0	0	0	0	0	0	0	0	0	0	0	0	0	0	0	0	0	0	0	0	0	0	0	0	0	0	0	0	0
ENSG00000184961.5	0	0	0	0	0	0	0	0	0	0	0	0	0	0	0	0	0	0	0	0	0	0	0	0	0	0	0	0	0	0	0	0	0	0	0	0	0	0	0	0	0	0	0	0	0	0	0	0	0
ENSG00000251919.1	0	0	0	0	0	0	0	0	0	0	0	0	0	0	0	0	0	0	0	0	0	0	0	0	0	0	0	0	0	0	0	0	0	0	0	0	0	0	0	0	0	0	0	0	0	0	0	0	0
ENSG00000243250.1	3	2	0	0	0	1	0	0	0	0	0	0	0	1	0	0	3	0	0	0	0	0	0	0	2	0	0	0	0	0	0	0	0	4	1	0	1	1	0	0	0	5	0	0	0	0	0	0	0
ENSG00000272461.1	0	0	0	0	0	0	0	0	0	0	0	0	0	0	0	0	0	0	0	0	0	0	0	0	0	0	0	0	0	0	0	0	0	0	0	0	0	0	0	0	0	0	0	0	0	0	0	0	0
ENSG00000007952.13	0	0	0	4	0	0	29	12	8	21	11	10	142	143	35	33	22	0	0	5	19	19	7	23	10	39	0	18	22	0	8	10	17	18	23	6	5	14	25	6	14	16	0	4	2	0	2	0	19
ENSG00000271419.1	0	0	0	0	0	0	0	0	0	0	0	0	0	0	0	0	0	0	0	0	0	0	0	0	0	0	0	0	0	0	0	0	0	0	0	0	0	0	0	0	0	0	0	0	0	0	0	0	0
ENSG00000270863.1	0	0	0	0	0	0	0	0	0	0	0	0	0	4	0	0	0	0	0	0	0	0	0	2	0	1	2	0	5	0	0	3	0	0	2	0	0	0	0	0	0	0	0	0	0	0	0	0	0
ENSG00000138375.8	558	443	720	515	525	1431	1589	879	771	2162	1748	1413	1168	856	383	276	676	212	366	698	1402	1282	1056	1786	2041	3147	488	802	1881	943	595	1020	947	888	975	281	355	592	868	363	660	1390	412	377	245	397	418	387	873
ENSG00000257454.1	0	0	0	0	0	0	0	0	0	0	0	0	0	0	0	0	0	0	0	0	0	0	0	0	0	0	0	0	0	0	0	0	0	0	0	0	0	0	0	0	0	0	0	0	0	0	0	0	0
ENSG00000207546.1	0	0	0	0	0	0	0	0	0	0	0	0	0	0	0	0	0	0	0	0	0	0	0	0	0	0	0	0	0	0	0	0	0	0	0	0	0	0	0	0	0	0	0	0	0	0	0	0	0
ENSG00000214295.4	2	0	0	0	0	0	20	10	6	16	13	3	41	12	6	5	6	3	3	12	17	18	7	4	2	18	0	0	0	0	0	0	2	8	5	1	0	3	18	9	15	0	0	0	0	0	0	0	0
ENSG00000222346.1	0	0	0	0	0	0	0	0	0	0	0	0	0	0	0	0	0	0	0	0	0	0	0	0	0	0	0	0	0	0	0	0	0	0	0	0	0	0	0	0	0	0	0	0	0	0	0	0	0
ENSG00000221118.1	0	0	0	0	0	0	0	0	0	0	0	0	0	0	0	0	0	0	0	0	0	0	0	0	0	0	0	0	0	0	0	0	0	0	0	0	0	0	0	0	0	0	0	0	0	0	0	0	0
ENSG00000254814.1	0	0	0	0	0	0	0	0	0	0	0	0	0	11	0	0	0	0	0	0	0	0	0	0	0	0	0	0	0	0	0	0	0	0	0	0	0	0	0	0	0	0	0	0	0	0	0	0	0
ENSG00000225455.3	0	0	0	0	0	0	0	0	0	0	0	0	0	0	0	0	0	0	0	0	0	0	0	0	0	0	0	0	0	0	0	0	0	0	0	0	0	0	0	0	0	0	0	0	0	0	0	0	0
ENSG00000267080.1	257	221	315	192	185	582	456	253	199	433	417	347	585	442	211	130	80	24	110	146	340	341	367	159	190	394	207	375	889	276	96	253	154	149	167	57	89	156	100	61	115	122	32	38	27	84	73	70	123
ENSG00000233376.1	0	0	0	0	0	0	0	0	0	0	0	0	0	0	0	0	0	0	0	0	0	0	0	0	0	0	0	0	0	0	0	0	0	0	0	0	0	0	0	0	0	0	0	0	0	0	0	0	0
ENSG00000197444.5	0	0	0	0	0	0	26	0	0	21	14	8	69	44	17	14	0	0	0	0	24	20	8	0	0	0	0	11	27	15	10	9	0	0	8	0	0	0	0	0	0	0	0	0	0	0	0	0	0
ENSG00000254081.1	0	0	0	0	0	0	0	0	0	0	0	0	0	0	0	0	0	0	0	0	0	0	0	0	0	0	0	0	0	0	0	0	0	0	0	0	0	0	0	0	0	0	0	0	0	0	0	0	0
ENSG00000158483.11	137	156	163	123	111	382	338	248	179	503	449	322	342	259	114	67	189	49	90	172	432	363	338	461	355	778	92	161	386	178	63	162	351	259	347	114	130	196	253	96	194	156	28	44	25	62	83	63	136
ENSG00000137440.3	8879	7909	10348	7309	8138	26026	149	63	38	221	166	137	189	164	61	62	245	85	54	103	37	18	33	6	0	19	226	341	784	322	202	300	159	89	106	17	37	50	69	34	54	31342	7978	7575	4066	8173	9327	10678	19872
ENSG00000260741.1	0	0	0	0	0	0	0	0	0	0	0	0	0	0	0	0	0	0	0	0	0	0	0	0	0	0	0	0	0	0	0	0	0	0	0	0	0	0	0	0	0	0	0	0	0	0	0	0	0
ENSG00000168811.2	11	15	21	12	12	48	31	18	8	48	57	37	47	42	19	21	28	4	0	20	28	28	30	53	42	71	10	13	56	303	230	272	96	59	68	0	6	8	79	33	57	52	0	8	8	10	7	17	29
ENSG00000212961.4	0	0	0	0	0	0	4	0	0	0	0	0	0	2	0	0	0	0	0	0	0	0	0	0	2	0	2	2	0	2	2	0	0	0	0	0	0	2	0	0	0	0	0	0	0	0	0	0	2
ENSG00000239253.1	0	0	0	0	0	0	0	0	0	0	0	0	0	0	0	0	0	0	0	0	0	0	0	0	0	0	0	0	0	0	0	0	0	0	0	0	0	0	0	0	0	0	0	0	0	0	0	0	0
ENSG00000232806.1	0	0	0	0	0	0	0	0	0	0	0	0	0	0	0	0	0	0	0	0	0	0	0	0	0	0	0	0	0	0	0	0	0	0	0	0	0	0	0	0	0	0	0	0	0	0	0	0	0
ENSG00000159445.8	337	351	539	339	358	823	659	392	270	1020	804	660	921	822	279	170	467	84	156	365	726	714	732	830	761	1402	171	291	670	326	240	321	579	439	457	108	224	341	454	200	402	873	217	255	109	207	206	310	613
ENSG00000265737.1	0	0	0	0	0	0	0	0	0	0	0	0	0	0	0	0	0	0	0	0	0	0	0	0	0	0	0	0	0	0	0	0	0	0	0	0	0	0	0	0	0	0	0	0	0	0	0	0	0
ENSG00000249184.1	0	0	0	0	0	0	0	0	0	0	0	0	0	0	0	0	0	0	0	0	0	0	0	0	0	0	0	0	0	0	0	0	0	0	0	0	0	0	0	0	0	0	0	0	0	0	0	0	0
ENSG00000070444.10	810	894	1021	915	684	2209	1829	1129	779	1846	1618	1260	1395	1537	413	256	222	64	261	493	1468	1409	1559	1309	1784	2820	318	571	1510	941	498	1135	567	637	658	91	435	714	890	631	862	1128	224	200	97	278	273	237	542
ENSG00000265457.1	0	0	0	0	0	0	0	0	0	0	0	0	0	0	0	0	0	0	0	0	0	0	0	0	0	0	0	0	0	0	0	0	0	0	0	0	0	0	0	0	0	0	0	0	0	0	0	0	0
ENSG00000236998.2	0	0	0	0	0	0	0	0	0	0	0	0	0	0	0	0	0	0	0	0	0	0	0	0	0	0	0	0	0	0	0	0	0	0	0	0	0	0	0	0	0	0	0	0	0	0	0	0	0
ENSG00000218227.3	26	28	26	9	15	45	40	28	13	41	51	21	79	27	23	9	12	11	6	10	114	70	61	80	97	174	78	192	372	140	93	198	22	12	33	24	13	17	19	16	12	111	47	36	23	6	3	23	31
ENSG00000066697.10	1433	1369	1715	1355	1423	4375	1870	900	909	2282	1917	1412	986	917	314	184	1016	138	436	792	1504	1470	1440	2069	2497	4097	284	454	940	715	383	796	1714	1101	1307	145	410	710	1922	798	1662	2605	507	330	202	334	375	571	974
ENSG00000265574.1	0	0	3	0	0	0	26	12	0	28	12	35	0	3	0	3	5	0	3	11	12	15	8	23	19	35	4	3	13	12	5	3	13	6	8	0	2	0	4	2	6	0	2	0	0	0	0	0	2
ENSG00000083444.12	4270	3975	5552	4749	3627	11135	5125	3100	2323	6362	6077	4618	7842	5571	2175	1756	1126	445	838	1691	4744	4557	4395	2293	3379	5163	3768	7886	17065	5047	2787	5823	2394	2911	2712	1609	1338	2458	6767	3648	5773	7940	1950	2168	1093	1999	1968	1990	3856
ENSG00000237390.1	0	0	0	0	0	0	0	0	0	0	0	0	0	0	0	0	0	0	0	0	0	0	0	0	0	0	0	0	0	0	0	0	0	0	0	0	0	0	0	0	0	0	0	0	0	0	0	0	0
ENSG00000182613.1	0	0	0	0	0	0	0	0	0	0	0	0	0	0	0	0	0	0	0	0	0	0	0	0	0	0	0	0	0	0	0	0	0	0	0	0	0	0	0	0	0	0	0	0	0	0	0	0	0
ENSG00000207089.1	0	0	0	0	0	0	0	0	0	0	0	0	0	0	0	0	0	0	0	0	0	0	0	0	0	0	0	0	0	0	0	0	0	0	0	0	0	0	0	0	0	0	0	0	0	0	0	0	0
ENSG00000247775.2	3	0	0	0	0	19	0	0	0	0	0	0	0	0	0	0	0	0	0	0	0	0	0	0	0	0	0	0	0	0	0	0	0	0	0	0	0	0	0	0	0	0	0	0	0	0	0	0	0
ENSG00000224535.1	0	0	0	0	0	0	0	0	0	0	0	0	0	0	0	0	0	0	0	0	0	0	0	0	0	0	0	0	0	2	0	4	0	0	0	0	0	0	0	0	0	0	0	0	0	0	0	0	0
ENSG00000235444.2	0	0	0	0	0	0	0	0	0	0	0	0	0	0	0	0	0	0	0	0	1	0	0	0	0	0	0	0	0	0	0	0	0	0	0	0	0	0	0	0	0	0	0	0	0	0	0	0	0
ENSG00000200883.1	0	0	0	0	0	0	0	0	0	0	0	0	0	0	0	0	0	0	0	0	0	0	0	0	0	0	0	0	0	0	0	0	0	0	0	0	0	0	0	0	0	0	0	0	0	0	0	0	0
ENSG00000168918.9	3971	3465	4939	3327	3024	8403	15	15	0	20	14	9	48	36	3	0	19	0	6	21	14	17	18	0	6	12	0	0	0	5	0	0	10	6	0	0	0	4	9	0	0	1522	369	739	359	403	315	545	967
ENSG00000115137.7	85	98	180	76	82	241	257	145	80	387	223	74	173	177	52	25	164	31	63	163	227	252	247	114	437	773	53	62	189	112	78	111	262	182	242	13	68	136	173	92	133	148	30	67	42	32	19	52	105
ENSG00000255458.1	0	10	0	5	12	0	14	6	0	10	15	10	17	18	0	0	15	0	9	4	13	0	9	19	22	40	0	6	15	9	0	5	13	0	4	13	0	4	8	0	0	0	0	0	3	0	0	7	0
ENSG00000259042.1	0	0	0	0	0	0	0	0	0	0	0	0	0	0	0	0	0	0	0	0	0	0	0	0	0	0	0	0	0	0	0	0	0	0	0	0	0	0	0	0	0	0	0	0	0	0	0	0	0
ENSG00000265474.1	28	22	30	19	13	52	17	10	5	6	9	7	18	13	9	5	0	0	3	0	20	13	0	4	2	16	0	5	15	12	0	11	0	0	4	0	3	8	10	0	0	52	2	6	0	0	0	3	14
ENSG00000231266.1	0	0	0	0	0	0	0	0	0	0	0	0	0	0	0	0	0	0	0	0	0	0	0	0	0	0	0	0	0	0	0	0	0	0	0	0	0	0	0	0	0	0	0	0	0	0	0	0	0
ENSG00000202440.1	0	0	0	0	0	0	0	0	0	0	0	0	0	0	0	0	0	0	0	0	0	0	0	0	0	0	0	0	0	0	0	0	0	0	0	0	0	0	0	0	0	0	0	0	0	0	0	0	0
ENSG00000254015.1	0	0	0	0	0	0	0	0	0	0	0	0	0	0	0	0	0	0	0	0	0	0	0	0	0	0	0	0	0	0	0	0	0	0	0	0	0	0	0	0	0	0	0	0	0	0	0	0	0
ENSG00000272754.1	0	0	0	0	0	0	0	2	0	0	0	0	13	6	0	0	0	0	0	0	0	0	0	1	0	0	2	0	0	0	0	2	2	3	0	0	0	0	2	0	0	0	0	0	0	0	0	0	0
ENSG00000223595.1	0	0	0	0	0	0	0	0	0	0	0	0	0	0	0	0	0	0	0	0	0	0	0	0	0	0	0	0	0	0	0	0	0	0	0	0	0	0	0	0	0	0	0	0	0	0	0	0	0
ENSG00000212314.1	0	0	0	0	0	0	0	0	0	0	0	0	0	0	0	0	0	0	0	0	0	0	0	0	0	0	0	0	0	0	0	0	0	0	0	0	0	0	0	0	0	0	0	0	0	0	0	0	0
ENSG00000265546.1	0	0	0	0	0	0	0	0	0	0	0	0	0	0	0	0	0	0	0	0	0	0	0	0	0	0	0	0	0	0	0	0	0	0	0	0	0	0	0	0	0	0	0	0	0	0	0	0	0
ENSG00000236226.1	0	0	0	0	0	1	0	0	0	0	0	0	0	3	0	0	0	0	0	0	0	0	0	2	0	0	0	2	0	0	0	0	0	0	0	0	0	0	0	0	0	0	0	0	0	3	0	0	0
ENSG00000242990.2	0	0	0	0	0	0	0	0	0	0	0	0	0	0	0	0	0	0	0	0	0	0	0	0	0	0	0	0	0	0	0	0	0	0	0	0	0	0	0	0	0	2	0	0	0	0	0	0	0
ENSG00000256122.1	0	0	0	0	0	0	0	0	0	0	0	0	0	0	0	0	0	0	0	0	0	0	0	0	0	0	0	0	0	0	0	0	0	0	0	0	0	0	0	0	0	0	0	0	0	0	0	0	0
ENSG00000215979.1	0	2	0	2	0	0	1	0	0	0	0	1	0	0	0	0	0	0	0	1	0	0	0	0	0	0	0	0	0	0	0	0	0	1	0	0	0	0	0	0	0	0	0	0	0	0	0	0	0
ENSG00000241098.1	0	0	0	0	0	0	0	0	0	0	0	0	0	0	0	0	0	0	0	0	0	0	0	0	0	0	0	0	0	0	0	0	0	0	0	0	0	0	0	0	0	0	0	0	0	0	0	0	0
ENSG00000260329.1	2	0	2	2	3	2	56	51	18	78	51	35	41	63	10	6	11	9	22	17	40	72	42	61	84	116	17	29	97	22	22	26	17	24	29	4	17	24	23	18	24	4	0	6	2	0	9	6	8
ENSG00000142552.3	26	24	19	30	25	92	80	34	24	84	72	46	363	186	114	57	13	9	21	17	109	114	101	46	60	108	14	46	72	42	28	51	26	41	26	53	16	35	33	9	18	33	6	0	0	12	0	0	12
ENSG00000264662.1	0	0	0	0	0	0	0	0	0	0	0	0	0	0	0	0	0	0	0	0	0	0	0	0	0	0	0	0	0	0	0	0	0	0	0	0	0	0	0	0	0	0	0	0	0	0	0	0	0
ENSG00000221423.1	0	0	0	0	0	0	0	0	0	0	0	0	0	0	0	0	0	0	0	0	0	0	0	0	0	0	2	0	0	0	0	0	0	0	0	0	0	0	0	0	0	0	0	0	0	0	0	0	0
ENSG00000254705.1	0	0	0	0	0	0	0	0	0	0	0	0	0	1	0	0	0	0	0	0	0	0	0	0	0	0	0	0	0	0	0	0	0	0	0	0	0	0	0	0	0	0	0	0	0	0	0	0	0
ENSG00000231434.1	0	0	1	0	0	0	0	2	0	2	0	0	0	0	2	0	0	2	0	2	2	0	0	0	0	0	0	0	0	0	0	0	0	0	0	0	0	0	2	0	1	0	2	0	0	0	0	0	0
ENSG00000198046.7	142	222	179	164	157	399	0	0	0	0	0	0	0	0	0	0	0	0	0	0	0	0	0	0	0	0	0	0	0	0	0	0	0	0	0	0	0	0	0	0	0	166	45	74	48	25	35	34	70
ENSG00000272079.1	9	0	4	4	2	6	48	26	20	47	26	26	8	6	0	2	2	9	5	11	31	39	30	46	51	62	54	190	289	199	84	211	19	19	14	22	12	16	18	11	28	6	3	3	2	8	6	15	15
ENSG00000142867.8	469	471	726	378	490	1254	370	242	186	639	447	354	416	385	140	75	255	82	150	238	411	362	368	528	679	1156	639	999	2402	2900	1764	2695	527	488	516	60	117	220	813	334	715	2491	446	352	245	385	314	500	1046
ENSG00000149925.12	26203	26415	35046	36362	24389	79761	67646	40437	31203	74728	72866	53660	100719	75616	30480	21747	12449	4442	7143	13357	41558	37079	35024	18491	36896	51743	18844	44520	91587	26274	16463	32866	18186	17672	18943	20596	10493	18993	30455	16728	24730	101257	24457	21110	10985	24162	23646	26717	45885
ENSG00000251610.1	0	0	0	0	0	0	0	0	0	0	0	0	0	0	0	0	0	0	0	0	0	0	0	0	0	0	0	0	0	0	0	0	0	0	0	0	0	0	0	0	0	0	0	0	0	0	0	0	0
ENSG00000238331.1	0	0	0	0	0	0	0	0	0	0	0	0	0	0	0	0	0	0	0	0	0	0	0	0	0	0	0	0	0	0	0	0	0	0	0	0	0	0	0	0	0	0	0	0	0	0	0	0	0
ENSG00000271321.1	0	0	0	0	2	0	0	0	0	0	0	0	0	0	0	0	0	0	0	0	0	0	0	0	0	0	0	0	0	2	0	5	0	0	0	0	0	0	0	2	0	0	0	0	0	0	0	0	0
ENSG00000269091.1	0	0	0	4	0	0	3	0	0	5	2	3	0	0	0	0	0	0	0	0	0	0	0	0	0	9	0	0	0	0	0	0	0	0	0	0	0	0	0	0	0	9	0	0	0	0	0	0	0
ENSG00000171174.9	31	23	36	28	18	96	537	277	182	635	507	405	441	353	112	71	180	46	91	139	455	450	383	814	935	1499	95	168	276	170	108	180	295	247	234	108	114	206	208	116	146	112	37	20	14	20	23	32	64
ENSG00000223864.1	0	0	4	0	0	0	0	0	2	0	0	2	0	0	0	0	2	0	4	0	2	2	2	16	4	13	0	6	6	0	2	4	4	0	2	0	0	0	0	0	0	2	0	0	0	0	0	0	2
ENSG00000265704.1	0	0	0	0	0	0	0	0	0	0	0	0	0	0	0	0	0	0	0	0	0	0	0	0	0	0	0	0	0	0	0	0	0	0	0	0	0	0	0	0	0	0	0	0	0	0	0	0	0
ENSG00000255377.1	0	0	0	0	0	0	0	0	0	0	0	0	0	0	0	0	0	0	0	0	0	0	0	0	0	4	0	0	0	0	0	0	0	0	0	0	0	0	0	0	0	0	0	0	0	0	0	0	0
ENSG00000144959.5	801	643	1118	718	717	2338	2689	1273	957	3933	2735	2063	1091	1342	514	204	1240	335	402	930	1639	1626	1573	2765	2631	4360	3705	4876	14610	13678	6615	12127	3076	2389	2835	22	648	1121	4163	1780	4055	3083	620	451	328	565	593	653	1392
ENSG00000265144.1	0	0	0	0	0	1	0	0	0	0	0	1	0	0	1	0	0	0	0	0	0	0	0	0	0	0	0	0	0	0	0	0	0	0	0	0	0	0	0	0	0	0	0	0	0	0	0	0	0
ENSG00000054983.12	351	324	568	334	306	909	1593	775	663	2344	1601	1285	521	617	316	144	957	187	398	867	1442	1380	1280	2607	2937	4608	402	474	1375	634	370	605	1279	862	1119	57	397	745	964	371	829	899	187	244	168	124	141	210	373
ENSG00000207944.1	0	0	0	0	0	0	1	1	0	1	1	1	0	0	0	0	0	0	0	0	1	0	0	0	0	0	0	0	0	0	0	0	0	0	0	0	1	0	2	0	1	0	0	0	0	0	0	0	0
ENSG00000204277.1	0	0	0	0	0	0	0	0	0	0	0	0	0	0	0	0	0	0	0	0	0	0	0	0	0	0	0	0	0	0	0	0	0	0	0	0	0	0	0	0	0	0	0	0	0	0	0	0	0
ENSG00000249614.1	0	0	0	0	0	0	0	0	0	0	0	0	0	0	0	0	0	0	0	0	0	0	0	0	0	0	0	0	0	0	0	0	0	0	0	0	0	0	0	0	0	0	0	0	0	0	0	0	0
ENSG00000112200.12	564	583	1198	553	542	1577	790	414	277	1300	791	561	449	466	96	81	573	79	218	409	760	738	773	1091	1151	1899	334	414	1356	950	495	962	904	568	760	44	238	440	544	247	538	1670	280	399	280	236	192	350	791
ENSG00000223634.1	0	0	0	0	0	0	0	0	0	0	0	0	0	0	0	0	0	0	0	0	0	0	0	0	0	0	0	0	0	0	0	0	0	0	0	0	0	0	0	0	0	0	0	0	0	0	0	0	0
ENSG00000231597.1	0	0	0	0	0	0	0	0	0	0	0	0	0	0	0	0	0	0	0	0	0	0	0	0	0	0	0	0	0	0	0	0	0	0	0	0	0	0	0	0	0	0	0	0	0	0	0	0	0
ENSG00000230225.1	0	0	2	3	0	0	0	0	0	0	0	0	0	0	0	0	0	0	0	0	1	0	0	0	4	0	0	0	0	0	0	0	3	0	0	0	0	0	0	0	2	0	0	0	0	0	0	0	0
ENSG00000262619.1	0	0	11	0	6	23	0	0	0	0	0	0	0	0	0	0	0	0	0	0	0	0	0	0	0	0	0	0	0	0	0	0	0	0	0	0	0	0	0	0	0	0	0	0	6	4	0	0	0
ENSG00000239877.2	0	0	0	0	0	0	0	0	0	0	0	0	0	0	0	0	0	0	0	0	0	0	0	0	0	0	0	0	0	0	0	0	0	0	0	0	0	0	0	0	0	0	0	0	0	0	0	0	0
ENSG00000263831.1	0	0	0	0	0	0	0	0	0	0	0	0	0	0	0	0	0	0	0	0	0	0	0	0	0	0	0	0	0	0	0	0	0	0	0	0	0	0	0	0	0	0	0	0	0	0	0	0	0
ENSG00000101236.12	812	730	905	694	663	1923	1562	908	652	1929	1600	1233	2214	1878	903	502	451	128	306	496	1218	1215	1206	1768	2481	3140	128	291	668	560	342	582	1248	1007	1116	348	409	671	1980	982	1739	1380	349	160	93	257	300	243	514
ENSG00000243268.2	0	0	0	0	0	0	0	0	0	0	0	0	0	0	0	0	0	0	0	0	0	0	0	0	0	0	0	0	0	0	0	0	0	0	0	0	0	0	0	0	0	0	0	0	0	0	0	0	0
ENSG00000231738.6	0	0	0	0	0	0	0	0	0	8	0	0	0	0	4	0	0	0	0	0	0	0	0	0	8	7	6	0	12	4	0	10	0	0	0	0	0	0	0	0	0	18	0	0	0	0	0	2	0
ENSG00000201263.1	0	0	0	0	0	0	0	0	0	0	0	0	0	0	0	0	0	0	0	0	0	0	0	0	0	0	0	0	0	0	0	0	0	0	0	0	0	0	0	0	0	0	0	0	0	0	0	0	0
ENSG00000179111.4	7	25	27	20	14	33	73	40	37	103	80	81	264	276	231	113	10	12	40	59	89	86	104	273	240	452	0	18	19	10	18	17	18	48	29	35	13	29	56	41	57	60	0	9	6	41	31	21	30
ENSG00000228800.1	0	0	0	0	0	0	0	0	0	0	0	0	0	0	0	0	0	0	0	0	0	0	0	0	0	0	0	0	0	0	0	0	0	0	0	0	0	0	0	0	0	0	0	0	0	0	0	0	0
ENSG00000113360.12	2239	1901	2789	1862	2058	5873	2894	1516	1341	3525	3049	2285	2551	2092	750	453	1686	245	568	1238	2805	2866	2807	2576	2400	4404	491	921	2094	1256	667	1253	3637	1996	2842	288	894	1427	1842	791	1514	2937	723	726	401	706	640	662	1263
ENSG00000153066.8	636	629	915	707	641	2020	1976	1069	803	2229	1898	1494	2489	1859	660	489	638	199	352	773	1711	1707	1436	1354	1467	2368	897	1737	3936	1984	1040	2208	1588	1067	1497	551	485	792	1522	815	1146	3217	671	698	359	545	603	683	1438
ENSG00000186265.5	0	0	0	0	0	0	0	0	0	0	0	0	0	0	0	0	0	0	0	0	0	0	0	0	0	0	0	0	0	0	0	0	0	0	0	0	0	0	6	0	0	0	0	6	0	0	0	0	0
ENSG00000207963.1	0	0	0	0	0	0	0	0	0	0	0	0	0	0	0	0	0	0	0	0	0	0	0	0	0	0	0	0	0	0	0	0	0	0	0	0	0	0	0	0	0	0	0	0	0	0	0	0	0
ENSG00000207247.1	0	0	0	0	0	0	0	0	0	0	0	0	0	0	0	0	0	0	0	0	0	0	0	0	0	0	0	0	0	0	0	0	0	0	0	0	0	0	0	0	0	0	0	0	0	0	0	0	0
ENSG00000266715.1	1	1	1	1	1	1	1	1	0	1	0	1	0	1	1	1	1	1	1	1	1	1	0	1	1	1	1	1	1	1	1	1	1	1	1	1	1	1	0	1	1	1	1	1	1	1	1	1	1
ENSG00000200313.1	0	0	0	0	0	0	0	0	0	0	0	0	0	0	0	0	0	0	0	0	0	0	0	0	0	0	0	0	0	0	0	0	0	0	0	0	0	0	0	0	0	0	0	0	0	0	0	0	0
ENSG00000211679.2	0	0	0	0	0	0	0	0	0	0	0	0	0	0	0	0	0	0	0	0	0	0	0	0	0	0	0	0	0	0	0	0	0	0	0	0	0	0	0	0	0	0	0	0	0	0	0	0	0
ENSG00000223001.1	0	0	0	0	0	0	0	0	0	0	0	0	0	0	0	0	0	0	0	0	0	0	0	0	0	0	0	0	0	0	0	0	0	0	0	0	0	0	0	0	0	2	0	0	0	0	0	0	0
ENSG00000170325.10	504	482	688	468	454	1531	507	269	216	539	408	396	169	245	52	19	226	65	105	196	389	429	383	198	320	456	99	133	367	211	117	198	406	259	341	12	154	243	253	158	235	895	146	198	138	106	103	189	368
ENSG00000261504.1	3	0	0	0	3	0	0	0	0	0	0	0	0	0	2	0	0	0	0	0	0	0	0	0	0	0	0	8	0	6	14	8	3	0	0	0	0	0	0	0	0	10	0	0	2	0	0	0	0
ENSG00000199767.1	0	0	0	0	0	0	0	0	0	0	0	0	0	0	0	0	0	0	0	0	0	0	0	0	0	0	0	0	0	0	0	0	0	0	0	0	0	0	0	0	0	0	0	0	0	0	0	0	0
ENSG00000254213.2	0	0	0	0	0	0	0	0	0	0	0	0	0	0	0	0	5	0	0	0	0	0	0	0	0	0	0	0	0	0	0	0	0	0	0	0	0	0	0	0	0	5	4	2	0	0	0	0	0
ENSG00000230107.1	0	0	0	0	0	0	0	0	0	0	0	0	0	5	0	0	0	0	0	0	0	0	0	0	0	12	0	0	21	0	0	8	0	0	0	0	0	0	0	0	0	0	0	0	0	0	0	0	0
ENSG00000165716.5	10	11	18	6	14	34	1025	532	470	1127	1116	779	1298	958	494	234	97	46	176	307	955	863	724	560	759	1323	39	177	273	45	36	93	136	255	192	305	258	383	119	75	89	33	9	8	14	4	8	6	24
ENSG00000267714.1	0	0	0	0	0	0	0	0	0	0	0	0	0	0	0	0	0	0	0	0	0	0	0	0	0	0	0	0	0	0	0	0	0	0	0	0	0	0	0	0	0	0	0	0	0	0	0	0	0
ENSG00000272093.1	121	76	111	66	73	177	146	72	52	188	190	104	131	130	40	21	71	13	29	81	168	171	134	261	202	347	35	68	175	111	68	87	170	137	180	2	29	79	117	38	88	104	29	42	18	21	26	30	60
ENSG00000156467.5	14405	12292	18461	10280	11544	32452	6869	3481	2482	12856	8622	5853	16532	14886	5931	2384	4634	299	1449	4656	6945	6253	7936	7342	8459	15487	1687	3491	7005	3902	2164	3820	7283	5028	5707	2109	2048	3828	4106	2054	4367	6714	1736	2039	1169	1941	1987	3220	5590
ENSG00000256566.1	242	204	368	0	183	0	46	27	71	101	132	79	54	92	28	17	219	0	0	112	81	18	89	40	65	62	0	0	0	0	0	2	140	52	60	23	19	29	54	54	36	0	0	0	71	0	0	0	0
ENSG00000201847.1	0	0	0	0	0	0	0	0	0	0	0	0	0	0	0	0	0	0	0	0	0	0	0	0	0	0	0	0	0	0	0	0	0	0	0	0	0	0	0	0	0	0	0	0	0	0	0	0	0
ENSG00000264720.1	0	0	0	0	0	0	0	0	0	0	0	0	0	0	0	0	0	0	0	0	0	0	0	0	0	0	0	0	0	0	0	0	0	0	0	0	0	0	0	0	0	0	0	0	0	0	0	0	0
ENSG00000110048.7	4349	3729	5148	3297	3876	10135	3244	1606	1449	3891	3158	2497	2159	2140	766	438	1609	329	726	1472	2984	2871	2690	3820	3858	6763	1261	2075	5122	3624	1949	3451	3629	2408	2892	303	928	1605	3339	1388	2692	4882	1126	1450	775	1037	865	997	2000
ENSG00000230248.1	0	0	0	0	0	0	0	0	0	0	0	0	0	0	0	0	0	0	0	0	0	0	0	0	0	0	0	0	0	0	0	0	0	0	0	0	0	0	0	0	0	0	0	0	0	0	0	0	0
ENSG00000236013.1	0	0	0	0	0	0	0	0	0	0	0	0	0	0	0	0	0	0	0	0	0	0	0	0	0	0	0	0	0	0	0	0	0	0	0	0	0	0	0	0	0	0	0	0	0	0	0	0	0
ENSG00000254028.1	0	0	0	0	0	0	0	0	0	0	0	0	0	0	0	0	0	0	0	0	0	0	0	0	0	0	0	0	0	8	0	6	0	0	0	0	0	0	0	0	0	0	0	0	0	0	0	0	0
ENSG00000224870.3	341	257	381	291	238	754	628	371	291	628	625	508	872	725	250	145	73	45	130	261	633	527	555	479	428	843	264	479	1145	400	168	469	183	304	211	79	154	277	214	122	199	394	128	118	69	156	139	196	295
ENSG00000204308.6	224	229	290	285	286	667	864	606	369	1089	868	668	1117	914	323	264	266	77	197	371	833	557	580	364	415	610	532	1031	2706	737	417	763	348	344	444	107	262	391	336	184	305	553	124	134	58	151	151	200	408
ENSG00000272130.1	3	0	0	0	0	0	0	0	0	0	0	0	0	0	0	0	0	0	0	0	0	0	0	0	0	0	0	0	6	0	0	0	3	0	0	0	0	0	0	0	0	0	0	0	0	0	0	0	0
ENSG00000207548.1	0	0	0	0	0	0	0	0	0	0	0	0	0	0	0	0	0	0	0	0	0	0	0	0	0	0	0	0	0	0	0	0	0	0	0	0	0	0	0	0	0	0	0	0	0	0	0	0	0
ENSG00000169856.7	0	0	0	0	0	0	27	12	8	13	26	24	18	13	0	4	12	0	0	10	20	10	16	11	19	18	0	0	0	0	0	0	6	16	8	0	8	14	8	0	0	0	0	0	0	0	0	0	0
ENSG00000270917.1	2	3	3	3	5	13	4	0	0	4	0	4	2	0	0	5	0	0	2	3	4	1	2	5	0	2	0	4	2	0	2	0	3	3	0	2	3	0	0	0	0	4	2	1	0	0	0	0	0
ENSG00000204054.7	383	107	159	328	293	785	2689	1687	1131	3532	2918	2315	3204	3154	1149	825	358	151	533	1019	2646	2612	2570	2698	3992	5918	329	452	1188	1018	538	1115	937	1076	986	859	552	1305	1039	629	974	468	156	115	68	109	171	178	163
ENSGR0000223773.2	0	0	0	0	0	0	0	0	0	0	0	0	0	0	0	0	0	0	0	0	0	0	0	0	0	0	0	0	0	0	0	0	0	0	0	0	0	0	0	0	0	0	0	0	0	0	0	0	0
ENSG00000260281.1	1	0	0	0	0	0	5	0	0	5	0	0	0	0	0	0	0	0	0	0	4	0	0	0	4	8	0	0	3	3	0	0	0	0	0	0	2	2	0	0	0	0	0	0	0	0	0	0	0
ENSG00000268830.1	0	0	0	0	0	0	0	0	0	0	0	0	0	0	0	0	0	0	0	0	0	0	0	0	0	0	0	0	0	0	0	0	0	0	0	0	0	0	0	0	0	0	0	0	0	0	0	0	0
ENSG00000226232.4	9	8	12	0	0	21	15	3	4	32	17	4	188	27	13	6	0	8	6	8	16	35	15	5	7	22	26	27	47	39	16	33	4	9	0	4	3	5	3	2	13	18	2	4	2	4	3	9	4
ENSG00000233378.1	0	0	0	0	0	0	0	0	0	0	0	0	0	0	0	0	0	0	0	0	0	0	0	0	0	0	0	0	0	0	0	0	0	0	0	0	0	0	0	0	0	0	0	0	0	0	0	0	0
ENSG00000232464.1	0	0	0	0	0	0	0	0	0	0	0	0	0	0	0	0	0	0	0	0	0	0	0	0	0	0	0	0	0	0	0	0	0	0	0	0	0	0	0	0	0	0	0	0	0	0	0	0	0
ENSG00000257605.1	5	18	19	5	22	23	30	30	7	47	21	21	38	37	19	8	5	0	9	18	18	15	12	20	13	25	5	19	15	5	7	10	22	19	13	8	4	6	33	5	23	70	19	6	3	5	6	12	28
ENSG00000223505.2	1	0	0	0	0	6	2	2	2	3	0	0	5	0	0	2	0	0	0	0	2	1	0	0	2	0	0	0	0	0	0	2	1	0	0	0	1	0	0	2	0	0	0	0	0	0	0	0	1
ENSG00000231992.1	0	0	0	0	0	0	15	3	7	6	9	5	0	5	0	0	0	0	0	0	19	5	4	3	0	14	0	2	8	0	6	3	2	0	0	0	0	3	3	0	0	0	0	0	0	0	0	0	0
ENSG00000231603.1	0	0	0	0	0	0	0	0	0	0	0	0	0	0	0	0	0	0	0	0	0	0	0	0	0	0	0	0	0	0	0	0	0	0	0	0	0	0	0	0	0	0	0	0	0	0	0	0	0
ENSG00000265260.1	0	0	0	0	0	0	0	0	0	0	0	0	0	0	0	0	0	0	0	0	0	0	0	0	1	0	0	0	2	0	0	2	0	0	0	0	0	0	0	0	0	0	0	0	0	0	0	0	0
ENSG00000211884.1	0	0	0	0	0	0	0	0	0	0	0	0	0	0	0	0	0	0	0	0	0	0	0	0	0	0	0	0	0	0	0	0	0	0	0	0	0	0	0	0	0	0	0	0	0	0	0	0	0
ENSG00000183570.12	9	8	0	8	8	16	28	14	14	15	23	11	77	45	21	31	0	0	0	10	23	23	30	11	69	69	5	10	23	26	11	22	7	0	0	0	0	6	12	0	0	0	0	0	0	0	0	0	0
ENSG00000227778.2	0	0	0	0	0	0	0	0	0	0	0	0	0	0	0	0	0	0	0	0	0	0	0	0	0	0	0	0	0	0	0	0	0	0	0	0	0	0	0	0	0	0	0	0	0	0	0	0	0
ENSG00000252861.1	0	0	0	0	0	0	0	0	0	0	0	0	0	0	0	0	0	0	0	0	0	0	0	0	0	0	0	0	0	0	0	0	0	0	0	0	0	0	0	0	0	0	0	0	0	0	0	0	0
ENSG00000154447.10	625	513	915	573	636	1924	1044	584	506	1208	1018	883	568	493	138	105	356	74	179	341	709	755	758	1168	1465	2128	632	816	2514	2241	1285	2300	1128	839	923	32	256	481	1045	504	1059	2105	454	284	204	263	279	286	646
ENSG00000251061.2	0	0	0	0	0	0	0	0	0	0	0	0	0	0	0	0	0	0	0	0	0	0	0	0	0	0	0	0	0	0	0	0	0	0	0	0	0	0	0	0	0	0	0	0	0	0	0	0	0
ENSG00000187325.4	107	71	141	58	63	246	377	172	138	423	326	214	46	75	18	0	471	40	132	317	430	461	438	492	310	706	55	75	275	175	45	119	425	234	288	0	137	238	83	34	78	41	17	0	4	16	21	9	22
ENSG00000261279.1	0	0	0	0	0	0	0	0	0	0	0	0	0	0	0	0	0	0	0	1	0	0	0	0	0	0	0	0	0	0	0	0	0	0	0	0	0	0	0	0	0	0	0	0	0	0	0	0	0
ENSG00000149927.13	7	9	6	7	0	18	344	243	171	462	365	310	2301	1497	820	451	66	35	52	100	355	302	264	262	301	601	71	237	539	262	121	265	114	117	112	57	77	103	52	10	46	0	0	0	2	0	0	0	0
ENSG00000168303.6	439	363	643	293	302	1071	1077	586	471	1321	1099	816	1487	1106	551	214	192	54	290	518	952	826	866	826	827	1391	755	1448	3110	1655	940	1615	448	422	464	95	253	432	458	197	347	1153	170	295	169	162	233	494	786
ENSG00000133027.13	113	90	118	122	85	279	1650	909	684	1617	1532	1051	1920	1498	691	420	191	172	284	587	1577	1486	1324	1208	1157	1955	339	827	1463	363	244	443	394	589	594	900	387	580	404	220	402	435	122	157	81	119	148	138	281
ENSG00000052795.8	413	399	566	347	336	939	388	219	229	366	253	256	64	95	26	4	156	15	52	115	197	227	224	311	290	504	323	318	1128	721	502	652	214	194	168	0	80	167	424	169	391	967	178	309	169	143	160	174	357
ENSG00000111785.14	393	294	495	333	296	929	968	469	452	1507	1008	814	952	1016	310	252	481	92	201	355	880	830	797	986	1083	1709	421	640	1365	856	495	804	819	635	684	40	230	465	591	246	485	588	135	160	92	140	111	130	291
ENSG00000163064.6	0	0	0	0	0	0	51	17	43	69	62	38	58	35	15	9	14	0	0	10	51	73	47	50	50	105	27	36	88	20	20	44	49	19	43	28	17	26	23	11	25	0	0	0	0	0	0	0	0
ENSG00000211866.1	0	0	0	0	0	0	0	0	0	0	0	0	0	0	0	0	0	0	0	0	0	0	0	0	0	0	0	0	0	0	0	0	0	0	0	0	0	0	0	0	0	0	1	0	0	0	0	1	0
ENSG00000272742.1	0	0	0	0	0	0	0	0	0	0	0	0	0	0	0	0	0	0	0	0	0	0	0	0	0	0	0	0	0	0	0	0	0	0	0	0	0	0	0	0	0	0	0	0	0	0	0	0	0
ENSG00000242379.2	0	0	0	0	0	0	0	0	0	0	0	0	0	0	0	0	0	0	0	0	0	0	0	0	0	0	0	0	0	0	0	0	0	0	0	0	0	0	0	0	0	0	0	0	0	0	0	0	0
ENSG00000213128.3	0	0	0	0	0	0	0	0	0	0	0	0	0	0	0	0	0	0	0	0	0	0	0	0	0	0	0	0	0	0	0	0	0	0	0	0	0	0	0	0	0	0	0	0	0	0	0	0	0
ENSG00000234156.1	0	0	0	0	0	0	0	0	0	0	0	0	0	0	0	3	0	0	0	0	0	0	0	0	0	0	0	0	0	0	0	0	0	0	0	0	0	0	2	0	0	0	0	0	0	0	0	0	0
ENSG00000200303.1	0	0	0	0	0	0	0	0	0	0	0	0	0	0	0	0	0	0	0	0	0	0	0	0	0	0	0	0	0	0	0	0	0	0	0	0	0	0	0	0	0	0	0	0	0	0	0	0	0
ENSG00000126562.12	21	28	22	24	17	67	223	107	80	185	153	129	763	446	142	96	58	16	42	85	217	213	194	212	201	476	0	0	32	17	13	26	99	100	122	33	60	70	94	76	109	56	0	25	21	13	10	11	6
ENSG00000260859.1	0	0	0	0	0	0	0	0	0	1	0	0	0	0	0	0	0	0	0	0	0	0	0	0	0	0	0	0	0	0	0	0	0	0	0	0	0	0	0	2	0	0	0	0	0	0	0	0	0
ENSG00000260628.1	0	0	0	0	0	0	5	0	0	0	0	0	0	0	0	0	0	0	0	0	0	0	0	0	0	0	0	0	0	0	0	35	0	0	0	0	0	0	0	0	0	29	0	0	0	0	0	0	0
ENSG00000256098.1	0	0	0	0	0	0	0	0	0	0	0	0	0	0	0	0	0	0	0	0	0	0	0	0	0	0	0	0	0	0	0	0	0	0	0	0	0	0	0	0	0	0	0	0	0	0	0	0	0
ENSG00000249488.1	0	0	0	0	0	0	0	0	0	0	0	0	0	3	0	0	0	0	0	0	0	0	0	0	0	0	0	0	0	0	0	0	0	0	0	0	0	0	0	0	0	1	0	0	0	0	0	0	0
ENSG00000249771.1	0	0	0	0	0	0	0	0	0	0	0	0	0	0	0	0	0	0	0	0	0	0	0	0	0	0	0	0	0	0	0	0	0	0	0	0	0	0	0	0	0	0	0	0	0	0	0	0	0
ENSG00000090266.8	569	451	712	527	393	1364	3956	2327	1608	4550	3765	2531	4849	3379	1052	884	274	250	574	1134	3245	2521	2107	1921	1685	2814	865	2104	4028	904	501	951	728	1258	1005	2104	837	1132	1249	625	939	3091	773	946	387	644	689	1044	1707
ENSG00000221164.1	7	3	16	9	0	45	9	10	2	19	18	15	33	20	7	2	2	0	0	10	16	18	23	12	17	17	11	16	65	13	6	18	9	10	5	1	8	5	12	12	8	0	0	0	0	2	2	0	3
ENSG00000182934.7	3094	2540	3463	2692	2986	8531	3599	2100	1636	4207	3658	2937	3897	3137	1428	863	1188	253	622	1279	3062	3152	2630	3136	2808	5243	938	1994	4682	2487	998	2578	2483	2344	2603	337	921	1432	3942	1883	3244	8219	2094	2069	1113	1884	1893	1731	3580
ENSG00000203356.2	0	0	0	0	0	0	0	0	0	0	0	0	0	7	0	0	0	0	0	0	0	0	0	0	0	0	0	0	0	0	0	0	0	0	0	0	0	0	0	0	0	0	0	0	0	0	0	0	0
ENSG00000251236.1	0	0	0	0	0	0	0	0	0	0	0	0	0	0	0	0	0	0	0	0	0	0	0	0	0	0	0	0	0	0	0	0	0	0	0	0	0	0	0	0	0	0	0	0	0	0	0	0	0
ENSG00000266908.1	0	0	0	0	0	0	0	0	0	0	0	0	0	0	0	0	0	0	0	0	0	0	0	0	0	0	0	0	0	0	0	0	0	0	0	0	0	0	0	0	0	0	0	0	0	0	0	0	0
ENSG00000257198.2	0	0	0	0	0	0	0	0	0	0	0	0	0	0	0	0	0	0	0	0	0	0	0	0	0	0	0	0	0	0	0	0	0	0	0	0	0	0	0	0	0	0	0	0	0	0	0	0	0
ENSG00000082515.12	971	764	1106	718	805	2271	1340	740	533	2004	1379	1123	1948	1365	605	349	735	106	297	559	1729	1419	1374	1236	1133	2229	728	1572	2917	1414	749	1332	1035	875	925	422	412	645	934	431	761	1418	316	322	151	295	325	475	964
ENSG00000203257.1	0	0	0	0	0	0	0	0	0	0	0	0	0	0	0	0	0	0	0	0	0	0	0	0	0	0	0	0	0	0	0	0	0	0	0	0	0	0	0	0	0	0	0	0	0	0	0	0	0
ENSG00000201065.1	0	0	0	0	0	0	0	0	0	0	0	0	0	0	0	0	0	0	0	0	0	0	0	0	0	0	0	0	0	0	0	0	0	0	0	0	0	0	0	0	0	0	0	0	0	0	0	0	0
ENSG00000242852.2	35	37	28	34	19	16	0	0	0	7	0	0	0	0	0	0	0	0	0	0	0	0	4	0	0	0	23	28	58	62	33	48	0	0	0	0	0	0	0	0	0	51	15	7	11	6	6	6	20
ENSG00000221010.2	0	0	0	0	0	0	0	0	0	0	0	0	0	0	0	0	0	0	0	0	0	0	0	0	0	0	0	0	0	0	0	0	0	0	0	0	0	0	0	0	0	0	0	0	0	0	0	0	0
ENSG00000214027.3	0	0	0	0	0	2	3	0	0	0	0	2	0	0	0	0	0	0	0	0	0	0	0	0	0	0	0	0	2	1	2	2	0	0	0	0	0	0	0	0	0	0	0	0	0	0	0	0	0
ENSG00000161395.8	147	131	183	149	131	347	566	324	206	637	589	491	1393	1112	281	258	64	55	146	217	654	552	573	497	496	817	12551	27146	57911	14764	8144	16810	148	202	169	194	128	276	168	120	158	359	92	142	95	134	89	168	241
ENSG00000232412.1	3	0	4	0	7	4	7	5	3	5	8	7	26	2	0	0	0	0	0	3	14	5	6	6	13	7	0	0	4	4	2	0	0	5	0	9	3	2	3	2	3	0	0	0	0	0	0	0	0
ENSG00000158711.9	913	926	1501	780	815	2435	976	528	277	1329	695	627	829	884	193	91	553	122	238	511	680	823	776	1489	2051	2882	834	1005	3076	2685	1806	2419	1280	897	955	47	247	628	721	320	677	2096	336	413	252	154	242	357	722
ENSG00000211599.2	0	0	0	0	0	0	0	0	0	0	0	0	0	0	0	0	0	0	0	0	0	0	0	0	0	0	0	0	0	0	0	0	0	0	0	0	0	0	0	0	0	0	0	0	0	0	0	0	0
ENSG00000265174.1	0	0	0	0	0	0	0	0	0	0	0	0	0	0	0	0	0	0	0	0	0	0	0	0	0	0	0	0	0	0	0	0	0	0	0	0	0	0	0	0	0	0	0	0	0	0	0	0	0
ENSG00000223761.1	0	0	0	0	0	0	0	0	0	0	0	0	0	0	0	0	0	0	0	0	0	0	0	0	0	0	0	0	0	0	0	0	0	0	0	0	0	0	0	0	0	0	0	0	0	0	0	0	0
ENSG00000119906.7	511	563	1031	420	389	973	1822	893	717	2556	1407	1193	1025	969	324	135	1098	201	416	794	1460	1354	1520	2120	2179	3216	151	309	684	357	196	213	1596	1018	1216	62	406	758	736	296	698	895	189	299	196	170	152	195	398
ENSG00000269444.1	0	0	0	0	0	0	5	0	0	2	2	0	7	6	10	0	0	0	0	0	0	0	5	0	0	0	0	0	3	0	0	2	0	1	0	2	0	2	0	0	0	0	0	0	1	2	0	0	1
ENSG00000214702.5	0	0	0	0	0	0	0	0	0	0	0	0	0	0	0	0	0	0	0	0	0	0	0	0	0	0	0	0	0	0	0	0	0	0	0	0	0	0	0	0	0	0	0	0	0	0	0	0	0
ENSG00000253840.1	0	0	0	0	0	0	0	0	0	0	0	0	0	0	0	0	0	0	0	0	0	0	0	0	0	0	0	0	0	0	0	0	0	0	0	0	0	0	0	0	0	0	0	0	0	0	0	0	0
ENSG00000228502.1	5	2	19	6	6	10	8	3	4	9	10	3	5	3	2	2	2	0	4	0	13	9	18	15	13	25	2	14	11	3	3	6	2	3	7	0	0	5	9	2	4	11	5	5	0	0	3	7	5
ENSG00000199354.1	0	0	0	0	0	0	0	0	0	0	0	0	0	0	0	0	0	0	0	0	0	0	0	0	0	0	0	0	0	0	0	0	0	0	0	0	0	0	0	0	0	0	0	0	0	0	0	0	0
ENSG00000268181.1	0	0	0	0	0	0	0	0	0	0	0	0	0	0	0	0	0	0	0	0	0	0	0	0	0	0	0	0	0	0	0	0	0	0	0	0	0	0	0	0	0	0	0	0	0	0	0	0	0
ENSG00000251568.1	0	0	0	0	0	0	0	0	0	0	0	0	0	0	0	0	0	0	0	0	0	0	0	0	0	0	0	0	0	0	0	0	0	0	0	0	0	0	0	0	0	1	0	0	0	0	0	0	0
ENSG00000135905.14	23	29	20	22	17	52	3069	1505	1323	3738	2856	1992	623	559	254	170	1954	428	743	1282	3239	2838	2752	2814	2544	4086	108	200	560	150	114	125	3321	1989	2834	30	845	1328	3403	1167	2661	60	25	0	0	26	17	23	29
ENSG00000132846.5	73	57	56	49	36	169	610	356	209	634	576	394	1171	905	217	88	227	37	153	290	679	724	651	594	788	1404	183	269	652	517	199	443	453	243	354	22	148	333	166	63	150	63	6	42	22	20	20	20	35
ENSG00000270015.1	178	199	265	153	205	555	223	127	126	320	248	229	384	360	85	93	73	11	51	90	219	177	202	148	194	440	16	24	62	54	11	34	137	103	124	10	99	126	107	58	96	230	55	80	42	85	99	78	171
ENSG00000224354.2	0	0	3	0	0	0	0	0	0	0	0	0	2	0	0	0	0	0	0	0	0	0	0	0	0	0	0	0	0	0	0	0	0	0	0	0	0	0	0	0	0	0	0	0	0	0	0	0	0
ENSG00000259474.1	0	0	0	0	0	0	0	0	0	0	0	0	0	0	0	0	0	0	0	0	0	0	0	0	0	0	0	0	0	0	0	0	0	0	0	0	0	0	0	0	0	0	0	0	0	0	0	0	0
ENSG00000266561.2	0	0	0	0	0	0	0	0	0	0	0	0	0	0	0	0	0	0	0	0	0	0	0	0	0	0	0	0	0	0	0	0	0	0	0	0	0	0	0	0	0	0	0	0	0	0	0	0	0
ENSG00000231740.1	0	0	0	0	0	0	0	0	0	0	0	0	0	0	0	0	0	0	0	0	0	0	0	0	0	0	0	0	0	0	0	0	0	1	0	0	0	0	0	0	0	0	0	0	0	0	0	0	0
ENSG00000228571.1	0	0	0	0	0	0	0	0	0	0	0	0	0	0	0	0	0	0	0	0	0	0	0	0	0	0	0	0	0	0	0	0	0	0	0	0	0	0	0	0	0	0	0	0	0	0	0	0	0
ENSG00000238732.1	0	0	0	0	0	0	0	0	0	0	0	1	0	0	0	0	0	0	0	0	0	0	0	0	0	1	0	0	0	1	0	0	2	0	0	0	0	0	1	0	0	0	0	0	0	0	0	0	0
ENSG00000117682.12	1134	1145	1560	1212	1240	3572	972	561	436	979	942	694	877	675	252	184	242	98	160	359	898	871	783	905	807	1708	337	605	1343	676	345	648	646	568	639	183	291	389	785	347	698	2331	564	507	305	509	468	518	1041
ENSG00000225620.1	0	0	0	0	0	0	0	0	0	0	0	0	0	0	0	0	0	0	0	0	0	0	0	0	0	0	0	0	0	0	0	0	0	0	0	0	0	0	0	0	0	0	0	0	0	0	0	0	0
ENSG00000196652.7	476	420	734	403	370	1111	1072	589	433	1471	1132	915	619	561	179	117	596	144	237	444	921	944	850	1123	1010	1930	129	221	585	460	259	468	900	653	790	116	309	465	613	283	450	1104	212	255	141	145	155	208	466
ENSG00000161381.9	0	0	0	0	3	0	9	11	9	13	15	19	132	80	20	15	0	0	0	6	15	24	25	24	30	42	10	19	90	55	22	58	3	6	0	0	0	0	0	0	6	0	0	0	0	0	0	0	0
ENSG00000252642.1	0	0	0	0	0	0	0	0	0	0	0	0	0	0	0	0	0	0	0	0	0	0	0	0	1	0	0	0	0	0	0	0	0	0	0	0	0	0	0	0	0	0	0	0	0	0	0	0	0
ENSG00000233139.1	0	0	0	0	0	0	0	0	0	0	0	0	0	0	0	0	0	0	0	0	0	0	0	0	0	0	0	0	0	0	0	0	0	0	0	0	0	0	0	0	0	0	0	0	0	0	0	0	0
ENSG00000251477.1	0	0	0	0	0	0	0	0	0	0	0	0	0	0	0	0	0	0	0	0	0	0	0	0	0	0	0	0	0	0	0	0	0	0	0	0	0	0	0	0	0	0	0	0	0	0	0	0	0
ENSG00000225937.1	0	0	0	0	0	0	0	0	0	0	0	0	0	0	0	0	0	0	0	0	0	0	0	0	0	0	0	0	0	0	0	0	0	0	0	0	0	0	0	0	0	0	0	0	0	0	0	0	0
ENSG00000174197.12	1168	1077	1891	929	1040	2610	1742	785	820	2127	1441	1175	939	810	214	109	825	104	332	822	1583	1383	1313	1979	2051	2850	256	268	992	691	360	621	1905	1212	1342	77	515	857	1428	468	1103	1446	347	340	232	192	194	211	525
ENSG00000263525.1	0	0	0	0	0	0	0	0	0	0	0	0	0	0	0	0	0	0	0	0	0	0	0	0	0	0	0	0	2	0	0	0	0	0	0	0	0	0	0	0	0	0	0	0	0	0	0	0	0
ENSG00000254971.1	0	0	0	0	0	0	0	0	0	0	0	0	0	0	0	0	0	0	0	0	0	0	0	0	0	0	0	0	0	0	0	0	0	0	0	0	0	0	0	0	0	0	0	0	0	0	0	0	0
ENSG00000197047.1	0	0	0	0	0	0	0	0	0	0	0	0	0	0	2	0	0	0	0	0	0	0	0	0	0	0	0	0	0	0	0	0	0	0	0	0	0	0	0	0	0	0	0	1	0	0	0	0	0
ENSG00000239180.1	0	0	0	0	0	0	0	0	0	0	0	0	0	0	0	0	0	0	0	0	0	0	0	0	0	0	0	0	0	0	0	0	1	0	0	0	0	0	0	0	0	0	0	0	0	0	0	0	0
ENSG00000168746.6	0	0	0	0	0	0	0	0	0	0	0	0	0	0	0	0	0	0	0	0	0	0	0	0	0	0	0	0	0	0	0	0	0	0	0	0	0	0	0	0	0	0	0	0	0	0	0	0	0
ENSG00000206260.2	0	0	0	0	0	0	0	0	0	5	0	0	0	0	0	0	0	0	0	0	2	2	0	2	0	0	0	0	0	0	0	0	0	0	0	0	0	0	0	0	0	0	0	0	0	3	0	0	0
ENSG00000237816.1	0	0	0	0	0	0	0	0	0	0	0	0	0	0	0	0	0	0	0	0	0	0	0	0	0	0	0	0	0	0	0	0	0	0	0	0	0	0	0	0	0	0	0	0	0	0	0	0	0
ENSG00000255905.1	1	1	1	1	5	1	0	0	0	0	0	0	0	1	0	0	0	0	0	0	0	0	0	0	0	0	1	1	1	1	1	1	0	0	0	0	0	0	0	0	0	1	4	1	0	4	5	1	1
ENSG00000206717.1	0	0	0	0	0	0	0	0	0	0	0	0	0	0	0	0	0	0	0	0	0	0	0	0	0	0	0	0	0	0	0	0	0	0	0	0	0	0	0	0	0	0	0	0	0	0	0	0	0
ENSG00000100626.12	0	0	0	0	0	0	201	110	75	174	191	131	31	28	9	7	37	11	38	40	258	257	213	162	184	312	130	310	634	171	73	186	37	79	41	28	49	36	9	9	29	0	0	0	0	0	0	0	0
ENSG00000019102.7	113	105	143	87	66	315	6	5	0	2	0	0	0	0	0	0	0	0	0	0	0	2	6	0	0	0	0	0	5	0	0	0	0	0	0	0	1	0	0	0	0	53	12	20	11	53	56	77	183
ENSG00000117036.7	1140	1035	1620	1083	1192	3429	930	577	348	1185	929	722	367	512	144	75	431	94	194	426	782	825	910	1157	1231	1842	397	588	1774	2641	1516	2648	1199	1013	958	4	287	498	1752	881	1446	2335	519	496	273	311	282	409	912
ENSG00000230426.1	0	0	0	0	0	0	0	0	0	0	0	0	0	0	0	0	0	0	0	0	0	0	0	0	0	0	0	0	0	0	0	0	0	0	0	0	0	0	0	0	0	0	0	0	0	0	0	0	0
ENSG00000266468.1	0	0	0	0	0	0	0	0	0	0	0	0	0	0	0	0	0	0	0	0	0	0	0	0	0	0	0	0	0	0	0	0	0	0	0	0	0	0	0	0	0	0	0	0	0	0	0	0	0
ENSG00000216205.1	0	0	0	0	0	0	0	0	0	0	0	0	0	0	0	0	0	0	0	0	0	0	0	0	0	0	0	0	0	0	0	0	0	0	0	0	0	0	0	0	0	0	0	0	0	0	0	0	0
ENSG00000175643.7	63	43	132	48	48	142	1493	716	620	1775	1392	1137	638	498	225	109	646	127	342	497	1457	1470	1252	1008	1090	1943	835	1610	2981	1358	814	1372	1091	802	923	354	362	572	320	151	302	185	77	58	23	120	131	106	179
ENSG00000066777.4	2095	2422	4261	2004	1985	5674	2476	1207	917	3567	2191	1572	1033	1130	310	166	1380	244	628	1229	2124	2137	2159	3550	4287	6234	936	1060	3400	2266	1306	1921	2792	1597	2030	51	676	1277	2080	781	1739	4398	936	1149	677	658	662	816	1768
ENSG00000261710.1	0	0	0	0	0	0	0	0	0	0	0	0	0	0	0	0	0	0	0	0	0	0	0	0	0	0	0	0	0	0	0	0	0	0	0	0	0	0	0	0	0	0	0	0	0	0	0	0	0
ENSG00000252809.2	1	1	1	1	0	1	1	1	1	1	1	1	1	1	1	1	1	1	1	1	1	1	1	1	1	2	1	1	1	1	1	1	1	1	1	1	1	1	1	1	1	1	1	1	1	1	1	1	1
ENSG00000257748.1	0	0	0	0	0	0	0	0	0	0	0	0	0	0	0	0	0	0	0	0	0	0	0	0	0	0	0	0	0	0	0	0	0	0	0	0	0	0	0	0	0	0	0	0	0	0	0	0	0
ENSG00000230274.1	0	0	0	0	0	0	0	0	0	0	0	0	0	0	0	0	0	0	0	0	0	0	0	0	0	0	0	0	2	2	0	0	0	0	0	0	0	0	0	0	0	0	0	0	0	0	0	0	0
ENSG00000251429.1	38	39	34	19	11	86	4	0	4	7	3	0	18	17	9	1	0	0	2	0	0	0	5	4	5	5	0	0	4	8	4	8	2	2	0	0	3	0	0	2	0	34	2	6	6	3	0	2	9
ENSG00000263531.1	0	0	7	0	0	0	5	0	0	0	0	0	0	3	0	0	0	0	0	4	0	4	0	0	0	4	0	0	0	0	0	0	0	0	0	0	0	0	1	0	0	0	0	0	0	0	0	0	1
ENSG00000171408.9	2	2	0	0	0	8	504	246	142	772	545	362	856	926	286	155	260	89	151	350	732	615	700	407	607	787	2	6	0	3	0	2	537	317	416	25	154	290	173	100	156	2	0	3	0	0	0	0	0
ENSG00000272543.1	0	0	0	0	0	0	5	4	2	6	4	2	1	1	0	0	0	0	2	2	7	2	2	0	1	3	3	0	2	0	0	1	0	1	0	0	0	0	1	0	0	0	0	0	0	0	0	0	0
ENSG00000200756.1	0	0	0	0	0	0	0	0	0	0	0	0	0	0	0	0	0	0	0	0	0	0	0	0	0	0	0	0	0	0	0	0	0	0	0	0	0	0	0	0	0	0	0	0	0	0	0	0	0
ENSG00000100416.8	363	391	497	413	346	986	1486	843	701	1782	1485	1244	1644	1391	453	339	437	129	329	461	1441	1250	1263	669	633	1316	663	1476	2893	751	462	754	785	746	776	541	380	591	591	340	538	1044	333	291	165	300	321	425	920
ENSG00000184979.9	54	51	41	63	62	134	316	187	159	757	737	466	235	181	645	536	139	36	88	170	324	267	277	144	168	280	113	283	548	4487	2200	4903	1628	1436	1506	12	106	161	941	613	824	248	70	211	63	56	42	49	81
ENSG00000242571.1	3	0	0	2	0	2	0	0	0	7	0	0	0	0	0	0	0	0	0	2	2	2	2	3	0	4	0	0	2	2	0	3	0	0	0	0	0	2	0	0	0	3	0	0	2	0	0	0	1
ENSG00000272335.1	81	65	112	51	56	136	64	49	43	113	63	45	253	296	53	22	53	6	20	37	94	73	120	103	165	284	67	51	140	90	68	72	127	81	82	5	49	63	68	27	62	91	18	41	21	37	28	54	113
ENSG00000164404.4	7	4	18	0	13	4	19	18	0	29	9	16	28	26	0	0	40	9	7	10	25	30	26	40	47	91	5	27	35	15	0	25	20	0	11	0	5	13	5	0	0	50	11	15	8	13	5	0	0
ENSG00000271511.1	0	0	0	0	0	0	2	1	0	2	2	0	1	2	0	0	0	0	0	0	0	0	0	2	2	0	0	0	4	0	0	0	0	0	2	0	0	2	0	0	0	0	0	0	0	0	0	0	0
ENSG00000199322.1	0	0	0	0	0	0	0	0	0	0	0	0	0	0	0	0	0	0	0	0	0	0	0	0	0	0	0	0	0	0	0	0	0	0	0	0	0	0	0	0	0	0	0	0	0	0	0	0	0
ENSG00000111684.6	668	726	936	463	509	1537	1550	869	641	1863	1531	1125	811	825	437	274	411	101	292	596	1384	1354	1206	760	834	1347	393	540	1484	463	252	452	1142	830	1058	52	430	652	868	469	655	886	207	296	141	217	209	269	475
ENSG00000238419.1	0	0	0	0	0	0	0	0	0	0	0	0	0	0	0	0	0	0	0	0	0	1	0	0	0	1	0	0	0	0	0	0	0	0	0	0	0	0	0	0	0	0	0	0	0	0	0	0	0
ENSG00000240480.1	0	0	0	0	0	0	0	0	0	0	0	0	0	0	0	0	0	0	0	0	0	0	0	0	0	0	0	0	0	0	0	0	0	0	0	0	0	0	0	0	0	0	0	0	0	0	0	0	0
ENSG00000187800.9	385	391	534	435	402	1244	291	123	102	297	295	236	43	22	34	12	61	21	68	99	195	182	172	462	427	808	50	65	177	218	131	244	120	194	132	5	57	42	276	135	316	1525	418	127	87	223	238	306	590
ENSG00000171243.7	0	0	0	0	0	0	0	0	0	0	0	0	0	0	0	0	0	0	0	0	0	0	0	0	0	11	210	289	786	67	61	90	0	0	0	0	0	0	0	0	0	0	0	0	0	0	0	0	0
ENSG00000250180.1	0	0	0	0	0	0	0	0	0	0	0	0	0	0	0	0	0	0	0	0	0	0	0	0	0	0	0	0	0	0	0	0	0	0	0	0	0	0	0	0	0	0	0	0	0	0	0	0	0
ENSG00000267041.1	66	59	76	54	48	152	18	19	0	34	31	19	5	11	8	0	4	7	9	12	9	15	11	36	41	25	108	100	294	178	112	169	19	16	16	0	0	0	0	0	6	87	21	22	22	25	21	23	56
ENSG00000227123.1	0	0	0	0	0	0	0	0	0	0	0	0	0	0	0	0	0	0	0	0	0	0	0	0	0	0	0	0	0	0	0	0	0	0	0	0	0	0	0	0	0	0	0	0	0	0	0	0	0
ENSG00000228170.1	0	0	0	0	0	0	0	0	0	0	0	0	0	0	0	0	0	0	0	0	0	0	0	0	0	0	0	0	0	0	0	0	0	0	0	0	0	0	0	0	0	0	0	0	0	0	0	0	0
ENSG00000237064.1	1	0	0	0	0	0	0	0	0	0	0	0	0	0	0	0	0	0	0	0	3	0	0	0	0	0	2	0	2	0	0	0	1	0	0	0	0	0	0	0	0	0	0	1	0	0	0	0	0
ENSG00000231242.1	0	0	0	0	0	0	7	4	0	5	0	0	0	0	0	0	0	0	0	4	7	0	6	0	10	37	0	0	0	9	0	12	4	0	0	0	0	5	0	0	0	5	0	0	0	0	0	0	0
ENSG00000223202.1	0	0	0	0	0	0	0	0	0	0	0	0	0	0	0	0	0	0	0	0	0	0	0	0	0	0	0	0	0	0	0	0	0	0	0	0	0	0	0	0	0	0	0	0	0	0	0	0	0
ENSG00000131015.4	393	409	519	483	437	1415	99	92	65	140	146	74	65	62	37	20	60	19	15	34	104	65	91	175	193	324	243	488	1017	665	352	636	186	155	169	0	25	36	538	280	413	1396	361	486	209	265	290	363	724
ENSG00000244089.1	0	0	0	0	0	0	0	0	0	0	0	0	0	0	0	0	0	0	0	0	0	0	0	0	0	0	0	0	0	0	0	0	0	0	0	0	0	0	0	0	0	0	0	0	0	0	0	0	0
ENSG00000266761.1	0	0	0	0	0	0	0	0	0	0	0	0	0	0	0	0	0	0	0	0	0	0	0	0	0	0	0	0	0	0	0	0	0	0	0	0	0	0	0	0	0	0	0	0	0	0	0	0	0
ENSG00000272995.1	0	0	0	0	0	0	0	0	0	0	0	2	0	3	0	0	0	0	0	0	0	0	0	0	0	0	2	0	1	0	0	0	0	0	0	0	0	0	0	0	0	0	0	0	0	0	0	0	3
ENSG00000231369.1	0	0	0	0	0	0	0	0	0	0	0	0	0	0	0	0	0	0	0	0	0	0	0	0	0	0	0	0	0	0	0	0	0	0	0	0	0	0	0	0	0	0	0	0	0	0	0	0	0
ENSG00000251080.1	0	0	0	0	0	0	0	0	0	0	0	0	0	0	0	0	0	0	0	0	0	0	0	0	0	0	0	0	0	0	0	0	0	0	0	0	0	0	0	0	0	0	0	0	0	0	0	0	0
ENSG00000251353.1	0	0	0	0	0	0	0	0	0	0	0	0	0	0	0	0	0	0	0	0	3	0	0	0	0	0	0	0	0	0	0	0	0	0	0	0	0	0	0	0	0	0	0	0	0	0	0	0	0
ENSG00000231234.1	11	20	21	19	13	34	12	13	4	48	24	10	22	34	4	1	7	1	6	9	23	27	23	25	22	59	13	5	43	17	14	16	10	13	16	2	2	4	7	1	3	27	14	4	6	1	5	11	17
ENSG00000131538.6	0	0	0	0	0	0	0	0	0	0	0	0	0	0	0	0	0	0	0	0	0	0	0	0	0	0	0	0	0	0	0	0	0	0	0	0	0	0	0	0	0	0	0	0	0	0	0	0	0
ENSG00000135698.5	927	743	1106	727	774	2558	830	499	326	1434	978	668	809	587	181	89	704	77	151	342	765	745	879	581	498	1113	484	730	1575	1006	531	835	927	682	826	76	212	368	519	214	455	2016	415	412	224	357	391	680	1337
ENSG00000268407.1	0	0	0	0	0	0	0	0	0	0	0	0	0	0	0	0	0	0	0	0	0	0	0	0	0	0	0	0	0	0	0	0	0	0	0	0	0	0	0	0	0	0	0	0	0	0	0	0	0
ENSG00000187486.5	0	0	3	2	0	0	131	55	33	110	102	87	309	218	32	34	6	6	20	27	82	65	92	63	90	128	52	139	228	111	48	120	13	39	22	14	30	57	14	8	8	0	0	2	0	2	0	0	0
ENSG00000272989.1	0	0	0	0	0	0	0	0	0	0	0	0	0	0	0	0	0	0	0	0	0	0	0	0	0	0	0	0	0	0	0	0	0	0	0	0	0	0	0	0	0	0	0	0	0	0	0	0	0
ENSG00000171621.9	1173	1190	1618	1059	983	2842	1782	1020	781	1880	1894	1420	1336	1155	630	457	220	60	251	523	1666	1747	1590	1922	1932	3756	112	194	565	843	417	894	1283	1302	1347	234	472	774	1592	917	1528	1494	330	223	159	299	310	264	603
ENSG00000156299.8	231	225	365	218	204	675	57	26	43	53	59	41	12	16	0	5	38	0	17	30	55	48	50	20	22	45	157	239	780	313	176	301	34	25	31	9	19	34	96	41	123	858	164	209	148	138	138	163	380
ENSG00000100122.5	0	0	0	0	0	0	0	0	0	0	0	0	0	0	0	0	0	0	0	0	0	0	0	0	0	0	0	0	0	0	0	0	0	0	0	0	0	0	0	0	0	0	0	0	0	0	0	0	0
ENSG00000214176.5	556	759	817	483	426	1742	730	480	332	698	767	509	880	623	277	105	80	34	125	183	527	450	509	325	488	901	101	223	535	264	185	250	169	209	197	61	98	214	266	232	330	1147	219	270	175	196	227	434	802
ENSG00000201077.1	0	0	3	0	0	0	0	0	0	0	0	0	0	0	0	0	0	0	0	0	0	0	0	0	0	0	0	0	0	0	0	0	0	0	0	0	0	0	0	0	0	0	0	0	0	0	0	0	0
ENSG00000225226.1	0	0	0	0	0	0	0	0	0	0	0	0	0	0	0	0	0	0	0	0	0	0	0	0	0	0	0	0	0	0	0	0	0	0	0	0	0	0	0	0	0	0	0	0	0	0	0	0	0
ENSG00000207229.1	0	0	0	0	0	0	0	0	0	0	0	0	0	0	0	0	0	0	0	0	0	0	0	0	0	0	0	0	0	0	0	0	0	0	0	0	0	0	0	0	0	0	0	0	0	0	0	0	0
ENSG00000200842.1	0	0	0	0	0	0	2	0	0	0	0	0	2	2	0	0	0	0	0	0	0	0	0	0	1	0	0	0	0	0	0	0	0	0	0	0	0	0	0	0	0	0	0	0	0	0	0	0	0
ENSG00000112818.5	7	0	0	17	4	0	0	0	0	0	0	0	0	0	0	0	0	0	0	0	0	0	0	0	0	0	0	0	0	0	0	0	0	0	0	0	0	0	0	0	0	0	0	0	0	0	0	0	0
ENSG00000265528.1	0	0	0	0	0	0	0	1	0	0	1	0	0	0	0	0	0	0	0	0	0	0	0	0	0	0	0	0	0	0	0	0	0	0	0	0	0	0	0	0	0	0	0	0	0	0	0	0	0
ENSG00000056972.14	1383	1253	1811	1294	1321	3913	457	260	167	572	471	389	756	630	206	98	220	42	126	248	422	427	404	599	622	1115	471	785	2002	1595	918	1723	356	275	357	46	133	266	502	228	408	3900	881	1026	653	884	1008	1183	2209
ENSG00000250413.1	0	0	0	0	0	0	0	0	0	0	0	0	4	8	0	0	0	0	0	0	0	0	0	0	0	0	0	0	0	0	0	0	0	0	0	0	0	0	3	0	0	0	0	0	0	0	0	0	0
ENSG00000142875.15	260	249	430	175	154	453	801	402	303	1155	741	637	385	523	103	51	716	125	257	580	739	758	756	917	1007	1726	607	700	2044	654	455	630	815	563	693	33	203	492	610	190	493	1613	253	461	290	230	215	418	869
ENSG00000173473.6	4372	3765	6091	3686	3841	10520	3569	1885	1587	4561	3751	2854	1453	1541	299	224	1319	335	807	1589	3189	3171	3488	3741	3422	5508	1514	2331	5851	2826	1678	2981	2562	2172	2299	148	1047	1808	2424	1071	2143	6667	1546	1546	859	1233	1178	1159	2460
ENSG00000239547.2	0	0	0	0	0	0	0	0	0	0	0	0	0	0	0	0	0	0	0	0	0	0	0	0	0	0	0	0	0	0	0	0	0	0	0	0	0	0	0	0	0	0	0	0	0	0	0	0	0
ENSG00000253099.1	0	0	0	0	0	0	0	0	0	0	0	0	0	0	0	0	0	0	0	0	0	0	0	0	0	0	0	0	0	0	0	0	0	0	0	0	0	0	0	0	0	0	0	0	0	0	0	0	0
ENSG00000203616.2	0	0	0	0	0	0	0	0	0	0	2	0	3	0	0	0	0	0	0	0	3	0	0	0	2	5	0	0	0	0	0	0	0	1	3	0	1	0	0	1	0	0	0	0	0	0	0	0	0
ENSG00000168172.4	912	882	1346	844	814	2244	1583	753	584	1955	1199	1080	899	945	271	125	692	139	348	718	1245	1290	1330	1324	2036	2588	399	565	1732	964	627	925	1091	877	951	56	363	903	796	327	804	2480	494	534	406	354	427	480	1116
ENSG00000240097.1	0	0	0	0	0	0	0	0	0	0	0	0	0	0	0	0	0	0	0	0	0	0	0	0	0	0	0	0	0	0	0	0	0	0	0	0	0	0	0	0	0	0	0	0	0	0	0	0	0
ENSG00000173914.7	298	243	465	269	243	756	1005	660	448	1305	1142	802	1418	842	405	177	392	132	261	430	1116	1048	927	778	926	1777	238	450	961	323	180	360	711	514	660	106	298	400	425	214	370	378	117	118	57	115	91	186	362
ENSG00000233829.1	0	0	0	0	0	0	0	0	0	0	0	0	0	0	0	0	0	0	0	0	0	0	0	0	0	0	0	0	0	0	0	0	0	0	0	0	0	0	0	0	0	0	0	0	0	0	0	0	0
ENSG00000266620.1	0	0	0	0	0	0	0	0	0	0	0	1	0	0	0	0	0	0	0	0	0	0	1	0	0	0	0	1	0	0	0	1	0	1	0	0	0	0	0	0	0	0	0	0	0	0	0	0	0
ENSG00000234643.1	0	0	0	0	0	0	10	0	4	6	0	3	6	1	0	6	2	0	0	0	2	3	3	6	0	4	0	0	0	0	0	0	3	2	3	0	0	3	0	2	3	0	0	0	0	0	0	0	0
ENSG00000205559.3	0	4	3	0	6	11	34	20	20	61	62	31	40	30	20	14	11	0	13	18	27	25	32	12	13	30	34	87	152	52	41	107	12	17	12	24	16	16	17	9	15	36	3	3	5	7	5	15	23
ENSG00000135070.9	462	385	677	528	468	1343	1403	744	580	2091	1362	1052	768	775	220	112	753	198	321	654	1218	1268	1236	1535	1725	2898	294	438	1077	488	246	438	1386	965	1206	109	390	666	1147	542	942	1680	271	361	222	298	286	452	1095
ENSG00000170927.10	0	0	0	0	0	0	0	0	0	0	0	0	6	0	0	0	0	0	0	0	0	0	0	0	0	0	344	450	1595	685	361	680	0	0	0	0	0	0	0	0	0	0	0	0	0	0	0	0	0
ENSG00000226536.1	0	0	0	0	0	0	0	0	0	0	0	0	0	0	0	0	0	0	0	0	0	0	0	0	0	0	0	0	0	0	0	0	0	0	0	0	0	0	0	0	0	0	0	0	0	0	0	0	0
ENSG00000244165.1	104	114	184	136	86	228	284	75	122	259	295	206	658	411	294	122	30	0	61	92	180	252	132	178	170	294	47	155	382	147	113	226	71	122	99	108	88	110	55	72	125	200	88	169	73	127	112	52	119
ENSG00000235593.1	0	0	0	0	0	0	0	0	0	0	0	0	0	0	0	0	0	0	0	0	0	0	0	0	0	0	0	0	0	0	0	0	0	0	0	0	0	0	0	0	0	0	0	0	0	0	0	0	0
ENSG00000260675.1	0	0	0	0	0	0	0	0	0	0	0	0	0	0	0	0	0	0	0	0	0	0	0	0	0	0	0	0	0	0	0	0	0	0	0	0	0	0	0	0	0	0	0	0	0	0	0	0	0
ENSG00000267497.1	0	0	0	0	0	0	0	0	0	0	0	0	0	0	2	0	0	0	0	0	0	0	0	2	0	0	0	5	7	6	4	8	0	4	2	0	0	0	2	0	0	0	0	0	0	0	0	0	0
ENSG00000206832.1	0	0	0	1	0	0	2	0	0	0	2	0	0	0	0	0	0	0	0	0	0	0	0	0	0	0	0	0	0	0	0	0	0	0	0	0	0	0	0	0	1	0	0	0	0	0	0	0	0
ENSG00000239486.1	0	0	0	0	0	0	0	0	0	0	0	0	0	0	0	0	0	0	0	0	0	0	0	0	0	0	0	0	0	0	0	0	0	0	0	0	0	0	0	0	0	0	0	0	0	0	0	0	0
ENSG00000200799.1	0	0	0	0	0	0	0	0	0	0	0	0	0	0	0	0	0	0	0	0	0	0	0	0	0	0	0	1	0	0	0	0	0	0	0	0	0	0	0	0	0	0	0	0	0	0	0	0	0
ENSG00000271980.1	0	0	0	3	0	1	7	0	0	2	2	1	18	3	3	0	4	4	0	1	0	0	3	2	0	0	0	2	6	2	0	0	0	5	2	0	0	0	2	0	0	9	0	8	3	1	0	0	0
ENSG00000234409.4	0	0	0	0	0	0	6	0	0	7	0	0	0	6	0	0	0	0	0	0	0	0	9	0	0	0	0	3	8	0	0	0	0	0	0	0	0	0	0	0	0	0	0	3	0	0	0	0	4
ENSG00000265621.1	0	0	2	2	0	5	0	0	0	1	0	0	3	2	0	0	0	0	0	0	0	0	0	0	0	1	0	1	0	0	0	0	0	0	0	0	0	0	0	0	0	2	0	0	0	0	1	0	0
ENSG00000269910.1	40	20	38	17	20	61	152	91	39	141	112	101	28	25	6	7	8	5	17	25	62	54	93	73	48	109	14	43	44	23	10	36	21	25	29	6	19	29	73	23	34	175	42	31	18	46	12	51	44
ENSG00000228403.1	0	0	0	0	0	0	0	0	0	0	0	0	0	0	0	0	0	0	0	0	0	0	0	0	0	0	0	0	0	0	0	0	0	0	0	0	0	0	0	0	0	0	0	0	0	0	0	0	0
ENSG00000221391.1	0	0	0	0	0	0	0	0	0	0	0	2	0	0	0	0	0	0	0	0	0	0	0	0	0	0	0	0	0	0	0	0	0	0	0	0	0	0	0	0	0	0	0	0	0	0	0	0	0
ENSG00000235875.3	0	0	0	0	0	0	0	0	0	0	0	0	0	0	0	0	0	0	0	0	0	0	0	0	0	0	0	0	0	0	0	0	0	0	0	0	0	0	0	0	0	0	0	0	0	0	0	0	0
ENSG00000184014.3	887	690	1173	773	759	2174	3284	2001	1714	4444	3740	2858	2044	2001	714	454	1129	291	677	1218	2684	2495	2448	3364	4128	6554	461	684	1961	1560	753	1600	3396	2276	2963	90	860	1335	4706	2122	3655	1696	415	467	260	362	337	312	668
ENSG00000248770.1	0	0	0	0	0	0	0	0	0	0	0	0	0	0	0	0	0	0	0	0	0	0	0	0	0	0	0	0	0	0	0	0	0	0	0	0	0	0	0	0	0	0	0	0	0	0	0	0	0
ENSG00000270172.1	71	93	139	77	95	251	657	294	229	813	587	388	670	729	221	111	323	50	99	238	507	460	504	432	409	747	391	724	1432	342	254	355	448	325	329	76	137	205	313	174	312	283	56	39	27	60	40	49	110
ENSG00000225124.1	0	0	0	0	0	0	0	0	0	0	0	0	0	0	0	0	0	0	0	0	0	0	0	0	0	0	0	0	2	0	0	0	0	0	0	0	0	0	0	0	0	0	0	0	0	0	0	0	0
ENSG00000259715.1	15	20	31	20	13	43	31	23	11	41	28	23	64	97	10	7	16	3	9	14	14	20	22	31	35	96	0	0	11	13	3	6	23	20	15	3	5	8	8	0	10	23	0	7	6	6	3	0	8
ENSG00000238240.2	1	1	1	1	1	1	1	1	1	1	1	1	1	1	1	1	1	0	1	1	1	1	1	1	1	1	1	1	1	1	1	1	1	1	1	1	1	1	0	1	0	2	1	1	1	0	0	0	0
ENSG00000113732.4	6188	5780	7877	5611	5569	15487	6724	3489	2402	8963	6895	4739	7630	6324	3162	1494	2488	840	945	2301	5385	4815	4485	3858	4282	7242	3197	6264	12830	4711	2658	4935	4810	3585	4052	2431	1661	2505	5520	2295	4636	7655	2116	2082	1060	2194	2450	2896	5276
ENSG00000255618.1	0	0	0	0	0	0	0	0	0	0	0	0	0	0	0	0	0	0	0	0	0	0	0	0	0	0	0	0	0	0	0	0	0	0	0	0	0	0	0	0	0	0	0	0	0	0	0	0	0
ENSG00000134697.8	2394	1860	2483	2028	2275	5969	1885	970	882	2984	2352	1692	3431	2348	1319	722	1092	228	326	873	1872	1685	1758	2069	1537	3339	1121	2007	4354	2773	1661	2526	1882	1196	1567	438	518	882	1355	592	1141	3632	919	721	423	1007	1055	1142	2104
ENSG00000168748.9	0	0	0	0	0	0	0	0	0	10	8	7	0	0	0	0	0	0	0	0	7	7	0	0	0	0	0	7	0	0	10	0	0	0	0	0	0	0	0	0	4	0	0	0	0	0	0	0	0
ENSG00000267513.2	0	0	0	0	0	0	0	0	0	0	0	0	0	0	0	0	0	0	0	0	0	0	0	0	0	0	0	0	0	0	0	0	0	0	0	0	0	0	0	0	0	0	0	0	0	0	0	0	0
ENSG00000138152.7	0	0	0	0	0	0	34	16	13	47	37	44	121	144	49	26	25	0	10	13	39	40	42	34	48	61	42	35	106	74	48	48	24	14	15	15	9	16	0	4	0	0	0	0	0	0	0	0	0
ENSG00000238067.1	0	0	0	0	0	0	0	0	0	0	0	0	0	0	0	0	0	0	0	0	0	0	0	0	0	0	0	0	0	0	0	0	0	0	0	0	0	0	0	0	0	0	0	0	0	0	0	0	0
ENSG00000269966.1	0	3	0	0	17	0	11	5	0	0	0	0	24	0	0	0	0	0	0	0	0	0	0	0	0	0	8	0	0	0	0	0	0	0	0	0	6	11	27	12	11	0	0	8	0	0	0	0	0
ENSG00000230428.1	0	0	0	0	0	0	0	0	0	0	0	0	0	0	0	0	0	0	0	0	0	0	0	0	0	0	0	0	0	0	0	0	0	0	0	0	0	0	0	0	0	0	0	0	0	0	0	0	0
ENSG00000232896.1	0	0	0	0	0	0	0	0	0	0	0	0	0	0	0	0	0	0	0	0	0	0	0	0	0	0	0	0	0	0	0	0	0	0	0	0	0	0	0	0	0	0	0	0	0	0	0	0	0
ENSG00000257178.2	3	1	0	0	0	0	3	1	0	4	1	0	1	6	1	0	0	0	1	7	5	3	3	10	14	2	2	2	9	12	8	24	8	6	5	0	1	3	3	3	3	0	0	0	0	0	0	0	0
ENSG00000006114.11	1178	1109	1551	917	953	2844	1868	1008	990	2519	1815	1533	1119	1050	324	206	1037	216	477	850	1757	1709	1571	1871	2192	3715	1150	1795	5077	3731	2037	3843	1771	1143	1480	91	558	856	1796	680	1458	1456	372	376	227	343	306	365	767
ENSG00000213421.4	0	0	0	0	0	0	0	0	0	0	0	0	0	0	0	0	0	0	0	0	0	0	0	0	0	0	0	0	0	0	0	0	0	0	0	0	0	0	0	0	0	0	0	0	0	0	0	0	0
ENSG00000100216.4	1704	1271	1951	1343	1222	3865	2386	1400	1212	3168	2593	1801	1945	1759	413	304	915	261	521	1120	2739	2636	2358	2030	2044	3937	1963	4275	8881	3725	1915	3652	1707	1378	1556	765	644	1180	1567	864	1523	3025	778	688	391	749	753	959	1706
ENSG00000264957.1	0	0	0	0	0	0	0	0	0	0	0	0	0	0	0	0	0	0	0	0	0	0	0	0	0	0	0	0	0	0	0	0	0	0	0	0	0	0	0	0	0	0	0	0	0	0	0	0	0
ENSG00000253983.2	0	0	0	0	0	0	0	0	0	0	0	0	0	0	0	0	0	0	0	0	0	0	0	0	0	0	0	0	0	0	0	0	0	0	0	0	0	0	0	0	0	0	0	0	0	0	0	0	0
ENSG00000102921.3	2040	2025	2889	2567	2231	6158	1261	680	556	1863	1448	1221	1079	1063	641	419	613	116	265	559	1271	1161	1138	1635	1790	3068	658	994	2338	4617	2633	4764	1930	1199	1633	78	288	563	1761	812	1499	4131	827	1253	679	792	727	823	1793
ENSG00000126953.5	13	14	26	12	12	66	199	120	83	266	185	125	109	99	28	24	30	8	51	46	119	95	119	75	63	117	33	88	155	62	42	100	53	69	51	40	36	44	24	26	34	101	28	18	7	14	18	47	43
ENSG00000113811.6	286	235	424	231	281	703	754	447	344	1002	796	543	1431	950	262	256	291	69	123	215	576	476	484	715	626	908	737	1394	2961	1294	857	1267	485	539	529	100	140	183	831	411	669	1855	550	499	256	350	394	570	1022
ENSG00000163464.7	0	0	0	0	0	4	0	0	0	0	0	0	0	0	0	0	0	0	0	0	0	0	0	0	0	0	0	0	0	0	0	5	3	0	0	0	0	0	0	0	0	78	31	13	0	5	6	10	22
ENSG00000236246.1	0	0	0	0	0	0	0	0	0	0	0	0	0	0	0	0	0	0	0	0	0	0	0	0	0	0	0	0	0	0	0	0	0	0	0	0	0	0	0	0	0	0	0	0	0	0	0	0	0
ENSG00000259140.2	0	0	0	0	0	0	0	0	0	0	0	0	0	0	0	0	0	0	0	0	0	0	0	0	0	0	0	0	0	0	0	0	0	0	0	0	0	0	0	0	0	0	0	0	0	0	0	0	0
ENSG00000201444.1	0	0	0	0	0	0	0	0	0	0	0	0	0	0	0	0	0	0	0	0	0	0	0	0	0	0	0	0	0	0	0	0	0	0	0	0	0	0	0	0	0	0	0	0	0	0	0	0	0
ENSG00000232573.1	1956	1746	2396	1108	1077	4150	213	95	90	247	173	144	601	449	176	143	225	41	66	110	325	348	386	341	457	1087	123	229	378	219	137	219	484	120	267	390	60	120	131	95	135	684	179	114	39	106	99	122	211
ENSG00000261431.1	0	0	0	0	0	3	8	7	8	17	9	2	6	3	2	4	0	0	0	0	14	7	13	7	9	4	12	21	44	15	10	12	4	3	8	7	2	4	3	2	2	3	3	1	0	0	0	0	0
ENSG00000110442.7	617	518	798	536	482	1682	1659	949	687	1752	1551	1055	1743	1191	463	279	450	169	255	621	1254	1289	1059	667	767	1384	370	678	1609	321	186	410	665	707	631	476	332	571	644	348	572	1475	356	315	191	396	420	520	938
ENSG00000250697.1	9	0	22	14	18	50	22	12	15	36	22	21	0	0	0	0	0	0	0	0	18	16	24	71	56	122	0	0	0	0	0	8	21	31	32	0	6	0	54	28	26	61	11	0	2	4	9	8	15
ENSG00000238764.1	0	0	0	0	0	0	0	0	0	0	0	0	0	0	0	0	0	0	0	0	0	0	0	0	0	0	0	0	0	0	0	0	0	0	0	0	0	0	0	0	0	0	0	0	0	0	0	0	0
ENSG00000232163.2	0	0	0	0	0	0	6	0	0	0	0	0	0	0	0	0	0	0	0	0	0	0	0	0	0	0	0	0	0	0	0	0	0	0	0	0	0	0	0	0	0	0	0	0	0	0	0	0	0
ENSG00000241792.1	0	0	0	0	0	0	0	0	0	0	0	0	0	0	0	0	0	0	0	0	0	0	0	0	0	0	0	0	0	0	0	0	0	0	0	0	0	0	0	0	0	0	0	0	0	0	0	0	0
ENSG00000251554.1	0	0	0	0	0	0	0	0	0	0	2	0	0	0	0	0	0	0	0	0	0	0	0	0	0	0	0	0	0	0	0	0	0	0	0	0	0	0	0	0	0	0	0	0	0	0	0	0	0
ENSG00000251774.1	0	0	0	0	2	0	2	0	1	0	0	0	0	2	0	0	0	0	0	0	0	0	3	1	0	2	0	0	2	0	0	0	0	0	0	0	0	0	0	0	0	0	0	0	0	0	0	0	0
ENSG00000092929.7	93	75	104	101	74	272	989	472	496	882	931	685	1846	1434	423	318	203	123	399	665	312	348	325	196	327	557	824	2000	4355	2408	1211	2621	105	240	187	227	204	311	219	137	216	330	67	103	82	101	128	122	238
ENSG00000167178.11	0	0	0	0	0	9	4	0	0	0	7	0	0	11	0	0	0	0	0	0	6	0	5	8	5	8	0	0	0	0	0	0	0	0	0	0	0	0	0	0	0	7	0	4	0	0	0	0	0
ENSG00000092054.12	0	0	0	0	0	0	0	0	0	0	0	0	0	0	0	0	0	0	0	0	0	0	0	0	0	0	0	0	0	0	0	0	2	0	0	0	0	0	0	0	4	0	0	0	3	0	0	0	0
ENSG00000272216.1	4	0	9	5	0	8	10	3	0	22	3	0	27	67	0	5	11	2	6	29	0	1	7	0	17	21	6	4	8	4	18	0	19	11	8	2	5	6	3	11	5	0	0	4	3	0	0	2	3
ENSG00000176752.6	0	0	0	0	0	0	0	0	0	0	0	0	0	0	0	0	0	0	0	0	0	0	0	0	0	0	0	0	0	0	0	0	0	0	0	0	0	0	0	0	0	0	0	0	0	0	0	0	0
ENSG00000100744.10	185	143	302	181	184	417	1203	623	363	1854	941	667	362	438	61	81	715	140	170	390	953	926	816	1108	1305	1994	459	540	1536	840	698	783	919	733	803	60	277	538	548	231	516	2966	517	790	438	168	259	612	1253
ENSG00000237714.1	0	0	0	0	0	0	0	0	0	0	0	0	0	0	0	0	0	0	0	0	0	0	0	0	0	0	0	0	0	0	0	0	0	0	0	0	0	0	0	0	0	0	0	0	0	0	0	0	0
ENSG00000207422.1	0	0	0	0	0	0	0	0	0	0	0	0	0	0	0	0	0	0	0	0	0	0	0	0	0	0	0	0	0	0	0	0	0	0	0	0	0	0	0	0	0	0	0	0	0	0	0	0	0
ENSG00000231149.2	0	0	0	0	0	0	0	0	0	0	0	0	0	0	0	0	0	0	0	0	0	0	0	0	0	0	0	0	0	0	0	0	0	0	0	0	0	0	0	0	0	0	0	0	0	0	0	0	0
ENSG00000107742.8	11	19	5	8	8	22	51	31	19	62	55	59	126	94	43	30	34	10	26	16	40	59	54	24	40	64	2649	4477	11216	4020	2043	4640	18	7	31	16	10	15	27	7	23	38	14	4	8	10	10	6	0
ENSG00000267313.2	29	19	43	14	38	73	0	0	0	0	0	0	0	0	0	0	0	0	0	0	0	0	0	0	0	0	0	0	0	0	0	0	0	0	0	0	0	0	0	0	0	25	6	4	0	5	0	11	16
ENSG00000270971.1	0	0	0	0	0	0	0	0	0	0	0	0	0	0	0	0	0	0	0	0	0	0	0	0	0	0	0	0	0	0	0	0	0	0	0	0	0	0	0	0	0	0	0	0	0	0	0	0	0
ENSG00000252354.1	0	0	0	0	0	0	0	0	0	0	0	0	0	0	0	0	0	0	0	0	0	0	0	0	0	0	0	0	0	0	0	0	0	0	0	0	0	0	0	0	0	0	0	0	0	0	0	0	0
ENSG00000250507.1	0	0	0	0	0	0	0	0	0	0	0	0	0	0	0	0	0	0	0	0	0	0	0	0	0	0	0	0	0	0	0	0	0	0	0	0	0	0	0	0	0	0	0	0	0	0	0	0	0
ENSG00000252572.1	0	0	0	0	0	0	0	0	0	0	0	0	0	0	0	0	0	0	0	0	0	0	0	0	0	0	0	0	0	0	0	0	0	0	0	0	0	0	0	0	0	0	0	0	0	0	0	0	0
ENSG00000269107.1	0	4	0	0	0	0	0	0	0	0	0	0	0	0	0	0	0	0	0	0	0	0	0	0	0	0	0	0	0	0	0	0	0	0	0	0	0	2	0	0	0	0	0	0	0	0	0	0	0
ENSG00000151632.12	2530	2249	2931	1862	2074	5459	91769	51914	39295	132930	100087	72032	153524	135834	46601	30155	25156	6898	18244	35614	74704	67557	63746	44906	44305	75323	174	410	880	501	237	428	27974	23270	27050	18264	19601	35088	11491	6044	9429	1701	347	372	203	317	417	686	1171
ENSG00000258999.1	0	0	0	0	0	0	14	7	0	14	4	6	0	9	0	0	0	0	4	0	0	3	7	0	0	0	0	0	5	0	0	0	0	0	0	5	0	0	0	0	0	0	0	0	0	0	0	0	0
ENSG00000270639.1	0	0	0	0	0	2	0	0	0	0	0	0	0	0	0	0	0	0	0	0	0	0	0	0	0	0	0	0	0	0	0	0	0	0	0	0	0	0	0	0	0	0	0	0	0	0	0	0	0
ENSG00000253463.1	2	4	0	5	0	0	0	0	2	0	5	2	5	2	0	0	0	0	0	0	0	0	2	6	5	6	0	0	0	0	2	2	4	0	3	0	0	0	0	0	4	0	0	0	0	0	2	0	0
ENSG00000078295.11	0	0	0	0	0	0	0	0	0	0	0	0	0	0	0	0	0	0	0	0	0	0	0	0	0	0	0	0	0	0	0	0	0	0	0	0	0	0	0	0	0	0	0	0	0	0	0	0	0
ENSG00000261882.1	0	0	0	0	0	0	0	0	0	0	0	0	0	0	0	0	0	0	0	0	0	0	0	0	0	0	0	0	0	0	0	0	0	0	0	0	0	0	0	0	0	0	0	0	0	0	0	0	0
ENSG00000270965.1	0	0	0	0	0	0	0	0	0	0	0	0	0	0	0	0	0	0	0	0	0	0	0	0	0	0	0	0	0	0	0	0	0	0	0	0	0	0	0	0	0	0	0	0	0	0	0	0	0
ENSGR0000223511.1	0	0	0	0	0	0	0	0	0	0	0	0	0	0	0	0	0	0	0	0	0	0	0	0	0	0	0	0	0	0	0	0	0	0	0	0	0	0	0	0	0	0	0	0	0	0	0	0	0
ENSG00000250088.1	0	0	0	0	0	0	0	0	0	0	0	0	0	0	0	0	0	0	0	0	0	0	0	0	0	0	0	0	0	0	0	0	0	0	0	0	0	0	0	0	0	0	0	0	0	0	0	0	0
ENSG00000226394.2	0	0	0	0	0	0	0	0	0	0	0	0	0	0	0	0	0	0	0	0	0	0	1	0	0	0	0	0	0	0	0	0	0	0	0	0	0	0	0	0	0	0	0	0	0	0	0	0	0
ENSG00000258985.1	12	19	22	12	10	30	19	3	3	13	13	0	78	55	30	8	0	0	2	0	17	14	10	13	13	23	0	6	9	0	13	5	8	6	6	12	0	0	7	0	0	19	0	0	0	6	6	8	11
ENSG00000221042.1	0	0	0	0	0	0	0	0	0	0	0	0	0	0	0	0	0	0	0	0	0	0	0	0	0	0	0	0	0	2	0	0	0	0	0	0	0	0	0	0	0	0	0	0	0	0	0	0	0
ENSG00000135912.6	533	363	470	463	485	1427	1827	1049	844	2147	1777	1429	1141	959	432	285	550	164	396	686	1682	1742	1408	1232	1351	2409	542	817	2291	1153	645	1349	1035	1009	1173	127	477	651	1145	616	979	970	311	222	132	277	281	211	457
ENSG00000211725.3	0	0	0	0	0	0	0	0	0	0	0	0	0	0	0	0	0	0	0	0	0	0	0	0	0	0	0	0	0	0	0	0	0	0	0	0	0	0	0	0	0	0	0	0	0	0	0	0	0
ENSG00000237102.2	0	0	0	0	0	0	0	0	0	0	0	0	0	0	0	0	0	0	0	0	0	0	0	0	0	0	0	0	0	0	0	0	0	0	0	0	0	0	0	0	0	0	0	0	0	0	0	0	0
ENSG00000224238.2	0	0	0	0	0	4	0	0	0	0	0	0	0	0	0	0	0	0	0	0	0	0	0	0	0	0	0	0	0	0	0	0	0	0	0	0	0	0	0	0	0	0	0	0	0	0	0	0	0
ENSG00000188991.3	0	0	0	0	0	0	0	0	0	0	0	0	0	0	0	0	0	0	0	0	0	0	0	0	0	0	0	0	0	0	0	0	0	0	0	0	0	0	0	0	0	0	0	0	0	0	0	0	0
ENSG00000154678.12	0	0	0	0	0	0	1379	701	513	2064	1404	1149	549	540	183	63	652	101	320	565	1246	1200	1161	793	893	1264	707	1040	2686	1447	666	1211	809	594	646	67	370	676	239	110	186	0	0	0	0	0	0	0	0
ENSG00000253270.1	0	0	0	0	0	0	7	5	0	10	17	8	5	3	0	0	0	0	0	6	11	0	6	12	12	27	0	12	27	108	78	135	10	5	11	0	0	4	10	11	8	0	0	0	0	0	0	0	0
ENSG00000177889.5	2471	2344	3425	2242	2230	7107	3910	2067	1343	5878	3979	3000	2328	2352	991	459	1498	312	687	1578	3644	3199	3050	2518	2617	4466	2041	3483	7730	3161	1548	2884	2929	2422	2821	329	962	1556	2383	1205	2147	5412	1257	1444	786	1056	1191	1864	3702
ENSG00000222011.4	113	105	143	99	113	297	295	163	111	413	277	212	149	181	49	16	91	15	61	121	263	223	230	186	196	436	67	109	212	57	37	49	210	161	173	55	79	111	111	35	97	143	24	43	38	26	25	51	92
ENSG00000200530.1	1	1	1	1	1	1	1	1	1	1	1	1	1	1	1	1	1	1	1	1	1	1	1	1	1	1	1	1	1	1	1	1	1	1	1	1	1	1	1	1	1	1	1	1	1	1	1	1	1
ENSG00000244128.1	0	0	0	0	0	0	13	6	0	26	9	11	0	0	0	0	9	0	2	17	8	7	17	25	23	45	57	86	218	212	48	146	15	13	0	0	4	0	16	9	16	0	0	0	0	0	0	0	0
ENSG00000237595.2	0	0	5	0	7	7	14	9	0	19	12	12	35	41	4	3	8	0	0	5	6	7	5	5	16	33	0	0	0	0	5	0	0	5	0	0	0	0	4	5	6	0	0	0	0	0	0	0	0
ENSG00000250852.2	0	0	0	0	0	0	0	0	0	0	0	0	0	0	0	0	0	0	0	0	0	0	0	0	0	0	0	0	0	0	0	0	0	0	0	0	0	0	0	0	0	0	0	0	0	0	0	0	0
ENSG00000227172.2	0	0	0	0	0	0	0	0	0	5	0	0	4	0	0	0	0	0	0	0	0	0	3	0	0	0	0	0	0	0	0	0	0	0	0	0	0	0	0	0	0	0	0	0	0	0	0	0	0
ENSG00000165029.11	1604	1379	2377	1360	1378	4014	597	361	320	702	544	421	184	174	89	67	323	77	218	278	487	400	399	1721	2431	2876	21	17	33	61	47	61	624	464	569	13	95	235	1078	516	865	2607	570	420	241	286	357	310	893
ENSG00000201142.1	0	0	0	0	0	0	0	0	0	0	0	0	0	0	0	0	0	0	0	0	0	0	0	0	0	0	0	0	0	0	0	0	0	0	0	0	0	0	0	0	0	0	0	0	0	0	0	0	0
ENSG00000269095.1	0	0	0	0	0	0	0	0	0	0	0	0	0	0	0	0	0	0	0	0	0	0	0	0	0	0	0	0	0	0	0	0	0	0	0	0	0	0	0	0	0	0	3	0	0	0	0	0	0
ENSG00000239523.1	52	31	19	25	43	87	24	25	14	29	31	29	54	19	0	0	13	0	8	21	21	26	26	21	24	35	46	21	87	31	25	44	6	0	0	12	7	16	9	0	0	36	23	20	8	23	19	14	31
ENSG00000254577.1	2	2	2	2	1	2	6	1	0	2	4	2	7	5	1	3	1	0	2	2	6	5	2	11	9	13	0	0	3	0	0	1	6	2	1	0	1	5	1	0	2	0	0	0	0	1	0	0	0
ENSG00000253721.1	0	0	0	0	0	0	0	0	0	0	0	0	0	0	0	0	0	0	0	0	0	0	0	0	0	0	0	0	0	0	0	0	0	0	0	0	0	0	0	0	0	0	0	0	0	0	0	0	0
ENSG00000237986.2	0	0	0	0	0	0	0	0	0	0	0	0	0	0	0	0	0	0	0	0	0	0	0	0	0	0	0	0	0	0	0	0	0	0	0	0	0	0	0	0	0	0	0	0	0	0	0	0	0
ENSG00000222760.1	0	0	0	0	0	0	0	0	0	0	0	0	0	3	0	0	0	0	0	0	0	0	0	0	0	0	0	0	7	0	0	0	0	0	0	0	0	0	0	0	0	0	0	0	0	0	0	0	0
ENSG00000246084.2	0	0	0	0	0	0	0	0	0	0	0	0	0	0	0	0	0	0	0	0	0	0	0	0	0	0	0	0	0	0	0	0	0	0	0	0	0	0	0	0	0	0	0	0	0	0	0	0	0
ENSG00000234435.1	0	0	0	0	0	0	0	0	0	0	0	0	0	0	0	0	0	0	0	0	0	0	0	0	0	0	0	0	0	0	0	0	0	0	0	0	0	0	0	0	0	0	0	0	0	0	0	0	0
ENSG00000250210.3	0	0	0	0	0	0	0	0	0	0	0	0	0	0	0	0	0	0	0	0	0	0	0	0	0	0	0	0	0	0	0	0	0	0	0	0	0	0	0	0	0	0	0	0	0	0	0	0	0
ENSG00000167390.8	0	0	0	0	0	0	0	0	0	0	0	0	0	3	0	0	0	0	0	0	0	0	0	0	0	0	0	0	0	0	0	0	0	0	0	0	0	0	0	0	0	0	0	0	0	0	0	0	0
ENSG00000196290.10	536	588	724	566	504	1302	1928	937	815	2689	1929	1519	1120	1289	417	195	920	184	325	874	1816	1573	1513	1465	1416	2519	637	1174	2468	1110	629	939	1524	1229	1370	154	525	852	868	369	767	709	249	236	108	272	272	267	496
ENSG00000240912.1	0	0	0	0	0	0	0	0	0	0	0	0	0	0	0	0	0	0	0	0	0	0	0	0	0	0	0	0	0	0	0	0	0	0	0	0	0	0	0	0	0	0	0	0	0	0	0	0	0
ENSG00000264434.1	0	0	0	0	0	0	0	0	0	0	0	0	0	0	0	0	0	0	0	0	0	0	0	0	0	0	0	0	0	0	0	0	0	0	0	0	0	0	0	0	0	0	0	0	0	0	0	0	0
ENSG00000009844.11	1181	1022	1810	931	998	3110	1705	879	554	3054	1845	1276	659	830	213	129	1044	227	366	824	1597	1659	1664	1353	1559	2551	699	958	2768	1135	607	1080	1754	1217	1381	54	485	884	1282	542	1159	4046	661	1022	559	533	666	1005	2053
ENSG00000146085.7	607	469	858	463	483	1431	1184	573	487	1606	1115	832	761	812	130	62	630	108	280	579	1065	917	851	1085	1338	1985	592	824	2316	1070	585	966	819	431	568	23	245	414	399	168	263	1213	285	285	186	243	263	309	627
ENSG00000213669.2	0	0	0	0	0	0	0	0	0	0	0	0	3	0	0	0	0	0	0	0	0	0	0	0	0	0	0	0	0	0	0	0	0	0	0	0	0	0	0	0	0	0	0	0	2	0	0	0	0
ENSG00000227624.2	0	0	0	0	0	0	0	0	0	0	0	0	0	0	0	0	0	0	0	0	0	0	0	0	0	0	0	0	0	0	0	0	0	0	0	0	0	0	0	0	0	0	0	0	0	0	0	0	0
ENSG00000238807.1	0	0	0	0	0	0	0	0	0	0	0	0	0	0	0	0	0	0	0	0	0	0	0	0	0	2	0	0	0	0	0	0	0	0	0	0	0	0	0	0	0	0	0	0	0	0	0	0	0
ENSG00000159263.11	17	15	40	11	18	55	1546	825	726	1829	1593	1270	532	420	237	110	496	85	249	456	1228	1314	1250	1618	1943	3275	124	220	572	412	269	436	577	404	439	85	262	401	226	100	218	47	10	13	0	25	24	23	30
ENSG00000253926.1	0	0	0	0	0	0	0	0	0	0	0	0	0	0	0	0	0	0	0	0	0	0	0	0	0	0	0	0	0	0	0	0	0	0	0	0	0	0	0	0	0	0	0	0	0	0	0	0	0
ENSG00000208014.1	0	0	0	0	0	0	0	0	0	0	0	0	0	0	0	0	0	0	0	0	0	0	0	0	0	0	0	0	0	0	0	0	0	0	0	0	0	0	0	0	0	0	0	0	0	0	0	0	0
ENSG00000221376.1	0	0	0	0	0	0	0	2	0	0	0	0	0	0	2	0	0	0	0	0	0	0	0	0	0	0	0	0	0	0	0	0	0	0	0	2	1	0	1	0	0	0	0	0	0	0	0	0	0
ENSG00000236900.1	0	0	0	0	0	0	0	0	0	0	0	0	0	0	0	0	0	0	0	2	0	0	0	0	0	0	0	0	0	0	0	0	0	0	0	0	0	0	0	0	0	0	0	0	0	0	0	0	0
ENSG00000248810.1	0	0	0	0	0	8	0	0	0	0	0	0	4	0	0	0	0	0	0	0	0	0	0	0	0	8	167	220	714	283	161	293	0	0	0	0	0	0	0	3	0	0	0	0	0	0	0	0	0
ENSG00000125746.10	1560	1430	1808	1637	1424	4160	1459	819	680	1773	1639	1178	3568	2887	1207	834	234	87	262	464	1088	1030	1159	2307	2127	3928	641	1617	3268	3108	1599	3215	564	847	709	171	277	577	1353	765	1281	2227	556	649	350	599	662	864	1302
ENSG00000121766.10	2222	1782	2414	1608	1800	5770	984	485	357	1407	1147	679	789	612	290	178	386	53	179	404	794	681	734	612	658	1107	622	1095	2543	787	463	863	600	509	512	165	238	362	686	345	591	1956	577	583	236	622	716	669	1055
ENSG00000229613.1	0	0	0	0	0	0	0	0	0	0	0	0	0	0	0	0	0	0	0	0	0	0	0	0	0	0	0	0	0	0	0	0	0	0	0	0	0	0	0	0	0	0	0	0	0	0	0	0	0
ENSG00000246174.3	5	20	39	6	15	22	66	34	31	51	53	65	79	25	19	13	53	1	28	29	40	63	66	43	45	106	30	59	99	37	29	29	59	27	24	29	16	25	31	6	17	136	5	14	0	4	23	6	18
ENSG00000255347.1	0	0	0	0	0	0	0	0	0	0	0	0	0	0	0	0	0	0	0	0	0	0	0	0	0	0	0	0	0	0	0	0	0	0	0	0	0	0	0	0	0	0	0	0	0	0	0	0	0
ENSG00000050820.12	1004	1105	1313	1288	846	2423	3640	2024	1515	3679	3301	2745	3364	2585	1197	717	321	186	508	993	2571	2686	2417	1269	1801	2720	1663	3934	8086	3487	1853	4612	1156	1566	1459	738	936	1386	2526	1346	2513	5651	1263	923	521	1157	1232	1502	2714
ENSG00000238075.1	0	0	0	0	0	0	0	0	0	0	0	0	0	0	0	0	0	2	0	0	0	0	0	0	0	0	0	0	0	0	0	0	0	0	0	0	0	0	0	0	0	0	0	0	0	0	0	0	0
ENSG00000081853.13	7	6	19	12	19	28	79	24	34	63	48	31	0	10	14	3	6	2	5	24	56	45	36	68	36	103	0	0	0	0	0	3	22	24	23	0	6	54	14	7	44	9	2	3	2	11	4	8	5
ENSG00000204899.5	37	39	87	47	37	148	593	328	267	1041	662	577	602	449	102	67	516	91	131	467	387	352	352	369	667	944	237	258	790	512	329	382	348	315	317	0	116	296	258	132	275	915	155	202	173	88	131	227	568
ENSG00000227293.1	0	0	0	0	0	0	0	0	0	0	0	0	0	0	0	0	0	0	0	0	0	0	0	0	0	0	0	0	0	0	0	0	0	0	0	0	0	0	0	0	0	0	0	0	0	0	0	0	0
ENSG00000104804.3	0	0	0	0	0	0	0	0	0	0	0	0	0	4	0	0	4	0	0	0	0	0	0	0	0	0	0	0	0	0	0	0	0	0	0	0	0	3	0	0	0	3	0	0	0	0	0	0	0
ENSG00000202119.1	0	0	0	0	0	0	0	0	0	0	0	0	0	0	0	0	0	0	0	0	0	0	0	0	0	2	0	0	0	0	0	0	0	0	0	0	0	0	0	0	0	0	0	0	0	0	0	0	0
ENSG00000163221.7	41	43	68	78	80	349	0	0	0	0	0	0	0	0	0	0	0	0	0	0	0	0	0	0	0	0	0	0	0	0	0	0	0	0	0	0	0	0	0	0	0	173	33	128	58	62	55	68	106
ENSG00000170959.10	2	0	5	0	3	9	97	44	46	177	113	82	337	335	30	31	11	3	5	3	179	171	146	93	159	216	0	0	14	0	0	4	69	54	52	10	47	110	27	0	24	0	0	0	0	0	0	0	0
ENSG00000202060.1	0	0	0	0	0	0	0	0	0	0	0	0	0	0	0	0	0	0	0	0	0	0	0	0	0	0	0	0	0	0	0	0	0	0	0	0	0	0	0	0	0	0	0	0	0	0	0	0	0
ENSG00000223377.1	0	0	0	0	0	0	0	0	0	0	0	0	0	0	0	0	0	0	0	0	0	0	0	0	0	0	0	0	0	0	0	0	0	0	0	0	0	0	0	0	0	0	0	0	0	0	0	0	0
ENSG00000234467.1	0	0	0	0	0	0	0	0	0	0	0	0	0	0	0	0	0	0	0	0	0	0	0	0	0	0	0	0	0	0	0	0	0	0	0	0	0	0	0	0	0	0	0	0	0	0	0	0	0
ENSG00000145824.8	140	254	331	67	88	188	0	0	0	0	0	0	0	0	10	8	0	0	0	0	0	0	0	0	0	0	0	7	11	6	0	5	0	0	0	0	0	0	0	0	0	62	24	168	67	14	18	29	30
ENSG00000272921.1	0	0	0	0	0	0	0	0	0	0	0	0	0	0	0	0	0	0	0	0	0	0	0	0	0	0	0	0	0	0	0	0	0	0	0	0	0	0	0	0	0	0	0	0	0	0	0	0	0
ENSG00000227108.1	0	0	0	0	0	0	0	0	0	0	0	0	0	0	0	0	0	0	0	0	0	0	0	0	0	0	0	0	0	0	0	0	0	0	0	0	0	0	0	0	0	0	0	0	0	0	0	0	0
ENSG00000271322.1	0	0	0	0	0	0	0	0	0	0	0	0	0	0	0	0	0	0	0	0	0	0	0	0	0	0	0	0	0	0	0	0	0	0	0	0	0	0	0	0	0	0	0	0	0	0	0	0	0
ENSG00000253583.1	0	0	0	0	0	0	0	0	0	0	0	0	0	0	0	0	0	0	0	0	0	0	0	0	0	0	0	0	0	0	0	0	0	0	0	0	0	0	0	0	0	0	0	0	0	0	0	0	0
ENSG00000238069.1	0	0	0	0	0	0	0	0	0	0	0	0	0	0	0	0	0	0	0	0	0	0	0	0	0	0	0	0	0	0	0	0	0	0	0	0	0	0	0	0	0	0	0	0	0	0	0	0	0
ENSG00000256420.1	0	0	0	0	0	0	0	0	0	0	0	0	0	0	0	0	0	0	0	0	0	0	0	0	0	0	0	0	0	0	0	0	0	0	0	0	0	0	0	0	0	0	0	0	0	0	0	0	0
ENSG00000232751.1	0	0	0	0	0	0	0	0	0	0	0	0	0	0	0	0	0	0	0	0	0	0	0	0	0	0	0	0	0	0	0	0	0	0	0	0	0	0	0	0	0	0	0	0	0	0	0	0	0
ENSG00000144290.12	0	0	0	0	0	0	0	2	0	0	0	0	0	0	0	0	0	0	0	0	0	2	0	0	0	2	0	0	11	6	8	0	0	0	0	0	0	0	0	0	0	0	0	0	0	0	0	0	0
ENSG00000242757.1	0	0	0	0	0	0	0	0	1	0	0	0	0	0	0	0	0	0	0	0	0	0	0	0	0	0	0	0	3	0	0	3	0	0	0	0	0	0	0	0	0	0	0	0	0	0	0	0	0
ENSG00000231857.1	0	0	0	0	0	0	0	0	0	0	0	0	0	0	0	0	0	0	0	0	0	0	0	0	0	0	0	0	0	0	0	0	0	0	0	0	0	0	0	0	0	0	0	0	0	0	0	0	0
ENSG00000095794.15	201	157	237	144	192	548	1202	655	474	1943	1368	1083	1114	876	403	271	702	165	194	482	1031	926	943	1094	1255	1990	295	438	987	525	331	540	1451	999	1210	99	309	478	1443	764	1331	631	141	155	95	121	153	193	395
ENSG00000206997.1	0	0	0	0	0	0	0	0	0	0	0	0	0	0	0	0	0	0	0	0	0	0	0	0	0	0	0	0	1	0	0	2	0	0	0	0	0	0	0	0	0	0	0	0	0	0	0	0	0
ENSG00000197360.5	0	0	0	0	0	0	0	0	0	0	0	0	0	0	0	0	0	0	0	0	0	0	0	0	0	0	0	0	0	0	0	0	0	0	0	0	0	0	0	2	0	0	0	0	0	0	0	0	0
ENSG00000249613.1	0	0	0	0	0	0	0	0	0	0	0	0	0	0	0	0	0	0	0	0	0	0	0	0	0	0	0	0	0	0	0	0	0	0	0	0	0	0	0	0	0	0	0	0	0	0	0	0	0
ENSG00000270850.1	0	0	0	0	0	0	0	0	0	0	0	0	0	0	0	0	0	0	0	0	0	0	0	0	0	0	0	0	0	0	0	2	0	0	0	0	0	0	0	0	0	0	0	0	0	0	0	0	0
ENSG00000257730.1	0	0	0	0	0	0	0	0	0	0	0	0	0	0	0	0	0	0	0	0	0	0	0	0	0	0	0	0	0	0	0	0	0	0	0	0	0	0	0	0	0	0	0	0	0	0	1	0	0
ENSG00000210174.1	506	579	690	412	500	1340	96	28	13	152	60	33	206	335	201	41	36	6	15	36	47	79	114	58	79	218	30	37	50	53	57	31	168	60	109	51	20	47	49	26	66	153	39	47	37	27	18	35	99
ENSG00000258878.1	0	0	0	0	0	0	0	0	0	0	0	0	0	0	0	2	0	0	0	0	2	0	0	0	0	0	0	0	0	0	0	2	0	0	0	0	0	0	0	0	0	0	0	0	0	0	0	0	0
ENSG00000184271.11	6	23	18	19	14	57	135	76	51	96	134	70	209	169	42	30	49	6	26	33	100	98	73	155	115	304	17	25	59	19	15	47	47	34	42	16	25	41	46	15	30	21	0	14	6	14	7	6	21
ENSG00000181938.9	165	162	238	170	173	496	1289	682	694	1771	1282	1040	600	536	125	63	489	120	297	527	1470	1137	1122	682	626	1166	338	570	1264	586	257	551	665	637	617	159	327	498	519	311	510	467	96	82	52	153	169	147	249
ENSG00000157214.9	125	125	198	108	107	160	689	337	305	1246	711	597	4251	4021	1907	780	699	117	288	570	807	872	753	1349	1752	2588	282	453	1216	572	317	568	1422	874	997	43	362	791	679	368	640	220	59	67	53	78	62	54	147
ENSG00000249141.1	0	0	0	0	0	0	0	0	6	0	0	0	0	0	0	0	0	0	0	0	0	0	0	0	0	12	13	0	31	0	0	13	0	0	0	10	0	0	0	0	0	0	14	0	16	0	0	0	0
ENSG00000229910.1	0	0	0	0	0	0	0	0	0	0	0	0	0	0	0	0	0	0	0	0	0	0	0	0	0	0	0	0	0	0	0	0	0	0	0	0	0	0	0	0	0	0	0	0	0	0	0	0	0
ENSG00000173546.7	340	357	358	368	231	642	49	32	30	61	36	44	46	50	35	19	0	0	15	11	40	43	29	17	69	67	21	31	78	37	40	70	4	10	11	0	18	17	31	17	25	495	135	252	140	196	172	239	472
ENSG00000233451.1	0	0	0	0	0	0	0	0	0	0	0	0	0	0	0	0	0	0	0	0	0	0	0	0	0	0	0	0	0	0	0	0	0	0	0	0	0	0	0	0	0	0	0	0	0	0	0	0	0
ENSG00000242747.1	0	0	0	0	0	0	0	0	0	0	0	0	0	0	0	0	0	0	0	0	0	0	0	0	0	0	0	1	3	0	3	0	0	0	0	0	0	0	0	0	0	0	0	0	0	0	0	0	3
ENSG00000250066.1	0	0	0	0	0	0	0	0	0	0	0	0	0	0	0	0	0	0	0	0	0	0	0	0	0	0	0	0	0	0	0	0	0	0	0	0	0	0	0	0	0	0	0	0	0	0	0	0	0
ENSG00000199836.1	0	0	0	0	0	0	0	0	0	0	0	0	0	0	0	0	0	0	0	0	0	0	0	0	2	0	0	0	0	0	0	0	0	0	0	0	0	0	0	0	0	0	0	0	0	0	0	0	0
ENSG00000272218.1	0	0	0	0	0	0	0	0	0	0	0	0	4	4	0	0	0	0	0	0	0	0	0	0	0	0	0	2	3	0	3	0	0	0	0	0	0	0	0	0	0	0	0	0	0	0	0	0	0
ENSG00000271704.1	0	0	0	0	0	0	0	0	0	0	0	0	0	0	0	0	0	0	0	0	0	0	0	0	0	0	0	0	0	0	0	0	0	0	0	0	0	0	0	0	0	0	0	0	0	0	0	0	0
ENSG00000215264.4	0	0	0	0	0	0	0	0	0	0	0	0	0	0	0	0	0	0	0	0	0	0	0	0	0	0	0	0	0	0	0	0	0	0	0	0	0	0	0	0	0	9	0	0	0	0	0	0	0
ENSG00000201998.1	2	2	2	0	2	4	6	5	6	2	16	5	0	0	0	0	4	0	3	6	5	10	6	16	2	5	0	5	5	3	0	22	1	9	2	0	0	2	11	2	7	4	0	1	0	0	0	1	0
ENSG00000106268.11	178	127	216	223	120	497	2074	1202	873	2380	2259	1521	2519	1410	356	421	226	61	300	619	1729	1265	1646	675	567	1106	620	1598	2758	775	428	912	347	733	429	1963	478	722	470	332	531	440	124	79	34	155	124	163	282
ENSG00000254542.1	0	0	5	2	0	0	0	0	0	0	0	0	0	0	0	0	0	0	0	0	0	0	0	0	0	0	0	0	0	0	0	1	0	0	0	0	0	0	0	0	0	0	0	0	0	0	0	0	0
ENSG00000176383.8	94	135	131	84	47	230	42	43	24	43	55	41	81	157	2	5	40	4	10	15	67	48	77	42	44	69	9	35	83	34	18	16	11	25	17	71	19	24	12	4	19	304	26	111	66	51	77	52	183
ENSG00000229834.1	0	0	0	0	0	0	0	0	0	0	0	0	0	0	0	0	0	0	0	0	0	0	0	0	0	0	0	0	0	0	0	0	0	0	0	0	0	0	0	0	0	0	0	0	0	0	0	0	0
ENSG00000264009.1	0	0	0	0	0	0	0	0	0	0	0	0	0	1	0	0	0	0	0	0	0	0	0	0	0	0	0	0	0	0	0	0	0	0	0	0	0	0	0	0	0	0	0	0	0	0	0	0	0
ENSG00000234068.2	0	0	0	0	0	0	0	0	0	0	0	0	0	0	0	0	0	0	0	0	0	0	0	0	0	0	0	0	0	0	0	0	0	0	0	0	0	0	0	0	0	0	0	0	0	0	0	0	0
ENSG00000196557.6	0	0	0	4	0	0	1117	633	426	1298	1123	1002	3318	2478	1106	626	121	52	214	311	1577	1596	1400	1285	1377	2257	0	0	0	0	0	0	288	412	388	217	421	752	934	480	826	0	0	0	0	0	0	0	0
ENSG00000087253.7	798	806	1596	625	717	2109	628	310	235	938	597	435	324	321	85	51	239	62	85	233	499	512	471	603	808	1149	169	211	685	304	243	235	444	318	358	17	171	284	494	227	484	2653	426	446	310	335	367	451	958
ENSG00000179632.5	1228	1170	1808	1428	1174	3703	7246	4110	3162	7641	7238	5404	7673	5850	2069	1374	1578	501	1495	2786	6847	6296	5985	4749	4847	9358	2021	4645	9426	3156	1883	3854	3012	3507	3401	2583	1836	3242	2956	1673	2637	3059	792	757	422	943	877	1210	2165
ENSG00000255032.1	0	0	0	0	0	0	0	0	0	0	0	0	0	0	0	0	0	0	0	0	0	0	0	0	0	0	0	0	0	0	0	0	0	0	0	0	0	0	0	0	0	0	0	0	0	0	0	0	0
ENSG00000218347.2	0	0	0	0	0	0	0	0	0	0	0	0	0	0	0	0	0	0	0	0	0	0	0	0	0	0	0	0	0	0	0	0	0	0	0	0	0	0	0	0	0	0	0	0	0	0	0	0	0
ENSG00000224838.2	0	0	0	0	0	0	0	0	0	0	0	0	0	0	0	0	0	0	0	0	0	0	0	0	0	0	0	0	0	0	0	0	0	0	0	0	0	0	0	0	0	0	0	0	0	0	0	0	0
ENSG00000253294.1	0	0	0	0	0	0	0	0	0	0	0	0	0	0	0	0	0	0	0	0	0	0	0	0	0	0	0	0	0	0	0	0	0	0	0	0	0	0	0	0	0	0	0	0	0	0	0	0	0
ENSG00000250234.1	0	0	0	0	0	0	0	0	0	0	0	0	0	0	0	1	0	0	0	0	0	0	0	0	0	0	0	0	0	0	0	0	0	0	0	0	0	0	0	0	0	0	0	0	0	0	0	0	0
ENSG00000196834.7	0	0	0	0	0	0	0	0	0	0	0	0	0	0	0	0	0	0	0	0	0	0	0	0	0	0	0	0	0	0	0	0	0	0	0	0	0	0	0	0	0	0	0	0	0	0	0	0	0
ENSG00000259660.2	0	0	0	0	0	0	21	6	7	12	9	7	0	8	0	0	4	4	5	0	9	7	6	25	25	23	0	0	0	0	0	5	0	0	0	0	0	8	4	0	0	0	0	0	0	0	0	0	0
ENSG00000157315.4	4	15	25	18	7	17	23	12	5	18	11	11	51	27	4	0	4	0	0	7	11	5	9	15	13	41	0	6	22	14	3	10	23	17	11	0	0	6	13	4	19	29	12	4	5	10	8	8	29
ENSG00000226107.1	0	4	0	3	4	6	6	0	0	8	5	4	1	6	2	0	3	0	0	0	4	4	0	0	7	4	0	0	4	4	2	0	5	0	2	0	0	0	8	0	4	0	0	0	0	2	0	2	0
ENSG00000169740.9	327	190	325	189	202	590	832	415	352	1065	966	723	1490	1234	338	264	311	83	161	302	722	654	486	692	759	1339	232	415	745	308	227	322	494	316	424	257	153	231	252	91	194	366	88	136	69	102	136	157	336
ENSG00000215432.2	0	0	0	0	0	0	0	0	0	0	0	0	0	0	0	0	0	0	0	0	0	0	0	0	0	0	0	0	0	0	0	0	0	0	0	0	0	0	0	0	0	0	0	0	0	0	0	0	0
ENSG00000258934.1	0	0	0	0	0	0	0	0	0	0	0	0	0	0	0	0	0	0	0	0	0	0	0	0	0	0	0	0	0	0	0	0	0	0	0	0	0	0	0	0	0	0	0	0	0	0	0	0	0
ENSG00000218643.2	0	0	0	0	0	0	0	0	0	0	0	0	0	0	0	0	0	0	0	0	0	0	0	0	0	0	0	0	0	0	0	0	0	0	0	0	0	0	0	0	0	0	0	0	0	0	0	0	0
ENSG00000231020.1	0	0	0	0	0	0	0	0	0	0	0	0	0	0	0	0	0	0	0	0	0	0	0	0	0	0	0	0	0	0	0	0	0	0	0	0	0	0	0	0	0	0	0	0	0	0	0	0	0
ENSG00000238026.1	0	0	0	0	0	0	0	0	0	0	0	0	0	0	0	0	0	0	0	0	0	0	0	0	0	0	0	0	0	0	0	0	0	0	0	0	0	0	0	0	0	0	0	0	0	0	0	0	0
ENSG00000253073.1	0	0	0	0	0	0	0	0	0	0	0	0	0	0	0	0	0	0	0	0	0	0	0	0	0	0	0	0	0	0	0	0	0	0	0	0	0	0	0	0	0	0	0	0	0	0	0	0	0
ENSG00000250979.1	0	0	0	0	0	0	0	0	0	0	0	0	0	0	0	0	0	0	0	0	0	0	0	0	0	0	0	0	0	0	0	0	0	0	0	0	0	0	0	0	0	0	0	0	0	0	0	0	0
ENSG00000199241.1	0	0	0	0	0	0	0	0	0	0	0	0	0	0	0	0	0	0	0	0	0	0	0	0	0	0	0	0	0	0	0	0	0	0	0	0	0	0	0	0	0	0	0	0	0	0	0	0	0
ENSG00000103043.10	610	626	942	627	467	1652	2518	1357	1105	2606	2542	1967	1792	1433	557	376	630	222	373	737	1931	1948	1726	1488	1481	2591	843	1418	3276	1168	562	1189	1023	1041	1130	408	632	944	1367	748	1201	2015	465	503	242	410	509	412	968
ENSG00000201622.1	0	0	0	0	0	0	0	0	0	0	0	0	0	0	0	0	0	0	0	0	0	0	0	0	0	0	1	0	0	0	0	0	0	0	0	0	0	0	0	0	0	0	0	0	0	0	0	0	0
ENSG00000262920.1	0	0	0	0	0	0	0	0	0	0	0	0	0	0	0	0	0	0	0	0	0	0	0	0	0	0	4	8	2	4	6	0	0	0	0	0	0	0	0	0	0	0	0	0	0	0	0	0	0
ENSG00000136874.6	445	360	643	343	389	949	816	468	324	1458	894	760	252	250	120	61	377	56	187	406	850	766	800	1157	1154	1722	73	125	430	409	222	352	863	614	759	48	265	444	663	324	561	550	142	149	91	119	103	121	254
ENSG00000206014.5	0	0	0	0	0	0	0	0	0	0	0	0	0	0	0	5	0	0	0	0	0	0	0	0	0	0	0	0	0	0	0	0	0	0	0	0	0	0	0	0	0	0	0	0	0	0	0	0	0
ENSG00000205030.1	0	0	0	0	0	0	0	0	0	0	0	0	0	0	0	0	0	0	0	0	0	0	0	0	0	0	0	0	0	0	0	0	0	0	0	0	0	0	0	0	0	0	0	0	0	0	0	0	0
ENSG00000176812.7	0	0	0	0	0	0	0	0	0	0	0	0	0	0	0	0	0	0	0	0	2	0	0	0	0	0	2	0	0	0	0	0	0	0	0	0	0	0	0	0	0	0	0	0	0	0	0	0	0
ENSG00000236828.1	0	0	0	0	0	0	0	0	0	0	0	0	0	0	0	0	0	0	0	0	0	0	0	0	0	0	0	0	0	0	0	0	0	0	0	0	0	0	0	0	0	0	0	0	0	0	0	0	0
ENSG00000171483.9	0	0	0	0	0	0	0	0	0	0	0	0	0	0	0	0	0	0	0	0	0	0	0	0	0	0	0	0	0	0	0	0	0	0	0	0	0	0	0	0	0	0	0	0	0	0	0	0	0
ENSG00000238657.1	0	0	0	0	0	0	0	0	0	0	0	0	0	0	0	0	0	0	0	0	0	0	0	0	0	0	0	0	0	0	0	0	0	0	0	0	0	0	0	0	0	0	0	0	0	0	0	0	0
ENSG00000225513.1	3	0	1	3	0	0	2	4	0	1	0	3	0	0	0	2	0	0	2	2	1	2	5	2	0	2	0	0	0	2	0	3	2	0	0	0	5	0	0	0	1	5	0	2	0	0	0	0	0
ENSG00000216105.1	1	1	1	1	0	1	0	1	1	0	1	1	1	0	1	1	1	0	1	1	0	0	1	1	1	1	1	1	1	0	1	1	1	1	1	1	1	1	1	1	1	1	1	1	1	1	1	1	1
ENSG00000143319.12	1383	1127	1695	1420	1457	4433	1864	971	847	2283	1931	1619	1436	1059	263	214	704	158	398	761	1739	1892	1455	1623	1416	2856	825	1533	3703	2131	1109	2112	1712	1213	1465	137	468	796	1404	651	1269	3591	919	797	475	746	716	880	1648
ENSG00000227213.1	0	0	0	0	0	0	2	0	0	0	0	0	0	0	0	0	0	0	0	0	1	0	0	0	0	0	0	0	0	0	0	0	0	0	0	0	0	0	0	0	0	0	0	0	0	0	0	0	0
ENSG00000252730.1	0	0	0	0	0	0	0	0	0	0	0	0	0	0	0	0	0	0	0	0	0	0	0	0	0	0	0	0	0	0	0	0	0	0	0	0	0	0	0	0	0	0	0	0	0	0	0	0	0
ENSG00000264862.1	0	0	0	0	0	0	2	0	0	0	0	0	0	0	0	0	0	0	0	0	0	0	0	0	0	0	0	0	11	0	0	1	0	0	0	0	0	0	0	0	0	0	0	0	0	0	0	0	0
ENSG00000243073.3	0	0	0	0	0	0	0	0	0	0	0	0	0	0	0	0	0	0	0	0	0	0	0	0	0	0	0	0	0	0	0	0	0	0	0	0	0	0	0	0	0	0	0	0	0	0	0	0	0
ENSG00000236495.1	0	0	0	0	0	0	0	0	0	0	0	0	0	0	0	0	0	0	0	0	0	0	0	0	0	0	0	0	0	0	0	0	0	0	0	0	0	0	0	0	0	0	0	0	0	0	0	0	0
ENSG00000207981.1	0	0	0	0	0	0	0	0	0	0	0	0	0	0	0	0	0	0	0	0	0	0	0	0	0	0	0	0	0	0	0	0	0	0	0	0	0	0	0	0	0	0	0	0	0	0	0	0	0
ENSG00000166140.13	696	623	714	656	550	1566	1070	552	408	1103	1093	857	1767	1290	713	552	333	85	175	359	844	843	726	556	786	1427	132	297	559	265	133	268	531	466	519	401	259	397	356	281	380	1092	249	205	119	290	340	382	707
ENSG00000201354.1	0	0	0	0	0	0	0	0	0	0	0	0	0	0	0	0	0	0	0	0	0	0	0	0	0	0	0	0	0	0	0	0	0	0	0	0	0	0	0	0	0	0	0	0	0	0	0	0	0
ENSG00000251983.1	0	0	0	0	0	0	0	0	0	0	0	0	0	0	0	0	0	0	0	0	0	0	0	0	0	0	0	0	0	0	0	0	0	0	0	0	0	0	0	0	0	0	0	0	0	0	0	0	0
ENSG00000227723.1	0	0	0	0	0	0	0	0	0	0	0	0	0	0	0	0	0	0	0	0	0	0	0	0	0	0	0	0	0	0	0	0	0	0	0	0	0	0	0	0	0	0	0	0	0	0	0	0	0
ENSG00000230994.1	0	0	0	0	0	0	0	0	0	0	0	0	0	0	0	0	0	0	0	0	0	0	0	0	0	0	0	0	0	0	0	0	0	0	0	0	0	0	0	0	0	0	0	0	0	0	0	0	0
ENSG00000264595.1	0	0	0	0	0	0	0	0	0	0	0	0	0	0	0	0	0	0	0	0	0	0	0	0	0	0	0	0	0	0	0	0	0	0	0	0	0	0	0	0	0	0	0	0	0	0	0	0	0
ENSG00000253678.1	0	0	0	0	0	0	0	0	0	0	0	0	0	0	0	0	0	0	0	0	0	0	0	0	0	0	0	0	0	0	0	0	0	0	0	0	0	0	0	0	0	0	0	0	0	0	0	0	0
ENSG00000226705.1	0	0	0	0	0	0	0	0	0	0	0	0	0	0	0	0	0	0	0	0	0	0	0	0	0	0	0	0	0	0	0	0	0	0	0	0	0	0	0	0	0	0	0	0	0	0	0	0	0
ENSG00000240809.1	7	3	8	3	2	6	3	0	0	2	2	0	0	0	3	0	0	0	0	1	15	9	3	3	1	16	3	3	7	5	2	4	2	5	0	0	0	0	0	1	0	24	9	6	2	5	0	2	6
ENSG00000265918.1	0	0	0	0	0	0	0	0	0	0	0	0	0	0	0	0	0	0	0	0	0	0	0	0	0	0	0	0	0	0	0	0	0	0	0	0	0	0	0	0	0	0	0	0	0	0	0	0	0
ENSG00000207323.1	0	0	0	0	0	0	0	0	0	0	0	0	0	0	1	0	0	0	0	0	0	0	0	0	0	0	0	0	0	0	0	0	0	0	0	0	0	0	0	0	0	0	0	0	0	0	0	0	0
ENSG00000264761.1	0	0	0	0	0	0	0	0	0	0	0	0	0	0	0	0	1	0	0	0	0	0	0	0	0	0	0	0	0	0	0	0	0	0	0	0	0	0	0	0	0	0	0	0	0	0	0	0	0
ENSG00000178127.8	1706	1688	2350	1647	1548	4522	4097	2261	1713	6793	4595	3529	8694	7584	3890	1818	1888	369	725	1664	3894	3302	3123	2839	2985	5443	2759	5105	10470	6384	3544	5786	2534	1703	2251	1039	954	1621	2519	1123	2159	3742	910	1017	626	1030	1294	1738	3282
ENSG00000165730.10	0	0	0	0	0	0	112	50	43	154	126	92	152	160	36	11	116	9	36	94	116	107	90	58	59	125	24	57	126	25	14	40	109	49	88	12	37	43	17	13	19	0	0	0	0	0	0	3	2
ENSG00000221017.1	0	0	0	0	0	0	0	0	0	0	0	0	0	0	0	0	0	0	0	0	0	0	0	0	0	0	0	0	0	0	0	0	0	0	0	0	0	0	0	0	0	0	0	0	0	0	0	0	0
ENSG00000114529.8	524	586	1058	544	622	1725	531	272	224	715	489	344	217	184	76	69	99	16	65	107	381	362	330	681	751	1299	189	347	807	787	371	611	392	278	297	20	75	119	519	241	444	1112	270	174	59	154	154	256	489
ENSG00000236481.1	0	0	0	0	0	0	0	0	0	0	0	0	0	0	0	0	0	0	0	0	0	0	0	0	0	0	0	0	0	0	0	0	0	0	0	0	0	0	0	0	0	0	0	0	0	0	0	0	0
ENSG00000252266.1	0	0	0	0	0	0	0	0	0	0	0	0	0	0	0	0	0	0	0	0	0	0	0	0	0	0	0	0	0	0	0	0	0	0	0	0	0	0	0	0	0	0	0	0	0	0	0	0	0
ENSG00000186017.10	51	50	92	41	42	75	472	277	177	653	436	401	291	269	80	37	276	55	111	232	380	347	385	571	643	1112	82	74	264	245	132	174	391	286	366	24	132	251	174	104	182	91	22	44	36	22	38	42	100
ENSG00000221852.4	0	0	0	0	0	0	0	0	0	0	0	0	0	0	0	0	0	0	0	0	0	0	0	0	0	0	0	0	0	0	0	0	0	0	0	0	0	0	0	0	0	0	0	0	0	0	0	0	0
ENSG00000187481.2	0	0	0	0	0	0	0	0	0	0	0	0	0	0	0	0	0	0	0	0	0	0	0	0	0	0	0	0	0	0	0	0	0	0	0	0	0	0	0	0	0	0	0	0	0	0	0	0	0
ENSG00000123562.12	6289	5006	7450	4582	5509	16567	12358	6524	4836	19135	12289	9249	11848	11210	4226	1957	8460	1484	2683	5770	13123	12819	11598	11750	13013	21455	5571	8408	21631	8513	4940	7665	13939	8598	11566	527	3483	5868	12444	5445	10279	16343	3481	4079	2188	2742	2986	5004	9691
ENSG00000261122.2	0	0	0	0	0	0	1	0	0	0	0	0	0	0	0	0	0	0	0	0	0	0	0	0	0	0	4	0	0	0	0	0	0	0	0	0	0	0	20	7	27	10	0	0	0	0	0	0	0
ENSG00000260787.1	5	3	2	7	9	14	12	9	3	9	13	6	9	20	4	8	0	0	0	5	7	13	11	9	16	17	5	8	21	8	8	8	10	4	0	3	0	3	3	3	3	12	3	4	2	4	0	2	3
ENSG00000272420.1	6	10	4	5	4	10	12	3	3	12	2	3	40	53	21	7	2	0	0	0	9	0	0	8	4	0	0	2	8	0	0	1	3	0	2	2	0	0	2	0	2	5	0	0	0	1	2	0	0
ENSG00000252359.1	0	0	0	0	0	0	0	0	0	0	0	0	0	0	0	0	0	0	0	0	0	0	0	0	0	0	0	0	0	0	0	0	0	0	0	0	0	0	0	0	0	0	0	0	0	0	0	0	0
ENSG00000218819.3	0	0	0	0	0	0	0	0	0	0	0	0	0	0	0	0	0	0	0	0	0	0	0	0	0	0	0	0	0	0	0	0	0	0	0	0	0	0	0	0	0	0	0	0	0	0	0	0	0
ENSG00000232746.1	0	0	0	0	0	0	0	0	0	0	0	0	0	0	0	0	0	0	0	0	0	0	0	0	0	0	0	0	0	0	0	0	0	0	0	0	0	0	0	0	0	0	0	0	0	0	0	0	0
ENSG00000224643.1	0	0	0	0	0	0	0	0	0	0	0	0	0	0	0	0	0	0	0	0	0	0	0	0	0	0	0	0	0	0	0	0	0	0	0	0	0	0	0	0	0	0	0	0	0	0	0	0	0
ENSG00000226082.2	0	0	0	0	1	0	0	0	0	0	0	0	0	0	0	0	0	0	0	0	0	0	0	0	0	0	0	0	0	0	0	0	0	0	0	0	0	0	0	0	0	0	0	0	0	0	0	0	0
ENSG00000243048.2	0	0	0	0	0	0	0	0	0	0	0	0	0	0	0	0	0	0	0	0	0	0	0	0	0	0	0	0	0	0	0	0	0	0	0	0	0	0	0	0	0	0	0	0	0	0	0	0	0
ENSG00000201658.1	0	0	0	0	0	0	0	0	0	0	0	0	0	0	0	0	0	0	0	0	0	0	0	0	0	0	0	0	0	0	0	0	0	0	0	0	0	0	0	0	0	0	0	0	0	0	0	0	0
ENSG00000164299.5	0	0	0	0	0	0	0	0	0	0	0	0	0	0	0	0	0	0	0	0	0	0	0	0	0	0	0	0	0	0	0	0	0	0	0	0	0	0	0	0	0	0	0	0	0	0	0	0	0
ENSG00000187147.13	989	833	1199	932	797	2403	2082	1350	965	2398	2256	1739	2067	1571	559	379	619	87	497	781	2080	1963	1900	1869	1867	3664	727	1512	3159	1567	846	1807	1249	1167	1237	250	636	952	946	463	888	1610	451	390	187	495	488	454	912
ENSG00000237514.2	0	0	0	0	0	0	0	0	0	0	0	0	0	0	0	0	0	0	0	0	0	0	0	0	0	0	0	0	0	0	0	0	0	0	0	0	0	0	0	0	0	2	0	0	0	0	0	0	0
ENSG00000255510.1	1	0	0	0	0	0	0	0	0	0	0	0	0	0	0	0	0	0	0	0	0	0	0	0	0	0	0	0	0	0	0	0	0	0	0	0	0	0	0	0	0	4	0	0	0	0	0	0	0
ENSG00000137500.5	1362	1378	2223	1184	1020	3544	1596	977	570	2801	1702	1295	1181	1481	418	213	1109	201	373	908	1521	1385	1485	2502	2642	4869	394	624	1224	923	572	756	1560	1087	1321	160	432	744	1046	564	1075	1746	269	383	231	260	294	604	1161
ENSG00000248498.3	0	0	0	0	0	0	0	0	0	0	0	0	0	0	0	0	0	0	0	0	0	0	0	0	0	0	0	0	0	0	0	0	0	0	0	0	0	0	0	0	0	0	0	0	0	0	0	0	0
ENSG00000245910.4	222	180	480	292	164	641	2103	1261	722	2962	1891	1379	4880	3017	1503	550	1251	243	473	1039	2258	1839	1672	2379	2715	4240	303	888	1522	694	391	752	1809	1259	1412	830	531	853	933	451	927	2125	448	551	219	372	461	606	1004
ENSG00000159082.13	322	329	438	274	286	823	232	109	93	343	200	132	66	100	32	14	250	42	83	105	210	221	232	225	217	363	91	141	402	424	206	421	256	164	189	0	65	148	299	107	188	820	133	243	146	113	122	111	278
ENSG00000264134.1	0	0	0	0	0	0	0	0	0	0	0	2	0	0	0	0	0	0	0	1	0	0	0	0	0	1	0	0	0	0	0	0	0	0	0	0	0	0	0	0	1	0	0	0	0	0	0	0	0
ENSG00000174255.5	3	0	0	0	0	0	0	0	0	0	0	0	0	4	0	0	0	0	0	0	0	0	0	0	0	0	0	0	0	0	0	2	0	0	2	0	0	0	0	0	0	0	0	0	0	0	0	0	0
ENSG00000235949.1	0	0	0	0	0	0	0	0	0	0	0	0	0	0	0	0	0	0	0	0	0	0	0	0	0	0	0	0	0	0	0	0	0	0	0	0	0	0	0	0	0	0	0	0	0	0	0	0	0
ENSG00000166619.8	2072	2164	2800	2028	1954	5718	1390	763	581	1522	1317	1039	1873	1560	452	340	250	107	377	615	1496	1515	1314	1395	1275	2390	1317	2734	6114	2223	1174	2466	776	862	872	240	403	679	933	446	824	6652	1751	1819	909	1869	1883	2362	4265
ENSG00000159202.13	4432	3789	5751	3893	4068	11715	8119	4467	3537	9717	8772	6651	3855	3890	1524	1163	1632	500	1578	3134	7883	7033	6513	8195	8140	13959	2641	4639	11588	8648	4712	8876	6116	6207	6289	881	2192	3764	7901	3654	6345	6694	1787	1624	806	1347	1387	1600	3062
ENSG00000136861.13	1735	1322	2120	1322	1502	4275	3938	2285	1850	4848	4104	3256	2024	1618	550	415	2084	319	918	1623	3103	3055	2847	2454	2363	4285	511	920	2169	1107	602	1064	2561	1832	2046	632	1015	1738	1733	751	1459	2099	506	592	373	588	528	603	1084
ENSG00000163093.7	52	79	124	74	43	173	243	170	122	330	257	208	323	219	119	50	148	14	71	107	215	219	229	262	350	558	45	99	202	66	33	62	190	187	162	32	96	168	85	50	116	334	47	89	44	83	67	99	171
ENSG00000224653.1	0	0	0	0	0	0	0	0	0	0	0	0	0	0	0	0	0	0	0	0	0	0	0	0	0	0	0	0	0	0	0	0	0	0	0	0	0	0	0	0	0	0	0	0	0	0	0	0	0
ENSG00000250031.1	0	4	0	0	0	0	0	5	0	6	0	0	0	0	0	0	0	0	0	0	5	0	0	0	4	4	0	0	0	0	0	0	5	0	0	0	0	0	0	0	0	0	0	0	0	0	0	0	0
ENSG00000254388.1	0	0	0	0	0	0	0	0	0	5	2	3	0	0	0	0	1	2	0	4	2	1	0	2	0	0	0	0	5	0	0	0	5	0	3	0	0	0	0	0	0	0	0	0	0	0	0	0	0
ENSG00000232434.1	2	6	5	3	2	11	247	112	87	155	154	107	137	99	66	12	9	15	23	68	88	101	129	23	54	52	15	23	133	22	19	73	5	35	27	2	36	60	67	21	49	13	4	37	21	3	10	10	16
ENSG00000221053.1	0	0	0	0	0	0	0	0	0	0	0	0	0	0	0	0	0	0	0	0	0	0	0	0	0	0	0	0	0	0	0	0	0	0	0	0	0	0	0	0	0	0	0	0	0	0	0	0	0
ENSG00000229343.1	0	0	0	0	0	0	0	0	0	0	0	0	0	0	0	0	0	0	0	0	0	0	0	0	0	0	0	0	0	0	0	0	0	0	0	0	0	0	0	0	0	0	0	0	0	0	0	0	0
ENSG00000131849.10	77	104	101	50	73	199	93	38	43	84	59	58	100	81	29	13	33	8	18	49	56	62	54	35	52	91	3	29	80	18	24	26	19	29	42	0	17	20	23	19	29	89	64	42	37	22	23	35	118
ENSG00000120937.8	0	0	0	0	0	0	0	0	0	0	0	0	0	0	0	0	0	0	0	0	0	0	0	0	0	0	0	0	6	12	0	17	0	0	0	0	0	0	0	0	0	0	0	0	0	0	0	0	0
ENSG00000216710.1	0	0	0	0	0	0	0	0	0	0	0	0	0	0	0	0	0	0	0	0	0	0	0	0	0	0	0	0	0	0	0	0	0	0	0	0	0	0	0	0	0	0	0	0	0	0	0	0	0
ENSG00000137955.11	3051	2698	4433	2309	3000	7493	2144	1109	753	3450	2188	1749	3916	3554	1173	581	844	158	442	1000	1921	1844	1937	2744	2766	5073	978	1592	3485	3016	1936	2800	2098	1540	1563	158	554	888	1477	682	1561	4484	974	1160	643	708	690	1405	2953
ENSG00000253799.1	0	0	0	0	0	0	0	0	0	0	0	0	0	0	0	0	0	0	0	0	0	0	0	0	0	0	0	0	0	0	0	0	0	0	0	0	0	0	0	0	0	0	0	0	0	0	0	0	0
ENSG00000179460.5	0	0	0	0	0	0	0	0	0	0	0	0	0	0	0	0	0	0	0	0	0	0	0	0	0	0	0	0	0	0	0	0	0	0	0	0	0	0	0	0	0	0	0	0	0	0	0	0	0
ENSG00000215190.4	172	177	204	109	148	473	246	165	101	251	277	134	315	287	105	60	44	27	34	83	189	167	176	201	188	353	43	79	176	127	76	111	137	101	92	6	31	47	84	41	97	236	54	68	40	61	83	69	145
ENSG00000261824.2	192	184	233	167	155	529	623	355	219	719	530	424	523	479	76	57	315	79	116	233	537	536	482	1425	1520	2766	132	193	383	509	283	447	520	418	484	70	136	226	434	234	402	511	116	90	54	85	80	127	278
ENSG00000225920.2	11	12	10	8	10	20	6	0	6	7	8	3	4	3	0	0	0	0	0	3	14	10	5	20	32	25	4	2	18	0	2	10	8	8	13	0	2	12	3	2	7	0	0	3	3	0	0	0	6
ENSG00000249214.2	1	0	2	0	0	1	3	0	0	0	1	2	4	1	0	0	0	0	0	0	2	5	1	1	2	2	0	0	3	2	0	1	1	1	1	0	0	1	0	4	1	0	0	1	0	0	0	0	0
ENSG00000003147.13	340	279	471	339	305	978	216	100	79	201	150	123	481	330	214	93	157	14	68	149	199	152	130	594	527	909	840	1596	3126	2238	1339	2097	175	105	140	37	54	78	112	65	111	296	67	129	62	74	87	119	184
ENSG00000266038.1	0	0	0	0	0	0	0	0	0	0	0	0	0	0	0	0	0	0	0	1	0	0	0	0	0	0	0	0	0	0	0	0	0	0	0	0	0	0	0	0	0	0	0	0	0	0	0	0	0
ENSG00000124795.10	2260	2163	2843	1453	1558	4171	5573	2963	1607	9858	6047	4451	1537	2372	495	221	5400	793	1311	3786	4030	4147	5019	4644	5784	8205	2051	1957	5623	2961	2066	2655	4603	3856	3894	202	1391	2729	2663	1339	2739	3065	532	491	260	681	660	698	1488
ENSG00000254688.1	0	0	0	0	0	0	0	0	0	0	0	0	0	0	0	0	0	0	0	0	0	0	0	0	0	0	0	0	0	0	0	0	0	0	0	0	0	0	0	0	0	0	0	0	0	0	0	0	0
ENSG00000154025.11	0	0	0	0	0	0	42	20	9	37	28	36	81	43	36	19	0	0	0	0	33	41	57	99	94	125	0	0	0	0	0	0	0	0	0	12	11	5	0	0	0	0	4	0	3	0	0	0	0
ENSG00000161888.7	131	122	141	111	94	283	1296	786	593	1469	1448	1049	876	694	142	140	327	90	265	488	851	824	909	252	299	553	406	969	1870	407	162	433	262	277	309	607	305	489	326	129	225	154	25	11	8	76	104	63	71
ENSG00000249816.2	58	77	135	70	45	68	11	8	18	26	31	20	12	14	7	0	0	0	0	0	23	11	24	31	37	96	0	0	0	0	0	0	13	8	0	0	0	6	10	0	0	62	14	27	14	17	6	25	30
ENSG00000012211.8	189	165	232	194	168	500	373	217	160	420	388	320	286	276	128	89	76	39	76	171	315	302	207	173	281	372	96	108	317	159	101	233	122	142	120	23	115	134	222	134	205	378	84	86	62	128	93	136	279
ENSG00000178464.6	105	105	151	50	51	161	269	166	167	286	241	221	370	271	111	95	5	5	29	40	626	426	309	849	760	1091	135	195	418	176	107	225	76	178	106	208	122	156	138	148	114	175	69	101	21	21	35	85	117
ENSG00000265267.1	0	0	0	0	0	0	0	0	0	0	0	2	0	0	0	0	0	0	0	0	0	0	0	0	0	0	0	0	0	0	0	0	0	0	0	0	0	0	0	0	0	0	0	0	0	0	0	0	0
ENSG00000232379.1	0	0	0	0	0	0	0	0	0	3	0	0	0	0	0	0	0	0	0	0	0	0	0	0	0	0	0	0	0	0	0	0	0	0	0	0	0	0	0	0	0	0	0	0	0	0	0	0	0
ENSG00000197214.5	0	0	0	0	0	0	0	0	0	0	0	0	0	0	0	0	0	0	0	0	0	0	0	0	0	0	0	0	0	0	0	0	0	0	0	0	0	0	0	0	0	0	0	0	0	0	0	0	0
ENSG00000150750.6	0	0	0	0	0	0	0	0	0	0	0	0	0	0	0	0	0	0	0	0	0	0	0	0	0	0	0	0	5	0	0	0	0	0	0	0	0	0	0	0	0	0	0	0	0	0	0	0	0
ENSG00000021762.15	149	146	154	181	139	417	895	424	366	797	827	600	819	657	256	161	179	76	171	314	833	802	809	501	629	1052	57	77	260	122	74	122	264	302	306	75	215	296	307	211	317	443	99	136	67	131	145	123	230
ENSG00000201925.1	0	0	0	0	0	0	0	0	0	0	0	0	0	0	0	0	0	0	0	0	0	0	0	0	0	0	0	0	0	0	0	0	0	0	0	0	0	0	0	0	0	0	0	0	0	0	0	0	0
ENSG00000233718.1	0	0	0	0	0	0	0	0	0	3	0	0	0	0	0	0	0	0	0	0	0	0	0	0	0	0	0	9	23	10	0	7	0	0	0	0	0	0	0	0	0	0	0	0	0	0	0	0	0
ENSG00000156076.5	0	0	0	0	0	0	0	0	0	0	0	0	0	0	4	0	0	0	0	0	0	0	0	0	0	0	0	0	0	0	0	0	0	0	0	0	0	0	0	0	0	0	0	0	0	0	0	0	0
ENSG00000248714.2	0	0	0	0	0	0	0	0	0	0	0	0	0	8	0	0	0	0	0	0	0	6	0	0	0	0	0	0	0	0	0	0	0	0	0	0	0	0	0	0	0	0	0	0	0	0	0	0	0
ENSG00000160867.10	13	32	0	21	0	12	3408	1891	1568	3463	3059	2671	12275	8809	1324	1012	193	144	331	455	4177	3580	3226	578	654	1039	4108	8500	19182	4557	2416	5777	523	753	669	903	1011	1887	422	210	371	49	21	21	0	6	22	30	30
ENSG00000235862.2	0	0	0	0	0	0	0	0	0	0	0	0	0	0	0	0	0	0	0	0	0	0	0	0	0	0	0	0	0	0	0	0	0	0	0	0	0	0	0	0	0	0	0	0	0	0	0	0	0
ENSG00000272296.1	1	1	1	1	1	1	1	1	1	1	1	1	1	1	1	1	1	1	1	1	1	1	1	1	1	1	1	1	1	1	1	1	1	1	1	1	1	1	1	1	1	1	1	1	1	1	1	1	1
ENSG00000266382.1	0	0	0	0	0	0	1	1	1	1	1	1	0	0	0	0	0	0	0	0	1	1	1	1	1	1	1	1	1	0	0	1	0	1	0	0	1	1	1	0	1	0	0	0	0	0	0	1	1
ENSG00000266002.1	0	0	0	0	0	0	0	0	0	0	0	0	0	0	0	0	0	0	0	0	0	0	0	0	0	0	0	0	0	0	0	0	0	0	0	0	0	0	0	0	0	0	0	0	0	0	0	0	0
ENSG00000121060.10	1768	1752	2424	1975	1951	6394	5496	2893	2357	9672	7970	6538	2503	2091	2772	2100	1370	334	879	1760	4118	3857	3651	6557	6050	10401	1324	2127	5751	7867	4352	8330	7690	6907	6887	300	1194	1860	9542	4436	7887	4670	1211	1960	1031	679	637	623	1368
ENSG00000254676.1	7	9	19	2	0	8	10	7	3	13	9	6	11	21	7	0	12	0	3	4	5	11	13	5	19	16	3	4	11	10	7	0	15	15	13	0	0	6	8	3	10	12	0	4	4	1	0	0	3
ENSG00000207849.2	0	0	0	0	0	0	0	0	0	0	0	0	0	0	0	0	0	0	0	0	0	0	0	0	0	0	0	0	0	0	0	0	0	0	0	0	0	0	0	0	0	0	0	0	0	0	0	0	0
ENSG00000223091.1	0	0	0	0	0	0	0	0	0	0	0	0	0	0	0	0	0	0	0	0	0	0	0	0	0	0	0	0	0	0	0	0	0	0	0	0	0	1	0	0	0	0	0	0	0	0	0	0	0
ENSG00000237833.1	0	0	0	0	0	0	0	0	0	0	0	0	0	0	0	0	0	0	0	0	0	0	0	0	0	0	0	0	0	0	0	0	0	0	0	0	0	0	0	0	0	0	0	0	0	0	0	0	0
ENSG00000252347.1	0	0	0	0	0	0	0	0	0	0	0	0	0	0	0	0	0	0	0	0	0	0	0	0	0	0	0	0	2	0	0	0	0	0	0	2	0	0	0	0	0	0	0	0	0	0	0	0	0
ENSG00000263921.1	0	0	0	0	0	0	0	0	0	0	0	0	0	0	0	0	0	0	0	0	0	0	0	0	0	0	0	0	0	0	0	0	0	0	0	0	0	0	0	0	0	0	0	0	0	0	0	0	0
ENSG00000233880.1	0	0	0	0	0	0	0	0	0	0	0	0	0	0	0	0	0	0	0	0	0	0	0	0	0	0	0	0	0	0	0	0	0	0	0	0	0	0	0	0	0	0	0	0	0	0	0	0	0
ENSG00000125798.10	55	45	51	54	23	113	1593	866	730	1887	1709	1340	2571	1909	620	329	287	78	394	708	1638	1734	1583	1016	1120	2365	45	64	161	64	33	43	605	772	601	131	482	777	776	436	722	266	52	39	17	49	42	92	147
ENSG00000250150.1	0	0	0	0	0	0	0	0	0	0	0	0	0	0	0	0	0	0	0	0	0	0	0	0	0	0	0	0	0	0	0	0	0	0	0	0	0	0	0	0	0	0	0	0	0	0	0	0	0
ENSG00000261241.1	0	0	0	0	0	0	0	0	0	0	0	0	0	0	0	0	0	0	0	0	0	0	0	0	0	0	0	0	0	0	0	0	0	0	0	0	0	0	0	0	0	0	0	0	0	0	0	0	0
ENSG00000235280.2	0	0	0	0	0	0	3	0	0	1	2	0	1	2	0	2	3	0	0	0	0	0	0	4	4	7	5	7	4	6	0	8	0	0	0	0	0	3	0	0	0	0	0	0	0	0	0	0	0
ENSG00000130545.11	193	218	270	321	194	568	208	113	127	213	175	160	263	217	65	59	6	8	22	55	181	175	152	71	79	121	449	828	1819	643	329	831	22	51	16	78	53	106	49	38	49	813	145	191	86	145	138	184	399
ENSG00000261573.1	0	0	0	0	0	0	0	0	0	0	0	0	0	0	0	0	0	0	0	0	0	0	0	0	0	0	0	0	0	0	0	0	0	0	0	0	0	0	0	0	0	0	0	0	0	0	0	0	0
ENSG00000271179.1	0	0	0	0	0	0	0	0	0	0	0	0	0	0	0	0	2	0	0	0	0	0	0	0	0	0	0	0	0	0	0	0	0	0	0	0	0	0	0	0	0	0	0	0	0	0	0	0	0
ENSG00000132953.12	513	486	921	478	439	1469	1228	545	401	1846	1165	925	463	490	177	89	679	133	328	546	1106	1073	1107	1405	1425	2161	289	332	1127	776	429	676	1126	928	1096	59	332	585	747	303	702	1995	387	478	330	250	271	361	649
ENSG00000271217.1	0	0	0	0	0	0	0	0	0	0	0	0	0	0	0	0	0	0	0	0	0	0	0	0	0	0	0	0	0	0	0	0	0	0	0	0	0	0	0	0	0	0	0	0	0	0	0	0	0
ENSG00000073464.7	113	85	102	98	100	244	427	207	168	456	424	379	223	267	131	60	116	23	82	167	313	287	283	529	578	788	216	409	977	750	426	680	241	195	188	17	106	181	288	100	218	120	33	16	11	24	32	20	40
ENSG00000115392.7	55	59	80	53	47	137	1320	775	416	2021	1173	969	1366	1350	372	170	740	165	250	627	1297	1185	1043	1305	1398	2390	476	672	1394	651	414	622	878	656	852	46	318	483	610	236	561	311	44	74	60	53	116	110	321
ENSG00000224978.1	0	0	0	0	0	0	0	0	0	0	0	0	0	0	0	0	0	0	0	0	0	0	0	0	0	0	0	0	0	0	0	0	0	0	0	0	0	0	0	0	0	0	0	0	0	0	0	0	0
ENSG00000173598.9	266	201	327	211	243	727	426	306	182	484	434	332	187	180	42	24	246	40	118	196	517	520	443	651	755	1104	278	287	1074	461	225	399	321	350	396	16	163	244	536	231	490	1138	164	253	109	129	133	203	405
ENSG00000112697.11	1968	2334	4553	1975	2060	5658	4666	2437	1525	8501	4530	3495	2977	3257	704	396	2030	356	835	1668	5236	5160	4877	5275	7025	9620	4343	4813	15023	8973	5192	8033	4895	3434	3894	182	1377	2745	3134	1365	3083	7739	1423	2404	1399	993	991	1513	3619
ENSG00000100121.8	0	0	0	0	0	0	0	0	0	0	0	0	0	0	0	0	0	0	0	0	0	0	0	0	0	0	0	0	0	0	0	0	0	0	0	0	0	0	0	0	0	0	0	0	0	0	0	0	0
ENSG00000223730.1	0	0	0	0	0	0	3	0	3	0	3	0	2	0	3	0	0	0	0	0	0	0	0	0	0	1	0	0	0	0	0	0	0	0	0	0	0	0	2	0	0	0	0	0	0	0	0	0	0
ENSG00000223198.1	0	0	0	2	0	0	0	0	0	3	2	2	0	5	0	0	4	0	0	0	2	0	2	1	4	2	0	0	0	0	0	2	2	1	0	0	2	0	2	0	0	5	0	0	0	0	0	0	0
ENSG00000015285.6	8	0	0	13	9	13	23	11	14	23	16	19	37	20	10	13	10	0	0	3	15	24	16	0	9	42	0	0	0	0	0	0	0	0	0	0	0	17	0	0	0	0	0	0	0	0	0	6	9
ENSG00000226263.1	0	0	0	0	0	0	0	0	0	0	0	0	0	0	0	0	0	0	0	0	0	0	0	0	0	0	0	0	0	0	0	0	0	0	0	0	0	0	0	0	0	0	0	0	0	0	0	0	0
ENSG00000134463.10	30	31	41	42	27	54	457	270	216	443	433	335	236	182	64	32	78	27	77	153	332	327	298	246	257	455	411	1005	2114	676	424	884	99	184	125	104	84	142	129	78	95	27	7	8	7	20	8	8	31
ENSG00000214485.5	44	41	62	24	28	83	55	19	37	73	43	47	97	55	33	14	18	0	10	21	124	87	80	160	122	234	11	45	60	35	15	35	52	29	37	31	22	27	28	17	21	53	19	29	10	11	16	25	45
ENSG00000264912.1	0	0	0	0	0	0	0	0	0	0	0	0	0	0	0	0	0	0	0	0	0	0	0	0	0	0	0	0	0	0	0	0	0	0	0	0	0	0	0	0	0	0	0	0	0	0	0	0	0
ENSG00000200235.1	0	0	0	0	0	0	0	0	0	2	0	0	0	0	0	0	0	0	0	0	0	2	0	0	0	0	0	0	1	0	0	0	0	0	0	0	0	0	0	0	0	0	0	0	0	0	0	0	0
ENSG00000138658.11	29	41	80	26	59	94	467	227	138	757	398	314	245	228	44	17	391	68	109	211	411	418	362	233	353	490	119	134	481	216	112	225	418	254	353	19	102	207	157	34	86	209	19	41	19	41	57	28	77
ENSG00000227471.4	8	11	0	0	0	0	1520	897	734	1899	1690	1198	1535	1410	429	407	364	111	241	386	1681	1175	986	1379	1089	2247	0	0	0	0	0	0	636	416	564	186	318	609	674	341	570	0	0	0	0	0	0	0	0
ENSG00000204764.8	48	51	91	39	37	79	277	161	132	444	329	247	359	304	125	59	157	32	75	153	253	244	322	431	379	712	450	661	1662	700	437	740	260	143	172	10	72	124	149	83	133	71	44	62	34	34	27	43	69
ENSG00000116663.6	193	138	228	191	146	561	389	199	140	466	406	319	426	279	243	200	51	15	71	170	244	204	199	231	231	377	63	122	260	535	229	544	205	229	209	75	55	127	247	147	230	548	135	222	136	180	216	251	487
ENSG00000146216.7	0	0	0	0	0	0	0	0	0	0	0	0	4	0	0	0	0	0	0	0	0	8	0	0	0	0	0	6	10	0	0	13	0	7	0	0	0	0	0	0	0	0	0	0	0	0	0	0	0
ENSG00000255218.1	0	0	0	0	0	0	0	0	0	0	0	0	0	0	0	0	0	0	0	0	0	0	0	0	0	0	0	0	0	0	0	0	0	0	0	0	0	0	0	0	0	0	0	0	0	0	0	0	0
ENSG00000239344.1	0	0	1	0	0	2	0	0	0	0	0	0	0	0	0	0	0	0	0	0	0	0	0	4	6	4	1	0	5	0	0	1	0	0	0	0	0	0	0	0	0	5	0	3	0	0	0	0	3
ENSG00000242012.1	0	0	0	0	0	0	0	0	0	0	0	0	0	0	0	0	0	0	0	0	0	0	0	0	0	0	0	0	0	0	0	0	0	0	0	0	0	0	0	0	0	0	0	0	0	0	0	0	0
ENSG00000119729.6	1094	1228	2097	918	946	2624	3241	1884	1154	5397	2927	2323	2693	3595	1028	405	2272	346	677	1386	2879	2985	2910	4178	6035	10398	319	478	1015	744	420	737	4047	2377	3445	213	832	1852	2645	1140	2275	2109	364	513	322	336	377	614	1446
ENSG00000150281.6	174	108	168	115	68	289	0	7	0	9	8	9	10	8	11	0	0	0	0	0	9	6	0	15	15	37	75	103	254	134	91	143	0	0	0	0	0	0	0	0	0	29	10	23	11	17	31	16	29
ENSG00000262561.1	0	0	0	0	0	0	0	0	0	0	0	0	0	0	0	0	0	0	0	0	0	0	0	0	0	0	0	0	0	0	0	0	0	0	0	0	0	0	0	0	0	0	0	0	0	0	0	0	0
ENSG00000235920.1	0	0	0	0	0	0	32	12	13	47	29	30	42	24	9	4	9	6	0	7	30	29	24	11	12	72	0	2	3	1	0	1	16	9	18	2	10	11	12	6	11	2	0	0	0	0	0	0	0
ENSG00000261252.1	0	0	0	0	0	0	2	0	0	0	0	1	1	0	0	0	2	2	0	0	0	0	0	0	1	6	0	0	0	0	0	0	0	0	1	0	1	4	0	0	0	16	0	0	0	2	2	0	8
ENSG00000152256.9	490	540	831	530	462	1259	682	392	276	1128	665	557	565	595	211	102	125	23	54	125	405	411	331	480	1524	1412	491	632	1775	743	589	734	291	129	223	14	94	149	533	250	449	1442	317	455	236	249	276	375	688
ENSG00000124074.7	73	58	65	78	66	196	407	230	176	428	458	321	880	632	196	154	63	17	65	149	353	264	275	196	191	390	324	911	1429	331	203	468	64	153	79	249	84	129	71	32	103	217	63	52	14	81	92	106	139
ENSG00000232408.1	0	0	0	0	0	0	0	0	0	0	0	0	0	0	0	0	0	0	0	0	0	0	0	0	0	0	0	0	0	0	0	0	0	0	0	0	0	0	0	0	0	0	0	0	0	0	0	0	0
ENSG00000272456.1	0	0	0	0	0	0	0	0	0	0	0	0	0	0	0	0	0	0	0	0	0	0	0	0	0	0	2	0	0	0	0	3	0	0	0	0	0	0	0	0	0	0	0	0	0	2	0	0	0
ENSG00000273461.1	0	0	0	0	0	0	0	0	0	0	0	0	0	0	0	0	0	0	0	0	0	0	0	0	0	0	0	0	0	0	0	0	0	0	0	0	0	0	0	0	0	0	0	0	0	0	0	0	0
ENSG00000252357.1	0	0	0	0	0	0	0	0	0	0	0	0	0	0	0	0	0	0	0	0	0	0	0	0	0	0	0	0	0	0	0	0	0	0	0	0	0	0	0	0	0	0	0	0	0	0	0	0	0
ENSG00000242600.2	43	31	31	15	18	99	0	0	0	0	0	0	0	0	0	0	0	0	0	0	0	0	0	0	0	0	0	0	0	0	0	0	0	0	0	0	0	0	0	0	0	18	0	3	0	0	0	13	19
ENSG00000240186.2	0	0	0	0	0	0	0	0	0	0	0	0	0	0	0	0	0	0	0	0	0	0	0	0	0	0	0	0	0	0	0	0	0	0	0	0	0	0	0	0	0	0	0	0	0	0	0	0	0
ENSG00000239481.1	0	0	0	0	0	0	0	0	0	0	0	0	0	0	0	0	0	0	0	0	0	0	0	0	0	0	0	0	0	0	0	0	0	0	0	0	0	0	0	0	0	0	0	0	0	0	0	0	0
ENSG00000163114.4	0	0	0	0	0	0	0	0	0	0	0	0	0	0	0	0	0	0	0	0	0	0	0	0	0	0	0	0	0	0	0	0	0	0	0	0	0	0	0	0	0	0	0	0	0	0	0	0	0
ENSG00000255090.1	4	0	6	12	6	25	19	16	4	62	37	13	22	30	16	0	0	0	0	14	7	14	13	40	35	34	0	0	0	0	0	0	37	33	23	0	7	13	36	13	11	0	5	0	5	0	0	0	10
ENSG00000223280.1	0	0	0	0	0	0	0	0	0	0	0	0	0	0	0	0	0	0	0	0	0	0	2	2	0	0	0	0	0	0	0	0	0	0	0	0	0	0	1	0	0	0	0	0	0	0	0	0	0
ENSG00000219867.1	0	0	0	0	0	0	0	0	0	0	0	0	0	0	0	0	0	0	0	0	0	0	0	0	0	0	0	0	0	0	0	0	0	0	0	0	0	0	0	0	0	0	0	0	0	0	0	0	0
ENSG00000228400.1	0	0	0	0	0	0	0	0	0	0	0	0	0	0	0	0	0	0	0	0	0	0	0	0	0	0	0	0	0	0	0	0	0	0	0	0	0	0	0	0	0	0	0	0	0	0	0	0	0
ENSG00000229716.2	0	0	0	0	0	0	0	0	0	0	0	0	0	0	0	0	0	0	0	0	0	0	0	0	0	0	0	0	0	0	0	0	0	0	0	0	0	0	0	0	0	0	0	0	0	0	0	0	0
ENSG00000248724.2	0	0	2	2	0	0	5	3	0	0	2	0	0	6	0	0	2	0	1	3	0	0	0	0	3	0	0	0	9	4	0	6	0	0	0	0	0	0	0	0	0	0	0	0	0	0	0	0	0
ENSG00000232457.3	0	0	0	7	0	0	8	0	6	8	9	0	18	0	10	0	7	0	0	6	8	6	0	8	8	12	0	0	2	0	0	0	0	0	4	0	0	0	0	0	0	0	0	0	0	0	0	0	0
ENSG00000272654.1	11	43	37	21	27	93	43	15	14	63	42	32	46	52	15	12	41	2	9	26	54	40	54	25	36	68	14	35	72	44	10	38	32	26	23	10	9	18	16	19	31	19	4	9	4	6	4	10	16
ENSG00000270431.1	0	0	0	0	0	0	0	0	0	0	0	0	0	0	0	0	0	0	0	0	0	0	0	0	0	0	0	0	0	0	0	0	0	0	0	0	0	0	0	0	0	0	0	0	0	0	0	0	0
ENSG00000207585.1	0	0	0	0	0	0	0	6	0	0	0	0	0	0	0	0	0	0	0	0	0	0	1	0	0	0	0	0	0	0	0	0	0	0	0	0	0	0	0	0	0	0	0	0	0	0	0	0	0
ENSG00000238496.1	0	0	0	0	0	0	0	0	0	0	0	0	0	0	0	0	0	0	0	0	0	0	0	0	0	0	0	0	0	0	0	0	0	0	0	0	0	0	0	0	0	0	0	0	0	0	0	0	0
ENSG00000182405.4	50	61	84	37	40	150	305	111	109	438	314	217	128	121	26	15	114	14	86	188	241	228	200	305	353	481	19	29	73	74	38	102	153	130	128	10	63	138	99	42	84	99	24	27	12	20	22	24	50
ENSG00000179774.7	0	0	0	0	0	7	8	5	10	8	18	0	27	9	6	7	2	0	4	3	16	0	2	10	4	12	8	6	17	5	0	9	0	0	8	0	0	5	4	3	0	3	0	3	0	0	0	2	2
ENSG00000219395.2	0	3	0	2	0	9	6	3	0	0	2	2	4	8	3	0	7	0	0	0	3	6	8	2	3	4	0	0	0	0	0	2	4	0	5	0	0	2	6	2	3	5	0	0	0	2	0	0	3
ENSG00000196247.7	139	193	397	130	143	450	337	176	68	494	287	222	158	211	119	14	285	51	81	181	289	314	309	247	359	597	69	65	214	327	248	280	690	431	480	0	75	191	253	115	246	357	63	148	84	60	38	60	144
ENSG00000197782.10	172	137	236	111	144	373	1305	645	461	1791	1179	853	1116	825	344	190	383	76	280	564	1204	1072	1189	1672	1962	2746	248	340	982	541	346	529	957	900	920	175	381	653	877	325	694	542	86	122	52	60	60	144	275
ENSG00000271653.1	0	0	0	0	0	0	0	0	0	0	0	0	0	0	0	5	3	0	0	0	0	0	0	0	0	0	0	0	0	0	0	0	0	0	0	3	0	0	0	0	0	0	0	3	0	0	0	0	0
ENSG00000234770.1	0	0	0	0	0	0	0	0	0	0	0	0	0	0	0	0	0	0	0	0	0	0	0	0	0	0	0	0	0	0	0	0	0	0	0	0	0	0	0	0	0	0	0	0	0	0	0	0	0
ENSG00000212269.1	0	0	0	0	0	0	0	0	0	0	0	0	0	0	0	0	0	0	0	0	0	0	0	0	0	0	0	0	0	0	0	0	0	0	0	0	0	0	0	0	0	0	0	0	0	0	0	0	0
ENSG00000234677.1	0	4	0	0	0	0	0	0	0	0	0	0	0	0	0	0	0	0	0	0	0	0	0	0	0	0	0	0	0	0	0	0	0	0	0	0	0	0	0	0	0	0	0	0	0	0	0	0	0
ENSG00000184741.4	0	0	0	0	0	0	0	0	0	0	0	0	0	0	0	0	0	0	0	0	0	0	0	0	0	0	0	0	0	0	0	0	0	0	0	0	0	0	0	0	0	0	0	0	0	0	0	0	0
ENSG00000212535.1	0	0	0	0	0	0	1	0	0	0	0	0	1	2	0	0	0	0	0	0	0	0	0	0	0	1	0	0	0	0	0	0	0	0	0	0	0	0	0	0	0	0	0	0	0	0	0	0	0
ENSG00000236740.2	17	35	67	35	24	53	0	0	0	0	0	0	15	0	0	0	0	0	0	0	0	0	0	0	0	0	0	0	0	0	0	0	0	0	0	0	0	0	0	0	0	34	7	44	21	15	26	50	55
ENSG00000233516.1	0	0	0	0	0	0	0	0	0	0	0	0	0	0	0	0	0	0	0	0	0	0	0	0	0	0	0	0	0	0	0	0	0	0	0	0	0	0	0	0	0	0	0	0	0	0	0	0	0
ENSG00000218472.2	0	0	0	0	0	0	0	0	0	0	0	0	0	0	0	0	0	0	0	0	0	0	0	0	0	0	0	0	0	0	0	0	0	0	0	0	0	0	0	0	0	0	0	0	0	0	0	0	0
ENSG00000243721.1	0	0	0	0	0	0	3	0	0	0	0	4	0	0	0	0	0	0	0	0	2	0	0	2	0	2	0	0	0	0	0	0	0	0	0	2	0	0	2	0	0	0	0	0	0	0	0	0	0
ENSG00000220773.1	0	0	0	0	0	0	0	0	0	0	0	0	8	0	0	0	0	0	0	0	0	0	0	0	0	0	0	2	3	0	0	2	0	0	0	0	0	0	0	0	0	2	0	0	0	0	2	0	0
ENSG00000239028.1	3	0	2	1	1	0	0	0	0	1	0	0	0	2	2	0	0	0	0	2	0	0	0	1	0	1	0	0	3	5	1	0	0	0	1	0	0	0	0	0	0	3	0	0	0	0	0	0	0
ENSG00000186951.12	407	414	571	308	317	956	383	235	189	484	348	299	336	302	49	33	93	47	69	169	367	376	330	540	580	809	355	599	2022	957	604	1052	260	189	236	20	117	317	212	89	197	401	93	137	77	110	121	90	213
ENSG00000272815.1	0	0	0	0	0	0	0	0	0	0	0	0	0	0	0	0	0	0	0	0	0	15	0	0	0	0	4	0	0	0	0	0	0	0	0	0	0	0	0	0	0	0	0	0	0	0	0	0	0
ENSG00000237701.1	0	0	0	0	0	0	0	0	0	0	0	0	0	0	0	0	0	0	0	0	0	0	0	0	0	0	0	0	0	0	0	0	0	0	0	0	0	0	0	0	0	0	0	0	0	0	0	0	0
ENSG00000263814.1	0	0	0	0	0	0	0	0	0	0	0	0	0	0	0	0	0	0	0	0	0	0	0	0	0	0	0	0	0	0	0	0	0	0	0	0	0	0	0	0	0	0	0	0	0	0	0	0	0
ENSG00000204947.4	89	92	98	89	75	248	116	56	62	161	155	100	124	96	39	19	64	13	36	53	121	81	123	103	123	247	21	36	107	23	33	58	64	59	57	1	30	57	66	43	47	216	49	115	54	43	36	38	71
ENSG00000230785.2	0	0	0	0	0	0	0	0	0	0	0	0	0	0	0	0	0	0	0	0	0	0	0	0	0	0	0	0	0	0	0	0	0	0	0	0	0	0	0	0	0	0	0	0	0	0	0	0	0
ENSG00000254314.1	0	0	0	0	0	0	0	0	0	0	0	0	0	0	0	0	0	0	0	0	0	0	0	0	0	0	0	0	0	0	0	0	0	0	0	0	0	0	0	0	0	0	0	0	0	0	0	0	0
ENSG00000153208.12	29	18	49	21	16	70	217	108	76	274	236	180	184	158	120	61	121	23	54	106	194	213	184	252	241	417	43	84	274	106	90	136	210	158	199	11	46	112	270	139	278	7	10	32	16	16	5	20	27
ENSG00000109881.12	194	239	453	195	172	459	1420	793	528	1910	1354	1028	2595	2211	471	176	801	122	500	1346	1497	1293	1319	722	784	1207	523	916	1861	282	225	280	918	767	674	651	444	692	233	139	218	229	40	52	43	147	146	124	166
ENSG00000125409.8	0	0	0	0	0	0	0	0	0	8	0	0	0	8	0	0	3	0	0	0	9	0	0	0	6	9	0	0	0	0	5	0	0	0	0	0	0	0	0	0	0	0	0	0	0	0	0	0	0
ENSG00000263909.1	0	0	0	0	0	0	0	0	0	1	0	0	0	0	0	0	0	0	0	0	0	0	0	0	0	0	0	0	0	0	0	0	0	0	0	0	0	0	0	0	0	0	0	0	0	0	0	0	0
ENSG00000257877.1	8	10	7	4	15	37	4	0	0	0	6	0	12	0	0	0	3	0	0	0	4	0	0	0	5	0	0	5	10	5	0	0	0	0	3	0	0	7	0	3	6	10	0	0	0	0	0	0	0
ENSG00000121335.10	5	0	0	0	0	0	1	0	0	0	2	0	2	0	0	0	0	0	0	0	0	0	3	0	2	0	0	0	4	0	0	2	0	0	2	0	0	0	0	0	0	0	0	0	0	3	0	0	2
ENSG00000233531.1	0	0	0	0	0	0	0	0	0	0	0	0	0	0	0	0	0	0	0	0	0	0	0	0	0	0	0	0	0	0	0	0	0	0	0	0	0	0	0	0	0	0	0	0	0	0	0	0	0
ENSG00000203880.7	347	323	469	319	304	798	909	508	380	1194	778	558	1289	1165	335	163	556	105	262	491	997	997	908	1612	1763	3030	446	467	1367	878	531	753	664	431	594	10	204	446	271	122	297	943	162	332	190	163	198	269	557
ENSG00000251219.1	0	0	0	0	0	0	0	0	0	0	0	0	0	0	0	0	0	0	0	0	0	0	0	0	0	0	0	0	0	0	0	0	0	0	0	0	0	0	0	0	0	0	0	0	0	0	0	0	0
ENSG00000156521.9	685	762	920	778	528	1662	2466	1419	1198	2409	2389	1835	2729	2112	707	507	260	93	528	835	2017	1657	1935	1089	1097	1698	404	954	2179	732	366	860	533	1013	823	724	641	972	507	294	464	1223	332	660	317	338	332	697	1192
ENSG00000233077.1	0	0	0	0	0	23	125	52	65	122	127	87	29	65	0	0	30	0	38	35	95	89	73	71	86	140	0	0	0	18	17	24	11	25	33	0	25	40	0	13	30	0	0	0	0	0	0	0	5
ENSG00000120129.5	1712	2024	2845	2567	2246	6354	7600	4266	3202	8743	8222	6606	14869	14217	4325	2627	1377	569	948	2082	5811	5603	5366	12097	12057	20730	312	510	1120	6530	3813	7763	5193	5227	4914	224	1165	1682	7410	3931	6501	2416	541	657	388	296	318	789	1587
ENSG00000257343.1	0	0	0	0	0	0	0	0	0	0	0	0	0	0	0	0	0	0	0	0	0	0	0	0	0	0	0	0	0	0	0	0	0	0	0	0	0	0	0	0	0	0	0	0	0	0	0	0	0
ENSG00000249337.2	0	0	0	0	0	0	0	0	0	0	0	0	0	0	0	0	0	0	0	0	0	0	0	0	0	0	0	0	0	0	0	0	0	0	0	0	0	0	0	0	0	0	0	0	0	0	0	0	0
ENSG00000261496.1	6	0	0	4	0	4	3	0	0	0	0	0	10	0	0	0	0	0	0	0	0	0	0	2	0	0	0	0	0	0	0	0	0	0	0	0	0	0	0	0	0	0	0	0	0	3	5	2	0
ENSG00000251557.2	0	0	0	0	0	0	0	0	0	0	0	0	0	0	0	0	0	0	0	0	0	0	0	0	0	0	0	0	0	0	0	0	0	0	0	0	0	0	0	0	0	0	0	0	0	0	0	0	0
ENSG00000196082.2	0	0	0	0	0	0	0	0	0	0	0	0	0	0	0	0	0	0	0	0	0	0	0	0	0	0	0	0	0	0	0	0	0	0	0	0	0	0	0	0	0	0	0	0	0	0	0	0	0
ENSG00000243660.5	60	45	84	92	40	102	157	81	43	112	132	91	208	208	75	35	37	13	24	55	144	122	139	126	121	90	27	56	127	45	17	34	128	72	90	18	34	62	63	24	68	53	30	18	17	6	11	12	64
ENSG00000273396.1	0	0	0	0	0	0	0	0	0	0	0	0	0	0	0	0	0	0	0	0	0	0	0	0	0	0	0	0	0	0	0	0	0	0	0	0	0	0	0	0	0	0	0	0	0	0	0	0	0
ENSG00000249406.1	0	0	0	0	0	0	0	0	0	0	0	0	0	0	0	0	0	0	0	0	0	0	0	0	0	0	0	0	0	0	0	0	0	0	0	0	0	0	0	0	0	0	0	0	0	0	0	0	0
ENSG00000229728.1	0	0	0	0	0	0	15	0	5	18	11	3	28	24	18	2	0	0	0	0	15	17	7	0	22	54	0	0	0	0	0	0	7	0	5	7	3	0	8	0	0	0	0	0	0	0	0	0	0
ENSG00000240052.1	0	0	0	0	0	0	0	0	0	0	0	0	0	0	0	0	0	0	0	0	0	0	0	0	0	0	0	0	0	0	0	0	0	0	0	0	0	0	0	0	0	0	0	0	0	0	0	0	0
ENSG00000179097.4	0	0	0	0	0	0	3	0	0	3	5	2	2	0	0	0	0	0	0	4	4	7	4	19	14	15	10	19	25	20	10	14	10	6	4	0	0	0	0	0	0	0	0	0	0	0	0	0	0
ENSG00000238269.4	0	0	0	0	0	0	0	0	0	0	0	0	0	4	0	6	0	0	0	0	7	0	0	0	0	0	0	0	0	0	7	0	0	0	0	0	0	0	0	0	0	0	0	0	0	0	0	0	0
ENSG00000222219.1	0	0	0	0	0	0	0	0	0	0	0	0	0	0	0	0	0	0	0	0	0	0	0	0	0	0	0	0	0	0	0	0	0	0	0	0	0	0	0	0	0	0	0	0	0	0	0	0	0
ENSG00000237713.1	0	0	0	0	0	0	0	0	0	0	0	0	0	0	0	0	0	0	0	0	0	0	0	0	0	0	0	0	0	0	0	0	0	0	0	0	0	0	0	0	0	0	0	0	0	0	0	0	0
ENSG00000157500.6	1268	1399	2550	1256	1275	3188	1598	856	576	2271	1457	1074	684	604	132	93	1154	208	423	824	1238	1334	1328	1519	1921	2795	385	422	1540	753	446	764	1589	965	1194	37	446	831	933	361	854	2078	383	522	368	316	341	444	918
ENSG00000225352.1	0	0	0	0	0	0	0	0	0	0	0	0	0	0	0	0	0	0	0	0	0	0	0	0	0	0	0	0	0	0	0	0	0	0	0	0	0	0	0	0	0	0	0	0	0	0	0	0	0
ENSG00000267310.1	0	0	0	0	0	0	0	0	0	0	0	0	0	0	0	0	0	0	0	0	0	0	0	0	0	0	0	0	0	0	0	0	0	0	0	0	0	0	0	0	0	0	0	0	0	0	0	0	0
ENSG00000200763.1	0	0	0	0	0	0	0	0	0	0	0	0	0	0	0	0	0	0	0	0	0	0	0	0	0	0	0	0	0	0	0	0	0	0	0	0	0	0	0	0	0	0	0	0	0	0	0	0	0
ENSG00000257360.1	0	0	0	0	0	0	0	0	0	0	0	0	0	0	0	0	0	0	0	0	0	0	0	0	0	0	0	0	0	0	0	0	0	0	0	0	0	0	0	0	0	0	0	0	0	0	0	0	0
ENSG00000235526.1	0	0	0	0	0	0	4	0	5	7	4	5	0	0	0	0	0	0	0	0	0	0	3	0	0	5	0	0	0	0	0	0	3	3	0	0	0	0	10	5	4	0	0	0	0	0	0	0	0
ENSG00000129951.14	0	0	8	0	0	0	92	41	34	125	117	100	122	106	70	46	7	0	32	57	107	86	112	108	166	266	0	10	23	0	12	0	21	20	23	53	19	26	27	11	27	0	0	0	0	0	0	0	0
ENSG00000231781.1	0	0	0	0	0	0	0	0	0	0	0	0	0	0	0	0	0	0	0	0	0	0	0	0	0	0	0	0	0	0	0	0	0	0	0	0	0	0	0	0	0	0	0	0	0	0	0	0	0
ENSG00000186517.9	79	85	54	82	85	259	55	28	18	36	44	28	54	65	9	19	17	7	12	0	45	27	26	50	67	122	29	85	187	258	133	251	18	17	24	0	14	20	33	16	25	103	28	76	35	26	35	16	48
ENSG00000259303.4	0	0	0	0	0	0	0	0	0	0	0	0	0	3	0	0	0	0	0	0	0	0	0	0	0	0	0	0	0	0	0	0	0	0	0	0	0	0	0	0	0	0	0	0	0	0	0	0	0
ENSG00000267597.1	0	0	0	0	0	0	0	0	0	0	0	0	0	0	0	0	0	0	0	0	0	0	0	0	0	0	0	0	0	0	0	0	0	0	0	0	0	0	0	0	0	0	0	2	0	0	0	0	0
ENSG00000224791.1	0	0	0	0	0	0	0	2	0	2	2	2	4	4	2	2	0	0	0	0	0	0	2	2	0	0	0	6	8	2	0	0	0	0	0	0	0	0	0	0	0	0	0	0	0	0	0	0	0
ENSG00000151461.15	4042	3535	4928	2890	3371	9326	2456	1229	907	3530	2382	1788	1456	1345	485	219	1867	295	667	1628	2197	2004	2219	1923	2016	3618	614	1055	2311	1625	946	1518	2874	1735	2103	166	646	1177	1826	785	1715	2910	680	850	502	614	660	696	1489
ENSG00000123572.12	2	0	2	3	2	14	0	0	0	0	4	0	0	0	0	0	0	0	0	0	0	0	0	0	0	3	0	0	0	4	0	2	0	0	0	0	0	0	0	0	0	13	0	0	0	0	0	2	3
ENSG00000225258.1	0	0	0	0	0	0	0	0	0	0	0	0	0	0	0	0	0	0	0	0	0	0	0	0	0	0	0	0	0	0	0	0	0	0	0	0	0	0	0	0	0	0	0	0	0	0	0	0	0
ENSG00000241717.1	0	0	0	0	0	5	0	0	0	0	0	0	0	0	0	0	0	0	0	0	0	0	0	0	0	0	0	0	0	0	0	0	0	0	0	0	0	0	0	0	0	0	0	0	0	0	0	0	0
ENSG00000205636.3	0	0	0	0	0	0	0	0	0	0	0	0	0	0	0	0	0	0	0	0	0	0	0	0	0	0	0	0	0	0	0	0	0	0	0	0	0	0	0	0	0	0	0	0	0	0	0	0	0
ENSG00000249474.1	0	0	0	0	0	0	0	0	0	0	0	0	0	0	0	0	0	0	0	0	0	0	0	0	0	0	0	0	0	0	0	0	0	0	0	0	0	0	0	0	0	0	0	0	0	0	0	0	0
ENSG00000124107.5	2210	1900	2475	2879	2658	7569	326	169	115	552	371	341	6646	5058	2401	1585	57	21	42	72	115	93	91	188	138	277	1428	2975	5755	3829	2255	3882	173	125	152	217	80	164	178	128	141	5826	1344	4214	1879	3632	4332	3458	5977
ENSG00000266534.1	0	0	0	0	0	0	0	0	0	0	0	0	0	0	0	0	0	0	0	0	0	0	0	0	0	0	0	0	0	0	0	0	0	0	0	0	0	0	0	0	0	0	0	0	0	0	0	0	0
ENSG00000251456.1	0	0	0	0	0	0	0	0	0	0	0	0	0	0	0	0	0	0	0	0	0	0	0	0	0	0	0	0	0	0	0	0	0	0	0	0	0	0	0	0	0	0	0	0	0	0	0	0	0
ENSG00000268991.1	0	0	0	0	0	0	0	0	0	0	0	0	0	0	0	0	0	0	0	0	0	0	0	0	0	0	0	0	0	0	0	0	0	0	0	0	0	0	0	0	0	0	0	0	0	0	0	0	0
ENSG00000270123.2	2	2	0	0	2	9	0	0	0	0	0	0	0	0	0	0	0	0	0	0	0	0	0	0	0	0	2	2	5	2	0	7	0	2	0	0	0	0	0	0	0	0	0	0	0	0	0	0	0
ENSG00000136250.7	0	0	0	0	0	0	1	0	0	5	0	0	4	0	0	0	0	0	0	0	0	0	0	0	2	0	0	0	7	0	0	0	7	0	0	0	0	0	0	0	1	0	0	0	0	0	0	0	2
ENSG00000169914.5	202	225	405	224	266	763	302	205	164	436	267	278	336	289	85	32	154	31	73	152	333	287	332	302	358	636	172	303	832	332	137	356	178	126	161	0	78	145	170	72	161	653	121	198	117	107	85	130	252
ENSG00000248126.1	0	2	0	3	1	2	2	0	0	1	3	1	2	3	1	2	0	0	0	2	2	1	1	1	2	6	4	3	3	5	0	4	1	0	2	0	0	2	0	0	2	0	0	1	0	0	2	2	0
ENSG00000259137.1	0	0	2	0	2	2	0	0	0	0	0	0	0	0	0	0	0	0	0	0	2	4	6	0	2	7	0	2	3	0	0	3	0	0	2	0	0	0	0	0	0	8	0	3	0	0	0	0	0
ENSG00000100453.8	0	0	0	0	0	0	0	0	0	0	0	0	0	0	0	0	0	0	0	0	0	0	0	0	0	0	0	0	0	0	0	0	0	0	0	0	0	0	0	0	0	0	0	0	0	0	0	0	0
ENSG00000234765.1	0	0	0	0	0	0	0	0	0	0	0	0	0	0	0	0	0	0	0	0	0	0	0	0	0	0	0	0	0	0	0	0	0	0	0	0	0	0	0	0	0	0	0	0	0	0	0	0	0
ENSG00000145087.8	0	4	3	0	2	0	5	0	5	5	0	0	0	3	1	0	0	0	0	0	0	2	0	0	1	0	0	5	4	0	0	0	0	3	0	0	3	0	0	0	0	0	0	0	0	0	0	0	3
ENSG00000142856.12	65	127	318	89	101	272	845	406	192	1625	850	531	517	564	68	32	699	125	214	493	780	739	837	639	844	1201	586	747	1897	717	575	650	718	533	575	128	210	392	403	168	369	724	127	228	107	146	135	339	628
ENSG00000237400.1	0	0	0	0	0	0	0	0	0	0	0	0	0	0	0	0	0	0	0	0	0	0	0	0	0	0	0	0	0	0	0	0	0	0	0	0	0	0	0	0	0	0	0	0	0	0	0	0	0
ENSG00000240477.1	0	0	0	0	0	0	0	0	0	0	0	0	0	0	0	0	0	0	0	0	0	0	0	0	0	0	0	0	0	0	0	0	0	0	0	0	0	0	0	0	0	0	0	0	0	0	0	0	0
ENSG00000242461.1	0	0	0	0	0	0	0	0	0	0	0	0	0	0	0	0	0	0	0	0	0	0	0	0	0	0	0	0	0	0	0	0	0	0	0	0	0	0	0	0	0	0	0	0	0	0	0	0	0
ENSG00000198113.2	527	636	611	678	491	1499	3519	1862	1589	3652	3585	2898	1956	1734	697	479	129	152	494	800	2098	1971	2051	1271	1599	2423	1628	3578	7789	2281	1533	3458	433	1067	815	314	734	1071	1550	834	1384	2677	510	606	345	569	605	709	1552
ENSG00000237232.3	0	0	0	0	0	0	3	3	0	0	14	2	0	6	6	2	0	0	0	0	9	6	6	0	10	0	0	7	9	11	0	11	0	0	0	3	0	0	0	0	3	8	4	0	0	0	0	0	0
ENSG00000241811.2	2	0	1	0	0	0	13	9	4	24	20	8	4	4	4	4	5	4	7	1	7	15	9	26	16	32	0	0	0	3	0	2	8	17	9	0	1	4	3	2	5	2	0	0	0	0	2	0	0
ENSG00000240199.2	0	0	0	0	0	0	3	0	0	0	0	0	3	0	0	0	0	0	0	0	0	0	0	0	0	0	2	0	0	0	0	0	0	0	0	0	0	0	0	0	0	0	0	0	0	0	0	0	0
ENSG00000230455.2	0	0	0	0	0	0	0	0	0	0	0	0	0	0	0	0	0	0	0	0	0	0	0	0	0	0	0	0	0	0	0	0	0	0	0	0	0	0	0	0	0	0	0	0	0	0	0	0	0
ENSG00000261470.1	0	0	0	0	0	0	0	0	0	0	0	0	0	0	0	0	0	0	0	0	0	0	0	0	0	0	0	0	0	0	0	0	0	0	0	0	0	0	0	0	0	0	0	0	0	0	0	0	0
ENSG00000256777.1	0	0	0	0	0	0	0	0	0	0	0	0	0	0	0	0	0	0	0	0	0	0	0	0	0	0	0	0	0	0	0	0	0	0	0	0	0	0	0	0	0	0	0	0	0	0	0	0	0
ENSG00000263609.1	0	0	0	0	0	0	0	0	0	0	0	0	0	0	0	0	0	0	0	0	0	0	0	0	0	0	0	0	0	0	0	0	0	0	0	0	0	0	0	0	0	0	0	0	0	0	0	0	0
ENSG00000147571.3	0	0	0	0	0	0	5	0	0	14	0	6	0	8	0	0	0	0	0	0	0	0	0	0	0	0	0	0	0	0	0	0	0	0	0	0	0	0	0	0	0	0	0	0	0	0	0	0	0
ENSG00000254890.1	0	0	0	0	0	0	0	0	0	0	0	0	0	0	0	0	0	0	0	0	0	0	0	0	0	0	0	0	0	0	0	0	0	0	0	0	0	0	0	0	0	0	0	0	0	0	0	0	0
ENSG00000161594.6	0	0	0	0	0	0	0	0	0	0	0	0	0	0	0	0	0	0	0	0	0	0	0	0	0	14	0	0	0	0	0	0	0	0	0	0	0	0	0	0	0	0	0	0	0	0	0	0	0
ENSG00000269504.1	0	0	0	0	0	0	0	0	0	0	0	0	0	0	0	0	0	0	0	0	0	0	0	0	0	0	0	0	0	0	0	0	0	0	0	0	0	0	0	0	0	0	0	0	0	0	0	0	0
ENSG00000271550.1	5	6	4	0	15	8	3	1	3	2	5	1	6	11	15	6	0	0	0	0	9	2	5	7	11	20	0	6	18	26	4	15	0	6	7	0	0	3	9	5	8	8	0	0	0	4	4	4	0
ENSG00000227685.1	0	0	0	0	0	0	0	0	0	0	0	0	0	0	0	0	0	0	0	0	0	0	0	0	0	0	0	0	0	0	0	0	0	0	0	0	0	0	0	0	0	0	0	0	0	0	0	0	0
ENSG00000267370.1	2	6	9	1	6	4	0	4	0	1	0	0	20	6	3	6	2	0	0	3	0	1	0	0	7	4	4	0	6	2	8	0	2	5	0	2	0	0	1	0	0	30	0	5	3	1	2	12	13
ENSG00000261446.1	0	0	0	0	0	0	0	0	0	0	0	0	0	0	0	0	0	0	0	0	0	0	0	0	0	0	0	0	0	0	0	0	0	0	0	0	0	0	0	0	0	0	0	0	0	0	0	0	0
ENSG00000244462.3	2583	2414	3682	2463	2809	7419	3551	1995	1365	4759	3422	2438	1635	1575	324	271	1121	239	620	1093	3686	3628	3387	2990	3277	5403	1162	1514	4554	3487	1822	2896	3381	2184	2734	155	885	1584	2194	966	1846	4291	951	822	483	562	678	900	1816
ENSG00000263615.1	0	0	0	0	0	0	0	0	0	0	0	0	0	0	0	0	0	0	0	0	0	0	0	0	0	0	0	0	0	0	0	0	0	0	0	0	0	0	0	0	0	0	1	0	0	0	0	0	0
ENSG00000266210.1	0	0	0	0	0	0	0	0	0	0	0	0	0	0	0	0	0	0	0	0	0	0	0	0	0	0	0	0	0	0	0	0	0	0	0	0	0	0	0	0	0	0	0	0	0	0	0	0	0
ENSG00000150593.11	7570	7328	11807	5482	5732	14869	1314	798	503	2037	1371	1063	1966	2342	417	215	879	147	421	859	1454	1325	1644	1976	2327	3729	237	365	1071	637	423	662	1181	741	896	123	439	959	950	445	887	3403	622	1800	810	756	865	1428	3001
ENSG00000211593.2	0	0	0	0	0	0	0	0	0	0	0	0	0	0	0	0	0	0	0	0	0	0	0	0	0	0	0	0	0	0	0	0	0	0	0	0	0	0	0	0	0	0	0	0	0	0	0	0	0
ENSG00000244522.2	0	0	0	0	0	0	0	0	0	0	0	0	0	0	0	0	0	0	0	0	0	0	0	0	0	0	0	0	0	0	0	0	0	0	0	0	0	0	0	0	0	0	0	0	0	0	0	0	0
ENSG00000261683.1	0	0	0	0	0	0	0	0	0	0	0	0	0	0	0	0	0	0	0	0	0	0	0	0	0	0	0	0	0	0	0	0	0	0	0	0	0	0	0	0	0	0	0	0	0	0	0	0	0
ENSG00000184898.6	105	131	271	116	116	300	394	167	131	549	436	276	186	282	116	64	232	49	106	179	342	352	387	630	937	1356	123	123	403	895	634	794	677	483	516	21	99	237	397	161	358	285	38	93	72	46	57	61	144
ENSG00000164258.7	994	806	1352	807	799	2406	1781	1063	771	2963	2051	1389	3021	2733	772	541	937	166	318	786	1933	1745	1796	2310	2171	3698	874	1611	3167	1876	1083	1761	1545	1254	1370	484	524	793	1239	546	1000	1960	495	533	260	375	536	783	1458
ENSG00000271666.1	0	0	0	0	0	0	0	0	0	0	0	0	0	0	0	0	0	0	0	0	0	0	0	0	0	0	0	0	0	0	0	0	0	0	0	0	0	0	0	0	0	0	0	0	0	0	0	0	0
ENSG00000245857.2	0	0	0	0	0	0	1	0	0	0	0	0	11	6	0	0	0	0	0	0	0	0	0	0	0	0	0	13	19	20	7	16	0	0	0	0	0	0	0	0	0	0	0	0	0	0	0	0	0
ENSG00000258956.2	0	0	0	0	0	0	0	0	0	0	0	0	0	0	0	0	0	0	0	0	0	0	0	0	0	0	0	0	2	0	0	0	0	0	0	0	0	0	0	0	0	0	0	0	0	0	0	0	0
ENSG00000172324.4	0	0	0	0	0	0	0	0	0	0	0	0	0	0	0	0	0	0	0	0	0	0	0	0	0	0	0	0	0	0	0	0	0	0	0	0	0	0	0	0	0	0	0	0	0	0	0	0	0
ENSG00000188710.1	5	0	4	3	1	2	0	0	0	0	7	4	8	0	0	0	0	0	0	6	2	4	3	0	2	0	2	2	2	0	0	0	0	0	2	0	4	0	3	0	2	5	3	2	2	0	6	4	0
ENSG00000231997.1	0	0	0	0	0	0	0	0	0	0	0	0	0	0	0	0	0	0	0	0	0	0	0	0	0	0	0	0	0	0	0	0	0	0	0	0	0	2	0	0	0	0	0	0	0	0	0	0	0
ENSG00000273366.1	7	7	12	7	7	11	18	4	7	10	2	14	21	31	4	10	0	1	4	4	9	20	18	3	9	13	6	20	27	30	9	12	5	5	14	8	10	4	4	1	17	45	13	7	6	8	10	8	21
ENSG00000100271.12	156	113	130	127	115	343	163	66	61	193	131	128	217	183	94	48	90	25	38	68	199	185	148	264	268	571	102	128	274	200	150	243	93	75	93	39	35	87	65	44	61	83	23	26	16	34	29	34	63
ENSG00000161996.13	123	114	167	151	115	250	1374	801	668	1374	1301	1062	2010	1695	486	310	116	60	248	256	1094	1106	1135	355	332	666	507	1199	2499	358	212	509	140	250	235	103	224	361	183	102	147	842	219	255	127	360	306	298	589
ENSG00000232952.1	4	2	2	2	2	4	0	0	0	0	2	0	0	0	0	0	0	0	0	0	2	2	2	2	3	7	0	0	4	2	0	2	0	2	2	0	0	0	0	0	0	4	0	0	0	0	0	2	0
ENSG00000254166.1	11	11	13	21	22	29	9	10	0	22	22	8	8	24	13	0	0	0	5	0	0	11	6	16	9	32	19	34	43	147	52	120	17	15	11	0	0	0	14	3	18	46	8	5	0	6	0	7	25
ENSG00000233258.1	0	0	0	0	0	0	0	0	0	0	0	0	0	0	0	0	0	0	0	0	0	0	0	0	0	0	0	0	0	0	0	0	0	0	0	0	0	0	0	0	0	0	0	0	0	0	0	0	0
ENSG00000267004.1	0	0	0	0	0	0	0	0	0	0	0	0	0	0	0	0	0	0	0	0	0	0	0	0	0	0	0	0	0	0	0	0	0	0	0	0	0	0	0	0	0	0	0	0	0	0	0	0	0
ENSG00000200259.1	1	1	1	1	1	1	1	1	1	1	1	1	1	1	1	1	1	1	1	1	1	1	1	1	1	1	1	1	1	1	1	1	1	1	1	1	1	1	1	1	1	1	1	1	1	1	1	1	1
ENSG00000224785.1	2	0	4	0	0	0	6	2	0	6	4	3	0	3	0	0	3	3	0	10	2	5	0	0	2	0	0	0	3	4	0	3	1	0	2	0	3	0	0	0	0	14	5	6	0	3	3	3	10
ENSG00000144460.10	0	0	0	0	0	0	0	0	0	0	0	0	0	0	0	0	0	0	0	0	0	0	0	0	0	0	0	0	0	0	0	0	0	0	0	0	0	0	0	0	0	0	0	0	0	0	0	0	0
ENSG00000249984.1	0	0	0	0	0	0	0	0	0	0	0	0	0	0	0	0	0	0	0	0	0	0	0	0	0	0	0	0	0	0	0	0	0	0	0	0	0	0	0	0	0	0	0	0	0	0	0	0	0
ENSG00000196131.6	0	0	0	0	0	0	0	0	0	0	0	0	0	0	0	0	0	0	0	0	0	0	0	0	0	0	0	0	0	2	0	0	0	0	0	0	0	0	0	0	0	0	0	0	0	0	0	0	0
ENSG00000159123.10	0	0	0	0	0	0	0	0	0	0	0	0	0	0	0	0	0	0	0	0	0	0	0	0	0	0	0	0	0	0	0	0	0	0	0	0	0	0	0	0	0	0	0	0	0	0	0	0	0
ENSG00000231207.1	0	0	0	0	0	0	0	0	0	0	0	0	0	0	0	0	0	0	0	0	0	0	0	0	0	0	0	0	0	0	0	0	0	0	0	0	0	0	0	0	0	0	0	0	0	0	0	0	0
ENSG00000258759.1	0	0	0	0	0	2	0	3	4	4	2	0	2	6	0	0	0	0	0	0	11	9	6	2	2	7	0	2	4	2	0	3	2	0	4	0	0	0	4	0	0	2	0	0	0	0	0	0	0
ENSG00000207404.1	0	0	0	0	0	0	0	0	0	0	0	0	0	0	0	0	0	0	0	0	0	0	0	0	0	0	0	0	0	0	0	0	0	0	0	0	0	0	0	0	0	0	0	0	0	0	0	0	0
ENSG00000273069.1	0	0	0	0	0	0	0	0	0	0	0	0	0	0	0	0	0	0	0	0	0	0	0	0	0	0	0	0	0	0	0	0	0	0	0	0	0	0	0	0	0	0	0	0	0	0	0	0	0
ENSG00000263732.1	0	0	0	0	0	0	0	0	0	0	0	0	0	0	0	0	0	0	0	0	0	0	0	0	0	0	0	0	0	0	0	0	0	0	0	0	0	0	0	0	0	0	0	0	0	0	0	0	0
ENSG00000235256.1	0	0	0	0	0	0	0	0	0	0	0	0	0	0	0	0	0	0	0	0	0	0	0	0	0	0	0	0	0	0	0	0	0	0	0	0	0	0	0	0	0	0	0	0	0	0	0	0	0
ENSG00000178971.9	358	306	379	340	339	940	1573	799	725	1902	1598	1215	1417	1076	407	250	307	93	265	482	1462	1296	1273	1715	1563	2935	153	251	776	453	169	414	833	736	788	122	338	589	956	520	890	904	158	182	81	218	176	168	297
ENSG00000232752.1	0	0	0	0	0	0	0	0	0	0	0	0	0	0	0	0	0	0	0	0	0	0	0	0	0	0	0	0	0	0	0	0	0	0	0	0	0	0	0	0	0	0	0	0	0	0	0	0	0
ENSG00000207384.1	0	0	0	0	0	0	0	0	0	0	0	0	0	0	0	0	0	0	0	0	0	0	0	0	0	0	0	0	0	0	0	0	0	0	0	0	0	0	0	0	0	0	0	0	0	0	0	0	0
ENSG00000225345.3	8	13	33	16	17	46	181	51	45	134	66	50	21	45	25	13	77	13	39	49	149	127	117	126	248	256	10	14	49	13	8	22	83	39	71	1	31	32	58	44	81	80	24	7	3	4	8	4	42
ENSG00000259379.1	0	0	0	0	0	0	0	0	0	0	0	0	0	0	0	0	0	0	0	0	0	0	0	0	0	0	0	0	0	0	0	0	0	0	0	0	0	0	0	0	0	0	0	0	0	0	0	0	0
ENSG00000231897.1	0	0	0	0	0	0	0	0	0	0	0	0	0	0	0	0	0	0	0	0	0	0	0	0	0	0	0	0	0	0	0	0	0	0	0	0	0	0	0	0	0	0	0	0	0	0	0	0	0
ENSG00000249115.4	230	281	321	214	209	618	1701	1074	793	1886	1853	1390	1925	1068	362	287	264	88	343	609	1659	1517	1456	740	745	1451	449	870	1916	783	482	830	445	630	451	222	335	611	262	146	238	493	123	87	60	189	200	143	237
ENSG00000064932.11	714	807	1005	1292	836	2621	3325	1967	1530	3582	3455	2877	3992	2907	2029	1326	655	216	587	1024	2134	2293	2133	2059	2389	3831	855	1987	4565	4102	2442	5208	1468	1707	1431	229	794	1172	3455	1735	3135	3939	845	1068	543	742	664	1035	1693
ENSG00000184414.2	0	2	2	3	2	6	5	3	3	2	0	2	12	8	6	1	0	0	0	0	4	4	0	3	0	0	0	2	6	2	0	0	0	5	0	8	0	2	2	0	0	6	0	2	2	0	0	0	0
ENSG00000232197.1	0	0	0	0	0	0	0	0	0	0	0	0	0	0	0	0	0	0	0	0	0	0	0	0	0	0	0	0	0	0	0	0	0	0	0	0	0	0	0	0	0	0	0	0	0	0	0	0	0
ENSG00000170903.6	353	323	550	247	363	816	677	340	233	1131	603	455	337	357	71	38	414	64	137	317	525	504	556	775	827	1439	162	253	768	652	297	471	773	523	715	22	174	350	588	237	486	1034	168	246	159	145	144	264	530
ENSG00000166068.8	365	265	582	368	322	964	650	318	234	941	630	530	377	380	112	79	423	94	135	260	455	508	581	890	1167	1677	189	138	568	389	268	398	785	490	638	8	202	361	503	200	430	2111	375	345	299	189	190	321	648
ENSG00000200807.1	0	0	0	0	0	0	0	0	0	0	0	0	0	0	0	0	0	0	0	0	0	0	0	0	0	0	0	0	0	0	0	0	0	0	0	0	0	0	0	0	0	0	0	0	0	0	0	0	0
ENSG00000252184.1	0	0	0	0	0	0	0	0	0	0	0	0	0	0	0	0	0	0	0	0	0	0	0	0	0	0	0	0	0	0	0	0	0	0	0	0	0	0	0	0	0	0	0	0	0	0	0	0	0
ENSG00000230836.1	0	0	6	0	0	0	0	0	0	0	0	0	0	0	0	0	0	0	0	0	0	0	0	0	0	0	0	0	4	4	11	6	0	0	0	0	0	0	0	0	0	0	0	0	0	0	0	0	0
ENSG00000136367.12	140	124	181	177	120	424	232	104	84	233	203	168	445	333	156	95	47	16	53	101	192	188	208	164	192	322	20	24	124	123	60	186	182	166	238	28	72	139	181	102	184	42	10	6	9	26	21	9	23
ENSG00000256037.1	0	0	1	0	3	6	4	4	1	2	0	2	7	10	2	2	0	0	0	0	2	2	2	0	0	15	0	0	7	2	13	1	0	1	2	0	2	0	1	4	0	0	2	0	0	3	3	2	7
ENSG00000232187.1	0	0	0	2	0	2	12	6	7	19	6	10	8	10	2	9	0	0	0	3	7	2	4	10	10	19	0	0	2	4	0	0	0	0	3	3	0	0	6	2	0	13	3	5	2	0	5	0	4
ENSG00000220349.4	0	0	0	0	0	0	0	0	0	0	0	0	0	0	0	0	0	0	0	0	0	0	0	0	0	0	0	0	0	0	0	0	0	0	0	0	0	0	0	0	0	9	0	0	0	0	0	0	0
ENSG00000233452.2	17	31	61	24	21	86	20	6	7	11	11	8	9	5	14	11	0	0	0	4	28	17	16	56	45	83	0	0	6	10	4	8	3	10	11	0	5	6	38	34	36	66	8	39	10	3	11	37	37
ENSG00000204659.4	0	0	0	0	0	0	0	0	0	6	0	0	0	0	0	0	0	0	0	5	0	0	4	0	0	0	0	5	15	0	0	8	0	0	0	0	0	0	0	0	0	0	0	0	0	0	0	0	0
ENSG00000173545.4	643	588	792	703	593	1867	1532	833	641	1822	1561	1192	1401	1071	324	269	405	124	273	493	1223	1144	1174	968	950	1820	434	844	1606	1145	616	1192	973	753	855	596	399	596	1207	562	1024	2152	557	428	277	427	387	718	1414
ENSG00000211796.1	0	0	0	0	0	0	0	0	0	0	0	0	4	0	0	0	0	0	0	0	0	0	0	0	0	0	0	0	0	0	0	0	0	0	0	0	0	0	0	0	0	0	0	0	0	0	0	0	0
ENSG00000255750.1	0	0	0	0	2	35	0	0	0	0	0	0	0	0	0	0	0	0	0	0	0	0	0	0	0	0	0	9	4	25	13	35	0	0	0	0	0	0	0	0	0	0	0	0	3	0	0	0	0
ENSG00000232928.2	0	0	0	0	0	0	0	0	0	0	0	0	5	3	2	2	0	0	0	0	0	2	0	4	6	4	0	0	0	0	0	0	0	0	0	0	0	0	0	0	0	0	0	0	0	0	0	0	2
ENSG00000216824.2	0	0	0	0	0	0	0	0	0	0	0	0	0	0	0	0	0	0	0	0	0	0	0	0	0	0	0	0	0	0	0	0	0	0	0	0	0	0	0	0	0	0	0	0	0	0	0	0	0
ENSG00000238460.1	1	0	0	0	0	0	1	0	0	0	0	0	2	0	0	0	0	0	0	0	0	0	0	0	2	0	0	0	4	0	0	0	0	0	0	0	0	0	0	0	0	0	0	0	0	0	0	0	0
ENSG00000241743.2	0	0	0	0	0	0	0	0	0	0	0	0	0	0	0	0	0	0	0	0	0	0	0	0	0	0	0	0	0	0	0	0	0	0	0	0	0	0	0	0	0	0	0	0	0	0	0	0	0
ENSG00000215263.2	0	0	0	0	0	0	0	0	0	0	0	0	0	0	0	0	0	0	0	0	0	0	0	0	0	0	0	0	0	0	0	0	0	0	0	0	0	0	0	0	0	0	0	0	0	0	0	0	0
ENSG00000151577.8	0	0	0	0	0	0	0	0	0	0	0	0	0	0	0	0	0	0	0	0	0	0	0	0	0	0	0	0	0	0	0	0	0	0	0	0	0	0	0	0	0	0	0	0	0	0	0	0	0
ENSG00000267968.1	0	0	0	0	0	0	0	0	0	0	0	0	0	0	0	0	0	0	0	0	0	0	0	0	0	0	0	0	0	0	0	0	0	0	0	0	0	0	0	0	0	0	0	0	0	0	0	0	0
ENSG00000270099.1	0	0	0	0	0	0	0	0	0	0	0	0	0	0	0	0	0	0	0	0	0	0	0	0	0	0	0	0	0	0	0	0	0	0	0	0	0	2	0	0	0	0	0	0	0	0	0	0	0
ENSG00000234862.1	0	0	0	0	0	0	0	0	0	0	0	0	0	0	0	0	0	0	0	0	0	0	0	0	0	0	0	0	0	0	0	0	0	0	0	0	0	0	0	0	0	0	0	0	0	0	0	0	0
ENSG00000225605.1	0	0	0	0	0	0	0	0	0	0	0	0	0	0	0	0	0	0	0	0	0	0	0	0	0	0	0	0	0	0	0	0	0	0	0	0	0	0	0	0	0	0	0	0	0	0	0	0	0
ENSG00000154928.12	0	0	0	0	0	0	0	0	0	0	0	0	0	0	0	0	0	0	0	0	0	0	0	12	5	0	0	0	18	0	0	0	0	0	0	0	0	0	0	0	5	0	0	0	0	0	0	0	0
ENSG00000241891.1	0	0	0	0	0	0	0	0	0	0	0	0	0	0	0	0	0	0	0	0	0	0	0	0	0	0	0	0	0	0	0	0	0	0	0	0	0	0	0	0	0	0	0	0	0	0	0	0	0
ENSG00000267654.1	0	0	0	0	0	0	0	0	0	0	0	0	0	0	0	0	0	0	0	0	0	0	0	0	0	0	0	0	0	0	0	0	0	0	0	0	0	0	0	0	0	0	0	0	0	0	0	0	0
ENSG00000233014.1	0	0	0	0	0	0	0	0	0	0	0	0	0	0	0	0	0	0	0	0	0	0	0	0	0	0	0	0	0	0	0	0	0	0	0	0	0	0	0	0	0	0	0	0	0	0	0	0	0
ENSG00000267751.1	9	15	8	16	8	26	104	63	32	125	111	61	148	113	107	14	61	18	27	55	120	92	83	71	80	128	26	79	126	22	26	34	45	57	53	73	32	52	30	23	30	0	0	8	0	6	4	6	9
ENSG00000153976.2	0	3	2	4	0	0	0	0	0	0	0	0	0	0	0	0	0	0	0	0	0	0	0	0	0	0	0	0	0	0	0	3	0	0	0	0	0	0	0	0	0	19	5	4	0	9	7	4	18
ENSG00000240707.2	0	0	0	0	0	0	0	0	0	0	0	0	0	0	0	0	0	0	0	0	0	0	0	0	0	0	0	0	0	0	0	0	0	0	0	0	0	0	0	0	0	0	0	0	0	0	0	0	0
ENSG00000225784.5	0	0	0	0	0	0	0	0	0	0	0	0	0	0	0	0	0	0	0	0	0	0	0	0	0	0	0	0	0	0	0	0	0	0	0	0	0	0	0	0	0	0	0	0	0	0	0	0	0
ENSG00000226840.1	0	0	0	0	0	0	0	0	0	0	0	0	0	0	0	0	0	0	0	0	0	0	0	0	0	0	0	0	0	0	0	0	0	0	0	0	0	0	0	0	0	0	0	0	0	0	0	0	0
ENSG00000271199.1	0	0	0	0	0	0	0	0	0	3	0	0	0	0	0	0	0	0	0	0	0	0	0	0	0	0	0	0	0	0	0	0	0	0	0	0	0	0	0	0	0	0	0	0	0	0	0	0	0
ENSG00000259628.1	2	2	6	3	1	0	0	0	0	1	0	0	0	0	0	0	0	0	0	0	4	0	2	2	1	1	0	0	0	0	0	0	1	2	1	0	2	0	1	0	2	0	0	0	0	0	0	1	0
ENSG00000267626.1	0	0	0	0	0	0	0	0	0	0	0	0	0	0	0	0	0	0	0	0	0	0	0	0	0	0	0	0	0	3	0	3	0	0	0	0	0	0	0	0	0	0	0	0	0	0	0	0	0
ENSG00000269584.1	0	0	0	0	0	0	2	0	0	0	2	0	0	0	0	0	0	0	0	0	0	0	2	4	0	2	0	0	0	0	0	0	0	0	0	0	0	0	0	0	0	0	0	0	0	0	0	0	0
ENSG00000145416.9	9	4	35	15	7	39	89	25	19	108	46	36	87	117	46	13	57	9	8	40	48	68	88	86	159	244	35	23	59	75	54	60	72	49	67	0	14	37	31	13	17	38	7	5	3	7	0	8	25
ENSG00000087495.12	140	93	156	114	99	269	0	0	0	0	0	0	0	0	0	0	0	0	0	0	0	0	0	0	0	0	144	289	534	657	302	526	0	0	0	0	0	0	0	0	0	186	53	103	65	97	99	102	223
ENSG00000248611.1	0	0	0	0	0	0	0	0	0	0	0	0	0	0	0	0	0	0	0	0	0	0	0	0	0	0	0	0	0	0	0	0	0	0	0	0	0	0	0	0	0	0	0	0	0	0	0	0	0
ENSG00000055070.12	3219	2968	4402	3537	2757	8702	5445	3292	2396	6068	5497	4384	4190	3320	1123	704	901	231	874	1649	4856	4465	4463	2891	2971	5459	1650	3457	7769	3455	1715	3347	2337	3085	2518	1094	1524	2649	2789	1478	2458	7530	1703	1595	908	1697	1742	1571	3014
ENSG00000235519.1	0	0	0	0	0	0	0	0	0	0	0	0	0	0	0	0	0	0	0	0	0	0	0	0	0	0	0	0	0	0	0	0	0	0	0	0	0	0	0	0	0	0	0	0	0	0	0	0	0
ENSG00000260490.2	4	2	2	0	4	15	5	2	4	1	3	6	0	0	2	0	7	0	0	2	7	6	0	2	2	2	1	2	2	0	0	0	2	2	3	0	2	2	1	0	5	17	8	4	2	2	0	2	5
ENSG00000258413.1	0	0	0	0	0	0	0	0	0	0	0	0	0	0	0	0	0	0	0	0	0	0	0	0	0	0	0	0	6	0	0	0	0	0	0	0	0	0	0	0	0	0	0	0	0	0	0	0	0
ENSG00000221932.5	0	0	0	0	0	0	0	0	0	0	0	0	0	2	0	0	0	0	0	0	0	0	3	0	0	0	0	0	0	0	0	0	0	0	0	0	0	0	0	0	0	0	0	0	0	0	0	0	0
ENSG00000264446.1	0	0	0	0	0	0	0	0	0	0	0	0	0	0	0	0	0	0	0	0	0	0	0	0	0	0	0	0	0	0	0	0	0	0	0	0	0	0	0	0	0	0	0	0	0	0	0	0	0
ENSG00000169246.12	135	203	277	201	158	544	81	40	41	90	64	50	355	172	157	76	43	11	16	46	101	81	68	72	83	215	18	48	111	90	36	84	140	68	103	0	29	34	77	61	96	55	14	0	5	0	3	0	0
ENSG00000151962.3	2	0	0	2	5	0	0	0	0	0	0	0	0	0	0	0	0	0	0	0	0	0	0	0	0	0	2	0	2	4	5	6	0	0	0	0	0	0	0	0	0	7	3	2	0	0	0	0	0
ENSG00000260237.1	0	0	0	0	0	0	0	0	0	0	0	0	0	0	0	0	0	0	0	0	0	0	0	0	0	0	0	0	0	0	0	0	0	0	0	0	0	0	0	0	0	0	0	0	0	0	0	0	0
ENSG00000180044.3	0	0	0	0	0	0	282	129	113	300	251	219	76	81	30	15	18	0	9	19	209	177	173	129	169	356	49	77	214	60	79	87	88	129	114	12	61	97	49	35	44	0	0	3	0	0	0	0	0
ENSG00000136111.8	368	386	635	362	294	918	1669	816	685	2027	1575	1278	444	550	90	50	754	136	269	660	1358	1224	1230	868	1043	1583	264	398	1197	314	171	353	1318	962	1087	37	393	701	558	224	500	1515	273	428	241	197	229	305	637
ENSG00000218052.4	0	0	0	0	0	0	0	0	0	0	9	5	22	0	0	0	0	0	7	8	0	0	0	0	0	0	0	0	5	0	0	0	17	8	0	0	5	0	0	0	8	0	0	0	0	0	0	0	0
ENSG00000144136.6	2079	1911	3097	1587	1660	5084	5798	3299	2649	7835	5939	5047	4176	4270	1764	1202	1991	689	912	1884	4943	4668	4342	5551	5212	9708	1165	2337	5379	2707	1198	2562	5676	4121	4995	737	1472	2390	5391	2172	4566	10967	2541	1430	757	1319	1392	1839	4129
ENSG00000271869.1	4	10	4	3	3	9	20	34	8	34	38	28	79	51	14	15	7	5	7	11	32	21	35	5	18	25	4	31	15	11	7	23	7	7	4	24	14	5	7	6	4	7	3	4	0	4	0	0	2
ENSG00000145626.7	0	0	0	0	0	0	0	0	0	0	0	0	0	0	0	0	0	0	0	0	0	0	0	0	0	0	0	0	0	0	0	0	0	0	0	0	0	0	0	0	0	0	0	0	0	0	0	0	0
ENSG00000139324.7	1076	1419	3282	1187	1127	2904	1458	704	389	2349	1271	885	475	635	161	64	1068	195	342	697	1038	1158	1245	1234	1641	2354	499	395	1446	803	457	615	1649	1001	1320	36	385	943	1130	514	1164	3466	648	1033	792	401	479	758	1641
ENSG00000230014.1	0	0	0	0	0	0	0	0	0	0	0	0	0	0	0	0	0	0	0	0	0	0	0	0	0	0	0	0	0	0	0	0	0	0	0	0	0	0	0	0	0	0	0	0	0	0	0	0	0
ENSG00000249551.1	0	0	0	0	0	0	0	0	0	0	0	0	0	0	0	0	0	0	0	0	0	0	0	0	0	0	0	0	0	0	0	0	0	0	0	0	0	0	0	0	0	0	0	0	0	0	0	0	0
ENSG00000200972.1	0	0	0	0	0	0	0	0	0	0	2	0	0	0	0	0	0	0	0	0	0	0	0	0	0	0	0	0	0	3	0	0	0	0	0	0	0	0	0	0	0	0	0	2	0	0	0	0	0
ENSG00000251731.1	0	0	0	0	0	0	0	0	0	0	0	0	0	0	0	0	0	0	0	0	0	0	0	0	0	0	0	0	0	0	0	0	0	0	0	0	0	0	0	0	0	0	0	0	0	0	0	0	0
ENSG00000243064.4	0	0	0	0	0	0	0	0	0	0	0	0	0	0	0	0	0	0	0	0	0	0	0	0	0	0	0	0	0	0	0	0	0	0	0	0	0	0	0	0	0	0	0	0	0	0	0	0	0
ENSG00000136738.10	535	495	807	452	512	1311	775	426	281	1095	779	576	209	215	67	36	544	44	165	395	795	765	726	860	852	1491	144	166	645	517	259	405	819	478	712	0	207	364	679	309	657	1238	262	261	174	197	210	226	492
ENSG00000171484.3	0	0	0	0	0	0	0	0	0	0	0	0	0	0	0	0	0	0	0	0	0	0	0	0	0	0	0	0	0	0	0	0	0	0	3	0	0	0	0	0	0	0	0	0	0	1	0	0	0
ENSG00000257608.1	0	0	0	0	0	0	0	0	0	5	7	0	0	0	0	0	0	0	0	0	2	5	0	0	2	2	0	0	0	0	0	0	0	0	0	0	0	0	2	0	0	0	0	0	0	0	0	0	0
ENSG00000239997.1	0	0	0	0	0	0	0	0	0	0	0	0	0	0	0	0	0	0	0	0	0	0	0	0	0	1	0	0	0	0	0	0	0	0	0	0	0	0	0	0	0	0	0	0	0	0	0	0	0
ENSG00000206841.1	0	0	0	0	0	0	0	0	0	0	0	0	0	0	0	0	0	0	0	0	0	0	0	0	0	0	0	0	0	0	0	0	0	0	0	0	0	0	0	0	0	0	0	0	0	0	0	0	0
ENSG00000270646.1	0	0	0	0	0	0	0	0	0	0	0	0	0	0	0	0	0	0	0	0	0	0	0	0	0	0	0	0	0	0	0	0	0	0	0	0	0	0	0	0	0	0	0	0	0	0	0	0	0
ENSG00000272960.1	22	10	14	15	20	73	43	17	7	28	15	12	70	25	33	9	4	7	5	10	40	26	23	13	26	32	6	3	20	5	3	7	13	18	11	36	10	20	26	6	8	23	5	11	0	19	13	22	20
ENSG00000250927.1	0	0	3	0	0	0	0	0	0	0	0	0	0	0	0	0	0	0	0	0	0	0	0	0	3	0	2	0	2	0	0	0	0	0	0	0	0	0	0	0	0	0	0	0	0	0	0	0	0
ENSG00000267206.1	0	0	0	0	0	0	0	0	0	0	0	0	0	0	0	0	0	0	0	0	0	0	0	0	0	0	0	0	0	0	0	0	0	0	0	0	0	0	0	0	0	0	0	0	0	0	0	0	0
ENSG00000259173.2	0	0	0	0	0	0	0	0	0	0	0	0	0	0	0	0	0	0	0	0	0	0	0	0	0	0	0	0	0	0	0	0	0	0	0	0	0	0	0	0	0	0	0	0	0	0	0	0	0
ENSG00000235110.4	0	0	0	0	0	0	0	0	0	0	0	0	0	0	0	0	0	0	0	0	0	0	0	0	0	0	0	0	0	0	0	0	0	0	0	0	0	0	0	0	0	0	0	0	0	0	0	0	0
ENSG00000232866.3	0	0	0	0	0	0	0	0	0	0	0	0	0	0	0	0	0	0	0	0	0	0	0	0	0	0	0	0	0	0	0	0	0	0	0	0	0	0	0	0	0	0	0	0	0	0	0	0	0
ENSG00000272970.1	0	0	0	0	0	0	9	0	7	3	4	0	14	18	0	0	0	0	0	0	0	10	0	0	12	11	0	9	12	10	7	5	5	0	0	0	0	6	0	0	0	0	0	0	0	0	0	0	0
ENSG00000155886.7	0	0	0	0	0	0	0	0	0	0	0	0	0	0	0	0	0	0	0	0	0	0	0	0	0	0	0	0	0	0	0	0	0	0	0	0	0	0	0	0	0	0	0	0	0	0	0	0	0
ENSG00000200494.1	0	0	0	0	0	0	0	0	0	0	0	0	0	0	0	0	1	0	0	0	0	0	0	0	0	0	0	0	0	0	0	0	0	0	0	0	0	0	0	0	0	0	0	0	0	0	0	0	0
ENSG00000224488.1	0	0	0	0	0	0	0	0	0	0	0	0	0	0	0	0	0	0	2	0	0	0	2	0	0	2	0	0	0	0	0	0	3	0	0	0	0	0	0	0	0	0	0	0	0	0	0	0	0
ENSG00000226974.2	0	0	0	0	0	0	0	0	0	0	0	0	0	0	0	0	0	0	0	0	0	0	0	0	0	0	0	0	0	0	0	0	0	0	0	0	0	0	0	0	0	0	0	0	0	0	0	0	0
ENSG00000243012.1	0	0	0	0	0	0	0	0	0	0	0	0	0	0	0	0	0	0	0	0	0	0	0	0	0	0	0	0	0	0	0	0	0	0	0	0	0	0	0	0	0	0	0	0	0	0	0	0	0
ENSG00000242349.1	11	15	11	12	16	38	58	15	16	47	61	43	33	79	18	22	34	7	13	16	54	50	29	14	6	20	0	24	27	6	0	0	11	8	19	23	6	11	13	11	12	92	9	0	0	12	31	8	53
ENSG00000127947.11	4159	4303	7589	4403	4820	12874	2975	1561	1086	5947	3723	2837	3310	4725	1782	774	2433	349	654	1574	3446	3558	3705	6874	7607	13726	569	688	2126	2598	1564	2112	6464	3542	4619	40	981	2211	4893	2030	4292	7164	1404	1366	861	849	896	1361	3218
ENSG00000160111.8	34	51	49	56	32	108	14	6	4	29	11	14	91	83	38	49	0	0	0	0	9	6	14	51	48	81	42	51	117	129	87	137	3	3	0	0	5	0	28	14	19	90	23	19	14	17	20	20	34
ENSG00000164256.5	0	0	0	0	0	0	0	0	0	0	0	0	0	0	0	0	0	0	0	0	0	0	0	0	0	0	0	0	0	0	0	0	0	0	0	0	0	0	0	0	0	0	0	0	0	0	0	0	0
ENSG00000268211.1	6	4	4	5	4	7	4	2	0	0	8	5	0	18	6	3	5	2	0	0	4	7	6	2	4	12	0	0	0	0	0	0	2	2	0	0	0	0	2	0	3	0	0	0	0	0	0	0	6
ENSG00000248323.1	7	18	21	16	21	48	586	311	249	831	617	510	599	637	438	240	152	35	121	241	328	320	332	564	1254	1417	0	6	17	78	17	72	480	304	416	26	78	172	728	321	654	0	8	0	0	0	0	0	5
ENSG00000270385.1	0	0	0	0	0	0	0	0	0	0	0	0	0	0	0	0	0	0	0	0	0	0	0	0	0	0	0	0	0	0	0	0	0	0	0	0	0	0	0	0	0	0	0	0	0	0	0	0	0
ENSG00000233997.1	0	0	0	0	0	0	0	0	0	0	0	0	0	0	0	0	0	0	0	0	0	0	0	0	0	0	0	0	0	0	0	0	0	0	0	0	0	0	0	0	0	0	0	0	0	0	0	0	0
ENSG00000100099.16	773	795	1014	713	561	1915	1462	927	760	1644	1453	1134	1202	976	359	195	471	132	270	536	1330	1163	1188	2095	2176	3815	579	907	2352	1954	1055	1741	837	736	707	58	303	567	604	317	524	1696	385	389	211	395	415	375	768
ENSG00000216195.2	0	0	0	0	0	0	2	0	0	0	0	0	0	0	0	0	0	0	0	0	1	0	0	0	0	0	0	0	0	0	0	0	0	0	0	0	0	0	0	0	0	0	0	0	0	0	0	0	0
ENSG00000128573.18	8	10	14	7	17	18	0	2	0	2	0	0	4	3	0	0	0	0	0	0	0	0	9	2	0	0	25	22	81	51	53	56	0	0	0	0	2	2	0	0	4	41	6	18	9	14	15	6	8
ENSG00000234381.1	0	0	0	0	0	0	0	0	0	0	0	0	0	0	0	0	0	0	0	0	0	0	0	0	0	0	0	0	0	0	0	0	0	0	0	0	0	0	0	0	0	0	0	0	0	0	0	0	0
ENSG00000106615.5	1339	1331	2380	1381	1288	3674	4400	2404	1641	6226	4467	3380	3192	3193	1311	639	3383	427	862	2147	3072	3020	2714	3703	3925	6820	1857	3387	7475	3269	2045	3356	4094	2348	3208	306	1089	1820	3497	1549	2951	3444	700	728	467	775	766	1101	2109
ENSG00000200823.1	0	0	0	0	0	0	1	0	0	0	0	0	0	0	0	0	0	0	0	0	0	0	0	0	0	0	0	0	0	0	0	0	0	0	0	0	0	0	0	0	0	0	0	0	0	0	0	0	0
ENSG00000261121.1	0	0	0	0	0	0	0	0	0	0	0	0	0	7	0	0	0	0	0	0	0	0	0	0	0	0	8	6	18	14	17	17	0	0	0	0	0	0	0	0	0	8	0	0	0	0	0	0	0
ENSG00000070193.4	0	0	0	0	0	0	0	0	0	0	0	0	0	0	0	0	0	0	0	0	0	0	0	0	0	0	0	0	0	0	0	0	0	0	0	0	0	0	0	0	0	0	0	0	0	0	0	0	0
ENSG00000120658.8	0	8	0	12	0	22	24	11	15	25	27	37	36	33	23	22	14	0	0	8	26	18	13	28	26	58	8	18	26	38	14	38	47	23	28	0	15	21	31	28	33	18	0	14	0	15	9	11	0
ENSG00000185385.2	0	0	0	0	0	0	0	0	0	0	0	0	0	0	0	0	0	0	0	0	0	0	0	0	0	0	0	0	0	0	0	0	0	0	0	0	0	0	0	0	0	0	0	0	0	0	0	0	0
ENSG00000253499.2	0	0	0	0	0	0	0	0	0	0	0	0	0	0	0	0	0	0	0	0	0	0	0	0	0	0	0	0	0	0	0	0	0	0	0	0	0	0	0	0	0	0	0	0	0	0	0	0	0
ENSG00000237583.1	0	0	0	0	0	0	0	0	0	0	0	0	0	0	0	0	0	0	0	0	0	0	0	0	0	0	0	0	0	0	0	0	0	0	0	0	0	0	0	0	0	0	0	0	0	0	0	0	0
ENSG00000239830.1	11	2	6	3	8	4	0	0	0	0	0	1	0	0	0	0	0	0	0	0	0	0	0	0	0	0	0	0	0	0	0	0	0	0	0	0	0	0	0	0	0	1	0	1	0	0	0	0	5
ENSG00000117242.7	1210	1177	1820	1144	1127	3251	486	292	250	497	485	335	803	822	214	182	56	28	105	137	481	477	448	497	518	911	261	504	1070	450	215	546	290	288	283	254	125	263	326	194	277	1348	328	315	137	286	284	330	816
ENSG00000106052.9	3019	3477	6260	3458	3228	9013	5910	3234	2116	10511	6554	4785	4083	4540	1344	642	4934	626	1216	3133	5005	4594	4755	7661	7166	12470	3706	4783	12545	10183	5846	8881	7349	3977	4944	188	1488	2834	5164	2190	4430	6700	1649	1913	982	1204	1381	1951	3939
ENSG00000255875.2	0	0	4	2	0	5	0	0	0	0	0	0	0	0	0	0	0	0	0	0	2	2	0	1	0	0	0	0	0	0	0	0	0	0	0	0	0	0	0	0	0	0	0	0	2	2	0	0	0
ENSG00000200998.1	0	0	0	0	0	0	0	0	0	0	0	0	0	0	0	0	0	0	0	0	0	0	0	0	0	0	0	0	0	0	0	0	3	0	0	0	0	0	0	0	0	0	0	0	0	1	0	0	0
ENSG00000228007.1	2	0	0	0	0	0	0	0	0	0	0	0	0	1	0	0	0	0	0	0	0	0	2	0	0	0	0	0	4	0	0	0	0	0	0	0	0	0	0	0	0	0	0	2	0	0	0	0	0
ENSG00000167371.12	16	49	60	41	38	120	220	152	94	202	180	89	570	426	206	133	0	7	18	42	108	115	141	98	129	260	13	13	56	73	34	55	15	62	40	9	30	77	66	33	81	15	0	0	7	7	0	4	11
ENSG00000260073.1	0	0	0	0	0	0	0	0	3	0	0	0	0	0	0	0	0	0	0	0	0	0	0	0	0	0	0	0	0	0	0	0	0	0	0	0	0	0	0	0	0	5	0	0	0	0	0	0	0
ENSG00000207624.1	0	0	0	0	0	0	0	0	0	0	3	0	0	0	0	0	0	0	0	0	0	0	0	0	0	1	0	0	0	0	0	0	0	0	0	0	0	0	0	0	0	0	0	0	0	0	0	0	0
ENSG00000175606.6	52	69	170	75	66	236	1327	733	486	2035	1325	957	774	726	201	100	422	132	219	565	1176	1095	904	676	877	1489	244	557	1113	397	225	364	810	675	830	97	324	530	672	228	460	1159	196	265	140	174	223	420	789
ENSG00000228925.1	20	17	18	14	13	48	18	11	7	20	14	24	17	27	5	16	11	0	7	6	10	20	13	13	7	48	0	0	15	0	5	9	20	17	11	0	7	7	15	10	21	0	6	0	0	0	0	0	6
ENSG00000238632.1	0	0	0	0	0	0	0	0	0	0	0	0	0	0	0	0	0	0	0	0	0	0	0	0	0	0	0	0	0	0	0	0	0	0	0	0	0	0	0	0	0	0	0	0	0	0	0	0	0
ENSG00000227252.1	15	6	10	6	5	29	23	9	8	35	12	10	24	22	3	0	12	0	4	7	13	16	22	30	15	27	23	34	79	17	19	24	18	16	0	0	4	4	6	0	8	28	0	9	4	0	9	7	15
ENSG00000205571.8	32	11	39	26	17	55	54	30	31	153	83	49	204	172	81	29	137	17	19	68	56	39	48	61	75	139	10	41	36	42	13	41	121	38	72	0	14	26	35	8	44	216	45	41	38	64	95	75	195
ENSG00000236646.1	0	0	0	0	0	0	0	0	0	0	0	0	1	0	0	0	0	0	0	0	2	0	0	0	0	0	0	0	0	0	0	0	0	0	0	0	0	0	0	0	0	1	0	0	0	0	0	0	0
ENSG00000160949.12	78	93	109	122	76	177	2251	1197	1020	2485	2332	1822	1210	971	308	219	191	83	370	735	1717	1698	1738	368	370	727	775	1813	3978	768	403	874	297	639	403	249	474	755	284	135	254	513	95	86	34	174	243	174	242
ENSG00000184523.3	0	0	0	0	0	0	0	0	0	1	2	2	4	0	0	0	0	0	0	0	2	2	0	1	1	0	0	0	0	0	0	0	2	0	2	0	0	0	0	0	0	0	0	0	0	0	0	0	0
ENSG00000220993.1	0	0	0	0	0	0	0	0	0	0	0	0	0	0	0	0	0	0	0	0	0	0	0	0	0	0	0	0	0	0	0	0	0	0	0	0	0	0	0	0	0	0	0	0	0	0	0	0	0
ENSG00000229255.1	0	0	0	0	0	0	0	0	0	0	0	0	0	0	0	0	0	0	0	0	0	0	0	0	0	0	0	0	0	0	0	0	0	0	0	0	0	0	0	0	0	0	0	0	0	0	0	0	0
ENSG00000267573.1	0	0	0	0	0	0	0	0	0	2	0	0	0	0	0	0	0	0	0	0	0	0	2	0	0	2	0	0	0	0	2	0	0	0	0	0	0	0	0	0	0	0	4	0	0	0	0	0	5
ENSG00000242705.1	0	0	0	0	0	0	0	0	0	0	0	0	0	3	0	0	0	2	0	0	1	0	2	0	0	0	0	0	0	0	0	0	0	0	0	0	0	0	0	0	0	2	0	0	0	0	0	0	0
ENSG00000238608.1	0	0	0	0	0	0	0	0	0	0	0	1	0	0	0	2	0	0	0	0	0	0	0	0	1	0	0	0	0	0	0	0	0	0	0	0	0	0	0	0	0	0	0	0	0	0	0	0	0
ENSG00000227224.1	0	0	0	0	0	0	0	0	0	0	0	0	0	0	0	0	0	0	0	0	0	0	0	0	0	0	0	0	0	0	0	0	0	0	0	0	0	0	0	0	0	0	0	0	0	0	0	0	0
ENSG00000206637.1	0	0	0	0	0	0	0	0	0	0	2	0	0	0	0	0	0	0	0	2	0	0	0	0	0	0	0	0	0	0	0	0	0	0	0	0	0	0	0	0	0	0	0	0	0	0	0	0	0
ENSG00000179195.11	2834	2617	4359	2240	2443	6791	5974	3239	2188	8303	5836	4551	2688	3071	642	244	2615	541	1277	2778	5204	5151	5653	8244	8274	13725	2250	2924	8657	4584	2445	3844	5150	4048	4222	195	1526	3070	2931	1303	2949	4048	848	1105	596	802	842	1085	2378
ENSG00000187553.5	0	0	0	0	0	0	0	0	0	0	0	0	0	0	0	0	0	0	0	0	0	0	0	0	0	0	0	0	0	0	0	0	0	0	0	0	0	0	0	0	0	0	0	6	0	0	0	0	0
ENSG00000230568.1	0	0	2	0	0	0	8	4	0	0	2	3	4	5	0	0	0	0	0	0	2	3	2	0	7	6	0	2	2	0	0	0	0	2	2	0	0	0	2	0	2	0	4	0	0	0	2	3	3
ENSG00000171056.6	1189	1005	1181	997	783	2621	12	15	13	34	44	21	58	45	17	13	42	18	19	26	46	36	56	39	39	73	0	6	47	21	21	26	38	29	19	0	18	8	27	15	34	1522	378	306	213	460	425	347	655
ENSG00000233686.3	0	0	0	0	0	0	0	0	0	0	0	0	0	0	0	0	0	0	0	0	0	0	0	0	0	0	0	0	0	0	0	0	0	0	0	0	0	0	0	0	0	0	0	0	0	0	0	0	0
ENSG00000221475.1	0	0	0	0	0	0	0	0	0	0	0	0	0	0	0	0	0	0	0	0	0	0	0	0	0	0	0	0	0	0	0	0	0	0	0	0	0	0	0	0	0	0	0	0	0	0	0	0	0
ENSG00000230615.2	0	0	0	0	0	7	64	32	23	85	50	45	40	43	36	6	0	0	6	17	52	58	64	92	136	174	0	10	27	31	9	8	37	21	32	7	3	29	54	33	42	0	0	0	0	0	3	0	4
ENSG00000110324.5	0	0	0	0	0	0	2	6	0	4	7	5	0	6	3	0	0	0	0	0	5	2	5	0	0	4	8	4	8	65	43	76	18	10	11	0	0	0	36	21	44	0	0	0	0	0	0	0	0
ENSG00000265965.1	0	0	0	0	0	0	0	0	0	0	0	0	0	0	0	0	0	0	0	0	0	0	0	0	0	0	0	0	0	0	0	0	0	0	0	0	0	0	0	0	0	0	0	0	0	0	0	0	0
ENSG00000184206.7	0	7	0	9	0	0	0	0	0	12	0	0	0	0	6	0	0	0	0	0	0	0	0	0	8	0	0	0	0	4	0	0	0	0	0	0	0	0	0	0	0	0	0	2	0	0	0	0	0
ENSG00000270399.1	0	0	0	0	0	0	0	1	0	0	0	0	0	0	0	0	0	0	0	0	0	0	0	0	0	0	0	0	0	0	0	0	0	0	0	0	0	0	0	0	0	0	0	0	0	0	0	0	0
ENSG00000231698.2	0	0	0	0	0	0	0	0	0	0	0	0	0	0	0	0	0	0	0	0	0	0	0	0	0	0	0	0	0	0	0	0	0	0	0	0	0	0	0	0	0	0	0	0	0	0	0	0	0
ENSG00000236634.1	0	0	0	0	0	0	0	0	0	0	0	0	0	0	0	0	0	0	0	0	0	0	0	0	0	0	0	0	0	0	0	0	0	0	0	0	0	0	0	0	0	0	0	0	0	0	0	0	0
ENSG00000161912.13	156	160	240	156	136	352	34	13	18	38	37	24	98	51	34	0	0	0	6	21	46	52	38	52	38	65	22	49	118	49	25	42	0	15	16	0	0	13	3	0	0	162	46	86	44	34	33	77	145
ENSG00000184551.4	18	38	30	32	10	75	40	22	26	42	45	25	43	40	20	7	12	1	3	6	61	45	35	42	54	59	7	14	56	59	53	48	6	11	17	2	11	14	34	15	37	31	6	19	20	11	17	3	31
ENSG00000261481.1	0	0	0	0	0	0	0	0	0	0	4	0	4	9	0	0	0	0	0	0	0	0	0	0	0	0	0	8	0	0	8	0	0	0	0	0	0	0	0	0	0	0	0	0	0	0	0	0	0
ENSG00000243911.2	0	0	0	0	0	0	1	0	0	0	0	0	0	0	0	0	0	0	0	0	2	0	0	0	2	0	0	0	0	0	0	0	0	0	0	0	0	0	0	0	0	0	0	0	0	0	0	0	0
ENSG00000167970.6	0	0	0	0	0	0	0	0	0	0	0	0	0	0	0	0	0	0	0	0	0	0	0	0	0	0	0	0	0	0	0	0	0	0	0	0	0	0	0	0	0	0	0	0	0	0	0	0	0
ENSG00000258100.1	0	0	0	0	0	0	0	0	0	0	0	0	0	0	0	0	0	0	0	0	0	0	0	0	0	0	0	0	0	0	0	0	0	0	0	0	0	0	0	0	0	0	0	0	0	0	0	0	0
ENSG00000075131.5	128	90	133	95	98	312	966	510	378	1675	1049	828	490	415	155	130	548	96	199	463	887	824	918	668	565	1115	272	466	1076	696	343	528	985	838	906	80	220	345	535	193	442	416	76	79	46	77	98	114	200
ENSG00000260987.1	0	0	0	0	0	0	0	0	0	0	0	0	0	0	0	0	0	0	0	0	0	0	0	0	0	0	0	0	0	0	0	4	0	0	0	0	0	0	0	0	0	0	0	0	0	0	0	0	0
ENSG00000242417.1	0	0	0	0	0	0	0	0	0	0	0	0	0	0	0	0	0	0	0	0	0	0	0	0	0	0	0	0	0	0	0	0	0	0	0	0	0	0	0	0	0	0	0	0	0	0	0	0	0
ENSG00000249539.1	0	0	0	0	0	0	0	0	0	0	0	0	0	0	0	0	0	0	0	0	0	0	0	0	0	0	0	0	0	0	0	0	0	0	0	0	0	0	0	0	0	0	0	0	0	0	0	0	0
ENSG00000225394.1	0	0	0	0	0	0	0	0	0	0	0	0	0	0	0	0	0	0	0	0	0	0	0	0	0	0	0	0	0	0	0	0	0	0	0	0	0	0	0	0	0	0	0	0	0	0	0	0	0
ENSG00000251719.1	0	0	0	0	0	0	0	0	0	0	0	0	0	0	0	0	0	0	0	0	0	0	0	0	0	0	0	0	0	0	0	0	0	0	0	0	0	0	0	0	0	0	0	0	0	0	0	0	0
ENSG00000184274.3	0	0	0	0	0	0	0	0	0	3	6	0	0	0	0	0	0	0	0	4	0	0	0	0	3	18	0	0	0	0	4	0	0	0	0	0	0	0	0	0	0	0	0	0	0	0	0	0	0
ENSG00000260023.1	0	6	14	8	5	18	22	7	13	25	20	17	227	83	25	37	0	0	3	7	26	22	23	16	19	22	0	26	47	16	22	19	7	13	20	54	11	7	10	7	19	33	0	4	0	14	17	8	16
ENSG00000211752.3	0	0	0	0	0	0	0	0	0	0	0	0	0	0	0	0	0	0	0	0	0	0	0	0	0	0	0	0	0	0	0	0	0	0	0	0	0	0	0	0	0	0	0	0	0	0	0	0	0
ENSG00000251283.1	0	0	0	0	0	0	0	0	0	0	0	0	0	0	0	0	0	0	0	0	0	0	0	0	0	0	0	0	0	0	0	0	0	0	0	0	0	0	0	0	0	0	0	0	0	0	0	0	0
ENSG00000100804.14	3634	2912	4443	3373	3342	10295	9388	5301	3580	11156	9460	6925	7766	6210	2115	1922	1205	597	1627	3014	7481	6268	6071	4316	4179	7456	1859	3980	8268	2835	1482	2814	3191	3955	3259	1752	2190	3072	4077	2359	3778	6710	1756	1633	823	1779	1979	2704	4995
ENSG00000258136.1	23	23	11	12	28	53	2	5	0	11	5	3	3	0	0	0	0	0	0	7	10	0	4	9	16	9	0	0	0	5	5	13	15	10	14	0	5	0	0	0	7	6	6	0	0	0	0	4	4
ENSG00000251544.1	0	2	4	0	0	5	0	0	0	0	0	0	0	0	0	0	0	0	0	0	0	0	0	0	0	0	0	0	0	0	0	0	0	0	0	0	0	0	0	0	0	0	0	0	0	0	0	0	0
ENSG00000225439.2	24	13	31	28	23	64	120	69	63	146	117	99	66	107	9	6	42	6	26	46	128	95	127	182	163	369	7	5	23	22	6	34	63	62	61	5	29	32	19	9	42	105	21	10	12	16	20	24	38
ENSG00000207616.1	0	0	0	0	0	0	0	0	0	0	0	0	0	0	0	0	0	0	0	0	0	0	0	0	0	0	0	0	0	0	0	0	0	0	0	0	0	0	0	0	0	0	0	0	0	0	0	0	0
ENSG00000171448.8	74	58	150	67	55	160	392	181	115	522	380	223	201	229	46	24	263	40	130	228	404	403	423	646	685	1186	106	131	392	260	216	244	333	240	261	11	104	165	212	92	169	203	46	49	44	12	30	34	78
ENSG00000134250.13	4715	4487	6131	4140	4184	12084	3855	1999	1490	4116	3664	2704	859	970	292	159	1099	220	648	1153	3131	3132	2821	4692	6079	8546	1312	1725	5792	3845	1800	3653	2639	2171	2528	63	923	1812	3120	1370	2688	6722	1574	1659	929	1089	1001	967	2107
ENSG00000211947.2	0	0	0	0	0	0	0	0	0	0	0	0	0	0	0	0	0	0	0	0	0	0	0	0	0	0	0	0	0	0	0	0	0	0	0	0	0	0	0	0	0	0	0	0	0	0	0	0	0
ENSG00000151136.10	1231	1115	1644	889	900	2827	5794	3171	2547	6005	5194	4261	2673	2550	868	476	2146	463	1274	2621	5075	5382	4699	3168	3583	6084	3	10	37	16	6	14	4043	2852	3309	791	1647	2907	2552	1195	2204	1034	202	179	101	264	250	220	458
ENSG00000267487.1	0	0	0	0	0	0	0	0	0	0	0	0	0	0	0	0	0	0	0	0	0	0	0	0	0	0	0	1	0	3	2	0	0	0	0	0	0	0	0	0	0	0	0	0	0	0	0	0	0
ENSG00000229494.1	0	0	0	0	0	0	0	0	0	0	0	0	0	0	0	0	0	0	0	0	0	0	0	0	0	0	0	0	0	0	0	0	0	0	0	0	0	0	0	0	0	0	0	0	0	0	0	0	0
ENSG00000004700.11	1081	1113	2423	1065	1054	2838	4292	2377	1423	7230	4219	3126	1625	1994	544	207	2627	490	877	2154	3233	3062	3129	3190	3670	5771	887	1113	2806	2066	1034	1628	3753	2468	2944	142	927	1680	2741	1053	2260	3406	772	855	527	554	531	714	1811
ENSG00000141560.10	944	795	1181	677	789	2330	3779	2371	1673	4279	3672	3024	2682	1899	565	450	1053	246	647	1241	3612	2967	3315	2087	2301	3778	938	1769	3794	1417	694	1363	1758	1616	1565	557	968	1564	1147	688	1103	1300	352	325	150	481	477	348	805
ENSG00000246465.1	0	0	0	0	0	0	43	31	8	52	52	34	36	11	6	4	12	0	8	18	52	29	35	20	21	79	29	31	33	40	13	29	12	10	19	18	20	21	0	0	0	0	0	0	0	0	0	0	0
ENSG00000260239.1	0	0	0	0	0	0	0	0	0	0	0	0	0	0	0	0	0	0	0	0	0	0	0	0	0	0	0	0	0	0	0	0	0	0	0	0	0	0	0	0	0	37	0	6	0	0	0	0	0
ENSG00000257021.1	0	0	0	0	0	0	0	0	0	0	0	0	0	0	0	0	0	0	0	0	0	0	0	0	0	0	0	0	0	0	0	0	0	0	0	0	0	0	0	0	0	0	0	0	0	0	0	0	0
ENSG00000265898.1	0	0	0	0	0	0	0	0	0	0	0	0	0	0	0	0	0	0	0	0	0	0	0	0	0	0	0	0	0	0	0	0	0	0	0	0	0	0	0	0	0	0	0	0	0	0	0	0	0
ENSG00000253487.1	0	0	0	0	0	0	0	0	0	0	0	0	0	0	0	0	0	0	0	0	0	0	0	0	0	0	0	0	0	0	0	0	0	0	0	0	0	0	0	0	0	0	0	0	0	0	0	0	0
ENSG00000137726.11	0	0	0	0	0	0	20	22	14	45	35	26	223	268	69	42	43	7	14	37	48	52	52	44	52	112	46	59	178	92	35	84	30	18	41	0	7	21	17	10	12	0	0	0	0	0	0	0	0
ENSG00000202368.1	0	0	0	0	0	0	0	0	0	0	0	0	0	0	0	0	0	0	0	0	0	0	0	0	2	0	0	0	0	0	0	0	0	0	0	0	0	0	0	0	0	0	0	0	0	0	0	0	0
ENSG00000187994.9	125	124	164	134	117	387	137	81	45	119	139	93	500	451	67	50	22	15	35	52	128	108	83	167	163	227	15	33	77	68	54	60	29	50	30	23	41	74	27	8	27	192	36	34	29	57	56	66	128
ENSG00000266537.1	0	0	0	0	0	0	4	0	0	0	0	0	0	0	0	0	0	0	0	0	5	0	0	0	0	0	0	0	0	0	0	0	0	0	0	0	0	0	0	0	0	0	0	0	0	0	0	0	0
ENSG00000253300.1	0	0	0	0	0	0	0	0	0	0	0	0	0	0	0	0	0	0	0	0	0	0	0	0	0	0	0	0	0	0	0	0	0	0	0	0	0	0	0	0	0	0	0	0	0	0	0	0	0
ENSG00000213857.3	0	2	0	0	0	0	0	0	0	0	0	0	3	0	0	0	0	0	0	0	0	0	0	0	0	0	0	0	0	0	0	0	2	0	0	0	0	0	0	0	0	0	0	1	0	0	0	0	0
ENSG00000253546.1	0	0	0	0	0	0	0	0	0	0	0	0	0	0	0	0	0	0	0	0	0	0	0	0	0	0	0	0	0	0	0	0	0	0	0	0	0	0	0	0	0	0	0	0	0	0	0	0	0
ENSG00000111291.4	17	16	23	19	18	14	28	8	13	18	29	7	15	24	7	0	0	0	5	7	10	14	13	6	8	5	14	16	56	29	23	27	20	7	8	0	6	6	7	5	0	31	13	6	0	7	5	11	14
ENSG00000232487.1	0	0	0	0	0	0	3	0	0	0	0	0	0	0	0	0	0	0	0	0	0	0	0	0	0	2	0	0	0	0	0	0	0	0	0	0	0	0	0	0	0	0	0	0	0	0	0	0	0
ENSG00000240527.1	0	0	0	0	0	0	0	0	0	0	0	0	0	0	0	0	0	0	0	0	0	0	0	0	0	0	0	0	0	0	0	0	0	0	0	0	0	0	0	0	0	0	0	0	0	0	0	0	0
ENSG00000160185.9	0	0	0	0	0	0	8	0	0	8	8	0	0	0	0	9	0	0	0	0	0	0	0	0	9	15	0	0	0	44	25	35	0	6	0	0	0	0	0	0	0	0	0	0	0	0	0	0	0
ENSG00000272690.1	0	0	0	0	0	0	19	14	10	9	20	17	18	27	10	0	0	0	6	2	23	9	0	6	10	24	0	0	3	2	0	0	11	8	0	0	0	0	8	8	8	0	0	4	0	3	0	0	0
ENSG00000025770.14	105	119	167	129	117	259	1608	963	778	1714	1705	1227	1530	1103	316	333	190	107	250	407	1269	1187	992	615	645	1115	1038	2396	4777	1385	768	1599	307	532	414	602	306	439	532	267	423	1022	249	144	60	296	289	283	462
ENSG00000163291.10	251	208	326	215	186	669	694	276	308	1028	618	537	221	283	99	42	454	105	189	321	496	565	411	732	914	1363	355	205	673	488	480	376	664	453	543	0	134	372	1169	486	1080	1227	240	297	298	123	130	470	679
ENSG00000254933.1	0	0	0	0	0	0	0	0	0	0	0	0	0	0	0	0	0	0	0	0	0	0	0	0	0	0	0	0	0	0	0	0	0	0	0	0	0	0	0	0	0	0	0	0	0	0	0	0	0
ENSG00000222658.1	0	0	0	0	0	0	0	0	0	0	0	0	0	0	0	0	0	0	0	0	0	0	0	0	0	0	0	0	0	0	0	0	0	0	0	0	0	0	0	0	0	0	0	0	0	0	0	0	0
ENSG00000254701.2	0	0	0	0	0	0	0	0	0	0	0	0	0	0	0	0	0	0	0	0	0	0	0	0	0	0	0	0	0	0	0	0	0	0	0	0	0	0	0	0	0	0	0	0	0	0	0	0	0
ENSG00000207976.1	0	0	0	0	0	0	0	0	0	0	0	0	0	0	0	0	0	0	0	0	0	0	0	0	0	0	0	0	0	0	0	0	0	0	0	0	0	0	0	0	0	0	0	0	0	0	0	0	0
ENSG00000237574.1	0	0	0	0	0	0	0	0	0	0	0	0	0	0	0	0	0	0	0	0	0	0	0	0	0	0	0	0	0	0	0	0	0	0	0	0	0	0	0	0	0	0	0	0	0	0	0	0	0
ENSG00000270733.1	0	1	0	0	0	0	0	2	0	4	3	6	0	4	3	2	3	0	0	0	0	5	1	0	0	2	0	0	0	2	0	0	0	0	3	0	0	0	0	0	0	0	0	0	0	0	0	2	0
ENSG00000237685.1	14	0	10	8	0	20	6	0	0	11	23	14	0	17	0	0	0	0	4	0	0	11	6	16	10	11	0	0	13	23	12	14	4	8	8	0	0	0	0	8	10	0	0	4	0	0	4	0	8
ENSG00000253376.1	0	0	0	0	0	0	0	0	0	0	0	0	0	0	0	0	0	0	0	0	0	0	0	0	0	0	0	0	0	0	0	0	0	0	0	0	0	0	0	0	0	0	0	0	0	0	0	0	0
ENSG00000252066.1	0	0	0	0	0	0	0	0	0	0	0	0	0	1	0	0	0	0	0	0	0	0	0	0	0	0	0	0	0	0	0	0	0	0	0	0	0	0	0	0	0	0	0	0	0	0	0	0	0
ENSG00000239136.1	0	0	0	0	0	0	0	0	0	0	0	0	0	0	0	0	0	0	0	0	0	0	0	0	0	0	0	0	0	0	0	0	0	0	0	0	0	0	0	0	0	0	0	0	0	0	0	0	0
ENSG00000163297.12	1313	1187	2088	1355	1613	4291	100	45	32	113	74	63	106	115	73	49	123	35	20	75	59	81	77	269	336	532	470	778	1910	881	557	871	140	108	137	6	23	30	566	206	474	6514	1612	625	330	656	631	722	1828
ENSG00000271737.1	7	0	0	2	2	2	82	49	22	72	67	64	92	75	15	28	4	3	11	2	70	54	54	22	19	64	22	39	67	30	13	38	15	12	19	67	18	18	7	6	10	3	0	0	0	3	4	7	3
ENSG00000212368.1	0	0	0	0	0	0	0	0	0	0	0	0	0	0	0	0	0	0	0	0	0	0	0	0	0	0	0	0	0	0	0	0	0	0	0	0	0	0	0	0	0	0	0	0	0	0	0	0	0
ENSG00000239067.1	0	0	0	0	0	0	0	0	0	0	0	0	0	0	0	0	0	0	0	0	0	0	0	0	0	0	0	0	0	0	0	0	0	0	0	0	0	0	0	0	0	0	0	0	0	0	0	0	0
ENSG00000204807.1	0	2	3	4	0	3	3	0	0	3	3	3	9	12	3	4	0	0	0	2	0	0	0	0	0	2	0	0	0	2	0	0	0	0	0	0	0	2	0	0	0	0	0	0	2	0	2	0	0
ENSG00000222225.1	0	0	0	0	0	0	0	0	0	0	0	0	0	0	0	0	0	0	0	0	0	0	0	0	0	0	0	0	0	0	0	0	0	0	0	0	0	0	0	0	0	0	0	0	0	0	0	0	0
ENSG00000258544.1	0	0	0	0	0	0	0	0	0	0	0	0	0	0	0	0	0	0	0	0	0	0	0	0	0	0	0	0	0	0	0	0	0	0	0	0	0	0	0	0	0	0	0	0	0	0	0	0	0
ENSG00000215922.1	0	0	0	0	0	0	0	0	0	0	0	0	0	0	0	0	0	0	0	0	0	0	0	0	0	0	0	0	0	0	0	0	0	0	0	0	0	0	0	0	0	0	0	0	0	0	0	0	0
ENSG00000239091.1	0	0	0	0	0	0	0	0	0	0	0	0	0	0	0	0	0	0	0	0	0	0	0	0	0	1	0	0	0	0	0	0	0	0	0	0	0	0	0	0	0	0	0	0	0	0	0	0	0
ENSG00000270701.1	0	0	0	0	0	0	0	0	0	0	0	0	0	0	0	0	0	0	0	0	0	0	0	0	0	0	0	0	0	0	0	0	0	0	0	0	0	0	0	0	0	0	0	0	0	0	0	0	0
ENSG00000271398.1	0	3	0	0	1	2	3	1	1	1	3	3	4	3	1	0	1	0	1	0	1	0	3	0	0	0	0	0	0	1	0	1	0	0	1	0	1	2	0	0	0	0	0	1	0	0	0	0	0
ENSG00000262566.1	0	0	0	0	0	0	0	0	0	0	0	0	0	0	0	0	0	0	0	0	0	0	0	0	0	0	0	0	0	0	0	0	0	0	0	0	0	0	0	0	0	0	0	0	0	0	0	0	0
ENSG00000198833.6	904	822	1745	839	876	2829	1540	856	613	2401	1584	1350	913	1068	454	150	1280	203	367	1023	1470	1390	1448	1674	2070	3423	613	732	2008	1239	775	1243	1784	1295	1504	72	407	705	1214	513	1241	3293	643	560	392	602	690	736	1681
ENSG00000177613.7	818	795	916	671	708	2004	1972	1225	909	2743	2146	1504	1383	1182	303	185	531	142	430	852	1660	1501	1688	1085	1228	2035	683	1110	3027	1556	804	1477	989	1053	1026	51	451	782	954	424	863	1382	319	386	220	313	306	425	832
ENSG00000227834.1	0	0	0	0	0	0	0	0	0	4	0	0	0	0	0	0	0	0	0	0	0	0	0	0	0	0	0	0	0	0	0	0	0	0	0	0	0	0	0	0	0	0	0	0	0	0	0	0	0
ENSG00000270482.1	0	0	0	0	0	0	5	0	0	0	3	2	12	12	0	0	0	0	0	0	0	0	0	5	0	6	0	8	0	0	0	9	0	0	0	0	4	0	0	0	0	0	0	0	0	0	0	0	0
ENSG00000102452.11	37	35	55	39	16	142	415	205	156	537	473	384	32	25	22	11	434	62	135	291	182	180	186	571	582	858	48	117	245	133	62	120	264	166	183	21	80	106	85	49	57	23	9	19	0	5	9	18	28
ENSG00000159409.10	3	0	0	0	0	0	0	0	0	0	0	0	19	8	0	0	0	0	0	0	0	0	0	0	0	0	0	0	0	0	0	0	0	0	0	0	0	0	0	0	0	0	0	0	0	0	0	0	0
ENSG00000260992.1	17	26	17	19	12	61	34	14	10	30	27	17	45	27	21	7	8	0	3	9	21	21	32	22	11	64	4	0	22	17	0	12	14	10	9	8	9	16	14	6	9	4	5	14	8	3	3	6	10
ENSG00000205318.3	0	0	2	0	0	0	0	3	0	3	0	3	0	2	0	0	0	1	0	0	5	0	0	0	0	0	0	0	0	0	0	0	0	3	0	0	4	0	0	0	0	0	0	0	0	0	0	0	0
ENSG00000167807.11	29	5	0	23	0	1	4	0	1	6	0	3	0	0	0	0	0	0	3	0	1	0	0	20	2	0	2	0	14	23	5	0	3	0	1	0	2	6	0	0	0	33	0	1	1	8	0	1	0
ENSG00000265222.1	5	2	10	0	4	4	0	0	0	0	0	0	0	0	0	0	0	0	0	0	0	2	2	0	0	0	0	0	2	0	0	0	0	0	0	0	0	0	0	0	0	14	3	0	3	0	8	6	4
ENSG00000270690.1	0	0	0	0	0	0	2	0	0	4	0	0	0	0	0	0	0	0	0	0	0	0	0	0	0	3	0	0	0	0	0	0	0	0	0	0	0	0	0	0	0	0	0	0	0	0	0	0	0
ENSG00000260883.1	0	0	0	0	0	0	0	0	0	0	0	0	0	0	0	0	0	0	0	0	0	0	0	0	0	0	0	0	0	0	0	0	0	0	0	0	0	0	0	0	0	0	0	0	0	0	0	0	0
ENSG00000253497.1	0	0	0	0	0	0	0	0	0	0	0	0	0	0	0	0	0	0	0	0	0	0	0	0	0	0	0	0	0	0	0	0	0	0	0	0	0	0	0	0	0	0	0	0	0	0	0	0	0
ENSG00000252765.1	0	0	0	0	0	0	0	0	0	0	0	0	0	0	0	0	0	0	0	0	0	0	0	0	0	0	0	0	0	0	0	0	0	0	0	0	0	0	0	0	0	0	0	0	0	0	0	0	0
ENSG00000263335.1	56	76	89	92	53	175	41	32	51	38	52	23	92	92	47	18	24	5	8	36	37	62	44	39	35	110	14	36	47	31	13	22	47	25	18	48	8	40	15	22	45	48	18	31	11	19	14	29	29
ENSG00000116299.12	28	28	30	12	27	38	93	41	31	76	84	62	78	53	9	14	33	11	22	59	50	61	41	42	39	58	0	0	0	0	0	0	15	24	19	19	21	28	46	20	56	23	0	9	6	6	14	11	12
ENSG00000248752.1	0	0	0	0	0	0	0	0	0	0	0	0	0	0	0	0	0	0	0	0	0	0	0	0	0	0	0	0	0	0	0	0	0	0	0	0	0	0	0	0	0	0	0	0	0	0	0	0	0
ENSG00000263595.1	0	0	0	0	0	0	0	0	0	0	0	0	0	0	0	0	0	0	0	0	0	0	0	0	0	0	0	0	0	0	0	0	0	0	0	0	0	0	0	0	0	0	0	0	0	0	0	0	0
ENSG00000200635.1	0	0	0	0	0	0	0	0	0	0	0	0	0	0	0	0	0	0	0	0	0	0	0	0	0	0	0	0	0	0	0	0	0	0	0	0	0	0	0	0	0	0	0	0	0	0	0	0	0
ENSG00000236558.2	0	0	0	0	0	0	0	0	0	0	0	0	0	0	0	0	0	0	0	0	0	0	0	0	0	0	0	0	0	0	0	0	0	0	0	0	0	0	0	0	0	0	0	0	0	0	0	0	0
ENSG00000229924.2	0	0	0	0	0	0	0	0	0	0	0	0	0	0	0	0	0	0	0	0	0	0	0	0	0	0	0	0	0	0	0	0	0	0	0	0	0	0	0	0	0	0	0	0	0	0	0	0	0
ENSG00000170364.8	151	135	227	105	118	307	357	194	136	449	427	254	402	350	103	79	229	42	67	156	337	320	257	269	284	486	101	209	394	186	103	164	247	145	186	88	86	138	112	35	106	289	57	62	24	86	65	112	184
ENSG00000259066.1	0	0	0	0	9	0	15	124	0	32	101	87	0	12	0	0	0	13	0	0	8	0	15	3	5	14	0	0	0	0	7	7	77	7	7	0	0	0	0	11	70	0	0	11	0	0	0	0	0
ENSG00000147885.2	0	0	0	0	0	0	0	0	0	0	0	0	0	0	0	0	0	0	0	0	0	0	2	0	0	0	0	0	0	0	0	0	2	0	0	0	0	0	0	0	0	0	0	0	0	0	0	0	0
ENSG00000253613.2	0	0	0	0	0	0	0	0	0	0	0	0	0	0	0	0	0	0	0	0	0	0	0	0	0	0	0	0	0	0	0	0	0	0	0	0	0	0	0	0	0	0	0	0	0	0	0	0	0
ENSG00000201277.1	0	0	0	0	0	0	0	0	0	0	0	0	0	0	0	0	0	0	0	0	0	0	0	0	0	0	0	0	0	0	0	0	0	0	0	0	0	0	0	0	0	0	0	0	0	0	0	0	0
ENSG00000168032.4	1395	1252	1784	1453	1516	4251	0	0	0	0	0	0	0	6	0	0	0	0	0	0	4	0	0	0	0	0	59	105	307	64	44	62	0	0	0	0	0	0	0	0	0	2105	412	807	405	306	309	514	1126
ENSG00000169605.5	0	0	0	0	0	0	0	0	0	7	4	0	0	0	0	0	0	0	0	0	0	0	0	0	4	8	0	3	0	0	0	0	0	0	0	6	0	0	0	4	0	0	0	0	0	0	0	0	0
ENSG00000237000.1	0	0	0	0	0	0	0	0	0	0	0	0	0	0	0	0	0	0	0	0	0	0	0	0	0	0	0	0	0	0	0	0	0	0	0	0	0	0	0	0	0	0	0	0	0	0	0	0	0
ENSG00000271654.1	0	0	0	0	0	0	0	0	0	0	0	0	4	0	0	0	0	0	0	0	0	0	0	0	0	0	0	0	0	0	0	0	0	0	0	0	0	0	0	0	0	0	0	0	0	0	0	0	0
ENSG00000201649.1	0	0	0	0	0	0	0	0	0	0	0	0	0	0	0	0	0	0	0	0	0	0	0	0	0	0	0	0	0	3	0	0	0	0	0	2	0	0	0	0	0	0	0	0	0	0	0	0	0
ENSG00000132429.5	102	133	231	128	127	336	692	402	314	1132	720	612	384	514	232	88	532	99	154	346	695	591	508	1030	1028	1883	100	199	347	156	108	149	888	570	653	104	165	334	1167	472	970	776	142	72	45	80	115	176	398
ENSG00000260007.1	0	0	0	0	0	0	72	0	38	105	87	112	0	0	0	33	0	0	0	41	66	73	74	45	70	0	69	99	209	0	72	131	0	71	90	0	23	25	0	47	0	59	0	0	0	22	0	0	0
ENSG00000106066.9	16	17	26	0	10	39	76	44	26	87	53	54	253	296	51	46	8	2	16	18	85	65	51	61	85	113	1323	2094	5008	2231	1395	2182	51	29	66	8	12	22	57	14	33	22	8	13	7	12	5	25	10
ENSG00000248986.1	0	0	0	0	0	0	0	0	0	0	0	0	0	0	0	0	0	0	0	0	0	0	0	0	0	0	0	0	0	0	0	0	0	0	0	0	0	0	0	0	0	0	0	0	0	0	0	0	0
ENSG00000223876.1	0	0	0	0	0	0	0	0	0	0	0	0	0	0	0	0	0	0	0	0	0	0	0	0	0	0	0	0	0	0	0	0	0	0	0	0	0	0	0	0	0	0	0	0	0	0	0	0	0
ENSG00000184709.7	0	0	0	0	0	0	75	42	38	108	80	72	45	22	18	7	0	0	14	32	40	50	45	3	8	0	28	62	83	6	0	19	0	18	13	51	16	17	6	0	4	0	0	4	0	0	0	11	18
ENSG00000177169.5	806	949	1083	1094	587	1912	6179	3545	2792	5389	5180	4366	5384	4391	2042	1283	619	300	1054	1932	4518	4712	4112	5908	6739	12218	385	923	1976	2122	1017	2481	1156	1722	1521	407	1215	1812	1999	1093	1786	1943	410	554	279	514	455	483	946
ENSG00000263476.1	0	0	0	0	0	0	0	0	0	0	0	0	0	0	0	0	0	0	0	0	0	0	0	0	0	0	0	0	0	0	0	0	0	0	0	0	0	0	0	0	0	0	0	0	0	0	0	0	0
ENSG00000237691.1	4	0	0	0	1	0	2	0	2	2	4	0	5	5	0	0	0	0	0	0	0	1	0	7	2	4	0	0	8	0	2	4	2	0	1	0	0	0	3	2	0	3	0	0	0	0	0	0	1
ENSG00000240395.1	0	3	0	0	0	8	2	0	0	8	8	4	4	4	2	0	0	2	0	4	3	4	4	10	3	15	3	3	13	3	2	6	0	2	0	0	2	0	0	0	2	9	4	2	0	0	2	4	4
ENSG00000252050.1	0	0	0	0	0	0	0	0	0	0	2	0	0	0	0	0	0	0	0	0	0	0	0	0	4	0	0	0	0	0	0	0	0	0	0	0	0	0	0	0	0	0	0	0	0	0	0	0	0
ENSG00000187003.5	0	0	0	0	0	0	0	0	0	0	0	0	0	0	0	0	0	0	3	0	0	0	0	0	0	0	0	0	0	0	0	0	0	0	0	0	0	0	0	0	0	0	2	0	0	0	0	0	2
ENSG00000261195.1	0	0	0	0	0	0	0	0	0	0	0	0	0	0	0	0	0	0	0	0	0	0	0	0	0	0	0	0	0	0	0	0	0	0	0	0	0	0	0	0	0	0	0	0	0	0	0	0	0
ENSG00000258887.2	0	0	0	0	0	0	0	0	0	0	0	0	0	0	0	0	0	0	0	0	0	0	0	0	0	0	0	0	0	0	0	0	0	0	0	0	0	0	0	0	0	0	0	0	0	0	0	0	0
ENSG00000269737.1	8	21	19	13	8	29	21	10	13	17	20	8	18	14	6	0	0	3	5	8	11	3	24	9	28	26	3	3	7	14	3	10	0	0	3	1	5	1	7	3	5	23	6	3	0	3	4	2	7
ENSG00000162129.8	345	464	563	520	402	1298	1023	557	434	1020	1122	814	665	462	219	149	414	100	272	357	948	783	724	495	599	887	198	322	955	286	163	328	594	509	577	300	245	426	535	266	485	835	217	172	76	189	154	225	448
ENSG00000141577.9	118	114	154	124	69	230	963	564	393	1004	1004	719	1263	755	259	162	157	42	142	287	804	804	896	287	326	669	332	984	1656	452	241	620	232	309	304	329	221	377	286	149	314	321	85	63	26	145	139	142	266
ENSG00000259019.1	0	0	0	0	0	0	0	0	0	0	0	0	0	0	0	0	0	0	0	0	0	0	0	0	0	0	0	0	0	0	0	0	0	0	0	0	0	0	0	0	0	0	0	0	0	0	0	0	0
ENSG00000207184.1	0	0	0	0	0	0	0	0	0	0	0	0	0	0	0	0	0	0	0	0	0	0	0	0	0	0	0	0	0	0	0	0	0	0	0	0	0	0	0	0	0	0	0	0	0	0	0	0	0
ENSG00000229368.1	0	5	20	6	5	10	38	16	0	34	21	29	8	0	7	0	0	0	0	15	0	11	14	6	0	8	0	6	34	16	11	13	0	7	2	0	13	15	0	0	21	9	0	7	3	8	5	0	10
ENSG00000175061.13	11806	9739	15473	8387	8967	28235	18976	11640	7600	25671	19887	13519	26815	29306	7113	4532	6235	1746	5578	10779	18396	18037	15415	38389	42144	71239	1987	3723	8321	4600	2693	5272	6916	7608	7916	5780	3493	6148	6354	3109	5279	28773	6657	6947	3364	6206	6788	10011	18137
ENSG00000267889.1	0	2	0	0	0	0	0	0	0	0	0	0	0	0	0	0	2	0	0	0	2	2	0	0	0	4	0	2	2	0	2	0	2	0	0	0	0	0	2	0	0	0	0	2	0	0	0	0	0
ENSG00000185630.14	617	561	800	329	325	1051	4772	2627	1854	6939	5186	3759	4098	4191	1177	711	2068	399	912	1917	6041	6260	6049	5606	5890	9313	343	479	1337	463	339	515	5163	3566	4601	338	1812	3700	2643	1122	2320	339	84	137	105	114	118	113	193
ENSG00000254672.1	0	0	0	0	0	0	2	0	0	0	0	0	0	0	0	0	0	0	0	0	2	0	0	2	0	0	0	0	0	0	0	0	0	0	0	0	0	0	0	0	0	0	0	0	0	0	0	0	0
ENSG00000229015.1	0	0	0	0	0	0	0	0	0	0	0	0	0	0	0	0	0	0	0	0	0	0	0	0	0	0	0	0	0	0	0	0	0	0	0	0	0	0	0	0	0	0	0	0	0	0	0	0	0
ENSG00000268467.1	0	0	0	0	0	0	0	0	0	0	0	0	0	0	0	0	0	0	0	0	0	0	0	0	0	0	0	0	0	0	0	0	0	0	0	0	0	0	0	0	0	0	0	0	0	0	0	0	0
ENSG00000207087.1	0	0	0	0	0	0	0	0	0	0	0	0	0	0	0	0	0	0	0	0	0	0	0	0	0	0	0	0	0	0	0	0	0	0	0	0	0	0	0	0	0	0	0	0	0	0	0	0	0
ENSG00000234318.1	0	0	0	0	0	0	0	0	0	0	0	0	0	0	0	0	0	0	0	0	0	0	0	0	0	0	0	0	0	0	0	0	0	0	0	0	0	0	4	0	0	0	0	0	0	0	0	0	0
ENSG00000235961.3	0	0	0	0	0	0	0	0	0	0	0	0	0	0	0	0	0	0	0	0	0	0	0	0	0	0	0	0	0	0	0	0	0	0	0	0	0	0	0	0	0	0	0	0	0	0	0	0	0
ENSG00000207196.1	0	0	0	0	0	0	0	0	0	0	0	0	0	0	0	0	0	0	0	0	0	0	0	0	0	0	0	0	0	0	0	0	0	0	0	0	0	0	0	0	0	0	0	0	0	0	0	0	0
ENSG00000146221.8	0	0	4	0	0	0	0	0	0	0	0	0	10	17	0	0	0	0	0	0	0	0	0	0	5	0	0	0	0	0	0	0	0	0	0	0	0	0	0	0	0	0	0	0	0	0	0	0	0
ENSG00000222915.1	18	19	26	21	7	38	2	0	0	0	0	2	3	1	0	0	0	1	0	0	0	0	0	0	1	0	2	3	0	0	0	0	3	0	2	1	2	0	0	0	2	9	0	0	0	0	0	2	4
ENSG00000253522.2	0	2	0	35	72	2	17	12	1	42	1	17	1	1	19	6	5	0	0	0	14	16	10	83	51	122	168	305	2	1146	791	1208	10	1	18	0	1	12	60	39	67	25	5	3	0	0	0	0	3
ENSG00000163534.10	0	0	0	0	0	0	0	0	0	0	0	0	0	0	0	0	0	0	0	0	0	0	0	0	0	0	0	0	0	0	0	0	0	0	0	0	0	0	0	0	0	0	0	0	0	0	0	0	0
ENSG00000204304.7	773	585	811	523	562	1550	566	314	247	664	642	459	613	546	225	126	255	39	124	244	538	485	525	535	541	1032	536	793	2185	1344	680	1380	316	228	291	14	138	247	258	139	176	579	151	222	156	216	168	199	485
ENSG00000254333.1	0	0	0	0	0	0	0	2	0	0	0	0	0	4	6	0	0	0	4	2	0	0	0	0	4	0	0	0	0	0	0	4	0	0	0	0	0	0	0	0	0	0	0	0	0	0	0	0	0
ENSG00000258700.1	0	0	0	0	0	0	0	0	0	0	0	0	0	0	0	0	0	0	0	0	0	0	0	0	0	0	0	0	0	0	0	0	0	0	0	0	0	0	0	0	0	6	0	0	0	0	0	0	7
ENSG00000254024.1	3	5	1	2	9	17	0	0	0	0	0	0	0	0	0	0	0	0	0	0	0	0	0	0	0	0	15	14	19	2	0	0	0	0	0	0	0	0	0	0	0	3	0	0	0	0	0	0	9
ENSG00000252456.1	0	0	0	0	0	0	0	0	0	0	0	0	0	0	0	0	0	0	0	0	0	0	0	0	1	0	0	0	0	0	0	0	0	0	0	0	0	0	0	0	0	0	0	0	0	0	0	0	0
ENSG00000186919.8	0	0	0	0	0	0	5	11	11	9	9	17	50	7	0	0	0	0	0	0	8	12	7	0	7	5	0	0	5	0	0	0	0	0	11	0	5	6	3	0	3	14	11	0	3	0	0	4	1
ENSG00000221916.2	6	2	12	17	6	30	61	20	25	70	56	43	178	88	48	27	17	2	15	37	49	59	36	29	20	72	17	21	61	23	19	50	21	24	36	37	12	29	19	2	10	4	4	5	2	3	4	6	2
ENSG00000155275.14	248	263	317	261	246	719	473	196	163	458	372	306	312	280	110	44	66	33	95	128	305	279	313	261	314	440	105	168	455	258	139	276	181	210	237	43	115	117	205	92	178	410	108	168	74	145	103	193	378
ENSG00000232023.2	0	0	0	0	0	0	0	0	0	0	0	0	0	0	0	0	0	0	0	0	0	0	0	0	0	0	0	0	0	0	0	0	0	0	0	0	0	0	0	0	0	0	0	0	0	0	0	0	0
ENSG00000154556.13	205	137	217	121	109	345	0	6	0	0	0	0	0	3	0	0	0	0	0	0	4	2	0	0	3	0	234	317	623	605	398	574	0	0	2	0	0	0	0	0	0	87	26	72	32	42	48	87	168
ENSG00000213003.2	0	0	0	0	0	0	0	0	0	0	0	0	0	0	0	0	0	0	0	0	1	0	0	0	2	2	0	0	0	0	0	0	0	2	0	0	0	0	0	0	0	0	0	0	0	0	0	0	0
ENSG00000154451.10	15	32	11	76	51	182	0	0	0	4	0	0	0	8	29	26	0	0	0	0	0	0	0	0	0	0	0	0	0	221	102	213	201	162	190	0	0	0	330	194	276	112	0	67	29	13	12	6	22
ENSG00000250630.1	0	0	0	0	0	0	0	0	0	0	0	0	0	0	0	0	0	0	0	0	0	0	0	0	0	0	0	0	0	0	0	0	0	0	0	0	0	0	0	0	0	0	0	0	0	0	0	0	0
ENSG00000119522.11	319	255	464	346	256	796	1639	862	710	1672	1647	1278	1137	873	389	247	360	115	226	441	1234	1191	1043	980	1097	1854	178	367	756	457	287	423	766	797	838	270	416	692	1123	510	847	1110	251	240	151	211	196	183	372
ENSG00000252662.1	0	0	0	0	0	0	0	0	0	0	0	0	0	0	0	0	0	0	0	0	0	0	0	0	0	0	0	0	0	0	0	0	0	0	0	0	0	0	0	0	0	0	0	0	0	0	0	0	0
ENSG00000083454.17	26	25	23	17	13	27	444	299	217	516	502	436	174	132	59	35	94	19	66	129	231	309	261	403	528	832	89	259	500	208	100	225	260	210	241	66	122	169	179	70	162	22	18	23	8	5	0	0	30
ENSG00000264803.1	0	0	0	0	0	0	0	0	0	0	0	0	0	0	0	0	0	0	0	0	0	0	0	0	0	0	0	0	0	0	0	0	0	0	0	0	0	0	0	0	0	0	0	0	0	0	0	0	0
ENSG00000141255.8	0	0	0	0	0	0	6	0	2	0	0	0	0	5	0	0	0	0	1	0	0	3	0	6	0	3	0	0	0	2	0	2	0	1	0	0	0	1	0	0	4	0	0	2	0	0	2	6	0
ENSG00000169567.7	4362	3385	5536	4124	3612	11298	13389	6828	5306	16836	12652	8875	14606	11684	4684	3024	4876	1079	2200	5138	11832	9356	9613	14185	13038	21415	3996	8424	16009	7262	4323	6992	8015	6100	6683	4135	2864	4580	7077	3487	6045	12301	3072	3847	1713	2282	2665	4808	8542
ENSG00000118849.5	43	60	38	68	56	118	576	312	241	1082	757	568	3175	3228	654	288	49	0	34	76	751	567	618	815	821	1390	6623	9807	23790	14539	9769	16164	906	423	675	49	166	422	409	173	336	0	0	6	0	0	0	0	0
ENSG00000159792.5	456	427	560	511	375	1188	1670	1037	741	1651	1627	1135	1221	1167	266	211	206	70	235	465	1469	1292	1269	740	861	1438	709	1337	3391	1190	550	1375	428	690	592	127	430	725	550	335	520	1153	326	338	157	286	256	325	574
ENSG00000243307.2	0	0	0	0	0	0	0	0	3	0	0	0	0	0	0	0	0	0	0	0	0	0	0	0	0	0	0	0	0	0	0	0	0	0	0	0	0	2	0	3	0	0	0	0	0	0	0	0	0
ENSG00000112619.6	4	0	0	4	0	0	0	0	0	0	0	0	0	0	0	0	0	0	0	0	4	0	0	0	4	0	0	0	4	0	0	0	0	0	0	0	0	0	0	0	0	0	0	0	0	0	0	0	0
ENSG00000214192.3	2	8	11	6	7	7	2	6	0	4	4	4	3	0	0	0	0	2	0	0	12	6	13	3	13	29	6	8	15	7	6	8	6	4	7	0	6	5	2	4	0	28	4	9	7	0	0	9	6
ENSG00000270729.1	0	0	0	0	0	0	0	0	0	0	0	0	0	0	0	0	0	0	0	0	0	0	0	0	0	0	0	0	0	0	0	0	0	0	0	0	0	0	0	0	0	0	0	0	0	0	0	0	0
ENSG00000184351.7	0	0	0	2	2	4	0	0	0	0	0	0	0	0	0	0	0	0	0	0	0	0	0	0	0	0	0	0	0	0	0	0	0	0	0	0	0	0	0	0	0	19	0	11	3	14	16	0	2
ENSG00000227958.1	0	0	0	0	0	0	0	0	0	0	0	0	0	0	0	0	0	0	0	0	0	0	0	0	0	0	0	0	0	0	0	0	0	0	0	0	0	0	0	0	0	0	0	0	0	0	0	0	0
ENSG00000175886.9	9	0	4	4	0	7	4	4	0	2	4	0	4	4	0	2	2	2	0	0	18	4	9	0	10	13	0	2	1	4	2	5	6	0	5	0	0	0	7	2	0	15	0	3	5	2	0	2	5
ENSG00000229382.1	0	0	0	0	0	0	0	0	0	0	0	0	0	0	0	0	0	0	0	0	0	0	0	0	0	0	0	0	0	0	0	0	0	0	0	0	0	0	0	0	0	0	0	0	0	0	0	0	0
ENSG00000265090.1	0	0	0	0	0	0	0	0	0	0	0	0	0	0	0	0	0	0	0	0	0	0	0	0	0	0	0	0	0	0	0	0	0	0	0	0	0	0	0	0	0	0	0	0	0	0	0	0	0
ENSG00000253237.2	0	0	0	0	0	0	0	0	0	0	0	0	0	0	0	0	0	0	0	0	0	0	0	0	0	0	0	0	0	0	0	0	0	0	0	0	0	0	0	0	0	0	0	0	0	0	0	0	0
ENSG00000229001.1	0	0	0	0	0	0	0	0	3	2	0	0	0	0	0	0	0	0	0	0	0	0	0	0	0	0	0	0	0	0	0	0	0	0	0	0	0	0	0	0	0	5	0	0	0	0	0	0	0
ENSG00000261396.1	0	0	0	0	0	6	2	0	0	0	0	0	11	11	7	0	0	0	0	0	0	0	0	0	0	0	0	0	0	0	0	0	0	0	0	0	0	0	0	0	0	0	0	0	0	0	0	0	0
ENSG00000264304.1	0	8	6	12	12	36	15	15	0	8	9	7	14	24	0	0	0	0	3	5	9	10	7	13	4	28	4	0	14	8	0	6	0	10	0	7	6	7	10	9	15	0	0	0	0	0	0	0	0
ENSG00000241014.1	43	49	67	25	36	123	62	33	26	100	98	27	148	124	74	42	27	6	12	32	67	58	76	47	57	146	68	73	129	100	68	95	50	25	24	13	20	19	31	17	29	26	11	9	3	13	8	5	28
ENSG00000244066.2	0	0	0	0	0	0	0	0	0	0	0	0	0	0	0	0	0	0	0	0	0	0	0	0	0	0	0	0	0	0	0	0	0	0	0	0	0	0	0	0	0	0	0	0	0	0	0	0	0
ENSG00000234877.2	0	0	0	0	0	0	0	0	0	0	0	0	0	0	0	0	0	0	0	0	0	0	0	0	0	0	0	0	0	0	0	0	0	0	0	0	0	0	0	0	0	0	0	0	0	0	0	0	0
ENSG00000099625.8	60	57	59	66	16	153	106	38	49	146	128	75	86	74	38	47	11	7	31	41	56	94	51	97	92	152	20	82	119	66	49	123	5	49	24	18	10	27	64	24	36	189	34	91	39	104	104	164	316
ENSG00000270130.1	0	6	0	0	0	0	4	6	2	4	1	0	7	4	0	3	0	0	6	2	0	5	5	7	8	16	0	2	7	2	9	3	2	2	10	5	4	4	0	3	3	0	0	3	0	0	0	0	0
ENSG00000243649.4	349	255	352	1114	1116	2567	400	301	191	1172	1018	782	6349	5676	4925	3607	33	6	14	40	522	432	425	2292	2259	3950	5770	11016	24396	22073	12688	21665	2585	1709	2318	113	181	306	3364	1820	2314	163	61	143	50	91	81	40	50
ENSG00000183643.2	0	0	0	0	0	0	0	0	0	0	0	0	0	0	0	0	0	0	0	0	0	0	0	0	0	0	0	0	0	0	0	0	0	0	0	0	0	0	0	0	0	0	0	0	0	0	0	0	0
ENSG00000215044.2	0	0	0	0	0	0	0	0	0	0	0	0	0	0	0	0	0	0	0	0	0	0	0	0	0	0	0	0	0	0	0	0	0	0	0	0	0	0	0	0	0	0	0	0	0	0	0	0	0
ENSG00000243317.3	862	827	1238	718	712	2066	1700	883	596	2577	1825	1264	1877	1608	640	332	994	231	354	845	1436	1294	1350	1414	1723	3040	598	1060	2087	993	571	942	1599	941	1165	349	417	699	1107	556	1140	2631	502	750	432	695	720	1098	2046
ENSG00000246145.1	0	0	0	0	0	0	6	0	5	5	7	5	5	10	5	0	0	0	0	0	0	0	6	0	0	4	0	0	0	0	0	0	0	0	6	0	0	0	0	0	0	0	0	0	0	0	0	0	0
ENSG00000252068.1	0	0	0	0	0	0	0	0	0	0	0	0	0	0	0	0	0	0	0	0	0	0	0	0	0	0	0	0	0	0	0	0	0	0	0	0	0	0	0	0	0	0	0	0	0	0	0	0	0
ENSG00000224773.2	0	0	0	0	0	0	0	0	0	0	0	0	0	0	0	0	0	0	0	0	0	0	0	0	0	0	0	0	0	0	0	0	0	0	0	0	0	0	0	0	0	0	0	0	0	0	0	0	0
ENSG00000238224.1	0	0	0	0	0	0	0	0	0	0	0	0	0	0	0	0	0	0	0	0	0	0	0	0	0	0	0	0	0	0	0	0	0	0	0	0	0	0	0	0	0	0	0	0	0	0	0	0	0
ENSG00000175202.3	0	0	0	0	0	0	0	0	0	0	0	0	0	4	0	0	0	0	0	0	0	0	0	0	0	0	0	0	0	0	0	0	0	0	0	0	0	0	0	0	0	0	0	0	0	0	0	0	0
ENSG00000129596.4	0	0	0	0	0	0	0	0	0	0	0	0	0	0	0	0	0	0	0	0	0	0	0	0	0	0	0	0	0	0	0	0	0	0	0	0	0	0	0	0	0	0	0	3	0	0	0	0	0
ENSG00000258750.2	0	0	0	0	0	0	0	0	0	0	0	0	0	0	0	0	0	0	0	0	0	0	0	0	0	0	0	0	0	0	0	0	0	0	0	0	0	0	0	0	0	0	0	0	0	0	0	0	0
ENSG00000182565.8	0	0	0	0	0	0	0	0	0	0	0	0	0	0	0	0	0	0	0	0	0	0	0	0	0	0	0	0	0	0	0	0	0	0	0	0	0	0	0	0	0	0	0	0	0	0	0	0	0
ENSG00000264336.1	0	0	0	0	0	0	0	0	0	0	0	0	0	0	0	0	0	0	0	0	0	0	0	0	0	0	0	0	0	0	0	0	0	0	0	0	0	0	0	0	0	0	0	0	0	0	0	0	0
ENSG00000214216.6	0	0	0	0	0	0	0	0	0	0	0	0	0	0	0	0	0	0	0	0	0	0	0	0	0	0	0	0	0	0	0	0	0	0	0	0	0	0	0	0	0	0	0	0	0	0	0	0	0
ENSG00000177054.9	434	410	666	357	364	1029	1481	734	514	2199	1458	1020	1443	1276	507	220	610	142	260	632	1347	1371	1262	1725	1828	2893	556	794	2060	1128	583	1114	1159	858	998	44	359	718	953	423	875	832	207	247	148	236	253	313	628
ENSG00000253864.1	0	0	0	0	0	0	0	0	0	0	0	0	0	0	0	0	0	0	0	0	0	0	0	0	0	0	0	0	0	0	0	0	0	0	0	0	0	0	0	0	0	0	0	0	0	0	0	0	0
ENSG00000165475.9	195	178	239	195	156	504	426	241	232	561	452	379	531	441	147	113	156	29	103	134	452	378	344	451	523	910	257	500	1078	422	238	459	138	125	134	67	101	193	139	82	112	559	142	202	90	136	140	200	327
ENSG00000236156.2	8	7	1	7	1	1	1	1	1	1	1	1	29	1	2	4	6	1	1	12	1	1	1	1	1	1	0	0	6	0	2	0	1	1	1	6	1	1	10	1	1	6	8	2	1	1	0	1	9
ENSG00000170906.11	625	647	790	741	432	1809	1315	803	579	1703	1556	993	4550	2155	1700	876	206	67	234	639	1533	1432	1341	714	751	1478	1209	3129	5615	1682	917	1741	636	919	811	1896	442	764	754	445	719	863	196	202	116	313	344	336	516
ENSG00000261680.1	2	2	0	0	0	0	0	0	0	0	0	0	0	0	0	0	0	0	0	0	0	0	0	0	0	0	0	0	0	0	0	0	0	0	0	0	0	0	0	0	0	4	0	0	0	0	0	0	0
ENSG00000270344.1	15	16	19	15	24	61	29	26	12	47	23	20	149	104	16	6	18	0	2	6	42	33	29	12	16	45	15	36	89	14	7	15	6	7	12	24	14	22	11	3	5	32	10	4	2	8	11	12	14
ENSG00000236711.2	0	0	0	0	0	0	0	0	0	0	0	0	0	0	0	0	0	0	0	0	0	0	0	0	0	0	0	0	0	0	0	0	0	0	0	0	0	0	0	0	0	0	0	0	0	0	0	0	0
ENSG00000259417.2	4	0	0	0	0	0	0	0	0	0	0	0	10	11	8	0	4	0	0	0	13	0	0	6	0	6	0	0	0	0	0	5	0	0	0	0	0	0	0	0	0	0	0	0	4	0	8	0	0
ENSG00000232684.1	0	0	0	0	0	0	0	3	0	0	0	0	0	2	0	0	0	0	0	0	0	0	0	0	0	0	0	2	1	0	0	0	0	0	0	0	0	0	0	0	0	0	0	0	0	0	0	0	0
ENSG00000206702.1	0	0	0	0	0	0	0	0	0	0	0	0	0	0	0	0	0	0	0	0	0	0	0	0	0	0	0	0	0	0	0	0	0	0	0	0	0	0	0	0	0	0	0	0	0	0	0	0	0
ENSG00000265590.5	0	977	0	0	0	3218	154	182	28	0	456	39	758	373	0	200	0	0	14	29	567	719	296	8	97	779	0	0	0	0	0	0	0	459	6	0	0	21	336	18	305	0	0	13	0	0	0	0	0
ENSG00000248456.1	0	0	0	0	0	0	0	0	0	0	0	0	0	0	0	0	0	0	0	0	0	0	0	0	0	0	0	0	0	0	0	0	0	0	0	0	0	0	0	0	0	0	0	0	0	0	0	0	0
ENSG00000268746.1	0	8	1	1	1	2	3	1	2	3	0	2	3	3	3	3	0	0	0	0	0	4	0	2	3	4	0	0	2	2	0	3	1	0	0	1	0	1	1	1	0	10	0	0	0	0	0	0	0
ENSG00000252466.1	0	0	0	0	0	0	0	0	0	0	0	0	0	0	0	0	0	0	0	0	0	0	0	0	0	0	0	0	0	0	0	0	0	0	0	0	0	0	0	0	0	0	0	0	0	0	0	0	0
ENSG00000222686.1	0	0	0	0	0	0	0	0	0	0	0	0	0	0	0	0	0	0	0	0	0	0	0	0	0	0	0	0	0	0	0	2	0	0	0	0	0	0	0	0	0	0	0	0	0	0	0	0	0
ENSG00000199791.1	0	0	0	0	0	0	0	0	0	0	0	0	0	0	0	0	0	0	0	0	0	0	0	0	0	0	0	0	0	0	0	0	0	0	0	0	0	0	0	0	0	0	0	0	0	0	0	0	0
ENSG00000229877.1	0	0	0	0	0	0	0	0	0	0	0	0	0	0	0	0	0	0	0	0	0	0	0	0	0	0	0	0	0	0	0	0	0	0	0	0	0	0	0	0	0	0	0	0	0	0	0	0	0
ENSG00000265317.1	0	0	0	0	0	0	0	0	0	0	0	0	0	0	0	0	0	0	0	0	0	0	0	0	0	0	0	0	0	0	0	0	0	0	0	0	0	0	0	0	0	0	0	0	0	0	0	0	0
ENSG00000204316.8	397	439	568	476	321	1181	2855	1603	1243	2972	2881	2323	3453	2161	995	721	610	326	577	1075	2762	2420	2596	1482	1409	2673	857	2348	4239	1142	601	1339	960	1585	1132	2091	981	1190	1240	747	1238	1861	437	401	168	571	552	630	1143
ENSG00000237417.1	0	0	0	0	0	0	0	0	0	0	0	4	0	0	0	0	0	0	0	0	0	0	0	0	0	0	0	0	0	0	0	0	0	0	0	0	0	0	0	0	0	0	0	0	0	0	0	0	0
ENSG00000148200.12	137	119	168	102	104	332	234	126	90	254	229	178	263	295	90	57	59	18	58	121	224	217	195	218	247	399	61	154	348	137	111	171	104	113	93	18	58	110	114	41	64	63	15	11	0	22	16	13	39
ENSG00000224117.1	0	0	0	2	0	0	0	0	0	0	0	0	0	0	0	0	0	0	0	0	0	0	0	0	0	0	0	0	0	0	0	0	0	0	0	0	0	0	0	0	0	6	0	3	0	0	0	0	0
ENSG00000221085.1	0	0	0	0	0	0	0	0	0	0	0	0	0	0	0	0	0	0	0	0	0	0	0	0	0	0	0	0	0	0	0	0	0	0	0	0	0	0	0	0	0	0	0	0	0	0	0	0	0
ENSG00000199785.1	1	1	1	1	1	1	1	1	1	1	1	1	1	1	1	1	0	0	1	0	1	1	1	1	1	1	1	1	1	1	1	1	1	1	1	1	1	1	0	1	1	1	1	1	1	1	0	1	1
ENSG00000255929.1	0	0	0	0	0	0	0	0	0	0	0	0	0	0	0	0	0	0	0	0	0	0	0	0	0	0	0	0	0	0	0	0	0	0	0	0	0	0	0	0	0	0	0	0	0	0	0	0	0
ENSG00000222664.1	0	0	0	0	0	0	0	0	0	0	0	0	0	0	0	0	0	0	0	0	0	0	0	0	0	0	0	0	0	0	0	0	0	0	0	0	0	0	0	0	0	0	0	0	0	0	0	0	0
ENSG00000261229.1	0	0	0	0	3	0	0	3	0	10	3	6	8	2	3	0	4	4	9	5	7	9	13	2	4	3	0	2	10	6	0	6	0	5	2	0	2	6	3	4	8	0	0	0	0	4	0	0	2
ENSG00000196656.6	4	7	4	14	3	2	138	78	59	166	124	110	116	153	23	8	33	11	37	122	28	19	17	30	17	15	8	18	28	21	15	17	5	11	7	19	3	6	9	7	6	177	61	50	5	116	77	79	115
ENSG00000255542.1	0	0	0	0	0	0	0	0	0	0	0	0	0	0	0	0	0	0	0	0	0	0	0	0	0	0	0	0	0	0	0	0	0	0	0	0	0	0	0	0	0	0	0	0	0	0	0	0	0
ENSG00000157184.5	1024	882	1123	699	724	2082	639	385	336	874	719	610	636	652	236	148	311	98	168	318	683	568	584	513	597	933	497	921	2060	1075	637	1103	452	308	378	72	173	300	395	199	311	1087	251	367	156	262	351	486	816
ENSG00000234570.1	0	0	0	0	0	0	0	0	0	0	0	0	0	0	0	0	0	0	0	0	0	0	0	0	0	0	0	0	0	0	0	0	0	0	0	0	0	0	0	0	0	0	0	0	0	0	0	0	0
ENSG00000222158.1	0	0	0	0	0	0	0	0	0	0	0	0	0	0	0	0	0	0	0	0	0	0	0	0	0	0	0	0	0	0	0	0	0	0	0	0	0	0	0	0	0	0	0	0	0	0	0	0	0
ENSG00000196098.2	0	0	0	0	0	0	0	0	0	0	0	0	0	0	0	0	0	0	0	0	0	0	0	0	0	0	0	0	0	0	0	0	0	0	0	0	0	0	0	0	0	0	0	0	0	0	0	0	0
ENSG00000251721.1	0	0	0	0	0	0	0	0	0	0	0	0	0	0	0	0	0	0	0	0	0	0	0	0	0	0	0	0	0	2	0	0	0	0	0	0	0	0	0	0	0	0	0	0	0	0	0	0	0
ENSG00000231139.1	0	0	0	0	0	0	0	0	0	0	0	0	0	0	0	0	2	0	0	0	0	0	0	0	0	0	0	0	0	0	0	0	0	0	0	0	0	0	0	0	0	0	0	0	0	0	0	0	0
ENSG00000227011.1	0	0	0	0	0	0	0	0	0	0	0	0	0	0	0	0	0	0	0	0	0	0	0	0	0	0	0	0	0	0	0	0	0	0	0	0	0	0	0	0	0	0	0	0	0	0	0	0	0
ENSG00000227430.1	0	0	0	0	0	0	0	0	0	0	0	0	0	0	0	0	0	0	0	0	0	0	0	0	0	0	0	0	0	0	0	0	0	0	0	0	0	0	0	0	0	0	0	0	0	0	0	0	0
ENSG00000095713.9	3	0	0	0	0	0	70	60	18	89	80	51	22	17	8	9	8	3	3	9	63	70	76	159	266	339	3	0	0	0	0	0	27	24	30	6	13	24	182	72	163	2	0	0	0	0	0	0	0
ENSG00000206713.1	0	0	0	0	0	0	2	0	0	2	0	0	0	0	0	0	0	0	0	0	0	1	0	0	0	0	0	0	0	0	0	0	0	0	0	0	0	0	1	1	0	0	0	0	0	0	0	0	0
ENSG00000252537.1	0	0	0	0	0	0	0	0	0	0	0	0	0	0	0	0	0	0	0	0	0	0	0	0	0	0	0	0	0	0	0	0	0	0	0	0	0	0	0	0	0	0	0	0	0	0	0	0	0
ENSG00000155252.12	3889	3053	4809	2884	3029	8506	2989	1801	1327	3189	2937	2325	1608	1229	398	321	864	265	580	1072	2163	1967	1777	2059	1901	3312	415	676	1821	778	364	676	1527	1431	1522	223	581	925	2933	1361	2294	5869	1381	1346	614	1163	1214	1366	2578
ENSG00000261084.1	0	0	0	0	0	0	0	0	0	0	0	0	0	0	0	0	0	0	0	0	0	0	0	0	0	0	0	0	0	0	0	0	0	0	0	0	0	0	0	0	0	0	0	0	0	0	0	0	0
ENSG00000100802.10	219	132	201	126	142	340	346	218	176	422	401	262	1119	767	236	164	106	31	89	185	364	319	278	565	750	1158	105	206	557	359	186	418	224	176	181	106	97	179	146	95	130	200	58	39	11	63	64	52	94
ENSG00000197085.7	0	5	0	0	0	6	0	0	0	0	0	0	0	4	0	0	4	0	0	0	0	0	0	0	6	6	9	27	52	33	20	23	2	0	0	0	0	0	0	0	0	0	0	0	0	0	0	0	0
ENSG00000198517.5	343	374	483	554	366	1311	7688	4356	3157	7904	7132	5815	16688	14898	12068	7080	447	139	882	1626	5242	4722	4802	3885	6877	8021	1583	4221	8578	7795	3720	8391	1718	2486	2145	498	1354	1934	3811	2313	3387	1593	359	371	243	437	435	638	1194
ENSG00000273345.1	0	0	38	0	0	316	41	0	0	17	1	0	0	0	0	0	11	0	0	22	0	0	60	8	0	19	0	0	0	61	0	0	13	0	13	0	0	13	19	0	1	0	20	16	0	0	0	0	0
ENSG00000216802.1	0	0	0	0	0	0	0	3	0	0	0	0	0	0	0	0	0	0	0	0	0	0	0	0	0	0	0	0	0	0	0	0	2	0	0	0	0	0	0	0	0	4	0	0	0	0	0	0	0
ENSG00000054523.12	2542	2168	3299	2138	2300	6024	2378	1236	1105	3050	2234	1887	1470	1433	354	302	1104	314	482	1108	2224	2193	1996	2917	3384	4594	363	532	1666	909	458	892	2017	1382	1612	128	702	1226	2268	987	1853	4472	907	1214	787	706	733	716	1440
ENSG00000026297.11	218	228	301	158	204	565	675	397	233	754	633	511	1442	1032	457	360	244	56	122	219	410	387	324	280	356	617	1418	3288	5973	1537	1372	2570	294	229	241	232	148	219	169	74	145	651	136	283	109	225	246	341	491
ENSG00000146360.7	0	0	0	0	0	0	0	0	0	0	0	0	0	0	0	0	0	0	0	0	0	0	0	0	0	0	0	4	2	0	0	0	0	0	0	0	0	0	0	0	0	0	0	0	0	0	0	0	0
ENSG00000257756.1	0	0	0	0	0	0	0	0	0	0	0	0	0	0	0	0	0	0	0	0	0	0	0	0	0	0	0	0	0	0	0	0	0	0	0	0	0	0	0	0	0	0	0	0	0	0	0	0	0
ENSG00000166546.9	0	18	7	15	14	11	242	130	99	167	211	189	49	69	99	47	28	16	31	36	222	246	213	587	622	1091	44	63	212	142	37	133	218	160	199	17	40	77	198	162	136	0	0	8	0	0	0	7	6
ENSG00000213445.4	178	257	344	324	228	738	955	569	416	1339	1198	973	1747	1258	667	516	196	84	167	334	918	932	792	692	732	1236	498	1176	2376	754	465	1048	286	432	300	375	224	377	567	269	492	380	109	65	39	173	162	160	264
ENSG00000197980.7	0	0	12	0	0	4	26	20	6	36	29	23	17	45	8	0	22	0	8	13	41	27	17	22	29	32	24	44	80	144	69	145	13	3	19	0	0	0	9	0	13	14	0	5	0	5	0	0	0
ENSG00000257647.1	17	35	52	29	33	66	0	0	0	10	6	0	0	6	0	0	6	0	3	0	3	0	8	7	12	5	0	0	0	0	0	0	0	0	0	0	0	0	0	0	0	0	3	0	0	0	0	0	0
ENSG00000165323.11	0	0	0	0	0	0	489	234	165	574	391	340	50	53	12	0	53	19	48	67	257	263	261	407	456	562	7	14	24	17	0	10	235	140	163	11	113	212	173	61	104	0	0	0	0	0	0	0	0
ENSG00000248950.1	0	0	0	0	0	0	0	0	0	0	0	0	0	0	0	0	0	0	0	0	0	0	0	0	0	0	0	0	0	0	0	0	0	0	0	0	0	0	0	0	0	0	0	0	0	0	0	0	0
ENSG00000238943.1	0	0	0	0	0	0	0	0	0	0	0	0	0	0	0	0	0	0	0	0	0	0	0	0	0	0	0	0	0	0	0	0	0	0	0	0	0	0	0	0	0	0	0	0	0	0	0	0	0
ENSG00000187763.3	0	0	0	0	0	0	0	0	0	0	0	0	0	0	0	0	0	0	0	0	0	0	0	0	0	0	0	0	0	0	0	0	0	0	0	0	0	0	2	0	0	0	0	0	0	0	0	0	0
ENSG00000255144.1	0	0	0	0	0	0	0	0	0	0	0	0	0	0	0	0	0	0	0	0	0	0	0	0	0	0	0	0	0	0	0	0	0	0	0	0	0	0	0	0	0	0	0	0	0	0	0	0	0
ENSG00000237451.3	0	0	0	0	0	0	5	0	0	6	0	4	3	5	0	0	0	0	0	1	0	3	0	1	0	0	0	0	8	0	0	1	0	0	0	0	1	2	0	2	0	1	0	3	0	0	0	0	2
ENSG00000138326.14	32734	26280	38731	23865	26441	78461	37601	19775	16064	58730	46069	29050	94093	63394	28345	18475	30359	3648	8329	22800	37067	28380	31823	52606	44448	84570	15080	29582	53010	30634	19589	28980	36319	20914	28891	18792	9630	14662	24472	10812	19551	35257	9666	8901	4805	11094	12114	17744	27610
ENSG00000225602.1	0	0	0	0	0	0	0	0	0	0	0	0	0	0	0	0	0	0	0	0	0	0	0	0	0	0	0	0	0	0	0	0	0	0	0	0	0	0	0	0	0	0	0	0	0	0	0	0	0
ENSG00000240083.2	2	0	0	0	0	0	0	0	0	0	0	0	0	2	0	0	0	0	0	0	0	0	0	0	0	0	0	0	0	0	0	0	0	0	0	0	0	0	0	0	0	0	0	0	0	0	0	0	0
ENSG00000006075.11	0	0	0	0	0	0	0	0	0	0	3	0	0	3	35	15	0	0	0	0	0	0	0	0	0	0	0	0	0	0	0	0	60	136	109	0	0	0	332	241	263	0	0	0	0	0	0	0	0
ENSG00000116688.12	5172	4396	6429	5178	4439	12739	4044	2132	1623	4351	3914	3057	1777	1337	470	386	1131	348	820	1366	3462	3188	3149	2288	2104	4026	1472	2535	7012	2793	1274	2661	2144	2224	2131	133	988	1728	2356	1159	2018	10369	2710	2681	1339	2338	2168	2204	4187
ENSG00000106633.11	0	0	0	0	4	8	0	0	0	0	0	0	0	0	0	0	0	0	0	0	0	6	0	0	4	0	0	0	0	0	0	0	0	0	0	0	0	0	0	0	0	8	3	5	0	0	0	0	0
ENSG00000235388.1	0	0	0	0	0	0	0	0	0	0	0	0	4	0	1	0	0	0	0	0	0	2	0	0	0	0	0	0	0	0	0	0	0	0	0	0	0	0	0	0	0	0	0	0	0	0	0	0	0
ENSG00000248127.1	0	0	0	0	0	0	0	0	0	0	0	0	0	0	0	0	0	0	0	0	0	0	0	0	0	0	0	0	0	0	0	0	0	0	0	0	0	0	0	0	0	0	0	0	0	0	0	0	0
ENSG00000204231.6	419	384	656	330	351	890	463	295	192	438	472	335	252	181	86	48	44	29	92	140	388	361	503	379	383	618	490	856	2109	1181	526	1188	129	236	190	35	88	204	178	104	179	352	107	126	85	115	104	105	173
ENSG00000163682.11	16721	15575	25863	11351	12505	34657	11646	6320	5276	19194	13707	9966	19382	17941	7137	4099	4184	1261	2655	6692	13780	11100	13694	26033	23846	40749	4337	8953	17459	12178	7361	11535	7987	7262	7171	4830	3041	5532	7919	3711	6724	22846	5291	5868	2610	5594	6193	8291	14665
ENSG00000240704.1	0	0	0	0	0	0	0	0	0	0	0	0	0	0	0	0	0	0	0	0	0	0	0	0	0	0	0	0	0	0	0	0	0	0	0	0	0	0	0	0	0	0	0	0	0	0	0	0	0
ENSG00000266994.1	0	0	5	0	0	0	0	0	0	0	6	0	0	6	0	0	0	0	0	0	0	5	0	0	8	0	0	3	0	0	0	0	2	0	0	1	0	1	7	0	0	0	0	0	0	0	0	0	0
ENSG00000174946.5	0	0	0	0	0	0	0	0	0	0	0	0	0	0	0	0	0	0	0	0	0	0	0	0	0	0	0	0	0	0	0	0	0	0	0	0	0	0	0	0	0	0	0	0	0	0	0	0	0
ENSG00000212538.1	0	0	0	0	0	0	0	0	0	0	0	0	0	0	0	0	0	0	0	0	0	0	0	0	0	0	0	0	0	0	0	0	0	0	0	0	0	0	0	0	0	0	0	0	0	0	0	0	0
ENSG00000254151.1	0	0	0	0	2	0	0	0	0	0	0	0	0	0	0	0	0	0	0	0	0	0	0	0	0	0	0	0	0	0	0	0	0	0	0	0	0	0	0	0	0	0	0	0	0	0	0	0	0
ENSG00000222870.1	0	0	0	0	0	0	0	0	0	0	0	0	0	0	0	0	0	0	0	0	0	0	0	0	0	0	0	0	0	0	0	0	0	0	0	0	0	0	0	0	0	0	0	0	0	0	0	0	0
ENSG00000198972.1	0	0	0	0	0	0	0	0	0	0	0	0	0	0	0	0	0	0	0	0	0	0	0	0	0	0	0	0	0	0	0	0	0	0	0	0	0	0	0	0	0	0	0	0	0	0	0	0	0
ENSG00000153233.8	28	11	50	31	15	37	24	14	10	35	16	12	0	7	5	0	0	0	0	0	7	0	0	8	16	15	444	596	1787	967	557	1011	0	5	6	0	0	0	29	12	31	52	5	15	0	0	8	0	12
ENSG00000223651.1	0	0	0	0	0	0	0	0	0	0	0	0	0	0	0	0	0	0	0	0	0	0	0	0	0	0	0	0	0	0	0	0	0	0	0	0	0	0	0	0	0	0	0	0	0	0	0	0	0
ENSG00000011198.3	695	630	901	435	649	1557	493	276	188	652	385	376	189	182	73	29	158	39	83	180	390	351	315	372	388	596	243	366	886	337	123	301	273	221	251	51	101	184	298	120	247	930	237	280	172	218	232	288	608
ENSG00000232529.1	0	0	0	0	0	0	0	0	0	0	0	0	0	0	0	0	0	0	0	0	0	0	0	0	0	0	0	0	0	0	0	0	0	0	0	0	0	0	0	0	0	0	0	0	0	0	0	0	0
ENSG00000075426.7	4952	4932	7286	5494	4956	13055	9700	5579	4250	10721	9967	7942	4116	3872	1694	983	822	300	1094	1733	7706	7805	7400	9096	11118	16806	741	1054	3513	5465	2761	5570	5987	6086	6333	604	2200	3752	8893	4324	7857	6546	1670	2047	1159	1448	1361	1456	3017
ENSG00000182450.8	0	0	0	0	0	0	4	0	0	4	5	0	0	12	1	0	0	0	1	0	2	0	7	0	0	0	0	0	0	0	0	0	0	0	0	0	0	1	0	2	0	0	0	0	0	0	0	0	0
ENSG00000232946.1	0	0	0	0	0	0	4	0	0	4	10	2	20	14	6	4	2	0	0	0	1	2	4	0	0	10	0	2	4	0	0	1	0	2	0	0	0	2	7	0	3	0	0	0	0	0	0	0	0
ENSG00000266976.1	0	0	0	0	0	0	67	15	12	53	44	31	84	101	91	37	0	0	0	0	37	32	26	10	60	76	45	34	68	55	58	59	9	10	19	0	0	18	17	6	18	0	0	0	0	0	0	0	0
ENSG00000198948.7	47	62	113	34	55	120	406	165	155	534	366	280	176	138	67	24	172	20	44	111	266	281	224	313	298	629	151	172	699	286	135	258	320	253	288	14	89	192	397	150	333	174	45	110	83	45	33	35	80
ENSG00000252280.1	0	0	0	0	0	0	0	0	0	0	0	0	0	0	0	0	0	0	0	0	0	0	0	1	0	0	0	0	0	0	0	0	0	0	0	0	0	0	0	0	0	0	0	0	0	0	0	0	0
ENSG00000205362.6	0	0	6	12	0	10	77	47	18	126	100	59	38	37	19	2	8	6	8	14	72	71	75	102	173	242	0	5	0	0	0	0	64	65	52	58	24	37	30	23	33	4	0	0	0	4	4	0	0
ENSG00000266827.1	0	0	0	0	0	0	0	0	0	0	0	0	0	0	0	0	0	0	0	0	0	0	0	0	0	0	0	0	0	0	0	0	0	0	0	0	0	0	0	0	0	0	0	0	0	0	0	0	0
ENSG00000223929.1	0	0	0	0	0	0	0	0	0	0	0	0	0	0	0	0	0	0	0	0	0	0	0	0	0	0	0	0	0	0	0	0	0	0	0	0	0	0	0	0	0	0	0	0	0	0	0	0	0
ENSG00000107731.8	1091	1313	1640	1113	836	2283	24	22	22	30	14	23	18	16	6	6	6	4	5	7	19	24	30	130	115	139	10	9	0	5	8	13	15	26	20	2	0	13	59	28	57	531	124	239	151	214	176	164	319
ENSG00000136485.10	2713	2676	4401	2773	2572	7716	4518	2621	2083	5501	4665	3672	2351	2318	650	432	1910	384	1123	2138	3956	4034	3828	4080	4186	6596	945	1593	4186	1811	1010	1847	3202	2715	2880	279	1462	2469	3664	1719	3005	4958	1281	1210	645	906	937	914	1834
ENSG00000136490.4	86	33	81	98	52	220	469	317	226	563	476	346	355	294	145	108	34	27	115	161	457	506	471	363	530	904	87	186	309	135	72	237	57	203	101	209	82	138	156	106	131	132	18	34	13	78	70	93	186
ENSG00000025423.7	0	0	12	0	8	0	41	17	21	40	37	24	27	37	12	0	24	6	0	28	56	47	47	36	52	82	11	17	37	0	0	11	12	8	12	6	9	27	12	18	12	0	0	0	0	0	0	0	0
ENSG00000258323.1	0	0	0	0	0	0	0	0	0	0	0	0	0	0	0	0	0	0	0	0	0	0	0	0	0	0	0	0	0	0	0	0	0	0	0	0	0	3	0	0	0	0	0	0	0	0	0	0	0
ENSG00000267258.1	0	0	0	0	0	0	0	0	0	0	0	0	0	0	0	0	0	0	0	0	0	0	0	0	0	0	0	0	0	0	0	0	0	0	0	0	0	0	0	0	0	0	0	0	0	0	0	0	0
ENSG00000244561.1	0	0	0	0	0	0	0	0	0	0	0	0	0	0	0	0	0	0	0	0	0	0	0	0	0	0	0	0	0	0	0	0	0	0	0	0	0	0	0	0	0	0	0	0	0	0	0	0	0
ENSG00000236256.5	2	2	2	2	1	0	3	0	0	0	0	3	5	0	0	4	3	0	0	0	1	0	4	0	0	3	10	28	53	22	20	42	11	3	11	0	0	0	8	2	7	0	0	0	0	3	0	0	0
ENSG00000155366.12	7484	6709	10007	8851	7191	22650	8477	5099	3704	9336	8735	6328	9504	7197	2948	2442	1803	534	1251	2229	8372	6709	6380	4074	4419	7870	3969	8924	17638	7015	3657	7715	3426	3821	3888	5598	2098	3468	5301	3089	4562	27587	6607	4766	2370	6380	6645	7113	12796
ENSG00000199047.1	0	0	0	0	0	2	0	0	0	0	0	0	1	0	0	0	0	0	0	0	0	0	0	0	0	0	0	0	0	0	0	0	0	0	0	0	0	0	0	0	0	0	0	0	0	0	0	0	0
ENSG00000261233.2	0	0	0	0	0	0	0	0	0	0	0	0	0	0	0	0	0	0	0	0	0	0	0	0	0	0	0	0	0	0	0	0	0	0	0	0	0	0	0	0	0	0	0	0	0	0	0	0	0
ENSG00000013306.11	2614	2630	3019	3205	2038	7038	6791	3901	3014	6818	6830	5324	7608	5720	2366	1752	818	476	1244	2187	6057	5423	4986	2666	2859	5370	5128	11554	23442	6744	3964	8116	1448	2840	2108	2402	1655	2455	2194	1160	1985	9264	2161	2476	1218	2291	2564	2912	4967
ENSG00000064309.10	61	65	83	54	58	171	285	188	141	464	336	251	665	625	183	82	165	44	85	148	396	325	316	389	490	687	171	283	770	448	233	487	225	176	184	12	103	219	134	63	110	64	31	40	15	14	19	23	36
ENSG00000202566.2	0	2	0	2	0	6	3	0	1	3	3	3	1	2	2	0	0	0	0	3	3	3	3	5	2	2	2	0	2	0	0	0	2	2	2	0	2	2	3	4	2	0	0	0	0	0	0	0	0
ENSG00000214204.4	0	0	0	0	0	0	0	0	0	0	0	0	0	0	0	0	0	0	0	0	0	0	0	0	0	0	0	0	0	0	0	0	0	0	0	0	0	0	0	0	0	1	0	0	0	0	0	0	0
ENSG00000235686.1	2	0	0	0	0	0	0	0	0	0	0	0	0	0	0	0	0	0	0	0	0	0	0	0	0	0	0	0	1	0	0	2	0	0	0	0	0	0	0	0	0	0	0	0	0	0	0	0	0
ENSG00000229558.1	0	0	0	0	0	0	0	4	0	4	0	9	0	0	0	0	6	5	0	0	4	4	4	6	0	8	0	0	0	0	0	0	0	4	0	0	0	0	0	4	0	0	0	0	0	0	0	0	0
ENSG00000266837.1	0	0	2	0	0	0	0	0	0	0	0	0	0	0	0	0	0	0	0	0	0	0	0	0	0	0	0	0	0	0	0	0	0	0	0	0	0	0	0	0	0	0	0	0	0	0	0	0	0
ENSG00000226489.1	0	0	0	0	0	0	0	0	0	0	0	0	0	0	0	0	0	0	0	0	0	0	0	0	0	0	0	0	0	0	0	0	0	0	0	0	0	0	0	0	0	0	0	0	0	0	0	0	0
ENSG00000258828.2	0	0	0	0	0	0	0	0	0	0	0	0	0	0	0	0	0	0	0	0	2	0	0	0	0	0	0	0	0	0	0	0	0	0	0	0	0	0	0	0	0	0	0	0	2	0	0	0	0
ENSG00000199487.1	0	0	0	0	0	0	0	0	0	0	0	0	0	0	0	0	0	0	0	0	0	0	0	0	0	0	0	0	0	0	0	0	0	0	0	0	0	0	0	0	0	0	0	0	0	0	0	0	0
ENSG00000201884.1	0	0	0	0	0	0	0	0	0	0	0	0	0	0	0	0	0	0	0	0	0	0	0	0	0	0	0	0	1	0	0	0	0	0	0	0	0	0	0	0	0	0	0	0	0	0	0	0	0
ENSG00000064489.17	2	12	57	54	44	80	121	68	87	278	179	187	240	118	136	43	21	0	0	102	283	149	196	60	106	168	65	102	127	62	21	102	0	87	50	0	7	47	122	3	154	341	8	67	5	83	0	0	122
ENSG00000256951.1	0	0	0	0	0	0	0	0	0	0	0	0	0	0	0	0	0	0	0	0	0	0	0	0	0	0	0	0	0	0	0	0	0	0	0	0	0	0	0	0	0	0	0	0	0	0	0	0	0
ENSG00000219409.2	0	0	0	0	0	0	3	0	0	0	0	3	0	0	0	0	0	0	0	0	0	0	0	0	0	0	0	0	0	0	0	0	0	0	0	0	0	0	0	0	0	0	0	0	0	0	0	0	0
ENSG00000149435.8	0	0	0	0	0	0	0	0	0	0	0	0	0	0	0	0	0	0	0	0	0	0	0	0	0	0	0	0	0	0	0	0	0	0	0	0	0	0	0	0	0	0	0	0	0	0	0	0	0
ENSG00000263232.2	0	0	0	0	0	0	0	0	0	3	3	0	0	0	0	2	0	0	0	0	0	6	2	0	0	0	2	0	1	0	0	2	0	0	0	0	0	0	0	0	2	0	0	2	0	0	0	2	0
ENSG00000207170.1	0	0	0	0	0	0	0	0	0	0	0	0	0	0	0	0	0	0	0	0	0	0	0	0	0	0	0	0	0	0	0	0	0	0	0	0	0	0	0	0	0	0	0	0	0	0	0	0	0
ENSG00000172795.11	202	215	445	194	211	625	833	428	261	1173	649	528	380	381	86	65	328	108	223	404	813	702	736	847	1174	1587	546	683	1857	1217	799	1070	737	482	645	43	205	413	567	217	531	619	117	234	127	99	89	186	390
ENSG00000222591.1	0	0	0	0	0	0	0	0	0	0	0	0	0	0	0	0	0	0	0	0	0	0	0	0	0	0	0	0	0	0	0	0	0	0	0	0	0	0	0	0	0	0	0	0	0	0	0	0	0
ENSG00000226532.1	3	9	16	2	0	6	0	0	0	0	0	0	1	0	0	1	1	0	0	1	0	1	4	0	2	2	0	0	0	0	0	0	2	2	0	0	0	0	0	0	0	0	2	0	0	0	0	0	0
ENSG00000255680.1	3	0	0	0	0	0	0	0	0	0	0	0	0	0	0	0	0	0	0	0	0	0	0	0	0	0	0	0	0	0	0	0	0	0	0	0	0	0	0	0	0	36	0	3	0	0	0	4	4
ENSG00000223485.1	0	0	0	0	0	2	0	8	0	4	0	4	0	0	10	9	0	0	0	0	0	0	7	4	7	12	0	0	18	7	6	18	0	0	4	0	0	0	6	8	0	0	0	4	4	0	0	0	0
ENSG00000102181.15	742	625	871	637	698	1857	1412	897	792	1814	1692	1264	273	284	72	38	525	86	412	883	1374	1271	1478	1195	1288	2183	138	218	595	223	134	271	1081	700	893	32	520	979	500	331	533	333	83	143	75	72	78	66	135
ENSG00000164509.9	90	52	73	30	45	144	164	63	59	171	161	108	0	18	0	3	29	5	12	22	81	100	70	275	242	371	78	79	345	267	125	228	96	75	71	0	25	30	195	44	145	236	52	38	22	27	34	48	76
ENSG00000130656.4	0	0	0	0	0	0	0	0	0	0	0	0	0	0	0	0	0	0	0	0	0	0	0	0	0	0	0	0	0	0	0	0	0	0	0	0	0	0	0	0	0	0	0	0	0	0	0	0	0
ENSG00000163017.9	0	0	0	0	0	0	0	0	0	0	0	0	0	0	0	0	0	0	0	0	0	0	0	0	0	0	0	0	0	0	0	0	0	0	0	0	0	0	0	0	0	0	0	0	0	0	0	0	0
ENSG00000211597.2	0	0	0	0	0	0	0	0	0	0	0	0	0	0	0	0	0	0	0	0	0	0	0	0	0	0	0	0	0	0	0	0	0	0	0	0	0	0	0	0	0	0	0	0	0	0	0	0	0
ENSG00000166589.8	0	0	0	0	0	0	11	0	0	11	0	0	756	573	27	25	0	0	0	12	38	20	15	0	0	13	0	0	0	0	0	0	0	0	8	22	0	29	0	0	0	33	8	33	13	29	23	29	91
ENSG00000223504.1	0	0	0	0	0	0	0	0	0	0	0	0	0	0	0	0	0	0	0	0	0	0	0	0	0	0	0	0	0	0	0	0	0	0	0	0	0	0	0	0	0	0	0	0	0	0	0	0	0
ENSG00000207705.1	0	0	0	0	0	0	0	0	0	0	0	0	0	0	0	0	0	0	0	0	0	0	0	0	0	0	0	0	0	0	0	0	0	0	0	0	0	0	0	0	0	0	0	0	0	0	0	0	0
ENSG00000219297.1	0	0	0	0	0	0	0	0	0	0	0	0	0	0	0	0	0	0	0	0	0	0	0	0	0	0	0	0	0	0	0	0	0	0	0	0	0	0	0	0	0	0	0	0	0	0	0	0	0
ENSG00000069345.7	2395	2131	3397	2102	2266	6647	2952	1680	1410	4806	3409	2679	3180	2731	901	516	2010	390	739	1569	2821	2452	2536	2806	2710	4898	1159	1841	4134	3740	2136	3555	3062	2035	2572	262	778	1591	2419	1127	2303	5057	1079	1365	645	790	873	1579	3111
ENSG00000266385.1	0	0	0	0	0	0	0	0	0	0	0	0	0	3	0	0	0	0	0	0	0	0	0	0	0	0	0	0	0	0	0	0	0	0	0	0	0	0	0	0	0	0	0	0	0	0	0	0	0
ENSG00000213538.4	0	0	0	0	0	1	5	0	0	0	3	0	0	2	0	0	2	0	0	0	2	2	0	0	2	0	0	0	0	0	0	0	0	0	1	0	0	3	0	0	0	1	0	0	0	0	0	0	0
ENSG00000272650.1	1	0	0	0	0	0	0	0	0	0	0	1	1	0	0	2	0	0	0	2	0	0	1	0	3	7	0	0	0	0	0	0	2	0	0	0	0	0	0	0	1	0	0	0	2	0	0	0	0
ENSG00000010256.6	2427	2141	3059	2406	2106	6514	7863	4487	3443	8527	7774	5670	7124	5292	2291	1860	1162	612	1229	2145	6402	5753	5121	4265	4444	7602	2342	5201	10742	3262	1741	3539	2111	2792	2613	2193	1694	2666	3284	1827	2928	8959	2210	1793	818	1988	1954	2500	4448
ENSG00000226502.2	0	0	0	0	0	0	0	0	0	0	0	0	0	0	0	0	0	4	0	0	0	0	0	0	0	0	0	0	0	0	0	0	0	0	0	0	0	0	0	0	0	0	0	0	0	0	0	0	0
ENSG00000207826.1	0	0	0	0	0	0	0	0	0	0	0	0	0	0	0	0	0	0	0	0	0	2	0	0	0	0	0	0	0	0	0	0	0	0	0	0	0	0	0	0	0	0	0	0	0	0	0	0	0
ENSG00000206791.1	0	0	0	0	0	0	0	0	0	0	0	0	0	0	0	0	0	0	0	0	0	0	0	0	0	0	0	0	0	0	0	0	0	0	0	0	0	0	0	0	0	0	0	0	0	0	0	0	0
ENSG00000138172.6	72	53	59	60	47	174	63	44	22	100	96	102	83	120	38	15	16	8	35	28	69	70	58	46	57	113	54	84	252	113	36	127	28	19	37	8	18	25	38	9	37	70	23	30	6	28	28	37	54
ENSG00000237799.1	0	0	0	0	0	0	0	0	0	0	0	0	0	0	0	0	0	0	0	0	0	0	0	0	0	0	0	0	0	0	0	0	0	0	0	0	0	0	0	0	0	0	0	0	0	0	0	0	0
ENSG00000261182.1	0	0	0	0	0	0	0	0	0	0	0	0	0	0	0	0	0	0	0	0	0	0	0	0	0	0	0	0	0	0	0	0	0	0	0	0	0	0	0	0	0	0	0	0	0	0	0	0	0
ENSG00000167230.6	0	0	0	0	0	6	0	2	0	0	2	0	0	0	0	0	1	0	0	3	0	0	1	1	0	3	0	1	8	4	3	2	0	3	0	0	0	0	3	3	0	0	0	0	0	2	3	0	0
ENSG00000259719.1	0	0	0	0	0	0	0	0	0	0	0	0	0	0	0	0	0	0	0	0	0	0	0	0	0	0	0	0	0	0	0	0	0	0	0	0	0	0	0	0	0	0	0	0	0	0	0	0	0
ENSG00000167770.7	2457	2178	2738	2460	1887	6351	4714	2714	1996	5330	4743	3653	6909	4849	2420	1497	1152	380	919	1782	4381	4189	3850	2815	2911	5044	1236	2726	5516	2439	1126	2457	1690	2445	2167	2769	1275	2023	2258	1358	2140	6311	1511	1362	664	1797	1722	1967	3578
ENSG00000055332.12	1898	1946	3365	2220	2361	7153	3381	1714	1289	10314	6070	4834	1940	2226	2698	1168	2752	441	1038	2361	2789	2990	3279	3415	4386	7428	1191	1536	4478	9498	5205	7884	13050	7711	10123	212	1225	2246	9126	3780	8462	3611	791	1829	1003	419	441	584	1252
ENSG00000255701.1	0	0	0	0	0	0	1	0	0	2	0	0	0	0	0	0	0	0	0	0	0	0	0	0	0	0	0	0	0	0	0	0	0	0	0	0	0	2	0	0	0	5	0	0	0	0	0	0	0
ENSG00000251849.1	0	0	0	0	0	0	0	0	0	0	0	0	0	0	0	0	0	0	0	0	0	0	0	0	0	0	0	0	0	0	0	0	0	0	0	0	0	0	0	0	0	0	0	0	0	0	0	0	0
ENSG00000241627.2	0	7	3	4	0	9	10	9	8	12	23	8	0	0	0	0	7	0	4	2	20	8	13	6	10	16	2	10	18	5	2	6	4	2	8	0	2	2	0	4	5	17	3	8	6	3	0	2	4
ENSG00000232063.1	7	0	4	0	6	0	0	0	0	0	0	0	0	0	0	0	0	0	0	0	0	0	0	0	0	0	0	0	0	0	0	0	0	0	0	0	0	0	0	0	0	0	0	0	0	0	0	0	0
ENSG00000240419.1	0	0	0	0	0	0	0	0	0	0	0	0	0	0	0	0	0	0	0	0	0	0	0	0	0	0	0	0	0	0	0	0	0	0	0	0	0	0	0	0	0	0	0	0	0	0	0	0	0
ENSG00000133111.3	13	22	62	28	19	62	111	68	51	160	132	128	115	136	44	17	52	7	25	43	96	80	93	120	113	175	52	74	193	77	80	75	55	41	40	0	29	22	49	12	51	154	25	15	32	29	25	28	53
ENSG00000188306.6	0	0	0	0	0	0	0	0	0	0	0	0	0	0	0	0	0	0	0	0	0	0	0	0	0	0	0	0	10	0	0	0	0	0	0	0	0	0	0	0	0	0	0	0	0	0	0	0	0
ENSG00000173818.12	136	119	181	160	111	328	1518	862	658	1634	1459	1140	1697	1346	472	288	225	91	252	454	1239	1032	1044	979	1082	1891	249	660	1155	588	312	613	433	446	466	684	320	518	316	243	375	416	88	122	65	73	98	134	221
ENSG00000103966.5	1276	1013	1644	1370	1121	3582	1624	888	631	1772	1643	1271	427	464	487	292	358	109	250	428	940	898	975	1227	1359	2188	400	855	1994	2161	1144	2501	1442	1493	1305	64	356	506	1925	1086	1736	4691	1154	913	466	891	884	854	1807
ENSG00000149262.12	426	401	579	328	397	1156	1297	728	549	1859	1305	937	1074	904	394	345	622	151	234	561	1092	1123	1094	1118	1046	2088	385	627	1302	647	332	620	879	731	836	200	322	559	879	360	719	695	158	163	102	205	165	175	335
ENSG00000253065.1	0	0	0	0	0	0	0	0	0	0	0	0	0	0	0	0	0	0	0	0	0	0	0	0	0	0	0	0	0	0	0	0	0	0	0	0	0	0	0	0	0	0	0	0	0	0	0	0	0
ENSG00000225490.1	0	0	0	2	0	0	0	0	0	0	0	0	0	0	0	0	0	0	0	0	0	0	0	0	0	0	4	22	37	27	14	19	0	0	0	0	0	0	0	0	0	0	0	0	0	0	0	0	0
ENSG00000260920.1	55	28	27	29	26	80	32	13	18	73	27	22	24	42	19	15	48	7	8	25	42	63	54	49	94	86	16	18	90	74	32	36	56	42	60	4	15	22	19	21	25	111	21	27	18	20	14	36	65
ENSG00000259881.1	10	12	6	8	0	25	0	0	0	0	0	0	0	0	0	0	0	0	0	0	0	0	0	0	0	0	0	0	0	0	0	0	0	0	0	0	0	0	0	0	0	0	0	0	0	0	3	0	4
ENSG00000249584.1	0	0	0	0	0	0	0	0	0	0	0	0	0	0	0	0	0	0	0	0	0	0	0	0	0	0	0	0	0	0	0	0	0	0	0	0	0	0	0	0	0	0	0	0	0	0	0	0	0
ENSG00000251746.1	0	0	0	0	0	0	0	0	0	0	0	0	0	0	0	0	0	0	0	0	0	0	0	0	0	0	0	0	0	0	0	0	0	0	0	0	0	0	0	0	0	0	0	0	0	0	0	0	0
ENSG00000251391.4	0	0	0	0	0	0	0	0	0	0	0	0	0	0	0	0	0	0	0	0	0	0	0	0	0	0	0	0	0	0	0	0	0	0	0	0	0	0	0	0	0	0	0	0	0	0	0	0	0
ENSG00000262519.1	2	2	0	0	0	0	3	0	0	1	1	0	1	0	0	0	0	0	0	0	2	2	2	3	8	3	0	2	4	0	3	0	2	1	0	2	2	0	0	0	0	2	0	0	0	0	0	0	0
ENSG00000116717.7	10361	9841	12921	8720	10722	27310	755	410	346	943	907	663	1285	1042	426	190	425	79	156	348	408	412	495	2026	1506	3820	355	796	1521	3755	2241	4031	672	739	573	49	129	247	622	297	593	11115	2465	2429	1522	2933	3329	2851	5179
ENSG00000226661.1	0	0	0	0	0	0	0	0	0	0	0	0	0	0	0	0	0	0	0	0	0	0	0	0	0	0	0	0	0	0	0	0	0	0	0	0	0	0	0	0	0	0	0	0	0	0	0	0	0
ENSG00000206630.1	3	4	2	1	3	25	13	15	8	25	20	11	27	37	7	4	4	5	2	6	24	17	9	19	13	39	5	16	25	7	3	9	1	6	5	5	4	3	6	1	5	24	6	5	3	4	4	11	6
ENSG00000107566.9	1218	922	1583	941	952	2673	4073	2208	1735	5876	4310	3217	1824	1924	412	256	2015	416	828	1666	3653	3635	3262	4376	4528	7540	886	1441	3500	1572	829	1511	3017	2266	2798	260	968	1724	2133	869	1583	2804	677	896	411	568	560	609	1241
ENSG00000259587.2	0	0	0	0	0	0	0	0	0	0	0	0	0	0	0	0	0	0	0	0	0	0	0	0	0	0	0	0	0	0	0	0	0	0	0	0	0	0	0	0	0	0	0	0	0	0	0	0	0
ENSG00000143409.11	518	449	641	493	428	1437	392	226	152	392	301	227	411	395	65	64	97	0	101	148	335	320	284	270	316	517	240	493	1227	595	325	613	214	195	254	40	108	193	170	112	158	507	111	205	103	138	157	235	457
ENSG00000128335.9	1921	2064	2424	2100	2059	5579	1717	1084	849	2458	2335	1678	3435	2726	5154	2842	231	73	177	293	1015	815	1104	718	1940	2283	1503	2945	6508	6493	4295	7200	3219	2756	2785	253	236	486	4193	2573	3738	899	298	391	167	327	299	329	571
ENSG00000220494.4	0	4	3	3	0	9	0	0	0	2	0	0	3	0	1	0	0	0	0	0	3	0	2	0	0	0	0	0	0	0	0	0	0	0	0	0	0	6	6	2	0	7	1	6	5	0	0	0	6
ENSG00000158125.5	842	666	984	1094	1170	3398	326	165	143	417	372	328	78	132	102	55	103	33	35	66	114	139	127	463	426	749	115	137	507	469	252	476	322	304	299	12	45	58	372	201	264	1933	433	851	511	308	296	340	686
ENSG00000269228.1	0	0	0	0	0	0	0	0	0	0	0	0	0	0	0	0	0	0	0	0	0	0	0	0	0	0	0	0	0	0	0	0	0	0	0	0	0	0	0	0	0	0	0	0	0	0	0	0	0
ENSG00000180776.11	171	178	391	186	198	530	753	323	240	1124	646	516	31	86	0	0	465	48	147	237	574	504	498	679	695	813	255	192	1158	429	179	404	492	329	361	0	170	287	486	165	360	859	154	227	153	80	95	130	334
ENSG00000224163.3	0	0	0	0	0	0	0	0	0	0	0	0	0	0	0	0	0	0	0	0	0	0	0	0	0	0	0	0	0	0	0	0	0	0	0	0	0	0	0	0	0	0	0	0	0	0	0	0	0
ENSG00000242979.1	0	0	0	0	0	0	0	0	0	0	0	0	2	0	0	0	0	0	0	0	0	0	0	0	0	0	0	0	0	0	0	0	0	0	0	0	0	0	0	0	0	0	0	0	0	0	0	0	0
ENSG00000230138.1	0	0	0	0	0	0	0	0	0	0	0	0	0	0	0	0	0	0	0	0	0	0	0	0	0	0	0	0	0	0	0	0	0	0	0	0	0	0	0	0	0	0	0	0	0	0	0	0	0
ENSG00000250909.1	7	0	0	9	6	22	3	5	0	15	0	7	14	12	0	0	0	0	0	0	0	6	8	0	4	10	0	0	9	4	0	12	0	0	0	0	0	0	0	0	0	0	0	0	0	0	0	7	3
ENSG00000046604.8	11464	11845	21287	9541	9708	27982	6141	3178	2256	8850	6069	4660	2348	2776	633	339	3126	615	1410	2958	4750	5042	4738	9256	11822	16155	7990	8473	31736	14570	8002	13552	5012	3465	4171	77	1294	2553	7095	2779	5852	28251	6620	7417	4055	4524	4753	4300	9905
ENSG00000185631.7	0	0	0	0	0	0	0	2	0	0	0	0	0	0	0	0	0	0	0	0	0	0	0	0	0	0	0	3	0	0	0	0	0	1	2	0	0	0	2	0	0	0	0	0	2	0	0	0	0
ENSG00000251770.1	0	0	0	0	0	0	0	0	0	0	0	0	0	0	0	0	0	0	0	0	0	0	0	0	0	0	0	0	0	0	0	0	0	0	0	0	0	0	0	0	0	0	0	0	0	0	0	0	0
ENSG00000266411.1	0	9	0	4	8	11	0	0	3	12	0	0	0	9	7	0	0	0	0	0	3	0	12	14	8	9	0	0	0	0	0	0	5	0	0	0	0	5	0	0	4	14	0	0	0	0	0	0	4
ENSG00000167703.10	582	635	658	605	497	1501	442	297	200	464	485	296	543	378	244	136	119	41	121	213	419	416	388	266	238	345	48	135	285	176	132	203	119	235	166	92	162	218	434	252	367	1092	315	453	249	345	389	456	813
ENSG00000199053.1	12	14	24	19	28	58	16	5	5	21	9	11	43	35	29	6	1	2	3	1	10	15	0	5	4	5	1	3	8	2	5	3	0	2	3	0	3	6	4	0	7	27	7	6	0	7	7	4	10
ENSG00000231145.1	0	0	0	0	0	0	0	0	0	0	0	0	0	0	0	0	0	0	0	0	0	0	0	0	0	0	0	0	0	0	0	0	0	0	0	0	0	0	0	0	0	1	0	0	0	0	0	0	0
ENSG00000230589.1	0	0	0	0	0	0	0	0	0	0	0	0	0	0	0	0	0	0	0	0	0	0	0	0	0	0	0	0	0	0	0	0	0	0	0	0	0	0	0	0	0	0	0	0	0	0	0	0	0
ENSG00000203473.1	0	0	0	0	0	0	0	0	0	0	0	0	0	0	0	0	0	0	0	0	0	0	0	0	0	0	0	0	0	0	0	0	1	0	0	0	0	0	0	0	0	0	0	0	0	0	0	0	0
ENSG00000271468.1	0	0	0	0	0	0	0	0	0	0	0	0	0	0	0	0	0	0	0	0	0	0	0	0	0	0	0	0	0	0	0	0	0	0	0	0	0	0	0	0	0	0	0	0	0	0	0	0	0
ENSG00000264071.1	0	0	0	0	0	0	0	0	0	0	0	0	0	0	0	0	0	0	0	0	0	0	0	0	0	0	0	0	0	0	0	0	0	0	0	0	0	0	0	0	0	0	0	0	0	0	0	0	0
ENSG00000241183.1	0	0	0	0	0	0	0	1	0	0	0	0	0	0	0	0	0	0	0	0	0	0	0	0	0	0	0	0	0	0	0	0	0	0	0	0	0	0	0	0	0	0	0	0	0	0	0	0	0
ENSG00000242727.2	0	0	0	0	0	0	0	0	0	0	0	0	0	0	0	0	0	0	0	0	0	0	0	0	0	0	0	0	0	0	0	0	0	0	0	0	0	0	0	0	0	0	0	0	0	0	0	0	0
ENSG00000204150.7	0	0	0	0	0	0	0	0	0	0	0	0	0	0	0	0	0	0	0	0	0	0	0	0	0	0	0	0	0	0	0	0	0	0	0	0	0	0	0	0	0	0	0	0	0	0	0	0	0
ENSG00000026036.16	28	111	48	90	277	124	753	210	148	492	388	208	1302	846	331	137	10	11	124	70	476	268	293	64	64	254	35	111	248	218	53	169	29	54	31	206	68	48	59	54	99	1089	303	281	20	449	346	381	407
ENSG00000136819.10	2926	2340	3339	2284	2295	6869	2238	1221	1008	2817	2382	1880	1910	1501	433	223	1303	175	520	1269	1820	1773	1898	1394	1306	2748	480	850	1651	579	365	582	1578	1152	1466	436	570	901	1098	539	1035	2795	724	868	492	656	637	825	1621
ENSG00000259161.2	0	0	0	0	0	0	0	0	0	0	0	0	0	0	0	0	0	0	0	0	0	0	2	0	0	0	0	0	0	0	0	0	0	0	0	0	0	0	0	0	0	0	0	0	0	0	0	0	0
ENSG00000233031.1	0	0	0	0	0	0	0	0	0	0	0	0	0	0	0	0	0	0	0	0	0	0	0	0	0	0	0	0	0	0	0	0	0	0	0	0	0	0	0	0	0	0	0	0	0	0	0	0	0
ENSG00000211944.2	0	0	0	0	0	0	0	0	0	0	0	0	0	0	0	0	0	0	0	0	0	0	0	0	0	0	0	0	0	0	0	0	0	0	0	0	0	0	0	0	0	0	0	0	0	0	0	0	0
ENSG00000272667.1	21	36	17	21	15	57	114	58	35	90	93	65	149	122	60	10	8	0	17	40	63	81	63	35	29	90	59	41	116	19	16	52	16	33	23	24	23	31	31	10	34	10	10	5	7	9	22	12	33
ENSG00000253988.1	0	0	0	0	0	0	0	0	0	0	0	0	0	0	0	0	0	0	0	0	0	0	0	0	0	0	0	0	0	0	0	0	0	0	0	0	0	0	0	0	0	0	0	0	0	0	0	0	0
ENSG00000183682.7	0	2	0	4	2	4	34	20	7	30	17	16	22	28	7	6	2	0	3	17	16	25	16	13	14	12	6	5	41	11	18	5	2	6	2	0	1	9	9	0	5	3	0	0	0	2	0	0	0
ENSG00000126549.5	0	0	0	0	0	0	0	0	0	0	0	0	0	0	0	0	0	0	0	0	0	0	0	0	0	0	0	0	0	0	0	0	0	0	0	0	0	0	0	0	0	0	0	0	2	0	0	0	0
ENSG00000103222.14	3135	2842	3754	2888	2663	7736	12721	7205	5488	15747	14411	10849	13225	10365	5354	3650	2871	868	2619	4227	12177	11450	10256	11904	9474	16737	809	1338	4022	2324	1112	2388	10806	8184	10031	1053	3718	7238	13453	6369	10841	5165	1315	1240	700	986	999	1059	2104
ENSG00000223558.1	0	0	0	0	0	0	0	0	0	0	0	0	0	0	0	0	0	0	0	0	0	0	0	0	0	0	0	0	0	0	0	0	0	0	0	0	0	0	0	0	0	0	0	0	0	0	0	0	0
ENSG00000066117.10	1186	1062	1480	955	1155	3365	2947	1683	1260	3601	3180	2422	2869	2252	729	407	920	331	691	1179	3654	3352	3149	3105	3211	6033	461	738	1829	1074	600	1181	2022	1796	2117	397	906	1518	1962	813	1572	3096	816	481	229	697	720	531	1261
ENSG00000227620.4	0	0	0	0	0	0	6	0	0	4	10	6	24	9	7	0	0	0	0	0	11	10	4	8	0	6	0	0	6	0	0	0	0	5	5	5	0	7	0	0	0	0	0	0	0	0	0	0	0
ENSG00000264358.1	0	0	0	0	0	0	0	0	0	0	0	0	0	0	0	0	0	0	0	0	0	0	0	0	0	0	0	0	0	0	0	0	0	0	0	0	0	0	0	0	0	0	0	0	0	0	0	0	0
ENSG00000214278.4	0	0	0	0	0	0	0	0	0	0	0	0	0	0	0	0	0	0	0	0	0	0	2	0	0	0	0	0	0	0	0	0	1	0	0	0	0	0	0	0	0	0	0	0	0	0	0	0	0
ENSG00000213854.3	0	0	0	0	0	0	0	3	0	0	0	0	0	0	0	0	0	0	0	0	0	0	0	0	0	0	0	0	0	0	0	0	0	0	0	0	0	0	0	0	0	0	0	0	3	0	0	0	0
ENSG00000115415.14	2057	2044	3055	2606	2920	8442	7769	4102	3067	26030	18653	13244	3377	3966	7484	4228	4935	870	1771	3910	6769	6740	6294	10646	8563	17222	3351	3846	12346	35509	19854	31894	44570	25831	35459	257	2246	4128	21223	10185	17256	6143	1300	4350	2062	660	684	1080	2247
ENSG00000161010.10	706	729	755	938	965	2368	2603	1554	1116	2571	2032	2305	9886	8579	2020	802	436	129	319	613	1779	1870	1743	1170	1922	3916	511	836	1911	1448	795	1630	772	515	522	110	120	696	794	325	756	1494	392	394	83	176	196	187	780
ENSG00000201715.1	0	0	0	0	0	0	0	0	0	0	0	0	0	0	0	0	0	0	0	0	0	0	0	0	0	0	0	0	0	0	0	0	0	0	0	0	0	0	0	0	0	0	0	0	0	0	0	0	0
ENSG00000269984.1	25	25	17	16	14	62	38	5	9	42	16	17	4	6	15	1	13	8	3	20	11	27	26	50	47	53	11	13	44	22	20	28	48	17	21	1	8	19	12	8	15	21	0	0	7	3	0	6	6
ENSG00000234948.1	10	7	12	0	1	0	0	0	0	0	0	0	0	0	0	0	0	0	0	0	0	0	0	0	0	0	0	0	0	0	0	0	0	0	0	0	0	0	0	0	0	15	4	0	0	0	0	2	0
ENSG00000105227.10	15	15	34	24	18	45	290	185	99	295	309	237	304	210	66	44	47	25	80	107	226	189	235	380	458	674	64	188	318	193	108	258	60	114	71	54	85	140	97	40	71	33	16	14	5	11	12	4	15
ENSG00000137496.13	178	243	241	151	210	508	591	312	193	555	511	400	344	250	229	133	82	17	86	117	548	437	471	430	533	1137	72	76	319	200	105	151	540	416	594	20	85	184	293	208	237	145	55	35	29	40	30	20	56
ENSG00000258427.3	30	26	54	0	20	64	24	15	3	9	14	12	8	9	4	3	4	2	0	1	42	18	30	13	10	20	11	20	64	22	9	20	4	10	14	6	0	0	7	3	8	14	4	10	4	1	1	4	12
ENSG00000236599.1	0	0	0	0	0	0	0	0	0	0	0	0	0	0	0	0	0	0	0	0	0	0	0	0	0	0	0	0	0	0	0	0	0	0	0	0	0	0	0	0	0	0	0	0	0	0	0	0	0
ENSG00000201701.1	0	0	0	0	0	0	0	0	0	0	0	0	0	0	0	0	0	0	0	0	0	0	0	0	0	0	0	0	0	0	0	0	0	0	0	0	0	0	0	0	0	0	0	0	0	0	0	0	0
ENSG00000076108.7	6440	5770	8291	5417	5990	16928	4757	2696	2163	5625	5131	4184	4070	3238	1441	903	1535	429	1050	2282	4594	4504	4524	4494	5117	8404	1526	2479	7605	5523	2863	5396	4100	3679	3975	303	1540	2536	6751	3358	5519	6149	1423	1839	1065	1548	1514	1178	2417
ENSG00000225527.1	0	1	0	0	1	15	0	2	1	0	2	0	4	4	0	2	0	0	0	0	1	3	2	2	0	4	0	0	4	3	5	0	0	0	3	0	0	2	3	0	0	0	0	0	0	0	0	0	0
ENSG00000263570.1	0	0	0	0	0	0	0	0	0	0	0	0	0	0	0	0	0	0	0	0	0	0	0	0	0	0	0	0	0	0	0	0	0	0	0	0	0	0	0	0	0	0	0	0	0	0	0	0	0
ENSG00000221356.1	0	0	0	0	0	0	0	0	0	0	0	0	0	0	0	0	0	0	0	0	0	0	0	0	0	0	0	0	0	0	0	0	0	0	0	1	0	0	0	0	0	0	0	0	0	0	0	0	0
ENSG00000140044.8	350	339	525	360	285	740	1422	843	668	1623	1487	1142	724	630	199	140	367	95	221	400	1006	962	800	1334	1205	2741	137	209	499	818	386	783	549	628	676	101	295	466	746	415	716	271	77	52	43	101	91	90	159
ENSG00000158545.11	1952	1732	2334	1980	1802	5116	3408	1941	1602	3707	3441	2909	2872	2006	876	490	1164	188	647	1309	3100	3157	3126	2159	1885	3842	934	1916	4314	1978	1071	2138	2388	2118	2272	495	1118	1816	2100	1163	1926	3155	698	669	465	901	885	894	1486
ENSG00000259517.1	0	0	0	0	0	0	0	0	0	0	0	0	0	0	0	0	0	0	0	0	0	0	0	0	0	0	0	0	0	0	0	0	0	0	0	0	0	0	0	0	0	0	0	0	0	0	0	0	0
ENSG00000200042.1	0	0	0	0	0	0	0	0	0	0	0	0	0	0	0	0	0	0	0	0	0	0	0	0	0	0	0	0	0	0	0	0	0	0	0	0	0	0	0	0	0	0	0	0	0	0	0	0	0
ENSG00000236343.1	0	0	0	0	0	0	0	0	0	0	0	0	0	0	0	0	0	0	0	0	0	0	0	0	0	0	0	0	0	0	0	0	0	0	0	0	0	0	0	0	0	0	0	0	0	0	0	0	0
ENSG00000115138.6	0	0	0	0	0	0	0	0	0	0	0	0	0	0	0	0	0	0	0	0	0	0	0	0	0	0	0	0	0	0	0	0	0	0	0	0	0	0	0	0	0	15	0	0	0	0	0	0	0
ENSG00000238236.1	0	0	0	0	0	0	0	0	0	0	0	0	0	0	0	0	0	0	0	0	0	0	0	0	0	0	0	0	0	0	0	0	0	0	0	0	0	0	0	0	0	0	0	0	0	0	0	0	0
ENSG00000234492.4	0	3	3	0	0	13	2	0	0	0	0	0	0	0	0	0	0	0	0	0	0	3	0	0	2	0	0	0	14	0	0	0	0	0	4	0	0	0	7	3	0	0	0	0	0	0	0	0	0
ENSG00000201549.1	0	0	0	0	0	0	0	0	0	0	0	0	0	0	0	0	0	0	0	0	0	0	0	0	0	0	0	0	0	0	0	0	0	0	0	0	0	0	0	0	0	0	0	0	0	0	0	0	0
ENSG00000251033.1	0	0	0	0	0	0	0	0	0	0	0	0	0	0	0	0	0	0	0	0	0	0	0	0	0	0	0	0	0	0	0	0	0	0	0	0	0	0	0	0	0	0	0	0	0	0	0	0	0
ENSG00000232990.2	0	0	0	0	0	0	0	0	0	0	0	0	0	0	0	0	0	0	0	0	0	0	0	0	0	0	0	0	0	0	0	0	0	0	0	0	0	0	0	0	0	0	0	0	0	0	0	0	0
ENSG00000143228.8	97	127	183	97	83	220	1688	1039	566	3170	2013	1376	783	751	140	70	1620	278	459	1135	1392	1255	1398	1213	1329	2464	560	715	1477	800	501	726	1312	928	1042	93	488	743	721	291	607	281	38	44	15	107	120	72	149
ENSG00000258584.1	0	0	0	0	0	0	0	0	0	0	0	0	0	0	0	0	0	0	0	0	0	0	0	0	0	0	0	0	0	0	0	0	0	0	0	0	0	0	0	0	0	0	0	0	0	0	0	0	0
ENSG00000103197.12	1161	1044	1309	1334	886	2835	2806	1560	1160	2839	2647	2123	4517	3249	1433	849	675	208	623	1002	2824	2580	2501	1935	2191	3516	692	1455	3699	1518	778	1719	1115	1149	1204	440	615	1177	1163	643	1145	2742	641	707	388	795	771	644	1375
ENSG00000216687.2	0	0	0	0	0	0	0	0	0	0	0	0	0	0	0	0	0	0	0	0	0	0	0	0	0	0	0	0	0	0	0	0	0	0	0	0	0	0	0	0	0	0	0	0	0	0	0	0	2
ENSG00000067365.10	220	228	314	270	243	713	836	477	363	771	704	569	582	490	209	107	316	78	146	236	730	687	629	617	673	1386	315	681	1431	603	281	721	406	395	388	210	218	321	353	195	325	552	160	133	51	146	130	179	283
ENSG00000168874.8	0	15	0	8	0	0	276	185	95	335	219	219	412	378	186	107	0	11	18	46	176	184	177	198	273	319	0	0	9	0	6	0	15	33	30	68	55	106	79	62	60	0	0	0	0	0	0	0	0
ENSG00000235059.1	0	0	0	0	0	0	0	0	0	0	0	0	0	0	0	0	0	0	0	0	0	0	0	0	0	0	0	0	0	0	0	0	0	0	0	0	0	0	0	0	0	0	0	0	0	0	0	0	0
ENSG00000249698.1	0	3	0	0	0	0	0	0	0	0	0	0	0	0	0	0	0	0	0	0	0	0	0	0	0	0	0	0	0	0	0	0	0	0	0	0	0	0	0	0	0	0	0	0	0	0	0	0	0
ENSG00000143093.10	690	691	953	662	683	2014	1220	779	586	1436	1183	905	881	615	336	223	297	60	231	469	1159	986	919	863	990	1541	187	259	900	400	168	411	671	698	669	51	335	499	719	363	605	1717	448	423	213	412	408	415	819
ENSG00000141380.9	3731	3670	5466	3284	3522	10135	2841	1633	1075	4026	2741	1985	1689	1959	601	329	1754	237	630	1443	2640	2800	2850	2999	3959	6911	1042	1467	4037	2753	1483	2334	2867	1882	2327	101	743	1305	1933	1029	1841	3905	922	1087	649	724	785	1041	2213
ENSG00000259684.1	0	0	0	0	1	0	1	0	7	0	0	0	7	5	3	0	3	0	0	0	0	0	0	0	7	7	0	0	7	0	0	0	0	0	4	0	0	5	1	0	0	1	0	0	0	0	0	2	0
ENSG00000249504.2	0	0	0	0	0	0	0	0	0	0	0	0	0	0	0	0	0	0	0	0	0	0	0	0	0	0	0	0	0	0	0	0	0	0	0	0	0	0	0	0	0	0	0	0	0	0	0	0	0
ENSG00000264671.1	0	0	0	0	0	0	1	0	0	0	0	0	0	0	0	0	0	0	0	0	0	0	0	0	0	0	0	0	0	0	0	0	0	0	0	0	0	0	0	0	0	0	0	0	0	0	0	0	0
ENSG00000206892.1	1	0	2	2	0	6	0	0	0	0	0	0	0	0	0	0	0	1	0	0	2	2	2	0	0	1	0	0	2	2	1	2	0	0	1	0	0	0	0	0	0	0	0	0	0	0	0	0	0
ENSG00000264042.1	0	0	0	0	0	0	0	0	0	0	0	0	0	0	0	0	0	0	0	0	0	0	0	0	0	0	0	0	0	0	0	0	0	0	0	0	0	0	0	0	0	0	0	0	0	0	0	0	0
ENSG00000254084.1	0	0	0	0	0	0	0	0	0	0	0	0	0	0	0	0	0	0	0	3	0	0	0	0	0	0	0	0	0	0	0	0	0	0	0	0	0	0	0	0	0	0	0	0	0	0	0	0	0
ENSG00000204390.8	4	0	0	5	0	5	7	0	3	15	5	12	7	0	2	0	3	0	0	6	5	2	4	2	7	5	0	4	16	22	4	13	7	0	5	0	5	4	7	2	2	2	0	2	0	5	0	0	2
ENSG00000207118.1	1	1	1	1	1	1	1	1	1	1	1	1	1	1	1	1	1	1	1	1	1	1	1	1	1	1	1	1	1	1	1	1	1	1	1	0	1	1	1	1	1	1	1	1	1	0	1	1	1
ENSG00000259507.1	0	0	0	0	0	0	0	0	0	0	0	0	0	0	0	0	0	0	0	0	0	0	0	0	0	0	0	0	2	0	0	0	0	0	0	0	0	0	0	0	0	0	0	0	0	0	0	0	0
ENSG00000224468.3	5	5	0	3	0	0	9	6	4	16	7	5	13	8	0	0	9	0	0	8	8	12	6	20	8	16	6	3	14	7	0	8	0	0	0	0	0	0	10	0	0	15	0	0	0	5	0	0	0
ENSG00000270421.1	0	0	0	0	0	0	0	0	0	0	0	0	0	0	0	0	0	0	0	0	0	0	0	0	0	0	0	0	0	0	0	0	0	0	0	0	0	0	0	0	0	0	0	0	0	0	0	0	0
ENSG00000166862.6	0	0	0	0	0	0	0	0	0	0	0	0	0	0	0	0	0	0	0	0	0	0	0	0	0	0	0	0	0	0	0	0	0	0	0	0	0	0	0	0	0	0	0	0	0	0	0	0	0
ENSG00000207383.1	0	0	0	0	0	0	4	0	0	4	3	1	5	4	2	0	0	1	0	0	6	6	0	3	8	11	5	4	7	4	0	4	3	4	3	0	0	1	2	0	1	4	1	4	0	2	0	2	5
ENSG00000168970.16	281	310	367	258	150	475	410	280	140	345	182	325	859	668	158	71	59	33	59	80	305	224	149	292	361	434	90	115	89	154	100	43	62	76	149	79	47	60	83	57	144	372	87	136	107	116	206	288	227
ENSG00000254835.1	0	0	0	0	0	0	0	0	0	0	0	0	0	0	0	0	0	0	0	0	0	0	0	0	0	0	0	0	0	0	0	0	0	0	0	0	0	0	0	0	0	0	0	0	0	0	0	0	0
ENSG00000112902.7	47	20	49	18	17	47	0	0	0	0	0	0	0	0	0	0	0	0	0	0	0	0	0	0	0	0	0	6	0	3	0	4	0	0	0	0	0	0	0	3	0	43	8	7	8	9	10	0	21
ENSG00000253777.1	0	0	0	0	0	0	0	0	0	0	0	0	0	0	0	0	0	0	0	0	0	0	0	0	0	0	0	0	0	0	0	0	0	0	0	0	0	0	0	0	0	0	0	0	0	0	0	0	0
ENSG00000137868.14	376	473	488	599	424	1242	4937	2682	1860	5524	4835	3602	10575	8238	5462	3604	623	254	621	1104	4586	4354	4477	6081	6705	11580	74	143	337	201	94	231	1807	2389	2262	1093	1077	1969	3101	1888	2824	236	47	8	0	43	55	58	138
[truncated: 56,986 more rows]
