# Supplementary material for: Genome-wide bioinformatic analyses predict key host and viral factors in SARS-CoV-2 pathogenesis
Source: Commun Biol. 2021 May 17;4:590. doi: 10.1038/s42003-021-02095-0 (PMC8128904; doi:10.1038/s42003-021-02095-0)
Supplement: Supplementary file 11 — Supplementary Data 9 [file 42003_2021_2095_MOESM11_ESM.zip › DETE/result_series1.ods]

## Sheet: result_series1
genes_id	baseMean	log2FoldChange	lfcSE	stat	pvalue	padj
ALINE	2.93339359801955	-0.618236438688012	0.851676991662977	-0.725904826289658	0.467897117611412	NA
Alu	0.0301652649808642	-1.18448716659752	8.40931103350618	-0.140854246189495	0.887985087939854	NA
AluJb	15089.3939064946	-0.121132596997296	0.200445494398201	-0.604316886049116	0.545632981810091	1
AluJo	7220.09725919944	-0.126191774545766	0.193783037619625	-0.651201344017871	0.514916522874654	1
AluJr	7808.69859383194	-0.153611188385895	0.178993867516206	-0.858192465012733	0.390786196037428	1
AluJr4	1488.96835848173	-0.139125836804321	0.151977843937532	-0.915434994995104	0.359963313897856	1
AluSc	5056.66866377992	-0.0412245399237217	0.218846479528814	-0.188371958335724	0.850585080190842	1
AluSc5	626.127318214076	-0.0146282359871241	0.231071018454808	-0.0633062340960991	0.949522651632336	1
AluSc8	2703.8726018849	-0.090115372468365	0.246291308320681	-0.365889373371761	0.714447626194227	1
AluSg	5502.29637875261	-0.0755329318926384	0.245086576790425	-0.308188775092432	0.757938693240726	1
AluSg4	778.954692555926	-0.0341755290899734	0.238002800698942	-0.143592970291149	0.88582189202282	1
AluSg7	1516.75137219367	0.0622770794608441	0.254879513422189	0.244339290454022	0.806968056054537	1
AluSp	7180.86539696933	-0.00508391614920526	0.280748182078909	-0.0181084561672294	0.985552332012535	1
AluSq	2918.58104062666	-0.0599098660007958	0.235658301137963	-0.254223448575751	0.799322936215178	1
AluSq10	115.695127200697	-0.153293552519508	0.267646146216871	-0.572747094199877	0.566815945554644	1
AluSq2	7160.42031011693	-0.0319668689042566	0.245281449670109	-0.130327299301478	0.896307482540606	1
AluSq4	114.674468913683	0.0640963579405626	0.269803712793043	0.237566626778515	0.812217237479159	1
AluSx	15756.0759536296	-0.0597171317812575	0.214265468007971	-0.278706281214833	0.780470241738308	1
AluSx1	17172.4124365046	0.0109264633793671	0.186721130614428	0.0585175515133839	0.953336382364179	1
AluSx3	3897.62568184818	-0.0400182920987205	0.235362924539635	-0.170028020245736	0.864988100515574	1
AluSx4	640.570619661032	-0.11183147303456	0.224229684625587	-0.498736254395992	0.617965200425759	1
AluSz	14175.6964135546	-0.0823551870936549	0.264312757489355	-0.311582338574677	0.755357958275982	1
AluSz6	5018.18462605573	-0.0428354247383372	0.196070279850556	-0.218469748556417	0.827063126197107	1
AluY	11840.1479039335	0.0267511079416122	0.26420382040951	0.101251783188254	0.919350590852852	1
AluYa5	237.31802101241	0.102308994354867	0.482509225521617	0.212035312369967	0.832079485322626	1
AluYa8	3.53794200583421	-1.11217457258316	0.985087666269943	-1.12901075778812	0.258893295561161	NA
AluYb10	1.09497825042037	1.52287008736705	2.26742011435263	0.671631197821428	0.501818512018178	NA
AluYb11	0	NA	NA	NA	NA	NA
AluYb8	324.065276350388	0.0863066229577425	0.354583700409425	0.243402679982434	0.8076934679037	1
AluYb8a1	0.0697913752614316	0	8.40931103344707	0	1	NA
AluYb9	33.7389337813199	-0.298205365147645	0.414587252194192	-0.719282523930491	0.471966861465639	1
AluYc	178.391793709898	0.246549710825379	0.296758294813698	0.830809837953006	0.406081064113707	1
AluYc3	112.383743207869	0.239101756700615	0.338542092673437	0.706268915668506	0.480020920255935	1
AluYc5	0.793893955353856	0.00829169592484457	1.2870860573405	0.00644222340655114	0.994859884961078	NA
AluYd8	21.7097290888102	0.315003102950109	0.45737597506157	0.688718079054556	0.491000696818378	1
AluYe5	1.82407251825053	0.282454145622033	1.1648710044145	0.242476758844214	0.808410763358962	NA
AluYe6	0.193171215208806	2.19282984459149	8.37325857940606	0.261884883142715	0.79341019450183	NA
AluYf1	2.96930146180786	0.209757767623465	0.813392714193144	0.257880066987737	0.796499468926719	NA
AluYf4	73.0933236926777	0.159740576323257	0.466494432684517	0.342427615703801	0.732029108938802	1
AluYf5	13.4014775099015	-0.156243281745646	0.550859017919513	-0.283635697452584	0.7766895774828	1
AluYg6	41.9449712935549	0.0492050375856049	0.490939571391522	0.100226260935002	0.920164697770531	1
AluYh3	12.5398345578445	0.471447739647052	0.716382002623913	0.658095454548365	0.510476796473506	1
AluYh7	0.624491614567715	-1.31499561343796	2.41379460264579	-0.544783558632776	0.585902387815285	NA
AluYh9	9.24369061138671	0.402639943813565	0.633473008946267	0.635607102634609	0.525032538931725	1
AluYi6	0.307056259703258	2.12826294084706	8.37538289187202	0.254109330680565	0.799411095078533	NA
AluYi6_4d	0.0671250256870842	0	8.40931103325326	0	1	NA
AluYj4	6.08244341390865	0.444382201689495	0.731919442280297	0.607146327886879	0.543753807454039	1
AluYk11	9.39018364370916	-0.437707851648995	0.684872769735303	-0.639108270895578	0.522752499732892	1
AluYk12	6.33464942491577	-1.22163249257785	0.59526491882858	-2.05225010568722	0.0401453622385438	0.660703280048622
AluYk2	8.70582787985071	0.268763457386924	0.569342727901049	0.472059173176328	0.636884552670435	1
AluYk3	13.6069064636973	-0.399844016149925	0.519987500416563	-0.768949284030114	0.441923418460063	1
AluYk4	97.6150428012154	-0.024088630193721	0.334478685253196	-0.072018431235719	0.942587239932643	1
AluYm1	6.6212514537833	0.0629610154058431	0.580527096314703	0.108454912450309	0.913634844133276	1
AmnL2-1	0.213324828375687	-0.56383570578927	8.38999540477231	-0.0672033390469505	0.946419826961236	NA
AmnSINE1	49.0668016261869	-0.526119789447421	0.669885698129488	-0.785387404025042	0.43222646365299	1
AmnSINE2	0.950751009133379	-0.784943449896329	1.88215909555277	-0.417044155167872	0.676646111019402	NA
Arthur1	28.2085706943022	-0.357545073883448	0.406743478534484	-0.879043162957892	0.379377873126421	1
Arthur1A	45.6186159499579	-0.617329980043195	0.377723581721601	-1.63434323382593	0.102186800465321	0.896973026306709
Arthur1B	29.2506269255251	-0.19852380514294	0.28834668778785	-0.688489979427137	0.491144278400121	1
Arthur1C	53.4652023772034	0.150176991998747	0.322816906757626	0.465207951798824	0.641782544805591	1
Arthur2	0.550183264710048	0	4.28730538342051	0	1	NA
BLACKJACK	29.2042317411365	-0.577393299602908	0.372735395352177	-1.54907021657377	0.121364841617443	0.943300339062637
Chap1_Mam	0	NA	NA	NA	NA	NA
Chap1a_Mam	0.454495085264922	0	8.40931103296565	0	1	NA
Charlie1	784.06518615265	-0.374848253504873	0.255374527869365	-1.46783728444767	0.142148427101119	0.979421065023569
Charlie10	120.541452975073	-0.299349250602018	0.328984897830027	-0.909917909838764	0.362865803788387	1
Charlie10a	38.9061035876183	-0.263212813791798	0.369279395166711	-0.712774168385352	0.475985512613296	1
Charlie10b	5.01436167472888	-0.0598297074512148	0.719189181508057	-0.0831904997872171	0.933700066626986	1
Charlie11	47.2947965809322	-0.877634913025273	0.446334274083435	-1.9663175426703	0.0492619416480446	0.719497206121478
Charlie12	27.6391986476368	-0.816977603621581	0.439517088909516	-1.85880736889794	0.0630544475979438	0.784682038251707
Charlie13a	15.1139978555944	0.909288573028428	0.601904087876354	1.51068682094616	0.130868261752099	0.959394212656981
Charlie13b	18.6369278404041	-1.03508573368781	0.361973331296235	-2.85956352082941	0.00424224449287502	0.220743778105254
Charlie14a	96.1214085875922	-0.567276187235005	0.428097282326379	-1.32511046123044	0.185134516918001	1
Charlie15a	172.935064730145	-0.0862212281484558	0.118515834051717	-0.727508090698083	0.466914760849803	1
Charlie15b	0.764935419142601	0.829950004243003	2.20009409540509	0.377233867395198	0.705999813757934	NA
Charlie16	0.339378005056043	-1.7800865517562	6.85137833734855	-0.259814370789088	0.795006965250071	NA
Charlie16a	47.0793804279618	-0.251210764893102	0.287191139484064	-0.874716279006378	0.381728300295758	1
Charlie17	8.90336847023291	-1.11178175009568	0.658139514736459	-1.68927974267108	0.0911658335466584	0.861939301541968
Charlie17a	29.6185236275308	-0.246726319954907	0.379927828959163	-0.649403126459121	0.516077843700317	1
Charlie17b	0.279853794301592	-1.13663805695633	8.38627445670126	-0.135535518521942	0.892188483615876	NA
Charlie18a	210.178773846354	0.0801235805189747	0.263375101475007	0.304218508394492	0.760961425027892	1
Charlie19a	43.9486532117528	-0.184383596026915	0.324163727062528	-0.568797742109341	0.569493407124576	1
Charlie1a	449.001385808339	0.146829095885772	0.213903191998732	0.686427792469049	0.492443383631296	1
Charlie1b	190.38353051943	-0.0693332649532018	0.252968948062882	-0.274078164470871	0.78402455378428	1
Charlie1b_Mars	0.0470713646120365	0	8.40931103351824	0	1	NA
Charlie20a	21.6266384542516	-0.570762631320339	0.417247885068216	-1.3679221674833	0.171336440169632	1
Charlie21a	26.4705697003981	-0.29339914515094	0.587060765042346	-0.499776450108664	0.617232494579227	1
Charlie22a	41.406280020485	-0.555574648124584	0.30934890533235	-1.7959483241995	0.0725027359325085	0.813329621637452
Charlie23a	11.2646717104535	-0.13485839293141	0.3768870660279	-0.357821759055607	0.720476705900664	1
Charlie24	28.5327822977891	-0.318723170173848	0.363933688703024	-0.875772647785656	0.381153642441725	1
Charlie25	15.6748474737176	-0.438060816929328	0.496170516440877	-0.882883610399948	0.377299159722332	1
Charlie26a	8.96746271104921	-1.34051146171833	0.664512911397007	-2.01728429760705	0.0436658533227687	0.684929096372336
Charlie29a	0.82520850399952	-1.18498794607571	2.1859231091643	-0.542099555610053	0.587749924847512	NA
Charlie29b	10.1414038656639	-0.16363376060001	0.436617691252036	-0.374775836798497	0.707827186117051	1
Charlie2a	79.153944113713	-0.221115435809876	0.372687132860283	-0.593300429002925	0.552980111727329	1
Charlie2b	99.2007211040056	-0.516982245201575	0.331419242836842	-1.55990412860875	0.118782538692358	0.936486334345045
Charlie3	70.1702008509322	-0.0675882993863736	0.234486341740917	-0.288239813391996	0.773163174701649	1
Charlie30a	0.682384535046025	-2.07169151623779	3.78562089513392	-0.547252768733594	0.584205087644561	NA
Charlie30b	0	NA	NA	NA	NA	NA
Charlie31a	0.0376358455226381	0	8.40931103349463	0	1	NA
Charlie32a	0	NA	NA	NA	NA	NA
Charlie4	2.57306739664892	-0.230306065509297	0.966263671450903	-0.238347018845776	0.811611956158739	NA
Charlie4a	160.601730696391	-0.427913568806465	0.239126279725484	-1.78948783587361	0.0735362847636214	0.817934907881456
Charlie4z	148.580637351419	-0.275443917886832	0.183877249924353	-1.49797714507994	0.134139188563203	0.962202888000932
Charlie5	47.2194381821441	-0.325428046346637	0.455417906940085	-0.7145701593799	0.474874689195269	1
Charlie6	230.603475000378	-0.375904220118207	0.236919558811398	-1.58663228145486	0.112595951722243	0.924888769163979
Charlie7	61.7655993674457	0.0144796159955566	0.2960325089378	0.04891224969687	0.96098922670137	1
Charlie7a	16.8918707957537	0.119095672674581	0.460206867772871	0.25878725637219	0.795799390962402	1
Charlie8	502.661849181715	-0.402978902065802	0.222808624954554	-1.8086324178339	0.0705081286770585	0.807460514531818
Charlie9	126.067027389758	-0.117573831809799	0.353525403719253	-0.33257534132729	0.739454859529847	1
Cheshire	79.4624353728361	-0.412338480153103	0.387357648208672	-1.0644903542242	0.287106621740202	1
Cheshire_Mars	8.20731402574012	0.104626430074934	0.870779525999783	0.120152606889565	0.904362259927926	1
CheshMITE	0	NA	NA	NA	NA	NA
CR1_Mam	165.704114242741	-0.273774910349588	0.169652867135162	-1.613735829949	0.106584738678397	0.912552829209731
CR1-11_Crp	0	NA	NA	NA	NA	NA
CR1-13_AMi	0	NA	NA	NA	NA	NA
CR1-16_AMi	0.0261043728480118	0	8.4093110335095	0	1	NA
CR1-3_Croc	1.03404080964583	-2.08755255985763	1.32128834907398	-1.57993715854732	0.114121258485949	NA
CR1-L3A_Croc	0.0392629186026564	0	8.40931103343387	0	1	NA
CR1-L3B_Croc	0	NA	NA	NA	NA	NA
DNA1_Mam	1.65486827096869	0	1.91276222663745	0	1	NA
ENSG00000000003.10	957.946071745777	-0.192853186196589	0.181923634710005	-1.06007768866319	0.289109257159764	1
ENSG00000000005.5	0	NA	NA	NA	NA	NA
ENSG00000000419.8	1142.22111364505	-0.10137915424417	0.202264451311212	-0.501220820499908	0.616215722835146	1
ENSG00000000457.9	267.198021090381	-0.130341874402629	0.196684191403057	-0.662696241486559	0.507525117433984	1
ENSG00000000460.12	426.97797775298	0.0885980209025946	0.188875069618338	0.469082664438593	0.639010549767163	1
ENSG00000000938.8	0	NA	NA	NA	NA	NA
ENSG00000000971.11	1526.76761686459	-0.0709436082166034	0.277040001116788	-0.256077129405933	0.797891281414018	1
ENSG00000001036.9	1466.98850359979	-0.0115948431895168	0.107962267021432	-0.107397181528386	0.914473890390275	1
ENSG00000001084.6	2609.78429346014	-0.343549935904698	0.252076113557243	-1.3628817544693	0.172919779838454	1
ENSG00000001167.10	740.156222676898	0.0229781536889251	0.182096718074924	0.126186533902663	0.899584270546335	1
ENSG00000001460.13	399.211670087341	0.0415571562489159	0.114297907856446	0.363586324791791	0.716166940103528	1
ENSG00000001461.12	1173.62886815417	0.0950515424161523	0.139253512726976	0.682579136100593	0.494872821534952	1
ENSG00000001497.12	1809.22880521115	0.248765338202528	0.217346687792289	1.14455545989394	0.252393351624919	1
ENSG00000001561.6	135.580247223758	-0.439395221552463	0.464440065021425	-0.946075187402692	0.344110238364899	1
ENSG00000001617.7	1640.85555576285	-0.0166456357436245	0.206529223435707	-0.0805969996241539	0.935762452397165	1
ENSG00000001626.10	1905.63229783144	0.787994414039624	0.459675396560799	1.71424100557751	0.0864844728224641	0.854466591485946
ENSG00000001629.5	1469.88576451024	-0.0304536338457078	0.30968135277777	-0.0983386102280484	0.921663420217287	1
ENSG00000001630.11	3140.48858115076	0.0550823655748524	0.39443496840873	0.139648788739678	0.888937490444288	1
ENSG00000001631.10	710.383496865497	-0.226069474755002	0.284981309548129	-0.793278250820946	0.42761572548466	1
ENSG00000002016.12	235.949899293972	-0.137481224149715	0.165179334579871	-0.832314916992464	0.405231212877331	1
ENSG00000002079.8	122.063864454487	0.200346872401468	0.464012486922153	0.431770433012249	0.665908270824181	1
ENSG00000002330.9	976.819107799297	0.299084966619086	0.503898118743495	0.593542534679184	0.552818125967705	1
ENSG00000002549.8	1723.6083917246	0.402637724631185	0.130881190042107	3.07636051064058	0.00209544321264368	0.13590788208015
ENSG00000002586.13	0	NA	NA	NA	NA	NA
ENSG00000002587.5	509.092043182961	0.108931283621897	0.197374573231407	0.551901300347248	0.581015977430262	1
ENSG00000002726.15	12.97075216759	-3.22439768080819	8.35519397048953	-0.385915359020596	0.699559355267981	1
ENSG00000002745.8	0.885755353868952	0	8.40931103253783	0	1	NA
ENSG00000002746.10	189.367244495754	0.79310334756426	0.483261076982528	1.64114882273652	0.100766526139172	0.891820161806781
ENSG00000002822.11	632.168802280463	0.22078835192927	0.33151850050784	0.665991043006808	0.505416825548562	1
ENSG00000002834.13	12027.4255364032	0.120128383955359	0.145944252344384	0.823111441702356	0.410444622834541	1
ENSG00000002919.10	500.456215093579	0.0572890171353064	0.277473120025724	0.206466907965698	0.836426211456665	1
ENSG00000002933.3	3.34093049744789	0	8.40931103237218	0	1	NA
ENSG00000003056.3	2887.2266711206	0.0805983361839014	0.223225585040459	0.361062268777538	0.718052898464133	1
ENSG00000003096.9	59.8564626676293	-0.58260216880544	0.318058118741199	-1.83174751555234	0.0669890459435001	0.799788285249214
ENSG00000003137.4	504.520692325135	-0.0153792664316605	0.345637729588138	-0.0444953346094087	0.96450957073812	1
ENSG00000003147.13	336.945558183773	0.168715103418219	0.194180353590266	0.86885774126367	0.384924946020779	1
ENSG00000003249.9	1015.59064655897	0.432419771335906	0.341626552994579	1.26576745146261	0.205596351294263	1
ENSG00000003393.10	1030.42168813722	0.0392983301626856	0.179906432718873	0.21843760430787	0.827088168867441	1
ENSG00000003400.10	317.353032324558	0.0923332407501475	0.139497692863663	0.661897977340664	0.508036608160093	1
ENSG00000003402.15	4059.55098103763	0.135516971317295	0.0721483791489339	1.87830929697742	0.0603388654661917	0.776819345590212
ENSG00000003436.10	1640.30086596966	-0.208030015023587	0.260028188479368	-0.80002870550357	0.423694165873956	1
ENSG00000003509.11	536.826487071986	0.0482868566370781	0.124146707292588	0.388949958401039	0.697313164690477	1
ENSG00000003756.12	1517.65076472808	-0.0202517622013526	0.107023859628974	-0.189226610510596	0.849915212238933	1
ENSG00000003987.9	28.3339655500964	-0.345314408873372	0.88842666465388	-0.38868082489161	0.697512268732923	1
ENSG00000003989.12	297.523112468253	0.707955876014875	0.383839147693114	1.8444076907468	0.0651237473403435	0.789776322533683
ENSG00000004059.6	2708.1518895471	0.0378099776782555	0.295091890677899	0.128129504309307	0.8980464874196	1
ENSG00000004139.9	37.9895326574369	0	1.76137022251952	0	1	1
ENSG00000004142.7	1661.24151316005	0.237788244673237	0.132921486017813	1.78893760367207	0.0736248649294509	0.818093051272114
ENSG00000004399.8	1094.0856624819	0.151027122488107	0.633732109890297	0.238313823981952	0.811637700197921	1
ENSG00000004455.12	2980.72134639654	0.144628454467879	0.16426552116986	0.880455334983689	0.378612691290211	1
ENSG00000004468.8	376.729718771158	0	1.67163176875835	0	1	1
ENSG00000004478.5	4941.39854200414	0.2478717639177	0.216363177276898	1.14562823044736	0.251949011250147	1
ENSG00000004487.11	2265.10755687192	0.0731595349007919	0.105132785458802	0.695877452323955	0.486505578984584	1
ENSG00000004534.10	1200.66330759685	0.0949631735288714	0.146555124324798	0.647968973902357	0.517005017656389	1
ENSG00000004660.10	377.493639761784	-0.132642384854903	0.253061548543091	-0.524150688314929	0.600173735570987	1
ENSG00000004700.11	1643.6577638884	-0.210749574927753	0.21944162903813	-0.960390131314296	0.336858903027858	1
ENSG00000004766.11	458.916004158761	-0.125869169372009	0.296093629713293	-0.425099214373129	0.670764350600562	1
ENSG00000004776.7	8.65415812115425	-0.284844661208415	0.966837739593312	-0.294614752345343	0.768288191384619	1
ENSG00000004777.14	127.56784334149	0.100766950176399	0.469224946580862	0.214751902921328	0.829960753827468	1
ENSG00000004779.5	1307.55325077628	-0.0693927422818177	0.198513011087976	-0.34956269063424	0.726666914992087	1
ENSG00000004799.7	768.617058243472	-1.41259384116615	0.565331900117045	-2.49869827065072	0.0124650391798707	0.388360306006026
ENSG00000004809.9	0.21382310595773	0	8.40931103326692	0	1	NA
ENSG00000004838.9	11.4568920435953	-0.918496890210996	1.53670537869832	-0.597705261491971	0.550036614117511	1
ENSG00000004846.12	2.29907923128935	0	8.40931103231656	0	1	NA
ENSG00000004848.6	42.0728169235993	0	1.69730624323837	0	1	1
ENSG00000004864.9	890.915864096042	0.127349886520096	0.182784530980859	0.696721357309128	0.485977190323771	1
ENSG00000004866.14	493.990276999067	-0.0948169461939064	0.149082078254139	-0.636004993385405	0.524773167417906	1
ENSG00000004897.7	2503.70585234427	-0.0803093154783217	0.252812920492658	-0.317663018653565	0.750740566065605	1
ENSG00000004939.9	0	NA	NA	NA	NA	NA
ENSG00000004948.9	0.562439802362417	0	8.40931103233706	0	1	NA
ENSG00000004961.10	848.889814328271	-0.0272126015866785	0.102902933267769	-0.264449231159109	0.79143378027954	1
ENSG00000004975.7	861.573925323914	-0.188979616902409	0.203195398061254	-0.930038862619519	0.352350963301759	1
ENSG00000005001.5	556.746836014441	0.220117496589072	0.288982345759671	0.76169876748156	0.446239811124817	1
ENSG00000005007.8	1982.79616395215	0.0444502323405761	0.114610144634219	0.387838550264813	0.698135515135849	1
ENSG00000005020.8	1006.11369769073	-0.180800923052576	0.250393882980339	-0.722066054092753	0.470253867423265	1
ENSG00000005022.5	8465.5949785052	0.0567519073478125	0.157128644368032	0.36118116831	0.717964018826299	1
ENSG00000005059.11	401.315515501305	0.0693017353870607	0.204289754059732	0.339232555768792	0.734434545824703	1
ENSG00000005073.5	7.31382659161864	2.87575470845787	1.6391838306806	1.75438206175072	0.079365062949291	0.834852007185722
ENSG00000005075.11	1076.74474943821	0.00328716751606096	0.329873461573044	0.00996493473705242	0.992049264008696	1
ENSG00000005100.8	1098.69284819206	0.0666408199775019	0.123344093112527	0.540283837643568	0.589001302776401	1
ENSG00000005102.8	0.710000757250229	3.10612821447808	8.35136517902715	0.371930594327084	0.709944525593115	NA
ENSG00000005108.11	302.84064712612	-1.82131871988482	0.563343742802268	-3.23305041221359	0.00122475947721717	0.0973064259445325
ENSG00000005156.7	842.077004724917	0.352626464643556	0.161661680381996	2.18126190331762	0.0291640505014204	0.569078117434216
ENSG00000005175.5	1057.5435763441	-0.103458877218842	0.269886490295002	-0.383342186212269	0.701466063772023	1
ENSG00000005187.7	234.488132849121	-1.09045989614992	0.299212140312897	-3.64443733803576	0.000267977412775103	0.0341767533037947
ENSG00000005189.15	117.683766902809	-0.359587507581592	0.277481975613811	-1.29589501006744	0.195011658619908	1
ENSG00000005194.10	1264.64861594375	0.150456764065967	0.189452432434532	0.79416644132009	0.427098542214248	1
ENSG00000005206.12	618.979877121808	-0.138012508139242	0.293466360605372	-0.470283912113623	0.638152189906417	1
ENSG00000005238.15	930.010364580169	0.272129889998297	0.191112565880175	1.42392463177392	0.154468290609718	0.991577984477055
ENSG00000005243.5	120.786648227388	-0.00780950833123432	0.348804237746202	-0.0223893734253214	0.982137357006667	1
ENSG00000005249.8	107.327348569564	0	1.68754530651264	0	1	1
ENSG00000005302.13	728.188775488963	-0.00641086314159111	0.0844875451196561	-0.0758793871038823	0.93951505628048	1
ENSG00000005339.8	1534.56827599076	-0.0999977033543336	0.230858515209783	-0.433155793553749	0.664901591783508	1
ENSG00000005379.11	1.37727009884498	-3.58387174052572	3.80108195700202	-0.942855687161342	0.345754723360421	NA
ENSG00000005381.6	0	NA	NA	NA	NA	NA
ENSG00000005421.4	21.0379039822352	0	1.73868504555576	0	1	1
ENSG00000005436.9	364.604856938877	-0.230415718907786	0.228246849517282	-1.00950229716244	0.312733800497004	1
ENSG00000005448.12	917.59417111309	-0.01884208862285	0.38283716514661	-0.0492169787529231	0.960746380575401	1
ENSG00000005469.7	407.867138339808	-0.0900381771329874	0.25045124895849	-0.35950380566044	0.71921823134417	1
ENSG00000005471.11	1.19980786370268	0	8.40931103252472	0	1	NA
ENSG00000005483.15	1340.64521665161	-0.110990806284082	0.314071727406128	-0.353393179324795	0.723793698495815	1
ENSG00000005486.12	262.558648783139	-0.268235108148381	0.256375612187869	-1.04625828431692	0.295441799750642	1
ENSG00000005513.9	18.3184026846187	3.24660493988167	1.39318242662712	2.33035163079229	0.0197875739978001	0.478709507689004
ENSG00000005700.10	2132.86990290294	-0.101094554083049	0.273443632831043	-0.369708934292554	0.711599374154466	1
ENSG00000005801.12	507.978304909075	0.0820439427312855	0.13307517699146	0.616523265917207	0.537549221308149	1
ENSG00000005810.13	1054.9540448472	-0.00474233683088583	0.358335397599265	-0.0132343521255729	0.989440823004266	1
ENSG00000005812.6	419.546722214849	-0.290094277158769	0.254662951701994	-1.13913027089326	0.254648823465388	1
ENSG00000005844.13	10.0756178469853	0.827828561033335	1.35641250913572	0.610307377333767	0.541658210886417	1
ENSG00000005882.7	411.623774053305	-0.227570522595724	0.294690891175413	-0.772234668292695	0.439975451804473	1
ENSG00000005884.13	18073.0408174489	0.111293677952484	0.143914594219383	0.773331423099646	0.439326263557087	1
ENSG00000005889.11	699.490287073925	-0.000651273826394851	0.212627367625338	-0.00306298212534162	0.997556097673567	1
ENSG00000005893.11	2996.36961104361	-0.164842561752855	0.185954067822974	-0.886469243091704	0.375364720876171	1
ENSG00000005955.8	1342.58216411701	0.110366470323625	0.148435448511678	0.743531760305503	0.457159800242373	1
ENSG00000005961.13	37.8669007565796	-3.14417752905022	1.64478494375231	-1.91160403127067	0.0559270018808645	0.752234293714977
ENSG00000005981.8	42.5860222964316	0	1.69639465828033	0	1	1
ENSG00000006007.7	2429.36671579981	0.0333196250497508	0.11927590074042	0.27934917986714	0.77997686774718	1
ENSG00000006015.13	672.477571936136	0.0686980339233848	0.412761740287926	0.166435081593231	0.867814567824504	1
ENSG00000006016.6	67.8267623299899	-0.0779922435719265	0.303774397848943	-0.256743965667276	0.797376429158951	1
ENSG00000006025.7	377.20375906128	-0.179633723927846	0.223438945845854	-0.803949925774227	0.421425894830428	1
ENSG00000006042.7	563.920223337796	-0.109935580351632	0.14564436785475	-0.754822050250989	0.450355761566074	1
ENSG00000006047.8	17.770109306802	0.168447239267552	0.836027684574743	0.201485240710941	0.840319168997407	1
ENSG00000006059.3	0.557945781482553	0	8.4093110333509	0	1	NA
ENSG00000006062.9	1012.07804102682	-0.282590653901222	0.238210411198985	-1.18630689766605	0.235501123648867	1
ENSG00000006071.7	82.9062759447935	0	1.67706207334251	0	1	1
ENSG00000006074.4	0	NA	NA	NA	NA	NA
ENSG00000006075.11	25.762192203719	0	5.27182913857331	0	1	1
ENSG00000006114.11	1098.0183107283	-0.122929937533222	0.139075841724859	-0.883905759681975	0.376747087772527	1
ENSG00000006116.3	0	NA	NA	NA	NA	NA
ENSG00000006118.10	3818.95521401843	0.472153488552478	0.298333712391405	1.58263538092211	0.113504594412268	0.924888769163979
ENSG00000006125.12	4235.13260722666	0.0897942099663494	0.357942295307804	0.250862251104282	0.801920610559904	1
ENSG00000006128.7	3.22964860090549	0	8.40931103273429	0	1	NA
ENSG00000006194.6	810.777287912408	0.0066165665520292	0.139410875057972	0.0474609068286658	0.962145887035528	1
ENSG00000006210.6	371.241698122462	-0.345276411648273	0.572867643843751	-0.602715854803011	0.546697732337554	1
ENSG00000006282.15	2349.99548977059	0.0235052509984289	0.185801926065323	0.126507036262719	0.89933057966377	1
ENSG00000006283.13	222.346097458871	0	1.68012676766607	0	1	1
ENSG00000006327.9	4939.16783215179	0.18770675288882	0.419286267774799	0.447681613531017	0.654382993054355	1
ENSG00000006377.9	1.8905886723521	0	8.40931103274225	0	1	NA
ENSG00000006432.11	833.73695447348	0.189954969550166	0.35394064286334	0.536685948280627	0.591484563885877	1
ENSG00000006451.3	1712.71020034486	0.0277295862869653	0.148572454942315	0.186640156802496	0.851942779362261	1
ENSG00000006453.9	2397.35494431694	0.0722616434940637	0.171707199068306	0.420842247070362	0.673870279750771	1
ENSG00000006459.6	303.060871539417	0.106194409348505	0.237519383352759	0.447097865654138	0.654804400014685	1
ENSG00000006468.9	177.110149685006	-0.657878757474163	0.351708080042917	-1.87052500299079	0.0614109482457662	0.776819345590212
ENSG00000006530.11	393.509894390456	-0.0131513737953875	0.334627483023316	-0.0393015351774653	0.968649982668929	1
ENSG00000006534.11	3469.97873376355	-0.202667393919185	0.248651679281132	-0.815065454233447	0.415034844577641	1
ENSG00000006555.6	151.968812354036	0.010082617387361	0.171174797696679	0.0589024641654745	0.953029795341327	1
ENSG00000006576.12	426.480266883326	-0.561854754197212	0.287254613651311	-1.95594684122021	0.0504714165816809	0.725754422813809
ENSG00000006606.4	13.8169073069383	-0.2339830606621	0.840805556182861	-0.27828438922829	0.780794058608279	1
ENSG00000006607.9	779.03775430537	0.0512820071477161	0.156068041195744	0.328587497829853	0.742467499098606	1
ENSG00000006611.11	243.782186592642	0	1.6843147221205	0	1	1
ENSG00000006625.13	1178.35628745739	-0.253642264007138	0.156723685573109	-1.61840415556599	0.105575527042813	0.907930920752058
ENSG00000006634.3	498.473893036883	-0.0337064939334936	0.234860829178684	-0.143516882109999	0.885881979267537	1
ENSG00000006638.7	6.49422853805377	1.09177307300464	1.70885387827476	0.63889200058865	0.522893192295914	1
ENSG00000006652.9	957.316651843193	-0.0969282375222088	0.16600459923388	-0.583888867956295	0.559295083193027	1
ENSG00000006659.8	0	NA	NA	NA	NA	NA
ENSG00000006695.6	372.496118156775	-0.100836047618378	0.145164117507035	-0.69463479921952	0.487284198147717	1
ENSG00000006704.6	406.472020744101	0.0950915525236228	0.140039413318117	0.679034210944674	0.497116185591576	1
ENSG00000006712.10	2304.84332635908	0.259362830710909	0.27914501563635	0.929132945897869	0.352820192361313	1
ENSG00000006715.11	1444.59379089611	-0.159738360215556	0.148401413029589	-1.0763937954129	0.281751176075647	1
ENSG00000006740.12	171.430688633545	-0.113529010638377	0.267431837902372	-0.424515687918286	0.671189766696552	1
ENSG00000006744.14	2520.89352354604	0.177550419135121	0.156376622771606	1.13540256841612	0.256206684032393	1
ENSG00000006747.10	63.556026459564	0.862070680102556	1.57667645628518	0.546764478321497	0.584540550004404	1
ENSG00000006756.11	788.3127065136	0.055608361586032	0.137630253986995	0.40404169850102	0.686182056155148	1
ENSG00000006757.7	395.241839545816	-0.12864033864924	0.167481071070556	-0.768088822378301	0.442434417093961	1
ENSG00000006788.8	0	NA	NA	NA	NA	NA
ENSG00000006831.9	2308.63122060532	0.11900649316564	0.0784604947587021	1.51676959891259	0.129324865131493	0.956602190833869
ENSG00000006837.7	58.3709865471606	-0.06183761504375	0.58199273121127	-0.106251524679785	0.915382791493101	1
ENSG00000007001.8	0.77486394607036	-3.54374242486009	4.62941017120157	-0.76548465005431	0.443983003440542	NA
ENSG00000007038.6	12.6070213831749	0.255129604000255	1.6479056321427	0.15482051825293	0.876962815020285	1
ENSG00000007047.10	658.773085062192	0.120557318385309	0.184529167951642	0.653323914715216	0.513547478146595	1
ENSG00000007062.7	207.94915660198	-3.64793048039903	2.95355975113447	-1.23509621872313	0.21679469652042	1
ENSG00000007080.6	1278.42795071707	0.259610611485267	0.37892704923198	0.685120294292669	0.493268014942994	1
ENSG00000007129.13	0	NA	NA	NA	NA	NA
ENSG00000007168.8	3315.53895449073	-0.106146463364721	0.101277208415487	-1.0480784870102	0.294602447058209	1
ENSG00000007171.12	6.75509936054928	0	2.85064435016224	0	1	1
ENSG00000007174.13	3.14633914046027	-1.88384516881466	3.16869818107105	-0.594517073310497	0.552166326416353	NA
ENSG00000007202.10	5261.43928665238	0.302709561990431	0.124712007925838	2.42726876926271	0.0152129810421078	0.417468767759513
ENSG00000007216.10	0.428884785860225	0	8.40931103275306	0	1	NA
ENSG00000007237.14	17.1211435764591	0.0375768918172629	1.2044504668731	0.0311983704193475	0.975111339500161	1
ENSG00000007255.6	502.578766619458	0.122774664947191	0.424976688345943	0.288897410879275	0.772659885110899	1
ENSG00000007264.9	1.45387490461507	0	8.40931103194589	0	1	NA
ENSG00000007306.10	9.68370485148437	4.59120388666168	3.19259780167533	1.43807775732115	0.150411992876643	0.986996399630909
ENSG00000007312.8	0.188740030286817	0	8.40931103309991	0	1	NA
ENSG00000007314.7	2.323498945131	0	6.09755393499302	0	1	NA
ENSG00000007341.14	195.350605796041	-0.0358277943755962	0.175375669831973	-0.204291703689131	0.838125552763287	1
ENSG00000007350.12	0	NA	NA	NA	NA	NA
ENSG00000007372.16	37.5630170047634	-1.08982529269884	0.732389031530931	-1.4880415268109	0.136739942476387	0.968144592721966
ENSG00000007376.3	770.000075422956	0.305832152431681	0.447245792882886	0.68381225111214	0.494093729477849	1
ENSG00000007384.11	804.566909057024	0.193165713770586	0.189832399322655	1.0175592494212	0.308887461599432	1
ENSG00000007392.12	956.597378486576	0.220225888441952	0.189133373660216	1.16439465008219	0.244264114677721	1
ENSG00000007402.7	30.8585617728219	-0.726115099941334	0.556156006740903	-1.30559607581405	0.191689955540471	1
ENSG00000007516.9	46.0424744789363	-0.509197909571923	0.92683181509262	-0.549396234872492	0.582733557397614	1
ENSG00000007520.3	1274.99152707217	-0.0675268175152911	0.417998701811188	-0.161547912045414	0.871661878524525	1
ENSG00000007541.10	811.323091042596	-0.0227113632335281	0.344257009890936	-0.0659721155444977	0.947400025648444	1
ENSG00000007545.11	600.330362963567	0.0563027728153164	0.238942099938122	0.235633539798541	0.813717045175242	1
ENSG00000007866.14	518.350436187508	0.186864397480364	0.209284492438508	0.892872640983035	0.371925379926593	1
ENSG00000007908.11	3.30985789494733	0	3.17572818665115	0	1	NA
ENSG00000007923.11	1528.73435908411	0.267258778435538	0.157476640163232	1.69713284559863	0.0896715476994387	0.859551695013901
ENSG00000007933.8	0.860242913015941	-5.96628477547548	8.33088852231008	-0.71616427941603	0.473889916717108	NA
ENSG00000007944.10	133.262901535205	-0.568993919724645	0.390483127084149	-1.45715366493166	0.145073967569245	0.985768540071408
ENSG00000007952.13	13.7107187857472	2.8487453361888	1.6383352532274	1.73880488170964	0.0820690896341868	0.840460007622899
ENSG00000007968.6	150.301538369289	-0.0147384053375888	0.483641236140896	-0.0304738393590888	0.975689156855762	1
ENSG00000008018.8	3454.3752346365	0.0624892872578667	0.272000403721848	0.229739685687265	0.81829405487261	1
ENSG00000008056.8	4.48290127585334	-0.174820851526629	2.90699101533458	-0.0601380776907932	0.952045663217735	1
ENSG00000008083.9	736.960883023474	0.12062717436694	0.22017790214143	0.547862311311584	0.583786449131418	1
ENSG00000008086.6	141.620202771456	-0.176826600168378	0.514876203156055	-0.343435177396969	0.73127109925235	1
ENSG00000008118.5	3.76840646725603	4.44554727842346	2.83652830313317	1.56724939903226	0.117056407889885	NA
ENSG00000008128.18	488.305676905681	0.207798773178793	0.256345559943795	0.810619747907292	0.417584072609554	1
ENSG00000008130.11	967.94492463945	0.126207096177368	0.119405888410035	1.05695873007517	0.290530422868675	1
ENSG00000008196.8	0	NA	NA	NA	NA	NA
ENSG00000008197.4	0	NA	NA	NA	NA	NA
ENSG00000008226.15	9.28555360962155	0.486439627326788	0.778177838468498	0.625100848777872	0.531904870918193	1
ENSG00000008256.11	1428.20954746574	0.0694015406110303	0.212212756905923	0.327037552421021	0.743639482750782	1
ENSG00000008277.10	55.4763687492983	-5.41104170550113	1.26420618811955	-4.28018922573842	1.86734475408968e-05	0.00404861090961688
ENSG00000008282.3	2064.84206981348	-0.208647919110536	0.251167474908393	-0.830712333221628	0.406136157383333	1
ENSG00000008283.11	861.944838813009	-0.0484978743370704	0.140627235304087	-0.344868291211162	0.730193389776528	1
ENSG00000008294.16	3248.50402571909	0.0694599002901204	0.272641222318354	0.254766684580861	0.798903308207091	1
ENSG00000008300.10	520.732704583606	0.418441488826138	0.301424292980627	1.38821421687147	0.165071824413822	1
ENSG00000008311.10	87.5723434927622	0.0622285211015311	1.20319575374771	0.0517193656208493	0.95875230635549	1
ENSG00000008323.11	143.743252804086	0.089388604436892	0.376989513852921	0.237111646749321	0.81257017718325	1
ENSG00000008324.6	208.296566935421	-0.0419488355948694	0.278048138273334	-0.150868967709584	0.880079080423522	1
ENSG00000008382.11	159.933246440295	-0.00539420127935713	0.380632445050344	-0.0141716801851815	0.988693013656838	1
ENSG00000008394.8	8163.16846736365	-0.174118588780674	0.154006401012791	-1.1305931937609	0.258226353539807	1
ENSG00000008405.7	385.828046814967	0.29413795540681	0.457867056941047	0.642409081299513	0.520607604830668	1
ENSG00000008438.4	1.36387848754117	0	4.39153444781569	0	1	NA
ENSG00000008441.12	418.242306031963	-0.241477567459999	0.254132398805171	-0.950203785882203	0.342008715342327	1
ENSG00000008513.10	1539.68604401857	0.106580779572123	0.171280809739425	0.622257564839095	0.533772519628718	1
ENSG00000008516.12	35.6830269329101	0.243482448860283	0.54457330958895	0.447106834971523	0.6547979242418	1
ENSG00000008517.12	878.013027862184	1.23853494683433	0.399404913608825	3.10095070099047	0.0019290040353962	0.130289370564991
ENSG00000008710.13	1186.47658150776	-0.0193620545708891	0.29204214904209	-0.0662988360906034	0.947139909853041	1
ENSG00000008735.10	111.240786352904	-0.000306846601470741	0.417144217053185	-0.000735588769846519	0.999413085130369	1
ENSG00000008838.13	2242.99646912152	0.201077288939964	0.176210131019674	1.14112218052612	0.253819082249783	1
ENSG00000008853.12	1234.66117122556	0.207562122661332	0.169313034740656	1.22590752081943	0.220233478284899	1
ENSG00000008869.7	787.08200116161	-0.0491243627027542	0.278215167979957	-0.176569678279702	0.859846413043101	1
ENSG00000008952.12	3300.76042886819	0.0386916793897627	0.18871296322015	0.20502926099796	0.837549263653663	1
ENSG00000008988.5	17160.7246966171	0.0502870083611617	0.337264474142203	0.149102595193465	0.881472678115108	1
ENSG00000009307.11	8895.72515593201	0.011733509047258	0.0963005975164107	0.121842536286013	0.903023725808092	1
ENSG00000009335.13	2913.77817556254	0.0895265178552632	0.161709901822575	0.553624217479829	0.579836048640278	1
ENSG00000009413.11	392.883893523054	-0.388512760565537	0.383330394835678	-1.01351931858177	0.310812173362105	1
ENSG00000009694.9	1.57917276671353	-2.66040941325037	2.36458003186929	-1.1251086355268	0.260543002424595	NA
ENSG00000009709.7	69.8419036947086	0	1.71156709766532	0	1	1
ENSG00000009724.12	22.7881619948564	-0.152841178824156	0.555626382852182	-0.275079052293341	0.783255504842997	1
ENSG00000009765.10	9.19823332626699	-1.40472852963913	2.1761762680001	-0.645503101148179	0.518601209272713	1
ENSG00000009780.11	167.37771327525	-0.220474255279095	0.159000863245627	-1.38662300806822	0.165556748716501	1
ENSG00000009790.10	101.061375511599	0.175482986406749	0.249812763156207	0.702458049739517	0.482393554482343	1
ENSG00000009830.7	899.243672059655	0.219894092833218	0.1574082335437	1.3969669049883	0.162423523480812	0.998840968434976
ENSG00000009844.11	1022.27753936121	-0.0880174511469534	0.218652943871601	-0.40254409379752	0.687283644354935	1
ENSG00000009950.11	53.478069224797	0	1.74696859993852	0	1	1
ENSG00000009954.6	996.598393951217	0.0798215836844956	0.513482593949911	0.155451391390848	0.876465472063505	1
ENSG00000010017.9	650.838922743798	0.0719280198048262	0.219830551923736	0.32719755818918	0.743518467622551	1
ENSG00000010030.9	55.5464315627768	2.76104024233919	1.49766701047314	1.84356083363746	0.0652471683949612	0.789776322533683
ENSG00000010072.11	354.055063930208	-0.0407219518380841	0.201194130607663	-0.202401291305528	0.839603018977596	1
ENSG00000010165.15	1145.24702220594	0.177165705557001	0.137766638189588	1.28598409517109	0.198448612487877	1
ENSG00000010219.9	440.538914135252	0.184914597824199	0.246946728865581	0.74880359287874	0.453975593898883	1
ENSG00000010244.12	4045.59465338716	0.0743734824688664	0.167915710294806	0.442921524962081	0.657822497559008	1
ENSG00000010256.6	3274.40438445349	0.127664122694655	0.278528150227279	0.458352674910887	0.646699086040265	1
ENSG00000010270.9	1228.3915985323	-0.0295469192773248	0.164601493539875	-0.179505778725921	0.857540580260299	1
ENSG00000010278.7	5388.42306396824	-0.00232919317816229	0.152583055616811	-0.0152650841126927	0.987820698078121	1
ENSG00000010282.10	0.334126150096336	0	8.40931103337307	0	1	NA
ENSG00000010292.8	3549.29857294272	-0.0891652122151588	0.192180913197512	-0.463964973064313	0.642672841070724	1
ENSG00000010295.15	21.1913570292975	-0.0718608772508294	0.737816492063806	-0.0973966806432065	0.92241138066098	1
ENSG00000010310.4	94.3462231857782	0.136148175432016	0.262564822187694	0.51853166885658	0.604087370346165	1
ENSG00000010318.15	57.8796662309634	-0.0999835215274921	0.281871400124748	-0.354713253928005	0.722804420603471	1
ENSG00000010319.2	6.871890376514	-3.04284504967637	1.39402295572361	-2.18277972911636	0.0290520351664296	0.56826085439666
ENSG00000010322.11	1062.68096108474	-0.0553600907143603	0.156116098659564	-0.354608468887516	0.722882930720978	1
ENSG00000010327.6	1.33364165567825	1.11574154885996	8.39634261574851	0.132884233042996	0.894284936519606	NA
ENSG00000010361.9	237.875233006477	-0.102993005577181	0.420274218905411	-0.245061440707503	0.806408858556333	1
ENSG00000010379.11	3.60227963930915	0.0428064164259838	2.21791147258015	0.0193003268864406	0.984601523160284	NA
ENSG00000010404.13	985.763620245189	0.153761516057692	0.196518490312132	0.782427728879208	0.433963243063328	1
ENSG00000010438.12	281.542747511142	0.725360701540436	0.44393199991322	1.63394551796723	0.102270290941297	0.897302242417955
ENSG00000010539.7	213.317217106452	-0.195785494523379	0.187868470259022	-1.04214131436447	0.297346166512883	1
ENSG00000010610.5	0	NA	NA	NA	NA	NA
ENSG00000010626.10	195.583200044993	0.0870000208553032	0.34175249832448	0.254570255614343	0.799055035002268	1
ENSG00000010671.11	0.10975286089068	0	8.40931103317945	0	1	NA
ENSG00000010704.14	604.654063288034	-0.303859632170977	0.160241954001188	-1.89625516029793	0.0579263123985819	0.764243498197112
ENSG00000010803.12	464.119700042377	-0.0448435654799568	0.110180457382685	-0.407001082997902	0.684007192773042	1
ENSG00000010810.13	284.288324568938	0.246185974968343	0.147480657463748	1.6692763593684	0.0950626231193281	0.873514984454023
ENSG00000010818.4	808.034121175877	0.330723637031295	0.239881438309919	1.37869623994838	0.167988429303539	1
ENSG00000010932.11	0.0437535196266813	0	8.40931103342044	0	1	NA
ENSG00000011007.8	1342.4601079977	0.284188023326676	0.0828435339305302	3.43041888537718	0.000602650124792825	0.0591058674966871
ENSG00000011009.6	1451.53424932029	0.121316746594265	0.332654414188248	0.364693031025321	0.715340561293339	1
ENSG00000011021.17	525.627431437665	0.292834913919335	0.170181339733971	1.72072281471692	0.0853011343422819	0.852345367600554
ENSG00000011028.9	1953.46900957246	-0.280555227810397	0.222701621227331	-1.2597808056548	0.207748445840346	1
ENSG00000011052.17	2633.47979610506	0.0680642510399161	0.649542418919215	0.104788000071141	0.916544032179641	1
ENSG00000011083.4	0.807008505011911	-3.80909611082344	8.34568186109948	-0.456415206596627	0.648091432768428	NA
ENSG00000011105.7	496.220350878672	-0.1251991991553	0.167679468039211	-0.746657898067895	0.45527008979503	1
ENSG00000011114.10	866.639788531802	0.00899217844487738	0.213177157350613	0.0421817166371532	0.966353837596669	1
ENSG00000011132.7	274.504848426075	-0.0367780720518405	0.21581275469492	-0.170416582207252	0.864682532169746	1
ENSG00000011143.12	280.397350656272	0.106213534756476	0.147219542050704	0.721463558960772	0.47062435355313	1
ENSG00000011198.3	312.082044119272	-0.148938138238385	0.130801059319958	-1.13866155987362	0.254844341595595	1
ENSG00000011201.6	25.2860657380147	-0.00996372257310974	1.85419493755117	-0.00537361114051405	0.995712499269331	1
ENSG00000011243.13	1327.93736362689	0.185398206357633	0.278420703562037	0.665892313271606	0.505479934060558	1
ENSG00000011258.11	382.510772899437	-0.190698597160879	0.278649060212142	-0.684368348544567	0.493742597419116	1
ENSG00000011260.9	1274.78576788437	-0.0283082032234922	0.166116301327461	-0.170411952332655	0.86468617302247	1
ENSG00000011275.14	1127.31779717792	0.105320515044102	0.119279582060198	0.882971865134038	0.377251472890827	1
ENSG00000011295.11	1117.09955864681	-0.187045335826025	0.105807408223896	-1.76779054478135	0.0770959261964514	0.830227818913552
ENSG00000011304.12	6539.74045526719	0.199306741767596	0.118622899916665	1.68017087685103	0.0929240739235545	0.867679994999733
ENSG00000011332.15	49.0305451898434	1.02068540311585	0.675369704451835	1.5112987692338	0.130712347399359	0.959394212656981
ENSG00000011347.5	80.3471452550984	-0.28082665674845	0.263951673582943	-1.06393209384294	0.28735946287632	1
ENSG00000011376.5	656.191361036263	0.0609784024884861	0.13529407342225	0.450710078764307	0.652198517332021	1
ENSG00000011405.9	1271.48879540386	-0.09924224306658	0.381958894448507	-0.259824406523826	0.794999223654696	1
ENSG00000011422.7	2054.30941925312	0.662595751887345	0.20226182121453	3.27593090929681	0.00105314320901453	0.0866842745088786
ENSG00000011426.6	3237.58575763465	-0.260369528666874	0.41604223207388	-0.625824756705561	0.531429891730423	1
ENSG00000011451.13	982.20203286707	0.101648210179052	0.153077125772281	0.664032654560456	0.506669411396	1
ENSG00000011454.12	1152.97735347294	-0.183582392952762	0.191987821485438	-0.956218949370631	0.338961628248477	1
ENSG00000011465.12	1.73331275412043	-0.907066601097504	8.25605216814814	-0.109866868888858	0.912514958235691	NA
ENSG00000011478.7	371.327484319011	0.0467778743366348	0.28858364209609	0.16209468422004	0.871231292217421	1
ENSG00000011485.10	1864.76493733745	0.203067135986334	0.11628055483066	1.74635506583248	0.0807492728167865	0.837213598525899
ENSG00000011523.9	446.583382391811	-0.320445754477143	0.140715896868528	-2.27725339928392	0.0227710980015238	0.511718760714145
ENSG00000011566.10	778.047190253508	-0.19888257425521	0.330827862623299	-0.601166336711095	0.547729203417588	1
ENSG00000011590.9	16.3827648240102	-0.426801679131119	1.12746646443506	-0.378549333921854	0.705022552319381	1
ENSG00000011600.7	0	NA	NA	NA	NA	NA
ENSG00000011638.6	552.207405630075	0.0600769738555484	0.173777863260294	0.345711316323195	0.72955967888497	1
ENSG00000011677.8	4.79741610326468	-1.24015727632215	8.20382786888995	-0.151168124946282	0.879843093910907	1
ENSG00000012048.15	1084.71056634247	-0.248908346294421	0.275694599675972	-0.902840848485849	0.366610367996254	1
ENSG00000012061.11	2838.06079542344	0.112242077638356	0.286193451386494	0.392189538560676	0.694918173257985	1
ENSG00000012124.10	67.2946331009169	-3.57796878503928	1.38828241231483	-2.57726292093073	0.00995861699196193	0.33972463874852
ENSG00000012171.13	303.538556413309	-0.210957108807752	0.257796062364259	-0.81831005048353	0.41318016864928	1
ENSG00000012174.7	862.791662913823	0.00207173501414212	0.281167264609578	0.00736833648475716	0.994120971277806	1
ENSG00000012211.8	169.562184108534	0.166996023646915	0.200141465352018	0.834389931907389	0.404061288862107	1
ENSG00000012223.8	0	NA	NA	NA	NA	NA
ENSG00000012232.4	1541.5745972605	0.0646635639039785	0.159354542075577	0.405784253537691	0.684901129544568	1
ENSG00000012504.9	27.0304616709849	0	1.76408839937446	0	1	1
ENSG00000012660.9	3039.23866161173	-0.185469487352785	0.253279188762505	-0.732272905085367	0.464002013568095	1
ENSG00000012779.6	80.1571600366549	-0.0629693741760135	1.21286510845261	-0.0519178709463829	0.958594134522955	1
ENSG00000012817.11	159.423207839881	0	1.6723629318309	0	1	1
ENSG00000012822.11	1169.54390234684	-0.0274686129274031	0.148447195042561	-0.185039622469981	0.853197957924749	1
ENSG00000012963.9	717.200723310879	-0.0343133518246001	0.170593727981937	-0.201140758400176	0.840588512606659	1
ENSG00000012983.7	1141.28988991832	-0.0213315018300171	0.30868783583559	-0.0691037979267135	0.944906997949341	1
ENSG00000013016.10	459.415322878216	0.0899847489364921	0.153228627110101	0.587258077251023	0.557030392303881	1
ENSG00000013275.3	5250.93725542327	0.245621572258979	0.294081255662452	0.835216687665754	0.403595715504751	1
ENSG00000013288.4	946.086918136015	0.00309301988224366	0.112642224749872	0.0274587961052071	0.978093803389715	1
ENSG00000013293.5	0	NA	NA	NA	NA	NA
ENSG00000013297.6	13.3333352665922	1.94517129180655	1.5430222095085	1.2606242993911	0.207444239596763	1
ENSG00000013306.11	3716.83833122218	0.171483537355317	0.317715923979059	0.539738566476823	0.589377339126303	1
ENSG00000013364.14	6365.3687902691	0.116757692990062	0.266216321033366	0.438582024335871	0.660964424320752	1
ENSG00000013374.11	1909.97711569086	0.0855629217419717	0.141077513217813	0.606495817727302	0.544185558718172	1
ENSG00000013375.11	955.070553334099	0.281534485464969	0.183147447318995	1.53720125279502	0.124244033660983	0.94905097712261
ENSG00000013392.6	148.04244900093	0.673049256713795	0.228967279083457	2.93949973728986	0.00328742549358024	0.189225762997732
ENSG00000013441.11	1273.48216195156	-0.0378943453817134	0.236501565624182	-0.160228729487272	0.87270089889885	1
ENSG00000013503.5	310.652681005365	-0.0544730024240083	0.169062478327917	-0.322206340299539	0.747296381552483	1
ENSG00000013523.5	464.084857245065	-0.268597927526835	0.180877139512627	-1.48497443209557	0.137550597166612	0.96945898250221
ENSG00000013561.13	966.147067246749	-0.0132711454219425	0.171602925700686	-0.0773363587348758	0.938355967418676	1
ENSG00000013563.9	306.137864199936	0.0895908033504655	0.273008566527055	0.328161143403488	0.74278982552561	1
ENSG00000013573.12	930.851365807991	0.132817792739973	0.250636517578868	0.52992195240735	0.596166045071115	1
ENSG00000013583.4	647.930682188619	-0.0830829148982971	0.250374105355699	-0.33183509444902	0.740013782812549	1
ENSG00000013588.5	12977.82353966	0.140222481359185	0.205503791808204	0.682335250972181	0.49502698786191	1
ENSG00000013619.9	40.271092557157	0.681388353664733	0.649254734538568	1.04949308401887	0.293951236639552	1
ENSG00000013725.10	3.09223569764137	4.49386685103625	3.01800325109138	1.48901988406115	0.136482132766242	NA
ENSG00000013810.14	1847.63173724956	-0.0416728969036493	0.375032365711739	-0.111118134629693	0.911522668440292	1
ENSG00000014123.9	651.469986144728	-0.410778820114406	0.304033842131653	-1.35109571103775	0.176664775199999	1
ENSG00000014138.4	809.634766309855	0.168978010158827	0.270072835368359	0.625675699402918	0.531527675419653	1
ENSG00000014164.6	588.765991950487	0.279286016881251	0.31474126417908	0.88735113144346	0.374889884979816	1
ENSG00000014216.11	6890.4887791904	0.130145617653655	0.178120913283744	0.730658827502947	0.464987569969482	1
ENSG00000014257.11	24.7762280775931	-0.141770551234358	1.30234720826524	-0.108857722683032	0.913315339713383	1
ENSG00000014641.13	3557.3115055086	-0.127895870544708	0.123316638507238	-1.03713393498965	0.299673441933216	1
ENSG00000014824.9	948.202621740463	-0.1036552664206	0.246148018565408	-0.421109489423156	0.673675132532511	1
ENSG00000014914.15	276.021273677256	0.327026707663995	0.31253340495093	1.04637361153551	0.295388571271094	1
ENSG00000014919.8	934.427207297872	-0.0119254539330201	0.104261550749634	-0.114380170324313	0.908936432611486	1
ENSG00000015133.14	430.617497730019	0.134697471910214	0.20311465225469	0.663159798739252	0.507228215539593	1
ENSG00000015153.10	234.880235013631	-0.240205446108576	0.215551333813895	-1.11437698787782	0.26511749135545	1
ENSG00000015171.14	1493.12403528707	-0.0521757675249911	0.23728745259824	-0.219884224613139	0.825961322593327	1
ENSG00000015285.6	5.78702965753916	1.87428560597903	1.69932519818361	1.10295875561807	0.270045076631651	1
ENSG00000015413.5	7.73412483204145	0	3.0350513783686	0	1	1
ENSG00000015475.14	1234.85967464908	0.51864666195404	0.210460636307204	2.46434046315903	0.0137265655798662	0.403383244216762
ENSG00000015479.13	6524.76803331729	-0.0452304892026177	0.272640644443364	-0.16589782236967	0.868237361245895	1
ENSG00000015520.10	172.359025988421	0	4.94567796499704	0	1	1
ENSG00000015532.5	1282.90055843592	0.0313787557724508	0.186008378272338	0.168695389228697	0.866036245665789	1
ENSG00000015568.8	0	NA	NA	NA	NA	NA
ENSG00000015592.12	0.104643610367693	0	8.40931103329715	0	1	NA
ENSG00000015676.13	1827.95037293522	0.113011307628533	0.115995056738599	0.974276928741974	0.329919056811836	1
ENSG00000016082.10	52.2358239594547	-0.510592768816395	0.28809305425161	-1.77231891321636	0.0763416334256611	0.827126203795073
ENSG00000016391.6	214.555626561452	-1.88237534977888	0.689672556271166	-2.72937545892252	0.00634544121771572	0.26570513837186
ENSG00000016402.8	34.2178785822534	-0.07501477064754	1.23832848097197	-0.0605774411234252	0.951695739897607	1
ENSG00000016490.11	0	NA	NA	NA	NA	NA
ENSG00000016602.8	72.827702377122	-0.382382052265892	2.75481854237819	-0.138804805610096	0.889604396422298	1
ENSG00000016864.12	738.558535184322	0.00218377765256792	0.0812719994809406	0.0268699880218899	0.978563430959843	1
ENSG00000017260.15	3437.10540143582	-0.009704580772639	0.229011241677895	-0.0423760017261009	0.96619895900881	1
ENSG00000017373.11	72.2520434007031	0.621702513867134	0.636104244488298	0.977359480390279	0.328391215616632	1
ENSG00000017427.11	0.0714569652586043	0	8.40931103314512	0	1	NA
ENSG00000017483.10	1052.16197388574	0.189535662974199	2.27173243111291	0.0834322125169232	0.933507875907893	1
ENSG00000017621.11	18.7696257150291	0.554263216887931	1.55175398244697	0.357184981097267	0.720953328663108	1
ENSG00000017797.7	1682.2465029145	0.0129845948479573	0.109063654774724	0.119055196479318	0.905231626233723	1
ENSG00000018189.8	332.986997734875	-0.00768826724442648	0.164881639926503	-0.0466290076193659	0.96280891243237	1
ENSG00000018236.10	2116.72358928262	-0.208100925002361	0.426682368687916	-0.487718594143668	0.625749179345997	1
ENSG00000018280.12	15.9674545935477	-0.00769417568897391	1.01097365835736	-0.00761065891813191	0.993927631372496	1
ENSG00000018408.10	2985.14033377669	-0.218590924965642	0.119000036432041	-1.83689796675377	0.0662249595192722	0.796700144944241
ENSG00000018510.8	1622.50483502989	-0.150967600775281	0.228599474312719	-0.660402221961194	0.50899574667044	1
ENSG00000018607.5	0.958660871766789	0	8.40931103270935	0	1	NA
ENSG00000018610.9	473.534933892525	0.104583370783267	0.123593739885313	0.846186634374148	0.397448636859016	1
ENSG00000018625.10	1.41779508219147	0	8.40931103169442	0	1	NA
ENSG00000018699.7	732.112890294025	0.137953365926549	0.158268918842982	0.871639023852891	0.383405334642773	1
ENSG00000018869.12	31.5580198915309	0.195990706317391	0.477389621165591	0.410546642884404	0.681404995325915	1
ENSG00000019102.7	27.3114312531817	-0.151369405768295	0.333557536075593	-0.453802985683377	0.64997063447284	1
ENSG00000019144.12	337.981787846532	-0.073720513296211	0.233783485805517	-0.315336701573261	0.752506021561689	1
ENSG00000019169.9	8.88436561796319	1.42939984960331	1.35472584145349	1.05512112182765	0.291369933080429	1
ENSG00000019186.5	13363.5443809798	0.250787728158787	0.361326322508525	0.69407544520333	0.487634896583934	1
ENSG00000019485.8	138.645542616366	-0.04174715383177	0.178827158743448	-0.233449740660824	0.815412192497465	1
ENSG00000019505.3	707.352135183894	0	1.67599725650988	0	1	1
ENSG00000019549.4	1099.19478837921	-0.0420604167046225	0.446025756395287	-0.0943004212235376	0.924870515319709	1
ENSG00000019582.10	3375.65947648907	0.474623890437252	0.209468974269343	2.26584338846747	0.0234609737803362	0.517866494768892
ENSG00000019991.11	0.0833664594683717	0	8.40931103313474	0	1	NA
ENSG00000019995.6	717.39104166635	-0.0832191896562081	0.143766097218492	-0.578851281813221	0.56268952520901	1
ENSG00000020129.11	575.309434935659	0.0922537502998255	0.229305695433025	0.402317744989334	0.687450196847707	1
ENSG00000020181.13	132.837862593546	0	1.69750727493726	0	1	1
ENSG00000020219.8	0.0642447873979871	0	8.40931103331808	0	1	NA
ENSG00000020256.15	627.943703899051	0.0997734998993239	0.111495824252963	0.894863108711201	0.370860269611834	1
ENSG00000020426.6	686.376734102204	-0.0664598603021626	0.146854896502523	-0.452554609243287	0.65086948991464	1
ENSG00000020577.9	625.378455863586	0.506443273883823	0.118929180708036	4.25836006662747	2.05932063787507e-05	0.00441577182492927
ENSG00000020633.14	138.604491104086	0.322566868761501	0.220798111259033	1.46091317050749	0.144039271730353	0.984461754561957
ENSG00000020922.8	505.25612386816	-0.0244701369104517	0.220684334677641	-0.11088298109694	0.911709141488467	1
ENSG00000021300.9	325.389353526237	-1.0665536730342	0.415347329915911	-2.56785970732045	0.0102328560693027	0.34690136445767
ENSG00000021355.8	2936.56160882753	0.756761272433724	0.159176134530094	4.75423828243957	1.9919599405096e-06	0.000691654316218935
ENSG00000021461.12	0	NA	NA	NA	NA	NA
ENSG00000021488.8	11.0707831216053	-4.20359558267742	1.51348508979315	-2.77742781281837	0.00547910092233151	0.253349991226196
ENSG00000021574.7	500.527455384965	0.0518110980221986	0.269354790053023	0.192352614230471	0.847466007589672	1
ENSG00000021645.13	54.3698480241024	0.168898374487392	0.566154521954971	0.29832557709541	0.765454684854448	1
ENSG00000021762.15	276.866383371697	0.321040399781453	0.186140128086898	1.72472428745497	0.084577171911185	0.851499581518445
ENSG00000021776.6	1538.22088270022	-0.0522688991622156	0.255963912008929	-0.2042041737524	0.838193949896094	1
ENSG00000021826.10	882.218303011548	-0.0276317974278313	0.238829802309055	-0.115696605535329	0.907892996577214	1
ENSG00000021852.8	1.18973871459249	-0.880850429931046	8.25169405645146	-0.106747829464468	0.914989036933562	NA
ENSG00000022267.12	738.529260417141	0.0930985220869374	0.257246984324674	0.361903259357307	0.717424324197422	1
ENSG00000022277.8	1798.52586473775	-0.048175239832331	0.153120916663838	-0.314622201081092	0.753048520586058	1
ENSG00000022355.10	0	NA	NA	NA	NA	NA
ENSG00000022556.11	662.138896575012	0.231626099954047	0.131876002270458	1.75639309628917	0.079021310839618	0.834852007185722
ENSG00000022567.5	796.68470055693	0.1426071595901	0.157218097365471	0.90706580209143	0.36437200110842	1
ENSG00000022840.11	2667.57640090102	0.10066918053102	0.106509922661348	0.945162460131538	0.344575941453658	1
ENSG00000022976.11	374.714537130096	-0.00764888488545764	0.176939676139283	-0.043228771818462	0.965519169925933	1
ENSG00000023041.7	994.667676990256	0.118426379150949	0.137207800754133	0.863116954721554	0.388073166889551	1
ENSG00000023171.10	1663.65745378704	0.350460361170256	0.144378391388079	2.42737405369924	0.0152085663873244	0.417468767759513
ENSG00000023191.12	3353.89794814438	0.231783369432191	0.267600527232121	0.86615438254028	0.386405505673217	1
ENSG00000023228.9	2449.61521944172	-0.0294445256211496	0.157415559384292	-0.187049652120271	0.851621703122918	1
ENSG00000023287.8	1271.92434917821	-0.313994123174999	0.303856817714571	-1.0333621129079	0.301434469793043	1
ENSG00000023318.7	1855.61525559051	0.0425584071184155	0.123709957203837	0.344017636739554	0.730833022513319	1
ENSG00000023330.10	1302.87396701958	0.366983400385703	0.120793888316197	3.0380957637945	0.0023807828353923	0.147949730786656
ENSG00000023445.9	1824.54626713954	1.76828348420489	0.220868673935946	8.00604020793691	1.18461009011491e-15	1.92627472403435e-12
ENSG00000023516.7	822.460377433393	-0.23741307417373	0.350927744672947	-0.676529792179842	0.498704337411687	1
ENSG00000023572.4	319.690209219747	-0.196861414432496	0.303017173794954	-0.649670815574658	0.515904879299484	1
ENSG00000023608.4	667.680265375081	-0.215121638834853	0.183900038691983	-1.16977484270769	0.242091590170035	1
ENSG00000023697.8	854.355829820013	-0.0939623044800658	0.0917119640195339	-1.0245370436081	0.30558168334768	1
ENSG00000023734.6	3915.80033667949	0.0541800391377448	0.168079834364187	0.322347052177302	0.747189791318724	1
ENSG00000023839.6	5899.18607030903	-0.450226617179181	0.382085631946715	-1.1783395645769	0.238661260728976	1
ENSG00000023892.9	208.796935260682	-0.0616776721309862	0.759397349691712	-0.0812192354319186	0.935267602389098	1
ENSG00000023902.9	47.0826803636317	0.364473061998071	0.417808036723136	0.872345742452994	0.383019790439489	1
ENSG00000023909.5	1966.16611146742	-0.0531699105541656	0.239608186389597	-0.221903564128283	0.824388955927642	1
ENSG00000024048.6	969.197911710138	-0.106382560126658	0.120859920479878	-0.880213719355954	0.378743542693751	1
ENSG00000024422.7	4926.7909212332	-0.00988619038337996	0.18644330619761	-0.053025182748592	0.957711843002869	1
ENSG00000024526.12	503.876522139764	-0.500815265641556	0.291137871552221	-1.72019965307648	0.0853961560835896	0.852345367600554
ENSG00000024862.12	243.699204093635	-0.239602016796536	0.145292137405041	-1.64910518267468	0.0991260880693937	0.887676620696686
ENSG00000025039.10	141.473227064771	-0.520216784662904	0.270219428824987	-1.92516425234483	0.054208812742302	0.743072052732754
ENSG00000025156.8	248.478530909748	-0.479613457268017	0.178421121134936	-2.68809799096205	0.00718603052583483	0.286165333980847
ENSG00000025293.11	928.615580237913	0.0352066582903283	0.102201219352761	0.344483740148029	0.730482522099462	1
ENSG00000025423.7	12.704076548046	-0.140397499930501	1.25262017317185	-0.112083058326444	0.91075755027222	1
ENSG00000025434.14	293.555341450041	-0.207488489520432	0.315790627168828	-0.657044483494137	0.511152314145546	1
ENSG00000025708.8	1202.26709713517	0.922126222151848	0.479541487574046	1.92293314769656	0.0544884461836673	0.745082726266224
ENSG00000025770.14	639.022494396554	0.0850238986032885	0.405515128280854	0.209668869725625	0.833926123816265	1
ENSG00000025772.7	1145.60633491872	0.123619128496357	0.202828211763748	0.609476992482424	0.542208318357082	1
ENSG00000025796.9	2340.01916596385	-0.0973916402831282	0.168585919125149	-0.577697359236924	0.563468462364075	1
ENSG00000025800.9	1869.26244402707	0.0222859117081361	0.121806928585722	0.182960952770862	0.854828656573516	1
ENSG00000026025.9	22673.9380605636	0.141331867148822	0.168521636318984	0.838657102054859	0.401661757383738	1
ENSG00000026036.16	239.63700192018	1.35016116944639	0.73116401220684	1.84659138976391	0.0648063830282422	0.789776322533683
ENSG00000026103.15	415.048337377234	-0.0591964318701573	0.29742796487596	-0.199027794494189	0.842241002648394	1
ENSG00000026297.11	543.239353100228	-0.117101287526029	0.306214210185657	-0.382416242064765	0.702152644826582	1
ENSG00000026508.12	17907.0470966415	-0.00228873503935202	0.0789588917515155	-0.0289864129116034	0.976875426967919	1
ENSG00000026559.9	158.376140670116	0.505518979581469	0.397951359587455	1.27030343634339	0.203976564619581	1
ENSG00000026652.9	248.120016302271	0.171634202677549	0.112782610330919	1.52181441956302	0.12805558738748	0.956156839111042
ENSG00000026751.12	125.388273516669	-0.555524357967714	0.316986575820995	-1.75251698444613	0.0796849519665	0.835963692323825
ENSG00000026950.12	448.296637062095	0.196488341977787	0.147606070973277	1.33116707654497	0.183134041951956	1
ENSG00000027001.7	457.554854818758	-0.146480414759503	0.112011002379408	-1.30773238028295	0.190964096518771	1
ENSG00000027075.9	344.819271316655	0.00115798291716295	0.144450455473327	0.00801647120715913	0.99360384989859	1
ENSG00000027644.4	0	NA	NA	NA	NA	NA
ENSG00000027697.8	1493.60527924163	0.451942759869051	0.198154797074808	2.28075608837485	0.0225628841374298	0.510753547765275
ENSG00000027847.9	710.975126763286	0.170362348878557	0.301406743020359	0.565224079499276	0.571921360356145	1
ENSG00000027869.7	49.6086907265439	0.813234451614917	0.648324276324789	1.25436372092214	0.209709832726083	1
ENSG00000028116.12	783.910088957426	0.134601275771163	0.18192941362361	0.739854392372399	0.459388350677061	1
ENSG00000028137.12	26.6413986706361	2.84683735779977	1.60465291220575	1.77411410040475	0.0760442788976295	0.825780661641416
ENSG00000028203.13	2478.66165662755	0.0346279808587662	0.233822282614681	0.148095299008906	0.882267559385135	1
ENSG00000028277.16	94.433405453082	0.76628346481077	0.327464956745533	2.34004722956122	0.0192813014144031	0.475646061313841
ENSG00000028310.13	710.054471024843	0.207370667276388	0.119866699578108	1.7300106535532	0.083628371825016	0.849647574416248
ENSG00000028528.10	2476.06780183951	-0.058289150451219	0.133456455452894	-0.436765312351588	0.662281557685094	1
ENSG00000028839.5	353.128106438411	-0.21056560842878	0.246388839810147	-0.854606923718744	0.39276879330719	1
ENSG00000029153.10	1343.93253350252	0.327126464912814	0.269876787082512	1.2121326493071	0.225461607614026	1
ENSG00000029363.11	3135.95054393388	-0.0394225653082787	0.242553922426752	-0.162531139112722	0.870887608801777	1
ENSG00000029364.7	1613.65949096176	-0.0937937457687821	0.148562326601162	-0.631342736174196	0.527816449401193	1
ENSG00000029534.15	73.5400053094494	-0.0724933564095061	0.423408321502914	-0.171213820626355	0.864055640666329	1
ENSG00000029559.5	0	NA	NA	NA	NA	NA
ENSG00000029639.6	259.051000666901	0.168426355493696	0.140531314379897	1.19849697725298	0.230723599073142	1
ENSG00000029725.12	1546.13563642847	-0.0210226329117786	0.137612086495242	-0.152767343677369	0.878581751367892	1
ENSG00000029993.10	1703.6813410682	0.243989057453789	0.208147264727426	1.17219439694919	0.241119017446751	1
ENSG00000030066.9	1463.16961908725	0.0951105771140036	0.265060908072303	0.35882536510461	0.719725736005233	1
ENSG00000030110.8	837.322650730911	0.132752592322674	0.196422082823068	0.675853704505589	0.499133533441292	1
ENSG00000030304.8	0	NA	NA	NA	NA	NA
ENSG00000030419.12	188.308746694731	-0.2016625898994	0.52981681520196	-0.380627009398576	0.703480036684386	1
ENSG00000030582.12	9385.80524395623	-0.00392556770893289	0.273669430131668	-0.0143441951373386	0.988555380630511	1
ENSG00000031003.6	482.842865427234	-0.197238593934841	0.301468089253402	-0.654260271537562	0.51294413674989	1
ENSG00000031081.6	112.603251773158	0.258187753536764	0.194528908042278	1.32724619767387	0.184427254961706	1
ENSG00000031544.10	13.6350243813441	0.37228126951547	1.18198564694867	0.314962597453298	0.752790052493086	1
ENSG00000031691.6	218.253033710531	0.0255525100396326	0.372570268333523	0.0685844046384241	0.945320432928958	1
ENSG00000031698.8	3126.54216977561	0.212925164057668	0.226699329393648	0.93924037899529	0.347607341748279	1
ENSG00000031823.10	1040.53299081427	0.166731609804177	0.198111063161692	0.841606759073804	0.400008104666501	1
ENSG00000032219.14	481.295899414345	-0.195927762901591	0.300824560430354	-0.651302415671446	0.514851289328496	1
ENSG00000032389.8	823.150571767442	0.263587510417395	0.166172329887671	1.58622985304217	0.112687178102859	0.924888769163979
ENSG00000032444.11	1452.2541249106	0.241541311557021	0.256770455573749	0.940689656126135	0.346863921346995	1
ENSG00000032742.13	287.478371944172	-0.194531630499352	0.228912964649459	-0.849806085894892	0.395432905511083	1
ENSG00000033011.7	712.903297904699	-0.0214550125997036	0.20184173586361	-0.106296215239653	0.915347334380506	1
ENSG00000033030.9	688.511382741129	-0.0316512077458715	0.21499051036953	-0.14722141778011	0.882957255849042	1
ENSG00000033050.3	2178.70180256873	0.245788804390409	0.143704122981272	1.71038101963463	0.0871954385073966	0.856471765081186
ENSG00000033100.10	1381.93105518198	0.136316303876868	0.195400551628864	0.69762496953326	0.485411761890519	1
ENSG00000033122.14	8.59188399379775	0.127436986035635	0.557754367479338	0.228482273678217	0.819271335252225	1
ENSG00000033170.12	706.879192736756	0.00276833487875149	0.179901589085702	0.0153880512830417	0.987722595994422	1
ENSG00000033178.8	1287.73588513594	-0.345355390117955	0.277761519386797	-1.24335217808566	0.213738084412682	1
ENSG00000033327.8	333.955517374546	0.27005193865089	0.182065261010101	1.48326999424622	0.138002691133395	0.970395139490424
ENSG00000033627.10	1671.39056965556	-0.0556169454479788	0.144532169253137	-0.384806688610408	0.700380643228911	1
ENSG00000033800.9	794.648386092491	-0.0180347983453749	0.189491332017569	-0.0951747932391058	0.924175991165498	1
ENSG00000033867.12	1179.34666085192	-0.185470650524018	0.307919913892518	-0.602334055564713	0.546951796133072	1
ENSG00000034053.10	585.069150771963	0.151147135582445	0.126398927969086	1.19579444233429	0.231776785272759	1
ENSG00000034063.9	786.901118434639	0.305513524845977	0.324642172818282	0.941077747828492	0.346665017956033	1
ENSG00000034152.14	1381.26618086129	0.379700342231916	0.263798619794294	1.43935681895531	0.150049452086518	0.986996399630909
ENSG00000034239.6	0.869005333188553	3.10602877127805	8.35136517882806	0.371918686917474	0.709953391431796	NA
ENSG00000034510.4	48085.979818601	0.0341070521822989	0.423370979853836	0.0805606756374137	0.935791340807481	1
ENSG00000034533.7	126.635710623997	0.104834403378837	0.188597820481333	0.555862221054739	0.578305046230782	1
ENSG00000034677.7	1412.17781922196	0.0494096083565944	0.300136387273557	0.164623852527286	0.869240055764254	1
ENSG00000034693.10	289.697448885918	0.0301220756598448	0.237552511621309	0.126801756185443	0.89909730572482	1
ENSG00000034713.3	1239.17720510341	-0.0178976062398826	0.146830191423964	-0.121893229630167	0.902983577617235	1
ENSG00000034971.10	0	NA	NA	NA	NA	NA
ENSG00000035115.17	464.079666998433	0.343430422848873	0.161479928317706	2.12676848712235	0.0334393238554712	0.609245122681427
ENSG00000035141.3	1663.72451028908	0.119947781244834	0.144545986563335	0.829824363143265	0.406638094034603	1
ENSG00000035403.12	7157.65582921542	0.0157288707263392	0.257066391542929	0.0611860252595974	0.951211059107131	1
ENSG00000035499.8	420.974964280537	-0.533178018788838	0.320200921417343	-1.66513580419684	0.0958856649416084	0.875125291768833
ENSG00000035664.7	112.777534548798	-0.292382530015413	0.347236968849976	-0.842025925360895	0.399773442010611	1
ENSG00000035681.3	941.791415642793	-0.179066437739401	0.15653116915315	-1.14396665346697	0.252637466631242	1
ENSG00000035687.9	1456.52511438149	-0.189742807232481	0.277549153419216	-0.683636771703244	0.494204558730296	1
ENSG00000035720.3	0	NA	NA	NA	NA	NA
ENSG00000035862.8	3792.2110864881	0.00115676035297755	0.302585956846203	0.00382291486701579	0.996949762680052	1
ENSG00000035928.10	1234.17798876833	-0.0279249774555208	0.220437472742016	-0.126679811323196	0.899193825318146	1
ENSG00000036054.8	661.231892783696	-0.291974017047724	0.2642507578	-1.10491269534488	0.269197420858735	1
ENSG00000036257.8	1789.61492720558	-0.0493449598004228	0.112879191634711	-0.437148415804644	0.662003716949217	1
ENSG00000036448.5	23.6069122007103	-0.509275452417534	0.590097214272607	-0.863036530422027	0.388117382339703	1
ENSG00000036473.6	0.101875704785793	0	8.40931103320735	0	1	NA
ENSG00000036530.4	1.24700026881919	-0.964626709622386	7.1719481639228	-0.134499955601292	0.893007246195584	NA
ENSG00000036549.8	702.823393220026	-0.0914579411942862	0.260692997854749	-0.350826228348657	0.725718718941958	1
ENSG00000036565.10	0	NA	NA	NA	NA	NA
ENSG00000036672.11	32.9105244593827	-0.0808626244859134	0.468900491683948	-0.172451566846334	0.863082534889453	1
ENSG00000036828.9	19.6745126367662	2.15411926015648	8.37450545925917	0.257223458822252	0.79700627560023	1
ENSG00000037042.8	448.397306098869	0.138810495903728	0.235371149937762	0.589751530467659	0.55535724224974	1
ENSG00000037241.3	842.923176523656	0.121319090930654	0.236522097934172	0.512929201923532	0.608000845521462	1
ENSG00000037280.11	106.394735741857	0	1.67690461084609	0	1	1
ENSG00000037474.10	2347.3166865767	0.187479386928972	0.120722625580653	1.55297638721185	0.120428775889532	0.9426099895437
ENSG00000037637.6	428.830554762758	0.0401421108544761	0.122629806630178	0.327343832283248	0.743407843539899	1
ENSG00000037749.7	790.10423826944	-0.0880672131849356	0.275106787315998	-0.320120103339284	0.748877286639376	1
ENSG00000037757.9	534.077409505554	-0.131502483345092	0.163330252626347	-0.805132430952224	0.420743262859628	1
ENSG00000037897.12	388.489854798447	0.149318895089733	0.293146879910791	0.509365459169044	0.61049608270394	1
ENSG00000037965.4	55.0095099160257	1.4752668306687	1.54503675213759	0.95484254897344	0.33965732655358	1
ENSG00000038002.4	364.002132522072	-0.259130717032367	0.150283213118679	-1.72428251735429	0.0846568537972523	0.851499581518445
ENSG00000038210.9	438.036349510977	0.20170060085235	0.21111446529586	0.955408719007872	0.339371046481369	1
ENSG00000038219.8	1711.29020495526	-0.0104777596695152	0.280625488576364	-0.0373371632158921	0.970216174178609	1
ENSG00000038274.12	1253.49467508198	-0.0958130700467985	0.230896286682801	-0.414961502514	0.678170085506927	1
ENSG00000038295.3	14.5335603675391	-1.15072974983013	1.47118824810504	-0.78217709481592	0.434110503702845	1
ENSG00000038358.10	1494.71670614229	0.154254146765496	0.201342968976225	0.76612631446649	0.443601146870696	1
ENSG00000038382.13	3539.80852613044	0.249262728812679	0.275246411856601	0.905598467683353	0.365148420143297	1
ENSG00000038427.11	3269.62514388514	-0.0882774822617734	0.320423875428854	-0.275502198903322	0.78293043668057	1
ENSG00000038532.10	583.444512612343	0.0235861042385234	0.126022001485051	0.187158622784778	0.851536265771039	1
ENSG00000038945.10	0.0439166588343662	0	8.40931103341972	0	1	NA
ENSG00000039068.14	7129.06192946715	-0.0938180039471811	0.226907714766153	-0.413463262118999	0.679267233380723	1
ENSG00000039123.11	1740.27867940574	-0.160848474083295	0.194865122011323	-0.825434908120443	0.409124723254356	1
ENSG00000039139.9	112.240724075925	0.475439691193417	0.339597040604219	1.40001129087433	0.161509937386267	0.99768543003417
ENSG00000039319.12	839.763792368227	-0.0836884681545551	0.339598274568296	-0.246433726028029	0.805346501472417	1
ENSG00000039523.13	1344.14118396069	0.230692380110602	0.199337560573922	1.15729509002922	0.247151818868801	1
ENSG00000039537.9	0.524591647445089	0	8.40931103285504	0	1	NA
ENSG00000039560.9	3907.86632557621	0.108710847528952	0.223513613972322	0.486372376147134	0.626703172402705	1
ENSG00000039600.6	2.03781336009614	0.378739429711231	6.47738393006895	0.0584710484665063	0.953373423004259	NA
ENSG00000039650.5	785.409883102384	0.107943027205667	0.290722646518065	0.371292118101159	0.710419967914287	1
ENSG00000039987.2	0.436593297230478	0	8.40931103336021	0	1	NA
ENSG00000040199.14	441.663754047137	-0.0616476295054979	0.232635281733613	-0.264996904365047	0.791011846553684	1
ENSG00000040275.12	1349.89555291159	-0.102803957650272	0.268162516028331	-0.383364383556912	0.701449607586143	1
ENSG00000040341.13	818.465658058145	-0.0117525490596861	0.268291789877945	-0.0438051013973731	0.965059760662466	1
ENSG00000040487.8	312.301721117923	0.139362208329556	0.360559540598416	0.386516490725105	0.699114191907486	1
ENSG00000040531.10	478.140822877299	0.314767081430841	0.182462087261318	1.72510950716046	0.0845077395302073	0.851499581518445
ENSG00000040608.9	181.741222208184	-0.0853227885920971	0.388049055460869	-0.219876294997711	0.825967498400077	1
ENSG00000040633.8	1478.45133075714	0.0514458241214885	0.140629557383117	0.365825115849114	0.714495577291579	1
ENSG00000040731.6	16.1000371540506	-0.90177582020185	0.940406565044969	-0.958921230158286	0.33759842871309	1
ENSG00000040933.11	648.874265357665	-0.0639809397596316	0.190008187748938	-0.336727277480122	0.736322498545272	1
ENSG00000041353.5	976.051969226308	-0.165782153578783	0.42721331134457	-0.388054747304144	0.697975519337345	1
ENSG00000041357.11	4964.58329893748	-0.0611164541311322	0.23889447217649	-0.255830340377155	0.798081845076486	1
ENSG00000041515.11	2.72811750766319	-0.0560605414301761	4.04381900386004	-0.0138632667230317	0.988939067820931	NA
ENSG00000041802.6	1097.15145825713	0.0136761860710173	0.11811191021709	0.115790067622143	0.907818922454332	1
ENSG00000041880.10	350.071343871631	0.235453120251953	0.160431172949903	1.4676269949449	0.14220557113544	0.979421065023569
ENSG00000041982.10	1317.93975742424	0.567719787306633	0.353270362843229	1.60704051915776	0.108045479890612	0.914791331346365
ENSG00000041988.11	243.740432974683	0.364444227222364	0.369836030543898	0.985421097794056	0.324417270614657	1
ENSG00000042062.7	23.9493834695144	-0.697280740326828	1.32006037388749	-0.528218825532489	0.597347464618599	1
ENSG00000042088.9	416.854262792015	0.117053990292212	0.10530932735911	1.11152538172665	0.266342271012099	1
ENSG00000042286.10	1189.52874439788	0.318733778640783	0.330734302628681	0.963715514561028	0.335188573839752	1
ENSG00000042304.6	0.0731944313906103	0	8.40931103334296	0	1	NA
ENSG00000042317.12	184.249437126598	0.185666046675375	0.178624313336563	1.03942203167798	0.298608501985396	1
ENSG00000042429.6	596.873562200861	-0.0442886472059409	0.216334883855029	-0.204722633801489	0.837788835709877	1
ENSG00000042445.9	1647.79026328325	0.00905119399372318	0.126632695480753	0.071475964081479	0.943018953505855	1
ENSG00000042493.11	2789.0570097549	0.204424214444513	0.329692006290028	0.620046014293359	0.535227493035424	1
ENSG00000042753.7	2540.37961226627	0.106350538179224	0.364423900354367	0.291831951954327	0.770415113973162	1
ENSG00000042781.8	1.05234831135658	3.47945233654684	6.38421523438945	0.545008620292795	0.585747588864865	NA
ENSG00000042813.3	0	NA	NA	NA	NA	NA
ENSG00000042832.7	11.6298053374699	-0.0133265127748439	1.63240229846923	-0.00816374296173236	0.993486347884787	1
ENSG00000042980.8	316.315810731491	0.44861383227049	1.19164552654699	0.376465838436393	0.706570607635599	1
ENSG00000043039.5	164.108335624134	-0.0416730270551245	0.160024434956484	-0.260416648660292	0.794542402094821	1
ENSG00000043093.9	781.431872829897	-0.345056697961325	0.268934380124265	-1.28305164182388	0.199473984202789	1
ENSG00000043143.16	1260.46004462269	0.0669943194192238	0.161128318186878	0.415782403571812	0.67756923612999	1
ENSG00000043355.6	115.338060726687	0	1.67735549574289	0	1	1
ENSG00000043462.7	0.327493131843484	0	8.40931103293652	0	1	NA
ENSG00000043514.11	433.130018525081	-0.0869047801720074	0.137672435476321	-0.63124313789709	0.527881560050994	1
ENSG00000043591.4	20.242978527377	-3.05368900685705	1.4349102298774	-2.12813940779972	0.033325526805938	0.60773925660212
ENSG00000044012.3	0.201555463031315	0	8.40931103309817	0	1	NA
ENSG00000044090.4	793.671558306819	-0.0240555678967629	0.139109254842248	-0.172925718882201	0.86270981544551	1
ENSG00000044115.16	10821.8430202107	0.0810058985567809	0.0978556311502672	0.827810291595669	0.407777945353813	1
ENSG00000044446.7	773.964919063006	0.133177069596099	0.108951937228981	1.2223469631036	0.221576446637769	1
ENSG00000044459.10	289.045173891331	-0.326728819469982	0.284982797128619	-1.1464861134145	0.251594069807866	1
ENSG00000044524.6	40.6346934282489	0	8.40931103249223	0	1	1
ENSG00000044574.7	26387.6639808307	0.0375032838798881	0.117370596391027	0.319528783469274	0.749325568372428	1
ENSG00000046604.8	6518.54057629042	-0.284385840478136	0.294470505989963	-0.965753223814643	0.334167679858299	1
ENSG00000046647.9	271.566976527888	0.169043204252104	0.225258333583112	0.750441511144951	0.45298883771861	1
ENSG00000046651.10	868.754505194404	-0.1745612716429	0.134290882707945	-1.29987433340903	0.19364404330297	1
ENSG00000046653.10	22.5663133670685	-0.941013440054893	0.679151738654662	-1.38557171615132	0.165877719732122	1
ENSG00000046774.9	0.0957526153721262	0	8.409311033209	0	1	NA
ENSG00000046889.14	0.607437556465894	0	8.4093110327109	0	1	NA
ENSG00000047056.10	418.160108162304	-0.00704907247096153	0.162279062333613	-0.0434379664855967	0.965352413370786	1
ENSG00000047188.11	888.270905347159	-0.378606281334965	0.296959575092339	-1.27494215742071	0.202329716040381	1
ENSG00000047230.10	661.45174229287	-0.139247044113612	0.125212879368503	-1.11208243765249	0.266102707079319	1
ENSG00000047249.12	929.055667141425	-0.154351736243852	0.152700558112747	-1.01081317679197	0.312105855244071	1
ENSG00000047315.10	2678.9219692193	-0.0923068665543551	0.252983133217391	-0.364873599992276	0.715205761858521	1
ENSG00000047346.8	411.596150182655	-0.427593096281588	0.320821890752408	-1.33280523744429	0.182595726537052	1
ENSG00000047365.7	272.499679673435	-0.14374780054811	0.257889137159024	-0.557401533587938	0.577253117920857	1
ENSG00000047410.9	4057.80846257506	-0.0601464441585803	0.218672539683163	-0.275052570595865	0.783275849775831	1
ENSG00000047457.9	1338.23900011588	0.0402295360590464	0.540196948634212	0.074471979452604	0.940634836396005	1
ENSG00000047578.8	767.052644713145	0.177399361959312	0.181311894366576	0.978420983240326	0.327866154347639	1
ENSG00000047579.15	207.477178595273	-0.128422829918688	0.303511043854367	-0.423124075775999	0.672204737477369	1
ENSG00000047597.5	3.07384354220766	3.65893894829916	1.49102527908149	2.45397512680211	0.0141286753808917	NA
ENSG00000047617.10	1.11632946801018	-6.30986625521244	8.3299815597514	-0.757488622267821	0.448757179811289	NA
ENSG00000047621.7	403.384748124166	-0.16758379116006	0.165060834936037	-1.01528500825166	0.309969988604369	1
ENSG00000047634.10	252.174799485127	0.103583863303957	0.350397392427109	0.295618248145226	0.76752163617996	1
ENSG00000047644.13	1428.20285221695	-0.0723611805721764	0.173666584796991	-0.416667263059059	0.67692180273372	1
ENSG00000047648.17	1.22735581781995	-6.32973555194253	2.28150203987903	-2.77437207651068	0.00553083811230109	NA
ENSG00000047662.4	1.64407151276406	0	8.40931103134966	0	1	NA
ENSG00000047849.17	7362.8566438568	0.135450246194754	0.118346521328675	1.14452241328309	0.252407048161187	1
ENSG00000047932.9	1382.06850049359	0.100720726143892	0.295917625644322	0.340367444908312	0.733579831892712	1
ENSG00000047936.6	53.1776296075667	0.569946330431816	0.575304610828764	0.990686185550939	0.321838838687646	1
ENSG00000048028.7	594.845480197745	-0.0134253555811183	0.165779140034335	-0.0809833829415313	0.935455167586182	1
ENSG00000048052.17	557.212277840132	0.262096617627791	0.287383421766942	0.912010219713865	0.361763337763154	1
ENSG00000048140.13	1659.20666633503	0.0880530890697847	0.170404058855285	0.516731172140467	0.605343832534826	1
ENSG00000048162.15	1454.5162889229	0.247289427686097	0.251403389991757	0.98363601101085	0.325294512458615	1
ENSG00000048342.11	331.58819805862	-0.153827808044921	0.146325954042997	-1.05126810244285	0.293135472680572	1
ENSG00000048392.7	755.438104983137	-0.320145516615585	0.341861049746117	-0.936478481106114	0.349026886947725	1
ENSG00000048405.5	291.99211511301	-0.391772462116289	0.270427273345194	-1.44871653391336	0.147416761173305	0.986996399630909
ENSG00000048462.6	0	NA	NA	NA	NA	NA
ENSG00000048471.9	342.095127625924	-0.111284706635861	0.212696859033115	-0.523208039562705	0.600829487340066	1
ENSG00000048540.10	7.5039211849693	0.757757104281986	0.834428437012262	0.908115148849907	0.363817387584187	1
ENSG00000048544.5	942.133768520354	-0.146778351312643	0.14478609478048	-1.0137599990882	0.310697286673868	1
ENSG00000048545.9	0.307199092896984	0	8.40931103325476	0	1	NA
ENSG00000048649.9	1204.84335917033	-0.182909851953512	0.191840984993455	-0.953445125189241	0.340364587067113	1
ENSG00000048707.9	1189.75262146334	0.0131752355955861	0.166975700732392	0.0789051073766822	0.937108100811335	1
ENSG00000048740.13	191.895806840413	-0.0396533933429473	0.193535119683841	-0.204889910460309	0.837658138284328	1
ENSG00000048828.12	4087.19429329701	0.0728531675759076	0.226872779258816	0.321119033380363	0.748120186973725	1
ENSG00000048991.12	1030.89771090865	-0.0575275841485387	0.196434873036927	-0.292858305957335	0.769630459257471	1
ENSG00000049089.9	31.8548632960791	0.691245234933912	1.69018252942144	0.408976677312202	0.68255677690573	1
ENSG00000049130.9	311.400760347747	-0.412204319478515	0.400719293553076	-1.02866102558628	0.303638990468182	1
ENSG00000049167.9	276.508647007104	-0.0710817935405716	0.21228758879766	-0.334837255174266	0.737747855506058	1
ENSG00000049192.10	49.6452647046472	0.92812752922557	0.618553246467561	1.50048121891838	0.13348979488601	0.961015624638926
ENSG00000049239.8	1024.06132147882	-0.104485083307493	0.13029269489614	-0.801925874591672	0.42259583778385	1
ENSG00000049245.8	2137.11633993144	-0.0434053093243627	0.102370621051206	-0.424001621545807	0.671564630707123	1
ENSG00000049246.10	121.23311657458	-0.451328923281341	0.312888641494544	-1.44245863680293	0.149173032321715	0.986996399630909
ENSG00000049247.9	0	NA	NA	NA	NA	NA
ENSG00000049249.4	55.0971806290641	-4.93406496954457	1.48122076470793	-3.33108007064529	0.000865097146876543	0.0760389217432522
ENSG00000049283.13	277.926938872321	-0.299048581388194	0.281641907306972	-1.06180427567638	0.288324548359961	1
ENSG00000049319.2	1.75246388095612	0	3.8648790604119	0	1	NA
ENSG00000049323.11	1036.88630721587	0.0345739237931345	0.296336938022447	0.116670989529208	0.907120780239395	1
ENSG00000049449.4	4234.37137708629	-0.0149605581015346	0.176266502788937	-0.0848746521024954	0.932361043747804	1
ENSG00000049540.12	4.08345275749016	0	2.33073392350298	0	1	1
ENSG00000049541.6	565.197081031166	0.197457923181002	0.182312371630305	1.08307473275269	0.278775253164061	1
ENSG00000049618.17	968.309631419859	0.00265069489527708	0.23445177569261	0.0113059279992505	0.990979366779841	1
ENSG00000049656.9	2962.29378623653	0.229725160710602	0.167031171425579	1.375343049743	0.16902511594836	1
ENSG00000049759.12	1982.30543482204	0.184928982871681	0.135556470597934	1.36422099259421	0.172498023097248	1
ENSG00000049768.10	0.67391618292951	0	8.40931103236169	0	1	NA
ENSG00000049769.8	33.8376090710948	1.19721711693113	0.692484901351597	1.72887107660311	0.0838321716533155	0.850055959384939
ENSG00000049860.9	2780.5070466242	-0.188115227013713	0.114142420125978	-1.64807463172844	0.0993373572842065	0.887938549100651
ENSG00000049883.10	267.158233891751	-0.23017106084796	0.128741557091601	-1.78785363520337	0.0737996248942807	0.818211409410283
ENSG00000050030.9	0.816777719212507	0	8.40931103190716	0	1	NA
ENSG00000050130.13	1319.82894556853	-0.247300976294319	0.241051812265981	-1.02592456770847	0.304927141341325	1
ENSG00000050165.13	1771.53205942124	-0.18995399116419	0.133970751964057	-1.41787657663631	0.156226802074166	0.993454445402458
ENSG00000050327.10	248.815408602981	0.251510495710958	0.22895932347082	1.09849422988451	0.271988735880507	1
ENSG00000050344.8	1391.83375884351	0.348051957275883	0.142741310994763	2.43834076379369	0.0147548577071143	0.415869487218438
ENSG00000050393.7	651.05974237651	-0.0198378962999175	0.126895303953515	-0.156332785232026	0.875770715157385	1
ENSG00000050405.9	4024.70471620187	-0.164671383335704	0.236218328166849	-0.697115184133344	0.485730712410969	1
ENSG00000050426.11	574.924113402036	-0.21832263178089	0.127566624601942	-1.71144006092614	0.0869999071749447	0.856471765081186
ENSG00000050438.12	25.586284917698	0.127331040780335	1.17856063324304	0.108039448449893	0.913964399997886	1
ENSG00000050555.13	55.7602985927506	0	1.7095658923131	0	1	1
ENSG00000050628.16	0.646903299869291	2.44892917888456	8.36567157040706	0.292735515406494	0.769724321077075	NA
ENSG00000050730.11	12.0880892648546	6.43667626376947	1.65006790897847	3.90085537010067	9.58534064022863e-05	0.0151558198300553
ENSG00000050748.13	973.819004393949	-0.0881511523979882	0.146053922099904	-0.603552106856062	0.546141462555602	1
ENSG00000050767.11	1.79432513809978	-0.339409259060711	8.25975383137145	-0.0410919339716394	0.967222604932203	NA
ENSG00000050820.12	1773.51560076459	0.0811946972170724	0.246080207793265	0.32995216456126	0.7414361069262	1
ENSG00000051009.6	555.207381747094	0.0915510009557307	0.192609881226121	0.475318298173141	0.634560118717265	1
ENSG00000051108.10	1722.88198919703	0.0392981408886414	0.0993137146124349	0.395697019711726	0.692328554363757	1
ENSG00000051128.14	1262.40065947447	0.050943613487899	0.375376242762187	0.135713472736136	0.892047796563395	1
ENSG00000051180.12	251.032054099924	0.0080621190540993	0.317722521991855	0.0253747169182611	0.979756077589656	1
ENSG00000051341.9	483.798568735418	-0.259697950857369	0.316507339130526	-0.82051162406149	0.411924505437911	1
ENSG00000051382.4	721.357550562382	-0.183825746969835	0.233230494610643	-0.788172006738291	0.430596100826909	1
ENSG00000051523.6	5096.83962967223	0.239127641808005	0.506361900634125	0.472246512837048	0.636750843398651	1
ENSG00000051596.5	561.202510474527	0.290083684494233	0.242113487238078	1.19813104095678	0.230866006148144	1
ENSG00000051620.6	1470.61734452247	-0.0485031503867355	0.152387599804278	-0.318288039506046	0.750266456034766	1
ENSG00000051825.10	600.253100781156	-0.0559205794051142	0.216564151480267	-0.25821715654638	0.796239317792494	1
ENSG00000052126.10	794.827989752396	-0.316644810724544	0.322669005876575	-0.981330109051953	0.326429979507747	1
ENSG00000052344.11	1737.99267271295	0.154048621887783	0.133171613929754	1.15676770253037	0.247367280617933	1
ENSG00000052723.7	488.690914676587	-0.173413999061946	0.15696918973486	-1.10476456784203	0.269261617305013	1
ENSG00000052749.9	1217.51037726454	0.444912892111596	0.256694055143507	1.73324190099714	0.0830526824234118	0.846269969779652
ENSG00000052795.8	262.518866144828	-0.14635146077138	0.309788522650518	-0.472423766765832	0.636624343471211	1
ENSG00000052802.8	3466.7547299606	0.034446109097032	0.198003953766101	0.173966774106555	0.86189157444089	1
ENSG00000052841.10	1560.69421507078	-0.0894673036292916	0.175039279657188	-0.511127009917501	0.609262123987351	1
ENSG00000052850.5	93.7025529256071	-1.61392800460149	0.792844265952696	-2.03561793142587	0.0417887357772672	0.673057564534973
ENSG00000053108.12	156.906852701301	-1.05125746846468	0.4586093453647	-2.29227223363425	0.0218899390231441	0.503362464952284
ENSG00000053254.11	450.05906444812	-0.137891464527459	0.150710657929828	-0.91494169305307	0.360222240656938	1
ENSG00000053328.8	0	NA	NA	NA	NA	NA
ENSG00000053371.8	773.14888920396	-0.162583921856109	0.31289935544569	-0.519604527866563	0.603339241585579	1
ENSG00000053372.4	1391.10017199669	0.157860410849937	0.307746154364221	0.512956566999396	0.6079817028291	1
ENSG00000053438.7	19.1282310760158	-0.0159482433564038	0.588266966364202	-0.0271105539972308	0.978371556983127	1
ENSG00000053501.8	209.635328615152	0.0395690955663269	0.40837805497894	0.096893295523354	0.92281113315295	1
ENSG00000053524.7	20.7328886938699	-0.194181561706656	0.644019816184397	-0.3015148863852	0.763021900177758	1
ENSG00000053702.10	20.0933691436104	0.368505933461646	0.53135176527882	0.693525377239083	0.487979905747404	1
ENSG00000053747.11	21436.2626652888	0.201923040811503	0.225484933876832	0.895505687851414	0.370516826640663	1
ENSG00000053770.7	565.667574917099	-0.267722864256023	0.25648823331754	-1.0438017401156	0.2965771263626	1
ENSG00000053900.6	404.476616423889	-0.102058881238654	0.185259546876483	-0.550896744375061	0.581704459366417	1
ENSG00000053918.11	47.5533995197127	0.952450952589268	0.560340078126545	1.69977303028853	0.0891736263381264	0.858434539881518
ENSG00000054116.7	1464.50895293378	0.025084954183446	0.219026144703932	0.114529497002993	0.908818065007231	1
ENSG00000054118.9	3688.78067465653	0.0840567552030648	0.156974674130862	0.535479724155953	0.592318174498412	1
ENSG00000054148.13	2106.54634119158	0.00302379865902936	0.416962867787266	0.00725196148778432	0.994213822610161	1
ENSG00000054179.7	55.8956131229594	-0.0903698573599018	0.486746113812136	-0.18566117899152	0.852710473618871	1
ENSG00000054219.9	308.912845681513	-0.209382932679919	0.928647471732872	-0.225470847714911	0.821613001664584	1
ENSG00000054267.16	1070.48065147003	-0.0840710418487481	0.313360315815635	-0.268288732189724	0.788477078812533	1
ENSG00000054277.8	1223.82691395791	0.0431711198860766	0.15138084996572	0.285182173939787	0.775504576690062	1
ENSG00000054282.11	690.247223369276	0.0619443632407241	0.188563372376169	0.328506869919307	0.742528450807633	1
ENSG00000054356.9	5.30947698051956	-1.27662886630744	1.04015527133928	-1.22734451430861	0.21969313137852	1
ENSG00000054392.8	127.872698425009	-0.260093056612618	0.136576736802582	-1.90437304845389	0.0568616167198922	0.758922692363749
ENSG00000054523.12	1405.931855557	0.0115353566696199	0.160627883929529	0.0718141607012688	0.942749803308882	1
ENSG00000054598.5	415.157238616872	-0.191878245133867	0.165186242849802	-1.16158732000664	0.245403135115701	1
ENSG00000054611.9	657.498924007394	0.0530953128039478	0.227106403862463	0.233790469581398	0.81514764873985	1
ENSG00000054654.11	1424.55845396439	-0.0509303913558415	0.357694201105816	-0.142385286645379	0.886775683532216	1
ENSG00000054690.9	204.905776353029	0.0775752208822466	0.201575906491163	0.384843715861685	0.700353208283199	1
ENSG00000054793.9	1567.73697039814	-0.152231812756317	0.187517793221564	-0.81182596137128	0.416891503015421	1
ENSG00000054796.8	0	NA	NA	NA	NA	NA
ENSG00000054803.3	0	NA	NA	NA	NA	NA
ENSG00000054938.11	3.49527960035243	1.75977090240751	1.83404613491039	0.959501982480661	0.337305921430546	NA
ENSG00000054965.6	1165.51560407958	-0.0291140689989256	0.206080077446433	-0.141275514643056	0.887652292077099	1
ENSG00000054967.8	263.015909803444	0.683790648388327	0.249040801985697	2.74569726300351	0.00603824544730349	0.263022713319861
ENSG00000054983.12	639.497224519331	-0.05338729074055	0.187874304727815	-0.284164941117922	0.77628398136457	1
ENSG00000055044.6	2743.12892490049	-0.0727846581161434	0.16444307183409	-0.442613101934616	0.658045606349819	1
ENSG00000055070.12	2622.49098643055	0.119672163508499	0.165779677945647	0.721874749616388	0.470371486859032	1
ENSG00000055118.10	24.6627931078494	0	1.72760951450803	0	1	1
ENSG00000055130.11	1986.73389873696	0.13582224663013	0.0955541868013969	1.42141596487475	0.155195867949351	0.99322301452794
ENSG00000055147.13	478.254649473346	-0.111797435116953	0.168094049154512	-0.66508859581453	0.505993828382861	1
ENSG00000055163.14	760.126174139614	-0.0287297388108035	0.206081656306313	-0.139409491003413	0.889126572861446	1
ENSG00000055208.13	1456.00534747845	-0.000375549482841753	0.233924970998946	-0.00160542707876811	0.998719055070607	1
ENSG00000055211.8	835.272428355739	-0.0893089204561603	0.112382608478492	-0.794686310144263	0.426795997667527	1
ENSG00000055332.12	3052.92703263687	0.304144219377198	0.237293853401061	1.28171975387474	0.199940972819145	1
ENSG00000055483.15	1312.41139588215	0.168927187132593	0.146311178186093	1.1545747168937	0.248264625202815	1
ENSG00000055609.13	1217.23682734142	0.0258796696996252	0.327275849020994	0.0790760142462118	0.936972161618084	1
ENSG00000055732.8	228.358115003449	-0.543992449443175	0.249964465914096	-2.17627912613038	0.0295343953995125	0.569891135304969
ENSG00000055813.5	19.7711554694432	0	1.84706998478989	0	1	1
ENSG00000055917.11	2049.53884905825	-0.282682551687013	0.202891339545318	-1.39327066557157	0.163537957759175	0.998840968434976
ENSG00000055950.12	1103.99639396165	0.0892270189223483	0.323062040964312	0.276191590494548	0.782400915941696	1
ENSG00000055955.11	16.196599568678	1.59976275885216	0.950766327056483	1.68260350974453	0.0924518718121757	0.867679994999733
ENSG00000055957.6	0.929522951564342	0	8.40931103295546	0	1	NA
ENSG00000056050.6	350.780031777147	-0.265722185160196	0.276292088239383	-0.961743735962397	0.336178346940985	1
ENSG00000056097.11	2693.56899375213	-0.102958422557192	0.304972064134709	-0.337599520301355	0.735665003722214	1
ENSG00000056277.11	213.945927457386	-0.0146597699598349	0.227888826138126	-0.0643286035926545	0.948708578243228	1
ENSG00000056291.13	8.5392181283192	-4.29283576569608	8.32169481094352	-0.515860754716786	0.605951665889806	1
ENSG00000056487.11	23.7378522825056	0	1.6959042600711	0	1	1
ENSG00000056558.6	340.470521513166	0.329594305260175	0.267272794510889	1.23317566183021	0.217510233613314	1
ENSG00000056586.11	1126.50464716386	-0.120672865302003	0.19483097006463	-0.619372090905122	0.535671262595077	1
ENSG00000056661.9	1254.19214856999	-0.0599395361188353	0.206725030538758	-0.28994813043502	0.771855919629436	1
ENSG00000056736.5	110.533593992511	-0.410858359734997	0.270799423208964	-1.51720544625369	0.129214821698554	0.95656877462115
ENSG00000056972.14	792.571362314445	0.144241483115101	0.0682142690237525	2.11453534838694	0.0344695689545933	0.619274347109933
ENSG00000056998.14	188.859847223158	2.57517818658411	1.4269237742104	1.80470620304095	0.0711206686404445	0.810144545931695
ENSG00000057019.11	13015.3184816505	-0.0466665780340831	0.232275123162498	-0.200910788028882	0.840768332084121	1
ENSG00000057149.10	172.676430954066	0.538199707845698	0.759646519263526	0.708487032057331	0.478642862467448	1
ENSG00000057252.8	1392.4676255723	-0.320861090479096	0.168093934452127	-1.90882015775814	0.0562852955540968	0.754841905255732
ENSG00000057294.9	996.594780232478	0.00467744138299787	0.22925403672523	0.0204028746878903	0.983721990659322	1
ENSG00000057468.6	2.06696906517742	-2.31089427372142	2.6438151790961	-0.874075575325011	0.382077097821746	NA
ENSG00000057593.9	17.3335168182595	0	2.74765046641169	0	1	1
ENSG00000057608.12	6161.39029695741	-0.0194406048152653	0.110911362595974	-0.17528055160663	0.860859192763302	1
ENSG00000057657.10	190.149058013535	0.670906341052822	0.188529826502901	3.55862174965985	0.000372805970755559	0.0430447509310841
ENSG00000057663.8	791.204374541293	-0.0748659935094277	0.161084748720649	-0.464761525246934	0.642102243229662	1
ENSG00000057704.6	307.395127241791	-0.150191299377575	0.214806548642696	-0.699193298931497	0.484431237824746	1
ENSG00000057757.5	547.21626521541	-0.0091039780383573	0.129739156805378	-0.0701713982310998	0.944057239097764	1
ENSG00000057935.9	1107.42647062694	-0.0577192987930401	0.11888847386477	-0.485491123880463	0.627328007465908	1
ENSG00000058056.4	376.006718734081	0.0358988389785548	0.143515337520585	0.250139389968726	0.802479555199261	1
ENSG00000058063.11	1025.46462723609	-0.130263677777289	0.253216973032142	-0.51443501680574	0.606947882490004	1
ENSG00000058085.10	58495.4383023491	0.337369682580373	0.192950996869449	1.74847338471455	0.0803820903655389	0.83633735734037
ENSG00000058091.12	240.816746139104	-0.0274373556049878	0.204446638630561	-0.134203016438766	0.893242040718406	1
ENSG00000058262.5	6984.40048823178	0.163689991487886	0.205400264008136	0.796931748254239	0.425490671147745	1
ENSG00000058272.11	1358.42067960676	-0.0842853667133577	0.187962993732204	-0.448414685464318	0.653853945199903	1
ENSG00000058335.11	9.13599805180009	-6.14907522824876	1.83381993125068	-3.3531510501443	0.000798970901810573	0.0722647111553773
ENSG00000058404.15	3.06879855192286	-3.547262639168	3.70680575800485	-0.956959406763542	0.338587744352222	NA
ENSG00000058453.12	301.999212002017	0.0337908924808994	0.199133533183632	0.16968961450475	0.865254242043319	1
ENSG00000058600.11	949.60723353674	0.344358931505263	0.111190926131928	3.09700569538095	0.00195486117988427	0.130325836816181
ENSG00000058668.10	1950.26479934529	-0.0993173540577289	0.194876209497209	-0.509643297732303	0.610301384336671	1
ENSG00000058673.11	2895.9825766451	0.0436972634912377	0.202764513779146	0.215507450869008	0.829371703585623	1
ENSG00000058729.6	567.129536545602	-0.124215255036528	0.181566966541911	-0.684129153018896	0.493893614324408	1
ENSG00000058799.9	554.082028819912	0.0489234486524392	0.2261792611159	0.216303866283167	0.82875089554411	1
ENSG00000058804.10	1161.44410562311	-0.111509438581356	0.191108084795728	-0.583488860246525	0.559564253992197	1
ENSG00000058866.10	220.36787776295	1.48152724699446	0.472475265082587	3.13567155041543	0.00171461114199502	0.122106595670616
ENSG00000059122.12	1007.62669928784	0.0163898548978276	0.252520050824671	0.0649051623595915	0.948249510294872	1
ENSG00000059145.14	619.312850563314	0.414546978618362	0.240355706610615	1.72472284708406	0.0845774316116454	0.851499581518445
ENSG00000059377.11	249.154661588043	-0.44571405862631	0.416946377198713	-1.06899611796815	0.285071418660537	1
ENSG00000059378.8	1213.43610122448	0.78297104713823	0.174128486722374	4.49651324648894	6.90768779015521e-06	0.0018464344088945
ENSG00000059573.4	1831.32690329338	0.13707098461505	0.0842186887435781	1.62756018479926	0.103618177297049	0.901906549640023
ENSG00000059588.5	726.28236042931	0.268009410877214	0.190929548870138	1.40370839643843	0.160405701135774	0.996801742423439
ENSG00000059691.7	493.86615120325	0.066555933092778	0.107674580350301	0.618121128276046	0.536495495845583	1
ENSG00000059728.6	582.943002200898	0.118554461967348	0.107745375971214	1.10032064855407	0.271192438559569	1
ENSG00000059758.3	557.82155595029	0.0064260867377308	0.379614572711553	0.0169279242675797	0.986494115612466	1
ENSG00000059769.15	240.275919718436	-0.119057429359683	0.1975026057325	-0.602814473855274	0.546632116952535	1
ENSG00000059804.11	611.27383534654	-0.0877513395826606	0.331194103575326	-0.264954413847838	0.7910445795465	1
ENSG00000059915.12	27.1782224120316	0.592324765049624	0.569222533964627	1.04058558772101	0.298067922957444	1
ENSG00000060069.12	592.886491776144	0.148569195937275	0.160961415084389	0.92301124377779	0.356001345790627	1
ENSG00000060138.8	4741.48404324097	-0.00414915917365384	0.115868475727834	-0.0358092151259494	0.971434485173042	1
ENSG00000060140.4	119.099221043306	0.139427888492042	0.21982594892904	0.634264922641362	0.525907944393712	1
ENSG00000060237.12	4559.93845131422	-0.160675419979706	0.327598181256301	-0.49046493287458	0.623804938314518	1
ENSG00000060303.5	0.106483014384891	0	8.40931103325683	0	1	NA
ENSG00000060339.9	2649.2082380735	-0.0458229587483709	0.146881477189379	-0.3119723441322	0.755061541326753	1
ENSG00000060491.12	1792.87790445542	0.102184271519702	0.320828870906031	0.318500860696015	0.750105041878345	1
ENSG00000060558.3	600.490029503114	0.406731802123555	0.139701336011111	2.9114381704353	0.00359769103308754	0.200576414653249
ENSG00000060566.9	7.53678562640993	0	1.77508373669105	0	1	1
ENSG00000060642.6	297.567368619625	0.106223422499766	0.142960690958779	0.74302538542147	0.457466311473127	1
ENSG00000060656.15	994.485550556691	0.148785946005875	0.190372050182354	0.781553520400475	0.434477011600735	1
ENSG00000060688.8	780.825965241776	0.161309531027023	0.137805173938017	1.17056222504082	0.241774788668586	1
ENSG00000060709.9	1.36302494493513	-4.09974834058392	8.34220536064882	-0.491446585566321	0.62311062216091	NA
ENSG00000060718.14	41.5671183840611	0.389478817939032	1.28819489402776	0.3023446372476	0.762389353940258	1
ENSG00000060749.10	1088.74010137563	-0.172571203739063	0.314774030935989	-0.54823837667268	0.583528234275188	1
ENSG00000060762.14	221.647900791373	0.0876677660730305	0.198649891852898	0.441317965266999	0.658982821927563	1
ENSG00000060971.13	1339.73348774977	0.186397291641861	0.240392414310281	0.775387576919431	0.438110673723101	1
ENSG00000060982.10	275.472219300018	-0.244231981934945	0.317464365308369	-0.769320933698212	0.44170281299166	1
ENSG00000061273.13	1462.32483213532	0.314260291177969	0.179088294956985	1.75477850885481	0.0792972010126801	0.834852007185722
ENSG00000061337.11	1.60299801473052	-0.294842214961324	4.76358735339912	-0.0618949949035647	0.950646453346026	NA
ENSG00000061455.10	8.25523489112001	2.61818507138494	1.749163558874	1.49682118524717	0.134439792294023	0.962705825597584
ENSG00000061492.7	0	NA	NA	NA	NA	NA
ENSG00000061656.5	145.283360585642	-0.0121327381126732	0.30289574698952	-0.0400558219561037	0.968048622484451	1
ENSG00000061676.10	4791.97756877312	-0.255222788024232	0.288538536635791	-0.884536225212744	0.376406816300475	1
ENSG00000061794.8	1760.17787234053	0.107352410277295	0.123840106107395	0.866863035341707	0.386017059086045	1
ENSG00000061918.8	114.369458819776	0.072114420207342	0.313273488428979	0.230196371129218	0.81793918156878	1
ENSG00000061936.5	1130.46207346021	0.0475769750120103	0.15296658632572	0.311028546526508	0.755778920183444	1
ENSG00000061938.12	708.023655733902	-0.0795208623270769	0.272929621033502	-0.291360322217704	0.770775757029913	1
ENSG00000061987.10	835.086372479977	-0.374711673678506	0.247444148477116	-1.51432828775565	0.129942597438207	0.956602190833869
ENSG00000062038.9	6869.94585515662	0.229590527102393	0.200047865817461	1.14767796279261	0.251101531842847	1
ENSG00000062096.10	0	NA	NA	NA	NA	NA
ENSG00000062194.11	1547.87686715825	0.0423133142659516	0.132268598238565	0.319904458272354	0.749040758123019	1
ENSG00000062282.10	91.3886798153348	0.241400737522853	0.32502489139474	0.742714616369714	0.457654478642007	1
ENSG00000062370.12	136.06705461304	0.142920111853327	0.353582480997757	0.404205862943288	0.68606134274156	1
ENSG00000062485.14	4152.56568352365	0.164557858185865	0.122880990505248	1.33916448353203	0.180517131865336	1
ENSG00000062524.11	4.56331538850676	0	4.19971797199107	0	1	1
ENSG00000062582.9	1615.7975884145	0.196710356417784	0.320987108798818	0.612829459581428	0.539989109540612	1
ENSG00000062598.13	855.659184758699	-0.0495871593951511	0.185740161418536	-0.26697058415608	0.78949180976899	1
ENSG00000062650.13	1135.66109330719	-0.106866641105856	0.213877718816723	-0.499662338354342	0.617312855434246	1
ENSG00000062716.6	8365.91654620377	-0.129450818335501	0.127216407146033	-1.01756386019378	0.308885269437327	1
ENSG00000062725.5	755.050850108003	-0.288103900122444	0.237531909007183	-1.21290609470802	0.225165725199906	1
ENSG00000062822.8	1247.23510191329	0.401089574104114	0.339767387312016	1.18048285115659	0.23780822704258	1
ENSG00000063015.15	0.41459611554166	0	8.409311032578	0	1	NA
ENSG00000063046.13	9751.13348554496	0.138810001255342	0.143464170723469	0.967558663290937	0.333264830153091	1
ENSG00000063127.11	51.2184184367618	0.178791842879502	0.428175290434524	0.417566933155015	0.67626377740847	1
ENSG00000063169.6	308.069689394429	-0.136538083887991	0.224993795349266	-0.606852663096944	0.543948695135067	1
ENSG00000063176.11	349.757903163695	-0.0376911868725984	0.326757730707808	-0.11534902874663	0.908168478358567	1
ENSG00000063177.8	16786.3504371383	0.122146258979238	0.403059125706514	0.303047992686261	0.761853287308799	1
ENSG00000063180.4	308.140071358925	-0.0928316114433722	0.37890859820963	-0.244997373725506	0.806458464867741	1
ENSG00000063241.3	1004.03403299089	-0.0241383104628259	0.495076342547696	-0.048756743936922	0.961113154486095	1
ENSG00000063244.8	5326.64364812519	0.0651008200597486	0.121508933481975	0.535769825264788	0.592117639014424	1
ENSG00000063245.10	2815.99462373854	0.293236127186948	0.336411788396431	0.871658298850682	0.38339481618331	1
ENSG00000063322.9	1965.54670762969	-0.0791591369583155	0.123362442540018	-0.641679390651145	0.521081373379487	1
ENSG00000063438.12	44.5941732148857	-0.536680626262542	0.484071640391744	-1.10868016525038	0.267568181467243	1
ENSG00000063515.2	0	NA	NA	NA	NA	NA
ENSG00000063587.12	8.00122763837696	-0.305270898445409	0.942874189119084	-0.323766311527331	0.746114963034306	1
ENSG00000063601.12	289.986017340994	0.010074739711657	0.26524621412538	0.0379825956984056	0.969701558635118	1
ENSG00000063660.4	3889.39219586732	-0.0946261209480023	0.297917478955525	-0.317625274219404	0.750769200150014	1
ENSG00000063761.11	148.623267653698	-0.11218024330997	0.283395010821488	-0.395844101082756	0.692220040552626	1
ENSG00000063854.8	934.760167709278	0.256536314549564	0.22944041400637	1.11809558773914	0.263526170687817	1
ENSG00000063978.11	1683.19341489277	0.186427695620272	0.117946645243181	1.58061041274974	0.113967143493114	0.925307189248231
ENSG00000064012.17	1208.70449641622	0.0390742543953193	0.170449171145481	0.229242853647958	0.818680166893176	1
ENSG00000064042.13	2114.04511061789	-0.608714128557303	0.384461377331943	-1.5832907138335	0.11335521849882	0.924888769163979
ENSG00000064102.10	928.740452687169	0.0988523566968133	0.169957350160486	0.581630371404766	0.560815680874491	1
ENSG00000064115.6	3038.96044704962	-0.135336049897938	0.187155372713802	-0.723121372021169	0.469605319991012	1
ENSG00000064195.7	7.41465068302638	-0.237994809794068	2.30418837201187	-0.103287913733488	0.91773446775666	1
ENSG00000064199.2	313.958384283135	-0.0133157943916929	0.224048756143373	-0.0594325745025421	0.952607568205397	1
ENSG00000064201.11	0	NA	NA	NA	NA	NA
ENSG00000064205.6	323.073361017326	-0.230190312477185	0.524919894320543	-0.438524649127927	0.661006005865183	1
ENSG00000064218.4	0.217179643593613	2.1016887376935	8.37629192579313	0.250909203775691	0.801884308411427	NA
ENSG00000064225.8	54.6400862947133	-0.25707257582554	0.36365644583278	-0.706910543650172	0.479622071301996	1
ENSG00000064270.8	219.201306198742	0.0514860188579308	0.356649361754795	0.144360328039305	0.885215942247614	1
ENSG00000064300.4	30.127136153267	-0.406833510450012	0.993671456510784	-0.409424571657299	0.682228110447212	1
ENSG00000064309.10	162.128724598771	0.0214868835268001	0.233861137734128	0.0918788120804755	0.926794325755155	1
ENSG00000064313.7	819.55083586621	0.0585297369241728	0.339036226277594	0.172635643001318	0.862937833453688	1
ENSG00000064393.11	1922.90360164704	-0.230801264284829	0.266411658149542	-0.866333199860482	0.386307464823927	1
ENSG00000064419.9	1672.05152360414	0.027755039851092	0.226235790729688	0.122681914128496	0.902358986100896	1
ENSG00000064489.17	67.2200048102456	1.32757374052906	1.314403458509	1.01001996908544	0.312485722906311	1
ENSG00000064490.9	681.635551371703	0.238805366388649	0.444719861658661	0.536979314344051	NA	NA
ENSG00000064545.10	490.020314015868	0.124286118663266	0.412047350849238	0.301630670375891	0.762933624741622	1
ENSG00000064547.9	177.144356322928	0.291538921894516	0.281525365490847	1.03556893136862	0.300403292583903	1
ENSG00000064601.12	2764.51978442928	-0.148596181638379	0.196970381010658	-0.754408763774174	0.450603810846793	1
ENSG00000064607.12	1657.38917187324	0.18137183358947	0.127155362016497	1.42637975082749	0.153758755446807	0.990196235984667
ENSG00000064651.9	2059.651779966	0.105886576445548	0.300521702965964	0.352342527679408	0.7245813979481	1
ENSG00000064652.6	422.184837001429	0.0289484741606225	0.112595191299998	0.257102224583395	0.797099860291543	1
ENSG00000064655.14	340.722563904758	-0.194073121683443	0.171911184605601	-1.12891503905744	0.258933675941694	1
ENSG00000064666.10	3560.71986851024	0.0852853684261731	0.211927287362776	0.402427499957482	0.687369434803756	1
ENSG00000064687.8	609.474690652246	0.105131528022611	0.282620634131839	0.371988154175496	0.709901669106737	1
ENSG00000064692.14	1.15555058960366	0	8.40931103199108	0	1	NA
ENSG00000064703.7	425.299054363121	0.130460946294734	0.133875153553354	0.974497080541093	0.329809788008262	1
ENSG00000064726.5	1667.80275430072	-0.192336433772829	0.194934012783713	-0.98667457272443	0.323802199191347	1
ENSG00000064763.6	96.0486375303904	-0.333349143026896	0.45489895693109	-0.732798213642406	0.463681511000738	1
ENSG00000064787.8	136.948921240414	-0.0371177353049875	0.358551416163371	-0.103521374150912	0.917549186508843	1
ENSG00000064835.6	0.625771897735843	0	8.40931103266531	0	1	NA
ENSG00000064886.9	6.92241036943778	1.16644936915871	2.08734529168494	0.55881955601947	0.576284874594725	1
ENSG00000064932.11	1678.6318753631	0.556450847345926	0.149143275085843	3.73098181614724	0.000190734991705027	0.0258459159245846
ENSG00000064933.12	416.396670146956	-0.336426194677272	0.220468031771623	-1.52596361465125	0.127018926266069	0.955741003512105
ENSG00000064961.14	1330.66798571903	-0.0205290981993285	0.341907209367559	-0.0600428936181312	0.952121472128164	1
ENSG00000064989.8	16.2221475083436	-0.84753552176836	0.566185843784698	-1.49692107471809	0.134413795808885	0.962705825597584
ENSG00000064995.12	499.70625156128	0.10776191221864	0.127207919983576	0.847132098634687	0.396921495533098	1
ENSG00000064999.12	810.839972152291	0.219129111822269	0.214090904014033	1.02353303066022	0.306055890837062	1
ENSG00000065000.11	3098.72877843141	0.233115399256513	0.107662755807942	2.16523715659261	0.0303695282009206	0.577583434487878
ENSG00000065029.10	411.045251788312	-0.101285230403467	0.160038130844839	-0.632881863020917	0.526810792580045	1
ENSG00000065054.9	935.481408724031	0.314410112015237	0.412597637883037	0.762025962214466	0.446044509136021	1
ENSG00000065057.3	563.060558410707	0.158068215464741	0.43456484267869	0.36373907859273	0.716052858861111	1
ENSG00000065060.12	705.03891065554	-0.139966179125281	0.21477080912843	-0.651700199358019	0.514594593965663	1
ENSG00000065135.7	1818.37333861468	0.0139837566249735	0.18035393462312	0.0775350793105505	0.938197886001943	1
ENSG00000065150.14	3262.26471511595	-0.0584162035972506	0.178861696275831	-0.326599852363942	0.743970555217041	1
ENSG00000065154.7	2729.05691823392	0.17094580547558	0.29929177957097	0.571167727094369	0.567885952498762	1
ENSG00000065183.11	1193.13499457251	0.0695217064620651	0.2374653610248	0.29276567395783	0.769701267390349	1
ENSG00000065243.14	1167.55173567927	-0.168992996908141	0.396711065437312	-0.425985084942998	0.670118714252698	1
ENSG00000065268.6	868.435411435165	0.207367087030346	0.396112253504529	0.523505862784361	0.600622272218125	1
ENSG00000065308.4	1127.50453022557	-0.00233051124383116	0.231808800582115	-0.0100535926072643	0.991978528806288	1
ENSG00000065320.4	47.4386505238514	-0.217688385161986	0.662480565751634	-0.328595881020302	0.742461161810318	1
ENSG00000065325.8	475.227054086358	3.55218631567801	1.29755284713554	2.7376043476917	0.00618884828635658	0.263155445035739
ENSG00000065328.12	645.857162712081	-0.0386747387559962	0.334336803375049	-0.115675984114175	0.907909340357026	1
ENSG00000065357.15	1564.65030686095	0.0740739712273631	0.131222396228566	0.564491834902476	0.572419455436404	1
ENSG00000065361.10	852.478986616331	-0.0431187507107299	0.208357487880166	-0.206946009713503	0.836052023641811	1
ENSG00000065371.13	0.114183255017593	0	8.40931103330277	0	1	NA
ENSG00000065413.12	45.794238883716	0.669124943851081	1.13623420107287	0.588897027760008	0.555930351719843	1
ENSG00000065427.10	4425.14397915994	0.151622138196436	0.167146079232771	0.907123510718334	0.364341486517352	1
ENSG00000065457.6	455.199083825455	0.125278672233964	0.176938634060792	0.708034584413716	0.478923780803649	1
ENSG00000065485.13	737.283326647463	0.378350643087971	0.182631147952349	2.07166547070431	0.0382966496074648	0.646621695467085
ENSG00000065491.8	432.398237490332	-0.068289122014464	0.161916876961126	-0.421754194473869	0.673204442787779	1
ENSG00000065518.7	2027.05167290897	0.12701963563353	0.18512253519347	0.686138159791206	0.492625989475993	1
ENSG00000065526.6	2015.04700503386	0.111876441696631	0.2520368487918	0.443889225853037	0.657122674524583	1
ENSG00000065534.14	602.837213126767	-1.1543968025942	0.438699095866427	-2.63140912181337	0.00850316051370219	0.311147692513197
ENSG00000065548.13	2455.02433881816	-0.0823691763336628	0.228998561322572	-0.359692986095383	0.719076737758546	1
ENSG00000065559.10	965.970586640083	-0.00781245531702918	0.192722362394826	-0.040537357574644	0.967664724468919	1
ENSG00000065600.8	389.094744942592	0.303731101731759	0.142494585826846	2.13152731361205	0.0330457247188697	0.604331046334868
ENSG00000065609.10	5.17633035705052	0	3.06205618414998	0	1	1
ENSG00000065613.9	2663.26432690102	-0.267110328802774	0.256153427787963	-1.04277475850872	0.297052624405391	1
ENSG00000065615.9	466.641361482638	-0.0803759483829537	0.296470860759713	-0.271109100493008	0.786307122428748	1
ENSG00000065618.12	18152.2995118063	0.00894992745314323	0.188903139963235	0.0473783943183004	0.962211648515627	1
ENSG00000065621.10	210.545368678614	-0.00491864412408736	0.408356919465314	-0.0120449633387568	0.990389742094996	1
ENSG00000065665.16	263.065919027403	-0.0737585085761805	0.165516050886554	-0.445627527850669	0.655866322487848	1
ENSG00000065675.10	163.669404843551	0.426167930288025	0.255568356087474	1.66753011527828	0.0954090413204825	0.873857907244661
ENSG00000065717.10	89.323913058953	-0.835194140162261	0.773683878566364	-1.07950309331749	0.280363515576789	1
ENSG00000065802.7	1001.63192633195	0.296236108528027	0.297264765367235	0.996539593792969	0.318988039308153	1
ENSG00000065809.9	3138.35825924006	0.0333482815151932	0.248255229272166	0.134330630669749	0.893141132966754	1
ENSG00000065833.7	1603.33172211634	0.0852557310906953	0.179177499040326	0.475817173179247	0.634204634134934	1
ENSG00000065882.11	917.727682993916	0.169589844252735	0.172620371557573	0.982443976469907	0.325881170240787	1
ENSG00000065883.10	1071.04766157467	-0.112438033498241	0.156590502682581	-0.718038652230144	0.472733454624545	1
ENSG00000065911.7	2830.88401554041	0.347401354284549	0.224841935456305	1.54509145982717	0.122324142412657	0.944242966966028
ENSG00000065923.5	399.525529987608	0.351104628968529	0.123519524519008	2.84250308067287	0.00447607985191707	0.226861678312877
ENSG00000065970.4	525.472135218362	-0.00295170217019107	0.141652630517774	-0.0208376092939601	0.983375196367152	1
ENSG00000065978.13	17581.774976105	0.255210403988187	0.169667046378976	1.50418369055672	0.132534075969891	0.959605723339697
ENSG00000065989.11	89.287070412533	-0.209274718586562	0.347783331703886	-0.601738782480654	0.547348030145854	1
ENSG00000066027.7	799.982161592754	-0.186992963521687	0.16143067321928	-1.15834840921269	0.24672188360607	1
ENSG00000066032.14	7.98841665571167	0	1.78013228034294	0	1	1
ENSG00000066044.9	1615.74306462553	0.116637751668708	0.0967393613278516	1.20569073506099	0.22793675871401	1
ENSG00000066056.9	0	NA	NA	NA	NA	NA
ENSG00000066084.8	1593.26229739718	-0.268562567729861	0.153334462959059	-1.75148210354752	0.0798629013529179	0.83633735734037
ENSG00000066117.10	1346.85188300681	0.115320799380501	0.18852621913813	0.611696346045149	0.540738679869376	1
ENSG00000066135.8	1092.42710462408	0.046026716557236	0.137884518736487	0.3338062675854	0.738525753602324	1
ENSG00000066136.15	900.823874725774	0.161849154870471	0.185591549688376	0.872071789595102	0.383169214845709	1
ENSG00000066185.8	8.98263046781758	2.27709792387343	1.18484201777836	1.92185784240088	0.0546236477101034	0.745703657299342
ENSG00000066230.6	38.733005054972	-0.000105006920573688	0.772457801439719	-0.000135938714552399	0.999891536598777	1
ENSG00000066248.10	301.28107181171	-1.03648863281585	0.331065626801761	-3.13076486625564	0.00174351696290482	0.123265385859282
ENSG00000066279.12	1468.66589707508	-0.600945414520105	0.391482146316417	-1.53505190511137	0.124771078773789	0.950657153559929
ENSG00000066294.10	0.0223980567782512	0	8.40931103341602	0	1	NA
ENSG00000066322.8	2832.30298294143	0.336946892264556	0.175564878695736	1.91921581792281	0.0549570264901949	0.748624886721193
ENSG00000066336.7	0.403968263400965	0	8.40931103280134	0	1	NA
ENSG00000066379.10	142.700479818597	0.137064880021123	0.392489543870038	0.349219188541002	0.726924761592023	1
ENSG00000066382.12	0	NA	NA	NA	NA	NA
ENSG00000066405.8	29.2802351514902	0	2.29139542505446	0	1	1
ENSG00000066422.4	773.318550103993	-0.0843079421294035	0.293455335538468	-0.287293948752729	0.773887255651702	1
ENSG00000066427.17	425.62064891231	0.120025770288812	0.187327456503103	0.640727059072751	0.521700030446638	1
ENSG00000066455.8	1447.88979693843	-0.00691121110749275	0.15231150290454	-0.0453755033316446	0.963808006380562	1
ENSG00000066468.16	208.700841874452	-0.335665884483879	0.31435249261823	-1.06780093164883	0.285610317741655	1
ENSG00000066557.5	417.346440659558	-0.344028303569757	0.439891881123935	-0.782074683194325	0.434170684203614	1
ENSG00000066583.7	406.01698029857	-0.154976940587562	0.217021870773443	-0.714107476980271	0.475160722863847	1
ENSG00000066629.12	584.200727019273	-0.460954317880923	0.207362206520693	-2.2229427706004	0.0262196592330366	0.548364641601547
ENSG00000066651.13	308.352396098578	0.114842522738331	0.257244800063069	0.44643282472639	0.65528462637658	1
ENSG00000066654.8	983.644606986372	-0.1525680214508	0.251452936638054	-0.606745832801347	0.544019600601866	1
ENSG00000066697.10	940.211239540867	0.217989596661952	0.170607022304539	1.27772933210705	0.201344879095985	1
ENSG00000066735.10	94.9293410929757	0	1.76268083243285	0	1	1
ENSG00000066739.7	670.351880913636	-0.190673745424249	0.292626485458789	-0.651594284520434	0.514662935789588	1
ENSG00000066777.4	1510.36651163429	-0.217929644503814	0.261859822591211	-0.832237807034734	0.405274727589929	1
ENSG00000066813.10	0	NA	NA	NA	NA	NA
ENSG00000066827.11	214.73006313485	0.238467969308866	0.166632514843462	1.43110106411637	0.15240125237103	0.986996399630909
ENSG00000066855.11	624.024483860284	-0.075375900890658	0.196231691025393	-0.38411685949801	0.70089183617607	1
ENSG00000066923.13	120.646922245909	-0.0544544881511083	0.535901148754219	-0.101612934172087	0.919063912607954	1
ENSG00000066926.6	762.953563652484	0.0397743857351418	0.149328154479958	0.26635557021151	0.789965379408617	1
ENSG00000066933.11	775.613493967352	-0.0992427111943041	0.281056881915099	-0.353105430182219	0.724009402081454	1
ENSG00000067048.12	212.23420370237	0	1.6963903570871	0	1	1
ENSG00000067057.12	10668.8204925801	0.211250462224699	0.13149321248662	1.60655031715949	0.108153048670169	0.914791331346365
ENSG00000067064.6	3387.59865627357	0.428819277351102	0.129212884371942	3.31870369921266	0.000904363350887681	0.0780833719728819
ENSG00000067066.12	1826.85978688466	0.261329481643653	0.103356298480756	2.52843305618486	0.0114572933714897	0.371897043201907
ENSG00000067082.10	4760.09410482882	0.140933902900584	0.137324508433646	1.02628368750858	0.304757884074699	1
ENSG00000067113.12	582.359636045938	-0.12050205920865	0.144655810354236	-0.833026056219673	0.404830034242802	1
ENSG00000067141.12	1855.94877219383	-0.280604433655192	0.262998469004872	-1.06694322106489	0.285997476100287	1
ENSG00000067167.3	9090.83519084868	-0.430819595199014	0.338143710622616	-1.27407247766269	0.202637731281362	1
ENSG00000067177.10	575.210382542946	0.00953005620072094	0.342444523659752	0.0278294892815686	0.977798146021256	1
ENSG00000067182.3	5271.24619038045	0.0353800046167923	0.211722404453977	0.16710562449938	0.867286940533731	1
ENSG00000067191.11	262.379144396579	0.206887580462965	0.202639465940125	1.02096390504748	0.307271540100449	1
ENSG00000067208.10	349.364513673626	-0.539665206087408	0.369338261499835	-1.46116788413932	0.143969374303214	0.984461754561957
ENSG00000067221.9	270.244006241537	0.566302396048061	0.37073982284327	1.52749276218828	0.126638525634807	0.954460235887212
ENSG00000067225.13	91790.1371354741	0.213240645854305	0.206336794747758	1.03345913711118	0.301389083944371	1
ENSG00000067248.5	1269.13328837913	-0.259642101537129	0.226193873999432	-1.1478741530276	0.251020519746309	1
ENSG00000067334.9	1769.00707152426	0.0977504242186215	0.159623942936812	0.612379461502944	0.540286727260038	1
ENSG00000067365.10	352.262073484295	0.300032640200646	0.218764036528605	1.37148977940629	0.170222327442231	1
ENSG00000067369.9	1286.27591885403	0.0491415455627163	0.181192745939117	0.271211440104939	0.786228414687683	1
ENSG00000067445.16	23.947721594895	0.237841046367519	0.411701696270556	0.577702371697828	0.563465077657993	1
ENSG00000067533.5	548.738004082936	0.0605972552161781	0.164299072525141	0.368822868473012	0.7122597579685	1
ENSG00000067560.6	8241.22334599389	0.102095080087342	0.108868097739658	0.937786938571178	0.348353914764998	1
ENSG00000067596.6	1680.7390586634	0.208798000124762	0.134137684169738	1.55659463943443	0.119566757330118	0.93923086419952
ENSG00000067601.6	34.7049021210355	-0.637357376586562	0.40515054913849	-1.57313714109937	0.115687066502145	0.92973712053392
ENSG00000067606.11	593.633622947386	-0.00116553906352885	0.222328202884798	-0.00524242560505374	0.995817168708056	1
ENSG00000067646.7	22.9878795208319	0	1.68875778361792	0	1	1
ENSG00000067704.8	3681.73381636529	-0.029021464304676	0.274578859938903	-0.105694459912659	0.915824776079334	1
ENSG00000067715.9	249.893162644852	-0.200812761267753	0.438815885621955	-0.457624183279352	0.647222466192008	1
ENSG00000067798.9	445.700846290467	0.369525804473521	0.390126152591659	0.947195675087949	0.343539078796527	1
ENSG00000067829.14	1001.65176375038	0.208497828286968	0.313272845071247	0.665547083212878	0.505700639358459	1
ENSG00000067836.8	537.482005057818	-0.0327863293323866	0.33288442405655	-0.0984916294155501	0.921541918402338	1
ENSG00000067840.8	9.14237532059072	0	1.96503808400904	0	1	1
ENSG00000067842.13	0.0464415255737403	0	8.4093110333388	0	1	NA
ENSG00000067900.6	1588.09978399904	-0.0402733639352145	0.33225860183874	-0.121210899318601	0.903523991364307	1
ENSG00000067955.9	737.365749375449	0.0240657872019276	0.218491317684814	0.11014527925839	0.912294158934247	1
ENSG00000067992.8	237.248814693176	-0.353427464780376	0.187414406821197	-1.88580734413637	0.0593209209140328	0.771171971882426
ENSG00000068001.9	128.314311848134	0.553398575807908	0.299874773844697	1.84543224064092	0.0649746867932071	0.789776322533683
ENSG00000068024.12	471.018256998975	0.379379201232276	0.176027929831786	2.15522162644766	0.0311444953513953	0.587171534098335
ENSG00000068028.13	252.913072676532	0.206427086840431	0.140438030307832	1.46988024816323	0.141594189961358	0.978720307727939
ENSG00000068078.13	559.266148236719	-0.323766288256243	0.437150231413139	-0.74062934202192	0.458918212011663	1
ENSG00000068079.3	1218.56430058193	0.991351344927911	0.423121234019504	2.34294869938438	0.0191320135252002	0.473189098019895
ENSG00000068097.10	598.689808601068	-0.0472708053540164	0.164069596781754	-0.288114350746509	0.773259207876217	1
ENSG00000068120.10	2195.44526427804	0.211253641880348	0.227128360508707	0.930106840938736	0.352315769157523	1
ENSG00000068137.10	609.275897529781	-0.320551645536571	0.350027694731728	-0.915789379986781	0.359777374709328	1
ENSG00000068305.13	723.020888085268	-0.291220412870762	0.233283755089691	-1.248352731457	0.211901911193541	1
ENSG00000068308.9	766.259198638524	0.239953947047088	0.158983111427733	1.50930463551886	0.131220950653107	0.959403966915007
ENSG00000068323.12	606.355985169314	0.412978285197681	0.297064510283147	1.39019731708797	0.164468967948992	0.999776626663139
ENSG00000068354.11	86.3059645934636	0.188423440674734	0.256127277523319	0.735663309651112	0.4619356236366	1
ENSG00000068366.15	2553.63911188157	-0.0268204173171256	0.340887511159719	-0.0786782045076426	0.937288582011641	1
ENSG00000068383.14	365.676265995612	0.0436201461800903	0.182923854408776	0.238460677100173	0.811523810855397	1
ENSG00000068394.9	539.196952317153	0.448203611290461	0.21529353618513	2.08182567499404	0.0373583956671027	0.641702794588182
ENSG00000068400.9	1032.50791381058	0.22948361499089	0.14930581259478	1.53700389156124	0.124292356398913	0.94905097712261
ENSG00000068438.10	808.078434846376	0.38198846038468	0.143723557645288	2.65779992259469	0.00786525714573991	0.303134446358637
ENSG00000068489.8	1001.01892142997	-0.0922720693041398	0.312264034373396	-0.295493746147542	0.767616729025373	1
ENSG00000068615.12	50.5521599352433	0	1.7094546339852	0	1	1
ENSG00000068650.14	1015.677862853	0.231921215887514	0.322295586130303	0.71959166016549	0.471776448379364	1
ENSG00000068654.11	2214.92471103328	0.0552622677055407	0.118626950780949	0.465849179648773	0.641323459949293	1
ENSG00000068697.6	4011.5497463258	-0.069011463966181	0.117461694250096	-0.587523144517597	0.556852411017787	1
ENSG00000068724.11	1553.68328074605	0.185413946707628	0.128777506812381	1.43980071751011	0.149923788146971	0.986996399630909
ENSG00000068745.10	1441.03767601997	-0.0121493749569218	0.112813774316328	-0.107694073977661	0.914238370454637	1
ENSG00000068781.16	0.312186134981463	4.62232902896164	8.3351618978278	0.554557798111426	0.579197161682046	NA
ENSG00000068784.8	459.337686416565	-0.0711430592936537	0.211542642667727	-0.336305996731823	0.736640128293048	1
ENSG00000068793.13	4125.43137003712	0.205666411876046	0.10930436171345	1.88159382344885	0.0598911854964345	0.775485535893779
ENSG00000068796.12	991.169729917196	-0.414929558369867	0.230264876870359	-1.80196634419185	0.0715507008780316	0.81201670012919
ENSG00000068831.14	11.8009712216671	-3.58262795462111	2.34434656545987	-1.5281989478029	0.126463149973379	0.954098273495846
ENSG00000068878.10	2307.45297906408	0.056571805461572	0.130258850094508	0.434302969974992	0.66406844742152	1
ENSG00000068885.10	697.939157152123	-0.122199788997776	0.403483744564901	-0.302861740141602	0.761995229708623	1
ENSG00000068903.15	977.077210277206	-0.0729271363990486	0.289942006429085	-0.251523183195207	0.801409640581691	1
ENSG00000068912.9	1650.29094625373	-0.118248895548734	0.232248377786244	-0.509148424096066	0.610648191540817	1
ENSG00000068971.9	381.685272570328	0.46975752684876	0.163297362989267	2.87670001676411	0.00401857424168453	0.214650689344088
ENSG00000068976.9	19.6512246595082	-0.327685960932237	1.63681070322477	-0.200197836125243	0.841325859441016	1
ENSG00000068985.4	0.183855757234399	0	8.40931103293741	0	1	NA
ENSG00000069011.11	690.754586705491	0.117501963556099	0.346583813462937	0.339028999600594	0.734587884000444	1
ENSG00000069018.13	0	NA	NA	NA	NA	NA
ENSG00000069020.14	765.220018188844	0.305593262813299	0.264849803856167	1.15383609262274	0.248567373863734	1
ENSG00000069122.14	1.16118011476512	0	8.40931103323437	0	1	NA
ENSG00000069188.12	338.398993651589	-0.0807051754332148	0.283614284037972	-0.284559628958637	0.775981544403495	1
ENSG00000069206.11	0.0596178810891457	0	8.40931103338273	0	1	NA
ENSG00000069248.9	1167.98978785457	-0.238815836273486	0.178519478912532	-1.33775786109311	0.180975382482751	1
ENSG00000069275.12	6733.03886547795	-0.13962344935867	0.138225333320151	-1.0101147597545	0.312440311578563	1
ENSG00000069329.11	4392.55049008939	-0.0402968751860574	0.11332728628528	-0.355579635822372	0.722155396458541	1
ENSG00000069345.7	1940.09778317701	0.0683241894014783	0.117142034986749	0.583259368929414	0.559718710285021	1
ENSG00000069399.8	1175.47125968603	0.74517399496901	0.26387205329332	2.82399740961076	0.00474287681986656	0.232560607429249
ENSG00000069424.10	386.892106023747	-0.201077027966367	0.214882909582772	-0.935751607034682	0.34940109285591	1
ENSG00000069431.6	22.295865565338	-0.384503053939663	1.38270903005884	-0.278079513173716	0.780951321870616	1
ENSG00000069482.6	81.7768481209825	0.525808642981623	0.498864483886575	1.0540109788637	0.291877890669597	1
ENSG00000069493.10	37.6519266315268	0.129214147368389	0.70625557632639	0.182956640201696	0.854832040394392	1
ENSG00000069509.5	488.408094576718	-0.263305603140145	0.141576739259196	-1.85980835918314	0.0629126442878164	0.784657254588698
ENSG00000069535.12	256.443093531377	-1.13529787770609	1.67433906369424	-0.678057331590405	0.49773534304179	1
ENSG00000069667.11	65.3369848932062	-0.0339055606046707	0.340125893503358	-0.0996853260874591	0.920594150594887	1
ENSG00000069696.6	4.40257697352299	0	3.32127014497335	0	1	1
ENSG00000069702.6	199.533855455065	-0.381216127434724	0.25928740960536	-1.47024542385202	0.141495296328217	0.978383315822995
ENSG00000069712.9	102.96318583899	-0.259346869865294	0.274420216229519	-0.945072026502529	0.344622105512401	1
ENSG00000069764.5	7.14052762123983	-0.586730005631655	1.31980465682814	-0.444558217457522	0.656639048086945	1
ENSG00000069812.7	1835.71351361814	0.611916747628708	0.698488015392773	0.876059050611793	0.380997932697229	1
ENSG00000069849.6	3096.49613574682	-0.074872363517367	0.115741985327875	-0.646890264628415	0.517702967017738	1
ENSG00000069869.11	2647.01916504638	0.105861000813472	0.284704234448885	0.371827981478366	0.710020928802326	1
ENSG00000069943.5	332.576000480723	-0.511762913076226	0.199722194485469	-2.56237377320356	0.0103959369634535	0.350490019595166
ENSG00000069956.7	2439.76901632341	-0.170738940788267	0.328862402512503	-0.519180482426159	0.60363488823076	1
ENSG00000069966.14	867.192936929386	-0.0988805317728682	0.107356061485943	-0.921052154896868	0.357023198033199	1
ENSG00000069974.11	314.985883045118	-0.0541578831605488	0.144397187661881	-0.375061897239746	0.707614433581039	1
ENSG00000069998.8	693.682329299951	0.124624799077501	0.190851613027945	0.652993166262906	0.513760684124081	1
ENSG00000070010.14	1791.6247639061	0.243995175389276	0.263602215048388	0.925618835731284	0.354644101167763	1
ENSG00000070018.4	1346.63339267457	-0.0349630495680687	0.277766415709746	-0.125872127048662	0.899833146553141	1
ENSG00000070019.3	1.31182724965043	0	8.40931103279345	0	1	NA
ENSG00000070031.3	0.684562128356376	0	8.40931103221532	0	1	NA
ENSG00000070047.7	1641.95614587395	0.213166113867889	0.125839826869636	1.69394792706381	0.0902751785453648	0.861392907786745
ENSG00000070061.10	1457.56892521744	0.0392108712318468	0.150634435467432	0.260304830765766	0.794628646604308	1
ENSG00000070081.11	1097.99707910219	-0.293720909424396	0.203744846834604	-1.44161147625409	0.149412009092583	0.986996399630909
ENSG00000070087.9	4050.8744289031	-0.161931544995569	0.171753277572789	-0.942814875407213	0.345775601644821	1
ENSG00000070159.9	1141.55044498735	0.0666159671387121	0.101606717198923	0.655625621761728	0.512065035814835	1
ENSG00000070182.13	251.708245001388	0.246646977002697	0.198070873401653	1.24524607160458	0.213041312145001	1
ENSG00000070190.8	666.855959551357	0.331249533723244	0.129499297481277	2.5579253336964	0.0105298698730822	0.352434564036796
ENSG00000070193.4	0	NA	NA	NA	NA	NA
ENSG00000070214.11	1428.61569208768	-0.269523632701893	0.176933330806973	-1.52330615985482	0.127682126772636	0.956048096590348
ENSG00000070269.9	370.420987216066	-0.0404985908367043	0.164348043299005	-0.246419671471376	0.805357380014673	1
ENSG00000070366.9	1207.91337500496	0.0861555712560059	0.122039259004922	0.705966030591277	0.480209262574964	1
ENSG00000070367.11	1271.47731287504	-0.238414548414949	0.300538458172579	-0.793291314078826	0.427608116255894	1
ENSG00000070371.11	203.365504680264	-0.0423926726431809	0.138992294229339	-0.305000164780592	0.760366026819016	1
ENSG00000070388.7	2.47903942497426	-2.17265513759712	2.36844789959084	-0.917332881999414	0.358968231739211	NA
ENSG00000070404.5	2982.69725774929	0.307416564033194	0.384591719676594	0.799332248473011	0.424097784446799	1
ENSG00000070413.14	1626.59150570757	0.120666561361113	0.183723149816901	0.65678474096144	0.511319337078056	1
ENSG00000070423.13	810.99170909388	0.274659806719279	0.408662470843263	0.672094518864253	0.501523525692076	1
ENSG00000070444.10	681.090994726152	0.0779678330970684	0.183070471091846	0.425889727775661	0.670188200357934	1
ENSG00000070476.10	495.226759826731	0.165315176483027	0.157363529793773	1.05053042912595	0.293474308297134	1
ENSG00000070495.10	1162.38788760824	0.253060020013601	0.283127344951145	0.893802822391698	0.371427398829405	1
ENSG00000070501.7	502.378644960153	0.330079340420408	0.132194071493399	2.4969299809855	0.0125273689831021	0.388627267038588
ENSG00000070526.10	419.268270338253	-0.0499479165295918	1.17779037282428	-0.0424081548653004	0.966173327556804	1
ENSG00000070540.8	573.319484827052	0.104350955575204	0.147387567050826	0.708003786637029	0.478942905979331	1
ENSG00000070601.5	0.762568161712588	0	8.40931103186895	0	1	NA
ENSG00000070610.10	1014.00121789924	0.137836190001096	0.121759083840447	1.1320403016642	0.257617491215223	1
ENSG00000070614.10	3990.21996789868	-0.0713735537124925	0.171455881009392	-0.416279414227749	0.677205554352847	1
ENSG00000070669.12	1436.81239571475	-0.288724445935252	0.224173553886744	-1.28795052283964	0.197763186767209	1
ENSG00000070718.7	546.241460724049	-0.0740008163214157	0.116626359765277	-0.634511927409463	0.525746785314077	1
ENSG00000070729.9	9.83471564885917	0.731825362524877	1.89820721489388	0.385535023143293	0.699841063368602	1
ENSG00000070731.5	914.212275099196	-0.1592996005189	0.323164622000352	-0.492936384969537	0.622057537288614	1
ENSG00000070748.13	0	NA	NA	NA	NA	NA
ENSG00000070756.9	21162.4586187496	-0.106509740101545	0.127983629482662	-0.832213780247367	0.405288286963841	1
ENSG00000070759.12	44.6092844809965	-0.401792349130488	0.360008003823651	-1.11606504539634	0.26439429304863	1
ENSG00000070761.3	943.735134821256	0.0747602221212666	0.120125796997611	0.622349436921975	0.533712120478862	1
ENSG00000070770.4	1680.27282120557	0.0629349161792613	0.0942360602921148	0.667843243702829	0.504233659630077	1
ENSG00000070778.8	497.634395248482	0.149460047973336	0.171111976403427	0.873463395811393	0.382410549395646	1
ENSG00000070785.12	441.483132774128	0.312827831859153	0.236022300234695	1.32541641848285	0.185033074385896	1
ENSG00000070808.11	6.4461188070387	0.953525380429315	1.58543981734633	0.601426411773424	0.547556011510134	1
ENSG00000070814.13	2809.37734149082	0.0808632015790607	0.31824036130542	0.254094739106505	0.799422367610512	1
ENSG00000070831.11	4848.45607276212	-0.122676061548016	0.1283890202398	-0.955502747188866	0.339323516754054	1
ENSG00000070882.8	1284.52409374948	-0.00412249860834612	0.208108521895769	-0.0198093695096776	0.984195443563032	1
ENSG00000070886.6	1.66823188564038	-0.809932857277933	8.27526948234361	-0.0978738951046891	0.922032429130925	NA
ENSG00000070915.5	0.380155183876426	3.45055653576529	8.34608052971996	0.413434368800785	0.67928839838446	NA
ENSG00000070950.5	439.947436854159	-0.158479174531191	0.151619881696199	-1.04524006191177	0.295912031957928	1
ENSG00000070961.10	2243.60117113281	-0.0242016365511136	0.294072781038653	-0.082298118396522	0.934409650648609	1
ENSG00000070985.9	0	NA	NA	NA	NA	NA
ENSG00000071051.9	1048.31519819478	0.172499410406038	0.213668785386899	0.807321528475423	0.419481263855378	1
ENSG00000071054.11	6615.78387014811	0.201443826082698	0.212366764764964	0.948565686846737	0.342841549616083	1
ENSG00000071073.8	148.206801470821	-0.139385300773964	0.279187565265133	-0.499253255214269	0.617600981470009	1
ENSG00000071082.6	13051.7475825134	-0.0739713303896219	0.329493882868208	-0.224499859438086	0.822368376276044	1
ENSG00000071127.12	8075.50716637745	0.231133931170306	0.123092934912706	1.87771890672864	0.0604196288714353	0.776819345590212
ENSG00000071189.17	697.257487245821	-0.124511472902627	0.307649623843896	-0.404718430488982	0.685684493083495	1
ENSG00000071203.5	0	NA	NA	NA	NA	NA
ENSG00000071205.7	330.173854193724	-0.155635990014842	0.132312143904313	-1.1762789523492	0.239483423658212	1
ENSG00000071242.7	288.177864480651	0.174336280934665	0.257739992646953	0.676403685529189	0.498784377931594	1
ENSG00000071243.11	147.792879880514	-0.31650767578916	0.278060858985949	-1.13826763300459	0.255008744986945	1
ENSG00000071246.6	243.772506646533	0.204987143335191	0.967589618538665	0.211853392603343	0.832221412513945	1
ENSG00000071282.7	529.810356628942	-0.0342876652208105	0.264559947601105	-0.12960263082796	0.89688082170534	1
ENSG00000071462.7	1639.60346277238	0.19240762524095	0.237659088593468	0.809595064845495	0.418172945446102	1
ENSG00000071537.9	2584.35071923347	-0.256385534738866	0.314699508076363	-0.814699509084245	0.415244334445054	1
ENSG00000071539.9	960.198726305033	0.0247222776230312	0.159083119157553	0.155404783071588	0.876502213631323	1
ENSG00000071553.12	1190.08389506589	-0.0309023733310014	0.224320990467728	-0.137759615212858	0.890430402361627	1
ENSG00000071564.10	1624.33506923199	0.102189450681389	0.14984634741741	0.681961572254621	0.495263249966349	1
ENSG00000071575.7	147.159489795067	0.553168363166909	0.204277377122498	2.70792767637306	0.00677047748792295	0.276965046586668
ENSG00000071626.12	2853.5201515058	0.258943577409277	0.204482769327022	1.26633446065647	0.205393364350146	1
ENSG00000071655.13	1461.2540779537	0.0997043945957351	0.38290504474502	0.260389347082458	0.794563459415667	1
ENSG00000071677.1	0.0447901028958478	0	8.40931103318837	0	1	NA
ENSG00000071794.11	1168.30126630907	-0.183912023310025	0.31224896580634	-0.588991617106234	0.555866897050003	1
ENSG00000071859.10	2157.72901195349	0.330108677558008	0.37116703992846	0.889380365297614	0.373798693642044	1
ENSG00000071889.12	477.305920971167	0.387683304688774	0.343426105826774	1.12886964069157	0.258952829448087	1
ENSG00000071894.10	1728.37179124857	0.322825205644665	0.222150827454916	1.45318029801253	0.146173700913633	0.986996399630909
ENSG00000071909.14	34.7982792677515	-0.703833336921435	0.633501444888198	-1.11102088653586	0.266559359048215	1
ENSG00000071967.7	1370.66561706673	-0.408432574012329	0.247325009723818	-1.65140021410862	0.0986568811516373	0.885099642258344
ENSG00000071991.4	25.2902927025165	0	1.72147217409374	0	1	1
ENSG00000071994.6	1002.29473120826	-0.0860384975491403	0.141809131580045	-0.606720431826178	0.544036460428438	1
ENSG00000072041.12	394.940732950837	0.168717033502272	0.177035572516819	0.953012047825829	0.340583966468649	1
ENSG00000072042.8	3362.80739914552	0.132467126560617	0.0817619114248755	1.62015691967195	0.105198572940619	0.906687170402078
ENSG00000072062.9	1064.26260379866	0.017524268939051	0.137710048351504	0.127254831065924	0.898738709169165	1
ENSG00000072071.12	192.192078618348	-0.0767116120271994	0.356960073366954	-0.214902499609081	0.829843336016854	1
ENSG00000072080.6	0	NA	NA	NA	NA	NA
ENSG00000072110.9	12470.4629763985	0.485474173546291	0.163396696870634	2.97113823500763	0.0029669819975289	0.173337484184974
ENSG00000072121.11	729.74749531333	-0.00409236192089973	0.170888777039794	-0.0239475171616844	0.980894471922349	1
ENSG00000072133.6	98.5341492909122	-0.470831408709558	0.500821180099054	-0.940118803714402	0.347156624595159	1
ENSG00000072134.11	1194.49678945619	-0.0252150236921972	0.126727068730767	-0.198971095478952	0.84228535497202	1
ENSG00000072135.8	836.100563418642	0.14806245641104	0.177833011609691	0.8325926388516	0.405074511943872	1
ENSG00000072163.14	44.498919259114	-0.469744882944909	1.10326286145887	-0.425777844387653	0.670269732603298	1
ENSG00000072182.8	4.27833327332732	-2.84949915711412	2.24289027301302	-1.27045856473674	0.203921333429968	1
ENSG00000072195.10	287.110309108076	-0.169298491735243	0.229794321099236	-0.736739232394398	0.461280943740614	1
ENSG00000072201.9	46.3673264383671	-0.0146402319594436	1.11749311535323	-0.0131009594227487	0.989547245755725	1
ENSG00000072210.14	3787.30954528061	-0.293494887003543	0.0959154915671378	-3.0599320527707	0.00221387211522232	0.140257423975108
ENSG00000072274.8	5350.99959284589	0.193366915712263	0.271351349652819	0.71260716395797	0.476088877464845	1
ENSG00000072310.12	3870.68516587515	-0.0906360333896045	0.177495034991617	-0.510639823778085	0.609603284805559	1
ENSG00000072315.3	0.0794084425345305	0	8.40931103349193	0	1	NA
ENSG00000072364.8	2365.54560348594	-0.033881813207886	0.358914014100282	-0.0944009202115448	0.924790684848182	1
ENSG00000072401.10	520.654732375283	-0.250407802877398	0.390729076766235	-0.640873223333753	0.521605054154787	1
ENSG00000072415.4	938.316389028908	0.0324746056183918	0.250548893031621	0.129613845926245	0.896871948195364	1
ENSG00000072422.12	534.820154985761	0.0303916688193895	0.260938462315548	0.116470636600278	0.907279556290303	1
ENSG00000072444.10	0	NA	NA	NA	NA	NA
ENSG00000072501.13	2008.30060985443	0.154574064432828	0.44133620893746	0.350241066340269	0.726157789648211	1
ENSG00000072506.8	1384.97055150114	0.120709986909315	0.30610423956031	0.394342747695044	0.693328006795224	1
ENSG00000072518.16	1194.22139471629	0.142507283475379	0.119960485732871	1.18795187102456	0.23485237193677	1
ENSG00000072571.15	1112.1890795571	-0.511676009751672	0.378163441579911	-1.35305519648849	0.176037997485071	1
ENSG00000072609.13	700.405090744964	0.00163775430029566	0.137124266745417	0.0119435774510743	0.990470630510812	1
ENSG00000072657.4	63.7809731783608	3.1051703695127	8.32276542682549	0.373093582513365	0.709078794828114	1
ENSG00000072682.14	2842.23667885717	0.150361311219298	0.138136277617155	1.08849980477992	0.276374522710922	1
ENSG00000072694.14	0.472301164307533	0	8.40931103225993	0	1	NA
ENSG00000072736.14	845.320006956609	0.0372921699439713	0.138932583917833	0.268419177793645	0.788376679231347	1
ENSG00000072756.12	464.372665217458	0.121469404581009	0.265874382834456	0.456867650376983	0.647766177128798	1
ENSG00000072778.15	7285.20391225777	0.116792173696731	0.153793119196849	0.759410917124593	0.447606784921803	1
ENSG00000072786.8	1030.70897638053	0.350059907874047	0.211252878180101	1.65706574456991	0.0975061838322907	0.880517007309135
ENSG00000072803.13	1350.49388078969	-0.075464161249303	0.278523629502974	-0.270943479316167	0.786434503624812	1
ENSG00000072818.7	52.5797496327175	-0.519299503721675	0.431599905783364	-1.20319651780075	0.228900282115121	1
ENSG00000072832.10	164.799194249857	0.21960312952332	0.156449146545182	1.40367099707954	0.160416842780078	0.996801742423439
ENSG00000072840.8	590.891589680725	0.0567034691888969	0.159674415917816	0.355119314906917	0.722500207273213	1
ENSG00000072849.6	1266.4917134706	-0.0679497037528256	0.192640667954966	-0.352727720860636	0.724292575216951	1
ENSG00000072858.6	68.0521064335463	-0.0205147110619535	0.350907866233836	-0.058461815866741	0.953380776973197	1
ENSG00000072864.8	717.552115466367	0.0660882124866758	0.175861881816121	0.375796117977271	0.707068474039143	1
ENSG00000072952.14	12.2521782010738	0.0240245884187237	1.58309757473004	0.0151756839263812	0.98789202084469	1
ENSG00000072954.2	134.008308169664	-0.410109413669282	0.209095198250211	-1.96135261403052	0.0498379036430753	0.72410160354238
ENSG00000072958.4	1075.72444447273	0.185818486094293	0.180188397762827	1.0312455652049	0.302425678039424	1
ENSG00000073008.10	3832.85957274794	0.211710890251723	0.125247432797835	1.690341155283	0.090962705813126	0.861939301541968
ENSG00000073009.8	139.466212722124	0.440973989622248	0.242879840473469	1.8156055634861	0.0694308995811992	0.804994143510363
ENSG00000073050.7	928.610077437904	0.36146214629802	0.222274964672081	1.6261936958635	0.103908456838449	0.901906549640023
ENSG00000073060.11	3115.22066589271	0.142444644434016	0.247211505983453	0.576205560770099	0.564476247016842	1
ENSG00000073067.9	7.22945561521072	0	2.42382512615299	0	1	1
ENSG00000073111.9	1686.80147030285	0.0325815291991673	0.250646796701291	0.129989808878333	0.896574489614525	1
ENSG00000073146.11	0.490659942542128	0.300640171538767	8.27525602736606	0.0363300145088632	0.971019217613812	NA
ENSG00000073150.9	205.319781083354	-0.428274553410488	0.25395063472631	-1.68644805267785	0.0917095326525671	0.864924171411088
ENSG00000073169.9	646.562893789448	0.267429514078651	0.396423582744126	0.674605461732242	0.49992646203912	1
ENSG00000073282.8	1992.83115390917	0.102413554316354	0.268832044884942	0.380957390552851	0.703234866084427	1
ENSG00000073331.13	345.588786595909	-0.0825932192755582	0.144006718848637	-0.573537262260456	0.566280976817792	1
ENSG00000073350.9	1543.35267729621	0.273633195647557	0.266411633465759	1.02710678241732	0.304370185328539	1
ENSG00000073417.10	1805.62581286757	0.227213914864313	0.233915555374169	0.971350171650039	0.331373932620352	1
ENSG00000073464.7	181.787624090804	0.184410923219571	0.213492220260847	0.863782872248252	0.387707178505552	1
ENSG00000073536.13	676.568782749523	0.106128877893317	0.224736272798635	0.472237421096721	0.636757332141166	1
ENSG00000073578.12	2921.56832841168	0.159732189688701	0.143687287393669	1.11166542695648	0.266282030088422	1
ENSG00000073584.14	3841.53399977084	-0.0813257240126152	0.168199053649735	-0.483508808450084	0.628734506952909	1
ENSG00000073598.5	1.60471101657175	3.40744019153719	3.33309713026778	1.02230449889813	0.306636804588055	NA
ENSG00000073605.14	1654.86546871976	0.225699558314615	0.28074616813726	0.803927475883721	0.421438860896817	1
ENSG00000073614.7	1368.66057115054	-0.0179154795763004	0.133248404815948	-0.134451737722838	0.893045372202488	1
ENSG00000073670.9	46.2462856867761	0	1.68919216637733	0	1	1
ENSG00000073711.6	396.639581885	-0.234092356541142	0.175192114879491	-1.33620372527706	0.181482693788663	1
ENSG00000073712.9	993.958727474983	-0.1749651877947	0.248263661516072	-0.704755527757222	0.480962388782377	1
ENSG00000073734.8	4.87829173394169	-0.628970058515561	4.45080522116814	-0.14131601525139	0.887620298236747	1
ENSG00000073737.12	283.004623319979	-0.188487799717482	0.378051954873371	-0.498576445083101	0.618077802583571	1
ENSG00000073754.5	0	NA	NA	NA	NA	NA
ENSG00000073756.7	2937.39835607076	0.571167178673867	0.379560734097338	1.5048110285491	0.132372667541688	0.959403966915007
ENSG00000073792.11	1458.92114314376	0.0781757717354294	0.143783570320714	0.543704482793521	0.586644847138457	1
ENSG00000073803.9	744.852025772089	0.124899761082141	0.117349252628113	1.06434219464487	0.287173709900274	1
ENSG00000073849.10	483.755153083101	-0.105520469624922	0.170635494744498	-0.618396950663302	0.536313707393544	1
ENSG00000073861.2	0.122632400215703	0	8.40931103331468	0	1	NA
ENSG00000073905.8	6.75071069433165	-0.905209627380405	0.657258369984582	-1.37725081751586	0.168434715347819	1
ENSG00000073910.15	15.9116633722896	-2.60621604742537	1.72017694472465	-1.51508602380585	0.129750620567307	0.956602190833869
ENSG00000073921.13	3408.30251329205	-0.122216012763821	0.212854335869228	-0.574176759259943	0.565848194604192	1
ENSG00000073969.14	803.696188508592	0.0287987637791748	0.157453444665019	0.182903358135124	0.854873847936958	1
ENSG00000074047.16	539.069590032323	-1.96971771224094	0.524630595540404	-3.75448502047807	0.000173698231947088	0.0242098114284537
ENSG00000074054.13	1824.16982198624	-0.0370000903504525	0.175027405890394	-0.21139598203051	0.832578291778937	1
ENSG00000074071.9	2320.97235219934	0.315088843135199	0.347433042312196	0.906905229963897	0.364456915239084	1
ENSG00000074181.4	1199.16988968042	-0.0529029184777167	0.313372352907439	-0.168818078515505	0.865939737824207	1
ENSG00000074201.4	2058.01404975701	-0.0257968526099775	0.117662561476775	-0.219244356796274	0.826459704174618	1
ENSG00000074211.9	958.620669820625	-0.0272918388828252	0.255217015661854	-0.106935812300952	0.91483990196549	1
ENSG00000074219.9	576.489875197875	0.161224336245103	0.205831958459243	0.783281359473767	0.433461907051748	1
ENSG00000074266.13	472.388589616773	-0.211798780921471	0.146649869172024	-1.4442480045654	0.148669225946133	0.986996399630909
ENSG00000074276.6	43.1032166720756	-0.344635859381062	0.554302640708219	-0.621746739183362	0.534108412962844	1
ENSG00000074317.6	10.9382507058142	2.85470684401138	1.42431451023504	2.00426719204054	0.0450414462942989	0.691944427690393
ENSG00000074319.8	1652.41378402492	0.175420036907783	0.111806140193283	1.56896603893604	0.116655852510662	0.932822929357107
ENSG00000074356.12	803.344018598764	-0.00299973889533131	0.149470116760447	-0.0200691546935695	0.983988206176473	1
ENSG00000074370.13	298.179956863883	0	1.67258661575778	0	1	1
ENSG00000074410.9	18289.2168431186	0.209189710703565	0.198052644844123	1.05623285600759	0.290861843332967	1
ENSG00000074416.9	2564.83616827649	0.343439966362806	0.170847015162446	2.01021929494204	0.0444079841355951	0.687724598760213
ENSG00000074527.7	1863.91735207059	0.135767497229337	0.245998858819295	0.551902955489192	0.58101484337783	1
ENSG00000074582.8	673.922261597677	0.11336492735682	0.292593440090048	0.387448629476899	0.698424108449015	1
ENSG00000074590.9	704.705743135852	0.244847886972757	0.263922259841391	0.927727305456929	0.353549040717831	1
ENSG00000074603.14	944.026569553116	-0.0720846079884185	0.227815985152932	-0.316415935168151	0.751686823315615	1
ENSG00000074621.9	290.243407187216	-0.0188761826574898	0.22603564602159	-0.0835097604724114	0.933446216768208	1
ENSG00000074657.9	1588.15635267039	0.0492097681005736	0.256743058743643	0.191669322401076	0.848001237592743	1
ENSG00000074660.11	9.6074994866278	0.325756192362317	1.19384579571227	0.272862871848507	0.784958627814436	1
ENSG00000074695.5	3541.02340234933	-0.0469883293869476	0.231602984076775	-0.202883091399941	0.839226410549519	1
ENSG00000074696.8	4258.61376291456	-0.131767914553255	0.143602376792413	-0.917588674341614	0.358834249471697	1
ENSG00000074706.9	2.68061937847815	-2.16945953340707	3.88189976059572	-0.55886541827503	0.576253572073506	NA
ENSG00000074755.10	1352.2070859835	0.0752125136464909	0.205450293859172	0.366086181887119	0.714300768159197	1
ENSG00000074771.3	0	NA	NA	NA	NA	NA
ENSG00000074800.9	51119.4496057602	0.254673606092329	0.246084469451269	1.03490320482318	0.300714117811208	1
ENSG00000074803.13	0	NA	NA	NA	NA	NA
ENSG00000074842.3	2127.02292336238	0.18533341127914	0.388909103535984	0.476546857849502	0.633684832921559	1
ENSG00000074855.6	263.307390799614	0.113875098675861	0.222434280485187	0.511949410079549	0.608686416297982	1
ENSG00000074935.9	154.505592670172	0.0799793137626096	0.278727747203242	0.286944211924084	0.774155037034832	1
ENSG00000074964.12	421.460628564879	-0.0103036170414593	0.200445348917267	-0.0514036224692453	0.959003898278316	1
ENSG00000074966.6	10.7888745753857	0.0170735859448838	0.641637390516047	0.0266093999465213	0.978771275842324	1
ENSG00000075035.5	0	NA	NA	NA	NA	NA
ENSG00000075043.13	2.02985283648628	0	5.97291241901728	0	1	NA
ENSG00000075073.10	10.1846874607124	0.0663751384315127	1.10417084185085	0.0601131056134867	0.952065552070194	1
ENSG00000075089.5	442.180832010344	-0.242630924889863	0.385012462728487	-0.630189794819622	0.528570415366999	1
ENSG00000075131.5	360.025789287987	0.0939500141718624	0.163555088369413	0.574424281803222	0.565680725352318	1
ENSG00000075142.9	1599.30199738455	0.239427333172639	0.200249448987226	1.19564540318866	0.231834965442742	1
ENSG00000075151.15	2313.36410339355	0.169616229181311	0.214566342684939	0.790507155310787	0.429231645130093	1
ENSG00000075188.4	812.657819193792	-0.116987113052381	0.14262541910378	-0.82024027545368	0.412079146185113	1
ENSG00000075213.6	805.597952119229	-0.0386904019114459	0.186726938134183	-0.207203107907455	0.835851240225196	1
ENSG00000075218.14	594.230633612233	-0.192996612651115	0.429055998289816	-0.449816838408937	0.652842515402141	1
ENSG00000075223.9	3890.01884604725	0.117534730137185	0.370221067400004	0.317471749953643	0.750885671900136	1
ENSG00000075234.12	351.455837023353	-0.108875748814131	0.190201658253307	-0.572422710790104	0.567035633495511	1
ENSG00000075239.9	1215.76444466597	-0.0559285108946725	0.132229405088472	-0.422965760582921	0.672320242392449	1
ENSG00000075240.12	502.908369682406	0.0900899068329923	0.22322101911245	0.403590608049364	0.686513793250859	1
ENSG00000075275.12	3122.87371800443	-0.0597680455442907	0.249987867252324	-0.239083785150117	0.811040614800731	1
ENSG00000075290.7	2.07218933885727	0	4.07355575827255	0	1	NA
ENSG00000075292.14	2705.60959513438	-0.192454592672357	0.179727377056893	-1.07081400632378	0.284253067849853	1
ENSG00000075303.8	241.800268963533	-0.113689825933983	0.297748748791956	-0.381831414557584	0.70258641562022	1
ENSG00000075336.7	601.230165289559	0.197222906822187	0.113316541317535	1.74045999400503	0.0817782789438123	0.838946593200706
ENSG00000075340.18	272.740058891192	0	1.70122726248603	0	1	1
ENSG00000075388.2	0	NA	NA	NA	NA	NA
ENSG00000075391.12	913.792254363018	-0.117118106886527	0.201099472112294	-0.582388932483761	0.560304734656762	1
ENSG00000075399.8	365.469911027938	0.0892820283638712	0.225989278922466	0.395071964429352	0.692789778574886	1
ENSG00000075407.13	496.489820948598	-0.196959117386352	0.255277881565586	-0.771547915465401	0.44038223282114	1
ENSG00000075413.13	1790.76606819346	0.192883965131247	0.0956686334030564	2.01616724594171	0.0437824901934716	0.685775623245148
ENSG00000075415.8	8454.58055299602	-0.0198714389759982	0.120418666228063	-0.165019590387784	0.868928562546637	1
ENSG00000075420.8	3766.342558028	0.325657045075146	0.283922633346621	1.14699219726374	0.251384845761277	1
ENSG00000075426.7	3945.59398600215	0.112133964234517	0.131310697172584	0.853959095862064	0.393127653874091	1
ENSG00000075429.4	0	NA	NA	NA	NA	NA
ENSG00000075461.5	252.793571186912	-0.775318289083518	0.39083219155666	-1.98376261176305	0.0472823099594303	0.707530455704267
ENSG00000075539.9	1098.66631248993	-0.125987348885385	0.238757402988233	-0.527679340236394	0.597721914906361	1
ENSG00000075568.12	1460.43104139454	-0.24117057473784	0.264363504137342	-0.912268792641465	0.361627238134651	1
ENSG00000075618.13	5236.07068852966	0.0606093513691231	0.197192858381761	0.307360783075545	0.758568774930365	1
ENSG00000075624.9	95024.2831215553	0.218659634468896	0.195137904393768	1.12053901136328	0.262484138032187	1
ENSG00000075643.5	462.95537557326	0.195339722507206	0.126890121221467	1.5394399550322	0.123696926105495	0.948035396345842
ENSG00000075651.11	772.798145744025	-0.139727580096015	0.243037804936044	-0.574921173818142	0.565344609130942	1
ENSG00000075673.7	68.8688077224867	0.705793114749063	1.47871427736907	0.477301886882983	0.633147167537482	1
ENSG00000075702.12	904.551686197877	0.731544415140598	0.385742142905629	1.89645966507624	0.0578992886981548	0.764243498197112
ENSG00000075711.16	1785.08702419834	-0.0644799005756387	0.213573863786474	-0.301909135474105	0.762721331435448	1
ENSG00000075785.8	6816.65226271967	-0.0292947454536757	0.0991358662629142	-0.295500978182652	0.767611205204656	1
ENSG00000075790.6	859.822248504849	-0.0616265434886929	0.204798295260623	-0.300913361657956	0.763480561144809	1
ENSG00000075826.12	186.089953511174	-0.145789125955696	0.175938626534219	-0.828636262698916	0.407310261973593	1
ENSG00000075856.7	1425.25073178973	0.0324535068739498	0.134755197142296	0.240833062933226	0.809684503166919	1
ENSG00000075884.8	0.438421877442567	-2.3127264302819	8.38028667498049	-0.275972233406596	0.782569392896715	NA
ENSG00000075886.10	8.9561287527346	1.02812361960115	0.834021784703763	1.23272993398647	0.217676539852084	1
ENSG00000075891.17	11.3134958000233	0	2.07865890715427	0	1	1
ENSG00000075914.8	704.898331236947	0.107620285723114	0.252751428966609	0.425794964495856	0.670257256497145	1
ENSG00000075945.8	587.23404787622	-0.234523117528995	0.203181972772988	-1.15425160179454	0.248397032450322	1
ENSG00000075975.11	670.062211724819	-0.0942032904801212	0.0944238285181586	-0.997664381528494	0.318442130427016	1
ENSG00000076003.4	1757.89930430415	-0.196871508162365	0.207005152484198	-0.951046415027731	0.341580814478303	1
ENSG00000076043.5	1804.08372143793	-0.0636356813973423	0.143640725859787	-0.443019770447689	0.657751434584321	1
ENSG00000076053.6	529.704656587842	-0.206511308516238	0.279278034643562	-0.739447013009115	0.459635603629381	1
ENSG00000076067.7	1154.88952225578	0.358918955310879	0.158210537692558	2.26861598819887	0.023291688484286	0.515319463748981
ENSG00000076108.7	3294.86140918832	0.0563723211511551	0.166214885106351	0.339153266057284	0.734494273238677	1
ENSG00000076201.10	909.350823076672	-0.108426767480885	0.193834376623852	-0.55937842073955	0.575903485446822	1
ENSG00000076242.10	1055.83501180104	-0.0213499763117763	0.123689779371449	-0.172609058082809	0.862958731454323	1
ENSG00000076248.6	1184.63236692916	-0.12856854844657	0.117777908088696	-1.09161854318	0.275000802168461	1
ENSG00000076258.5	44.9114851871211	-0.282244396820375	0.254083284594803	-1.11083417892083	0.266639731581617	1
ENSG00000076321.6	401.912351633699	-0.0915543327556531	0.259992107963309	-0.352142737996392	0.724731218227441	1
ENSG00000076344.11	107.978628840274	-0.242627284110594	0.454107474675676	-0.534294847896699	0.593137556194574	1
ENSG00000076351.8	49.6020873058571	-0.312433501143549	0.568101877713473	-0.549960338805864	0.582346576999011	1
ENSG00000076356.6	725.33403531297	-0.056371676944317	0.257581606989954	-0.218849775816934	0.826767071097543	1
ENSG00000076382.12	2083.00237720832	-0.165595778170447	0.196589165094833	-0.842344378900869	0.399595216916703	1
ENSG00000076513.12	834.996255198832	-0.0355789483289142	0.129974620170433	-0.273737659569694	0.784286234571171	1
ENSG00000076554.11	1541.06574290166	-0.183985823179609	0.247857176407685	-0.742305814365374	0.45790206981159	1
ENSG00000076555.11	372.608239626114	-0.715916294777162	0.25147237372313	-2.84689838560709	0.00441474517251306	0.22433573581054
ENSG00000076604.10	1695.2931332558	0.256079007642173	0.284389593744113	0.900451399331393	0.367880078083374	1
ENSG00000076641.4	58.6928700661768	-0.417404432316816	0.527853059396707	-0.790758763042646	0.429084777799924	1
ENSG00000076650.2	452.782951980018	-0.0704676914070326	0.148040047679386	-0.476004246902474	0.63407135230274	1
ENSG00000076662.5	191.274145825935	0.443078772800511	0.371571627222866	1.19244511781508	0.233086758253099	1
ENSG00000076685.14	2903.28780663449	0.0852039168041305	0.186627826456545	0.456544548698207	0.647998443643335	1
ENSG00000076706.10	1551.94207196336	0.0710021760766462	0.17491206838022	0.405930686968399	0.684793529675507	1
ENSG00000076716.7	152.918838873029	-0.0839185621403188	0.24025977553004	-0.349282612768554	0.72687715046581	1
ENSG00000076770.10	75.2067369032858	-0.384636707089587	0.660391299671473	-0.582437574936153	0.560271978114566	1
ENSG00000076826.5	305.426272186747	0.0017575361444721	0.291056292529903	0.00603847499463196	0.995182023310799	1
ENSG00000076864.15	807.484738825854	0.16452069030495	0.213833321568211	0.769387526220833	0.441663291367074	1
ENSG00000076924.7	875.298862050873	0.233873292381632	0.279947757365969	0.835417631425764	0.403482606009249	1
ENSG00000076928.13	2240.47652830962	0.206131143717836	0.165856698985475	1.24282675935741	0.2139316794348	1
ENSG00000076944.10	1314.0979449036	0.0842502885514799	0.265293927439415	0.317573377440839	0.750808571197059	1
ENSG00000076984.13	573.477793618126	0.101615340444504	0.263624487099739	0.385454862567676	0.699900442170354	1
ENSG00000077009.9	0	NA	NA	NA	NA	NA
ENSG00000077044.5	2603.77653796588	0.349784297930491	0.223006269465141	1.56849535562123	0.116765573003815	0.932822929357107
ENSG00000077063.6	63.5292565664071	0.0295923673881298	0.306332341406161	0.0966021649960026	0.923042337120285	1
ENSG00000077080.5	0	NA	NA	NA	NA	NA
ENSG00000077092.14	429.431061540713	-0.296590714439531	0.250588386607382	-1.18357725373852	0.236580448904552	1
ENSG00000077097.9	3330.3336909203	-0.0706099472175722	0.189773971467862	-0.372073929166466	0.709837806590905	1
ENSG00000077147.10	4127.25469847307	-0.270144124121579	0.238289479306586	-1.13368044996233	0.256928613133333	1
ENSG00000077150.13	2586.33100786771	1.00188340658521	0.263404793198236	3.80358836458683	0.000142615088585677	0.0209236708539272
ENSG00000077152.5	959.200123982619	0.426995727797939	0.230341868702873	1.85374778021245	0.0637752525026035	0.789776322533683
ENSG00000077157.16	383.261841034374	-0.299792757400576	0.273202420590244	-1.09732833535253	0.272497888583129	1
ENSG00000077232.12	3665.22138429103	-0.111624427001011	0.214693204585756	-0.519925291610354	0.60311564673419	1
ENSG00000077235.13	3001.26808940687	0.0986088529317071	0.101972302811357	0.967016044681541	0.333536012898339	1
ENSG00000077238.9	1860.83972821666	0.203517012625307	0.123569847481685	1.64697955668734	0.0995622479019259	0.88832105318257
ENSG00000077254.10	889.329743567636	-0.218128148984375	0.275922577090724	-0.790541141229825	0.429211805316115	1
ENSG00000077264.10	8.15894153652755	0.0263476919874722	1.25508106635092	0.020992820857442	0.983251382541023	1
ENSG00000077274.7	2.93758454325435	-5.63697307691877	8.33198576527772	-0.67654617227144	0.49869394138694	NA
ENSG00000077279.12	0	NA	NA	NA	NA	NA
ENSG00000077312.4	1935.34761700983	0.177479334973073	0.307901859505035	0.576415274848871	0.564334522256298	1
ENSG00000077327.11	0.139934825444145	0	8.40931103295912	0	1	NA
ENSG00000077348.4	840.05456690484	0.24727314159106	0.4383976438727	0.564038482065523	0.572727943073656	1
ENSG00000077380.11	2948.4251967629	0.265454727893579	0.104569566994182	2.53854668737748	0.0111313949666363	0.366284839770615
ENSG00000077420.11	186.917256797707	0	1.67283783313183	0	1	1
ENSG00000077454.11	581.87620225607	0.027648040178348	0.197019286744947	0.140331642831191	0.888397964320377	1
ENSG00000077458.8	244.332713710412	-0.244863407798082	0.303311351934812	-0.80730050568865	0.419493372747176	1
ENSG00000077463.10	494.579014363387	0.297587317304181	0.401501399140364	0.741186252255488	0.45858051788807	1
ENSG00000077498.8	0	NA	NA	NA	NA	NA
ENSG00000077514.4	584.055125812547	-0.191479920733302	0.167526633769098	-1.14298196307829	0.253046079909366	1
ENSG00000077522.8	6.07395719811831	0	8.40931103230035	0	1	1
ENSG00000077549.13	4189.83950541645	0.135881248234271	0.198196286825229	0.685589273194064	0.492972147704897	1
ENSG00000077585.9	412.54111097122	-0.0261548660922491	0.176663172321858	-0.148049340156749	0.882303829438304	1
ENSG00000077616.6	10.3935830526295	-0.219885513784643	1.31695738783519	-0.166964790065144	0.867397753439044	1
ENSG00000077684.11	747.204877277024	-0.2448131114272	0.163971705703425	-1.49302045970048	0.135431831390882	0.96324541214276
ENSG00000077713.14	880.707248969219	-0.0610579787598894	0.212748995809754	-0.286995379355346	0.774115858224929	1
ENSG00000077721.11	2009.81052508308	-0.137921089024735	0.116011870274558	-1.18885325008835	0.234497419350057	1
ENSG00000077782.15	2149.27833928809	0.267799147394144	0.16900305435056	1.58458170133808	0.113061405205398	0.924888769163979
ENSG00000077800.7	0.129026909793476	-3.80875182037849	8.34568640774142	-0.456373704246245	0.648121271604209	NA
ENSG00000077809.8	1189.62302267735	-0.0978770948305251	0.283127168142793	-0.345700115861582	0.729568097180859	1
ENSG00000077935.12	0.80954984447885	3.69193898072587	8.34305295229018	0.442516546621274	0.658115459338686	NA
ENSG00000077942.13	1197.3780709575	-0.102246853395713	0.25924561077666	-0.394401483170331	0.693284648941461	1
ENSG00000077943.7	0	NA	NA	NA	NA	NA
ENSG00000077984.4	0.3127836274716	0	8.40931103272464	0	1	NA
ENSG00000078018.15	466.13201946799	-0.190291461455529	0.352065640796869	-0.540499950591094	0.58885229505552	1
ENSG00000078043.11	296.6078420564	0.0351021794274484	0.174233189629405	0.201466663740192	0.840333693470838	1
ENSG00000078053.12	0.313480761507909	3.10594316648	8.35136517856921	0.371908436533262	0.709961023539053	NA
ENSG00000078061.8	1051.98161971219	0.101734312632767	0.27270852944234	0.373051451088836	0.709110150995797	1
ENSG00000078070.7	472.310616101421	-0.189201863875943	0.145141905581044	-1.3035646949688	0.192382044732271	1
ENSG00000078081.3	434.030599881605	0.805186146321777	0.84574413806674	0.952044607914549	0.341074359341812	1
ENSG00000078098.9	81.3734338813629	0.116079132733393	0.412893623240644	0.281135687740422	0.778606329670361	1
ENSG00000078114.14	420.706275178535	-0.202000894482709	0.352761070335667	-0.572628080220123	0.566896542767892	1
ENSG00000078124.7	158.654857026695	-0.0567976607759314	0.255755278774268	-0.22207815630684	0.824253042037948	1
ENSG00000078140.9	1576.41958740939	0.0211278260494406	0.119043709169921	0.177479567771893	0.859131713017286	1
ENSG00000078142.7	656.288050895778	-0.0480236188686318	0.19556890692982	-0.245558558477115	0.806023972590126	1
ENSG00000078177.9	253.253962113892	-0.119527991743649	0.341577256823043	-0.349929596763439	0.726391534569519	1
ENSG00000078237.4	578.272379472779	-0.0131572981150673	0.224734688090097	-0.0585459157501866	0.953313789711528	1
ENSG00000078246.11	661.499017276763	0.0610829924311678	0.173838402643634	0.351378012580953	0.725304775490805	1
ENSG00000078269.9	1327.56762227702	-0.0365568818277002	0.13388361567634	-0.273049705470126	0.784815007289874	1
ENSG00000078295.11	0	NA	NA	NA	NA	NA
ENSG00000078304.15	2022.13435399129	-0.0800845789949508	0.115187128129377	-0.69525632156573	0.486894681798751	1
ENSG00000078319.7	189.606126454141	0.151696366125243	0.221275660667156	0.685553782408202	0.492994534641404	1
ENSG00000078328.15	0.0297781659504489	0	8.40931103351207	0	1	NA
ENSG00000078369.13	8043.31584130875	0.1169950080783	0.0955160802730416	1.22487237482798	0.220623310394381	1
ENSG00000078399.11	8.48789401165969	0	1.88925867077033	0	1	1
ENSG00000078401.6	1781.96663419669	1.06497587042905	0.193221342916504	5.51168858654117	3.55407343120375e-08	1.92640652397441e-05
ENSG00000078403.12	917.190675378505	-0.171295322313368	0.253843224932436	-0.674807540595029	0.49979804896029	1
ENSG00000078487.13	82.6531339400295	-0.451408509723148	0.328939434552525	-1.37231496836864	0.169965407888335	1
ENSG00000078549.10	0	NA	NA	NA	NA	NA
ENSG00000078579.8	0.613900160798027	0	8.40931103269063	0	1	NA
ENSG00000078589.8	0	NA	NA	NA	NA	NA
ENSG00000078596.6	98.2195523702872	-0.224506629452207	1.7759350348155	-0.126416014691399	0.899402625959901	1
ENSG00000078618.15	4030.29491089567	-0.0311605530094421	0.0815303787448129	-0.382195612103968	0.702316276277311	1
ENSG00000078668.9	2837.24314374835	0.0505010085871346	0.151618440224452	0.333079594489787	0.73907420202831	1
ENSG00000078674.13	2423.97191309179	-0.255168283804831	0.208071069454765	-1.22635157532222	0.220066400559431	1
ENSG00000078687.12	151.688737209035	0.000491392384519061	0.180050259750561	0.00272919564348215	0.997822419635943	1
ENSG00000078699.17	511.127627599271	-0.0742122705899532	0.32995088021148	-0.224919147184536	0.822042173601291	1
ENSG00000078725.8	24.755442948758	-0.256271562821401	0.997477703290715	-0.256919590258461	0.797240847232973	1
ENSG00000078747.8	1739.72830872136	-0.0618001876148842	0.203713172525399	-0.303368637622974	0.761608943717201	1
ENSG00000078795.12	0.638416262606375	3.42829335501008	8.34637804503532	0.410752225278045	0.681254227803631	NA
ENSG00000078804.8	513.999502836639	0.156191085991367	0.193168879434317	0.808572718590918	0.418760962396525	1
ENSG00000078808.12	3479.83433320422	0.176731661397426	0.272786191672879	0.647876127136818	0.517065072444651	1
ENSG00000078814.11	11.6047169837973	-0.250400434538842	0.74390226699138	-0.336603940664888	0.73641548517615	1
ENSG00000078898.6	0	NA	NA	NA	NA	NA
ENSG00000078900.10	14.335894253467	-0.738559600668227	0.769776459549981	-0.959446851752256	0.33733368210174	1
ENSG00000078902.11	1396.88246397275	0.0491907517754466	0.200111514429704	0.245816698332601	0.805824130210703	1
ENSG00000078967.8	237.823973779746	-0.324770759915248	0.323585634434564	-1.00366247865964	0.315541328360834	1
ENSG00000079101.12	1.9604175514227	0	5.11352968099078	0	1	NA
ENSG00000079102.12	0.225997719431207	0.844107747067345	8.30144997918598	0.101681965100525	0.919009117704468	NA
ENSG00000079112.5	217.186196667049	0	1.6862901135622	0	1	1
ENSG00000079134.7	546.730151423535	0.0543934445067026	0.155538725096523	0.349709980411293	0.726556362794934	1
ENSG00000079150.13	176.387228357327	-0.197776579506978	0.218804843941242	-0.903894886166638	0.366051141056257	1
ENSG00000079156.12	134.966686564681	-0.422949896544018	0.231291421161706	-1.8286449813818	0.0674528095560305	0.799788285249214
ENSG00000079215.9	53.3670718144914	-0.0976892431510006	0.513435106521228	-0.190265998390513	0.849100696284558	1
ENSG00000079246.11	9014.24219618672	0.0545424938313569	0.1031573627975	0.528730982958774	0.596992080997705	1
ENSG00000079257.3	660.566348568388	-0.449619820701088	0.228147707729213	-1.9707400314306	0.0487536191513348	0.714927434343967
ENSG00000079263.14	30.9138809919705	-0.500914600513462	1.2745999531252	-0.392997504264193	0.694321324706086	1
ENSG00000079277.15	630.061650909153	0.153396439546535	0.109550348790582	1.40023688870009	0.161442392740503	0.99768543003417
ENSG00000079308.12	403.560862585618	-0.310196418721493	0.434814846144495	-0.713398867292609	0.475598973820028	1
ENSG00000079313.7	574.846097154222	0.0261227590728309	0.207583561530186	0.125842137403699	0.899856886064184	1
ENSG00000079332.10	2505.18518844417	-0.108280280487451	0.129500450651836	-0.836138252356853	0.403077130894894	1
ENSG00000079335.13	93.7264474132382	-0.545725154901891	0.341839204619925	-1.59643817188452	0.110390999436218	0.922239688585082
ENSG00000079337.11	173.984155247788	0.275037491551636	0.397164577331268	0.692502572610427	0.488621770880693	1
ENSG00000079385.17	860.285892432024	0.140249707687867	0.191175627956509	0.733617089097637	0.463182142696875	1
ENSG00000079387.9	563.616615502186	-0.191986035635819	0.292268222473454	-0.656883030289948	0.511256130477727	1
ENSG00000079393.16	6.1186877077721	-4.3881791401501	2.75689250561069	-1.5917120929523	0.111449409876514	0.924888769163979
ENSG00000079432.3	2056.08033701165	-0.0392368184542971	0.210272838857755	-0.186599556402242	0.851974614577894	1
ENSG00000079435.5	140.584223962503	0.581900338776879	0.282114788792682	2.06263677727473	0.0391471508082051	0.651914675631441
ENSG00000079459.8	7276.65356108785	0.31037568377542	0.133839864240656	2.31900776002983	0.020394615568487	0.485415098794396
ENSG00000079462.3	1501.59263078266	0.146159543555979	0.397216718905228	0.367959193557638	0.712903661608303	1
ENSG00000079482.11	198.010056671926	-0.0139084015050157	0.275726826216619	-0.0504426852325529	0.959769621765364	1
ENSG00000079557.3	0.0833664594683717	0	8.40931103313474	0	1	NA
ENSG00000079616.8	1844.64767969398	-0.103486460284396	0.302230207510856	-0.342409387654205	0.732042824691805	1
ENSG00000079689.9	11.8790992836637	0	8.40931103207813	0	1	1
ENSG00000079691.15	1067.36290729156	-0.231171260943707	0.226381239008521	-1.02115909408467	0.307179069212976	1
ENSG00000079739.11	1645.27201999618	-0.032912227507545	0.105521318646486	-0.311901215126077	0.755115599004657	1
ENSG00000079785.10	3580.57376979983	0.0672131940197959	0.147336664946835	0.456187833789025	0.648254913331269	1
ENSG00000079805.12	2851.84292114744	0.21577142941875	0.117588842552744	1.83496516110333	0.0665108516555582	0.797848505852804
ENSG00000079819.12	2532.6958085103	0.168098860456951	0.296177008017438	0.56756215339664	0.570332311901153	1
ENSG00000079841.14	0.704373514749653	3.48241043498734	8.34565033400957	0.417272506708804	0.676479095891133	NA
ENSG00000079931.10	96.1666415065172	-0.736577808482439	0.750010484527298	-0.982090015643814	0.326055503834271	1
ENSG00000079950.9	823.415126288793	0.128843020038795	0.165716013900806	0.777492874743642	0.436868036637733	1
ENSG00000079974.13	62.2212670423937	-0.265611784124401	0.258523800825616	-1.02741714022519	0.304224083924355	1
ENSG00000079999.9	1348.43991072111	0.153299909970177	0.201646767286512	0.760239859200712	0.447111223351143	1
ENSG00000080007.6	44.2657642865672	-2.71386968621215	6.39006221985558	-0.424701605843439	0.671054213018701	1
ENSG00000080031.5	306.383275030574	0.423982863501338	0.457405923899706	0.926929104648639	0.353963344736504	1
ENSG00000080166.11	0.313498663713469	-3.52929110878706	8.34975748180583	-0.422681870279156	0.672527384810033	NA
ENSG00000080189.10	1229.78079334613	0.10722802660838	0.276780436428238	0.387411870550257	0.698451317199919	1
ENSG00000080200.5	354.910436357149	-0.107875685824233	0.37533863136192	-0.287408960364152	0.773799201119226	1
ENSG00000080224.13	4.1876455916063	0	4.85194060004869	0	1	1
ENSG00000080293.5	2.64846104337914	0	3.30882995790591	0	1	NA
ENSG00000080298.11	121.93997309055	-0.41252908720167	0.285948002461369	-1.44267168733728	0.149112978516495	0.986996399630909
ENSG00000080345.13	1531.70672987804	-0.164440500012078	0.292105141577218	-0.562949693812932	0.573469140099689	1
ENSG00000080371.4	953.423323441483	-0.0720813133971828	0.211210850395436	-0.341276564448415	0.732895388878012	1
ENSG00000080493.9	80.9415355261706	-0.614714582392544	0.560659722858905	-1.09641295304397	0.272898097959456	1
ENSG00000080503.15	1011.08592626218	-0.227699835123254	0.32601969254655	-0.698423562529868	0.484912345039029	1
ENSG00000080511.2	0.434661893473451	0	8.4093110330061	0	1	NA
ENSG00000080546.9	238.10046644889	-0.384168955743364	0.261844275026551	-1.4671657637136	0.142330967808112	0.979648738920524
ENSG00000080561.9	165.455299332458	-0.101469346142591	0.143577087992225	-0.706723806434115	0.479738132283313	1
ENSG00000080572.8	0	NA	NA	NA	NA	NA
ENSG00000080573.6	15.7229470533495	-4.07777131863232	2.34323237618562	-1.74023343142358	0.0818180375575741	0.838946593200706
ENSG00000080603.12	2673.65962742123	0.195660607884495	0.13823334690943	1.41543710153159	0.156940377947781	0.993454445402458
ENSG00000080608.9	1497.00154130988	0.0490013639140103	0.123779124687683	0.395877447329262	0.692195439210768	1
ENSG00000080618.9	3.80136185215087	0	5.30790856565179	0	1	NA
ENSG00000080644.11	24.9137753554208	-0.949903676920231	0.64484627607578	-1.47306995816256	0.140732173011341	0.976542840205719
ENSG00000080709.10	7.36512044485853	0	2.6684369751906	0	1	1
ENSG00000080802.14	592.693745306982	-0.0063194545087986	0.139250565897805	-0.0453818946304059	0.963802912109787	1
ENSG00000080815.14	2170.60120611559	0.142942107258012	0.0802988341068897	1.7801268081643	0.0750552101789409	0.82284582067386
ENSG00000080819.2	621.243872562481	-0.102050506610484	0.203889904428244	-0.500517702907646	0.616710594157112	1
ENSG00000080822.12	1154.63050883401	0.104570662524636	0.225271626600058	0.464198106538681	0.642505817666325	1
ENSG00000080823.17	318.08150167564	0.000302709782069489	0.195278140601369	0.00155014678620596	0.998763162307652	1
ENSG00000080824.14	43574.7603054861	0.137530815545753	0.128245359207658	1.07240383898071	0.283538684399221	1
ENSG00000080839.7	458.88421708971	-0.0774908023713892	0.255574322902632	-0.303202612419368	0.761735458247668	1
ENSG00000080845.13	1550.5997372303	0.197612131789749	0.147323126463078	1.34135173841341	0.179806279004361	1
ENSG00000080854.10	28.3067252839394	-0.450367829492192	0.959066120462353	-0.469589968703175	0.638647992913048	1
ENSG00000080910.7	0.431201725396998	0	8.40931103308444	0	1	NA
ENSG00000080947.10	64.6606772210828	-0.166564482338027	0.359974962551636	-0.462711298467417	0.643571318582526	1
ENSG00000080986.8	407.98833026469	-0.537039723971056	0.260761778313025	-2.05950322721906	0.0394460561806056	0.656190020675327
ENSG00000081014.6	575.02699795722	-0.141866065838025	0.190544539271525	-0.744529685187495	0.456556089140368	1
ENSG00000081019.9	202.839699615406	-0.182056779180682	0.254523709871701	-0.715284164577248	0.474433471472952	1
ENSG00000081026.14	322.86974905534	-0.0837350745262142	0.24301249169022	-0.344571070992331	0.730416857313807	1
ENSG00000081041.8	1780.13946932143	1.4043962142207	0.155316722589657	9.04214427657654	1.53628143424128e-19	5.99549192527002e-16
ENSG00000081051.3	3.16486754812869	-0.475728591988704	2.78103581663992	-0.171061655927713	0.864175285551074	NA
ENSG00000081052.10	364.268911526298	-1.09717787910007	0.43905349621302	-2.49896171779428	0.0124557765709797	0.388360306006026
ENSG00000081059.15	213.495633770504	-0.410560678489992	0.18603177431371	-2.20693846524117	0.0273183586509863	0.5589653390734
ENSG00000081087.10	744.177813004233	0.039256726836325	0.221324777179948	0.177371586392279	0.859216524210578	1
ENSG00000081138.9	0.712846700486826	0	8.40931103227627	0	1	NA
ENSG00000081148.11	4.97751822169708	-0.487586527834055	3.79410213207319	-0.128511703391502	0.897744037054071	1
ENSG00000081154.7	1946.90745657989	-0.262735531497427	0.217307450265459	-1.20904981019507	0.226643709639171	1
ENSG00000081177.14	704.132890931031	0.0973697085761907	0.133271567885208	0.73061126331206	0.465016630329543	1
ENSG00000081181.3	179.774341214925	0.512040954161464	0.477437499433399	1.07247745468073	0.28350563502951	1
ENSG00000081189.9	28.1782440350248	-0.0159127584947276	1.05911837193399	-0.0150245325889969	0.988012608414452	1
ENSG00000081237.14	0	NA	NA	NA	NA	NA
ENSG00000081248.6	0	NA	NA	NA	NA	NA
ENSG00000081277.7	3235.8474444742	-0.123609766530755	0.265831521536773	-0.464992886532667	0.64193655071762	1
ENSG00000081307.8	587.918704071459	-0.226360334302736	0.19265144099983	-1.17497348126732	0.240005325438897	1
ENSG00000081320.6	397.20886690787	-0.313077677694703	0.160266379213181	-1.95348318987264	0.0507623672653403	0.727331024698117
ENSG00000081377.12	398.319153975439	-0.00361268503001614	0.232987576724679	-0.0155059127220558	0.98762856739069	1
ENSG00000081386.8	232.488089049617	0.191281592549503	0.248840993414134	0.76869003746164	0.442077340527927	1
ENSG00000081479.8	4.61700150942073	0	8.40931103171483	0	1	1
ENSG00000081665.9	90.264740415295	-0.0647407239831575	0.282335713712269	-0.229304054849877	0.818632602125261	1
ENSG00000081692.8	512.988842209332	0.137874704512361	0.416669885386414	0.330896734676418	0.740722488519423	1
ENSG00000081721.7	561.55283959452	-0.00143754529993649	0.166349275471402	-0.00864172865113332	0.993104983950082	1
ENSG00000081760.12	1266.96207592891	0.1468627517256	0.136396731292672	1.07673219390038	0.281599925354395	1
ENSG00000081791.4	968.960057713734	0.0521420138669981	0.125781289391816	0.414545073588589	0.678474964299484	1
ENSG00000081800.4	0	NA	NA	NA	NA	NA
ENSG00000081803.11	53.3007057110143	0.0640552647631469	0.268418026589223	0.238639951187685	0.811384783408993	1
ENSG00000081818.1	0	NA	NA	NA	NA	NA
ENSG00000081842.13	0.437813552422147	4.62230128519155	8.33516189791068	0.554554469583872	0.579199438940814	NA
ENSG00000081853.13	15.2895116948015	0.711876514597586	0.726975222563564	0.979230780503448	0.327465963114146	1
ENSG00000081870.7	584.723475489	-0.316592518962038	0.211328573835464	-1.49810559554777	0.134105817537141	0.962202888000932
ENSG00000081913.9	432.10299934452	-0.23866322698964	0.161910290799124	-1.47404606471703	0.140469188840766	0.976430144952633
ENSG00000081923.6	1027.85749290853	-0.0746766340799857	0.232269253356358	-0.321508908307435	0.74782476247651	1
ENSG00000081985.6	11.413654653585	0.13255165439092	0.929391955147935	0.142621908503417	0.886588793881675	1
ENSG00000082014.12	356.490462975417	-0.184009947640986	0.323019521694057	-0.569655811128555	0.568911166618394	1
ENSG00000082068.4	573.798685629221	0.0324860389157574	0.168830766026996	0.192417766502125	0.847414976768471	1
ENSG00000082074.11	1018.56428473181	-0.384275987641874	0.28763228389065	-1.33599741462946	0.181550118346637	1
ENSG00000082126.13	1.28863396079438	0	8.40931103267755	0	1	NA
ENSG00000082146.8	514.685657651723	-0.328759249678136	0.146921925717391	-2.2376459338718	0.0252441536003265	0.537761101750186
ENSG00000082153.13	5618.33967484622	0.0553855405287033	0.181675717241894	0.304859347025226	0.76047327913028	1
ENSG00000082175.10	0	NA	NA	NA	NA	NA
ENSG00000082196.16	6.47231865069701	0.402801257333625	1.28639875799523	0.313123170269041	0.754187086278267	1
ENSG00000082212.7	1249.75675919114	-0.0105467504565652	0.272017215791976	-0.038772363822115	0.969071878735754	1
ENSG00000082213.13	490.186942974775	-0.0971233875335703	0.236513592062664	-0.410646114189655	0.68133204467723	1
ENSG00000082258.8	725.910026471925	-0.0932069214991656	0.296807093267128	-0.314031987824762	0.753496743998286	1
ENSG00000082269.12	555.483407079949	-0.200882253528922	0.309047508849829	-0.650004441959548	0.515689352355558	1
ENSG00000082293.8	0	NA	NA	NA	NA	NA
ENSG00000082397.11	36.1847452774102	0.703068588367014	0.517988562507951	1.35730523655379	0.174684244157559	1
ENSG00000082438.11	545.955822436661	-0.210850169153093	0.237790465428949	-0.886705733860023	0.375237350507374	1
ENSG00000082458.7	546.69000542837	0.114555924815336	0.153318636767516	0.747175472144607	0.454957647738314	1
ENSG00000082482.9	2.26402433476951	0	8.40931103311505	0	1	NA
ENSG00000082497.7	112.10254938786	-0.313614112619757	0.249615726552358	-1.25638763611304	0.208975462111008	1
ENSG00000082512.10	303.033078161208	-0.201938086896329	0.170036591601743	-1.18761547143514	0.234984939620031	1
ENSG00000082515.12	816.612498451646	-0.000486516546319983	0.213265415335623	-0.00228127258962423	0.99817980940053	1
ENSG00000082516.8	885.19503978556	0.109870034265477	0.175500563393922	0.626038071563721	0.531289970047252	1
ENSG00000082556.6	8.28075000015839	0	8.40931103292188	0	1	1
ENSG00000082641.11	8927.1154531679	-0.016232593631788	0.110423263787806	-0.147003385654143	0.883129347989687	1
ENSG00000082684.10	2.88803231532938	4.81625736382421	2.7478365427342	1.75274521934695	0.0796457500307273	NA
ENSG00000082701.10	1909.00716098934	-0.0852535457822275	0.10196533238617	-0.836103249870748	0.403096820262658	1
ENSG00000082781.7	6883.58261566066	-0.06318660813965	0.133542958705841	-0.473155670295076	0.63610212173188	1
ENSG00000082805.15	1562.65887472769	0.0583304242859369	0.190252009162081	0.306595575746291	0.759151221607401	1
ENSG00000082898.12	5533.33468410952	-0.363992863846257	0.248134678008943	-1.46691654212532	0.142398759943545	0.979769747100987
ENSG00000082929.4	0	NA	NA	NA	NA	NA
ENSG00000082996.15	1130.89530136313	-0.201965259518097	0.283265105298706	-0.712990254500716	0.475851787655986	1
ENSG00000083067.18	0.406976622569161	0	8.031101221112	0	1	NA
ENSG00000083093.5	503.151001359837	-0.101964625896231	0.259707050772084	-0.392614007178859	0.694604592432994	1
ENSG00000083097.10	323.029804135648	-0.269801347722153	0.235482349985092	-1.14573915089277	0.251903099259167	1
ENSG00000083099.6	747.917190694428	-0.0122338384974382	0.121920734917855	-0.100342558677004	0.920072371030311	1
ENSG00000083123.10	231.92553973447	-0.0867467235225661	0.20151367234612	-0.430475622386404	0.666849695919963	1
ENSG00000083168.5	1185.25318574055	0.0162888308362833	0.263906794497151	0.0617219077944549	0.95078429333227	1
ENSG00000083223.13	946.82248633934	0.0970133332274631	0.242135955864179	0.400656453029556	0.688673076189467	1
ENSG00000083290.15	514.017038287318	0.0605720530607237	0.167673221492073	0.361250607113713	0.717912113779256	1
ENSG00000083307.6	590.674605786512	-0.0581588308359441	0.144741923771297	-0.401810541967366	0.687823463187254	1
ENSG00000083312.13	5074.05697474724	-0.063372174880535	0.242888293401395	-0.260910783278495	0.794161308943077	1
ENSG00000083444.12	3588.03145502446	0.124724464664059	0.237835332950546	0.524415204068915	0.599989783884017	1
ENSG00000083454.17	129.618168731348	-0.704031987075899	0.399579064489224	-1.76193411928588	0.0780804291092103	0.831650334720536
ENSG00000083457.7	429.693640364411	0.218698642071026	0.295313648357131	0.740563950524045	0.458957872649245	1
ENSG00000083520.10	1012.74702440419	-0.00562886905561111	0.243864808544385	-0.0230819243219614	0.981584924147118	1
ENSG00000083535.11	251.362980496871	-0.116657661073254	0.355194370112107	-0.3284333055066	0.742584064182845	1
ENSG00000083544.9	262.304505450334	-0.155704134720064	0.171779049992079	-0.906420979317585	0.364713072687912	1
ENSG00000083622.8	0.173958015116299	0	8.4093110331361	0	1	NA
ENSG00000083635.7	214.453746303725	-0.231561094780896	0.206367434905627	-1.12208156721428	0.261827760418692	1
ENSG00000083642.14	597.055574325418	-0.152222030019574	0.292411590849032	-0.520574542129433	0.602663187668451	1
ENSG00000083720.8	328.992981254544	-0.197089351164624	0.138914436303376	-1.41878235559478	0.155962478306138	0.993454445402458
ENSG00000083750.8	221.015166397717	-0.306969986329748	0.186196728745789	-1.64863254256656	0.0992229376082475	0.887938549100651
ENSG00000083782.3	0	NA	NA	NA	NA	NA
ENSG00000083799.13	731.768683949847	0.144736920488765	0.221204028139231	0.654314126674328	0.512909446433995	1
ENSG00000083807.5	275.654220435146	-0.273271071482424	0.448587024449637	-0.609181845635628	0.542403912241791	1
ENSG00000083812.7	219.65470158788	0.18605454298051	0.170480996413761	1.09135063082897	0.275118627021405	1
ENSG00000083814.8	53.0647731945036	-0.0308185822844804	0.254859578965798	-0.120923774611651	0.903751410933598	1
ENSG00000083817.8	116.580884460518	0.0967454616646981	0.212941166109649	0.454329538210951	0.649591658939512	1
ENSG00000083828.11	113.318883460414	-0.20809453120382	0.25684741441322	-0.810187370113193	0.417832495229849	1
ENSG00000083838.11	277.648572812838	0.03987090852025	0.328203846077826	0.121482148965419	0.903309153041633	1
ENSG00000083842.8	46.162088934042	0.27686872177173	1.16029909887046	0.238618406272366	0.811401491223517	1
ENSG00000083844.6	101.677991659574	0.0356369637224671	0.243822935868575	0.146159193742446	0.883795718230578	1
ENSG00000083845.4	14272.1321708252	0.0618509598362283	0.415899956838333	0.148715956371861	0.881777769890663	1
ENSG00000083857.9	8520.52315010377	0.19673023770515	0.396908993931283	0.495655781837007	0.620137289524938	1
ENSG00000083896.8	744.098727738197	0.0133284171739302	0.25914784215873	0.0514317119637309	0.958981515711163	1
ENSG00000083937.4	1403.80755352842	-0.178881618568934	0.246633797103198	-0.725292399784467	0.468272667345485	1
ENSG00000084070.7	396.83670194014	0.123807860966014	0.139781668243899	0.885723160421774	0.375766724786055	1
ENSG00000084072.12	823.607349493234	0.0669745882230574	0.264104096872167	0.253591629271373	0.799811064160783	1
ENSG00000084073.4	1485.69572278541	-0.217654451798974	0.228659661342961	-0.95187078700567	0.341162516616194	1
ENSG00000084090.9	2716.86008745652	-0.0715951829189268	0.11455448899854	-0.62498801701118	0.531978922825286	1
ENSG00000084092.6	683.618553249163	0.058106882217134	0.0695680559915763	0.835252349500321	0.40357564038241	1
ENSG00000084093.11	717.249790554625	-0.173932213369074	0.317631867199632	-0.547590564204179	0.583973069866274	1
ENSG00000084110.6	8.66961235653877	0.357395582029255	2.22284676870769	0.160782824556565	0.872264453246425	1
ENSG00000084112.10	1928.12481332777	0.0607439682494706	0.248863907972232	0.244085085476711	0.807164923332804	1
ENSG00000084207.11	17566.7522218807	0.127975544814199	0.388290299186373	0.329587283232056	0.741711832695493	1
ENSG00000084234.12	12800.2529950681	0.0100234172558987	0.181120789739885	0.0553410642162819	0.955866747761031	1
ENSG00000084444.9	161.101119973326	-0.105610347064676	0.179010213766169	-0.589968275232769	0.555211918827434	1
ENSG00000084453.12	1.24076829800435	0	8.4093110313183	0	1	NA
ENSG00000084463.3	1857.39734123422	-0.0423697394431911	0.162648289164275	-0.260499139959582	0.794478778632015	1
ENSG00000084623.7	4650.96672621354	0.244861763577272	0.277497060056093	0.882394082040998	0.377563734883341	1
ENSG00000084628.5	16.6466755187945	-0.619604055406563	0.728391872569071	-0.850646580145371	0.394965706019755	1
ENSG00000084636.13	1055.15706300179	0.122277794127179	0.21084834043831	0.579932447525976	0.561960173368325	1
ENSG00000084652.11	1746.46335430195	0.0653139230628986	0.106980457769466	0.610522000229658	0.541516074350592	1
ENSG00000084674.9	0	NA	NA	NA	NA	NA
ENSG00000084676.11	713.720213843665	-0.0768194056918734	0.202246641028416	-0.379830316593887	0.704071376520885	1
ENSG00000084693.11	842.987439604936	-0.0470446754733538	0.161103545841884	-0.292015146082049	0.770275043543567	1
ENSG00000084710.9	196.373302466785	0.240645293720443	0.492816413295919	0.488306166815804	0.62533299407243	1
ENSG00000084731.9	2137.89414921	0.304337868144057	0.172064751387	1.76874034740302	0.076937215729494	0.829434193662771
ENSG00000084733.6	5512.51863067991	-0.230230082120351	0.196363646502844	-1.17246795025787	0.241009232329691	1
ENSG00000084734.4	32.4754712103237	0	2.5153688650472	0	1	1
ENSG00000084754.6	6093.49703101535	0.0606671855359199	0.163023208459637	0.372138336063607	0.709789854716754	1
ENSG00000084764.6	464.098775341123	0.0439391521503014	0.128746752205344	0.341283577237125	0.732890110029206	1
ENSG00000084774.9	2534.49491706358	0.236236716818754	0.163508893658526	1.4447942954841	0.148515673890157	0.986996399630909
ENSG00000085063.10	10171.8041979178	0.0312731656427686	0.121577621405014	0.257227977331352	0.797002787671033	1
ENSG00000085117.7	1017.83830456466	0.468092205891207	0.235049355516401	1.99146347311956	0.0464299570951851	0.701228910834634
ENSG00000085185.11	507.482467241821	0.0662805697725428	0.213426206564376	0.310554972791266	0.756138962116122	1
ENSG00000085224.16	684.43397749079	-0.197327786272193	0.337174630432312	-0.585239126737345	0.558386939510655	1
ENSG00000085231.9	766.64767763133	0.224114747478717	0.263172277385312	0.851589497592062	0.394441970714197	1
ENSG00000085265.6	0	NA	NA	NA	NA	NA
ENSG00000085274.11	420.605354645791	-0.129023861432951	0.181465681172894	-0.711009710480857	0.477078218433044	1
ENSG00000085276.13	385.212737875778	-0.272732785637114	0.49758619687247	-0.548111638448473	0.58361524961823	1
ENSG00000085365.13	999.192078557115	-0.118433132672617	0.334356792321023	-0.354211834162192	0.723180135422966	1
ENSG00000085377.9	1508.68374507161	0.173901352007283	0.109924509792572	1.58200707317627	0.113647955785328	0.924888769163979
ENSG00000085382.7	151.591644260979	-0.0971027027467838	0.262251960896131	-0.370264925436507	0.711185105023222	1
ENSG00000085415.11	782.414459352812	0.220377945463386	0.138579383426671	1.59026501644091	0.111775080688326	0.924888769163979
ENSG00000085433.11	503.634960575852	0.0720415557460888	0.163782342019518	0.439861555634023	0.660037381443349	1
ENSG00000085449.10	1411.81320356057	-0.250061035258391	0.237496000197501	-1.0529063017922	0.292383937607555	1
ENSG00000085465.11	42.9698138788914	0.174548904958914	0.485405343860134	0.359594114829541	0.719150685272024	1
ENSG00000085491.11	1161.38351169801	-0.194950141925308	0.415794688787318	-0.468861549179207	0.639168601962472	1
ENSG00000085511.15	571.375614252719	-0.138491468349453	0.120320978616976	-1.15101680472796	0.249725322160812	1
ENSG00000085514.11	58.1613125538201	0.0555593849131793	0.502990170874241	0.110458192088749	0.912046004800197	1
ENSG00000085552.12	282.022328159034	-0.0426056945822662	0.517360243699945	-0.0823520846471852	0.934366737477421	1
ENSG00000085563.10	16.7705279332454	0	8.40164578010646	0	1	1
ENSG00000085644.9	274.822931948639	0.188842116955501	0.24806616791743	0.761257040977701	0.446503554156857	1
ENSG00000085662.9	27801.8298743695	0.363556091248074	0.2462965694275	1.47609076363969	0.139919528090355	0.975471830182458
ENSG00000085719.7	1910.95016990223	-0.199471237025585	0.24659246891534	-0.808910498779535	0.418566629528113	1
ENSG00000085721.8	1224.63326455411	0.0679902209408767	0.240180881931859	0.283079237589635	0.777116096925413	1
ENSG00000085733.11	7196.1640198684	0.158303014893604	0.093666271813844	1.6900748991934	0.0910136263162173	0.861939301541968
ENSG00000085741.8	11.9314560655112	0	1.73423192270638	0	1	1
ENSG00000085760.10	1332.25471614186	-0.1518806983326	0.117838440147583	-1.28888924651737	0.197436593052756	1
ENSG00000085788.9	1222.5018912087	-0.00496336856733364	0.205768634622635	-0.0241211133875487	0.980756002173277	1
ENSG00000085831.11	192.692397378115	-0.0820628337185811	0.230251661385666	-0.356404958056429	0.721537316852429	1
ENSG00000085832.12	949.921425958703	-0.0204567007772822	0.241974830188396	-0.0845406142504782	0.93262661290003	1
ENSG00000085840.8	435.902687856861	-0.200491401248095	0.338050243810116	-0.593081664395165	0.553126500679953	1
ENSG00000085871.4	755.132609159943	-0.0499830565989495	0.248063965749325	-0.201492612794309	0.84031340512177	1
ENSG00000085872.10	904.581920573897	-0.0724892803263652	0.191467423906753	-0.37859850436839	0.704986032967669	1
ENSG00000085978.17	1384.92990079174	0.151920891140191	0.124142188708636	1.22376520601511	0.22104081344012	1
ENSG00000085982.9	1353.74466581169	-0.0763269812851166	0.0978079884582642	-0.780375739121618	0.435169743755704	1
ENSG00000085998.9	1419.79781982762	0.169750349760162	0.200606330205871	0.846186406909278	0.397448763732276	1
ENSG00000085999.7	223.366386341122	-0.130109650679087	0.319652565700289	-0.407034588926401	0.683982584091689	1
ENSG00000086015.16	1124.9748685918	0.224923849283117	0.149561488010351	1.50388881707001	0.132609996909556	0.959700523786248
ENSG00000086061.11	8217.40623999118	0.151459137610561	0.13411194811231	1.12934857589067	0.25875081680897	1
ENSG00000086062.8	8480.85921935205	0.368262808331958	0.157212472867903	2.34245287039908	0.0191574533611293	0.473189098019895
ENSG00000086065.9	2105.20096902486	0.0849055426020454	0.21828658385369	0.38896363259299	0.697303049126657	1
ENSG00000086102.14	1111.11418538902	0.0235189729383628	0.100517660972435	0.233978513933112	0.815001659120826	1
ENSG00000086159.8	5.68524532434163	0	2.48608419515247	0	1	1
ENSG00000086189.5	720.666122852256	-0.174143130741415	0.177061613937809	-0.983517132079127	0.325352987662902	1
ENSG00000086200.12	606.688783256969	0.0554575496907738	0.155176858190595	0.35738286196424	0.72080520493677	1
ENSG00000086205.12	2.00102007503213	1.90615976365036	8.25754076719665	0.230838674296667	0.817440134766944	NA
ENSG00000086232.8	4621.23956880044	0.0664528206758635	0.12531907988221	0.530268980097236	0.595925450649784	1
ENSG00000086288.7	2.98126835199495	5.13084234895701	2.07335093659743	2.47466179429191	0.0133362399333226	NA
ENSG00000086289.7	1983.56720304489	-0.201433315887379	0.196172606979191	-1.02681673547187	0.304506767471164	1
ENSG00000086300.11	211.528700006886	-0.328275067821036	0.313937582645956	-1.04566985913009	0.295713483314935	1
ENSG00000086475.10	1319.90055361359	0.118251811949752	0.10763397830292	1.09864760008173	0.271921806756523	1
ENSG00000086504.11	2070.29203674433	0.204366450247024	0.368863446624424	0.554043649803852	0.579548973263881	1
ENSG00000086506.2	27.8038605910428	-2.55667669919591	1.6255994011379	-1.57275937565323	0.11577454552576	0.929943227979073
ENSG00000086544.2	1062.74175383928	0.112918709336806	0.179800405389362	0.628022551407923	0.529989166900893	1
ENSG00000086548.8	572.370895582574	0.134826166023586	0.491421968365548	0.274359256815507	0.783808550429788	1
ENSG00000086570.8	1923.90057985098	-0.344605769238448	1.49760789187669	-0.230104135473414	0.818010851468848	1
ENSG00000086589.7	1088.73844225695	0.0681404470200864	0.123281580307288	0.552722043716843	0.580453756428481	1
ENSG00000086598.6	6417.36038685851	0.0208571582592628	0.155150274658135	0.134431977675968	0.893060996596397	1
ENSG00000086619.9	247.333142955885	-0.24227394067022	0.25974982801908	-0.932720312147515	0.350964394570362	1
ENSG00000086666.14	1990.60080881107	-0.126424716660198	0.249857996468635	-0.505986273991708	0.612866285477803	1
ENSG00000086696.6	51.6033185806298	0.692271919956676	0.431121468138913	1.60574680482768	0.108329552861417	0.914878564881975
ENSG00000086712.8	870.891351685944	0.00147966893470361	0.205647481606485	0.00719517167506585	0.994259133142768	1
ENSG00000086717.14	19.6663704404372	0	1.70351811689807	0	1	1
ENSG00000086730.12	18.6618610225522	0.125496310668445	0.787875625755278	0.159284418207685	0.873444796495777	1
ENSG00000086758.11	5187.06635897023	0.213338209844495	0.218597847964415	0.975939204484867	0.329094592676108	1
ENSG00000086827.4	510.300897554091	-0.0148132180587439	0.162380893913547	-0.0912251293962614	0.927313707831063	1
ENSG00000086848.10	297.682478674979	-0.395192708841582	0.4086545285494	-0.967058190311498	0.333514944815054	1
ENSG00000086967.9	0.0731944313906103	0	8.40931103334296	0	1	NA
ENSG00000086991.8	0.867973637763999	-0.379064571566372	8.27952016312705	-0.0457833985663253	0.96348289095952	NA
ENSG00000087008.11	246.007282126852	0.208487082910544	0.214339285824812	0.972696545611096	0.330704142613038	1
ENSG00000087053.14	825.005963760378	-0.0415542146374494	0.210712277939734	-0.197208321431248	0.843664518930427	1
ENSG00000087074.7	3973.43805342727	0.395806091177491	0.271026183320357	1.46039798195307	0.144180727100564	0.984793585307944
ENSG00000087076.4	277.437794555427	0.0249646757660972	0.390017099140593	0.0640091827284165	0.948962915044153	1
ENSG00000087077.7	1267.77776089432	-0.0748972324668289	0.29802235457897	-0.251314142432838	0.801571241889972	1
ENSG00000087085.9	31.2198169423472	0.315762266098439	0.897973886055455	0.351638584375202	0.725109324819309	1
ENSG00000087086.9	124347.265992838	0.192996316445169	0.33655098265155	0.573453433190504	0.566337720256623	1
ENSG00000087087.14	2230.53334748078	0.113056345717	0.138527162713118	0.816131244607481	0.414425075553897	1
ENSG00000087088.15	2485.67983610172	0.114239795100971	0.30989957463618	0.368634888366944	0.712399887089671	1
ENSG00000087095.8	432.142918328079	-0.0679631013720182	0.150754994314817	-0.450818241086548	0.652120553302096	1
ENSG00000087111.16	1202.14365393882	0.101513217616399	0.164522725224396	0.617016387723598	0.537223916586947	1
ENSG00000087116.9	2.96770965141717	0	3.29964076302523	0	1	NA
ENSG00000087128.5	84.5944266568306	0.184260799936735	0.618953288205577	0.297697424745783	0.765934109119907	1
ENSG00000087152.11	1611.04958695064	0.11611394710302	0.175865474159772	0.660242993445842	0.509097906245028	1
ENSG00000087157.14	546.557468396997	0.207439854456106	0.144647254121361	1.43410848492195	0.151541306936384	0.986996399630909
ENSG00000087191.8	3926.88176966234	0.0740591441490911	0.282107768738771	0.262520753966436	0.792919986934605	1
ENSG00000087206.12	842.40918589799	0.240611706980286	0.120266848798469	2.0006486357972	0.0454302683654797	0.692809587776537
ENSG00000087237.6	1.06863501675676	0	8.40931103258186	0	1	NA
ENSG00000087245.8	718.72310623643	0.0743375943397359	0.209031382722034	0.355628869558734	0.72211852047296	1
ENSG00000087250.4	0.455806668245054	-1.36266576573532	8.37662725157016	-0.162674752595669	0.870774526675933	NA
ENSG00000087253.7	451.647394615946	-0.274506071690339	0.210055398624068	-1.30682702510121	0.191271464570091	1
ENSG00000087258.9	5.90991479187552	-0.105217102719461	1.01313062375886	-0.103853442243301	0.917285654944668	1
ENSG00000087263.12	1342.93050429468	0.0532274874587683	0.116392597253864	0.45730990384787	0.647448312134283	1
ENSG00000087266.11	591.209308827418	-0.00339645107484349	0.190676475834113	-0.0178126381872003	0.985788322544617	1
ENSG00000087269.11	1285.706373238	0.276264143316526	0.126030309759618	2.19204526152046	0.0283762386128775	0.563782780448689
ENSG00000087274.12	2832.53971142831	0.0953579466602471	0.0909218584768616	1.04879011777475	0.294274726727624	1
ENSG00000087299.7	249.033655365663	-0.0281985825091801	0.166925596920863	-0.168929050003929	0.86585244896726	1
ENSG00000087301.4	70.4209231084359	-0.466037265307942	0.399510213577482	-1.1665215292864	0.243403649233166	1
ENSG00000087302.4	3631.64983956876	0.0205741609850523	0.258704747347083	0.0795275741787977	0.936613000043136	1
ENSG00000087303.12	104.450164634145	-0.135228065683586	0.288825629667901	-0.468199674104664	0.639641805210037	1
ENSG00000087338.4	493.043660634874	-0.199599698866159	0.220535544017627	-0.905068159217934	0.365429279290592	1
ENSG00000087365.10	5545.20563309264	0.143303313184289	0.15407520723458	0.930086778764538	0.352326155635555	1
ENSG00000087448.5	642.420206282849	0.168211103285647	0.145212136194195	1.15838185219378	0.246708241709453	1
ENSG00000087460.19	16316.4488549844	0.104128898827154	0.172981521666214	0.601965445928271	0.547197138504842	1
ENSG00000087470.13	2006.07927690474	0.0189959088740326	0.152963928224915	0.124185545536601	0.901168366633102	1
ENSG00000087494.11	6517.29959033411	0.201244013898473	0.109895886033496	1.831224272009	0.0670670753222464	0.799788285249214
ENSG00000087495.12	83.1008744337779	-0.0462233614803257	0.293086233424573	-0.157712496217334	0.874683353176885	1
ENSG00000087502.13	1085.55162656257	-0.351326820493227	0.219403365590134	-1.60128273123001	0.109314312054478	0.920211462950402
ENSG00000087510.5	365.110182460076	0.0612765294895642	0.204812693536461	0.299183260722343	0.764800220699782	1
ENSG00000087586.13	1646.00800207974	-0.0803781451088145	0.188085102351935	-0.427349875687736	0.669124510259841	1
ENSG00000087589.12	5.67940994875924	-0.551475551729634	2.62908556789935	-0.209759453424814	0.833855420469562	1
ENSG00000087842.6	1302.56623001159	-0.0884955776607226	0.224832997325691	-0.3936058261614	0.693872079114649	1
ENSG00000087884.10	228.194782763183	-0.227849479002787	0.363762106849137	-0.626369472555544	0.531072628044958	1
ENSG00000087903.8	166.770757746966	-0.116979186618419	0.190059498472987	-0.615487189844635	0.538233026622153	1
ENSG00000087916.7	428.857020536215	1.28464131475459	0.693773210039141	1.8516732790563	0.0640727533065505	0.789776322533683
ENSG00000087995.11	469.351933972914	0.153282451238283	0.116809985137679	1.31223757162212	0.189439988555045	1
ENSG00000088002.7	494.915723778801	0.61301268541541	0.572365987101017	1.0710152231796	0.284162584776113	1
ENSG00000088035.11	246.711473587712	-0.39591632829983	0.281372954291942	-1.4070873630912	0.159401484822279	0.995054581756445
ENSG00000088038.13	807.232624556101	0.162133935716459	0.153540445650296	1.05596890141725	0.290982423063313	1
ENSG00000088053.7	0.105976003007978	0	8.4093110330175	0	1	NA
ENSG00000088179.4	350.975753563791	-0.482380261558521	0.240241498976771	-2.0078973183778	0.0446542042128467	0.68826025814003
ENSG00000088205.8	2274.01518007699	-0.0259379393040472	0.139195115687996	-0.186342309324896	0.852176330413748	1
ENSG00000088247.11	2952.04037314946	-0.0215383358080442	0.130097293661805	-0.165555602286657	0.868506689259637	1
ENSG00000088256.4	1364.27641579333	0.105039359947718	0.152308951800886	0.689646660329174	0.490416416789532	1
ENSG00000088280.14	158.156482529444	-0.21657221362323	0.239972086064322	-0.902489190201814	0.366797061172003	1
ENSG00000088298.8	1102.41871453745	0.239438851514853	0.247555480912914	0.967212887518671	0.333437620939534	1
ENSG00000088305.14	250.138623437409	0.148644185599381	0.262002006367584	0.567339875217731	0.570483290481498	1
ENSG00000088320.3	0	NA	NA	NA	NA	NA
ENSG00000088325.11	3363.75549328832	-0.00626665410102975	0.188287437096849	-0.0332823803736114	0.973449404400588	1
ENSG00000088340.11	479.155995671989	0.129960254084899	0.289176257916285	0.449415367019937	0.653132047913557	1
ENSG00000088356.4	588.592898477757	-0.247262811073127	0.32685847079466	-0.756482799641021	0.449359781220876	1
ENSG00000088367.16	2242.41643389585	-0.158063244403008	0.166801952738905	-0.947610275584865	0.343327893095445	1
ENSG00000088386.11	11.6013146467975	-0.982169849040464	5.46665045890147	-0.179665748967208	0.857414984194659	1
ENSG00000088387.13	1278.74130762692	0.067178508667507	0.357879056094365	0.187712880995733	0.851101732194764	1
ENSG00000088448.10	651.13975188868	0.0255857605584873	0.130864124387265	0.1955139399609	0.844990625748994	1
ENSG00000088451.6	206.462555665854	-0.257547022953205	0.294764648919295	-0.873737824048635	0.382261047446616	1
ENSG00000088538.12	71.3847760716026	0.11045609710903	0.788005640026173	0.140171708803203	0.888524324296271	1
ENSG00000088543.10	119.971892685216	-0.449858735017538	0.251337878712623	-1.78985649644916	0.0734769840227281	0.817934907881456
ENSG00000088682.9	1238.62051656853	0.0346210892422432	0.135101048887043	0.256260699139277	0.797749541752794	1
ENSG00000088726.11	1402.8602661869	0.0290962588851196	1.27805057761927	0.0227661247486148	0.981836829551738	1
ENSG00000088727.8	118.780692888764	0.290533283193366	0.288966487535158	1.00542206700705	0.314693658515429	1
ENSG00000088756.8	2.03712651378003	-0.939794355724442	2.79193142072342	-0.336610831035718	0.736410290255832	NA
ENSG00000088766.7	898.136613258522	-0.304994432898467	0.223460241397305	-1.36487113318828	0.172293556561701	1
ENSG00000088782.4	0	NA	NA	NA	NA	NA
ENSG00000088808.12	338.275304367832	-0.0756611240028082	0.200774324789604	-0.376846611647655	0.706287598935914	1
ENSG00000088812.13	2275.52380090467	-0.101900236929188	0.171595580467646	-0.593839518777124	0.552619454464628	1
ENSG00000088826.13	2195.76724995169	0.535032707639944	0.238547411444502	2.24287785979358	0.0249046918479098	0.534860963256161
ENSG00000088827.8	0.255455198735458	0	8.40931103285484	0	1	NA
ENSG00000088832.10	7422.2809092446	-0.130172740840722	0.183355401143173	-0.709947675547752	0.477736584251819	1
ENSG00000088833.13	2626.92165089578	0.231297405188824	0.219046754150264	1.05592710600111	0.291001519127036	1
ENSG00000088836.8	371.157722274417	0.30571559011649	0.145742363645889	2.09764396891002	0.0359366079292819	0.631085371194259
ENSG00000088854.11	546.093702118177	0.120250377986077	0.196472321509915	0.612047422567909	0.540506382281513	1
ENSG00000088876.7	410.058351504034	0.294079491778577	0.130765684281689	2.2489041631525	0.0245185940850455	0.530712585501092
ENSG00000088881.16	140.903605138498	-5.49612511671849	1.26003463569894	-4.36188415858093	1.28947142131534e-05	0.0030315007041116
ENSG00000088882.7	3.42479328903122	0	7.14335594121126	0	1	NA
ENSG00000088888.13	1251.36554940393	0.094681233066549	0.259488177109584	0.364876866920084	0.715203323093641	1
ENSG00000088899.10	338.090191121465	0.291517912921743	0.228862590596293	1.27376829984405	0.202745542802888	1
ENSG00000088926.9	0.34490797842738	0	8.40931103301809	0	1	NA
ENSG00000088930.6	3195.12938634445	0.081625875813918	0.223744764551266	0.364816919750609	0.715248074178408	1
ENSG00000088970.11	293.092690050147	-0.331093065521477	0.148175348334213	-2.23446794114962	0.0254522996663501	0.538666728188167
ENSG00000088986.6	6821.53450824737	0.158228218629395	0.21793381044081	0.726037957622777	0.467815501431619	1
ENSG00000088992.13	2356.78901875683	0	1.69719974047266	0	1	1
ENSG00000089006.12	3405.16589233286	-0.0107776430732004	0.0985137607679886	-0.109402412304439	0.912883320492623	1
ENSG00000089009.11	21161.2801497674	0.128196028243569	0.269967970580408	0.474856435628116	0.634889304395335	1
ENSG00000089012.10	0	NA	NA	NA	NA	NA
ENSG00000089022.9	724.012710472285	0.208809061291458	0.10006112640957	2.08681501781982	0.0369048590793741	0.6376218562892
ENSG00000089041.12	1.06813169411015	-0.571269904680509	4.36867506914289	-0.130765025010795	0.895961191365032	NA
ENSG00000089048.10	838.81272576334	-0.0599553423731314	0.238314568111151	-0.251580685345127	0.801365189388883	1
ENSG00000089050.10	598.718486501356	-0.130059317902291	0.187866587225139	-0.692296165184649	0.488751357847483	1
ENSG00000089053.8	2120.95175330452	-0.00750719968576871	0.168989496791527	-0.0444240608339697	0.964566382806159	1
ENSG00000089057.10	1607.99807724504	0.0632683019279172	0.287951836282904	0.219718348542699	0.826090513769017	1
ENSG00000089060.7	475.791496739151	0.250033950352712	0.190623163543153	1.31166614647075	0.189632803968225	1
ENSG00000089063.10	2191.04417464772	-0.088367674329528	0.168735009530165	-0.5237068144636	0.600482475224523	1
ENSG00000089091.12	116.860413770201	-0.0746022967113148	0.241268676720367	-0.309208380156946	0.757163019618418	1
ENSG00000089094.12	210.131721051497	0.240535415118115	0.347899140744635	0.691394105208996	0.489317907539287	1
ENSG00000089101.13	0.66056403014991	0	8.40931103235593	0	1	NA
ENSG00000089116.3	6.41302735227092	-0.258999195794419	2.65640280121207	-0.0974999708915539	0.922329357346548	1
ENSG00000089123.11	219.929436136394	0.0563401805316248	0.167585913159802	0.336186851683063	0.736729967318784	1
ENSG00000089127.8	3470.97142053038	1.68381674352277	0.36110389005867	4.66297038021162	3.11677627322924e-06	0.000965359609833684
ENSG00000089154.6	4172.30767067123	0.243578618410844	0.128947236951109	1.8889789666699	0.0588946471255057	0.770797344603594
ENSG00000089157.11	45660.3881411647	0.0278635507570683	0.355511448471467	0.0783759591339984	0.937528996525655	1
ENSG00000089159.11	5111.41679815877	0.119486800784872	0.192715654836034	0.620016058822695	0.535247214376879	1
ENSG00000089163.4	23.4984737566845	0.149497178148813	0.417297280692847	0.358251024067542	0.720155466036825	1
ENSG00000089169.10	17.5269418574909	0	1.71064445179432	0	1	1
ENSG00000089177.13	829.244814463912	-0.032750664967006	0.27506612387551	-0.119064697991776	0.905224098665806	1
ENSG00000089195.10	914.029938463213	0.152658846651373	0.154852345849357	0.985834898490218	0.324214137435384	1
ENSG00000089199.5	388.215391514105	0.648272488553981	0.315688615198019	2.05351874392855	0.0400222937539965	0.660703280048622
ENSG00000089220.4	4212.49359134559	-0.0369124073424766	0.19058370447092	-0.193680815707457	0.846425814244593	1
ENSG00000089225.15	0	NA	NA	NA	NA	NA
ENSG00000089234.11	634.540689012873	0.0614091172340182	0.107485533540803	0.571324486291978	0.567779706362326	1
ENSG00000089248.6	3570.15625578691	0.0312145152416891	0.200201263186296	0.155915675779941	0.876099488937225	1
ENSG00000089250.14	189.538400126229	0.131591489234063	0.237053725002087	0.555112513979288	0.578817703785497	1
ENSG00000089280.14	6538.83404127783	0.0838141638300689	0.150993659370646	0.555083996105621	0.578837208820702	1
ENSG00000089289.11	1467.59548359767	0.144695393624241	0.138032409485501	1.04827115721283	0.294513694402515	1
ENSG00000089327.10	5349.42134702655	0.426430723196406	0.461635722745227	0.923738571747728	0.355622444570725	1
ENSG00000089335.16	594.964487536141	-0.437721924314271	0.253776468681187	-1.72483259219818	0.0845576462947852	0.851499581518445
ENSG00000089351.10	3824.21102512045	0.328611086572025	0.183465493215812	1.79113293084208	0.0732719657774352	0.817934907881456
ENSG00000089356.12	3078.66836060436	-0.071693358789674	0.274664384380266	-0.261021679062751	0.794075789150636	1
ENSG00000089472.12	0.437335073921228	-5.57011600580907	8.33224075837435	-0.668501567265781	0.503813481809877	NA
ENSG00000089486.12	473.306876486908	0.00758550543726113	0.145087177003512	0.0522823973415481	0.958303679019179	1
ENSG00000089505.13	34.0315814318183	-0.0461139312857932	0.682962251801175	-0.0675204686118113	0.94616736761204	1
ENSG00000089558.4	7.2085246965586	0	2.10581997025085	0	1	1
ENSG00000089597.12	8961.90277719155	0.0834170563571885	0.152269970236669	0.547823423276013	0.583813153558985	1
ENSG00000089639.6	246.037155949004	0.115124646006658	0.199256253212849	0.57777180966903	0.563418190096468	1
ENSG00000089682.12	416.604812695982	-0.183594693462421	0.214620481969798	-0.855438827540502	0.392308256207691	1
ENSG00000089685.10	1934.94348361375	0.000186888596774563	0.440697450806336	0.000424074603637068	0.999661637431271	1
ENSG00000089692.4	22.3056459475856	-5.40842558179389	1.55763802878065	-3.47219667333604	0.000516218003833068	0.0532609537094235
ENSG00000089693.6	5704.11554790224	0.0215460233338479	0.279648202765913	0.0770468864835994	0.938586245772797	1
ENSG00000089723.5	332.75269627642	0.632113514423569	0.196750754069393	3.21276285528556	0.00131464789106807	0.102610897193645
ENSG00000089737.11	3508.28084429206	0.204017176555124	0.117107110547807	1.74214166501732	0.0814836585209649	0.838946593200706
ENSG00000089775.7	298.814977834622	0.450095796588187	0.209442871700748	2.14901463551017	0.0316332398028015	0.591343744623525
ENSG00000089818.12	613.711216060386	-0.0417306305790145	0.184646974594795	-0.226002243852583	0.821199675135779	1
ENSG00000089820.11	28.7464469701135	-0.362784573108793	1.59218770808055	-0.227852891507463	0.819760606515209	1
ENSG00000089847.8	42.1001167478675	-0.0607276760565152	0.526632729943622	-0.115313144443218	0.908196920104314	1
ENSG00000089876.7	1166.88496182927	0.0606309701309487	0.0951657526403651	0.637109132736809	0.524053760165179	1
ENSG00000089902.8	1074.81693384126	0.047207104273988	0.214863398704615	0.21970751909629	0.82609894835561	1
ENSG00000089916.13	793.658689981892	0.0414093521775185	0.17329953845254	0.238946696265201	0.811146915728638	1
ENSG00000090006.13	1930.08913696879	0.12824278364251	0.257641774666289	0.497756172533031	0.618655910439853	1
ENSG00000090013.5	4274.69722907227	0.0626061214776769	0.357307677824949	0.175216278191337	0.86090969404628	1
ENSG00000090020.6	941.945815993633	0.181859369567885	0.163999207939614	1.10890395052912	0.267471619422824	1
[truncated: 56,986 more rows]

## Sheet: TEs
genes_id	baseMean	log2FoldChange	lfcSE	stat	pvalue	padj
ALINE	2.93339359801955	-0.618236438688012	0.851676991662977	-0.725904826289658	0.467897117611412	NA
Alu	0.0301652649808642	-1.18448716659752	8.40931103350618	-0.140854246189495	0.887985087939854	NA
AluYa8	3.53794200583421	-1.11217457258316	0.985087666269943	-1.12901075778812	0.258893295561161	NA
AluYb10	1.09497825042037	1.52287008736705	2.26742011435263	0.671631197821428	0.501818512018178	NA
AluYb11	0	NA	NA	NA	NA	NA
AluYb8a1	0.0697913752614316	0	8.40931103344707	0	1	NA
AluYc5	0.793893955353856	0.00829169592484457	1.2870860573405	0.00644222340655114	0.994859884961078	NA
AluYe5	1.82407251825053	0.282454145622033	1.1648710044145	0.242476758844214	0.808410763358962	NA
AluYe6	0.193171215208806	2.19282984459149	8.37325857940606	0.261884883142715	0.79341019450183	NA
AluYf1	2.96930146180786	0.209757767623465	0.813392714193144	0.257880066987737	0.796499468926719	NA
AluYh7	0.624491614567715	-1.31499561343796	2.41379460264579	-0.544783558632776	0.585902387815285	NA
AluYi6	0.307056259703258	2.12826294084706	8.37538289187202	0.254109330680565	0.799411095078533	NA
AluYi6_4d	0.0671250256870842	0	8.40931103325326	0	1	NA
AmnL2-1	0.213324828375687	-0.56383570578927	8.38999540477231	-0.0672033390469505	0.946419826961236	NA
AmnSINE2	0.950751009133379	-0.784943449896329	1.88215909555277	-0.417044155167872	0.676646111019402	NA
Arthur2	0.550183264710048	0	4.28730538342051	0	1	NA
Chap1_Mam	0	NA	NA	NA	NA	NA
Chap1a_Mam	0.454495085264922	0	8.40931103296565	0	1	NA
Charlie15b	0.764935419142601	0.829950004243003	2.20009409540509	0.377233867395198	0.705999813757934	NA
Charlie16	0.339378005056043	-1.7800865517562	6.85137833734855	-0.259814370789088	0.795006965250071	NA
Charlie17b	0.279853794301592	-1.13663805695633	8.38627445670126	-0.135535518521942	0.892188483615876	NA
Charlie1b_Mars	0.0470713646120365	0	8.40931103351824	0	1	NA
Charlie29a	0.82520850399952	-1.18498794607571	2.1859231091643	-0.542099555610053	0.587749924847512	NA
Charlie30a	0.682384535046025	-2.07169151623779	3.78562089513392	-0.547252768733594	0.584205087644561	NA
Charlie30b	0	NA	NA	NA	NA	NA
Charlie31a	0.0376358455226381	0	8.40931103349463	0	1	NA
Charlie32a	0	NA	NA	NA	NA	NA
Charlie4	2.57306739664892	-0.230306065509297	0.966263671450903	-0.238347018845776	0.811611956158739	NA
CheshMITE	0	NA	NA	NA	NA	NA
CR1-11_Crp	0	NA	NA	NA	NA	NA
CR1-13_AMi	0	NA	NA	NA	NA	NA
CR1-16_AMi	0.0261043728480118	0	8.4093110335095	0	1	NA
CR1-3_Croc	1.03404080964583	-2.08755255985763	1.32128834907398	-1.57993715854732	0.114121258485949	NA
CR1-L3A_Croc	0.0392629186026564	0	8.40931103343387	0	1	NA
CR1-L3B_Croc	0	NA	NA	NA	NA	NA
DNA1_Mam	1.65486827096869	0	1.91276222663745	0	1	NA
ERV24_Prim-int	0.78023596843841	0	2.31890865204829	0	1	NA
ERV24B_Prim-int	1.85616331928005	-0.556018034477586	1.05973023309768	-0.524678844777598	0.599806466116942	NA
ERVL47-int	0.0854700284157092	-1.1845646583967	8.40931103351693	-0.140863461189078	0.887977808014672	NA
Eulor1	0.0963540300387225	0	8.40931103345307	0	1	NA
Eulor10	0.0893413886115153	0	8.40931103328957	0	1	NA
Eulor11	0.038956176286387	0	8.40931103331978	0	1	NA
Eulor12	0	NA	NA	NA	NA	NA
Eulor2C	0	NA	NA	NA	NA	NA
Eulor3	0	NA	NA	NA	NA	NA
Eulor5A	1.18796171402034	0.836436899447674	1.87651913647412	0.445738539612921	0.655786122118066	NA
Eulor5B	0	NA	NA	NA	NA	NA
Eulor6A	0.674220106083628	-0.795528652220199	8.26155977922723	-0.0962927913710031	0.92328803613619	NA
Eulor6B	0.22956828617053	-1.59551320030423	8.35306870133233	-0.191009227548881	0.848518363723256	NA
Eulor6C	0	NA	NA	NA	NA	NA
Eulor6D	0.484194328654207	-1.82828024178323	2.97451978551925	-0.614647194711491	0.538787739643585	NA
Eulor6E	0.14347341095861	0	8.40931103338133	0	1	NA
Eulor7	0	NA	NA	NA	NA	NA
Eulor8	0.129399888202702	0.989396252590623	8.39772282951069	0.117817207435539	0.906212494946576	NA
Eulor9A	1.73983273808209	0	1.93771890570968	0	1	NA
Eulor9B	0.020971114476313	0	8.40931103331976	0	1	NA
Eulor9C	0.0196554697774443	0	8.40931103351541	0	1	NA
EuthAT-2	1.49646460739173	-1.90574501533391	2.11968020413708	-0.899071950388732	0.368614337561057	NA
EuthAT-N1	0	NA	NA	NA	NA	NA
EuthAT-N1a	0.0106629812783027	0	8.40931103353635	0	1	NA
Eutr10	0.146877429343908	-1.18462215294173	8.40931103341501	-0.140870298200952	0.887972406725373	NA
Eutr11	3.54090745382788	0.41236825378749	0.844863354269583	0.488088697069834	0.625487016776634	NA
Eutr15	0.0458929143842224	0	8.40931103352731	0	1	NA
Eutr16	0.0101640642818105	0	8.40931103352725	0	1	NA
Eutr18	0.0455311914791571	0	8.40931103346967	0	1	NA
Eutr2	0	NA	NA	NA	NA	NA
Eutr2B	0	NA	NA	NA	NA	NA
Eutr5	0	NA	NA	NA	NA	NA
EUTREP15	0.0549525480158069	0	8.40931103341133	0	1	NA
EUTREP16	0.457726273757862	-1.8086436430435	3.52210331764125	-0.513512375967083	0.607592955933281	NA
EUTREP2	0.97813795566007	-1.15666982877196	1.70397161504936	-0.678808155345037	0.497259425749101	NA
EUTREP4	0	NA	NA	NA	NA	NA
EUTREP7	0.0406562571272418	0	8.40931103333078	0	1	NA
EUTREP8	0.0668364711118812	0	8.4093110333909	0	1	NA
EutTc1-N1	0.0964218018056369	0	8.40931103347735	0	1	NA
EutTc1-N2	0.0633146358548432	0	8.40931103344242	0	1	NA
FordPrefect_a	3.61704776513003	-0.595874055146708	0.94148804449391	-0.632906661567875	0.52679459736008	NA
HAL1M8	1.06464112868038	1.67940956132457	1.72137533318661	0.975620789346183	0.329252418389584	NA
HAL1N1_MD	0	NA	NA	NA	NA	NA
hAT-1_Mam	0.689938498595133	-1.18497748803386	2.22293725656125	-0.533068346637438	0.593986269521246	NA
hAT-4b_Ther	0	NA	NA	NA	NA	NA
hAT-5_Mam	0.161153231409673	1.96980278937297	8.38103758640169	0.235030897912806	0.814184751757862	NA
hAT-N1_Mam	0.0694823872177142	0	8.40931103350067	0	1	NA
hAT-N1a_Mam	0	NA	NA	NA	NA	NA
Helitron1Na_Mam	2.22401052388975	0.453515014721296	1.52936932070061	0.296537277544928	0.766819803023276	NA
Helitron1Nb_Mam	2.0997608574931	-0.549299630059575	1.21361172066948	-0.452615627143546	0.650825544017336	NA
HERV-Fc1_LTR1	1.02256435585495	-0.64660392902655	2.11298769692053	-0.306014052977645	0.759593946001468	NA
HERV-Fc1_LTR2	0	NA	NA	NA	NA	NA
HERV-Fc1_LTR3	0.110757412385879	0	8.40931103330816	0	1	NA
HERV-Fc2_LTR	0	NA	NA	NA	NA	NA
HERV-Fc2-int	0.167435209299125	-1.3960388783289	8.37532557230415	-0.166684729599692	0.867618121449105	NA
HERV1_LTRb	2.41320759648123	-2.086919082297	1.33160288397798	-1.5672233121504	0.11706250324075	NA
HERV1_LTRc	1.68610321895405	-0.184678596330412	1.22064757708995	-0.151295590796723	0.879742547281075	NA
HERV1_LTRe	2.26705723926604	-1.00674271672179	1.49832512438802	-0.671912057226556	0.501639684046388	NA
HERV9N-int	0.528386129936711	1.90804774499291	3.04625937671265	0.626357610773107	0.531080406553971	NA
HERV9NC-int	1.21233092311879	-1.26950992838868	1.89550579838794	-0.66974731993347	0.503018880867207	NA
HERVIP10B3-int	3.59299073406012	-2.46066680459301	1.23534975984136	-1.99187864407648	0.0463843746692708	NA
HERVKC4-int	2.88541560120731	-0.972774806266007	0.894121963681908	-1.08796657031018	0.276609865739864	NA
HERVL32-int	1.64432318305003	-1.17859934280284	1.18377360476813	-0.99562901052664	0.319430433811178	NA
L1M2a1	3.71253080693874	-0.787065016831362	0.864147723843312	-0.910799155184807	0.362401207706972	NA
L1M4a1	0.654795812409324	-2.90529468862468	2.68082127139554	-1.08373307822654	0.278483164771981	NA
L1M4a2	0.39847624083566	-3.0181302976097	4.31116817372815	-0.700072503782593	0.483882026412588	NA
L1M6B	0.308935644457086	-0.648106046570646	5.03287297485654	-0.128774568682437	0.89753602920488	NA
L1M8	0.256642986558832	0	8.40931103304611	0	1	NA
L1MEi	2.05737123006138	0.122171889074643	1.30532212519573	0.0935952028364827	0.925430720469098	NA
L1MEj	2.23153062209307	0.200270423584455	1.11098527569821	0.180263796438341	0.856945476302981	NA
L1P	0	NA	NA	NA	NA	NA
L1P3b	1.68271405720047	0.428779510977809	1.05603921170439	0.406026126895215	0.684723403479113	NA
L1P4c	0.725211824248363	0.043908512977998	1.52746008253786	0.0287460952204031	0.977067092872492	NA
L1P4d	1.76717804129153	-1.07307948294377	1.40126448310883	-0.765793678408985	0.443799076242556	NA
L2-1_AMi	1.53062351243607	-0.365876985636836	1.3625056346108	-0.268532456925471	0.788289494956481	NA
L2-1_Crp	0	NA	NA	NA	NA	NA
L2-2_Mam	0	NA	NA	NA	NA	NA
L4_B_Mam	0.181082866100728	0	8.40931103309368	0	1	NA
LTR06	0.0204757817799377	0	8.40931103353152	0	1	NA
LTR101_Mam	1.10865397903632	1.59932535125126	1.36152514743526	1.17465722485108	0.24013187910047	NA
LTR102_Mam	0.0385843110421257	0	8.40931103351405	0	1	NA
LTR103_Mam	0.387569543853737	0.931174449872004	3.46987406233784	0.268359725207036	0.788422437445941	NA
LTR103b_Mam	0.523376312396928	0.786507200663493	6.40838660025507	0.122730922730565	0.902320176174463	NA
LTR104_Mam	0.825181568933847	1.52852691485837	2.41144229636546	0.633864188731438	0.526169458271947	NA
LTR105_Mam	0.0393330773662647	0	8.4093110334644	0	1	NA
LTR106_Mam	0.0362823758483277	0	8.40931103349129	0	1	NA
LTR107_Mam	0.0694523619866807	0	8.40931103351407	0	1	NA
LTR108c_Mam	0	NA	NA	NA	NA	NA
LTR108d_Mam	0	NA	NA	NA	NA	NA
LTR108e_Mam	0.185750051820822	0	8.40931103318608	0	1	NA
LTR10B2	0.337929433414232	-1.34165877040355	8.29916241706823	-0.161661948878632	0.87157207070356	NA
LTR11	1.91091888569785	-1.6877504316076	1.20302405879773	-1.40292325765645	0.160639724629654	NA
LTR16	0.616595502434854	1.41982592491931	2.65453253540345	0.534868533718507	0.592740768349252	NA
LTR18C	0.200085766987299	-1.18478727821009	8.40931103307115	-0.140889934211102	0.887956894162915	NA
LTR1A1	0	NA	NA	NA	NA	NA
LTR1A2	1.68135254096267	2.18501528732189	1.71048361389778	1.27742544247048	0.201452087137228	NA
LTR1B0	3.46684869334655	0.571038656344732	1.00365452463895	0.568959380270968	0.569383706231885	NA
LTR1C1	0	NA	NA	NA	NA	NA
LTR1D1	0.546080345638203	-1.18497020279477	2.7524964596713	-0.430507439394226	0.6668265562571	NA
LTR1E	0	NA	NA	NA	NA	NA
LTR1F	0	NA	NA	NA	NA	NA
LTR1F1	0	NA	NA	NA	NA	NA
LTR1F2	0	NA	NA	NA	NA	NA
LTR22	2.65327624926057	-0.440275242974384	0.934365990706902	-0.471202127809993	0.63749639935868	NA
LTR22B1	0.0302577991606163	-1.77655236493339	8.40159855782799	-0.211454088493448	0.832532954244222	NA
LTR22B2	0	NA	NA	NA	NA	NA
LTR22C0	0	NA	NA	NA	NA	NA
LTR22C2	0.0251743690580683	0	8.40931103353635	0	1	NA
LTR22E	0.0860889576472645	0	8.40931103351405	0	1	NA
LTR26C	0	NA	NA	NA	NA	NA
LTR26D	0	NA	NA	NA	NA	NA
LTR27D	0	NA	NA	NA	NA	NA
LTR28B	0.0789031624584393	0	8.40931103338064	0	1	NA
LTR28C	0	NA	NA	NA	NA	NA
LTR37-int	0.51891083235967	0	6.45304176191416	0	1	NA
LTR38-int	1.23123234970926	0.347528228648784	1.60020967449109	0.217176682648983	0.82807065557675	NA
LTR38A1	0.0111990283891256	0	8.40931103352725	0	1	NA
LTR39-int	1.77537635052457	0.465633464623954	1.34465517887612	0.346284662372057	0.729128794075866	NA
LTR41C	0.172733185043556	0.0281501668307713	8.39772231874182	0.00335211927262068	0.997325400795354	NA
LTR47A2	0.297118237989709	1.12345555191821	5.94609967489716	0.188939912437246	0.850139911312667	NA
LTR47B3	0.335234122806336	0.639467992501662	5.68807307844965	0.112422604928268	0.910488332800744	NA
LTR47B4	0.0558276781968778	0	8.40931103333704	0	1	NA
LTR5	3.52421743368164	-0.0913176204530318	0.811323986925847	-0.112553827970796	0.910384292291284	NA
LTR53-int	0.308438889303452	0	6.90179865204115	0	1	NA
LTR53B	0.136387664267579	0.0282241921328813	8.39772222708072	0.00336093423546028	0.997318367512219	NA
LTR59	2.52502344249171	-0.622603715130974	0.8825804167594	-0.705435678503959	0.480539147174557	NA
LTR60B	1.40807630026103	0.580471618521309	1.20140066505621	0.48316239153584	0.628980436474321	NA
LTR75B	3.31599401861666	0.143676649002027	0.818822210954038	0.175467454448536	0.860712341604994	NA
LTR7A	0	NA	NA	NA	NA	NA
LTR81AB	0.61139922749367	-1.1014782490012	3.71321093227441	-0.296637672648057	0.766743146093119	NA
LTR89B	0.0796164262684912	0	8.40931103350496	0	1	NA
LTR8B	0.580682523472369	-0.519045761459967	2.08699896972968	-0.248704368803401	0.803589469192096	NA
LTR91	0.0229207673328353	0.637068623254014	8.40224629639389	0.0758212269411138	0.939561328077716	NA
LTR91A	0.0519823746321233	-1.18454334691319	8.40931103350066	-0.140860926917111	0.887979810109351	NA
LTR9A1	0.0411023608098861	0	8.4093110334855	0	1	NA
LTR9C	0.071840030820649	1.43663196111493	8.39332812349262	0.171163564676311	0.864095155842769	NA
LTR9D	0.268474782525312	-1.00984357194899	8.37210007175065	-0.120620102876748	0.903991945308798	NA
MADE1	0.155000831708548	0	8.40931103333107	0	1	NA
MADE2	0.211017697200798	0	8.40931103310801	0	1	NA
MamGypLTR3a	0.125949515513904	0	8.40931103325796	0	1	NA
MamGypLTR4	0	NA	NA	NA	NA	NA
MamGypsy2-I	0.553493168929269	-1.1849852469914	2.71962220220275	-0.435716860243171	0.663042171410324	NA
MamGypsy2-LTR	0	NA	NA	NA	NA	NA
MamRep1894	1.36372886499592	-1.72636655097326	1.91477095845163	-0.901604728938065	0.367266878051536	NA
MamRep605	1.05090111855445	-1.56014721069616	1.69782671904216	-0.918908386349538	0.358143493043277	NA
MamRTE1	1.0482846646444	-0.632328132888435	1.43377655947325	-0.441022786089309	0.659196501068444	NA
MamRTE2	0	NA	NA	NA	NA	NA
MamTip1	1.29546920450079	0.218353564135091	1.4755065635614	0.147985491577926	0.88235421821137	NA
MamTip1b	0.0094914054956338	0	8.40931103352451	0	1	NA
MamTip2	2.84108327509928	-2.68702781530283	1.31211502187508	-2.04785995930671	0.0405737232183117	NA
MamTip2b	1.7279494313862	-1.08150378778409	1.96339024482072	-0.550834858549907	0.58174688586948	NA
MamTip3	0	NA	NA	NA	NA	NA
MamTip3B	0.11435789356423	0	8.40931103330004	0	1	NA
MARE10	0	NA	NA	NA	NA	NA
MARE4	0	NA	NA	NA	NA	NA
MARE6	0	NA	NA	NA	NA	NA
MARE8	0.0166365956605837	0	8.40931103353635	0	1	NA
MER101B	3.26147910398619	-0.272494488249496	0.745757827953364	-0.365392729429769	0.714818267700123	NA
MER121	2.52064399481996	1.39223484225962	1.3997303006274	0.994645069579175	0.319908919195303	NA
MER121B	0	NA	NA	NA	NA	NA
MER123	0.0854638774587566	0	8.40931103336138	0	1	NA
MER125	0.0523891622548031	0	8.40931103349302	0	1	NA
MER127	1.79866665809649	1.79607090521703	1.87320060955533	0.95882464272921	0.33764709266711	NA
MER129	1.39480789528052	1.29302079471468	1.9191677029627	0.673740388981425	0.500476379211983	NA
MER130	0	NA	NA	NA	NA	NA
MER132	0	NA	NA	NA	NA	NA
MER133A	0	NA	NA	NA	NA	NA
MER133B	0	NA	NA	NA	NA	NA
MER134	0	NA	NA	NA	NA	NA
MER135	1.92676334562568	-1.76462898020395	1.59454025878268	-1.10666944311028	0.268436871319692	NA
MER45R	2.61210577445471	-0.321758994941134	0.88646876896581	-0.362967096197321	0.716629463966021	NA
MER47C	0.711290965660683	1.54577348242831	2.09351284403687	0.738363505545843	0.460293585147601	NA
MER4CL34	0.81615481783092	1.00947885602312	2.45879382786579	0.410558561105278	0.681396254538115	NA
MER57E2	2.20723852521604	-0.494643177470044	0.92871880832973	-0.532608118876847	0.594304880816161	NA
MER66D	3.40223054024097	0.122701384147833	0.825819290516275	0.148581397355255	0.881883952816267	NA
MER68C	0.0094914054956338	0	8.40931103352451	0	1	NA
MER6C	1.2822935940339	0.0291645094039933	1.55872220911028	0.0187105240648623	0.98507203273556	NA
MER74C	2.57983175614166	-0.547372304119333	0.753857051550575	-0.726095621170442	0.467780153235086	NA
MER75A	0	NA	NA	NA	NA	NA
MER75B	0.76524311417967	-0.829590429074793	2.19229316936537	-0.378412176194001	0.705124424242388	NA
MER83A-int	1.14657909938356	-1.032776733805	1.61493338911543	-0.639516614595909	0.522486908697146	NA
MER88	3.32399275114095	-0.00146038869992257	0.663659165265175	-0.0022005101057243	0.998244248377715	NA
MER91C	3.72042600067437	-0.364638042025288	0.849831216966535	-0.429071131708788	0.667871460111252	NA
MER92-int	1.8754029513003	-1.74558373599764	1.34867905948581	-1.29429142072032	0.195564778765439	NA
MER92A	1.71565841993132	-0.42928997597152	0.846783304150501	-0.506965564705113	0.612178980420033	NA
MER92D	0.0385843110421257	0	8.40931103351405	0	1	NA
MER94B	0.714517883800545	-0.998603326103047	2.07716364678239	-0.480753323239565	0.630691828085496	NA
MER97a	3.44483092412793	0.0264102675278013	0.992010267254576	0.0266229780069642	0.978760445954273	NA
MER97b	2.56955780633185	-3.37514442434256	1.5970394444645	-2.11337574412527	0.034568620352689	NA
MER9B	2.86126505344797	2.52976678196495	1.03906472207591	2.43465756099467	0.0149058887400785	NA
Merlin1_HS	2.8655505394377	-1.80687778100401	1.19070750108611	-1.51748248781154	0.129144911620457	NA
MERX	3.09026925146302	0.632220126233853	1.01052308242592	0.625636501757201	0.531553391141657	NA
MLT1C2-int	1.79358029265145	-0.343000014879737	0.923153504843953	-0.371552524125136	0.710226042539652	NA
MLT1E-int	0	NA	NA	NA	NA	NA
MLT1E1-int	0.201490718810381	0	8.40931103307379	0	1	NA
MLT1K-int	2.41949325927662	-2.68384599752805	1.20059251370936	-2.23543455992077	0.0253888333422716	NA
MLT1L-int	2.13689269105851	-1.18502080654658	1.98742912503577	-0.5962581465768	0.551002786389157	NA
MLT1M-int	0.0694523619866807	0	8.40931103351407	0	1	NA
MLT1N2-int	1.05664881545999	-1.47353888807705	1.791600981662	-0.822470462541333	0.410809190842449	NA
MLT1O	0.834858436620685	-0.0289334533216818	1.35030837536283	-0.021427293090667	0.982904801823059	NA
MLT1O-int	0	NA	NA	NA	NA	NA
MLT2B5	3.56374170539552	0.774190129987829	0.742877716043637	1.04215015912841	0.297342066457758	NA
MSTA1	0.376247441883591	-3.14724752239312	5.54084468478252	-0.568008616274118	0.570029117321697	NA
MSTA1-int	0	NA	NA	NA	NA	NA
MSTB2-int	1.6495369628418	-0.609126909817281	1.28214163278092	-0.475085508686047	0.634726026942825	NA
OldhAT1	1.06104920272698	-1.03478633688174	1.87940655721233	-0.550592064772089	0.581913349761191	NA
Penelope1_Vert	0.0862621763835293	0.989557753203732	8.39772282981921	0.117836438908169	0.906197256597688	NA
Ricksha_a	1.29536913778154	-1.68595306484979	1.69976416867062	-0.991874694104402	0.321258655047267	NA
Tigger17b	0.0738151098232951	0	8.40931103320943	0	1	NA
Tigger17c	0.104940538169805	0.636804020865891	8.40224629645857	0.0757897350776655	0.93958638285755	NA
Tigger18a	0.622720304579953	2.5903341778712	2.34705233493218	1.103654204603	0.269743168214875	NA
Tigger19a	1.32830928247989	-1.33277906770769	1.33162347510992	-1.00086780731894	0.316890722157102	NA
Tigger1a_Mars	0.738030950331347	1.26595329286267	2.23018405879157	0.567645207520958	0.570275903721708	NA
Tigger21a	0.381103888489388	-0.0153634936437256	3.91606535279888	-0.00392319643816595	0.996869750162851	NA
Tigger22N1	0.106893276592115	0	8.40931103339714	0	1	NA
Tigger23a	0	NA	NA	NA	NA	NA
Tigger2a_Car	0	NA	NA	NA	NA	NA
Tigger2b	0.190590233063422	0	8.40931103310713	0	1	NA
Tigger5b	0.0174406017279488	0	8.40931103353635	0	1	NA
Tigger6	0.0219065870739983	0	8.40931103353635	0	1	NA
UCON100	0	NA	NA	NA	NA	NA
UCON105	0.0774817032493024	-1.18454844490153	8.40931103345854	-0.14086153314921	0.887979331181186	NA
UCON13	0	NA	NA	NA	NA	NA
UCON14	0.977705064792278	-2.38816363396952	2.08495166498525	-1.14542877615651	0.252031583689717	NA
UCON2	0	NA	NA	NA	NA	NA
UCON21	0	NA	NA	NA	NA	NA
UCON23	0.0931239567508665	0	8.40931103339398	0	1	NA
UCON26	0	NA	NA	NA	NA	NA
UCON33	0	NA	NA	NA	NA	NA
UCON34	0.0366721764694874	0	8.40931103350948	0	1	NA
UCON35	0	NA	NA	NA	NA	NA
UCON37	0.0385843110421257	0	8.40931103351405	0	1	NA
UCON38	0.129690763116068	-1.18461291286039	8.40931103348717	-0.140869199408022	0.88797327477946	NA
UCON39	0	NA	NA	NA	NA	NA
UCON4	0	NA	NA	NA	NA	NA
UCON40	0	NA	NA	NA	NA	NA
UCON44	0.0151288995803082	-1.18445711745634	8.40931103353637	-0.140850672871145	0.887987910893174	NA
UCON55	0.0554050573443464	0	8.40931103331975	0	1	NA
UCON58	0	NA	NA	NA	NA	NA
UCON59	0	NA	NA	NA	NA	NA
UCON7	0	NA	NA	NA	NA	NA
UCON73	0.28509669868359	0	8.40931103330752	0	1	NA
UCON78	1.93337287543074	-1.01088499470468	1.42654384218278	-0.708625255539225	0.478557059417607	NA
UCON8	0.0638014351505054	-2.28921097264458	8.38116530193927	-0.273137551900437	0.784747481556396	NA
UCON86	0	NA	NA	NA	NA	NA
UCON89	0	NA	NA	NA	NA	NA
UCON99	0	NA	NA	NA	NA	NA
X1_DNA	0.772650608649526	-0.261225561560273	2.70140115745176	-0.0967000257772481	0.922964619360574	NA
X1_LINE	0.425328872069719	-1.10022242357955	4.17872242881387	-0.263291578304676	0.79232585030472	NA
X1_LR	0	NA	NA	NA	NA	NA
X10b_DNA	0.0146388862781221	0	8.40931103353635	0	1	NA
X11_DNA	0	NA	NA	NA	NA	NA
X12_DNA	0.300058429328656	0	5.96289805611295	0	1	NA
X12_LINE	0	NA	NA	NA	NA	NA
X13_LINE	0.0788813061540696	-2.22240391897825	8.38374039493994	-0.265085011496729	0.790943973522463	NA
X15_LINE	0	NA	NA	NA	NA	NA
X17_LINE	0	NA	NA	NA	NA	NA
X2_LINE	0.0952554255566671	-1.77662227803971	8.40159758428411	-0.211462434402122	0.832526442399465	NA
X20_LINE	0.0611596250620053	0	8.40931103330247	0	1	NA
X24_DNA	0.0145845065422271	0	8.40931103353635	0	1	NA
X24_LINE	0.0094914054956338	0	8.40931103352451	0	1	NA
X26_DNA	0.0440682047307295	0	8.40931103340361	0	1	NA
X2a_DNA	0	NA	NA	NA	NA	NA
X2b_DNA	0	NA	NA	NA	NA	NA
X30_DNA	0.00589127523771064	0	8.4093110335315	0	1	NA
X33a_DNA	0	NA	NA	NA	NA	NA
X34_DNA	0.0116103813934351	0	8.40931103353635	0	1	NA
X4a_DNA	0.0587291183874623	0	8.40931103342254	0	1	NA
X4b_DNA	0.26544330255087	-3.88621190361982	8.34469036450191	-0.465710737471058	0.641422565545581	NA
X5a_DNA	0.858415215855675	-1.18496706452995	2.61714947939871	-0.452770112619701	0.650714286964446	NA
X5A_LINE	0.10895766256562	0	8.40931103317555	0	1	NA
X5B_LINE	0.157207196382978	1.11587738804391	8.39634264906613	0.132900410891166	0.894272141943079	NA
X6a_DNA	0	NA	NA	NA	NA	NA
X6A_LINE	0.984937505996585	-1.27208883856066	2.03866107622186	-0.623982501749705	0.532639076790973	NA
X6b_DNA	0.154251736091712	0	8.40931103335893	0	1	NA
X6B_LINE	0.622158839391019	2.46343647496303	2.90809618514494	0.847095941168208	0.396941647281115	NA
X7D_LINE	0	NA	NA	NA	NA	NA
X8_LINE	1.40800912711275	-0.0782704906276235	1.80362771321443	-0.0433961454762355	0.965385750272949	NA
X9_LINE	0.517571540770026	-1.18498058604823	3.37802068605046	-0.350791394185835	0.725744853900655	NA
X9a_DNA	0.0365311212994588	0	8.40931103341816	0	1	NA
X9b_DNA	0.368199712330712	-1.80323903736681	3.78084640173006	-0.476940569852737	0.633404441645054	NA
Zaphod4a	0	NA	NA	NA	NA	NA
Zaphod5a	0	NA	NA	NA	NA	NA
Zaphod5b	0	NA	NA	NA	NA	NA
L1MA5	232.804838310879	-0.34743762119317	0.249990991791643	-1.38980056322487	0.164589447040432	0.999886014975076
THE1B	935.785550988155	-0.190703551007759	0.137072606135444	-1.39125939445057	0.164146782258853	0.999152050885643
L1P4a	24.6255276019951	-0.633710548411295	0.454698417920151	-1.39369420133452	0.163409968037035	0.998840968434976
MER67D	28.8081914621817	-0.381966320485529	0.274121862761946	-1.39341793696054	0.163493444747422	0.998840968434976
LTR33B	96.8479500966738	-0.280817729994033	0.20057715282291	-1.40004844042216	0.161498813236111	0.99768543003417
LTR35A	8.87527131946077	0.873050822346255	0.623917962870024	1.39930387375004	0.161721878501413	0.99768543003417
L1MB7	2317.62362975966	-0.27051181406981	0.191928302214855	-1.40944202052589	0.158704506236906	0.995054581756445
L1MCc	138.367346185926	-0.247449484373862	0.175961457171281	-1.4062709433748	0.159643684896007	0.995054581756445
MamGypLTR1a	7.92476579170807	-0.731234868886853	0.519018405818438	-1.40888041866988	0.158870530534132	0.995054581756445
MER117	193.519922386756	-0.279910643876727	0.198979845426962	-1.40672862257033	0.159507874966864	0.995054581756445
MST-int	322.236377485683	-0.196512539452595	0.13966911786665	-1.40698632922001	0.159431442574311	0.995054581756445
PRIMAX-int	8.50560248706042	0.756190113132555	0.537961831905851	1.40565755465138	0.159825836584954	0.995054581756445
L1MA4	734.27266309846	-0.222408219347847	0.157186466002426	-1.41493237302259	0.157088325142324	0.993454445402458
L1MA4A	409.639765824913	-0.317134818174118	0.223870463486773	-1.41659964085818	0.156600013599515	0.993454445402458
LTR36	21.7680014646784	-0.446328543274415	0.315079606400592	-1.41655801964839	0.156612189647529	0.993454445402458
MamGypLTR2b	7.15476694087846	1.04567759196085	0.738164940141506	1.41659070364463	0.156602628069945	0.993454445402458
MER2B	57.1024048735531	-0.436476695272221	0.307747195258279	-1.41829625743918	0.156104288903378	0.993454445402458
MLT2C1	113.873244564701	-0.255674277547539	0.180208992922224	-1.41876536460023	0.155967433481142	0.993454445402458
Tigger4a	137.464168710462	-0.569583472977612	0.401694363643177	-1.41795236510605	0.156204672518157	0.993454445402458
LTR37B	34.0429076380145	-0.583070585987775	0.409051687038318	-1.42542031841848	0.15403573816128	0.991577984477055
MER45A	44.2483712117148	-0.324030019634981	0.226855426404605	-1.42835472252298	0.153189784400494	0.988816494544109
LTR16D2	7.52263626252097	-0.719624579161173	0.503668068969499	-1.42876752269311	0.153071063087311	0.988704287991622
HERVL40-int	89.8543258730807	-0.229310270980916	0.16033256356795	-1.43021645683182	0.152654903607138	0.986996399630909
Kanga1	51.4805085327393	-0.37989022904039	0.261748818848786	-1.45135412916555	0.146681275818967	0.986996399630909
L1MA3	471.792544626971	-0.376681254179452	0.259080114383957	-1.45391804799503	0.145969028429431	0.986996399630909
L1MA5A	156.746601817594	-0.391679566420026	0.270800631729329	-1.4463761178058	0.148071736608156	0.986996399630909
L1MC1	1007.1170911148	-0.274606593025397	0.19151888751282	-1.43383556886532	0.151619192064656	0.986996399630909
LTR72B	4.1382575691552	-1.0360669857714	0.724142880779285	-1.43074939113734	0.152502052219883	0.986996399630909
MamRep1161	33.4777768727507	-0.572032842802545	0.394767824008843	-1.44903613722513	0.147327490956821	0.986996399630909
MamRep434	130.32826059269	-0.444712892665787	0.310912390509081	-1.43034792514259	0.152617186230199	0.986996399630909
MER4B	133.654083759245	-0.250451929831967	0.173769300648761	-1.44128985325322	0.149502812671246	0.986996399630909
MLT1C2	55.7436833689018	-0.469539189223042	0.326295085930567	-1.43900171798161	0.150150036001252	0.986996399630909
MLT1J-int	48.8534792961468	-0.461257332118658	0.318861929561619	-1.44657385957869	0.148016311888088	0.986996399630909
X32_DNA	5.65686918041079	1.20418921309257	0.83742748117578	1.43796237902516	0.150444728832776	0.986996399630909
HERVK11D-int	5.00327452823703	-1.25882267040745	0.864249980191936	-1.45654926150867	0.145240842141408	0.985768540071408
L1MA9	778.281267026163	-0.358401289517616	0.245484985041645	-1.45997234599426	0.14429767432075	0.984793585307944
MER63A	86.4741149300258	-0.289098813160322	0.198132655193342	-1.45911744269623	0.144532786178964	0.984793585307944
HERVIP10FH-int	178.168125650194	-0.283198220672892	0.193821430111216	-1.46112955884388	0.143979889704669	0.984461754561957
LTR26E	34.2469565795358	-0.400538942930244	0.273974900983854	-1.46195487795376	0.143753575128152	0.984461754561957
Charlie1	784.06518615265	-0.374848253504873	0.255374527869365	-1.46783728444767	0.142148427101119	0.979421065023569
L1ME3B	649.018095161179	-0.275971761361712	0.187533873000438	-1.47158354352906	0.141133372161232	0.977882384957536
Tigger11a	26.8261146618843	-0.685026889780099	0.465213434509574	-1.47250023100096	0.140885844675912	0.976938694797822
LTR65	27.7887852002578	-0.466122985051232	0.314429826624871	-1.48243883239276	0.138223567832167	0.970549290791322
LTR12F	34.4634974570846	-0.455175787058974	0.306325031921874	-1.48592422957803	0.137299163897952	0.968651586595266
LTR48B	240.355465460244	-0.374778281773735	0.252139178170651	-1.48639447662544	0.137174809935321	0.968651586595266
L1M3de	10.3944410109933	-0.766492982180641	0.514682832450172	-1.48925305810515	0.136420743802212	0.96693714995008
Tigger1	2507.19870998709	-0.284900602297836	0.191091525828949	-1.49091175582981	0.135984664519578	0.965248730000188
ORSL	10.5378368600111	-0.628685283930065	0.421596830391461	-1.49120021454222	0.135908937377767	0.965062261663889
MER112	78.8316702990385	-0.503562458732964	0.336779115050555	-1.49523066077708	0.134854254210827	0.96318120879058
Charlie4z	148.580637351419	-0.275443917886832	0.183877249924353	-1.49797714507994	0.134139188563203	0.962202888000932
Tigger10	254.803286577796	-0.395362959465722	0.263739732275175	-1.49906483962461	0.133856811928155	0.962043451622132
Plat_L3	150.262086078022	-0.246525557571174	0.164116042953237	-1.50214173541473	0.133060508316115	0.959869207599439
HERV3-int	194.412709390459	-0.277262539152675	0.183764628814177	-1.50879165888362	0.13135203301008	0.959403966915007
LTR15	128.74156676883	-0.342952748586133	0.227581639230835	-1.50694383670503	0.131825053771223	0.959403966915007
Charlie13a	15.1139978555944	0.909288573028428	0.601904087876354	1.51068682094616	0.130868261752099	0.959394212656981
MER6A	75.74150187684	-0.337765225981726	0.223686594458123	-1.50999315269633	0.131045171385277	0.959394212656981
L1PB4	3888.77846367965	-0.255976993890692	0.169250573719513	-1.51241433494284	0.130428490420831	0.958587997582553
L1PA15-16	43.4579771959297	-0.405191665857002	0.265189353507343	-1.52793338230972	0.126529078883213	0.954098273495846
HUERS-P1-int	46.9079197200534	-0.546747579979652	0.357057142263905	-1.53126072906153	0.125704967097386	0.952512797503029
Kanga1a	19.694636444599	-0.778124383226854	0.50653698116384	-1.53616500307441	0.12449791693931	0.950069555430882
MER39	188.297219841229	0.254594493445904	0.165554569960106	1.53782824302135	0.124090616029207	0.94905097712261
L1PA2	1491.3336073657	-0.306185097062099	0.198277903713508	-1.54422197999685	0.122534565801098	0.944242966966028
BLACKJACK	29.2042317411365	-0.577393299602908	0.372735395352177	-1.54907021657377	0.121364841617443	0.943300339062637
L1M5	2146.65526922266	-0.38754274906203	0.250071142171298	-1.549729991622	0.121206336437728	0.943300339062637
Charlie2b	99.2007211040056	-0.516982245201575	0.331419242836842	-1.55990412860875	0.118782538692358	0.936486334345045
L1MB2	585.727862696722	-0.34398971546544	0.220495899767409	-1.56007307087478	0.118742614459918	0.936486334345045
MER41B	161.189838573316	-0.206441461094135	0.131769738802599	-1.56668339005665	0.117188715125687	0.933237878182132
LTR16D1	7.49112820173273	-0.78486108434055	0.500588184347059	-1.56787776636055	0.116909661509743	0.932822929357107
MER46C	451.561645172175	-0.342540142965813	0.218297602226687	-1.56914294738844	0.11661463451171	0.932822929357107
L2a	12517.2521634893	-0.152954314302575	0.0974494315400836	-1.56957626006941	0.116513725072792	0.932686589177957
MLT1B	886.714554028517	-0.25704379668563	0.163374730901429	-1.57333876094165	0.115640398731984	0.92973712053392
MER34D	12.7730575094639	-0.79291083531788	0.503869252758715	-1.57364401772215	0.115569770891874	0.929560156394533
LTR12B	46.7723267050975	-0.328696412302445	0.208328774790851	-1.57777730240307	0.114616779993696	0.926477724944904
LTR25	108.278515565248	-0.330389936016773	0.209159576954279	-1.57960701980667	0.114196890655784	0.925733977342474
THE1C	326.701800667324	-0.188938789260097	0.119670865133991	-1.57882028385563	0.114377284680679	0.925733977342474
Charlie6	230.603475000378	-0.375904220118207	0.236919558811398	-1.58663228145486	0.112595951722243	0.924888769163979
MER41A	135.994864127381	-0.236898014494431	0.149809240600848	-1.5813311217939	0.113802347235707	0.924888769163979
L1MD2	1120.09228318498	-0.34237069912354	0.214046205674858	-1.59951772115788	0.109705614228052	0.921663076230896
LTR1D	75.7610149572137	-0.265054514193629	0.164970376321249	-1.60667945424022	0.108124702910889	0.914791331346365
CR1_Mam	165.704114242741	-0.273774910349588	0.169652867135162	-1.613735829949	0.106584738678397	0.912552829209731
L4	404.500549258429	-0.306130719419827	0.189632125084807	-1.61433997157875	0.106453704504843	0.912552829209731
THE1D-int	217.753416612487	-0.186778044950837	0.115367402489731	-1.61898457380508	0.105450582261213	0.907425672096807
MER41D	15.9183042497067	-0.704126646187346	0.433741392684426	-1.62337894898503	0.104508421952121	0.903132346125659
L1M4b	390.173237561649	-0.34533073880081	0.212231891665795	-1.62713876830824	0.103707628846755	0.901906549640023
L1MC4	2805.61884294082	-0.293880824989865	0.180732847793816	-1.62605098396464	0.103938809967811	0.901906549640023
MER11A	151.38271855481	-0.234046646289	0.143636467170776	-1.62943750218203	0.103220435214646	0.901906549640023
Arthur1A	45.6186159499579	-0.617329980043195	0.377723581721601	-1.63434323382593	0.102186800465321	0.896973026306709
L1M2c	17.2159483244891	-0.668752857745764	0.409067076676027	-1.63482444781398	0.102085854179693	0.896893864299119
MSTA-int	521.62677275709	-0.28866353541291	0.17640491580207	-1.63636899856462	0.101762383374172	0.896069217861107
L1M4	958.276631201852	-0.363889398693902	0.221988807386132	-1.63922408061297	0.101166600481669	0.893241572488152
FLAM_C	1368.10607733865	-0.731851166535558	0.444568705138581	-1.64620486794595	0.0997215873879007	0.888523897123336
MSTB-int	123.554375310247	-0.314074808771261	0.1907492112469	-1.64653267354659	0.0996541388880097	0.888328557387727
Tigger9b	33.8718147592594	-0.560339554309555	0.340085396770876	-1.64764367899946	0.0994258116845811	0.888039048473136
MER83C	4.99377204113068	-1.29191369429595	0.782974915350722	-1.65000649314194	0.0989416080330684	0.886794734810282
L1ME1	1804.94424879191	-0.345291560445741	0.20892416649386	-1.65271239914646	0.0983894097246091	0.883512449128531
L1PA17	261.81052885867	-0.282215640717458	0.170646106632052	-1.65380650216634	0.0981668344238249	0.883492628960932
LTR82B	35.3279472395923	-0.605600133814608	0.365788195176422	-1.65560327479273	0.0978021865727122	0.881891897686383
LTR43-int	14.6094800734893	-1.03421588557341	0.623700976349616	-1.65819186563799	0.0972787461139531	0.880276741171171
LTR16B2	37.2198335640929	-0.403346374657822	0.242991387236762	-1.65992045744739	0.0969304553829242	0.879722779482325
PABL_B	37.4690444057	-0.546505075650037	0.328088587291602	-1.66572412701545	0.0957683741797228	0.875125291768833
L1PA12	311.780331165376	-0.418179995397254	0.250181032885321	-1.67150958877422	0.0946210663227338	0.873387354378195
MER65A	73.728558770478	-0.383430769212173	0.228561993061831	-1.67757886635355	0.0934293413501019	0.86872550155327
HERVK9-int	350.894996805621	-0.272961463450531	0.162256668441069	-1.68228194300483	0.0925141808822404	0.867679994999733
Charlie17	8.90336847023291	-1.11178175009568	0.658139514736459	-1.68927974267108	0.0911658335466584	0.861939301541968
L1P2	375.899093128278	-0.215987896853061	0.127586102345239	-1.69287949771059	0.0904784065837561	0.861392907786745
LTR30	48.5755715529954	-0.778271703646159	0.459024357731106	-1.69549107915111	0.0899823011283594	0.860698353881214
MER4B-int	80.2803552498715	-0.439225296439344	0.258376824703064	-1.6999407626598	0.0891420685125237	0.858434539881518
LTR12	229.507056293659	0.20570747405584	0.120897215659989	1.70150712680076	0.0888478007082536	0.857856633454356
L1MA7	343.166673486351	-0.397184391829978	0.232871051053879	-1.70559796948777	0.0880829576996317	0.856644624107899
L2d2	72.6318294013664	-0.464120381304089	0.272049172361731	-1.70601651633393	0.0880050045260102	0.856644624107899
MER8	137.995140867512	-0.405017887481504	0.236530008948871	-1.71233193319269	0.0868355150135734	0.855884556511935
Tigger4b	243.709184336137	-0.571250319881099	0.332876642757128	-1.71610214267239	0.0861433491509776	0.853727784941819
MER51E	8.15142084095385	-0.978262279988671	0.568208661421918	-1.72166027448545	0.0851310775597843	0.852345367600554
MIRc	3047.93355216169	-0.193296955188964	0.112298953608754	-1.72127120491615	0.0852016221279239	0.852345367600554
L1PA5	1749.33574465264	-0.329476345530068	0.191211328500236	-1.72310055117713	0.0848703431778989	0.851890435406555
MLT1H	949.855688262561	-0.213437604566123	0.123862524360514	-1.72318145192077	0.0848557168350395	0.851890435406555
HERVK22-int	167.963496077335	-0.376536263965006	0.218208315514141	-1.72558164466746	0.0844227039075243	0.851499581518445
MARNA	547.685772023613	-0.302536608110442	0.175101543414822	-1.7277780778535	0.0840280191284746	0.850538757221227
L1ME3A	931.529300343034	-0.277803322742829	0.160252718412956	-1.73353266948618	0.0830010360336843	0.846185588362217
LTR87	69.3936293723727	-0.403430398615287	0.231654042545161	-1.74152108110368	0.0815922813117016	0.838946593200706
L1MA1	285.06642395853	-0.476558888487419	0.272728543998858	-1.7473744460331	0.0805724071369406	0.836452797549781
L1PB2	152.707560791124	-0.485854802227108	0.277338310583701	-1.75184885638249	0.0797998007181594	0.836269340179079
L1MB3	1398.04911170897	-0.339834636809609	0.193440472737754	-1.75679180266645	0.078953302836319	0.834852007185722
LTR6A	97.7244933439414	-0.511210034518488	0.291125916899868	-1.75597569588529	0.0790925585588753	0.834852007185722
MER41-int	106.144501519468	-0.377879209565238	0.214542933170599	-1.76132209987433	0.0781839016097556	0.831844314128223
L1MD1	469.621235482934	-0.39404479521439	0.222985521550047	-1.76713175131396	0.0772061661419833	0.830372245382535
LFSINE_Vert	47.6879895368122	-0.439798974626131	0.248634619633894	-1.76885654650072	0.0769178173456632	0.829434193662771
Charlie4a	160.601730696391	-0.427913568806465	0.239126279725484	-1.78948783587361	0.0735362847636214	0.817934907881456
L1MB4	796.480775321654	-0.382183567192218	0.21323266209654	-1.7923312659258	0.0730799177918778	0.816728771977613
Charlie22a	41.406280020485	-0.555574648124584	0.30934890533235	-1.7959483241995	0.0725027359325085	0.813329621637452
MER4-int	317.884434389549	-0.435301980295969	0.242224476107311	-1.79710154519281	0.0723195004674091	0.813199189173159
MER65C	311.195385124592	-0.359343222208018	0.199541974804642	-1.80084026210438	0.0717280608741735	0.812321330143788
HSMAR2	505.977276611903	-0.399677557142332	0.22135343898805	-1.80560807624908	0.070979580258374	0.809482495372094
Charlie8	502.661849181715	-0.402978902065802	0.222808624954554	-1.8086324178339	0.0705081286770585	0.807460514531818
Tigger16b	92.7752593284184	-0.535592026851372	0.295984337531901	-1.80952827206151	0.0703689719844111	0.807460514531818
HUERS-P2-int	16.8651647477972	-1.15753528827886	0.639010999149349	-1.81144814380311	0.0700715092712564	0.806335360335318
Tigger9a	17.6861827737742	-0.888919670989123	0.489207840142818	-1.81705933152996	0.0692080290142759	0.803608888748212
L1MD3	800.336066866171	-0.413660016485214	0.227180979339808	-1.82083912873039	0.068631314419777	0.801437964256797
L1ME2	856.331457202538	-0.402569905886105	0.220296955956063	-1.8273965890223	0.0676401618358613	0.799788285249214
L1PA4	2143.68159853394	-0.297237434121942	0.162764147930554	-1.82618493016511	0.0678224105301918	0.799788285249214
L1PA7	1715.02544927863	-0.29980143670693	0.163502947343575	-1.83361487714925	0.0667111822703195	0.798120968510572
LTR54B	117.428132767568	-0.634802969851028	0.344264545317902	-1.84393943112799	0.065191967730155	0.789776322533683
MIR	4571.44336599339	-0.230424473784095	0.124654803843527	-1.84850055256061	0.0645299645190976	0.789776322533683
MLT1A1-int	20.0265431048809	-0.614775385790904	0.33233707142297	-1.84985497753415	0.0643344544468817	0.789776322533683
THE1B-int	732.596904699184	-0.195743549501683	0.105600944743499	-1.85361551430375	0.0637941864255962	0.789776322533683
Charlie12	27.6391986476368	-0.816977603621581	0.439517088909516	-1.85880736889794	0.0630544475979438	0.784682038251707
LTR23-int	9.96926739290447	-1.02586558555161	0.549538298775212	-1.86677723434019	0.0619327029276825	0.777822536083568
LTR46-int	128.154150527623	-0.349731467419806	0.187346920742571	-1.86675855697871	0.0619353122998249	0.777822536083568
Tigger6a	115.253478841783	-0.509196658755488	0.272104841090359	-1.87132524623624	0.0613000132904538	0.776819345590212
L1PA16	689.714292035018	-0.338524888796409	0.18014011096227	-1.87923104403612	0.0602129525022077	0.776625045058232
MER94	23.4287858406696	-0.623638653749495	0.33141617439213	-1.88173873798811	0.0598714973089094	0.775485535893779
Tigger12A	34.2057303420509	-0.64704948389468	0.343174705684297	-1.88548128162433	0.0593648892852325	0.771229750081719
L1PA3	2725.56933821029	-0.375441483208597	0.198430031465024	-1.89205978770796	0.0584830153014803	0.76795361882758
L1MCa	261.980455129315	-0.444389089180713	0.234567542585208	-1.89450375053184	0.0581581770174381	0.765749330729601
L1ME3G	11.5051531499941	-1.52922203695829	0.805338772092239	-1.89885559959497	0.0575834645219952	0.764003920380635
Helitron2Na_Mam	24.1032663134538	-1.53606173078621	0.806002671358334	-1.90577746869936	0.0566790833777598	0.758039036292136
MSTB1-int	11.3443208348689	-0.934036604040414	0.489172639945668	-1.9094211895092	0.0562077794602421	0.754320770706812
MER3	387.489414146736	-0.400201295575282	0.209136830696767	-1.91358592478406	0.055673084918438	0.751278634864095
L3	2184.19938450306	-0.193455834092976	0.10098001159119	-1.91578344114445	0.0553926663033065	0.750212102983446
MER5B	537.847676021728	-0.296031321588633	0.154602308652353	-1.91479237385972	0.0555189874313633	0.750212102983446
LTR8A	258.955706263552	-0.30893317677867	0.161050950335152	-1.91823256016665	0.0550815293639653	0.749167328644663
LTR43	44.0293306933993	-0.585068689235457	0.302704508118521	-1.93280467764418	0.0532602639015822	0.743072052732754
MER103C	276.021788786829	-0.467316617199935	0.24236047633789	-1.92818822714484	0.053831718016395	0.743072052732754
MER34A1	64.2648172629525	-0.420606716120548	0.218204882848471	-1.92757701216353	0.0539077604666944	0.743072052732754
MER58C	97.079300643812	-0.530708959620414	0.275380466926908	-1.92718447151619	0.0539566444838117	0.743072052732754
L1MA10	86.7852469462494	-0.55525770364346	0.28573739100995	-1.94324481539108	0.0519865856431453	0.735060248248943
LTR18A	19.0389868586198	-0.662687486346286	0.340453480759014	-1.94648468527588	0.0515965458121201	0.733287253045811
L1P1	280.587590352603	-0.440938319539406	0.226042693288244	-1.95068601035085	0.0510944085443272	0.729697185467327
MER58A	701.770446006041	-0.375435300095518	0.191908162418824	-1.95632794021633	0.050426534838899	0.725754422813809
Charlie11	47.2947965809322	-0.877634913025273	0.446334274083435	-1.9663175426703	0.0492619416480446	0.719497206121478
L1MEc	911.833549523847	-0.31836081710545	0.159343143762564	-1.99795742438619	0.0457212761328074	0.695369650178855
MIRb	6618.17431860905	-0.206159940306229	0.102593330824652	-2.0094867634095	0.0444855370526202	0.687965385856437
MER47A	149.805030038809	-0.58430724027827	0.29065003970381	-2.01034632877984	0.0443945467116239	0.687724598760213
Charlie26a	8.96746271104921	-1.34051146171833	0.664512911397007	-2.01728429760705	0.0436658533227687	0.684929096372336
L1M3f	78.0641047251533	-0.464673668758928	0.228859235735132	-2.03039072146826	0.0423168390540164	0.676826623328707
L1MC	270.710409142439	-0.59282510766132	0.290420883513038	-2.04126197982146	0.0412247940100277	0.66923411440738
AluYk12	6.33464942491577	-1.22163249257785	0.59526491882858	-2.05225010568722	0.0401453622385438	0.660703280048622
Kanga1d	11.8335546431512	-1.32595119095157	0.644778420551441	-2.05644473929131	0.0397396676562701	0.659387869878229
LTR50	192.976413269547	-0.320611417360572	0.154692679221567	-2.07257007231324	0.0382123086698103	0.64613239087869
HERV15-int	47.3225222407694	0.516583497805524	0.248746414478847	2.07674751367905	0.0378248687772043	0.645719989828579
HSMAR1	844.964611887634	-0.194614542451482	0.093587691556387	-2.07948865085775	0.037572459863356	0.644245526637667
Tigger5	88.4702778992312	-0.540297041118005	0.258027505142443	-2.09395134375204	0.0362643148175694	0.632910285437056
LTR44	9.61358766566918	-0.965891250344188	0.455251520504427	-2.12166507269204	0.0338658736389378	0.615293102715636
MER34A	43.4255651895613	-0.538457311375087	0.251993088333307	-2.13679396897933	0.0326147528928794	0.600388370942222
L1MB8	1332.24329119098	-0.425345533766498	0.195525969241852	-2.17539151149981	0.0296007900691588	0.569891135304969
Mam_R4	24.8577912163891	-1.50897010545694	0.692653347109958	-2.17853578814424	0.0293661708250651	0.569891135304969
MER61A	27.610218781557	-0.746231477838078	0.342952827298186	-2.17590122734067	0.0295626470208551	0.569891135304969
MER91B	31.5293976485967	-0.607267639038763	0.279176921886784	-2.17520715872435	0.0296145959718771	0.569891135304969
LTR85b	21.0553936357298	0.818114127124781	0.373949500327292	2.18776633317799	0.0286866274150986	0.565988029070596
LOR1a	81.6512839119008	-0.495277713393423	0.225788947225108	-2.19354277293139	0.0282682963855157	0.563782780448689
L1PA13	536.611872459896	-0.34529913347642	0.156557675887342	-2.20557140695481	0.0274140229330827	0.5589653390734
L1MEd	485.618803225096	-0.365270162940076	0.164506278681014	-2.22040256377298	0.0263914531790399	0.550325751417615
LTR81B	6.54078495697467	-1.13606592005884	0.510731039747991	-2.22439176718025	0.0261220972877003	0.547497834989147
LTR54	33.8798581806256	-0.674762249292935	0.302740367927988	-2.2288479528222	0.0258240231131429	0.543492870812563
LTR14A	10.3838390340551	-1.14262630440783	0.511102343268713	-2.23561155501705	0.025377227031179	0.538096488005791
MLT1A0-int	56.8280296468996	-0.606012257916271	0.269898567850989	-2.24533335890411	0.0247467400371047	0.534162763654893
LTR4	23.9085874232609	-0.873367030570179	0.386765374903792	-2.2581313820748	0.0239374696468511	0.523059177176937
LTR48	58.5525699169572	-0.453265920811185	0.200166720501985	-2.26444195955486	0.0235469457204738	0.519176894738537
Tigger12c	32.3137776046296	-0.685655163427216	0.300912556084843	-2.27858608609836	0.0226916818215948	0.511718760714145
Helitron3Na_Mam	33.9702961827913	-0.674149077581636	0.295552012347038	-2.28098287075795	0.0225494605051333	0.510753547765275
Tigger19b	7.24425388220222	-1.26005348366465	0.54336894686804	-2.31896484134317	0.0203969427717585	0.485415098794396
MER97c	4.87938339701003	-2.7705204925811	1.18649977554406	-2.33503667652251	0.0195415048321169	0.476641729736372
Tigger3a	384.413365342269	-0.362066389616519	0.15485597147022	-2.33808477760992	0.01938285071962	0.476344541677513
Tigger3b	502.422231829807	-0.285505365365157	0.121704372524851	-2.34589242310795	0.018981585156056	0.471831428216715
Tigger4	146.302262129407	-0.46842744120071	0.197996297289839	-2.3658394000924	0.0179892460768762	0.457658616294766
Tigger17d	4.89615735251065	-2.06621028065143	0.865151360485252	-2.38826449916523	0.0169281536966219	0.443381292727761
HAL1	1752.16829251707	-0.366726635994973	0.153091945183499	-2.39546656458906	0.016599228086036	0.437113006265614
MER4E1	93.1348913310863	-0.491060619621253	0.202708683206827	-2.42249425062968	0.0154143696777602	0.417681374546084
L1PA11	559.286931121547	-0.388589177806764	0.160330142710393	-2.4236813567158	0.0153640797182447	0.417468767759513
LTR16E2	91.008391544524	-0.433864800430236	0.178266191206287	-2.43380305314412	0.0149411221892904	0.416494453256605
MER33	202.58957343389	-0.488044575792411	0.200013981418683	-2.44005230199785	0.0146851356191398	0.415574308093899
L1MC2	447.149627325427	-0.503279306800496	0.205947439748811	-2.4437269403025	0.0145364240035136	0.412880992111443
LTR1B1	30.5686021036392	-3.39416133612949	1.38891114228546	-2.44375700704969	0.014535212707288	0.412880992111443
LTR33C	23.2483364731265	-0.813751059392309	0.329404640389263	-2.47036914364863	0.0134973690302308	0.402532169478147
LTR28	35.5656727272814	-0.641324988448454	0.258947852281931	-2.4766569129533	0.0132619315565928	0.398013725113962
L1P5	5.1062951514306	-1.67310573695152	0.674134776386455	-2.48185644111081	0.0130699919504653	0.3966325862044
HERVL18-int	109.587056477349	-0.466629488646474	0.186707554203805	-2.49925339462759	0.0124455285375023	0.388360306006026
LTR37A	39.0076645733609	-0.920434405062087	0.36512033010609	-2.52090702480096	0.0117052775789673	0.374434559669491
MER45C	24.9456634631257	-0.686409024499265	0.271904539041659	-2.52444856904025	0.0115879959703815	0.373129645825171
LTR9	156.33763783161	-0.3817328828945	0.148038202893181	-2.57861062505565	0.0099198531521942	0.339697786050361
MER115	60.3593158382341	-0.554536044879822	0.214445749380777	-2.58590364453981	0.00971240774894759	0.336025199300025
MER30	150.998487721835	-0.468809015317123	0.179524870584199	-2.61138756870595	0.00901756335780474	0.322426194448973
L1M7	184.967918699494	-0.558257866775611	0.209945301694019	-2.65906339542303	0.00783582171636407	0.302773047824578
L1PB3	146.655114526761	-0.603233861361569	0.224138334554368	-2.69134622848394	0.00711642968127455	0.284555107317029
MER119	51.5216563998644	-0.744482398682571	0.273035787267518	-2.72668431539025	0.0063974211925945	0.266736922502343
MLT1G1-int	9.49598201680252	-1.79368981712987	0.657361586967688	-2.72861976222842	0.00635999913398132	0.265744460602521
MLT1M	81.0243132328278	-0.627652507559449	0.229266865322684	-2.73765032149785	0.0061879832824545	0.263155445035739
LTR67B	284.751539829737	0.466826913851901	0.169795728018957	2.74934428149913	0.00597146286236772	0.262589150066909
MER5A1	344.391737461797	-0.35043072165472	0.127300638758067	-2.75278054433575	0.00590914927771793	0.262057340582068
L1MA6	217.722457799314	-0.70627748728677	0.248953013169765	-2.83699111850134	0.00455408787994428	0.229030713405548
Charlie13b	18.6369278404041	-1.03508573368781	0.361973331296235	-2.85956352082941	0.00424224449287502	0.220743778105254
MER58B	294.473703294343	-0.428770274863792	0.147024086853338	-2.91632673285369	0.00354179383861912	0.198793663301394
MamRep137	156.015210232696	-0.36235140984151	0.123582625864922	-2.9320578625475	0.00336724003607672	0.192089548295864
MamSINE1	104.855832070333	-0.474134620833003	0.155487860629552	-3.04933529159954	0.00229348356093325	0.143899500721835
MER61C	23.5300540013072	-1.07210769771509	0.319766648892658	-3.35278147808025	0.000800038448363155	0.0722647111553773
L1M3c	32.5653333251171	1.08225783192507	0.3024207102903	3.57864985796173	0.00034537381199488	0.0408441163239763
HERV16-int	117.462640049544	-0.663824573461405	0.157886147274597	-4.20445102322293	2.61716599723223e-05	0.005375658958315
LTR39	714.239827148535	1.18176956067262	0.268467169973586	4.40191462065508	1.07299783116494e-05	0.00261717583494018
AluJb	15089.3939064946	-0.121132596997296	0.200445494398201	-0.604316886049116	0.545632981810091	1
AluJo	7220.09725919944	-0.126191774545766	0.193783037619625	-0.651201344017871	0.514916522874654	1
AluJr	7808.69859383194	-0.153611188385895	0.178993867516206	-0.858192465012733	0.390786196037428	1
AluJr4	1488.96835848173	-0.139125836804321	0.151977843937532	-0.915434994995104	0.359963313897856	1
AluSc	5056.66866377992	-0.0412245399237217	0.218846479528814	-0.188371958335724	0.850585080190842	1
AluSc5	626.127318214076	-0.0146282359871241	0.231071018454808	-0.0633062340960991	0.949522651632336	1
AluSc8	2703.8726018849	-0.090115372468365	0.246291308320681	-0.365889373371761	0.714447626194227	1
AluSg	5502.29637875261	-0.0755329318926384	0.245086576790425	-0.308188775092432	0.757938693240726	1
AluSg4	778.954692555926	-0.0341755290899734	0.238002800698942	-0.143592970291149	0.88582189202282	1
AluSg7	1516.75137219367	0.0622770794608441	0.254879513422189	0.244339290454022	0.806968056054537	1
AluSp	7180.86539696933	-0.00508391614920526	0.280748182078909	-0.0181084561672294	0.985552332012535	1
AluSq	2918.58104062666	-0.0599098660007958	0.235658301137963	-0.254223448575751	0.799322936215178	1
AluSq10	115.695127200697	-0.153293552519508	0.267646146216871	-0.572747094199877	0.566815945554644	1
AluSq2	7160.42031011693	-0.0319668689042566	0.245281449670109	-0.130327299301478	0.896307482540606	1
AluSq4	114.674468913683	0.0640963579405626	0.269803712793043	0.237566626778515	0.812217237479159	1
AluSx	15756.0759536296	-0.0597171317812575	0.214265468007971	-0.278706281214833	0.780470241738308	1
AluSx1	17172.4124365046	0.0109264633793671	0.186721130614428	0.0585175515133839	0.953336382364179	1
AluSx3	3897.62568184818	-0.0400182920987205	0.235362924539635	-0.170028020245736	0.864988100515574	1
AluSx4	640.570619661032	-0.11183147303456	0.224229684625587	-0.498736254395992	0.617965200425759	1
AluSz	14175.6964135546	-0.0823551870936549	0.264312757489355	-0.311582338574677	0.755357958275982	1
AluSz6	5018.18462605573	-0.0428354247383372	0.196070279850556	-0.218469748556417	0.827063126197107	1
AluY	11840.1479039335	0.0267511079416122	0.26420382040951	0.101251783188254	0.919350590852852	1
AluYa5	237.31802101241	0.102308994354867	0.482509225521617	0.212035312369967	0.832079485322626	1
AluYb8	324.065276350388	0.0863066229577425	0.354583700409425	0.243402679982434	0.8076934679037	1
AluYb9	33.7389337813199	-0.298205365147645	0.414587252194192	-0.719282523930491	0.471966861465639	1
AluYc	178.391793709898	0.246549710825379	0.296758294813698	0.830809837953006	0.406081064113707	1
AluYc3	112.383743207869	0.239101756700615	0.338542092673437	0.706268915668506	0.480020920255935	1
AluYd8	21.7097290888102	0.315003102950109	0.45737597506157	0.688718079054556	0.491000696818378	1
AluYf4	73.0933236926777	0.159740576323257	0.466494432684517	0.342427615703801	0.732029108938802	1
AluYf5	13.4014775099015	-0.156243281745646	0.550859017919513	-0.283635697452584	0.7766895774828	1
AluYg6	41.9449712935549	0.0492050375856049	0.490939571391522	0.100226260935002	0.920164697770531	1
AluYh3	12.5398345578445	0.471447739647052	0.716382002623913	0.658095454548365	0.510476796473506	1
AluYh9	9.24369061138671	0.402639943813565	0.633473008946267	0.635607102634609	0.525032538931725	1
AluYj4	6.08244341390865	0.444382201689495	0.731919442280297	0.607146327886879	0.543753807454039	1
AluYk11	9.39018364370916	-0.437707851648995	0.684872769735303	-0.639108270895578	0.522752499732892	1
AluYk2	8.70582787985071	0.268763457386924	0.569342727901049	0.472059173176328	0.636884552670435	1
AluYk3	13.6069064636973	-0.399844016149925	0.519987500416563	-0.768949284030114	0.441923418460063	1
AluYk4	97.6150428012154	-0.024088630193721	0.334478685253196	-0.072018431235719	0.942587239932643	1
AluYm1	6.6212514537833	0.0629610154058431	0.580527096314703	0.108454912450309	0.913634844133276	1
AmnSINE1	49.0668016261869	-0.526119789447421	0.669885698129488	-0.785387404025042	0.43222646365299	1
Arthur1	28.2085706943022	-0.357545073883448	0.406743478534484	-0.879043162957892	0.379377873126421	1
Arthur1B	29.2506269255251	-0.19852380514294	0.28834668778785	-0.688489979427137	0.491144278400121	1
Arthur1C	53.4652023772034	0.150176991998747	0.322816906757626	0.465207951798824	0.641782544805591	1
Charlie10	120.541452975073	-0.299349250602018	0.328984897830027	-0.909917909838764	0.362865803788387	1
Charlie10a	38.9061035876183	-0.263212813791798	0.369279395166711	-0.712774168385352	0.475985512613296	1
Charlie10b	5.01436167472888	-0.0598297074512148	0.719189181508057	-0.0831904997872171	0.933700066626986	1
Charlie14a	96.1214085875922	-0.567276187235005	0.428097282326379	-1.32511046123044	0.185134516918001	1
Charlie15a	172.935064730145	-0.0862212281484558	0.118515834051717	-0.727508090698083	0.466914760849803	1
Charlie16a	47.0793804279618	-0.251210764893102	0.287191139484064	-0.874716279006378	0.381728300295758	1
Charlie17a	29.6185236275308	-0.246726319954907	0.379927828959163	-0.649403126459121	0.516077843700317	1
Charlie18a	210.178773846354	0.0801235805189747	0.263375101475007	0.304218508394492	0.760961425027892	1
Charlie19a	43.9486532117528	-0.184383596026915	0.324163727062528	-0.568797742109341	0.569493407124576	1
Charlie1a	449.001385808339	0.146829095885772	0.213903191998732	0.686427792469049	0.492443383631296	1
Charlie1b	190.38353051943	-0.0693332649532018	0.252968948062882	-0.274078164470871	0.78402455378428	1
Charlie20a	21.6266384542516	-0.570762631320339	0.417247885068216	-1.3679221674833	0.171336440169632	1
Charlie21a	26.4705697003981	-0.29339914515094	0.587060765042346	-0.499776450108664	0.617232494579227	1
Charlie23a	11.2646717104535	-0.13485839293141	0.3768870660279	-0.357821759055607	0.720476705900664	1
Charlie24	28.5327822977891	-0.318723170173848	0.363933688703024	-0.875772647785656	0.381153642441725	1
Charlie25	15.6748474737176	-0.438060816929328	0.496170516440877	-0.882883610399948	0.377299159722332	1
Charlie29b	10.1414038656639	-0.16363376060001	0.436617691252036	-0.374775836798497	0.707827186117051	1
Charlie2a	79.153944113713	-0.221115435809876	0.372687132860283	-0.593300429002925	0.552980111727329	1
Charlie3	70.1702008509322	-0.0675882993863736	0.234486341740917	-0.288239813391996	0.773163174701649	1
Charlie5	47.2194381821441	-0.325428046346637	0.455417906940085	-0.7145701593799	0.474874689195269	1
Charlie7	61.7655993674457	0.0144796159955566	0.2960325089378	0.04891224969687	0.96098922670137	1
Charlie7a	16.8918707957537	0.119095672674581	0.460206867772871	0.25878725637219	0.795799390962402	1
Charlie9	126.067027389758	-0.117573831809799	0.353525403719253	-0.33257534132729	0.739454859529847	1
Cheshire	79.4624353728361	-0.412338480153103	0.387357648208672	-1.0644903542242	0.287106621740202	1
Cheshire_Mars	8.20731402574012	0.104626430074934	0.870779525999783	0.120152606889565	0.904362259927926	1
ERV3-16A3_I-int	473.497665900352	-0.106969911600681	0.148801213607383	-0.718877951378306	0.472216122713093	1
ERV3-16A3_LTR	37.4318410690153	-0.0541171989349921	0.266334623486717	-0.203192503575079	0.838984571901976	1
ERVL-B4-int	421.029635934141	-0.162517946275465	0.141899254478562	-1.14530514534887	0.25208277530102	1
ERVL-E-int	274.16251856579	-0.164683203453859	0.136848994505763	-1.20339359487895	0.228824045332035	1
ERVL-int	69.7067007148448	-0.125640231075553	0.32848014962481	-0.382489569671285	0.702098264051276	1
Eulor2A	10.5322875178358	-0.0222769785876734	0.789013413395458	-0.0282339668875921	0.977475546357144	1
Eulor2B	25.0186786080591	-0.2244854545606	0.432024002092893	-0.519613385999632	0.603333066344387	1
FAM	630.381506566633	0.0689966901568449	0.24518382208423	0.28140800469756	0.77839747923192	1
FLAM_A	289.964847814371	-0.389801776084801	0.293817710521932	-1.32667896496901	0.184614902131893	1
FordPrefect	14.086220178106	-0.0442648871089359	0.485532266760678	-0.0911677557585566	0.927359295404911	1
FRAM	439.165243489307	-0.13831768547996	0.193628397862391	-0.714346072203003	0.475013209733546	1
HAL1-2a_MD	134.470574849833	-0.270176180626123	0.317697222444373	-0.850420342196819	0.395091430440856	1
HAL1-3A_ME	219.506903216944	-0.293938452520796	0.296062186878004	-0.992826728804501	0.320794401814638	1
HAL1b	758.844124085499	-0.251549313337478	0.272916336918635	-0.921708521291171	0.356680634567496	1
HAL1ME	39.8701727774765	0.0614607859696992	0.274771240595441	0.22367983576633	0.823006437153933	1
Harlequin-int	451.536961710595	-0.150406713720425	0.226475823087185	-0.66411819005742	0.506614668805681	1
HERV-Fc1-int	18.7348433439359	-0.055357516356955	0.409878033267263	-0.135058509761266	0.892565613954672	1
HERV1_I-int	7.20796965629594	-0.488189057549475	0.585124838409635	-0.834333163631147	0.404093268734077	1
HERV1_LTRa	6.23607207879938	0.0247405877826565	0.558254274713859	0.0443177757937235	0.964651102560504	1
HERV1_LTRd	9.3233054514492	-0.555029414866778	0.87353243001831	-0.635385013530802	0.52517733983182	1
HERV17-int	135.840383773763	-0.142704853052207	0.192136242016853	-0.742727408188248	0.457646732482401	1
HERV30-int	7.90961413864426	0.204223667061781	0.496250479644772	0.411533440144922	0.680681426070464	1
HERV35I-int	13.2971800143124	0.469817747776449	0.474683924102421	0.989748596742193	0.322297015374311	1
HERV4_I-int	78.9434967870803	-0.0175314941820913	0.183800128971256	-0.0953834705134131	0.92401024483243	1
HERV9-int	165.395640323861	-0.153878768216976	0.239719591664609	-0.64191152316106	0.520930631899905	1
HERVE_a-int	27.2162997156126	-0.232699021999074	0.300658148698253	-0.773965458799574	0.438951217833754	1
HERVE-int	248.195388204079	-0.199070506602829	0.17160062470453	-1.16008031407577	0.246016108330073	1
HERVFH19-int	24.9149531429475	-0.281012491811524	0.513880212168014	-0.546844352355889	0.584485669293536	1
HERVFH21-int	58.8319002366665	-0.0947176409709581	0.269574510228543	-0.351359781348234	0.725318451112416	1
HERVH-int	3111.08514285865	-0.0746540932794231	0.255723483430583	-0.291932881086723	0.77033794252196	1
HERVH48-int	67.6640912468312	-0.0911077601343559	0.332269509071949	-0.274198377060916	0.783932175261874	1
HERVI-int	184.844846116276	0.021670047896647	0.178028204809037	0.121722554692339	0.903118749998735	1
HERVIP10F-int	253.732484499565	-0.123190259743468	0.143606073801251	-0.857834606034572	0.390983797863282	1
HERVK-int	578.416716009719	-0.130786322118993	0.293834831292756	-0.445101493051674	0.656246409890352	1
HERVK11-int	55.2188392399337	-0.228247264521045	0.321505184193045	-0.709933387525086	0.477745444922672	1
HERVK13-int	144.052924855097	-0.224481538745227	0.184467067380738	-1.21691932295915	0.223634912930827	1
HERVK14-int	66.5619738488822	0.0258788775121607	0.192901780672537	0.134155721227331	0.893279438659352	1
HERVK14C-int	6.30514148907997	-0.171417770717913	0.608261138669676	-0.281816081646807	0.778084539154192	1
HERVK3-int	553.068298227508	-0.11328264843212	0.0912456155998043	-1.24151333395534	0.214416175489492	1
HERVL-int	281.099880581714	-0.158976481451072	0.134172588220083	-1.18486557917704	0.236070598663299	1
HERVL66-int	18.5093194402339	-0.412735002937654	0.472606652818287	-0.873316108599824	0.382490802730605	1
HERVL74-int	194.720395215537	-0.138496962916417	0.209606273291512	-0.660748176767594	0.508773822223084	1
HERVP71A-int	19.0126420323133	-0.244954636264261	0.497670930376232	-0.492202018066595	0.622576537968255	1
HERVS71-int	138.582778929559	0.0319715819469188	0.209800175390023	0.152390634981515	0.878878843014701	1
HUERS-P3-int	129.546894339088	-0.2212605447914	0.209776413613969	-1.05474462538274	0.291542136348272	1
HUERS-P3b-int	140.054819086637	-0.278685077902882	0.23121345784417	-1.20531512525844	0.228081672768363	1
Kanga11a	7.6322478959935	0.0582092290930648	0.504751179172798	0.115322621313059	0.908189408766283	1
Kanga1b	5.51152993000697	-0.786473085768787	0.924866878794502	-0.850363553719102	0.395122992598587	1
Kanga1c	7.43584119193	-0.849013762002745	0.716347860106311	-1.18519759642577	0.235939330058965	1
Kanga2_a	78.856265843826	-0.26500927363379	0.233176981205634	-1.13651558684553	0.255740845974361	1
L1HS	793.40757420167	-0.301987980919879	0.219660692633384	-1.37479299231702	0.169195631296486	1
L1M	7.05290685292748	-0.57543503584137	0.751969090520218	-0.765237618268697	0.444130062876088	1
L1M1	1151.71709677872	-0.189944399057518	0.282175182582706	-0.673143532039164	0.500855981486702	1
L1M2	378.916082355847	-0.258254950429516	0.188654561789699	-1.36893032418375	0.171021055715953	1
L1M2a	23.9163805669784	0.0944261604069967	0.382808973051629	0.246666528358157	0.805166312726926	1
L1M2b	7.33479177360023	-0.43889917660926	0.500163627913088	-0.877511182571489	0.380209047639496	1
L1M3	244.49814329814	-0.333169393031063	0.256708789269345	-1.29784957491851	0.19433903040365	1
L1M3a	82.2101394254697	-0.120626919892957	0.1768616999653	-0.682040938861401	0.495213064598796	1
L1M3b	22.0920693271344	-0.0816877348603266	0.355717441855905	-0.229642197003702	0.818369814534652	1
L1M3d	14.395946435323	-0.157834587608511	0.416604026654327	-0.37885996656358	0.704791853964185	1
L1M3e	18.5035559739405	0.138020663514654	0.411602701204372	0.335324970197712	0.737379959528163	1
L1M4c	1079.33856391599	-0.445139991186168	0.35852074825838	-1.24160175763485	0.214383532964714	1
L1M6	170.650356751752	-0.28201945402525	0.258053754020428	-1.09287096053222	0.27445046000206	1
L1MA2	10925.9714259997	-0.0404838152714458	0.408530774522459	-0.0990961215070475	0.921061951520852	1
L1MA8	334.841418272498	-0.301521305312783	0.275556426549999	-1.0942270847676	0.273855395376988	1
L1MB1	199.309339855918	-0.273763205024703	0.242584746920664	-1.12852604502061	0.259097823805811	1
L1MB5	1042.85144441212	-0.248054898134441	0.183607525440018	-1.3510061613214	0.176693459022634	1
L1MC3	2354.67613682165	-0.317955852282753	0.24876500792425	-1.27813736721192	0.201200995438237	1
L1MC4a	1674.04266184033	-0.253007633848777	0.225601015333974	-1.12148269135328	0.262082455077521	1
L1MC5	1455.12855656989	-0.250778916045079	0.221078850221972	-1.13434150663117	0.256651324829972	1
L1MC5a	192.537227754609	-0.131387700110233	0.213193554919679	-0.616283640280465	0.537707334296877	1
L1MCb	37.3864717541982	-0.269368428924071	0.354953096933478	-0.758884571655261	0.447921608929356	1
L1MD	294.092032060912	-0.300320460063083	0.26824303093889	-1.11958345762765	0.262891308147909	1
L1MDa	376.800353421077	-0.232826417646071	0.259735969768333	-0.896396513173501	0.370041028916447	1
L1MDb	117.666809844	0.14042965895214	0.421966978433402	0.332797745154135	0.739286960422623	1
L1ME2z	292.625855852521	-0.343541886634111	0.301730833730351	-1.13857070020602	0.254882254877762	1
L1ME3	474.956302858809	-0.215874527215668	0.188069597264164	-1.1478438320493	0.251033038882135	1
L1ME3C	718.517753804659	-0.294293097329976	0.294303471240257	-0.999964750975455	0.317327566627577	1
L1ME3Cz	27.7601586266233	-0.595596704496292	0.5750856667489	-1.03566605626488	0.300357963239993	1
L1ME3D	479.20393682849	-0.254676643647789	0.214399014553553	-1.18786293947342	0.234887412755496	1
L1ME3E	376.095299243493	-0.401589995019923	0.339077919643607	-1.1843590270992	0.236270972065075	1
L1ME3F	441.804499271467	-0.208987133190319	0.266252094228101	-0.784922025857485	0.432499287140269	1
L1ME4a	1795.42593561469	-0.27846220629496	0.26023379241544	-1.07004629840855	0.284598469394409	1
L1ME4b	28.7807665363443	-0.445443977262646	0.397600834732413	-1.12032958271436	0.262573340191269	1
L1ME4c	9.38033544296924	-0.898732686476031	0.684851658658784	-1.31230270835017	0.189418018711689	1
L1ME5	181.2797395272	-0.079820460828944	0.191687412103518	-0.416409507296379	0.677110372681193	1
L1MEa	22.6860562165294	-0.154528176842639	0.505895172952877	-0.305454934350664	0.760019687992839	1
L1MEb	54.882935534652	-0.162836448462664	0.251991927232964	-0.646197083576107	0.518151728038478	1
L1MEe	304.366620985323	-0.247905382971789	0.295788700847475	-0.838116473893378	0.401965291546287	1
L1MEf	563.273120140043	-0.295116643472606	0.257728987348878	-1.14506577823595	0.25218191026437	1
L1MEg	656.412689784931	-0.286459982536511	0.216146578242548	-1.32530426743588	0.185070254171832	1
L1MEg1	48.3839457299803	-0.258671621952611	0.241221261611161	-1.07234171741287	0.283566575570484	1
L1MEg2	39.8754920514943	0.0193415955272064	0.293729394993021	0.0658483483672648	0.947498563304008	1
L1MEh	8.14156283669878	-0.334331400796403	0.471320941163019	-0.709349769122108	0.478107450784708	1
L1P3	318.66856143838	-0.2325532572822	0.187174997714843	-1.24243761250897	0.214075145431573	1
L1P4	268.788665375632	-0.380826533048306	0.309422102634023	-1.23076706481676	0.218409996939067	1
L1P4b	4.19676578303624	0.628076158585367	1.07276990475338	0.585471456462751	0.558230753787831	1
L1P4e	7.18332392139258	-0.672082741192845	0.587313117457536	-1.14433463380194	0.252484885295867	1
L1PA10	944.151021074022	-0.195142585411332	0.172953269761749	-1.12829659526038	0.2591946809052	1
L1PA14	538.211746447273	-0.0190718188856199	0.427489179064057	-0.0446135711022574	0.964415325255765	1
L1PA15	629.474787298256	-0.252945523270242	0.195778561947912	-1.29199806533229	0.196357814585195	1
L1PA6	26374.8299597258	-0.240319554723682	0.236301797598673	-1.01700265154916	0.3091521680313	1
L1PA8	454.531189760826	-0.194073625213979	0.185514514742074	-1.0461371471866	0.295497716671303	1
L1PA8A	143.17636493644	-0.249490526345032	0.217963312091074	-1.14464459156679	0.252356412592372	1
L1PB	46.0678290967859	-0.314707673096497	0.382630729038347	-0.822484053717905	0.410801458630074	1
L1PB1	7638.68105602061	-0.175730196845715	0.296412749492771	-0.592856404275554	0.55327725603079	1
L1PBa	160.532061663278	-0.229170290275466	0.261104144648582	-0.877696869132065	0.380108244013419	1
L1PBa1	89.1307260876658	-0.0727501394404188	0.188506938516246	-0.385928178628549	0.699549860729736	1
L1PBb	24.4508408062932	-0.167990988855058	0.337297378195146	-0.498050087889701	0.618448738991262	1
L1PREC2	954.661854770854	-0.163447053238754	0.181790524980558	-0.899095556582136	0.368601764682992	1
L2	4460.82737837973	-0.134245572073137	0.135457733415695	-0.991051368482317	0.321660497840564	1
L2b	6596.99920906631	-0.0939251613347498	0.0919983256242776	-1.02094424759796	0.307280853846803	1
L2c	8932.65225182637	-0.129467451251979	0.10954881222324	-1.18182432674987	0.237275413118467	1
L2d	143.184496774544	-0.0793086174045079	0.199952294028592	-0.39663769695569	0.69163464981272	1
L3b	166.28501145178	-0.142271192838573	0.217024974878285	-0.655552168216414	0.512112309954576	1
L4_A_Mam	5.45888961036188	1.20565949177706	1.41500820856994	0.852051235091807	0.39418565595332	1
L4_C_Mam	9.0402290270029	-0.0335369976919385	0.491627907928284	-0.0682162203387987	0.945613515085469	1
L5	41.9326664906101	-0.134388415821532	0.383644605490883	-0.350294032284329	0.726118043453288	1
Looper	30.6690319029739	-0.288035938130139	0.457982668678313	-0.628923227512907	0.529399318680895	1
LOR1-int	170.582689199845	-0.193991519304987	0.300216205335149	-0.646172711058094	0.518167510311872	1
LOR1b	33.5298495868536	0.284535446618551	0.309489622743355	0.919369910035732	0.357902122413247	1
LTR1	139.085366495748	0.131048734680211	0.275201415072062	0.476192081519261	0.633937540307665	1
LTR10A	73.07216232949	-0.152886541005748	0.338008097592737	-0.452316208086706	0.651041201206805	1
LTR10B	5.03651510311922	-0.133372372303078	0.77483738706101	-0.172129500370349	0.863335720941126	1
LTR10B1	62.9402448737963	-0.0439290825410609	0.246119370353607	-0.178486896329804	0.858340611180003	1
LTR10C	96.4197472427788	-0.200300149204258	0.171176870776002	-1.17013559306366	0.241946406848864	1
LTR10D	25.6228879278062	-0.41977371700441	0.390635410443785	-1.07459207686144	0.282557400688688	1
LTR10E	42.8101513770075	-0.105736570760605	0.310554904019699	-0.340476255219264	0.733497901400764	1
LTR10F	21.8285041446826	-0.197047742752311	0.337127552715006	-0.584490176389966	0.558890572592682	1
LTR10G	7.62330853808119	-0.259860466279888	0.513659312111551	-0.505900428849723	0.612926551249451	1
LTR12C	1113.09194428685	0.0767267163716877	0.111457512630172	0.688394299864516	0.491204512406104	1
LTR12D	82.2345094162856	-0.214812450966572	0.231094235062498	-0.929544827929079	0.352606804759388	1
LTR12E	16.0661315119083	0.283508025886658	0.565708923084957	0.501155301458946	0.616261829370887	1
LTR13	780.547850156647	-0.0325747358102344	0.222206984579016	-0.146596363169902	0.883450624439474	1
LTR13A	200.547729072131	-0.00927958420180051	0.187654620048521	-0.0494503370042322	0.960560414071268	1
LTR14	22.0421922062328	-0.0377816843306775	0.320425208310441	-0.117911086115525	0.906138109078493	1
LTR14B	90.3743923091717	-0.153907225389777	0.151000057161152	-1.01925276243784	0.30808298360432	1
LTR14C	4.57619927752622	-0.342106206072017	0.61009287342228	-0.560744471826055	0.574971745619735	1
LTR16A	329.935701972967	-0.0598668096835013	0.152711591061735	-0.392025315611436	0.69503950876338	1
LTR16A1	120.436674400871	-0.0442902959251744	0.214196885028551	-0.206773762929702	0.83618654747448	1
LTR16A2	57.4977414482204	-0.194140196174804	0.230102509359466	-0.843711773136373	0.398830487057569	1
LTR16B	33.2394107125112	-0.314011348659074	0.27311395651473	-1.14974479029283	0.250249000569334	1
LTR16B1	51.2904406979621	-0.111951049066012	0.212311638936734	-0.527295863885128	0.597988146081584	1
LTR16C	258.544260752218	0.0447966842078852	0.183255377190472	0.244449493895748	0.806882713563638	1
LTR16D	14.8577368610377	-0.44079953787692	0.324442739188799	-1.3586358535224	0.174262008026906	1
LTR16E1	52.1162050306041	-0.167125032679195	0.246032484274289	-0.679280352641872	0.496960242878761	1
LTR17	119.659739585141	-0.0410934379976298	0.142075769956542	-0.289236074597375	0.772400727481282	1
LTR18B	34.9784201437521	-0.139960909883249	0.218511798531634	-0.640518776669112	0.521835385947025	1
LTR19-int	39.4241224018211	0.138929329345675	0.295175020272346	0.470667637178412	0.637878098614149	1
LTR19A	129.084892904941	-0.176751883520321	0.36283117201242	-0.48714635663738	0.626154617179645	1
LTR19B	42.446175846045	0.192773232407764	0.221351998312857	0.870889957520512	0.383814240632727	1
LTR19C	37.5725906455374	0.0152741755355792	0.310525623307645	0.049188132602013	0.960769368631208	1
LTR1B	209.794548263138	-0.106644827558064	0.203817115615087	-0.523237841121572	0.600808750989467	1
LTR1C	776.125837667111	-0.593786574504889	0.643507783815304	-0.922734098077847	0.356145791687882	1
LTR2	105.102918339848	0.0396330634156219	0.264245697003474	0.14998565299287	0.880775934467241	1
LTR21A	95.7511614220688	-0.203539562202017	0.36042819911885	-0.564715975885397	0.572266966033749	1
LTR21B	15.9500053282945	0.113022202915577	0.626644222777535	0.180361038700107	0.856869139301214	1
LTR22A	55.2016654122778	-0.262377107233564	0.203506388806184	-1.28928191774582	0.197300094975906	1
LTR22B	9.63231066540396	0.482779865835299	0.448256208185934	1.07701768992577	0.281472362791319	1
LTR22C	63.4156418057254	-0.0292207394305613	0.220100513811397	-0.132760886944591	0.894382488165838	1
LTR23	27.6693532033006	-0.0696694936689176	0.449825662664877	-0.154881100504979	0.876915053455105	1
LTR24	34.2727336164254	-0.433562109316938	0.327557603702858	-1.32362095831621	0.185628961056524	1
LTR24B	32.7714239324184	-0.19991658931391	0.373632540019985	-0.535062040643508	0.592606957394698	1
LTR24C	5.20131248791891	-0.550382053126073	0.738816982500843	-0.744950462918529	0.456301667092313	1
LTR25-int	15516.9452015379	0.0182487121455089	0.404131618816161	0.0451553684390388	0.963983468762529	1
LTR26	63.2437424876905	-0.0742028573360985	0.475530851262709	-0.156042151921505	0.875999795722068	1
LTR26B	25.2170348523369	-0.360062531982992	0.371148983520259	-0.970129376531992	0.331982007754855	1
LTR27	50.8741746306753	-0.163209841935717	0.39576761369643	-0.412388068875452	0.680055006785119	1
LTR27B	23.0668035755128	0.265415067035324	0.239687845637216	1.10733636213264	0.268148528657801	1
LTR27E	4.22541545617731	-0.136992374982953	0.546904355909861	-0.250486896845144	0.802210836592432	1
LTR29	36.7669765761175	-0.205763704316673	0.259646367836511	-0.792476729141978	0.428082755393402	1
LTR2B	171.549428416626	-0.411376056763029	0.414812428080269	-0.991715842909665	0.321336160446532	1
LTR2C	83.1687392760738	0.0555611062642873	0.32592065151272	0.170474334800226	0.8646371167782	1
LTR3	197.548748628672	-0.11297670096897	0.435581459955656	-0.259369856973415	0.795349884755897	1
LTR31	12.5617269742444	0.0943959175389239	0.525070150969193	0.179777725632822	0.857327071061631	1
LTR32	54.8518150637704	-0.143176723924253	0.308456161335716	-0.464172034380026	0.642524495599525	1
LTR33	430.95159489974	-0.0711296363279242	0.0977727613887898	-0.727499513336642	0.466920013349511	1
LTR33A	292.380443799225	0.0352252799332502	0.196623011751599	0.179151359850757	0.857818854959159	1
LTR34	22.9169076063584	-0.318241485747771	0.309687040665849	-1.02762287070046	0.304127261666314	1
LTR35	38.1659039124533	-0.302561724259944	0.331129296651056	-0.913726835166698	0.360860399643152	1
LTR35B	11.910942604541	0.38736531056858	0.401773987494296	0.964137357384492	0.334977065517112	1
LTR38	8.26368692899318	0.135772904994481	0.504738801245325	0.268996369329034	0.787932476587875	1
LTR38B	7.86376531092589	0.0395159873543013	0.483501656616081	0.0817287527634648	0.934862413439872	1
LTR38C	6.2260248282732	0.354610700371063	0.62941140263485	0.563400502257485	0.573162195258696	1
LTR3A	101.456592627786	-0.133765189479527	0.179238836471916	-0.746295792321133	0.455488752655125	1
LTR3B	41.1717845084266	-0.182880862791118	0.346793950502718	-0.527347326924276	0.597952414373423	1
LTR40a	40.4256877036496	-0.368590230426627	0.297093305271796	-1.24065478382094	0.214733304580976	1
LTR40A1	26.6730248062455	-0.190195793528699	0.502759150018348	-0.37830399212378	0.705204780129454	1
LTR40b	79.6563355971161	-0.129829288609851	0.26435752954667	-0.491112505221574	0.623346877310926	1
LTR40c	39.5251336242776	-0.280407450736251	0.267777077885565	-1.04716749077411	0.295022336084365	1
LTR41	224.017763517235	0.0986962742876598	0.328265811015148	0.300659620879938	0.763674062704946	1
LTR41B	321.902021506653	-0.20474848617817	0.35099155922145	-0.583343048568835	0.559662388343269	1
LTR42	96.4546018371453	-0.152384087713971	0.210649847355441	-0.72339994368401	0.469434205820131	1
LTR43B	7.85015658440768	-0.598952070202247	0.446478689511468	-1.34150203419028	0.17975750971488	1
LTR45	24.3483838619179	-0.0775879085281643	0.303410154832025	-0.25571955088688	0.798167397570462	1
LTR45B	75.9567578272669	-0.037905654758651	0.381707989267851	-0.0993053743290972	0.920895811414403	1
LTR45C	45.6454804539146	-0.111028898786947	0.262853211129272	-0.42239886783176	0.672733904138536	1
LTR46	42.756657652097	0.0305320050647169	0.451280466675453	0.0676563851514418	0.946059169321519	1
LTR47A	31.7423288150888	-0.2707210186728	0.261158333956035	-1.03661642564458	0.299914655126405	1
LTR47B	85.0753669369695	-0.25520402498036	0.27348167528188	-0.933166819010154	0.350733843692104	1
LTR47B2	132.057620342012	-0.618735904417025	0.631356262803652	-0.980010717988946	0.327080828080386	1
LTR49	80.7124333553734	-0.0488196366541803	0.169600583663953	-0.287850640602226	0.773461071481393	1
LTR49-int	288.050483183187	-0.315221708059383	0.411730358358844	-0.765602296891237	0.443912977379624	1
LTR5_Hs	1542.93561762366	0.0329890847829526	0.267641668038019	0.123258403763447	0.901902478585034	1
LTR51	17.4249013811019	0.164169143384203	0.411806882333286	0.398655657365475	0.690146945253509	1
LTR52	79.867386115443	-0.178029722917184	0.410903980177056	-0.433263564009459	0.664823305149256	1
LTR52-int	8.16922557410379	0.0824047292138811	0.539502220624265	0.152742150196397	0.878601619695979	1
LTR53	28.8512812940235	-0.0313366199695644	0.297671375321138	-0.105272533967223	0.916159556571518	1
LTR55	12.4291799661421	-0.013514085309285	0.388826837095817	-0.0347560508174358	0.97227426580688	1
LTR56	36.5104408765044	-0.303820857161765	0.287156936147089	-1.05803071044796	0.290041441619336	1
LTR57	231.08931629507	-0.266418108534754	0.456462112410427	-0.583658755658573	0.559449921308519	1
LTR57-int	16.9454899104142	-0.797527521015599	0.665594840685703	-1.1982177028205	0.230832275338348	1
LTR58	21.9006682928041	0.0724533475005951	0.39448875065225	0.183663912800556	0.854277120670698	1
LTR5A	180.622122556341	-0.209384585041397	0.171285990590976	-1.22242679812267	0.221546270361908	1
LTR5B	261.268923550683	-0.156405026025722	0.136709139064983	-1.14407147243739	0.252593997389126	1
LTR60	7.18955658313575	0.229663845225601	0.480565829389682	0.477902986813012	0.632719255443955	1
LTR61	38.6648910538164	-0.383846368755397	0.290999181199071	-1.31906339795784	0.187147918471503	1
LTR62	32.0950611011818	-0.316922131156013	0.374760728345121	-0.845665266356712	0.39773950482737	1
LTR64	36.1235813632008	-0.186684153195684	0.301017317738163	-0.620177452242366	0.535140964501143	1
LTR66	24.3607649458993	-0.158089212892474	0.3098088287292	-0.510279883052195	0.609855394271028	1
LTR68	6.32746415555264	-0.0257773065520804	0.601997181260995	-0.0428196465938346	0.965845302634808	1
LTR69	5.96910887596996	1.30953206491993	1.11167363048449	1.17798248425593	0.238803589218832	1
LTR6B	60.0340993233469	-0.0364442031319286	0.189407959924268	-0.192411148647081	0.84742016020517	1
LTR7	282.216362499599	-0.0738404800126957	0.38832294457593	-0.190152245815229	0.849189830617367	1
LTR70	41.1342660321776	-0.251161091755414	0.24089142145019	-1.04263194697179	0.297118787269734	1
LTR71A	9.64237094884538	0.493316165346993	0.542283470217163	0.909701645800562	0.362979876012354	1
LTR71B	44.8054359466692	-0.017634312969405	0.245318372367727	-0.0718833766880351	0.94269471930392	1
LTR72	30.7325959784249	-0.214851798632089	0.435631109264582	-0.493196638308946	0.621873652963561	1
LTR73	38.0012392066839	0.230283760330141	0.244133555223432	0.943269597329152	0.34554302254344	1
LTR75	29.1199159566125	0.340157659171217	0.306038706983904	1.11148574153761	0.266359324074814	1
LTR75_1	13.9597183421768	0.120781014202314	0.447500750896746	0.269901254825342	0.787236221779843	1
LTR76	60.2446085750091	0.0286227940829518	0.266151481064459	0.107543245555037	0.914358019241494	1
LTR77	9.42286456130835	-0.0145161738518298	0.50884381609494	-0.0285277591918724	0.977241228401762	1
LTR78	136.302750400128	-0.238097599121231	0.196524208048679	-1.21154335888358	0.22568722760342	1
LTR78B	66.3358418661636	-0.101890736415193	0.214670414268574	-0.474638001525992	0.635045015214236	1
LTR79	80.4081746448144	-0.205714101234124	0.170360305830569	-1.20752366715469	0.22723053614391	1
LTR7B	249.181260215367	-0.18570021465721	0.269050509108894	-0.69020577315485	0.490064793347552	1
LTR7C	234.117695344224	-0.284409857735009	0.250477807905341	-1.13546928613528	0.256178743683327	1
LTR7Y	313.43723966363	-0.00604291128817159	0.365636016295543	-0.0165271226543698	0.986813864291877	1
LTR8	552.488719524199	-0.0081714965742485	0.301400028606539	-0.0271117976067479	0.978370565090889	1
LTR80A	4.50551602619886	-0.810657597810659	0.692205389351634	-1.17112292143518	0.241549371659835	1
LTR80B	4.96704762872292	-0.0208630311269049	0.667816392117812	-0.0312406694012752	0.975077606238756	1
LTR81	13.4268722016983	-0.903226945402302	0.842245941668305	-1.07240284662364	0.283539129930374	1
LTR81A	11.1492312612992	0.337859838869251	0.417668717659971	0.808918227733557	0.41856218350078	1
LTR81C	9.07034522055397	-0.792651018791483	0.625289753121077	-1.26765393936977	0.204921560388771	1
LTR82A	63.5911819765262	-0.346670685949435	0.334841174108457	-1.03532872524556	0.300515419219814	1
LTR83	10.9337132182091	0.163021871443867	0.511541199853517	0.318687666781383	0.749963367885122	1
LTR84a	29.2097561438376	-0.407663099097815	0.349722735888365	-1.1656751399427	0.24374581505064	1
LTR84b	25.0616838147933	-0.194417747941956	0.325912061871724	-0.596534374411944	0.550818297284132	1
LTR85a	13.6091141005058	-0.468159394306672	0.366109118792676	-1.27874278534916	0.200987647680891	1
LTR85c	17.2110775061413	-0.30240794799324	0.435635215124115	-0.694177002901572	0.487571212789085	1
LTR86A1	30.4733926347189	0.177438445171023	0.30689631698405	0.578170656835368	0.563148907446466	1
LTR86A2	9.85811203402585	-0.129077854272923	0.396302858430049	-0.325705080160824	0.744647500242291	1
LTR86B1	9.64997184160898	-0.478862067626813	0.45966382014647	-1.0417658441646	0.297520253330052	1
LTR86B2	5.26652214963036	-0.675886632779277	0.583136317004549	-1.15905426067642	0.246434068268153	1
LTR86C	6.71726278473464	-0.290115803112116	0.551761007131089	-0.525799756348476	0.599027343852671	1
LTR88a	7.24051993695686	-0.432254462043098	0.466376899384539	-0.926835061113723	0.354012177978138	1
LTR88b	31.0397166633669	-0.18368442485367	0.385943918199714	-0.475935534132758	0.634120305762079	1
LTR88c	5.89939094940766	0.115924327002924	0.516171169402366	0.224585048283777	0.822302097515212	1
LTR89	70.5799551158066	-0.30348388491076	0.27521978595221	-1.10269646443028	0.270159002683469	1
LTR90A	14.2554131989098	-0.351075571426114	0.486706690907427	-0.721328837233695	0.470707218636183	1
LTR90B	7.30345876166286	1.3326658319428	1.26972458328127	1.04957078841372	0.293915493375889	1
LTR9B	74.9994078450488	-0.00390036700381208	0.207011601375802	-0.0188412967094123	0.984967709651952	1
MamGyp-int	626.699679114611	0.0936382685930008	0.273804537380416	0.341989469892906	0.732358816819846	1
MamGypLTR1b	90.6786018851931	-0.209150928395464	0.23017736630842	-0.908651149110892	0.36353429802233	1
MamGypLTR1c	17.4524859730592	-0.125267919495399	0.353855041959318	-0.354009141149388	0.723332032643184	1
MamGypLTR1d	7.40418409150548	0.131295220957965	0.541432977821087	0.242495796038028	0.808396013943022	1
MamGypLTR2c	16.7189378301013	-0.469935823509387	0.509696826344566	-0.921990876183523	0.356533334765897	1
MamGypLTR3	12.9045210632828	-0.28051580291242	0.406809952596946	-0.689550000243837	0.490477219615513	1
MamRep1151	17.0039446278221	-0.00598897985278969	0.53094559974416	-0.0112798370599088	0.991000183010137	1
MamRep1527	27.0267735709304	-0.377840933871118	0.324654080759583	-1.16382622694005	0.244494441255577	1
MamRep1879	13.2923733912919	-0.306860054655234	0.406403999078789	-0.755061602126959	0.450212020998537	1
MamRep38	133.60152282555	-0.149093159809125	0.217595747534481	-0.685184161448281	0.49322771713432	1
MamRep4096	39.3900496882574	-0.489241407053643	0.384056932902552	-1.27387729562945	0.202706905986934	1
MamRep488	8.98935771785927	-0.0132976159133639	0.470815128162078	-0.0282438161349526	0.977467690927461	1
MamRep605b	4.72163255116489	0.419549575804363	0.823117198875178	0.509708187822698	0.610255915877183	1
MER101	10.2646697814428	0.246246916530603	0.458308721198848	0.5372948520082	0.591063960857302	1
MER101-int	153.040897059803	-0.396138583565856	0.287812217084446	-1.37637862485048	0.16870444215825	1
MER102a	342.398861047622	-0.109799285911382	0.160850034847669	-0.682618974968614	0.494847640756813	1
MER102b	296.257572088429	-0.101528770312923	0.12028215048365	-0.844088419642318	0.398619998339277	1
MER102c	167.218962599328	-0.171389316103797	0.272131390933571	-0.62980355010067	0.528823122665348	1
MER104	53.4032233817422	-0.27525058375709	0.422246262232982	-0.651872161760465	0.514483644825836	1
MER105	15.7762608818609	-0.14120290157302	0.439680514152561	-0.321148872938283	0.748097574988179	1
MER106A	32.472996638034	-0.19531674786095	0.27889703207879	-0.700318488171551	0.483728428250638	1
MER106B	12.5991025129512	-0.336143882071038	0.526430525647742	-0.638534176295025	0.52312601413117	1
MER107	18.4423148659775	-0.0709952994356025	0.501422666352567	-0.141587734659133	0.887405655646794	1
MER110	10.9224635493002	-0.61686172913474	0.532932492833293	-1.1574856805132	0.247073986339419	1
MER110-int	10.2291885872355	-0.502471891389152	0.504043528623873	-0.996881941448565	0.318821818142012	1
MER110A	20.5268058225968	-0.270037861718944	0.409497076710976	-0.659437825265692	0.509614659307128	1
MER113	121.940179097982	-0.301791947829018	0.225771185258176	-1.33671596525442	0.18131536855625	1
MER113A	73.603214725106	-0.00122334466871658	0.355655080216554	-0.00343969406530534	0.997255526623279	1
MER113B	11.4292333584498	-0.450035638259394	0.651647806859792	-0.690611759177182	0.489809555653937	1
MER11B	4665.76420291846	0.0785738007444616	0.824625472019743	0.0952842270952557	0.924089070602691	1
MER11C	292.906233024186	-0.118033836400127	0.145407736934087	-0.811743851385509	0.416938626473177	1
MER11D	165.763474034675	-0.262173720022438	0.241341018548296	-1.08632059978637	0.27733717629072	1
MER124	58.9277882370982	-0.562021434331439	0.407383646513296	-1.3795876175729	0.167713652098427	1
MER126	4.95563869433545	-0.348581417518779	0.574748600194935	-0.606493721603763	0.544186950215525	1
MER131	21.1525900770432	-0.303330869121859	0.583702207473116	-0.519667161162534	0.603295578851858	1
MER136	8.57804613231069	0.700937839425865	1.66870849756383	0.420048103338104	0.674450313343815	1
MER1A	330.968463360347	-0.132359378181207	0.165135371843129	-0.801520453818596	0.422830407795985	1
MER1B	525.848169827205	0.000710626385344681	0.139330942524044	0.00510027688373708	0.995930585461482	1
MER2	577.502645326446	-0.228998779508769	0.191203144366122	-1.19767266520615	0.231044474893588	1
MER20	1102.32307306341	-0.109876170656292	0.103119094140095	-1.06552691887515	0.286637550685461	1
MER20B	259.388243613954	-0.109645254528408	0.16949738389768	-0.646884642152336	0.517706606163993	1
MER21-int	43.9599743547105	-0.340022932917893	0.275394822360473	-1.23467438495567	0.216951712741245	1
MER21A	313.047051631149	-0.169815088738805	0.167573195747349	-1.01337858946628	0.310879362132881	1
MER21B	296.243387808494	-0.0903844475616792	0.130508930853	-0.692553735372217	0.488589652676317	1
MER21C	846.398713005043	-0.0859795616455702	0.155186917636771	-0.554038722818203	0.579552345092453	1
MER30B	4.91795120857524	-0.714591319199814	0.608809712539047	-1.17375150967879	0.240494571680869	1
MER31-int	142.67057211337	-0.110947346737535	0.255086416446383	-0.434940238226503	0.663605806434104	1
MER31A	131.608567539608	-0.113609845905307	0.169020921310378	-0.672164398492904	0.501479042837977	1
MER31B	126.669443112881	0.0485938174989665	0.157870250831699	0.307808578519148	0.758227993603667	1
MER34	48.5942010127172	-0.218632593171123	0.291180379162592	-0.750849331949806	0.452743336418245	1
MER34-int	36.1510394722349	-0.0374263516228914	0.28849211304812	-0.129730935197694	0.896779306637496	1
MER34B	109.107610239849	-0.200897779246603	0.277740500225471	-0.723329075462573	0.469477733743853	1
MER34B-int	427.502832280297	-0.154591403809794	0.498448904604316	-0.310144936385232	0.756450741565501	1
MER34C	36.413426325018	-0.365626957751689	0.339048300980449	-1.07839194797432	0.280858878851973	1
MER34C2	77.6411768575924	-0.0078414708293844	0.28761139269634	-0.0272641175854374	0.978249076241377	1
MER39B	115.312630736868	-0.110953715820343	0.182889724098473	-0.606670037735976	0.544069910134651	1
MER41C	26.8128727118935	-0.311104379057477	0.285287073365772	-1.09049588327686	0.275494765752646	1
MER41E	29.9179962197078	0.029665935979422	0.322404298990775	0.0920147035020486	0.926686357447163	1
MER41G	19.6961751822465	0.28485973660689	0.343986178194969	0.828113903011048	0.407605996568315	1
MER44A	211.800679236776	-0.235010329880084	0.257714975125156	-0.911900170977467	0.361821271554729	1
MER44B	95.743248601376	-0.139273435976091	0.191282409455842	-0.728103730877789	0.466550090177752	1
MER44C	86.7419441264279	-0.289015263301158	0.227694739699173	-1.26931023388156	0.204330437766045	1
MER44D	18.0132480370072	-0.413051062832259	0.437864921649723	-0.94332987734214	0.345512198283531	1
MER45B	24.2933921369795	-0.172743630685949	0.414165331378096	-0.417088581777622	0.676613616381827	1
MER47B	26.0975451592902	0.316471400097504	0.315741995677249	1.002310127985	0.316193832500301	1
MER48	26.8975625489097	0.232846868687154	0.452315038667408	0.514789137617793	0.606700376698833	1
MER49	327.73728599207	-0.21381590128714	0.238534693086561	-0.896372341148501	0.370053934397378	1
MER4A	363.633451527998	-0.115968244000638	0.164098738497773	-0.706697961619075	0.47975419656876	1
MER4A1	299.309915085885	-0.225752707338348	0.166580662925058	-1.3552155656861	0.175348886799217	1
MER4C	56.0836790977372	-0.198299250555427	0.254893167555423	-0.777970050971687	0.436586669205576	1
MER4D	65.7947827080448	-0.130755132700167	0.200530890227775	-0.65204484232652	0.514372244845476	1
MER4D0	69.4084267826645	-0.0431163331344658	0.202377046803908	-0.213049522242723	0.831288336096743	1
MER4D1	99.2887370564077	-0.174802296442088	0.189389575767317	-0.922977390565834	0.356018987805667	1
MER4E	51.7874025122452	-0.0019091952181999	0.213410503777293	-0.00894611644885232	0.992862127017341	1
MER50	109.720125596534	0.0748534278833021	0.147201688088392	0.508509303496261	0.611096216255271	1
MER50-int	38.374964342485	-0.294143678431217	0.252752591928074	-1.16376127416696	0.244520769996113	1
MER50B	25.9625464941785	-0.273755060736296	0.238875871463234	-1.14601386510663	0.251789415165052	1
MER50C	6.0273417311795	0.0416452184955284	0.519905194468188	0.0801015626284085	0.936156479945508	1
MER51-int	30.020391743987	0.0681331471848208	0.334743446487082	0.203538405007878	0.838714231004259	1
MER51A	186.004956596102	-0.31240448679066	0.373924879756743	-0.835473924585855	0.403450922483266	1
MER51B	31.5404337149598	-0.0824255740599928	0.277431893490234	-0.297102013121265	0.76638862748032	1
MER51C	44.1115224212693	-0.0341845955931491	0.300864602526352	-0.113621194737107	0.909538085185009	1
MER51D	9.38400408873735	-0.101441175697205	0.561239039451073	-0.180745045455891	0.856567699875414	1
MER52-int	13.6968477875531	-0.433265108193272	0.492034685034044	-0.880558060989734	0.37855706655763	1
MER52A	175.676034309653	0.167616488233428	0.194719713657817	0.860809032042753	0.389343229674265	1
MER52C	199.238673944944	-0.00691375190080629	0.449214794830766	-0.0153907484356363	0.987720444232829	1
MER52D	58.0750577630009	0.0150836480273584	0.305491088712603	0.0493750835447403	0.960620384387782	1
MER53	47.3582233622123	-0.0996794385336937	0.422357843067267	-0.236007073551179	0.813427181304267	1
MER54A	163.658193792689	0.0306843192813626	0.19690261742375	0.155834999467415	0.876163082044848	1
MER54B	18.0371919655802	0.278651014997769	0.462729268141376	0.602190166437957	0.547047560615732	1
MER57-int	88.4522451813672	-0.312990573523857	0.237858785191127	-1.31586719940725	0.188218619611165	1
MER57A-int	404.461705620944	-0.169733120377615	0.234637140765029	-0.723385563871959	0.469443037854592	1
MER57A1	38.5857610869257	-0.153928510171315	0.288792836487811	-0.533006677185401	0.594028958161825	1
MER57B1	49.8185461592976	-0.195217208587626	0.298276249946051	-0.654484588105605	0.512799653250198	1
MER57B2	68.420807123484	-0.234694186118191	0.225291433879534	-1.04173595097133	0.297534116240846	1
MER57C1	45.7349835077269	0.0636053615842569	0.297784934370626	0.213594961473414	0.830862928889865	1
MER57C2	12.2546982686026	0.228652946115652	0.468157132315062	0.488410685927076	0.625258974347679	1
MER57D	11.5850952157461	-0.389500444572809	0.534226110816067	-0.729092862903725	0.465944860083866	1
MER57E1	20.2161927720683	-0.086851542277447	0.437155471182261	-0.198674265799676	0.842517555633617	1
MER57E3	20.1430932921363	-0.111298466122929	0.42536860953633	-0.261651808872897	0.793589897318709	1
MER57F	90.582153766336	-0.413492679718178	0.551854067654172	-0.749279028558869	0.453689045112531	1
MER58D	18.0007545093797	-0.296218463002622	0.407563276812851	-0.726803615181067	0.467346268137168	1
MER5A	700.422151609716	-0.147988731365261	0.138685423189407	-1.067082090979	0.285934768148106	1
MER5C	22.20990502165	-0.318847517148277	0.358836426435383	-0.888559504160856	0.374239862996323	1
MER5C1	10.6387620971428	-0.0125193440729138	0.51664241998648	-0.0242321257190638	0.980667453030612	1
MER6	64.6214500682383	0.119928311230027	0.40551127928232	0.295745932005339	0.76742411670868	1
MER61-int	65.9734702192112	-0.185599545689942	0.209782515150266	-0.884723617490231	0.376305714517825	1
MER61B	8.1115552306188	0.0140841650118405	0.593820881283723	0.0237178675519011	0.981077653769209	1
MER61D	14.1621241975571	-0.167249416562812	0.538635488297692	-0.310505750542706	0.756176387149504	1
MER61E	15.6537255050078	0.248676661938328	0.355536296507315	0.699440997673811	0.48427647408906	1
MER61F	7.69049719615732	-0.103495124852094	0.712272792255722	-0.145302650862645	0.884471921852854	1
MER63B	94.5375485585077	0.0357442307697818	0.29065859307442	0.12297668681218	0.902125559048051	1
MER63C	49.8467204499627	-0.312430733466369	0.26273850672128	-1.18913187627196	0.234387776525765	1
MER63D	24.323366084161	-0.188034246767648	0.406499211445757	-0.462569770059048	0.643672781255564	1
MER65-int	428.23556552742	-0.300644410526448	0.357874616637063	-0.840083080916982	0.400861805704612	1
MER65B	7.9169641070447	0.136185038789562	0.516199210347705	0.263822640677481	0.791916587731368	1
MER65D	28.5011808894701	0.184418288080687	0.300360864861573	0.613989069999781	0.539222549879698	1
MER66-int	50.2832985017947	-0.05040379034921	0.220320956952383	-0.22877438009723	0.819044280458	1
MER66A	31.8659157748792	-0.0370228578894705	0.383062744205524	-0.0966495918736662	0.923004672188342	1
MER66B	129.543039730187	-0.00359415241356145	0.175946749055506	-0.0204275011209647	0.983702345702823	1
MER66C	27.0906315562442	-0.176537028941248	0.314539089419192	-0.561256247251273	0.574622863588956	1
MER67A	32.7207481456767	-0.108860789633436	0.306322486562663	-0.355379687776096	0.722305163842247	1
MER67B	81.5287995498346	-0.235826064870756	0.19719625939468	-1.19589522435494	0.231737449034467	1
MER67C	59.7437117119816	-0.0673383846927281	0.260977934995066	-0.258023287271398	0.796388934944745	1
MER68	386.762430744935	-0.0377469529959691	0.131587383344198	-0.286858451294172	0.774220705084605	1
MER68-int	102.519331043272	-0.00464403172848302	0.171547668156224	-0.0270713777598761	0.978402803629681	1
MER68B	46.7010100525778	-0.291581619914821	0.253603840281008	-1.14975238384297	0.25024587209028	1
MER6B	13.1356019643558	-0.444736552362032	0.704088227070191	-0.631648897486388	0.527616327379546	1
MER70-int	46.7926845397272	-0.0586799979865435	0.2487164598304	-0.23593130115537	0.81348597895928	1
MER70A	18.217066061419	-0.216331246896388	0.334653167340161	-0.646434183234537	0.517998208591493	1
MER70B	18.8395793433131	0.0235399614407254	0.503764656303823	0.0467280924657174	0.962729940245908	1
MER70C	4.40476754061405	0.079669618468783	0.727307965367142	0.109540417900643	0.912773865779191	1
MER72	58.0356714010537	0.261296251829161	0.239173973378947	1.09249450572602	0.274615804121462	1
MER72B	5.66990231134675	0.193131132875564	0.729811898475264	0.264631384167697	0.791293440721685	1
MER73	8.16590360913976	-0.127892058580883	0.483465176872124	-0.264532100136574	0.791369933140961	1
MER74A	109.854696145783	-0.210682508385031	0.180519743502072	-1.16708845413694	0.243174650043708	1
MER74B	114.574881707643	-0.194744587085018	0.160336843488685	-1.21459661327786	0.224519981202788	1
MER75	53.6014981342661	0.123726539433316	0.512797430733351	0.241277611817155	0.809339961571094	1
MER76	70.9657573889452	0.0190993769010728	0.467856753193424	0.0408231296667351	0.967436899918917	1
MER76-int	10.1317844249814	-0.411268609589579	0.491463746398061	-0.836823901261828	0.40269156040019	1
MER77	445.789776552142	-0.0209473321997329	0.121475917256137	-0.172440206033304	0.86309146572392	1
MER77B	91.9251946929349	0.0104041389295036	0.188970380183172	0.0550569825780034	0.956093067060911	1
MER81	5.51069917624836	-0.13920479066995	0.550741884407309	-0.252758678087028	0.800454701113612	1
MER82	261.107041362438	-0.22632491857028	0.171235981871935	-1.32171355632221	0.186263552760814	1
MER83	39.83368599236	-0.270860974496738	0.224765254679093	-1.20508383238975	0.228170940537412	1
MER83B	19.4269772752878	0.0168472025942011	0.309808887601345	0.054379339226316	0.956632939403658	1
MER83B-int	4.04614155678251	-0.658801996567167	0.85438108797162	-0.771086820438902	0.440655472008482	1
MER84	30.8164398206588	0.191745978883759	0.264612380056688	0.724629659589929	0.468679258213409	1
MER84-int	5.85941023425412	0.0197458883877383	0.614869330668157	0.032113958857374	0.974381171593862	1
MER85	10.4508057983431	-0.784470389352261	0.685808217628369	-1.14386262687998	0.252680612419516	1
MER87	11.9678059396429	0.428608288999928	0.487432518713871	0.879318208253411	0.379228765987196	1
MER87B	16.5963569479476	-0.181090778745365	0.427102473508087	-0.423998431238157	0.671566957376959	1
MER89	112.508976207343	-0.143184975305501	0.180198946469346	-0.794593853687478	0.426849794791799	1
MER89-int	12.6166157843678	-0.348010074775233	0.422165235664335	-0.82434564804369	0.4097431882299	1
MER90	48.8835555273583	-0.218784031676696	0.270138678382847	-0.80989524708724	0.418000383755371	1
MER90a	89.4596397669072	-0.145942510132167	0.171242123392018	-0.852258236707718	0.394070780170008	1
MER91A	66.952529350956	0.142088801338795	0.182100135223873	0.780278395532832	0.435227026552803	1
MER92B	137.000849259999	-0.128668800428181	0.15960611413968	-0.80616460792709	0.420147942737081	1
MER92C	8.1385387737852	-0.175534541537015	0.567812719946381	-0.309141615484752	0.75721380396347	1
MER95	9.36550497511275	-0.259275895616559	0.518686652802748	-0.499869997069617	0.617166619475198	1
MER96	6.0468999197752	0.720193702126747	0.584848223793986	1.23141983308893	0.218165882942246	1
MER96B	63.2554597111969	-0.263151069844976	0.263686237145321	-0.997970439010626	0.318293693254259	1
MER97d	18.4601044569429	0.222904441322985	0.388130805664636	0.574302369381073	0.565763206105203	1
MER99	30.7187394236734	-0.12507542341722	0.378194397435235	-0.330717282607655	0.740858046595408	1
MER9a1	24.8385222430107	-0.209519923214926	0.297471349234076	-0.704336480654	0.481223252845173	1
MER9a2	97.1634837257194	-0.320819006419423	0.357085964053695	-0.898436339466936	0.368952970165021	1
MER9a3	230.031288452585	-0.150827505389736	0.296484873475018	-0.508719057474763	0.610949162269912	1
MIR1_Amn	4.6221075646241	-0.874416843748984	0.70562033876352	-1.23921717630936	0.21526508126633	1
MIR3	2986.04680799133	-0.187811150701705	0.139421278689895	-1.34707666194512	0.17795554367815	1
MLT-int	50.7809769217019	-0.238281896367312	0.259814577187963	-0.917122891818833	0.359078246651106	1
MLT1-int	23.1396180370117	0.114752232000367	0.344950172893022	0.332663210567383	0.739388523004408	1
MLT1A	457.156015053852	-0.111337209803447	0.20268517265978	-0.549311073634053	0.582791989200456	1
MLT1A-int	55.8563486982378	0.112971830455582	0.224997560694072	0.502102467720483	0.61559544442873	1
MLT1A0	1232.40253810775	-0.0744048052463433	0.124937416269469	-0.595536609192113	0.551484835492482	1
MLT1A1	303.277744891252	-0.19264717711355	0.259889473195887	-0.74126579558821	0.45853229650394	1
MLT1B-int	84.4613721070576	-0.398997739816764	0.288338664923049	-1.38378160252371	0.166425337982236	1
MLT1C	1576.57756406224	-0.174580710114873	0.158076198736671	-1.10440857959708	0.269415940737281	1
MLT1C-int	35.9543667979248	-0.200804546817577	0.240365373166117	-0.835413787654014	0.403484769456836	1
MLT1D	2371.0073981988	0.0402226568550549	0.114255382422849	0.352041680681569	0.724807004108868	1
MLT1D-int	171.69059332693	-0.251386866706757	0.326097012534069	-0.770895951340532	0.440768607103121	1
MLT1E	16.5316930966846	-0.259644740586671	0.355686858063735	-0.729981259358604	0.465401639987537	1
MLT1E1	49.7658558856089	-0.174451685127595	0.245868938024011	-0.709531210122032	0.477994890800322	1
MLT1E1A	164.075085923523	-0.0102285188386668	0.16593693897511	-0.0616409998993719	0.950848725805979	1
MLT1E1A-int	8.58696350929429	-0.0598898729225568	0.597213216526606	-0.100282229637978	0.920120265063217	1
MLT1E2	663.397795119781	-0.110357543567622	0.129308910880023	-0.853441134231002	0.393414718643969	1
MLT1E2-int	9.49081863118229	0.222974536609742	0.499403035553304	0.446482141148184	0.655249010068323	1
MLT1E3	154.818908418445	-0.211577009492619	0.153193504490691	-1.38110953330581	0.167245284801437	1
MLT1E3-int	19.4628514799878	-0.372518387782466	0.451973917988232	-0.824203284650962	0.409824061013043	1
MLT1F	466.919460850717	-0.140373509105921	0.176052692385918	-0.797338042398203	0.42525473197859	1
MLT1F-int	54.6347754183815	-0.131902998206892	0.231700753398842	-0.569281697499872	0.569164985483628	1
MLT1F1	339.606579870275	-0.135240516352317	0.139980874935231	-0.966135669711254	0.333976297843827	1
MLT1F1-int	19.8082473789464	0.227813284809861	0.423948294955736	0.537361011992386	0.591018268830902	1
MLT1F2	347.898556074428	-0.0799563136597186	0.119757882522971	-0.667649694327067	0.504357228496667	1
MLT1F2-int	15.9691375203983	-0.294320366939363	0.37500099039556	-0.784852239000506	0.432540207610749	1
MLT1G	125.756500229206	-0.245212030204673	0.199450083835233	-1.22944059731379	0.2189066569167	1
MLT1G-int	28.3152453123616	-0.17192826441126	0.309128635598062	-0.556170618353215	0.578094222919165	1
MLT1G1	226.337062928359	-0.154979350263094	0.186144002650147	-0.832577725076503	0.405082925926275	1
MLT1G3	134.409917905279	-0.128776147209695	0.275634519102039	-0.467198911185802	0.6403575725769	1
MLT1G3-int	11.3400667876617	-0.235728087998183	0.525186660901239	-0.448846297035925	0.653542538421619	1
MLT1H-int	49.2200221930565	-0.191617352494939	0.216849760963454	-0.883641059338004	0.376890006958255	1
MLT1H1	187.67225891589	-0.1079120022834	0.276422929722062	-0.390387303947263	0.696250174580864	1
MLT1H1-int	6.44236742002408	-0.354033333093767	0.701571521894213	-0.504628996538931	0.613819439764561	1
MLT1H2	250.873125431282	-0.0572747839550174	0.252424594850469	-0.226898587235312	0.820502600630377	1
MLT1H2-int	7.74638428645383	-0.207776935294057	0.567787505304744	-0.365941366008995	0.714408828386806	1
MLT1I	377.839114715351	0.116047475783219	0.173114416439857	0.670351309670019	0.502633865671773	1
MLT1I-int	35.9684695231315	0.0858888694412238	0.348034188066046	0.246782851760887	0.805076282418221	1
MLT1J	1117.79614811842	-0.122887000082215	0.142335784988877	-0.863359836683508	0.387939654543297	1
MLT1J1	125.634229986511	0.0587780076303593	0.275638808009197	0.213242859577299	0.831137539858902	1
MLT1J1-int	10.9219045585287	-0.374601847295947	0.52076085317846	-0.719335650922236	0.471934134774626	1
MLT1J2	273.747782844966	-0.0811087858940964	0.234299976101517	-0.346174964435138	0.729211228380249	1
MLT1J2-int	16.2943492139467	-0.185481501209002	0.532412298854674	-0.348379445042893	0.727555237299488	1
MLT1K	1002.44885255841	-0.145480368007031	0.161944978269074	-0.898332072793971	0.369008538489581	1
MLT1L	801.53218486987	-0.097797990714495	0.186091192407541	-0.525537987312783	0.599209252993408	1
MLT1N2	99.295481128181	-0.235682759570686	0.179388755178147	-1.31381010664038	0.188910115648731	1
MLT2A1	119.0016382484	-0.0576024929919267	0.142944908111965	-0.402969883661809	0.686970379819949	1
MLT2A2	246.659798203224	0.0350256630886196	0.161671396055862	0.216647248326582	0.828483261252323	1
MLT2B1	131.321535821369	-0.0834484514151668	0.148901523215393	-0.56042711728647	0.575188139441883	1
MLT2B2	84.3273250032041	-0.116403475051233	0.245376335688615	-0.474387535067564	0.635223580177481	1
MLT2B3	498.717971654668	0.0996187461188676	0.13065728656777	0.762443096253929	0.445795593130271	1
MLT2B4	198.328760652737	-0.0814573368846401	0.158617932161267	-0.513544312264912	0.607570622245685	1
MLT2C2	26.5587184368599	-0.180618872927582	0.313952622650948	-0.575306144610212	0.565084266584717	1
MLT2D	138.086596803527	0.0836942017600499	0.166721931001327	0.501998754797194	0.615668396886695	1
MLT2E	11.276456931282	0.19857365149631	0.480066202786993	0.41363805730023	0.679139197381572	1
MLT2F	197.097644428481	-0.061000919755273	0.155811306251916	-0.391505091784844	0.695423925726563	1
MSTA	1148.36072910597	0.0035586298165989	0.180562412723602	0.0197085858729985	0.98427584157477	1
MSTB	645.031268303666	-0.00277915283490051	0.239249065762872	-0.0116161491625427	0.990731862360263	1
MSTB1	453.160146114731	-0.0301306882610162	0.2139526410611	-0.140828774590408	0.888005210761011	1
MSTB2	70.0095340969567	-0.188179638842334	0.263049025183488	-0.715378582798664	0.474375142832182	1
MSTC	242.310838197125	0.102667014548764	0.163575206909193	0.627644106271916	0.5302371082966	1
MSTC-int	9.12593443902518	-0.441992328598817	0.53504744763668	-0.826080622477707	0.40875835904984	1
MSTD	375.957066000906	-0.0941983575021001	0.128427695659814	-0.733473858719833	0.463269466102567	1
MSTD-int	45.0830413057149	0.00546504951819113	0.205873316466387	0.026545691360072	0.978822089989973	1
ORSL-2a	51.7153490838417	-0.379674483747831	0.30076203345891	-1.26237503910114	0.206813866611568	1
ORSL-2b	14.5612792854863	-0.124856808547813	0.547501236714585	-0.228048450259303	0.819608574861558	1
PABL_A	41.8154666194555	0.206529551104378	0.289989495855378	0.712196662486621	0.476343003390405	1
PABL_A-int	38.8831448524331	-0.196129639284561	0.248998515394356	-0.787673930400498	0.430887458227778	1
PABL_B-int	63.6690292209964	-0.0258376124407328	0.319373462417589	-0.0809009372449031	0.93552073459692	1
PRIMA4_LTR	24.1506339163856	-0.265463227544568	0.339635390430864	-0.78161238499851	0.434442406103494	1
PRIMA4-int	70.8738091448783	-0.225557577722126	0.22830959965277	-0.98794609628842	0.323179048160533	1
PRIMA41-int	28.9444629174944	-0.342726947900609	0.331403264105324	-1.0341688963923	0.301057212124363	1
PrimLTR79	4.19193202381716	-0.625612957810542	0.664514753702323	-0.941458341330962	0.346470028055769	1
Ricksha	8.13962058638832	-0.701110360829204	0.738376878695996	-0.949529137569142	0.342351559857327	1
Ricksha_0	12.4120279528919	-0.157266021683018	0.608123642012892	-0.258608629591289	0.795937224256276	1
Ricksha_b	8.50339762026036	-0.41783304309506	0.501416552799619	-0.833305244436233	0.404672599299959	1
Ricksha_c	34.6269646965658	0.0450919126110134	0.285053419705423	0.158187586935851	0.874308984790667	1
THE1-int	22.6290183807526	-0.483009864579466	0.443098838124004	-1.09007251435016	0.275681202644015	1
THE1A	537.282206274132	-0.121795672499503	0.115038983460777	-1.05873390771946	0.289720980947523	1
THE1A-int	1034.25187717234	-0.184434271551357	0.298700562889651	-0.617455386649181	0.536934399146707	1
THE1C-int	118.244019139665	-0.0409919501728847	0.180125640209865	-0.227574209452495	0.819977271748326	1
THE1D	620.021959912851	-0.108569942252594	0.159386272009839	-0.68117499006371	0.495760771177794	1
Tigger12	80.1502308657849	-0.267995796567894	0.22935779248999	-1.16846170194802	0.242620578821884	1
Tigger13a	101.794721757605	-0.295226730193312	0.282900072083274	-1.0435724813333	0.296683230248966	1
Tigger14a	50.1049252704441	-0.226682053539913	0.282462276656682	-0.80252151268834	0.422251349363475	1
Tigger15a	213.350093420262	-0.041274070545827	0.201312157415651	-0.205025225876489	0.837552416251956	1
Tigger16a	7.25190071553928	-0.267589048731171	0.603421146003765	-0.44345321754684	0.65743795033949	1
Tigger17	17.5308561208928	0.479277702090729	0.354154148637724	1.35330252076476	0.175959004229783	1
Tigger17a	9.73754968020583	-0.239956312725047	0.376471448170714	-0.637382499764595	0.523875724686879	1
Tigger1a_Art	8.4247389583001	-0.281656481497543	0.615143738121105	-0.457871004844875	0.64704511925961	1
Tigger2	411.530812249361	-0.146135908940385	0.150699099345476	-0.969719856157662	0.332186150284061	1
Tigger20a	4.13416636272956	-0.449704329032113	0.55988463365118	-0.803208914842782	0.42185399365795	1
Tigger2a	162.745552677021	-0.209864669190451	0.180445701939568	-1.16303501238692	0.244815297256455	1
Tigger2b_Pri	52.1497497751559	-0.396957290073956	0.314100999061794	-1.26378868981522	0.206305881776471	1
Tigger3	93.5431182731484	-0.204710970655879	0.219379967745349	-0.93313429097365	0.35075063608613	1
Tigger3c	134.299054544844	-0.318300086982819	0.257670262692194	-1.23530004454977	0.216718857171405	1
Tigger3d	73.4648201590061	0.267058684472956	0.490593146373955	0.544358775589967	0.586194608216174	1
Tigger6b	5.26639217794084	-0.720947776596768	0.850277648162959	-0.847896893625734	0.396495394688669	1
Tigger7	326.884031492653	-0.0786846817737506	0.154808701285224	-0.508270408061751	0.611263719792118	1
Tigger8	41.0516061358279	-0.305426317819316	0.404984142563587	-0.754168585184445	0.45074799851674	1
UCON29	13.8208442637166	0.0710063397975595	0.712763676892983	0.0996211536860074	0.920645099154945	1
X3_LINE	5.82331670665459	0.293078258202403	0.676775329408822	0.43305103697916	0.664977692576425	1
X7A_LINE	7.75925426952406	-0.178709760271389	0.562958487238603	-0.31744749270588	0.750904075269976	1
X7B_LINE	19.9249852957162	-0.237366025110958	0.398852561992669	-0.59512222743431	0.551761771858385	1
X7C_LINE	10.8418867044429	-0.282810911223201	0.448689683360742	-0.63030402015244	0.528495693247009	1
Zaphod	23.4573602742189	0.132814529828575	0.423314899041664	0.313748772200676	0.753711854872475	1
Zaphod2	24.9172235668164	-0.440253669366681	0.397951836124885	-1.10629887690359	0.268597177750279	1
Zaphod3	26.4522274772116	-0.182829995488887	0.387843502679918	-0.471401465347671	0.6373540697563	1

## Sheet: TEs diff
genes_id	baseMean	log2FoldChange	lfcSE	stat	pvalue	padj
LTR39	714.239827148535	1.18176956067262	0.268467169973586	4.40191462065508	1.07299783116494e-05	0.00261717583494018
L1M3c	32.5653333251171	1.08225783192507	0.3024207102903	3.57864985796173	0.00034537381199488	0.0408441163239763
HERV16-int	117.462640049544	-0.663824573461405	0.157886147274597	-4.20445102322293	2.61716599723223e-05	0.005375658958315

## Sheet: TEs up
genes_id	baseMean	log2FoldChange	lfcSE	stat	pvalue	padj
LTR39	714.239827148535	1.18176956067262	0.268467169973586	4.40191462065508	1.07299783116494e-05	0.00261717583494018
L1M3c	32.5653333251171	1.08225783192507	0.3024207102903	3.57864985796173	0.00034537381199488	0.0408441163239763

## Sheet: TEs down
genes_id	baseMean	log2FoldChange	lfcSE	stat	pvalue	padj
HERV16-int	117.462640049544	-0.663824573461405	0.157886147274597	-4.20445102322293	2.61716599723223e-05	0.005375658958315
